# Supplementary material for: The transcriptomic response of cells to a drug combination is more than the sum of the responses to the monotherapies
Source: eLife. 2020 Sep 18;9:e52707. doi: 10.7554/eLife.52707 (PMC7546737; doi:10.7554/eLife.52707)
Supplement: Source data 6. [file elife-52707-data6.zip › LNCaP/DE_limma_T_3.csv]

	logFC	AveExpr	t	P.Value	adj.P.Val	B
DDIT4	1.34031306968495	9.29730938279806	15.2231006566063	1.49758533849431e-28	2.24877414428305e-24	54.3569931875073
KLHL24	1.91860070477527	6.30857047814562	14.8474558595313	9.27995523761169e-28	6.96739039239886e-24	52.3577595159485
MEX3C	0.935262322078762	5.86485686164792	13.8498304005923	1.2745765934161e-25	6.37968070891206e-22	47.6192770354236
C10orf2	-1.25205326083354	4.00193512402822	-13.6851367889425	2.90281463213066e-25	1.08971661290185e-21	46.5592341418377
GATA2	-1.06482728326031	7.71878000725564	-13.5042687024638	7.19082420199402e-25	2.15954832434284e-21	46.010915287024
ISG20L2	-0.694151561036337	6.1583559455083	-13.3930383760265	1.25825293499831e-24	3.14898767865577e-21	45.416898372289
FNIP1	1.42493966110211	6.6316041327566	13.2058861716222	3.23448970738876e-24	6.93844249230708e-21	44.4814803138477
TSC22D3	1.25345676680243	5.95208719107084	12.8158511787647	2.33860977019137e-23	4.3895705386492e-20	42.5057051601448
PTRH2	-0.819562639634213	5.28316913467432	-12.6038870015877	6.89188164786846e-23	1.14987216471548e-19	41.428900724203
FLCN	1.27972189262923	6.11538075334095	12.2862520234877	3.50544661577757e-22	5.26377863825159e-19	39.8800614574555
URB2	-0.974716966151608	4.39372538016746	-12.2559364433241	4.09584577457941e-22	5.59120183191676e-19	39.6095728608069
VLDLR	1.20114461617203	4.04594054422135	11.8208814838291	3.8514704530803e-21	4.44874464026567e-18	37.2569182054616
SNORA33	-1.50668683979556	1.984442051456	-11.837772433103	3.52967661649721e-21	4.41680200611017e-18	36.6116425905808
UTP3	-0.75416467228519	6.14985675680641	-11.3399977271056	4.65008353333965e-20	4.98754673833058e-17	35.0986544994671
PPRC1	-0.960213459902882	5.8784223670482	-11.1336485417159	1.35913376404818e-19	1.36058350672984e-16	34.0508211202721
PDCD11	-0.640505028891599	6.80893562706951	-10.9901714088597	2.86810971592138e-19	2.53338444083973e-16	33.3227417467131
ARID5A	-1.04341591519762	3.6027402663243	-11.0302466620763	2.32793270503856e-19	2.18476484367869e-16	33.2679383015284
NOP16	-0.871468339135173	5.05378879721578	-10.9436025804612	3.65541584152849e-19	3.04942912646621e-16	33.0680229756033
C16orf91	-0.788762016281393	4.56388818163644	-10.9260177627269	4.00611066986671e-19	3.16609251677466e-16	32.9187232770411
MAFG	1.17179315652535	6.53642251778699	10.7078791617899	1.24913637187378e-18	9.37851588002835e-16	31.8616720633108
RRS1	-0.835791085368702	5.1510255808117	-10.6477801350318	1.70913613574222e-18	1.22211372449073e-15	31.5604996824202
POLR1B	-0.666602167342972	5.7553208188769	-10.6323775308291	1.85216706769388e-18	1.26418821311324e-15	31.4875405850735
CHAC1	1.28387894862916	6.19043413186866	10.5665723645694	2.61110121415841e-18	1.7047085144262e-15	31.14452860673
KDM4A	0.494107981688847	6.83639524542281	10.553197524743	2.79989293044542e-18	1.73884128730991e-15	31.0823305122256
CNNM2	0.87208878046557	5.18195043420307	10.5467990994302	2.89498083262837e-18	1.73884128730991e-15	30.9897523128168
RSRP1	0.950160379425926	4.79995763564547	10.4987530466224	3.72021935189952e-18	2.06899310326382e-15	30.6725935172984
CREBRF	2.1565430491323	5.16459805187924	10.5023828619791	3.65038776931764e-18	2.06899310326382e-15	30.6664583606493
SURF6	-0.677973554324566	6.16989605893251	-10.4670009951723	4.39097275883643e-18	2.35481596238171e-15	30.6404888932167
GEMIN4	-0.838574862782223	5.73292332919182	-10.3437080768402	8.3590828411481e-18	4.32827544629931e-15	30.0081339916733
NOL6	-0.621308738411919	6.90341654535945	-10.2893627993172	1.1102488316415e-17	5.20984264247773e-15	29.7238893021891
GDF15	1.46475342592115	10.0819525044933	10.2910486986969	1.1005160183462e-17	5.20984264247773e-15	29.7194834356229
DDIT3	2.24133348678045	6.62520834165039	10.2923300926755	1.0931755650728e-17	5.20984264247773e-15	29.688866072657
TBC1D30	-0.669094420058379	5.76922291517128	-10.2555450818122	1.32472913364779e-17	6.02791899116824e-15	29.5546170813425
RNF103	0.884743391841129	6.8897702003151	10.2242026893228	1.56034691665478e-17	6.89122626484946e-15	29.3955917971228
DDX56	-0.458569804589991	6.73504554142472	-10.156053275356	2.22745079479215e-17	9.55640032417113e-15	29.0412799525159
STC2	0.808129263972632	7.77865206668907	10.1317855242065	2.52846001592885e-17	1.05084654161971e-14	28.9133721948231
SLC38A2	0.810555393494699	9.39939619865966	10.1272312580574	2.58932618806134e-17	1.05084654161971e-14	28.8744713615286
RRAGC	0.904027797581633	5.93763732102689	10.1079141862345	2.86420732313481e-17	1.1318141358998e-14	28.7951300387711
CHCHD4	-0.665818002651259	4.8400209994124	-10.0230088231843	4.46263333490326e-17	1.71822826043352e-14	28.3536061468518
ZFYVE1	0.983802796538147	4.88464466396943	9.99302565665587	5.21910446342766e-17	1.95925181557074e-14	28.1303871642609
ZNF239	-0.837098625239409	4.42787472504802	-9.97083348720414	5.8604085909021e-17	2.09523560478538e-14	28.0682227736511
ZC3H6	1.43717732861313	4.65883622118192	9.97782873626154	5.6501875463419e-17	2.06934673648463e-14	27.9803861775736
RB1CC1	0.968582410422595	7.64330347785742	9.94563420553035	6.68463049664057e-17	2.33433515203616e-14	27.9606697486671
KDM3A	0.978023570968899	6.43346206584365	9.89577787631116	8.67236161606771e-17	2.95964050061074e-14	27.7133634369528
CDK8	0.620017976673248	4.94423698965018	9.87374315439005	9.72974226382341e-17	3.2467068851905e-14	27.595811234225
FAM98A	-0.473408514077642	6.31987432650746	-9.85134069713369	1.0936942696847e-16	3.57019851164903e-14	27.4828248645314
MMACHC	-0.642642988384025	4.35207373465454	-9.82755936549774	1.23826367447362e-16	3.95545640035025e-14	27.3441702466725
SSH2	0.824929871262773	5.34003105211002	9.82355847107396	1.26439735759731e-16	3.95545640035025e-14	27.3388178202277
KIAA1217	0.755857830877853	6.90122203455318	9.80645049793835	1.38250833543112e-16	4.08070658897415e-14	27.2489890700103
ADM2	0.715863180062909	7.13857717165746	9.80597253188485	1.38596188091157e-16	4.08070658897415e-14	27.2471832696439
GRWD1	-0.712113403216882	5.00998995660815	-9.77276311160699	1.64827970944063e-16	4.75972463787702e-14	27.0827373305794
ZFP14	0.873468660835406	3.69554051034496	9.81513487511759	1.3212358684178e-16	4.04891383676768e-14	27.0493225220296
CYB5D1	-0.471641674890504	6.24714006718262	-9.73359566677254	2.0221053000554e-16	5.72904399728903e-14	26.8770723054512
UAP1L1	1.07912081525227	5.96604658361656	9.70416117675608	2.35780124354443e-16	6.55643397649319e-14	26.7334489567951
STX3	0.703422392989416	7.8186658237774	9.68006577621898	2.67365068840725e-16	7.29955249765877e-14	26.595236237535
FASTKD2	-0.505389987781102	5.89709613669709	-9.65863225416239	2.98995922343678e-16	8.01736208912976e-14	26.4975267805663
NIFK	-0.704936868380472	5.58423484949427	-9.65322754638295	3.07545622687829e-16	8.10193871979025e-14	26.471521165381
WDR3	-0.648731008380225	6.51101782139512	-9.64048218719275	3.28687066814729e-16	8.50959481946548e-14	26.3943088637582
TSC1	0.833701235820398	6.80269904175019	9.62617756345457	3.54148730329989e-16	9.01338531294087e-14	26.3291776030152
NOP2	-0.813194048039534	5.99678011870492	-9.62156217860761	3.62777214614247e-16	9.07910442441257e-14	26.3030503776055
NOP56	-0.683465510424952	7.51123693536341	-9.61717358880262	3.71176400317797e-16	9.13702430683941e-14	26.2611584680916
COA7	-0.599541682384057	5.12802944156852	-9.58799559742291	4.32178921848404e-16	1.04670946620575e-13	26.1379435428686
CLK1	1.27666433335349	6.40821426877316	9.53059394137322	5.829551110786e-16	1.38946888062798e-13	25.8471798535125
SLC1A4	0.716138916679279	5.07944132032652	9.52560105737783	5.98326194796327e-16	1.38992875665647e-13	25.8107660526448
MKRN1	0.408718746862839	7.01404923103086	9.52453485636052	6.01660689815334e-16	1.38992875665647e-13	25.8041097033291
BYSL	-0.7089512043252	4.80660292496552	-9.50119195530534	6.79500876607662e-16	1.5459674489607e-13	25.6971579720965
HBP1	1.17937328300505	6.30158655066712	9.48997487367096	7.20406699337966e-16	1.61457119362073e-13	25.6394750511894
SH2D4A	-0.701876544204747	4.69665597530123	-9.45762522507074	8.5267549921299e-16	1.88290813179151e-13	25.4744931790932
PLEKHM3	0.962801024989838	5.03191232666245	9.42503691783764	1.0104443086578e-15	2.16754739125794e-13	25.3000842890801
RGMB	0.664163648859126	5.70094324342166	9.41137308952576	1.08497647622139e-15	2.29464884041413e-13	25.2340432124346
CNEP1R1	0.834748104186949	3.7402368406699	9.43694139916056	9.49689161290826e-16	2.06674383274537e-13	25.1967328070248
NAT10	-0.477551840802007	6.53881867925356	-9.39311741235196	1.19319098125795e-15	2.48846607980129e-13	25.1266917173039
ZNF264	0.661301802138996	5.67744507633448	9.3848890401595	1.2454274802895e-15	2.52720797892258e-13	25.1038682438578
RPF2	-0.651710875522427	6.63335932959421	-9.38840557495085	1.22282960578069e-15	2.51534374800039e-13	25.1031668953694
PHF23	-0.533695157369684	6.29172428348549	-9.29636284672638	1.9744158202963e-15	3.95304372767589e-13	24.6488114862314
SESN2	1.21852041585072	7.10016023583952	9.29149889470827	2.02502039633106e-15	4.00101398306673e-13	24.6165320431246
CBX2	-0.679840581380337	5.66398254910275	-9.27652341839032	2.18909930514774e-15	4.26902794364915e-13	24.5493680846276
TOR1AIP1	0.595209833887278	7.08520687550469	9.26502689850352	2.32400908246235e-15	4.47401543362238e-13	24.4761920417628
ZNF419	0.849133594324719	5.37722899280268	9.24820711826887	2.53647774870897e-15	4.82123416134353e-13	24.4076285487287
YPEL2	0.896632796689801	4.98712135609503	9.2425833675294	2.6117574174958e-15	4.90226867263961e-13	24.3714412777259
C15orf39	-0.963692115952508	4.50736510439242	-9.22846945976951	2.81065371024058e-15	5.21046618678673e-13	24.295119817704
POU2F1	0.604618108947006	6.09602149081796	9.11934343674925	4.95560722196289e-15	9.01464288990532e-13	23.7406406643992
ZKSCAN8	0.824122033593186	5.58811088161057	9.10196796382802	5.42356452693359e-15	9.69526725433747e-13	23.6658859650372
BOD1L1	0.589036404825496	6.73126213942105	9.09250442815564	5.69672394794279e-15	1.0063765506154e-12	23.5968222134723
ANKRD12	0.911195435377307	6.40700647269071	9.07417675943115	6.26538116886731e-15	1.09396469339199e-12	23.5177315315572
RPL36A	-1.07224854897882	1.87967025854112	-9.1182902738581	4.98278742582673e-15	9.01464288990532e-13	23.4884955819074
TMEM177	-0.647967668416119	3.95332618588013	-9.05604733351953	6.8835735462099e-15	1.18808896976883e-12	23.4170245466387
PGAM5	-0.520406483559082	6.55674338340456	-9.04371875874306	7.33836454199888e-15	1.25219184048472e-12	23.3425435061292
TBC1D20	0.533531433658738	6.67308014820123	9.02335090312547	8.15631005346779e-15	1.36451711459709e-12	23.2482325482861
LRFN1	-1.16720494071885	4.00751834734884	-9.02283003369875	8.17837908322712e-15	1.36451711459709e-12	23.2440775663383
GRPEL1	-0.438958570622548	6.29867398208569	-8.9473102779506	1.20984138633485e-14	1.9963712370554e-12	22.8588687625425
RCL1	-0.538483574875208	4.97995842586492	-8.92701946272076	1.34397642933678e-14	2.19360326770881e-12	22.7784361351922
TRMT10C	-0.73505276364039	5.79178891399503	-8.91092421368031	1.46084416380915e-14	2.35871354449012e-12	22.6833132970202
TANGO6	-0.599912492431462	4.6690666811956	-8.893541895811	1.59846324124681e-14	2.55346000325129e-12	22.607213066336
RICTOR	0.890211589792564	5.35481840433977	8.88470117661455	1.67334206496652e-14	2.64493731026708e-12	22.5641699543431
FAM86EP	-0.675291553573666	3.3879077091822	-8.83918862307658	2.11786504708986e-14	3.3126939111564e-12	22.2921281072424
KNOP1	-0.654584784351423	4.94562663440371	-8.81656979596075	2.38078516840711e-14	3.64794592742868e-12	22.2175579773152
LIN52	0.804499677664215	4.11226230795595	8.82180685387173	2.31715290264083e-14	3.58704824598503e-12	22.2108433921075
NIP7	-0.596707457716345	5.35281356137817	-8.76472056792525	3.11280838243286e-14	4.72140713844565e-12	21.9510047453121
THNSL1	-0.739541503620457	4.95632747611362	-8.72674785733317	3.7875845416756e-14	5.64220442291449e-12	21.7683925817402
FASTKD1	-0.76489824156075	4.59381810500592	-8.7263673436262	3.79503627273817e-14	5.64220442291449e-12	21.7683445133723
ATG14	0.75194223903681	5.21238960203116	8.71044282676051	4.1203499466572e-14	6.06580145088279e-12	21.6883875043722
HECA	0.919480697227796	5.28163458303545	8.64877472801294	5.66450861205064e-14	8.10078679224309e-12	21.3754342498787
KBTBD6	-0.55392752722776	5.33623881694687	-8.62141198013529	6.52300296264005e-14	9.24051061198142e-12	21.2307965496127
KDSR	0.561211053486658	5.77052817460411	8.61752394391695	6.65508036674609e-14	9.25302655435734e-12	21.2125118658107
COBLL1	0.587913815038547	7.29319350002443	8.60932271204305	6.94248135472692e-14	9.56406422225499e-12	21.1306427574907
MEX3A	-0.780337463459683	3.8251347083514	-8.59539137455092	7.45931133969227e-14	1.00909026195332e-11	21.1061762271906
PNRC2	0.577586524081115	6.4887702690425	8.59583417560019	7.44230883473251e-14	1.00909026195332e-11	21.075721709538
UFSP1	-1.05908941600046	3.05812234584293	-8.61756736448252	6.65359074657345e-14	9.25302655435734e-12	21.0430740027751
CYP1A1	2.16918442818949	2.38858808452203	8.65381619076895	5.51908950372437e-14	7.96871615268511e-12	21.001872455363
UMPS	-0.470403988012628	5.90117854437778	-8.57019062608443	8.49352240237629e-14	1.13873868209002e-11	20.9518037215288
ARRDC4	-0.701719162808346	4.86869616385994	-8.56259120423716	8.83256912881763e-14	1.17371555786129e-11	20.9450163348619
CD3EAP	-1.25076170167037	1.63545925470071	-8.67623146221679	4.91627944637046e-14	7.16726720065038e-12	20.9125140910007
TNRC6B	0.512566615793487	6.79824673589656	8.54377893730575	9.73100724634243e-14	1.28176144571121e-11	20.8051723563711
CNOT8	0.387615617744605	6.39173278940774	8.53361256179332	1.02538513133304e-13	1.33888548974757e-11	20.7646641898964
SNX16	1.0243463436032	4.234676680245	8.53057795955696	1.04152736562794e-13	1.348239217437e-11	20.7559563041022
ZNF275	0.431494724433493	5.84577500208017	8.50991857736437	1.15835801639304e-13	1.48665845932973e-11	20.6624116620253
GEMIN5	-0.592939159762786	5.01515533082604	-8.50087659010896	1.21351471508949e-13	1.53127201359528e-11	20.6246827037112
ABCF2	-0.437176760763187	6.63673681109388	-8.50765950113816	1.17189994255052e-13	1.49129233367276e-11	20.6185789081969
NUPR1	0.57293917973835	8.08178778588057	8.46872627470713	1.43168660367321e-13	1.77671124303776e-11	20.4136779083208
ZNF674	1.05569695428562	3.68231888707363	8.45798195339217	1.51298065628493e-13	1.86220635530938e-11	20.2729899502597
SLC7A1	0.496710598622336	8.30280658252368	8.44108526228513	1.65022252217837e-13	2.01461312138458e-11	20.2572446743508
CCNG2	1.04626006805158	6.68139629486431	8.42193407495712	1.8208203539296e-13	2.2049547124683e-11	20.1835395276112
ALDH1B1	-0.91460835870489	5.84157259434605	-8.41748403685687	1.86291173390702e-13	2.23787860770782e-11	20.1722212228721
FBXL20	0.810960056978342	5.13367161923248	8.39797956596771	2.05912723528919e-13	2.45395671151606e-11	20.1218591036105
LIN54	0.771744663484938	5.62102851655941	8.38111409096758	2.24530337654588e-13	2.65476185056795e-11	20.0262772901329
FLAD1	-0.541343021386209	5.51377402794195	-8.37112370996692	2.36339517332893e-13	2.7725579627115e-11	19.9649535950006
ZNF692	-0.783484781518584	5.30919843627969	-8.36930058226036	2.38560343019115e-13	2.77691636494188e-11	19.9619570185913
ZNF561	-0.390109958114927	6.28413288257596	-8.36699750819765	2.41395538898446e-13	2.78830416315312e-11	19.928899389397
FAM86C1	-0.59593550285814	3.70310443110197	-8.33520013455681	2.84147312293158e-13	3.23239094045004e-11	19.7992221786201
TRIB3	0.977522137615268	8.65755459136636	8.3456729214276	2.69293369525217e-13	3.086800944115e-11	19.7897634958438
LDOC1L	-0.460616463782745	6.61589086796536	-8.32687698250088	2.96531840932206e-13	3.34791137100602e-11	19.7139345444535
KLF16	-0.674797824776228	4.87885059134482	-8.31397664131588	3.16797179410944e-13	3.52372329335906e-11	19.6996453856635
TRIM47	-1.04602993698721	3.52146091650742	-8.31651570073683	3.1270241925073e-13	3.5041339757231e-11	19.6672388907822
RTKN	-0.533616879903252	4.78193249788837	-8.30699597563835	3.28332151274509e-13	3.59871210477228e-11	19.6650683857665
ARL5B	0.927529712180386	5.76069710783751	8.30061602572699	3.39239760348651e-13	3.67447694547946e-11	19.6208872244029
YTHDF2	-0.399841551650187	7.23579566216483	-8.30851226313209	3.25791579875495e-13	3.59712232603708e-11	19.6082951445177
LOC729603	2.13111545901496	2.45970759752078	8.48981779307429	1.28454240585444e-13	1.60739073052586e-11	19.6013574303176
LMO4	0.596193597386714	5.58607991018873	8.28309607310293	3.7108404755907e-13	3.98014147010499e-11	19.529833600004
VAMP2	0.488389692464804	5.52154282908381	8.27817103256939	3.80559925912946e-13	4.00465147597232e-11	19.4996843428204
CHORDC1	-0.816189832636326	7.26401792512083	-8.2629126756114	4.11473459233434e-13	4.29075379433976e-11	19.3916628175346
CCDC86	-0.665422983185841	5.7376389839104	-8.25887866895339	4.20056051210219e-13	4.35004252756734e-11	19.3814008431015
ZNF345	0.912904269433206	2.77864766902641	8.27775569104469	3.81369979398003e-13	4.00465147597232e-11	19.2043907562463
SOX8	-1.22962315156051	1.80512548406714	-8.27886657038043	3.792072308301e-13	4.00465147597232e-11	19.112349193207
CEBPG	0.726743941241228	7.42863427994775	8.19611033139306	5.79023056047799e-13	5.90005547270776e-11	19.0508480201334
CTDSP2	0.467299799707586	7.25926113694523	8.19526863642837	5.81518520218932e-13	5.90005547270776e-11	19.0480197451088
CYTH3	0.446740704101779	6.04938472174314	8.16924913590792	6.64172281791538e-13	6.69343019018909e-11	18.936690753772
ABTB2	0.908218677792533	4.50032242998702	8.14882204345894	7.37167786879804e-13	7.3211540514921e-11	18.8826135381572
DHRS4-AS1	-0.519890969565822	4.8793782686097	-8.14718957695212	7.43334715444016e-13	7.3211540514921e-11	18.8627370466563
DPH2	-0.679815587733426	4.97547705720968	-8.14060890847655	7.6871924189596e-13	7.4955117768245e-11	18.8155103141096
SLC25A36	0.647547118492581	7.31551444347359	8.14754430157382	7.41990330418967e-13	7.3211540514921e-11	18.8062161165655
NATD1	1.11332108691308	4.32972210869249	8.14649818465324	7.45962020430401e-13	7.3211540514921e-11	18.7548425863319
MORC3	0.59724480575857	5.65211320851391	8.12557603801744	8.29989675018735e-13	7.93829615291804e-11	18.7399076461305
ASNS	0.38520973898501	8.83053929244701	8.13609052990984	7.86646209415444e-13	7.62082547134343e-11	18.7151032192203
YRDC	-0.520754512169382	5.33193337039326	-8.11473906067214	8.77149718216594e-13	8.33625327135467e-11	18.6892944200366
PPARGC1B	-1.00958675783184	3.027400214901	-8.08601891221692	1.01542639691591e-12	9.589712437792e-11	18.5185520356249
FAM84B	0.429661223697289	7.14792787461449	8.077089376866	1.06268609982401e-12	9.97330904684834e-11	18.4473888445068
HERPUD1	0.826264968563331	8.34033559735188	8.07469869927007	1.07570593785291e-12	1.00327952563971e-10	18.4311314404608
ISL2	1.31067250683733	2.07341107617555	8.1970267670634	5.76318117361259e-13	5.90005547270776e-11	18.3954996548721
MTMR3	0.608731657979591	6.27150342461956	8.05219189004329	1.20632875503605e-12	1.11130261261481e-10	18.3591674311934
PELI2	1.01129468681537	3.95447816161674	8.06119496340126	1.15228437428934e-12	1.06806803483511e-10	18.3508356852104
WDR43	-0.640725398360767	6.79521990720784	-8.04822503028885	1.23093455689655e-12	1.12705568941211e-10	18.3120899879771
BCL6	0.609065245072943	6.38712668969281	8.02982439218085	1.35176037878806e-12	1.22277312336636e-10	18.242996294337
NFAT5	0.750805062360802	8.15667621627865	8.03384294968182	1.32440431930457e-12	1.2052881974956e-10	18.2115168114061
HILPDA	-0.67532093870416	3.95236856073731	-8.00896265088811	1.50306783743434e-12	1.3515009968212e-10	18.1911935189917
SNORD36C	-1.65728686723535	0.212694716874921	-8.30009936195125	3.40138715651069e-13	3.67447694547946e-11	18.146036058851
CCDC137	-0.587077434773895	5.46631441991572	-7.99250330221584	1.63423584989182e-12	1.46069556678426e-10	18.0737666328293
SPPL3	0.40852625043317	5.86603798344721	7.98145034872324	1.72864635534989e-12	1.52690315717259e-10	18.018210448447
TUBA4A	-0.770275242313753	6.38724074674741	-7.98407218709206	1.70577217315188e-12	1.51561390248809e-10	17.9946701857444
ZNF485	-0.877687217139934	3.25818907487483	-7.96344165467569	1.8942226091723e-12	1.66337115200768e-10	17.938543159433
BRIX1	-0.674401347470402	5.60768849185062	-7.92736111649534	2.27487915375344e-12	1.98602240539312e-10	17.7378913263233
CCDC51	-0.519581040968926	4.85637741081011	-7.91444646600538	2.42886866374845e-12	2.10820184132062e-10	17.708262861292
ZDBF2	0.820273131420623	4.22875975787935	7.90082824882755	2.60248172940324e-12	2.23307803706966e-10	17.6516193016302
GRPEL2	0.826467867452698	7.09976287489282	7.90810044567705	2.50829011192977e-12	2.16462553567456e-10	17.6138830041451
PBXIP1	0.526892596781092	4.68365830372122	7.88409733344919	2.83274887335959e-12	2.403195315388e-10	17.5767131132789
EXPH5	0.775867855082581	5.47142776766043	7.88263236066423	2.85385052434819e-12	2.40749547604564e-10	17.5534966602925
ASXL2	0.713370605528903	6.36695572100634	7.89201901087484	2.72130248204897e-12	2.32176579945723e-10	17.5533975839125
KLHL28	0.919941812311488	5.91203735130239	7.85679911214532	3.25270466753369e-12	2.71347851598255e-10	17.4067339598396
PARP9	-0.495737944376028	5.48652648593436	-7.84994984816159	3.36744344645784e-12	2.79367573436525e-10	17.384883613647
BAZ1A	-0.413876306438591	6.80360658711051	-7.86016318827043	3.19778126024058e-12	2.68256331864651e-10	17.3771616451873
KCNK5	-1.75917387788594	0.68276592798966	-8.12682478018266	8.24720184967756e-13	7.93829615291804e-11	17.3428046712282
NUPL2	-0.465019270592387	5.25889550111733	-7.83942523203361	3.55163883163909e-12	2.93029718109299e-10	17.3363766625437
EFNA4	0.649752736208292	4.3029992761157	7.80715089666088	4.18125556672123e-12	3.4309144038189e-10	17.1990346950993
FNIP2	0.703315559846419	5.68103306715763	7.78096185732665	4.77274260349302e-12	3.87391907751628e-10	17.0375538565726
ZFP36L1	0.535718536123091	5.45911754526147	7.77521273735098	4.91332794865894e-12	3.94560389124327e-10	17.0109756759557
GPBP1L1	0.443288693912437	6.94051805131128	7.78631687128917	4.64539304934073e-12	3.79104467548372e-10	17.0082830782672
IL1R1	0.616721922204284	5.64602206914743	7.77520130106755	4.91361166530695e-12	3.94560389124327e-10	17.0014211101843
DYRK1B	0.605359468562301	5.38676640617201	7.77038263586078	5.03461549197319e-12	4.02126522486539e-10	16.9901018162299
CSRNP2	0.75240924307776	5.50950066652178	7.75679373199594	5.39203548914448e-12	4.28395793148114e-10	16.9317369605138
MEX3D	0.73865902430907	4.58624738544906	7.75045756287642	5.56720170312742e-12	4.39984740916639e-10	16.9171090143027
LYAR	-0.630201120743958	4.44191527752487	-7.74792988749803	5.63864773256209e-12	4.4098924141746e-10	16.8967032523733
TBC1D8	0.647364968061895	4.1511235175139	7.74114665197404	5.8349136996102e-12	4.51209832378267e-10	16.876763438907
DIP2B	0.546139299262806	7.08165945887384	7.74881288145094	5.61358651924581e-12	4.4098924141746e-10	16.8218662792377
BRI3	0.524386675907907	6.38061637489507	7.74031369241117	5.85947771135868e-12	4.51209832378267e-10	16.8155321646343
PRKCD	-0.62849962375382	5.80422194172746	-7.74099154061739	5.83948017481742e-12	4.51209832378267e-10	16.8054151870273
TMEM39A	0.617893484311761	5.66317755189757	7.72924362726396	6.19585812959238e-12	4.74678600377343e-10	16.7989088609717
WNT10B	-0.75303684547468	2.66830664461125	-7.72098511694335	6.45923689028268e-12	4.89858086588307e-10	16.7313918028912
GID4	0.561677582380386	4.83802401571677	7.71100739078144	6.79232012490332e-12	5.04918212849249e-10	16.7236519005698
MED13L	0.695578102833078	6.65476595559085	7.7238015345697	6.36818965473621e-12	4.85404750535629e-10	16.7163776948973
SLC29A2	-0.700396476365718	4.80772703746338	-7.71207432690927	6.75590334965748e-12	5.047096751167e-10	16.7153041616062
REXO4	-0.49996070921545	5.76653918313747	-7.71847887601493	6.54134369724843e-12	4.91124084789412e-10	16.7111966225504
FOXO3	0.687548299109626	7.57597301824149	7.7189976343321	6.52426402335644e-12	4.91124084789412e-10	16.6654000667967
SAMD8	0.576781463338932	6.11488678119556	7.70491870355143	7.00390275815791e-12	5.18081792199503e-10	16.6475934845264
CIRBP	0.472216869410614	8.27635451976047	7.69735319380146	7.27594782793978e-12	5.35566826393842e-10	16.5308683463496
TFAP4	-0.560376768706622	4.15678082208915	-7.67136147157644	8.29304861780595e-12	5.98694317523914e-10	16.5298853035788
NCOA7	0.657415976121097	6.51089075508523	7.68083402804318	7.90697762592888e-12	5.75632547553078e-10	16.5228642753192
LCORL	0.899372156472114	4.08174278753427	7.66667966991901	8.49072046339246e-12	6.10031858747852e-10	16.5059229364668
E2F5	-0.787696781021687	2.59879438275862	-7.68012454220938	7.93526487370053e-12	5.75632547553078e-10	16.4995756945051
SLC3A2	0.748090695168278	9.35015984154183	7.68656314929701	7.68219698530848e-12	5.62711560640938e-10	16.4758702735938
ZKSCAN3	0.661228242219046	3.93475361672131	7.65328587385747	9.0824431163311e-12	6.49437932546799e-10	16.437964746681
OTUD1	1.37075206182338	3.9088091892708	7.63398350600503	1.00079290052453e-11	7.12223042382763e-10	16.2401882021062
DCP1A	0.427986002403002	6.52919224377535	7.62528856884371	1.04548569567185e-11	7.40519490858893e-10	16.2286014544401
CBLB	0.805094955292105	4.84199949541352	7.60432766949688	1.1615417444248e-11	8.18859663581355e-10	16.209591098472
METTL13	-0.460319838405608	6.00917621517127	-7.60093309151849	1.18150454994292e-11	8.2904076270761e-10	16.1166957793455
PCAT1	-1.17789074981559	2.40427182883495	-7.57656726408771	1.33514877723146e-11	9.19660277014111e-10	16.0569041107529
TBRG4	-0.569824156542531	6.34069181702581	-7.59180914846813	1.23686490185326e-11	8.63849458894354e-10	16.0510855922255
TRPM2	-0.53551100564941	6.3675987878093	-7.57978218149096	1.31379269216246e-11	9.09120325599609e-10	16.0089070091054
ZNF709	0.934572311834375	2.66809822724579	7.58726803326691	1.26537091204603e-11	8.79667111818667e-10	15.9412189097822
SLC25A19	-0.738369880308793	3.02923851698275	-7.54711055535927	1.54758836937477e-11	1.05629940702416e-09	15.9171501180299
QTRTD1	-0.469128029201892	5.32256810093986	-7.54821062245194	1.53908246857865e-11	1.0552905181816e-09	15.885172425529
DFFB	-0.600832481229625	3.93462687038759	-7.52372948194487	1.73982736211058e-11	1.1715357699306e-09	15.8170598404121
FOXN3	0.489376378378457	6.54672426113975	7.53412419121766	1.65159827858223e-11	1.12219003399053e-09	15.7859742061599
NUP62	-0.451747436149494	6.55544960327779	-7.52544203767553	1.72497598895571e-11	1.16676754279995e-09	15.7252999479753
MNX1	0.987724582618602	3.52199095027893	7.48698147841901	2.09093071321346e-11	1.40167033882202e-09	15.605454233526
FAM65B	-0.831746264713941	3.0244813109359	-7.47096947044362	2.265117770593e-11	1.51168926414331e-09	15.5641509162813
KBTBD2	0.573370224056331	5.23164389119252	7.44543593230844	2.57313807578081e-11	1.70965669672233e-09	15.4095285838341
LRRC57	0.396685403448003	4.73511211671775	7.42951746298191	2.78584330193439e-11	1.83222010423925e-09	15.3506211255809
JMJD6	-0.794321645517512	5.12336261421627	-7.4266179071261	2.82642474989145e-11	1.84248589297836e-09	15.3466976107361
SMURF1	0.482871655701092	5.14138024417975	7.42605258537357	2.8344049099494e-11	1.84248589297836e-09	15.3224677550924
UBL4A	-0.618726287763721	5.83348126091566	-7.4371224765212	2.68213160422828e-11	1.77422414841814e-09	15.3192248213489
POP1	-0.621885526786518	4.76175089075964	-7.42216845641658	2.88984156993596e-11	1.87042504371372e-09	15.3044291343819
ATXN7	0.738947040106742	5.60596776997053	7.41893853282613	2.93675928555153e-11	1.89263422454256e-09	15.2737643070354
YPEL1	0.776459080855112	2.97506881512937	7.42891632667533	2.7942088696776e-11	1.83222010423925e-09	15.2638140739952
UTP14A	-0.479323290676752	5.37741208670056	-7.41237723949947	3.03440788068926e-11	1.9472080656594e-09	15.223545026454
PNO1	-0.469522121210625	4.62296394752471	-7.40077373159033	3.2150472940493e-11	2.03701055558836e-09	15.2011155295199
NAT9	-0.462587892707011	5.45087623274331	-7.4034691076785	3.17215788790748e-11	2.01835266291605e-09	15.1960416673021
RNF185	0.42990316412481	5.97245887656975	7.4061057435308	3.13075251175812e-11	2.00048424325787e-09	15.1915652501834
GEMIN6	-0.665465411628464	3.03672096777911	-7.37458383286339	3.66292389839717e-11	2.29176938576383e-09	15.0874225871251
ZNF160	0.605402604199021	5.44411888387503	7.3753257462092	3.64942277802485e-11	2.29176938576383e-09	15.0757112647458
PIK3CA	0.69641424328963	4.5163393827473	7.36631721192499	3.81675066415312e-11	2.35853201534664e-09	15.0619516249067
TSR1	-0.419344523245241	6.50678236308161	-7.38747949380639	3.43515196612118e-11	2.16732108921326e-09	15.0463879707098
POLR1C	-0.494069158760182	5.22077315111605	-7.37192395378816	3.71173611201333e-11	2.31267342149345e-09	15.0237268804128
ID1	-1.05111048145579	5.86158339442705	-7.3540347362222	4.05721369103824e-11	2.48997944828313e-09	14.9780472533994
DDX23	-0.39173918191762	6.97509572034418	-7.36829991346865	3.77928196260881e-11	2.34502884093115e-09	14.9456346244895
ERVMER34-1	-0.780455915675542	2.45796858843757	-7.35294723222636	4.07921513237646e-11	2.48997944828313e-09	14.9351762747811
TXLNG	-0.468957474821097	5.26275397172353	-7.34903088328556	4.15943230255871e-11	2.52866540304541e-09	14.9255715223305
TIMM8A	-0.643580367537886	4.11515106703005	-7.33794328982218	4.39512000209634e-11	2.65041039847921e-09	14.9073465909556
SIAH2	0.504728642534912	5.31971324350936	7.33714261445941	4.41264384403172e-11	2.65041039847921e-09	14.8813542411126
MAST3	-0.645593004385868	4.81936331986597	-7.33089670617705	4.55174380951629e-11	2.723067133215e-09	14.8637454980709
CANT1	-0.547462900794494	7.56058590460229	-7.35323855649028	4.0733097331849e-11	2.48997944828313e-09	14.8611760332652
BEND3	-0.685251750738887	3.137048297774	-7.31562609879716	4.91041255468712e-11	2.89155901651693e-09	14.8167098308916
ESRP1	0.538196469195917	7.37223497210529	7.33743690843946	4.40619479006932e-11	2.65041039847921e-09	14.8103393860952
ATR	-0.452434397996836	6.02238403548702	-7.32675673163812	4.64633119415124e-11	2.76862338140377e-09	14.7762829357157
ITSN2	0.502838295456185	6.6052497444528	7.32521722457414	4.6819998841974e-11	2.77885020794894e-09	14.767723021797
PMS1	-0.632911394675626	4.75687402166378	-7.2918285653696	5.52599369164387e-11	3.21621400285753e-09	14.6816699810437
SQSTM1	0.71382442040875	10.0356146664611	7.29601138313761	5.41250777194394e-11	3.16242088340507e-09	14.5572149244775
PPP1R9B	-0.414934244778699	6.28504598510265	-7.28015304929651	5.85540465222768e-11	3.39477823389386e-09	14.5508892474501
USP2	-0.886987610868383	2.56813214058418	-7.31339981114642	4.96499230096639e-11	2.9122782965356e-09	14.528645467873
USP43	-0.559870026815142	4.22144765897733	-7.22359518468835	7.74810583678391e-11	4.45481518917834e-09	14.3577931475628
ASCC3	-0.403913531906809	7.15409570365439	-7.22295220035301	7.77278622512471e-11	4.45481518917834e-09	14.2403365875798
MRPS17	-0.475862387992476	4.837269271106	-7.1971228738951	8.83137609503117e-11	4.96673945479356e-09	14.2092806350123
HERPUD2	0.482580893534593	4.75219203880957	7.1909280923829	9.10580609174242e-11	5.08300313284774e-09	14.2075443034815
TGIF2	-0.794627928975097	3.69020566289974	-7.17942306553338	9.63809578878993e-11	5.32079582222315e-09	14.1684051478389
CDKN1B	0.706386717157243	7.08280204236793	7.20405022883993	8.53419347489183e-11	4.85414580374908e-09	14.1663065297545
ELL3	-0.456440763185699	4.95195632439441	-7.186432129078	9.31025535062762e-11	5.17788127203794e-09	14.1623982243451
AMPD2	-0.59372738197406	5.81808074947536	-7.19816685496021	8.78594165113009e-11	4.95976315163043e-09	14.1556261825805
ESRP2	-0.66047396221568	6.76906829269414	-7.20519659162978	8.48597978256132e-11	4.84507499676581e-09	14.1529684648888
PLEKHF1	-1.20561952283626	1.41264580249223	-7.27870500946911	5.89759335173945e-11	3.40608699114306e-09	14.1389300673274
EXOSC2	-0.435883868307195	5.72678188006167	-7.19368985561592	8.98243066144552e-11	5.032842492995e-09	14.130492609076
PCBP1	-0.294324525762868	7.73368014687965	-7.2004290667556	8.68828278792556e-11	4.92314167333925e-09	14.1139050132896
JARID2	0.436614828091937	5.26811257603388	7.1627603512671	1.04641210443143e-10	5.71606769089306e-09	14.0316640396079
TRIM65	-0.523742202842972	5.36813613538857	-7.16481187001671	1.03587501906778e-10	5.6976920462717e-09	14.0230205596626
YWHAG	-0.421252191460747	9.33964444641098	-7.1820566947067	9.51359036138738e-11	5.27144180319531e-09	13.9976939115415
TES	0.587267083520376	6.78184422587473	7.16123970838225	1.05429096850324e-10	5.73595405182778e-09	13.9835940661231
TRIM37	0.351330528215759	6.27367919744619	7.16267958105419	1.04682912559643e-10	5.71606769089306e-09	13.9794775079292
LRP6	0.407563407691153	5.83718626783041	7.1548966614048	1.08779502433245e-10	5.87565830409211e-09	13.9692882599612
ZBTB34	0.689927624959743	4.11234347229223	7.13188443254485	1.21844573723302e-10	6.48800751428759e-09	13.9431537631903
ARRDC2	-0.840445039892602	2.90434049781083	-7.1574448987613	1.07421025437586e-10	5.82322786271044e-09	13.9406519066308
MARS2	-0.682977748137384	5.0003707327623	-7.13533582026952	1.19790262363364e-10	6.40131878878392e-09	13.9025189294824
TMEM97	-0.33223694718152	6.75868050993758	-7.14824010686224	1.12408991240759e-10	6.04994054649191e-09	13.8830834473792
SMURF2	0.532122313372071	5.06523895126306	7.11990703861304	1.29248176626303e-10	6.85791738593839e-09	13.8514766443981
ENPP5	0.595300174904798	4.52465349511526	7.11375174833587	1.33224613602634e-10	7.01930104511283e-09	13.8378868895407
ATF4	0.392541891006152	9.48506763517002	7.14603579542538	1.13637143999621e-10	6.09419769392251e-09	13.8191439379011
TBCEL	0.536152189444606	5.78667866871894	7.11561631220118	1.32007440085998e-10	6.97966098708221e-09	13.7904274950043
JMJD4	-0.579600928067707	3.80006834183327	-7.09713834492445	1.44572482085805e-10	7.53784857986266e-09	13.7788145856444
FBXO32	1.42547754841001	3.18923955740851	7.11024311889909	1.35545247203197e-10	7.11659941259861e-09	13.7451169572386
SMAD9	0.636853252252879	6.10569744014302	7.10354646175182	1.40086189777518e-10	7.3293875459903e-09	13.7222793360526
CCNE1	-0.534383071751166	3.77057170013243	-7.08603865797203	1.5268259318621e-10	7.90579937684182e-09	13.7183706982252
ZBED8	0.545946749662742	4.15468591116244	7.08253828094693	1.55332465573227e-10	7.96065632439448e-09	13.7050252425113
CEBPB	1.1682801991489	5.66217179809038	7.08273267385517	1.5518411780509e-10	7.96065632439448e-09	13.676218162889
PRPF4	-0.380048879742341	5.74728804075759	-7.09504504716992	1.46068609077808e-10	7.58950253948916e-09	13.6676729646865
MAP3K3	0.427022385645446	5.33690090707319	7.07904908239976	1.58019207842022e-10	8.07080416651632e-09	13.6379190502259
LRP12	0.637652594861983	4.32518813643971	7.06328035687909	1.70746972458209e-10	8.60381388735729e-09	13.6180870508205
CDKN2C	0.499068624561052	4.75740350459633	7.07026312220203	1.64990169798053e-10	8.36990672191747e-09	13.6103319086607
POLR1E	-0.366842237389778	5.54112165200626	-7.0772883206156	1.59392449915164e-10	8.1133458573766e-09	13.589655803528
SLC5A6	-0.469358936484756	6.19657249447574	-7.08334567675767	1.54717233167021e-10	7.96065632439448e-09	13.5873431708649
INSIG1	0.796510311411164	8.28307822877681	7.06759429568051	1.67167372258787e-10	8.45180222841058e-09	13.5080692015908
KLF10	-1.21285528581973	5.09183092099069	-7.0415612853067	1.89955113021161e-10	9.47629892732809e-09	13.5044601664142
ZXDC	0.396305716796332	6.19093640061809	7.04981188799379	1.82418523269286e-10	9.13065515137199e-09	13.4499829430658
ECE2	-0.673061361887164	3.78343544897779	-7.0257006293542	2.05319834330666e-10	1.01751902056412e-08	13.4407369295317
ZNF638	-0.420138302814107	6.70065892495361	-7.05325347924985	1.79363011713966e-10	9.00774242105992e-09	13.4404329782959
CIRBP-AS1	-0.744820400904356	2.7507675451124	-7.03470371776152	1.96453283158246e-10	9.76802152286165e-09	13.435126607931
ANKRA2	0.564587609023262	5.20587459055452	7.01535717986249	2.15996470619279e-10	1.06690888250628e-08	13.3482097813025
ZNF490	0.648997677054127	4.25538875934167	7.00567127080251	2.26492079995236e-10	1.10489644797549e-08	13.347055110388
FAM117A	0.533796695174841	4.77674278885717	7.00387550187943	2.28492734663911e-10	1.11037116625026e-08	13.3063488835559
PHLPP1	0.600730464362971	5.34654541806331	7.00669710465325	2.25357000165825e-10	1.10489644797549e-08	13.2955733262323
ERN1	1.210802661964	5.45741179335439	6.99680579021039	2.36540544422546e-10	1.14208772188069e-08	13.2820427293162
CCDC71	-0.554768763088464	5.20294944320173	-6.99146606303646	2.42804497405889e-10	1.16857446572014e-08	13.2273179843485
MAML1	0.384911957257594	6.50383139460723	7.00554667316579	2.26630331630562e-10	1.10489644797549e-08	13.220023261778
NAA15	-0.61468173283718	6.65371544000228	-7.01034367943592	2.21367497757655e-10	1.08985388404228e-08	13.2178041905052
SNAI1	-2.03850160347998	1.20305304392679	-7.32359338241361	4.71991684005923e-11	2.79032564056415e-09	13.1849643786826
PDCD7	0.533449879998132	4.93523843727545	6.96348515655033	2.7841354287545e-10	1.32666989591747e-08	13.1020532461514
KDM5B	0.28879392967288	7.20535113817396	6.98237452734554	2.53849724371558e-10	1.21395142075265e-08	13.0868138425308
SLC7A11	0.726809361796754	9.90229467857052	6.98404490683261	2.51783746819796e-10	1.20791844800194e-08	13.0391461700668
PNP	-0.489884639417499	6.11209111057622	-6.96291729736547	2.79187324926691e-10	1.32666989591747e-08	13.0087721877366
EIF2AK3	0.572887102801366	5.91502092451735	6.94188490338836	3.09396606808535e-10	1.46097466913112e-08	12.9722046181691
MRPS31	-0.496635408137949	4.30275675054707	-6.92781751880248	3.31385467696295e-10	1.55502630716486e-08	12.9645531138921
TSEN2	-0.501127516511515	4.71260228242128	-6.93437559511955	3.209484071061e-10	1.51077156147498e-08	12.9495505648196
MTHFD2	0.448117639620357	7.82208397240244	6.94522921913568	3.04385333526656e-10	1.44184547893888e-08	12.8876426716102
ZNF175	0.708720855115137	3.88686951267859	6.89701552565709	3.85079136911101e-10	1.79020071822201e-08	12.8365361429373
DDX28	-0.636301084566267	4.59541967714476	-6.90645293219246	3.67772299937738e-10	1.71505243970965e-08	12.8357583978966
SESTD1	0.544701977455383	4.67730169525629	6.89519414852466	3.88510898819301e-10	1.80058014094772e-08	12.8114409179247
THADA	-0.41743539320013	4.78579947339674	-6.88955509092198	3.99328840492976e-10	1.84502211349001e-08	12.745302332732
LRIG2	0.683082041113735	4.42350989306478	6.8714832248532	4.3604618833238e-10	1.99624072073141e-08	12.7005843694909
LIG3	-0.323093570643548	6.06774740464879	-6.87646860911788	4.25595940255645e-10	1.96035234321435e-08	12.6152805095435
TMEM2	0.768196238699804	6.24856582224231	6.86145285373106	4.57846989100436e-10	2.08698214901159e-08	12.5889655749109
RHBDF2	-0.75402320467818	3.87752689462006	-6.83566265660637	5.18977766188815e-10	2.3262597424153e-08	12.5458914572562
GTF3C2	-0.292019385398699	6.30573389334324	-6.8610938952682	4.58646849476442e-10	2.08698214901159e-08	12.5252714894811
POLR3D	-0.430494699084661	5.29097627445292	-6.84215312527363	5.02872509974106e-10	2.26081844603927e-08	12.5050088623146
CSNK2A2	0.400556470004998	4.9892613145355	6.83291086891681	5.25959041510244e-10	2.34356111789846e-08	12.5015959121998
ACVR1	0.613285486790316	4.10062428089575	6.82217021305093	5.54108319957956e-10	2.44002654911691e-08	12.482305791988
BMPR1B	0.487963911549665	5.39350605275189	6.84234122240612	5.0241321998459e-10	2.26081844603927e-08	12.478751372301
TOP3B	0.775355527468975	4.83591360037583	6.82830262013868	5.37858805637122e-10	2.38949343948137e-08	12.4777543044042
TAF8	0.439034331809892	4.62721500333933	6.82536611129235	5.45580213502824e-10	2.41664675102018e-08	12.4675709360003
FAM134C	0.341771296004336	6.16496227146673	6.8346698211767	5.21485950562326e-10	2.33054554572735e-08	12.4294627807061
MAT2A	-0.701003671997275	8.01234694795082	-6.85074422781667	4.82312971311576e-10	2.18803975142436e-08	12.4268924063445
NKX3-1	-0.976788738928942	7.74594844250421	-6.84482303408007	4.96391929091392e-10	2.2451268696495e-08	12.3887975972651
GLCCI1	0.683172338413609	3.55920662993692	6.80047099515814	6.15603068834256e-10	2.6562918625331e-08	12.3873174073049
C1orf109	-0.390522620621697	5.45960787639443	-6.81983946862112	5.60410831233518e-10	2.46056404731067e-08	12.377633591355
PVR	-0.377070083119107	5.8402397386736	-6.81616683583429	5.70486108541187e-10	2.49749836905378e-08	12.351596930383
FYCO1	-0.411292803307629	6.56258036646784	-6.82367596865425	5.5007397640207e-10	2.42938553813338e-08	12.3428216780695
CHIC2	0.774378413556317	3.76468161155287	6.78825267801372	6.53151372425082e-10	2.81023524594127e-08	12.3285997766789
SRSF7	-0.47582237858281	6.98625010964932	-6.81531483940637	5.72848910040778e-10	2.50055210266637e-08	12.2826752161207
FBN1	2.12026435359265	0.53704709551541	6.91166424113237	3.58547787007942e-10	1.67724410271379e-08	12.2572502302342
ANKRD13A	0.355388855322897	6.34856695349424	6.80194205919559	6.11228855848354e-10	2.64501801135991e-08	12.2544415834448
WASF2	0.285949631960659	7.84014853575017	6.80922378802144	5.90025264729486e-10	2.5680635870081e-08	12.2410554314262
HSBP1L1	0.470516947911102	4.75375639912537	6.7751507942249	6.95933673661427e-10	2.977247875698e-08	12.2372971178657
CEP120	0.525450737073995	4.66258154633145	6.77044720428111	7.11959155011637e-10	3.03169943331749e-08	12.2138630510707
CHD2	0.739132243189498	8.09404783918758	6.80263814691794	6.09169766566538e-10	2.6437263626483e-08	12.2137485842163
SAP130	0.565693900727038	6.12394035876963	6.78294494494077	6.70160182677858e-10	2.87517865802592e-08	12.1916461103418
THAP11	-0.489278278460489	4.94086181403631	-6.77023238229044	7.12699720272425e-10	3.03169943331749e-08	12.182298646691
DHODH	-0.495070469311712	4.3485066850925	-6.76867696708032	7.18084545934064e-10	3.04597670670788e-08	12.1775211198595
EXOSC4	-0.691512131808476	4.65774216300418	-6.76233404625769	7.40463372378689e-10	3.11450924359619e-08	12.1655754780257
E2F7	0.634930059761235	4.11950382108718	6.7612866147386	7.44224649173494e-10	3.11487906295436e-08	12.142230999536
UGCG	0.623001609885943	4.10474975624423	6.74374839525843	8.1008454624113e-10	3.369592672121e-08	12.1221593986903
SNORD44	-1.24226838432385	0.370716563311848	-6.87464388488616	4.29391812271506e-10	1.97178821194769e-08	12.1192173138521
KAT6B	0.541971054558222	5.94713286133803	6.76576204345639	7.2828455090453e-10	3.07188786977034e-08	12.1162326584355
FAM160B1	0.530033524579647	6.70071217430145	6.75980677593752	7.4957090385615e-10	3.12654352563999e-08	12.0528857024089
ANAPC7	-0.326382423283412	6.33313145675813	-6.76115460116296	7.44700042355232e-10	3.11487906295436e-08	12.048257766118
TNFRSF19	-0.689948603266155	4.40563886011166	-6.73856956415258	8.30611718167915e-10	3.42650152747511e-08	12.0422903452438
IMP3	-0.534926291896825	6.03720750649501	-6.74271831958853	8.14127059689575e-10	3.37705301886703e-08	11.9692622856321
MALT1	-0.432802993917964	6.07139234359117	-6.74109772890233	8.20527451619936e-10	3.39422595413911e-08	11.9644270409387
TNRC6C	0.613460443554898	5.21419003419723	6.71165535432363	9.45862195640591e-10	3.87004543044663e-08	11.9068678059635
CCDC93	0.403731827451721	6.2276310751013	6.72059228837952	9.05939918150134e-10	3.72127922604776e-08	11.8870720711053
SLC6A9	0.654282613513226	5.8614859909969	6.71102807570192	9.48728756725864e-10	3.87122581820532e-08	11.879753468972
FAM86C2P	-0.705589274160495	3.09464585230948	-6.67586125191146	1.12394872389821e-09	4.53688549410095e-08	11.8106083138641
NR1D2	0.653435046314462	6.9379360893542	6.7089641452028	9.58221337330859e-10	3.89936357760438e-08	11.8087691315369
SYTL2	-0.69062793949963	3.52123939167226	-6.67473034457681	1.13008500434249e-09	4.54942531506885e-08	11.8042333091106
ZNF649	-0.651696454485965	3.63022392718855	-6.67290784365453	1.14004360831596e-09	4.56646935980648e-08	11.7947058216717
PPFIA3	-0.582371755854025	5.13165961658237	-6.66931156272645	1.15994972744775e-09	4.62010745553193e-08	11.7168024248412
FHOD1	-0.545770601923776	5.59495886652534	-6.6786498247388	1.10895835071368e-09	4.48844166962711e-08	11.6943995917206
PREB	-0.349721469400417	6.86117580530207	-6.68342078893832	1.08376828273294e-09	4.39834176581562e-08	11.6839925302671
MEF2D	0.625695093524294	6.15072012103961	6.6728427470649	1.14040091231182e-09	4.56646935980648e-08	11.6819052128272
EPN2	-0.381594689927341	5.8832566454212	-6.66851657224077	1.16439630722124e-09	4.6255489283688e-08	11.6447506203117
TAB2	0.422716906941602	6.58963275030519	6.66959586482103	1.15836363260825e-09	4.62010745553193e-08	11.6290079474161
MIR4697HG	-0.792077789866996	2.93189383042015	-6.62402507730284	1.44203662668295e-09	5.65368720268176e-08	11.5711966887856
RAPGEF2	0.531896526470141	6.32712163015569	6.64463224328966	1.30613521264301e-09	5.14774969896257e-08	11.5402007349711
ZNF585A	0.674204798134843	4.61361133302564	6.62101825326658	1.46300072560216e-09	5.71303073635599e-08	11.5353970234181
PRCC	-0.353721530184696	6.41506856069394	-6.65109087964661	1.26620660185101e-09	5.01671723836274e-08	11.5336857657922
LCA5	0.968626176879259	2.88422773958906	6.63688082984515	1.35570156969405e-09	5.32911381427379e-08	11.5105403646688
ZNF544	-0.353234008249997	6.27538610819517	-6.64528082054194	1.30207001788474e-09	5.14523247067298e-08	11.5088682642807
BACH1	0.832129837459358	6.07692836272501	6.61670868658597	1.49357386680781e-09	5.81023450362334e-08	11.4420424423636
ARHGAP12	0.591389695049919	5.13500092491674	6.59896848929333	1.62621552555214e-09	6.27744275878943e-08	11.3958940392813
PHF8	-0.369063461003224	6.70120736693486	-6.62076471816396	1.46478212140187e-09	5.71303073635599e-08	11.392282355948
SUOX	-0.405861462381446	5.67665742650716	-6.6058522537497	1.57341852248582e-09	6.10502649448244e-08	11.3682636078683
DDX47	-0.376361447619109	5.96243912190438	-6.60398987961683	1.58753307645471e-09	6.14391666908347e-08	11.3315146190937
SLC30A10	1.81510465795371	-0.179253489663817	6.72034436035522	9.07024638208233e-10	3.72127922604776e-08	11.3183001020964
SNORA73A	-1.61675400697973	0.319788913998802	-6.76696599898027	7.2405437355853e-10	3.06264802066335e-08	11.2441286507676
ACVR1B	0.445236389948521	5.9643809720547	6.58091461061625	1.77314399148258e-09	6.82705901951344e-08	11.2379900703412
SLC25A30	0.545459946921379	5.27711766964635	6.57399027652562	1.83291136787166e-09	7.02117272958185e-08	11.2168127646461
EFNB2	-0.680455783928008	6.37365390483879	-6.57843967840557	1.79428195320866e-09	6.89077693334558e-08	11.2021558245659
ZNF362	0.489901321095094	4.69806024502303	6.55446421074262	2.01237877157324e-09	7.6500961098592e-08	11.1949601041397
GAB1	0.834488049666112	4.13695431438177	6.54100909741658	2.14603876274425e-09	8.11710782402207e-08	11.1918333449612
SNORD35A	-1.89323831885126	-0.546104412753739	-6.99808456045956	2.35064347143096e-10	1.13862136667766e-08	11.1753484042931
DDX19A	-0.294629270745966	5.66512166045637	-6.56740357564237	1.89160953516285e-09	7.22758493129907e-08	11.1733556670094
LMTK2	0.537118663319081	6.58546108763465	6.55891927689713	1.96996164546943e-09	7.50785382445913e-08	11.1140054922355
ZNF584	-0.534039615424924	4.25306359204539	-6.51977649993941	2.3749978731157e-09	8.91574201567636e-08	11.0661943125231
C12orf49	0.605341005609593	5.93451493004753	6.53204657483566	2.23989721392401e-09	8.42964826172503e-08	11.0530699393166
RANBP9	0.443918319769288	6.90748410293362	6.54654941538892	2.08997265353138e-09	7.9250074155119e-08	11.0465789459829
FUT1	0.738798960858326	3.79079258370281	6.50222927199609	2.58229060402043e-09	9.62175575929797e-08	11.0152919752036
SEC23IP	-0.361816620789	7.05601096965657	-6.53730667121901	2.18433138453265e-09	8.24118594727192e-08	10.9803981061392
UBALD2	0.750980963715921	4.9321007902623	6.50046411395803	2.60410680380201e-09	9.67902667472549e-08	10.9606656639663
OMA1	-0.418632413881203	5.51108613888953	-6.51067463531043	2.48038325125062e-09	9.28813837924672e-08	10.936715167256
RNF19A	0.619175883316224	5.80726306741914	6.48919089675813	2.74779216514268e-09	1.01378002829932e-07	10.8520123066424
PTPN1	0.284476349812519	5.98080345378781	6.49944462613614	2.61678980569208e-09	9.70215203019068e-08	10.8462445992117
TSSC4	-0.542662957274537	5.14383497479955	-6.48021512828295	2.86776779834595e-09	1.05275441639048e-07	10.8311395442292
FEM1A	-0.46059786779345	6.2837392444033	-6.49492802375763	2.67371643387397e-09	9.88879950025898e-08	10.8030571820037
ASUN	-0.458926810033543	5.35333501002625	-6.48310400009618	2.82859961079148e-09	1.0410355822462e-07	10.8026532532531
ZRANB1	0.460305881400368	5.98439010385816	6.47930342689213	2.88023971104045e-09	1.05275441639048e-07	10.7769898372214
DUSP27	0.712566009253888	3.34327906497104	6.44665519149303	3.36394663944727e-09	1.21134347093382e-07	10.7628334856145
ZNF652	0.382183369832174	6.49104251567144	6.47921344627667	2.8814735291455e-09	1.05275441639048e-07	10.7341295293041
RNF146	0.553086113288511	5.50158932592856	6.45188316032908	3.28142243052448e-09	1.19018935306173e-07	10.6945687288816
DNAJC27	0.754829872808889	3.74578719499023	6.42878818896939	3.66174443597436e-09	1.30916082025217e-07	10.6792290232418
KRCC1	0.647055034501316	5.07034794164051	6.43889212724889	3.49028046090023e-09	1.25382898088224e-07	10.6598330096114
THEM4	-0.366278598269265	5.85057304299995	-6.45125520856018	3.29122815689541e-09	1.19086944587811e-07	10.6225487865475
CSMD1	-0.358231285074231	6.07076177241248	-6.44692224002248	3.3596820334715e-09	1.21134347093382e-07	10.6013244807748
ARID4A	0.701265447206955	4.89676909785805	6.42259171270083	3.77098344521907e-09	1.34501395281258e-07	10.5955609192159
CREBBP	0.606412137978815	7.18355645602916	6.45222480462338	3.27609963133101e-09	1.19018935306173e-07	10.589739108662
GTPBP4	-0.41969848464777	6.88496240058456	-6.45315738135932	3.26161347951475e-09	1.18874728175712e-07	10.5806224443316
WDR47	0.554485603882532	5.02047264025524	6.4175241857273	3.86270530143746e-09	1.3712147235552e-07	10.5705749613335
LRRC37B	1.15351428109607	3.28921237217693	6.40426109410668	4.11331730791009e-09	1.43975693929086e-07	10.5488712309881
HSD17B1	-0.465973844187729	4.77224259953094	-6.40965105503279	4.00959313012049e-09	1.41333451741524e-07	10.5278154034339
PUS1	-0.624403273827467	4.43019854710884	-6.40892595093008	4.02339529140624e-09	1.41487830669218e-07	10.5190746570716
PLEKHG3	-0.590783448928996	5.0051321659337	-6.41405075654972	3.92684220457553e-09	1.38742264809191e-07	10.5138171545309
UHRF1BP1	0.376488887724169	7.45583655875548	6.43570339198159	3.54351946369448e-09	1.26991618775266e-07	10.497923559339
ZBTB43	0.623350318519823	5.88630969596821	6.41488564661291	3.91133066951335e-09	1.38520144654275e-07	10.4863093557584
YPEL5	0.541342196577537	5.84370081318027	6.40646283742447	4.07063101888708e-09	1.42814475186001e-07	10.4789871672773
GPATCH4	-0.419259951946907	6.05077145111275	-6.42096728746903	3.80014887539886e-09	1.35220463300922e-07	10.4646958194557
RAB9A	0.743793668373536	5.24933391448129	6.39940596434872	4.20901311053521e-09	1.46982653180923e-07	10.4625617726058
LRFN4	-0.625359049210948	4.86171569751343	-6.38506319589126	4.50472830967105e-09	1.56581019208381e-07	10.4361799570072
PARD6B	0.885393248216541	3.56363550157219	6.36745547742581	4.89590348469755e-09	1.69393748217093e-07	10.3898114180782
GEMIN7	-0.563986500237081	3.40528690537098	-6.36074731500283	5.05358935734673e-09	1.74047471995226e-07	10.3733871947908
DUSP4	-0.58578766604293	4.51032055200882	-6.36571863784078	4.93625874050574e-09	1.7039738217801e-07	10.3696603352602
LLPH	-0.46355826878029	4.62677588362542	-6.35987620469301	5.07443024309389e-09	1.743653192913e-07	10.3010849892087
RBM12	-0.495917828637886	6.55458424952433	-6.38970085954527	4.40693482986827e-09	1.53537200476339e-07	10.3008830610485
ZNF559	-0.504601144723588	4.83316460051035	-6.35821501896375	5.11440855438049e-09	1.75337805599492e-07	10.2826420497108
SPTBN5	-0.724280627878105	3.41813303748357	-6.33583394653387	5.68430595161156e-09	1.93989859475907e-07	10.254032064915
KCMF1	0.420764853116025	6.46339468458491	6.36776647045611	4.88871203241121e-09	1.69393748217093e-07	10.2416230436024
TBKBP1	-0.471745376909252	4.46448026918707	-6.32975753024725	5.84955537298888e-09	1.99176697235377e-07	10.2029205651451
STK36	-0.362833867764206	6.06619490407948	-6.35771889627668	5.12640844238162e-09	1.75348859159003e-07	10.1782167573093
NGEF	-0.486378593387657	4.27547847858016	-6.32088151616731	6.09948856944411e-09	2.06749255888877e-07	10.172208744531
ZSCAN26	0.917359704445849	3.5030921157916	6.31579887401285	6.24731829765699e-09	2.10808385522736e-07	10.1493582454079
PIM2	-0.587025525230003	4.2442428829503	-6.3072494473119	6.503989776817e-09	2.18487495500412e-07	10.1163835971874
SOS2	0.553957023870667	5.51500044603089	6.31886388671409	6.15775424286482e-09	2.08254138988419e-07	10.0808953432028
PMM2	-0.348818270191349	5.70544464572288	-6.32584414873118	5.95847944345272e-09	2.02426532404719e-07	10.056516503167
TOB2	0.354223970304072	5.80241775130642	6.31514002201131	6.26673799403826e-09	2.10989546453988e-07	10.0156050516787
TNS2	-0.67164244181035	3.99913389715001	-6.26858495175413	7.80077318842538e-09	2.5857927195893e-07	9.94630507400846
C16orf72	0.490427989881169	6.62104009951101	6.30141837712774	6.68498688464526e-09	2.24066435401414e-07	9.93113788771369
NRAV	-0.541471113144828	4.21793726748305	-6.25884647913749	8.16568945371257e-09	2.69485698542743e-07	9.88937984416866
ZCCHC14	0.365349166508156	5.65278836415028	6.27835143885001	7.45096207848863e-09	2.48079038959169e-07	9.85852635638077
MKRN2	0.361940564856118	5.50844830570269	6.26263325964353	8.02183545169121e-09	2.65321324102633e-07	9.81200091193798
DNAJA1	-0.593464916727522	8.73676115358622	-6.29093904870276	7.02283390572e-09	2.34866088927153e-07	9.80982039733092
GSK3B	0.383191547807949	7.49978925990682	6.28480712692619	7.22827289397698e-09	2.41199435057685e-07	9.80133312718479
SP2-AS1	-0.775100919155884	2.42509569603671	-6.2322485877201	9.25029501406642e-09	3.01961804198307e-07	9.78410961807375
TUBE1	0.636891188900801	5.19894255885536	6.24598745284169	8.67342285252464e-09	2.8498931630965e-07	9.77296172992301
MED13	0.507414179856545	7.40452684270338	6.27234842205311	7.6640982941605e-09	2.54610840675031e-07	9.75667277169889
ACACB	0.565971493390451	4.13717674494874	6.23159373633436	9.27871564312116e-09	3.02232525156415e-07	9.75401187935855
DUSP2	-1.29216853884139	3.97748221964322	-6.22226237660837	9.69317134591114e-09	3.14368598121386e-07	9.73461220708719
INHBB	-0.819210992672726	2.9343850319575	-6.21389947564954	1.00800811419301e-08	3.24812228384596e-07	9.70981271510309
SLC7A6	-0.341385389854761	5.80113825557156	-6.24645587368678	8.65439284787728e-09	2.84987638166064e-07	9.70535548287113
ZNF322	0.538725406715183	4.0225912295752	6.212640140448	1.01396477444203e-08	3.25335364380803e-07	9.69675836987869
ARHGEF5	0.408487280991218	4.8442718285573	6.21515927998711	1.00208373905115e-08	3.23844182579033e-07	9.67203275646165
C9orf114	-0.40849261017444	5.3424923814106	-6.23478713541821	9.14093037141632e-09	2.99041852847903e-07	9.66196979745774
BHLHA15	-1.0997707490948	2.77359117021906	-6.20602948026718	1.04580673020796e-08	3.3412412469793e-07	9.63714637476051
RNF144B	0.71610535094376	5.40282879366205	6.21204500101681	1.01679184208083e-08	3.25546829438928e-07	9.62981645054812
ZNF699	0.98041990247416	2.18525073796931	6.22665049807056	9.49604737347753e-09	3.08642093853114e-07	9.61019172094163
ABHD4	0.46573731273298	7.6287354629928	6.23643563020544	9.07059409269463e-09	2.97388735580573e-07	9.6056932405297
ZNF585B	0.43340887041736	4.83841664637887	6.19758407237995	1.08792299082437e-08	3.46841860514199e-07	9.58828207192292
SNORD30	-1.81689297094453	-0.803455425005577	-6.50372307748251	2.56396919414323e-09	9.57725408439173e-08	9.56789008444769
NDUFV3	-0.274711121214846	5.98746723361316	-6.21499650722128	1.0028472622486e-08	3.23844182579033e-07	9.55192912896277
IWS1	-0.381657390102626	6.19125211564005	-6.21326511922535	1.01100429975254e-08	3.25080097753409e-07	9.52334704722527
ZNF236	0.473600734449156	4.77890029394013	6.18750723531742	1.14036565738164e-08	3.60499593920898e-07	9.51695206130914
METTL8	-0.459127422773889	4.98589877911923	-6.19618645825635	1.0950520746013e-08	3.48375041360449e-07	9.50386482130969
RPGRIP1L	-0.427609519568721	4.83682311150194	-6.186553922404	1.14545405054532e-08	3.61347437457743e-07	9.49703447754542
PDPR	0.545310717653503	5.4181506263482	6.18783712110731	1.13861005399303e-08	3.60499593920898e-07	9.47339677861799
GABARAPL1	0.503130866065562	6.48173614621184	6.19376425933982	1.10751662756154e-08	3.51595553477043e-07	9.46999393713254
GTF2IRD1	0.629672425626225	5.35877629250455	6.17487128626159	1.20965753992119e-08	3.79211223788238e-07	9.40963776089813
RPP25L	-0.420220290674184	5.29961609281889	-6.15556392802147	1.3236190024304e-08	4.11500267919148e-07	9.32784065571965
XBP1	0.493413703547361	8.43078054526475	6.18342041606876	1.16233753012905e-08	3.6590482919115e-07	9.32649391866908
PFKFB3	-0.480595929897464	4.76262351921467	-6.14397349675676	1.39704419478311e-08	4.30760074514643e-07	9.3213104073723
ATXN2	0.371345972215952	6.31016911287259	6.16435010381693	1.27050413640804e-08	3.96629732064515e-07	9.30837192324304
CDC42EP3	-0.534265230783728	4.06642984907366	-6.12603630726178	1.51865420854039e-08	4.62558044532302e-07	9.28062553712589
RTN4RL1	-0.892384463346525	1.82496880956256	-6.11763780392141	1.5791208452423e-08	4.79031891154715e-07	9.27558957986403
ARHGAP21	0.360247141379216	6.42370565736875	6.15611943358296	1.3201969973766e-08	4.11287927647447e-07	9.2748658678628
ZNF407	0.434002197097273	4.63942146283509	6.13201689016156	1.47699157253931e-08	4.52177543728596e-07	9.26986421256062
OGFOD1	-0.294102390598929	6.12997925257609	-6.15452768589733	1.33002578847466e-08	4.11786953396609e-07	9.26384728766077
WAC	0.404018807737771	7.89744257150763	6.15454924045974	1.32989221228533e-08	4.11786953396609e-07	9.19773277226891
CPEB4	0.833983026077406	7.0505935315365	6.13838267948754	1.43388194046424e-08	4.41212524959242e-07	9.18459602531237
DNAAF2	-0.445740412065684	4.71499423675533	-6.11307653741696	1.61294760084114e-08	4.87324369702827e-07	9.16612927547379
ZFYVE26	0.442842666918456	5.95577750612556	6.12489290428835	1.52675028092283e-08	4.64082635998728e-07	9.15788528979402
MANEAL	-0.418691567475569	5.04191697511136	-6.11530744585449	1.59631477723168e-08	4.83271425300624e-07	9.15116232019617
FZD8	0.977144005356371	2.10568789849436	6.1103410363932	1.63357552423328e-08	4.92565664094114e-07	9.14577474095097
CIAO1	-0.245038691827635	6.47631516947092	-6.13179010385981	1.47855070571884e-08	4.52177543728596e-07	9.13302546893641
CSRNP3	1.29591534357949	0.803820598406863	6.17017277525093	1.23646701895039e-08	3.86808099094979e-07	9.1293353095561
AGAP3	-0.397734447777051	6.56132934232736	-6.12707132721509	1.51136202650243e-08	4.61272605487e-07	9.11360263111291
ZNF702P	-0.746635261382483	3.5658837076749	-6.07516383730774	1.92315325501218e-08	5.66236652495351e-07	9.10239073888663
CCDC28A	0.583134643966244	4.17683328720963	6.07546882637323	1.92043749938414e-08	5.66236652495351e-07	9.09047659686737
HSPA8	-0.654895545753426	12.2377368924927	-6.1497111545015	1.36020821379918e-08	4.20265155111287e-07	9.08127738128254
LRRC8E	-0.446101467604287	4.83364769017768	-6.08037467942325	1.87726884613232e-08	5.57096225168439e-07	9.05355433308046
LRRC61	-0.55183500282259	3.6600825346512	-6.06388696940568	2.02626539173433e-08	5.95428593391052e-07	9.03713393969014
RGL1	0.558033374140104	3.37057103965433	6.05885620273355	2.07400248691134e-08	6.04722744533217e-07	9.02953718268689
HYAL2	-0.65689566303007	5.32087208270002	-6.09146775100109	1.78314734557849e-08	5.35514810824131e-07	9.00455455679476
PGPEP1	0.471300366289769	5.59658966912807	6.07956993313508	1.88428406766614e-08	5.58075139251968e-07	8.9980730785536
TET2	0.552670466126427	6.3054367058749	6.09222006800658	1.77693510609966e-08	5.34718588240331e-07	8.99048456990158
FBXO33	0.460197565839632	4.80695005390553	6.06153710204457	2.0484272183478e-08	5.99594212684417e-07	8.96388345028161
ORAI3	0.56063969238786	4.03167862122963	6.04696607977867	2.19127189160013e-08	6.3155736514909e-07	8.95995098219556
JMJD1C	0.791808011196996	6.81827209626717	6.09014877340074	1.79409041592751e-08	5.36804103492706e-07	8.95458208309239
ZZZ3	0.405234857830706	6.5716386805417	6.09008872686825	1.79459017017407e-08	5.36804103492706e-07	8.95032889284422
BTG2	0.82262410318593	6.07907836677963	6.08200312374093	1.8631517546357e-08	5.54001717774448e-07	8.94681384151048
PAK1IP1	-0.432516215440875	5.14377985578485	-6.07584299411146	1.91711090282947e-08	5.66236652495351e-07	8.93909230313914
KRI1	-0.423999870678314	5.92363835513373	-6.0829392448737	1.85508381847067e-08	5.52697194804674e-07	8.93554172075571
NPC2	0.468322891449274	5.45895768075185	6.06010710810495	2.06203021488061e-08	6.024016674445e-07	8.92730690517974
GNB1L	-0.703574089516369	2.41557291256391	-6.03243836156792	2.34344016437954e-08	6.72831692319753e-07	8.91002096069667
STIP1	-0.391366826717677	8.74459261789647	-6.08800151218722	1.81204703932715e-08	5.40948277187604e-07	8.87692805245111
METTL2B	-0.347441618981795	4.76563383223378	-6.03988281918254	2.26420890056736e-08	6.51328751933322e-07	8.8476620631013
PHF3	0.560436539809416	6.61960549758952	6.0618289865226	2.04566150439814e-08	5.99594212684417e-07	8.83355645778496
WDR4	-0.546770232910139	3.96226285859276	-6.02621476906814	2.41176658717763e-08	6.87193303094104e-07	8.81652032611846
TNFRSF10A	-0.43312155905527	4.465818620829	-6.02295529686741	2.44832940951382e-08	6.94973807434018e-07	8.80358732322275
LOC148413	-0.406592318578845	5.13259969210422	-6.03051196667727	2.36438319590434e-08	6.77549199803427e-07	8.78324726349337
CBFA2T2	0.481879302989626	6.99926157536821	6.05150150102053	2.14578970716421e-08	6.23233621717173e-07	8.75597088261347
SASH1	0.389420215883253	6.88384025589823	6.04765297455602	2.18432309267774e-08	6.31243252437171e-07	8.74983491443091
TNKS2	0.424212182389378	7.2378326325593	6.05007836303016	2.15996029191456e-08	6.2613829620442e-07	8.74747061402172
ORC2	-0.389300253260379	5.43775807626564	-6.02793369916031	2.39270157860722e-08	6.84358226749829e-07	8.73103496488377
FAM208B	-0.362636538995573	7.34717595107171	-6.0474891677277	2.18597823166841e-08	6.31243252437171e-07	8.72334704121351
ZSWIM4	1.03487654185205	3.4003876373352	5.99266148175938	2.8153154850087e-08	7.90182753698891e-07	8.72129465610174
FAM117B	0.478790609539759	5.31779095330543	6.02348162851876	2.44238862579213e-08	6.94600522819974e-07	8.70344853441531
TRERF1	-0.531123751202943	4.01141655692858	-6.0048540309142	2.66152430083647e-08	7.52644988726186e-07	8.69531815223722
SPIRE1	0.607325667035502	6.71318768027115	6.02114445581953	2.46887745558089e-08	6.99484224018919e-07	8.68620979526943
SEC24B	0.341551472130338	6.39950864604406	6.02649773395982	2.40861791919585e-08	6.87193303094104e-07	8.67193509376051
HPS6	-0.501351731289223	5.03934909211651	-6.00343572362173	2.67898039447618e-08	7.56157323373202e-07	8.65589114845749
SNORD68	-1.13164413842824	0.395923618983289	-6.13665275893202	1.44547293235631e-08	4.43869561395959e-07	8.61949868467731
SLC16A6	-0.837214934336493	3.37597504149662	-5.97467512159927	3.05827171617294e-08	8.53587510967525e-07	8.59758697584638
RPIA	-0.367018384162067	4.19280292036289	-5.96353302176437	3.21900092971198e-08	8.91817674548987e-07	8.5485936182946
HS1BP3	0.433576079089767	5.55611048271143	5.97758113722306	3.01766599265922e-08	8.43822579995732e-07	8.54659211772002
DNTTIP2	-0.458157004783539	7.04045481961954	-6.00183358031975	2.69883458759636e-08	7.60332085691312e-07	8.54628789779856
FAM126B	0.549747599894989	5.06228942455713	5.97033834620538	3.11987077298724e-08	8.6916474076394e-07	8.54162200449335
ZBED3	0.7225467156863	3.39868776819364	5.94590904244427	3.4903476269611e-08	9.54664115964443e-07	8.52427725973467
HIST1H2BC	0.764177202438037	2.90535112487066	5.95213615992766	3.39199581573575e-08	9.3286097379282e-07	8.52218160162189
PUS3	-0.478382844256982	4.88292122165442	-5.96513149898694	3.19544186152358e-08	8.86927079346359e-07	8.51210789524163
SFT2D3	0.397097116266771	4.71706300387463	5.96147403941673	3.24959900154903e-08	8.96984900868753e-07	8.48925992486896
SIX4	0.581293933548384	4.63934720909786	5.9493049155572	3.43637025421081e-08	9.43337033587376e-07	8.47905308699225
APLN	-0.724588677398983	2.38319782364309	-5.9355534891313	3.66014888642273e-08	9.97473605780831e-07	8.47190892402804
FAM219B	0.29560870833465	6.62710212535368	5.9805226819471	2.97710396663647e-08	8.34033454533828e-07	8.46511328535063
MRPS12	-0.450706363282904	5.44781210204432	-5.96630308358155	3.17828230053083e-08	8.83797907866129e-07	8.43323478591457
ALPK2	-0.957290004358805	0.524135721213656	-5.99875667756289	2.73737119299923e-08	7.69744678540757e-07	8.41507381302032
DHX37	-0.463313703107707	4.91475552864095	-5.95232354351402	3.38907889324182e-08	9.3286097379282e-07	8.40995421134206
NPTN-IT1	1.27288529722761	0.601341537257313	6.05350264244655	2.1260184467778e-08	6.18687848775492e-07	8.40941504308729
TFDP2	0.336377998419555	5.94128252833221	5.96284541485114	3.22918765513517e-08	8.92992298885998e-07	8.40876258378172
SH3TC1	-0.661929144341744	4.12222373211358	-5.914818466361	4.02491940201009e-08	1.08312167993877e-06	8.38559525719724
IRS2	1.57545857349966	3.77960182461102	5.90820621209661	4.14858809160228e-08	1.11241426399107e-06	8.37257085236732
CLK4	0.75676306504546	4.14874981923895	5.9162673601883	3.99830880234987e-08	1.07983102474974e-06	8.36701581449552
TMEM186	-0.472624214115203	4.21394654892173	-5.91985348298481	3.93318711455644e-08	1.06415743625549e-06	8.35032242900597
DSCR3	0.255643115192052	6.10389111967544	5.94654876430558	3.4801159131825e-08	9.53602564823877e-07	8.33590637116304
SGK223	-1.12825741997363	2.26363988097381	-5.9035837607506	4.23725228200709e-08	1.13214555634552e-06	8.29578364061084
SOWAHB	0.410523378903133	4.63396422199362	5.91038708096961	4.10739211084652e-08	1.10333810262024e-06	8.29121424921086
NPHP3	0.533262761431938	4.61452213288615	5.9040763688472	4.22771548710459e-08	1.13161097601359e-06	8.28370493291809
SPRY1	-0.708151140524495	1.75292518092813	-5.8903540508172	4.50143707774884e-08	1.19634653379605e-06	8.273583965558
HPS4	0.273574036595207	6.06153437173803	5.93089033623646	3.73923891274648e-08	1.0135092331011e-06	8.26731199487979
TMEM170A	0.533710431555237	4.67986760113967	5.90264283672088	4.25552719377099e-08	1.13500881601537e-06	8.26205054622844
ACTRT3	-0.798360807482369	2.65779357305854	-5.88053298175773	4.7079605194925e-08	1.24902358941165e-06	8.25272422398132
CDC42EP2	-0.897565212268965	2.97889141143733	-5.87804549389905	4.7617298396994e-08	1.25884040973462e-06	8.24372824792182
UBQLN4	-0.28350128955627	6.53979751137538	-5.93229999281296	3.71515468992497e-08	1.01052155540448e-06	8.22942522976954
GPATCH2L	0.443066861643899	5.93146795580757	5.9155707835148	4.01108057445356e-08	1.08133547407531e-06	8.21309739620006
LETM1	-0.394261972304007	7.14583696919759	-5.93192851862305	3.72148654860599e-08	1.01052155540448e-06	8.20455200041908
EIF4G1	-0.254154533733251	9.98084393636985	-5.94028211253061	3.5816285244677e-08	9.7784970769831e-07	8.1666320078207
MTHFR	0.468234413992175	6.49343003929766	5.89039484064418	4.50059817332763e-08	1.19634653379605e-06	8.09484157487437
RHOV	-0.736921871137887	4.41878207687653	-5.8559719342366	5.26608219033275e-08	1.37522591600064e-06	8.08662533321502
ROR1	0.657022758719081	3.24225738370364	5.83412930063653	5.81671521435979e-08	1.48796926164952e-06	8.05560676271172
CAMKK1	-0.504792880354386	4.83464262187577	-5.87127069983107	4.91125219769376e-08	1.29154751314483e-06	8.05325369133024
SPATA2L	-0.706604305637291	4.77583781662819	-5.84238982575172	5.60212546348665e-08	1.44290764939478e-06	8.03310853519911
CEBPZ	-0.520689457418319	5.65449872960203	-5.87156865875735	4.90458018381075e-08	1.29154751314483e-06	8.02421908145602
TMEM160	1.32333976908238	2.76454777840326	5.82990780724267	5.92947740362806e-08	1.51166439206925e-06	8.02379127771476
TINAGL1	1.84522647397974	0.332370082571539	6.18105860763755	1.17522487371971e-08	3.69187797150109e-07	8.00539815562091
ANKS1A	-0.325850265222782	5.89917112003436	-5.86861816817538	4.97104323075908e-08	1.30498575442445e-06	8.00252309636895
SPDEF	-0.65644883562567	6.33912598224351	-5.87897791296043	4.74150440566281e-08	1.25570423554555e-06	7.99980066878385
ZNF507	0.416803026509489	6.03382001593007	5.86581964571268	5.03490052094202e-08	1.31944269149154e-06	7.9767465060933
TESK2	0.381004330463865	4.4831297181561	5.83137832593628	5.88995609279386e-08	1.50414252873117e-06	7.97610999327984
JADE1	0.433449880061571	5.57233550500339	5.84429572628872	5.55372973130037e-08	1.43536670645794e-06	7.94666784865352
HSPH1	-0.731606308494824	8.54453092036575	-5.87366776819211	4.85782785893793e-08	1.28198845570847e-06	7.9405287311315
PAPD7	0.350975755923779	5.47826978345525	5.84653701068617	5.49734310537466e-08	1.42816789048972e-06	7.92222293743364
C1orf131	-0.474477790815642	4.38162607808163	-5.8215943698193	6.15785562638368e-08	1.5619317582057e-06	7.91271424208009
WIPI2	0.271464632435637	6.25465079229639	5.85249689946097	5.35012537855914e-08	1.3947479632716e-06	7.91242512427223
RFT1	-0.281613809162351	5.23723777073876	-5.841540033418	5.62383721308484e-08	1.4460195135562e-06	7.907108267532
SMCO4	-0.537113175122983	5.48393249632868	-5.84727103771304	5.47899888723664e-08	1.42586910382574e-06	7.90635934253269
CEP57	0.418793061809139	6.05989230927318	5.84391474120826	5.56337096232838e-08	1.43538794450727e-06	7.88808925994138
CLTA	0.325235059079049	7.3100633516092	5.85809179330137	5.21545219267036e-08	1.3643768314484e-06	7.88613461510002
ACAD8	0.310214485800407	5.59703543557493	5.83551160835511	5.78025168012862e-08	1.48369673895404e-06	7.87351181973317
RDH10	0.581333052714514	4.79556012776318	5.80999375748942	6.49103657111006e-08	1.63814126305527e-06	7.83501530432077
KMT2A	0.570988303133626	7.42038287817055	5.84489077845613	5.53870413874641e-08	1.43536670645794e-06	7.82712448951994
TRMT5	-0.423492646511345	5.10182969739992	-5.8190769758779	6.22869964383611e-08	1.57458171467749e-06	7.8263689828912
IGFBP3	0.781504690779004	5.40307121930152	5.82608908530065	6.03332915841278e-08	1.53553340072417e-06	7.82453953372987
BAG2	-0.584236025203897	3.90570938804117	-5.78079729613295	7.40994320353401e-08	1.82406077285683e-06	7.80549261112241
CLCN5	0.46587848800846	5.12838389583421	5.80081652421576	6.76710340892952e-08	1.69924456168036e-06	7.80419196948056
URB1	-0.430760723441847	6.15150403446662	-5.83500716356032	5.79353220124909e-08	1.48456791013577e-06	7.80234809087933
STK40	0.521277935553357	7.29980444735113	5.82568832387293	6.04433108369941e-08	1.53573055080931e-06	7.76489373661255
ZNF512B	-0.507259455764135	5.97892671061436	-5.82090983103804	6.17704105227944e-08	1.5641559602197e-06	7.76367138589595
ZFP30	0.424139907369289	4.88671734303124	5.79112420513254	7.0711851662746e-08	1.75796219299304e-06	7.75613827644093
ZNHIT6	-0.356761882041401	5.35935815410309	-5.79980902826093	6.7981041736891e-08	1.70133887120193e-06	7.73112889707745
MARK1	0.503102217274946	4.29900159667126	5.76220283301443	8.06054197793155e-08	1.95536507820065e-06	7.71862380605761
TP53RK	-0.392872341787427	5.28838947692043	-5.79039837656789	7.09448952051226e-08	1.76084057256218e-06	7.70262302218134
MAP3K8	0.745211289303495	2.87045368584141	5.74674681291296	8.64374791924821e-08	2.07008801842793e-06	7.68182623922236
SLC7A11-AS1	2.225212262054	2.64699664563055	5.80009156246059	6.78939651939896e-08	1.70133887120193e-06	7.68168273702176
FGD6	0.627861856841927	3.67653122049732	5.7476817178695	8.60732332217381e-08	2.06796107209219e-06	7.67987395714187
AKAP13	0.442619689117027	6.17379815447348	5.80205668435177	6.72913413085377e-08	1.69254067184087e-06	7.67920569017739
RNMTL1	-0.451729944138844	4.99604228094897	-5.77881708823321	7.47669797942837e-08	1.83748112699012e-06	7.67204763160283
PTPRA	0.213218692316249	6.62174269634277	5.80276867228609	6.70743022612341e-08	1.68991228650116e-06	7.66721750236487
HIPK3	0.389151645413429	6.52839473947418	5.79633337821835	6.9061246327364e-08	1.72263068912242e-06	7.6578189773851
IGSF9	-0.565596679463429	4.37558122942285	-5.77119102191998	7.73934103544471e-08	1.88659001604282e-06	7.65173785403275
CGN	-0.553935113643378	5.68869316528682	-5.78512645028887	7.26603486670461e-08	1.79747577526254e-06	7.6428213047478
RBM33	0.625040839048034	6.13165133516858	5.78906342252737	7.13754830459068e-08	1.76860437857646e-06	7.64055704856019
WASH2P	0.941621542985802	1.85046242382309	5.77618610637037	7.56630520654095e-08	1.85646468923887e-06	7.63505206379164
EDN2	-1.2348537780475	0.434442835210722	-5.84459425515156	5.54618661475864e-08	1.43536670645794e-06	7.62008099976481
RNF41	0.346298782336156	7.49074287749171	5.7989046651098	6.82605029382976e-08	1.70549036958648e-06	7.61689162716369
ATG13	0.290324514784029	7.07579107558553	5.79290479877041	7.01433316442932e-08	1.7467201790559e-06	7.6154482751536
ALKBH2	-0.46929652709952	4.06887152072912	-5.75170337558655	8.45234717847444e-08	2.03398149410212e-06	7.61510835661191
TRIAP1	-0.358827088512355	5.92607755371066	-5.78335067635899	7.32472950792721e-08	1.80901543241834e-06	7.6146657252243
SENP5	0.470222020700705	5.80333027608591	5.77383576018899	7.64724562878795e-08	1.87021238374397e-06	7.6132588208046
ZNF776	0.457267428238568	5.3755557334849	5.76653535675143	7.90411414203783e-08	1.92363335424376e-06	7.6068890015612
WBP1	0.681436493720705	3.07874367809994	5.72287711664193	9.62671936908208e-08	2.28364641463091e-06	7.58000013995404
YIPF5	0.335332847342801	6.32574209513736	5.77239119104814	7.69741441728882e-08	1.87942072991884e-06	7.57017546228099
ZNF641	0.472933530468584	4.75779036347725	5.7360615127428	9.07095531551174e-08	2.15862860566916e-06	7.54554829089124
FBXL3	0.468987211703678	5.72979589154073	5.76592764747424	7.92587470862419e-08	1.92580800363594e-06	7.54529464183458
STARD13	0.684418994958549	2.24904505453663	5.71823826302776	9.83010188319738e-08	2.31724976260741e-06	7.54218856687651
KRBA2	0.64239120985338	3.40564870059713	5.71408305320283	1.00158562574199e-07	2.35733695237332e-06	7.53566576802591
SERINC1	0.347128449100468	8.23682777907744	5.78122854550116	7.39548315223106e-08	1.82349055852055e-06	7.52533420575556
PAN3	0.411023970007792	5.54813874272754	5.75364859358689	8.37837362012935e-08	2.01941666580838e-06	7.5222041419346
FAM214A	0.416110841969046	7.58355865453891	5.77453196858794	7.62318163113114e-08	1.86736860314951e-06	7.50978325395409
C11orf24	-0.391140292201493	5.24070674809218	-5.74553914983852	8.69102341773251e-08	2.07479185438269e-06	7.50831711672305
PQLC2	0.654336027074336	3.76104687004682	5.7031018010506	1.0523501791736e-07	2.44993647914276e-06	7.4914098987815
SDCCAG3	-0.33284683005087	6.10396249769012	-5.76031769365626	8.12955107803128e-08	1.96892482238254e-06	7.48228791465539
ULBP1	0.846518213823518	4.83614882010603	5.71053954937986	1.01769828870795e-07	2.39151134635972e-06	7.47975350547158
CEP350	0.550932511083205	6.50751210103317	5.75448367658249	8.34681207064651e-08	2.01504389152457e-06	7.46779415948661
SEC14L1	0.304540105002012	5.90538409453538	5.74702045195829	8.63307110319081e-08	2.07008801842793e-06	7.46576966693033
SLC2A4	-0.686371875437292	3.39151903316533	-5.69156900691494	1.10838213846375e-07	2.56053326018026e-06	7.44349373205654
SH2B3	0.308654247791617	4.80706667110344	5.7188352820617	9.80369206292524e-08	2.31467060218923e-06	7.43428157748538
THRAP3	0.327569634943249	8.52282896511774	5.75982958186111	8.14751366616948e-08	1.97009766845734e-06	7.40889179840719
SNX30	0.358980007583542	5.00549359262127	5.7188340606077	9.80374602418988e-08	2.31467060218923e-06	7.40509465044163
TMEM87A	0.310506864904192	7.15709928950718	5.74582193830904	8.67993059838045e-08	2.07479185438269e-06	7.38927456355397
CTTNBP2NL	0.52666210572016	5.50162712478079	5.71985132000259	9.75890646433097e-08	2.31135235754564e-06	7.38847558596509
RNF115	0.383000400454867	4.95223508883102	5.70256501644302	1.05489533559824e-07	2.45206011754538e-06	7.38474259713616
CTH	0.672681468369182	5.115332598332	5.69852331262568	1.07425394545771e-07	2.48935142669644e-06	7.38244636808245
SLC46A1	-0.465465383846082	4.77459569650614	-5.70799695419534	1.02941618551707e-07	2.40399898005043e-06	7.36748669043173
TRAF4	-0.487908200733069	7.20656488232944	-5.736438006163	9.05555648544841e-08	2.15838470135704e-06	7.34684717870297
HEXA	0.288551562477119	5.45660995193601	5.69986668297281	1.06778122181789e-07	2.47817663474767e-06	7.30195429041285
PKIB	0.480591214627306	4.57054237119994	5.68458570007747	1.14372250242931e-07	2.61800870373149e-06	7.29914518593951
ZNHIT2	-0.534205429257432	4.91238473928584	-5.68646573130363	1.13410094438227e-07	2.60392351389055e-06	7.27408541076509
SNAPC4	-0.533104794165451	4.88288853189519	-5.69213023442199	1.1055889087827e-07	2.5580158789339e-06	7.26504365997489
RNF130	0.306837861803715	6.12630727767084	5.70514558874765	1.04271461920831e-07	2.43127371460124e-06	7.26423264502285
JMY	0.634379652737829	7.05588287559849	5.70907182867457	1.02444641286779e-07	2.39965018182963e-06	7.26287789400594
PDXDC2P	0.551473121301372	4.14976956466465	5.66678926003957	1.23885937072286e-07	2.81432864005666e-06	7.2608827869137
IP6K2	0.322080121021139	7.00306478054733	5.70915638246583	1.0240564716976e-07	2.39965018182963e-06	7.23513479565586
DPH5	-0.309228782155564	5.92773261957984	-5.68904125304934	1.12104883155524e-07	2.58581708980544e-06	7.20688403321844
EPB41L4A	-0.68266239545854	2.55587769469014	-5.63421633814533	1.4335042653793e-07	3.21276120133366e-06	7.20460185403437
RNF38	0.55756415930107	5.93968407405806	5.68512766715116	1.14094065674047e-07	2.61562822925419e-06	7.19982514141027
AMER1	-0.403362236793559	4.49823983447266	-5.66193186028535	1.26614750839976e-07	2.85901819340313e-06	7.19355620910668
KIAA0391	-0.337352084440083	5.39855177901452	-5.68054371675601	1.1646803991776e-07	2.65787855228736e-06	7.18459828712497
MRPL36	-0.41272404207187	4.82915137671456	-5.66505098630239	1.24855778985518e-07	2.82780449056792e-06	7.17763935543062
MORC2	-0.269973201132713	6.47104117905203	-5.68686973058591	1.13204376045281e-07	2.60318056768138e-06	7.16680242949268
TP73	-0.6646316101181	2.2745155960215	-5.6287594447677	1.46892289703449e-07	3.27746600622139e-06	7.16073577956546
MIEF1	-0.391980601645569	6.57708264007463	-5.68064963424132	1.16412643475776e-07	2.65787855228736e-06	7.14201268612643
DSG1	-1.21845404615862	-0.426893419164385	-5.72502047801812	9.53414784791853e-08	2.26526525449912e-06	7.14070651803261
KLK2	-0.745760963790214	6.5995755946349	-5.68780320462734	1.12730445763884e-07	2.59625824170318e-06	7.13428332941508
PLEKHN1	-0.585908566489922	3.55303873136182	-5.61999468705989	1.52761533188417e-07	3.38726608938684e-06	7.0981440584971
EHHADH	-0.505624753847794	3.653913542691	-5.61493351651127	1.5625478593357e-07	3.45555503030705e-06	7.09536029383411
HSPA13	0.650119422680825	7.12984283201964	5.66933195476559	1.22480578516238e-07	2.78661873787854e-06	7.08625317949658
WDR75	-0.350707796799036	6.07658964247483	-5.66301969861071	1.25998542140687e-07	2.84938871804902e-06	7.06777033311219
ZNF607	0.382373633932457	4.39933595363203	5.62423677999633	1.4989269332364e-07	3.32956905761506e-06	7.06476452921679
ZXDA	0.660111728943597	3.68681388658822	5.60332234640325	1.6456749646345e-07	3.61807544201341e-06	7.06441250402906
FAM160A1	0.650383473219617	4.92958754366736	5.62483919630735	1.49489599049417e-07	3.32553454714969e-06	7.0556080517788
YARS	0.244608124372803	8.51620932228602	5.67291120674367	1.20528777310389e-07	2.74637347510288e-06	7.03583404894888
RNF24	0.438373228623524	4.73229730063776	5.61973149150651	1.5294128986443e-07	3.38726608938684e-06	7.03220816214801
CCDC88C	-0.414631161182363	5.64665956587602	-5.6454449656397	1.36323776665706e-07	3.06442788983868e-06	7.00965051992083
PHLPP2	0.409132962572167	5.56485787162548	5.62921607669167	1.46592646697961e-07	3.27564759347706e-06	6.99892968704955
S100PBP	0.317508964820403	5.48591900673988	5.63039173185498	1.45823934155385e-07	3.26332666956373e-06	6.98554924257068
ZNF517	0.488644524380421	4.03025538762588	5.58713604032585	1.76883112079746e-07	3.84938668259343e-06	6.97806878534571
CEBPA-AS1	-0.609323420898498	3.73002488639132	-5.59143768047613	1.7352468497913e-07	3.79831876041781e-06	6.97345097176064
SESN1	0.467277098850341	7.05134851414331	5.64669878913323	1.3556044322635e-07	3.05183750447806e-06	6.95088365769856
WASL	0.39973518576448	6.36836432045509	5.62790216160002	1.47456464094804e-07	3.28517249977384e-06	6.93640781836035
SLC12A6	0.374936951531717	5.63782310595466	5.61303081689514	1.57588196881349e-07	3.47991818289755e-06	6.91472949165013
ZNF552	-0.425800231384034	4.49648017302511	-5.58788139622307	1.76296660334407e-07	3.84219252769441e-06	6.90006175649267
FAM219A	0.412878108826308	4.9031338887447	5.58329839677443	1.7993299858166e-07	3.90444206170838e-06	6.88625677346577
AMD1	-0.644084533437358	9.28014605190019	-5.64472184506331	1.36765930731887e-07	3.06977162312409e-06	6.87926720482701
SCFD2	-0.438134417253987	4.31761831120118	-5.59006147384944	1.74592276089927e-07	3.81612462556963e-06	6.87710276575292
TTC39B	0.531083848558618	4.51413909280892	5.56664390915709	1.93776873491968e-07	4.14921502398747e-06	6.85651373554252
AATK	-0.58416291051364	3.53848504620249	-5.55227055776747	2.06559672594775e-07	4.38712877465791e-06	6.84799027530063
SEPSECS	0.391361396958934	5.48972074373293	5.59238225946249	1.7279563455563e-07	3.78788211458006e-06	6.84351491948698
LRIG1	0.355985639261445	6.35604463461716	5.61113596819223	1.58927190809758e-07	3.5043328886921e-06	6.84148601084304
ZNF781	-1.2473267651725	1.02736464897899	-5.7087448076725	1.02595592483659e-07	2.39965018182963e-06	6.8325195687364
FZD1	0.35594622512117	4.9899568248801	5.58121467678713	1.81610520414918e-07	3.93515667323291e-06	6.8306963623423
ZNF396	0.725286269225782	2.67214105274953	5.5445283685385	2.13783803662434e-07	4.48975887523791e-06	6.82147140453087
NR3C2	0.49307342662445	3.70461620105689	5.55015804520074	2.08506752189317e-07	4.40977097306307e-06	6.80927439866699
NCBP1	-0.290870321254634	6.51595288168459	-5.60554190538222	1.62945639961146e-07	3.5876711578542e-06	6.80201405287415
TRMT12	-0.36083092850692	4.67661196543531	-5.56683653074156	1.93610943996608e-07	4.14921502398747e-06	6.79306302951736
CASP8	-0.365843983031984	5.06302386620774	-5.57022295472988	1.90716425237319e-07	4.10286223691058e-06	6.78562817232088
TFB2M	-0.429163603281745	5.24998999977267	-5.58604151605723	1.77747759250851e-07	3.86260543112992e-06	6.77957469917216
RNF19B	0.633851492189661	4.81109516869385	5.55405311392613	2.04930578026246e-07	4.35869342725512e-06	6.77025039068596
CAPRIN2	0.325985408113286	5.39138543419769	5.57826107371497	1.84014641738534e-07	3.97577533862709e-06	6.76286148723032
FEM1B	0.396654021196197	6.93518212278702	5.59414449781862	1.71443510721335e-07	3.76373648682978e-06	6.75173547276874
LINC01137	-0.56427137388406	3.27259305677765	-5.53026999975667	2.27741414348772e-07	4.73651672833957e-06	6.74796180338894
PHC3	0.482898051573193	6.57892385333816	5.58868800113332	1.75664164501157e-07	3.83397252056596e-06	6.74336392172153
SLC25A32	-0.40504585267984	4.57311601237595	-5.55957958312634	1.99959495941815e-07	4.26504515775893e-06	6.74232613852928
FERMT1	-0.556104198036163	3.48226949005239	-5.54573070351234	2.12645902183025e-07	4.47838831301586e-06	6.73106061253393
CIT	0.489300660684971	5.18288466877781	5.57369935830606	1.87789117891716e-07	4.04568349248494e-06	6.72227982954767
METTL3	-0.307113593601139	5.91241550207753	-5.57893643088149	1.8346219079701e-07	3.96955080260505e-06	6.72174841441841
CLCN6	0.565925779459134	4.74211055588089	5.53365528015557	2.24348842106484e-07	4.67243025391257e-06	6.67094605677882
SACM1L	-0.29981500239603	6.49835041921883	-5.56641255208625	1.93976355010602e-07	4.14921502398747e-06	6.64750301404752
MUM1	-0.45293252715727	6.24601752784297	-5.55790963598754	2.01449028843643e-07	4.29072144271794e-06	6.63997471075891
EXOSC6	0.483351585528331	5.48169139239885	5.54465720834964	2.13661583597075e-07	4.48975887523791e-06	6.63542357161764
ZBTB42	-0.459618841037976	5.25831126728412	-5.55054142488899	2.08152064685937e-07	4.40847870708607e-06	6.63083478141238
TNKS	0.374668422370588	6.91845937439789	5.56200007271406	1.97819646662394e-07	4.2254051412269e-06	6.62146658113353
SACS	-0.566710203424828	5.65205410839167	-5.55161855614357	2.07158706781717e-07	4.39363720485065e-06	6.61878977265412
DGKH	0.750343717438531	4.73262571315232	5.53392166490333	2.24083994656929e-07	4.67243025391257e-06	6.59440628006826
MLLT10	0.452872543777112	5.50643273017712	5.53393175690268	2.24073966922262e-07	4.67243025391257e-06	6.59232685735472
DLEU1	-0.447910980776769	3.98094673898335	-5.51474729863829	2.4395211743559e-07	5.03876890703277e-06	6.5888637349952
NOC3L	-0.531502008045589	3.8845195221798	-5.50268738556663	2.57321682526445e-07	5.29307176002343e-06	6.56716386433427
ZNF397	0.433094139090853	5.4521662620978	5.5274042235944	2.3065260144181e-07	4.79042802662547e-06	6.56111302798529
SIAH1	0.691436316814833	4.38388839248918	5.49318604677386	2.68357774541997e-07	5.50500046792708e-06	6.54715089382676
RSF1	0.451262447793028	6.16875670250916	5.53417013113693	2.23837238407943e-07	4.67243025391257e-06	6.53547144858354
PLK2	-0.747804864590002	5.52614995110224	-5.51279312416787	2.46071349789892e-07	5.07555959951238e-06	6.52985404930896
WDR89	-0.389445700330854	5.43206231925489	-5.52618875954875	2.31898306299858e-07	4.80964774502579e-06	6.52679515347563
TMEM201	-0.395632172967461	4.775659506405	-5.51568482079901	2.42941763748775e-07	5.02481201715097e-06	6.50539408347398
SNORD10	-1.11024630174993	-0.0496485629185603	-5.56898286100124	1.91771430179968e-07	4.1196563599176e-06	6.50382056966487
FARSA	-0.371658869986702	7.32373681875643	-5.54195261520855	2.16241638451658e-07	4.53503413825432e-06	6.4897206188618
SNORD28	-1.32810803513075	-0.590819175993461	-5.65575934907746	1.30167561445913e-07	2.93482898299074e-06	6.48964252076175
AFF4	0.424346022553451	8.70611147851329	5.54702552250054	2.11427109090197e-07	4.4589739748573e-06	6.48748254346157
LEMD3	0.33921013315502	6.09104176846628	5.51895390723406	2.39450677748214e-07	4.95943638216164e-06	6.46399007799997
MAPK6	0.424419383609981	8.47440138685723	5.53658588879928	2.21451939889019e-07	4.63782751655998e-06	6.44186262341806
C21orf91	0.534417213487505	5.40469941404113	5.49431591434546	2.67021502237401e-07	5.48508191189715e-06	6.42450019542724
IFFO2	-0.486893805282158	3.79946733413203	-5.45980689396047	3.10927489383201e-07	6.30079241643475e-06	6.42294375291012
TCP11L2	1.05111249589715	3.36695467569765	5.44465066090576	3.32375393540264e-07	6.69926028107464e-06	6.40561019593628
VPS9D1-AS1	-0.470398795794238	4.45926987813282	-5.47984254311427	2.84642778180526e-07	5.79945177362114e-06	6.38865470978785
EARS2	-0.295332190137653	6.54183450228684	-5.50863569640835	2.50640094087893e-07	5.1627045992096e-06	6.3822603365809
SIRT1	0.549093362774223	5.73655761405112	5.48465595789998	2.78659679543083e-07	5.68526324459094e-06	6.35998416294698
CEBPA	-0.438631263719311	5.15328848711045	-5.47092713745792	2.96058688823613e-07	6.01572025896533e-06	6.34758444293472
FTSJ2	-0.355556087219636	5.60611546361571	-5.48789954350206	2.74697518313768e-07	5.61205161224427e-06	6.34173404102286
CFAP44	-0.634849855525479	2.99451559526452	-5.43237608440233	3.50800761837256e-07	7.03287615453702e-06	6.34167856477515
MED30	0.724247985044844	2.82408863890436	5.42561095788071	3.61379354945336e-07	7.23529652514554e-06	6.33724924822138
SOX12	-0.48637788693867	6.18057880867753	-5.49130754414719	2.70593950702459e-07	5.5432998141175e-06	6.32226802894034
SLC19A2	0.406632564811972	6.4795710905556	5.48953471015501	2.72721068798219e-07	5.57926371808454e-06	6.32044021503739
PRKCH	0.592778901613252	4.78716031625338	5.44751269988326	3.28217306472929e-07	6.6243428413945e-06	6.3084195178388
ZSCAN23	0.624827051362957	3.50960208846939	5.42287653128185	3.65743191917465e-07	7.31291580536972e-06	6.28202869608661
NOL3	-0.450406959274258	5.4810857597239	-5.45647244550742	3.1552670500904e-07	6.38537601403738e-06	6.23205858953641
GRHL2	-0.269915110959388	7.10021193663524	-5.4784918992771	2.86344113293705e-07	5.82621030517382e-06	6.22687018362268
RBM6	-0.341312460663965	6.44903593057883	-5.46362431141045	3.05742654422967e-07	6.2040968902909e-06	6.20328108632198
SLC29A3	-0.479724931072758	3.85465195592191	-5.40228185181078	4.00308394318491e-07	7.93011985367607e-06	6.19196113776315
DIS3L	-0.292241203743972	6.12550797003961	-5.45185687020067	3.22003033823492e-07	6.50766831210438e-06	6.16607414645372
ZNF767P	0.595764516104635	4.34083745272583	5.40240992170828	4.00083877169197e-07	7.93011985367607e-06	6.14819545722279
PATZ1	-0.37869119987924	5.43640364198499	-5.43714475373351	3.43526730758572e-07	6.90745571193936e-06	6.13956290828652
RORC	0.557169094252628	5.01683255066744	5.40805447587627	3.90309936239871e-07	7.77306896893621e-06	6.09238469508675
METTL22	0.506329223454641	4.1990539860996	5.3865192952727	4.28903440483076e-07	8.42986133808098e-06	6.08579761799193
IMPDH1	-0.440265592747116	6.1749550753721	-5.43448524242725	3.47565091533289e-07	6.97732274660944e-06	6.07923047311617
TRMT13	-0.403741266428844	4.72279013545203	-5.40145227563462	4.01765698101355e-07	7.93804437196046e-06	6.07617945042958
DHX58	-0.92685540769551	1.35997205850196	-5.3729521508221	4.5510825022587e-07	8.85220917796847e-06	6.07548660156462
FGD4	0.556811029533749	4.628024131209	5.38972939330289	4.22922454976318e-07	8.32320260016303e-06	6.07542094864678
GNL2	-0.356400005726705	7.07061478189281	-5.43707983292399	3.43624761375779e-07	6.90745571193936e-06	6.05231300553609
ADRB2	-0.456357883291604	4.22821110065889	-5.38493071962627	4.31893763434376e-07	8.47753823755633e-06	6.04057169066519
GATAD1	0.312981392710501	6.03730907763526	5.41648325567553	3.76148338438162e-07	7.50098731738041e-06	6.03343297299658
DYRK1A	0.489678055628965	6.75485758266752	5.42126689074749	3.68336063122777e-07	7.35496585618567e-06	6.02663482162322
ZNF254	0.559244963882822	5.46364429532848	5.39925285160209	4.056545597741e-07	8.00434805462272e-06	6.01305356233081
KLHL18	-0.259280737312566	5.73611435127397	-5.40713682793038	3.91882851892289e-07	7.79405682650941e-06	6.01024024259586
MYD88	-0.358694268705785	5.52776477961224	-5.40375232103164	3.97737940329447e-07	7.90004353437432e-06	5.99921169514421
EFNA3	-0.458523367217956	4.78371507548963	-5.37851216953248	4.44185016577935e-07	8.68474245954982e-06	5.99379847542285
SALL2	-0.539802607958208	3.81842135831406	-5.35836217109427	4.85036148992335e-07	9.32561179675915e-06	5.98035300203889
RELL1	0.518550981010481	4.42338780525844	5.36017830275563	4.81208446847945e-07	9.27577155053753e-06	5.97291724162316
ZNF417	0.55323640620766	3.9580872238646	5.3509352402087	5.01001432693398e-07	9.57129454621382e-06	5.96821406261032
FASTKD5	-0.342442121969904	5.47627953741883	-5.39522954065551	4.12863798225607e-07	8.13590917868204e-06	5.96500634703287
HOXC6	0.647649305265081	4.27688165555536	5.36932577576466	4.62373731387954e-07	8.9709001263678e-06	5.95084348610356
CPEB2	0.661889361139901	4.50342084306404	5.33633362574598	5.33901867538048e-07	1.0109798793129e-05	5.92485162909673
COASY	-0.313668467542429	6.50510748443676	-5.40175621433399	4.01231172211021e-07	7.93792790766889e-06	5.92274303235679
CHD7	-0.445524960364238	4.80701953096088	-5.3608740668554	4.7974988461886e-07	9.27145980365096e-06	5.89956411670164
TP53INP2	0.436719497162773	6.74736439517426	5.37368545999582	4.53652688360858e-07	8.83534211209681e-06	5.86784162835967
NUDT14	0.421569130728139	5.09147236293783	5.35289690199866	4.96735301444545e-07	9.50188189361948e-06	5.86601942286055
COQ10B	0.440767896191486	5.8706839849191	5.36768449303204	4.65699229658771e-07	9.02314791297561e-06	5.86234355851844
NUP35	-0.438631929506691	3.97582017050376	-5.33771575200572	5.30699278464938e-07	1.00618438957443e-05	5.85807657283199
WSB1	0.506214372453562	6.52970062290657	5.38101571769619	4.39350658873262e-07	8.61264946950509e-06	5.85692358694396
CHD9	0.444716152846	6.35536432258525	5.37596454200845	4.49157890637301e-07	8.75916218936327e-06	5.84863983833317
PAGR1	-0.31048652608037	6.19775799893293	-5.37960851696015	4.42061597450847e-07	8.65449406430498e-06	5.84602321929337
PPAP2B	0.691390051428729	4.47944839307132	5.32403997548108	5.6323205306074e-07	1.06249905888946e-05	5.84399923154119
SNORA52	-1.97021157730848	-0.952015069421582	-5.66532590188797	1.24701899977915e-07	2.82780449056792e-06	5.80672554239639
C18orf25	0.34349562409846	6.12509974783213	5.36050113946957	4.80531131006671e-07	9.27462141798993e-06	5.80621768399677
FAM208A	-0.3769231213263	5.44578848953339	-5.35007463688254	5.02884319139462e-07	9.59505836873973e-06	5.80510351849957
NCOA3	0.463078306895749	5.90974874017118	5.35474219661026	4.9275467285649e-07	9.44981375174082e-06	5.80282400495671
CIZ1	0.264444293853749	6.60276064288101	5.36931018347896	4.62405214292001e-07	8.9709001263678e-06	5.80224718292727
KLHDC2	0.304613765080825	5.94031093070491	5.35918851519045	4.83290858502624e-07	9.30396862984025e-06	5.80163895328084
MCAT	-0.342534881961562	4.89700104773048	-5.34473505447241	5.1472220656516e-07	9.78363120731955e-06	5.80030420399637
CEP152	0.424215888169613	4.35247341439642	5.32844223146842	5.52552512633613e-07	1.0436639660008e-05	5.77249580512235
MGEA5	0.291362900361218	8.13182851216717	5.37599567421555	4.4909679435998e-07	8.75916218936327e-06	5.77021850824025
HERC1	0.345967911998724	6.84113996037751	5.36385139235842	4.73557060671909e-07	9.16357322557909e-06	5.76305233038618
BCL11B	1.14664921286205	1.28895306242156	5.31975102100333	5.73830652422233e-07	1.08113438855361e-05	5.75744816998121
SF3B4	-0.273367666899152	6.58925984862302	-5.35603529054757	4.89983843371982e-07	9.40869231722977e-06	5.73963802606319
BSN	0.750499430461313	3.31440499330283	5.2896777222028	6.53819669067268e-07	1.21206866058199e-05	5.73902219576225
PUS7	-0.45676890093779	4.831351328276	-5.33550602739079	5.35828569667434e-07	1.01335035291262e-05	5.72959929717414
POLR3H	-0.460870704833237	5.80182308884921	-5.34594790874306	5.12009616328625e-07	9.74440608211741e-06	5.71904888619969
EP300	0.41980878402471	7.53043782460385	5.35433874824342	4.93622309729098e-07	9.45437832001548e-06	5.70180221484151
LOC389641	-0.509686718861521	3.17875602474961	-5.27684065531307	6.91191693332221e-07	1.27123635293856e-05	5.6992838254456
ARL8B	0.373310340014309	7.39842694092556	5.34827035904322	5.06854326652732e-07	9.65853371702719e-06	5.68980169422039
SNORA70	-1.07866450665863	1.2251198721404	-5.30177142296756	6.20422010660313e-07	1.16598960101067e-05	5.68550634018005
NDOR1	-0.428630284344639	6.32876191879509	-5.33871004230732	5.28406984792922e-07	1.00310483990525e-05	5.67714110594104
CDK17	0.522128872084885	4.57233827457624	5.29422490863607	6.4106114254935e-07	1.19283446301376e-05	5.67368368244191
CHMP4C	0.36638479582807	5.18982783108644	5.30592205972191	6.09348618994521e-07	1.14661389258418e-05	5.65642198584868
SLC30A1	1.51330763911499	5.48117190469349	5.29905949111534	6.27763074510113e-07	1.17469370198489e-05	5.63474859857654
LINC01003	0.494636481968801	3.84567459395235	5.25769568018138	7.5083377045955e-07	1.35511056456978e-05	5.57885091933531
FBXO8	0.539624988329447	4.60562325463179	5.27109938210046	7.08573923310052e-07	1.29537077825287e-05	5.57731137764089
SHQ1	-0.346440058828618	4.62710455067413	-5.28296894014842	6.73097407097266e-07	1.24167452886641e-05	5.5710191931632
JADE3	0.321505517370495	5.15201983976062	5.28325320621353	6.72269415321471e-07	1.24167251420261e-05	5.56915321923266
HSF2	0.377942863699381	4.82912693219606	5.28327495970633	6.72206094162136e-07	1.24167251420261e-05	5.56779244167293
SMUG1	-0.302651629396522	5.06959215735877	-5.28889966722679	6.56027458713961e-07	1.21466193835374e-05	5.56611324802124
BOLA1	-0.372275664976559	4.59734063897125	-5.26567293158899	7.25395138643569e-07	1.32068680519245e-05	5.55908261265495
LCOR	0.580847140667145	5.97611772105207	5.29801744035761	6.30606369266899e-07	1.17629630321885e-05	5.55194256933422
BCL7A	0.318145967659658	5.29120342657483	5.29220897277893	6.46687165506122e-07	1.20155464530726e-05	5.55106871204698
ZC3H18	-0.319048965629747	6.11992493388447	-5.30099794825666	6.22507173512901e-07	1.16698723064541e-05	5.53455919029579
GTPBP10	-0.404277163799169	5.84221052329068	-5.29887239304284	6.28272657880265e-07	1.17469370198489e-05	5.53314902905621
NLGN4Y	0.515806183709403	3.58125698791501	5.23374051651182	8.32574174340867e-07	1.47951879312455e-05	5.52852882035263
TMCO4	-0.314664673640596	5.03322865658049	-5.27168251334751	7.06789136932492e-07	1.29428605855833e-05	5.52249459027798
HSPA14	0.253975822157353	6.54312756751408	5.30146139214031	6.21256982792773e-07	1.16609935670203e-05	5.5131987061787
C14orf79	-0.433891743438981	4.4921655491033	-5.25808160448858	7.49583286383193e-07	1.35448166405897e-05	5.50372438625165
BHLHE40	0.880111153933464	5.12808083203357	5.25377131416947	7.63665886011187e-07	1.37496486143213e-05	5.4990112196275
MRPL18	-0.397235355767562	6.72626270723598	-5.29620265455481	6.3558818581286e-07	1.18411813873026e-05	5.49005693370924
TRIP10	-0.462701152587518	3.95531463345678	-5.23381088906645	8.32321770173815e-07	1.47951879312455e-05	5.48536740087503
MCM3AP-AS1	-0.70758646418426	2.73564017555956	-5.21842481074979	8.89322512598044e-07	1.56554124843754e-05	5.48213460672047
MLX	-0.283230859623004	6.38132982532429	-5.29197331744066	6.47347967537011e-07	1.20155464530726e-05	5.47817661709586
CBL	0.358599222639099	5.75886650273085	5.27403785329386	6.99624748875811e-07	1.28429892776518e-05	5.46499081387223
ZXDB	0.474575941276472	5.40597988848711	5.25930728178485	7.45625282360509e-07	1.35182500184669e-05	5.46392483549491
CFLAR	0.288027503630511	5.68662500788019	5.27284025721005	7.03258642575594e-07	1.28939337935472e-05	5.46102539195641
TRMU	-0.32932006492628	5.19944598048265	-5.26560640412119	7.25603765505974e-07	1.32068680519245e-05	5.45481217452401
MTA2	-0.259168701949166	7.46581846748636	-5.29861845720048	6.28964928340337e-07	1.17469370198489e-05	5.45162577123114
SLC39A10	-0.515665600294067	5.8928445028036	-5.27705163400628	6.90560936063245e-07	1.27123635293856e-05	5.44642266648635
TBCK	-0.396001778397602	4.58515179248575	-5.23655185891814	8.22548694281429e-07	1.46865531430796e-05	5.44392241667612
SNORD104	-0.90730947061029	1.23057481130061	-5.21084358188751	9.18792941232328e-07	1.61552632383427e-05	5.44332528775051
PLEKHA5	0.444494770465344	5.29688134338434	5.25909399969712	7.4631255096624e-07	1.35182500184669e-05	5.43800702010395
PRR15L	-0.588196705673974	4.05053847625814	-5.24319751817199	7.99316103557682e-07	1.43228288914346e-05	5.42680453403416
HEIH	0.56367714014838	5.41840998057326	5.24458622996619	7.94542878534346e-07	1.42543080813282e-05	5.425497587151
C7orf60	0.624796718368489	4.31653717391087	5.22079700715702	8.80292142340646e-07	1.55348666631756e-05	5.42006795438575
MRPL14	-0.383785614133711	5.00132637307436	-5.25723398108888	7.52332459449696e-07	1.35618537948339e-05	5.41863472168896
CDS2	0.240902496063802	6.19379484237943	5.27092555509453	7.09106805889625e-07	1.29537077825287e-05	5.41524986022384
PNRC1	0.73111484280772	4.82881174717465	5.22396972324233	8.68354206384028e-07	1.53583118528417e-05	5.39308627911785
SP3	0.399648747625103	7.08090165768687	5.27668336911325	6.91662293787164e-07	1.27123635293856e-05	5.38902129844497
DDX31	-0.381816860325682	4.87602944353592	-5.24288988206121	8.00377280822896e-07	1.43247499986134e-05	5.38874755073759
ARL6IP6	0.443394704417888	4.04800698543906	5.22049410182969	8.81440223563242e-07	1.55348666631756e-05	5.37683107570315
GCNT1	-0.633460914376181	5.04593786032334	-5.24849067458693	7.81271337660719e-07	1.40497849177406e-05	5.36995259058038
PDZD8	0.324615311645423	6.06910053078341	5.25852193245083	7.4815900627171e-07	1.35353682387663e-05	5.36711328674815
HK2	-0.515814821449165	6.01647119683507	-5.26082360359683	7.40756958003381e-07	1.34500682967095e-05	5.35350492274854
SNORD4A	-1.67591828695276	-0.994086500096598	-5.54706716254214	2.11388027769242e-07	4.4589739748573e-06	5.34719569780778
ARL8A	0.402332710643459	5.31264311561121	5.23146653312599	8.40770584184122e-07	1.49231809599395e-05	5.3332144741174
MKRN9P	0.820240447224853	2.29308292542524	5.17840388332504	1.05602984039186e-06	1.81019909626989e-05	5.30809172619377
JAGN1	-0.328348163087464	5.73937767060569	-5.23616058515036	8.23936914545995e-07	1.46938678252051e-05	5.30237997069285
TMEM63C	-0.423638788650984	4.3660229484799	-5.20356562264133	9.47980281734201e-07	1.65714457631208e-05	5.30147383461866
FAM21C	0.371500308484309	5.76515390255632	5.22627950656802	8.59762787124193e-07	1.52242901078501e-05	5.29630397797108
CCND1	-0.750938130027205	7.58167760708807	-5.26265467858381	7.34919454148559e-07	1.3360230657984e-05	5.28694705402377
SOCS6	0.438985512952607	5.16278796108226	5.2089056519269	9.26477931222652e-07	1.62523278215413e-05	5.28583642885969
PPME1	-0.236610859023318	6.69485860098473	-5.24556585898134	7.91192492247154e-07	1.42111799803628e-05	5.28331879105208
CYTH2	0.32600943806577	5.96861883761887	5.23683562874089	8.21543321902623e-07	1.46860649067736e-05	5.27984036033842
KCNJ11	-0.659573137719605	2.80214631907294	-5.15862917173795	1.14929428340557e-06	1.93802290882949e-05	5.25719370698678
MASTL	0.425570630421297	4.96240168522853	5.20748068667215	9.32168720870394e-07	1.63140390589625e-05	5.24422919947889
ZGRF1	0.522239441391325	3.94013724114844	5.19244197513738	9.94346885403744e-07	1.72017428931136e-05	5.24137000665529
TULP4	0.339991697812383	6.45651920811994	5.2357122624716	8.25530354115433e-07	1.4704820637482e-05	5.23939676491183
ACVR2B	0.484995947339191	3.25897355070794	5.16280566964954	1.12895007629248e-06	1.91119665677653e-05	5.22810237829953
EPHA2	-0.710436372397941	2.77822690121977	-5.15145562549127	1.18507521326565e-06	1.98827814551922e-05	5.22749140585247
ZNF717	0.629344312341534	3.78511267814341	5.16317873622558	1.12715001432799e-06	1.91030300396717e-05	5.2239500849231
C20orf24	1.54040107290882	4.08370882130041	5.15849393399592	1.14995898492746e-06	1.93802290882949e-05	5.22270282804077
ARID1B	0.357399926333601	6.53110896247914	5.23016095959788	8.4551197774171e-07	1.49896196667881e-05	5.21975221202112
NRARP	-0.635487067670056	4.45274252125899	-5.19099109371546	1.00055541940002e-06	1.72892292033495e-05	5.21552679861504
ATF7IP	0.43417157611746	6.22471338607905	5.22050212708079	8.81409787162719e-07	1.55348666631756e-05	5.190169787402
SOWAHC	0.422183371450061	4.74003563880042	5.17168092845842	1.08687741392194e-06	1.85250297927944e-05	5.1828412808064
INTS5	-0.346986039192148	5.67000466350963	-5.2075330276854	9.31959087685289e-07	1.63140390589625e-05	5.17895105118238
USP53	0.62275297682351	5.67125508341779	5.19857791681533	9.68503462003833e-07	1.68712853659508e-05	5.17858815046273
LCMT2	-0.325544279130091	5.05027445790847	-5.19807442036096	9.70599164894771e-07	1.68882005330937e-05	5.17092646732668
MAP3K1	0.551546889975935	4.79583344038596	5.17638016084446	1.06522447200935e-06	1.82387806974828e-05	5.16814231627199
C12orf4	-0.417929399403516	5.13496074261025	-5.18743185517086	1.01594660032589e-06	1.75350047706822e-05	5.16484378311316
PELI1	0.532740785179195	3.39545038627117	5.13644748227673	1.26348425017066e-06	2.10571359606688e-05	5.14817478472312
SLC12A8	-0.329914697966164	5.14548142226271	-5.1845344271038	1.02864630672876e-06	1.77175655134054e-05	5.13889342949401
SIK2	0.429608781042563	5.76403070225195	5.19299023245352	9.92010613749231e-07	1.71811203876107e-05	5.13420671135352
ZBED6	0.566170009806048	5.02803916426127	5.18032825450704	1.04735846282372e-06	1.79944332697493e-05	5.12343575075339
ANKRD13B	-0.474537602305466	4.04866090239674	-5.15569322480091	1.16380924758475e-06	1.95916588136016e-05	5.11399210102695
PHACTR4	0.389898435100327	6.28781823893798	5.1958377720379	9.79962389731266e-07	1.70313833844962e-05	5.09592470409966
TMEM128	0.348836464715359	5.14406815245566	5.17365919157525	1.07771020630859e-06	1.83896550658293e-05	5.09033516477828
TSKU	-0.554568970452107	5.07479251733664	-5.16215177904988	1.1321118942111e-06	1.91439101390471e-05	5.08427511337842
LOC646762	0.437653605759393	4.48529429812937	5.13532376228123	1.26955451451892e-06	2.11348454434768e-05	5.08247400853921
NFX1	0.324149027448402	7.04390371078206	5.20000467124404	9.62588844056073e-07	1.67877283186365e-05	5.0811626904214
SRGAP2B	1.01458842458657	1.73075860195557	5.14444333704089	1.22110105690935e-06	2.04415311823309e-05	5.07618047740115
GNAI1	-0.578409444681984	4.45561900907223	-5.15999470216905	1.14260358557459e-06	1.92995899223713e-05	5.0709081401519
PRR5	-0.587085346423827	3.02088224352531	-5.11789365088902	1.36743402043299e-06	2.25641640118921e-05	5.07067965888489
INSR	0.333249557471628	5.55816284790138	5.1753018912828	1.07015536045689e-06	1.83023381464928e-05	5.0692320644067
SH3BP1	-0.56819258193141	2.4975172350996	-5.11247705907976	1.39932258750708e-06	2.29140981177822e-05	5.0652595345227
CLEC16A	-0.323682594491776	5.48544635559037	-5.16962340430379	1.09649262478145e-06	1.86465835262947e-05	5.0582825740475
FTSJ3	-0.325931624040177	6.50448485905469	-5.19536202936567	9.8196531953688e-07	1.70464638591512e-05	5.05592198949729
EHMT1	-0.298205779569062	6.91809768112791	-5.19458786603167	9.8523317765914e-07	1.70834427202421e-05	5.04848653028661
CDC42SE1	-0.192797878955484	7.55295763843646	-5.2002898882607	9.6141071091825e-07	1.67866781804052e-05	5.04513134660076
MLH3	-0.279254456838286	5.40269838752321	-5.16514490514187	1.11770933567636e-06	1.89644332028432e-05	5.04352469431552
GNPDA1	0.477067197581458	6.6623558300739	5.18170923991356	1.04117848924842e-06	1.79087470727999e-05	5.0397543360031
RNF111	0.470976971335995	5.79944761653576	5.16671452412434	1.11022813257809e-06	1.8858807283702e-05	5.03027854773728
DFFA	-0.24815609938236	5.7191851246368	-5.17430345424175	1.07474103251449e-06	1.83598536339449e-05	5.0237855547821
PRMT6	-0.368320841647449	6.25315152022199	-5.18448060676431	1.02888366593563e-06	1.77175655134054e-05	5.01908196850163
ZFHX4	0.572540976740773	3.20220762944212	5.10449666097952	1.44762966376855e-06	2.35255487350093e-05	5.01562664596289
RNF6	0.39950971337938	7.00608705295481	5.17975827145268	1.04991958608301e-06	1.80178200052829e-05	4.99301459850082
PROX2	0.777986494572211	1.12365810155584	5.1085585451741	1.42284248269758e-06	2.32064373406441e-05	4.9714885538226
EEF2KMT	-0.40437035228108	3.80506977801796	-5.11823642825632	1.36544003648409e-06	2.25560479514247e-05	4.96573484036138
ZFAND3	0.306767801089763	7.19824743810549	5.17117678108686	1.08922575529441e-06	1.85440067363956e-05	4.96563118476065
SRGAP2D	1.78721135164449	-0.388662041708698	5.57571476530369	1.86112255379344e-07	4.0153184292762e-06	4.96208810047449
LPCAT4	-0.48008637536797	2.6486963663619	-5.0885340377288	1.54918200899091e-06	2.48265923660698e-05	4.95039784705105
FZD4	0.484009070181934	3.08884112135338	5.09576045856833	1.50237613554158e-06	2.42056652910863e-05	4.93539504320738
TOMM40L	-0.364950644226294	4.5350248136804	-5.11854331946066	1.36365721302639e-06	2.25529002559495e-05	4.91694217904343
PPAN	-0.825232334401756	1.38973458943968	-5.0739886363872	1.64774232452154e-06	2.62380686585529e-05	4.90784163465234
LRRC26	0.929924140815107	4.45944477819281	5.11470644921588	1.38611087112248e-06	2.27722547492069e-05	4.90348966026772
HIVEP2	0.510732826181207	6.1485347158925	5.14119460089393	1.23815151486558e-06	2.06808488845623e-05	4.90343251520747
FOXK2	-0.244134297426593	6.6227005565572	-5.1542979245786	1.17076998142537e-06	1.96867660034528e-05	4.90181907733353
GPATCH11	0.386068959014438	4.617874047397	5.11284722429261	1.39712046130043e-06	2.29140981177822e-05	4.89429277190719
PKD2	0.382881237305877	4.89691132222051	5.11516012293381	1.38343726172293e-06	2.27532244491036e-05	4.89330864638613
DUS2	-0.358958457293098	4.15130720463208	-5.10094012250547	1.46967831973461e-06	2.38065692007927e-05	4.89060432443487
TTC36	1.10578861632458	1.32108908555839	5.10821835898307	1.42490245258883e-06	2.32064373406441e-05	4.88954845783966
KIAA1211	0.402619525407857	4.30214214276785	5.09550189796767	1.5040268087219e-06	2.42062878454105e-05	4.88284509496638
LPIN2	0.371039792705522	6.86463337294897	5.1479575744506	1.20291501660896e-06	2.01595668408483e-05	4.87509661079504
ARHGAP9	1.11658758294951	1.86734505825492	5.11986958562709	1.3559785986259e-06	2.24987565049353e-05	4.87320268274686
ARIH2OS	0.902058844752001	2.71820307924468	5.06148150439808	1.73735622889625e-06	2.74323250611001e-05	4.86784537509808
F2RL1	-0.377860571591652	4.6967300785134	-5.1114484276173	1.40545973669762e-06	2.29895244076814e-05	4.86219076432375
LRRC1	0.355098456099398	4.66990791488987	5.09590087101362	1.50148047042049e-06	2.42056652910863e-05	4.84223807981153
LOC90784	-0.429384428864171	4.52625801068565	-5.10963491691092	1.41634371010419e-06	2.31423472806579e-05	4.83635882997621
PRDM15	-0.38561093111853	4.44877511413193	-5.10385080347494	1.45160953059002e-06	2.35647229311781e-05	4.83633091551519
SDHAF2	-0.305277271301593	5.07425537569199	-5.10843197884403	1.42360855544958e-06	2.32064373406441e-05	4.83241820009396
CDK5RAP2	0.217110603435269	7.0423701121199	5.1413038275296	1.23757450281582e-06	2.06808488845623e-05	4.82561837123676
AGO4	0.339787694250082	5.73083684695024	5.11613880430962	1.37768676699806e-06	2.27058383459034e-05	4.82258425643507
PCNXL3	-0.352197577137404	6.90288542021972	-5.13990442364734	1.2449870263509e-06	2.07719168752056e-05	4.81842555842092
LINC00657	0.302511589657895	9.19983733053271	5.15367039554493	1.17391375966184e-06	1.97175492338727e-05	4.80987256041649
FGFBP3	0.548523107026248	2.396152394672	5.04553995440404	1.85848415103436e-06	2.91001022022231e-05	4.80981572683428
NBPF11	0.594841430456818	4.21510580763291	5.06879474944838	1.68439600409163e-06	2.66521500499894e-05	4.80436755522167
LINC00847	0.457172196963628	4.99588400175693	5.08617913013328	1.56473966943295e-06	2.50491800385983e-05	4.79775315463132
STK24	0.234912948213982	6.11585396656006	5.11903007413662	1.36083416252399e-06	2.25529002559495e-05	4.79649359614659
ZNF292	0.917312206033631	6.1142568514651	5.10239761608943	1.46060332113119e-06	2.36851182182569e-05	4.79191519500444
TMEM55B	0.440432378224179	5.63184721035169	5.09851449752811	1.48490333257327e-06	2.40272720279313e-05	4.77747091351949
STAT5A	0.67262562526795	1.86998666731485	5.04286860198681	1.87957090186e-06	2.93384996489914e-05	4.77010748020731
ANTXR2	0.728986710498642	2.14057379606499	5.03862923074187	1.91351434813367e-06	2.98373119954052e-05	4.76680965964281
KLHL31	-0.967005719055761	1.16991207758342	-5.07344967048057	1.651509408531e-06	2.6270196269599e-05	4.76104930085196
HIP1	-0.339110659605025	5.97731933620745	-5.11590745860766	1.37904399117367e-06	2.27058383459034e-05	4.75279327166392
ZNF214	0.921826184908747	2.40219496607742	5.02941719171666	1.98934375193634e-06	3.09449156145781e-05	4.74229169962148
PAG1	0.46208286123284	4.63315950530656	5.07258723671534	1.65755482691332e-06	2.63384584983391e-05	4.72879028165143
RANBP2	-0.316350891039461	8.2871988357384	-5.12823312345362	1.30851890513627e-06	2.17593797115462e-05	4.72544985971674
TXLNGY	-0.396661126713298	5.91471737059859	-5.10585572388784	1.43928963616456e-06	2.34153555543304e-05	4.71825017830338
METTL21A	-0.376620033568525	4.30300724470747	-5.05956768940955	1.75148118120447e-06	2.76263040094184e-05	4.71021743688087
ABTB1	0.61986381261595	3.41542138362453	5.01847210680143	2.08324821545254e-06	3.20184802489615e-05	4.70132223159656
PNMA3	-0.737381705443288	1.13628037142473	-5.01944249121751	2.07475127844301e-06	3.19205586035863e-05	4.70097769490217
SMPDL3A	0.366422962331816	4.4769928674811	5.05765155518136	1.76573532326075e-06	2.78219114523435e-05	4.7008996004452
SYTL4	-0.409166324908115	3.41153439164214	-5.02345847627702	2.03994373241798e-06	3.16019903107518e-05	4.68451931332658
TP53INP1	0.526975390511494	8.75322638760015	5.11852775710912	1.36374756475773e-06	2.25529002559495e-05	4.67980323765589
GTF3C1	-0.285419054429322	7.87015787831122	-5.11252457804687	1.3990397062366e-06	2.29140981177822e-05	4.67224365919874
PDE12	-0.303235549037435	6.07479037604357	-5.09283803166747	1.52113642469848e-06	2.44292882922699e-05	4.67139970383952
LANCL2	0.278287623489381	5.22275172341886	5.08234372210646	1.59040478140015e-06	2.5378871623278e-05	4.67101584740835
LSG1	-0.234130346081115	6.432599874409	-5.09785898724234	1.48904411927811e-06	2.40683385307644e-05	4.66467891900219
ESRRA	-0.397687093928337	5.89502147880812	-5.08399645629818	1.57929538705682e-06	2.5228403757495e-05	4.63820069652525
ABT1	-0.350985774676918	4.7148822283837	-5.05124754203566	1.81419973540492e-06	2.84958401954396e-05	4.63615604646225
POGZ	0.351231676713678	6.82217040921181	5.09116759255453	1.53196203676913e-06	2.45768610514158e-05	4.62895641241291
SPECC1	0.302725135901996	5.70089866509456	5.06968440508705	1.67806173017983e-06	2.65847126158481e-05	4.62887791800501
ZNF281	0.427894864364124	5.15553592221813	5.0535358962428	1.79673490326785e-06	2.82806827122327e-05	4.62739511867485
SNORD36A	-0.694202266579771	1.69937651803938	-4.99834400730584	2.26733360494233e-06	3.45296971722251e-05	4.62644242226423
MAFG-AS1	-0.562934582599985	2.98803840318033	-5.00182980035946	2.23435761658037e-06	3.4096660539198e-05	4.62578221846701
GTPBP2	0.615083784466338	7.62029312911535	5.0849675262763	1.57280333563157e-06	2.51514535546791e-05	4.62462181914446
TPRN	-0.489408419867903	4.78442048905875	-5.04481628115187	1.86417371338755e-06	2.91535362163638e-05	4.61064703439686
ASB7	0.367560142060555	5.08007270651214	5.05085708001215	1.81719623293208e-06	2.8513081121952e-05	4.61021885622937
EIF2S1	-0.306014401175593	7.50284543056423	-5.09491884762116	1.50775554321121e-06	2.4240318240749e-05	4.60441536468163
SLITRK6	0.759786301585468	3.1746732586695	5.00495062898476	2.20523074569883e-06	3.37252409314979e-05	4.60236950649684
IL36RN	-0.690792159125433	1.34427433362022	-4.99277147923975	2.32103686506339e-06	3.50983782132849e-05	4.60233000593808
ADNP2	0.47209075963115	6.58493726422788	5.07724351789118	1.62516979294315e-06	2.59061036208433e-05	4.59703956365137
ZNF112	0.685887535607222	3.01661808022809	4.98608778730298	2.38708322979058e-06	3.59522986745591e-05	4.57836078728429
IVNS1ABP	-0.303511214825535	5.46095045714902	-5.06383839159826	1.72011362546274e-06	2.71886591578405e-05	4.57818373270893
LPIN1	0.454357005054315	7.60495056874482	5.0715826584847	1.66462383061589e-06	2.6422823932905e-05	4.57394253037156
CNTRL	0.48834749395368	3.29064521820305	5.00094528455735	2.24268075067076e-06	3.41889280731698e-05	4.56931134179434
AARS	0.253480970350626	9.82860415560559	5.09669084814692	1.49645104564625e-06	2.41620525821765e-05	4.56555313850725
LATS2	0.815860613931477	4.08697167161829	4.99511523954843	2.2983004944497e-06	3.48951266174486e-05	4.56293641579706
SNORA62	-1.26084284820015	-0.665123785205853	-5.12444003368558	1.32983894198937e-06	2.20894486204782e-05	4.53932272632722
ATF7	0.310509103158015	5.90647431556322	5.04940767124792	1.82836156443249e-06	2.86583269848834e-05	4.53034247619144
R3HCC1L	0.412523948329583	4.54414694511797	5.00491873405044	2.20552654466775e-06	3.37252409314979e-05	4.51500119623951
RRP7A	-0.291145964889155	6.05372806606997	-5.05277725442895	1.80250666599901e-06	2.83418220907237e-05	4.50101432447127
SEC24C	-0.205519315512951	8.14591478230632	-5.06964193535326	1.67836358283324e-06	2.65847126158481e-05	4.49525419451505
MIER3	0.409695125028413	6.1171610217922	5.04461239727553	1.86577972189169e-06	2.91535362163638e-05	4.49279904298266
SLC10A3	-0.456552916977251	4.48719447457586	-4.99407072346169	2.30840623540841e-06	3.49479104256411e-05	4.46011165221812
C2CD2	-0.435350461616395	5.51167059021215	-5.02865769098751	1.99572462217991e-06	3.09904869975734e-05	4.45777976906181
FAM131A	-0.360393468248251	4.72930291551485	-4.99403432891557	2.30875913307379e-06	3.49479104256411e-05	4.45252125107726
ZNF197	0.458804064398016	5.17012122313557	5.00721475136614	2.18433129752394e-06	3.34693048608362e-05	4.44728498136003
ST6GAL1	-0.666098518722144	1.70810669906699	-4.9503487851946	2.77249867194561e-06	4.08155294685639e-05	4.43924402483567
L3MBTL2	-0.272117165707821	5.88700855314673	-5.03082971111211	1.9775294100939e-06	3.08035079066078e-05	4.42914753683133
USP20	-0.328884274722066	5.85754443946881	-5.02279822519727	2.04562697003534e-06	3.16019903107518e-05	4.42466411261418
ST3GAL4-AS1	-0.776377600550485	1.46852940557776	-4.95834584879823	2.68131969750938e-06	3.96676813574392e-05	4.42048943419426
RAB22A	0.290360479665946	6.28917244091206	5.02196399499531	2.05282981971774e-06	3.1680670681276e-05	4.39765531159243
UBIAD1	-0.3358739003945	5.38548660607092	-5.01647694601705	2.10082495756149e-06	3.225561100485e-05	4.39130478904912
TECPR2	0.320310000516439	4.90691821506466	4.98356631360665	2.41247201252362e-06	3.62256797400546e-05	4.36777244620609
MCM3AP	-0.222679610570963	7.11001150901015	-5.02925209286446	1.9907291211829e-06	3.09449156145781e-05	4.35960724461261
GPX8	0.414784460399785	4.33389225610838	4.97262187988756	2.52575152886336e-06	3.76630436518493e-05	4.35749894337784
NEIL2	-0.282476446862725	5.89128396494041	-5.01144376992502	2.1458097925189e-06	3.2912645397818e-05	4.3570655348497
TLR5	-0.947303632186396	1.32961871360302	-5.00359343388289	2.21785181183276e-06	3.38792093656975e-05	4.35384599035975
GDE1	0.232359103409927	6.84030586979987	5.0199597811707	2.07023555451295e-06	3.18837508580169e-05	4.34511632290067
RANBP3L	-0.621738324598409	2.39256077227434	-4.92866891704072	3.03512142911996e-06	4.40838582156712e-05	4.34061146847638
CUX1	0.240111230048269	7.20796042128996	5.02279888060085	2.04562132088504e-06	3.16019903107518e-05	4.33903584836453
MIER1	0.477869359321808	5.66628269822219	4.99606922343579	2.28910829740504e-06	3.48259880383324e-05	4.3386884830527
BPTF	0.309885743799337	7.45601553496139	5.02626197222457	2.01598289753374e-06	3.12727264352961e-05	4.33628523427948
MYBBP1A	-0.429733774066138	6.38228595609245	-5.02288401351678	2.04488765996277e-06	3.16019903107518e-05	4.33315253390471
MEF2A	0.42349825780057	5.6934949789819	4.98977928824899	2.35038193749433e-06	3.54706886164973e-05	4.32894211674447
TSSK3	0.806964239727857	3.40895559259159	4.92551427696057	3.07529816738718e-06	4.44881284022022e-05	4.31604082044764
ZNF367	0.583364427810696	4.55500953778275	4.99156081342204	2.33286691592192e-06	3.5241780291231e-05	4.31317303842273
ENTPD1	-0.313233326784785	5.05258935907968	-4.98116382138515	2.43690719118754e-06	3.64831489360639e-05	4.29637180092703
ZNF426	0.548780620692534	4.64537667065448	4.95184240763544	2.75524301340905e-06	4.06380732556719e-05	4.28289451768059
EAPP	0.324738826691371	5.85910529431752	4.98211469668694	2.42720739479213e-06	3.63741978445096e-05	4.26456539392119
SLC22A15	0.845670108794891	2.31288638679217	4.90929478094493	3.29017109522864e-06	4.72777121205295e-05	4.26374467525375
FAM134A	0.290159548177272	6.74036342392898	4.99446965335448	2.30454147499466e-06	3.49479104256411e-05	4.2600032718944
CDC25C	0.431786711145184	4.4348831924249	4.94835428815923	2.79570490656348e-06	4.1050338617528e-05	4.25831507284814
PEX6	-0.348124574504037	5.44094732520592	-4.97439902027535	2.50701164876718e-06	3.74953056951076e-05	4.25685772443327
NABP1	-0.650582563153244	3.93195001826767	-4.92847613951881	3.03756188223943e-06	4.40838582156712e-05	4.25259584558678
ANKRD9	0.809160223096635	3.45193454110547	4.91240524085875	3.24786349356837e-06	4.67144810530868e-05	4.25002531248707
RTTN	0.467392772739522	4.27748761423254	4.93320556785119	2.9782374384331e-06	4.3334509084798e-05	4.23969331467478
MTERF3	-0.436857415736789	4.51951617357455	-4.94777253618662	2.80250919206549e-06	4.10961699492728e-05	4.23292262367806
SPATA13	-0.405399499157634	6.07206700640456	-4.98686338034026	2.37932620336738e-06	3.58714480620126e-05	4.23236535918773
FZD9	-0.781217098709745	1.86257780781264	-4.90119805112474	3.40282917764369e-06	4.86955776661635e-05	4.22765401803889
MRPL34	-0.383273141738464	5.41696843475419	-4.97267023500314	2.52523982636941e-06	3.76630436518493e-05	4.22468545561889
TNS4	-1.86654553699228	-0.23797059148409	-5.26889524747865	7.15359962900801e-07	1.3052059784834e-05	4.21978332020416
MOSPD2	0.465997592816496	4.61440310726485	4.9339904925355	2.9685012579311e-06	4.32347380107598e-05	4.21576539040432
NR2C2	0.292220911817166	6.67349441063709	4.98544105485034	2.39357028504117e-06	3.60138791584952e-05	4.20083060402705
MAK16	-0.405056752156375	5.19214587876197	-4.96888451442579	2.56560780146854e-06	3.82194114552099e-05	4.19777174153674
CRTC3	0.374939517593127	5.26026766296503	4.94582339919331	2.82542430787685e-06	4.13514341199598e-05	4.19326235276073
TTBK2	0.574641962745039	4.35362608386028	4.91953522258507	3.15286997411132e-06	4.54788621818018e-05	4.189913627192
JAG2	-0.592362451480676	6.268903507017	-4.98217480859001	2.42659546305712e-06	3.63741978445096e-05	4.18450513546804
YWHAH	-0.301229428581953	5.46824361037978	-4.96297054275165	2.62992961650228e-06	3.90227501199588e-05	4.18442629893506
SWAP70	0.382116272797359	5.15838098722065	4.94265615548426	2.86304944855898e-06	4.18612955399821e-05	4.17999697518055
SNORA81	-1.16103978067032	0.306703002132314	-4.96098744798045	2.65184751166969e-06	3.93091236280672e-05	4.16631279981562
ASAP1	0.30567476727593	5.6784597944636	4.96028618784811	2.65964055664807e-06	3.93857619315853e-05	4.16448104414045
PFKFB2	0.287716258699139	6.13858517275709	4.96567282588441	2.60034655146315e-06	3.86602017987828e-05	4.16172028652623
HIST2H2BE	0.344910896709091	7.04293759046112	4.96796791292656	2.57547576300111e-06	3.8328388560183e-05	4.14988933715097
NARFL	-0.360975163514313	5.52397262688301	-4.95162586724694	2.75773818910027e-06	4.06380732556719e-05	4.14293163295604
OXSM	-0.350094275523205	5.11675090884716	-4.93803033160183	2.91887891929296e-06	4.26360757316178e-05	4.14269378944176
WDR74	-0.360765771212728	5.46396669317247	-4.95269845921124	2.74540029595464e-06	4.0535821872227e-05	4.13672390373954
DYNLL1	-0.353908305584251	7.23715243293221	-4.97290246171902	2.52278376711437e-06	3.76630436518493e-05	4.13171792531939
SMARCAL1	-0.311211948145227	5.00722653610333	-4.92153111319586	3.12676619699464e-06	4.51891445756223e-05	4.11197889245299
AMIGO1	-0.757464918720975	2.03643425631695	-4.86599299010686	3.93783109935868e-06	5.50563052029515e-05	4.11030966392517
ZNF682	0.434100896985903	4.7936941901479	4.92644916709538	3.06333800732735e-06	4.43578433153592e-05	4.10865150485195
MRPS23	-0.307737081144057	5.91576278854614	-4.95495354705819	2.71963520726403e-06	4.01949234963354e-05	4.10772769902731
HNRNPU	-0.237949022734732	9.43220950976021	-4.98457175951597	2.40231679931934e-06	3.61092983569362e-05	4.10164255122658
NSUN6	-0.391416950450453	4.36951952455446	-4.90470640057304	3.35356082125432e-06	4.81425136634368e-05	4.09404721385418
ZNF418	0.588534294924827	3.73816247231888	4.88095892090686	3.70109075238078e-06	5.24793000356466e-05	4.08970142726929
SPTAN1	0.239935585808333	7.56047896575781	4.96324255008868	2.62693707299654e-06	3.90169011751889e-05	4.08316643308845
TCAF2	1.03846022882729	0.215802953128099	4.99552247509801	2.29437215244749e-06	3.48707411347688e-05	4.08235794378467
RELA	-0.279233403485779	6.4052150470616	-4.94650612926715	2.81737709502479e-06	4.12738872769681e-05	4.07150050228353
FRS2	0.412515413672766	5.92628430920659	4.93689130948549	2.93278753475625e-06	4.27971611550487e-05	4.07087878556319
C20orf194	0.524441617783552	3.16672621375828	4.85866208920937	4.05910244244795e-06	5.62802237080317e-05	4.05904186996525
MRPS5	-0.228391862531985	5.71368628377658	-4.93666104795878	2.93560708508925e-06	4.27971611550487e-05	4.05897625579527
OTUD3	0.407054621524074	4.45938125423484	4.90303156860292	3.37699363265524e-06	4.83863896831595e-05	4.05254075604532
LINC00638	-0.808331399175788	1.12877570572286	-4.87825998190932	3.74273647162193e-06	5.29697746068567e-05	4.04919894810437
ZNF713	0.816069435164594	1.45317110617375	4.87053749654503	3.86442937690478e-06	5.42827610136597e-05	4.03534655458139
ZNF736	0.631550842918015	4.0241831428889	4.87474727349852	3.79762165735194e-06	5.35950063973653e-05	4.02819955623057
WNT7B	-0.561187457828301	4.11645321073288	-4.88877130313721	3.58306543692823e-06	5.10467842513419e-05	4.02295375616454
FBXW7	0.489324781728423	4.46036467412044	4.88570389036285	3.62896343177375e-06	5.16027603139343e-05	4.02062639846288
DAB2IP	-0.346324249338748	5.31909584011419	-4.90363546045618	3.36852620179076e-06	4.8311164704957e-05	4.01275540231716
G3BP1	-0.328103944938008	7.74785039775776	-4.94966767377701	2.7804023413006e-06	4.08917938853768e-05	4.00587318547328
ATXN1L	0.372279634333121	6.34636479386017	4.928398515081	3.03854510210573e-06	4.40838582156712e-05	4.00324092906094
RSL1D1	-0.385851278787915	7.9049689722678	-4.94827340231653	2.79665000038167e-06	4.1050338617528e-05	3.99916112395662
ARHGEF26-AS1	-0.598643910901707	2.9488795882776	-4.84407362403532	4.31132176799892e-06	5.90144099072669e-05	3.98955479333228
SLC4A7	-0.502806313902136	6.22507863801517	-4.92022702646858	3.1437981267325e-06	4.53916083375146e-05	3.96231249005072
SNRK	0.495193184022449	4.47083538057353	4.86284907223185	3.98940187253934e-06	5.55703696827929e-05	3.95864352540147
PDP1	0.429374723962962	4.20230379452833	4.85889759045536	4.05515085035319e-06	5.62773984925171e-05	3.95698410568659
RNF182	1.34343808625177	0.876420644378895	5.02144736669331	2.05730283209391e-06	3.17171040315422e-05	3.94740729836245
KLHL22	-0.439333308637434	4.60399906968272	-4.86657717281448	3.9283201842541e-06	5.49745162038766e-05	3.94631967749387
KLHL1	-0.412544154309323	4.78949223298591	-4.90096984177215	3.40605822419266e-06	4.86955776661635e-05	3.94539520211308
POLR3C	0.392023847455548	5.00117365141683	4.87573919409131	3.78204438477788e-06	5.3425379568979e-05	3.94005650614788
RASA3	-0.348917678901308	4.32238520076609	-4.86131629662793	4.01478191912176e-06	5.57691753524405e-05	3.93644463429356
NFE2L2	0.332351680544021	6.84278558398231	4.91452082452763	3.2193906908796e-06	4.63493486234401e-05	3.92922588197267
SAV1	0.575065988014107	5.80290893973443	4.88797196627039	3.59497133259363e-06	5.11678573746218e-05	3.92573119093292
PDIK1L	0.485930866512167	4.18924938265197	4.8540850535552	4.13664999518487e-06	5.71443756464545e-05	3.92561436518999
CACUL1	0.34483521324491	6.19750747086685	4.90081143951851	3.40830128710295e-06	4.86955776661635e-05	3.92243190769347
CLCN2	-0.43999739766354	4.48098194847438	-4.8736941866188	3.81422773496586e-06	5.37283711709638e-05	3.9212172486296
IL1RAP	0.424873192062142	3.96147126118234	4.84410576387301	4.31074971468378e-06	5.90144099072669e-05	3.92058027942254
RPUSD1	-0.438361880575094	5.14106749159923	-4.89107226618513	3.54900682369086e-06	5.06095787887388e-05	3.91269150269383
CENPC	0.578397865043921	4.05181443272085	4.85327853704054	4.15046296218897e-06	5.72824925002111e-05	3.91125356695626
RIT1	0.51335795844737	6.19270559275461	4.88496859583942	3.64005034607707e-06	5.17114437054809e-05	3.90864226275676
LGALS8-AS1	1.07071819156899	1.88625402093556	4.83720102094032	4.43535548804354e-06	6.04967898323433e-05	3.90341295817141
DDX17	-0.251008538997315	8.85499792683165	-4.92717509243834	3.05408237296019e-06	4.42665066721721e-05	3.8940775124732
BBC3	1.05425853996069	4.23658884704849	4.82415730118468	4.68036412088154e-06	6.33727210452274e-05	3.88224345602009
CEPT1	-0.286075474232073	5.44520971218448	-4.87430070683678	3.80465494755964e-06	5.36438485376109e-05	3.88116929342667
FTO	-0.238303759258484	6.14581971329338	-4.89488149601632	3.49331361341117e-06	4.98627349990325e-05	3.87052651983342
LOC100129550	0.629007394072692	3.1908279486981	4.79882224341401	5.19435751965969e-06	6.93936588213611e-05	3.84740041708224
PTCD2	-0.338517618642543	4.90449245727578	-4.86131423870647	4.01481609989266e-06	5.57691753524405e-05	3.83905290477103
FAM174B	-0.391586257336961	5.2285271018513	-4.87253168869528	3.83264106449653e-06	5.39371492263166e-05	3.83120468932107
TRIM36	0.364592853005115	4.61404109823916	4.8492234892002	4.22059445292749e-06	5.80846576133502e-05	3.80538237047547
PHAX	-0.257345461931433	6.55545989683374	-4.88441331861344	3.64844473806118e-06	5.17817071708192e-05	3.80524761215373
TRMT61A	-0.415504948139343	4.85639360160296	-4.85249190276667	4.16397857757543e-06	5.74162555747224e-05	3.79935808055578
DNAAF5	-0.329551898148984	5.64156640823504	-4.87770206001541	3.75140206453425e-06	5.3042423164827e-05	3.79694725776676
MON1A	-0.406645532716968	4.20350949242692	-4.82228667541624	4.71656177447523e-06	6.36333257911232e-05	3.78820049860114
FAM53B	-0.320308077340655	5.39459956704514	-4.85730916329013	4.0818764514222e-06	5.65437793307711e-05	3.7876478352735
DIEXF	-0.385204843610133	4.99384560654034	-4.85555258458364	4.11163052207246e-06	5.69034506169955e-05	3.7851153701418
RLF	0.546213399513432	5.68015967990391	4.85189395346227	4.17428088527477e-06	5.75055062140238e-05	3.77484007577338
PDCD2L	-0.360363825836952	4.06028058704493	-4.82384841203283	4.68632264486027e-06	6.33962349866863e-05	3.76351371187383
MIR5047	0.608469510304918	4.07374237322949	4.8146140223406	4.86789724521759e-06	6.54398791711614e-05	3.76215785136249
DHX8	0.247508923297205	6.1692926438644	4.86767775600585	3.91046250629205e-06	5.47756576441058e-05	3.76011614835237
SAMD10	-0.564412404026428	3.04379508759273	-4.78258851773937	5.5520795324587e-06	7.35185416749557e-05	3.75879028591504
LINC01000	0.570101297161479	5.85684118001814	4.85517764235583	4.11800877398905e-06	5.69392447055429e-05	3.74893739651881
CAPN15	-0.504454922163832	6.25242651906229	-4.86889198892777	3.89085231659128e-06	5.45518565695002e-05	3.74459044049198
FZD7	0.836641159899877	3.02979726888239	4.76760447358626	5.90340777716106e-06	7.74873873967224e-05	3.74089215135299
CDCA7L	0.373606710248524	4.78615754129023	4.84760196658944	4.24895953398052e-06	5.83736288767168e-05	3.74030376916276
PTPN9	0.245135713876111	5.8058495300356	4.84705596372474	4.25855230460627e-06	5.84519391279413e-05	3.72231733741317
FBXO38	0.341131360295738	5.85251205101173	4.84902495865551	4.22405741301135e-06	5.80846576133502e-05	3.71550980397494
SLC4A4	-0.563888667901682	6.37917095465343	-4.86909816468895	3.88753202775056e-06	5.45518565695002e-05	3.71020396359734
PPFIA1	0.229539766313356	7.04687767016926	4.86360289730297	3.97697712741656e-06	5.5500268164765e-05	3.7089842457634
BSDC1	0.262602095201617	7.14882339004118	4.86262289948644	3.99313706257876e-06	5.55708490562397e-05	3.70562020374293
RASA2	0.557332310858591	3.12269679766574	4.77020979779002	5.84080936497085e-06	7.67407730881553e-05	3.70407012988731
ARID5B	0.380351243412337	5.06901390241087	4.84162254932814	4.35516612186531e-06	5.95602682021216e-05	3.702853244258
CDC25A	-0.34228787520192	4.71894853688787	-4.83044715325196	4.56061996668852e-06	6.1974904452303e-05	3.70064358642149
CDR2L	-0.330254244719759	5.30081768296759	-4.83432965550831	4.48819709503979e-06	6.11013305341047e-05	3.69933135131623
HMGXB4	0.3812187086692	5.48734877461958	4.83845717248551	4.41242906645616e-06	6.02884757615156e-05	3.69544839342966
N6AMT1	-0.455863801868783	3.26795839054833	-4.77393082110944	5.75251966611471e-06	7.58383101899723e-05	3.69167958560998
CCT6A	-0.276172578387126	8.91849039169135	-4.87984433179544	3.71823442813422e-06	5.26726492196825e-05	3.69118442631693
ANKRD11	0.315481428239609	8.48067353705298	4.87188894638869	3.8428588075036e-06	5.40303069789082e-05	3.68278307838292
LAD1	-0.257243267417919	7.34861251080765	-4.86312227384527	3.98489453910922e-06	5.5559123861898e-05	3.67201169056544
ZBTB44	0.331963394457913	6.24156469932196	4.8458642959482	4.27956194684114e-06	5.86866686701065e-05	3.6703495427398
CCM2	-0.376843563566235	5.02454166623623	-4.82699513490736	4.6259650418799e-06	6.27493144253556e-05	3.66201940913622
SEMA4D	0.307832190921633	4.98359173765784	4.81588239419864	4.84255859472203e-06	6.51575805182311e-05	3.65855973704699
ZNF782	0.520746030595224	3.63211475440475	4.76290013871534	6.0180923288669e-06	7.87861154405103e-05	3.649621688263
WDR92	-0.450853494001759	2.8919686482645	-4.75280911265215	6.27143472923775e-06	8.13931407901763e-05	3.64795445833758
NOLC1	-0.234432970145937	8.37246477254147	-4.86506136683151	3.95304491310456e-06	5.52176022466773e-05	3.6428948317811
THAP7	-0.349346384100398	4.85645358731194	-4.80705935048833	5.0215077105429e-06	6.7444507854662e-05	3.64104687010216
OSGIN2	0.546513466168745	5.90185606346519	4.82298549811271	4.7030074649949e-06	6.35408283280172e-05	3.64075474678073
RPRD1B	0.239489420374365	5.93432578125913	4.83447105224971	4.4855807229774e-06	6.11013305341047e-05	3.6388021530417
SNORD110	-1.08629607847003	0.0285027481079795	-4.80474603693684	5.06947874896391e-06	6.79263051104633e-05	3.63023195839791
GRHL1	0.515442272995017	4.5444140965392	4.78516620253955	5.49372294075067e-06	7.28100120726496e-05	3.62053065181014
CPTP	-0.331453900574807	5.54284937397284	-4.82034772569055	4.75436845260018e-06	6.40858138996806e-05	3.61685168360343
DOLK	-0.344998875603079	5.62661255175969	-4.82285817284441	4.70547423420053e-06	6.35408283280172e-05	3.61642177396067
FOXJ2	0.32360615859721	5.83082580571814	4.8191983836638	4.77691769518771e-06	6.43320144492724e-05	3.61277840730603
PCID2	-0.224731416448673	5.87687054189676	-4.82425778197313	4.67842741601081e-06	6.33727210452274e-05	3.61072451450588
AP5Z1	0.749486388279156	5.91578228337596	4.80467541597182	5.07095018838768e-06	6.79263051104633e-05	3.61011816131104
ADCK3	-0.286085450542634	6.44546069524462	-4.83718039376086	4.43573292524041e-06	6.04967898323433e-05	3.59746771131161
IFNGR1	0.373064817018856	5.3001124576141	4.79853238855058	5.20054394580727e-06	6.94145492357706e-05	3.58953748199908
BCCIP	-0.2847061718417	6.66457244728867	-4.83340954383268	4.50525886925356e-06	6.12780499825285e-05	3.58196310419381
C2orf49	0.352749579521128	5.15009874360529	4.79053397912893	5.37410558630413e-06	7.14770323152726e-05	3.56984986510911
RBMXL1	-0.341402582597315	4.64229640596673	-4.7874869284353	5.44169330022299e-06	7.2247981075286e-05	3.56939411316127
UBE2G2	-0.322080630947242	6.57012282719536	-4.82859940383242	4.59548466993608e-06	6.23922222457145e-05	3.56182691383784
SIX5	-0.565849686287575	3.9127569505174	-4.74529590700251	6.46674808142631e-06	8.35668581675538e-05	3.55098233044024
MAST4	0.393699400430815	5.53698064606117	4.80108212490565	5.14636883918505e-06	6.88751109529436e-05	3.54436120524482
NEURL4	-0.416216846285084	5.79762923790168	-4.80618207446652	5.03964762171026e-06	6.76276574509395e-05	3.54390754080449
OPA3	-0.346459215018765	4.28173375176312	-4.77594510518407	5.70526795935193e-06	7.52814619311323e-05	3.54119701360847
RNF144A	0.400193357528925	4.05257538995619	4.75772617434459	6.14672210014841e-06	8.01904248964626e-05	3.52811981093135
TMEM154	0.558566988771895	2.96416804004575	4.72017459796835	7.16359219593293e-06	9.13920989075011e-05	3.51561416402072
RRAGD	0.418903433920669	5.40335852325754	4.77018441733683	5.84141606551421e-06	7.67407730881553e-05	3.50788339397461
PLK3	-0.60983220967323	2.83573472689272	-4.71083324408763	7.44085184247968e-06	9.43681007319888e-05	3.50317197053036
MLYCD	-0.356070120204798	4.20642527528554	-4.7456481317167	6.45746125989813e-06	8.35187237542036e-05	3.49063906025586
EEF1E1	-0.467795058119082	3.90155430579758	-4.74429552903334	6.49319493907853e-06	8.38364705117826e-05	3.48991327531926
MED22	-0.279489677273268	5.87136749866217	-4.79232941014158	5.33466278356727e-06	7.10153336507501e-05	3.48832514313543
PINX1	-0.494000904638126	3.04356539161878	-4.71272585849221	7.38384985610897e-06	9.38036289672862e-05	3.48154143783904
KIAA1958	0.390892350965762	5.18855229719015	4.75820436258339	6.13472287966824e-06	8.01034771835637e-05	3.44397225519016
ATP6V1H	0.247609983168003	6.56147949291769	4.78786946663747	5.43316300994679e-06	7.21985626171336e-05	3.43828035060348
FAM118A	-0.474431105302815	5.25900743660854	-4.77252934481294	5.78561975471066e-06	7.61409870611177e-05	3.43678372684268
MAP4K4	0.195067583042171	7.73300927238318	4.80059605458053	5.15665409161199e-06	6.89513070700317e-05	3.42198529449816
ZNF687	0.398126855175753	5.45595991160221	4.75863052621275	6.12404827237347e-06	8.00336891714186e-05	3.41922127949625
WDR45	0.30914052973629	4.85711543050695	4.73890632512976	6.63748355529655e-06	8.54789477412805e-05	3.41478258684689
VCL	-0.362845531783546	7.95233102978779	-4.7959818689902	5.25528943716123e-06	7.00207863251225e-05	3.41452384273664
MRPL17	-0.359525337772862	6.11893172114456	-4.78642364900287	5.46547190720189e-06	7.2499581412141e-05	3.41362297475936
OSBPL5	-0.402136186232034	5.80186810061101	-4.77789521384921	5.65988068565217e-06	7.48799721372274e-05	3.40196290788179
BTBD3	0.299201122219881	5.20885870412051	4.74806743911133	6.39402206458987e-06	8.28409278014508e-05	3.39742717564657
LEMD2	0.279114093262447	5.95439133705469	4.76391913409813	5.99306879298506e-06	7.85269816714342e-05	3.395378011494
DPH3	-0.311976333209665	4.58829071724674	-4.72564597163413	7.00587720186803e-06	8.95321294155322e-05	3.39306442988208
BCL9	0.30232557626081	6.51430004304743	4.77744836072866	5.67024979549181e-06	7.49511187756206e-05	3.38841609213392
NBPF12	0.561927820431859	4.60751648860512	4.72080633280681	7.14520780650699e-06	9.12350683864872e-05	3.38599074381849
EPN3	-0.372676465861974	6.39890747431056	-4.77710107395442	5.67832122429199e-06	7.49917955180023e-05	3.38142999137829
ATF3	1.12278455493158	7.30534811382174	4.75284234656415	6.2705836265231e-06	8.13931407901763e-05	3.37469114912477
PBLD	0.454117379702463	3.97513238290744	4.69648571877588	7.88706700436967e-06	9.91894456763944e-05	3.36744632326301
EIF1	0.255596765030282	9.69732498475581	4.79765925337654	5.21922268996778e-06	6.96019963699434e-05	3.3593132813931
LYN	0.401675801957791	4.76353698729339	4.73103485072752	6.85383418456623e-06	8.78882784931225e-05	3.35789463298666
PPM1H	0.337451404364768	5.8023619702055	4.75641372444518	6.17977265864683e-06	8.04817573653433e-05	3.3488985110283
PPP1R3D	0.381688676784067	4.20684247162009	4.70521799397677	7.61249459228536e-06	9.63821406389182e-05	3.34609355498629
INTS2	0.328204489230216	5.74720001413286	4.7565280723628	6.17688626759078e-06	8.04817573653433e-05	3.34587035239117
ZNF720	0.377155977710386	5.11560310404986	4.73217414734089	6.82210209905886e-06	8.75561411277504e-05	3.34256303691521
UCK2	-0.301235067058851	6.09890098901782	-4.76694507103174	5.91935426338088e-06	7.76288415885828e-05	3.34137125806382
NR2C2AP	-0.338361464728894	4.1095314203862	-4.71721248249297	7.25040751338435e-06	9.21863837603551e-05	3.33148490984169
RRP9	-0.357012822328875	5.40201554152345	-4.75309571729846	6.26409862021505e-06	8.13931407901763e-05	3.32892520020841
SNORD34	-1.98278038143186	-2.00369334406276	-5.20932967489837	9.24791095719401e-07	1.62417112202603e-05	3.32611685087926
ZSCAN31	-0.482284755109312	4.47726141179572	-4.6901154146066	8.09340206175468e-06	0.000101359904386412	3.32429145703432
PPAT	-0.408044368686372	6.36335962865239	-4.76215163168938	6.0365380204565e-06	7.89587586369118e-05	3.31257255946037
RNF150	0.804505252607358	3.19672517272269	4.67010176892428	8.77625424337278e-06	0.000108643226478554	3.31106168713025
TRIM68	0.268900610439501	5.8130873319579	4.74605674179122	6.44670398079191e-06	8.34514715306649e-05	3.31064725745645
FAM217B	0.406265377023625	5.16006304654118	4.72654578356695	6.98026419666856e-06	8.93569029643436e-05	3.30667766060711
SYF2	0.40765138411087	4.82186789800093	4.70424631622703	7.64258311774854e-06	9.66815737962191e-05	3.30116029780484
ZNF189	0.381202130924809	5.39380026008336	4.71918996670765	7.19233786907826e-06	9.16031767956566e-05	3.29739364142749
SETMAR	-0.275713138142633	4.9214107323256	-4.72950887086777	6.89656065178543e-06	8.83607122416468e-05	3.29639581661616
UTP20	-0.330518958372314	6.09549023738211	-4.75482957988116	6.21989481829755e-06	8.09340906339307e-05	3.28625487076994
ZNF791	0.446298431033947	5.06566124041544	4.71249121882814	7.39089370319602e-06	9.38137445876513e-05	3.27928023333949
TAF5	0.378736576500684	3.99128802945913	4.68936217430103	8.11814277593803e-06	0.000101500442900488	3.27225073557658
CHAC2	-0.644467134860204	2.71483827292112	-4.65151536046917	9.46018162748686e-06	0.000116152156433641	3.27170426600139
DAGLA	-0.488493846976827	3.99454859845674	-4.68243100071761	8.34926933484272e-06	0.000104043674964314	3.25681874196883
SEC14L1P1	0.627123894924181	1.44078187065549	4.64051800446015	9.88887114525743e-06	0.000121118506620869	3.25432450811671
SCMH1	-0.22165664259268	6.35723744504433	-4.74310718311128	6.52474743657426e-06	8.41714841130576e-05	3.24922687738861
DENND5B	0.453954063738322	3.49245882386395	4.66548487741304	8.94152919010413e-06	0.000110416120327799	3.24766070130295
TEAD4	-0.438304003057008	3.34850401961973	-4.67238382371278	8.69565845576296e-06	0.000107734329514634	3.24200969819389
CRTC2	0.416266151437946	4.90277121447332	4.69804341002046	7.83739432910573e-06	9.88130253953414e-05	3.23966534985191
ADORA2B	-0.592576649937813	2.19460119090326	-4.63391656448132	1.01551759964398e-05	0.000123975709563041	3.23727509400177
NOL11	-0.368266734455943	6.3008250253928	-4.74149063480607	6.56790826098588e-06	8.46555454480377e-05	3.23130293616296
LINC00641	-0.535465500326077	4.3046927304248	-4.69412096584916	7.96305955183017e-06	0.000100061340778478	3.22888186330315
AK2	-0.1872396641804	7.46806929800169	-4.74965051758927	6.35283819510251e-06	8.23784268891704e-05	3.22318844303585
NIPBL	0.378327340735294	6.94026552893713	4.73836341152502	6.65219058404994e-06	8.55949389975097e-05	3.22140564347436
ZNF229	0.307994737804476	5.01273582235248	4.69111774620897	8.06059306529396e-06	0.000101117682095618	3.22033938964669
SOS1	0.337275050509643	5.19259512190569	4.6975913896818	7.85177733238659e-06	9.89113157912055e-05	3.20445618748939
ZSCAN29	0.300172405093382	5.4289327302983	4.70186016020231	7.71696173108777e-06	9.74582820471101e-05	3.19158439265733
SRPK1	-0.284819787367295	6.90584903925613	-4.73221852071171	6.82086908374496e-06	8.75561411277504e-05	3.17765606240842
PAN3-AS1	1.14323400460636	0.859505705051625	4.70890129881507	7.49947834757848e-06	9.50313644449269e-05	3.17670511120054
LRIG3	0.50216272437336	3.65888729105221	4.65699683617345	9.25328511923285e-06	0.000113925174840878	3.17293490051483
PRKY	-0.477744199267454	3.93873793237188	-4.65918104987015	9.17206986387128e-06	0.000113077012377579	3.17155038126512
KMT2E	0.448302236823862	6.98657868432956	4.72570951911107	7.00406534589559e-06	8.95321294155322e-05	3.17151765332388
TMEM86A	0.466521561558449	3.7132178217674	4.62984605026914	1.03228294970196e-05	0.000125628005596355	3.16780208463326
PSME3	-0.217950810764464	7.80706412596272	-4.73669664449822	6.69753950738474e-06	8.61046688723367e-05	3.15971084279467
ELOVL1	-0.282626201150097	6.75406205617747	-4.7185266916328	7.21176477219036e-06	9.17727625586529e-05	3.13526383508918
NUDT16P1	-0.274059968690728	4.9819380927774	-4.68040461405898	8.41803730655527e-06	0.000104813638636181	3.11997263324475
SPATA7	0.52829435698142	3.42906494511764	4.61542089934352	1.093881140094e-05	0.000131951985570168	3.1154691546879
TARBP1	-0.332052087200269	5.27072019919973	-4.69038674012245	8.08450809736821e-06	0.000101333033046812	3.11385698787611
IKZF2	0.653467917911149	2.75638175498442	4.60591254899826	1.13641363454018e-05	0.000136188245301319	3.11253542113769
RHOU	-0.420171085272901	5.73771779198175	-4.68708089488195	8.19352102200493e-06	0.000102357663615995	3.1082579117005
TTI1	-0.318145083998195	5.09321268969591	-4.67722120037854	8.52718023047331e-06	0.000105909130141263	3.1050491501226
PTAR1	0.396152449094108	6.48036014990275	4.70221421871764	7.70588124267804e-06	9.74002632492033e-05	3.10140893664192
POLR2A	0.263811237418954	7.93844358250728	4.71933131762067	7.18820435536179e-06	9.16031767956566e-05	3.0945447375944
SNX8	0.390738958649627	5.59014743537501	4.67863101475401	8.47867680720222e-06	0.000105393883225951	3.09328488272444
CYB5R1	0.288616766282431	6.07306436663259	4.68628891570302	8.21984794881437e-06	0.000102515977408137	3.08282837310427
FAM57A	-0.342663546800633	5.05960858100891	-4.67333638148207	8.66222934767023e-06	0.000107497550317865	3.08074670197017
USP42	0.452574476920618	4.6082820675752	4.64669337152851	9.64588499939808e-06	0.00011823886461303	3.07782098598418
ZIC5	-1.56223703210358	1.57808155279255	-4.66257881296844	9.04710229826532e-06	0.000111628009951316	3.05804525722262
TTC21A	0.841048999466514	2.98049171172593	4.5879587739628	1.22112976426826e-05	0.000144268171048404	3.05507900101515
SNORA45A	-1.3786458477812	-0.588874909567441	-4.77316669821696	5.77054388108416e-06	7.60091990511927e-05	3.05498987835592
TIMM21	-0.448155442891975	5.13785885254676	-4.68005148027952	8.43007737185744e-06	0.000104876588082694	3.05339749718982
DCAF4	-0.432661792330195	3.53910010891283	-4.6193635292458	1.07670070775065e-05	0.000130070296279837	3.04946678426171
GIGYF1	0.36961666091459	6.48117426111893	4.69333220114706	7.98856438815167e-06	0.00010029789536161	3.0479807631994
USP6NL	0.357873508693839	5.28562161216832	4.65692304241856	9.25604110987423e-06	0.000113925174840878	3.03183901526692
FAM102A	0.532068650723698	6.79417648964189	4.67308107394373	8.67117688771337e-06	0.000107519729269945	3.01418559532364
TXNIP	-0.838858069262544	6.26709835508204	-4.68963642842992	8.10912622989957e-06	0.00010147219955681	3.00245869403716
DCUN1D2	0.340616473412953	4.39966888791643	4.61498609938722	1.09579199524507e-05	0.000131951985570168	3.00234282109366
MPP5	0.267105432395842	6.87680319956216	4.68667873209625	8.2068794653546e-06	0.00010243932007628	2.99682194738632
PTBP1	0.241255787386169	8.29840158230258	4.69912524879232	7.80307452908988e-06	9.84629975872383e-05	2.99392499430242
AKTIP	0.237027664257089	6.05699933455044	4.66685218814213	8.89227062161669e-06	0.000109988744360952	2.98657968622443
SGPP2	-1.65996359067604	-0.847304987960984	-4.91720516668051	3.18361241102061e-06	4.58782379691799e-05	2.96657527432727
METTL1	-0.383030292415794	3.99131933070312	-4.61515945964794	1.09502972602292e-05	0.000131951985570168	2.95706882847599
ZNF812	-0.62771461487929	2.89231933578423	-4.5662993983232	1.33148232599815e-05	0.000156042964622123	2.95491334275638
RRP8	-0.380329250732093	4.57061949994554	-4.62226743996955	1.06421396607674e-05	0.000128769032349785	2.95355456942822
TMEM104	-0.328928822990265	4.79359804927384	-4.62305554899986	1.06084937834603e-05	0.000128465437622935	2.95000728045561
PNPT1	-0.338479253921202	5.55510772503111	-4.65574162799034	9.30027205630122e-06	0.000114375827352514	2.93411747019501
FAM122A	0.352993467130812	5.19355021735015	4.63021341544204	1.03075893624904e-05	0.000125628005596355	2.93396368560954
ZNF576	-0.443340403655208	2.98348897543833	-4.55999167877726	1.3653933449633e-05	0.000159059320930713	2.93090594607781
HOXA11-AS	1.22256947036462	-1.08335071711457	4.66655810240001	8.90284307551469e-06	0.000110028881993357	2.93065623794326
NUDT9	-0.248610866756583	5.74577485510936	-4.63603964583961	1.00687813345245e-05	0.000123121189347898	2.90873240873178
NKRF	-0.4481915797069	4.85137042998071	-4.62015651340674	1.07327688854544e-05	0.000129761076959729	2.90752479841575
DAPK3	-0.556971449854512	6.51760403439226	-4.63687520992983	1.00349752290101e-05	0.000122807814212563	2.90140588157782
CCNDBP1	0.260962652300243	5.56803721331632	4.62404382969697	1.05664477204514e-05	0.000128059547191523	2.89123225189167
BMF	0.844875723200363	4.9147981770369	4.60084338699438	1.15973858256707e-05	0.000138240754743982	2.8865076436975
NCOA6	0.294060886472367	6.79718255896516	4.64963428721418	9.53220942327561e-06	0.000116940895996656	2.87837422998222
BRWD3	0.452741326166635	4.58490115616995	4.58630867807876	1.22921554395446e-05	0.000144995291500551	2.87020005499436
ZHX2	-0.417739333626923	4.94320862003147	-4.60461189137429	1.14235472801677e-05	0.000136791057383571	2.86841933118065
MIR3189	1.68148749818219	0.561070513904781	4.69690551655173	7.87365026135168e-06	9.91037152761583e-05	2.85956864316971
SSH1	0.236313572972307	5.77148447833021	4.62981821792647	1.03239850097164e-05	0.000125628005596355	2.85530256682973
PITPNB	-0.261881060905681	5.61048484445233	-4.6289278398507	1.03610169118843e-05	0.000125976542468708	2.85086942942211
PIGL	0.423265156655971	3.10989970930023	4.54433085051669	1.45323843488485e-05	0.000168190473920496	2.84325745163624
GOLGB1	0.26257308560459	8.46251349466312	4.655416888346	9.31246580601259e-06	0.000114432067547533	2.83970344483846
RC3H1	0.438087236216338	6.12060141464398	4.62565546276531	1.0498227208941e-05	0.000127438463839497	2.83877146924176
RAD18	-0.316191940296674	5.0543430848036	-4.60976264824063	1.1190020605338e-05	0.000134423479527805	2.82697733240747
ARHGAP42	0.817674254913609	2.29338558054831	4.51791843504359	1.61391251522777e-05	0.00018443310752405	2.81484242176675
TEX2	-0.198615189161665	6.50862523027952	-4.63314988305602	1.01865506729393e-05	0.000124257713163978	2.8140313070781
ZNF484	0.671102884095179	3.26409929285904	4.52035608948667	1.59839237624485e-05	0.000183077497495749	2.79933473585944
NSUN5	-0.342455418887858	5.14070732209487	-4.60079035726351	1.15998502249213e-05	0.000138240754743982	2.79677762235182
SAT2	0.266435743150474	6.31150015256816	4.60934480603864	1.12087913358537e-05	0.000134541335490951	2.78123235867489
VPS37A	0.269163781608028	6.44298186140357	4.61514219998713	1.09510559415066e-05	0.000131951985570168	2.77999746124265
TXNDC15	-0.237168447769603	5.92862342769418	-4.6069262907287	1.13180385329703e-05	0.000135744142660609	2.77345299389587
RECK	0.439262846008956	3.00949663482589	4.51528040217698	1.63087250783877e-05	0.000185946709018277	2.77263197706575
SNORD78	-1.06927413497408	-0.175683779516611	-4.53861948900733	1.48661496433762e-05	0.000171715463880721	2.77135942803345
KIAA0232	0.266616718209847	7.10899884868043	4.62407658407175	1.0565056962781e-05	0.000128059547191523	2.76984558207917
LDLR	-0.486807925906259	7.22029136273969	-4.60410885035558	1.14466055159642e-05	0.000136957950938421	2.76934343330827
TRMT1	-0.327669061755581	5.6372137520889	-4.60211999296693	1.15382120487576e-05	0.000137755756244908	2.75656308411276
LRRFIP2	0.367742309144844	6.14371960081343	4.60267431513388	1.15126089600107e-05	0.000137638006483695	2.75575995257161
LYSMD3	0.558932463056991	6.08409110060831	4.59723325869817	1.17663180507699e-05	0.000139670380909377	2.75207056823094
SRPK2	0.264754936426603	6.80623507592899	4.61388272188201	1.10065562499758e-05	0.000132431449238491	2.74123133047435
DDX43	0.408114073091504	2.98801060501044	4.51665682567311	1.62200206413761e-05	0.00018521660072312	2.74089064380907
RNF122	0.486166216062649	2.19702151708311	4.49439136335234	1.77138685198191e-05	0.000198946484437998	2.73442785424124
WDR37	0.332903055100989	5.51865378007348	4.58655504091807	1.22800503836107e-05	0.00014496638094363	2.73322087999359
CHMP1B	0.32407932306584	6.21276743290774	4.59971089556727	1.1650125301762e-05	0.000138729802958968	2.72568272078434
KAT6A	0.314309303955257	6.89681111619565	4.61164950958812	1.11056353668595e-05	0.000133516589806855	2.71619723803949
EZH2	0.288685352163907	5.9716882011959	4.597237338368	1.17661258094665e-05	0.000139670380909377	2.71489410876072
KIAA2018	0.343733478780428	5.7183485563951	4.59011852060395	1.21062433079647e-05	0.000143252442484159	2.71477918443706
UBC	0.53831148324022	10.2995892278152	4.63522124046907	1.01020001124537e-05	0.000123426878509849	2.71208434242376
TMEM161B-AS1	-0.520591266607008	3.06104940194709	-4.5024163866382	1.71607381426924e-05	0.000193457690653655	2.71085046466591
ASPHD1	-0.332984824482971	4.69490439039777	-4.56382450410235	1.34468939239702e-05	0.000157135065495982	2.70417487499982
SNORD88B	-0.842385984879604	0.732822537393177	-4.49086359731217	1.79624361059981e-05	0.000201136421004972	2.69641219733066
TCTN3	-0.287439004880952	5.97268495001045	-4.59404020656877	1.19177162593903e-05	0.000141244220482246	2.69636359263243
PSAT1	0.31011710846288	9.10740757694507	4.62694028914597	1.04441461343641e-05	0.000126884545593537	2.69532138359859
FANCF	-0.330928010402241	5.07893546653152	-4.57559307079287	1.28299860765081e-05	0.000151042408645573	2.69444640920889
LOC729218	0.714285850438017	4.58425464745289	4.54170772571371	1.4684767099637e-05	0.000169750933616743	2.69144728345319
LOC101927204	0.439601652613985	3.49492689821486	4.51872060079487	1.60878925126466e-05	0.000184127891745351	2.68991228556917
PROSER1	0.2516888739955	6.01665849373089	4.590822779729	1.20721762315541e-05	0.000142961986035502	2.68590227070752
KDM4D	0.654200208574147	1.89230424400457	4.47737826683416	1.89440410584006e-05	0.00021071386706144	2.67535408205372
ADAT1	-0.305743963876869	5.1464743909282	-4.57383960882994	1.29201349182233e-05	0.000151925407934253	2.67297556934475
ZSCAN9	0.567813906266739	3.51587455377461	4.49887615865786	1.74026623693499e-05	0.000195890838184526	2.66616079727937
SNUPN	-0.216887610320071	5.42181484982194	-4.56899168161272	1.31725767039906e-05	0.000154530790458689	2.66357927610772
SAR1B	-0.25472463065138	7.27273363184077	-4.59765453110065	1.17464829857063e-05	0.000139655731206149	2.65857927817424
RARS	-0.243181079083931	7.21875877249277	-4.59799975114871	1.17302528743482e-05	0.000139573278257696	2.65157330457928
PXK	0.420485774996286	4.64163161817144	4.52715177406952	1.55588317494187e-05	0.000178830685310868	2.64048072913858
ING4	0.369491677582945	4.87343501841889	4.53149036173362	1.52931767104616e-05	0.000176241244423861	2.63316145301759
TNRC6A	0.256167192812288	7.09102034170847	4.58940639215573	1.21407856281733e-05	0.000143548060624134	2.62783237704676
ARTN	0.638155220724634	2.55860319795389	4.46420267374825	1.99530217907327e-05	0.000220629289550546	2.6268815825143
ATP6V0C	0.467688969178195	4.38121371655746	4.5092821419214	1.67007897667282e-05	0.000189124478987323	2.60432413092811
XPO1	-0.324657629339331	8.06548351274939	-4.59430505229504	1.19050872706786e-05	0.000141205995621256	2.60257666259274
KLHL21	0.375530733987077	7.24775409123551	4.57713179768654	1.27513787067489e-05	0.000150294115118164	2.59813504865939
MTMR1	-0.226461230557092	5.84658726854249	-4.56596389331978	1.33326534103745e-05	0.000156042964622123	2.59705407958451
BICD2	-0.251332434891134	5.48493519317282	-4.55891970539253	1.37123882903986e-05	0.000159369367313178	2.59615811740651
C4orf48	0.888348066817485	3.26103790855018	4.47290372368127	1.92810449101683e-05	0.000213828781662545	2.59606199050433
USP3	0.226164655460572	5.99744417377738	4.5627843452576	1.35027785064851e-05	0.000157665413727356	2.59584315346099
RBM7	0.400886912349607	4.86434064201315	4.5259082299089	1.56357937699981e-05	0.000179500825114902	2.59331609329125
MED11	-0.349078462760443	3.77241588620588	-4.50874998831827	1.67360095067686e-05	0.000189380496423238	2.58924543743888
MAP1LC3B	0.610476989815969	6.87429820809902	4.55134563917625	1.41323541141985e-05	0.000163996467835243	2.58092230555062
VKORC1L1	-0.280158874409063	6.30801254849071	-4.57017860822533	1.31103334466371e-05	0.000153920849909853	2.5800912409214
ZBTB39	0.496589502676217	4.38164453206842	4.50964012287611	1.66771376720153e-05	0.000189124478987323	2.57305987021301
PIGM	-0.361269792003036	5.76128672915297	-4.56061688252253	1.36199523571719e-05	0.000158786649530507	2.57194817842945
MTAP	-0.338416176632308	5.55259301753386	-4.55898387087424	1.37088825392823e-05	0.000159369367313178	2.57124419222089
CREBZF	0.325972242524285	7.04654339963173	4.57549555404752	1.28349835796318e-05	0.000151042408645573	2.56979403184791
FAM86B1	-0.577203168597767	2.03869527280161	-4.45221835130319	2.09156890885797e-05	0.000229583324089264	2.5684482745858
OXLD1	-0.435564776019337	4.56473747045624	-4.51553935174919	1.62920011939054e-05	0.000185897180796112	2.56128846109818
TIMM23	-0.220412201359235	6.12918111464907	-4.56085195492381	1.36071968651998e-05	0.000158761202896535	2.55768084475157
ARHGEF11	0.209555246156172	6.68601720336542	4.56430297142247	1.3421262506953e-05	0.000156957692994086	2.55404592804022
TMEM194A	0.28263698294365	6.12889460493774	4.55763378391039	1.37828290928641e-05	0.000160064162148838	2.54907632038926
NOP58	-0.327835013823516	6.83987436154653	-4.57046051789002	1.30955917715163e-05	0.000153868079844357	2.54725847863024
GDF11	-0.359651587269052	4.12065253003894	-4.50942683146841	1.66912261096032e-05	0.000189124478987323	2.54513998538663
EHD3	-0.304724113588418	4.47216265098565	-4.5050079552102	1.69857046053117e-05	0.00019177243635591	2.54304452958279
ZNF333	0.420332801147472	3.47860152935539	4.46670637029171	1.97573798746251e-05	0.000218788212534934	2.53358314067385
CYP2R1	0.308586389651737	4.93898374593648	4.51049704711854	1.66206513887113e-05	0.000188786460856951	2.53121272066353
PIAS1	0.361970956151362	4.72329596451585	4.50980627820772	1.66661706545899e-05	0.000189124478987323	2.52783990859092
HEATR3	-0.324728434704	5.00281795823456	-4.53128648473192	1.53055614702358e-05	0.000176248704783022	2.52612012481413
SARNP	0.748537901520724	1.70288430303488	4.43426725983965	2.24420004197488e-05	0.000242962565467158	2.52304945721821
CARD10	-0.595814599382734	1.96760178129215	-4.44216753472843	2.17574717686023e-05	0.000236918198750785	2.52030043051549
NOS1AP	0.721647669538392	1.65646357687191	4.43988913944715	2.19527904792716e-05	0.000238526122891999	2.51456196899886
PES1	-0.25375944214202	6.55255246502648	-4.55935534660656	1.36886035866025e-05	0.000159339590276297	2.50966420282524
ULK1	0.448539843421573	6.95200837254464	4.55037441425793	1.41870979364696e-05	0.000164504604335156	2.50607432250165
HMGB2	0.463001135786448	7.46603971936781	4.56612153719294	1.33242726758597e-05	0.000156042964622123	2.5053239931531
IRF2	0.422576128383512	4.15412905001345	4.47068939239767	1.9449953247081e-05	0.000215542802921158	2.4934179480058
ARMC5	-0.35373426990363	5.42735724019793	-4.5180423698888	1.61311994084403e-05	0.00018443310752405	2.4908708684989
RBAK	0.447434519418951	5.45971405389571	4.51404102298009	1.6388998587825e-05	0.000186720184214553	2.48448165433198
ZNF668	-0.413353514209133	4.21148304976864	-4.48164914406742	1.86276870365544e-05	0.000207502484080787	2.48213943060996
SP110	-0.388553422178444	3.63041493661331	-4.45248378372675	2.08938901407877e-05	0.000229511817376788	2.47433118502021
ZNF510	0.455594755375933	4.86615958974089	4.49181263147977	1.78952375191272e-05	0.000200533497453145	2.47423320418528
NDUFAF4	-0.4134850208132	4.54302170571741	-4.49835922757266	1.74382617918131e-05	0.000196144523644843	2.47045396038513
FEN1	-0.300495444948012	6.18702241310182	-4.54422377525784	1.45385745304211e-05	0.000168190473920496	2.46472927565408
CTDSPL2	0.395716919377298	5.87584479765677	4.53022553481964	1.53701668409102e-05	0.000176857030868282	2.45646226796896
WDR77	-0.320457634669234	6.10229394502723	-4.53577794530467	1.50349550726489e-05	0.000173531810431127	2.45000365016504
ID3	-0.727538166224202	6.36895444094557	-4.50546561363094	1.69549742714145e-05	0.000191569521188533	2.43881400267505
PDPK1	0.222528958626121	6.67281476294805	4.53261318406318	1.52251428812551e-05	0.000175591970433891	2.43659997891124
CHMP7	-0.217502164349211	6.09414626604521	-4.52704362416157	1.55655105022179e-05	0.000178830685310868	2.43500312226242
XPO6	-0.25427158699874	7.75380686971137	-4.54529057612709	1.44770148357595e-05	0.00016773677065877	2.42439938014378
ETV3	0.655317437243615	3.98230559958482	4.45279409166516	2.08684335450751e-05	0.000229511817376788	2.42413931841956
OTUD6B	-0.40173677812821	5.55631087066267	-4.51271011445526	1.64756255185854e-05	0.000187564816366245	2.41869919712758
CCDC58	-0.382065020463586	4.66021930716648	-4.48828959429567	1.81459238105186e-05	0.000203039636317993	2.41722758988726
DTD1	0.260870409078752	5.31766200614792	4.50134719348604	1.72334577055735e-05	0.000194131733613572	2.4159212581488
MSTO1	-0.363603229853497	4.48530104701631	-4.47566630827179	1.90723012636041e-05	0.000211983475776669	2.4095535867499
ATG2B	0.284987346428309	6.69906714512364	4.52300435783259	1.58169478345486e-05	0.000181303273804261	2.39811981741745
RAB12	0.328052479601136	5.22453971976437	4.49251734488061	1.78454958184695e-05	0.00020012544078427	2.39340596261537
SLC38A7	0.314841612210332	5.39360609315231	4.48691302860165	1.82447939254936e-05	0.000203842132131854	2.39153652208742
RALGDS	-0.319780350935088	6.48494595072226	-4.52543964036195	1.56648897738968e-05	0.000179697467413931	2.39131984482481
FAM13A-AS1	-0.802156015267038	2.41135745377995	-4.4105000438161	2.46289590249686e-05	0.000262475833015563	2.383885487799
HYDIN	-0.682894841863941	1.01706230663899	-4.41259377294457	2.44283298428163e-05	0.000260893172773634	2.38104050302252
C12orf43	-0.287646790009913	4.62347067303755	-4.4655758173418	1.98454922201007e-05	0.0002196019979197	2.35965365400744
TOE1	-0.471384127725548	4.18381954419407	-4.45252951063732	2.08901369800632e-05	0.000229511817376788	2.35820757665751
POLRMT	-0.395006573374489	5.86513994488763	-4.50308089018197	1.7115692417421e-05	0.000193094843981964	2.35480056605764
TLK1	0.329457308678993	6.6132924004731	4.51065026395726	1.66105712234672e-05	0.000188786460856951	2.35431484666943
SNORD12B	-1.41259932920916	-1.54326258453787	-4.60206390102107	1.1540805897449e-05	0.000137755756244908	2.35318146284907
MIPEP	-0.289858805827811	4.51132045667646	-4.47369723773001	1.92208614154064e-05	0.000213476667909573	2.35285398714236
CHTF8	-0.254604955864022	6.91179674244778	-4.51215873047604	1.65116437951094e-05	0.000187832456990427	2.3422485397217
FAM120C	-0.335430138961953	5.7164027534826	-4.49447607947186	1.77079404410858e-05	0.000198946484437998	2.33017213566472
FBXO10	0.414498180697687	5.09195690026323	4.45615352935808	2.05947464807916e-05	0.000227056323902766	2.32975305603589
LYSMD2	-0.444504107572845	3.42348055161349	-4.41979424814076	2.37503160727629e-05	0.000255469015865765	2.32089766438396
SRP19	-0.243700827247453	6.26254206484794	-4.49352949233335	1.77742877084313e-05	0.000199475862653067	2.31659280105593
USP47	0.237555737196605	7.33197347991749	4.50670970266733	1.68717088297779e-05	0.000190772273936706	2.30137838347683
ZNF773	0.517825488392032	4.93648312452308	4.44283191534491	2.17008333426037e-05	0.000236472941562074	2.29634670167142
LGALS8	0.72350382543135	6.69035838927605	4.4847238522475	1.84031014079206e-05	0.000205457970811401	2.29598922867476
IL17RA	0.264799449183341	5.06444640486735	4.45364770327209	2.07985605516089e-05	0.000228967144606275	2.29296970584881
SPRED2	0.394770968939075	5.07680726103229	4.44632946831185	2.1405005650374e-05	0.000234098736231621	2.29053680975893
KAT7	0.265923271196731	6.37362787931532	4.48785539345678	1.81770537346738e-05	0.000203236514430277	2.28263497744384
SMG9	0.406589606790062	4.27778317703542	4.42424481589221	2.33403576119947e-05	0.000251600007108192	2.26965137626202
NPAT	0.393964820867682	5.28800587503299	4.45746673273295	2.04887070316662e-05	0.000226053214391991	2.2584922095148
POLR3A	-0.223594187707129	6.29003065617991	-4.48133226708823	1.86509825458397e-05	0.000207607971763031	2.25466524467142
PITHD1	0.328129531325991	5.59305727851974	4.46313070328337	2.00373575614568e-05	0.000221398794071254	2.24840852357254
ANKRD18A	-0.530355277648211	2.78535768382488	-4.36945469070431	2.88985659412338e-05	0.000301138699634675	2.24250715627402
SNX9	0.334972502089756	5.52731884895255	4.44299878570883	2.16866300240309e-05	0.000236472941562074	2.22972755684288
LRSAM1	-0.29491201290306	5.38733257289336	-4.45845971824355	2.04088749223625e-05	0.000225337989583967	2.22883243649628
ZBTB8A	0.435771915495579	4.23209540670561	4.41288985524085	2.44000856419784e-05	0.000260777000711707	2.22725662778521
DIP2C	0.38862352117268	5.43521038179973	4.45130855287737	2.09905740608904e-05	0.000230237005185048	2.22311751383642
RHPN2	0.362131079785926	5.99226111416556	4.47297514016968	1.92756209354154e-05	0.000213828781662545	2.2165540310384
SRGAP2C	0.60346658582152	2.2579804954738	4.34759936454314	3.14545140647718e-05	0.00032395129163005	2.21646776371753
H1FX	0.502131153255422	6.98897156425638	4.48175217122933	1.86201189534666e-05	0.000207502484080787	2.21449716246611
BTN2A1	0.352116318158289	5.57032795996997	4.43748407274741	2.21608039060409e-05	0.000240264715850621	2.2111917241197
TBC1D2B	0.286727012871773	5.09089846314234	4.44046812435956	2.19029963988521e-05	0.000238157417758989	2.20824959250707
ERCC6	0.300147519872287	5.13262980778322	4.43771871755533	2.21404261125935e-05	0.000240217224354555	2.20351952907907
PTCH1	0.530630698112284	4.75046468905262	4.41880594263256	2.38422906577408e-05	0.00025609144242964	2.17523138945838
INO80D	0.553258395326176	5.20226453545399	4.42218526500127	2.35292146703277e-05	0.000253272177411929	2.17275180240406
JPH1	-0.315692820136088	4.17574636544503	-4.3935385443402	2.63139131229906e-05	0.00027747873557221	2.16304601706411
TBC1D31	0.322855246481645	4.34322970357791	4.40377356976851	2.52843281081391e-05	0.000267938934983639	2.16011811594231
KLF3	0.413667818872398	5.9477061999896	4.44330211102978	2.16608351949663e-05	0.000236380160819487	2.15976515583939
KIAA1107	0.539701096899358	3.70347440247085	4.35538573309044	3.0519887371724e-05	0.000315624399981961	2.15871560771181
PCBP2	0.188367895445539	8.955224486784	4.48386446815552	1.84656086109603e-05	0.000206002658916924	2.15760529453394
SNORD14B	-1.11621460192774	-0.49802213001955	-4.41582894834419	2.4121419492842e-05	0.000258534785941838	2.15601460519664
ACER2	0.509442751520122	4.58579834144625	4.39324320502199	2.63442146528983e-05	0.000277603317352927	2.15308181961569
LIG4	-0.373170736777594	4.5967788318209	-4.3963444766964	2.6027698612904e-05	0.000275040057967183	2.14405191500066
ILF3-AS1	-0.24776377369073	6.10923342220468	-4.44845750828554	2.12269218813588e-05	0.000232659459102543	2.14096335623299
TBC1D1	-0.217629702925887	5.85464259386374	-4.44123302031224	2.18373806255985e-05	0.000237616019908686	2.14012028533137
TMEM5	-0.237634513225236	5.2683364505825	-4.42615155711771	2.31668173078871e-05	0.000249908713143127	2.13888792339898
ZNF836	0.499426754281895	2.69109358493303	4.33346087984827	3.32225616897313e-05	0.00033948783591813	2.13860252355993
CENPA	0.531798055968547	3.92045922345063	4.392747626022	2.63951361940857e-05	0.000277944856304622	2.13756122426304
RAPGEF6	0.36135866044842	6.30684703507302	4.44647268979215	2.13929751223768e-05	0.000234098736231621	2.13574183500469
MEN1	-0.305212589583442	5.88897338159769	-4.43853342415426	2.20698129925778e-05	0.000239624231306253	2.13104259317255
TMEM203	-0.269660840465814	5.43407221104137	-4.4334282603128	2.25159055048938e-05	0.000243587058401647	2.12720938340201
LFNG	-0.928377875595373	0.234943341576433	-4.34735825842227	3.14838906309631e-05	0.000324031598159384	2.1226264249381
FOSL2	0.551283909916061	5.95922088840438	4.4159305234995	2.41118438761667e-05	0.000258534785941838	2.12228203483623
KIAA1551	0.418355951758859	5.39367979492304	4.4154434168159	2.41577974276598e-05	0.000258740004403523	2.12215966184762
DNASE2	0.314405811389523	6.31562211178279	4.44358046263503	2.16371901915119e-05	0.000236293853029631	2.12130620532522
CA12	-0.422894366930203	4.5555574077155	-4.41431772378829	2.42643185430474e-05	0.000259695657335994	2.11486055105775
RNF207	-0.587026698823998	3.10218363177121	-4.34942174869555	3.12333258469925e-05	0.000322168194249821	2.11075350539483
CALCOCO1	0.369343365058134	5.3160282283201	4.40289056512777	2.53715993144394e-05	0.00026867414337491	2.10047496374407
STXBP4	-0.417252814929348	3.7538029003361	-4.36360021405114	2.95628960523739e-05	0.000306996159835717	2.09397243578473
COLGALT1	-0.305118761229767	6.59888772061739	-4.44684065141376	2.1362096457911e-05	0.000233970270176508	2.08992787775719
C4orf46	0.339127484276233	4.39110710649121	4.40582728844969	2.50824684294489e-05	0.000266175509495833	2.08542871462932
ZNF783	-0.386759400087093	3.97422923670766	-4.35764975118436	3.02531888636976e-05	0.000313297851018816	2.07480209035772
ATAD1	0.289867372067175	5.36416325263409	4.40399108853057	2.52628742634592e-05	0.000267900649675214	2.07055162931826
GCSH	0.412077460294499	4.29646498932361	4.38100149875584	2.76302300102636e-05	0.000288924466458299	2.06856553563199
CYCS	-0.310251148928632	8.15997118192218	-4.4538603716402	2.07811876026906e-05	0.000228943736641234	2.06215136113374
TRIM59	0.485773322229077	4.05879087306573	4.35912540685883	3.00805688691602e-05	0.000311940484902838	2.05952829451535
NDEL1	0.372638395194912	5.99597182931151	4.40853055741482	2.48191328554986e-05	0.000263940579998701	2.05850145000441
C7orf49	-0.278090011695604	6.12734528507479	-4.42785256961776	2.30130524600508e-05	0.000248428465665078	2.05642855631215
TMEM187	-0.420578841055931	4.17912094302884	-4.36379552169897	2.95404983432333e-05	0.000306975863752243	2.04998336929791
RSBN1	0.376682681526154	5.24966886278682	4.39118901505772	2.6555905356535e-05	0.000279246130835945	2.04220624009404
PARP10	-0.41260657325159	6.10818891949765	-4.4284585912793	2.29585087648863e-05	0.000248196520960067	2.04177820415367
DHX57	-0.310989654548533	4.69794842575941	-4.38323093288639	2.73916019695503e-05	0.000287028817288742	2.04144162844957
CCRN4L	-0.663678440847907	3.59164555384759	-4.32507008929481	3.43167044333561e-05	0.000348882622729367	2.04020611966978
C11orf95	0.42958787373945	2.78897129295545	4.31525678864945	3.56403845713243e-05	0.000361361252345041	2.03609335626707
FAM120A	-0.221625312461882	8.36104175498082	-4.44399833635714	2.1601740033241e-05	0.000236078404904765	2.03073289821101
UBXN2A	0.388691159898965	3.89481210721313	4.34519506628851	3.17486407981804e-05	0.00032630909666357	2.02925161135191
CASP3	0.366880704660761	6.2335579951702	4.40854731299978	2.48175089765928e-05	0.000263940579998701	2.02002310873065
TPP2	-0.237269803475181	6.11466537209877	-4.41316790867662	2.43735899530629e-05	0.000260679363771505	2.01890354705428
PRMT5	-0.224933732823584	7.52794083598872	-4.43505777419357	2.2372580481943e-05	0.000242385763720676	2.0118720409847
C9orf156	0.351677402404024	4.25891642426584	4.35297201321717	3.08067152700541e-05	0.000318152432252498	2.01153328397694
TOLLIP-AS1	0.574396980402454	2.40163568398263	4.29121322072222	3.90945698985029e-05	0.000391415130170707	2.01043196543315
ZNF211	0.427313074037229	4.35746725952758	4.34209711239083	3.21315333929511e-05	0.000330018539964811	2.00321955617959
ARHGEF17	-0.428065569256336	3.47622982170852	-4.33988214298206	3.24080163677169e-05	0.000332403534001118	2.00228669936591
MPHOSPH10	-0.364666597659212	5.33421751235022	-4.39073800706652	2.6602602243884e-05	0.000279541410282829	1.99785743016612
MYO10	0.345435539563065	6.53719537247863	4.40756715142392	2.49126745527737e-05	0.000264560623114887	1.99777536467751
PLEKHA6	-0.363896369328639	5.51870813806429	-4.38342267782047	2.7371171547449e-05	0.000287015022315988	1.99458038778906
GYLTL1B	-0.457610365465991	3.40889310002933	-4.32388007625973	3.44746621087071e-05	0.000350251370923102	1.99194366184809
UTY	0.515760645983367	4.49623736663975	4.33867866995571	3.2559198956437e-05	0.000333498589038102	1.98204052011969
SLC25A15	-0.320945472072014	4.90265365141814	-4.38052612886107	2.76813699384728e-05	0.000289257794708495	1.97441867264149
RGS14	-0.419116185926555	3.63137587064997	-4.31671748611215	3.5440288282492e-05	0.000359575249222905	1.97418645640246
DDX18	-0.267836597643869	6.91798004656693	-4.41956514203531	2.37716068271605e-05	0.000255514995072757	1.97393944235419
KCNQ4	-0.512964224750311	2.49471471794766	-4.29117834683075	3.90998065567435e-05	0.000391415130170707	1.94992826312637
GIGYF2	0.226774648852873	7.30093604854505	4.40825215036719	2.48461298672875e-05	0.00026404068371351	1.93952331387805
PA2G4	-0.217252363193399	8.2946866138048	-4.42224368130696	2.35238377441621e-05	0.000253272177411929	1.93450151272673
KHNYN	0.216082173897227	6.64107650874909	4.39425741586229	2.62402979884424e-05	0.000276896918197084	1.93174129485593
AHSA1	-0.271289146282715	7.73570276093452	-4.41188882433648	2.44957040466089e-05	0.000261426788886908	1.92905474128696
ACTR5	-0.33540515035577	3.73934704980225	-4.32541225018938	3.4271416491687e-05	0.000348658258834128	1.92881177475835
ALDH18A1	-0.249233348987383	7.38236560994829	-4.41088849692106	2.45916162619397e-05	0.000262263998429891	1.92708544455463
TIRAP	0.354704608018977	4.49795174500718	4.32852920783955	3.38615020079044e-05	0.000345189622641339	1.92024891544811
ITCH	0.26797919653909	6.7533377570723	4.39571323709298	2.6091824275226e-05	0.000275523792768491	1.91853413992884
EIF5	0.36631361074225	9.00784437334584	4.41692947267603	2.40178668463526e-05	0.000257792915342981	1.91088967822875
RBM38	-0.35769742706163	4.38514056128911	-4.33237227858094	3.3362592755444e-05	0.000340566072614376	1.90751914535585
ORC5	-0.346255931487896	5.46685534422392	-4.37555607473991	2.82215378498278e-05	0.000294492433879788	1.90392812814704
EGLN3	-0.64200229619462	3.39715256983794	-4.2946687290413	3.85790245856393e-05	0.000388012480360322	1.90164528519979
COA4	-0.32423637078851	6.32210964232566	-4.39173395833493	2.6499587947397e-05	0.000278849202955931	1.89751169433946
POLR3K	-0.336974454154968	5.2812672264027	-4.37025367895856	2.88090251343327e-05	0.000300414112095236	1.89432608118701
TUBB4B	-0.433127499178786	8.24643229735987	-4.4094152860614	2.47335287879166e-05	0.000263403310836422	1.89029444278503
TIMM9	-0.290606977124851	5.00272396101836	-4.34848079199671	3.13473447949775e-05	0.000323069134825931	1.87894395096283
MIDN	-0.394824845061277	6.69495415849643	-4.37917238781499	2.78275047791032e-05	0.000290582622922819	1.87852937746164
MAP3K2	0.326198665928786	6.82230323901832	4.38402929976387	2.73066326948895e-05	0.000286538362366499	1.87160511854361
MEX3B	0.478700892894661	3.76666421890878	4.28612719775498	3.98654580836071e-05	0.000397489852977054	1.86557524344615
SF1	-0.193631220216407	8.04472650827655	-4.39870036028709	2.57897111307011e-05	0.000272717114322963	1.86477730559659
UBE2R2	0.18569116284109	6.92217713232435	4.38179458938468	2.75451126016617e-05	0.000288235129495855	1.8578008054301
C1orf106	-1.0408129249202	-0.899452684449739	-4.36752875102481	2.91155055529675e-05	0.000303188926063357	1.84828924620565
RNF187	0.325919610547988	9.64603470331231	4.4009998577558	2.55594442409215e-05	0.000270472596703084	1.83930473946212
TLCD1	-0.399810595905612	4.69809416994415	-4.33770598797082	3.26818853280823e-05	0.000334527055273677	1.83536177730686
C15orf61	0.606545190088619	2.64259078113931	4.24883352434692	4.59820230869002e-05	0.000448063633142695	1.82988586123501
NUDT3	0.648909444815163	2.16085174336579	4.23723335190287	4.80619631008874e-05	0.000463816476814219	1.82874417760016
SNORA67	-0.519747871058703	2.08579868259319	-4.24124807333788	4.7332082548896e-05	0.000458245358835733	1.8266562591261
SLC45A3	-0.790309899800721	6.80365998028996	-4.38237299757494	2.74831951679178e-05	0.000287787767532395	1.82484696187419
RGS19	-0.775620321289147	1.42407921525129	-4.23386557754258	4.8682561322476e-05	0.000468000858398399	1.82409094827829
LRRC20	-0.343423347893683	5.42004789699566	-4.35355998591394	3.07366067721582e-05	0.000317646859800914	1.81091262043689
AP4M1	-0.27042034969188	4.30883167239884	-4.30365102285478	3.72693360167053e-05	0.000376352622479386	1.80349150685671
BZW2	-0.233500639851764	6.45727854649784	-4.36686175550373	2.91910018056491e-05	0.000303764437362181	1.79632367082446
PHGDH	0.24646677586269	9.24160437153123	4.38881785497174	2.68023003586551e-05	0.000281442896633263	1.79428339559484
HDAC5	0.385552383689669	5.4268978143799	4.31476567287578	3.57079049617949e-05	0.000361801552568361	1.78241016068992
POLR1A	-0.368696106038837	6.18856493307595	-4.35842188513168	3.01627470731485e-05	0.000312576818530296	1.77845771142443
RAB33B	0.450350267697166	4.60910109649363	4.29425136022181	3.86409448411903e-05	0.000388115336277802	1.77808532640612
MNX1-AS1	-0.381528691130849	3.14232358396041	-4.24883855386959	4.59811403373693e-05	0.000448063633142695	1.76245123086938
ATAD5	0.490535441669503	4.04993413142236	4.29803475835341	3.80831239581064e-05	0.000384053854502972	1.76179040324148
ZNF569	0.425703046705111	4.43759641672074	4.28145098561516	4.05871219591621e-05	0.000403613392939588	1.75991802646125
CAD	-0.35271118215494	6.61656542469463	-4.35991807222376	2.99882363058839e-05	0.000311197896592366	1.75228992621631
DHFRL1	-0.526959728599721	3.8536386060362	-4.26810123703251	4.27171706843992e-05	0.000420893067583293	1.7433921399681
TNPO2	-0.269276465313838	7.69614074268859	-4.36432436206663	2.94799334553543e-05	0.000306558643189473	1.74261601829455
HEATR1	-0.335632614152375	6.34346016162356	-4.3493792107155	3.12384716853849e-05	0.000322168194249821	1.73866654954952
NBR2	0.602587605478655	5.29050016737953	4.28987918356585	3.92953704045897e-05	0.000392882491323749	1.73799863804445
TRMT2A	-0.427366546974827	5.27039405009137	-4.30984066856609	3.63918580928725e-05	0.000368234596443782	1.73043068183935
ZKSCAN4	0.511416145710553	3.26796895466466	4.23480155960307	4.85093141441388e-05	0.000466827068759807	1.72593135352127
MIR17HG	-0.829293460552526	1.60637825674165	-4.20515698924861	5.42948317312258e-05	0.000515029180844022	1.71132020241952
ZNF224	0.93800455865642	1.04516569931045	4.23480158111061	4.85093101699812e-05	0.000466827068759807	1.70590304296484
SNHG20	-0.471581955219778	2.70091722341933	-4.22056759101164	5.12091507951487e-05	0.000487717178844374	1.70560227210161
FAM168B	0.171688513892068	8.31128969672829	4.35657537767377	3.03794675314727e-05	0.000314388755653062	1.7050831696991
VEGFA	0.397529232933472	7.6712279635746	4.33910412272604	3.25056752974287e-05	0.000333177624755078	1.70270415296549
TANK	0.32240677537071	4.42104357445216	4.26436386858819	4.33325046120903e-05	0.000426117150789226	1.70003510106373
OSBPL11	0.317990570490586	5.18453864576142	4.29427580323126	3.86373158752208e-05	0.000388115336277802	1.69819527427845
MFSD2A	-0.665057675014796	1.85893550449669	-4.196517274272	5.61021103325769e-05	0.000530282437698281	1.69612398009605
TMEM57	0.266479619147582	5.19754152573052	4.29526850457453	3.84902099153853e-05	0.000387378681025084	1.69505646307297
ZNF629	0.399207450770855	3.7735367756209	4.25019607897031	4.57434710541145e-05	0.000446899129049176	1.69024753607289
ALS2	0.302073248375086	5.68716791914297	4.30647994467791	3.68657947485669e-05	0.000372528111671925	1.68940762563422
KIF13B	0.318955994674336	4.82599530430403	4.27075604819905	4.22851878673463e-05	0.000417458501654223	1.68855983983156
POLR3G	-0.372506929618277	4.08980199285541	-4.27418051461149	4.17341721347529e-05	0.000412832891156422	1.68323431689882
ABCD1	-0.363574732735566	5.80734076080797	-4.3287743908123	3.38294588180279e-05	0.000345097251094773	1.68196749631576
CD59	0.20607144891566	6.5943208717031	4.32702038115623	3.40593363190657e-05	0.000346735589265824	1.68173795907489
ERBB3	0.282579776732204	8.26037646958756	4.34681682015656	3.15499562670543e-05	0.000324489139250745	1.66755902734566
MYO1H	1.8459998952827	-1.00671276303583	4.42788287557791	2.30103218689326e-05	0.000248428465665078	1.65133377194965
TMEM102	-0.60033547942347	1.65895388958013	-4.18314006819125	5.9014860326701e-05	0.000553854464166089	1.65066875104505
GAR1	-0.253780916963068	4.88190364168229	-4.2830239541336	4.03429794012775e-05	0.000401717625125718	1.64811030750673
CASC3	0.181272981722293	7.4814968189146	4.33372419135918	3.31887760125135e-05	0.000339484101228817	1.6475621263496
TM2D2	-0.240765428965999	5.69757691531774	-4.29964408185143	3.7848203583359e-05	0.000381941280247123	1.64265047926435
ZNF525	-0.295850217276714	4.93403042405632	-4.27849355945186	4.10500024070159e-05	0.000407407029837245	1.64090162546307
KLHL17	-0.423292256840158	4.97354571333443	-4.28629287295231	3.98401178251325e-05	0.000397489852977054	1.63783251759933
THTPA	-0.249293523225165	5.31347644828863	-4.2929245584583	3.88384232669284e-05	0.000389317599316553	1.63725413868226
GCH1	0.31200442000014	4.88912352152151	4.27014342009231	4.23844983084348e-05	0.000418164012220405	1.62270024866906
PUM2	0.236931207670186	7.78783590590341	4.32813077919228	3.3913635369716e-05	0.00034548653236883	1.62192610148677
GOLGA2	0.209821521379861	6.92674000270202	4.31448542817369	3.57464891991975e-05	0.000361948268250269	1.62081897370843
ZNF277	0.309785575446797	5.01525655538189	4.26190718601962	4.37416160599618e-05	0.000428840563552326	1.6183059556578
IFT27	0.272793205823311	5.21918262651039	4.27998845353366	4.08153984224508e-05	0.000405346575867409	1.61654579941406
B4GAT1	-0.45753278125868	4.5057305462408	-4.26977821742487	4.24438064004848e-05	0.000418474193637347	1.61556810739378
RAB3GAP1	0.197738127541121	7.03993509764963	4.31761319206422	3.53181238450949e-05	0.000358578057916123	1.61475242186468
LINC00999	0.717492710415139	3.52182877567502	4.19440285114236	5.65531336528827e-05	0.000534089216938168	1.61279904263683
TRIM38	0.280189035785176	4.77622950456503	4.26336933597568	4.34976788464683e-05	0.000427335421508278	1.60920475605992
CCDC150	0.58079753588957	2.17694646242792	4.17569594918398	6.06980650283214e-05	0.000567876725523536	1.60893069937988
NTHL1	-0.377428198793526	3.95287164735762	-4.24399312969691	4.68391749543103e-05	0.000454058780577097	1.60048733452309
RIOK1	-0.360918511042334	4.34505039370116	-4.25089952324893	4.56207803288801e-05	0.000445990649360979	1.59747516222689
MKKS	-0.250670312251883	5.95329582361381	-4.29602684851904	3.83781961263832e-05	0.000386510391035392	1.59572939938467
NFRKB	-0.256909148741348	6.45093959006087	-4.30910952766891	3.64944633004462e-05	0.00036902414876734	1.59074535093326
PLAG1	1.35781913102456	0.870861440898502	4.34069348994907	3.23064752575096e-05	0.000331588538938321	1.58613746713141
EAF2	-0.50698173038061	2.30928283687316	-4.17257255740095	6.14179434264849e-05	0.000572471656419676	1.585800538977
PTEN	0.262461689123511	6.70777567922009	4.29653193309884	3.83037650172892e-05	0.000386019688254775	1.57226378050611
ADCK4	-0.264194511925466	5.94878701558657	-4.28096158982461	4.0663371249626e-05	0.000404104025601842	1.56155134473961
CTBP1-AS2	-0.262851703036123	5.75428056397473	-4.28734590679806	3.96794167574613e-05	0.000396160985392313	1.55883311503718
ZNF883	-0.373495351833286	4.65764678807998	-4.2472397336689	4.6262577245653e-05	0.000450213130214339	1.55019360939537
KIF2C	0.351780048782842	5.8952851258143	4.28985702011073	3.92987148353936e-05	0.000392882491323749	1.5501074885698
SLC25A20	-0.35533415801119	4.16128761432761	-4.2235644182547	5.06289904724411e-05	0.000483308913499158	1.54896721647747
ARHGAP32	0.258809482126326	6.24644645938702	4.29298697089127	3.88291122000839e-05	0.000389317599316553	1.54824517873838
JAK1	0.799268994814841	3.90342657694779	4.19095649890845	5.7295741035412e-05	0.000540083394468139	1.5475130714192
ATG4D	0.379107279606201	4.99759875963084	4.24895897943126	4.59600088812007e-05	0.000448063633142695	1.54646637518492
TMEM223	-0.32500965229708	4.33704499234539	-4.24081480333233	4.74103355840206e-05	0.000458707215934055	1.53982853005344
GRB7	0.598012504931715	3.23457309359576	4.18054834584389	5.95957296097215e-05	0.000558956574528156	1.53258288488852
SERTAD2	0.509138652214559	4.45676388124493	4.20899331130421	5.35103925727247e-05	0.000507909010665003	1.52671417073663
SLC35F6	0.362356496904208	6.06320579291165	4.27147563523681	4.21688246445622e-05	0.000416583599251807	1.52247492611899
NXT1	-0.455616274400972	3.05050077267702	-4.18966398902303	5.75766537048075e-05	0.000542050803781435	1.52231036134989
LETMD1	0.234780579713991	5.88071793467383	4.2747951196021	4.1636012648744e-05	0.000412133398769637	1.52120254580736
FERMT3	-1.2763762723047	-0.226554535203993	-4.33336900553675	3.3234357938176e-05	0.00033948783591813	1.52081090278063
CDC42SE2	0.323743362850232	6.53638808100208	4.28941116695904	3.93660515887645e-05	0.000393293832772381	1.51782911236931
VEZF1	0.36649120196454	5.73247883591011	4.26327540865032	4.35133097686572e-05	0.000427335421508278	1.51550599807544
LRRC45	-0.377697601162217	4.74130043073407	-4.26245868802832	4.36494522941474e-05	0.000428392271665959	1.51526037357252
GTPBP1	0.302771701615153	6.45762686201424	4.27622878925165	4.14079016894604e-05	0.000410145812512492	1.51003144136613
LIPT2	0.506264787743584	2.35639676826866	4.15492569789752	6.56416879585657e-05	0.000606196547592757	1.49876439789975
ANKRD34A	-0.581526308876006	1.95061844672129	-4.1372395964499	7.01537328165796e-05	0.000641161565413122	1.49216786616321
TOMM5	-0.262479524224935	5.0739879449585	-4.25537465483027	4.48476313462495e-05	0.000439290301562481	1.49075015220979
SERPINB5	-0.498336874200213	2.99374970950082	-4.17192018896866	6.15693323782512e-05	0.000573187304633333	1.49019570072753
SLC35F5	-0.380710317842369	6.9547846525013	-4.28457581794846	4.01034976206983e-05	0.00039959795638514	1.490150480119
LNPEP	0.351272611370563	5.12330624548377	4.24596586615738	4.64879982130806e-05	0.000452113847906488	1.48074867467915
RAP1GAP2	-0.278583284927796	6.39294658106908	-4.27807228046894	4.11163505871182e-05	0.000407795984422832	1.47729888481522
ATG4C	-0.377071208517794	4.31585158958659	-4.19382956131852	5.66760197857544e-05	0.000534913333188491	1.45108675253517
ZNF330	0.364625174507601	5.53302965401496	4.23728216812229	4.80530236293832e-05	0.000463816476814219	1.44689478322681
SLC35A4	-0.222203367573134	7.13751640598856	-4.27639381588821	4.13817216213434e-05	0.000410145812512492	1.44556050545955
CCNT2	0.311650421059104	6.46461773259876	4.26184364210981	4.37522471605064e-05	0.000428840563552326	1.44529574103347
ACOT2	0.358897405311767	4.95100850594701	4.22656483081616	5.00544666816025e-05	0.000478855913732687	1.4388622478885
RRP7BP	-0.475839000339951	2.75652468596717	-4.14836838467629	6.72810989162315e-05	0.00061796891476223	1.43861053100738
MAP3K9	0.297040664108503	5.43966219110956	4.22417619432	5.05113346580147e-05	0.000482492494417779	1.4169569888806
TIMM17A	-0.267587572703207	7.094509876928	-4.26714083769894	4.2874487053439e-05	0.00042216609678324	1.41613325222889
CCDC50	0.225599164138564	6.086993203002	4.24528596769889	4.66087435036033e-05	0.000452239562013588	1.41246273848092
FTH1	0.37654756227775	11.6550602860358	4.29406656768317	3.86683909431899e-05	0.000388131389306778	1.40955889606098
USP30	0.291896594736132	4.97235166568684	4.20392222634025	5.45496537475521e-05	0.000517119697394724	1.40921872560244
CSTF1	-0.242655289980993	5.48216896931225	-4.23779751163786	4.79587487842727e-05	0.000463416069333745	1.4075960919733
CCDC110	-0.514041887277299	2.79473004510838	-4.12955614326457	7.22052979936064e-05	0.000658308897797203	1.40305323292934
MDM2	0.433291487375183	8.51533940459837	4.27321516568532	4.18887990580514e-05	0.000414089668634431	1.40140263701492
LOC101927770	0.947886924144126	0.834255053265468	4.12302045597538	7.39955724981721e-05	0.000671776007637577	1.39816631145923
RNF208	-0.491687667440382	3.23869036337373	-4.1493181349968	6.7041239770802e-05	0.000616467395222512	1.39568376134755
SLC19A1	-0.389558412058604	5.30683842421257	-4.24524683060818	4.66157031519168e-05	0.000452239562013588	1.39342358104918
MSL1	-0.215368321007456	6.87527378094317	-4.25382831605604	4.51133498602225e-05	0.000441604994459648	1.38770180462983
GNL3L	-0.268602404485508	5.84975695988433	-4.24573324901048	4.65292755331718e-05	0.000452222395732108	1.38687549364678
DDX27	-0.205292814516314	6.452970378952	-4.24947807261388	4.58690287752081e-05	0.000447834418783176	1.38646115794934
EEFSEC	-0.328982939668864	5.02717013714428	-4.21561045837944	5.21828589431215e-05	0.000496563884594368	1.38438805254619
TRAM2-AS1	0.260624049695613	4.14004652935928	4.16653845182849	6.28319610638798e-05	0.000582757706816071	1.38164916344915
TRAK2	0.315953435427056	6.27129875874763	4.2403941973154	4.74864203373012e-05	0.000459147513061761	1.38082983719628
SHOC2	0.349055623852345	6.54408966758241	4.24521483655982	4.66213933136011e-05	0.000452239562013588	1.37877888272723
MRPS31P5	0.595675699974088	2.54606008701262	4.11276007937158	7.68922689578164e-05	0.000693462048450793	1.37497280408422
ZNF382	0.410323460194768	3.646905867762	4.15058281140609	6.67231195138718e-05	0.000614294520306743	1.37437616990085
ZNF691	0.363686911052021	3.82390965960517	4.15586048511433	6.54111243975833e-05	0.000604439042433299	1.37034926306714
DDX10	-0.41799464642261	5.70947871151764	-4.22913411745161	4.95674802146787e-05	0.00047529072982351	1.36944449416264
YPEL3	0.515808301722056	3.76466548461503	4.13765456840238	7.00445373605881e-05	0.00064094379829774	1.36407684533957
ARMC6	-0.338629045887792	5.34091662669573	-4.22511179819154	5.03319088432324e-05	0.000481084623290883	1.36310237297381
MBLAC1	0.518161074720249	2.9140568525476	4.11472497279189	7.63292567110049e-05	0.000690042214793769	1.35971731478472
STAU1	0.157280004551897	7.42588604450438	4.25243003134307	4.53549300978995e-05	0.000443680540944664	1.35684916711212
CEP41	-0.266679351834976	4.34213953809122	-4.17767880429165	6.02452682490001e-05	0.000563991862859717	1.34840829773493
XYLT2	-0.364461836826309	4.62637407338786	-4.18576477383187	5.843214106302e-05	0.000549071983856263	1.34367384710274
PFAS	-0.333775929596625	5.37836215480948	-4.23118662338082	4.91817203187602e-05	0.000472194828840475	1.34303351030187
TRPS1	0.398763555308412	5.25559646155315	4.19645788842485	5.61147305209489e-05	0.000530282437698281	1.34126220051202
CDC42BPG	-0.269828941162439	5.83176813998128	-4.22227635361547	5.08775706511191e-05	0.000485373316961375	1.33535364605756
PLCB3	-0.372890574340737	4.72803440614959	-4.19044494003773	5.74067649372248e-05	0.000540790453135111	1.33421350246368
IKBKAP	-0.208301877533689	5.93839258272531	-4.22649982374769	5.00668476665103e-05	0.000478855913732687	1.33373293741244
ATP6V1B2	0.276936081402614	7.31079709924907	4.24271920125973	4.70673071713143e-05	0.000455975925473843	1.32784937956085
ARHGAP17	0.231099449701828	5.66005347507191	4.21432442947139	5.24383597401887e-05	0.000498679170271485	1.32467781360886
ELOVL2	-0.821849034704885	0.0701123169839267	-4.10504045871064	7.91430057128503e-05	0.000709923162356129	1.32382401064216
CROT	-0.384495384147037	4.87538255969214	-4.20297307401013	5.47463139604093e-05	0.000518656561785177	1.32044971118533
BIVM	-0.431448703822626	3.92816538452635	-4.14935750215981	6.7031315336015e-05	0.000616467395222512	1.31701820047892
DHX34	-0.469392988085237	4.46635931920921	-4.16393261325538	6.34522208611323e-05	0.000587875991434917	1.3059644126661
PCK2	0.325082964497813	8.54476265599789	4.247690819346	4.61830063128991e-05	0.000449730235275287	1.301776232023
TERT	-0.612760357783026	1.16507938438695	-4.0912511877962	8.33214657580072e-05	0.000741205645629287	1.30141758207376
LINC00667	-0.220796320110321	5.92164657202892	-4.21285296759538	5.27321757818333e-05	0.000501155918696208	1.30041736835856
H6PD	0.236663461934195	6.78838409399363	4.22927596446944	4.95407273851281e-05	0.00047529072982351	1.29814192238832
SLC25A22	-0.353003473013301	5.89925306291583	-4.22118360020361	5.10893774377613e-05	0.000487084502606618	1.29619039053364
MRPS6	-0.293670315222844	5.0233999849844	-4.17318819342503	6.12754063880752e-05	0.000572116207228175	1.29107763713942
KCNG3	0.8807830972607	0.721019091395433	4.10367028528082	7.95490378225942e-05	0.000712713813809114	1.28600571465553
ERI3-IT1	1.08203714961434	0.35175554057264	4.14834569564929	6.72868390807303e-05	0.00061796891476223	1.2823952837492
C12orf29	-0.355561310361066	4.97148868448916	-4.17819855474475	6.01271176289269e-05	0.000563236929704283	1.28001566818879
KIAA2026	0.359394517999561	5.40443364179326	4.18757675177914	5.80330860787413e-05	0.000546005526665652	1.27958361160494
S100A13	0.277711659666688	4.32124932224106	4.15203606965221	6.63593512885023e-05	0.000611320257023406	1.27696696795017
ZFP62	0.227534989994196	5.73813884831718	4.20262832026831	5.48179138995156e-05	0.000519007437020887	1.26702994845292
CCDC15	-0.471461799142786	3.84109845595547	-4.12763487994405	7.2727219126847e-05	0.000662263142758481	1.2653396958689
ANXA7	0.161207602565936	8.10988893203356	4.23310096469613	4.88245298514829e-05	0.000469065348848284	1.26336483083724
NCOR1	0.194369223162488	8.33457835231806	4.23610890011744	4.82683214383843e-05	0.000465209958099345	1.26045707294825
ACVR2A	0.340701795202313	4.23481907795966	4.13963579481902	6.95254421982599e-05	0.000636581731737239	1.25258711781694
MFSD5	-0.295801735546793	5.03975532686393	-4.17304018310192	6.1309645912801e-05	0.000572116207228175	1.24635022420934
RFC1	0.281788128887155	7.06465195095969	4.22050827896766	5.12206973253581e-05	0.000487717178844374	1.2413537744737
DEGS1	-0.386872452639841	8.06382243282061	-4.22863986947997	4.96608055844621e-05	0.000475881720903818	1.22858220190052
RRAS2	0.29825052526568	5.10143807361419	4.15816255731099	6.48466312942325e-05	0.000599961192553417	1.22476489642459
TTPAL	-0.213325238123261	5.72570606363309	-4.18726528182722	5.81014948642459e-05	0.000546306854653423	1.21733318698702
MAPK7	0.344384314984498	4.10028744339323	4.12230652477046	7.41936936950306e-05	0.000673094885871801	1.21623345862712
ZNF646	0.326950518868687	5.71497136509209	4.17882522766481	5.99849570043909e-05	0.000562256001484353	1.21506785820612
ZNF212	0.490568745055181	4.54509064700603	4.13511533037752	7.07152731009279e-05	0.000645900572313585	1.21477704607336
LRP5	-0.461831204221615	6.18549461042158	-4.19742401670825	5.59097551895184e-05	0.000529011269014372	1.2047220694442
SLC37A1	0.266593300697714	5.41081778913733	4.17386572380752	6.11189061276189e-05	0.000571102361177551	1.20143966331718
TCP1	-0.199888752780408	9.256647865499	-4.22811194763646	4.97606758789485e-05	0.000476534635840746	1.19872419544194
SRSF5	0.302410630985825	7.51713215997048	4.211301381478	5.30437037870085e-05	0.00050379775842234	1.19743824389738
ZNF19	0.78955929813829	1.9709639334732	4.04512191583156	9.88909563700793e-05	0.000859841691287267	1.18979039427919
ZNF304	0.341526425613636	4.75708692512028	4.14150675859105	6.90386260442485e-05	0.000632510072410272	1.18592703370367
THUMPD3	-0.200341108619726	6.51846244188116	-4.19194384685032	5.70820391684689e-05	0.000538406972458373	1.17679247638902
LOC102606465	-0.500316779543478	2.39763169159001	-4.04796690174213	9.78551406209537e-05	0.000852316004387611	1.1716308401008
ELP6	-0.259188848934384	5.49388367241523	-4.16753086465095	6.25972737498459e-05	0.000581299111087004	1.16956320036331
C16orf52	0.345741295061419	4.49252101246826	4.12563401664903	7.32746091902632e-05	0.00066684335248545	1.1666938094683
DHX33	-0.220571733703293	5.9484072092872	-4.18385786134537	5.88549488118004e-05	0.00055269913155597	1.16655050153184
MRPL50	-0.333307295065352	5.39062517995885	-4.16884090556908	6.22887614351749e-05	0.000578792105018927	1.16634854443823
ZNF252P-AS1	1.38560267472196	0.0627712030802577	4.23705410157773	4.80948020360759e-05	0.000463835290541886	1.15866181446579
ZNF182	0.473962391418347	3.2084988513631	4.06875033443294	9.05971912678881e-05	0.000798829961291021	1.15393865308919
RCAN3	0.369348547981995	4.02504006387644	4.12412888445864	7.3688980306987e-05	0.000669995356713224	1.14795120889102
ZNF821	0.576493990423343	3.77741014029453	4.09466293605191	8.22683719210956e-05	0.000733575933947252	1.14729117363483
CHML	-0.437617817749862	5.4713207977879	-4.16389128244409	6.3462105894779e-05	0.000587875991434917	1.14457731303494
PSEN1	0.201132027487201	6.58478885921032	4.1752360726817	6.08035463506462e-05	0.000568509372354486	1.13023240526177
TRAF3IP2	0.310833760175116	5.04039147976711	4.12898344689103	7.23604969519883e-05	0.000659323557179039	1.11074845097144
ZNF805	0.405008731285408	4.22475776622093	4.09796090304538	8.12625307363062e-05	0.000726332239009747	1.10859251182053
GLYATL1	-0.474970507932825	5.99757723175156	-4.16977801478952	6.2068969871908e-05	0.000577106905013356	1.1079454952888
CCDC121	0.465419319092472	3.94577304416065	4.07933206399037	8.7102827323613e-05	0.000771643690319394	1.10703517832251
USP49	0.381840688724898	4.53385321579534	4.10958274462489	7.78111224427046e-05	0.000699647793173444	1.09741275989547
FAM89A	-0.471325629203247	1.81013436508671	-4.01942563614241	0.000108734274091899	0.000936714006299715	1.0945554278839
TRAF6	0.419621695576925	4.06693512423773	4.07589209974728	8.82243811149802e-05	0.000780198649483241	1.09298378416946
LAMB4	1.3700363493214	-1.02375695337677	4.23469302949251	4.8529372291826e-05	0.000466827068759807	1.08412578295634
HSPBAP1	0.614770213298539	3.68295762528638	4.05564063884822	9.51127831812216e-05	0.000832824633671808	1.07766655161505
DTL	0.444996131187479	5.25605431495128	4.15666064022344	6.52143850962455e-05	0.000602992122293856	1.07564162592093
PROSC	-0.266286817423405	4.67108107879509	-4.09957884341545	8.07733976628639e-05	0.000723251842161935	1.07528873668214
CPT2	-0.224696606862054	6.37992440249011	-4.16091985986178	6.41766629033022e-05	0.000594128711563493	1.067786636142
MXD1	0.845583739183504	4.83792121044675	4.07291062463853	8.9207629557132e-05	0.000787965744370526	1.06309433803637
SNHG15	-0.399900502626845	4.53185752727399	-4.11129602871808	7.73143580227122e-05	0.000696014628338757	1.06261966413758
ZYG11A	0.884240007890756	0.147631920399944	4.03315853122198	0.000103362632098749	0.000894578261437931	1.06215423145003
CPEB3	0.588535796093221	3.90649910575807	4.05562539534436	9.51181570822556e-05	0.000832824633671808	1.06088076874358
AMIGO3	0.49492753646941	3.28772561793696	4.04884342063279	9.75381119442174e-05	0.000850541398928205	1.06048602760381
FRAT1	0.543176768565199	3.41294081283568	4.04811666149122	9.78009041407102e-05	0.000852316004387611	1.05863377972006
ZNF703	0.870867550060524	3.2807919500723	4.03749814427775	0.000101718654890613	0.00088209779813275	1.0580220069016
SNORD36B	-1.56895482770259	-1.71754761331542	-4.26657184181553	4.29679530554406e-05	0.00042280916322444	1.05713371288828
NEU3	-0.29734744322858	4.74549885528425	-4.10814515026273	7.82303105162742e-05	0.00070257556382319	1.05231799448761
TMEM64	-0.399599857315753	4.95499742597487	-4.11982335303646	7.48867612631515e-05	0.000678635852219362	1.04950623890942
BTN3A3	-0.377830239756637	4.49305005904326	-4.0907846986936	8.34664554837557e-05	0.000742055829214965	1.04553059779145
KSR2	0.42160414519102	3.38957087075526	4.06959803116535	9.0312384428754e-05	0.000796786583185764	1.04393404498698
S100A1	0.701443139581632	1.47135557388046	3.99742623394096	0.000117899895918143	0.00100590047562888	1.03362076481016
SARS	0.202502289719444	8.72988867275998	4.17191272867305	6.15710656881704e-05	0.000573187304633333	1.02474319627125
ZC3H15	-0.223458614433782	6.7776383928489	-4.15291752007354	6.61396414867614e-05	0.000610419702867369	1.02244360032118
ZNF92	0.593055192084639	4.74935633814427	4.09691576759788	8.15800021423886e-05	0.000728736057210058	1.02194879577474
ZDHHC14	-0.332099713419709	3.8039682161271	-4.07227779086696	8.94176753749601e-05	0.0007893567392301	1.02063968292127
CCNB1IP1	0.254840540469119	5.36414125535874	4.11213733884723	7.70715357421037e-05	0.000694244859450168	1.01836454120882
ZNF592	0.276191916426801	6.29902199673071	4.13738866097771	7.01144892917654e-05	0.000641161565413122	1.01012796670113
RRP15	-0.309661605111702	5.1529065047782	-4.12370178898859	7.38069707113308e-05	0.000670469130188351	1.00232548635412
ZNF425	0.539554228174992	3.44054700672223	4.01367746753806	0.000111061078877664	0.000953512384463694	1.00194850099881
AR	-0.514389634258858	8.46276416868889	-4.17087316321186	6.18130548017525e-05	0.000575083538353851	1.00078947854365
ACY1	0.665423533882641	2.34742749394019	4.00275799637783	0.000115612985754909	0.000989199198914937	0.992264419398392
FAM220A	0.311107181505455	5.07272800626704	4.09220110742082	8.30269664866945e-05	0.000739023668502789	0.989012959589818
PIM1	0.788519149619774	3.71123405408853	4.03316085375764	0.000103361745489055	0.000894578261437931	0.985951131729188
DNAJC14	-0.16173653421515	6.4144809920504	-4.13482759011006	7.07916667038952e-05	0.000646205268830207	0.985834222020509
RHOB	-0.521166579156463	7.11052202592039	-4.14419272307127	6.83454636875671e-05	0.000626958364573595	0.984786082717081
WDR55	-0.216599237189889	5.47658064032197	-4.11421832848206	7.64740490821107e-05	0.000690469459727756	0.981976164205154
OCLN	0.278198134776154	5.5229900319894	4.11594232697261	7.59824263797337e-05	0.000687320550914507	0.977828202571258
ANP32B	0.180111780639335	7.91339808846988	4.15229163515034	6.62955772002289e-05	0.000611123221676808	0.968187518397267
C1orf54	1.4183804309864	-0.0986472861593265	4.14417836816137	6.83491504266765e-05	0.000626958364573595	0.967206556512551
TRIM33	0.253591131714726	6.68021609220526	4.13448129686236	7.08837107932282e-05	0.000646652370152561	0.961843555775702
ZNF347	0.328949891727702	4.21596952246379	4.05624276549967	9.4900743554517e-05	0.000831891164748761	0.959668054501065
NBR1	0.235034482917395	8.05450156287672	4.14383215820215	6.84381245613864e-05	0.000627391256662869	0.950708042005473
SNORD38A	-1.23304133932984	-1.37384195931244	-4.15228486933206	6.62972647916569e-05	0.000611123221676808	0.946105693356912
DUSP18	0.450641585824563	2.41046256471757	3.98330806320587	0.000124166263753156	0.00104982016695799	0.9409940085372
RGMB-AS1	0.466476607794767	2.36829747454118	3.98794429842679	0.00012207416538261	0.00103690660256195	0.939464635271042
IFRD1	0.476576663295667	7.02133659373693	4.11642017066182	7.58466996877292e-05	0.000686506354738362	0.931854869135327
ZNF37A	-0.322228157350245	6.35880010209105	-4.11259239755153	7.69404997442375e-05	0.000693480518703163	0.919675304972051
REV3L	0.38173146374636	6.07473093970818	4.10886391768461	7.80204552793608e-05	0.00070111020734583	0.919178857732171
OGFR	-0.320053423196959	5.69175195506375	-4.09804457041138	8.12371671039162e-05	0.000726332239009747	0.913475096388196
HPS1	0.277785225904291	5.77494592517601	4.09310486850302	8.27477036598158e-05	0.000737412176947058	0.913006249551445
ZNF436-AS1	0.977957865730975	1.12040357817633	3.98916569071019	0.00012152864605847	0.00103392303071614	0.911435498264648
KDM6B	0.452306637757084	7.54947746251436	4.12217410801534	7.42304962042956e-05	0.000673094885871801	0.902227958237531
BMPR1A	0.329241075009946	4.39253451861411	4.04345118141724	9.95041279620474e-05	0.000864172345562813	0.896616963505296
MRPL32	-0.235855957893385	6.15480089971437	-4.10985856242437	7.7730943317723e-05	0.000699345623043097	0.892525818507553
APEX2	-0.236736906642576	5.13287458027708	-4.08973185938181	8.37945781189128e-05	0.000744532180493251	0.891712042694927
UTP6	-0.237081553134602	5.93184721547644	-4.10751809133526	7.84138318878498e-05	0.000703802809102183	0.891181306469587
ZNF470	-0.27888283699357	4.73633275477683	-4.05655300182187	9.4791670209133e-05	0.000831420397114685	0.88383280006579
UBXN7	0.415900442422452	5.73530809703569	4.08820150261272	8.42737263110477e-05	0.00074730205648077	0.87925972901861
AVL9	0.314056894177081	5.86331872499642	4.08810067664551	8.43053864996287e-05	0.00074730205648077	0.878414633254554
MCF2L	-0.328874501825135	4.85525878505749	-4.07690419171566	8.78929739224575e-05	0.000777725925998598	0.873747789556638
MLLT1	-0.32008636640578	7.81029423331986	-4.12405203436474	7.37101977417586e-05	0.000669995356713224	0.870006385370096
EN2	-0.41758989092289	2.78969817470013	-3.95705278708736	0.00013667576467569	0.00114208307310527	0.868638436652176
CNPPD1	0.264160841995882	6.10755197725293	4.08869248869605	8.41197153612984e-05	0.000746537615759608	0.86850072880301
PDX1	-1.0923551341933	0.172796783590064	-4.0540604591421	9.56714047871277e-05	0.000836826410316138	0.867570573915369
PMAIP1	0.585090719667141	4.77785774580435	4.05299720419089	9.60490507605422e-05	0.000839506720733587	0.865252341250979
MFAP1	-0.225635392856271	6.26796026919076	-4.09835988208181	8.11416490170987e-05	0.000726116210751343	0.864967526077491
ZSWIM5	0.53555464389764	2.6642651590157	3.95231098754748	0.000139059765960811	0.00115813724108017	0.832697609591603
SNORA17	-0.681010450521641	0.509158012093764	-3.9460230644088	0.00014228240894029	0.00118235343256635	0.82748390198809
ZNF280C	0.411808600551775	3.30405649864829	3.97681295518175	0.000127154887527923	0.00106966823031893	0.824425342485265
SLC25A37	-0.221224294196062	6.39218260244231	-4.09558815348909	8.19849937753589e-05	0.000731483461990962	0.822887592901209
DCTPP1	-0.324263641276981	5.90774366494698	-4.08907861248677	8.39987867588235e-05	0.000745905252495857	0.818905315698975
DNAJC2	-0.339863233265214	5.53478526509571	-4.06479859170615	9.1936277317165e-05	0.00080968629923434	0.817139007522638
PERM1	-0.563198869157195	2.0788520778965	-3.93692680734096	0.000147070827336106	0.00121675787508483	0.813318720376732
SCPEP1	0.224921551210633	6.20171595536744	4.07724888026219	8.77803789259035e-05	0.000777187600207174	0.808503399866338
NCBP2	-0.22477907219226	7.08635392745584	-4.09634548821351	8.17537316777646e-05	0.000729853766274265	0.80703351395349
CCT2	-0.269358672548092	8.50740740467501	-4.11407707887718	7.65144633049405e-05	0.000690469459727756	0.805366156653767
ZDHHC23	-0.27543300120879	5.28014198523557	-4.06233653010718	9.27801319534911e-05	0.000816160785831062	0.805269956770987
CCNI	0.188726313850966	9.06339843550486	4.11428293013876	7.64555721295594e-05	0.000690469459727756	0.803330595788023
ANKRD16	-0.325307924334111	3.40413059090366	-3.98621841172653	0.000122849002916078	0.00104102744231818	0.79809375633621
RALY	0.219233550557878	7.04927136259987	4.092872082036	8.28195486582822e-05	0.000737614675357512	0.797905548939835
SERBP1	-0.247544825757643	9.06007200584829	-4.11724024230173	7.56143082146356e-05	0.000684815712998171	0.797505527467978
EXOSC3	-0.228262410377359	5.09609927809051	-4.0506465138313	9.68890389663417e-05	0.0008454334965084	0.797388245239085
PVRL4	-0.443225530425113	4.74951930024961	-4.01551050717158	0.000110313957770473	0.000948182249502816	0.789896334775637
HSPA4	-0.252905684841092	8.51586236240547	-4.10373416694181	7.95300630745562e-05	0.000712713813809114	0.779053965034996
HCFC2	0.362792343114311	4.68949742287422	4.01616320546244	0.000110049089722763	0.000946447383320168	0.754572873375411
VIMP	0.249847192864182	6.05259767249459	4.05062698311082	9.68960473821894e-05	0.0008454334965084	0.753056692257386
HMBOX1	0.541082078669653	3.81198244981045	3.9724946193404	0.000129179817942889	0.00108487927641523	0.752007275526075
SLC7A5	0.345171343152467	4.85875977607073	4.01083192471648	0.000112230478425704	0.000963001636594499	0.751077200516859
INTS7	0.246079398276587	5.78057693071718	4.05917374694574	9.38750424093001e-05	0.000824826001648947	0.75056518364728
AURKAPS1	-0.824073527361082	1.17881488161662	-3.91200093417866	0.000160993340727826	0.00131267151205643	0.745408929388292
B3GALT6	-0.386597306943053	5.89605156009804	-4.06505920483348	9.18473853820122e-05	0.000809378133155103	0.744898531306798
SLC16A3	-0.545188451908862	1.99920038531973	-3.92841160891031	0.000151692491207	0.00125017258395406	0.740363279353961
IL6R	0.383732117434155	6.68262120010395	4.06141833862251	9.3096730566043e-05	0.000818466338512706	0.736414602951159
AMIGO2	-1.07946636256667	0.759275186921484	-3.91396196249497	0.000159853940961892	0.0013081017860947	0.734603147126232
MAFK	-0.481035789893093	5.49451338236156	-4.02562361856188	0.000106277661649373	0.000917164004210908	0.733178234213746
FRMPD1	-0.381114370525622	3.81208086525329	-3.96575888650459	0.000132399938136719	0.00110882179088732	0.732899046163707
FAM43A	0.383633955562895	6.53503857119285	4.05148172938699	9.65897834060577e-05	0.000843741819444655	0.731615120159327
ENO3	-0.415250646596694	4.2227247289229	-3.98866960487225	0.000121749934856921	0.00103521915164866	0.727505016027284
GNPNAT1	-0.304629066890396	6.97179137224408	-4.07506922750581	8.84947106453125e-05	0.000782128649234852	0.723200581510374
FAM50B	-0.481550611384695	2.8012637594985	-3.92695125477314	0.000152498904170081	0.00125544054003177	0.722324674391747
PGBD2	0.323838170456635	4.40311163635277	4.00046867477244	0.00011658968105918	0.000995853612505485	0.712254073480314
IRF6	0.388420920420512	7.06191539247202	4.0639501566971	9.22262391376127e-05	0.000811763896184286	0.708070311343134
TCEB3	-0.217547297080354	6.37409207455778	-4.05714813424025	9.45827685667539e-05	0.000830072970659484	0.707431381114643
EPS8L2	-0.364608105498169	6.5686791800523	-4.05901222090806	9.39312912083219e-05	0.000824837584084305	0.707390239023829
LOC100507577	-0.600722091382495	2.44455082071168	-3.92345079043623	0.000154448565621627	0.00127079433499965	0.707193085462743
MAPK8	0.192464359844065	5.7728862710604	4.04351180021585	9.94818169412199e-05	0.000864172345562813	0.707026374126815
DNAJB12	0.198553586347727	6.30056927523954	4.05401741930371	9.56866639925951e-05	0.000836826410316138	0.704487228765954
GCFC2	-0.301758591805523	5.88306285080509	-4.04719675633522	9.8134508916905e-05	0.000853758856255067	0.701938225580974
COX19	0.314593896362202	4.30543776162857	3.97691865461358	0.000127105705889166	0.00106966823031893	0.699940740091263
ZNF226	0.320830539787905	4.39895611168166	3.98200696463581	0.000124759514528419	0.00105364953327263	0.693225847717294
MESDC1	0.407145403330846	4.27744991714336	3.98487402153859	0.000123455822375556	0.00104499020788689	0.69317603784134
ELFN1	-0.774671994957687	0.502617529134444	-3.8993266742003	0.00016854637228574	0.00136509834209421	0.692689106622884
SNORD45B	-0.883785065709789	-0.383168463059865	-3.91321287104301	0.000160288268083038	0.00130880295461387	0.684943903249875
GCLC	0.284947424961058	6.22062015522295	4.02454745297843	0.000106700362776912	0.00092028296809771	0.680490876512394
LOC648987	-0.468111961546788	2.38585957162102	-3.89698998010918	0.000169975296411655	0.00137304958606065	0.677835152780597
FDXACB1	-0.512063217519808	1.78005594413194	-3.89841285481371	0.000169103817236961	0.00136887488928852	0.676920186980735
RUNDC1	-0.228758127972545	5.9086170800726	-4.04156422224511	0.000100201031624278	0.000869721786630149	0.674521331860724
CDCA7	-0.390919913030743	3.74549539786046	-3.99712142597067	0.000118031933366818	0.00100645514561961	0.665070197740176
STXBP5	0.265065930689248	5.66887118619181	4.01691649038439	0.000109744159325591	0.000944365785921529	0.659757585984418
TMEM121	-0.752194242242425	0.851038324316516	-3.88116328055546	0.000179962092503291	0.00144200148400716	0.659216161361526
AADAT	-0.334931778617356	6.04671125785296	-4.0476842648998	9.79575778725152e-05	0.000852713617005036	0.658420245400335
RRP1	-0.282369062017565	5.37625928985349	-4.02791028843353	0.000105384806040552	0.000910505320773835	0.652475664316579
CIAPIN1	-0.199169217915693	6.14368269298877	-4.03742976180323	0.00010174436510162	0.00088209779813275	0.643041959668484
RHEBL1	1.21269127475226	0.72973509183936	3.9298624752889	0.000150895349163223	0.00124428586657603	0.634702354826
UQCC1	-0.226794778003789	4.42174517448128	-3.97051938532958	0.000130116270671252	0.00109152286055839	0.633381824422654
REL	0.698403784445052	2.18895742297204	3.87538745054601	0.000183744126223762	0.00146604771486504	0.631671847895996
TLN2	-0.330594411773268	3.50439799258458	-3.92053569373626	0.000156090325816001	0.00128219493022597	0.628545118943387
ABCD4	0.225313484660836	4.85355582751173	3.9791458102374	0.000126073634106096	0.00106235785058201	0.598869848599705
ZNF708	0.387209513166304	4.62866219349933	3.97149905692555	0.000129651003337718	0.00108822776194476	0.595835115705533
MTERF4	-0.294883997090062	5.80460856296175	-4.01928019057645	0.00010879256972474	0.000936714006299715	0.595733093329458
TYW1	-0.171193125158337	5.62696551050072	-4.0070219591821	0.000113814667128966	0.000975480046580221	0.593525981614607
SELT	-0.216453120933455	6.78324245529832	-4.02958789928387	0.000104734333355702	0.000905927851191948	0.588285817931274
C3orf33	-0.410041272328591	3.1886191144805	-3.91177399381097	0.000161125697115912	0.00131278538681093	0.585616715136764
ESCO1	0.421424905390261	5.94028026793918	4.00058491630947	0.000116539899273897	0.000995853612505485	0.5802005873556
PHF20L1	0.279867913397823	6.06901124545834	4.00647030229257	0.00011404581171572	0.00097690354177025	0.579910842707766
HIF1A	0.256535125652074	7.00407282794801	4.02813667385724	0.000105296802835938	0.000910268734245507	0.572304579406676
PAEP	-0.95198714761803	-0.0718238411403239	-3.92708994264587	0.000152422144718148	0.00125544054003177	0.566685128086396
CAPN10-AS1	0.72464153789312	2.45197982864035	3.85958604370411	0.000194481955224564	0.00153945231399687	0.566184902092977
N4BP3	-0.407217218026908	2.6034842979919	-3.88229644517006	0.000179228852816531	0.00143689292786601	0.562838653963581
DNAJA2	-0.191403684419108	7.51872702688454	-4.02611785889844	0.000106084069040065	0.000916019770388504	0.548565120355636
QSOX2	-0.249743556541921	5.43776399669378	-4.00317950932918	0.000115434010304536	0.000988230957088323	0.543002601731855
ARL13B	0.361503112875996	4.38885591519063	3.9455197272257	0.000142543435996183	0.00118386738657007	0.542595100183173
TEP1	0.316343671493999	5.36947193479191	3.97593397519438	0.000127564579390189	0.0010719136676682	0.53667003156207
PRICKLE3	-0.369876560375612	3.52256629974741	-3.90131262414978	0.000167340947350264	0.00135606673794472	0.532945215674149
SNORA10	-0.665032404020709	0.653660485647409	-3.84623765497323	0.000204016200904449	0.00161067679956951	0.530952685460647
FBXL19	-0.30592860155345	4.74198704003878	-3.94863560868158	0.000140934879062864	0.00117180406644959	0.527716862847538
FNBP1	0.19117511724781	5.90419838836064	3.98708131089207	0.000122461018193555	0.00103832560654683	0.523777868760529
PAQR6	0.565445698753208	3.60435372956102	3.89159745093441	0.000173317138285459	0.00139442074390892	0.517623684944215
AIMP2	-0.248865240283631	5.32118180986579	-3.98134964060706	0.000125060258055982	0.00105500271627451	0.514871140396987
PINK1	0.416354404485123	3.31297438577849	3.87623771291044	0.0001831826544272	0.00146234489041937	0.509911904524601
F12	-0.374395938497172	4.27643715095958	-3.95090853727032	0.000139772442483672	0.0011627828234542	0.509230490486139
USP22	0.18308138473582	9.20520996081782	4.03354172051244	0.000103216451016282	0.000894344044120306	0.507243153211996
LOC100287042	-0.604740568983834	1.50574161344865	-3.83779273481994	0.000210276260872568	0.00165228065581501	0.504853682408925
PTPN21	0.54225941375398	3.9716048945099	3.90161148673358	0.000167160258187773	0.00135533392923736	0.503707590170413
FAM76B	0.375923240313647	5.14676875662536	3.95688074046184	0.000136761576601444	0.00114216453517646	0.498691283875796
CEP83-AS1	0.588055235699134	1.48283601191082	3.82996341364367	0.000216243041853122	0.00169208208257763	0.494292779960516
LOC100129034	-0.334601415841174	6.05477283818739	-4.00082339521474	0.000116437831535194	0.000995689338458125	0.49336652040963
LOC101926889	0.816883104350785	1.04275178000463	3.86679857341607	0.00018950854087541	0.00150564034380167	0.488361581534291
TP53	-0.174165500510087	7.25242136148099	-4.00805936281372	0.000113381207271138	0.000972319936255515	0.482510768525428
CYP1A2	1.45317849895156	-0.42068170447802	3.91337580027962	0.000160193705154651	0.00130874247910895	0.481923728737351
DHRS4L2	-0.478738021431615	2.57024072621516	-3.87267007581129	0.000185549567577636	0.0014765301042638	0.474152995191514
CUL1	-0.182137670105769	6.8307413277077	-3.99558438427586	0.000118699909665795	0.00101157652868421	0.471304981861374
FKBP5	-0.280017555816112	6.49470679615061	-3.99923131655142	0.000117120855836055	0.00099982192793303	0.468421253805885
FKBP4	-0.250627381803344	9.20065883627441	-4.02092440141589	0.000108135296102909	0.000932123769392237	0.468008258028561
ASPM	0.521164650656076	5.59115533038419	3.98300047987985	0.000124306266038072	0.00105041243152937	0.466240950924954
CHERP	-0.27584405862163	5.84193911361543	-3.98100966936267	0.000125216075834854	0.0010557240846357	0.460320389778965
NCOA5	-0.201524812927905	6.00606521697177	-3.98339449677864	0.000124126949035446	0.00104982016695799	0.457679712540888
NUDCD1	-0.312233952799088	4.83572669065448	-3.94475973813587	0.000142938427548509	0.0011858361481041	0.449765669416529
GARS	0.301869688956575	9.32821364989574	4.01368113627475	0.000111059578729852	0.000953512384463694	0.446299487857906
TUSC2	-0.24553055156216	5.33925585916507	-3.95440785848281	0.000138000679249742	0.00115123233311896	0.444593763471024
BEND3P3	0.543232591986797	3.31073190174494	3.84985056999647	0.00020139258820794	0.00159163742343707	0.443135860991303
CCSER2	0.29194591435518	5.12237821496328	3.93141621330055	0.000150046121320446	0.00123864351717856	0.438727375496707
IQGAP2	-0.376688868849039	3.83199630670109	-3.90946347438756	0.000162479163014993	0.00132309496303315	0.43618125974711
FEM1C	0.501490392708988	6.23643012708694	3.96258761025324	0.000133942434364696	0.00112111460112613	0.43259016316647
DTD2	-0.351671274042694	5.23313720851481	-3.95388914544324	0.000138261951131923	0.00115277149261352	0.429439751467407
CBX6	-0.280773464950807	6.99220195866954	-3.98791674374524	0.000122086499289393	0.00103690660256195	0.426862578799003
WNK3	-0.375815549465735	3.93240010434083	-3.89698242965603	0.000169979932301642	0.00137304958606065	0.422848963634558
ATXN7L1	0.562393095716451	3.73041158135221	3.87795282126286	0.000182055053333538	0.00145489019736903	0.421609766500324
NAF1	-0.286937371354808	4.38132877415496	-3.91450071670389	0.000159542262949638	0.00130626315182757	0.414902909750926
UBA6	-0.2736743142417	6.65134384506382	-3.97700963807183	0.000127063386109633	0.00106966823031893	0.413269788170262
PDXK	-0.224515829874366	7.41545248466703	-3.98540637683012	0.000123215190502601	0.00104354162469659	0.407736717776562
VCPIP1	0.35480937733449	5.35435156568736	3.93615884373963	0.000147482064073587	0.00121948825667896	0.406039040322484
PP7080	-0.315596323815398	5.41836070865352	-3.95131367460488	0.000139566208261965	0.00116171074460181	0.400660670857703
STYK1	0.311229269961455	4.74049473639568	3.90279071703303	0.000166449122173631	0.00135248918753206	0.400579704895419
HEMK1	-0.337712551974183	5.39822695671969	-3.94496785387441	0.000142830159098629	0.001185592962424	0.394218932757298
RAB8A	-0.198743841776419	6.28243975259942	-3.96954881831271	0.000130578786985944	0.00109479121461806	0.393881330678017
MRPL44	-0.242183946790175	5.33154087591681	-3.94223105515169	0.0001442602058217	0.00119548082263722	0.39328664130238
ZSCAN2	0.327092468403996	4.26427053110161	3.89357751898406	0.000172082841796815	0.00138626392297263	0.392883905783037
USP25	0.306214615737144	5.81732110203626	3.9405862206027	0.000145126240124554	0.0012019942756262	0.38628992327643
GULP1	-0.342430481597242	8.94280333469532	-3.99424333527712	0.000119285661345175	0.00101599177014132	0.380824797699672
FAM129B	-0.363534006526833	7.38937631902943	-3.9817909751772	0.00012485825921736	0.00105389073659802	0.379255728313995
OSBPL6	0.607656028960046	3.39334259507738	3.8169097586457	0.000226551279611553	0.00176538350526574	0.378015415899107
SLC4A5	0.340129033715715	4.86505322278018	3.91222327014295	0.000160863770327664	0.00131267151205643	0.364358543990983
CLK3	0.399132119248546	6.3089509092447	3.94372408560945	0.000143478373414564	0.00118965834080237	0.361575291802672
ITGB1BP2	-1.38529219480039	-1.29399514273517	-3.91468432594964	0.000159436174579339	0.001306106708938	0.360563134129916
ZSCAN20	0.449794402818344	3.63168252057509	3.83879912308872	0.000209520754894761	0.00164720610235588	0.35913138503751
HELQ	0.384681399640166	4.20584348273604	3.87740503651334	0.000182414474275817	0.00145698709879025	0.357945885488485
ALG6	-0.36318637244702	4.90425207693843	-3.9119478308151	0.00016102430242461	0.00131267151205643	0.357282112028364
NAA20	-0.194082362152844	7.23135747639676	-3.96921619118603	0.000130737659034296	0.00109551154467577	0.357226841772992
MICAL3	-0.266636926093426	6.6179376263764	-3.96203622061069	0.000134212374111517	0.00112274819479585	0.35650624480007
SH3GL1P1	1.14981454140237	0.252573779241412	3.84257221182435	0.000206711207286138	0.00162839806308288	0.348953333249199
SYNJ1	0.281671280993843	4.91883213697585	3.90874482722475	0.00016290234204099	0.00132582198812331	0.345375097579812
DSC2	-0.320450347196298	7.91207621410056	-3.97604865412	0.000127511056170088	0.0010719136676682	0.328973800535507
VPS11	0.293290678546009	5.7607629214785	3.92172562302481	0.000155418165077974	0.00127737228615811	0.324598762085002
BAZ2A	0.251806044486658	7.52962444258592	3.95853664676884	0.000135937789640638	0.00113654891383286	0.319633119290058
KCTD10	0.186994878308894	5.96999012355223	3.93427725142471	0.000148494282692822	0.00122718225036622	0.317998286557939
FAM184A	-0.497874488104876	2.62988665655286	-3.78700038110002	0.000251961778870312	0.00193456473755086	0.308195118919992
KLF2	1.05459443600496	0.769311315949792	3.81920521998186	0.000224705335224911	0.00175372937304432	0.301830766872558
FBXO34	0.317271145022599	5.25086493663597	3.8981620220317	0.00016925713669983	0.00136937778269647	0.298853156414055
CNOT6L	0.295377457991979	5.80057326928635	3.91659888723993	0.000158333954930387	0.00129778529870889	0.298478201672027
CEP19	0.362105012041772	3.35799749207045	3.81643568969839	0.000226934306195949	0.00176685794272175	0.298275334674884
C9orf41	-0.34305995702317	4.44044448583659	-3.88406884791982	0.000178087688388256	0.00142850679959297	0.292872362352108
PPWD1	0.255880980622941	5.07341374548814	3.89569215449798	0.000170773919694006	0.00137719719555595	0.29215802171755
USP37	0.345804386062059	5.60574725124792	3.92210555618651	0.000155204132941683	0.00127631175260258	0.288253638325537
BTBD8	0.773878031811784	1.46564516965886	3.77246801472603	0.000265265305828078	0.0020178438866841	0.286627264602629
MTFP1	-0.346336924694796	4.05357469639273	-3.8627171007675	0.000192307841298221	0.00152384936408131	0.285315854016027
TMPRSS11F	2.0252284103785	-1.16824102652067	4.17290165549666	6.13417084201759e-05	0.000572116207228175	0.283150984483679
LOC101927482	-0.706234388170765	1.05834092000653	-3.76338792627249	0.000273913685644283	0.00207731712304775	0.282489826644767
CCT4	-0.196750915965679	7.91214355243142	-3.95624865054927	0.000137077286998831	0.00114416483689519	0.282223983232841
REEP4	0.280637590600045	6.18550436153863	3.93158001276476	0.000149956859625105	0.00123858757102892	0.276852442366753
MORC2-AS1	-0.450870355951365	2.2414094301951	-3.78695933639616	0.000251998443436966	0.00193456473755086	0.276616523937664
SAMD11	-0.524626996309001	4.10834552115716	-3.83376910697403	0.000213322838538609	0.00167184537760738	0.266335306890665
STK38	-0.208631683849006	5.94383315709177	-3.91374424923027	0.00015998005635387	0.00130822295304704	0.261466820709828
CYB561D2	-0.31859822807816	5.10712543708669	-3.89252885538849	0.000172735489455768	0.00139077539392376	0.259924777162158
TNPO1	0.337377439814659	8.55411486192789	3.95231903556792	0.000139055686269168	0.00115813724108017	0.254558678083522
RAB5A	0.340848002576055	6.35752899822793	3.91727123261473	0.000157948611276348	0.00129533388690642	0.250682008955466
SRP68	-0.166564428093466	7.24619372559014	-3.93828382859457	0.000146346831186102	0.00121143551107526	0.250669557636385
TMEM60	0.28680265451413	4.1513461622018	3.84995224818339	0.000201319218937559	0.00159163742343707	0.248797178156742
MBLAC2	-0.340556999967698	5.23031318856897	-3.90506721249826	0.000165084434142438	0.00134212661780338	0.24649090872301
NUMBL	-0.377434941221864	5.22840008302245	-3.88573182722706	0.000177023278175083	0.00142096608007121	0.242003551096007
KDM7A	0.408563036882208	5.36239777701427	3.87423781835799	0.000184505896207283	0.00147134388605872	0.235319206871897
TTC21B	0.301239999934372	5.89868848875743	3.91872514271163	0.000157118384411624	0.00128922932258194	0.228756708499797
CMC2	-0.293795130834615	5.31582938964899	-3.89572207296763	0.000170755468987823	0.00137719719555595	0.209554720148139
BTN3A1	-0.406962954872731	3.90422682738241	-3.81128302960654	0.000231137374244497	0.00179367380447305	0.208409558010312
GPT2	0.206962202256026	7.61235106488783	3.93043801990094	0.000150580239679907	0.00124236971375466	0.201192658698568
SNORD2	-0.752622369978192	0.478428859994064	-3.74033891360104	0.00029708618657795	0.00222829479403321	0.195664588758059
DENND6A	0.251608417695936	5.38772767882549	3.88631884464168	0.000176649001095729	0.00141924098472631	0.193764035507419
FKRP	0.328825102923888	3.59081588305485	3.80012942474895	0.000240490584355955	0.00186048769432716	0.190341971655051
ASH1L	0.276164109760018	7.32053208896383	3.92005509798965	0.000156362587843698	0.00128372915202896	0.187416864799278
FANCL	-0.399476615364975	2.62083463493265	-3.77426662050399	0.000263583297177507	0.00201036974575926	0.187397058944575
JUND	0.61683424118315	7.08453725601341	3.90610467299376	0.00016446605550532	0.00133782355875833	0.184857301304666
CALHM2	-0.730453809108214	0.344391107765557	-3.73924903966607	0.00029822674895395	0.00223573283189841	0.184820096668256
ABHD12	0.217567939528664	6.19881490615028	3.8958817105792	0.000170657052678918	0.00137719719555595	0.1816694328646
ZFAND1	0.259297476513281	6.58090106503428	3.90259954820337	0.000166564210404234	0.00135269236529474	0.178638095670719
CROCCP2	0.392036506661854	3.83444978297146	3.81015022140847	0.000232071296977762	0.00179999101002999	0.177450745565868
SLU7	0.304895829689728	6.37452467044003	3.89421636093879	0.000171686404658239	0.00138381269583903	0.16824631716049
C6orf1	0.392935743439923	5.02553609395923	3.83400337890045	0.000213144308179774	0.00167131850215535	0.162518118932218
DESI1	-0.214206140725905	6.08119829076219	-3.89150660572054	0.000173373969690859	0.00139442074390892	0.162411056729018
C1orf56	-0.750010374381643	0.613876807263655	-3.7510374681737	0.000286107831880511	0.00215348130502143	0.160945135950956
GSC	-0.694933943960654	0.812364504709569	-3.72366366766695	0.000314998761858407	0.00233927863900387	0.160450253212427
FAM120AOS	0.195359693098974	6.96357406562531	3.90224536152476	0.000166777639923279	0.00135360471145526	0.156316802074782
SNORA27	-1.61370308949787	-1.82632893571763	-3.99053749228436	0.000120918726957255	0.00102931723582208	0.156049356792422
URGCP	-0.240942881152211	5.93324544148714	-3.88779487061268	0.000175711230982353	0.00141246244348555	0.155823125081647
DCTN4	0.178763805472108	7.71050133407186	3.91363566489575	0.000160042991791916	0.00130822295304704	0.152934518669798
C2orf72	-0.665617911967961	0.794505603243841	-3.71725030477494	0.000322157228292385	0.0023865382042617	0.147432179445998
TRIM23	0.349886941718196	5.7907989888692	3.87316690889666	0.000185218210280216	0.00147488157541145	0.147351247390893
PLEKHA3	0.284631890219447	4.75126558887996	3.8312676951406	0.000215237973737411	0.00168509562755003	0.146902098927296
C9orf152	-0.501799699746362	3.96796477905711	-3.84244805564926	0.00020680308379722	0.00162839806308288	0.145270036789798
TEC	0.49572504488201	2.65712258620751	3.73719203277344	0.000300390764151214	0.00224970958328909	0.142121487343679
NCDN	-0.290775768335224	6.37805955765527	-3.89697369669978	0.000169985294385106	0.00137304958606065	0.140253085419539
ZNF568	0.341011415319826	4.72422167416971	3.82310097768504	0.000221605200057493	0.00173133386267602	0.137523521687947
NDST2	0.249460334884126	5.59892169310552	3.86322540346231	0.000191957083234346	0.0015218730527175	0.135118449083808
WDR62	0.392719432674275	4.88297462528536	3.87312793520004	0.000185244182953249	0.00147488157541145	0.134108830793723
C12orf66	-0.375313296030268	3.73931455838923	-3.79889916086644	0.000241544033691715	0.00186767518533202	0.132807313703979
MOSPD1	0.405247114904813	4.96980595660839	3.82769178411382	0.000218004216776778	0.00170497464537505	0.131437628307166
PAX9	-0.374512238523641	3.05879705231283	-3.75766220225759	0.000279504228487782	0.00211521335931772	0.130530326219343
ZNF654	0.479290332250568	5.24125220064046	3.83686199013745	0.000210977288893361	0.00165605591741908	0.129713446896606
ZNF740	0.260301645173561	5.93538499195483	3.88043893452136	0.000180432294269235	0.00144499804306498	0.126189292224089
PTCD3	-0.222542092964713	6.86710004890371	-3.90211403756479	0.000166856840763432	0.00135360471145526	0.124083523048776
SNORA48	-1.2395090460466	-1.11884393290391	-3.80037972616233	0.000240276792201759	0.00185979191324826	0.122141949725726
NAP1L3	0.401983378814813	2.64285409721654	3.72671510306298	0.000311646066184577	0.00231632120697964	0.118692932429346
SWT1	0.507754660410605	3.12309503162037	3.72783180461326	0.0003104276042114	0.00230990134035599	0.114622228971002
WEE1	0.271500010066155	6.04171636757912	3.88005329282415	0.000180683107133453	0.00144623536072278	0.108390522551916
BTN3A2	-0.359977942517963	3.84612571533461	-3.79592702489286	0.000244107153316123	0.00188361408745884	0.108254073454363
MRPS30	-0.237402612210372	5.59262009504028	-3.86804050186908	0.000188664491979658	0.00149972790448203	0.105408717050538
ARMC8	0.207186427852321	5.41226252235135	3.86322788839889	0.000191955369983711	0.0015218730527175	0.10199242019462
ZNF876P	1.80644790518861	-1.75702279834179	3.98774760859356	0.0001221622329319	0.00103696330678655	0.101181686428867
CMPK2	0.570428005362198	1.30738012758871	3.70616626781378	0.000334894355553996	0.00247114183931145	0.0913094074083416
CIR1	0.350869483006834	4.95157635377398	3.81818713609628	0.00022552227564213	0.00175919090443752	0.0895835169773589
UFD1L	0.207706864058474	6.28573956801184	3.87381003384987	0.000184790122771117	0.00147282828212903	0.0886767207245462
SUSD6	0.291566665064277	5.74173092946493	3.84670900134364	0.00020367208312767	0.00160880589176491	0.0662204629055818
PAFAH2	-0.262170390461085	3.97917126719096	-3.77946350653271	0.000258780089440926	0.00197954244678805	0.0653496633200161
SAP30L	0.262733451338382	4.8243831417461	3.81169845789302	0.000230795779206214	0.00179287605823099	0.0565716867563557
VGLL4	0.251894326246991	6.07824802269666	3.85942382242044	0.000194595232651271	0.00153953741490594	0.0562855511033371
EHD4	-0.24483417436676	5.33007566918996	-3.84317625988566	0.000206264761518103	0.00162757312609345	0.0540796954464486
PARD6G-AS1	-0.882948097210885	2.19398573590267	-3.68805816882593	0.000356736478646591	0.00260542556583522	0.048231560447622
SNORD14A	-1.23601546678413	-0.850194211976772	-3.82173252594312	0.000222689507805536	0.00173890049360786	0.0472494321753585
CLUH	-0.278579421032321	7.78060264346901	-3.88568529471843	0.000177052979209725	0.00142096608007121	0.0381633008315987
CBR1	-0.290228303975658	5.47416392994098	-3.84079879708153	0.000208027243252053	0.00163632115488362	0.0357010509089237
ADGRE5	-0.31455574840534	4.64950068086005	-3.81765576380679	0.000225949786321083	0.00176161058743374	0.0301703312540864
MAX	-0.216253781850591	5.69197096103715	-3.84296906045425	0.000206417796932487	0.00162757522819434	0.0300675215509791
NUAK1	0.357284011118156	3.11106887759742	3.73236855843311	0.00030552378809658	0.00228019145231523	0.029880159639978
CDKL5	0.632338030517501	2.23280568675452	3.68164577515981	0.000364790032863979	0.0026564923052791	0.0285485822408242
RABEPK	-0.24321477757799	5.29658126790713	-3.8349012415298	0.000212461395358862	0.00166683401917903	0.0278243632800255
CCAR2	-0.191250366046479	7.45564705165333	-3.87931613838031	0.000181163461318591	0.00144853596121404	0.0259201841460142
ARIH1	0.246214147414534	7.11301877002647	3.86193955972846	0.000192845571183186	0.00152730437599511	0.0124157892009915
TMEM138	-0.246152583340753	4.68576545722757	-3.80578563389164	0.000235703278300874	0.00182721756683837	0.00977388183972927
MIR4523	1.57949722047567	-0.563660641269569	3.83194717529131	0.000214716135797571	0.00168188706058233	0.00913922968800041
SLC6A8	-0.264117776724584	7.13358794301748	-3.86847455647589	0.000188370342277006	0.00149818276463534	0.00684681903166151
C1orf95	-0.474901493937638	1.74267110073572	-3.68990639573453	0.000354446707739894	0.00258996192867262	0.000811115399967477
MIR1184-3	-1.14191452749148	-0.467679682679849	-3.77769395330721	0.000260406173498253	0.0019889415570955	-0.000752893597698368
FIGN	0.835050797358292	0.855049238028196	3.69168545151723	0.000352255802933038	0.00257771595362695	-0.00109323103176617
PLEKHO1	-0.571264148839331	2.09870029435201	-3.67438642767309	0.000374115268844312	0.0027138719212397	-0.00264018375618935
TNK1	-0.334003300903502	3.8381431990416	-3.750809772027	0.000286337415643909	0.00215412957580608	-0.00439915529157986
FUT8	-0.306665562970259	4.72768940779853	-3.78632328495762	0.000252567266746271	0.00193738416749652	-0.00927391941976019
PVRIG	0.842876068475705	1.57130716251664	3.6650396496559	0.000386455010457001	0.00278588979213746	-0.00997453440973661
CASP8AP2	0.356408985661946	4.64909735811515	3.80344154430347	0.00023767616436331	0.001840611286271	-0.0100432593957365
ACOX3	-0.254711410846021	4.44884954967761	-3.78554039312015	0.00025326908638156	0.00194134180760873	-0.0111675193566292
XPO7	-0.14508282375258	7.54473084785048	-3.86457273887786	0.000191030291564374	0.00151612624636926	-0.0179783924808961
TBC1D10B	-0.216589896546425	6.26794462275637	-3.84288243899274	0.000206481806720179	0.00162757522819434	-0.0250590478886963
ZNF451	0.288234037067095	6.39045467783948	3.84217783217161	0.000207003185676729	0.00162911941096529	-0.0256011607852038
KPNA2	-0.237320981423514	7.62729148647251	-3.86579375895565	0.000190194072926158	0.00151028778374362	-0.0301929356988291
RNF138P1	-0.805458389295981	0.103841875599845	-3.66197753817767	0.000390580839422506	0.0028142811347257	-0.0342860290467994
CHFR	0.245813104372952	5.14034848585133	3.79691812490124	0.000243249583990673	0.00187796182684007	-0.0385051478331944
PARP12	-0.224842949390814	4.62063113836347	-3.7794977862668	0.000258748684508545	0.00197954244678805	-0.0525672167253335
FIRRE	-0.936637273114914	-0.517099421192245	-3.74691414383163	0.000290292553217544	0.00218169818774507	-0.0526275388744395
AMY2B	0.772251217711857	2.0072733854948	3.65186254054276	0.000404508208935566	0.00289709635755954	-0.0566453111695724
ALX4	0.482535872444056	2.06936908935683	3.67442121119555	0.000374070052527149	0.0027138719212397	-0.0617898010328828
HIST3H2A	0.477968004698456	4.11814786316524	3.7289053356204	0.00030926051146501	0.00230235787811531	-0.0632240161781077
BMP1	-0.289662256345681	3.64360238636104	-3.72964040323649	0.000308463784292926	0.00229756556792787	-0.0744989350347067
ZNF232	-0.247811374303534	4.89524070563539	-3.77880647303847	0.000259382722967192	0.00198314204077156	-0.0853248106150266
MPV17L2	-0.271824086551953	4.75119599183872	-3.77348729752073	0.000264310850934785	0.00201160250260352	-0.0893153305605701
SLC35E1	-0.199962413732899	7.22677253683513	-3.83712428478668	0.000210779506175585	0.00165536875770533	-0.0896550570428696
EPC2	0.395697639986486	5.1822910657405	3.78526366107944	0.000253517604789428	0.00194225528240717	-0.0929528577417607
PKDCC	-0.6442471640883	1.39221228151707	-3.63674760285503	0.000426199544921325	0.00302448599552864	-0.0947529464795265
STC1	1.14166658853142	-0.345945719656388	3.64641162279549	0.000412207349897189	0.00294327416360256	-0.0953524018453242
COG2	-0.232527910898382	5.01033733473769	-3.79495904813075	0.000244947490095077	0.00188912763804195	-0.100038040109053
SRRM1	-0.23043447974035	6.40183752805468	-3.8243851822917	0.000220592218958421	0.00172431689738659	-0.105475580402465
DPYSL2	0.443071925385855	4.42338365639987	3.75002516796161	0.000287129865401933	0.00215900954375335	-0.110008080411046
MGAT4A	0.463283459731044	3.90322047294143	3.6945997908484	0.000348694525288117	0.00255663915611639	-0.110276444443021
CTSK	0.549259626626183	2.35604139473039	3.64365049487847	0.000416160056104993	0.00296867430046203	-0.114119774391416
RBM11	0.805474397381059	1.32135654716979	3.64020895253044	0.000421137072308085	0.00299563916521942	-0.119302922834404
SNRNP35	-0.325988996953688	4.18057548220776	-3.73322487851871	0.000304606474274374	0.00227560737199204	-0.134146156666112
OR51E1	-1.05718492644729	-1.17527500223505	-3.63321648958142	0.000431423387738256	0.00305289990116761	-0.134379192701968
PLAGL2	0.369525519247154	6.02089139384722	3.78786695631754	0.000251188864460601	0.00193032343333695	-0.139680967969223
PDF	0.775435274437168	2.8420452709608	3.66917735861476	0.000380945511875739	0.002752780465027	-0.143165699138136
INTS6	0.33588982826906	6.24717619051419	3.79781285118666	0.000242477865901895	0.00187296689011464	-0.148327476324493
BAG3	-0.435787686840384	7.59227406443493	-3.80546686485633	0.000235970649648909	0.00182834637519506	-0.154551660571459
PPM1A	0.201389773312068	6.89286610256834	3.81301819637454	0.000229713779588235	0.00178539446909779	-0.161187394971423
MRPL20	-0.18864553641311	6.84434237718362	-3.8163843493346	0.000226975823888536	0.00176685794272175	-0.163502738276073
TSEN54	-0.248434273528332	5.38854905824441	-3.77818429495425	0.000259954616727192	0.00198650306604352	-0.166676765900428
ARNT	0.17101536517186	6.35691818351459	3.79784207661881	0.000242452697742095	0.00187296689011464	-0.169636993193683
MFSD7	0.523712893771492	3.39994370428856	3.67253267258166	0.000376532538988512	0.00272872516647342	-0.176311948144227
TSC22D1	0.390715378852447	7.24296801331067	3.81400642213313	0.000228906736121254	0.00178004326752809	-0.182430501573689
LRRC32	-2.1705223506604	-2.48456263393971	-4.16734882670015	6.26402592558004e-05	0.000581338771931457	-0.183283126836198
ZNF2	0.412020093693237	3.57190332433562	3.68319713948866	0.000362825960367124	0.00264347143176746	-0.190222882848424
FAM210A	-0.428276646319345	4.12891444121819	-3.70912606167859	0.000331447148465872	0.00244811135335147	-0.190235808424596
PSTK	0.395646058594495	3.04183517149124	3.65408839281507	0.000401403641502681	0.00287982660334651	-0.196864239400422
PRR36	-0.373558890789901	4.34716513451555	-3.73684935176156	0.000300752717739081	0.00225129751224828	-0.196896088439925
BRCC3	-0.275015592868351	5.59106203928138	-3.78097580426777	0.000257398058505788	0.0019709787080688	-0.197043196637535
NTNG1	-0.475703726413888	2.14481356939314	-3.64763354901949	0.000410469467943732	0.00293296882160902	-0.197781181697881
GINM1	0.271306547423999	5.36012439010255	3.75565181747197	0.000281492738598438	0.002126204709655	-0.200687540368139
GHRLOS	-0.750987254993163	0.903209607558896	-3.603128598391	0.000478459408915496	0.00333854390533229	-0.201321977291244
[truncated: 13,017 more rows]
