# Supplementary material for: The transcriptomic response of cells to a drug combination is more than the sum of the responses to the monotherapies
Source: eLife. 2020 Sep 18;9:e52707. doi: 10.7554/eLife.52707 (PMC7546737; doi:10.7554/eLife.52707)
Supplement: Source data 6. [file elife-52707-data6.zip › LNCaP/DE_limma_M_0.csv]

	logFC	AveExpr	t	P.Value	adj.P.Val	B
LRRC26	0.874718234496097	4.45944477819281	4.78184466682045	5.56903125021974e-06	0.0836245732532997	1.09482827280267
C20orf24	1.30204810850914	4.08370882130041	4.27853903537701	4.10428464635296e-05	0.30814969124818	-1.13876865939807
C1QBP	0.169112853459474	7.89311195758403	3.1126849716682	0.00237740024878825	0.999991050223146	-1.80828179518058
GUCY1B3	0.567378607632212	2.29856671749055	4.07879061589405	8.72784488518912e-05	0.436857729319999	-2.17724271443231
EPCAM	0.153090933753288	6.63161535498169	2.94913972640122	0.0039129630795428	0.999991050223146	-2.21578681344414
EXOSC6	0.24262040982925	5.48169139239885	2.73399534823826	0.0073225677502902	0.999991050223146	-2.76402653260666
GCSH	0.267410782034247	4.29646498932361	2.80017921952287	0.00606005247040453	0.999991050223146	-2.80427308721701
FOXK1	-0.148411121592618	6.29379292144014	-2.64048124828778	0.00951555733732169	0.999991050223146	-2.82227247375253
TMEM160	0.814982161620784	2.76454777840326	3.4212933882049	0.000883205257098091	0.999991050223146	-2.89757383970182
ANP32B	0.110727535881979	7.91339808846988	2.5473610670101	0.0122732494001779	0.999991050223146	-2.92176527675988
CST3	0.240001831129137	6.30468039073936	2.55548394949062	0.0120068480722021	0.999991050223146	-2.9635821685232
MARK1	0.254116684531512	4.29900159667126	2.83149067392536	0.00553498050185593	0.999991050223146	-3.01072259467054
PRR7	0.319918716781123	4.5362364196721	2.58928986407979	0.0109531045247329	0.999991050223146	-3.03825612552449
AP4M1	-0.162711742075656	4.30883167239884	-2.60972050239052	0.0103574099777241	0.999991050223146	-3.08957973691904
CCDC85B	0.302036850610159	5.86202865666844	2.46740077780803	0.0151929419952403	0.999991050223146	-3.11052298615864
HMGN1	0.132701315455463	7.70908663230766	2.43299686280153	0.0166296529485081	0.999991050223146	-3.12402723989912
ZNF580	0.306052153966585	4.6492608963013	2.55701020145956	0.0119573765155783	0.999991050223146	-3.21417922794723
FRG1B	0.215210373925729	4.38471305471075	2.57529268841624	0.0113788580742963	0.999991050223146	-3.22017730441139
PROSER1	0.130414595519573	6.01665849373089	2.36271941591684	0.0199455170492383	0.999991050223146	-3.28564276663113
C12orf75	0.199709472987861	4.00025482674615	2.50446353911797	0.0137701558195464	0.999991050223146	-3.28774671478579
UBE2S	0.254366757464301	6.32278770111731	2.33387301330555	0.0214678959394719	0.999991050223146	-3.31823950228732
LCA5L	0.377957250934893	3.05067972292538	2.87803961420566	0.00483100491058353	0.999991050223146	-3.32097909352173
FUOM	-0.398040471761406	1.97253156499555	-3.17453197546519	0.00195959351181128	0.999991050223146	-3.32703340241279
RPS2	0.140264905823333	11.0842924196227	2.29137482456291	0.0238976044238457	0.999991050223146	-3.34323578114609
SOD3	0.326793026838403	3.22040725615915	2.69172055428009	0.0082497083762859	0.999991050223146	-3.34915489798001
FGFBP3	0.32700638199974	2.396152394672	2.92225407583917	0.00423936169268955	0.999991050223146	-3.35070431137466
TTC13	0.145768144464075	4.8376275087496	2.37941704405456	0.019108656238074	0.999991050223146	-3.36300080747527
TAF12	0.137118281619631	5.16582065879356	2.35382838599349	0.0204042279398391	0.999991050223146	-3.37126775709508
GTF2E2	0.124026061096983	6.11365409526939	2.30479366757783	0.0231055090332157	0.999991050223146	-3.38113939055298
AKTIP	0.117363169092872	6.05699933455044	2.29437393145574	0.0237185279734685	0.999991050223146	-3.39580917695142
RBM17	0.103537857676454	6.22399411086917	2.24152675239742	0.0270529895687439	0.999991050223146	-3.46316563380002
PKIG	0.202140658667949	3.90472887528535	2.40666710624344	0.0178096452044005	0.999991050223146	-3.50853525274911
MESP1	0.248434079235397	4.03894250804103	2.30604904086392	0.0230326022029599	0.999991050223146	-3.51533415518361
FAM73B	-0.137358313440282	5.99293608249524	-2.21458609555724	0.0289056909027114	0.999991050223146	-3.52329807063297
PCBD1	0.0967598629475299	7.03800929304933	2.18716290665547	0.0309043853853577	0.999991050223146	-3.53516848121214
NDUFV3	-0.096271991069699	5.98746723361316	-2.19488942632082	0.0303294243199795	0.999991050223146	-3.54305784140004
NGEF	-0.169963037830131	4.27547847858016	-2.27956404993225	0.0246144379817836	0.999991050223146	-3.57080878048456
MRPL10	0.124880187634839	6.0154544456447	2.17461162237126	0.0318586072697385	0.999991050223146	-3.57594810479245
AASS	0.180601433079096	4.79015486430185	2.2442788655259	0.0268697096109511	0.999991050223146	-3.58828763819704
GGH	-0.18393396925908	4.36597072048312	-2.22091390027419	0.0284608509557936	0.999991050223146	-3.60946399221217
GLT8D1	0.106652927227427	5.9063604790407	2.14716104146307	0.034035219941712	0.999991050223146	-3.6192496116429
HINT2	0.121091438754992	6.25370805883081	2.12717787741908	0.0356997417960003	0.999991050223146	-3.64242864818122
UBE2R2	0.0899081298387951	6.92217713232435	2.11322090285136	0.0369036575826815	0.999991050223146	-3.64897636953748
LIPT2	0.317426583412911	2.35639676826866	2.54116304322679	0.0124800811386803	0.999991050223146	-3.64976924666641
C12orf65	0.115952581539218	5.0232685967053	2.14639320801805	0.0340979126881751	0.999991050223146	-3.65412134706498
JPX	0.146128652953868	4.57982142122972	2.18206655693211	0.0312887977437549	0.999991050223146	-3.65601056401536
LRRC8D	0.0958968084227241	7.33846512458848	2.09114970499167	0.038879047533766	0.999991050223146	-3.67706734308302
METRN	0.212375588233205	6.01307564821151	2.08883443901459	0.0390914509226618	0.999991050223146	-3.69478032076776
SFT2D3	0.144791515028258	4.71706300387463	2.12605523278541	0.0357953078451283	0.999991050223146	-3.69807365595489
ACAT2	0.140273268514642	5.76585974899156	2.08702979460982	0.0392577020265678	0.999991050223146	-3.70339394340069
HIST1H2BK	0.10379789635252	6.80853152002269	2.07535792508574	0.0403477313441799	0.999991050223146	-3.70521806641671
YY2	-0.208218782508125	2.78719098914575	-2.29765065719455	0.023524225401558	0.999991050223146	-3.71218123346361
DEPDC5	0.144263392704876	4.33082016294394	2.14593802520272	0.0341351250943698	0.999991050223146	-3.71367587365894
ZSCAN32	0.156052174789217	4.91683843814023	2.11825444419571	0.0364654861188498	0.999991050223146	-3.72663080249701
REPS1	0.10282371372006	5.62403000756218	2.07527111329437	0.0403559351838101	0.999991050223146	-3.72809287667576
RANBP1	0.141051778782607	6.6542407438731	2.03012311991273	0.0448214444110795	0.999991050223146	-3.76618356764754
SH3TC1	-0.226895972722201	4.12222373211358	-2.13026562449643	0.0354380321616492	0.999991050223146	-3.78735104469636
HADHA	0.07361922773201	8.07258388605955	2.01077454539056	0.0468608523335546	0.999991050223146	-3.79309761713904
CHTF18	-0.173306246586112	5.93010745092513	-2.01373878376342	0.0465433662180178	0.999991050223146	-3.79470122138394
C4orf48	0.474740416040794	3.26103790855018	2.28630961161278	0.0242027488522413	0.999991050223146	-3.80289629450523
ZNF32	0.126062016648582	5.42932375462494	2.01891359022394	0.0459935158025429	0.999991050223146	-3.80539000681908
YY1	0.0946495404291507	6.88478605873716	2.00291681589744	0.0477114120183125	0.999991050223146	-3.807061228591
PCSK1N	0.540503280545595	3.17141677079746	2.34866986118886	0.020674625447475	0.999991050223146	-3.80926147746447
NR2F6	0.197374967924444	6.20726659430112	1.99566430946736	0.0485081024386706	0.999991050223146	-3.81898067630825
TRAPPC5	0.286091421747924	5.52246622964563	2.01045514541019	0.0468951718350595	0.999991050223146	-3.81955961691068
GADD45GIP1	0.16048299925863	5.99771411819612	1.99304037919036	0.0487991196887327	0.999991050223146	-3.82462374891572
RRP7BP	-0.246434123227989	2.75652468596717	-2.20703824958811	0.029444226251249	0.999991050223146	-3.82837960760812
CRLS1	0.113828444170529	5.73413983080632	1.99103091720895	0.0490229906925027	0.999991050223146	-3.82921347560878
VWA8	0.112350755779962	5.6496140668186	1.989419400501	0.0492031582605839	0.999991050223146	-3.83573413228379
CDC42BPG	-0.125856751767011	5.83176813998128	-1.98114419215446	0.0501372256651017	0.999991050223146	-3.84338090492189
XRCC3	-0.132341894425742	5.46528126508825	-1.97875026232154	0.0504102362973915	0.999991050223146	-3.84757775197982
UQCRFS1	0.107350200303291	6.93998227712973	1.97069955868249	0.051337647015111	0.999991050223146	-3.85076281114227
PRELID1	0.168805411852069	6.30473031525915	1.97023435021222	0.0513916770667059	0.999991050223146	-3.85416482565496
INO80E	-0.135153829283652	5.12199940539099	-1.98149789660078	0.0500969949504385	0.999991050223146	-3.8584098449668
GAA	-0.134007681490973	6.84645549613165	-1.95277595528287	0.0534544977345443	0.999991050223146	-3.87616310735546
CEP131	-0.164546775830932	4.95800939361866	-1.97051144789008	0.0513594886921963	0.999991050223146	-3.87906294727583
ELP3	0.0967583124734253	5.7904784491807	1.95221980982277	0.053521346075918	0.999991050223146	-3.88096821226533
NUMB	0.0818492374367414	6.32683946422775	1.95055505443156	0.0537218718951897	0.999991050223146	-3.88281353518982
RPS24	0.105934466275768	10.1849853618288	1.9498894603174	0.0538022229218441	0.999991050223146	-3.88621089412261
SEC31A	0.0720061590406393	7.87942817311957	1.94476034142243	0.0544248332253946	0.999991050223146	-3.88697569943134
TAF11	0.118780739547228	5.51126452684923	1.95361769699317	0.0533534554035789	0.999991050223146	-3.88715334013307
PRAF2	0.157950533104315	4.72107101311321	1.99211782171893	0.0489017920765737	0.999991050223146	-3.88739999851764
ZNF717	0.266209766969774	3.78511267814341	2.10069670621317	0.0380136716281328	0.999991050223146	-3.88985618867077
CCNI	0.0893328594978442	9.06339843550486	1.94302153630412	0.0546372809288891	0.999991050223146	-3.89195489295964
MAP4K5	0.136535016738448	5.58620325515447	1.95030924130948	0.0537515348023992	0.999991050223146	-3.89342242312158
STX16	-0.0890698967017833	6.62242024023681	-1.9388404269364	0.0551510026062005	0.999991050223146	-3.89579864381205
GYLTL1B	0.19951524822056	3.40889310002933	2.02526808660603	0.0453259148041789	0.999991050223146	-3.89865514874337
SNORD60	-0.491914720253604	0.638948178085734	-2.8723003226963	0.00491312668577712	0.999991050223146	-3.89889566130235
SRBD1	0.159634752970671	4.34581230971302	1.97253696178744	0.0511247191753119	0.999991050223146	-3.90312174462902
ADCK5	-0.206303028419319	3.7718944605141	-2.02900899195565	0.0449367832470011	0.999991050223146	-3.90486580647211
HDHD3	-0.162220571992486	4.9990844754692	-1.95898857950624	0.0527125387976972	0.999991050223146	-3.90507144317601
SMAGP	0.251889023125249	1.92708006687684	2.21868723299723	0.0286166974093558	0.999991050223146	-3.9067775639695
PIGY	0.0935611593286252	7.18556211847717	1.92848671093737	0.0564407349866415	0.999991050223146	-3.90918518915833
PNKP	-0.161674156710619	5.37980637773368	-1.93635481452935	0.0554583338681348	0.999991050223146	-3.90983974335634
TYK2	-0.134450872981978	6.42487229492845	-1.92806309037588	0.0564940418388956	0.999991050223146	-3.91141556793618
ATP1B3	0.122534158628549	7.55492654689027	1.92423006115781	0.0569783107318858	0.999991050223146	-3.91524700282088
TAF5	0.164043971935143	3.99128802945913	1.98595049576302	0.0495928942390563	0.999991050223146	-3.91847062747529
RNF130	0.104433819310257	6.12630727767084	1.92198085642878	0.0572641045933788	0.999991050223146	-3.92025797475219
FAM149B1	0.115983512689167	5.09053017148516	1.94166492120256	0.0548035192436197	0.999991050223146	-3.92446281693727
LOC729732	0.446868637710997	1.33432012066214	2.689759049243	0.00829520640966202	0.999991050223146	-3.93062830620014
UFSP2	0.127810267811897	4.83822307727392	1.93995252034576	0.0550139656823186	0.999991050223146	-3.93199786597788
NCBP2-AS2	0.159155230025196	4.94999426897451	1.91864409260787	0.0576903149702526	0.999991050223146	-3.93301762785706
KARS	0.0689777874494943	8.04076752163584	1.91156962514386	0.0586027981618507	0.999991050223146	-3.93460819726443
EEF1E1	-0.187801835867933	3.90155430579758	-1.95688135790793	0.0529632150820999	0.999991050223146	-3.93475327184274
SVIL-AS1	0.166916131845497	4.10082566664327	1.98998101219207	0.0491403062145657	0.999991050223146	-3.93494339320632
RPL36A	-0.211353634706096	1.87967025854112	-2.02715633178141	0.0451291397176935	0.999991050223146	-3.93815447712571
RAC1	0.0706015601553309	7.82680183338378	1.90585181155087	0.0593491505571549	0.999991050223146	-3.94121234514252
ZNF268	0.125758551730915	5.74765401951429	1.90498528574919	0.059462954084819	0.999991050223146	-3.94506637199348
ATP6V0C	0.210170715516197	4.38121371655746	1.97132644338481	0.0512649159015917	0.999991050223146	-3.94620159085011
RARS2	0.146522337088236	4.75716679631527	1.92396272145221	0.057012216959234	0.999991050223146	-3.95126786783341
RYK	0.103330790265991	5.31803776011873	1.90197755295978	0.059859394614799	0.999991050223146	-3.95146686071789
SLX4	-0.131402953056819	4.97268887012942	-1.90869575545905	0.0589769336166948	0.999991050223146	-3.95436903529026
C19orf71	-0.277667719653785	3.24545876645823	-2.06286603808674	0.0415430737694303	0.999991050223146	-3.9544266813403
TTC32	-0.228713603902731	2.83838373606361	-2.12741158377178	0.0356798751253563	0.999991050223146	-3.95522742235622
WDR83	-0.201697574043309	3.9586980779322	-1.99067824998535	0.0490623708234755	0.999991050223146	-3.95601265763319
MXD3	-0.226619949076542	3.51303027916503	-1.95964070649549	0.0526351654428877	0.999991050223146	-3.95894394105126
FAM109A	-0.137527782745615	4.48009334154279	-1.92518840659227	0.0568569052141711	0.999991050223146	-3.95917833824859
TTC36	0.649307248662313	1.32108908555839	2.84348196991924	0.00534516898865276	0.999991050223146	-3.96097561693959
KREMEN2	0.284655339783527	1.88240101315974	2.16161097425714	0.0328738969853787	0.999991050223146	-3.96797446574381
SNHG9	-0.193093993058979	3.78835543325114	-1.94367975477557	0.0545567772523952	0.999991050223146	-3.96993480948692
FTH1	0.166167386625734	11.6550602860358	1.88783086800563	0.061753962619506	0.999991050223146	-3.9766883153885
SH2B3	0.104427419205428	4.80706667110344	1.89740006952911	0.0604670037090257	0.999991050223146	-3.97858799048704
PPAN	-0.335288736508997	1.38973458943968	-2.22598600115173	0.0281086151965613	0.999991050223146	-3.9796142961645
FAM218A	0.189721422045359	3.35495185040005	2.00946705780974	0.0470014775777477	0.999991050223146	-3.98131049968861
STT3A	0.102836944262034	8.36117975035171	1.87631728766397	0.0633328152030305	0.999991050223146	-3.98346023981955
MYCL	0.199960650172197	2.8805712529018	2.07671382308023	0.0402197830203718	0.999991050223146	-3.98502848701067
TRAPPC11	0.105843135088316	5.9413233968925	1.87028870754281	0.0641729156786058	0.999991050223146	-3.98687263417353
WDR31	0.195657063076656	3.70660425584955	1.98234284509891	0.0500010006820991	0.999991050223146	-3.99061396490076
KIAA1407	0.299341235627319	2.38470760685387	2.30216169701842	0.0232590228389709	0.999991050223146	-3.99188249869583
C8orf48	0.745425782869146	0.370151550662238	3.28397264436716	0.00138311623493122	0.999991050223146	-3.99395056583303
TMPRSS13	-0.2150808920058	3.33582631644485	-2.02572564161865	0.04527816554062	0.999991050223146	-3.99690766826359
LNPEP	-0.16064455359419	5.12330624548377	-1.86396264376432	0.0650644827373375	0.999991050223146	-4.00656510797151
HNRNPC	0.0988675864477511	9.27422077217436	1.86134421029911	0.0654365329320861	0.999991050223146	-4.00845974603232
PDK2	0.151702078235012	4.98573911906984	1.86238522033698	0.0652884045384238	0.999991050223146	-4.01007993413282
PGP	0.154859306512786	5.35302348588716	1.84986945214787	0.0670880080500267	0.999991050223146	-4.01339313963852
TLCD1	0.16360454917973	4.69809416994415	1.84927246220371	0.0671748719522082	0.999991050223146	-4.01727697429053
CAPN10	-0.142093135322093	4.38945914175307	-1.8781504176332	0.0630791975747877	0.999991050223146	-4.01832575793053
HEBP2	0.117142291353343	7.01800790604721	1.84373460769002	0.0679851298229124	0.999991050223146	-4.02210933617879
GNA14	-0.498090475366413	0.156002275991557	-2.6444732537439	0.00941096530789781	0.999991050223146	-4.02327561486157
PLEKHF1	-0.310464354758106	1.41264580249223	-2.19175913822371	0.0305612289136265	0.999991050223146	-4.02392797223728
SEMA4F	0.161520051070456	3.62990664178261	1.94494922307436	0.0544017977456845	0.999991050223146	-4.02783617710433
SIRT6	-0.15844366822907	4.62988766248005	-1.85975232296949	0.0656635906043755	0.999991050223146	-4.02880866486625
AZIN2	-0.704662683741906	1.0569849471028	-3.1438962112477	0.00215717991646913	0.999991050223146	-4.03385543467672
KLHDC4	-0.106377403064816	5.04056320896274	-1.83369147531077	0.0694753587070547	0.999991050223146	-4.03913327138217
C4orf33	0.176872294986224	4.07848905782864	1.89496461672703	0.0607923897049688	0.999991050223146	-4.0395522188391
FAM131A	-0.130812508434748	4.72930291551485	-1.84946289602227	0.0671471530463662	0.999991050223146	-4.04205412329883
RELL2	-0.255678960764707	2.88804519586131	-2.11740133367225	0.0365394317706773	0.999991050223146	-4.0442854326827
SLC23A1	0.397723986167264	1.08006243905933	2.38342865370423	0.0189122971621362	0.999991050223146	-4.04541855734877
ESYT3	-0.371785417088026	1.69462709194581	-2.29074230762468	0.0239355234451146	0.999991050223146	-4.04631490106478
SH3BP5	0.382885408744589	1.83976063770188	2.41214129775421	0.0175583606306337	0.999991050223146	-4.04755108004885
LAMB1	0.321370673999603	1.57030115215085	2.32510414984445	0.0219505795325418	0.999991050223146	-4.04797451562064
LOC148709	-0.432248711835794	1.09119453635511	-2.66758210877885	0.00882567842691418	0.999991050223146	-4.04985629632219
ZNF17	0.201869296001565	3.37604371605594	1.92331768397845	0.0570940960168271	0.999991050223146	-4.05071559614069
QRICH1	0.0777833184784997	6.84906726319907	1.81906802665839	0.071693781588136	0.999991050223146	-4.05368576422316
FBXL15	-0.184873460504362	4.6778967930822	-1.8280933828943	0.070317760518312	0.999991050223146	-4.05383953086902
NR3C2	0.174084831480096	3.70461620105689	1.89352011035443	0.0609860755197467	0.999991050223146	-4.05501134667183
KLC4	-0.140787330215792	4.70674656737667	-1.84444692646227	0.0678804540060267	0.999991050223146	-4.05575031604807
PARP16	0.153045744697478	4.09097300899195	1.84855208026492	0.0672798147325907	0.999991050223146	-4.05656595301922
MRPS28	-0.190333498488392	3.07499649835827	-1.89434960342423	0.0608747901448662	0.999991050223146	-4.0567660725128
BTRC	0.102817585396022	4.8175799441604	1.82897576862464	0.0701844175072937	0.999991050223146	-4.0568451700328
MSRB2	0.134407449642787	4.92491908116762	1.82489730759971	0.0708025055801287	0.999991050223146	-4.05724964659544
FLVCR1-AS1	-0.371319466625574	1.45023903279691	-2.43644082146167	0.016480572467439	0.999991050223146	-4.05732001575315
WDR24	-0.164019478140035	4.86969277450589	-1.81912453443497	0.0716850972171594	0.999991050223146	-4.05856436877544
SNORA40	0.23167797236538	1.81892982574924	2.14522924491575	0.0341931398439045	0.999991050223146	-4.05896002259127
GORASP2	0.10665720018928	6.60804427023035	1.81117819707282	0.0729149355289993	0.999991050223146	-4.0623065909543
CEP170B	-0.129489880010606	7.29020497272159	-1.81224377663682	0.0727490082626963	0.999991050223146	-4.06482571188985
LMF1	-0.172715031639346	4.38006565564445	-1.82132109583206	0.0713481964079136	0.999991050223146	-4.06703596382982
TAF10	0.122950220325194	6.0271107338795	1.80550806684747	0.0738031523638677	0.999991050223146	-4.06767618548376
VKORC1	0.172565111106	3.36693285801664	1.88629427549087	0.0619627457115459	0.999991050223146	-4.06909368487444
NFS1	0.109608347387938	4.97834643850814	1.80559116788174	0.0737900702375548	0.999991050223146	-4.07006864869654
RNF10	0.0750244957503998	8.22100578583093	1.80894807438331	0.0732632167051761	0.999991050223146	-4.07234044927425
VSIG10L	-0.209586448134573	3.075442098265	-1.93211029049291	0.0559864896023946	0.999991050223146	-4.07452110553276
ZNF500	-0.161632966661026	4.2570191104119	-1.82681932880096	0.0705106628733315	0.999991050223146	-4.07864022726033
NDUFAF1	-0.114390506353216	5.42223811214879	-1.79378865152072	0.075667423224138	0.999991050223146	-4.08317969740292
TAGLN	-0.277490941061697	2.68771045772959	-2.10775787385739	0.0373843542428548	0.999991050223146	-4.08644268529054
FBXL8	-0.256490472245041	3.17045002004547	-1.87404528876973	0.0636483365684908	0.999991050223146	-4.08676271348625
LINC01547	-0.173109629770617	3.28640129691296	-1.88006705506989	0.0628149373617452	0.999991050223146	-4.08891635581255
MC1R	-0.301635070512635	2.70015226597907	-2.04249649146053	0.0435574346190847	0.999991050223146	-4.0893558386162
ZNF668	-0.162900615690832	4.21148304976864	-1.80713423469345	0.0735475030342574	0.999991050223146	-4.09070416603423
SLC24A1	0.129891466698381	4.63470871739657	1.81019922498847	0.073067653338697	0.999991050223146	-4.09118153738194
TRAF3	-0.0916499863011309	6.12910421048396	-1.78661306009785	0.0768279994401681	0.999991050223146	-4.09271059820479
COL6A2	-0.162145485978533	5.53461447662054	-1.78390144271592	0.0772703886083107	0.999991050223146	-4.09658099085635
NAT9	-0.108565179707743	5.45087623274331	-1.78102340122977	0.0777422294695852	0.999991050223146	-4.09730722230542
NMNAT3	-0.313323875519308	1.95966219861252	-2.29750877549297	0.023532609570915	0.999991050223146	-4.09953230457395
MLX	0.0941762692492754	6.38132982532429	1.78158292999328	0.0776503115840169	0.999991050223146	-4.10026832727172
DMPK	-0.197152400497589	3.89260974830457	-1.82878057528139	0.0702138962977327	0.999991050223146	-4.10244870897825
GSTO2	0.323774137733122	1.74396716148962	2.29432997800976	0.0237211438833512	0.999991050223146	-4.10606154280984
GUSBP2	-0.365293297105186	1.16906522771996	-2.38207133773525	0.0189785334618923	0.999991050223146	-4.10748775051601
NEURL2	-0.507216848220105	1.52649697806141	-2.54023203293131	0.0125114184409997	0.999991050223146	-4.1076617488411
ANKRD9	0.329280571596413	3.45193454110547	1.8987543970341	0.0602866944339626	0.999991050223146	-4.10922607113287
XYLT2	-0.152150961089845	4.62637407338786	-1.77735695237985	0.0783467697993889	0.999991050223146	-4.10953385683927
CARD8	0.153454729377094	3.32076697495044	1.86915053743338	0.064332565513575	0.999991050223146	-4.11013375767037
KLHL12	0.0884110479402125	6.90955935629097	1.77297886262047	0.0790737259978992	0.999991050223146	-4.11049476528369
PLEKHG4	-0.214116418273659	3.59952137347562	-1.8112811749045	0.0728988865874483	0.999991050223146	-4.11051232757526
LINC00467	0.129759633738318	4.37454513749472	1.7889270008015	0.0764521470203088	0.999991050223146	-4.11203049680335
SARM1	-0.146105024574125	4.2793395886415	-1.78691952242723	0.0767781333143317	0.999991050223146	-4.11229046010696
SORBS2	0.154977691085825	3.29671920849383	1.79317543337327	0.0757660345372125	0.999991050223146	-4.11244890358027
ARHGAP44	0.107103828315733	5.27728110878103	1.77070007869192	0.0794543007480317	0.999991050223146	-4.11524366429332
LOC101928103	-0.302815550834115	1.8821077666322	-1.93449220107879	0.0556895824385683	0.999991050223146	-4.11689698199003
AP3M2	0.0964809037103125	5.69439783299391	1.76265705064442	0.0808096386155113	0.999991050223146	-4.11873758078
C14orf166	0.0894588701446182	7.04713209985635	1.76820543187272	0.0798726564932569	0.999991050223146	-4.11995017080361
HAUS5	-0.115717071782361	5.21285149085955	-1.76089364924934	0.0811093213284089	0.999991050223146	-4.12064220202265
C1orf53	-0.251069979320786	2.46930192050533	-2.0032725034861	0.0476726281918923	0.999991050223146	-4.12145353919946
PORCN	-0.136151548643638	3.68744576447021	-1.83084954988191	0.0699019560143489	0.999991050223146	-4.12178941086499
MTRF1	0.208854956290208	3.2754260715576	1.87692893328286	0.0632480978441875	0.999991050223146	-4.12312237739307
TSPEAR-AS2	-0.493045458000965	1.38110063217795	-2.50488739252245	0.0137545989169515	0.999991050223146	-4.12407646588705
ZNF512B	-0.151306146927173	5.97892671061436	-1.76111426626054	0.0810717783929549	0.999991050223146	-4.12453978342923
TSC22D4	-0.123903324960526	5.86180841208252	-1.75492033989912	0.082131265168084	0.999991050223146	-4.12754912312674
WDFY2	0.16820985769019	4.27102295326966	1.79474675485803	0.0755135637183388	0.999991050223146	-4.12769178261331
CYP39A1	0.187680541393251	3.60010402766251	1.8669368203502	0.0646440333435592	0.999991050223146	-4.12896865146945
C17orf80	0.0990386929011526	5.67925734028478	1.75274287569619	0.0825064203215958	0.999991050223146	-4.13011931535512
APOBEC3F	0.173601088709341	3.26495832285695	1.84104776890414	0.0683811751402598	0.999991050223146	-4.13360273290205
TRIM68	0.100167520370186	5.8130873319579	1.74937407559775	0.0830896052410886	0.999991050223146	-4.13448667762675
FASTK	-0.131481021871295	6.80855620014267	-1.75496976283336	0.082122766401921	0.999991050223146	-4.13451693456478
RABEP2	-0.128181395871756	5.47844020350587	-1.74792341923071	0.0833417745734449	0.999991050223146	-4.13558017174322
SEC24B	0.100236001020495	6.39950864604406	1.75076703693869	0.0828480553923378	0.999991050223146	-4.13591824425505
C19orf81	0.680662449271681	1.11704549905725	2.65538518322122	0.0091303537762072	0.999991050223146	-4.14183098284334
TSSC4	-0.141101737917733	5.14383497479955	-1.7395114697842	0.084816451930349	0.999991050223146	-4.14534191308567
TMEM199	0.127954478042465	4.75131427040794	1.74610507032215	0.0836587477827138	0.999991050223146	-4.14626173255097
UGCG	0.173079977332619	4.10474975624423	1.78840525630272	0.0765367607317008	0.999991050223146	-4.1479289829049
TRIM54	-0.544908418563243	0.04706247917429	-2.79316028765052	0.00618383048410298	0.999991050223146	-4.14971484739684
HDAC7	-0.124255752821037	5.90447429180928	-1.73683306957046	0.0852904634043278	0.999991050223146	-4.15013460611635
PCCA	0.146065562321098	4.79481077784831	1.73747926845009	0.0851759036446353	0.999991050223146	-4.1546445293294
SLC22A11	0.749184350834218	0.614688599804883	2.91429657973606	0.00434066449441157	0.999991050223146	-4.15786983240106
FUK	-0.139929856991333	5.45338452422117	-1.72679519947901	0.0870862788141917	0.999991050223146	-4.15972548505047
XBP1	0.139676078829534	8.43078054526475	1.73640250496239	0.0853668650812962	0.999991050223146	-4.16404970628886
PLCD4	0.241693165073358	2.00038091299477	1.94892320460884	0.0539190510791449	0.999991050223146	-4.1646345132942
ARMC12	0.643592299110194	-0.0976927071245604	2.77646559482687	0.00648756754502296	0.999991050223146	-4.16469399141731
RILPL1	0.160379038206435	3.66278750802269	1.76509911796634	0.0803961255857372	0.999991050223146	-4.16517355191275
EID2B	-0.209729864202748	2.92379611011728	-1.85459562145481	0.0664036395731724	0.999991050223146	-4.16698827094729
WDR4	-0.150752453784419	3.96226285859276	-1.72388805161861	0.0876121207842207	0.999991050223146	-4.16708940923562
PLEKHN1	-0.173674749172	3.55303873136182	-1.74137247123014	0.0844883740060505	0.999991050223146	-4.16737246356388
GSK3A	0.0858545214991722	5.62948157539788	1.71674997377933	0.0889142728796039	0.999991050223146	-4.17197490239146
ANAPC15	0.20109172574559	2.95011740525691	1.82316145956967	0.0710669420270793	0.999991050223146	-4.17339302594141
PIDD1	-0.165716400004334	4.99621385516008	-1.71217039578481	0.0897579908382048	0.999991050223146	-4.17574501580315
LRFN4	-0.160582578507153	4.86171569751343	-1.71397025103887	0.0894256183682009	0.999991050223146	-4.17684371897417
GDF1	0.46321619406196	1.12646188628752	2.28672135884078	0.0241778166193486	0.999991050223146	-4.17705693115408
GJC1	-0.191977291734251	2.62250806015189	-1.81533029529825	0.0722701570962455	0.999991050223146	-4.17781412628258
PREB	0.0886717908475338	6.86117580530207	1.71764118651952	0.0887508359593408	0.999991050223146	-4.18041117592155
PRDM10	-0.120176029448681	4.85976436134159	-1.70835303666335	0.0904662661357591	0.999991050223146	-4.18148763490035
IL17D	0.506661267182202	0.604530821276427	2.39867166194845	0.018182405927521	0.999991050223146	-4.1822118051634
ZNF599	0.149284047554673	3.35737092666461	1.78125816642246	0.0777036519370659	0.999991050223146	-4.18266725271056
TNK2	-0.158925340061983	6.41531760384593	-1.71123105035626	0.0899318563225412	0.999991050223146	-4.1840037241472
CLEC2D	0.279711870367189	1.96557229089713	2.00810911917932	0.0471479099648306	0.999991050223146	-4.18423907685134
CIR1	0.160302956581103	4.95157635377398	1.71121674056804	0.0899345070765649	0.999991050223146	-4.18424668553695
GHDC	-0.146345971803	3.82265218755855	-1.72897588524393	0.0866935363843161	0.999991050223146	-4.18556286697985
YWHAQ	0.0940357805054592	8.59048988470053	1.72604956905479	0.0872209007867538	0.999991050223146	-4.18588896541388
LRRC57	0.0937469043099233	4.73511211671775	1.70696221519972	0.0907254506436155	0.999991050223146	-4.18630146948939
DPP9	-0.100180598483885	5.84403814612903	-1.70445922093303	0.0911934180791126	0.999991050223146	-4.18861690294028
LOC102606465	-0.22423619109093	2.39763169159001	-1.88857557530646	0.0616529888198481	0.999991050223146	-4.18887532072598
STK24	0.0788864721082776	6.11585396656006	1.70296655144527	0.0914734275806023	0.999991050223146	-4.18911398786455
OARD1	0.110496183046297	4.343192661558	1.71205233280399	0.0897798282828503	0.999991050223146	-4.18952937536121
ZSCAN16-AS1	-0.282809505750959	2.40033798842015	-1.98127152816991	0.0501227391706866	0.999991050223146	-4.18980654347725
PTPRR	0.228327772651278	2.80794524798135	1.76581189181357	0.0802757613714404	0.999991050223146	-4.19027126208863
VAPA	0.0735484053893112	7.28991906733359	1.71180879913311	0.0898248870348828	0.999991050223146	-4.19100987103565
FIG4	0.142167244255598	4.84308041889499	1.69912335881807	0.0921975969620314	0.999991050223146	-4.19108120234002
FSCN1	-0.223705295550628	2.25106582136562	-1.90529504692875	0.0594222511181645	0.999991050223146	-4.19243386156064
ROR1	0.21393769218992	3.24225738370364	1.80592280098967	0.0737378822549389	0.999991050223146	-4.1971469020913
MSI1	0.318719172038381	0.930871021482748	2.08474997953884	0.0394685978007344	0.999991050223146	-4.19731804570046
IGSF3	0.19169847462736	3.73772752062235	1.71598337715321	0.0890550534662979	0.999991050223146	-4.19798619746348
SLC1A4	0.133582225209136	5.07944132032652	1.69410722861789	0.0931497994346851	0.999991050223146	-4.19932360571305
SDHAF4	0.153505061354303	3.36856360480298	1.75080374399685	0.0828416979273923	0.999991050223146	-4.19955684004396
FAM219B	0.0845576286111882	6.62710212535368	1.69525756017599	0.0929307299489241	0.999991050223146	-4.20251425856307
ZCCHC17	0.0958951458891626	5.77284561673454	1.68982240278913	0.0939695036761475	0.999991050223146	-4.20280142394193
TFG	0.0665341005515909	7.55721645860413	1.70069822329528	0.0919002839138156	0.999991050223146	-4.20579750716915
MOCS2	0.0978657841463431	6.31467131420923	1.69046373351743	0.0938464425841533	0.999991050223146	-4.20672508567366
ZNF766	0.107518712830231	5.34442936021651	1.68346442353522	0.0951966097933648	0.999991050223146	-4.20735279896135
NBPF14	-0.260063367623277	2.23848909817306	-1.91982158357253	0.0575396077676176	0.999991050223146	-4.20788333503402
NSFL1C	0.084494348478283	6.47318674683508	1.68926538324762	0.0940764932492989	0.999991050223146	-4.20917649881769
FAM104B	0.141564557155678	3.646742093006	1.70287695696424	0.0914902568560364	0.999991050223146	-4.210919258219
ZNF444	0.14891061771361	5.07080014949712	1.67845218186019	0.0961731327616066	0.999991050223146	-4.21271218732444
SPECC1L	-0.082311491459703	6.11766959876229	-1.68419807108954	0.0950543530248617	0.999991050223146	-4.21358566269069
TMEM63C	-0.133139292353412	4.3660229484799	-1.6789739711358	0.0960710962382058	0.999991050223146	-4.21507450857852
PIH1D2	-0.233563398826686	2.34601398522513	-1.89776308421601	0.0604186291055235	0.999991050223146	-4.21601754469853
SEPT6	0.144745801583916	4.57431052545143	1.67368058433573	0.0971103090703213	0.999991050223146	-4.21786094563712
C5orf42	0.229496520934062	2.51197580584547	1.82224925881827	0.0712062340841862	0.999991050223146	-4.21786778427416
PDCD7	0.132367200152256	4.93523843727545	1.67146791997747	0.0975473983029526	0.999991050223146	-4.21996086400062
NT5C3B	0.0910644164757128	6.22653039168115	1.67994121777439	0.0958821823784771	0.999991050223146	-4.22032788419961
RSBN1L	0.131565898380151	4.49058274950081	1.66885341439519	0.0980659207503581	0.999991050223146	-4.22412971239025
EIF3K	0.0991019084293425	7.17921341501871	1.68216513454909	0.0954489706356196	0.999991050223146	-4.22760199830156
ZNF277	0.123192238023742	5.01525655538189	1.66324116428599	0.0991865124365608	0.999991050223146	-4.22986045241852
ATIC	0.102681090868528	7.38787400534054	1.68226648127354	0.095429266551195	0.999991050223146	-4.23369152783621
SCART1	-0.351693530406579	1.93357637231069	-1.91427326199297	0.0582526511431292	0.999991050223146	-4.23638972418486
DTD1	0.0972569262793401	5.31766200614792	1.65591451997243	0.100664984304626	0.999991050223146	-4.23673393230752
CLCN2	-0.145739447915991	4.48098194847438	-1.65389070393592	0.101076502331749	0.999991050223146	-4.23747154704509
POLDIP2	0.0734939797170124	7.86362727916097	1.67965098967721	0.0959388354135968	0.999991050223146	-4.23756939599887
PRSS53	-0.239274321118407	2.4810311617867	-1.7714020473969	0.0793369058609929	0.999991050223146	-4.23881015514967
RDH14	0.513137819837914	1.51893743319356	2.11270856738325	0.0369485104752912	0.999991050223146	-4.23882022267912
SEC14L1	0.0889558509972197	5.90538409453538	1.65750420909045	0.100342690967191	0.999991050223146	-4.23974803917416
GUSBP1	0.124587696725558	4.24239137294151	1.65247298703542	0.101365586198249	0.999991050223146	-4.23976212268891
SIMC1	0.130486040295194	4.04078049174565	1.66513703092341	0.0988068135157949	0.999991050223146	-4.24009774402116
PGC	-0.350218300209272	0.749511418402423	-2.02429165320026	0.045427956825322	0.999991050223146	-4.24078088599916
SCAMP1-AS1	0.154144004851532	4.00479525224114	1.6812869981239	0.095619838484567	0.999991050223146	-4.24130011624775
TCEANC	-0.353515052684815	2.48373816522843	-1.93184969878249	0.0560190535590844	0.999991050223146	-4.24210028574282
FOXN3-AS1	0.179648941601909	2.90850184872463	1.71321475063228	0.0895650111737215	0.999991050223146	-4.24283136553621
C15orf61	0.266801913743317	2.64259078113931	1.78967094488127	0.0763316319694413	0.999991050223146	-4.24291682923026
IGSF9B	-0.198145004636985	2.92370176448635	-1.68929547991397	0.0940707098996309	0.999991050223146	-4.24420494068646
EAPP	0.109159562828332	5.85910529431752	1.65093014793338	0.101680941815868	0.999991050223146	-4.24442251488293
NUDT3	0.303885154234154	2.16085174336579	1.89362215652181	0.0609723757220167	0.999991050223146	-4.24598993260969
ZFYVE9	0.0841192607912786	6.14320345977865	1.64962488853731	0.101948354356345	0.999991050223146	-4.24713785729079
GOLGA8A	-0.172787695524112	4.83591597552762	-1.64401183798596	0.103104793244916	0.999991050223146	-4.24779133106921
CD24	0.377477913662798	1.53331655089153	2.00600658583437	0.047375402788266	0.999991050223146	-4.24957765039248
ZNF595	0.117650182151177	4.77313099156862	1.6416137331105	0.103602081288938	0.999991050223146	-4.24994667019504
PMF1	-0.12742540586114	3.71581694755053	-1.66316169918903	0.0992024532334068	0.999991050223146	-4.2508763983175
TOPORS-AS1	-0.33206935359993	1.32564054107077	-2.08311716171969	0.0396202413870078	0.999991050223146	-4.25185575387778
SNORA33	-0.173104721801823	1.984442051456	-1.66906016469307	0.0980248358128036	0.999991050223146	-4.25187578902585
COX5A	0.0779249978359466	7.45338003721377	1.66247352259083	0.0993405890440058	0.999991050223146	-4.25308642078108
RP2	-0.130376594991611	4.89778703742589	-1.63860894601701	0.104227901729663	0.999991050223146	-4.25317001138375
SPOCK2	-0.538299961762716	0.893263403785132	-2.38374808817499	0.0188967387590607	0.999991050223146	-4.25341819684075
CITED4	0.30254616611713	1.96783284549652	1.86142125845181	0.0654255599019465	0.999991050223146	-4.25358340335961
FOXO3B	0.173681039405001	3.4963678419976	1.6935474830265	0.0932565494505619	0.999991050223146	-4.25387924412424
APTR	-0.170399114023885	3.55672883763832	-1.70063388747981	0.0919124143211987	0.999991050223146	-4.2566694401087
BMP1	-0.126401675155077	3.64360238636104	-1.65194836768467	0.10147272941204	0.999991050223146	-4.25720899414913
LRP2BP	-0.270060385848994	2.51212082699832	-1.86900266028193	0.0643533324579172	0.999991050223146	-4.25773324753411
MAFG-AS1	0.172595585649598	2.98803840318033	1.6818776883043	0.0955048746294765	0.999991050223146	-4.25777419385545
ELAC1	0.216869725332968	2.8606400277822	1.74803395769367	0.0833225374409911	0.999991050223146	-4.25794146287313
CCDC85A	0.591983633200767	0.0186306773664959	2.62310111192762	0.00998328015613832	0.999991050223146	-4.25972842114515
ELF2	0.123229469524968	5.653336818259	1.63792289970632	0.104371213800278	0.999991050223146	-4.26064876844198
RBP7	0.878269281080762	-0.174702574405377	3.10947536603741	0.00240119280689237	0.999991050223146	-4.26098171204272
GPC3	-0.543760414799411	0.609472663547589	-2.3329618594544	0.0215176105298384	0.999991050223146	-4.26244329966103
ARHGEF9	0.0775115634062944	5.91156386509316	1.6359156955152	0.104791421544415	0.999991050223146	-4.26526332922974
DNAL4	0.126559537672767	4.64112989693483	1.6297852821588	0.106083259951369	0.999991050223146	-4.26566011458791
SLC25A45	-0.129615197036667	4.82771918978423	-1.62484620554681	0.10713334121081	0.999991050223146	-4.26700781480535
COL26A1	-0.193953136391895	2.73372944310533	-1.70714998100803	0.0906904244962296	0.999991050223146	-4.26795717442931
C10orf88	-0.155923977895516	4.17093172271056	-1.63759092710609	0.104440618378123	0.999991050223146	-4.26798154318004
MRPL54	-0.120682469813614	4.87162498789454	-1.62240232406961	0.107656006547282	0.999991050223146	-4.27003033499309
RAB23	0.123114291628001	4.86487184016797	1.62088005567033	0.10798260293014	0.999991050223146	-4.27098031499204
FAM207A	0.137020151350841	3.88733817051562	1.62320244408339	0.107484662391863	0.999991050223146	-4.27285280435746
LYPD8	0.144092304415888	3.37538966808542	1.65850742953963	0.100139727850129	0.999991050223146	-4.27597664321143
ZSCAN21	-0.30472001110813	2.30651552477461	-1.84903017705661	0.0672101519671235	0.999991050223146	-4.27715379641449
PDF	0.377271814560917	2.8420452709608	1.70508776861842	0.0910757182413718	0.999991050223146	-4.27741624437794
ATAD3B	-0.141206351162801	5.44528351438229	-1.62450827212787	0.10720549229872	0.999991050223146	-4.27964232900191
LPIN3	-0.157878858743926	4.55027991636252	-1.60958535116009	0.110430744683252	0.999991050223146	-4.28170843090388
DBP	0.164179410598694	3.04867239261013	1.66734209442688	0.098366670560651	0.999991050223146	-4.28216453407343
CCDC142	-0.148986803150522	3.48392177985573	-1.63861482364445	0.10422667460417	0.999991050223146	-4.28242587217167
DYNC1I2	0.0808331020609305	6.08120463066249	1.62167022429542	0.107812976386102	0.999991050223146	-4.28247437310039
ORAI1	-0.142741268248066	4.40426297838209	-1.60818560856283	0.110737212766753	0.999991050223146	-4.2831027609417
UIMC1	0.133109178700732	5.36725249102228	1.61320423398924	0.109641552675498	0.999991050223146	-4.28382946919631
ZNF419	0.1551552321214	5.37722899280268	1.60551192306138	0.111324498172413	0.999991050223146	-4.28551381951666
RHNO1	0.0852535823992371	5.78918178304553	1.61742287132669	0.10872728192166	0.999991050223146	-4.2855775924782
AK8	0.260068770728856	1.48730884951369	1.92830687279409	0.0564633599681659	0.999991050223146	-4.2873894256924
INTS9	0.0968251515501608	4.46088348789984	1.60061686873117	0.112406173161394	0.999991050223146	-4.29010782323552
CD58	0.237790072374852	2.35439792193738	1.7914693123481	0.0760409546620713	0.999991050223146	-4.29015986150644
CBR3-AS1	-0.24125560483717	3.98388362955257	-1.63437645458183	0.1051145831276	0.999991050223146	-4.2912307790461
CYB5R2	-0.318454137742743	1.11996365949023	-1.96480641959718	0.0520256605009921	0.999991050223146	-4.29175090517796
CDKN2AIPNL	0.104864839081178	4.75276860642131	1.60100061028951	0.112321074187939	0.999991050223146	-4.29230909923379
TNFAIP8L1	-0.298757281819873	1.83342346810755	-1.83404376942499	0.0694226276840457	0.999991050223146	-4.29232255461073
CECR7	-0.275219603575408	2.17770970887434	-1.83701108397291	0.0689798043042577	0.999991050223146	-4.29235747090396
FBXO32	0.386009713680738	3.18923955740851	1.74025968706823	0.0846844225214366	0.999991050223146	-4.29261677639682
RRNAD1	-0.10955370849627	5.51923746593472	-1.60374503002334	0.11171396915702	0.999991050223146	-4.29416473630799
DCST2	-0.215304983825897	3.73531386230376	-1.62165436821812	0.107816378126607	0.999991050223146	-4.29521945226729
DDX58	0.201482958953288	3.2882880755027	1.66845706082257	0.0981447222115186	0.999991050223146	-4.29558551008027
PIGV	0.0782445114781831	5.37936335438677	1.59989786846837	0.112565758264926	0.999991050223146	-4.29575736964896
COX6B1	0.107144762001401	6.94576897303772	1.62176760878749	0.107792085544055	0.999991050223146	-4.29658207201863
RNF20	0.088346769014449	6.58575125423897	1.61510262180181	0.10922937087797	0.999991050223146	-4.2973522788457
ARL6IP6	-0.1438928803203	4.04800698543906	-1.59702749474049	0.11320465524806	0.999991050223146	-4.2978939567751
TRMT12	0.099264624956767	4.67661196543531	1.59253815071583	0.114209713427931	0.999991050223146	-4.29910517352219
EIF2AK1	0.0693128523128195	8.23991676714959	1.63051413618498	0.105929003773226	0.999991050223146	-4.29943140629826
TRIM21	0.111785913972929	4.07789543524649	1.5943227259038	0.113809339478769	0.999991050223146	-4.30048267361463
BRICD5	-0.367265705544967	1.07584178644674	-1.91436564249022	0.0582407181856844	0.999991050223146	-4.30067394701998
PMS2P4	-0.227482143515551	2.08588073457997	-1.72991410996691	0.0865250084704507	0.999991050223146	-4.30087915060557
CCDC127	0.11942436769221	4.51506796706383	1.58954036425424	0.114884804197477	0.999991050223146	-4.30107257254748
EID2	0.101470635517422	4.81296939226736	1.59048773303546	0.11467111694482	0.999991050223146	-4.30118280102629
EIF4ENIF1	0.113003174532059	4.91268409403094	1.58881378950705	0.115048904581521	0.999991050223146	-4.301672447386
LRG1	0.285806949865906	0.754599955462999	1.84286207576865	0.0681135324868091	0.999991050223146	-4.30234210598995
DUS4L	0.128090796204339	4.04314695934994	1.59609640369973	0.11341252169204	0.999991050223146	-4.30268963258438
GPR35	-0.721312249354594	0.14573307430667	-2.52452290418695	0.0130509393483228	0.999991050223146	-4.30379163733523
FAR2P1	-0.220320417335188	2.44563130326321	-1.5963359134831	0.113359021932774	0.999991050223146	-4.30429550624409
BBS1	-0.089177141718868	5.18446402089687	-1.58895661918433	0.115016631059582	0.999991050223146	-4.30468084137926
RBM4B	0.139601186332912	4.01257753099233	1.59145919939104	0.114452323732848	0.999991050223146	-4.30516387954068
POLR2G	0.111456777080513	5.96376252504674	1.60116309761609	0.112285056337527	0.999991050223146	-4.30708279509316
RHBDF1	-0.15608139965124	5.84042109810858	-1.59038727017395	0.114693762172664	0.999991050223146	-4.30759006424265
ATHL1	-0.176102224807683	4.93980338438271	-1.58312724363898	0.116339704421807	0.999991050223146	-4.30845191591655
CHMP3	0.467006950856752	1.05111600927082	2.14164761684626	0.034487610231506	0.999991050223146	-4.30936249315305
GMIP	-0.117282573784125	4.53481157812863	-1.57792530736864	0.11753058232139	0.999991050223146	-4.31140442648033
ACTR3C	-0.251096716492443	1.54513357830644	-1.8204438286667	0.0714825903800188	0.999991050223146	-4.31332318189889
TRMT13	-0.115200646358511	4.72279013545203	-1.57828656209458	0.117447568103687	0.999991050223146	-4.31372821872604
ZNF45	0.120931341871612	4.20418866258639	1.57685068054051	0.11777780135477	0.999991050223146	-4.31414370923912
KLF5	-0.268878742216399	2.42295522651147	-1.65989227056884	0.0998601039330928	0.999991050223146	-4.31435942958947
SEMA7A	-0.374527659834655	1.28360410505901	-1.97133074481482	0.0512644171523398	0.999991050223146	-4.31628264829813
LTB4R2	-0.351340009301782	1.015666118934	-1.9278070333111	0.0565262837189592	0.999991050223146	-4.31700466717155
HBEGF	-0.427624724375923	3.10454507748973	-1.7756359290954	0.0786318749783034	0.999991050223146	-4.31839609824232
ADAMTSL4	-0.224811355466763	2.08735484938794	-1.71300747342468	0.0896032856353663	0.999991050223146	-4.3187754600695
BACE1	0.0883629184964612	5.75620336276349	1.58649062787266	0.115574856646247	0.999991050223146	-4.31968650999705
ST3GAL4	0.130626746163218	4.19933239858224	1.56926193165376	0.119535398005963	0.999991050223146	-4.32041438693161
RELT	-0.212604826665221	3.03298458239004	-1.61688369426522	0.108843791373682	0.999991050223146	-4.32069256294995
CASP6	0.130401995372595	3.82222270260502	1.57538979729392	0.118114542450019	0.999991050223146	-4.32165286598697
C17orf70	-0.120533967285351	5.96597507759994	-1.589166205166	0.114969286483619	0.999991050223146	-4.32311473938061
C18orf32	0.504175295438414	1.4494734227306	2.01060750196595	0.0468787984618132	0.999991050223146	-4.3245063843973
SFPQ	0.0824405568038653	8.53637297950742	1.61454511186955	0.109350289497254	0.999991050223146	-4.3246146639252
TIGD6	0.149236418552933	4.54245230104095	1.56327403130613	0.120936884058329	0.999991050223146	-4.32476582742325
SPC24	-0.144626966310386	3.6609404367047	-1.56324274133676	0.120944241665726	0.999991050223146	-4.32484263471873
MSMP	0.12311200873797	4.54420333841713	1.56215962236175	0.121199148167974	0.999991050223146	-4.32638755954372
CTU1	0.234358057911096	2.87832445655871	1.61846244934076	0.108502924471332	0.999991050223146	-4.32677501824779
MXRA7	0.334233384963338	1.08204161404654	1.94843880130459	0.0539777001303461	0.999991050223146	-4.32723986002263
LINC01420	0.109046204539563	4.32736117290787	1.5597023568465	0.121779033191251	0.999991050223146	-4.32798234853174
OGFOD2	-0.150224875602861	5.07576978551009	-1.56075281029455	0.121530870220595	0.999991050223146	-4.32802744340529
TIMM13	-0.116271486873059	6.91272862621365	-1.59541596916746	0.113564621704685	0.999991050223146	-4.32814201467477
GAS6-AS1	-0.242599842051944	2.73897776772386	-1.63919087968569	0.104106462619889	0.999991050223146	-4.32920517690027
RNF32	-0.164991432598363	2.93199527118354	-1.6403649211859	0.10386180818922	0.999991050223146	-4.32931060774296
ASPSCR1	-0.125247095894599	5.2739026633904	-1.56469089988134	0.120604089762815	0.999991050223146	-4.33005708742043
MBLAC1	0.215058484145754	2.9140568525476	1.64187729593449	0.103547332656216	0.999991050223146	-4.33025746233573
COMMD1	0.157519761520912	3.42857065754388	1.57950541574628	0.117167826989097	0.999991050223146	-4.33075570495302
FAM192A	0.0729456574025207	6.28755367547723	1.58368496508502	0.116212598030073	0.999991050223146	-4.33113327498088
ATG3	0.0775169049560152	6.30723530624369	1.58167345214475	0.116671548542933	0.999991050223146	-4.33277823975223
PLEKHO1	-0.254752352339153	2.09870029435201	-1.71741650514028	0.0887920164651721	0.999991050223146	-4.33309213290644
CBX3P2	0.283583112984868	1.09763054594041	1.81859918728532	0.0717658686624186	0.999991050223146	-4.33381602395596
FAM95C	-0.300575791713501	1.97989064067957	-1.73186952171156	0.0861746312773703	0.999991050223146	-4.33472292900178
CDH15	-0.301058633143588	1.50811226938931	-1.87831625370352	0.0630562958303729	0.999991050223146	-4.33602988059748
AP5B1	-0.11393652250834	5.75751081968992	-1.56040307497903	0.121613448401384	0.999991050223146	-4.33692781253618
CRIP1	-0.634304987107213	0.017010594539236	-2.40381859186996	0.0179416617667767	0.999991050223146	-4.33750255558584
CNTN2	0.745031325365084	-0.515263413179342	2.5512847153952	0.0121439118580479	0.999991050223146	-4.33781670895991
FCHSD2	-0.141465782588347	3.45552848582294	-1.56689994513866	0.12008667936033	0.999991050223146	-4.33864830167328
TMEM214	0.0717645510037821	7.05871545474905	1.58287282642641	0.116397723643253	0.999991050223146	-4.33911348788812
LOC644919	-0.307747360093789	1.28908710864822	-1.90123915469096	0.0599570598775785	0.999991050223146	-4.33925424909441
ASNS	0.0761462009562965	8.83053929244701	1.59822873898587	0.112936926797538	0.999991050223146	-4.34003735111168
PCSK6	0.0911114953243874	5.25297233820575	1.56141060291937	0.121375675185202	0.999991050223146	-4.3402590405584
NEDD4	-0.150033769477552	4.62381829633955	-1.54819764007349	0.124523319257286	0.999991050223146	-4.34030452975286
LAMA5-AS1	-0.228207616831854	2.3926499435406	-1.65622129770443	0.100602723174518	0.999991050223146	-4.34094604841428
SAP30L	0.108241653921949	4.8243831417461	1.54514166024822	0.125260441961008	0.999991050223146	-4.34166860240555
WDR25	0.133613587052339	3.64051335450008	1.56546069396804	0.120423585372111	0.999991050223146	-4.34198353787943
TRAF3IP2-AS1	0.47180283199444	1.22952810961771	2.06341879401139	0.0414895448797368	0.999991050223146	-4.34387726072477
LOC101927045	0.128900883867107	3.44623676204213	1.55527760888559	0.122828765005884	0.999991050223146	-4.34397169065434
MYOF	0.419315894043465	0.938709181179263	2.0024752511061	0.0477595972258128	0.999991050223146	-4.34421127664015
TRMT2B	0.0949530068708793	5.26732095865092	1.55252429432167	0.123485573516496	0.999991050223146	-4.34499156829203
TSPAN31	0.138360870716041	4.6130838788162	1.53977832080485	0.126562448514901	0.999991050223146	-4.34577339920958
DDX54	-0.102783346429553	6.58982388586522	-1.57630548857009	0.117903381452748	0.999991050223146	-4.34741598607309
ZNF471	0.112360367900984	5.03105255704766	1.53900442636262	0.126751198405349	0.999991050223146	-4.34839596794702
SPTBN5	-0.16484494269451	3.41813303748357	-1.53674557568077	0.12730339437669	0.999991050223146	-4.34884783543244
C8orf37-AS1	-0.523091447795957	0.163704935356143	-2.27930084473029	0.024630625654353	0.999991050223146	-4.34909280707179
KCND2	-0.541756357962764	0.038027382799396	-2.13901399493457	0.0347055377772915	0.999991050223146	-4.3494627517184
TMEM86B	-0.258410476162914	2.44326408311466	-1.65863189909239	0.100114569379377	0.999991050223146	-4.34952499508977
PPIL1	0.110896626057055	5.62552918982131	1.56299982159714	0.121001374547828	0.999991050223146	-4.35077940542982
UQCRQ	-0.10074312978409	7.01424977034468	-1.57397890350557	0.118440487258395	0.999991050223146	-4.35135403140003
TAOK2	-0.0862962174684716	7.06858929048263	-1.57423761422315	0.118380666390952	0.999991050223146	-4.35215992440819
PKN3	-0.266851245336752	1.85052935707177	-1.71093532567659	0.0899866495056225	0.999991050223146	-4.3527157416223
HNRNPAB	0.0846980520500829	6.99528154086491	1.57839710352049	0.117422175659165	0.999991050223146	-4.35290632295727
RASD1	-0.3405766579945	2.67260797747958	-1.70196914752828	0.0916609206072525	0.999991050223146	-4.35360662324476
GCG	-0.630566400720972	-0.369609774397183	-2.37598377414373	0.0192781398910172	0.999991050223146	-4.35485631177169
MSRA	0.175671760040523	2.53627903317885	1.59183155033461	0.114368551392377	0.999991050223146	-4.35518328354105
RBMX2	0.106610946662301	5.14130941258543	1.53496610751931	0.127739736173725	0.999991050223146	-4.35573997430765
FAM124A	-0.27174154372652	1.55807925583046	-1.78625198109299	0.0768867868871605	0.999991050223146	-4.35626715593371
EXOC2	0.108028093340477	4.8210288762967	1.52907655752738	0.129192323959102	0.999991050223146	-4.35678376751757
RPL23AP7	0.258486563765816	1.72193583673896	1.74388883491365	0.084046418074832	0.999991050223146	-4.35824442520664
LTA4H	0.0918323166346529	6.46987785856508	1.55877387113405	0.121998716405435	0.999991050223146	-4.35952314970419
CCNYL2	-0.350161663576425	0.75442956405438	-1.98996559355268	0.0491420308591061	0.999991050223146	-4.36007636293891
LOC646762	0.13461417925248	4.48529429812937	1.52775937166635	0.129518965840123	0.999991050223146	-4.36018969995729
KCNAB3	-0.275699713440606	1.62011145632488	-1.6290224904435	0.106244892161903	0.999991050223146	-4.3604812591175
TBCE	0.126463767910495	5.08481531174308	1.52893940456933	0.129226305495412	0.999991050223146	-4.36090750879845
AATK	-0.152773954929789	3.53848504620249	-1.52899426300162	0.129212712717786	0.999991050223146	-4.36197331633175
ASPHD1	-0.109737322811775	4.69490439039777	-1.52935576707924	0.129123167691925	0.999991050223146	-4.36227972185115
MFF	0.0812929561416285	5.75456232552297	1.54200685788148	0.126020156254741	0.999991050223146	-4.36251683217597
RRP36	0.0773943278633782	5.75965040869371	1.54605518055744	0.125039734266577	0.999991050223146	-4.36426445239952
SERPIND1	0.427971600635091	-0.013006152153304	1.96421761025998	0.0520948307269994	0.999991050223146	-4.36431840958325
HOXC10	-0.361828325252604	1.00242701797277	-1.87151521335513	0.0640012465402417	0.999991050223146	-4.36520378625778
NAP1L5	-0.19172296785359	2.87429380688649	-1.57337810990836	0.118579499607072	0.999991050223146	-4.36535655984402
EPHB2	-0.18236795139362	2.164087084663	-1.57341461691592	0.118571048871236	0.999991050223146	-4.36657846764105
MFSD10	-0.13829889763259	5.57793950020127	-1.53251705069772	0.128342194970038	0.999991050223146	-4.36673364346087
LRRC37A3	0.225722300952721	2.61255502930822	1.62581216041125	0.106927318366556	0.999991050223146	-4.36770921807499
ALDH16A1	-0.105244411562157	5.46808106350081	-1.54028676221912	0.12643856243396	0.999991050223146	-4.36779964041759
PWARSN	-0.232580308254364	2.27585246169112	-1.55110060785395	0.12382628556323	0.999991050223146	-4.36842084158361
ZBED3	0.195787661051964	3.39868776819364	1.52377700934135	0.130510486773649	0.999991050223146	-4.36899717161701
ANO6	-0.108804745368547	5.2977536089105	-1.52405413183831	0.130441296582165	0.999991050223146	-4.36929148091348
MAP2K7	-0.103544530021403	5.62233702484797	-1.53587475719205	0.127516779851276	0.999991050223146	-4.36992559092628
FAM21A	-0.269069870680421	2.22294946172158	-1.70068188807581	0.0919033637678076	0.999991050223146	-4.3732871014259
PLA2G4D	-0.741133476561432	-1.05069652143291	-2.41552990768275	0.0174043954366983	0.999991050223146	-4.37389337079556
ARHGAP9	0.458944594850113	1.86734505825492	1.94364667178286	0.0545608210852669	0.999991050223146	-4.37457279470394
PLCB1	-0.135603907748452	3.47061649491634	-1.51236996378449	0.133383659482316	0.999991050223146	-4.37469618136617
USP11	0.111247850628458	4.8540337898623	1.50961149509777	0.134085853867542	0.999991050223146	-4.37514794211114
ACOT2	0.131088110852435	4.95100850594701	1.51333835366241	0.133137832135493	0.999991050223146	-4.37611867664026
SEPT1	0.32640217907221	1.54884541318352	1.80977120537312	0.0731345069259066	0.999991050223146	-4.37619267526822
RAVER2	0.106124069656008	4.40685767797938	1.50438917959514	0.135423180299418	0.999991050223146	-4.37625772985092
EHD1	-0.115361062667018	4.64797038649312	-1.50726947563028	0.134684309961638	0.999991050223146	-4.37701253939521
C1RL-AS1	-0.185448711471243	2.8285432413292	-1.54507924688089	0.125275532341974	0.999991050223146	-4.3774288085633
TYMS	0.105592100852574	4.65205164288457	1.51954954018952	0.131569558086637	0.999991050223146	-4.3776754073344
EMC3	0.0776917477270871	6.43020823940128	1.53509206782068	0.127708810819639	0.999991050223146	-4.37798051138623
PIGH	0.10423035611814	4.85858837134395	1.50940454011659	0.134138652918924	0.999991050223146	-4.37893472286108
QDPR	0.0928988647494862	4.8152032937715	1.51149034332726	0.133607261150376	0.999991050223146	-4.37912670349783
DOK1	-0.390832458695497	0.278001012762834	-1.89323770448682	0.0610240022635421	0.999991050223146	-4.37953713996833
FAM86EP	-0.107673355234465	3.3879077091822	-1.49847115458086	0.136951267477378	0.999991050223146	-4.38084611657742
SLC2A6	-0.148300449782341	4.08831486703904	-1.49780506758414	0.137124098337487	0.999991050223146	-4.38096360526824
BEND7	-0.147351973527112	3.67724760572206	-1.50994946363258	0.133999665240953	0.999991050223146	-4.38292222056475
KIAA1324	0.196283922896073	3.32369815639495	1.52688844014005	0.129735300400718	0.999991050223146	-4.38346239211258
NLGN1	-0.318538758196977	1.26309372420752	-1.73407363927756	0.0857810844029165	0.999991050223146	-4.3838514247992
ZBED6CL	-0.159846100081606	2.91977008683728	-1.51194806078418	0.133490871581389	0.999991050223146	-4.38447745697637
STAG3L1	-0.474363219688954	0.855496274848582	-2.00518000365243	0.0474650944451396	0.999991050223146	-4.38455692133836
GRTP1	-0.103582943521453	4.69145797817871	-1.49864930981759	0.136905070095819	0.999991050223146	-4.38560840256174
LOC100130705	0.289695959708436	1.95477539039891	1.66081894378969	0.0996733450929632	0.999991050223146	-4.38651210380548
ADD2	-0.51595167171551	-0.144840642790998	-2.17172991176593	0.0320812732437378	0.999991050223146	-4.38652155664419
TMED10	0.0762687378501763	8.8619758974658	1.56172108741281	0.121302476251321	0.999991050223146	-4.38665902159892
N6AMT2	0.177532688247226	2.49709172606761	1.5375053790474	0.127117442289582	0.999991050223146	-4.3868191999319
FHOD1	-0.12227406746748	5.59495886652534	-1.52820370868584	0.129408704469901	0.999991050223146	-4.38713148671273
TRIM52-AS1	0.145171243285136	2.95939867375489	1.51441555010222	0.132864802011966	0.999991050223146	-4.38802203131867
FAM86FP	0.292194893766362	1.45923984057486	1.73869081093091	0.0849614583785145	0.999991050223146	-4.38850497350784
SPARC	-0.421445149953897	-0.286721564128835	-1.97923819073064	0.0503544892702362	0.999991050223146	-4.38920428505321
RPP25	0.324498141364326	0.056758268732332	1.79356648599177	0.0757031372789519	0.999991050223146	-4.38989394371556
ZCCHC7	0.114271063079343	4.77448215067144	1.49159607670037	0.138743374458501	0.999991050223146	-4.39002179881905
ADIPOR1	0.0604693194975736	7.33588961472721	1.54328323211617	0.125710390910015	0.999991050223146	-4.39028829454739
RANBP3L	-0.17854213888077	2.39256077227434	-1.50304318661486	0.135769549098688	0.999991050223146	-4.3904593477486
FDXACB1	0.18275726226652	1.78005594413194	1.53190168552129	0.128493924034261	0.999991050223146	-4.3915172034434
DNALI1	0.352030500431973	0.561871456461488	1.86139932908179	0.0654286828784337	0.999991050223146	-4.3920695156798
PRSS16	0.144880547545018	4.37424749071674	1.48611397215824	0.140185462359281	0.999991050223146	-4.39275623446281
COX20	-0.472656202625289	0.520183058995344	-2.08594698940408	0.0393577463390629	0.999991050223146	-4.39288140028528
NFYC	0.0841571907672769	6.04820896710756	1.51618025787804	0.132418462964128	0.999991050223146	-4.39328977091343
YAF2	-0.166890486293222	4.02932467865045	-1.48306116729058	0.140993567554894	0.999991050223146	-4.39340125303929
GXYLT2	0.667452925109511	0.153662858435548	2.27740841202547	0.0247472898389791	0.999991050223146	-4.39420742902357
WLS	-0.141358396149067	4.01615778579393	-1.48142837047818	0.141427271733141	0.999991050223146	-4.3944481117468
LOC100506603	0.206929899810541	1.90088740428257	1.56795018017913	0.119841308547925	0.999991050223146	-4.39587261471341
DNHD1	-0.183379316670757	3.54908738898774	-1.47815933038306	0.142298718982876	0.999991050223146	-4.39763314866882
PSMG4	-0.140376740072782	3.72967451793591	-1.47758488094003	0.142452284351064	0.999991050223146	-4.39779493223634
KRT222	0.164631130788047	2.80968338411161	1.4962123190516	0.137538063516121	0.999991050223146	-4.39821118047281
PMS2P1	0.0976989494180849	3.89855739734664	1.47574090355247	0.142946099642373	0.999991050223146	-4.39859348700605
FAM19A2	0.199592423562484	1.80676635477229	1.55970116200471	0.121779315693638	0.999991050223146	-4.39963398924481
C1orf56	-0.35587481897721	0.613876807263655	-1.90560153884535	0.0593820008117489	0.999991050223146	-4.4002093997312
NXT1	0.14977715579795	3.05050077267702	1.47288819932383	0.14371267419225	0.999991050223146	-4.40098674130083
SNORD55	0.401295621801853	0.936023332811248	1.76655081768881	0.0801511376964469	0.999991050223146	-4.40115156688138
F12	-0.13800127855228	4.27643715095958	-1.48423686738953	0.14068192014578	0.999991050223146	-4.40186978861048
DUSP18	-0.193287692997302	2.41046256471757	-1.55998580213908	0.12171203149142	0.999991050223146	-4.40285922228347
LOC100287015	-0.240257640115461	3.67181622536792	-1.50389880010582	0.135549291027033	0.999991050223146	-4.40305308333501
NEURL4	-0.128912560129795	5.79762923790168	-1.50993892971621	0.134002350940691	0.999991050223146	-4.40307519149016
SLC26A11	-0.108063091400091	5.56055985952082	-1.48735482672927	0.13985803143494	0.999991050223146	-4.40373105162173
MARC2	0.0996021215249447	4.29371375230553	1.47265960954609	0.143774238593528	0.999991050223146	-4.40376640583369
TGFA	-0.240240761249918	1.9218054829654	-1.62327320154917	0.10746952036353	0.999991050223146	-4.40402040011844
TADA1	0.0928942181142451	4.58830396709365	1.47871982569023	0.142149008190316	0.999991050223146	-4.40435301059044
MGC27345	-0.122997071780004	3.31754353152907	-1.46786651521768	0.145069856131175	0.999991050223146	-4.40504801412027
BLOC1S1	0.165371551928265	3.12106990692997	1.48669985578614	0.140030787676609	0.999991050223146	-4.40509136219756
LOC100288069	-0.580016246894656	0.333043868000114	-2.14504079299589	0.0342085792943429	0.999991050223146	-4.40523084277363
KLRAP1	-0.279172369111488	0.848626138035016	-1.66450222829174	0.0989338187840314	0.999991050223146	-4.40615802781847
SEPT3	0.104716625439932	5.34127341744482	1.49814111526236	0.137036882095877	0.999991050223146	-4.40742044985425
FAM72A	0.258929179968683	1.53886223161184	1.55200813139421	0.123609014102569	0.999991050223146	-4.40776343396199
CRYBB2P1	-0.165511319995366	3.52738608250325	-1.46873174066797	0.144835309304521	0.999991050223146	-4.40802476524429
MBL1P	-0.642336375028692	-0.225020476294343	-2.25482239239841	0.0261775750939932	0.999991050223146	-4.40835689185157
RTCB	0.0885700838530097	6.50531898309515	1.5133655283742	0.133130938923692	0.999991050223146	-4.40845105631867
CENPT	-0.104967664175746	5.48271018112445	-1.49122417293402	0.138840837338327	0.999991050223146	-4.40858793599257
FOCAD	0.0612922566146414	7.2382435986809	1.52470921822044	0.130277853505308	0.999991050223146	-4.40885415515444
DRAM2	0.104251672064994	4.60891738749307	1.4661229213697	0.145543408804776	0.999991050223146	-4.40928124953907
IFI44	0.290263199590453	1.07074355284589	1.6693427931274	0.0979686951088624	0.999991050223146	-4.40998693129635
FRMD5	0.262573792391289	1.6251390701967	1.62740750612274	0.10658775360879	0.999991050223146	-4.41030899685763
GPR180	-0.119237324356899	5.19393431280453	-1.47695224789526	0.142621552969144	0.999991050223146	-4.41044397123133
TMEM60	-0.113534282340095	4.1513461622018	-1.45966269016375	0.147308447246398	0.999991050223146	-4.41134154291453
ADORA1	0.353709518160709	0.178612119285899	1.81311048769589	0.0726142791209855	0.999991050223146	-4.41160182619167
ZFP1	0.139762010952263	3.80274066657214	1.45880983996251	0.147542694288758	0.999991050223146	-4.41212553546838
C11orf1	0.0864602135046173	5.40363361592957	1.48258625785831	0.141119606143561	0.999991050223146	-4.41258734431274
NSUN5P1	-0.191104963546466	2.84886456470824	-1.47146416179563	0.144096533860685	0.999991050223146	-4.41269338156575
MSH2	-0.12076425299378	3.64135229989059	-1.45617559510646	0.14826804916165	0.999991050223146	-4.41418574610572
SYTL4	0.111717895826079	3.41153439164214	1.45656438211368	0.148160820943211	0.999991050223146	-4.41443705447089
MRPS31P5	0.229992981369139	2.54606008701262	1.51486806840778	0.13275023628056	0.999991050223146	-4.41457565909398
LOC100129518	0.284850873771208	1.68172951936942	1.72903255110295	0.086683350201686	0.999991050223146	-4.41472175304605
STAG3L3	-0.281192928746336	1.43762936643456	-1.63798492033387	0.104358251441122	0.999991050223146	-4.41509974528335
FAM53A	0.163689330832461	2.99109327022417	1.46209698294148	0.146641421050376	0.999991050223146	-4.41527678502641
BAZ2B	-0.189720374954033	4.83886107697609	-1.4539609673404	0.148879994610952	0.999991050223146	-4.41642721544349
BTBD8	0.396911701484043	1.46564516965886	1.83982385195297	0.0685622194616788	0.999991050223146	-4.41642727757162
CALCOCO2	0.082931615990109	7.2936520402671	1.51318669926985	0.133176306348305	0.999991050223146	-4.41707434277469
LINC01106	0.284059027200525	0.496325854600959	1.65250717294618	0.101358607568371	0.999991050223146	-4.41717482605011
MAML2	-0.494052892607864	-0.242347187529848	-1.99318763561638	0.048782748362151	0.999991050223146	-4.41718483138645
MTA3	0.0892156800612254	5.21067070594264	1.47593609216348	0.142893765370628	0.999991050223146	-4.41794830696137
SLC22A4	-0.907541873461897	-1.20048980980483	-2.65650191263778	0.00910206740524715	0.999991050223146	-4.41926635866662
TMSB15A	-0.185228451334035	2.11553837795163	-1.4865337391558	0.140074629335527	0.999991050223146	-4.42019977381926
GKAP1	0.147938146634983	3.75874873295962	1.45934583076471	0.147395443358184	0.999991050223146	-4.42034398494862
TTC23	0.111043090914903	4.29520858422749	1.44845655109966	0.150409442455315	0.999991050223146	-4.42136095482457
GATB	0.0767043823346309	5.33319023522449	1.47462392770682	0.143245871882866	0.999991050223146	-4.42245540114903
ABCA7	-0.127618566548236	5.82425473056329	-1.48899151310833	0.139427063288681	0.999991050223146	-4.42250244201232
ZDHHC6	0.0737723049728247	5.55009308242686	1.4831803580702	0.140961948697193	0.999991050223146	-4.42273915477714
ST3GAL4-AS1	-0.220092197042325	1.46852940557776	-1.54082647895348	0.126307160639428	0.999991050223146	-4.42279621474114
LOC101929572	-1.72182971785797	-3.53295442982205	-3.50034020264293	0.000678386425622035	0.999991050223146	-4.42305747661383
KCNQ5	0.822538919572534	-1.08445513959111	2.33185575259426	0.0215780987575218	0.999991050223146	-4.42310410941567
USP35	-0.1193351745575	3.99706603909828	-1.4432166325715	0.151876656423305	0.999991050223146	-4.42338414086823
CDC16	0.0716029472158164	5.81050651423854	1.4876804330019	0.139772210884707	0.999991050223146	-4.42361448309126
STAT5A	0.223780632541415	1.86998666731485	1.58060007410525	0.116917042506631	0.999991050223146	-4.42364729822825
MRPS12	-0.110761828716939	5.44781210204432	-1.49127189605203	0.138828327800116	0.999991050223146	-4.42371764102706
LOC100505942	0.891919152267546	-0.390184754800947	2.59987101250432	0.0106408420643446	0.999991050223146	-4.42470379703541
SNORA62	-0.362926711721708	-0.665123785205853	-1.74992682666548	0.0829936849419839	0.999991050223146	-4.42482284944333
LOC653160	0.34873106117494	1.03069224942413	1.72221217497097	0.0879164300246232	0.999991050223146	-4.42485093567061
DGCR14	-0.128909509791711	4.31857344130584	-1.44312505479969	0.151902396755149	0.999991050223146	-4.4253010087306
STX8	0.10368557222168	4.11419084464532	1.44137621661358	0.152394600161804	0.999991050223146	-4.42541135678683
LRCH4	-0.124865063133776	5.96218944620094	-1.48224917220598	0.141209120265581	0.999991050223146	-4.42541753572688
SNORD74	-0.630439853844499	-0.622223796665393	-2.20822303138059	0.0293591178062665	0.999991050223146	-4.42603430396419
DSE	0.154934030095019	3.00752149000892	1.44695858746463	0.15082775979802	0.999991050223146	-4.42768971676181
GSTO1	-0.0901921564456112	5.29335647735674	-1.47047024605502	0.144364923044228	0.999991050223146	-4.42820918084543
CYP2C18	0.28046298673854	1.24882872162371	1.61168724287109	0.109971820212184	0.999991050223146	-4.42859321979686
COQ5	0.0768624906554018	6.12670626864089	1.48696313440647	0.139961324863155	0.999991050223146	-4.42907581598933
THOC3	-0.0993573770535692	4.16269950999338	-1.44388512437073	0.151688861303675	0.999991050223146	-4.42947131416134
MEX3C	0.103440789398385	5.86485686164792	1.46825305468144	0.144965035903138	0.999991050223146	-4.43122752184765
PLXNB3	-0.136142085216269	5.06539909357478	-1.46283616957526	0.146439339208458	0.999991050223146	-4.43137729899544
A1BG	-0.145509736926125	3.67051693133492	-1.43588714133515	0.153947474643706	0.999991050223146	-4.43143873735751
SSBP2	0.114790522312471	4.59144133820297	1.43638153474502	0.153807111528298	0.999991050223146	-4.43163350105157
ZNF823	0.162735180102721	3.6059655241099	1.43358762453912	0.154601627763812	0.999991050223146	-4.4316801669889
RAB22A	0.0864294102120118	6.28917244091206	1.47797001614343	0.142349313386694	0.999991050223146	-4.43275805532931
ARL4C	-0.290959138813653	2.51170991472728	-1.56224411617506	0.121179247667903	0.999991050223146	-4.43353796125953
PVRL4	-0.154623442952071	4.74951930024961	-1.43944838229128	0.152938606658781	0.999991050223146	-4.43388084988151
EBLN2	-0.294250499919983	0.363392898663062	-1.62426467454073	0.107257526249527	0.999991050223146	-4.43431194649497
MNS1	0.138905393327932	4.2975241282437	1.44299807221337	0.151938094111016	0.999991050223146	-4.43456251281254
SPDYE6	0.538386412256353	-0.224337464009307	1.97564531022729	0.0507662148157653	0.999991050223146	-4.43473500258436
CCBL1	-0.136645813238343	3.12638302374548	-1.43114553769071	0.155298680618895	0.999991050223146	-4.43575887702207
CETN2	0.108327267074687	5.47585157647109	1.46455853242439	0.145969310912786	0.999991050223146	-4.43693286483755
FAM46C	0.298105650080367	1.72308090921924	1.5465336079805	0.124924268306182	0.999991050223146	-4.437159874378
C2orf16	-0.197440338225088	2.41526995037276	-1.45977901530299	0.147276519302637	0.999991050223146	-4.4372135732307
PKDCC	-0.263229761771455	1.39221228151707	-1.57576266614365	0.118028521559777	0.999991050223146	-4.43729583700202
LINC00476	-0.119872669295562	3.40427641931082	-1.4267527277219	0.15655862180121	0.999991050223146	-4.43771395348859
ZEB1-AS1	-0.14260060454207	3.28416245227999	-1.43614439598168	0.153874425222347	0.999991050223146	-4.43820325055715
PUSL1	-0.12682278670383	4.1228121612852	-1.4284984555114	0.156056975931373	0.999991050223146	-4.43822857225541
GGT7	-0.129522167285632	4.00815138028604	-1.42330913448285	0.157551794456046	0.999991050223146	-4.43826610459947
SP140L	-0.356603627080337	0.908389913713694	-1.70316141226086	0.0914368339666803	0.999991050223146	-4.43842487846404
HSD17B1	-0.101928819940308	4.77224259953094	-1.44603956954575	0.151084846991523	0.999991050223146	-4.43865573455133
PRDM11	-0.36041545488733	0.194602694514683	-1.75423131832301	0.0822498246420469	0.999991050223146	-4.43886760962953
ALB	0.952521675109511	-1.12445964995685	2.4667975190998	0.0152171480776506	0.999991050223146	-4.43901604756039
CNOT11	0.0911233945778216	6.35449541934156	1.4849288669614	0.140498740386138	0.999991050223146	-4.43913338630553
SYDE2	-0.251979634899292	1.44164388957097	-1.59287846065196	0.114133277398888	0.999991050223146	-4.43925056155147
ZNF347	0.118147973918279	4.21596952246379	1.42381345974647	0.157406039305272	0.999991050223146	-4.43973087561428
MIR4697HG	-0.157080163537085	2.93189383042015	-1.42029788964311	0.158424233922108	0.999991050223146	-4.44000451109697
CHCHD5	-0.123822633631016	4.50081436837209	-1.43339584431868	0.154656280871424	0.999991050223146	-4.44004118123252
PDZD2	-0.198836269887029	1.51419622788358	-1.48992069764795	0.139182854471137	0.999991050223146	-4.44027273309601
RHBDL1	-0.311346141508831	1.61650416383797	-1.52983553320066	0.1290044044963	0.999991050223146	-4.44037596331002
SLC25A18	0.642904521612988	-0.478158377314147	2.23168791630523	0.0277171957614919	0.999991050223146	-4.4414042451083
LCA5	-0.259448409777879	2.88422773958906	-1.51844420617541	0.131847578926599	0.999991050223146	-4.44172027952556
AAGAB	0.0742774962029795	6.89301420756423	1.48858048261806	0.139535197205699	0.999991050223146	-4.44199416600254
URGCP	-0.0906906496897966	5.93324544148714	-1.47219385464446	0.143899740392314	0.999991050223146	-4.44205042573621
ITGA3	-0.143049835958466	3.61525395285455	-1.41728305244378	0.159301425202828	0.999991050223146	-4.44207251869837
RPS4X	0.0655351311782937	9.9801955833086	1.52607671132773	0.129937185365342	0.999991050223146	-4.44218802103604
SLC4A9	-1.08330394386688	-0.841383803503093	-2.63920335710577	0.00954925998867153	0.999991050223146	-4.44322463380176
XRRA1	-0.135731157653033	3.90201615326525	-1.4147978887529	0.160027301425948	0.999991050223146	-4.44383340493395
SAMD12	-0.126398702867798	3.71684658216999	-1.41569100209774	0.159766146062195	0.999991050223146	-4.44392338551768
ZDHHC4	0.0875088658716363	6.10180698012168	1.47302863651071	0.143674861446664	0.999991050223146	-4.44410432157132
ZNF865	0.152010816731631	4.2609415792669	1.42050588406364	0.158363853280482	0.999991050223146	-4.44443155387212
S100A14	-0.909162100712028	-1.24635273683586	-2.52551743634237	0.0130161738208312	0.999991050223146	-4.4449014827584
NEK11	0.211422408807424	2.23127236997808	1.47775293905123	0.142407344674663	0.999991050223146	-4.44496715098309
LOC100507283	0.216183130392771	2.09246213369364	1.5189655359253	0.131716393190663	0.999991050223146	-4.44496792728617
AOC3	-0.201746175787611	2.13441589770445	-1.45277151082297	0.149209471108471	0.999991050223146	-4.44502284307205
LRRC48	0.199625316787973	1.85970895640428	1.49127298458514	0.138828042476	0.999991050223146	-4.44512058519133
PEX2	0.0991792701329475	5.59360140669753	1.4582006261888	0.147710199935083	0.999991050223146	-4.44553284349028
DUSP9	-0.207492542543495	1.37870304645122	-1.44532069763398	0.151286181007277	0.999991050223146	-4.44553899608361
EEFSEC	-0.111342180968235	5.02717013714428	-1.44814712563007	0.150495778203076	0.999991050223146	-4.44576599996572
C17orf89	0.139253339332226	5.72102159096554	1.46189348164256	0.146697093017399	0.999991050223146	-4.44584053599332
FIBP	0.0845875865685812	6.33848197311764	1.47819810180726	0.14228835901188	0.999991050223146	-4.44606372978279
KLHDC8B	-0.118954134739478	4.78124915914599	-1.41948062662341	0.158661656011615	0.999991050223146	-4.44639114517194
VSIG10	0.10101870570618	5.32067329507581	1.44342522247868	0.151818039337725	0.999991050223146	-4.4468742428607
ZNF175	0.153707755642144	3.88686951267859	1.41074065230519	0.161217800467836	0.999991050223146	-4.44697049691839
TMEM178B	-0.628998719279404	0.194787924307754	-2.10839636092056	0.0373278957326025	0.999991050223146	-4.44703050405065
C20orf196	0.274890830093457	1.68030026056281	1.57998970246299	0.117056824903787	0.999991050223146	-4.447052519968
TMEM249	-0.447356418520277	0.448711923570933	-1.83979994265675	0.0685657601486112	0.999991050223146	-4.44715845393184
SS18L1	-0.101075036357568	6.09804014829808	-1.4706655775162	0.144312146621233	0.999991050223146	-4.44726765952012
ATP6V0E1	0.0810282898250563	7.13858829106048	1.48422599105343	0.140684800715134	0.999991050223146	-4.44762741380994
USP28	0.0841842056330435	5.32768124842235	1.45028199175126	0.14990088797537	0.999991050223146	-4.44785193529366
SNX11	0.106757584355123	5.04547835153632	1.42404870048967	0.15733808777669	0.999991050223146	-4.44805010273283
KCNH8	-0.397911032033235	-0.114676194430933	-1.68142578893049	0.095592816047434	0.999991050223146	-4.44896576631125
ZNF783	-0.121819802095953	3.97422923670766	-1.40992983690366	0.161456526068507	0.999991050223146	-4.44974439965394
TMEM206	-0.097107400580529	4.10393334814656	-1.41288070126922	0.160589011633281	0.999991050223146	-4.44977664968999
LINC00853	0.451961987034046	-0.18356034606596	1.89288701406996	0.0610711271089849	0.999991050223146	-4.45050288254984
CDRT1	1.51310029004749	-1.70250336307527	3.07766200316383	0.00264926895160565	0.999991050223146	-4.45087054216578
PAX9	-0.136448723761052	3.05879705231283	-1.4069829399889	0.162326450911803	0.999991050223146	-4.45148143450274
PITRM1-AS1	-0.250257345768851	1.81179542325598	-1.49220953733399	0.138582724812229	0.999991050223146	-4.4517679640097
TGFBR3L	0.241446831759268	1.73334729468807	1.51393790364162	0.132985813726366	0.999991050223146	-4.45177543253878
ADCK4	-0.0891508444638518	5.94878701558657	-1.45675556900023	0.148108113263836	0.999991050223146	-4.45223912149894
LOC642846	-0.149012395338946	3.28815671746465	-1.40226562079748	0.16372646420603	0.999991050223146	-4.45268579180331
PITPNM1	-0.138886661189993	4.93600641619247	-1.42436853423579	0.157245736917014	0.999991050223146	-4.45324078724858
SMIM5	-0.93503712858968	-0.547630631283737	-2.32241444330819	0.0221005414672911	0.999991050223146	-4.45404967465904
ZNF629	-0.139627520557189	3.7735367756209	-1.39939921272835	0.164581657271671	0.999991050223146	-4.45425868696113
TRMT61B	0.0917217991411974	4.30742658846736	1.41584158853239	0.159722145284485	0.999991050223146	-4.45433149387554
RBM42	-0.105755137857185	6.46917329887224	-1.46833567343716	0.144942639312299	0.999991050223146	-4.45451713896148
CEP112	0.17661838437551	2.46909672488139	1.45090564726988	0.149727447227514	0.999991050223146	-4.45530739337241
ADAM11	-0.124981298180811	3.00613114318782	-1.39801651578301	0.164995402721954	0.999991050223146	-4.45543893533354
MX1	-0.210560426803503	1.93398704828346	-1.4599808541812	0.147221132999082	0.999991050223146	-4.45669525227343
BORA	0.169360992550948	2.02023524787675	1.42934999019081	0.155812731228774	0.999991050223146	-4.45679292726688
CRY2	-0.153082638520682	4.29590469589713	-1.40052834026174	0.164244375656415	0.999991050223146	-4.45679690735387
LOC643542	0.224208458208388	1.23007443387843	1.45031505045519	0.14989169033725	0.999991050223146	-4.45779872851013
APCDD1	-0.276976581539135	1.02972263126566	-1.54631917034563	0.124976011280841	0.999991050223146	-4.45794288308361
RMI2	0.123929827655972	3.79263235041808	1.40427745733651	0.163128263767979	0.999991050223146	-4.45828872709761
LRRC49	0.138247881491564	3.77263629981521	1.39267308262925	0.166601787990174	0.999991050223146	-4.45893485223327
ELFN1	-0.282924092148379	0.502617529134444	-1.54778034779216	0.124623770222983	0.999991050223146	-4.45922720847047
TCF25	-0.0736302288337383	7.42873630757076	-1.47848704969519	0.14221116879632	0.999991050223146	-4.45968237900079
SH3BGRL2	-0.136272386318268	4.49259273985776	-1.3952717804069	0.165819063791137	0.999991050223146	-4.46099755174435
CKLF	0.256620959355247	0.918204240965219	1.55454338461507	0.123003644461126	0.999991050223146	-4.46104285852342
NPB	0.452889962930918	0.478599931459432	1.7826233549119	0.0774796320004239	0.999991050223146	-4.46158784039855
POLN	-0.334093953090669	0.748905675760644	-1.56563301354867	0.120383208578871	0.999991050223146	-4.46178313752171
WFDC3	0.829948024067581	-0.767950768009441	2.28624602544772	0.0242066011533864	0.999991050223146	-4.46245295235746
ATP7B	-0.124224698924241	4.00523226568723	-1.39086571334391	0.167147823628904	0.999991050223146	-4.4624700417224
LINC00941	0.698544354479128	-1.16764615765563	2.14355031869399	0.0343309035606162	0.999991050223146	-4.46252960937696
DAPK1	-0.153719658496045	2.32815549221145	-1.38744659026115	0.168184524655116	0.999991050223146	-4.46357074305142
SLC44A3	-0.209992283371371	2.62670460572037	-1.41112819562858	0.161103792945148	0.999991050223146	-4.46360151327064
FLJ31104	-0.243396093089803	0.889956039047495	-1.56001608176122	0.121704875626359	0.999991050223146	-4.46364558582772
VAMP5	0.899399768726877	-0.594784577141369	2.37173286479498	0.0194898312804993	0.999991050223146	-4.46372415581663
SPATA6L	0.460539429999771	0.0493289251005589	1.87161437579428	0.063987383985743	0.999991050223146	-4.46372464462157
EEF1A1	0.0903686300821622	12.8266267704822	1.53438261298714	0.127883070864658	0.999991050223146	-4.4637479729169
ZNF501	0.227233789427426	2.28277708668708	1.44704706936155	0.150803025617563	0.999991050223146	-4.46385594620682
YPEL2	0.144381818946571	4.98712135609503	1.40015869979046	0.164354732757891	0.999991050223146	-4.46417175547404
SHC2	-0.247749314193443	2.54790271975531	-1.45952706477858	0.147345679333818	0.999991050223146	-4.46450956852489
FARS2	0.117271223016578	3.94084930429969	1.39056667037318	0.167238300700288	0.999991050223146	-4.46460111118189
C19orf40	0.159532419898216	2.34424752143575	1.39694962378643	0.165315191957736	0.999991050223146	-4.46460325879862
CAPRIN1	0.0698905833633852	9.02384691945335	1.49763989727784	0.137166981776943	0.999991050223146	-4.46498317168571
SLC26A1	-0.13644863478465	5.26254960325474	-1.42229158353264	0.157846192736055	0.999991050223146	-4.46510765342883
RNF207	-0.177456761248311	3.10218363177121	-1.38105459124464	0.170135740411067	0.999991050223146	-4.46683163992217
SLC34A3	-0.170327446936674	3.64544354113261	-1.38324574948481	0.169464940613355	0.999991050223146	-4.46684344986175
SORBS1	0.175755282567498	3.36471326691775	1.38392646355778	0.169256957215804	0.999991050223146	-4.46699902302242
SMIM10L2B	-0.161188208884404	2.44341223433065	-1.40984629029009	0.161481139786459	0.999991050223146	-4.46718726840712
ARCN1	0.0644872331537467	8.48350739278848	1.484299648767	0.140665293559964	0.999991050223146	-4.46731993954732
FAHD2A	0.145665730035879	3.34890492390746	1.37926792940851	0.170684199945156	0.999991050223146	-4.46735546405582
SP6	-0.214570986653426	2.19182526972074	-1.44887758015947	0.150292028633026	0.999991050223146	-4.4673868797526
XKR8	-0.1619457608557	3.42873981278021	-1.37923862308684	0.170693207419719	0.999991050223146	-4.46774791381389
EIF4H	0.0505162775651318	8.55372347911609	1.48826695242478	0.139617724740479	0.999991050223146	-4.46801807827206
JOSD2	-0.133789758592146	4.51298031501724	-1.39082976336561	0.167158698516896	0.999991050223146	-4.46808273405521
LOC283177	0.699392590839362	-0.391539048808953	2.03106389714476	0.0447242487619498	0.999991050223146	-4.46856817493877
CTNS	-0.105451204203124	5.14526938117371	-1.40734836638081	0.162218382540443	0.999991050223146	-4.46897845855889
SLC25A42	0.0980681377753454	4.38719831049863	1.38855632580288	0.167847510202086	0.999991050223146	-4.46963281626775
CHKB-AS1	0.180631825995407	1.85015299808818	1.41470614403248	0.160054147035561	0.999991050223146	-4.46968387580415
HAUS2	0.0866199874774756	5.28989482277137	1.42391201508326	0.157377567913448	0.999991050223146	-4.46971414808517
MYL12B	0.0692433145230069	8.09229294920859	1.47882057371969	0.142122110952833	0.999991050223146	-4.47049362665213
MIR4720	-1.13751873297439	-1.29738975914612	-2.61252837253569	0.0102778672066465	0.999991050223146	-4.47153422398035
HIST1H1B	1.01970857885646	-1.2043814572941	2.4256878583643	0.0169500262970035	0.999991050223146	-4.47193655859788
ZNF738	-0.123187927577872	3.85513431053418	-1.37972235543077	0.170544575571914	0.999991050223146	-4.47197764731702
RBM15B	0.0637440415032833	7.33523974904025	1.47115543257518	0.144179859106584	0.999991050223146	-4.47225271517557
TTLL6	0.239823116243011	1.46949911301606	1.45389666399259	0.148897792065116	0.999991050223146	-4.47241089324462
DAB2IP	-0.0981219872862624	5.31909584011419	-1.41496276447715	0.159979065481181	0.999991050223146	-4.47256550130481
AKR7A2	0.091096659438711	5.14282232329767	1.4158763997639	0.159711974898985	0.999991050223146	-4.47288426484933
METTL20	0.160365095986649	3.02633272295837	1.38312408965129	0.169502132667196	0.999991050223146	-4.47310086095158
GPC2	-0.168145749857399	2.54473664177567	-1.36992840023173	0.173573076488405	0.999991050223146	-4.47346760841746
FBXW11	0.0706253754779071	6.87238400360761	1.45869771236892	0.147573513137435	0.999991050223146	-4.47360627518924
CNN3	-2.55642168015083	-2.21733655158597	-3.69758342612214	0.000345083959697347	0.999991050223146	-4.47366261291534
FIZ1	0.102879877408594	4.68874895973002	1.395485035065	0.165754956537159	0.999991050223146	-4.47440919008142
MDH1B	0.189050651670687	2.20694258557721	1.40505136619006	0.162898594935116	0.999991050223146	-4.47485024607161
EFCAB10	-0.838807765991324	-1.3333003233933	-2.21932565397394	0.0285719377199925	0.999991050223146	-4.47496110420334
LINC00894	-0.354141052550333	1.15445234885448	-1.58266041555054	0.116446181076973	0.999991050223146	-4.4751784159673
SNORA24	-0.438082593043171	-1.13622603357091	-1.74301917952198	0.084198942994619	0.999991050223146	-4.47553891038203
RNF19A	0.139100260292119	5.80726306741914	1.4103386351383	0.161336131193045	0.999991050223146	-4.47556541404936
DDX26B-AS1	0.859556972152896	-1.01876909669541	2.34581852332441	0.0208254411740211	0.999991050223146	-4.47580928078874
HPX	0.503035012756971	-0.0187161629991857	1.80371326494865	0.0740861674457977	0.999991050223146	-4.47584316715884
HAUS4	0.0777579089625986	5.45401936426844	1.42348363567017	0.157501350102523	0.999991050223146	-4.47587110576768
CSAG4	0.173844508453971	2.35529470735303	1.38819403702132	0.167957476727211	0.999991050223146	-4.47609745334233
BRE	0.0712836952831504	5.76967513574921	1.42984932334642	0.15566964496071	0.999991050223146	-4.47623738395425
LYSMD1	0.101973688543277	4.01647721373045	1.37317291922558	0.172565320016281	0.999991050223146	-4.4763070284978
MARVELD3	-0.116504790987	4.3886232322391	-1.37969338851278	0.170553473193436	0.999991050223146	-4.47636663225385
KIF13B	0.105516456982813	4.82599530430403	1.3811092410011	0.170118985467387	0.999991050223146	-4.47681536150969
C16orf71	0.188538244657216	2.071198554749	1.40020616267695	0.164340559424137	0.999991050223146	-4.47758123818092
FGD6	-0.163623841361415	3.67653122049732	-1.36494094915675	0.175130879459815	0.999991050223146	-4.47795767977992
HSD17B6	0.278778311985337	0.933701168072149	1.53717252123117	0.127198878554927	0.999991050223146	-4.47806034800836
RAB39B	0.251726083524026	4.88702028915635	1.36325598933779	0.175659551353037	0.999991050223146	-4.47890794106695
SPIDR	-0.0739591429236057	6.00841146687458	-1.43610954585167	0.153884319618029	0.999991050223146	-4.47915114354202
CTC-338M12.4	-0.21020681259704	2.28462329025224	-1.4003679089703	0.164292265871662	0.999991050223146	-4.47933169385757
KIF26A	0.712477578645603	-0.781464487374824	1.96011931905603	0.0525784404443174	0.999991050223146	-4.47950361297078
CCDC25	0.0714781329917482	6.24269754244822	1.44403375551341	0.151647131687015	0.999991050223146	-4.47954780941446
INVS	0.106058264905139	4.58238385255687	1.38119711555857	0.170092046837448	0.999991050223146	-4.47972868739059
APAF1	-0.118119673740443	4.04010182590049	-1.3634234386586	0.175606958606438	0.999991050223146	-4.47985509427447
C15orf62	-0.30061348052355	1.03027739062156	-1.57507017902226	0.118188318113085	0.999991050223146	-4.4813288213974
TVP23C	-0.392749245227699	1.0940795955768	-1.6152130641166	0.10920542971461	0.999991050223146	-4.48148078529499
SELM	-0.139591298447014	5.37309345984899	-1.39439044680164	0.166084205293375	0.999991050223146	-4.48161850144401
ALOX15B	0.90123032356031	-1.55569625775871	2.29171546181646	0.0238772053149298	0.999991050223146	-4.48189688335102
TMUB1	0.126399998004516	5.01021066630674	1.3952646814558	0.165821198157744	0.999991050223146	-4.48230553387131
CHST12	-0.154978752317148	2.86581568811249	-1.35581224321565	0.178009548707534	0.999991050223146	-4.48256308960455
C2orf74	0.26158994370337	1.41580564186552	1.47561476134087	0.142979929020578	0.999991050223146	-4.48277733444128
TELO2	-0.124495577119035	5.77924546280022	-1.43705369238819	0.153616437672868	0.999991050223146	-4.48325941476802
SLC9A9	0.568435873536264	0.0384436895323512	1.91800522199215	0.0577722232456752	0.999991050223146	-4.48338427927951
MFGE8	-0.166350261380968	3.252913448895	-1.35334406124592	0.178793972086563	0.999991050223146	-4.48352906138791
PCBP4	0.105344662104911	4.98301445455613	1.39758484568406	0.165124734197591	0.999991050223146	-4.48375439223611
SPRY1	-0.150249628027672	1.75292518092813	-1.35673344984636	0.177717442757714	0.999991050223146	-4.48380166029101
SMG7-AS1	-0.451159325176901	0.607974490732451	-1.73989744607044	0.0847483220093974	0.999991050223146	-4.48400928266757
TCEA2	0.114212526016933	4.31420353128879	1.36963968987663	0.173662966328947	0.999991050223146	-4.48431058221032
LINC00115	-0.401853204901402	0.429570065424035	-1.70371061994878	0.0913337604821079	0.999991050223146	-4.48506235520399
SRGAP3	0.129985084668246	3.43487039763285	1.35453643714784	0.178414693099965	0.999991050223146	-4.4850804845574
SCD5	0.164907541736953	2.54198235873023	1.36106789999246	0.176347885242892	0.999991050223146	-4.48520217190377
TYRP1	-0.49216784032177	-0.358068336355279	-1.77312616713626	0.0790491768138539	0.999991050223146	-4.48547108175567
SNCG	1.02403124213395	-1.91917678336323	2.34607717165048	0.0208117205052036	0.999991050223146	-4.48568137843932
MARCH1	-0.165596305488024	3.18279782086139	-1.3498036589647	0.179923710839061	0.999991050223146	-4.4862875193758
PDZK1IP1	-0.202800588097802	1.64864318126637	-1.39158114081742	0.166931518525046	0.999991050223146	-4.48697085131474
PARP9	0.0856592520971713	5.48652648593436	1.41263511745072	0.160661073430391	0.999991050223146	-4.4881698216394
GOLT1A	-0.234421734508133	1.54433507785663	-1.44439999976144	0.151544342946837	0.999991050223146	-4.48852197314091
GPLD1	1.34206507920277	-1.82291909563368	2.58399967897126	0.0111122998655003	0.999991050223146	-4.48871603678826
PCDH11Y	0.224323570497503	1.72107857590924	1.34856369167221	0.180320652457495	0.999991050223146	-4.48879767329122
PFN4	0.562618878895516	-0.317783327155769	1.88760835827051	0.0617841593152323	0.999991050223146	-4.48947582868549
CHST7	-0.615374860608027	-0.370356742191213	-1.97075113454645	0.051331659882535	0.999991050223146	-4.48964154167611
NIPAL2	0.14645512038765	4.18846307213851	1.34963041866342	0.179979129379909	0.999991050223146	-4.48971287916319
DCHS1	-0.282936040766683	0.418080859096337	-1.48627918036127	0.140141833511623	0.999991050223146	-4.4902835948588
CCDC71L	0.144345106364218	3.44662135779499	1.34201426434642	0.182428222814951	0.999991050223146	-4.49040393272303
TBC1D10B	-0.0804079036122802	6.26794462275637	-1.43266012739074	0.154866081933772	0.999991050223146	-4.49071654453707
C5orf46	-1.31630754354027	-1.80184226981028	-2.51539101150177	0.0133740734794123	0.999991050223146	-4.49087366425127
FBXO6	-0.136610684008472	3.09596396762108	-1.34250749580119	0.182268861466772	0.999991050223146	-4.49091456336966
ARAF	-0.0818425271944472	5.59335791513736	-1.41726292727043	0.1593072932795	0.999991050223146	-4.49121986534988
CNBD1	0.996974690357575	-1.99072869533096	2.28986498495702	0.0239882060176952	0.999991050223146	-4.49182346602225
PTGES	0.778536491643223	-1.79940072702407	2.05666179774771	0.0421479716289988	0.999991050223146	-4.49219268282411
PRR34	0.436944481166396	0.412044758121084	1.64746840637339	0.102391402949499	0.999991050223146	-4.49220017299016
TM2D3	0.0801375724092708	5.36327883229059	1.39492568525551	0.16592314496014	0.999991050223146	-4.49234948989306
MCMDC2	-0.147493238126758	2.8103296817494	-1.33861086389784	0.183530706178467	0.999991050223146	-4.49243811175386
GRB14	0.27503772255212	0.999277832629399	1.46064292737934	0.147039567845266	0.999991050223146	-4.49259075473863
CACHD1	-0.438747794032915	0.0103070081812202	-1.68854703370843	0.0942146164978548	0.999991050223146	-4.49271677953587
CISH	0.28737658944241	0.7943889971716	1.47676168359034	0.142672571424014	0.999991050223146	-4.4930806763071
HAGHL	-0.145093823970285	4.93717011650234	-1.40047965955837	0.164258906166784	0.999991050223146	-4.49348839056098
PALM2	0.506990529360211	-0.382156015590034	1.70779810918004	0.0905696063205336	0.999991050223146	-4.49352427771956
MIR631	-0.857981962626532	-1.12770263849134	-2.19913103095303	0.0300177691715025	0.999991050223146	-4.49358607778866
C19orf68	-0.204398186605607	2.31731209521516	-1.37405457195762	0.172292244457943	0.999991050223146	-4.49378317828727
SFN	0.390067304395913	-0.0314085389951367	1.61115430954636	0.110088035362419	0.999991050223146	-4.49387048294268
EIF2S2	0.0632795516293898	7.99290549678967	1.4542430754614	0.148801934056844	0.999991050223146	-4.49427183644478
SNORD50A	-1.17822431327432	-2.6056053478229	-2.41330803355679	0.017505212584158	0.999991050223146	-4.4943614521964
CCDC39	-0.264276185213348	1.59347855621658	-1.41569119058004	0.159766090982582	0.999991050223146	-4.49462189427521
LRRC19	-0.813743260592001	-1.11426187910958	-2.09972761483143	0.038100749627384	0.999991050223146	-4.49581317357863
P4HA2-AS1	-0.950238424126161	-0.367857951955375	-2.21295082742733	0.0290216313338684	0.999991050223146	-4.49589522404551
HMGN4	0.0787056249626374	5.84410310798824	1.4159516069095	0.159690004212908	0.999991050223146	-4.49623403924672
MICU1	0.0622371134045538	6.70057363140521	1.42817051321186	0.156151117764759	0.999991050223146	-4.49629595597022
GPC5-AS1	0.281526685307995	0.615230866631345	1.45052893064913	0.149832194842602	0.999991050223146	-4.49643344160756
PPP3CC	0.113366591083182	4.99852310864664	1.36983644564718	0.173601702680345	0.999991050223146	-4.49678514186525
KLF3-AS1	-0.60646263595317	0.0495105911101119	-1.89803812964322	0.0603819987708151	0.999991050223146	-4.49683170364589
CCDC157	0.389562526574975	0.665044786913022	1.61524920550736	0.109197596068441	0.999991050223146	-4.49685758856619
LEPR	0.613772285376545	0.576899126855361	1.8668548611379	0.0646555891070706	0.999991050223146	-4.49716290597218
RGS16	0.267455911318758	1.27964187276214	1.42270710984477	0.157725921478082	0.999991050223146	-4.49720162299712
VPS26B	0.0841431844547698	6.66816644897697	1.43386731299058	0.154521949432362	0.999991050223146	-4.49782884423195
BRI3	0.0974677239840966	6.38061637489507	1.40722471066638	0.162254945359227	0.999991050223146	-4.49834797142325
CNOT8	0.0654196373169844	6.39173278940774	1.4208055237764	0.158276899136365	0.999991050223146	-4.4983798119089
IQUB	0.394844286777745	0.956279054174439	1.56659246264411	0.120158593227736	0.999991050223146	-4.49844831005689
DNER	-0.848164967046715	-1.04677124737125	-2.18570970167656	0.0310135778890679	0.999991050223146	-4.49867895431057
TFAMP1	-1.0989250737514	-2.0556689329436	-2.41947489398978	0.0172266638719004	0.999991050223146	-4.49881104882517
CCT6P1	-0.245490856289472	2.69161570013955	-1.33431459080488	0.184929560377162	0.999991050223146	-4.49912251554633
SLFNL1-AS1	-0.27171126047972	0.391193316481922	-1.39730133501159	0.165209718131281	0.999991050223146	-4.49991901586745
LOC101927124	-0.528143374578267	-0.422243268125421	-1.80449331275185	0.0739630545229452	0.999991050223146	-4.50023984688402
HPCAL4	0.556927652851539	-0.0426107024257561	1.87819283553817	0.063073339054135	0.999991050223146	-4.50031492637176
LOC284412	0.648810053816134	-0.677540764815762	1.89714059718817	0.0605016004145706	0.999991050223146	-4.50033816784112
GNG7	-0.110224027157696	4.164173138541	-1.33659295194488	0.184186739464867	0.999991050223146	-4.50042726733231
SNORA6	-0.32921313111061	-0.338316997677464	-1.52972105618337	0.129032734768394	0.999991050223146	-4.50051924272981
ALDH1L2	0.545144083221808	0.172587967497807	1.75336509332064	0.0823990750142516	0.999991050223146	-4.50124763470005
BOC	0.412768348914588	1.13700802000225	1.55420610060522	0.12308404571942	0.999991050223146	-4.50145777268547
HOXC5	0.339541431520043	-0.192930053239802	1.53157502690953	0.128574524860047	0.999991050223146	-4.50163584216154
MESP2	0.309583738685157	-0.088866176181734	1.50875615243608	0.134304177331232	0.999991050223146	-4.50187571625434
NFATC2	0.55919111614392	0.54847536604311	1.83209274731284	0.0697150739347092	0.999991050223146	-4.50201654448248
BTN3A2	0.121578917337976	3.84612571533461	1.34507081027484	0.181442349024027	0.999991050223146	-4.50216605311351
ST6GALNAC2	0.941348430025744	-0.830020241543572	2.18548948403021	0.0310301541076975	0.999991050223146	-4.5027915968399
SNORD35A	-0.284267227458468	-0.546104412753739	-1.44153807200128	0.152348994994208	0.999991050223146	-4.50281743583929
ESRRA	-0.109598368284946	5.89502147880812	-1.41810925268647	0.159060665727709	0.999991050223146	-4.50316711929773
PROX2	0.230119220963328	1.12365810155584	1.4054174413989	0.162790042923631	0.999991050223146	-4.50332815490811
TMEM234	0.156028668802296	3.48832527333681	1.31891040726844	0.190010898246924	0.999991050223146	-4.50350287712234
STARD5	-0.213248946603543	2.08016880400574	-1.35073360823674	0.17962644536443	0.999991050223146	-4.50367090422739
WNT4	-0.59400214603685	0.443459164655993	-1.79751564985358	0.075070368442275	0.999991050223146	-4.50384261142679
CCDC53	0.0803109989990372	5.14999288975429	1.36636712602018	0.174684344701663	0.999991050223146	-4.50387677127334
TOB1-AS1	0.268313418748638	1.58755234595137	1.41601068335547	0.159672747504317	0.999991050223146	-4.50399248382984
OOEP	-0.321708211539554	0.7568864728093	-1.53363380802688	0.128067199631655	0.999991050223146	-4.50428703275456
FGF11	0.647813816388731	-0.44363895656075	1.89650876003192	0.0605859159109579	0.999991050223146	-4.50436212873705
RNF225	0.488252595199444	0.412642818169907	1.67938283440702	0.0959912039397495	0.999991050223146	-4.50438226652294
CEBPB	0.23877191657806	5.66217179809038	1.3534101344982	0.178772939155684	0.999991050223146	-4.50449597111333
KCTD18	-0.0758290871930809	4.88655958240458	-1.35812374083444	0.177277280017847	0.999991050223146	-4.50457629325051
MIR7-1	-0.627929200717315	-1.20732819716453	-1.91128771518659	0.0586394100481531	0.999991050223146	-4.50491897846218
STYXL1	0.077318647059534	5.55036046782949	1.38795225154838	0.168030897063277	0.999991050223146	-4.50507492654986
PARM1	0.483026956837127	-0.239197915065164	1.76952500813224	0.0796511361076741	0.999991050223146	-4.50509750486165
ITGA9-AS1	-0.453396043329517	-0.632934274589791	-1.69164149699804	0.093620790002622	0.999991050223146	-4.5051360632264
ACSBG2	0.348398503735667	0.315993904747685	1.52150569416352	0.131078663011843	0.999991050223146	-4.50516504041894
LMOD1	-0.918121453579312	-1.73343961300058	-2.25353089250672	0.0262615078339675	0.999991050223146	-4.50546678586056
OXA1L	0.0589928608163941	7.08225399665541	1.43667744169255	0.153723147862183	0.999991050223146	-4.50554750916943
TCEB3-AS1	-0.312540754398016	0.402566562644542	-1.55324153237983	0.123314207766326	0.999991050223146	-4.50582798645209
STAM-AS1	0.585914122894686	-0.132203458959533	1.82111475573854	0.0713797880181615	0.999991050223146	-4.50620240042021
SNORD32A	0.38095049931671	-0.545206010052914	1.529571324407	0.129069797131482	0.999991050223146	-4.50638391360701
POF1B	-0.247003786247033	1.5326849593554	-1.37856728657293	0.170899645632237	0.999991050223146	-4.5067812327503
ZNF558	-0.0846786378591577	5.06779024692653	-1.3638555543818	0.175471294045323	0.999991050223146	-4.50692408098405
ATG101	-0.119626893341066	5.47892252298227	-1.37939784292288	0.170644274591627	0.999991050223146	-4.50714939774564
HPGD	-0.203110343506049	1.90441279131545	-1.31196318221861	0.192336395675752	0.999991050223146	-4.50764757543459
PADI2	0.200410748726886	1.37013888958856	1.35244082135054	0.179081685345004	0.999991050223146	-4.50785610739312
C11orf31	-0.100923303597392	6.48355663869003	-1.41896430193001	0.158811793595429	0.999991050223146	-4.50796709374823
FGFR3	-0.19407460228831	2.41806287841152	-1.3102657073299	0.192907816518496	0.999991050223146	-4.50816558452945
DLX1	0.289331715363234	-0.642969916966199	1.46619816596122	0.145522947943823	0.999991050223146	-4.5082239680282
PLEKHG7	0.709696165199871	-1.80332754731243	1.9289417380214	0.0563835233553938	0.999991050223146	-4.50822974927453
CCDC74A	0.191946660782473	1.14360445058646	1.35285111906232	0.178950948034103	0.999991050223146	-4.50871213571709
SNORD28	-0.273485752827013	-0.590819175993461	-1.42345593743433	0.157509356208471	0.999991050223146	-4.50871225192156
ZNF169	0.145432253521038	2.75643220104902	1.30919864800215	0.193267667541256	0.999991050223146	-4.50873806469747
GP1BA	-0.225877788091656	0.657654552182205	-1.38600092755603	0.168624328822007	0.999991050223146	-4.50877301824188
MMP19	-0.170292237815736	3.54525911286822	-1.3235774000367	0.188460515382431	0.999991050223146	-4.50877888941785
RIMBP3	-0.809150673308617	-1.28797531253324	-2.02880150577882	0.0449582910295512	0.999991050223146	-4.5088026538075
TLX2	0.92663112442322	-1.12857889240124	2.19499021879567	0.0303219859428319	0.999991050223146	-4.50883202065852
FFAR2	0.374722004950314	-0.0961410640397183	1.51737623993249	0.132116639082491	0.999991050223146	-4.50899252188903
MTMR7	0.258599913642284	1.35247837304869	1.40096716354937	0.164113437346569	0.999991050223146	-4.50949380524368
TSSK6	-0.3362374342318	2.38372918773393	-1.38942735932292	0.167583347344819	0.999991050223146	-4.50957204854657
POMT1	-0.0910835660940492	5.59521169027964	-1.37975258202427	0.170535291398231	0.999991050223146	-4.5097369270704
FOXD2	0.56881316258159	-0.282013704413327	1.7649645828586	0.0804188608390286	0.999991050223146	-4.50979890487647
MIR4292	-0.534515269907443	-0.325681654967811	-1.79353571866659	0.0757080843569602	0.999991050223146	-4.5098659816426
ZNF276	-0.134672895536552	5.09600812852415	-1.38080129488951	0.170213414337983	0.999991050223146	-4.51009811232938
TMEM99	0.0914480230190788	5.25833189251411	1.36921313280037	0.173795839230142	0.999991050223146	-4.51025995602339
TM6SF1	-0.389629069621391	0.359319265749058	-1.56151045913351	0.121352129549673	0.999991050223146	-4.510499792618
SPATS2	0.0721797736355718	6.60400978656127	1.41426263887218	0.160183970675001	0.999991050223146	-4.510552524863
LOC100294362	-0.372024391609093	0.745079225461526	-1.44184396638284	0.152262833460485	0.999991050223146	-4.51073142805801
BMS1	0.0786261932033252	6.71916348743942	1.42566161087602	0.156872790272889	0.999991050223146	-4.51102830071532
KCNT1	-0.782297180453571	-1.31040815027287	-2.04259647530547	0.0435473463479843	0.999991050223146	-4.51105358627898
EVA1C	0.307122607831956	0.12746007486641	1.46954357239006	0.144615504544758	0.999991050223146	-4.51114200818687
SHISA3	1.64009851687046	-2.63397003444627	2.56640759456704	0.0116567890445166	0.999991050223146	-4.51116449349229
MIR4523	0.842665680242842	-0.563660641269569	1.8938228603488	0.0609454385792478	0.999991050223146	-4.51193915572784
UFSP1	-0.142259851176611	3.05812234584293	-1.31301603256139	0.191982609316672	0.999991050223146	-4.51241973933014
LINC01136	0.492994825555762	0.140793399223746	1.64402262514593	0.103102560698714	0.999991050223146	-4.51266533814266
SPSB3	-0.147803370223856	5.5577422517645	-1.37823382870988	0.17100225549324	0.999991050223146	-4.51266930660558
COL5A1	-0.416561147956202	-0.153665482557923	-1.53668291788816	0.127318738638248	0.999991050223146	-4.51299936356208
GCSHP3	-0.178921860459931	1.99209340725929	-1.31641939624646	0.190842306233047	0.999991050223146	-4.51315619478883
TPTE2P5	0.412541550660945	0.892739170170472	1.55151038391271	0.123728143116362	0.999991050223146	-4.51315989551671
NOXRED1	0.446306377223221	-0.0504995567856424	1.66090436376252	0.0996561440477901	0.999991050223146	-4.51363651062475
EP400NL	-0.116833277881337	4.12056287543251	-1.333608566109	0.185160203301353	0.999991050223146	-4.5137872819246
FBXO48	-0.299711397929673	1.41564528520635	-1.44353218194378	0.151787988801171	0.999991050223146	-4.51388684480955
LOC256880	0.792402196888626	-0.0841298980884746	1.85877132157452	0.0658038427227321	0.999991050223146	-4.51405160309934
SLC5A4	-0.67846701066428	-1.32026773550199	-1.8389044069176	0.0686984883017349	0.999991050223146	-4.51405302548278
ERCC8	-0.107572878306445	3.7937909456931	-1.31190113108289	0.192357261701448	0.999991050223146	-4.51419549508334
MEX3D	0.134193510567394	4.58624738544906	1.33680397296205	0.184118053157736	0.999991050223146	-4.51455757452008
PPP1R16A	-0.112187187000688	5.965509907307	-1.4027795477686	0.163573493720248	0.999991050223146	-4.51472970320358
TLR6	0.91301955018303	-0.555656023896043	2.04018087786662	0.043791638388148	0.999991050223146	-4.51487810918694
WASH5P	-0.384611347443381	0.969173202110104	-1.49157129181432	0.138749868041896	0.999991050223146	-4.51491288572474
KLC3	-0.145109365324922	3.13548899756689	-1.29726999676335	0.197324529874467	0.999991050223146	-4.51501193278275
LRP12	0.124782802228243	4.32518813643971	1.3126714461782	0.192098346256566	0.999991050223146	-4.51509825339043
PTPN9	0.0708378044447748	5.8058495300356	1.38383277374747	0.169285571401098	0.999991050223146	-4.51527149829361
KLB	-0.213148169705252	1.14200235738294	-1.35790941481785	0.177345081378583	0.999991050223146	-4.51533992884368
PKNOX2	0.137001566688651	2.51017835848099	1.30658335490008	0.194151753119273	0.999991050223146	-4.51544736837621
TOX2	0.310254310244185	0.969312765977402	1.45398255512645	0.148874020055957	0.999991050223146	-4.5155403386384
LANCL2	-0.0773308443449547	5.22275172341886	-1.3787710657521	0.170836962822903	0.999991050223146	-4.51593999605009
HOXA11-AS	0.459313806051555	-1.08335071711457	1.59940687884191	0.112674839491825	0.999991050223146	-4.51594926316306
UGT2B7	0.422392895143038	-1.19368153106025	1.61073719720057	0.110179062411628	0.999991050223146	-4.51615224103536
CELF4	-2.00928919979674	-2.25992951441516	-2.84186790621931	0.00537036627231304	0.999991050223146	-4.51722058359377
OR8A1	-1.35615234932659	-1.6640062022464	-2.32961508545905	0.0217010913878365	0.999991050223146	-4.51722808618746
BPIFB1	-0.604642029550806	-1.2855021731549	-1.90347714309028	0.0596614610014741	0.999991050223146	-4.51740125772036
FZD9	-0.18934939495546	1.86257780781264	-1.30271494986111	0.195464960058429	0.999991050223146	-4.51755113503927
PEX12	0.0958236672869113	4.76086108324676	1.34658198036618	0.180956412228722	0.999991050223146	-4.51789225887324
CKMT1A	0.124201331520163	3.18006660053649	1.30405517705174	0.195009247744856	0.999991050223146	-4.51790155464584
TMC3	0.206885906366771	1.46278746567215	1.33891931056606	0.183430583468686	0.999991050223146	-4.51796849692281
SHF	0.384565572630457	0.166804157322993	1.54211619183816	0.125993598230252	0.999991050223146	-4.51810387613659
NLGN4Y	0.133285700189858	3.58125698791501	1.29365186541071	0.19856744182537	0.999991050223146	-4.51834256346173
C17orf104	0.446189826832249	-0.260854408860069	1.62436824156839	0.107235401213548	0.999991050223146	-4.51856497583479
ARMC4	-1.01075121360174	-1.99824632232058	-2.08921445179191	0.0390565200023885	0.999991050223146	-4.51891144809327
IL10RB-AS1	0.60520049971316	-0.777403055777178	1.78798382214701	0.0766051631697857	0.999991050223146	-4.51901850006217
LOC100507634	0.26070329546433	0.928286369378489	1.41279140833401	0.160615210042941	0.999991050223146	-4.51904594021831
NES	-0.453293276876422	-0.635930971136051	-1.56639997562018	0.12020362940628	0.999991050223146	-4.51920903322458
KLF2	0.468838698982351	0.769311315949792	1.57588633203637	0.118000002830697	0.999991050223146	-4.51933020314451
SMOC2	0.341623877939685	0.307570480909513	1.44786982300514	0.150573183597435	0.999991050223146	-4.51958066447686
PAQR7	0.699710245963514	-0.957691394690449	1.91294883526832	0.0584239563262518	0.999991050223146	-4.51959223848288
C19orf73	-0.300553113329286	0.927882455719082	-1.36602577609835	0.174791142536636	0.999991050223146	-4.51960200921049
ACAP1	0.23418562858874	1.6444950654355	1.32403076163568	0.188310413580723	0.999991050223146	-4.52027387603517
ZNF354C	0.148877248721578	3.18317015911487	1.28722040043487	0.200791112144669	0.999991050223146	-4.52054150073295
NACA	0.0628433778327953	10.2851588786526	1.46080987534979	0.146993811910306	0.999991050223146	-4.52064319114722
TMEM178A	1.46741773596989	-0.745322953475078	2.60956552206255	0.0103618164728384	0.999991050223146	-4.52069447530388
OPN3	0.303585465199633	0.893493607682396	1.40081780117477	0.164157995891206	0.999991050223146	-4.52074229348114
WHAMMP3	-0.191703540623198	2.71446567986133	-1.30271420996312	0.195465211861579	0.999991050223146	-4.52075656410107
CCDC40	-0.142337522814417	2.94257353740984	-1.29023861538753	0.199745284194199	0.999991050223146	-4.5211168322088
REM2	-0.31228875685999	0.12863285649512	-1.49040718114786	0.13905512985877	0.999991050223146	-4.52127734738102
RNF139-AS1	-0.3423411793219	0.697189154437008	-1.41814078083926	0.159051483777411	0.999991050223146	-4.52134954451851
CLUH	-0.102411285385578	7.78060264346901	-1.43273912442358	0.154843544209251	0.999991050223146	-4.52141650888389
RIMS4	0.166912818976292	2.14110166645181	1.28643735451114	0.201063102654497	0.999991050223146	-4.52160745583853
U2AF1L4	0.206044168846971	1.42222698463104	1.32745893310782	0.187178286945186	0.999991050223146	-4.52181832622617
LTBP4	-0.135565093756074	5.73171769879038	-1.38640717258387	0.168500651328101	0.999991050223146	-4.52190028349337
ARHGEF40	-0.130246349646682	3.73581014231223	-1.29451875113015	0.198269119022774	0.999991050223146	-4.5220569081297
KCNK13	1.2187950400796	-1.68630035072884	2.3517914600513	0.0205106227614027	0.999991050223146	-4.52209491066084
CHCHD6	-0.110651062433357	3.5219505237162	-1.29281330151149	0.198856334735031	0.999991050223146	-4.52279999791213
DUSP6	-0.698236592426567	-0.0316872570872322	-1.80938000811407	0.0731956535035261	0.999991050223146	-4.52317824972084
ARL15	0.136628401314576	3.12492927710935	1.28644698514686	0.201059755804495	0.999991050223146	-4.52341946441393
DISP1	0.142232417421878	3.31558320032733	1.28146106969304	0.202797984642313	0.999991050223146	-4.52353099115675
LOC100288181	-0.245773834935177	1.2133971766873	-1.39231825374222	0.166708880151342	0.999991050223146	-4.52361145370526
SIVA1	-0.112588330239284	5.6534869333055	-1.38849318663456	0.167866671064159	0.999991050223146	-4.52390361248458
NUDT6	-0.150027992455374	2.2644515024535	-1.28198021967575	0.202616478432927	0.999991050223146	-4.52390545863904
CRACR2A	-0.541757471210064	-1.29109457047234	-1.67601366688285	0.0966511537261807	0.999991050223146	-4.5239545159408
RNF216P1	0.112862739634041	3.27166227600674	1.28187687445022	0.202652600617252	0.999991050223146	-4.52417878292508
HOXC13-AS	0.191826622506051	3.27294570167197	1.27971740705773	0.203408486428379	0.999991050223146	-4.52441117692177
BCRP2	-0.209414025147124	1.21917523313931	-1.32045298024009	0.189497402271231	0.999991050223146	-4.52473978990302
MLANA	-0.757922524677398	-0.932621243304474	-1.922824914184	0.0571567134981779	0.999991050223146	-4.52477871229796
SEC14L2	-0.141844073143663	2.58962673722339	-1.27780317530461	0.204080270173923	0.999991050223146	-4.52482267134442
ADGRB2	-0.204185795267318	1.87510993296019	-1.29600633150803	0.197757970333568	0.999991050223146	-4.52483244970232
BCAS4	-0.187957932121243	2.83462797149065	-1.28459441109166	0.201704323382844	0.999991050223146	-4.52494730546509
HYKK	0.137514239244442	2.88811458260653	1.27822798329754	0.203931046178164	0.999991050223146	-4.52496051676713
TTR	0.219455838393427	1.16144807437034	1.33865426823719	0.183516614518767	0.999991050223146	-4.52510861440533
PTCH2	0.289060348528548	0.427396401563294	1.36673244494452	0.174570102436048	0.999991050223146	-4.52512216733194
SERPINF1	-0.242043482524485	0.892849923397263	-1.33753035876622	0.183881765173282	0.999991050223146	-4.52515510065388
PAFAH1B1	0.0595811014168053	7.67360640618224	1.41971006634187	0.158594974198459	0.999991050223146	-4.52524813906707
CAMK1D	-0.699214286613586	0.152770420847332	-1.77413054109573	0.0788819593536903	0.999991050223146	-4.525482208808
TMEM139	0.383659546777522	0.347193072966786	1.51119547137738	0.13368228410448	0.999991050223146	-4.52555745989545
PRR5	-0.13973245839861	3.02088224352531	-1.28626138864191	0.201124261779643	0.999991050223146	-4.52572707153301
FBXO36	-0.166501499002274	2.10656933296374	-1.28156744569109	0.202760783482138	0.999991050223146	-4.52579345596455
MUC1	-0.461411234654325	-0.0679435544011919	-1.59171584446976	0.114394577911888	0.999991050223146	-4.52591845990317
SNORD14D	-0.591690349001462	0.22902785046594	-1.64289157661574	0.103336858535279	0.999991050223146	-4.52639019217638
GPR176	-0.107123866590894	3.8119263798762	-1.2996756040362	0.19650134985148	0.999991050223146	-4.52647077758981
PPP1R9A	-0.1064632597917	4.1955934771041	-1.30631102297233	0.194243986201084	0.999991050223146	-4.52652765760126
PLA2G4B	-0.282244610955935	1.03481507357338	-1.35013055544432	0.179819173627903	0.999991050223146	-4.52669961380842
CSNK1E	2.508486067839	-2.39543143436658	2.90083077659253	0.00451717277867748	0.999991050223146	-4.52701493084349
FMNL2	-0.281026597781141	0.798691221089807	-1.34159568743811	0.182563545703482	0.999991050223146	-4.52728668379108
DBIL5P	-0.178224091340192	1.92908987262338	-1.28706096165437	0.200846471018862	0.999991050223146	-4.52760402178754
CRTAP	0.0789236431747877	6.65836055066952	1.40554555002164	0.16275206803977	0.999991050223146	-4.52785245340441
TUBB1	0.44935814252133	-0.149141584347748	1.53199013620864	0.128472106271902	0.999991050223146	-4.5279251604386
ATP6V1C2	0.328865113397699	0.306972162781511	1.44406224291327	0.151639134589276	0.999991050223146	-4.52793148013442
PCSK7	-0.112350105387065	5.35501994727346	-1.36415530744489	0.175377231886914	0.999991050223146	-4.5279893527785
NRL	0.246582078937785	1.02557229888722	1.38332011715147	0.169442209081023	0.999991050223146	-4.52806823061899
TTC28	0.161095761855526	2.94935008926251	1.27047723530642	0.206666369869252	0.999991050223146	-4.52834599808637
METTL21B	0.103259260817719	3.51758990761805	1.28883005937003	0.200232853391579	0.999991050223146	-4.52870299180059
RPL13AP5	-0.18019111151098	2.13997722103111	-1.28287193171976	0.202304996526737	0.999991050223146	-4.52890277501003
PNPLA3	0.260277609296993	0.363833951600553	1.35581480353577	0.178008736352217	0.999991050223146	-4.52891173905839
ACBD7	0.161913859333914	2.67605586183817	1.26878225511613	0.207268129776445	0.999991050223146	-4.52913424703784
SNAPC4	-0.124731570090511	4.88288853189519	-1.3695385414098	0.173694467200785	0.999991050223146	-4.52932137992778
FABP6	0.698321921512003	-0.892701387388635	1.81655904494159	0.0720802551458942	0.999991050223146	-4.52938932700281
ANGPTL6	0.482879013360107	-0.453133024544465	1.56852487890399	0.119707207935858	0.999991050223146	-4.52939163787967
GPX3	-0.741766506695402	-1.52752590033703	-1.87308952546061	0.0637814600709067	0.999991050223146	-4.52961441123226
HR	-0.725348520288656	-1.64756673307858	-1.88889011875174	0.0616103819723209	0.999991050223146	-4.52975104878556
LINC00921	-0.257150656568353	1.17633120947838	-1.31571423730908	0.191078154817693	0.999991050223146	-4.52977024989193
TMEM104	-0.0934527209137253	4.79359804927384	-1.33815348715337	0.183679247599545	0.999991050223146	-4.529828836509
DPY19L2P3	-0.779294677183416	-0.626388002783849	-1.97701230088486	0.0506092289596486	0.999991050223146	-4.53063072830815
C19orf66	-0.208202054965876	2.35629122938924	-1.26648168245037	0.208086951075111	0.999991050223146	-4.53063508797354
LRGUK	-0.488829749352615	-0.579602007456725	-1.63340418132692	0.105319123605116	0.999991050223146	-4.53081505409658
TUBA3D	0.211755033616633	0.55942750725635	1.3099325796898	0.193020105576711	0.999991050223146	-4.5309065353211
FAM122C	0.172869983175145	2.69256537837669	1.27117968779326	0.206417359172535	0.999991050223146	-4.53092801145461
PELI2	0.173205665839079	3.95447816161674	1.26565479912152	0.208381836233616	0.999991050223146	-4.53134202050695
C4orf19	-0.824576705929693	-1.24602133144483	-1.98461353860219	0.0497438025541003	0.999991050223146	-4.53143579707764
TRAF5	0.277134974914336	0.3855871553837	1.34185068376126	0.182481098254807	0.999991050223146	-4.53178767695924
HYDIN	0.174243005702148	1.01706230663899	1.28903920144575	0.200160403579241	0.999991050223146	-4.53189722483503
SEC14L1P1	0.185529665294626	1.44078187065549	1.2911620812729	0.199426105668918	0.999991050223146	-4.53241331633427
TRIM62	0.107615305889849	4.22561715353153	1.2902027360173	0.199757692851559	0.999991050223146	-4.53244322116207
VEGFB	-0.185571557402179	2.06538412422785	-1.2633641839912	0.209200324893962	0.999991050223146	-4.53265414514727
STRADB	0.0960004566339689	5.44989377537486	1.35925607815747	0.176919393594241	0.999991050223146	-4.53266051568601
RAD23A	-0.0659903038631091	7.3930405164634	-1.41458520328071	0.160089541030949	0.999991050223146	-4.53269858577727
CREG1	0.0970350855962687	7.03046474638732	1.39943607425357	0.164570638022235	0.999991050223146	-4.53286544509671
NCOA1	0.0672138473730044	6.77862943410083	1.40012611018431	0.164364465183757	0.999991050223146	-4.53288420450233
MECOM	0.318118349990667	0.00888989038631227	1.41017203810746	0.161385187262678	0.999991050223146	-4.53296982743168
SLC8B1	-0.0949395638195689	4.59370917402462	-1.30564931423245	0.194468228867366	0.999991050223146	-4.53331752752465
HSPB6	0.621926639757537	-0.417265871636509	1.73335801801152	0.0859086973486748	0.999991050223146	-4.53350035633714
LOC100128770	-0.303716374427805	1.09454241934141	-1.34332801544698	0.182003986429242	0.999991050223146	-4.5337141342257
SCNM1	0.263227345632289	0.70160059430761	1.35437944184107	0.17846459649641	0.999991050223146	-4.53382753488142
UGT1A3	1.41573481511437	-2.58500034025361	2.31760482589537	0.0223709506308104	0.999991050223146	-4.53389473922604
LOC100128573	-1.11818206822542	-1.92494403342651	-2.1821562848005	0.0312819938489703	0.999991050223146	-4.53398297785166
BET1	0.133690435717424	5.15230238920901	1.32152249608339	0.189141988100195	0.999991050223146	-4.5342792401522
IFIT1	1.01779078415162	0.651767166040267	1.42095418037766	0.158233773244001	0.999991050223146	-4.53479896871529
LOC100499484	0.464768720826187	-0.0769126353159086	1.52658466414644	0.129810823553475	0.999991050223146	-4.53516015837598
LOC101927482	0.206997720600166	1.05834092000653	1.27768311109187	0.204122460208047	0.999991050223146	-4.53533519612641
PPDPF	-0.104865539294232	7.99732274098668	-1.41404344720773	0.160248162658234	0.999991050223146	-4.53554629867975
C7orf31	-0.510234741166	-0.799714330180637	-1.63459249000754	0.105069178449146	0.999991050223146	-4.53584366314829
SNORA52	-0.348142492956981	-0.952015069421582	-1.3607091164142	0.176460946464534	0.999991050223146	-4.53587429008144
KLKB1	0.433741317414098	-1.15546054916326	1.49687016510859	0.137366966969697	0.999991050223146	-4.53627541757643
PLD4	-1.41533513213595	-1.77855777730164	-2.19310225227075	0.0304615800939526	0.999991050223146	-4.5362777910438
TONSL-AS1	-0.323025994289077	0.106821586638196	-1.38401197441739	0.169230844208084	0.999991050223146	-4.53628633879406
DDX25	1.37406126676334	-2.30055071072489	2.3551432732154	0.0203358069253195	0.999991050223146	-4.53639762421286
MMACHC	0.0825887388670008	4.35207373465454	1.34423375444024	0.181711937730393	0.999991050223146	-4.53648159867105
MRPL55	-0.119627047228577	5.19278724820558	-1.34847136209367	0.180350235615348	0.999991050223146	-4.53704731294283
ZNF354B	-0.155024372459035	3.68068151123392	-1.27361310576924	0.205556450988128	0.999991050223146	-4.53709808155866
PRPF18	0.0800292748154785	4.98613898557347	1.33327700359523	0.185268592001555	0.999991050223146	-4.5371567808798
MYH7B	-0.267848134858534	1.43596669070923	-1.30912352843272	0.193293019404769	0.999991050223146	-4.53722391074046
EFHB	0.986535990176078	-1.07039684056384	2.04467018044461	0.0433385623123602	0.999991050223146	-4.53738610470082
ITGA10	-0.250754125642623	0.622039013675725	-1.29674133858351	0.197505775135658	0.999991050223146	-4.53753672025773
SRGAP2D	0.634280368352107	-0.388662041708698	1.75611394797391	0.0819262144529422	0.999991050223146	-4.53756877791164
LARGE	0.146928659628534	2.99682585313423	1.25099068476711	0.213662511923732	0.999991050223146	-4.53766340272999
MKNK1-AS1	-0.716812076495754	-1.18269956996501	-1.86705201278651	0.0646277948138762	0.999991050223146	-4.53770563627083
LOX	0.615361306369471	-0.536684734695787	1.61854224271294	0.108485719155096	0.999991050223146	-4.53777552138126
USP31	-0.0937600800068612	5.48424103656646	-1.3645718382713	0.175246588343366	0.999991050223146	-4.53792071413064
CCDC102B	0.371460012783763	0.0216681662985349	1.43350212237303	0.154625992145882	0.999991050223146	-4.53799440203108
SPINK1	1.64723071321674	-2.78045071959518	2.55906847538436	0.0118909503388696	0.999991050223146	-4.53806602766525
CCDC13	-0.890465861773031	-1.10535861145831	-1.86260710236738	0.065256868567782	0.999991050223146	-4.53836131749357
CYP4F30P	0.394771979170663	-0.636011392724106	1.37539190514299	0.17187865623199	0.999991050223146	-4.53839713218956
C6orf201	-0.531978996827594	-0.684074603671735	-1.52871435953834	0.129282078756728	0.999991050223146	-4.53851669220885
SEPT8	0.084037618204337	5.91854175275899	1.37450265071987	0.172153586075456	0.999991050223146	-4.53857807753471
CD101	0.43202886408268	-0.169542279632555	1.54323685289053	0.125721636217646	0.999991050223146	-4.5386233361179
TMEM108	0.900694155203296	-1.60159201672259	1.95877849986806	0.0527374847799865	0.999991050223146	-4.53867108892332
SNORD78	-0.259698737981402	-0.175683779516611	-1.27613483828195	0.204667093105378	0.999991050223146	-4.53871983280297
BCAS3	0.0832312855081456	4.6324093511171	1.30759701745089	0.193808733444256	0.999991050223146	-4.53873880793724
MAP1A	-0.15554183182802	2.16195093131076	-1.2522298275349	0.21321253337682	0.999991050223146	-4.5388458947899
EPX	-0.583932566174592	-1.11517867210384	-1.67060919589055	0.0977174593608644	0.999991050223146	-4.53920845285215
ALKBH7	-0.1279686829758	5.60447032310396	-1.34944417573159	0.180038721730312	0.999991050223146	-4.53935339679441
DKKL1	0.855633757919077	-1.26352045097223	1.88230466182069	0.0625075978245395	0.999991050223146	-4.53973624714132
HIST1H1E	-0.393644718179042	0.280663330220208	-1.40155072331697	0.163939435394592	0.999991050223146	-4.53983053521381
ATP2A1-AS1	0.226435346523133	1.01408267127579	1.28764819844784	0.200642631825975	0.999991050223146	-4.54002595570846
CCDC116	0.948568135952633	-1.23987853954235	2.00382325527712	0.0476126277783111	0.999991050223146	-4.54006707247157
LOC102546298	0.59781046465148	-0.552710705604762	1.61515595216865	0.109217809647544	0.999991050223146	-4.54023477497851
LOC388849	-1.00034260990135	-2.25916834208504	-1.99337990498874	0.048761379730918	0.999991050223146	-4.54029106857942
EPS8L2	-0.12374691280164	6.5686791800523	-1.38847382493296	0.167872547099152	0.999991050223146	-4.54038966248545
DRAM1	-0.106492543406672	4.22306988917744	-1.28648374450804	0.201046981526376	0.999991050223146	-4.54047308542888
ZSCAN4	-2.82586922797595	-4.51572784556393	-2.8377380892254	0.00543533311601362	0.999991050223146	-4.5405521391338
LOC100128568	-0.816382631416184	-2.04734546007741	-1.92058488739925	0.057442089857317	0.999991050223146	-4.54067863688056
GMNC	0.567587066122553	-1.45586681668155	1.59400562020487	0.113880400947565	0.999991050223146	-4.54082577404964
EBF4	-0.487439899202896	-0.654571179953073	-1.50616411551941	0.134967488875811	0.999991050223146	-4.54094069722065
ACAA2	0.127833314804397	2.93705251896421	1.25730727967675	0.211375966840133	0.999991050223146	-4.54105476297343
CDRT15P1	-0.563889125002503	-0.651699292271581	-1.56591342472241	0.120317527446623	0.999991050223146	-4.54134731150292
POU5F1B	-0.546488140858374	-0.440135188617334	-1.56050688551042	0.121588932409057	0.999991050223146	-4.541420431808
MASP2	-0.188364434163447	1.58241610743549	-1.24165850601909	0.217073707925665	0.999991050223146	-4.54143098349523
MLXIPL	-0.2168388468548	2.10064076921031	-1.25573788048467	0.211942392045554	0.999991050223146	-4.54148658106349
PXMP2	0.180642083945062	1.67342343835058	1.2501845141169	0.213955635130219	0.999991050223146	-4.54149608567592
TG	-1.04892747606441	-1.10494598450896	-2.07848289776955	0.0400533703342259	0.999991050223146	-4.54153474245325
OGFRP1	0.2822936483593	0.042422681924524	1.34150397947374	0.182593204301658	0.999991050223146	-4.54154648025824
CHST5	0.521820913275	-0.961864373088151	1.55617809614544	0.122614553552041	0.999991050223146	-4.54176527415693
C8orf34	-0.477574087740613	-0.851984882946443	-1.55892059139046	0.121963980957034	0.999991050223146	-4.54179602407578
NEK10	-0.324990044543591	0.323462049051319	-1.37305550998427	0.172601710100698	0.999991050223146	-4.5418055990264
GNAS-AS1	-1.78388732982636	-2.23966893714718	-2.60397914130695	0.0105217856660616	0.999991050223146	-4.54219374081925
CMC4	-0.149500006474649	2.55967261926427	-1.24029671192126	0.217574788575754	0.999991050223146	-4.54231354055561
ZNF420	0.129758099445903	4.38365431228228	1.28213600427607	0.202562036140814	0.999991050223146	-4.54233798763103
ZNF663P	0.50839947754333	-1.2566434781431	1.52440326784997	0.130354167599751	0.999991050223146	-4.5427995734923
SALL4	-0.821785645182489	-2.46041952754996	-1.7050582607491	0.0910812410187453	0.999991050223146	-4.54284099250215
SIK3	-0.170712377932605	4.54638432413231	-1.27844901338419	0.203853435912878	0.999991050223146	-4.54291065841036
MEF2B	1.27411103968633	-2.06273914110911	2.19354026792882	0.0304291439276789	0.999991050223146	-4.54300849602189
PDE4A	0.340220169373632	-0.01564866531644	1.33508199166291	0.184679111744843	0.999991050223146	-4.54303052498499
PAGE1	-0.313485786915793	0.150876491913316	-1.37356330764418	0.172444363988521	0.999991050223146	-4.54305088026972
PGLYRP1	-0.913606970340461	-2.32603641576877	-1.86975247787505	0.0642480906369833	0.999991050223146	-4.54308588499465
RNF112	-0.96112811464013	-1.3431812793818	-1.911973801577	0.0585503410098168	0.999991050223146	-4.54309397303188
SETD9	-0.15210597805314	2.63008786584214	-1.23936525278153	0.217918010175144	0.999991050223146	-4.54314975011768
CCDC177	-0.639053742193967	-2.30012941550508	-1.59952932094164	0.112647629108962	0.999991050223146	-4.54338219248621
ACY1	-0.231566910281063	2.34742749394019	-1.23735448666302	0.218660277163949	0.999991050223146	-4.54354216916523
TRAIP	-0.126660771318997	3.70997096778919	-1.2761385485288	0.204665786679348	0.999991050223146	-4.54372307708849
PKHD1L1	0.296517167373612	0.460183405668249	1.35682961908436	0.177686969271892	0.999991050223146	-4.54373426261338
ZNF750	0.868792688830888	-1.94708949862648	1.81189488533809	0.0728033015106817	0.999991050223146	-4.5438616855315
LINC00701	0.493176434329535	0.00708754491165132	1.57976879245252	0.117107448716687	0.999991050223146	-4.54399501937124
LOC100506207	0.209333438005067	1.53726636532092	1.26443739987184	0.208816547007332	0.999991050223146	-4.54416104345988
TCAP	-0.532141030068168	-1.04022897397761	-1.66570843304256	0.0986926057173624	0.999991050223146	-4.54423106682465
ANGPTL4	-0.64628448586352	-0.51051465060303	-1.65491977846441	0.100867083212916	0.999991050223146	-4.54423616214849
LPPR2	-0.0888711390612098	6.79082202580113	-1.38728022163718	0.168235093344955	0.999991050223146	-4.54424617727101
PFDN5	0.0992912475137864	7.16367382028399	1.39340866837758	0.166379945317887	0.999991050223146	-4.54429452077139
PROSER2-AS1	-0.399419005796073	-0.393636828881093	-1.4666160004603	0.14540936906701	0.999991050223146	-4.54448455829073
UBQLNL	0.914295058251392	-1.44647084324168	1.96958003295174	0.0514677521929932	0.999991050223146	-4.54454226870221
NHLH1	-1.23922066328822	-1.75418209107891	-2.07411916086595	0.0404649322162369	0.999991050223146	-4.54492483931293
KLC1	0.0547070007433641	6.69159842624561	1.38199591409869	0.169847317590846	0.999991050223146	-4.54498699956953
GYG2P1	-0.482698108931032	-0.875483545875147	-1.54725793102798	0.124749617167552	0.999991050223146	-4.5450204867263
PABPC5	0.129277364018339	3.72605978311473	1.25855921767812	0.210924915646217	0.999991050223146	-4.5451770111511
FLJ12825	-0.401918745850066	0.33491547908844	-1.37842591251685	0.17094314278524	0.999991050223146	-4.54535870467314
NSUN5P2	0.894691050079891	-1.92954223998081	1.82835288695139	0.0702785233225519	0.999991050223146	-4.54540429505845
RN7SL1	-0.527432775215017	1.12979421014408	-1.29909101257853	0.196701157495977	0.999991050223146	-4.54550033947212
NPR3	-1.20092242485317	-2.23595001558531	-2.04623849571969	0.0431812318545911	0.999991050223146	-4.54556504661616
ZFP2	-0.270606478027321	1.36937793510918	-1.32682760270822	0.18738639507574	0.999991050223146	-4.5456368373354
HRH3	-0.537226146190932	-1.65272492197177	-1.53758521465936	0.127097916001937	0.999991050223146	-4.54583556765853
HNRNPUL2	-0.0896171883499051	5.31336113019574	-1.34682303419206	0.180878988869656	0.999991050223146	-4.54583895505922
MIP	0.443454403692482	-0.925447679959859	1.50351108209826	0.135649065435233	0.999991050223146	-4.54604062145714
CHRNE	-0.573221726382713	-0.632060603030102	-1.62289340184201	0.107550817213598	0.999991050223146	-4.54604359994747
FAXC	0.114621707947744	3.23218336503504	1.24868936635067	0.214500048500706	0.999991050223146	-4.54610864741301
ESPNP	-0.526034082812743	-1.305154639266	-1.53401860343052	0.127972553570138	0.999991050223146	-4.54618279074747
ACER3	0.0960347055525652	5.17861989967558	1.33183232548362	0.185741416732414	0.999991050223146	-4.54622555807361
TSPAN12	-0.556902737513871	-0.252748712308915	-1.5648296221318	0.120571545763312	0.999991050223146	-4.5462332363566
SARS	0.0688114584112718	8.72988867275998	1.41312052214074	0.160518664767393	0.999991050223146	-4.54643558526385
NCOA5	0.0690062723529437	6.00606521697177	1.37725129255396	0.171304868261554	0.999991050223146	-4.54645078379336
FBXO44	-0.10815366647339	5.08688273890462	-1.31857496799269	0.19012269766201	0.999991050223146	-4.54667639471409
FCGR2A	0.491818949279238	-0.682726062245872	1.52837530619467	0.12936614267163	0.999991050223146	-4.54674321601626
NRGN	0.168104677488983	2.02901506287399	1.22884560597835	0.221821686930596	0.999991050223146	-4.54681090388562
RASGRP1	-0.249112951182327	0.993917676778834	-1.27407687834162	0.205392675557682	0.999991050223146	-4.54686863729854
NUDT7	-0.175578850122396	2.26984841421456	-1.23079420094844	0.221094786040966	0.999991050223146	-4.54686920835199
KSR1	-0.698419020470116	-0.0473916622935932	-1.64805972473738	0.102269762466806	0.999991050223146	-4.54694086287575
PPAPDC1A	0.62354945631066	-1.69025103225902	1.66022793064552	0.0997924233826224	0.999991050223146	-4.54695843960563
STC1	0.450760552777306	-0.345945719656388	1.32603270384219	0.187648667279951	0.999991050223146	-4.54700818074198
GLE1	0.0520765205727303	6.90161543411243	1.38683476005335	0.1683705509136	0.999991050223146	-4.54719846114219
IFIT2	0.614707878155124	2.22947242826284	1.24921406072623	0.214308881493248	0.999991050223146	-4.54721779930258
URAHP	-0.468463817622963	1.66235183141266	-1.32786230971299	0.187045410839796	0.999991050223146	-4.54723379198086
FLJ36777	-0.164838765105635	1.96290896399763	-1.2382401691747	0.218333104044333	0.999991050223146	-4.54725697044556
TIMP3	-2.00745917910834	-3.21302708188806	-2.43904004841875	0.0163688477693919	0.999991050223146	-4.5474378053005
SNORA71B	-0.633394868431488	-1.74674730705641	-1.54535753879985	0.125208257657253	0.999991050223146	-4.5474474113049
CEP135	-0.134092514478386	3.76553530088372	-1.26782061792714	0.207610107470794	0.999991050223146	-4.54754470012257
ALDH1L1	-0.71381980365277	-0.862733231053869	-1.63875727125525	0.104196938085302	0.999991050223146	-4.54762599354367
SYNE1	0.22816638668993	1.66156994480103	1.24889467156765	0.214425232810869	0.999991050223146	-4.54763033199495
LRRIQ3	0.641014775462163	-0.769714183234614	1.66476346001225	0.0988815380370618	0.999991050223146	-4.54768813142388
RWDD1	0.0827233149631992	5.8115976146251	1.35772051524826	0.177404855398435	0.999991050223146	-4.54772807252995
CPLX3	-0.716085599949945	-1.48440630658138	-1.69661146621934	0.0926734291040316	0.999991050223146	-4.54781104435518
MUC19	-0.581847471114129	-1.33093359347011	-1.58030145698142	0.116985412779261	0.999991050223146	-4.54788141579136
ARHGAP42	0.241472111028782	2.29338558054831	1.24062526570493	0.217453818031991	0.999991050223146	-4.54799632517819
PSMD5-AS1	0.129916257493541	3.33848438313004	1.24057011389977	0.217474121003603	0.999991050223146	-4.54827091752058
OLFM2	-0.165049915895867	2.58198968680855	-1.22628991207998	0.22277768854501	0.999991050223146	-4.54832610421825
SRL	-0.726896484039098	-1.5917273655327	-1.69311154850515	0.0933397561841985	0.999991050223146	-4.54836405400006
EDN1	1.08998538089894	-1.71037330770717	1.82841358497472	0.0702693483678998	0.999991050223146	-4.54842446693787
HES4	0.220812744663765	4.54470015372673	1.28671164889153	0.200967795673653	0.999991050223146	-4.54859069273012
MIR200A	-1.40220849523368	-1.49769276117285	-2.07342711592644	0.04053053470723	0.999991050223146	-4.54882764550378
SNORD75	0.958356707188443	-3.05227590004103	1.7612085830627	0.0810557326379681	0.999991050223146	-4.54904094414072
MSANTD2	0.126498690091914	3.4170892913755	1.24373628908601	0.216310797557479	0.999991050223146	-4.54912285748443
FSD1L	0.186379417054475	3.1245050197208	1.22754285322234	0.222308631169815	0.999991050223146	-4.54918180121474
SSTR5-AS1	-0.67025356201813	-1.4190360686482	-1.67259913256219	0.0973237400249698	0.999991050223146	-4.54928937565088
ARTN	0.185745886189778	2.55860319795389	1.22330787988101	0.223896945480356	0.999991050223146	-4.54935793081604
CHRNA10	-0.322235279194454	0.38839240831411	-1.32671833526862	0.18742243094614	0.999991050223146	-4.5494386167976
IL27RA	-0.556225175349524	-1.3225307424555	-1.4737923230466	0.14346937408981	0.999991050223146	-4.54948966782381
GGT6	-0.593778916555767	-2.05387775093376	-1.54900471925176	0.124329220155068	0.999991050223146	-4.54953712552363
FAR2	-0.283898312136942	0.409458100100682	-1.29125427013649	0.199394263086108	0.999991050223146	-4.54965499251415
DEGS2	0.521829953642937	-1.05977195416875	1.57211223824764	0.118872823137271	0.999991050223146	-4.54968965899752
PRKCA	-0.140251952522388	3.77346017399047	-1.25206456914116	0.213272504691561	0.999991050223146	-4.54979870540726
IGSF6	-0.966812602309163	-1.54872332385551	-1.91411643257208	0.0582729138021208	0.999991050223146	-4.54986927588893
CSAG1	0.0854523619449443	5.0041991690675	1.31306131171744	0.191967405179005	0.999991050223146	-4.54998056844102
LXN	0.463388118711984	-0.298573253453935	1.40871378357569	0.161815071779535	0.999991050223146	-4.55011325771116
PDXP	0.348457313299093	0.573886298630461	1.2846346324454	0.201690312928201	0.999991050223146	-4.5501347642881
BNIPL	-0.465738386076746	0.258197736952853	-1.4494439922269	0.150134183169674	0.999991050223146	-4.55019581079608
BAG2	0.118677444795384	3.90570938804117	1.2703061899038	0.20672703680985	0.999991050223146	-4.55023983865604
TMEM260	0.0943677011775597	4.91686785449645	1.30340686376118	0.195229592464857	0.999991050223146	-4.55027592781737
TPGS2	0.0775924737825742	6.43684421214992	1.37269661258189	0.172712983652953	0.999991050223146	-4.55028616666469
WSCD1	-0.658525705059016	-1.69467543504277	-1.63321764182208	0.105358403158421	0.999991050223146	-4.55036792559411
SNORD10	-0.209054436690897	-0.0496485629185603	-1.23555599542681	0.219325742516267	0.999991050223146	-4.55046267327159
LYPLAL1-AS1	-0.655969389680488	-1.37629054658734	-1.60971608370089	0.110402156033393	0.999991050223146	-4.55066861958089
TCP10L	0.689213484600139	-1.55206682832255	1.68547383647784	0.0948073890244103	0.999991050223146	-4.55074637943067
C16orf96	0.404611763902546	-0.00935279651069102	1.4308064732258	0.155395651886557	0.999991050223146	-4.55086999727284
GUSBP4	0.114924140366238	3.26931966180105	1.23396534055786	0.219915533332011	0.999991050223146	-4.55088549227451
FAHD2B	0.170718974562352	1.74759812573059	1.22231196947758	0.22427165086952	0.999991050223146	-4.55088573184929
CDC42EP2	-0.171383451838055	2.97889141143733	-1.24127241251026	0.217215687868557	0.999991050223146	-4.55092300946627
GAREML	0.147294779909815	2.80723078830118	1.23146726149143	0.220844111317163	0.999991050223146	-4.55099597546556
TSPAN3	0.0784530073846801	6.75734577572867	1.38383654791888	0.169284418644973	0.999991050223146	-4.5513270476937
WTH3DI	-0.212226649506389	1.47652075590062	-1.22647486596656	0.222708403118042	0.999991050223146	-4.55144900935003
KLHL13	0.152648403845614	1.94386056827943	1.21928753181061	0.225412363341347	0.999991050223146	-4.55176033089204
RNF224	-0.19260523587796	1.96706481190598	-1.21597226241011	0.226667587554075	0.999991050223146	-4.55189788697963
KIF17	-0.591987898886993	-1.18233640759556	-1.56962327882685	0.119451238134389	0.999991050223146	-4.55197255661476
TMCC3	-0.438364209329279	-0.629437305455195	-1.41792908164648	0.159113144779806	0.999991050223146	-4.55197697185393
FAM153A	-1.9506814589242	-3.70207859897093	-2.49222781043682	0.014226096347015	0.999991050223146	-4.55202827519233
ICA1	0.0673076924833254	5.91123849515103	1.3479821431599	0.180507046402282	0.999991050223146	-4.55207345360617
FAM86DP	0.111644367082579	3.52714294323053	1.25366803129761	0.212691138636756	0.999991050223146	-4.55214220893375
TMEM204	-0.92256407720998	-1.75072079151475	-1.78629740896161	0.0768793887099522	0.999991050223146	-4.55214470664665
IFI6	-0.17022029919105	2.91777375065257	-1.22177256447907	0.224474788470899	0.999991050223146	-4.5522350586987
WTAPP1	1.00953687234795	-3.1997571167277	2.02344605679067	0.0455164843169103	0.999991050223146	-4.55227345097532
ARHGAP33	-0.140626454268269	4.45698033792407	-1.30202047238968	0.195701411761082	0.999991050223146	-4.55228879935053
LINC01512	1.01036773088213	0.874436683707452	1.67452751062262	0.0969434282170561	0.999991050223146	-4.55243919306358
LINC00202-1	-0.727564669456163	-1.42425790358331	-1.74385182944064	0.0840529036741487	0.999991050223146	-4.55256713413487
DACT3	0.244009814556249	0.712132503762207	1.26982367848734	0.206898246182479	0.999991050223146	-4.5526367646764
MIR1304	-0.356941856548994	-0.132857172802469	-1.34808219688867	0.180474967535127	0.999991050223146	-4.55265272601393
ZNF781	-0.222969453927107	1.02736464897899	-1.23807785894873	0.218393035098099	0.999991050223146	-4.55278965303704
TGM3	-0.243189456356179	0.433296389408468	-1.2458527752742	0.215535690514163	0.999991050223146	-4.55291774152774
LUM	-0.98998221400785	-2.28702084311754	-1.78564042104067	0.0769864400865427	0.999991050223146	-4.55344810619635
ABCD4	-0.0757271856404413	4.85355582751173	-1.29897583468461	0.196740541959545	0.999991050223146	-4.55347234714189
EFNB3	-0.276037346527575	1.06687355428158	-1.25459691390292	0.212354885688661	0.999991050223146	-4.5535651655918
SP9	1.38674278366877	-2.65088648200417	2.11929157214741	0.0363757644414204	0.999991050223146	-4.55361580237784
RANGRF	0.446910838820003	-0.544820449581196	1.41507384875392	0.159946573016648	0.999991050223146	-4.55373494849591
PEX6	-0.0922201478457065	5.44094732520592	-1.33928557648051	0.183311745758792	0.999991050223146	-4.55377792367159
LINC01164	-0.647343231382497	-0.545416438872459	-1.53518892756622	0.127685034153549	0.999991050223146	-4.55386230305262
ADRA2C	0.313557609053506	0.471604746926689	1.31681490046179	0.19071012041124	0.999991050223146	-4.55387149796717
DFNB59	0.273913336400059	0.465730601742292	1.25414264750893	0.212519280190815	0.999991050223146	-4.55387898363483
CRYGS	0.428188792883832	-0.289626534567432	1.41488616704238	0.160001473394927	0.999991050223146	-4.55416430951201
LOC100132111	0.363688925781788	0.215904874797686	1.33212255349136	0.185646356255863	0.999991050223146	-4.55416687240445
LRRTM2	-1.17004125077506	-2.1563280504402	-1.87860178749912	0.0630168803169453	0.999991050223146	-4.55425076613581
CCNB3	-0.209969785042621	1.29637502961926	-1.22384256308255	0.223695961466695	0.999991050223146	-4.55434930696351
UNC5C	-0.243137572390081	1.08965527799809	-1.22724623691913	0.222419609108509	0.999991050223146	-4.55438649275052
SLC16A3	-0.160607555986576	1.99920038531973	-1.21881129826788	0.225592364218835	0.999991050223146	-4.55444526717138
SLC6A16	-0.330058106749704	-0.292009366032512	-1.30064106758062	0.196171693989169	0.999991050223146	-4.55452708401531
ARNT2	-0.109293835519174	4.31692372909211	-1.26677531999419	0.207982307193686	0.999991050223146	-4.55474864138263
SLC4A11	-0.16703543760221	3.29540898654231	-1.2132654466277	0.227696182621461	0.999991050223146	-4.55483449988796
TNFRSF18	-0.520785637208109	-1.24377106407427	-1.44575557251799	0.151164361112341	0.999991050223146	-4.55494146091029
MIR6758	-1.3600950974608	-1.14847990201711	-2.11581754867497	0.0366770541557529	0.999991050223146	-4.55498326752835
CASC10	0.817729793013864	-1.486913489555	1.7641073772404	0.0805638454697056	0.999991050223146	-4.55504133117812
RPL34-AS1	1.41947293110126	-1.83458024610431	2.07612392232255	0.0402754056300924	0.999991050223146	-4.55510883534859
LOC101927418	1.45384146052248	-2.49522487627931	2.13517893091962	0.0350250149625875	0.999991050223146	-4.5551258487933
DNAJC6	0.160533981577641	3.03390405325833	1.20743626176327	0.229922727713434	0.999991050223146	-4.5551573058135
RBPMS-AS1	0.443136793321744	-0.649060492595054	1.41544404983903	0.159838324684395	0.999991050223146	-4.55525775986114
C5orf47	-0.836172200102334	-1.06552903661713	-1.68152754116355	0.0955730089244816	0.999991050223146	-4.55527351595208
NMNAT2	0.168281505246834	2.43522085215248	1.20725641524741	0.229991671646927	0.999991050223146	-4.55532686010954
KISS1R	0.975575578150102	-2.78261902575193	1.79591621744022	0.0753261135528163	0.999991050223146	-4.55535771790241
HAPLN3	1.00509372100228	-1.72233053418426	1.84106511488918	0.0683786121530826	0.999991050223146	-4.55552866939399
AMBP	0.862650177409654	-1.38240166986809	1.70697025449692	0.0907239507536346	0.999991050223146	-4.55567031455445
TMEM232	-0.528466396996206	-0.714969400214402	-1.51500744147868	0.132714966313391	0.999991050223146	-4.5557425681499
NUBP1	-0.124739681957495	3.25831533055965	-1.24192026932491	0.216977487015451	0.999991050223146	-4.55574615255506
PROZ	-0.613009768140889	-1.20124521249477	-1.49285345305623	0.138414256104064	0.999991050223146	-4.55575196568707
LOC339874	-0.479594810510686	0.26570110153142	-1.42350238151124	0.157495931841367	0.999991050223146	-4.5558481466303
FHAD1	-0.738118490966683	-1.42620445277319	-1.65975167790263	0.0998884632510078	0.999991050223146	-4.55615536206802
ADCY9	-0.0860245874780947	5.05470361205938	-1.31638132116276	0.190855035334231	0.999991050223146	-4.5563240133609
LOC100505716	-0.654544262786533	-1.020296418563	-1.5339089143198	0.127999527590582	0.999991050223146	-4.55637042342158
RAP2C-AS1	-0.235197499225773	0.977418795148491	-1.26518033859294	0.208551178145928	0.999991050223146	-4.55638765300243
NCAM1	0.799863459602555	-1.09598972978626	1.62644877507752	0.10679171268327	0.999991050223146	-4.55654888682565
MIR5587	-0.624100301673126	-1.63074150889602	-1.53597938180118	0.127491127720602	0.999991050223146	-4.55664384846562
MST1L	-0.982085885878477	-1.37350401478818	-1.8519455552866	0.0667866582059917	0.999991050223146	-4.55670338469766
SLFNL1	-0.421718245463253	-1.11240007513661	-1.37166329454535	0.173033660227684	0.999991050223146	-4.55672124521008
IPO9-AS1	0.624784665671395	-1.75020070921481	1.56399915043886	0.120766477056705	0.999991050223146	-4.55674071597187
SHISA7	1.60107619730683	-1.92777622583096	2.12262246271467	0.0360888989954005	0.999991050223146	-4.5567926982179
CCDC114	0.421891610888786	-0.207004882789861	1.38989357923648	0.167442084579997	0.999991050223146	-4.55683926783255
MT1H	2.02445367863057	-4.34476770104374	2.69593818942997	0.00815264430957365	0.999991050223146	-4.55689829993562
FANCL	-0.125189278670739	2.62083463493265	-1.222881132726	0.224057450950959	0.999991050223146	-4.5569094504172
ST8SIA4	-1.3323613817693	-2.27845699870748	-1.98794657885115	0.0493683121920229	0.999991050223146	-4.55705805136738
DNAH11	0.930747136731862	-1.50500062330787	1.68403075279538	0.095086781404104	0.999991050223146	-4.557075771246
KCNJ2-AS1	-0.653582557737005	-1.00476502980734	-1.52618758635128	0.129909595080168	0.999991050223146	-4.55708829875533
SAMD9	-0.230780926175211	2.08808352724558	-1.2128617047073	0.227849893934439	0.999991050223146	-4.5570884883536
FCRLB	0.30148754635239	-0.362803936767579	1.31653714230817	0.190802945876944	0.999991050223146	-4.55716212062078
STAU2	0.110919247384908	6.01628577903924	1.3519116833439	0.179250396267115	0.999991050223146	-4.55737617803894
PARD6B	0.18157757363781	3.56363550157219	1.20755233533232	0.229878238973251	0.999991050223146	-4.55750626836906
CCDC151	-0.205609656492546	1.49279863200742	-1.21984921972714	0.225200197167552	0.999991050223146	-4.55753219305533
CCPG1	-0.1642428432098	4.47191739182381	-1.23217844025952	0.220579464427491	0.999991050223146	-4.55773062626291
VWA5B1	-0.514196897784888	-2.10822680826489	-1.4495299621885	0.15011023661234	0.999991050223146	-4.55791358444716
ANKRD29	0.159605018804175	1.37805447443058	1.20089044155215	0.232441670359834	0.999991050223146	-4.55797000233337
LHFPL1	0.788488741418856	-2.60691707402057	1.56734087147745	0.11998361535288	0.999991050223146	-4.55798712800305
SHOX2	0.235035347818729	1.04325476799314	1.22356703205375	0.223799515481859	0.999991050223146	-4.55803336034434
FAIM2	-0.607048288548742	-1.77050789339832	-1.55062838285018	0.12393946109366	0.999991050223146	-4.55825898534592
ANKRD23	-0.152264305221675	3.02462085931214	-1.21446341048955	0.22724053878261	0.999991050223146	-4.55832719428098
SNORD44	-0.178903277417363	0.370716563311848	-1.19861212425275	0.233323047490169	0.999991050223146	-4.55841674830222
LOC101926935	-0.34102589548427	0.892961012844995	-1.27973901491113	0.203400912661085	0.999991050223146	-4.55851188265054
ITPR1-AS1	-0.313146782918734	0.460988050992059	-1.29343936492881	0.198640620726867	0.999991050223146	-4.55857029161546
FHDC1	-0.096227329647613	4.94820480361845	-1.33228976638107	0.185591604375439	0.999991050223146	-4.55858484728796
CATSPER3	0.368640593553104	-0.295253373060956	1.3512359891782	0.179466009501127	0.999991050223146	-4.55860352758178
AATBC	-0.333030610787579	0.0684505108806681	-1.26239951949051	0.209545727143836	0.999991050223146	-4.55865216293937
LINC00910	0.308932473758714	0.654283228087313	1.3089115521073	0.1933645719743	0.999991050223146	-4.55874140950502
ATL1	-0.315134411103478	0.701264571317274	-1.2783296159834	0.203895357198999	0.999991050223146	-4.55882979866958
HIST1H2BJ	-0.30466237714168	2.12376101238956	-1.22596811850377	0.222898272664594	0.999991050223146	-4.55886377044264
LINC01194	0.327469061729567	0.104294201681073	1.3147091756663	0.191414685196326	0.999991050223146	-4.55892575502509
GLIPR1L1	-1.40502401940193	-2.02163894799221	-2.06673724811071	0.0411694292406303	0.999991050223146	-4.55919689715994
RIBC1	0.165726424541319	2.21790634199682	1.19571573023825	0.234446996221719	0.999991050223146	-4.55943637056832
TSPAN11	-0.430359750168953	-0.998516159605974	-1.34667177053175	0.18092756987788	0.999991050223146	-4.55946356741998
LOC101927100	-0.7893766231438	-1.30846583399996	-1.64491943924578	0.102917089379488	0.999991050223146	-4.55954963207949
FLJ43315	-0.242699132874284	1.09210175847197	-1.23075894298754	0.221107923217489	0.999991050223146	-4.55958570724369
KCNAB1	-0.339627979775975	0.596844478604711	-1.29526290771756	0.198013296435786	0.999991050223146	-4.55958690861759
COL20A1	-1.68333849789369	-1.76483742255308	-2.12351325807107	0.036012513496032	0.999991050223146	-4.55967390514462
NPR2	-1.01911287853198	0.0866331409735355	-1.59990608611393	0.112563933301594	0.999991050223146	-4.5597245753392
FAM175A	0.144409207307403	3.31281395230806	1.21844929615221	0.225729258911601	0.999991050223146	-4.55985827218196
MIR324	-0.434956815578565	-0.450470407948394	-1.39424915769163	0.16612674094162	0.999991050223146	-4.56004917631039
APOL1	-0.723553254359341	-1.22028344976192	-1.47556730116524	0.14299265871397	0.999991050223146	-4.56012306174387
LGR6	-1.02590853496731	-2.19148410080819	-1.80485288119301	0.0739063618970034	0.999991050223146	-4.5601766765242
SPIC	-1.09778441172955	-2.95029120340675	-1.82115430469607	0.0713737319918267	0.999991050223146	-4.56051468614779
LOC100133286	-0.435904376245815	0.251236733798178	-1.36978105556173	0.17361894777982	0.999991050223146	-4.56065071448404
BCAT1	-1.23274167534076	-3.0032090512906	-1.88927731845343	0.0615579673307742	0.999991050223146	-4.56074174459913
ULBP1	0.195635378138859	4.83614882010603	1.2398724293536	0.217731078183121	0.999991050223146	-4.56075549586207
RRAGA	0.0691586474081047	6.7942235252516	1.37410520012377	0.172276573281665	0.999991050223146	-4.5608391114625
C2CD4C	1.40124139841224	-2.12171856622855	1.93436119454974	0.0557058778757542	0.999991050223146	-4.56090553062851
DLGAP3	-1.10224441787913	-2.39251952880327	-1.84692520538353	0.0675173157631448	0.999991050223146	-4.56105129355056
SULT1A2	0.859658416067491	-1.74674961692115	1.68098911079876	0.0956778578021381	0.999991050223146	-4.56106414719214
LOC153910	0.585021093651212	-1.06954015715845	1.47788936576068	0.14237087152918	0.999991050223146	-4.56109495187635
SOBP	0.129633195608809	2.67839248892901	1.20379308382295	0.23132224432179	0.999991050223146	-4.56115408814506
LRRC34	-0.340655893397006	-1.04599380507487	-1.26865932686678	0.207311822436373	0.999991050223146	-4.56126514006993
PHOSPHO1	-0.611280072199848	-0.876409571762322	-1.51030741694848	0.133908427490262	0.999991050223146	-4.56127068020136
APITD1-CORT	-0.104061324213894	3.71298343756215	-1.24499147619763	0.215850873335419	0.999991050223146	-4.56131078993827
DPY19L1P1	0.150894389590271	2.55090124303179	1.19181515271951	0.235966757209547	0.999991050223146	-4.56140339009699
LINC01239	-0.804701562600397	-1.4240159354446	-1.62538440334329	0.107018512855344	0.999991050223146	-4.56157818511105
ZNF648	-0.266955453043789	0.450227262291655	-1.24733749481943	0.214993163374507	0.999991050223146	-4.56169173889294
CHPT1	0.0899652152608255	7.36480685663586	1.38207512157537	0.169823065257837	0.999991050223146	-4.56169953168602
RND1	0.959461890079269	-1.28977891498215	1.76718652850764	0.0800440493748593	0.999991050223146	-4.56175701216466
AZGP1P1	-0.342612904367715	0.866439030395475	-1.25000612772807	0.214020536050836	0.999991050223146	-4.56180496188028
C5orf49	1.24256253748078	-3.29090679652303	1.93424819360827	0.0557199368973186	0.999991050223146	-4.56183447766617
FBXW9	-0.117144443190997	4.56206235380646	-1.29538302896422	0.197972024690676	0.999991050223146	-4.56184847895777
SNORD49A	-0.324193616787575	-0.0547084568569524	-1.24510726542309	0.215808481983913	0.999991050223146	-4.56185605072625
SYNJ1	-0.0962924567053554	4.91883213697585	-1.29095214835275	0.19949863180794	0.999991050223146	-4.56211355030851
ATOH7	1.16994950038488	-1.96796302361101	1.78027448495636	0.0778654000375041	0.999991050223146	-4.56226640226192
WFIKKN1	-0.45682010394481	0.178812725746247	-1.35041794206422	0.17972730896671	0.999991050223146	-4.56231117728941
ZIK1	0.119215280461908	4.4506006717064	1.27357626326907	0.205569465576922	0.999991050223146	-4.56247549670647
FADS1	0.0780868926974341	6.94976916067216	1.36971594928854	0.173639219567916	0.999991050223146	-4.56254402542852
KY	-1.09035930988924	-2.22702130271003	-1.8409742013125	0.0683920461419771	0.999991050223146	-4.56266685804996
LOC100505715	-0.143450315079859	1.82905133904523	-1.18626801845119	0.238140208691635	0.999991050223146	-4.56273903129198
PLAC1	0.466047816079482	-0.25267675566427	1.37946633087942	0.170623229553724	0.999991050223146	-4.56300433254282
ASCL5	-0.409476113067305	-0.30420822553157	-1.3389240237181	0.183429053883817	0.999991050223146	-4.56311290270203
LINC00482	0.71720364426502	-1.72983724288432	1.58385649915876	0.116173527156895	0.999991050223146	-4.56350937085482
RFPL1S	-0.876531664501495	-1.01383926204268	-1.606454843815	0.111117098078519	0.999991050223146	-4.56360086082121
C12orf79	-0.627127871218993	-1.46344566733308	-1.48891269668479	0.139447793245871	0.999991050223146	-4.56363185565215
TMEM177	-0.0873196973544559	3.95332618588013	-1.28891030216625	0.200205053841842	0.999991050223146	-4.56364290514519
ADNP-AS1	-0.204756761860497	1.6331074437425	-1.19142363747871	0.236119690563514	0.999991050223146	-4.56371753139568
LIMD1-AS1	0.908317967932655	-2.03158118824982	1.73864609952795	0.0849693645036829	0.999991050223146	-4.56377647709292
NEFH	1.76789473357461	-3.55231961917115	2.19456389621304	0.0303534589539653	0.999991050223146	-4.56385608285842
SPG20	-0.448173202052855	0.67281163620031	-1.30215938437407	0.195654098804375	0.999991050223146	-4.56385962246587
NSA2	0.0637473689142887	6.91155892790591	1.37399409164765	0.172310966632456	0.999991050223146	-4.56389796455829
XRCC1	-0.111554191798914	4.30935302555934	-1.27345880986557	0.205610959967368	0.999991050223146	-4.56393449429855
NEURL1	-1.2325963552338	-2.27333751239411	-1.85323874082753	0.0665995220370781	0.999991050223146	-4.56403143138477
LINC00324	0.474591730426785	-0.474198948842011	1.41246618274715	0.160710658418067	0.999991050223146	-4.56403833806068
THAP7	-0.0930925186519049	4.85645358731194	-1.30651336379728	0.194175454517294	0.999991050223146	-4.56407842213537
AKAP3	0.374236262882745	0.146239862823667	1.32279049245847	0.188721262125187	0.999991050223146	-4.56420785801229
PNPLA6	-0.110617259190652	6.54345535816525	-1.35988579262526	0.176720602435829	0.999991050223146	-4.56421994615569
BTBD19	0.821398792432952	-1.8768826300476	1.57552416474179	0.118083538117381	0.999991050223146	-4.56431861636672
ACVR1C	1.62547063389222	-2.70061277631853	2.12548541592778	0.0358438985649185	0.999991050223146	-4.56432279012438
AK9	0.132657960890874	3.30654044062509	1.21321156654393	0.22771669133807	0.999991050223146	-4.56434019415934
KHDRBS3	0.138522559700229	3.05362602299372	1.19810070599947	0.233521221725954	0.999991050223146	-4.56434779800683
ADAM12	-0.63202668427794	-1.81629186572641	-1.51681888282317	0.132257229135296	0.999991050223146	-4.56445810853499
ZNF487	0.321095429077463	0.603436566168399	1.26897127201787	0.207200960299846	0.999991050223146	-4.56446491907837
FCGR1A	0.705326927200995	-0.222831391759378	1.46221190674907	0.146609988520036	0.999991050223146	-4.56464537405468
LHX2	0.171480013812649	1.2105341152303	1.18075122252158	0.24031595130988	0.999991050223146	-4.56472875925002
PHF19	0.116510218589469	2.66628776941914	1.1922574185613	0.235794085181416	0.999991050223146	-4.56476062310035
AP4S1	-0.126124386301044	2.48528560689833	-1.19382962688172	0.235180988356321	0.999991050223146	-4.56479484524069
TMC6	-0.119470643305196	5.46648262523971	-1.32903507170363	0.186659493104112	0.999991050223146	-4.56489001857136
PTPRVP	0.647657542663775	-1.03589122178641	1.52217085557517	0.130912069868054	0.999991050223146	-4.56502937066292
BHLHE41	0.7991455701447	0.0341687217990881	1.48007771935949	0.141786817288092	0.999991050223146	-4.56508608453741
C3orf52	-0.435113110620723	-0.708138109608453	-1.35701291189108	0.177628899559098	0.999991050223146	-4.56521867825927
TAS1R1	-0.354650647965825	-0.0574538077026462	-1.24880501430146	0.214457902649669	0.999991050223146	-4.56524409476012
GRID2IP	0.207391394990189	1.43887790047327	1.18370135818118	0.239150700911803	0.999991050223146	-4.5653847952552
COL4A6	0.203112786950978	0.92871057104977	1.1868044955645	0.23792938485355	0.999991050223146	-4.56542243450229
MBLAC2	-0.114934330969082	5.23031318856897	-1.3346778950972	0.184810960790528	0.999991050223146	-4.56548830487601
PRR15	-1.93132351461434	-2.2636029025183	-2.18530771688805	0.031043841889166	0.999991050223146	-4.56553980067436
DMRT1	1.45073923993061	-2.14861475750489	1.90448429582071	0.059528834372588	0.999991050223146	-4.56554972858761
CNNM1	-0.211858778370052	0.471979614271693	-1.19506642081946	0.234699494198499	0.999991050223146	-4.56559180311751
DPP9-AS1	-0.269137970773034	0.388393001711486	-1.20279809874441	0.231705529641476	0.999991050223146	-4.56561033692996
SNORD109B	0.387624705584278	-0.711925263949042	1.29596820116459	0.1977710601107	0.999991050223146	-4.56573813837452
MMP10	-0.568117430882943	-1.72678118707413	-1.38127614384948	0.170067822868456	0.999991050223146	-4.56579299092858
OMP	-1.35064047563135	-2.86400375275329	-1.98394863452746	0.0498189985225482	0.999991050223146	-4.56583282290171
CYP2S1	0.711149164934192	-0.931239084630084	1.51764243967321	0.132049533205618	0.999991050223146	-4.56589150154935
CXorf38	-0.108359765830847	3.71546803919649	-1.23726299380657	0.218694095173143	0.999991050223146	-4.56590806448975
SNORA13	-0.553161377786399	-2.29493152253173	-1.36743927666115	0.17434922314954	0.999991050223146	-4.56599374662645
THEM5	0.329733491939218	0.32669199339181	1.26011788951639	0.210364340713056	0.999991050223146	-4.56604671520105
SNORD33	0.620945445156762	-2.2890462127662	1.42735464695003	0.156385516635084	0.999991050223146	-4.56604854391947
BECN1	0.0649734564768103	5.92702879044983	1.34405621056089	0.181769157612882	0.999991050223146	-4.56605377725625
CA14	-0.414246827316023	0.104919736705489	-1.28621639521886	0.201139902012185	0.999991050223146	-4.56610690828089
PPARGC1A	0.479520405441287	-0.86146875860142	1.38925304157276	0.167636188233059	0.999991050223146	-4.56611591548578
MIR3153	-1.51652513278428	-2.51389562801953	-1.91593805744462	0.0580379221117856	0.999991050223146	-4.56625745172539
CLDN20	-0.562840551000341	-1.40023607361767	-1.38073215944301	0.170234619567092	0.999991050223146	-4.56639070634644
MROH8	0.635594822717846	-1.5511311463768	1.51354297196138	0.13308593498398	0.999991050223146	-4.56647215034238
CAPN3	-0.253968772491429	0.635415235607064	-1.18793780443784	0.237484458574933	0.999991050223146	-4.56647448450749
MRPL52	-0.0805177310760552	5.58031751361235	-1.32936386656493	0.186551404569045	0.999991050223146	-4.56654888881594
ATP12A	-0.508341799846922	-1.42366495419606	-1.43067155497908	0.155434251000949	0.999991050223146	-4.56656712493074
GPS2	0.632537233320218	-1.14650343033722	1.42527518089239	0.156984172341706	0.999991050223146	-4.56661675672227
FAT2	-0.457966588677072	-0.392626233079888	-1.32911449268425	0.186633379830431	0.999991050223146	-4.56670205593568
ZFP69	-0.488386075589681	-0.0602684437534192	-1.33293616002182	0.185380064305597	0.999991050223146	-4.56676423358107
FLT3	1.19783117964009	-2.36805592166007	1.81805162186404	0.0718501365941612	0.999991050223146	-4.56680870383445
DDX60L	-0.233066108585966	1.50137450132137	-1.19044037024388	0.236504087017843	0.999991050223146	-4.56682761208024
ZNF578	0.200837476823729	2.2127397792141	1.17509538111593	0.242561238873957	0.999991050223146	-4.56692563211889
LINC01214	1.18464994749776	-2.58181450982513	1.75375403271659	0.0823320333243961	0.999991050223146	-4.5669479800262
MGAT3	-0.628809678429297	-2.25822041691052	-1.45115581615676	0.149657918040427	0.999991050223146	-4.56694862214925
LINC01057	0.851878708291405	-1.96376492895546	1.55375887601506	0.123190718621409	0.999991050223146	-4.56698881558092
ERC2	0.551176091917708	-0.950720786263608	1.43618992722109	0.153861499062557	0.999991050223146	-4.56710713268851
SH3TC2	-0.420944505499648	-0.539550512455324	-1.28225048294461	0.202522035988241	0.999991050223146	-4.5671437217108
SPEF2	-0.156790551812966	2.33715450985119	-1.17680796830338	0.241879792915071	0.999991050223146	-4.56719134414763
NSG1	0.373366940192536	-0.408365546242838	1.26970907355735	0.206938926747152	0.999991050223146	-4.5671920282775
UQCC1	0.0708437466995253	4.42174517448128	1.27281927708039	0.205837004866674	0.999991050223146	-4.56729828713116
HPD	-0.384843370433804	-0.0390734085343993	-1.26693248917182	0.20792631257085	0.999991050223146	-4.56754038754801
FSD1	-0.959618621637809	-2.44238243613868	-1.60615568674046	0.111182865636443	0.999991050223146	-4.56754918589998
RUSC1-AS1	-0.66293878750607	-0.670345976349311	-1.46815103368603	0.144992695832595	0.999991050223146	-4.56781154674831
HIST1H4D	1.4319389438893	-1.94526828928946	1.91678533873312	0.0579288942318298	0.999991050223146	-4.56782630628427
STK10	-0.103741621222285	3.7175637220996	-1.23019310431931	0.221318833298522	0.999991050223146	-4.56798953801871
SCN1B	-0.564920079313423	-1.0434915896911	-1.46890800719933	0.144787562808164	0.999991050223146	-4.56799109973282
LOC729683	-1.07074176861633	-2.02900207090057	-1.65845640726519	0.100150042229941	0.999991050223146	-4.56800559500486
SLC35G6	-2.0674212571095	-2.26556554425075	-2.17875917273053	0.0315404904416095	0.999991050223146	-4.5681444030507
RBPMS2	-0.600042455647189	-1.91601536537141	-1.43935321779796	0.152965499430429	0.999991050223146	-4.56826609676572
ARMCX5-GPRASP2	-0.396719584746137	-0.246398727548162	-1.28464503385558	0.201686689883178	0.999991050223146	-4.56834193448393
C9orf43	-0.123935839022851	2.5133069956406	-1.18324541615531	0.239330525282413	0.999991050223146	-4.56848368610199
SNORD45A	-0.332460259527601	-1.47135792681167	-1.21851632369383	0.225703907246084	0.999991050223146	-4.56863344331321
KIAA0101	-0.117711440577205	5.27708358578891	-1.32953751933222	0.186494336615083	0.999991050223146	-4.56864851704306
GPR27	0.411369435393117	-0.171562279028712	1.26249400742219	0.209511876846946	0.999991050223146	-4.56865700280407
CWC27	0.0927284668623631	4.72718648756562	1.28381730780833	0.201975155953253	0.999991050223146	-4.56867065229151
ILDR2	-0.255185502352827	0.82942503432199	-1.19688947055025	0.233991057262949	0.999991050223146	-4.56872236273969
ITGAM	-1.41404982094543	-3.24745445542527	-1.7670309316721	0.0800702494527553	0.999991050223146	-4.56876859729213
ATAD3A	-0.116929880250399	5.71141604856208	-1.35177333955697	0.179294525702589	0.999991050223146	-4.56880199928927
TEDDM1	-0.676561415166296	-1.30055482919368	-1.49909724877558	0.136788969039566	0.999991050223146	-4.568870644747
STKLD1	-0.292391181242814	0.518572961577055	-1.23446718700612	0.219729331759778	0.999991050223146	-4.56900749425989
PCDHB10	-0.614943398802589	-1.25488647838835	-1.47016551491722	0.144447288017362	0.999991050223146	-4.56904953428832
PCSK4	-0.174201136981243	3.21696794540071	-1.19413155646622	0.235063379287955	0.999991050223146	-4.56905548097312
SSC5D	0.506713083266645	-1.53846491801135	1.3792391332871	0.170693050603506	0.999991050223146	-4.56910477070853
CNIH3	0.893085084983096	-1.85238884223432	1.59762232845698	0.113072017807864	0.999991050223146	-4.5691235373202
NUTM2B	-0.884651180396194	-1.80544617662062	-1.58937161534133	0.114922900289933	0.999991050223146	-4.56928874086766
CHRM4	-1.67888880820189	-3.08370061160693	-2.01385611646906	0.0465308371092478	0.999991050223146	-4.5693106771708
MIR641	-0.450552161557265	-0.885968190428174	-1.31899837082812	0.189981588775819	0.999991050223146	-4.56933980337022
UBL7	0.074863248917806	5.88599930738713	1.33509797152475	0.184673899270286	0.999991050223146	-4.5694550470565
LINGO4	0.354450775693276	0.0391898290668264	1.24654949623291	0.215280979287473	0.999991050223146	-4.56947840010593
GIGYF1	-0.108504753065256	6.48117426111893	-1.3540333436454	0.178574646381579	0.999991050223146	-4.56953982278475
NGFR	-1.10390174946955	-1.46120035228858	-1.57953534713055	0.117160964066491	0.999991050223146	-4.5697016001576
NMRK1	0.100038206107665	4.09416268889454	1.23584467844396	0.219218826785728	0.999991050223146	-4.56978491610553
NDUFAF6	0.0755766172616656	4.61420527114459	1.27945229026824	0.203501429446583	0.999991050223146	-4.56983899703193
SOX6	-0.575770390936781	-1.15247457798069	-1.38397952070937	0.169240754447309	0.999991050223146	-4.57016802171844
DSG1	-0.205614364815324	-0.426893419164385	-1.16299597323292	0.247414663680438	0.999991050223146	-4.57020078676061
NOVA1	0.154850268834135	1.84542018526593	1.16186913216398	0.247870157846436	0.999991050223146	-4.57047992286915
OXNAD1	0.11122006025929	3.52104284879977	1.22380891727126	0.223708604854219	0.999991050223146	-4.57052656706653
PRLR	0.286790877713144	-1.01122163908432	1.19720026548431	0.233870435860097	0.999991050223146	-4.5705777763022
CLUHP3	-0.218619369905242	2.70366387998903	-1.17762991661653	0.24155322165573	0.999991050223146	-4.57059480735392
MIR3653	-0.495487434981371	-1.00916659996208	-1.36221661261805	0.175986266935654	0.999991050223146	-4.57070601538832
SCAND1	-0.122965202439981	6.59210916586004	-1.35593689791126	0.177970000688839	0.999991050223146	-4.57082901383131
RRS1-AS1	0.520706536663584	-1.3814596534554	1.3365036005062	0.184215828717028	0.999991050223146	-4.57092584811151
CCDC81	0.492184396228341	-0.123858886359861	1.31224353577481	0.192242141810676	0.999991050223146	-4.570927474278
WDR66	0.167571533255964	1.71483683592638	1.1622532101519	0.247714838192692	0.999991050223146	-4.57093858152215
FMOD	0.916370770497775	-2.32384860085675	1.54998904494815	0.124092818052644	0.999991050223146	-4.57094307295871
IL2RB	1.84818071396524	-2.677907213171	2.0953329179116	0.0384977982711926	0.999991050223146	-4.57104123772131
LOC646903	0.172484451836134	1.40988424429636	1.15985467428722	0.248685928723328	0.999991050223146	-4.5710592887164
LOH12CR2	0.164170206682486	2.27360215433003	1.16049768453866	0.248425329939896	0.999991050223146	-4.57113211093029
NAPSA	0.859386740409931	-1.60280953722604	1.52808191767159	0.129438919317634	0.999991050223146	-4.57117163408175
ATAD1	0.0870065735062253	5.36416325263409	1.29943246880064	0.196584432779267	0.999991050223146	-4.57118117531129
AQP7P1	-1.41039124121237	-3.10486206960199	-1.92132044126059	0.0573482491027053	0.999991050223146	-4.57126258660452
GALNT3	0.116864139330917	5.31296683650655	1.31916418080861	0.189926350048774	0.999991050223146	-4.57131034194231
RNASEH2B-AS1	-0.863173624083871	-2.11909308206348	-1.56219503127585	0.121190808128253	0.999991050223146	-4.57131277958992
SLC25A53	-0.536424998252585	-1.05149300871119	-1.33553879897879	0.184530149198061	0.999991050223146	-4.57135887561122
NLRP3	-1.78118842118374	-3.69878924563685	-2.10206155263659	0.0378913240362116	0.999991050223146	-4.5713778574037
QRICH2	0.147709998542486	3.28734543476498	1.20339714961907	0.231474710225091	0.999991050223146	-4.57139870782036
LOC554206	0.178174306679387	1.42941494104777	1.15825400450993	0.24933548895194	0.999991050223146	-4.57153048898533
EFCAB6	-0.330561836220756	0.522360038364484	-1.23081288499362	0.221087824563779	0.999991050223146	-4.57153520275515
ZGLP1	-0.381469283093177	0.400912597951914	-1.22786040184111	0.222189866048438	0.999991050223146	-4.57156123908621
NOTUM	-0.698085300775386	-2.08717549784368	-1.44106511707617	0.152482286680658	0.999991050223146	-4.57168384689253
CCDC155	-0.557792870698578	-1.2415109493037	-1.36139743585858	0.176244088921114	0.999991050223146	-4.57168833894689
LOC100128164	1.0965138506897	-1.93159858659535	1.59973226845381	0.112602539527709	0.999991050223146	-4.57177144924466
SIRT4	0.38308497374959	0.44844594852772	1.24946386885741	0.214217910255987	0.999991050223146	-4.57181149713029
FLRT2	-0.834174551591117	-2.0058385829433	-1.51841502481007	0.131854925064472	0.999991050223146	-4.57193096590856
FAM132A	-0.349627423521837	-0.257428591814509	-1.21483823883902	0.227098108835544	0.999991050223146	-4.57209433134401
MRPS6	0.0878520707699151	5.0233999849844	1.28845175462283	0.200363952894636	0.999991050223146	-4.57214471810425
ACTA1	1.19140511283219	-2.22766234564195	1.66530830651407	0.0987725689442232	0.999991050223146	-4.57215178132415
FLJ26850	0.940186778764752	-2.30563085790892	1.63275259263014	0.105456379718474	0.999991050223146	-4.57221363501393
ADAMTS15	0.267449047563265	0.997126693033749	1.17364436549663	0.243139674820939	0.999991050223146	-4.57229131475652
RGMB-AS1	0.142686318858899	2.36829747454118	1.16927269767971	0.244888346740859	0.999991050223146	-4.57250692796816
LINC00689	-1.41190108758241	-3.08980539479968	-1.78900559936226	0.0764394070357036	0.999991050223146	-4.57299866019219
LINC00341	0.452562843928794	0.37599407971827	1.25271011663589	0.213038309310128	0.999991050223146	-4.57301623695704
KANK1	0.160202009616125	2.20520275320104	1.15450666104226	0.250860881086574	0.999991050223146	-4.57304810148369
TMIE	1.25119039919415	-2.67065054305453	1.76054242797785	0.0811691190351785	0.999991050223146	-4.57305656102488
MYLK-AS1	-0.219045583358555	0.542841866925308	-1.16288566569356	0.247459226178071	0.999991050223146	-4.57313986565015
MPP1	-1.54359582302983	-2.60724477246157	-1.7419475190475	0.0843872090400457	0.999991050223146	-4.57314518879741
LINC00346	-1.72660009605957	-0.835671697533402	-1.82321798286722	0.0710583184394753	0.999991050223146	-4.5732373383679
ZNF790-AS1	-0.140963285021853	2.51452106629069	-1.16314375756846	0.247354970081554	0.999991050223146	-4.57324086350428
APBB1	0.119295298966451	3.34263431407818	1.18698218212607	0.237859587371506	0.999991050223146	-4.57325909484979
PAPPA	-0.514815976768134	-1.65344482796811	-1.33271394687501	0.185452765815559	0.999991050223146	-4.57331327179619
LOC283922	0.191788083530066	1.84492167259356	1.15238745591152	0.251726442045384	0.999991050223146	-4.57331950211045
MATN3	0.395438847614328	-0.537264556886526	1.28270412697823	0.202363584973828	0.999991050223146	-4.57336746612096
PTPRN2	-0.173005851008466	1.87187647939681	-1.15277751581851	0.2515669688978	0.999991050223146	-4.57348065171984
RBM24	-0.144079373290439	3.11819426610873	-1.20141881290966	0.232237610241606	0.999991050223146	-4.5736840855594
LOC100422556	0.374464005787181	-0.643463551088797	1.22348079744581	0.223831932547796	0.999991050223146	-4.57371874677824
NMB	0.176638675068608	1.40289374906154	1.15073297899258	0.25240365759143	0.999991050223146	-4.57372138991779
CRYM	-0.196833473354135	1.50841675891063	-1.15419209925415	0.250989226336329	0.999991050223146	-4.57373010477465
MRO	-0.357128262579325	-0.163845439368642	-1.22949387460073	0.221579665334709	0.999991050223146	-4.57374144561805
STK33	0.080604186926351	4.58081938279748	1.27032914133633	0.206718895559545	0.999991050223146	-4.57375239189083
ADAM21P1	1.2778039421335	-2.92795126877098	1.73822220179261	0.0850443504977983	0.999991050223146	-4.57378381517746
LOC101928738	0.479986643303717	-0.92288086338701	1.27077443545387	0.206560989126268	0.999991050223146	-4.57382759310009
VN1R1	0.289396482428835	0.591827320799616	1.18641176335025	0.238083706960166	0.999991050223146	-4.57383547407717
ST8SIA2	1.26311019064816	-2.05447012721207	1.64799953514527	0.102282138773656	0.999991050223146	-4.57383748670192
DNM1P35	-0.877334033152312	-2.12954069939399	-1.51651998909744	0.132332671714579	0.999991050223146	-4.57396599909738
SLC34A1	-0.470694670019699	-1.87735013261196	-1.27268709571443	0.205883747613232	0.999991050223146	-4.57410717748737
GBP5	0.683670259414353	-2.56052572272042	1.37699829305237	0.171382855739094	0.999991050223146	-4.57412310156858
ZNF846	-0.195743408521023	2.54145835901098	-1.15458325194786	0.250829638046692	0.999991050223146	-4.57419618799486
OGFOD1	0.0633739084843423	6.12997925257609	1.34558816108882	0.181275877573128	0.999991050223146	-4.57425084671374
DOC2GP	0.603252307984287	-2.16747300628537	1.38915922577656	0.167664631839811	0.999991050223146	-4.5742868500126
ACHE	0.559007678249122	-0.433850305896475	1.29558218800674	0.197903610880209	0.999991050223146	-4.57434719417887
MILR1	-1.63967846372908	-4.26213684670344	-1.94048348558389	0.0549486394633712	0.999991050223146	-4.5744155938743
FLG	-0.342763492418269	-0.949486844945189	-1.21270058680055	0.227911255146062	0.999991050223146	-4.5744522368858
UCN2	0.650543214851935	-1.63630270706851	1.41459097372593	0.16008785214119	0.999991050223146	-4.5744850574044
MFAP4	-0.614365123130452	-1.67244642922688	-1.36892473920607	0.173885717715327	0.999991050223146	-4.57449239943909
APOBEC3H	0.336244626849951	-0.248651558340875	1.22371341593335	0.223744495069501	0.999991050223146	-4.57450313918817
MPZ	0.693336712429589	-1.12767744528868	1.46746995214664	0.145177455692591	0.999991050223146	-4.57454455208513
TRPM6	1.51881546793062	-3.19968504207816	1.8575184002847	0.0659833347849078	0.999991050223146	-4.57457522475931
ZNF516	-1.12006343963996	-2.18306562405136	-1.71652571883837	0.0889554370430463	0.999991050223146	-4.57458219863503
IL21R	1.37337791185626	-1.90083514741575	1.80192678021528	0.074368763716619	0.999991050223146	-4.57472295864914
PIBF1	0.18337933626071	2.26020410387953	1.15600496273685	0.250250192337104	0.999991050223146	-4.5747971236083
HS3ST3B1	-0.952292372998356	-2.56283797301492	-1.55699025969264	0.122421606839522	0.999991050223146	-4.57482551917541
FABP5P3	2.17780764374635	-3.45337330486616	2.03797830604371	0.0440154087909503	0.999991050223146	-4.57495331320995
LINC00842	1.03078544445873	-3.12644080409547	1.59341082562486	0.114013786359687	0.999991050223146	-4.57501223823649
LOC100289580	-0.395411837688616	0.187350941720722	-1.21684302326875	0.226337412358686	0.999991050223146	-4.57501612491983
TGIF2	0.126884576520467	3.69020566289974	1.2636195131472	0.209108973231139	0.999991050223146	-4.57504191965973
CHMP1B2P	0.722958068214136	-2.02032486270087	1.45803570815474	0.1477555701143	0.999991050223146	-4.57509238235646
TBC1D26	1.50932187215224	-3.65655447782029	1.91625296030093	0.0579973803416956	0.999991050223146	-4.57510528499864
MSH3	0.0981081552430521	4.97770140275974	1.28646490857413	0.201053527143422	0.999991050223146	-4.57514525469734
TFF3	-0.195436542725453	1.30109431529989	-1.14522583987536	0.254667129715807	0.999991050223146	-4.57525936254042
LIMD2	0.288676977857433	0.230703836801236	1.18363444987206	0.239177083619239	0.999991050223146	-4.57535700677538
PLAGL1	0.944573825994672	-2.04451788753527	1.57285718573094	0.118700136650248	0.999991050223146	-4.57539199178897
UBFD1	0.0671571382830347	7.43057948523921	1.37166698000628	0.173032515692164	0.999991050223146	-4.57540491541417
HACD1	0.687278869656561	-1.624528609804	1.39727950561401	0.165216263001041	0.999991050223146	-4.57543655031601
PTENP1	0.876801349894377	-1.45321940576372	1.55523586984199	0.12283870123786	0.999991050223146	-4.57546022634032
MAT1A	-0.43067933693818	-0.344663608162447	-1.22685554653733	0.222565845904185	0.999991050223146	-4.57548173582212
SPATA4	-0.53137003166971	-1.12080878924603	-1.31423226077425	0.191574527872269	0.999991050223146	-4.57551197418643
SLC11A1	-0.19622610196935	1.19964383286497	-1.1446800290625	0.254892239090006	0.999991050223146	-4.57556998507681
TMEM171	-0.513715066636679	-1.69765574557209	-1.29529009223311	0.198003955710976	0.999991050223146	-4.57558639944631
SRRM3	-0.937132627352899	-1.67123755131043	-1.50026366936584	0.136487006578045	0.999991050223146	-4.57561060315077
USP18	0.116618475510266	3.3068369270417	1.21484569690916	0.227095275519983	0.999991050223146	-4.57567896318028
PDGFA	-0.193414565551789	2.64123655937787	-1.14648360114067	0.254148923792813	0.999991050223146	-4.57570573893219
SLC38A5	-0.866269056768439	-2.06633752730717	-1.49452194632613	0.137978469962294	0.999991050223146	-4.5757087062598
ZNF486	0.885716952875288	-2.0558992463923	1.51388527827495	0.132999151650979	0.999991050223146	-4.57577456525137
SLA2	-0.518400121978541	-1.34342878725507	-1.3096109901099	0.19312855162925	0.999991050223146	-4.57581022314062
FLJ42969	1.55157818724368	-2.93422687270358	1.8133179491558	0.0725820602374929	0.999991050223146	-4.57583217588067
PEAR1	0.96317351650227	-1.54923745177	1.58735784406054	0.115378299489243	0.999991050223146	-4.57599945066705
LYG2	-0.387097539362364	-1.19254498819985	-1.23500244960783	0.219530858172323	0.999991050223146	-4.57607655504812
TRPM5	-0.568510975990693	-1.35016226405071	-1.31475536705804	0.191399208987755	0.999991050223146	-4.57611715118205
DCP1B	0.105100975139132	4.52612047211099	1.25723068610024	0.211403585093399	0.999991050223146	-4.57615022789216
CRIPT	-0.119669581191507	3.62041648292332	-1.19271574767964	0.235615237305734	0.999991050223146	-4.57622744228967
DUOXA1	0.864507744737396	-2.35129677399164	1.52151531604697	0.13107625197324	0.999991050223146	-4.57625957194966
TTLL9	-0.756781990683829	-2.06997318812277	-1.39764286842897	0.165107345664469	0.999991050223146	-4.57630318980944
LINC01545	0.76079135288247	-1.94928193626302	1.48573688888489	0.140285083719328	0.999991050223146	-4.57632766512482
C15orf59	1.02394539619532	-2.40932870553685	1.60978722582256	0.110386601133665	0.999991050223146	-4.57637982578527
DHDH	-0.279631235372997	0.107689440920744	-1.17180701629687	0.243873529336083	0.999991050223146	-4.57638023671929
LPAR6	-0.152087926616806	3.04351117136273	-1.2073362367207	0.22996107034661	0.999991050223146	-4.57642608457853
SNORD69	0.337804875062069	-0.0354755682466224	1.205172310428	0.230791698192491	0.999991050223146	-4.57657078086917
TBX10	0.266147830437948	0.163663882157667	1.15285710053255	0.251534440047485	0.999991050223146	-4.57659334948161
C9orf84	-0.923758130012486	-2.11612890203437	-1.521263633302	0.131139329771639	0.999991050223146	-4.57659701867676
PARP6	-0.555778608534726	-0.316803373682179	-1.29038356200386	0.199695161118947	0.999991050223146	-4.57678757273578
PLXNA2	0.304371990753247	1.39730089200988	1.16821508372113	0.245312734677739	0.999991050223146	-4.57680516989962
IGF2BP3	-0.143117044140945	2.49041825593713	-1.15892099359521	0.249064675272233	0.999991050223146	-4.57681875877733
HEBP1	0.0883006101771775	4.69731410589443	1.27006802302974	0.206811532447103	0.999991050223146	-4.57683354877499
SCLY	0.734559257360673	-2.6395553744859	1.39281851568199	0.166557909481948	0.999991050223146	-4.57693567126264
MIR133A1HG	1.18954204009509	-2.59020500453197	1.58273809660792	0.116428457782339	0.999991050223146	-4.57693976671645
SNORD43	-0.521488028698621	-2.03226131308125	-1.26615423243997	0.208203690385527	0.999991050223146	-4.57697611309052
GOLGA2P7	-0.265674319985757	0.531468789458715	-1.16632090464567	0.246074117468704	0.999991050223146	-4.57708733592438
RNF138P1	-0.226294107693408	0.103841875599845	-1.13822363353169	0.257565708053159	0.999991050223146	-4.57711135803795
PTGES3L	0.20479858446497	0.728742607347636	1.14604158687936	0.254330951713129	0.999991050223146	-4.57733671624641
LOC100652768	-0.263348439237821	0.959606108502403	-1.1457326801879	0.254458218588094	0.999991050223146	-4.57738738671984
THAP7-AS1	0.116899015694181	2.62270156006022	1.17578585622092	0.24228633126404	0.999991050223146	-4.57741580827404
IL36G	0.436623233516477	-2.3762511243591	1.26720017854053	0.20783096846908	0.999991050223146	-4.57742267879251
CX3CR1	-0.524135712217949	-1.88476817525667	-1.30914429076218	0.193286012144843	0.999991050223146	-4.57748935730338
NMI	1.168571627103	-2.24038282008683	1.67742051552201	0.0963751351868635	0.999991050223146	-4.57751615877291
LYPD6	-0.417868359075975	-0.969144059782187	-1.21371343078424	0.227525715266372	0.999991050223146	-4.57756501709631
IRX6	-0.420277278652777	-0.688350377699526	-1.22433525161326	0.223510878840968	0.999991050223146	-4.57763740271998
CRBN	-0.0925501695251798	5.52614866416709	-1.300154075788	0.196337925103734	0.999991050223146	-4.57764504645312
LDHAL6A	-0.949775878683729	-2.42810988641981	-1.4773833849147	0.142506180065777	0.999991050223146	-4.57766734135411
RNF212B	-0.431250314343308	-0.770793152178939	-1.25508415576306	0.212178661253163	0.999991050223146	-4.57768641977415
COL23A1	0.393147504245343	-0.423824226790762	1.18542700682983	0.238470977080076	0.999991050223146	-4.5777691015999
PAIP1	0.0995962828270667	6.2473612952563	1.34331925594335	0.182006812587826	0.999991050223146	-4.57780219874657
ISL2	0.206055887292659	2.07341107617555	1.13504128708449	0.258890689498334	0.999991050223146	-4.57783019648595
AP5Z1	-0.213799828220931	5.91578228337596	-1.2694986922908	0.207013619735517	0.999991050223146	-4.57784239712203
BDKRB2	0.546577196051198	0.467765418042321	1.26688661179354	0.207942656146901	0.999991050223146	-4.57785179673009
ZNF571-AS1	-0.571644809804321	-0.869662972103897	-1.29581566567871	0.197823430493152	0.999991050223146	-4.57787139368896
HOXA3	-0.516917360752777	-1.95536842931815	-1.25264236805724	0.213062878677846	0.999991050223146	-4.57801251609606
FGFR4	-0.114110446123888	2.65803885431516	-1.18267880462425	0.239554132641725	0.999991050223146	-4.57804795986428
LRRC36	0.260011519055425	0.272436844991479	1.14631695002056	0.254217542355326	0.999991050223146	-4.57806687933694
LOC100289495	-0.276725841915224	0.728351298303567	-1.15155360446027	0.252067595882017	0.999991050223146	-4.57809335352463
PRICKLE2	-0.42909244247051	-0.53447281241261	-1.2127560489681	0.227890131219092	0.999991050223146	-4.57812417407286
NLRP1	1.22287398629898	-2.90995406436412	1.64504382405954	0.102891386450778	0.999991050223146	-4.57813881021603
CPNE9	-0.983010359999796	-1.98979501539281	-1.56378833873933	0.120815999313601	0.999991050223146	-4.57827181196772
UOX	-0.261971250730785	0.6096407251385	-1.14004360463447	0.256810104242163	0.999991050223146	-4.5782842090203
C1orf220	-1.00807008560487	-2.33923908554132	-1.50469785433239	0.13534384566787	0.999991050223146	-4.57829842091522
TDRD6	0.508257391668772	-0.699087701170887	1.23012850244332	0.221342922226591	0.999991050223146	-4.57831510624557
PNO1	-0.0795060657757629	4.62296394752471	-1.29351505992404	0.198614551309767	0.999991050223146	-4.578355174759
WFDC21P	-0.856593174484615	-2.59504337995088	-1.49264373718794	0.138469106825876	0.999991050223146	-4.57838076700312
ARPC4-TTLL3	-0.442474561810951	-0.912377349107887	-1.24905836042301	0.214365596295652	0.999991050223146	-4.57847750301176
ZNRF2P1	0.463709804822216	-0.1154986759067	1.24558716175986	0.21563285295563	0.999991050223146	-4.57852701021174
NRG4	-0.206756162509722	0.924012865435213	-1.13528573788695	0.258788742025938	0.999991050223146	-4.57858370997977
C9orf106	-0.52613754588027	1.07533390502843	-1.22083097721435	0.224829705661795	0.999991050223146	-4.57863235054223
LINC00856	0.580680966402928	-1.62070210759526	1.29137828189816	0.199351434626666	0.999991050223146	-4.57869936564447
ALDH3A1	-0.618023797226833	-1.63377165834566	-1.3318525196758	0.185734801201629	0.999991050223146	-4.57895536374295
SYCP2L	-0.5861325526669	-0.94734594318737	-1.28189225281311	0.202647225127554	0.999991050223146	-4.57897000527437
TMEM236	1.2624868200636	-3.03856200665421	1.56012363706257	0.121679460198152	0.999991050223146	-4.57900051454759
INHA	-0.932687743363096	-1.99375930785502	-1.43545928925502	0.154069025699405	0.999991050223146	-4.57900470805141
ACKR4	0.883872389996725	-2.17646427017715	1.39341896885131	0.166376840434733	0.999991050223146	-4.57908215641182
ASAH2B	-0.265533122697116	0.0980425387990112	-1.1501062128887	0.252660543420129	0.999991050223146	-4.57909667831859
C1orf162	0.890508313990396	-3.06621725568509	1.45220261297501	0.149367253762601	0.999991050223146	-4.57914101643073
GPR3	0.43576811054082	-0.306418810593668	1.21681594952046	0.226347672941262	0.999991050223146	-4.57915516081164
AK5	0.380921086883726	-1.06958080213712	1.22174256340106	0.224486090660979	0.999991050223146	-4.57935613193855
NT5C	0.118219531063329	4.23179938867067	1.25273369368053	0.213029759461113	0.999991050223146	-4.57944874857672
RAET1E-AS1	-0.738907859113369	-2.50698132889213	-1.3984113139058	0.164877186072736	0.999991050223146	-4.57945265468873
BTC	0.745940887072416	-1.6084293245535	1.37091417649723	0.173266421175103	0.999991050223146	-4.57945682078126
ZNF350-AS1	-0.358472627274955	-0.943742476728421	-1.1776973719815	0.241526434700467	0.999991050223146	-4.5794773435291
RAD21-AS1	0.225901526912148	1.11932197476217	1.13591822836028	0.258525094708666	0.999991050223146	-4.57951156164201
NAP1L3	-0.132551938620479	2.64285409721654	-1.13958106701517	0.257001989557436	0.999991050223146	-4.57951493570339
HIST1H2BO	0.706867196657104	0.382670538962815	1.29048358633003	0.199660577770534	0.999991050223146	-4.57953627258851
NPIPB3	-1.05730052282713	-2.47805687318344	-1.47658142284562	0.14272084445156	0.999991050223146	-4.57954262201029
MCAM	-0.735726283509424	-1.70426313098886	-1.32569730282342	0.187759413263152	0.999991050223146	-4.57957481029247
SPDYE5	-0.373071921165975	-0.515694516351126	-1.20501103780367	0.230853689507603	0.999991050223146	-4.57958385706806
C6orf165	0.46001909300511	-0.585824861555918	1.26033672418869	0.210285724618489	0.999991050223146	-4.579881873418
PITPNC1	-0.138163922052452	2.44940329280055	-1.14757348316765	0.253700487347828	0.999991050223146	-4.57997525671445
LMAN1L	-0.532139872185366	-1.11497517523952	-1.25279570376925	0.213007273664814	0.999991050223146	-4.57997756512316
ELAVL2	-0.190008333404012	0.947144971055135	-1.12585756559344	0.262741190953893	0.999991050223146	-4.58005245801976
LOC339666	-1.08647461324509	-2.79366290892478	-1.52118265519495	0.131159629923095	0.999991050223146	-4.58011421637189
HNF4G	0.687495642309802	-0.912994367829007	1.33957370015436	0.183218302539761	0.999991050223146	-4.58013762047511
ZNF585B	0.0899019242655648	4.83841664637887	1.24342201438421	0.216426065630944	0.999991050223146	-4.58015665244629
NR1I3	0.620370130026439	-1.45091452413002	1.31019314199314	0.192932272344906	0.999991050223146	-4.58015813223739
PLAUR	0.410545977732755	-1.11674305487197	1.19770010870343	0.233676537407913	0.999991050223146	-4.58019125221507
RPSAP9	0.315050331485326	-0.10212016313308	1.15888772794838	0.249078176985721	0.999991050223146	-4.58020335856304
ZSCAN29	0.0839752599216856	5.4289327302983	1.29266388736704	0.19890784195446	0.999991050223146	-4.5802410921565
HIST1H4K	1.68427088447996	-2.58198781484359	1.76596873552845	0.0802492955295919	0.999991050223146	-4.58025728011169
B3GAT2	-0.64858874783498	-1.86349456518519	-1.35456005809027	0.178407185727923	0.999991050223146	-4.58028305261899
PODNL1	-0.827304383628955	-1.40648741369939	-1.41409664916764	0.16023258023868	0.999991050223146	-4.58029757122885
RASGRP3	0.972354923644141	-2.19666908105348	1.43990006465463	0.152811014348851	0.999991050223146	-4.58030256658606
FAM83C-AS1	0.846430895452929	-1.54929278997451	1.44306111840662	0.151920369750087	0.999991050223146	-4.58046126413534
FAM227B	-0.157161910932141	2.15583266573404	-1.13034585202452	0.260854384767361	0.999991050223146	-4.58051068010388
MYPOP	-0.147626282687527	2.32838470768098	-1.14100964211167	0.256409665633574	0.999991050223146	-4.5805539823512
CERS4	0.0979212959397504	6.19883795975128	1.33027074072505	0.186253520399071	0.999991050223146	-4.58064081639713
AMY2B	0.254268420020898	2.0072733854948	1.1239185992805	0.263559251046363	0.999991050223146	-4.58071135192066
PM20D2	-0.746841091186037	-1.73505622740977	-1.39366426033235	0.166302915005203	0.999991050223146	-4.58077388366443
ALOX12-AS1	-0.249559234327224	2.12660032255891	-1.123519567675	0.263727825448186	0.999991050223146	-4.58080346550581
ANO2	-0.622179344392018	-1.28918073535032	-1.32270547382947	0.188749449719537	0.999991050223146	-4.58084538297369
PCDHB19P	1.04183658056234	-2.31167092794116	1.45523776835861	0.148526950991397	0.999991050223146	-4.58098348254519
BARX1	1.07577881326207	-2.32006028854045	1.52214412526782	0.13091876140002	0.999991050223146	-4.58103234696308
SKIDA1	0.578383298151913	-1.32886909334379	1.2540334500458	0.212558811562001	0.999991050223146	-4.58103369479278
TMEM183A	0.0677094703678458	6.08504863129487	1.32862317443011	0.186794967050268	0.999991050223146	-4.58106024901675
MIR1244-3	0.263239283357481	0.188224204854895	1.12530305285353	0.262974961076593	0.999991050223146	-4.58113574889867
ATAD2B	-0.12019305401755	5.42451018318767	-1.28961936263481	0.199959529027732	0.999991050223146	-4.58118342901322
LACTB2-AS1	-0.75041769917627	-2.08868536519408	-1.36369722853466	0.175520991909667	0.999991050223146	-4.58144642471896
RCAN3AS	-0.945678119123614	-2.15195909398662	-1.43861639442163	0.153173843666772	0.999991050223146	-4.58157396805694
TNFRSF8	-0.380737744555491	-0.820055852286785	-1.19208196731402	0.235862575036982	0.999991050223146	-4.58173085540879
MIR4482	-0.448840669433134	-0.788095966705365	-1.24408960695561	0.216181262947606	0.999991050223146	-4.581733537195
NRXN3	1.29783641059743	-3.2072828413204	1.6144188823866	0.109377682370388	0.999991050223146	-4.581899722721
SNORD36C	-0.17023525298409	0.212694716874921	-1.13159099725168	0.260332632980822	0.999991050223146	-4.58190224088243
FBLN1	-0.646534887408372	-1.64471076917718	-1.25407422107532	0.212544051113862	0.999991050223146	-4.58192619011898
OBSL1	0.129107402194833	3.16495353061415	1.18229285453255	0.239706529345771	0.999991050223146	-4.58200576522332
SNORA45B	0.300863055041286	-0.798186756381402	1.13339301706634	0.259578832170017	0.999991050223146	-4.58206272937513
EPN2-IT1	-0.502908106930003	-1.9905907893459	-1.22814543053169	0.222083302823549	0.999991050223146	-4.58207967605658
SNORD54	-0.639133972359898	-2.20112030671682	-1.26161987256755	0.209825188910016	0.999991050223146	-4.58208021495914
ZNF594	-0.656496082679891	-1.79789773724747	-1.28795879951937	0.200534879199093	0.999991050223146	-4.58226505231964
EPGN	-1.52188534856874	-4.4310901926745	-1.79462514717982	0.075533078043833	0.999991050223146	-4.58226510048874
EME2	-0.172819885801511	4.11942667187599	-1.23687588224446	0.218837223286211	0.999991050223146	-4.58226730762545
MANEA-AS1	0.273182090851675	0.392434939838431	1.12685571728039	0.262320759369124	0.999991050223146	-4.58226792699902
NCF2	-1.06833166584199	-3.55273504143029	-1.52732513671345	0.129626791861265	0.999991050223146	-4.58238184515227
NUP210L	-0.51108922550223	-2.0125859207138	-1.24587072929342	0.215529124019206	0.999991050223146	-4.58248180373824
WDR12	0.0891634475914023	5.51058492374383	1.32757471114844	0.187140141322708	0.999991050223146	-4.58259055594799
SELPLG	-1.13442631022703	-2.71852708272022	-1.5197690881586	0.131514390836692	0.999991050223146	-4.58262429988681
DEPDC1-AS1	-0.534708863165308	-2.25936148290272	-1.24592523056626	0.21550919164317	0.999991050223146	-4.58268217024858
CHST15	-0.168200968499618	2.05392667276685	-1.12672026046102	0.262377787500253	0.999991050223146	-4.58269369883441
C3orf20	0.993710283249377	-2.83820029985448	1.39245697622459	0.166667005582891	0.999991050223146	-4.5827418302893
BRSK2	-0.335972166434088	0.719011067039416	-1.1281284837429	0.261785341098715	0.999991050223146	-4.58274636741241
QTRT1	-0.120545423774659	5.18919102721304	-1.30142603854621	0.195903969995417	0.999991050223146	-4.58275909182726
BCRP3	-0.721598651141534	-2.39348903109792	-1.26645568101227	0.208096219096903	0.999991050223146	-4.58279704642892
FGF22	0.667248273068866	-1.85997631515039	1.27574506754496	0.204804370697035	0.999991050223146	-4.58284367591749
FZD7	0.212980924760412	3.02979726888239	1.12270877774982	0.26407058305076	0.999991050223146	-4.58289207925189
LINC01234	0.380685854996683	-0.465568554119333	1.16716605152847	0.245734195567842	0.999991050223146	-4.58289302861078
RLTPR	-0.196658360746653	1.09070680231769	-1.114994456277	0.267347361141336	0.999991050223146	-4.58292159052608
CCDC78	-0.125557943680547	4.85419861009365	-1.29289506860684	0.198828151524501	0.999991050223146	-4.58302272158026
IZUMO1	-0.735845741270589	-1.8356111981382	-1.33358204788803	0.185168870430494	0.999991050223146	-4.58304820037914
SPINK5	1.46995847455461	-3.62731203663612	1.65979644204	0.0998794330520188	0.999991050223146	-4.58305836915667
AHDC1	-0.12425058876072	4.7057276657753	-1.25764838643896	0.211253002056092	0.999991050223146	-4.58306950968005
USP2-AS1	-0.18115775060462	0.645230664580668	-1.11484460194556	0.267411293575566	0.999991050223146	-4.5830900102175
FGF7	1.46038497188852	-3.28920004227809	1.65787512542076	0.100267611586535	0.999991050223146	-4.58310166616267
TRIM48	-1.34374145668666	-3.86563655064244	-1.44339454470959	0.151826659183499	0.999991050223146	-4.58314231409938
PGBD1	-0.333792276662101	0.0871859255166065	-1.14932927423271	0.252979235218591	0.999991050223146	-4.58314346769497
NME9	-0.540548805307252	-1.06687992723377	-1.19332836083634	0.23537633719023	0.999991050223146	-4.5831437421742
FAM196A	-0.626983726919027	-2.31573567395426	-1.25478682024728	0.212286188084083	0.999991050223146	-4.58318749703648
PLCL1	-0.655728992986064	-1.43085768386103	-1.29397762678161	0.198455298022481	0.999991050223146	-4.58324326888583
FALEC	-0.379159486253618	-0.961394924545396	-1.17066318068171	0.244331184053472	0.999991050223146	-4.58331569985912
KLHL2	-0.0771846100507645	4.76883281271752	-1.25533139244757	0.212089282284395	0.999991050223146	-4.58338004247231
DSCR9	-0.806787526517022	-2.07585628951096	-1.27621893433052	0.204637483306124	0.999991050223146	-4.58338493568413
TNFSF18	-1.76116967244322	-3.28604342482118	-1.71515114214535	0.0892080942148921	0.999991050223146	-4.58344671347795
ZNF584	-0.098373469917469	4.25306359204539	-1.25294306764856	0.212953844263942	0.999991050223146	-4.58344993697251
INPP5D	-0.439623558398905	-1.24604507718381	-1.16659718524611	0.24596295940636	0.999991050223146	-4.58348004921002
GRHL3	-0.355862410421672	-0.304927176108372	-1.15096305045851	0.25230940702792	0.999991050223146	-4.58351608025187
MIR1324	1.50170396384663	-3.46323785491215	1.63804807289042	0.104345053840229	0.999991050223146	-4.58354582911089
C1QTNF6	-0.152610843293286	2.92299528569514	-1.16657601136073	0.245971477192431	0.999991050223146	-4.58356543445699
ARHGEF28	-0.309674384306612	0.177234456292725	-1.12752245715069	0.262040184436233	0.999991050223146	-4.58360563764972
GSDMC	0.895497115961021	-1.96572774258566	1.35499365392078	0.178269419631507	0.999991050223146	-4.58365565639674
TMEM133	-0.340104369410746	0.180274496701207	-1.1563258293706	0.250119548156877	0.999991050223146	-4.58368772219184
PFDN4	0.102405354898313	4.60124600500925	1.25054546102061	0.213824358686526	0.999991050223146	-4.58372598765791
MIR200B	-0.963113201312283	-2.03860112729732	-1.37442226383394	0.172178455637185	0.999991050223146	-4.58373889851818
ADGRB1	0.499628498153256	-0.633840010483857	1.18721022932568	0.23777002909423	0.999991050223146	-4.58392225087487
DNAJB5	-0.11584834642442	3.61869952316536	-1.1846762589293	0.238766522573748	0.999991050223146	-4.58405187560591
NPW	0.323986886366157	0.153291161352561	1.12106963745364	0.26476447304298	0.999991050223146	-4.58411840805997
LOC100128494	0.376157733786683	-0.113172067734928	1.14929737365239	0.252992326556609	0.999991050223146	-4.58427194486489
FOXB2	0.464896721853099	-1.53870231956974	1.15467221407692	0.250793351982259	0.999991050223146	-4.58430051518331
KCNN1	0.945033992775226	-2.53793898682966	1.36927075955683	0.173777883946936	0.999991050223146	-4.58431161392789
SNORD42A	0.444004843076286	-2.12291509177945	1.16909029705871	0.244961501191006	0.999991050223146	-4.58434089778938
MRGPRE	1.52951163641456	-2.5838126143799	1.5059343004517	0.135026423059962	0.999991050223146	-4.5844120918096
SNORD116-28	-0.558003183801988	-2.00092184694347	-1.21625513466022	0.226560289841306	0.999991050223146	-4.58441455476143
RASAL3	-0.546211716090134	-1.89928152193	-1.19728298322998	0.233838340131045	0.999991050223146	-4.58447132652415
GGN	0.38903866098109	-0.623482169718202	1.15324786772256	0.251374764009342	0.999991050223146	-4.58447403062868
CHMP5	0.076441538090906	6.60282371706421	1.33681678689653	0.184113882904291	0.999991050223146	-4.58449048008738
MIR3934	0.312842805035197	-0.717609359956587	1.12607941674948	0.262647704249525	0.999991050223146	-4.58450292764681
MCF2L2	-0.279142299325698	0.477654328241404	-1.12284392910143	0.264013426831039	0.999991050223146	-4.58452964452172
AKR1B15	-1.52919185280706	-3.68781078110295	-1.67812774411954	0.0962366212817523	0.999991050223146	-4.58457494192561
IRF2	0.117626882107289	4.15412905001345	1.20355697269399	0.231413157024141	0.999991050223146	-4.5846434941538
TMED11P	-0.340976622131005	-1.50391578005849	-1.14907248119233	0.253084631347571	0.999991050223146	-4.58473723361091
XKRX	0.612656591301288	-1.37442075204262	1.23488356549464	0.219574928728315	0.999991050223146	-4.58481639855347
FOSL1	-0.784695182359781	-0.843132666268571	-1.26138509488854	0.209909397744196	0.999991050223146	-4.58483513280473
MMP13	-0.377581424240255	0.741367334755027	-1.12266116759049	0.264090719699219	0.999991050223146	-4.58493395133831
ACTG1P17	0.295072297491548	0.359686312625088	1.10978998869566	0.26957399089404	0.999991050223146	-4.58497086845098
FLJ46906	0.263810500604892	1.17389840506852	1.10556016240695	0.271393119334897	0.999991050223146	-4.58500963503568
UMODL1	0.413891562733596	-0.822285501253836	1.14699320076466	0.253939177352806	0.999991050223146	-4.5850830341558
MID1	0.188420991213892	1.29829085194596	1.1038076713136	0.272149308751751	0.999991050223146	-4.58518941295541
SLC25A48	0.545486711428208	-1.81258089548404	1.20610499458783	0.230433420585459	0.999991050223146	-4.58519282469237
WDR60	-0.101166830230227	4.42587978563494	-1.23761740931395	0.218563115691204	0.999991050223146	-4.58527649483777
POLR3F	0.0860869623942593	4.90777614940542	1.27570131784256	0.204819783617363	0.999991050223146	-4.58532780515546
PIR-FIGF	-1.47358957973759	-3.03525339822069	-1.56137817780889	0.121383321656234	0.999991050223146	-4.58533578339951
GAB3	-1.60902854085663	-3.09275591329583	-1.62656436746012	0.106767105109646	0.999991050223146	-4.5853818773805
KYNU	0.408978622386849	-0.774785234771938	1.15432714399203	0.250934120657199	0.999991050223146	-4.58538965518402
PLCD3	-0.120958973481556	3.63013348234321	-1.18356034838974	0.23920630510618	0.999991050223146	-4.58542392893919
SLC6A13	-1.07905574160439	-2.62000047334939	-1.36145043872509	0.176227398533072	0.999991050223146	-4.58543157404071
SLC4A10	0.533872247357956	-1.60894950925512	1.16406590712553	0.246982722979356	0.999991050223146	-4.58557445058028
UCA1	-0.582945329075491	-1.1936109714029	-1.20351042496072	0.231431082893057	0.999991050223146	-4.58564089472876
SLC1A3	-0.179128736261782	0.992936149975314	-1.10748397676038	0.27056468679778	0.999991050223146	-4.58566787172452
CXCL8	-1.42296927287463	-3.4011855076141	-1.35515588255135	0.178217895486105	0.999991050223146	-4.58568873366527
PKD1L3	-1.33153263818142	-3.27432314602654	-1.42905568885463	0.155897112053663	0.999991050223146	-4.58579501312697
ROPN1L	0.344767003345472	-0.733338258911961	1.13671170393234	0.258194609422197	0.999991050223146	-4.58579614041109
FOXD2-AS1	-0.210042778767353	0.80093213957765	-1.09791845180178	0.274701180927614	0.999991050223146	-4.58592414481794
SDCBP2	-0.982788844012543	-2.935901245332	-1.40420972972946	0.163148374707427	0.999991050223146	-4.58595761915649
TLR1	1.2756113106163	-3.28449330422077	1.4559066636168	0.148342256157198	0.999991050223146	-4.58602164983434
PLCE1	0.419535796812533	-1.9731929101943	1.13812841772588	0.257605282141749	0.999991050223146	-4.58602622733267
C6orf99	-0.483085157154893	-1.47951445104604	-1.17942512168917	0.240841056808529	0.999991050223146	-4.58610135076743
LOC101928737	-0.839362272054692	-2.40914669976796	-1.28403243576098	0.201900153624705	0.999991050223146	-4.58610257233365
PPP1R1B	0.664013731432721	-1.56709056820439	1.21036666632037	0.228801460324357	0.999991050223146	-4.58611733417327
EMP3	-0.602362174433243	-1.5292179376986	-1.22978090203945	0.221472569145301	0.999991050223146	-4.58612361606178
PCDH19	-1.02174494857185	-2.62926970887185	-1.36277430400179	0.17581090626775	0.999991050223146	-4.58617767908991
SLC30A3	-0.674916411181991	-2.00224836039725	-1.25606855176514	0.211822954270251	0.999991050223146	-4.58617910960287
PLEKHG4B	-0.699807696999223	-2.2357582585613	-1.22557898876301	0.223044152596505	0.999991050223146	-4.58631580922235
IGBP1	0.0645391370754993	6.00598250150316	1.31134849797229	0.192543170884297	0.999991050223146	-4.58633499834224
IP6K3	-0.942510781746095	-3.88711168128079	-1.36066677765871	0.176474292024623	0.999991050223146	-4.58636567532462
ABCG4	-0.989307719938284	-2.6927884888106	-1.32405001488731	0.188304041073641	0.999991050223146	-4.58638387194305
CYBA	-1.52919185280707	-2.55305142223483	-1.58029548579299	0.116986780245071	0.999991050223146	-4.58640692149197
RIMS2	1.39863255410617	-2.79192439666412	1.5090488871148	0.134229426393648	0.999991050223146	-4.58642360531267
BMX	-0.178055230033078	0.360674733158052	-1.10555477840225	0.271395440263539	0.999991050223146	-4.58643742053567
CD22	1.26711459635158	-3.43225394472601	1.43765122781208	0.153447085286756	0.999991050223146	-4.58644998603761
EMBP1	0.217006428663428	0.225346436513004	1.09424892013466	0.276299588130023	0.999991050223146	-4.58660307302269
NXF3	1.02106420462589	-3.15343493879771	1.34242852664493	0.182294369082149	0.999991050223146	-4.58660522687379
FITM1	-0.422937935583259	-0.575982594091682	-1.14541892065974	0.25458753077468	0.999991050223146	-4.58666530402984
FCHSD1	-0.224291886951791	1.0509199268089	-1.0941243707191	0.276353953083658	0.999991050223146	-4.58667620540993
SLC2A9	0.384395986265014	-0.816135572911528	1.12914981630924	0.261356248425239	0.999991050223146	-4.58671394906895
FLJ22447	0.95213936608103	-2.59226082752577	1.38655691793992	0.168455080175038	0.999991050223146	-4.58671525247929
FUT2	-0.369893611860033	-0.445634453098092	-1.11557117914357	0.26710141298373	0.999991050223146	-4.58672936667693
SDR16C5	-0.575242012390769	-1.57930975260307	-1.21581404208264	0.226727618938067	0.999991050223146	-4.58681216271251
ARX	0.255033289373911	0.612120840457575	1.09472614847514	0.276091349731872	0.999991050223146	-4.58686029063343
C14orf178	-0.708830852561027	-2.25911146417715	-1.22771928405322	0.222242639272958	0.999991050223146	-4.58689852083376
HEPHL1	-0.566256204348595	-2.06361901892678	-1.20304494251401	0.231610398561369	0.999991050223146	-4.58698662201575
CLEC4M	-1.10521031989709	-4.71314065323224	-1.57560441649756	0.118065023683824	0.999991050223146	-4.58701189091115
MIR3176	-0.292391558347614	-0.422704625455269	-1.09935802183076	0.27407587234295	0.999991050223146	-4.58708877233832
ITGB6	0.629579377811612	-1.04773289830346	1.1521391336694	0.251828004021547	0.999991050223146	-4.58711228876855
CAPN9	-0.278816859889536	-0.321565843619442	-1.09397023915702	0.27642124067738	0.999991050223146	-4.58711766950253
KIF9-AS1	-0.205157521315228	2.32451994039268	-1.10201351138852	0.272924991797944	0.999991050223146	-4.58715698605373
CP	-0.524574831491454	-1.99239954540996	-1.15909206321682	0.248995250486325	0.999991050223146	-4.58726203022438
KANK4	0.995826293056489	-3.17134238737394	1.32027423809815	0.189556849277775	0.999991050223146	-4.5872682088377
PCDHB11	0.35756351855969	-0.137762635655816	1.10775607800594	0.270447656662432	0.999991050223146	-4.58738132317235
MMD	0.110349295784983	4.17680181761958	1.2314915577821	0.220835066270454	0.999991050223146	-4.58748095958142
BLOC1S5	-0.532160335584496	-1.92010168533582	-1.17881597056803	0.241082541151952	0.999991050223146	-4.58755645942864
SERPINI1	-0.133596236324252	3.80543257721824	-1.18620565884385	0.238164723334998	0.999991050223146	-4.58759009659886
GLIPR1L2	-0.428286136342317	-0.467325861743039	-1.14155911729388	0.256182095307874	0.999991050223146	-4.58761127424586
FRG2C	1.56069451216418	-2.07474646055809	1.40861934376175	0.161842942252904	0.999991050223146	-4.5876322675472
L1CAM	0.823281889135784	-2.21392904923513	1.30907614512302	0.193309011920506	0.999991050223146	-4.58763322060557
PGM5P2	-0.281649714058365	0.504602085497748	-1.0917095627311	0.277409461898401	0.999991050223146	-4.58764856966507
SCARNA2	-0.62898184644916	-1.93020090818922	-1.20061633197446	0.232547583903163	0.999991050223146	-4.58772179810319
LINC00526	-0.143420875786878	2.38014123560626	-1.12652554498586	0.262459779091322	0.999991050223146	-4.58772637362469
C6orf52	-0.175138024997884	1.70808694080584	-1.09668848311133	0.27523622667473	0.999991050223146	-4.58773821050054
HRK	0.667489979050423	-1.55044934290155	1.21614753534385	0.226601099554991	0.999991050223146	-4.58778889524449
CECR2	-0.257482842406518	1.18547215693581	-1.08764374202919	0.279192910282064	0.999991050223146	-4.5878556341646
ATRNL1	-0.366704737035943	-0.0654626928465918	-1.10956478109939	0.269670631964109	0.999991050223146	-4.58796696452197
DLL4	0.833303373552615	-1.69896366628785	1.2390754140599	0.218024889647606	0.999991050223146	-4.58803523354415
MGC16025	1.00268910246483	-2.54654696357375	1.29125827239233	0.199392880768414	0.999991050223146	-4.58804723424887
ACSM4	1.12269445366798	-3.24061658535682	1.32507501642891	0.187965015423881	0.999991050223146	-4.58805526362725
SLC7A7	-0.336692625895697	-0.754975049283521	-1.10445241763604	0.271870934695822	0.999991050223146	-4.58809957481574
ADRBK2	-0.0929295061728084	4.51007202326192	-1.25713528307569	0.211437989391878	0.999991050223146	-4.58815691525791
TNFSF10	0.253778641087002	-0.602971752325383	1.08501141303912	0.280351773690065	0.999991050223146	-4.58817214474536
SLC17A7	-0.77678168756632	-1.97386398117957	-1.22360877335731	0.223783825433861	0.999991050223146	-4.58821195829382
PRR16	0.319810029779598	-1.0109861227059	1.09305693733175	0.276820183645741	0.999991050223146	-4.58823027137436
EPHX4	-0.200567042820735	0.460531356163229	-1.08731944194945	0.279335502324206	0.999991050223146	-4.58826070118997
SLC6A20	-0.271732523366367	-0.672932789066134	-1.08638126486413	0.279748293681988	0.999991050223146	-4.58826240872105
OLAH	-1.88148779330579	-2.97561682941034	-1.45324410450239	0.149078496332737	0.999991050223146	-4.58828602321272
RPL23P8	-0.693893077692187	-2.25950259556411	-1.21511656618503	0.226992389794129	0.999991050223146	-4.58836929973395
SNORA51	-0.332220793636885	-1.61723819345092	-1.08584774023349	0.279983228227796	0.999991050223146	-4.5884387722932
CD160	-0.4610286166532	-0.601152220336161	-1.11649324539797	0.266708518208866	0.999991050223146	-4.58853679565243
GOLGA6B	-1.34453101642525	-3.68806851758626	-1.46755733704903	0.1451537402014	0.999991050223146	-4.58855434795165
MGC27382	-0.476927766790517	-3.13350378119863	-1.13174673248289	0.260267426983088	0.999991050223146	-4.58859345879997
OR5B12	0.613759602864343	-3.4567333141815	1.16072088921518	0.248334914998347	0.999991050223146	-4.5886508912797
MED14OS	-0.329883898441139	-0.303944074531679	-1.09074906080797	0.277830068883261	0.999991050223146	-4.58868063785695
TNFRSF9	1.06687384528149	-3.1152037399943	1.27561625030742	0.204849755164212	0.999991050223146	-4.58869262024593
SYNC	-0.802852139684402	-1.46224879369875	-1.18558459274013	0.238408973797699	0.999991050223146	-4.58884112065251
INTU	0.107023117268694	4.159542491063	1.20632197231761	0.230350129135507	0.999991050223146	-4.58886385774942
CLDN5	0.408786828916629	-1.73333673847835	1.10313807183461	0.272438622710628	0.999991050223146	-4.58890035576922
ZBED4	-0.0633093089454695	5.93058267633331	-1.32001774683287	0.189642178844122	0.999991050223146	-4.58890142467675
CADM2	0.356630546737613	-0.459231020064362	1.09791098000251	0.274704429041343	0.999991050223146	-4.58891429150809
C2orf48	-0.448277721934779	-2.51186447115214	-1.12600402398162	0.262679471682298	0.999991050223146	-4.58892163025264
FAM87B	-0.252130917668322	-0.519418108901368	-1.07971666880899	0.282692769527858	0.999991050223146	-4.58898848749008
OLMALINC	0.211956420269891	1.74552167497913	1.08783722624999	0.279107860793501	0.999991050223146	-4.58900116544653
CXorf58	-0.690947317954383	-2.18116294191172	-1.20613705202509	0.230421113299463	0.999991050223146	-4.58901667810218
TRABD2A	0.688460043649087	-2.24804441236855	1.1699106301697	0.244632616810281	0.999991050223146	-4.58911604412343
FKBP1AP1	-0.551229560259288	-2.17388560238394	-1.12183859562269	0.264438794875993	0.999991050223146	-4.58919813390368
TSNAXIP1	-0.161053053060759	1.865145062252	-1.09660916382306	0.275270755909733	0.999991050223146	-4.58919826462716
SPARCL1	0.34767367308237	-1.04027444781952	1.09549378539486	0.275756619421093	0.999991050223146	-4.58930461966255
GRIN3B	-0.580870666867223	0.175159652250202	-1.1122968381344	0.268499878669928	0.999991050223146	-4.58931071410248
HRCT1	-0.848831110374824	-2.79714026409152	-1.21011599086569	0.228897222169146	0.999991050223146	-4.58931970547845
ZBTB20	-0.360623358325101	0.865855285168837	-1.08085022867803	0.282190455193322	0.999991050223146	-4.58937268574387
HOXA4	-0.697293681360879	-2.29625004766452	-1.16746363541129	0.245614585501066	0.999991050223146	-4.58943740654446
GALR3	-0.463362713857972	-1.08270725951751	-1.1184820640122	0.265862450670983	0.999991050223146	-4.58947479816586
DEF6	0.100016390789511	4.43923360895987	1.25851994556308	0.210939053963973	0.999991050223146	-4.58948940805276
ESR2	0.26151659977792	-0.688432167518258	1.07727143397679	0.283778418037441	0.999991050223146	-4.5895074073731
P2RX2	0.352496975648643	-0.71169761044916	1.10193707859854	0.27295807059915	0.999991050223146	-4.58952580281738
BSCL2	0.174996485613437	1.73242605403261	1.0980051971543	0.274663473246358	0.999991050223146	-4.58955129614989
ASAH2	-0.297164148668336	-0.597244201867207	-1.08324861249777	0.281129683551261	0.999991050223146	-4.58955459545978
HS6ST2	0.181480099029562	1.02259370102178	1.08739858425848	0.279300699479661	0.999991050223146	-4.58958183898261
LHB	0.830248793262834	-1.99969376405631	1.19931607205593	0.233050466002521	0.999991050223146	-4.5896243472636
LINC00882	0.477119182081771	-0.66697332447699	1.10917775810408	0.269836767545439	0.999991050223146	-4.58963996236136
DNAJB5-AS1	-1.02482658456084	-2.90892273400122	-1.26042265728598	0.210254859152187	0.999991050223146	-4.58977136209204
TMC5	-0.651046683718053	-1.69480228698889	-1.14554033176389	0.25453748716259	0.999991050223146	-4.58982243475137
HCN2	0.174028213147709	2.11546481560224	1.10212871817053	0.27287513753194	0.999991050223146	-4.58984137201994
FOXJ1	0.995826293056489	-2.78758868483882	1.22430114824578	0.223523686481059	0.999991050223146	-4.58987581704366
LOC400794	1.00154259679523	-3.30082622859358	1.32159353630356	0.189118398161954	0.999991050223146	-4.58987853137932
PCDHGA3	-0.314540337204223	-0.426980153184093	-1.0797657973377	0.282670986472498	0.999991050223146	-4.58990887935817
NICN1	0.129799635682485	3.2826186588417	1.16716683126738	0.245733882107569	0.999991050223146	-4.58991313391922
TSPAN7	0.326168259883458	1.10945427264081	1.07311923819265	0.285628482897948	0.999991050223146	-4.5899528970314
ADM5	-0.225271444173838	0.787134127861822	-1.08053606455441	0.282329609208025	0.999991050223146	-4.58995326165291
SCARNA22	0.430627071375283	-1.0614195809625	1.09610369373427	0.275490867337093	0.999991050223146	-4.58996182584934
FLNC	-0.683543531932514	-1.83328675601993	-1.13319919599688	0.259659835601275	0.999991050223146	-4.58997495986625
EBF2	-0.284912964915614	0.406038864074402	-1.07237654852783	0.285960267615235	0.999991050223146	-4.59005788489667
IGF2BP2	-1.16545799438511	-2.99993923666216	-1.26055341618837	0.210207899523302	0.999991050223146	-4.59006646472501
PAK7	0.978611312700121	-2.84462946006985	1.22333469761223	0.223886861747933	0.999991050223146	-4.59016140511232
SNORA71C	-0.488329621160747	-1.81068696194903	-1.09244928285565	0.277085835939301	0.999991050223146	-4.59017789709351
CDH13	0.284561314913749	-1.35322586828971	1.07280299749304	0.285769726097766	0.999991050223146	-4.59020897958317
C12orf60	-0.211397089661777	1.05312179763518	-1.08369452099777	0.280932767433071	0.999991050223146	-4.59022895682467
EIF5AL1	0.163802842049485	1.28676343551622	1.09583873470981	0.275606294730215	0.999991050223146	-4.59025616380787
GLUD1P7	0.227854229622549	0.666361592977268	1.07580135822541	0.284432486348094	0.999991050223146	-4.59028632726025
CDC20B	1.19448372077985	-3.90802592704535	1.35808277965475	0.177290236444588	0.999991050223146	-4.59031120963527
CTC-436P18.1	-1.07026902737928	-2.85843337803497	-1.26924733193253	0.207102887801865	0.999991050223146	-4.59037875334051
ZNF32-AS1	0.418346689191883	-0.966267454520837	1.09125996751079	0.277606286354889	0.999991050223146	-4.59049838004728
CXCL11	0.825767388294102	-3.56607869239554	1.17072084975129	0.244308095724569	0.999991050223146	-4.59049936882023
OR52E6	0.586835636009083	-1.98951405298145	1.11094560745342	0.269078470921256	0.999991050223146	-4.59055617918163
SCG2	-0.927425938802545	-2.38136569268674	-1.21220899427829	0.228098550287118	0.999991050223146	-4.59056042300109
CTAGE9	-0.850694009702477	-2.7510598647911	-1.2135292471639	0.227595789822814	0.999991050223146	-4.59056499804436
LRP4	0.272277997359655	-0.618999584162107	1.06851313195141	0.287690446172433	0.999991050223146	-4.59057427122354
B3GNT5	-1.04926968583933	-1.87297273345785	-1.20884166335614	0.229384482100149	0.999991050223146	-4.59058362147024
NOV	0.553524978336536	-1.98855778614901	1.11028714308146	0.269360737352659	0.999991050223146	-4.5906000162731
ABCB5	0.721240329022659	-1.84457055655597	1.14466177570039	0.25489976976897	0.999991050223146	-4.59064226511138
BTLA	-1.28134142343883	-3.39510782959342	-1.29567109518485	0.197873075731404	0.999991050223146	-4.59065091056894
GIN1	0.117488431006223	3.82753919917121	1.19590099697011	0.234374987049156	0.999991050223146	-4.5906605059087
PLAC8	-0.927553483024153	-2.7575084764272	-1.23524288417088	0.219441748323176	0.999991050223146	-4.59072338515164
LINC00954	-1.22127750222028	-2.52899669410243	-1.26850154812086	0.207367912015935	0.999991050223146	-4.59073821430274
BDNF	1.36941587896922	-2.61070211042655	1.28167269142248	0.202723982553084	0.999991050223146	-4.59078446726464
COL4A1	1.19448372077985	-3.95730975396018	1.32453179653505	0.188144631857772	0.999991050223146	-4.59082383437781
CELF2	1.22166488360863	-3.78251824325859	1.28287434545313	0.202304153871514	0.999991050223146	-4.59082554399386
FCGR1B	0.711442305842098	-2.39418516095717	1.16294668887856	0.247434573074313	0.999991050223146	-4.59084262784389
TF	-0.882742135592741	-1.89803188556428	-1.18385842594734	0.239088775483991	0.999991050223146	-4.59085477093088
LUC7L2	-0.110424301072267	4.91695194729676	-1.25727309969454	0.211388291194387	0.999991050223146	-4.59086154244086
NLRP4	-0.672488060306294	-0.641835455510388	-1.11794251113905	0.266091797566599	0.999991050223146	-4.59088395635956
CLEC7A	-0.13280701899842	3.22927001191336	-1.17253308984012	0.243583340430128	0.999991050223146	-4.59091434775532
BRE-AS1	-0.58411442486162	-1.9953866997111	-1.1147462678188	0.267453251708478	0.999991050223146	-4.59095453255205
PCDHGA2	-0.243164264340402	0.344085220256453	-1.06492839174808	0.289302216178548	0.999991050223146	-4.59103827451679
KLHDC7B	1.50942307428029	-1.0516577649547	1.29896591350925	0.196743934726206	0.999991050223146	-4.59106155501174
PBOV1	-0.624874721322152	-1.86487664850573	-1.1047200004652	0.27175546187302	0.999991050223146	-4.59110537457382
UGT1A1	0.75722573037808	-2.37290369302725	1.15824728775357	0.249338217178287	0.999991050223146	-4.59121874912928
LOC653513	-0.648397602063199	-2.10057034749248	-1.12737153680817	0.262103675743238	0.999991050223146	-4.5912562461548
PDE6C	-0.492905974603267	-1.43096440863569	-1.0896101314137	0.278329380202033	0.999991050223146	-4.59129571267318
NTF4	-0.735761026311734	-2.24489566880884	-1.11663947461153	0.266646246627137	0.999991050223146	-4.591298626354
IPCEF1	0.337070882387153	-0.583087763766233	1.06341885815275	0.289982774376725	0.999991050223146	-4.59131821119054
TSPAN33	0.0809458801500149	5.04635236256213	1.26267439010019	0.209447265912009	0.999991050223146	-4.59134498839383
LOC101929378	0.290477933945729	-0.182146169284671	1.0622244378471	0.290522040757583	0.999991050223146	-4.59136293509823
FRG2EP	-1.05816686788292	-2.9760004556494	-1.21384882202366	0.227474214219368	0.999991050223146	-4.59145586212
LINC00664	-0.941118737488832	-2.80419657517206	-1.16529175591624	0.246488496903095	0.999991050223146	-4.59148629885334
LINC01093	0.560684163667557	-2.17538835282082	1.08868085298263	0.278737238208442	0.999991050223146	-4.59152826995423
ZFX-AS1	1.12993756771355	-2.85763909262918	1.20715663663444	0.230029928081149	0.999991050223146	-4.59153066194104
POLR2J3	-0.1656769969578	1.43837754423763	-1.07377144105273	0.285337339388413	0.999991050223146	-4.5915689014165
FBXL7	-0.221297286063003	1.83079368024572	-1.07441630458713	0.285049672266455	0.999991050223146	-4.59162064799795
RAB19	-0.196022394417721	0.950961272491495	-1.07265190116469	0.285837227441453	0.999991050223146	-4.59173835503219
FLJ36000	0.901184804860405	-2.02735635432607	1.15147874498658	0.252098239138661	0.999991050223146	-4.59175277508711
ACTN1-AS1	1.05397893577264	-3.06898165653679	1.20274853110238	0.231724635898667	0.999991050223146	-4.59180163152325
DOCK2	0.961596930899863	-4.8952460559623	1.26479989065704	0.208687038636683	0.999991050223146	-4.5918327471849
ZC3H12D	0.796333655104807	-2.29722653341605	1.13688804032288	0.258121205070806	0.999991050223146	-4.5918991874721
GPT	-0.188864451130757	3.23888328756111	-1.17762224669384	0.241556267565157	0.999991050223146	-4.59192645644379
EMX1	-1.02188082639138	-2.59977765395487	-1.19527824830341	0.234617099056682	0.999991050223146	-4.59193604985854
GFI1	0.439840689976311	-1.58875896249013	1.07479324571511	0.284881614768026	0.999991050223146	-4.59194459015908
COLCA2	-0.438975437065392	-1.77934545308957	-1.07171643379404	0.286255384894931	0.999991050223146	-4.59200232662995
MOB3B	-0.909803266579583	-3.06503625420273	-1.15192263880175	0.25191657247604	0.999991050223146	-4.59211489684207
RAPSN	-0.648444680993343	-1.95437514121968	-1.09456991254754	0.276159511263771	0.999991050223146	-4.59211652047788
GOLGA6A	1.26379008423578	-3.66963995871207	1.23010525575486	0.221351590982929	0.999991050223146	-4.59220191156639
GUCA1B	-0.521153732828049	-1.69899101134882	-1.07420107943854	0.285145659914254	0.999991050223146	-4.59221247243781
TMEM240	0.449270389977924	-1.17540532824982	1.06610132688549	0.288774163820468	0.999991050223146	-4.59222753505647
CCDC181	-0.580884543356278	-2.11090339389617	-1.09255462940501	0.277039768279949	0.999991050223146	-4.59223029034079
LOC100128239	-0.559168648646387	-1.99048542662156	-1.07048384775318	0.286806995070481	0.999991050223146	-4.59224131831673
C6orf163	0.448442804252284	-1.87067038601626	1.06617692000882	0.288740154600002	0.999991050223146	-4.59230447013595
ZNF90	-0.514693709824115	-1.73885123202574	-1.07922380744123	0.282911362745128	0.999991050223146	-4.5923385600214
IL1A	-0.657290716911402	-1.99748975317846	-1.08388216965006	0.280849928952744	0.999991050223146	-4.59234597558287
ABCA10	-1.12000572421441	-3.43616916209069	-1.22591835839455	0.222916923252718	0.999991050223146	-4.59236567370767
AOX1	0.287575576343691	-1.05289481379757	1.05369968535714	0.294390726928714	0.999991050223146	-4.59238848331838
LOC389906	0.125391036319311	2.37675301940392	1.12780984661305	0.261919311165004	0.999991050223146	-4.5924168995032
SPAG8	-0.271436333105427	-0.0100592481407702	-1.05317469710678	0.294630115555545	0.999991050223146	-4.59245621521925
TDH	0.207264534002872	1.30390031928731	1.07011758930244	0.286971044189363	0.999991050223146	-4.59246692084122
MIR491	1.00154259679523	-3.50389026861689	1.17411974841335	0.242950058977447	0.999991050223146	-4.5924788759735
HIST1H2BN	-0.259721619585054	2.01424320444187	-1.06932331908858	0.28732702272616	0.999991050223146	-4.59254246727292
CNTD2	-0.591718550210911	-1.73663798966719	-1.0759467664391	0.284367745044102	0.999991050223146	-4.59257390871996
TDRD9	-0.72611524297456	-2.43863209266086	-1.08810947811052	0.278988217825595	0.999991050223146	-4.59258119363918
ALG11	-0.148798285217128	2.2055072437758	-1.0944242278351	0.276223080068213	0.999991050223146	-4.59261816265657
CMTM2	-0.428306003393036	-1.73446486766345	-1.05612102382723	0.293288335844141	0.999991050223146	-4.59263584416399
PIWIL4	-0.967870143120094	-3.46100414441736	-1.13929081047964	0.257122454995367	0.999991050223146	-4.5926439456602
FAM167B	-0.370762569348662	-0.715556349300573	-1.05261680521593	0.294884652821731	0.999991050223146	-4.59267373478828
LOC441204	0.505873668272073	-1.6716417590492	1.06059512335737	0.29125875925504	0.999991050223146	-4.59271879997157
SIGLEC9	1.01222697224928	-4.15080866270288	1.16786521783613	0.245453240183053	0.999991050223146	-4.5928017114926
ANKRD1	1.76615126979723	-2.86404358008809	1.17340876893727	0.243233686231385	0.999991050223146	-4.59281474463762
COX7B2	0.492473565023874	-1.36156844907678	1.06468683215372	0.289411047534281	0.999991050223146	-4.59283080976833
LHFPL3-AS2	-1.12498796180696	-2.9479473051047	-1.16507314986974	0.246576580888829	0.999991050223146	-4.59284352100352
LINC01176	0.577186155825603	-0.475002312235143	1.06673285208769	0.288490125773335	0.999991050223146	-4.5928611006226
PARVG	-0.394363550879974	-1.40675816507444	-1.04928697803123	0.296406987754267	0.999991050223146	-4.59287696113031
KLHL41	-0.328196889367953	-0.547880805387961	-1.04777943802895	0.297097957411448	0.999991050223146	-4.59292264556429
SLC5A11	0.740060722717679	-2.09385365466451	1.08306841130049	0.281209288530937	0.999991050223146	-4.59296180975754
NBPF13P	-0.909771438835527	-2.61890939409573	-1.10112571757074	0.273309385179645	0.999991050223146	-4.59296289381358
ELOVL4	-0.519887459035302	-0.539056683214256	-1.05868829633258	0.292122575477973	0.999991050223146	-4.59298734563377
PDE4B	0.748993304166802	-3.04142498141641	1.08097981327417	0.282133071493263	0.999991050223146	-4.59302675375762
LDLRAD4	-0.980569091280094	-3.17859507578874	-1.1165570589374	0.266681342021828	0.999991050223146	-4.59308201480264
ARHGAP8	-0.190455331562306	0.974921232212828	-1.08284723736355	0.281307014673825	0.999991050223146	-4.59308376890601
TNFAIP8L3	1.01165669373593	-3.89603156273416	1.16981480254191	0.244671019385184	0.999991050223146	-4.59310807467713
ATP1B2	1.00600206095791	-3.40667692428301	1.13228190482367	0.26004343887307	0.999991050223146	-4.59316352668113
CHKA	-0.0744770603470615	5.29391508429053	-1.2663496783577	0.208134006106058	0.999991050223146	-4.59319279803888
AIFM3	-0.826686263661765	-2.65821125734197	-1.08476418275876	0.28046078496495	0.999991050223146	-4.59323318879195
UBASH3B	-0.42924607803147	-1.07568646884242	-1.04801907178908	0.296988050130631	0.999991050223146	-4.59325335363392
HIST3H2BB	-0.328980299564017	-0.0134650889104989	-1.04367236559362	0.298985940255033	0.999991050223146	-4.59325793634883
TSHZ2	-0.277381800233568	0.45320228500746	-1.05196448511777	0.295182462238278	0.999991050223146	-4.59326980809669
KIAA1161	-0.118729193409995	3.33324334906282	-1.15283901780542	0.25154183078253	0.999991050223146	-4.59334375274581
CCR6	-0.480559918474921	-1.28848047768743	-1.04383765008951	0.298909804045363	0.999991050223146	-4.59336838275897
GPER1	-0.150874623122626	2.22130416835831	-1.12734836817232	0.262113423607238	0.999991050223146	-4.59341087290594
PTCRA	0.431559497557549	-2.01156797616333	1.04570799067517	0.298049169787727	0.999991050223146	-4.59345000517286
LIPG	0.704426327624645	-1.34941656517261	1.07219543485893	0.286041217283586	0.999991050223146	-4.59345354751522
LOC284009	0.398950139655272	-1.66010389820584	1.0430043547646	0.299293784692505	0.999991050223146	-4.59346350838412
RAB4B	-0.776116498622248	-1.81467410056491	-1.06160384151318	0.290802502469361	0.999991050223146	-4.59348271519435
NUTM2G	-0.405221019128223	-1.95208856469709	-1.04480501584011	0.298464462436043	0.999991050223146	-4.59350566982028
SMAP2	0.0721670011074034	6.14214304784766	1.32812646197471	0.186958434847287	0.999991050223146	-4.59350830407953
HDAC9	-0.656902335086672	-2.48325194416589	-1.05844202452281	0.292234266783275	0.999991050223146	-4.59357021260396
GRIP1	0.43933861324378	-0.48657928799876	1.04068414448386	0.300364690172499	0.999991050223146	-4.59359096662993
FLRT1	-0.273361426727264	1.98725573874123	-1.06841630299152	0.287733901504447	0.999991050223146	-4.59362849717711
ZNF192P1	0.565916597532755	-0.58034369120816	1.0468106396148	0.297542574890583	0.999991050223146	-4.59365110894459
SLC45A1	-0.342855544135794	-0.506211712923571	-1.03846362767441	0.301392004194978	0.999991050223146	-4.59367718009123
LOC645949	1.27524700678125	-3.41007122468072	1.11857181563995	0.265824313478812	0.999991050223146	-4.59370532475973
INO80B	0.462937309010748	-1.83469155142422	1.04430520208313	0.298694503210406	0.999991050223146	-4.59373313292608
FRMPD2B	-0.403604661620148	-2.00190363546298	-1.04078598553214	0.300317630613083	0.999991050223146	-4.59373706929199
LYRM4	0.0885928656275423	4.48012392654421	1.2384257924261	0.218264579633016	0.999991050223146	-4.59375239906257
LRRC66	0.988519060495753	-3.71223511044753	1.1031865190367	0.272417682960323	0.999991050223146	-4.59375292895133
SEMA6D	-0.988125832819393	-3.68288281709777	-1.09077005784414	0.277820869506227	0.999991050223146	-4.59377456160521
MBOAT1	0.656708463073751	-1.98622839607479	1.04616197350444	0.297840523725607	0.999991050223146	-4.59378314644063
PRAMEF12	-1.06808131060931	-3.98401986193845	-1.05351926565446	0.29447298132995	0.999991050223146	-4.59380778575142
GRIK1	0.44283873073064	-1.40894988191523	1.03645357267675	0.302323992446061	0.999991050223146	-4.59381962906661
PCAT18	0.607513224094264	-2.37582312144679	1.04222744930645	0.299652081517132	0.999991050223146	-4.59385420588094
OR13J1	-1.12000572421441	-3.2547194673219	-1.10912948098707	0.269857496234712	0.999991050223146	-4.5938731399855
EYS	-0.396860973690029	-0.975380830117586	-1.03511930876121	0.302943713884783	0.999991050223146	-4.59391790566295
LOC145837	-0.117147673035467	2.97220270160555	-1.17782260063393	0.241476711226583	0.999991050223146	-4.59395551976679
ATP8B3	0.256684558492012	0.274026762416088	1.04369271107943	0.298976567656366	0.999991050223146	-4.59395705273962
LOC100288974	0.569298688076588	-1.98052453623566	1.03724184208314	0.301958269563132	0.999991050223146	-4.59398068121852
PMS2P2	-0.254628551109136	-0.0311431602133171	-1.03927030920478	0.301018521853829	0.999991050223146	-4.59398527348567
CFAP61	0.291864791759133	-0.307897071532483	1.03515445368221	0.302927379256462	0.999991050223146	-4.59401620860956
WISP3	0.662441254447889	-2.57414482625546	1.04013203706575	0.30061989931607	0.999991050223146	-4.59401658080078
LOC101928767	-0.982818736919317	-2.98910902492929	-1.06527752366916	0.289144968994656	0.999991050223146	-4.59403034595056
FAM71A	1.02375885323229	-3.81650855683466	1.09257448760606	0.27703108495438	0.999991050223146	-4.59407537832344
IL20RA	0.356496952428428	-0.897431684449358	1.03251103892564	0.304157641050037	0.999991050223146	-4.59408418354968
TNFSF13B	-0.923362085914575	-3.4363575524137	-1.07486700956235	0.284848735442738	0.999991050223146	-4.59408827864378
ENKUR	0.321198824612677	-1.28680941688086	1.03412275895721	0.303407136674009	0.999991050223146	-4.59416133474102
SPAG16	0.15094192681389	3.03886700644693	1.15704026085763	0.249828833498874	0.999991050223146	-4.59419580820051
BEX1	0.669475176399259	-2.41189146391738	1.034263498139	0.303341660166587	0.999991050223146	-4.59425590768538
LINC00240	-0.369730100830183	-0.446721730850243	-1.02975145397801	0.30544555430041	0.999991050223146	-4.5943040938375
DUSP13	-0.964067892772543	-3.14062259520891	-1.06494618008501	0.289294202993013	0.999991050223146	-4.594305802776
CILP	-0.805076245563499	-2.68329096853267	-1.03888815574649	0.301195414608321	0.999991050223146	-4.59437016309441
CTNND2	-0.842184901407079	-2.74704725840427	-1.03547743540375	0.302777291875734	0.999991050223146	-4.5943865252466
MASP1	0.591122244271172	-2.10833710431619	1.03393362500839	0.30349514302229	0.999991050223146	-4.59440495630649
KLK6	0.961596930899862	-3.73065338681789	1.06163795485447	0.290787081073223	0.999991050223146	-4.59444509869918
SYNPO	-0.569363097144376	-1.10883739965677	-1.02638889286294	0.30701983087509	0.999991050223146	-4.59446311166098
RTEL1-TNFRSF6B	-0.350115203698843	-1.20821097049695	-1.02671550435794	0.306866680098531	0.999991050223146	-4.59447687734532
FEV	-0.364995228284817	-1.17153916151277	-1.02707063480426	0.306700214795138	0.999991050223146	-4.5944972236282
IL1B	-0.869032683408458	-3.17031313415683	-1.03919829918859	0.301051848777485	0.999991050223146	-4.59452401116578
LOC101927136	0.961596930899863	-3.28378105088472	1.0511094891368	0.29557311032614	0.999991050223146	-4.59456860251102
SNORD14A	-0.284746297646734	-0.850194211976772	-1.03447209092039	0.303244633446055	0.999991050223146	-4.59458784635572
TSLP	0.515710623681264	0.0152546069287382	1.0238522260551	0.308211041834089	0.999991050223146	-4.59461816923167
LRP2	1.01222697224928	-3.59572827613078	1.04072384019512	0.300346346655048	0.999991050223146	-4.59462236314464
DLEU2L	0.447385686774029	-0.11463335643753	1.02375919659232	0.308254787042672	0.999991050223146	-4.59463837166145
RBM44	0.52696071726722	-1.17489184507125	1.02120149908436	0.309459123492923	0.999991050223146	-4.5946866323563
SERPINC1	0.810745488803721	-2.76492111962301	1.02706672689339	0.306702046275158	0.999991050223146	-4.59468946897264
RN7SL2	-0.748539360283962	0.404651674735488	-1.0273245975643	0.306581208458514	0.999991050223146	-4.594695788053
SH3GL1P2	-0.508633429691934	-1.43792215744257	-1.02005693680317	0.30999908028368	0.999991050223146	-4.59474233576839
CHMP4A	-0.135144582426819	2.26993069493464	-1.10968275527271	0.26962000388838	0.999991050223146	-4.59474823781383
FCGRT	-0.427187523239167	-1.76137700558889	-1.01946788283161	0.310277217160054	0.999991050223146	-4.59478368465927
USP17L7	-0.833427745932497	-2.98556763442731	-1.02069973999967	0.309695754902879	0.999991050223146	-4.5948184065347
ANKFN1	1.12491313311062	-3.5022780481331	1.02465508973074	0.307833684614916	0.999991050223146	-4.59483350759256
TRABD2B	-0.28435046435846	-0.353258572053018	-1.02871744424529	0.305929075602856	0.999991050223146	-4.59486252428726
GSC	-0.182914250530081	0.812364504709569	-1.06500107245517	0.289269476356299	0.999991050223146	-4.59499478451475
PLAC8L1	0.424940052772782	-1.47663886716111	1.01598805818159	0.311923713044346	0.999991050223146	-4.59499900224178
HIST1H1D	-0.995951919309902	-2.97433633393083	-1.00828790106556	0.315587803442791	0.999991050223146	-4.59505209114284
LINC00637	0.452403557744641	-1.32830590606479	1.0129556609273	0.313363259971877	0.999991050223146	-4.59505235703511
CHRNA4	-0.57170360904564	-1.57236635456631	-1.01133234372611	0.314135704485136	0.999991050223146	-4.59507059623903
SNORA21	0.391454375920121	-1.77236634871714	1.01370588370593	0.313006700237233	0.999991050223146	-4.59507405724886
LOC101927755	0.320922177890517	0.127846832981504	1.02657899131985	0.306930685925529	0.999991050223146	-4.5950816328473
CYP4B1	-0.372636997777144	-1.49413760964055	-1.01842136964822	0.310771767028506	0.999991050223146	-4.59509321716109
MIR3619	-0.73568023323537	-3.15907609878199	-1.00418537662774	0.317551632843015	0.999991050223146	-4.59514863539814
FAM120AOS	0.0669694004531189	6.96357406562531	1.33048227391696	0.186184088640719	0.999991050223146	-4.59515934064572
NSUN5	-0.0944233949263706	5.14070732209487	-1.2889867304134	0.200178578472712	0.999991050223146	-4.59520038462035
ADAMTS3	-0.312564239495652	-0.862166362970947	-1.0225130863449	0.308841146498205	0.999991050223146	-4.59525310267953
MLLT10P1	0.425144446121299	-1.51223778236569	1.00672649896847	0.316334272504067	0.999991050223146	-4.59532871601293
CCDC65	0.334843869839907	-0.523028615399802	1.01718020097733	0.311358988476237	0.999991050223146	-4.59533199686065
TRIM45	-0.0926236752701599	3.75402544021512	-1.18258597115226	0.239590782645642	0.999991050223146	-4.59534511826487
FIBIN	0.955590320165846	-0.575358188355872	0.988924566496875	0.324927968365724	0.999991050223146	-4.5953578299866
MMP17	0.57746425238779	-2.5550634452833	1.00025989796596	0.319438301755619	0.999991050223146	-4.5953608861167
FDXR	-0.104295755183992	5.69478841993586	-1.30998143222948	0.19300363555198	0.999991050223146	-4.59536779579053
FILIP1	0.583498309402561	-0.687163646761591	1.00478397253418	0.317264587050666	0.999991050223146	-4.59537962378179
RBFOX3	-0.433804593398311	-2.04433426360659	-1.00952664663438	0.314996423996644	0.999991050223146	-4.5953911342299
GATA6-AS1	-0.587479006538866	-2.26015258116021	-0.99354319304026	0.322683709536404	0.999991050223146	-4.59543705738562
LOC100507472	-0.31883813164302	-0.283507586241831	-1.01458535799519	0.312589055949959	0.999991050223146	-4.59546059091946
LYZ	-0.738955436654904	-3.14486326046538	-0.991940053805503	0.323461534153822	0.999991050223146	-4.59548862778574
NKAIN1	-0.592955228841888	-1.16259761979827	-0.995665158396313	0.321656060407008	0.999991050223146	-4.59550437211168
LVRN	0.739410152903623	-2.27893550810812	0.984757450640521	0.326961649844349	0.999991050223146	-4.59551914261663
CHST1	-1.12000572421441	-2.99478833475908	-0.958136583905112	0.340150825370875	0.999991050223146	-4.59560787931144
APOL4	-0.618873111748385	-3.3005276952697	-0.986701477741015	0.326011863520393	0.999991050223146	-4.59566262833653
TTLL11	-0.128587593435274	2.70557020228639	-1.12111794968215	0.264744003033423	0.999991050223146	-4.5956647122378
LINC01473	0.631167414891817	-1.9131556855884	0.98084428365028	0.328879012202088	0.999991050223146	-4.59567676820903
GPR1	-1.13661653267453	-0.36951399500727	-0.963145140287714	0.337643302031711	0.999991050223146	-4.59572842426847
[truncated: 13,017 more rows]
