# Supplementary material for: The transcriptomic response of cells to a drug combination is more than the sum of the responses to the monotherapies
Source: eLife. 2020 Sep 18;9:e52707. doi: 10.7554/eLife.52707 (PMC7546737; doi:10.7554/eLife.52707)
Supplement: Source data 6. [file elife-52707-data6.zip › LNCaP/DE_limma_T_0.csv]

	logFC	AveExpr	t	P.Value	adj.P.Val	B
LRRC26	1.28355129096482	4.45944477819281	7.04088519369165	1.90586194619576e-10	2.86184229840756e-06	13.0937459713433
TMEM160	1.49993425105376	2.76454777840326	6.50730125588072	2.52060340490911e-09	1.89246903640576e-05	9.412677472994
TRAPPC5	0.861427618428392	5.52246622964563	6.13282250023221	1.47146616385136e-08	7.36517863879734e-05	9.25899913553195
PRR7	0.724994500725621	4.5362364196721	5.88594664710448	4.59299332332265e-08	0.000172420969357532	8.15799313380863
RPS2	0.354190882260644	11.0842924196227	5.77224966169053	7.70234697082289e-08	0.000231316884227753	7.78721556660965
GCSH	0.549670853155715	4.29646498932361	5.73082013802789	9.28801938335398e-08	0.000232448165100739	7.43741328087393
CST3	0.520794914643957	6.30468039073936	5.52110885255185	2.37176314654228e-07	0.000508777077263984	6.7223599132329
NR2F6	0.532761462953546	6.20726659430112	5.37464985326234	4.51745371716332e-07	0.000753712055743604	6.12555911222369
SDF2L1	0.613583305182724	5.14819173521621	5.27756500573722	6.89028470516327e-07	0.000838824367906037	5.69618685522406
C1QBP	0.287093076222217	7.89311195758403	5.25644786763439	7.54890932289541e-07	0.000838824367906037	5.64539899455881
TAF10	0.36024711543861	6.0271107338795	5.24825431906011	7.82068536939566e-07	0.000838824367906037	5.60836941763582
METRN	0.528891961963153	6.01307564821151	5.18460144942117	1.02835079868105e-06	0.00095893522406066	5.35809765589594
TMEM238	0.899344492983477	3.69916746237306	5.25123869648867	7.72060639780857e-07	0.000838824367906037	5.34211871652036
SLC39A3	0.345012957886144	6.14464583032848	5.17312455622282	1.08018022298779e-06	0.00095893522406066	5.31368731853288
HAGH	0.385962578054459	5.95254909271554	5.17194803053638	1.08563524300954e-06	0.00095893522406066	5.30385425156626
C20orf24	1.60629827094944	4.08370882130041	5.25516178512062	7.59094931559734e-07	0.000838824367906037	5.2292231177338
NUDT3	0.842838972280998	2.16085174336579	5.39597844197745	4.11512439891749e-07	0.000753712055743604	4.94823413602393
ABHD16B	0.574655354065721	3.67117259654	5.13077400657852	1.2944240346649e-06	0.001079837294696	4.91029838548484
PRELID1	0.436618848955903	6.30473031525915	5.06889637069352	1.68367129226804e-06	0.00130704302427807	4.90250193712537
CEP44	-0.410480415405943	5.05434681957964	-5.01690930292662	2.09700381410771e-06	0.00147688026668799	4.63144689556651
C17orf89	0.476346957093155	5.72102159096554	4.98875697010313	2.36049057009269e-06	0.00147688026668799	4.58791831509225
MESP1	0.540265891464447	4.03894250804103	4.99133637760251	2.33506643610337e-06	0.00147688026668799	4.52501472502168
PDF	1.07673118909245	2.8420452709608	5.06100439719965	1.74086710745613e-06	0.00130704302427807	4.38218635621687
C4orf48	1.01259729423492	3.26103790855018	5.00535314163484	2.20150109389323e-06	0.00147688026668799	4.23839892782835
CCDC85B	0.601219054990071	5.86202865666844	4.88941074560544	3.57356872724327e-06	0.00200225349211326	4.20542352446035
DTD1	0.290803971667947	5.31766200614792	4.88762066275789	3.60021605534483e-06	0.00200225349211326	4.19107128413142
ANKRD9	0.841506607277345	3.45193454110547	4.96101650876101	2.65152504159761e-06	0.00159261200098519	4.12896172916055
COX4I1	0.303285968765096	8.20260923707471	4.84869895973066	4.22974978770731e-06	0.00226835438615046	4.03321516638328
MZT2A	0.487437346251996	5.33316279292105	4.80577017716252	5.04818657936088e-06	0.0026139161957132	3.88452368926475
MSRB2	0.353365100019897	4.92491908116762	4.74662893407195	6.43166936345872e-06	0.00311541765037729	3.64581697174631
CTU1	0.685758031349243	2.87832445655871	4.79742173386007	5.22431513881916e-06	0.00261494387081695	3.47183200275096
ATP6V0C	0.505049491443502	4.38121371655746	4.71093334777771	7.43782625104658e-06	0.00349019996830361	3.44415913642256
UBE2M	0.271836824597471	6.80318487012353	4.67837993335848	8.48729543031036e-06	0.00386197661156183	3.39827615384563
MRPS34	0.351761997093106	6.55772186376841	4.66984228510309	8.78546418359012e-06	0.00388007441708204	3.36555185353254
ACOT2	0.406812497179764	4.95100850594701	4.65867087462335	9.1909775904344e-06	0.00394319198565608	3.32979574530693
CYC1	0.337939347152691	7.56003022173029	4.63413691374105	1.01461760343324e-05	0.00413882770199361	3.22054210256538
NCBP2-AS2	0.38788439495687	4.94999426897451	4.62255904817781	1.06296783264992e-05	0.00420040130922926	3.20432084693567
RPL13	0.315598201565276	10.5926556223721	4.6328650619119	1.01982302193503e-05	0.00413882770199361	3.18347347070134
NDUFA7	0.327987534619425	6.16408892859109	4.60123815162722	1.15790562311473e-05	0.00445823354786944	3.11962784102135
RPS14	0.327061689172776	9.80106647895965	4.59377854415529	1.19302061848998e-05	0.00447859940181137	3.04602616712711
GADD45GIP1	0.371614994550004	5.99771411819612	4.57506129527679	1.28572611914591e-05	0.00467762624277808	3.02421866501281
WIPI2	0.216848358387876	6.25465079229639	4.56810133982471	1.32194543778201e-05	0.00467762624277808	3.00102095138728
RALY	0.247250286550901	7.04927136259987	4.5634290940784	1.34681116992967e-05	0.00467762624277808	2.97010219202617
ATP5D	0.430443607986227	6.84566637987393	4.55902901059311	1.37064168008947e-05	0.00467762624277808	2.95070262883754
CSTB	0.314005511851549	7.00172569726248	4.53389663750569	1.5147734459502e-05	0.00494474740530177	2.86329204098204
SDF4	0.305603161023018	7.75524833650156	4.53407211557287	1.5137180530331e-05	0.00494474740530177	2.85103895713197
DNAJB14	-0.451427903748661	6.4190936525543	-4.52301456875735	1.58163073001377e-05	0.0050531419238057	2.83849113985443
STUB1	0.374909873321088	5.82022714519019	4.50376792227348	1.70692396415267e-05	0.00533982713452428	2.76380973076202
PSMG3	0.319571572138888	5.11802378507708	4.49194279014566	1.78860402881999e-05	0.00548115879525733	2.72903802190464
ERGIC3	0.328766985958342	7.85293809932841	4.46083448820589	2.02191688051158e-05	0.00607222077555236	2.58194463658942
MRPL36	0.31413270422779	4.82915137671456	4.43527054383809	2.23539312898656e-05	0.00633960673097622	2.52711258006473
ODF2L	-0.362825832615251	4.57117108203366	-4.43398416021734	2.24669116551405e-05	0.00633960673097622	2.49710604226253
ZNF580	0.536020317363932	4.6492608963013	4.42746812823517	2.30477180847404e-05	0.00633960673097622	2.4677399474691
RPS12	0.459045436535012	8.17238040644767	4.4299846293913	2.28217128951771e-05	0.00633960673097622	2.46466940542981
CDK16	0.242851680002715	7.37312300034812	4.42556074266811	2.32204561936396e-05	0.00633960673097622	2.46042110433778
POLR2G	0.30995594658226	5.96376252504674	4.41392056599311	2.43020084643213e-05	0.00651640998393303	2.43985674994709
DCK	-0.380040090278314	5.84345832039341	-4.40903835574779	2.47699647182013e-05	0.00652536474050019	2.42943726931011
ZNF678	-0.461713288534973	5.47846338940341	-4.39738744129771	2.5922079950798e-05	0.006711137112779	2.39295642441733
MRPS26	0.313119232019498	6.1720166146337	4.31785425826554	3.52853143766925e-05	0.00883073801134025	2.08591831759746
UBA52	0.325187851820759	8.98011434264106	4.31065201199314	3.62783226911425e-05	0.00893041464803601	2.02073077762056
RANBP3L	-0.584844834568137	2.39256077227434	-4.37987381314321	2.77516941008408e-05	0.00706304133251229	2.00965404047789
TIMM8B	0.319555956767753	6.32947716700643	4.28852102133414	3.95008216593158e-05	0.00956684416187558	1.98407592866238
KIAA2013	0.280377587642664	6.28931788516023	4.27313814787112	4.19011592697105e-05	0.00967981242452266	1.9340948692747
RPL38	0.301070106977432	8.63037657870697	4.27668675260675	4.13352889265211e-05	0.00967981242452266	1.90458401366599
CLDN3	0.522049771652392	4.80434372618417	4.22429239641907	5.0489016566858e-05	0.0113155682502678	1.78822207973836
RPL37	0.307592929365837	9.64696908300226	4.2396574319988	4.76199791274507e-05	0.0108342667663303	1.75856841657802
RUVBL2	0.32043304269857	6.47149320864746	4.21336561083971	5.26296339971313e-05	0.0116218615308959	1.71401298480691
DHPS	0.249684431570778	6.16936025490048	4.19661026545863	5.60823540921025e-05	0.012030466129243	1.67038707177014
LTBP3	0.417434109127966	6.3641810500389	4.197508355974	5.589189580425e-05	0.012030466129243	1.66744691005066
ETNK1	-0.365396569382909	6.59561928723484	-4.18989812658437	5.75256686023648e-05	0.0121662737990579	1.64592277792409
RPL36	0.264288637607159	9.25267010781341	4.17279888697047	6.13655048124253e-05	0.0127981169481025	1.52887050203727
PTGES2	0.303656942096699	6.54884487739366	4.1580853231517	6.48654939228264e-05	0.0131872687265151	1.5231421252508
PGP	0.350123798469629	5.35302348588716	4.13768823016617	7.00356867780288e-05	0.0138375772718274	1.4791535423627
RPL26	0.255627681459577	9.73839288489655	4.15758476177624	6.49878719873547e-05	0.0131872687265151	1.46842985899422
PSMB6	0.237516010490615	6.98211082041615	4.13864735610076	6.97839570526184e-05	0.0138375772718274	1.45181742710464
CDC37	0.264117334521472	7.6807473910479	4.12798752231691	7.26311516879544e-05	0.0141640178408613	1.39748210760988
TMEM261	0.276668340026739	6.04234183001795	4.10666442254795	7.86643386489592e-05	0.0145545929684696	1.35578766987062
TMEM147	0.281153005517962	6.20112797187355	4.10416039603807	7.94035713841194e-05	0.0145545929684696	1.34901114417128
RPS16	0.300631119106402	9.6057096876778	4.11862219500081	7.52242349862084e-05	0.0144816296481142	1.33458451544905
NDUFS6	0.307200596732634	6.06032828730365	4.09750467087883	8.14009703915303e-05	0.0145944666362037	1.33129989643984
PCNP	-0.366559916845753	7.34700895714191	-4.10390167366287	7.94803292098103e-05	0.0145545929684696	1.33070508298071
U2SURP	-0.306429591640045	7.26994051184358	-4.09671235680826	8.16419284390725e-05	0.0145944666362037	1.30292116545899
RPL23A	0.292157354370852	8.85903943788803	4.10470166161427	7.92432183169719e-05	0.0145545929684696	1.29754560402522
GUK1	0.277657262458259	7.3945188290557	4.08615382688749	8.49189526680227e-05	0.0150016822736827	1.26175188511519
SRSF9	0.319092356668601	6.67294777654433	4.07532331974695	8.84111518427631e-05	0.0154208313477642	1.23735289326997
VBP1	-0.273642312931642	6.75776700995674	-4.07249502274831	8.9345519929108e-05	0.0154208313477642	1.23397635992414
TMEM63B	0.278427482714575	6.3806214977227	4.06158745573426	9.30383402279753e-05	0.0154936670401199	1.20288900799384
ZMPSTE24	-0.29252474239551	7.33590944522258	-4.06468407835036	9.19753624646567e-05	0.0154936670401199	1.19403810540385
ZFP91	-0.301915694302029	7.1521347475729	-4.06093317437463	9.32644359398992e-05	0.0154936670401199	1.18879942001643
HP1BP3	-0.228668012332617	6.98293820253082	-4.05911711763545	9.38947589671623e-05	0.0154936670401199	1.18402910559561
HIRA	0.218603341788767	6.15668339042304	4.05203616270241	9.63916202787057e-05	0.0157327888054896	1.17387198982713
EIF3K	0.239959755201792	7.17921341501871	4.04726921511641	9.81081921749904e-05	0.0158407807924694	1.13226571498503
TAF6L	0.284262202555498	5.25593203700725	4.02820786553239	0.000105269142906828	0.0164412034599519	1.12458016563191
TMTC3	-0.399960942437322	6.31441477515087	-4.01997753649429	0.000108513340161527	0.01645895268551	1.08456030657621
TMOD3	-0.30694097615428	6.88652278494259	-4.02591023611561	0.000106165353191307	0.0164412034599519	1.07889162691895
NDUFB10	0.325429494354966	7.00747245142959	4.03083804190613	0.000104252106136288	0.0164412034599519	1.07399200361015
ACADM	-0.355684599849318	6.35373449899537	-4.02002697982018	0.000108493568235446	0.01645895268551	1.06829604675149
SIGMAR1	0.256008663064525	7.42487367069214	4.02580520509269	0.00010620649544588	0.0164412034599519	1.0474572107069
MEX3D	0.404153262343768	4.58624738544906	3.9913101310373	0.000120576492050531	0.0171972785786245	1.01292752892708
SEC13	0.242223685218915	6.92787346925004	4.00795665125208	0.000113424052870812	0.0170317557790811	1.01229220085906
ARMT1	-0.328483559089672	5.65266567044159	-3.99121449781975	0.000120618801843274	0.0171972785786245	1.00348545350061
LZIC	-0.284000614596954	5.0105081584964	-3.98689829884632	0.000122543207772564	0.0171972785786245	0.998465169185293
BCLAF1	-0.325680973033161	7.94122975777072	-4.00354100003195	0.000115280731521374	0.0171391630150986	0.97060984883487
UFM1	-0.315598010827572	6.45788482308492	-3.98756504653564	0.000122244029136858	0.0171972785786245	0.969302965624056
GDI1	0.236179579956089	7.62065777052823	3.99968242930489	0.000116926934084989	0.0171972785786245	0.966799476519494
DDX41	0.267296258026542	6.62083110317869	3.99291063581561	0.000119870503212955	0.0171972785786245	0.956855295635638
MAP9	-0.390441328264728	6.30125661036214	-3.98153000665625	0.00012497766680095	0.0173765244878062	0.941398778081533
CTSZ	0.303757561509832	6.42468348067995	3.97382667497983	0.000128551933961151	0.0177095031225747	0.906092093489072
STAP2	0.298425234528676	5.83029610757592	3.9688579095065	0.000130908991017945	0.017870267355686	0.903927691339938
TMEM54	0.343105655621224	6.64648508093634	3.96417152269118	0.000133169891986904	0.0180151270096878	0.867452118721154
ENDOG	0.54012593250224	3.45053714600645	3.93616287388633	0.000147479903108181	0.0192570280441082	0.810338726541143
RPS28	0.466691830189212	8.62380294234637	3.95864472252124	0.000135884188779332	0.0182181873099147	0.804216107833189
TUFM	0.246989373388356	8.12342920741433	3.94974236766853	0.000140367704296383	0.0186527561744645	0.780621399190878
MTRR	-0.279245423524927	5.23342531287124	-3.9216777558949	0.000155445150592613	0.0196148267336023	0.77474166380917
FIS1	0.340790231378073	6.23684707029031	3.93020225614398	0.000150709243822544	0.0193432739831334	0.762091177004229
PDAP1	0.202569521784167	7.4685025308338	3.93751035928356	0.000146759073408312	0.0192570280441082	0.754743792526028
EIF4A3	0.231589246176849	6.76750329797808	3.93008384265964	0.000150774076568256	0.0193432739831334	0.741520822426803
PPM1G	0.221598292916586	7.34246606965816	3.92784489173191	0.000152004950053925	0.0193432739831334	0.720630687924618
TMX3	-0.295757214446264	6.45240716488454	-3.91719987632988	0.000157989465465538	0.0197697484452543	0.718372886768798
LMAN2	0.255739546245448	7.21090472293311	3.91480776649644	0.000159364889180856	0.0197770510408243	0.691923873573774
ZNF518A	-0.339316687232621	5.93560391413356	-3.89828809621089	0.000169180058335955	0.0203029162366838	0.691027909731378
SLMO2	-0.383088330230911	6.57050460686182	-3.90708473236337	0.000163883921006978	0.0198458141761353	0.683870310165392
C19orf43	0.295597090266692	6.85246992231341	3.90970487789665	0.000162337246809373	0.0198183422608906	0.676884768834054
RAD1	-0.237647712420778	5.6412277195881	-3.89635957052155	0.000170362776093644	0.0203029162366838	0.67552182865438
RAB11FIP2	-0.369587709903445	5.35795177327638	-3.88244733962386	0.00017913142832163	0.0208933507775697	0.655761563663029
ARF1	0.230715539573488	9.45304445581182	3.91083492825783	0.000161674484303658	0.0198183422608906	0.632900555935817
KLC1	0.155413310366148	6.69159842624561	3.87974666984517	0.000180882765122807	0.0208933507775697	0.592324911385746
SDHA	0.313373386421188	7.07351199475501	3.88124190285979	0.000179911125981489	0.0208933507775697	0.573914306431844
IDH2	0.274988525083238	7.18981360181756	3.87396189511457	0.000184689176079983	0.0210997721605267	0.548651588383827
ANAPC11	0.435876063999005	5.99664402712109	3.86243047987416	0.000192505895379898	0.0213368809518012	0.545587727449797
PSMD4	0.242649934768148	7.53634381248886	3.8727740903352	0.000185480149519814	0.0210997721605267	0.544799892369352
EMD	0.249307902387168	6.60042119923083	3.86135864163688	0.000193248255823453	0.0213368809518012	0.540010524930238
COX6B1	0.257334621851321	6.94576897303772	3.86776959121287	0.000188848304265812	0.0213213995252288	0.537913276571415
SMIM15	-0.332904781303171	6.24982840750517	-3.85817556512668	0.000195468983059515	0.0214245419680414	0.535866944176171
PDXP	1.09622139257126	0.573886298630461	4.27734300111065	4.12314504059735e-05	0.00967981242452266	0.527461973540634
GAPDH	0.255363881515686	11.7909978458862	3.8838651942136	0.000178218458043656	0.0208933507775697	0.49774145301626
DNPH1	0.383043906104984	5.77308768673701	3.8424775703604	0.000206781239164046	0.0218663879386431	0.489924813961402
LARP1B	-0.273324923914046	5.63317671823907	-3.82929766215826	0.00021675778512274	0.0227610832265949	0.483776669486041
CENPK	-0.383886424096332	4.12171975189954	-3.82477008499568	0.000220289467098164	0.0228128733651451	0.480176395567551
ACTR2	-0.294777610079968	7.6572747898802	-3.8538846028333	0.000198501152062709	0.0215992268070554	0.48014056716849
NDUFB11	0.226585562496742	6.54175982300792	3.84423710685101	0.000205482922053533	0.0218663879386431	0.472932256254103
COX5B	0.244481885907632	6.8804153163926	3.8436302860459	0.000205929800092984	0.0218663879386431	0.46277077156857
HES4	0.650619242699434	4.54470015372673	3.81472301603365	0.000228323211713967	0.0233231384156254	0.449869445579973
EEF2	0.265733645975452	12.2896525059699	3.86303789414193	0.000192086404415188	0.0213368809518012	0.423100603481098
NUDT12	-0.361386561812317	5.72744482186301	-3.81021934491701	0.000232014206666026	0.0233820491764902	0.407061432602804
GABPA	-0.3787459967771	5.72141143833842	-3.80668100619104	0.000234953815037885	0.0235204432440592	0.404913734052476
HOOK1	-0.299028051530919	6.46815814996919	-3.81496821530168	0.000228123870533467	0.0233231384156254	0.385152406483839
TIMM10	0.260880683129095	5.21036650958563	3.79754111460575	0.000242711997178646	0.023977390458122	0.360215646725512
SSR4	0.222671230617704	7.02307153913398	3.79855875827611	0.000241836287750525	0.023977390458122	0.313609928251642
MAZ	0.211939190401282	8.92529723586967	3.81115844555894	0.000231239909953676	0.0233820491764902	0.307991189989588
CLPB	0.234005831922877	5.61146723963284	3.78227240840837	0.000256218731988191	0.0245783793597784	0.293619689202367
POLR3G	-0.343004203102306	4.08980199285541	-3.76388507030398	0.000273433325247986	0.0249494481830399	0.291548844962679
ERI2	-0.336650912873906	6.13584927503581	-3.77290350380101	0.000264857114334852	0.0245783793597784	0.264559837976663
RTCB	0.223422256153169	6.50531898309515	3.77806478056315	0.000260064609150602	0.0245783793597784	0.264154755110477
TRIM33	-0.24069857588973	6.68021609220526	-3.776254978144	0.000261735638257648	0.0245783793597784	0.26186958305664
H1FX	0.429130994150472	6.98897156425638	3.78223181958955	0.000256255571531992	0.0245783793597784	0.258280880096261
PSMC3	0.222463405545428	7.40125511067084	3.7852291306376	0.000253548631019972	0.0245783793597784	0.257971310584852
RWDD4	-0.357460926712357	4.20650624123179	-3.75047272520424	0.000286677577895704	0.0256235149385827	0.249966313275748
LRP3	0.330875631697473	6.55317505426319	3.7755366879555	0.00026240167622538	0.0245783793597784	0.243881879142426
MRPL41	0.292076880422337	6.62412849965474	3.77286405834653	0.000264894062640616	0.0245783793597784	0.23531529699809
NDUFAF3	0.249756543236821	6.70455969190344	3.77257640289368	0.000265163655852697	0.0245783793597784	0.232508491569686
CREB1	-0.249869919632477	6.57390153466156	-3.76314210750234	0.000274151501744911	0.0249494481830399	0.223013673900794
RPS5	0.299616205093212	9.63320044140882	3.78443682981251	0.000254261520387348	0.0245783793597784	0.20994069598972
TNIP2	0.266582881363211	5.08155124579538	3.72890488417509	0.000309261001378598	0.0259190442124132	0.173235628898738
SUZ12	-0.311940372385966	6.86083833468589	-3.75079397383113	0.000286353351298788	0.0256235149385827	0.169373188681143
C1orf216	0.234311784287873	5.19850085159577	3.72741988994076	0.0003108765275957	0.0259190442124132	0.155180102138769
ATOX1	0.270025251498961	5.54694177224727	3.73464118087621	0.000303095028783674	0.0259190442124132	0.154921722412354
FSTL3	0.327790993041478	3.79328909095721	3.72171198916415	0.000317161045935895	0.0259190442124132	0.154143361527971
ECHDC3	0.292526138484348	5.04391176748507	3.73009256890039	0.000307974658134214	0.0259190442124132	0.152792040515633
NPEPPS	-0.191852573708259	7.97649829905266	-3.74693471000703	0.000290271537271227	0.0257140805703182	0.133535685633925
FKRP	0.335607554102049	3.59081588305485	3.71985597909378	0.000319230401611229	0.0259190442124132	0.126640742961417
DCAKD	0.231328360617537	5.67053558167857	3.7218239807337	0.000317036589291247	0.0259190442124132	0.114021095985953
ARL5A	-0.315010796166474	5.80510392732019	-3.72071482171126	0.000318271248370342	0.0259190442124132	0.107709672008031
EIF5A	0.244034895222503	8.74185864569955	3.74610970154905	0.000291115723025712	0.0257140805703182	0.0954987167242072
EIF4E	-0.267726717666671	5.90058506684251	-3.72035453675265	0.000318673280168421	0.0259190442124132	0.095040941133405
EIF3D	0.215961380837522	7.78179736283257	3.73526529812986	0.000302431248021571	0.0259190442124132	0.0846757240124774
RPL7A	0.223845694343701	11.0453259825035	3.75329154440953	0.000283844483801138	0.0256235149385827	0.0824583673791155
MARCH1	-0.508220321282161	3.18279782086139	-3.71823010538008	0.000321053690963562	0.0259190442124132	0.0783977707939583
TXLNGY	-0.294141490061523	5.91471737059859	-3.71533442082937	0.000324325474658995	0.0260431621790346	0.0723791780670515
C9orf172	0.546759748190218	3.71325341051329	3.6943099391292	0.000349047184549134	0.0262509679415961	0.0702127343877654
PRMT1	0.366171429113118	7.20611450104338	3.72733174387328	0.000310972673218716	0.0259190442124132	0.0635889344652139
EEF1E1	-0.377225193598743	3.90155430579758	-3.68854579594151	0.000356130998306458	0.0262509679415961	0.0610798346405295
IER3IP1	-0.283075943692874	6.31546767023098	-3.70721939105706	0.000333663925972025	0.0262509679415961	0.0546367164612196
NUTF2	0.276461831342077	6.74256899042582	3.71871134011925	0.000320512996899192	0.0259190442124132	0.0537951749402037
COMMD2	-0.255615802331301	5.38333589544456	-3.6929294757468	0.000350731425484453	0.0262509679415961	0.0501262954374955
RPAP3	-0.320479990316684	6.13158473286474	-3.70322377037727	0.000338355116633713	0.0262509679415961	0.0429951083989435
OST4	0.314252503132509	5.82435838537175	3.70102836228581	0.00034095927397905	0.0262509679415961	0.041884115024704
SCAI	-0.329428703311672	5.39237332996873	-3.6860355436034	0.000359258383646989	0.0262509679415961	0.0380056547886909
PRRG4	-0.357210228099736	5.65242252921852	-3.68760696507151	0.000357297601939607	0.0262509679415961	0.0375071015339401
RPS21	0.42054552521896	8.54874768850764	3.7242344337517	0.000314369053671664	0.0259190442124132	0.0351472805276867
SOCS4	-0.342425665183434	5.9092553571813	-3.6933230250407	0.00035025049000377	0.0262509679415961	0.0319372168665337
PSMD3	0.227246006032951	8.20710332195359	3.71868379757827	0.000320543919149447	0.0259190442124132	0.0267854473708802
ASTN2	0.275848134416792	3.96602729555222	3.67240846727447	0.000376695028970596	0.0265867208064635	0.0103843366566974
SNORD104	0.542618945911542	1.23057481130061	3.71022409071039	0.00033017688098083	0.0262509679415961	0.00586747134186716
NOB1	0.212368773923236	6.21024732515185	3.6978665232204	0.000344743225445381	0.0262509679415961	0.00574068650574233
BLZF1	-0.304246898752229	5.76852286059424	-3.6801964772715	0.000366633989581638	0.026468153786336	-0.00446851156195116
GNG12	-0.296647925530535	6.78825092578446	-3.69084700006787	0.000353286749874209	0.0262509679415961	-0.0108255006309639
TRMT13	-0.282706073125814	4.72279013545203	-3.66801262042945	0.000382488825531047	0.0268385617017486	-0.0124980444203864
PHF19	0.366737385749736	2.66628776941914	3.70785426314603	0.00033292423881842	0.0262509679415961	-0.0180422154379887
RPS4Y1	0.234118403875652	8.30628026983239	3.70493314552407	0.000336340560576998	0.0262509679415961	-0.0195224467091082
RNF220	0.285914641537712	5.79346640147162	3.68534029059924	0.000360129155298934	0.0262509679415961	-0.0205831559720435
DEK	-0.333526445577663	7.58746756512416	-3.69795886326649	0.000344632154464875	0.0262509679415961	-0.0296019347567551
MAEA	0.247789714950401	6.53959286666683	3.68721297434999	0.000357788258667432	0.0262509679415961	-0.0342758329159318
FKTN	-0.237120692637193	6.18628477889321	-3.67533428991161	0.00037288496059738	0.0265366851579633	-0.0415438892208684
GJB1	0.536641571894418	1.76051741352126	3.69811031353167	0.000344450056399758	0.0262509679415961	-0.0530647223219107
VAT1	0.281656930224192	7.1130200862216	3.67629202395281	0.000371645734749218	0.0265366851579633	-0.0714530401135738
IDH3B	0.231660194016126	6.41468478020973	3.67207686854215	0.000377129164343149	0.0265867208064635	-0.0751018290644438
CLTA	0.207139154777584	7.3100633516092	3.67752863532884	0.00037005143927053	0.0265366851579633	-0.0772780789283898
EIF3L	0.168980565613003	8.32931177272249	3.68251122176104	0.000363693112562968	0.0263826849190605	-0.0906447468407565
MOB1B	-0.388584874304906	6.32716281734168	-3.6615104872996	0.000391213791107379	0.0272025377229729	-0.0914248615507187
GNB2L1	0.226481484358205	10.46364691552	3.69568674434313	0.000347375048862295	0.0262509679415961	-0.0926950875266961
FAM76B	-0.388125444811985	5.14676875662536	-3.63810667664879	0.000424204969900079	0.0277471193594766	-0.0949830488839947
SAC3D1	0.357998281341215	4.56983469624288	3.64365588031063	0.00041615231174419	0.0277463728133822	-0.0991718602316345
ICE2	-0.24359688475151	6.46737175872568	-3.66144755084386	0.000391299157442871	0.0272025377229729	-0.104468616931238
C9orf69	0.245150878412359	6.20988681902697	3.65889799033989	0.000394772231087509	0.0272413987395905	-0.112826875486072
PI4K2B	-0.335478591995048	5.69513561737845	-3.64166476174248	0.00041902490196914	0.0277463728133822	-0.11524978464792
ZNF252P	-0.201833003093842	5.8062531578875	-3.64531046707664	0.000413779433486799	0.0277463728133822	-0.118114760107816
MRPL10	0.212849255302251	6.0154544456447	3.64515950342853	0.00041399540134466	0.0277463728133822	-0.133328483894806
C6orf62	-0.303804432735622	7.98277615410018	-3.65837630328578	0.000395486476107534	0.0272413987395905	-0.142936693136504
BRI3	0.255358113675351	6.38061637489507	3.63850369533108	0.000423623975797341	0.0277471193594766	-0.148458342812172
REEP3	-0.298047952162365	7.12876314823711	-3.64959626903283	0.000407692510719891	0.0277463728133822	-0.15569952153231
ACTL10	0.49848339731018	3.33037297293311	3.61468214073082	0.000459851380522525	0.0287713680413593	-0.160862473981919
SNRNP25	0.253402504290841	5.69310204652968	3.63122771348179	0.000434392157663102	0.0281156579287463	-0.180271256574397
ARHGAP5	-0.308979319943233	7.03491170114916	-3.63408839988888	0.000430127898289772	0.0279601754143689	-0.193230137572476
FLII	0.223956762471999	7.73317568695381	3.64405650339793	0.000415576590143934	0.0277463728133822	-0.198568102582199
LINC00998	-0.336523320398595	5.79878916342549	-3.62137389544056	0.000449389032470127	0.028445730213736	-0.200768203693249
ZBTB41	-0.405937664356536	6.06645468465454	-3.6152405138423	0.000458969644877622	0.0287713680413593	-0.202330292188755
GPX4	0.27215511551822	7.50179315410047	3.64137279524059	0.000419447697698306	0.0277463728133822	-0.20273848241925
SNRPF	0.257601369660279	5.87059887215367	3.62790160633566	0.000439400503953576	0.0282826402639111	-0.20707113709689
RPL31	0.210234433001549	9.59692695672076	3.65292897985637	0.000403017936639715	0.027633412495808	-0.211167579844966
TRIM28	0.232197501897028	9.01063555222345	3.64751335262828	0.000410640108791522	0.0277463728133822	-0.221372646161355
ASNA1	0.259669415357403	6.85107689148654	3.62701872694484	0.000440739066446138	0.0282826402639111	-0.23013214465112
NAA50	-0.239251754936989	8.26793108725792	-3.63756253099805	0.000425002494184844	0.0277471193594766	-0.233296557909127
MMGT1	-0.30748986964965	5.81391094990001	-3.60714938567254	0.000471904212286573	0.0290872738834899	-0.237244429226841
SOD3	0.448487201651667	3.22040725615915	3.60108738769709	0.000481820116033845	0.0291734308966299	-0.250454447587447
EIF3F	0.199916811594526	7.66600104905541	3.62514517440068	0.000443592417104996	0.0283446116393558	-0.254234461394035
NHP2L1	0.17886762754874	6.96952613291967	3.62042549461294	0.000450858004186812	0.028445730213736	-0.263212955195696
NDUFS5	0.257903405539148	7.54461410000435	3.62343539812198	0.000446211592126605	0.0283911579125979	-0.26340507205188
ICAM3	0.272324679540033	3.96858291452322	3.57933982468312	0.00051903929725213	0.0302219485839546	-0.269227841452533
PRKCZ	0.290626677540978	5.08807217070415	3.58572393359094	0.000507840736594814	0.0299048490223833	-0.271304831207996
H3F3A	-0.490649126873653	3.87099783734542	-3.57686561203983	0.000523441817239311	0.0302252007409313	-0.276071733105696
PKN2	-0.285982415017306	6.52179798199676	-3.60431089121203	0.000476523000488713	0.0290872738834899	-0.280120194947594
MRPS31	-0.261229625399058	4.30275675054707	-3.57579479388086	0.000525358110907237	0.0302252007409313	-0.280806721646222
STYX	-0.32587690624466	5.76361680985269	-3.59290568694733	0.00049551608077646	0.0294189926531846	-0.283426730926718
TBCB	0.255998779575921	6.2650868954517	3.60464090020429	0.000475983822674227	0.0290872738834899	-0.283960897856213
MAF1	0.221488503175008	6.53087005611429	3.60191523884705	0.000480454436266826	0.0291734308966299	-0.289325090464732
NAA38	0.308141492055947	5.98415363473532	3.5987025560992	0.00048577484694801	0.0292947594448648	-0.291365717923693
GDF1	0.777449005300663	1.12646188628752	3.826006244981	0.00021931981691679	0.0228128733651451	-0.292546016565509
PPIL4	-0.270541424490395	5.68901593628276	-3.57675174800064	0.00052364526952846	0.0302252007409313	-0.310490300569558
GPX1	0.293508451278265	7.61222910504085	3.6066873246513	0.00047265317963934	0.0290872738834899	-0.319111482576319
DR1	-0.2463011325892	6.88490202018771	-3.59546739208041	0.000491188755571908	0.0294189926531846	-0.319294920064397
CEBPA	0.278869748620676	5.15328848711045	3.57283435557344	0.000530690550604383	0.0304154553735703	-0.329121789105427
HSD17B10	0.265093509493409	6.62613635081468	3.59281400087659	0.000495671626348942	0.0294189926531846	-0.333165409143118
RPL41	0.278490035132151	8.52405253053628	3.60742978140088	0.000471450258641559	0.0290872738834899	-0.334198785675519
RNF126	0.314145706394688	5.55333943896951	3.5813850581457	0.000515426529054637	0.0302219485839546	-0.336284729584304
EEF1A2	0.263519629767028	9.57210983128051	3.61070994878379	0.000466170338912401	0.0290457004527328	-0.345051978500424
ZNF680	-0.390587261796258	5.97818007571464	-3.57085331765234	0.000534287378659723	0.0305051683572411	-0.351302720672099
C19orf60	0.354348555986983	5.09397784574622	3.55955707222494	0.000555241238289842	0.0314614176740196	-0.362515987339391
TRAPPC2L	0.272953107728922	5.16283293105859	3.55845775774874	0.000557321330666569	0.0314614176740196	-0.365127658126307
KRIT1	-0.209392281647149	5.95800538562044	-3.56014085370252	0.000554139606054778	0.0314614176740196	-0.382751312517025
AHCY	0.218486734823287	8.79003187461059	3.59346772518831	0.000494563590034169	0.0294189926531846	-0.385284756049242
COPS6	0.199426359276874	6.95266104171729	3.57921326865996	0.000519263634433957	0.0302219485839546	-0.386608453203234
SREK1IP1	-0.271063266018951	5.02883503029461	-3.54012863689543	0.000593106122085884	0.0319455981059437	-0.397876325726242
TBC1D32	-0.378934937211387	3.9160881656328	-3.52851887329518	0.000616882748771515	0.0323885012431926	-0.420574159180097
GCFC2	-0.272145381006409	5.88306285080509	-3.55199845020162	0.000569692882846448	0.0316661626103096	-0.421160580638131
RPS11	0.186499474907789	10.0136147770998	3.58774982937102	0.000504335053052422	0.0298153352623432	-0.424927789957238
IDE	-0.202456685494691	6.74907079350911	-3.5555072329907	0.000562940675538087	0.0316596149208985	-0.436522164978347
ROMO1	0.359204861095168	5.50502148134541	3.53138379128245	0.000610933239937064	0.0323020194749822	-0.467016585756959
COX7B	0.323675847493293	6.72261591737778	3.54670991188683	0.00058001465624449	0.0319029306892574	-0.474859703325889
FAM50A	0.292254757033279	6.61626848194127	3.54272150191099	0.000587915447290588	0.0319455981059437	-0.476661488187233
NDUFA5	-0.352455866520614	6.38706807378374	-3.53810466417918	0.00059718795594416	0.0319455981059437	-0.478960724495084
SLC35A3	-0.344153290580335	6.39291260913163	-3.53674874531052	0.000599937311259732	0.0319455981059437	-0.481662388727738
FADD	0.273232425533394	5.21278823747791	3.52282195898266	0.000628876192177867	0.0328623529052771	-0.484326500918304
FCHO2	-0.331274771208909	4.93689054158391	-3.5026188017347	0.000673205870668133	0.0340932744051952	-0.497383437193594
BROX	-0.299262011040589	7.35094076623291	-3.54472215243761	0.000583939670198774	0.0319455981059437	-0.498287293957367
EIF6	0.25060998477419	6.79204901929371	3.53941187893617	0.000594548618204285	0.0319455981059437	-0.501357616573997
LONP1	0.277774097535243	8.5917596636017	3.55312750549051	0.000567511858706978	0.0316661626103096	-0.502068948889695
TWSG1	-0.282711119927989	6.33931867934877	-3.52151978676365	0.000631648310046168	0.0328623529052771	-0.506783650721074
REPIN1	0.212020193789828	7.92684150656802	3.5474361365279	0.000578586880996381	0.0319029306892574	-0.508588564367141
RPL28	0.298769757129367	8.97843890367316	3.55359199507526	0.00056661688365885	0.0316661626103096	-0.510578438505787
SEPT5-GP1BB	0.343933625985658	5.46368885058535	3.51416045022312	0.000647533065602136	0.0331855171094937	-0.513064295267232
EIF3I	0.166766073935891	8.61675341640519	3.55106995268279	0.000571492412586168	0.0316661626103096	-0.514077632955659
DCTN1	0.212449433247332	6.8496914264095	3.53224828178655	0.000609148633030154	0.0323020194749822	-0.51651031180715
B4GALT7	0.294631097488102	4.78077010113162	3.50105576368563	0.000676755513604474	0.0340932744051952	-0.518955355512132
SNX10	-0.405086597060017	4.4016254356737	-3.49294149156208	0.00069546821163317	0.0340932744051952	-0.519695329804756
MRPL19	-0.274807746366819	6.76298307678161	-3.52959207472868	0.000614647681378087	0.0323843845037662	-0.53495733556951
USP12	-0.307418278248416	5.21390061289815	-3.48874628669565	0.000705333143344512	0.0341654273563264	-0.543978348758612
PPP5C	0.235995866241733	5.95138790397261	3.51774134744253	0.000639757396916436	0.0329610582732037	-0.544145551519833
SEPP1	-0.447420522200816	5.11068839370338	-3.49227266507976	0.000697032181832373	0.0340932744051952	-0.545348911140976
FAU	0.255846884824569	8.42780970747501	3.53697855196738	0.00059947050013065	0.0319455981059437	-0.550716304136591
UBA1	0.187769555452201	8.76474302230779	3.54022975205087	0.000592902890982094	0.0319455981059437	-0.551053371043081
G2E3	-0.35006041212315	6.17894297739868	-3.51188608035992	0.000652517888374824	0.0333272401763142	-0.553558230790736
VAC14	0.223707004715154	5.4984859215167	3.49761910100753	0.000684622273367085	0.0340932744051952	-0.556216944898978
ETFB	0.330662117176781	7.03673992501043	3.52113326890533	0.000632473361056546	0.0328623529052771	-0.568068938728321
PFN1	0.22808570066902	9.28625606002379	3.53843828417353	0.000596513310036666	0.0319455981059437	-0.569726097557946
OSBPL8	-0.345178123025151	7.73588360885613	-3.51718565437666	0.000640958245589737	0.0329610582732037	-0.596339110126455
EXOC5	-0.298355587622565	7.21799161861173	-3.50882891201415	0.000659275429322501	0.0335582367684972	-0.59887262075365
TPGS1	0.515570890774626	3.16350097472966	3.47354833384634	0.000742185860749447	0.0353572251183672	-0.599014889426791
ZNF148	-0.262989065715289	6.33316519011704	-3.49286987312808	0.00069563552448977	0.0340932744051952	-0.602244599800941
KIAA1033	-0.294986526706977	6.48817215275144	-3.49534057624402	0.000689885403580545	0.0340932744051952	-0.604346481776231
ZRANB2	-0.314357085012209	6.88471411733098	-3.50166046015422	0.000675380166975773	0.0340932744051952	-0.607549573362425
SLC25A36	-0.291731472956696	7.31551444347359	-3.49831658052771	0.000683018756168019	0.0340932744051952	-0.609888925398982
KLHL35	0.428478025855862	3.2009969273832	3.4650759141447	0.000763509834181726	0.0357490024325912	-0.613399529058995
ARF5	0.226732624732098	6.71320192146941	3.49951741270369	0.000680266313425462	0.0340932744051952	-0.614252371750575
OBSL1	0.381227596399888	3.16495353061415	3.46260010622606	0.000769849204699494	0.0357896459992805	-0.620059093049589
FAM49B	-0.278453401124273	5.58441963359876	-3.47818848172687	0.000730746184903315	0.03516950228368	-0.620976164990037
KIAA1143	-0.256072144592145	5.90119406795762	-3.47823904252554	0.00073062245348442	0.03516950228368	-0.638573038068323
UBE2K	-0.265965623556725	7.87098955319188	-3.49388159921233	0.000693275473178639	0.0340932744051952	-0.665035444754097
NME1	0.264728753797097	5.64720211725365	3.47201751238018	0.000745996751877842	0.0353572251183672	-0.670378414739385
ZNF146	-0.25113485528896	7.17519239684007	-3.48914219218548	0.000704396576124244	0.0341654273563264	-0.670575075586928
SCAF11	-0.23386899518288	7.65897195902382	-3.48918710935329	0.000704290392618871	0.0341654273563264	-0.672379842315832
GRINA	0.219828866045022	8.47739781104389	3.49508680206215	0.000690473947041166	0.0340932744051952	-0.677953698347242
ZBED5	-0.2132023156462	5.92325298143356	-3.46575129775459	0.000761789047836585	0.0357490024325912	-0.680671328233606
STX4	0.265819541861062	4.81453978491478	3.44098383004475	0.000827341762675322	0.037307399124122	-0.685129791427114
SUMO1	-0.243862554209313	6.66095970710118	-3.47090634198428	0.000748774479731004	0.0353572251183672	-0.688806276195471
PIGK	-0.274772836967567	5.95026249923893	-3.46150947420501	0.000772657488789983	0.0358093359619456	-0.689243329621221
ZNF354A	-0.320394636649811	5.00017281729627	-3.43493203006555	0.000844147265252937	0.0376133182164298	-0.698914732381328
SAMD15	-0.348023552671442	3.32503509802299	-3.42961571050243	0.000859174756808432	0.0376133182164298	-0.71527597645717
LARP4	-0.261433309178188	7.62932041409979	-3.47151414976296	0.000747253864286442	0.0353572251183672	-0.71787196337461
SCOC	-0.373285926421126	8.04427257648795	-3.47620688581637	0.00073561108213854	0.0351781401573004	-0.722857474298591
LRRC40	-0.344551299479074	5.27519083990802	-3.43446405577675	0.00084546008753011	0.0376133182164298	-0.731674915084379
LYRM7	-0.328274199632033	6.13910471575072	-3.45269515178776	0.000795710101881706	0.0366514812572261	-0.740143359790061
ZNF444	0.30972439196796	5.07080014949712	3.43478759871168	0.000844552238174409	0.0376133182164298	-0.743117004608191
MTG1	0.243262440466361	5.7128008668097	3.44513732208831	0.000815990420174356	0.0370142997781183	-0.749279633288011
RAD18	-0.242684075479741	5.0543430848036	-3.43071828079312	0.000856037627254155	0.0376133182164298	-0.752546399319229
GEN1	-0.291900930431039	4.97324464518221	-3.41864576999915	0.000890981714062877	0.0384453489033568	-0.763819715735802
HINT2	0.199105542856556	6.25370805883081	3.43805992378729	0.000835421600850795	0.0375589543663938	-0.766300920794646
GTF2H3	-0.221522888363485	6.4596710917794	-3.44776160306927	0.000808894063011246	0.0369532394608711	-0.769046200828479
AP2M1	0.2231825089438	8.26377987750038	3.46386891662102	0.000766594218386678	0.0357490024325912	-0.770376796575522
SND1	0.142598358036333	8.58861911912984	3.46444320932357	0.000765125200045144	0.0357490024325912	-0.771830389046837
SCLT1	-0.344287098544479	4.1288470019194	-3.40296452735068	0.0009383752053286	0.0391227939342826	-0.772934915978984
ZNF738	-0.328124582515327	3.85513431053418	-3.40279614788938	0.000938896719117642	0.0391227939342826	-0.773368725355695
C18orf54	-0.396380737403392	3.81425930903398	-3.40226229885012	0.000940551985234152	0.0391227939342826	-0.776796812096953
RPL19	0.154868455718084	10.4731416156433	3.47668811381031	0.000734426851607645	0.0351781401573004	-0.77783499459527
TMED7	-0.398862256927998	7.50904340973182	-3.44657149626584	0.00081210502278153	0.0369532394608711	-0.787117725329313
CD2AP	-0.360754016626309	7.25386503708862	-3.44425960864938	0.000818376899729308	0.0370142997781183	-0.797541753613158
PPP2R1A	0.222031416978242	8.51426287599569	3.4564398034755	0.000785838514900386	0.0363081573530591	-0.800569429961151
C19orf81	0.966082400905954	1.11704549905725	3.7679964357456	0.000269491332645898	0.0248262690246061	-0.801289447746806
SLC25A42	0.244868674178561	4.38719831049863	3.39490907671564	0.000963632282460751	0.0392375181908282	-0.802485724741616
TMEM33	-0.271755668864715	7.75193628128712	-3.44794961641175	0.000808387888783736	0.0369532394608711	-0.805105379822966
DEXI	0.264351247308158	5.0957838528831	3.4131458821096	0.000907341870458479	0.0385571393922128	-0.805590060053476
XAB2	0.292652407095433	6.11307341237792	3.42859714729481	0.000862082465105504	0.0376309020233263	-0.809455453574969
FAM57A	0.246578702760348	5.05960858100891	3.41231479634693	0.000909838461789934	0.0385571393922128	-0.82019246709392
RPL26L1	0.249288135765529	5.39866930395113	3.41174739475939	0.000911546649189901	0.0385571393922128	-0.823371403100125
AP1M2	0.221458056962888	7.15671213088556	3.43326762207444	0.000848825213778857	0.0376133182164298	-0.833633805161942
PFDN5	0.246233549264589	7.16367382028399	3.43118657400613	0.000854708459969499	0.0376133182164298	-0.834824033431245
PICK1	0.230504960725322	5.34278584174568	3.40936391050079	0.000918755204908018	0.0387528880811764	-0.835145615061793
SASS6	-0.332614656323956	4.87002814965703	-3.3927293565556	0.000970575533463256	0.0392375181908282	-0.84465634313824
RPLP2	0.272924676392837	9.40971675056987	3.44726516005398	0.00081023203295	0.0369532394608711	-0.847281785840237
COX5A	0.161970658738248	7.45338003721377	3.42966663565913	0.000859029622294689	0.0376133182164298	-0.851193996514999
SRPR	0.161488431491983	7.96926710855571	3.43084774845794	0.000855669961969701	0.0376133182164298	-0.851863249283875
BLVRB	0.360187136599976	7.20700180372777	3.41542055137983	0.000900541619802208	0.0385571393922128	-0.871594691541207
UQCRC1	0.220764157976102	7.77115103555804	3.42411037544677	0.000875001415153787	0.0379740498553447	-0.87980776149749
DHX38	0.215093161105711	6.67094444262644	3.41200084605916	0.000910783250841032	0.0385571393922128	-0.881964331427221
DENND6A	-0.235555477871353	5.38772767882549	-3.38308039369452	0.00100187924669322	0.0397353548721057	-0.8833186863635
EXOSC6	0.307428631721989	5.48169139239885	3.38241334115489	0.00100407799315343	0.0397353548721057	-0.886485773235288
NDUFS7	0.31801791791256	5.76457578400764	3.39585600739055	0.000960630499252309	0.0392375181908282	-0.890999727769236
ANGEL2	-0.220700907381742	5.25010179504744	-3.37393823809929	0.00103241096564606	0.0402760642950547	-0.892628755442201
MFN2	0.147171994566264	7.98790919201574	3.42118211616271	0.000883530791598929	0.0382337128721888	-0.895415593951359
WDR75	-0.213957139228547	6.07658964247483	-3.40128380944511	0.000943593033747415	0.0391408646263845	-0.895971761766815
CDC42EP3	-0.300075200323657	4.06642984907366	-3.36248013644736	0.00107191044324452	0.040475918322759	-0.896261166311253
HKR1	0.204446968653087	5.73536256403774	3.38622679575897	0.000991568841597337	0.039705060601135	-0.898201540786547
ACAA1	0.232767084004133	6.60539864625265	3.40540090457101	0.000930859518541001	0.0390440964536639	-0.901399440300215
NDUFS8	0.278125585627103	6.28817258651058	3.39964053856237	0.000948720946013008	0.0391744065786983	-0.908747187290387
UQCR10	0.273945292870248	6.25338096160808	3.39822940808738	0.000953145329883713	0.0392121377357091	-0.913639636018307
ILKAP	0.24012332647285	5.0764884311342	3.37150078387365	0.00104069745248277	0.0402760642950547	-0.913782586006599
SMIM4	0.254217512557062	4.53587589823227	3.35672165837563	0.00109229268095463	0.0408101364442998	-0.916791825133667
CUL5	-0.317016734370323	6.90760732180623	-3.3993535021527	0.000949619339014797	0.0391744065786983	-0.917653006975568
CYCS	-0.239555578820395	8.15997118192218	-3.41405940420782	0.000904605067210893	0.0385571393922128	-0.922992124648979
NAGK	0.293265404074428	4.28061505319769	3.35030318114266	0.0011154390723102	0.0412067721900883	-0.925214635854342
SF3B5	0.263367587179713	6.45889641574612	3.39442797216202	0.000965160762946252	0.0392375181908282	-0.928634755650211
EHBP1	-0.242604819332494	5.26570250839122	-3.36444486373272	0.00106503826353574	0.040475918322759	-0.931514453520069
RPL8	0.212680749739036	10.5708786848782	3.42617422547154	0.000869036443054449	0.0378244963156684	-0.934311919431817
DNA2	-0.273140180831309	4.42803071479088	-3.35363221516627	0.00110337706793406	0.0409623014726739	-0.942539369815193
COMT	0.270419978427347	6.86600674279528	3.39727339120026	0.000956153778483216	0.039228429337989	-0.942841839705006
RPL10A	0.174460846849113	9.80781335380562	3.41742824792982	0.00089457932195163	0.0384899802247154	-0.94423066612126
MANEA	-0.39992127303917	6.81610144314552	-3.39309229325817	0.000969416189336405	0.0392375181908282	-0.944648450702842
EDC4	0.235130178694721	6.73274026127389	3.39103917749984	0.000975991713782444	0.0392908621291077	-0.945755507459521
CRAT	0.242627589752498	5.59081253502856	3.37213367441964	0.0010385398694938	0.0402760642950547	-0.948041746312414
SMARCAD1	-0.224060650363883	6.25543626224091	-3.38199418271997	0.00100546194459684	0.0397353548721057	-0.951158699014726
RDH14	0.854348013823608	1.51893743319356	3.51911858772907	0.000636790330707587	0.0329610582732037	-0.95428377230827
DENR	-0.266142268988232	7.09514280755725	-3.39226723446794	0.000972053593965642	0.0392375181908282	-0.954722002580746
SNRPD2	0.240177618564733	6.74314510300058	3.3884377377731	0.000984383514250924	0.0395227348930264	-0.958180019836975
FAM107B	-0.264471705532847	5.68860461820828	-3.35589060351224	0.00109526405081599	0.0408101364442998	-0.971757145511781
SCP2	-0.278765106025193	7.00813826727825	-3.38220976940658	0.00100474991030865	0.0397353548721057	-0.971931386925664
JMJD8	0.253612951136777	5.33669592765979	3.36173738997216	0.00107451922240426	0.040475918322759	-0.972211771087234
ALMS1	-0.252231469514434	4.64713097456277	-3.33826986999313	0.00116007789427164	0.0419752521936939	-0.975930878514116
ZNF771	0.382640500399812	4.05686023655736	3.32923717064932	0.00119467971332932	0.0424097176722293	-0.977508038155987
ORC4	-0.233671279292684	6.02220985973739	-3.36176233968929	0.00107443149390598	0.040475918322759	-0.978220757387287
ZDHHC20	-0.313092145865919	6.85929640766954	-3.37499083894368	0.00102885166929334	0.0402760642950547	-0.982818651662763
RIF1	-0.310376074319204	6.34004718702154	-3.37361895496188	0.00103349288116859	0.0402760642950547	-0.983061729080879
FAM96B	0.296237320662066	5.87483704253199	3.36498365757721	0.00106316091574208	0.040475918322759	-0.992503223621859
USP33	-0.216017695572847	6.80886359181645	-3.36936999865933	0.00104799245419102	0.0404360217582122	-0.994850238854865
FAM133B	-0.434377987413879	4.17137307763638	-3.32317439637292	0.00121844428113325	0.0429487308110257	-0.995026025121013
TMEM175	0.315458796069248	5.1076120339382	3.33732493664746	0.00116365320075424	0.0419833484452551	-0.997323448894219
USF2	0.215892402033767	6.86046754478677	3.3735779445961	0.00103363192503145	0.0402760642950547	-0.997339977798894
MRPS21	0.192640238365005	6.37541198833116	3.36872319632304	0.00105021633495623	0.0404360217582122	-1.00428996916816
TRIOBP	0.244711803170784	5.31802171800326	3.34340582352612	0.00114082455301606	0.0416935060877515	-1.00592865590669
NUP133	-0.155376707949896	6.71313944173656	-3.36540042453179	0.00106171088240064	0.040475918322759	-1.01878564413938
SMC4	-0.325436245711161	7.48768054325343	-3.3722249685251	0.00103822898596608	0.0402760642950547	-1.02514631016417
DCP2	-0.285228472922201	7.21119639591164	-3.36307372639938	0.00106982982502384	0.040475918322759	-1.02981583639281
IDH3G	0.300572097525188	5.33197897384128	3.34072935197068	0.00115082025794022	0.0418419297656908	-1.03401018562403
ACOT7	0.276812622133697	5.54668151992677	3.34256353374017	0.00114396140837464	0.0416935060877515	-1.04453658722058
GRHPR	0.209180570406494	6.98132316868533	3.3608333652437	0.00107770250095563	0.040475918322759	-1.04840896330209
RPS15	0.246438874444017	8.991539232607	3.37722517507293	0.00102133454630375	0.0402529121976301	-1.04880259574043
GNAS	0.17201317152861	9.96499864259561	3.38196559571286	0.00100555639660363	0.0397353548721057	-1.05085900343697
ZDHHC24	0.322971064841804	4.79395245519262	3.31487586780221	0.00125169078415772	0.0433021678303518	-1.0533376468443
GOPC	-0.201167427578235	5.67794729883349	-3.32950570692102	0.00119363722656664	0.0424097176722293	-1.06221069225877
SNF8	0.20033544538943	6.27912712229224	3.3431702856856	0.00114170092998524	0.0416935060877515	-1.06243433416612
ROGDI	0.251716102348224	6.48887389625723	3.34990617940699	0.00111688574063439	0.0412067721900883	-1.06414653400918
ABHD12	0.190632389552088	6.19881490615028	3.3339405044511	0.00117654363918118	0.0421646283674094	-1.07113784007027
GPR180	-0.282342016082249	5.19393431280453	-3.30929088571289	0.00127454208978616	0.0436061041293314	-1.07132128516319
POLI	-0.271945431646291	5.34990963450297	-3.3142026523018	0.00125442481394533	0.0433021678303518	-1.07480706175598
BMPR1B	-0.256786874395982	5.39350605275189	-3.31685955589941	0.00124366713130412	0.0433021678303518	-1.08121226009994
FZD1	0.220626983058639	4.9899568248801	3.30504382460347	0.00129217996476799	0.0438990369931133	-1.08464219159078
SIPA1	0.302472405452308	4.22030746730453	3.29607825679347	0.00133016635267623	0.0441728720810249	-1.08556299003609
DTD2	-0.305319478496306	5.23313720851481	-3.31725728922388	0.00124206418018454	0.0433021678303518	-1.08677744577768
PTPN12	-0.261643876446237	5.7942126196911	-3.31344750122511	0.00125749824921356	0.0433087011701625	-1.09490202297258
LIPT2	0.424548505324477	2.35639676826866	3.30830982281657	0.00127859627410739	0.0436061041293314	-1.09872178976569
PRDX2	0.21282709746659	8.66423588860937	3.35637113126025	0.00109354503949865	0.0408101364442998	-1.10345857279362
GMFB	-0.353221477910403	7.47624371517545	-3.34277593441434	0.00114316962448968	0.0416935060877515	-1.10618828732423
RPLP1	0.262782061814379	10.0822225240753	3.36517604674907	0.00106249131644781	0.040475918322759	-1.10737190953748
PPAN	-0.567694945287271	1.38973458943968	-3.35323670461675	0.00110480368250086	0.0409623014726739	-1.11217859757723
CDV3	-0.175320368985168	7.75526738631179	-3.34329251455816	0.00114124606840974	0.0416935060877515	-1.11296142744476
SVIP	-0.37911229904217	6.85314731070602	-3.33480281042944	0.0011732466935941	0.0421470630406915	-1.11376931437857
CRIPT	-0.360435046102629	3.62041648292332	-3.28715502919049	0.00136900869976884	0.0448589748583321	-1.11441552514894
MIER1	-0.349351829234981	5.66628269822219	-3.29772763436094	0.00132310056804623	0.0441728720810249	-1.11442959685685
MTCH1	0.183820195980384	7.88516842378805	3.33831934065042	0.00115989099799293	0.0419752521936939	-1.13057912660387
DYNC1LI2	-0.161792982538108	7.81403789811254	-3.33673423235556	0.00116589346707987	0.0419833484452551	-1.13145929363837
TNFRSF10A	0.229485323345487	4.465818620829	3.28708093785879	0.00136933561148057	0.0448589748583321	-1.13353234858798
ABCB9	0.311692750509693	3.62471691550954	3.27102185386415	0.00144194125900102	0.0456797256226991	-1.13582523257933
PCMTD1	-0.297977994434007	5.96193802104805	-3.30085253834412	0.00130980995552985	0.0441654078760906	-1.14040156356412
TMEM68	-0.272001514761814	5.12681277881545	-3.29105585003727	0.0013518999080032	0.044517826795123	-1.14071459482171
PDK2	0.272655942739838	4.98573911906984	3.28665373066078	0.0013712219938715	0.0448589748583321	-1.14915887688083
RANBP1	0.232989889092968	6.6542407438731	3.32759173770969	0.00120108610883057	0.0425112674946647	-1.14959682472247
FGFRL1	0.505445648468114	7.21247633381721	3.33075977022027	0.00118878009020139	0.0424097176722293	-1.1585365475478
YES1	-0.247154346829237	7.0444248913479	-3.31426606999927	0.0012541670267637	0.0433021678303518	-1.16288847048594
CD151	0.304767569996779	7.04608626257834	3.32012550755532	0.00123056179150749	0.0431731679001786	-1.1697824437907
BAG4	-0.266174935884859	5.18297879700027	-3.27415525845726	0.00142749802824865	0.0456449141743685	-1.17275826462854
USP45	-0.32624793659415	4.80595467929742	-3.26665607518871	0.00146229287044045	0.0461298103834744	-1.17605063805712
ZNF672	0.230489415903658	6.01771291238439	3.29551222721856	0.00133259929759618	0.0441728720810249	-1.17993842856161
SHISA5	0.235265133406017	7.39552013904011	3.31851261504585	0.00123701762542729	0.0432985003809237	-1.18301973488373
N4BP2	-0.345234442353163	5.39507339475438	-3.27591170944917	0.00141946104038806	0.0456449141743685	-1.18499639102562
TXNL4A	0.196659625478618	6.56093342527404	3.30858566863909	0.0012774551394159	0.0436061041293314	-1.18635999022817
LOC102606465	-0.433577841231433	2.39763169159001	-3.30361512964657	0.00129816444601745	0.04400279305056	-1.18844630930468
DTWD2	-0.373269741725722	4.99437301995654	-3.2741283411022	0.00142762152419191	0.0456449141743685	-1.1921071279766
C11orf58	-0.17728351250995	7.73647335559902	-3.31572258932125	0.00124826004113076	0.0433021678303518	-1.19252474635916
IMPA1	-0.280114768206052	5.43721605951282	-3.27652997615827	0.00141664211856748	0.0456449141743685	-1.19282082404126
CCNC	-0.261453471376501	6.83196682601698	-3.30276226285679	0.00130174926594273	0.044024925624766	-1.19501983469233
RWDD3	-0.479629520860194	3.06583946833932	-3.27757761179629	0.00141187747820564	0.0456449141743685	-1.19784836689731
RPL18	0.17553414203031	8.72720673210131	3.32229469776074	0.00122192903766345	0.0429706942144131	-1.20329182321788
WRNIP1	0.189520749726455	6.40115135032644	3.29864943532598	0.00131916696879542	0.0441728720810249	-1.20417468199818
TMBIM4	-0.550780486391338	2.32060794372567	-3.327049966229	0.00120320249635272	0.0425112674946647	-1.20964110937261
ZNF518B	-0.247271161384464	5.78147599889699	-3.27674362143412	0.00141566924274195	0.0456449141743685	-1.21250421634158
TMEM120A	0.22850836782214	4.90145414526441	3.25788794534588	0.00150398000508824	0.0464686497045371	-1.21844975270798
ZNF605	-0.236741519157279	5.80072677466505	-3.27778170658934	0.00141095100169083	0.0456449141743685	-1.21976320912432
FBL	0.22733338372952	7.44240724199687	3.30781312910011	0.00128065343107586	0.0436061041293314	-1.22203608897018
KRT18	0.165585473334556	8.41977830926022	3.31062150694671	0.00126906260192588	0.0436061041293314	-1.22661470973614
ST6GALNAC4	0.331702519441091	3.68484041584625	3.23849427271695	0.00160015968878133	0.0477693794965018	-1.22727440831423
PDCD6	0.249413219276264	6.63957597906336	3.29560883738543	0.00133218374710035	0.0441728720810249	-1.22888500341093
MYDGF	0.221561030739148	7.01317253622148	3.29372962334444	0.00134028862924018	0.0442324704542211	-1.23197005907123
USP11	0.243996539169653	4.8540337898623	3.25011723725298	0.00154185032148318	0.0469158525421114	-1.23264631962513
POLR2L	0.335671490268197	6.55300395992491	3.29411145740084	0.00133863808824152	0.0442324704542211	-1.23517836517794
TXNDC9	-0.298845678264752	5.31032762878531	-3.24979312308377	0.00154344906471784	0.0469158525421114	-1.24795933351881
YAF2	-0.39383982810508	4.02932467865045	-3.22878351470316	0.00165044748974243	0.048280063258588	-1.24887863567081
AEBP2	-0.2830169772978	5.55825808754154	-3.25292618643525	0.00152805938096904	0.0468272238053697	-1.25080155150152
POLK	-0.291161481842897	5.47902582964055	-3.25114008427906	0.00153681510558221	0.0469158525421114	-1.25387680325792
AIP	0.30488697487386	5.45259560056404	3.26299945024328	0.00147954490955993	0.0463479420084945	-1.25589673098577
RANBP2	-0.204917320280522	8.2871988357384	-3.30038616068881	0.00131178555625575	0.0441654078760906	-1.25713794304527
PPP4C	0.20238546472887	6.50675137953504	3.27848458669791	0.00140776466549441	0.0456449141743685	-1.26323723557434
TGFBR3L	0.534912477768499	1.73334729468807	3.32954984479163	0.00119346596016018	0.0424097176722293	-1.26753765514301
CLN6	0.196134460834394	6.00183100296048	3.27468250114299	0.00142508106860292	0.0456449141743685	-1.27110462918712
POLR2I	0.371847875616374	4.97947875408478	3.24717237519488	0.00155643328906251	0.0472149540779044	-1.27866661466397
ASCC2	0.193172930471098	6.4407156115522	3.27104402018968	0.00144183860673996	0.0456797256226991	-1.2812829947908
TOLLIP	0.209195484598261	6.59868851940101	3.26966781655025	0.00144822477462174	0.045782196243621	-1.28317830778921
C3orf17	-0.198075283260659	5.98435807148525	-3.25483547701877	0.00151875130274754	0.046732724512412	-1.28373724651963
AASDHPPT	-0.252809411594303	6.224567061306	-3.26302376479615	0.00147942956748451	0.0463479420084945	-1.2875024339008
PSENEN	-0.464949554830451	3.90134811187157	-3.21171510099497	0.00174242749904875	0.0488435639652101	-1.29452604509015
COMMD8	-0.317154010862265	5.05555175377827	-3.23217799786584	0.00163270363654428	0.0480719172673508	-1.29575350614939
TMX1	-0.315319331311464	6.09915249044542	-3.25987698867383	0.00149442709387203	0.0463642918214514	-1.30182450579687
RPF2	-0.227358917323244	6.63335932959421	-3.27171083197208	0.00143875379244231	0.0456797256226991	-1.30449731964425
SSB	-0.274320760722141	7.33524723343342	-3.27389698683656	0.00142868338185623	0.0456449141743685	-1.30623420716951
FTH1	0.291515201892167	11.6550602860358	3.29906152628686	0.00131741199556158	0.0441728720810249	-1.30776168337749
MRPL55	0.28619823165551	5.19278724820558	3.24042237846045	0.00159034659036746	0.0475710047827844	-1.31131005060774
SIM2	0.252426984983829	4.63432133787876	3.2196459211704	0.00169911014326448	0.048597786497637	-1.31392759932548
PTRHD1	0.246090454136428	4.63634969466851	3.21570920541192	0.00172048499517482	0.048837056120123	-1.3189964826539
RPL36AL	0.18984222410184	7.66833437811811	3.27223765665857	0.00143632095173631	0.0456797256226991	-1.32137734210971
TLCD1	0.29098590465398	4.69809416994415	3.2358968471851	0.00161346866173691	0.0479460426663852	-1.32142753913493
ARFIP1	-0.246720988314097	5.92106550161275	-3.24064569863843	0.00158921363897046	0.0475710047827844	-1.32463390690549
TXNDC5	0.767671565979812	1.26718205189964	3.40693628821524	0.000926152285464433	0.0389554697998149	-1.32466440821239
KPNA3	-0.205273365914264	5.61857368194158	-3.23321643157446	0.00162731113078658	0.0480719172673508	-1.33230932616758
C8orf82	0.320197339396477	5.40339077357509	3.23251798257307	0.00163093628903027	0.0480719172673508	-1.33349623322852
COX14	0.21627642519677	5.15577549342044	3.23001337039265	0.00164399802923258	0.0482153797010869	-1.33415575045507
RPLP0	0.2079853874344	11.4596452650942	3.29619563930947	0.00132966233208838	0.0441728720810249	-1.33801529356917
MZT1	-0.429098573607678	4.92829380399957	-3.21287091704087	0.00173605108562447	0.0488435639652101	-1.34050768638449
ERP29	0.204398867014605	7.58175978239551	3.26233958637279	0.00148267834640064	0.0463479420084945	-1.34082377698456
MLST8	0.219813794259524	7.06930408002503	3.2612791450427	0.00148772696111444	0.0463479420084945	-1.34132285776501
PRDX5	0.252055064722876	7.26187881111747	3.25603024438722	0.00151295359942315	0.0466499204290307	-1.34454652914983
STAM2	-0.269495448974475	5.16658671745535	-3.20820827671405	0.0017619078513883	0.0489940894378642	-1.34523742020501
USP16	-0.199819805595046	6.54065533778154	-3.24418060788749	0.0015713803340729	0.0474774816889112	-1.35094147323521
TCEA2	0.271365576554768	4.31420353128879	3.19783180846105	0.00182074460453791	0.0497981917130558	-1.35128431256082
NADK	0.180391541274386	7.15546909765288	3.25404629427962	0.00152259224772565	0.0467551026418167	-1.35632820836407
EIF4H	0.111535836130193	8.55372347911609	3.26571170465701	0.00146673033696332	0.0461727940038601	-1.36430476100161
PTBP3	-0.296634077836909	6.64682729123586	-3.2422751229302	0.00158096999360308	0.0474796908478878	-1.36528275155716
UQCRH	0.201025918220349	7.99340299201628	3.25869660566125	0.00150008933725509	0.0464440030684998	-1.37107273107827
CAPNS1	0.196639769013721	8.55090190772278	3.26160316870395	0.00148618262777243	0.0463479420084945	-1.37566788905532
DUSP11	-0.385393065451814	3.57822879908029	-3.1810656496977	0.00191969476516075	0.051200953097076	-1.37750729249222
IRX4	0.367126393066473	3.96576221003229	3.18373557993326	0.00190360924808416	0.0510439222664854	-1.38467024811408
EDEM3	-0.253148416439388	6.91985073669794	-3.23547178135387	0.00161565647237553	0.0479460426663852	-1.38925158862006
TRADD	0.298944513497905	4.17063297532204	3.18123747449125	0.00191865577452699	0.051200953097076	-1.38942390977162
MRPS18A	0.253148668394226	5.47300206465214	3.21338481316329	0.00173322301323085	0.0488435639652101	-1.38970989321977
ATF1	-0.29234994269077	5.29474851295548	-3.20047182716116	0.00180560391199899	0.0495666331674166	-1.39488139886317
PC	0.218169027548545	6.20792756610013	3.22438669898829	0.00167369830061041	0.0483312570807038	-1.40221043581349
PTP4A1	-0.2480890311042	8.70145822941324	-3.25074771425079	0.00153874482524961	0.0469158525421114	-1.40274168757632
MDM1	-0.316669811703083	4.57368770151122	-3.1818464489921	0.00191497764077179	0.051200953097076	-1.40386422133308
APOOL	-0.216949636622588	6.17142894474383	-3.21728384805095	0.00171190537672132	0.048837056120123	-1.40886696427236
MAP3K2	-0.250191536010905	6.82230323901832	-3.2222072796345	0.00168533622406507	0.0485301095482505	-1.4128990596017
TRAF7	0.19661497970495	6.3553372645218	3.22698164822537	0.00165993926033226	0.0483312570807038	-1.41540992575703
COPG1	0.182276483687872	8.32860244671846	3.24348673950793	0.00157486603379042	0.0474796908478878	-1.4161700368389
AP3D1	0.197746196949755	8.20500504550889	3.24417448629484	0.0015714110548341	0.0474774816889112	-1.41708590386569
CEP126	-0.451689827163169	2.63804619167309	-3.2345394664821	0.00162046478956369	0.0479938841816338	-1.41818071360016
EEA1	-0.324277618178098	5.85186971419656	-3.21042909409133	0.00174954781061733	0.0488435639652101	-1.41973937726479
POLRMT	0.279166417272545	5.86513994488763	3.22146419940696	0.00168932143738864	0.0485301095482505	-1.42000081400205
CBFB	-0.237625676627031	6.34401009216315	-3.21674904883558	0.00171481480633008	0.048837056120123	-1.42685645307025
BCKDK	0.231972874449625	6.0432409695883	3.21613544213261	0.00171815864681626	0.048837056120123	-1.42886593920882
CHURC1	-0.248408707316404	6.24379397843168	-3.20635396824699	0.00177229038158741	0.0491738547978985	-1.43345687492216
AHCTF1	-0.200362732672814	6.86797467399374	-3.22492538847604	0.00167083331968165	0.0483312570807038	-1.43441775785528
CMTM6	-0.282388433903431	6.92846110493469	-3.22128567552983	0.00169028018738246	0.0485301095482505	-1.438002077395
PSMC6	-0.182231654232205	6.94207125756065	-3.22033348909804	0.00169540241608464	0.0485842799235247	-1.43821477535009
UBXN4	-0.218669111756004	7.83956023385476	-3.22599338821737	0.00166516676208906	0.0483312570807038	-1.44137076902339
LARP7	-0.306260358368104	6.0911963660583	-3.20511018469356	0.00177928642364102	0.0491738547978985	-1.44229670829218
THAP6	-0.296251879657992	5.16040966968001	-3.16998173928964	0.00198783466566149	0.0517319329975268	-1.44768810344298
YWHAZ	-0.206514557056899	9.668067611784	-3.24262115429366	0.00157922448526414	0.0474796908478878	-1.45116707504537
NUDT8	0.331857787905966	5.20480649745513	3.19667680735331	0.00182740574643421	0.0497981917130558	-1.4518537894378
G6PC3	0.226685534266029	6.40524451935097	3.21245510972536	0.00173834250428921	0.0488435639652101	-1.45230728655789
UBE3A	-0.214096860640322	7.83077293262363	-3.22495726336899	0.00167066393882152	0.0483312570807038	-1.45435996418788
TPD52	-0.244918111835128	8.06544171687806	-3.22836757925762	0.00165263402470127	0.048280063258588	-1.45496906639387
WDR1	0.212167712201424	8.2568337095073	3.23054389623248	0.0016412231761873	0.0482153797010869	-1.45548050189455
CEBPB	0.560386957701321	5.66217179809038	3.16674747626982	0.00200813800939301	0.0519900006018024	-1.45625855853113
ARL13B	-0.32583444490814	4.38885591519063	-3.15325195945146	0.00209495736230599	0.0532282229312805	-1.45774189468704
GLS	-0.251058756837573	6.32292457945799	-3.20513755320397	0.00177913220447519	0.0491738547978985	-1.45981399727049
JAGN1	0.198987469499864	5.73937767060569	3.19632215547435	0.00182945565288315	0.0497981917130558	-1.46212771101434
MRPL2	0.228088093310519	5.24459487695157	3.1849546277638	0.00189630667150516	0.0510439222664854	-1.46617936114361
NDUFB7	0.278336355535355	5.77639170543074	3.19612074099254	0.0018306207928614	0.0497981917130558	-1.46839899572441
TMEM167A	-0.253952072986548	7.30046126417087	-3.21509633328352	0.00172383512535564	0.0488398268723402	-1.46954063218003
GTF2F1	0.176885415714581	7.21091487911804	3.21095679716243	0.00174662276980126	0.0488435639652101	-1.48408108165593
GLO1	-0.230287398577881	8.51854593041276	-3.22567675908021	0.00166684484996762	0.0483312570807038	-1.48453550430412
CALR	0.160776252052354	10.4929892587392	3.23707084388252	0.00160744046519697	0.0478915198916622	-1.48576108426019
AKAP7	-0.369837430583834	2.93329119292943	-3.14077369387605	0.00217832642565728	0.0538847232661079	-1.4868465045524
COPS2	-0.256730426063316	7.41258443404116	-3.20976381472707	0.00175324194041344	0.0488435639652101	-1.49035040135369
BTBD2	0.286782806036427	6.97754363415167	3.20994212379744	0.00175225112210502	0.0488435639652101	-1.49158387657866
CHIC1	-0.373211443399856	4.65291298918582	-3.14255075884405	0.00216626816724826	0.0538847232661079	-1.49245703103494
CLIC4	-0.292115082938312	7.58135702103155	-3.20052802273585	0.00180528290545974	0.0495666331674166	-1.49793428980053
CRELD2	0.232036389746933	5.80546951826239	3.17599240911672	0.00195060876327353	0.051386563490027	-1.49924985954964
TMED5	-0.2841237283477	7.14541263187063	-3.19654987485869	0.00182813917686491	0.0497981917130558	-1.50064153751674
WDR36	-0.24384734378859	6.00577983429852	-3.19073554063513	0.00186203058474271	0.0503788310999939	-1.50164012299309
PPP4R2	-0.290593626961265	6.18062169601425	-3.18411875940775	0.00190131103479675	0.0510439222664854	-1.5022995095601
HMGB1	-0.290519175312072	7.93464934991489	-3.21242551261808	0.00173850571461137	0.0488435639652101	-1.50429392179604
TMEM125	0.244602822575623	5.88287085383752	3.17322354023236	0.0019676758529184	0.0515102862536828	-1.50565366823456
C1D	-0.295305902411522	3.79445768936419	-3.13042832666172	0.00224977252328071	0.0538847232661079	-1.50880734823707
DESI2	-0.237236789688035	5.79910663767983	-3.16781177551745	0.00200143557967722	0.0519059700594701	-1.50942351188287
IFITM3	0.291585531854381	5.55247589418644	3.17870349342434	0.00193403146665244	0.0512592712573114	-1.51236248917294
DCUN1D1	-0.297041346937605	6.05433340365835	-3.17789693427237	0.00193894952544971	0.0512592712573114	-1.51458332576068
PAFAH1B2	-0.18368975569193	6.89636289463351	-3.1937847021704	0.00184418488744225	0.050076456184146	-1.51548110619585
THAP5	-0.36930015010237	6.31255500384718	-3.16053981612393	0.00204764877372201	0.0525598187798456	-1.52600265799635
BID	0.286079577983887	3.73844233394158	3.1293170624442	0.00225757516321359	0.0538847232661079	-1.52788003487592
REST	-0.231663763439093	6.67855310877315	-3.1781954905464	0.00193712769904422	0.0512592712573114	-1.53710143373108
ALG10B	-0.350352705953156	5.62854082486171	-3.15768007067774	0.00206609286714732	0.0526730908201769	-1.54041398639083
PREB	0.166161680601213	6.86117580530207	3.18438247840574	0.00189973081654785	0.0510439222664854	-1.54315454163447
TMEM47	-0.359248959427485	4.04991532619773	-3.11844202451904	0.00233527117710059	0.0547624730562346	-1.54370794415453
HCN2	0.497543868895893	2.11546481560224	3.17227331099271	0.00197356495641252	0.0515102862536828	-1.54809560170836
CMPK1	-0.28459857122827	7.44152290161375	-3.18957871948618	0.00186884305519347	0.0504722074042899	-1.54818033779073
MATR3	-0.203144421463458	9.07647870775672	-3.20472263604176	0.00178147156433516	0.0491738547978985	-1.55064350248422
GULP1	-0.276508728137856	8.94280333469532	-3.20354812224157	0.00178810918819331	0.0492665093025884	-1.55130312987731
SLC30A7	-0.261564619811042	5.80039247485594	-3.14968361954153	0.00211848986586494	0.0536445932981921	-1.55318608717956
EXOSC4	0.3033964249548	4.65774216300418	3.14536777920315	0.00214728037315992	0.0537998286049454	-1.55981172649913
IMP4	0.259550351955979	5.64703448604876	3.16922444024083	0.0019925714681822	0.0517654899069617	-1.56046766468377
ZCCHC10	-0.278106318334848	5.11491651468291	-3.12890471156032	0.00226047683675849	0.0538847232661079	-1.56195488711772
DICER1	-0.218178918557085	6.76770298328349	-3.17646906504624	0.00194768463431237	0.051386563490027	-1.56277566576626
ERCC4	-0.256710357727341	5.08601341366693	-3.12941668950479	0.00225687461637217	0.0538847232661079	-1.57327117799459
THNSL2	0.156438455377505	6.47500646290452	3.15964599083309	0.00205339703061135	0.052617422886792	-1.58515637807207
PTK2B	0.169427316525502	7.00015806136042	3.1740843131126	0.001962355284619	0.0515102862536828	-1.58778844483627
ADRBK1	0.213523511536475	7.65664776470282	3.17963572194439	0.00192836159932629	0.0512592712573114	-1.59019360339412
BLOC1S4	0.278692900470441	4.44247244610202	3.12036171269212	0.00232137807439832	0.054636070791795	-1.59297484147366
LYPLA1	-0.328367601528607	7.09644518693317	-3.17219577776395	0.00197404619651281	0.0515102862536828	-1.59333512251563
TMEM161B	-0.241250362210732	5.34582623388103	-3.12779593430313	0.00226829638836399	0.0539227357175379	-1.59424170230104
MFSD11	-0.189209892959413	5.28581397393432	-3.12374959483238	0.00229704650599665	0.0544181737779406	-1.59830132054991
ACO2	0.187816322000031	6.81899086545207	3.16424010243979	0.00202401086047774	0.0522208712730819	-1.60086116647695
PELI3	0.22435978602249	4.78701522252322	3.10998350794942	0.00239741132309968	0.0556358627061514	-1.6063393449311
SPR	0.1994456069513	5.40475357824495	3.13212405187546	0.00223791441666588	0.0538847232661079	-1.60741116935675
CEP70	-0.25909685042968	5.94857193852405	-3.13837045218475	0.00219473285287593	0.0538847232661079	-1.61153070585569
TMED2	-0.196913618333957	8.86819530889098	-3.17875085025333	0.00193374306589635	0.0512592712573114	-1.61449125100662
TMEM56	-0.415180799439235	4.82194176502287	-3.09311622723219	0.00252593302262	0.0573465356522286	-1.62519580347542
TSNAX	-0.281189102920608	6.40932911653564	-3.14416211592394	0.00215538798572686	0.0537998286049454	-1.62547389544336
OTUD6B	-0.2855256758088	5.55631087066267	-3.13234375129154	0.0022363823280221	0.0538847232661079	-1.63037644917592
P4HTM	0.242341366523591	5.97716537867518	3.13655583757053	0.00220719686149503	0.0538847232661079	-1.6307044803236
C5orf24	-0.281701252464239	7.19558281572445	-3.15822973486163	0.00206253582301348	0.0526730908201769	-1.63200217777014
ERI1	-0.249770600177321	5.02382971128635	-3.10992909535299	0.00239781598562107	0.0556358627061514	-1.63270180706536
YDJC	0.296241197270405	5.00809435960369	3.12366879852152	0.00229762401273404	0.0544181737779406	-1.63507667397059
RNF187	0.237147030385964	9.64603470331231	3.1753588069137	0.00195450203367423	0.0513989536561335	-1.63722628571876
SNORD36C	-0.548594623770811	0.212694716874921	-3.17189930475216	0.00197588737893722	0.0515102862536828	-1.63725474770819
RRM2B	-0.32719077505564	7.11067678335109	-3.14764675905084	0.00213203252329593	0.0537157724325699	-1.63852023156236
CIB1	0.180137037730958	6.58000120382987	3.14858106895594	0.00212581053066519	0.0536490267705353	-1.639909486161
YIF1B	0.221575769944749	6.49311974830931	3.14394280847964	0.00215686579782746	0.0537998286049454	-1.64107546972806
TTC30A	-0.242966051334175	4.6736305747884	-3.09625722268763	0.00250152594633837	0.0570749719211413	-1.64227047996783
VAMP8	0.181811887693078	5.71355491641244	3.12239036750085	0.00230677980383574	0.0544511218026879	-1.64407360079408
KEAP1	0.254007724340568	7.06019053658378	3.14876606614477	0.0021245805548264	0.0536490267705353	-1.64784102813125
SPTY2D1	-0.243626722234946	6.11891843936685	-3.12278877983869	0.00230392284998738	0.0544511218026879	-1.65044050305013
RSL1D1	-0.248048249647091	7.9049689722678	-3.16117461744136	0.00204357541446011	0.0525450829170086	-1.65101847545384
SLC38A2	-0.260192475640666	9.39939619865966	-3.16531259570069	0.00201720724137316	0.0521349121109455	-1.6516451741907
PCSK1N	0.721571290068955	3.17141677079746	3.08232976436337	0.00261144071695089	0.0580283402871881	-1.65369425665569
PDHA1	0.159951350869039	6.27361408224779	3.14058628020382	0.00217960174969914	0.0538847232661079	-1.65516352984988
MGST1	-0.221766122726969	8.37010620699623	-3.15787965273748	0.00206480065164323	0.0526730908201769	-1.65645879352695
RABAC1	0.350215116866129	4.16810967071787	3.07830575591602	0.00264402186181054	0.0583954598736421	-1.65724923784006
SIKE1	-0.260524172856845	6.49749310651159	-3.1308852077498	0.00224657184843681	0.0538847232661079	-1.65754915189532
PRPF40A	-0.222090168629629	7.46376529118952	-3.15195164067391	0.00210350441375038	0.0533551051974251	-1.65777393780158
NBN	-0.239216980304732	6.34335031675061	-3.14004454850489	0.00218329206216345	0.0538847232661079	-1.6580480226247
TOP1	-0.190863238084449	7.78748961749772	-3.1558511506096	0.00207796948728986	0.0528860844426179	-1.65810370482097
CCP110	-0.259497983077383	5.22901076501813	-3.10951357117332	0.00240090830005235	0.0556358627061514	-1.65902199728008
KRAS	-0.249338861764435	6.85109744341924	-3.13942789623358	0.00218749980583222	0.0538847232661079	-1.65953117354856
LAMTOR4	0.245326256607625	5.52197812450971	3.11252799516293	0.0023785587948028	0.0554603087931039	-1.66325826922091
STRA13	0.242662148030414	5.84249683017171	3.13378294111038	0.00222637011855562	0.0538847232661079	-1.66558979440348
MRE11A	-0.207953211892734	5.73019360000425	-3.11810895810089	0.00233768947982461	0.0547624730562346	-1.66847139520441
ZFPM1	0.481824363986123	3.31711647892321	3.06646746332573	0.00274207020335604	0.0587243706069839	-1.67111181302854
FBXO18	0.129374227207949	6.3905655330842	3.1297140914134	0.00225478457872368	0.0538847232661079	-1.67363884181195
PTGR2	-0.319892309723569	4.31643639412719	-3.07482310212527	0.00267252354474446	0.0584990100956279	-1.67465605668418
CCDC138	-0.366307638963103	3.93288686169395	-3.07318133649347	0.00268605809846616	0.0585966525105309	-1.67742789350644
ZMYM2	-0.189281646818682	7.20825825213339	-3.13677865253425	0.00220566288170353	0.0538847232661079	-1.67789325697129
RBM41	-0.265114695690366	5.29723035222615	-3.1016531293064	0.0024601071821682	0.0567449607487521	-1.67938066810192
ATG4D	0.286532317811546	4.99759875963084	3.0875630329265	0.00256962524821739	0.0575992147367028	-1.68143766713171
TFAM	-0.261878543729136	6.88924146885696	-3.14059696193673	0.00217952904334228	0.0538847232661079	-1.68301682246965
VPS25	0.178025535245333	6.54559005261352	3.13168305121942	0.00224099270824815	0.0538847232661079	-1.68332848816179
CHMP2B	-0.269826348163347	6.41950618639258	-3.11577161169241	0.00235472583041188	0.0549899892215627	-1.68494726282464
CCAR1	-0.156214730112279	7.88396752173584	-3.14610147808476	0.00214236042225263	0.0537998286049454	-1.68511317237753
MBLAC1	0.407197328564175	2.9140568525476	3.06877401976145	0.00272270632332713	0.0587184838994243	-1.69168292365074
SSX2IP	-0.296790424420752	6.55460938176665	-3.12762221919918	0.00226952377287453	0.0539227357175379	-1.69585855635116
GNB2	0.198050647284173	8.07303355443441	3.14469758248734	0.00215178367660932	0.0537998286049454	-1.69635770117849
PTPN4	-0.24136137386922	5.26403950775421	-3.0818187019121	0.00261555789868917	0.0580283402871881	-1.697275170084
THOC2	-0.180393041591256	7.43875194080527	-3.13804188133472	0.00219698484017511	0.0538847232661079	-1.69874498925749
CSPP1	-0.344083484599358	3.96433170662029	-3.05819039548082	0.00281261252636167	0.0593176821570883	-1.70242787826784
RTKN2	-0.359295616712427	4.19330876809763	-3.06582122984042	0.00274751826162779	0.0587243706069839	-1.70256494372011
METTL6	-0.201762123629003	4.76084309266533	-3.07066234293899	0.00270694796569637	0.0587184838994243	-1.70291780760251
C15orf61	0.464519708274776	2.64259078113931	3.06561216381537	0.0027492829339844	0.0587243706069839	-1.7043399999081
CAMK1	0.205329476544154	4.63806953091611	3.0743521151788	0.00267639983588814	0.0584990100956279	-1.70679431503808
HM13	0.148870455206614	7.78372831158095	3.13566671344059	0.0022133279540821	0.0538847232661079	-1.70698809129209
OMA1	-0.202668293499427	5.51108613888953	-3.0979965451853	0.00248810484858959	0.0570749719211413	-1.71223962688355
UGGT2	-0.278598855018445	4.64342955182022	-3.06842820359727	0.0027256014053817	0.0587184838994243	-1.712426123197
RARS	-0.16722429730306	7.21875877249277	-3.12886635648325	0.00226074691380181	0.0538847232661079	-1.71467219393492
NINJ1	0.225069312891802	6.59482331802492	3.11903465729223	0.00233097397823246	0.0547624730562346	-1.71668213991293
HOMER1	-0.307571143939102	5.46858990756594	-3.08905711295167	0.00255780150600514	0.0574969272667262	-1.72118624308902
ARPP19	-0.212891583850363	8.10027505378171	-3.1346970298628	0.00222003259676046	0.0538847232661079	-1.72520151778154
RPS15A	0.197085766009575	9.46845417759115	3.14598796842034	0.00214312089598375	0.0537998286049454	-1.72769590209731
MIPOL1	-0.274043770590213	5.35984580516158	-3.08909867353081	0.00255747332925799	0.0574969272667262	-1.72864691322371
FAM114A2	-0.199163078813071	5.48945785021485	-3.08385847854826	0.00259916104459025	0.0579299772747441	-1.72972086911724
TRAP1	0.174566593968885	7.84129265965665	3.13383690689585	0.00222599549878557	0.0538847232661079	-1.73134963001308
PQBP1	0.219818831548288	6.04857102041176	3.1047484992549	0.0024366353688177	0.056290025689487	-1.73280329911001
RBPJ	-0.186979354102366	7.05280997318529	-3.11735731479641	0.00234315550069085	0.0548050202466882	-1.73371273426984
GPAA1	0.208427882674608	7.30134287743695	3.12195663793476	0.00230989375255143	0.0544511218026879	-1.74023978002971
ZNF76	0.213060314713419	5.93651169101135	3.09282629599112	0.00252819702995307	0.0573465356522286	-1.74403137962718
SDF2	0.217865402472291	5.26078534421776	3.0747483974479	0.00267313802776123	0.0584990100956279	-1.74437785531517
CALM3	0.232343011503414	8.36826813424628	3.13047990386146	0.00224941098782449	0.0538847232661079	-1.74707593068444
THAP9-AS1	-0.245755234937572	5.62309014655491	-3.08372720504165	0.00260021341789941	0.0579299772747441	-1.75178079039613
RPL30	0.206082352721841	9.41613580086965	3.13453987013129	0.00222112101533036	0.0538847232661079	-1.75782605670417
NT5DC1	-0.221147738381902	6.36873615200661	-3.09722698801383	0.00249403470599091	0.0570749719211413	-1.76272355293579
SDHD	-0.168705410013641	6.77457373585317	-3.10526886208857	0.00243270998501996	0.0562859370339902	-1.76277591473974
CUL4B	-0.239225384767274	7.41926209331444	-3.11179019237288	0.00238401108251758	0.0555012564574945	-1.7661038436577
RBM18	-0.195358025507961	5.91832376115029	-3.07817917504382	0.00264505283380536	0.0583954598736421	-1.77591998476514
NAA10	0.222652620080333	6.10204453572915	3.0931676385854	0.00252553175935341	0.0573465356522286	-1.77760120413859
GLTPD2	0.409659815904044	2.617132340118	3.03091202973566	0.00305716377322648	0.0620266318261827	-1.78063705510707
SLC35A5	-0.237215330944534	5.88900813404659	-3.07584687728631	0.00266411566466211	0.0584990100956279	-1.78208743857267
FAM207A	0.261994198197248	3.88733817051562	3.03379166879606	0.0030304489159049	0.0619630932312074	-1.78292796135736
RPAP2	-0.241150024162641	5.28621203669425	-3.06113819865707	0.00278729905720278	0.0590325566191212	-1.78304324316565
CSNK1G3	-0.224692621361963	6.100644733877	-3.07777723735314	0.00264832899400308	0.0583954598736421	-1.78513339718665
VPS51	0.25414039029803	6.83404510858237	3.09955312786887	0.00247615049436798	0.0570274169071007	-1.78805830439816
SCML2	-0.253779811111293	4.40741685897033	-3.03626658750761	0.00300766140981473	0.0618908777633534	-1.79076957021856
SREK1	-0.220734102341816	7.24689356687053	-3.09703015836115	0.00249555348974545	0.0570749719211413	-1.79145052124168
SRRM1	-0.189533846446555	6.40183752805468	-3.09052821294504	0.00254620893147138	0.0574670301824821	-1.79145633999235
FAM126A	-0.272766660735337	4.78905053879053	-3.03802164256983	0.00299159812275097	0.0617058206198194	-1.79345608408729
SCARB1	0.21881065191039	7.00199250589207	3.09901528840327	0.00248027499397278	0.057034930029855	-1.79365373355453
PDS5B	-0.222384247056677	6.60281013720232	-3.08490569838522	0.00259077998193203	0.0578915955486478	-1.79587912659425
KIF20B	-0.375854930224224	5.39603404089556	-3.06601256573966	0.00274590416425627	0.0587243706069839	-1.79601110770246
WDR13	0.251937642163757	6.09007630224279	3.08173636364758	0.00261622178838748	0.0580283402871881	-1.80057460977341
NFS1	0.189602734870469	4.97834643850814	3.054808511564	0.00284191566702109	0.0594673141565491	-1.80809340391753
KLHDC3	0.186357419799127	6.96538078529883	3.09195345759374	0.00253502419378748	0.0574146656016785	-1.80979620458233
FXYD3	0.223405029869808	5.78029000022044	3.06967875312542	0.0027151456043343	0.0587184838994243	-1.81044977911786
CREBZF	-0.226822762021143	7.04654339963173	-3.08751281143404	0.0025700235664352	0.0575992147367028	-1.81294527268374
FAM188A	-0.205105142686173	5.69043364955038	-3.06031408643327	0.00279435456992864	0.0590986312986598	-1.81643752593768
PSMB5	0.16094746748357	7.62378519625783	3.09658621486966	0.00249898221225219	0.0570749719211413	-1.82001851231597
PFKP	0.240808725852625	5.94601432073827	3.07936659427759	0.0026353962072429	0.0583674180648369	-1.8215960321933
PPP3R1	-0.197735546251976	6.13152134988429	-3.0662796967154	0.0027436521336637	0.0587243706069839	-1.82462861413055
APPBP2	-0.18260035978723	6.64578622080149	-3.07239368538954	0.0026925739366187	0.0585966525105309	-1.82752142774942
SCAMP1	-0.352483973775826	7.17639241933786	-3.08693642486264	0.00257459912190349	0.0576157681289163	-1.82811782629596
WDR5B	-0.222519734039256	4.9988671656765	-3.02782430054453	0.00308605095616463	0.0621235781421685	-1.82997412934905
PLEKHA8	-0.247345513825513	4.74474854731067	-3.01538926678925	0.00320495996714592	0.0625008816450171	-1.83099445800485
H2AFJ	0.210998651863393	6.30540583377704	3.07283765542428	0.00268889939884797	0.0585966525105309	-1.83336792694797
CECR5	0.192430050644903	5.75311988872228	3.06860978372333	0.0027240809088847	0.0587184838994243	-1.83497902950435
ZP3	0.262250708511847	4.00736019886052	3.01640873100164	0.00319505436449568	0.0625008816450171	-1.83597251313066
C1orf233	0.30408486837793	5.23400928478721	3.05675330203336	0.00282503021443555	0.059437019469451	-1.84446524975694
BTBD6	0.196191329366592	5.95402473855012	3.0586472583258	0.00280867544990039	0.0593176821570883	-1.85026443248234
DTWD1	-0.267133199984245	4.88511230513276	-3.01575010154594	0.00320145068376343	0.0625008816450171	-1.85084466782603
C11orf54	-0.221642909533552	5.50217514780185	-3.03608379916781	0.00300933897463643	0.0618908777633534	-1.85116747630105
ZNF770	-0.273389116250353	7.27959526158703	-3.07511808600071	0.00267009843478998	0.0584990100956279	-1.85231427774205
PSMD2	0.176612285423857	8.83113424561973	3.09583139665156	0.0025048219563154	0.0570749719211413	-1.85239461983676
CFL2	-0.266156827041071	5.19802832009161	-3.02267200769915	0.00313481562186033	0.0624074113020808	-1.8585777820816
GPR108	0.213164703437553	5.71009038463228	3.03872186450677	0.00298521146040971	0.0616587830667293	-1.86278029627934
ACAP2	-0.273454989339816	6.71653378928598	-3.05661966492003	0.00282618752671737	0.059437019469451	-1.8663160924947
RBM15B	0.134318639717015	7.33523974904025	3.07689983373433	0.00265549370667929	0.0584675857763875	-1.86857016625541
NANS	0.17376386257097	6.69958845089149	3.06293440861551	0.00277197820571434	0.0589143094106049	-1.86891955041353
GAL	0.244148443265631	3.82116461685856	3.00399808807135	0.00331758867178472	0.0637860582529056	-1.87281690229556
NUPL2	-0.182012312066782	5.25889550111733	-3.02967389813586	0.00306871692402091	0.0620266318261827	-1.87391734088652
C6orf120	-0.183108100129854	6.20883303497212	-3.05593751704722	0.00283210184555005	0.0594673141565491	-1.87442430084728
CDC27	-0.209451708633742	6.9084531362042	-3.06411275109341	0.00276196988829054	0.058911562276379	-1.87501558889302
PRKAA2	-0.318878621454647	4.10689168677392	-2.98406789664289	0.0035234781719883	0.0643881658525245	-1.87775267653423
RILPL1	0.27763634871133	3.66278750802269	2.9848525570495	0.0035151541684062	0.0643881658525245	-1.88269753624628
PURB	-0.209026483519005	7.5277512652173	-3.06996939732335	0.00271272086616204	0.0587184838994243	-1.88343696327497
FAM173A	0.348318888258398	4.35833729042259	3.00942983393095	0.00326343471086194	0.0629946893403796	-1.88541982929051
TCEB2	0.254927247052971	6.91112374788729	3.06209668329433	0.00277911388915932	0.058942336383639	-1.88673659842702
UTP15	-0.214533251763253	5.15512191841716	-3.03121952639116	0.00305430072787726	0.0620266318261827	-1.88774281521778
FEZ2	-0.235836780204457	5.02809583445829	-3.00615176956111	0.00329601814389975	0.0634525749343573	-1.88847964635909
LAGE3	0.221803667732527	5.12693261298821	3.02035755636483	0.00315695212023187	0.0624560117868664	-1.89665234299733
KRTCAP3	0.20360137321675	6.05997178265453	3.04153864099575	0.00295964710920497	0.0612993944714784	-1.89766790251255
CPSF3L	0.216785844633212	7.05804984884933	3.06271223726015	0.00277386898996388	0.0589143094106049	-1.89962943876742
TWF1	-0.297037670257263	6.9540643042247	-3.05271234378513	0.00286022003710678	0.0596514778849937	-1.89983641569216
CENPM	0.266649455766799	4.54712163124235	3.01073857698241	0.00325050932942046	0.0629853594001672	-1.90067299235278
AP1S3	-0.255806866419206	5.13621903489789	-3.0187882311161	0.00317204398349137	0.0625008816450171	-1.90107591595152
DERL2	-0.209640935762136	5.5625941222114	-3.01336745264324	0.00322468887990649	0.0627702274514931	-1.90111837266866
CXADR	-0.275892828149194	5.85184527828385	-3.03336431040621	0.00303439989494348	0.0619630932312074	-1.90184808798884
SEPT10	-0.23862025677474	5.69556940187126	-3.01609623899975	0.00319808767545545	0.0625008816450171	-1.90349449586099
PAF1	0.189318286162844	6.47847281551947	3.04936686998614	0.00288965995060766	0.0601818776953184	-1.90523811513935
DHRS7B	0.230098512419389	4.88119185722468	2.99591669752718	0.00339969673494312	0.0642490264866131	-1.91341573672965
ZNF865	0.325328971037129	4.2609415792669	2.98454493190078	0.0035184154191602	0.0643881658525245	-1.91390760963926
TUBA1C	0.255241344183194	8.17447422809559	3.07097805994361	0.00270432151698918	0.0587184838994243	-1.91417660743194
RSL24D1	-0.262946926248164	7.41457634142825	-3.05329947104869	0.00285508209142643	0.0596271386437543	-1.9186816807367
BIVM	-0.321875987402473	3.92816538452635	-2.9739948972803	0.00363196424820007	0.065444469956851	-1.91891694316778
PSMD8	0.173168593118306	8.08727692247076	3.06275491998298	0.00277350564695391	0.0589143094106049	-1.92078534920433
RBM12B	-0.286813934832939	5.61551500723603	-3.01740505506281	0.00318540094527015	0.0625008816450171	-1.9216672839544
RPL3	0.195647198252621	11.3737246166055	3.0912923029582	0.00254020698715662	0.0574454037938912	-1.92306600808199
SLC27A1	0.287102533712031	4.4934166589297	2.9844038735644	0.00351991176534282	0.0643881658525245	-1.92522242503017
RRAGA	0.15491376519626	6.7942235252516	3.04720771980152	0.00290880896223267	0.0604967803003959	-1.92628667966956
LMBR1L	0.202625989564701	5.62484456040824	3.01038064622383	0.00325403961131797	0.0629853594001672	-1.92863494433765
SLC33A1	-0.197632685512622	6.86647537317388	-3.03307439746021	0.0030370828861327	0.0619630932312074	-1.9301732455684
ECI1	0.230029379342181	6.57756111347313	3.03953375935455	0.00297782203171223	0.061590875520924	-1.9348884914625
ILK	0.20256792191942	6.12900269377456	3.03043391543748	0.00306162033820065	0.0620266318261827	-1.93489523541481
IPMK	-0.338255106866562	4.14936785697819	-2.96373316392311	0.00374564320961353	0.066326153815515	-1.93636814515466
GMPPB	0.245244277644812	6.15860382647445	3.02746033380579	0.00308947261689062	0.0621235781421685	-1.94303511690916
BCAP31	0.179274637117558	8.08269033687559	3.05528966105339	0.00283772945664922	0.0594673141565491	-1.94373212933469
PHB	0.271078453779046	7.54598319378516	3.05463013528273	0.00284346907061816	0.0594673141565491	-1.94398989939208
ATP13A2	0.247630699015518	5.78783790588983	3.01718508682835	0.00318752990386331	0.0625008816450171	-1.94498315894923
ATG4B	0.213487307257073	6.11962240634586	3.0214863163523	0.00314613814302578	0.0624074113020808	-1.94664347681126
ATP5I	0.222691846471663	5.16010565323711	3.00162882051538	0.00334146898797915	0.063884832995471	-1.94876735164
LRRC8B	-0.221985162161316	5.85166913344955	-3.01311786802611	0.00322713209859834	0.0627702274514931	-1.94887264603094
GRK6	0.21777931652657	5.78002727103474	3.02588887998477	0.00310428619960235	0.0621908404858961	-1.94916295688076
GNPNAT1	-0.229956176572345	6.97179137224408	-3.04328511997676	0.0029438983950083	0.0610574285903931	-1.95053539963648
RPS6KB1	-0.206894131343425	6.11111712744603	-3.01992907569946	0.00316106612666612	0.0624560117868664	-1.95126122452141
RPL32	0.157641050201065	10.0371117384666	3.06796837759709	0.00272945536506381	0.0587184838994243	-1.95801584501492
NSMCE1	0.181517698588703	6.46925267921349	3.0293760198401	0.00307150247966983	0.0620266318261827	-1.96103954637821
ZNF517	0.274866578866381	4.03025538762588	2.94934554691012	0.00391055615185437	0.0675578034544314	-1.96245548477415
PRRG1	-0.241281340451349	4.96175579172875	-2.99127565751994	0.00344769433545322	0.0642490264866131	-1.96520316750022
TM9SF3	-0.211564106465207	8.27657036602188	-3.04664909467189	0.00291378236873954	0.0605163984080124	-1.96787970375127
ZNF33A	-0.175230683927695	6.43996887486005	-3.01786099752249	0.00318099229852529	0.0625008816450171	-1.9693226519714
ERBB2IP	-0.239726650910968	7.5624446066165	-3.02919004100439	0.00307324281291156	0.0620266318261827	-1.97343944440926
ARL6	-0.347525687905906	3.04286368236211	-2.94386368999889	0.00397513033551312	0.0679437594190495	-1.9756181505579
SEC23IP	-0.169169745503734	7.05601096965657	-3.03236898687066	0.00304362025504828	0.0620122140431546	-1.97629145934884
NDUFAF1	-0.198487284091728	5.42223811214879	-2.98955211198146	0.00346567793041377	0.0642490264866131	-1.9770144736111
LPGAT1	-0.264483348843877	6.11748263367377	-2.99885462040089	0.00336963239834869	0.0640652037359098	-1.97963108565731
TIAL1	-0.146394025453565	6.91799575715408	-3.02691616955089	0.00309459486216982	0.0621235781421685	-1.97991313663793
ZBTB6	-0.326576270201521	5.19967322627028	-2.97195766972442	0.00365427624970179	0.065444469956851	-1.98143617123758
USP1	-0.262332290945237	6.52663325274617	-3.01848624042291	0.00317495580226301	0.0625008816450171	-1.98357839360682
BTF3L4	-0.236356199518751	6.84360883433248	-3.02176327374946	0.00314349001554259	0.0624074113020808	-1.98472535919938
C11orf1	0.177945448960963	5.40363361592957	2.98771000710998	0.00348499425930674	0.0642882970488329	-1.98606985625559
SMCHD1	-0.201108172774244	7.71630608371488	-3.03569229399971	0.00301293497902313	0.0618908777633534	-1.98775461006561
FBXO28	-0.219841683645012	7.37487114397684	-3.03062799626162	0.00305981056196012	0.0620266318261827	-1.99000090439321
PPP3CB	-0.19905684749095	5.78875505322136	-3.00137879151719	0.00334399831742409	0.063884832995471	-1.99091516745598
COX6A1	0.243004444061022	6.91977947072722	3.02385729689668	0.00312353459903586	0.0624074113020808	-1.99144687838781
RNF141	-0.233868459620441	6.32758096859623	-3.00938855896193	0.00326384312112516	0.0629946893403796	-1.99261010635879
NIPBL-AS1	-0.287575311077045	4.69186482182631	-2.95916704835169	0.00379727312263678	0.0669247103398051	-1.99613755716456
CDK1	-0.37483269755161	7.28572040063451	-3.03401588865032	0.00302837788030332	0.0619630932312074	-1.99739709796539
OSTM1	-0.259543650379357	6.00675715153346	-2.9804807812589	0.00356176388702729	0.0649070953004876	-2.00317560671744
VPS4B	-0.226857721077768	6.18446082730182	-2.99851623723273	0.00337308258801608	0.0640652037359098	-2.00321503598421
PSMA3-AS1	-0.258686054972587	5.16799182011276	-2.97392595782829	0.00363271722454081	0.065444469956851	-2.00518929394757
COG4	0.161109191260249	7.05370534551151	3.02214722604595	0.00313982226447433	0.0624074113020808	-2.00599758787836
CNOT6L	-0.242254442649036	5.80057326928635	-2.97572174545752	0.00361315001059108	0.065444469956851	-2.00642294076604
NT5C3B	0.165407207448737	6.22653039168115	3.00647942761454	0.00329274781041115	0.0634525749343573	-2.00714802035023
MRPL28	0.196947316896754	5.91109049831387	2.99923367236413	0.00336577141494682	0.0640652037359098	-2.01043841011548
C5orf15	-0.215219518639707	7.00407131075245	-3.01635532721431	0.00319557255827654	0.0625008816450171	-2.01074282431302
YIPF3	0.1463692583982	6.75565926564154	3.01028631178937	0.00325497062430273	0.0629853594001672	-2.01282268666709
SPRYD3	0.198300925998526	6.00441357732877	2.99258099800867	0.00343413167990128	0.0642490264866131	-2.01950496780479
IDUA	0.403610814783423	4.65149929116549	2.95829267587266	0.00380723431480342	0.066945620304552	-2.02015671522759
NOL10	-0.209482844649449	5.67873650641939	-2.99228187285309	0.00343723527215554	0.0642490264866131	-2.02289230021746
TRMT10A	-0.24335637953463	5.42243943892452	-2.96564508805174	0.00372421752946258	0.0661026600737708	-2.02383325487319
TCAIM	-0.193166239414194	6.47199418064944	-2.99899563684645	0.00336819554224617	0.0640652037359098	-2.0263304724845
DDX21	-0.209476525063041	8.6894039545908	-3.0342679824689	0.00302605094656128	0.0619630932312074	-2.0272606430832
KCTD9	-0.241599792747222	5.49242894104996	-2.9622840819817	0.00376195774038086	0.0665365811891154	-2.02771172865787
RB1	-0.258545640787849	6.15341142453428	-2.99274729381009	0.00343240738604908	0.0642490264866131	-2.0281292716075
RHEB	-0.19784341212134	6.18878879652907	-2.98528075859001	0.00351061928461038	0.0643881658525245	-2.03005745683869
DYNC1LI1	-0.165344038913551	6.1792974275784	-2.99282537250587	0.00343159807659094	0.0642490264866131	-2.03033494217943
MICU3	-0.412732401305122	3.89510705748635	-2.92331667417282	0.00422600008858544	0.06918263871462	-2.03198056158986
UBE2W	-0.28210202070036	5.8919971912571	-2.97309658683325	0.00364178714091144	0.065444469956851	-2.03584861761031
NDUFS3	0.155476539881585	6.15096318532857	2.99588762500687	0.00339999547318434	0.0642490264866131	-2.03999990557084
CBX3	-0.277956258089596	8.14791596952922	-3.02285845456803	0.00313303861599979	0.0624074113020808	-2.04064401266833
GSPT2	-0.270375433905351	4.29508830130626	-2.93015399291875	0.00414094679757228	0.0687076874169563	-2.04132954475162
TRIM3	0.267161644577929	4.14482097547878	2.93654882822415	0.00406282598070368	0.0684707013762586	-2.04307853013722
NRGN	0.406019882870694	2.02901506287399	2.93271831239781	0.00410945594878106	0.0685804588101497	-2.0431489188671
CITED4	0.488157849564207	1.96783284549652	2.94337724658893	0.00398090762173333	0.0679437594190495	-2.04325882534036
STXBP3	-0.232462023776706	6.08958001740411	-2.97964439102308	0.00357074577772726	0.0649132186420733	-2.04410961455481
C19orf48	0.247163419614507	8.23696514967449	3.02568332871092	0.00310622871366689	0.0621908404858961	-2.04539877766876
IFITM2	0.316187859929932	3.99370747805074	2.93839782540446	0.0040404923115433	0.0682346802996675	-2.0470582109689
XRN1	-0.255700682050626	6.59481355885483	-2.98832001430986	0.00347858674304851	0.0642490264866131	-2.0481568594451
GOLGA4	-0.270049754303606	7.67137050631994	-3.00284658025779	0.0033291751913984	0.0638654317111551	-2.04981183910693
GTPBP10	-0.231522177129271	5.84221052329068	-2.98404833181874	0.00352368595596141	0.0643881658525245	-2.05266831114124
ELOVL7	-0.272510571286825	6.27607426481195	-2.9886716402672	0.00347489820486825	0.0642490264866131	-2.05271830503687
RPF1	-0.200908874621798	6.36480068115088	-2.99250781243731	0.00343489078239883	0.0642490264866131	-2.05344557389711
IMP3	0.234702339730855	6.03720750649501	2.99835066312239	0.00337477198688763	0.0640652037359098	-2.05492784167838
RMI1	-0.256610783219072	6.16771466679291	-2.9845717074612	0.00351813145042262	0.0643881658525245	-2.05560676382523
NUFIP2	-0.211089670123522	8.26633097306861	-3.01115201251233	0.00324643600631033	0.0629853594001672	-2.05823489271516
TMEM41B	-0.233292455445466	6.55748785910084	-2.975881396253	0.00361141514092065	0.065444469956851	-2.05883240589305
USF1	0.183724525367033	5.61169038108189	2.97338626369989	0.00363861689404622	0.065444469956851	-2.05895378058665
SUCO	-0.228078123515755	7.48615553005035	-2.99519891137884	0.00340707952515483	0.0642490264866131	-2.05987290208711
ZDHHC21	-0.292513737211856	5.5664094122351	-2.96667141752356	0.00371276278029308	0.0660516174844152	-2.06272741755084
RAN	0.177152188013499	8.77450038169385	3.02277701789395	0.00313381466596924	0.0624074113020808	-2.0637037563553
UTP20	-0.210807401849522	6.09549023738211	-2.99235745368341	0.003436450834064	0.0642490264866131	-2.06480021937374
MTFR1	-0.185458051596567	6.91905631540398	-2.98907360768432	0.00347068600897028	0.0642490264866131	-2.06642345080782
STK26	-0.307949941690005	4.89034237952197	-2.93263765755892	0.0041104430560159	0.0685804588101497	-2.06775635322498
SLC25A40	-0.289791895070633	4.85576048670115	-2.9400282720498	0.00402089228621195	0.0681464092209465	-2.06876244768366
VPS37A	-0.182209166301735	6.44298186140357	-2.97182449027476	0.00365573924170763	0.065444469956851	-2.06934021815882
RPS3	0.162333995505584	9.9972007714892	3.02699654698516	0.00309383777144992	0.0621235781421685	-2.06939334499594
AAMP	0.159095209986417	6.86390405932044	2.99477851962879	0.00341141033449198	0.0642490264866131	-2.07253851490493
TMEM65	-0.350058010132664	5.3942165117306	-2.93858948077471	0.00403818381973003	0.0682346802996675	-2.0733799115384
THUMPD1	-0.223744081389854	6.84039963681952	-2.990449384609	0.00345630495005612	0.0642490264866131	-2.07361447596769
SEMA4F	0.248320947927131	3.62990664178261	2.90032207406731	0.00452396826916867	0.0714222344790979	-2.08061802568546
ZFYVE16	-0.208134274923911	6.70742418090922	-2.9839517548715	0.0035247117961358	0.0643881658525245	-2.08229563092904
LAMTOR2	0.198871080313985	5.30300002324979	2.95352109361947	0.00386201952500859	0.0672762009136068	-2.08275343306177
STOML2	0.147104835218239	7.20427563274427	2.9976092757488	0.00338234615397164	0.0641279164747956	-2.08300236459341
PUS1	0.274083339522583	4.43019854710884	2.94936710211364	0.00391030415763641	0.0675578034544314	-2.08612603617566
CAAP1	-0.30120481286206	5.34827272380855	-2.94685199046198	0.00393980857772653	0.0679221189473497	-2.09010896788663
SH3BGRL2	-0.303547719799045	4.49259273985776	-2.90392363873034	0.00447605827143205	0.0709974072581557	-2.09030552761108
OTUD6B-AS1	-0.3393562338619	5.86593729913203	-2.95370256574542	0.00385992272667034	0.0672762009136068	-2.09046890536291
PHF10	-0.246477021605456	6.30368855569046	-2.97233168096232	0.00365017057831132	0.065444469956851	-2.09083584660908
GAMT	0.224583890976477	6.24325194186598	2.97966704266035	0.00357050224961109	0.0649132186420733	-2.09289425087611
NXPH4	0.26472968089228	4.64947790982267	2.93029279178021	0.0041392366256575	0.0687076874169563	-2.09549691787161
SFT2D3	0.205142675314657	4.71706300387463	2.9303220283739	0.00413887647789237	0.0687076874169563	-2.09602995217702
NEK7	-0.260131337982006	6.48437112051122	-2.9615948727521	0.0037697401807784	0.0665957865347863	-2.09632912857924
SENP6	-0.187830553650032	7.50013451105723	-2.98939033905465	0.00346737031694973	0.0642490264866131	-2.09688485530829
BBS10	-0.248117478192935	5.25494266668429	-2.94612524938872	0.00394837197141859	0.0679437594190495	-2.09725860121436
SYNGR2	0.212308324294485	8.12997721324395	3.00274259855078	0.00333022329713868	0.0638654317111551	-2.09942963768965
NUDT21	-0.213573506822007	7.36883326766243	-2.99047125810105	0.00345607675022676	0.0642490264866131	-2.09944175379085
EIF3G	0.170720558348351	7.20428310077774	2.98884502111688	0.00347308077761117	0.0642490264866131	-2.10008524943763
RAP1A	-0.217265160995762	5.85614834599564	-2.95159552057668	0.00388433305638848	0.0674302256355253	-2.1007976414425
PRMT2	0.215774781322744	6.05469931043702	2.95989410896274	0.00378900845750972	0.0668575217367403	-2.1034792938425
CCDC132	-0.199036773393447	5.08452889472422	-2.92099922681423	0.00425519077370027	0.0693666319609913	-2.10553735394511
ESCO2	-0.321264368807235	5.0223807984318	-2.95064981314625	0.00389533533621662	0.0674652311518209	-2.10578420360878
EIF5B	-0.20289591724188	7.741967655077	-2.99154955294974	0.00344484443506434	0.0642490264866131	-2.10913883719867
FAM8A1	-0.211909390590203	6.57803022789015	-2.96816477937728	0.00369615353326417	0.0659162012535568	-2.10945581151854
ATP6V0D1	0.229868515530348	7.27999180821687	2.98252965188008	0.00353984930694856	0.0645861205262934	-2.11011659560523
AKR1A1	0.219473055971284	7.58197020485878	2.98916352507998	0.0034697444143432	0.0642490264866131	-2.11372080700271
TTPAL	-0.154214078604666	5.72570606363309	-2.95077991449446	0.00389382004735258	0.0674652311518209	-2.11865744168284
CXXC1	0.206447444838851	5.88207153745345	2.95365015938278	0.0038605281421054	0.0672762009136068	-2.1272828907711
ICE1	-0.16882456348939	6.27996189112744	-2.95689070970377	0.00382325632328031	0.0669895180284446	-2.1277404921078
CHMP2A	0.179326196361996	6.95388958641564	2.97134733653844	0.00366098526663258	0.065444469956851	-2.13129168977836
TRMT10C	-0.243492156448236	5.79178891399503	-2.95780797222574	0.00381276661507563	0.0669496568670351	-2.13404344797547
RNF138	-0.292739445044037	5.71893588573087	-2.93911393233818	0.00403187299774635	0.0682346802996675	-2.13428854839987
MIS18BP1	-0.384165214152359	4.80621195559551	-2.91078920539271	0.00438601774586986	0.0702886259039293	-2.13693947120026
AP1S1	0.209546534113414	7.3199097343416	2.97502084624895	0.00362077553621836	0.065444469956851	-2.14078192865414
ACTR1B	0.206797121552905	6.41612596455741	2.9648872409665	0.00373269667441469	0.0661749389173683	-2.14205861665895
RPS24	0.163896174099889	10.1849853618288	3.001637174698	0.00334138450636983	0.063884832995471	-2.14238315083198
AP2A1	0.206840266608919	6.91159851748095	2.96823793503879	0.00369534165486285	0.0659162012535568	-2.14783453560548
WASL	-0.222132054176731	6.36836432045509	-2.93589454658012	0.00407075609545294	0.0685152286534269	-2.15057442854979
SLC25A32	-0.217296950313638	4.57311601237595	-2.91114784769841	0.00438136029283355	0.0702886259039293	-2.151683010307
NCKIPSD	0.230898847027424	5.39720897238161	2.93181529530581	0.00412052012942124	0.0686722866408317	-2.15188589311345
COQ4	0.216476996769938	5.69890999135157	2.94330329027531	0.00398178664682762	0.0679437594190495	-2.15204039594472
PFDN2	0.213949831741843	6.0530635933567	2.95394627957585	0.00385710841375145	0.0672762009136068	-2.15333705608898
PAPOLA	-0.191610108462042	8.33469789245462	-2.97892945428843	0.00357843995160872	0.0649744308504916	-2.1535743801271
TCEA1	-0.262936159334811	7.0602707514023	-2.95586525882895	0.00383501473525076	0.067117227581032	-2.1591810630928
PPP1CB	-0.261252736542413	8.33152432084103	-2.97488121512013	0.003622296443271	0.065444469956851	-2.15974249884822
C4orf27	-0.274653309812677	5.12388842830307	-2.91093665301283	0.0043841023895111	0.0702886259039293	-2.16511312483881
CCDC14	-0.206817263916432	6.19329107720301	-2.94435524204856	0.00396930021852255	0.0679437594190495	-2.16593831989989
PMVK	0.187515977153983	6.02975926974609	2.94394402699722	0.00397417694942546	0.0679437594190495	-2.16611759000975
ATAD2B	-0.285629421519198	5.42451018318767	-2.90812631545477	0.00442074153431235	0.0705439477993987	-2.166612385294
STARD10	0.259104836775423	5.60663321345585	2.92411184681586	0.00421602656816818	0.06918263871462	-2.16785550917022
SKP2	-0.214585241891013	5.30482601242042	-2.92863582979772	0.00415969491491391	0.0687150482314051	-2.16857959692993
FAM199X	-0.216450551987676	6.96762543924674	-2.95296115386502	0.00386849589827992	0.0673109321072669	-2.16972068089599
PHACTR2	-0.220947862526979	5.10124142792819	-2.90024010341458	0.00452506415026266	0.0714222344790979	-2.17534665249245
ANKRD13C	-0.201030523116999	5.70416805916362	-2.9206643235621	0.00425942453315264	0.0693666319609913	-2.17776296972102
GRAMD1C	-0.29618961552239	3.66794990872268	-2.86159585150516	0.00506972352175841	0.0755770036359625	-2.17864916680602
NUS1	-0.209516265020507	6.38688223917303	-2.94062588735518	0.00401373014248615	0.0681060127437463	-2.17920928480883
RPS26	0.179789768235025	7.99397132889781	2.96673122327526	0.00371209629735883	0.0660516174844152	-2.18256431110542
CETN3	-0.291025839733071	5.27175856466107	-2.90853827287723	0.0044153531886915	0.0705329185972251	-2.18522140638729
TPST2	0.283441925390449	3.30623603748928	2.8545153864814	0.00517580446644448	0.075972512090059	-2.18684385592451
CCDC186	-0.303919545957349	6.73371597864359	-2.93557834142621	0.00407459371254064	0.0685152286534269	-2.18751486732667
PITX1	0.289696491280027	5.67018526317367	2.93464701291611	0.00408591611450325	0.0685473896287615	-2.18841192377248
NARF	0.166601025778865	5.80786007062752	2.92522616807642	0.00420208652301949	0.0691112061661125	-2.19057297917892
MAPK1IP1L	-0.196224307891043	7.20751037943156	-2.95228888321744	0.00387628472807874	0.0673683929129981	-2.1915338679217
BBX	-0.215765668549333	6.90390022871203	-2.94060559197477	0.00401397318048851	0.0681060127437463	-2.19226706606312
CNNM3	0.163353205568403	6.1572141131986	2.93429516159429	0.00409020119255263	0.0685473896287615	-2.19301782693044
MIER3	-0.253753557527617	6.1171610217922	-2.91418345904058	0.00434212048518388	0.0699794956922391	-2.19796386423891
VPS26A	-0.247912934121907	6.92805421101451	-2.9349204516611	0.00408258884994835	0.0685473896287615	-2.20013774706797
TMEM106B	-0.343737425945769	6.31250603536611	-2.9180121646728	0.00429308948553956	0.069592794668426	-2.20126940172264
POLDIP2	0.130325520204972	7.86362727916097	2.95828024418975	0.00380737611481669	0.066945620304552	-2.20367697460164
UBE2A	-0.163357478764154	6.61198107935028	-2.92913264466497	0.00415355106433978	0.0687150482314051	-2.20531684117052
ATRX	-0.225370927891333	7.4315261154113	-2.94903592538492	0.00391417747771413	0.0675578034544314	-2.20709699218545
SRSF11	-0.164426638691511	8.30348689847083	-2.95747924979921	0.00381652279423162	0.0669496568670351	-2.2072183310507
C1orf35	0.277246598938008	4.73467554593986	2.88131895594037	0.00478464907181449	0.0736130025229163	-2.21096234692772
SPIN1	-0.14330602591994	7.2496627374281	-2.94352122306647	0.00397919686802776	0.0679437594190495	-2.21160938010655
KIN	-0.284101381277603	4.19856999119316	-2.85591080821963	0.0051547384205481	0.0759325600884418	-2.21273754696692
MPST	0.232026162240023	5.62341135712095	2.90995859314303	0.00439682184228134	0.0703866490231308	-2.21335827069895
CAST	-0.180046208877363	6.83913176603434	-2.93138815056431	0.00412576324653981	0.0686834378160108	-2.21459421786915
ARL6IP4	0.195022161202002	6.91318558567152	2.93808382011594	0.0040442771355024	0.0682346802996675	-2.21593457332094
ATP5SL	0.203500761605371	4.80307774859095	2.88179918914984	0.00477789499958992	0.0736130025229163	-2.21661903346952
CASC4	-0.22545905029986	7.50029981485852	-2.94240551818988	0.00399247158826131	0.0679802687415298	-2.21870414269207
AKAP9	-0.216454674033015	7.4960091743525	-2.94236280323215	0.0039929806226711	0.0679802687415298	-2.22149275801024
RPL12	0.13884400748927	9.65501142070595	2.96629653380685	0.00371694304570663	0.0660516174844152	-2.22373978406662
FAM195A	0.252521281660377	5.21283190741406	2.90677276988233	0.00443848829551113	0.0706769249686056	-2.22527082222494
RAB5C	0.13941350352366	7.35222079592561	2.94064250571669	0.0040135311470215	0.0681060127437463	-2.2342035524718
WRAP73	0.209579637120768	4.80671410405059	2.88155824228777	0.00478128261818098	0.0736130025229163	-2.23808197188034
MAPRE3	0.214664407066314	5.00415799159824	2.86478865074378	0.00502254345579467	0.0752037332654327	-2.2403283933874
DNASE1	0.224551852585945	4.66073327937631	2.87075357565554	0.00493547660645144	0.0748300149920197	-2.24101259816172
SLMAP	-0.182473948123329	6.46184987903917	-2.91408203222746	0.00434342634424393	0.0699794956922391	-2.24127636828787
USO1	-0.189519725663202	7.67684435206773	-2.93377717724952	0.00409651707439013	0.0685767005451975	-2.24155217886975
SPAST	-0.258199038583936	5.56699552926036	-2.8915525316446	0.00464260201140235	0.0726262369698645	-2.24249696921855
EBP	0.203122606649917	6.08768198282275	2.916913002233	0.00430711318005918	0.0696935468876818	-2.24306936675241
YIPF5	-0.178478133656966	6.32574209513736	-2.89965768899986	0.00453285758248404	0.0714222344790979	-2.24420388612169
USP38	-0.230196309701141	5.94203532838881	-2.89355331954785	0.00461528670413876	0.0724170795708961	-2.24599510522882
CAPN7	-0.173840035747913	6.50075979872702	-2.9128738490634	0.00435900935717219	0.0701552888609835	-2.24607457400469
SNRNP48	-0.177179206138275	6.7746607636252	-2.91995285945926	0.00426843153515956	0.0693666319609913	-2.24713403154073
ARGLU1	-0.179104378942696	6.74466480323744	-2.92321456291016	0.00422728239875669	0.06918263871462	-2.24769511889629
RBM4B	0.255292712997694	4.01257753099233	2.84200422406536	0.00536823400569515	0.0771949746514347	-2.24785555026594
CLPP	0.217247303789078	6.1440541342685	2.91586349628644	0.00432054262529231	0.0698355953298054	-2.25596011141843
TBK1	-0.227090305317042	6.40972080540248	-2.90381270791011	0.00447752694948545	0.0709974072581557	-2.25675718811345
MACROD1	0.26319352560928	4.73887488089031	2.86730464617222	0.00498564849589486	0.0751651584481498	-2.25774987020109
GUSB	0.170669023705245	6.2590361748588	2.91146712850527	0.00437721782701609	0.0702886259039293	-2.25807929201795
UQCRFS1	0.160941153802967	6.93998227712973	2.92686326383077	0.00418168350609995	0.068851052113593	-2.25915717798284
RAB3A	0.27658269234411	4.30405153426002	2.86598773799456	0.00500492873889037	0.0752037332654327	-2.26012692536669
GTF2A1	-0.248075006797108	7.56207300713469	-2.92926699261201	0.00415189108792352	0.0687150482314051	-2.26127258013806
SEPT7	-0.193223459853021	6.91130115010546	-2.91925043195266	0.00427734131432632	0.0694362780280259	-2.26240242626723
MIS12	-0.209530086335864	6.10397270466219	-2.89536631799594	0.00459066267914141	0.0721060573117022	-2.26419617352293
ZNF568	-0.28273985003813	4.72422167416971	-2.83607634690856	0.00546167664500805	0.0777370014231667	-2.26423287132105
ZNF141	-0.264285688399764	3.34849055759216	-2.82034246993923	0.00571695908815816	0.0793632264340381	-2.26495390303501
VAMP4	-0.294235110803132	4.38184472480528	-2.82724600104405	0.00560363457011323	0.0786394174811405	-2.2673055486329
TTC14	-0.283123815003736	5.93065497561162	-2.88637732572164	0.0047139452773214	0.0731383792995741	-2.26857836108365
WDR18	0.219737127084937	5.87280814954805	2.90330091458623	0.00448430861599244	0.0710299347866482	-2.26936126486271
ASB8	-0.176380146158952	5.36616553618432	-2.87274689786916	0.00490669113150598	0.0746603878802493	-2.26982507301684
VPS35	-0.185557089445372	7.79000429501871	-2.92815920157458	0.00416559698469429	0.0687369278265599	-2.2718709676998
NAA15	-0.256998454782324	6.65371544000228	-2.92185787870272	0.00424435359514705	0.0693150608718982	-2.27425788122802
AFTPH	-0.20859865592661	5.72628568049701	-2.87532517907795	0.00486968669529751	0.0744635594873599	-2.27427662575009
NCOA4	-0.155907886287933	8.00259075368012	-2.92765614118383	0.0041718347189248	0.0687642921398187	-2.27443961715233
CCM2	0.222476569407163	5.02454166623623	2.8895201393255	0.00467050068877597	0.0726830791126992	-2.27765656647124
TMEM259	0.235549405456338	7.62243275904487	2.92477491943119	0.00420772648161217	0.0691282503806218	-2.27767858780119
RPL37A	0.139313741709609	9.5550078806215	2.94529910009855	0.00395812753434475	0.0679437594190495	-2.278631566385
TMEM38B	-0.296486282227627	5.61113723574376	-2.8665277581891	0.00499701429943549	0.0751855377959152	-2.28121328450561
TSPAN33	0.18732533671167	5.04635236256213	2.86038094937358	0.00508778260836726	0.0755770036359625	-2.28141795865584
PIGQ	0.219283713687971	6.10548061639168	2.89926229890702	0.00453815541988738	0.0714307565880806	-2.28195924377341
SRP72	-0.156939500832705	8.12350441226375	-2.9286867429367	0.00415906491437827	0.0687150482314051	-2.28306488951932
MDH2	0.151720254487143	8.36107970132646	2.9332346448063	0.00410314189761578	0.0685804588101497	-2.28562969550188
SLC38A7	0.208866230649427	5.39360609315231	2.86216145711673	0.00506133605744156	0.0755770036359625	-2.28761979154456
BCAP29	-0.29783506796623	5.90806216972736	-2.87755192132918	0.00483793388738127	0.0742047142522136	-2.28767881195309
DNAAF3	-0.357201856927905	2.00033014873517	-2.85899854983342	0.00510840318884209	0.0755770036359625	-2.28903851841334
LIMS1	-0.225676568852629	5.88011022905373	-2.88166137945619	0.00477983228023733	0.0736130025229163	-2.29056858566871
PRKAA1	-0.30434183515209	8.00778231821926	-2.92304074206008	0.00422946605887195	0.06918263871462	-2.29513795908463
PARVB	0.204145864108472	5.44122045695954	2.88143109622174	0.00478307113039876	0.0736130025229163	-2.29674645803016
C18orf32	0.748435998882179	1.4494734227306	2.94360448206347	0.0039782078789689	0.0679437594190495	-2.29795353792354
TMA16	-0.234875338750474	4.8743276498379	-2.85934916526636	0.00510316599178567	0.0755770036359625	-2.29987142597827
RNF11	-0.230274417088976	8.22134954125849	-2.91491179203809	0.00433275387395277	0.0699576690013707	-2.3003982140774
C20orf27	0.226321009778796	5.69948836857935	2.89144794961122	0.00464403386799662	0.0726262369698645	-2.30156802305203
NPM3	0.231349616766688	5.41717362724418	2.88428093684787	0.00474313055331389	0.0735013915258632	-2.30426739546036
TMEM260	-0.220815606062884	4.91686785449645	-2.83360754311874	0.00550103032282004	0.0780751146762435	-2.30665465439596
MON2	-0.167241612573572	6.87912489693823	-2.89841506213008	0.00454952671323552	0.071534757199942	-2.30826541226013
LINC00116	0.278360034960395	3.6515557955237	2.82383865075195	0.00565930836931377	0.0790707260018109	-2.31039249789393
NSL1	-0.225589712499107	5.7161156105214	-2.8735737853483	0.00489479533952851	0.0746603878802493	-2.3137327020866
KTN1	-0.187380675654596	8.45252126825564	-2.91776399885797	0.00429625204166428	0.069592794668426	-2.31517851161685
UHMK1	-0.274241234550217	8.71974940777269	-2.92166435893829	0.00424679382006835	0.0693150608718982	-2.31519754347854
ELAC2	0.161015962557429	6.90445449707304	2.9087930475987	0.00441202379221726	0.0705329185972251	-2.31571257711621
SETD3	-0.175836036124353	6.40215934580871	-2.88948659821342	0.00467096239636086	0.0726830791126992	-2.31931737513808
C10orf88	-0.284961382401566	4.17093172271056	-2.80574560185498	0.00596350362988827	0.0805470404143388	-2.31973185449046
TIMM13	0.212068968456179	6.91272862621365	2.90449403770184	0.00446851341231769	0.0709974072581557	-2.32028317262182
NOSIP	0.250153892786217	5.164458258949	2.85063596135221	0.00523478555107889	0.0764065911512336	-2.32045962063059
LACTB2	-0.283417970449589	5.04002108243347	-2.83971261278218	0.00540418231944679	0.077405827407656	-2.32285087795648
E2F7	-0.299931832261962	4.11950382108718	-2.82994431642145	0.00555990192873313	0.0783796245209552	-2.3230730383933
UROD	0.240163880921566	5.91997694197724	2.87545532161531	0.00486782564668087	0.0744635594873599	-2.32328962122514
ZC3H11A	-0.189922333120194	7.50581412346713	-2.89990408230574	0.00452955902889395	0.0714222344790979	-2.32681659892868
PMS2P1	0.191196743840089	3.89855739734664	2.80719572005092	0.00593858317096453	0.080483165332831	-2.32874275548698
UBXN8	-0.199588895068327	5.05036823820384	-2.8533804427712	0.00519299633268932	0.0760761296894272	-2.32940050348645
TSPAN4	0.301709989492798	3.52105039449893	2.80559100914547	0.00596616595307977	0.0805470404143388	-2.33021144870057
HS2ST1	-0.262819645188091	5.22490580722846	-2.8384977748827	0.005423328637625	0.0774849693839933	-2.33276832268182
KIF3A	-0.288118693566725	5.75624775462831	-2.86484790676802	0.00502167164537427	0.0752037332654327	-2.33346592096642
EIF2S1	-0.175796201946641	7.50284543056423	-2.90712251172903	0.00443389645853897	0.0706769249686056	-2.33377026372735
GYLTL1B	0.283907586065406	3.40889310002933	2.80525857128647	0.00597189472108381	0.0805470404143388	-2.33497651537506
UBL5	0.181760346258375	6.76247127816239	2.89116111352439	0.00464796308790888	0.0726262369698645	-2.33662055011262
SRC	0.164925199258626	5.90357655288784	2.86943013534641	0.00495467380826824	0.0749268070071504	-2.33706830729391
PGRMC2	-0.213733787770979	7.13868134528869	-2.89080276504753	0.00465287620778186	0.072627431534358	-2.33960701034551
ENPP4	-0.250871669602894	5.18017811493409	-2.83636530736423	0.00545708738958322	0.0777370014231667	-2.34184164771279
YIF1A	0.217947748484348	6.27266030082837	2.8813620786298	0.00478404222996595	0.0736130025229163	-2.34221989798193
VPS54	-0.197328590572382	5.24684752422542	-2.8299446120639	0.00555989715429927	0.0783796245209552	-2.3462081919499
ZNF497	0.292921420330587	3.37160329402942	2.79077132188647	0.00622648333090559	0.0824138841142041	-2.34661013325499
ACSL4	-0.492159325433085	1.81046529251413	-2.8863132944961	0.0047148342542613	0.0731383792995741	-2.34812836380934
NDUFA1	0.190031381457472	6.47320261587431	2.87973146396735	0.00480703819617323	0.0738808656024937	-2.34839693110534
TOP2B	-0.210746049841816	7.94765558330485	-2.90291325029834	0.00448945175435202	0.0710364673797155	-2.34917898569509
TRIM13	-0.243039890606964	4.33466000615829	-2.81591608353166	0.00579071885438851	0.0799204359535826	-2.35001989431384
FAM83F	0.227328162009981	4.47617584402677	2.81486012164068	0.0058084430943021	0.0799610273624749	-2.3510153278185
ZNF271P	-0.195573220945876	5.95326937089256	-2.85856631214066	0.00511486636969025	0.0755770036359625	-2.35133325751321
ORMDL2	0.210766501288825	5.34715073122262	2.85247482629925	0.00520675191562458	0.076203300940564	-2.35573314080796
MAN1B1	0.181909911291285	6.80932119259543	2.88763852031401	0.00469646682319199	0.0730042917360776	-2.35605125631894
WDR45	0.192341544248857	4.85711543050695	2.81618375026301	0.00578623395115646	0.0799204359535826	-2.35783424421918
PEX13	-0.263125669427867	5.78823282489048	-2.845147054571	0.00531928869777866	0.0769434428177432	-2.35786039673941
GIT1	0.164462791294896	6.13048688313509	2.86941667356737	0.00495486942981489	0.0749268070071504	-2.36134598003269
FGFR1OP2	-0.294681236806694	4.73212357505175	-2.80458566009722	0.00598350611524295	0.0805470404143388	-2.36203716297195
ATP13A3	-0.238732951551718	7.43050974964209	-2.89037689350859	0.00465872129967325	0.0726431558005125	-2.36212230793668
ARMC1	-0.213710292495039	6.17289067400885	-2.86473962784253	0.00502326481521238	0.0752037332654327	-2.36349049680837
C1orf131	-0.233906137290921	4.38162607808163	-2.81478921019898	0.00580963511271045	0.0799610273624749	-2.36389616953457
CHEK1	-0.224025967588137	5.53930550777671	-2.85374068585009	0.00518753379385479	0.0760703197739488	-2.36675596917898
SPIN4	-0.250788368157602	4.80611659211628	-2.84175159343239	0.00537218623539886	0.0771949746514347	-2.37231197057704
FAM69B	0.27529623049721	4.13310640303977	2.80154982247549	0.00603614777498952	0.0809274955261095	-2.37432726627479
ZFAND3	0.173832464746959	7.19824743810549	2.87194997014059	0.0049181810029536	0.0747483865793029	-2.37501412105965
ZMYM1	-0.233405980963531	4.95534265910857	-2.82123107935402	0.00570225556407633	0.0793632264340381	-2.37684859490812
ABHD17A	0.282600602607714	5.50540083662314	2.84418774478739	0.00533418513407503	0.0769434428177432	-2.37771565977815
DTX2P1-UPK3BP1-PMS2P11	0.59302676714596	0.730870783388027	2.92018443908291	0.00426549785979096	0.0693666319609913	-2.37924901600005
CENPB	0.234684304381394	6.5420677643857	2.879387654533	0.00481189974422208	0.0738808656024937	-2.38005540952016
CRELD1	0.215801891942029	5.95701322374947	2.84807302340691	0.0052740884166169	0.0766826068396793	-2.38341934297276
HSPB1	0.277803548617218	8.40441268495778	2.89224804037097	0.00463308994870576	0.0726205414089412	-2.38446108917403
FAM204A	-0.287083592752853	5.25655985925086	-2.81992254912789	0.00572391943447411	0.0793632264340381	-2.38936624030408
LATS1	-0.224020217295731	6.5368802120151	-2.86151402250162	0.00507093803274876	0.0755770036359625	-2.39142670699241
EXOC3	0.17300897753046	5.49480441482932	2.83710278818191	0.00544539075166827	0.0777262238850293	-2.39152501054909
BET1L	0.162501240443119	6.96975856852019	2.86684454183847	0.00499237691668668	0.0751855377959152	-2.39228524970541
NRTN	1.02335174838208	-0.399616657675401	3.36069011367814	0.00107820773369097	0.040475918322759	-2.39757460131427
SPCS3	-0.274191644891595	7.47909114735511	-2.87310462390505	0.00490154155246461	0.0746603878802493	-2.40097139141618
SPOPL	-0.264657376364802	6.42449768242124	-2.84281264039835	0.00535560478077656	0.0771042774574696	-2.40102125373528
COA3	0.201782112924365	5.44423494401058	2.83950505961569	0.00540744904881871	0.077405827407656	-2.40204334842771
MGMT	0.204267687222667	5.04292104856886	2.81047973346828	0.00588249840070384	0.0804448564199004	-2.40345009589061
PSMC5	0.142954833289958	7.55824186085783	2.87660459317173	0.00485141927119159	0.0743356242614417	-2.40670421749201
POLR3K	0.217290716113703	5.2812672264027	2.84420410045021	0.00533393083888703	0.0769434428177432	-2.40719610645634
TMEM121	0.465584561717935	0.851038324316516	2.7753020728908	0.00650923528825361	0.0845524888308098	-2.40786279909005
UNC93B1	0.254889344724858	4.46544611780863	2.80232106915099	0.00602273435947892	0.0808468280611048	-2.40807197453557
CLTB	0.203937784246714	6.2857275888956	2.84800072464748	0.00527520103367563	0.0766826068396793	-2.40993897071798
TRAM1	-0.261863726221168	7.61822567898794	-2.86737246669074	0.00498465741344656	0.0751651584481498	-2.41134440693392
DTNB	0.196971911957728	5.53034153320105	2.83007245497787	0.0055578329256593	0.0783796245209552	-2.41150193082892
TRIP11	-0.188558553555958	6.93321257590693	-2.85831277598218	0.00511866094151397	0.0755770036359625	-2.41378766666398
DPP7	0.20934276589164	7.42682305584849	2.87101874676175	0.00493163837205529	0.0748300149920197	-2.41410620721361
ALDH3B2	0.257861206993886	4.88807460621417	2.8265254774641	0.0056153654928437	0.078657022612445	-2.41417404805796
PLXNB2	0.232613341145013	8.36320068815782	2.88181512217321	0.00477767106517441	0.0736130025229163	-2.41748547294553
VPS26B	0.169576741667629	6.66816644897697	2.85892256782831	0.00510953879305593	0.0755770036359625	-2.41859534580143
GOLGB1	-0.164990591994114	8.46251349466312	-2.87269636677958	0.00490741894231527	0.0746603878802493	-2.42574636810271
STX12	-0.186541662330649	6.23219545983218	-2.83950312213222	0.00540747955185343	0.077405827407656	-2.42589090540226
SUPT5H	0.183443710476164	7.93810300923715	2.87054469972945	0.00493850192175623	0.0748300149920197	-2.42761838224755
POLR2F	0.209436689064853	5.12721870449167	2.82000870130036	0.00572249079808855	0.0793632264340381	-2.42982265831114
ARPC5	-0.208895701150553	7.29571978756257	-2.86154672006332	0.00507045270158339	0.0755770036359625	-2.43006200563632
PTPN6	0.200985677784463	5.64739695758835	2.82548841621154	0.00563228944137309	0.0788205575504737	-2.43171168689593
TBC1D9B	0.190125447856994	7.96105328752671	2.87372907174476	0.00489256430658132	0.0746603878802493	-2.4328789385146
LDOC1L	0.157013034733125	6.61589086796536	2.85662313636206	0.00514401504445613	0.0758767484357104	-2.4334968617923
ZCRB1	-0.2077100198969	6.06248902783378	-2.82837824355506	0.00558524569749765	0.0785281361363527	-2.43356391096216
CGGBP1	-0.215848100316728	6.82612376464715	-2.84685726546355	0.00529282652000418	0.0768637166580104	-2.43516239136408
TFPI	-0.27149616420805	7.02073867054626	-2.85882114651016	0.0051110549661272	0.0755770036359625	-2.43735261977272
PANX2	0.387388312657483	4.24977082447739	2.75430089152795	0.00691184930493339	0.0877331607463058	-2.43775233428481
C1orf56	-0.62819925646348	0.613876807263655	-3.02092077115308	0.00315155200759008	0.0624323284247659	-2.43796953565037
LIN7C	-0.311949206007832	5.80038375106332	-2.8161757756245	0.00578636752469709	0.0799204359535826	-2.43912360551105
FBXW5	0.254216159363626	7.09862961317385	2.85906563877005	0.00510740069005257	0.0755770036359625	-2.44110804439921
CHAC2	-0.392249960552302	2.71483827292112	-2.74078261910278	0.00718287486460059	0.089806868415356	-2.44247840539396
TRPM7	-0.205199784465372	7.25591565377623	-2.85056257566188	0.00523590718531029	0.0764065911512336	-2.44291816144714
ACOT8	0.219419806846492	4.29387187221211	2.77219063069289	0.00656750291638204	0.0850885451185442	-2.44334873658525
CHTF8	-0.162968855651629	6.91179674244778	-2.850597965471	0.00523536625644588	0.0764065911512336	-2.44342512082717
DPH6	-0.208159879439695	4.44416226792351	-2.78121712373574	0.00639976320962263	0.0837827762473352	-2.44431883846068
TMEM11	0.25615031281514	4.71004114247547	2.79017867461889	0.0062371060132598	0.0824138841142041	-2.44523190127733
ITGAV	-0.260989217993099	7.12250127073541	-2.8497270847454	0.00524869244236183	0.0765188016645682	-2.44536835174243
FOXP3	0.464941952557695	1.39413850655211	2.82967557648964	0.00556424345626919	0.0783796245209552	-2.44610378001036
PIM3	0.299934029655981	5.78436800069526	2.82375403883924	0.00566069728635767	0.0790707260018109	-2.44956368127646
PCGF6	-0.280732001836749	3.81032851966167	-2.74709065243777	0.00705522462602391	0.088876890087563	-2.4511205290589
CCDC110	-0.357293549115582	2.79473004510838	-2.73669080876989	0.00726679761334058	0.0901058901419671	-2.45138585142561
ZNF667-AS1	0.192198792455617	5.49719958521783	2.82081059012285	0.0057092089433744	0.0793632264340381	-2.45198539506633
ACTN4	0.222372555549804	8.58317964267027	2.86871267774903	0.00496510951002472	0.075006121129307	-2.4520456815526
ZNF316	0.238684115458708	6.01300851705003	2.82682606364457	0.00561046888801654	0.078657022612445	-2.45283329628985
CCDC124	0.222529654306367	6.53225022577427	2.84473201584936	0.00532572885568517	0.0769434428177432	-2.45482268564008
LOC101928103	-0.473310897244683	1.8821077666322	-2.73736543828064	0.00725289986970595	0.0901058901419671	-2.45533062757869
CORO1B	0.224531259690431	6.96013177913084	2.84799763454599	0.00527524859252722	0.0766826068396793	-2.45686909682741
PDS5A	-0.180628550786205	8.10498893643177	-2.86016599779003	0.00509098391920862	0.0755770036359625	-2.46023486297826
AP2S1	0.187170357076607	6.93811402101831	2.8453808961185	0.00531566331924503	0.0769434428177432	-2.46205513784331
DGKE	-0.20720581100373	5.31197066868921	-2.78857316883493	0.00626596646489179	0.0826799230551978	-2.46359532863742
TROVE2	-0.259310243559935	5.18393321506471	-2.7832982948787	0.00636164744672789	0.0834292559476559	-2.46460708819184
TRDMT1	-0.281627268925311	3.50647993730733	-2.73780492049363	0.00724385930590574	0.0901058901419671	-2.46542741934674
PAQR3	-0.296835887032894	5.27170704023354	-2.77750539796865	0.00646825945061676	0.0843852162558308	-2.46614976115663
MRPL4	0.199041633181162	6.5062662796931	2.84502667678012	0.00532115586587612	0.0769434428177432	-2.4661824883654
PRMT7	0.205729396502882	5.27586509341068	2.8152839882211	0.00580132257606343	0.0799610273624749	-2.46631914834847
SERPINI1	-0.332070924002083	3.80543257721824	-2.73234349972497	0.00735693729626712	0.0904024308025753	-2.47137643169245
TUBA3D	0.454861282215732	0.55942750725635	2.79847556829726	0.00608988639620342	0.0815024368318989	-2.47360164578703
G3BP1	-0.190475892225967	7.74785039775776	-2.85570023459699	0.0051579123128803	0.0759325600884418	-2.47527096954719
KRT8	0.185940679663958	9.06502668100817	2.86475632822428	0.00502301906271183	0.0752037332654327	-2.4752827121843
NKPD1	0.394800800592084	2.19235461373093	2.73879161861494	0.00722359933922429	0.0901058901419671	-2.47830380371768
SMNDC1	-0.247843883085902	5.88151529378248	-2.80453876497206	0.00598431608068012	0.0805470404143388	-2.47919514048569
XPO1	-0.203067235332012	8.06548351274939	-2.85534322031968	0.00516329753891368	0.0759373906408696	-2.48026907462929
SSR1	-0.184017196938372	8.45448616779485	-2.85464381237629	0.00517386238847403	0.075972512090059	-2.48265907642708
ADCY6	0.194192587606969	6.40688361501168	2.82855856416906	0.00558232219277515	0.0785281361363527	-2.48393208879814
UHRF1BP1L	-0.228366780809964	6.35772681281732	-2.81017710959091	0.00588764632428547	0.0804448564199004	-2.48751560138416
SEPSECS	-0.211540342713491	5.48972074373293	-2.77756472325549	0.00646715942220596	0.0843852162558308	-2.48900248918318
API5	-0.189630451052238	7.58327196066923	-2.84462192426033	0.00532743834523613	0.0769434428177432	-2.49075418702572
GTPBP8	-0.243849581774842	4.21734983470597	-2.74244047648194	0.00714912415426888	0.0895782266229238	-2.49393940366053
PTPRU	0.221735200511086	5.86400155854594	2.80881862083712	0.00591080629176859	0.080483165332831	-2.49432460820262
UTP11L	-0.247705482528753	5.85085145546183	-2.81024396460269	0.00588650870195028	0.0804448564199004	-2.4973526944204
XIAP	-0.2347606535682	7.36714376973606	-2.83083926480292	0.00554546626314742	0.0783796245209552	-2.49946922479174
HARS	0.153086175520553	6.91671100702909	2.83104193177614	0.00554220197767838	0.0783796245209552	-2.50084916500036
IBTK	-0.182551093625271	7.63017787728994	-2.83668081361597	0.0054520805663495	0.0777370014231667	-2.50207956136191
TRUB1	-0.309249084904594	6.67557090176573	-2.82739072359903	0.00560128103205148	0.0786394174811405	-2.50440682026326
DND1	0.28827838116535	3.07321961771285	2.714746900372	0.00773227918871784	0.0925900353251891	-2.50489779136553
EXOSC7	0.218696141274929	5.84069506903194	2.81221112928458	0.00585312470722482	0.080412187194591	-2.51040287885568
RNF216P1	0.244795007274349	3.27166227600674	2.71085746096469	0.00781755563547404	0.0930976695577135	-2.51148978723199
SLC1A5	0.196307714913408	7.99855639468785	2.83868089094977	0.00542043868807637	0.0774849693839933	-2.51617829644129
EFCAB14	-0.19505314729598	7.04498011963701	-2.8213534833034	0.00570023289897583	0.0793632264340381	-2.51649419694547
CHKB-AS1	0.356191332267019	1.85015299808818	2.71712408824005	0.00768057611833096	0.0922961021199497	-2.51870715008903
MCM2	0.257979537036432	7.0059770569288	2.83542408928789	0.00547204875720909	0.0778108751309202	-2.51901886681432
SLC25A39	0.168600831090247	7.74072453035423	2.83470874512911	0.00548344478931645	0.0778991551148304	-2.52121363466555
NUDCD3	0.12751287291457	6.81502142367176	2.8203112248857	0.00571747672008606	0.0793632264340381	-2.52216520701248
ZNF260	-0.230210191307802	5.86753750603573	-2.78183209808455	0.00638847858443971	0.0837080230575451	-2.52248213245081
AKR7A2	0.182338429800325	5.14282232329767	2.77360835143799	0.00654089468405045	0.0848169901344572	-2.52497847578353
AP1M1	0.205660506129401	5.39711733493738	2.7834548091181	0.0063587893469545	0.0834292559476559	-2.53112825146105
NIPAL1	-0.389361104818779	2.55353891964808	-2.70783618610301	0.007884386092096	0.0936645107269886	-2.53135279396139
FANCM	-0.248761787310559	4.41903656301996	-2.74226661973901	0.00715265674752835	0.0895782266229238	-2.5313814224123
BCR	0.201262099885028	6.0133801955135	2.80092937435132	0.0060469583239937	0.0810001125718907	-2.53283684561809
LRRC47	0.130551245930894	6.63873283518837	2.81851386359617	0.00574732557045487	0.0795408670653919	-2.5333457962423
FAM92A1	-0.648674634374568	1.92582726681133	-2.77138321442384	0.00658270083922013	0.0851795856278877	-2.53514303639549
TEAD1	-0.217670297436419	6.07210896574913	-2.78999976399724	0.00624031607870605	0.0824138841142041	-2.53634280279005
UBA6	-0.196372832009832	6.65134384506382	-2.8086786893717	0.00591319661345077	0.080483165332831	-2.53804543503367
GTF2A2	-0.200538205579727	6.11487629145625	-2.79341574270049	0.00617928538655634	0.0824051060075755	-2.54022594534367
RTN4R	0.42648856814264	2.62266277903726	2.69724461406799	0.00812278936977912	0.0949324623787277	-2.54044004287621
POLR3D	0.172110388600124	5.29097627445292	2.7801836727179	0.00641876774494619	0.0839583767056725	-2.54098975333708
PRPF4B	-0.178706060968807	7.05618296551756	-2.81940220490523	0.00573255508738648	0.0794096376311765	-2.54165796980614
KLRAP1	-0.526093944411642	0.848626138035016	-2.79165183534033	0.00621073139586635	0.0824138841142041	-2.54356721348439
DNAAF5	0.188683641971185	5.64156640823504	2.80441419072344	0.00598646819459857	0.0805470404143388	-2.54427989151948
MFSD12	0.212425492720378	5.68679310747192	2.79026384644611	0.00623557836570835	0.0824138841142041	-2.54471122329947
PHAX	-0.149960123736505	6.55545989683374	-2.80497991148954	0.00597670062509798	0.0805470404143388	-2.54619677254624
SRA1	0.187049690291301	5.65695314849118	2.77443717239978	0.00652538468487257	0.0846890029628752	-2.547398923391
ZNF326	-0.197038971459402	5.38054657688017	-2.76437538936628	0.0067159617160675	0.0862713598164582	-2.5477772345027
NME2	0.552251508793888	1.04279427134297	2.79095205703413	0.00622324709992977	0.0824138841142041	-2.54817576737689
SLC7A11	-0.302626683768468	9.90229467857052	-2.83300324751138	0.00551070247889505	0.0781385348659944	-2.54857151955849
RANBP6	-0.22240307700418	6.06476280127573	-2.78554905054492	0.00632065906174515	0.0831094715159065	-2.55000789515346
RFC1	-0.192555534317168	7.06465195095969	-2.8110211501278	0.00587329864470458	0.0804448564199004	-2.55277830735716
MBNL1	-0.201572432252464	6.72489402728135	-2.80686784092785	0.00594420947365872	0.0804853466694854	-2.55562336709348
HDLBP	0.112991657242747	10.2187515902831	2.84321419445176	0.00534934174957818	0.0770880189171458	-2.55666846567152
ZMYM4	-0.159775164624884	7.05829210515909	-2.80808401085994	0.0059233648219839	0.080483165332831	-2.55721190226923
MRPL30	-0.16950153478036	6.92682356107478	-2.80812036880183	0.00592274269142462	0.080483165332831	-2.55874175132997
NUPL1	-0.243934269748968	7.32383863803922	-2.80718957666392	0.00593868854480399	0.080483165332831	-2.56088234702771
TCEAL8	-0.212489816235997	6.44674279994275	-2.78477963816253	0.00633464359621511	0.083220479650714	-2.56182694656695
HYAL2	0.291400817145631	5.32087208270002	2.79085252629631	0.00622502910037212	0.0824138841142041	-2.5618802947341
LRRC58	-0.282861266608094	8.1419006871971	-2.82302521006701	0.00567267403414719	0.079164380387318	-2.56263870040968
LAMTOR3	-0.202315740562195	6.27285068403678	-2.77664041051145	0.0064843177223992	0.0844314630640524	-2.56284580708491
ZNF593	0.28681227454623	3.24183877881583	2.69743678190651	0.00811840625486773	0.0949324623787277	-2.56360706002384
SNRNP35	0.233874636158178	4.18057548220776	2.72695421689025	0.00747009343789351	0.0910802382818918	-2.5642025506836
OGFRL1	-0.305443279704606	4.78165546676825	-2.73425604571292	0.00731715685739034	0.0902830134515804	-2.5661046363687
LAS1L	0.159226260308701	5.92493518519208	2.79645170798923	0.00612550204710855	0.0819060897055939	-2.56787645786355
VPS4A	0.115827828427738	7.32409162038436	2.80719360360325	0.00593861947293148	0.080483165332831	-2.56917888189996
RANGAP1	0.187689280478666	7.70873330937888	2.81422926297249	0.00581905566063902	0.0800173441393366	-2.56997761882769
ABHD8	0.253971203900591	4.92938936934505	2.74193813818489	0.00715933549788311	0.0895871515301773	-2.57000658208739
RPL23AP7	0.413771902616668	1.72193583673896	2.72201728168125	0.00757513846669162	0.0918065207553199	-2.57169865364231
CFAP97	-0.234902158935681	7.22923921376184	-2.80822260033695	0.00592099370001616	0.080483165332831	-2.57195703997099
RPUSD2	0.25968709867308	3.71415510854246	2.71873048101667	0.00764581569980116	0.0920735817515868	-2.57375265034952
CHML	-0.298070453408247	5.4713207977879	-2.76836012273351	0.00663988946818138	0.085730507527267	-2.57665876440283
EEF1A1	0.168943048802507	12.8266267704822	2.85943643615434	0.00510186317811452	0.0755770036359625	-2.57711839927649
YBX1	0.121713122006872	9.42306704492944	2.83025124797402	0.00555494720246348	0.0783796245209552	-2.57869366972369
ALG13	-0.163489773104508	5.60741834288001	-2.76216721898373	0.00675845900499195	0.0862713598164582	-2.59584900942547
LAMP1	0.187891684379585	7.42720050635484	2.79488484474395	0.00615320604388539	0.082203329141444	-2.59728741382205
CTSD	0.230636267912748	8.34781003689763	2.80411276447121	0.00599167848580291	0.0805470404143388	-2.5981552351377
C12orf4	-0.225548427748492	5.13496074261025	-2.73513653060685	0.00729890887782711	0.0902804083273903	-2.6025223851336
CYHR1	0.230990747007718	5.97773045436065	2.76300242508563	0.00674235633201067	0.0862713598164582	-2.60292641900168
COG3	-0.14918283335786	6.04951853119601	-2.76297887553424	0.0067428098850466	0.0862713598164582	-2.60775335429806
PIK3C2A	-0.227821963625715	7.63128066037044	-2.79027148944625	0.00623544129705235	0.0824138841142041	-2.60807285316592
RBL1	-0.204335863764039	5.00979831078305	-2.7437131042153	0.0071233139665883	0.0895782266229238	-2.60947595431677
TOR1AIP2	-0.153796659038937	7.33615014054999	-2.78732285960426	0.00628852630116025	0.0828320271387915	-2.61094291126261
UCK1	0.15744495090381	6.08632910237013	2.76237429582994	0.00675446332402998	0.0862713598164582	-2.61229808533654
TIPRL	-0.195187386850872	6.09759423141224	-2.76209361102487	0.00675987983677975	0.0862713598164582	-2.61243767721846
GSPT1	-0.133248505139855	8.62031777024832	-2.80833502289277	0.0059190709041124	0.080483165332831	-2.61322884076062
TMEM192	-0.179913967595038	6.4717194801911	-2.77117856920565	0.00658655794833183	0.0851795856278877	-2.61371376165172
ATP6AP1	0.147639101426518	7.71763586527063	2.79392905255063	0.00617016171577584	0.08235657628808	-2.61496283763381
ACTR10	-0.199908713607996	6.3906600936184	-2.76011349549961	0.00679820370237904	0.0865833984689768	-2.61609699263109
MTAP	-0.209123030769914	5.55259301753386	-2.76357739196197	0.00673129136955914	0.0862713598164582	-2.61738780106977
RAB26	0.312084301102599	5.16430342615032	2.75001377879545	0.0069967750980376	0.0882887183799434	-2.61793997094978
UPF1	0.178401723653396	7.64516283438155	2.7922063502358	0.00620083008715323	0.0824138841142041	-2.61856765397862
NKTR	-0.248374513639044	7.32661485106777	-2.79082248577216	0.00622556703806371	0.0824138841142041	-2.61944191985113
KAT2B	-0.250920532541101	5.00037391145488	-2.70276230563216	0.00799778844112496	0.0941181749466555	-2.62160331023025
PIGX	-0.18099862512616	5.75863008088646	-2.75112599353	0.00697465180706694	0.0882319894986665	-2.62310758254585
UCKL1	0.255295681199791	5.09816120589792	2.74251651816132	0.00714757956348254	0.0895782266229238	-2.62403528753734
TOMM20	-0.138227488086551	8.52480159487492	-2.80220524738162	0.0060247469765834	0.0808468280611048	-2.62524250791816
HAGHL	0.283136963696629	4.93717011650234	2.74545090513539	0.00708820658779759	0.0892175273448186	-2.62739323788547
CANX	-0.143048029251217	9.95790178593837	-2.81153636362027	0.0058645563460585	0.0804448564199004	-2.62739628572801
MEMO1	-0.222956809816961	4.43840216446992	-2.69691974062946	0.00813020422343126	0.0949324623787277	-2.62840939670736
SLC25A24	-0.272852672215845	4.61823947460111	-2.70084231063244	0.00804108557988466	0.0944796095990204	-2.62983795781607
YIPF6	-0.196454062376712	7.12452034909057	-2.77652466267189	0.00648646930796017	0.0844314630640524	-2.6306142618613
SEC63	-0.178409277070716	8.05946179624668	-2.79003631739632	0.00623966010461997	0.0824138841142041	-2.6313257571336
C5orf28	-0.264724490117762	5.18734718726797	-2.70373940657478	0.00797583554924043	0.0940939175014921	-2.63339330699472
CCDC91	-0.251795739559579	4.9544561696737	-2.70615139011302	0.00792187866506273	0.0938870797431586	-2.63519823807311
ELMOD2	-0.315302220044567	6.5532535904019	-2.76522204381981	0.00669973214890644	0.086206664908294	-2.63590937497669
LOC100506125	0.452385356073325	0.928547401310838	2.74241991392661	0.00714954188178286	0.0895782266229238	-2.63679145338776
TPI1	0.190292909766736	9.52599420926206	2.81025820594809	0.005886266393456	0.0804448564199004	-2.63812076411594
PAFAH1B3	0.232200785664634	4.23314241815474	2.7009039510297	0.00803969224901869	0.0944796095990204	-2.64271447094995
SMARCA5	-0.175578143334606	7.17841561335844	-2.77610394081301	0.00649429540749737	0.0844314630640524	-2.64694514984924
CCDC58	-0.237659516335418	4.66021930716648	-2.71187789588881	0.00779510018477218	0.0930454883740374	-2.64870985993265
ZFP14	-0.284502596431296	3.69554051034496	-2.6455294958445	0.00938346589301291	0.102623542497802	-2.64909623354728
BRI3BP	0.26768183793785	3.50050796663879	2.6798735451383	0.00852798858151541	0.0979772582555741	-2.64933993948243
DAAM1	-0.195808008198641	6.40234043616398	-2.75146933173097	0.00696783527648629	0.0882200796894756	-2.65209991249893
HECTD3	0.171506053246058	5.84303964308281	2.74815562068703	0.00703387871050437	0.0886823868320182	-2.65219277717602
STIM2	-0.194892462654707	5.10781023689721	-2.70623025707633	0.0079201199946895	0.0938870797431586	-2.65504961030961
SLC4A7	-0.285275459817384	6.22507863801517	-2.75732510293116	0.00685250699192329	0.0872010550768815	-2.65525302972487
THEM6	0.223888518899902	6.21306719516432	2.76210771131222	0.00675960764219352	0.0862713598164582	-2.65571917425262
TIGD2	-0.302752917161124	4.51696251527131	-2.68025053979953	0.00851900365278442	0.0979489730859194	-2.65578217458691
NUDT4	-0.204102009568786	5.88975300308183	-2.73692774564516	0.00726191382341246	0.0901058901419671	-2.65661037588646
LUC7L3	-0.214322547601534	7.2370254735982	-2.77091399807351	0.00659154758255231	0.0851795856278877	-2.65958243246112
POLR3E	0.181549431183801	6.02180730829311	2.75699669547721	0.00685892859613898	0.0872088668921448	-2.65960844174982
CDC7	-0.269828022458093	4.99310628658905	-2.7343032058273	0.00731617841671168	0.0902830134515804	-2.66008568695736
OPN3	0.599826362878714	0.893493607682396	2.76384390100032	0.0067261681464275	0.0862713598164582	-2.66225840992732
ACTN1	0.174383629803084	7.04112391493354	2.76626915992214	0.00667970937211034	0.0860965801988059	-2.66646757520059
SEPT8	0.170355966526593	5.91854175275899	2.7425403662323	0.00714709521394296	0.0895782266229238	-2.67054369820191
UBE2V2	-0.229066023083142	6.70240054826478	-2.75431760100669	0.00691152014258648	0.0877331607463058	-2.67500029832133
BMI1	0.502841326271988	1.4382614886059	2.68930210565235	0.00830583807105998	0.0962349262924666	-2.67619625476332
MTMR6	-0.214257188020515	5.73408140186646	-2.71880710070944	0.00764416131946785	0.0920735817515868	-2.67629537190263
MALT1	-0.178212581848823	6.07139234359117	-2.7500780656973	0.00699549461601712	0.0882887183799434	-2.67816835068685
APOA1BP	0.15279684398768	6.91446469157623	2.76197276885102	0.00676221300639127	0.0862713598164582	-2.67821430054936
NAA30	-0.218993183478143	5.7767225761053	-2.71342284998465	0.00776121379837842	0.0927885242009955	-2.67867816040852
TRIQK	-0.305914633143208	5.69402461141569	-2.71262530647491	0.00777869004020681	0.0929234762480075	-2.68296748608512
TXNDC16	-0.221619974067596	5.18860442013899	-2.68844251783982	0.00832587152150929	0.096392665201992	-2.68351885086289
WDR89	-0.195582559278009	5.43206231925489	-2.72568297165107	0.00749701481862135	0.0910802382818918	-2.68385245627228
KHDC1	0.407621594121549	1.71798962070968	2.6487974799323	0.00929884320076267	0.10199520051326	-2.68413153564873
CDKN2A	0.237883210402746	4.40346236314225	2.67426054079637	0.0086627836028233	0.0987565142786796	-2.68643113360921
AP5S1	0.250593696205048	4.15340910062186	2.6699860554581	0.00876672637208179	0.0988297021044896	-2.68815321621541
MSANTD4	-0.245977939908232	4.49424319453513	-2.65754362525157	0.00907575272342819	0.100280723248711	-2.68832968468569
NOS1AP	0.474656918588905	1.65646357687191	2.69889059493209	0.00808531603978841	0.0948508637917678	-2.68964415884033
CFL1	0.15294760797978	9.52586013866802	2.78734236721374	0.00628817374887843	0.0828320271387915	-2.69232403829499
DUSP23	0.243372464396106	3.7599874304812	2.65889983896627	0.00904159664236865	0.100124347479209	-2.69404116068527
NUDT16L1	0.238788933768399	5.76695911784469	2.73014249833324	0.00740296094467161	0.0905611190707539	-2.69585601864938
APOL2	0.238031696252872	4.85706774605761	2.6724792251105	0.00870596340197802	0.0988123555888904	-2.69626615913536
MRPL42	-0.241871467549331	6.71336335309708	-2.75161813879786	0.00696488279211099	0.0882200796894756	-2.6985399714364
BCS1L	0.163599044247561	5.19696780997835	2.71813759817799	0.0076586282933171	0.0921490083753602	-2.69878581618534
TMEM64	-0.269197121410033	4.95499742597487	-2.69738753841104	0.00811952923454687	0.0949324623787277	-2.70124031269161
ASUN	-0.194990287932128	5.35333501002625	-2.71871139828918	0.00764622778664284	0.0920735817515868	-2.70165169536954
ATP5G2	0.148962932039794	8.06918351211698	2.76577488698828	0.00668915396842286	0.0861443704887115	-2.70295372708149
TTC32	-0.301528063205299	2.83838373606361	-2.61841108044294	0.0101130038502342	0.107079757274949	-2.70629469250341
FAM73A	-0.279815551350318	6.22176005683755	-2.72278863766998	0.00755863801128547	0.0916805398848648	-2.70638626647546
C5orf38	0.373409746725165	2.75384784090957	2.61848499042721	0.0101109477923002	0.107079757274949	-2.70638697645525
FURIN	0.211084662473001	6.47557834581772	2.72669604541591	0.00747555365555522	0.0910802382818918	-2.70716185079095
NAP1L1	-0.169568558241096	9.31691347065373	-2.77627014644654	0.00649120268829918	0.0844314630640524	-2.70972372391269
EXTL2	-0.212813773502256	4.68664919898951	-2.6817241562994	0.00848396517679997	0.097695721698488	-2.71059714014298
SMPD2	0.199212458901406	4.68873186572753	2.67669446848748	0.00860409801398648	0.0984749510503208	-2.71137761645722
ZWILCH	-0.232199016731579	5.71005556562307	-2.72605972542562	0.00748902705448163	0.0910802382818918	-2.71189633503688
MYSM1	-0.27348550709888	6.51788402834284	-2.73365273056356	0.00732968446937865	0.0902979717280838	-2.71605486762802
ARPC5L	0.135304067870694	6.56224884539487	2.73681792301426	0.00726417713783112	0.0901058901419671	-2.7167667974361
DLEU2	-0.337335889111944	3.29673727161909	-2.6193199326338	0.0100877472324705	0.107051316213976	-2.7169736145327
DHRS1	0.238248707204741	4.77049218561249	2.67576517427359	0.00862646200752385	0.0985056680646222	-2.71769976524226
MRPL1	-0.22078774362872	5.46770095619459	-2.70489083739996	0.0079500361618456	0.0940722955132179	-2.71905076047563
SYNCRIP	-0.197099630040084	8.33712120097991	-2.76724868439821	0.00666102846697423	0.0859295562371865	-2.7211722214173
ERO1L	-0.282106283660123	5.65757741468384	-2.68391648668782	0.00843207947464399	0.0974719825952688	-2.72407416345761
RP2	-0.222974393128904	4.89778703742589	-2.66558089472588	0.00887502792131588	0.0992311386943255	-2.7247596221535
CEP97	-0.260507808301806	4.96371034224867	-2.6674967677782	0.00882777783221204	0.0989976937479432	-2.72503469408287
POMP	-0.198995604728025	6.68154892672756	-2.73144103506169	0.00737577655022684	0.0904732430434047	-2.72640603091811
ATP5J2	0.179330657220265	5.93843802070058	2.72118432159488	0.00759299349301807	0.091874609420757	-2.7265550851596
TOE1	0.271836654774208	4.18381954419407	2.6701903413696	0.00876173314733714	0.0988297021044896	-2.72742905780914
NDUFA10	0.130993194921573	6.57723734261238	2.7353274777483	0.0072949569808189	0.0902804083273903	-2.72831278609263
SEC62	-0.191917039507314	7.18792203369968	-2.73935095685151	0.00721213730847796	0.0900977153278744	-2.72899800851358
ANKH	0.129763536223932	6.7702173383103	2.7346835351641	0.00730829199482866	0.0902830134515804	-2.72903991012688
SLC25A1	0.231606081191907	6.66589645156498	2.73739113984523	0.00725237088174495	0.0901058901419671	-2.72986383292816
CHMP1A	0.203899276409715	6.57664506331741	2.73302520878032	0.00734273542288989	0.090301814176998	-2.73060205801091
SUOX	0.165217070682962	5.67665742650716	2.71518546220475	0.00772271688373474	0.0925493349769839	-2.73098810001254
METTL13	0.163802437704589	6.00917621517127	2.72999582708654	0.00740603717493911	0.0905611190707539	-2.7314617318981
METTL1	0.216652059773856	3.99131933070312	2.66872810282311	0.00879753053290992	0.0988943807832636	-2.73290098626194
POLR3F	-0.19179199747262	4.90777614940542	-2.6686760432621	0.00879880745381195	0.0988943807832636	-2.73655193810569
PAPD5	-0.246935406529545	6.04527004176011	-2.70686572000456	0.00790596261159257	0.0938465885973708	-2.73694293059504
SLC35F5	-0.245809792553927	6.9547846525013	-2.73589786612895	0.00728316364934418	0.0902343113519408	-2.73849077229079
LSM7	0.238860071830908	5.24212828261969	2.70508472529781	0.00794569930001095	0.0940722955132179	-2.73948578732916
PPCS	-0.169209752497309	6.37213122167301	-2.71992992031418	0.00761995457397169	0.0919784870440184	-2.73964470542981
UBE2O	0.172415387096259	6.91944561084467	2.7290384945787	0.00742614450158044	0.0907331048297249	-2.74510581673029
TMEM167B	-0.203802272420257	6.1594025807658	-2.69479414801316	0.0081788701560721	0.0954265068093074	-2.75026831017461
ZFP30	-0.214506911241295	4.88671734303124	-2.64440364643433	0.00941278010187763	0.10286921834774	-2.75457381398512
MAD2L2	0.208503061881469	5.04088879037564	2.67099846356505	0.00874200600242562	0.0988297021044896	-2.75668254536676
AMFR	0.149829295768877	7.18721694596489	2.72593676441538	0.00749163316742989	0.0910802382818918	-2.75691378113023
KGFLP2	-0.376797262956542	2.24633496619598	-2.62369124672808	0.0099670642513133	0.106372023310391	-2.75728051620997
TIA1	-0.200758256273953	5.59116143866127	-2.69134696500957	0.0082583564605851	0.0959067908833301	-2.75771520242256
COQ6	0.178427543925729	4.58691433759796	2.65837663759036	0.00905475959430977	0.100196219652289	-2.75848464303687
TSPAN9	0.176955384571815	5.26040212820026	2.67633925300483	0.00861264026421646	0.0984976437223719	-2.76029703331702
TM9SF1	0.157438528498772	5.99309303523541	2.70321521566721	0.00798760592972485	0.0940939175014921	-2.76092309765356
RNF122	0.300781760892966	2.19702151708311	2.59397583314687	0.0108138111410485	0.111445673839558	-2.76916110547397
SHISA4	0.266358324294574	3.82864050114673	2.60509500870798	0.0104896552400275	0.109307885554652	-2.7692983792361
PKP3	0.243692977092939	7.17417323030293	2.7333292463466	0.00733640953038507	0.0902979717280838	-2.77066193313567
NAA60	0.183521464009409	6.3179516002035	2.70334568320287	0.0079846748890821	0.0940939175014921	-2.77154726393
PRAC1	0.208330531389239	5.97195120418126	2.7039943103429	0.00797011753720757	0.0940939175014921	-2.77167058499238
SNRNP200	0.156460906199696	9.18675178566284	2.75395495052335	0.00691866725387398	0.0877455299697396	-2.77177552172058
SIDT2	0.187656582336009	5.89473846476851	2.68275359429664	0.00845956560568539	0.0975476448169369	-2.77278274658201
MPHOSPH10	-0.228207390471934	5.33421751235022	-2.67867276072634	0.0085566642176359	0.0981565087028424	-2.77345302887069
CNOT7	-0.174727586749976	7.31218772639863	-2.72841372357077	0.00743929363621642	0.0908198644239234	-2.77415417061277
GNMT	0.327620257446935	3.63104406399388	2.60405307551456	0.0105196540522816	0.109544469659543	-2.77467018491001
MARCH7	-0.245527672474855	6.74587595659188	-2.70853641070876	0.00786885112507617	0.0935539734712144	-2.77624667099446
RNF181	0.202334373677664	5.54481434668242	2.6704335218458	0.00875579260811262	0.0988297021044896	-2.77693616223854
NISCH	0.189766184489812	7.13632332959136	2.72326009905154	0.00754856884522976	0.0916324250444382	-2.77712571959537
ZDHHC16	0.146452842823706	5.38463095756639	2.67706176108032	0.00859527340906267	0.098448989710515	-2.77985501973295
TFIP11	0.188120188152251	5.2468495947374	2.66902055397911	0.00879036038868978	0.0988943807832636	-2.78376182863937
NEDD8	0.190560924766807	5.42759721707235	2.67784430396152	0.00857649931836721	0.0983089418050397	-2.78417434487926
PACSIN3	0.207767596613411	4.90196586028037	2.67420828962757	0.00866404742367175	0.0987565142786796	-2.78492487706764
TTC36	0.646994040278837	1.32108908555839	2.6860307367001	0.00838231444381609	0.0969713664779217	-2.78571416698344
FZR1	0.21840868238912	5.73051374393148	2.69039877536279	0.00828034270665425	0.0960878099560434	-2.78653817025723
C4orf46	-0.222305522550236	4.39110710649121	-2.64751997986689	0.00933184083445257	0.102207820547148	-2.78784340772249
CDK9	0.163384844323613	5.84020581062986	2.69415726723421	0.00819350307468814	0.095448907811883	-2.78812334654405
ZRANB2-AS1	-1.49400537138336	0.216483903962472	-3.19309386996828	0.00184821407461589	0.0500952753509607	-2.79192134191493
GSS	0.150023679832842	7.32117313177898	2.72016806502271	0.00761482940299124	0.0919784870440184	-2.79324086986168
DMWD	0.217615955232704	3.83113850436514	2.60569805280239	0.0104723279784028	0.109278997167267	-2.79374965111724
RPRD1A	-0.177144163879774	7.12932962407254	-2.71624825449513	0.00769958855391899	0.0924196816352099	-2.79377956023513
PCCB	0.198922461311387	7.5131830266524	2.72572011215145	0.00749622703836534	0.0910802382818918	-2.79398234585126
ATP5O	0.185590345953899	5.4809730437921	2.67271191954147	0.00870031174307994	0.0988123555888904	-2.79546020164267
STARD3	0.175027101128713	5.82675143601404	2.68254055377959	0.00846460982928002	0.0975476448169369	-2.79595649354324
PMS2P2	-0.933222364337578	-0.0311431602133171	-3.13201080899915	0.00223870450430353	0.0538847232661079	-2.79798096757757
LOC441666	-0.318863598334015	3.43047483329772	-2.59501903493129	0.0107830194448672	0.111442164360387	-2.8021374320679
DDX18	-0.166128015390382	6.91798004656693	-2.71538814249208	0.00771830131932851	0.0925493349769839	-2.80324387353924
GOLT1B	-0.286299193849673	5.70552855535898	-2.65174244894596	0.00922317693840058	0.101536088641513	-2.80425994677059
MMS22L	-0.265686793003426	4.29286618668437	-2.62578668544273	0.00990967718360605	0.106164745390631	-2.80475306973256
ATE1	-0.178464989384844	5.99973258093219	-2.67376664116881	0.00867473643670608	0.0987565142786796	-2.80611172679798
DBT	-0.231373463294759	7.66608023201409	-2.72045320862895	0.00760869687929658	0.0919784870440184	-2.80616153885247
BZW1	-0.19001902938467	7.5697633120977	-2.71700556559922	0.00768314648707626	0.0922961021199497	-2.80627389388071
KIF5B	-0.186649706793824	8.97537328184693	-2.73333010573954	0.00733639165663893	0.0902979717280838	-2.80730582368474
CHID1	0.160604998487288	6.45204776770529	2.70313266920011	0.00798946089600442	0.0940939175014921	-2.80841395671091
PGLS	0.207824925115313	5.3610195869871	2.66083778510045	0.0089929916561677	0.0998807416486791	-2.8115391543827
SACM1L	-0.147098961834628	6.49835041921883	-2.69343524320174	0.00821012096869644	0.0955683538495703	-2.81499688890592
MCTS1	-0.163154277781566	6.10306103571662	-2.68256913080309	0.00846393304425625	0.0975476448169369	-2.81883087711962
TRNAU1AP	0.19335638466057	4.63758534612026	2.62132561286523	0.0100322116557485	0.106612661162575	-2.81900204515674
WASF3	-0.157600406334268	5.81900676429373	-2.66924463395245	0.00878487011155393	0.0988943807832636	-2.82046341982565
IL17RA	0.163406169882959	5.06444640486735	2.63439505082336	0.00967704181514454	0.104615161912318	-2.82120012041417
FHDC1	-0.199726447675884	4.94820480361845	-2.65710974821494	0.00908670450232103	0.100327907946215	-2.82203841871997
CKB	0.309362126167715	9.34143691817812	2.73692942112774	0.00726187929866988	0.0901058901419671	-2.82426022914364
MARS	0.118664037249941	8.34364247130031	2.72122916973633	0.00759203117112039	0.091874609420757	-2.82540904707804
HMG20B	0.209319150208412	7.40639433075975	2.71084016147684	0.00781793682998911	0.0930976695577135	-2.82616590140965
HSPBP1	0.204994823196746	5.59236422323294	2.67037504891424	0.0087572206819626	0.0988297021044896	-2.8270888726375
MANBAL	0.167576697753628	5.74115264150172	2.66648737322093	0.00885264347833626	0.0992024585602218	-2.82711254485325
CSK	0.208265965634092	5.68022594987248	2.67603143632496	0.008620048880535	0.0985056680646222	-2.82945265187181
POLR2E	0.18032905278332	7.79004930210778	2.71083405102629	0.00781807147790868	0.0930976695577135	-2.83425592571788
NPC2	0.21388533206801	5.45895768075185	2.62837415945841	0.00983922684455033	0.105844423615769	-2.83686752339271
SMAD5	-0.212163271023951	6.75700095674367	-2.6896477771036	0.00829779422975578	0.0962159676864964	-2.83694554732316
BRWD1	-0.184477958109596	7.30921001478383	-2.69796823907122	0.008106295538776	0.0949324623787277	-2.83711825119661
HOOK3	-0.192526096741806	5.96899340269444	-2.6628782399157	0.00894207149324886	0.0995190657095324	-2.83804993695226
COQ9	0.15580538347163	6.54141427615446	2.69293832502306	0.00822157565365856	0.0956275600428637	-2.83813283024032
FRA10AC1	-0.265293884644775	4.05861985565524	-2.5833943308357	0.0111306486119112	0.113113830436054	-2.83893614290054
DPM1	-0.212390205305508	5.93963928084841	-2.65677511822908	0.00909515929067433	0.100347473849203	-2.83928271831256
HERC4	-0.181433255718267	5.98996471073868	-2.65363802158712	0.00917476843264154	0.101151485157522	-2.83956988567114
C2orf69	-0.25446779042994	5.17644815946982	-2.63440658949742	0.00967673333104251	0.104615161912318	-2.84204748384607
ARFRP1	0.198105409051558	5.10334169717942	2.64065633620335	0.00951094801817379	0.103565188862145	-2.84300589962964
STAG3L4	0.184287101684036	4.73144431920836	2.61797339273447	0.0101251873635099	0.107079757274949	-2.84414896163921
NEDD4	-0.265173141186041	4.62381829633955	-2.58256618880869	0.0111557946806831	0.113175900534652	-2.84457223709916
ZNF696	0.189689006561934	3.9057069504636	2.59983789064957	0.0106418068753513	0.110433567408622	-2.84490602279665
ZNF117	-0.41458848443923	2.75330158001243	-2.55539980819798	0.0120095807508899	0.117740170510507	-2.84590933915894
CCDC12	0.219304512453948	4.68137927996052	2.62802530377078	0.00984869883090204	0.105844423615769	-2.84690549518326
TUG1	-0.158184999883852	8.55901553526765	-2.7101472983616	0.00783321796900662	0.0932041212540439	-2.84928464308055
DANCR	0.279586179418472	7.38216547164089	2.70423960512569	0.00796461858916231	0.0940939175014921	-2.84972939745384
CLGN	-0.291800638119834	7.10176934543384	-2.68071535148049	0.00850793759244769	0.0978966979986165	-2.85037672045283
ANKRD13B	0.232330739650791	4.04866090239674	2.61321054136672	0.0102586258151044	0.107658109081966	-2.85164270759782
DYNLL2	0.121794304466906	7.46364822953959	2.69704721806028	0.00812729396913927	0.0949324623787277	-2.85550917364253
ZNF639	-0.177669661984136	5.43346866451058	-2.6475966535971	0.00932985737928892	0.102207820547148	-2.85615437034786
SNRPB2	-0.191997396832724	5.75456082015916	-2.6532841065088	0.00918378910223533	0.101176652354487	-2.85888275504721
UTP14C	-0.153145341915073	6.32274753536623	-2.66601057362504	0.00886441111209893	0.0992311386943255	-2.85895297005926
FABP6	1.22058736573139	-0.892701387388635	3.26006602888524	0.00149352213365617	0.0463642918214514	-2.85960639979026
TACO1	0.18340804364929	5.24356103395486	2.63764268015371	0.0095905671152027	0.10420546729514	-2.86013094401381
PDE7A	-0.174736369189866	5.11034092271983	-2.62512726695867	0.00992770418577997	0.106254031399624	-2.86206340986444
NPB	0.706761815151789	0.478599931459432	2.7609321788313	0.0067823346685562	0.0864546157750763	-2.86436819074567
PON2	-0.181818056605781	6.33290924869427	-2.67016188042139	0.00876242864484945	0.0988297021044896	-2.86605955799352
VWA1	0.302285931438803	6.06067612867098	2.67378464963588	0.00867430035250165	0.0987565142786796	-2.86893314596984
WDR6	0.232073651132913	7.90529896166933	2.70049254325619	0.0080489959380315	0.0944986106375926	-2.87026138833997
SURF1	0.15002657256003	6.00206932813872	2.65910545038309	0.00903642851514401	0.100124347479209	-2.87111135463378
SPIN2B	0.29556757406953	2.32345505931527	2.53862450565647	0.0125656932880323	0.119693333094143	-2.8712247990914
FPGS	0.26094077032161	6.62121679621568	2.67918023612035	0.00854453467477055	0.0980923032693842	-2.87510299735569
UQCRHL	0.252822549770386	3.58236718869574	2.56081427591049	0.0118348688014764	0.116933344473353	-2.87571538930692
RHOQ	-0.219327149044243	4.77272410735459	-2.58835090289286	0.0109812094139536	0.112249040544539	-2.87637813334341
TANK	-0.215309787725316	4.42104357445216	-2.56550179867143	0.0116854631531593	0.11606433993864	-2.88006821085241
EN2	0.256210331121388	2.78969817470013	2.53352291889881	0.0127393404711858	0.120310651896432	-2.88120774654495
SPEF2	-0.380100711092576	2.33715450985119	-2.54333748534804	0.0124071649668912	0.118834423474858	-2.88168389058115
C12orf10	0.178509374707017	5.29033997424431	2.6314322939284	0.00975654531084782	0.105247330738284	-2.88521037489943
SLC4A11	0.338985825768466	3.29540898654231	2.53369234311846	0.0127335392322024	0.120310651896432	-2.88584486784891
ESCO1	-0.302128159961856	5.94028026793918	-2.61991510430695	0.010071238539834	0.106951709981717	-2.88649500978247
TUBGCP2	0.163168079484477	6.57528066459099	2.67342642988234	0.00868297856038915	0.0987754591384875	-2.8869666210245
ITCH	-0.168310586703843	6.7533377570723	-2.66096593502772	0.0089897859253995	0.0998807416486791	-2.888475838956
BIN1	0.171557745002107	5.35552390344935	2.62782323281501	0.00985418914590071	0.105844423615769	-2.89524011778853
AES	0.17394941555266	7.64305844086459	2.68347999208123	0.00844238695503113	0.0975160634744211	-2.89573106441374
FAM98B	-0.201857909568978	6.51291177683163	-2.66271161083537	0.00894621996012992	0.0995190657095324	-2.89888970372148
C7orf73	-0.190603845490387	6.11162663339854	-2.64884514478883	0.00929761407017366	0.10199520051326	-2.89935497422557
EEF2KMT	0.199609599993308	3.80506977801796	2.58784033751436	0.0109965188606038	0.112280713017591	-2.90022771080938
ABCB8	0.166692392847946	5.64438164916821	2.63713751918397	0.00960397200017371	0.104275664175422	-2.90297944429096
GNB4	-0.262582297153007	4.59320346517223	-2.60222211474136	0.0105725576762945	0.109942885088115	-2.90912978293464
LEMD2	0.159408246070655	5.95439133705469	2.62811486421709	0.00984626633673449	0.105844423615769	-2.90930212300105
PURA	-0.212440491636976	6.39450553573065	-2.65979805092125	0.00901903938964589	0.100061735730636	-2.91456579910817
PIK3CB	-0.199867137189982	6.72231076454053	-2.66290497683533	0.00894140600199976	0.0995190657095324	-2.91472664862441
TMED3	0.153190369868546	7.27848417578647	2.67102930918774	0.00874125382512587	0.0988297021044896	-2.91735964349548
MTERF3	-0.233996622205255	4.51951617357455	-2.58657403586512	0.0110345722987417	0.112544825835081	-2.91845600501076
RPL9	-0.227094725186145	9.60797244722272	-2.69445597638458	0.00818663700288036	0.0954429667975556	-2.91915524559848
RCCD1	0.218011284494143	4.17952693281573	2.57861709530182	0.011276411818026	0.11387103568965	-2.92126591763597
NAT8L	0.296475346196515	4.96461984364936	2.61891082007425	0.0100991092402545	0.107079757274949	-2.92185339122688
SLC16A7	-0.381805768208036	3.56445871746724	-2.56419634875528	0.0117269004333588	0.116231773536182	-2.92343914448316
RAC3	0.262455131422625	4.49159870216531	2.59393262750406	0.0108150881292089	0.111445673839558	-2.92609059299659
DCXR	0.203770172455076	7.13003089294487	2.66478572355845	0.00889470595606109	0.0993771611876587	-2.9270894846502
GPN2	0.241067760746088	4.55423061027827	2.58063237065377	0.0112147133322299	0.113339113697076	-2.92751354928982
LUZP2	-0.246050977686536	6.85368664429627	-2.64924330629287	0.0092873524462884	0.10199520051326	-2.93121048014192
SRM	0.203940255901934	7.1459443866052	2.67037156944138	0.00875730566715236	0.0988297021044896	-2.9321583155076
TAF1B	-0.240064630239636	3.59436797346248	-2.5312714687415	0.0128166576704106	0.120585796728625	-2.93318485607688
KRTCAP2	0.182569901453209	5.92460720823617	2.62604968950861	0.00990249550320437	0.106164745390631	-2.93701935442115
SMKR1	0.18809701109723	3.71265637071782	2.5539098591229	0.0120580629025766	0.117740170510507	-2.93955890222476
ZNF652	-0.162373252960823	6.49104251567144	-2.63482227603596	0.00966562596256208	0.104615161912318	-2.94122524186473
DNAJC3	-0.160976792569038	7.25456363449407	-2.64181000873577	0.00948062718149379	0.103384965691584	-2.943497905599
OXR1	-0.207912583288834	5.809749860126	-2.61317455679113	0.0102596399904298	0.107658109081966	-2.94492773569416
PAK2	-0.174435326216898	7.79026313426304	-2.66267337009201	0.00894717226344358	0.0995190657095324	-2.94638286860327
DSG1	-0.506356634236431	-0.426893419164385	-2.55313229806616	0.0120834341195324	0.117740170510507	-2.94654069478733
POR	0.192909768660111	6.53426567239365	2.63634037846337	0.00962515927794926	0.104430196327808	-2.94993930181086
EDF1	0.165972199755758	7.92103042261647	2.66350406785916	0.00892650617502443	0.0995190657095324	-2.95005055343579
RAD21	-0.169334597259931	7.95703772709471	-2.66584261661996	0.00886855974191016	0.0992311386943255	-2.95006273558694
ALDOC	0.234978588504675	5.85349473723297	2.62244687913616	0.0100012852135581	0.106510140969354	-2.95102866980681
HMGN1	0.146435404550755	7.70908663230766	2.66343266351981	0.00892828087147014	0.0995190657095324	-2.95111943121557
KLHL36	0.248604517162858	4.71876446640609	2.57812402535271	0.0112915538187193	0.11387103568965	-2.95215200013968
LIFR	-0.248325119729998	5.66468753467371	-2.58970076092012	0.0109408260035658	0.111983209022977	-2.95240069486612
RPL22L1	-0.263478986643696	8.50396083833045	-2.67250379990808	0.0087053663746857	0.0988123555888904	-2.9527900854159
AP1S2	-0.351213695940058	2.70375228851792	-2.49677803940333	0.0140549867692739	0.126975409069332	-2.9547777301899
EPS15	-0.1712078160276	7.12812229327415	-2.64303371666846	0.00944856123600555	0.103139299909296	-2.95520696035003
SLC18A2	-0.372661871219394	2.84231890701433	-2.49623878844306	0.0140751684306893	0.126975409069332	-2.95566679309937
TMEM135	-0.261314260248255	6.22733181154247	-2.59957177783698	0.0106495613750029	0.11043771657945	-2.95597281054927
SUSD4	0.298274093060481	2.72788377791799	2.49968240228206	0.0139467346601036	0.126497321283516	-2.9561871256688
TOMM70A	-0.139760868167597	7.55190758409851	-2.65789446355998	0.00906690571986937	0.100256742481265	-2.95625285956242
ZNF714	-0.263844020435536	6.00862114427298	-2.6240885972497	0.00995615913833571	0.106372023310391	-2.95688333722583
RRAS	0.259246085095665	3.63920215959415	2.52418544306587	0.0130627547728232	0.12205994129976	-2.96192732531164
SOS2	-0.250273802341789	5.51500044603089	-2.56777539968011	0.0116136094029103	0.115873726773489	-2.96506932849789
PRKCSH	0.150128582429591	8.06365081371262	2.65965552852506	0.00902261522238152	0.100061735730636	-2.96540502971113
DGAT1	0.178060852114466	5.28524579810688	2.59618318262444	0.0107487511755818	0.111312584587956	-2.96721199796446
RAB11B	0.220757751661708	6.03676857590595	2.62421990744696	0.00995255775676113	0.106372023310391	-2.96730232175818
ANAPC2	0.192614471877269	5.97328619216369	2.62994375037889	0.00979671170268447	0.105577896457247	-2.97002261879721
SH3BP5	0.413506213046995	1.83976063770188	2.51814161287807	0.0132759962202004	0.122905276968267	-2.97054164607097
PARPBP	-0.270287712622184	4.48328435582322	-2.56921240200238	0.0115684003636445	0.115653195646129	-2.97183527654057
OAZ1	0.148090001708381	9.23568606907254	2.66765500362847	0.00882388555753917	0.0989976937479432	-2.97603342908619
MAP4K3	-0.235667664531532	4.74173756841131	-2.54675230200072	0.012293427001468	0.118234344385773	-2.97811853226687
ACP2	0.159536328009623	5.50885719918779	2.59223038840982	0.0108655078916564	0.111445673839558	-2.98089321747971
RAB28	-0.210564207985176	4.48989764006705	-2.53363397079498	0.012735537685754	0.120310651896432	-2.98092472071302
RAB25	0.170318742890422	6.15871978884615	2.62273555367274	0.00999333702608252	0.106501028235383	-2.98205242954289
ZMYND15	0.293050276707879	2.88017487155604	2.48667109666044	0.0144375804556974	0.127676506550502	-2.98215798592553
CARM1	0.161517798217617	5.69129577144589	2.60803253413056	0.0104054945298375	0.108884254954732	-2.98232180696246
AQR	-0.144030589041757	6.37714112872493	-2.62663360374931	0.00988656774277003	0.10611629823119	-2.98283018172137
UQCR11	0.187143544027069	6.78020170226675	2.63505539685295	0.00965940189366347	0.104615161912318	-2.98410043761132
NRAS	-0.202088855807571	6.94699437539638	-2.6297758671053	0.00980125117617225	0.105577896457247	-2.98611778225681
SMC2	-0.223749512066578	6.57918264419188	-2.63280095187999	0.00971974526628444	0.105001219365847	-2.98635651776451
STK16	0.187374496213042	5.37947266128389	2.58329681697299	0.0111336069115935	0.113113830436054	-2.98755143414686
ZBTB44	-0.187783867840534	6.24156469932196	-2.60823736609352	0.0103996488360884	0.108884254954732	-2.98792075117606
ABCA3	0.206685542101019	6.11382481677539	2.61759671877544	0.0101356831011467	0.107079757274949	-2.98982137478399
LOC100506985	-0.467862617731113	1.15945973289244	-2.53272730041713	0.0127666149045283	0.120492450915398	-2.99103145531455
MAPK8IP2	0.250113006535816	4.92324583541017	2.5395720136966	0.0125336771099818	0.11964761314907	-2.99232524903606
IREB2	-0.178712118612632	7.44520668897955	-2.63990809262699	0.00953066021762968	0.103704633208643	-2.9931310251288
PLAA	-0.154521856162021	6.44735892531768	-2.61341827408333	0.0102527729255004	0.107658109081966	-2.99438077665328
SNHG8	0.177287056435426	6.50727203831438	2.62200298409008	0.0100135182873193	0.106541169208526	-2.99474711865238
PRKRIR	-0.190519082713506	5.28587481127127	-2.58193484250753	0.0111749995168611	0.113211165528256	-2.99585237428811
RAP2C	-0.196518757475393	4.97831474521192	-2.55165752197014	0.012131686755608	0.117832735007898	-2.99914077757504
CPNE1	0.146007363512711	6.84704601800076	2.62569097850274	0.00991229175796917	0.106164745390631	-3.00090189307134
TOMM5	0.159822140648578	5.0739879449585	2.59300363610408	0.0108425783478607	0.111445673839558	-3.00210645532713
LMAN1	-0.211921302112697	8.20913938317814	-2.64293170971199	0.00945123046584916	0.103139299909296	-3.00437476987481
TMEM222	0.165658424079523	5.75546978686607	2.59569697356482	0.0107630514428014	0.111383859727847	-3.00536113631032
VPS13A	-0.235193694124714	7.34816119783587	-2.63581308239832	0.00963919753991826	0.104506996577193	-3.00656499407461
ZNF322	-0.248381127286577	4.0225912295752	-2.48970119678962	0.0143219112597236	0.127553112661849	-3.0082249636135
FNBP1L	-0.147498110724508	6.58518733604439	-2.61615324761687	0.0101759953523059	0.107305299304934	-3.00911636294536
SNRNP27	-0.199651344656762	4.70793295639864	-2.53705592072938	0.0126188569905849	0.119855687889938	-3.01097021099788
MYL6	0.221892602470918	8.92548382251583	2.65071383502179	0.00924954197386448	0.101677249106551	-3.01116039795095
TP53I13	0.244041821332894	4.79329091233182	2.53857017466024	0.0125675313494114	0.119693333094143	-3.01171477636092
EMC2	-0.177220264370566	5.71331761787456	-2.58404036832102	0.0111110675057555	0.113113830436054	-3.0120587479436
GALE	0.181115298846946	5.59400449721288	2.58980319012848	0.0109377671205286	0.111983209022977	-3.01217686853521
SIL1	0.174833768587262	6.78582430863805	2.61555741436591	0.01019267752845	0.107405786503302	-3.01300057127017
ZNF681	-0.335535421363595	3.59750077446926	-2.48513463522676	0.014496551004294	0.127839230351435	-3.01348920031013
FARS2	0.217370972280829	3.94084930429969	2.51434872382032	0.0134114073012185	0.123473753546964	-3.01530944527139
DPM3	0.291385738518978	4.44038839539976	2.53505411775243	0.0126869968783243	0.120194287145059	-3.01605678356047
DCPS	0.165059440332434	4.90386275078693	2.56545900133862	0.0116868195249883	0.11606433993864	-3.01730369315607
PFKL	0.25019334903725	7.69204248808658	2.63788750417696	0.0095840765847726	0.10420546729514	-3.01856750410119
NDUFV1	0.20762662026007	7.39612067460978	2.63146367059055	0.00975570025675123	0.105247330738284	-3.01858463124489
ZNF107	-0.297373824218814	5.41740413551272	-2.5764677584717	0.0113425512997857	0.114255743608641	-3.02103699506124
MORF4L2	-0.163427161480088	9.18513841521493	-2.64571612236252	0.0093786146078131	0.102623542497802	-3.02139353815137
USP22	0.121284894148705	9.20520996081782	2.65074033216262	0.00924886195448942	0.101677249106551	-3.02141219644127
USP18	0.244911486715509	3.3068369270417	2.49552046483227	0.0141020922308544	0.127105052183979	-3.0228347022624
RPS6KA6	-0.235329998281715	5.92311629980987	-2.59500176472894	0.0107835285572484	0.111442164360387	-3.02372636279961
UTP23	-0.218795460903027	4.88034085931469	-2.5508993283091	0.0121565611374425	0.117891540861533	-3.02574080815391
ZNF793	-0.224249964287694	4.71204309138486	-2.52837647168507	0.0129166936285153	0.121223169703616	-3.0279353194299
EXOC6	-0.218538119653733	4.69724551402905	-2.52269851819912	0.0131149303624718	0.122319126908619	-3.02836024708703
KRR1	-0.191093477841532	5.69384720967315	-2.58174158010745	0.0111808842886524	0.113211165528256	-3.03002037682478
USP37	-0.243036313697369	5.60574725124792	-2.56948683235817	0.0115597846338197	0.115644054671177	-3.03271692890127
CPNE2	0.230537903818651	3.75497560551567	2.49245949802692	0.0142173389978117	0.127227391174697	-3.0334418523248
TBC1D23	-0.221816298683521	5.81504651134165	-2.55745463231247	0.0119430053322928	0.117366602139861	-3.03615476291037
GLMN	-0.268594795188926	4.63545874600092	-2.54774753436093	0.0122604553299509	0.118166236992646	-3.0369193693872
TACC1	-0.157995075048135	7.18273181071996	-2.6131842184559	0.0102593676809297	0.107658109081966	-3.03968956205742
METTL18	-0.325522574764834	3.82860209866842	-2.48508268026949	0.0144985488338102	0.127839230351435	-3.0405696273653
MIB2	0.287838151369551	5.22908549472013	2.56051682755578	0.0118444070953629	0.116933344473353	-3.04392397201795
YME1L1	-0.151259186038351	7.41262485409785	-2.6137488368597	0.0102434655008923	0.107658109081966	-3.04460676906378
MTHFD2L	-0.237899969131061	4.85906290873886	-2.53133768374767	0.0128143777802978	0.120585796728625	-3.04529504030826
ACTR6	-0.228813807625221	5.54914941615893	-2.55796388979808	0.0119265569974889	0.117281715700258	-3.04631077728212
MARCKS	-0.241442367874688	6.60899186169973	-2.59275357791754	0.0108499886864083	0.111445673839558	-3.04809939554306
CPSF4	0.163722941132971	5.3207663994745	2.55938348192968	0.0118808135356975	0.117042449271678	-3.04921003919306
SERBP1	-0.159713283601608	9.06007200584829	-2.64151339984838	0.00948841430056714	0.103394796180926	-3.05041005584157
TTC39C	-0.198711273332377	4.36058076491398	-2.51171856319465	0.0135060328522253	0.124040727406125	-3.05053800610891
ANKRD49	-0.224694126751197	4.1332757184601	-2.47876547121661	0.0147433076215733	0.129012533359875	-3.05067921591083
POU2F1	-0.181972575656096	6.09602149081796	-2.57526085953613	0.0113798429619937	0.11445393296537	-3.05249195448179
LMLN	-0.167577359173172	5.64122401236734	-2.55977591426617	0.0118681960666115	0.117014334954851	-3.05267543542447
STK32C	0.22131766571381	4.70576085047205	2.55439663863133	0.0120422040426891	0.117740170510507	-3.05422070474647
UBE2J1	-0.166572913902018	6.45045152825049	-2.59024082365922	0.0109247065796553	0.111976378157068	-3.05786893568856
UGDH	-0.211104290969951	7.94452762825301	-2.60526001947051	0.0104849114186865	0.109307885554652	-3.05871353283257
ZNF615	-0.224484839047139	4.76454312906258	-2.50601753455249	0.0137131956536961	0.125101668247813	-3.05883185467719
FAM43A	0.251022029619723	6.53503857119285	2.57014130320611	0.0115392608474778	0.115592755760991	-3.06066829304077
C17orf67	0.390888729294944	1.7820860155008	2.45259398971349	0.0157971107928513	0.133559005149948	-3.06084562682636
PBRM1	-0.191150825648048	8.09083017512762	-2.61385265133909	0.010240544043344	0.107658109081966	-3.06090239155236
HERPUD2	0.179527020648675	4.75219203880957	2.51015315110117	0.0135626353885628	0.124332437725677	-3.06187936766428
ARHGAP28	-0.280567118901345	2.94736395280657	-2.46953776587307	0.0151074705706345	0.130412957654445	-3.06285217150302
ELP6	0.159601962442952	5.49388367241523	2.56834610644202	0.0115956355979687	0.115824175584434	-3.06376981203358
SWI5	0.17234261372715	5.48902948466371	2.55262534532085	0.0121000014230603	0.117740170510507	-3.06386106222703
CLDN23	0.269476039686627	3.18617112487889	2.44944038390216	0.0159285237458637	0.133832077347784	-3.0642950716836
CEP57L1	-0.250715450664514	3.95272237972683	-2.47409517787347	0.0149266243233613	0.12963458116807	-3.06445690056008
HIST1H2BC	0.344229166209649	2.90535112487066	2.44157499694025	0.0162605364392919	0.134611595538806	-3.06498671194227
FANCF	-0.189477180977821	5.07893546653152	-2.55352780053818	0.0120705231899763	0.117740170510507	-3.06629810973722
MCF2L-AS1	0.319486054029264	2.62310872884281	2.46363031536089	0.0153447996778331	0.131340653353643	-3.06673988303469
XPO6	0.146444609358312	7.75380686971137	2.61742953773918	0.0101403446220683	0.107079757274949	-3.06959649568129
SMC3	-0.177162066557773	6.95979734589203	-2.60078276206925	0.0106143145385145	0.11030072464383	-3.07253375684787
FBXW4	0.167603432530512	5.90963517808564	2.5655048352184	0.0116853669215431	0.11606433993864	-3.07290745040713
FGFBP3	0.287224961759142	2.396152394672	2.43596190492427	0.0165012320736539	0.135771233324925	-3.07340364895494
SLC22A4	-1.25396969906163	-1.20048980980483	-3.28006309938688	0.00140063336431273	0.0456449141743685	-3.07377029757248
CEP120	-0.216857949463916	4.66258154633145	-2.4936357072192	0.0141729548834529	0.127227391174697	-3.07447441872167
STK3	-0.191980613597524	5.19597585941541	-2.53376088070809	0.0127311931165696	0.120310651896432	-3.07585081004954
DYNLRB1	0.169548478259838	6.7533970944218	2.58946914123778	0.0109477457942015	0.111983209022977	-3.07617782396053
SLC25A11	0.171822001358688	7.06918892773721	2.60689577499744	0.0104379903829302	0.109148233697828	-3.07677033709358
POP5	0.19084489692997	5.07015525080046	2.54975403826203	0.0121942220603365	0.117982241274493	-3.0775950821277
GK5	-0.2318174584028	6.18640564771971	-2.57836331896649	0.0112842029130603	0.11387103568965	-3.07791286393215
TMEM191A	0.33886178381835	2.03558847753369	2.43370628321841	0.0165988460499388	0.136201241686274	-3.07868176026555
SDE2	-0.218983359401468	6.20696803876117	-2.56664809899838	0.0116491862162203	0.11606433993864	-3.08022186088559
LZTFL1	-0.216682505590307	4.96438459758903	-2.50504660639346	0.0137487592785966	0.125349951018461	-3.0828260446394
TMEM123	-0.246439684682714	7.99497467228602	-2.61036106674064	0.0103392149945367	0.108417354998577	-3.0829035464022
UNC45A	0.173780622817167	7.38384591315074	2.60026723775788	0.0106293064792749	0.110380128694877	-3.08412651588248
EMC3	0.132435026479996	6.43020823940128	2.57059869274777	0.0115249368759811	0.115592755760991	-3.08480730140272
DAPK3	0.300347567636468	6.51760403439226	2.5714656412844	0.0114978307307443	0.115467145669101	-3.08493073513493
TGFBR1	-0.221562076383514	5.07739615636355	-2.51909446879669	0.0132421712174506	0.122819297715404	-3.08507214869904
PEPD	0.207370297467264	5.41285001574099	2.53600973916581	0.0126544271448475	0.119961412883226	-3.08645441465301
PCBP4	0.194917152562981	4.98301445455613	2.52931581159277	0.0128841584516078	0.121069163522743	-3.08655300483246
CHORDC1	-0.254981038568946	7.26401792512083	-2.59225031314596	0.0108649165042493	0.111445673839558	-3.08684628003366
ZNF787	0.258375527466835	5.15253601296976	2.53893604790493	0.0125551582217342	0.119693333094143	-3.08777712027083
CRMP1	0.324878110135791	2.32180672926125	2.4275016040173	0.0168700166769989	0.137317568563142	-3.08936848509128
CEP78	-0.18710595186618	5.11294171856033	-2.53675819440929	0.0126289705323428	0.119855687889938	-3.09105897148467
RAD50	-0.171106783762472	6.60838621719563	-2.58351008827236	0.0111271377719593	0.113113830436054	-3.09155358688418
OTUD4	-0.179799349475505	5.84794030466712	-2.56471594928874	0.0117103915893013	0.116144808523744	-3.09223553610396
QARS	0.135277886931982	7.64375161190333	2.60234471414718	0.0105690078180473	0.109942885088115	-3.09528958094434
DUSP27	0.293383205556724	3.34327906497104	2.44159423553651	0.0162597168748545	0.134611595538806	-3.09767169150948
TOR1AIP1	-0.173330079732534	7.08520687550469	-2.57030043186933	0.0115342756326264	0.115592755760991	-3.09827877027499
SLC8B1	0.182583843918203	4.59370917402462	2.49078041999403	0.0142809142718791	0.127492395188191	-3.09853934790822
ABCA5	-0.332557238015683	4.50991690712286	-2.44895913765007	0.0159486631062551	0.13386535785552	-3.09883289068779
ZNF836	-0.33493407060138	2.69109358493303	-2.42440221978383	0.017006943908341	0.137729795189991	-3.09910083490915
KLHL22	0.219377578876458	4.60399906968272	2.50624847272356	0.0137047488767039	0.12510061345446	-3.0991216162043
FAM200B	-0.162641628650182	5.16071566755699	-2.51560551765549	0.0133664016257627	0.123253290608753	-3.10047756259289
CCDC117	-0.181343278621085	6.50292841780345	-2.56566181981052	0.0116803928728174	0.11606433993864	-3.10101586697095
AACS	0.17448940117579	6.56861361322757	2.58058486314938	0.0112161642883494	0.113339113697076	-3.10248638884018
HDAC3	0.131462788106112	6.02312397225874	2.56331283839391	0.0117550195524947	0.116433623746874	-3.10484962203332
PPP2R3A	-0.250999089536792	4.52733277725492	-2.47727726902838	0.0148015024011683	0.129145473594389	-3.10627359970862
CEP290	-0.262749493502164	5.24390557325734	-2.51303870011742	0.0134584636378014	0.123755229629655	-3.10647121977504
STK25	0.184356525788965	6.83634859247131	2.58774889866762	0.0109992627097014	0.112280713017591	-3.10670788803803
PRKACB	-0.2834036348524	9.49817015478753	-2.6178575272539	0.0101284148228314	0.107079757274949	-3.10818011845414
PGD	0.194992519495659	8.61367700918984	2.59869620002395	0.010675111596794	0.110626277251524	-3.10882477794357
KPNA5	-0.349882293699688	3.26759675534025	-2.42423327718105	0.0170144359401594	0.137729795189991	-3.10943458537113
FGFR1OP	-0.252016480601824	3.57392137581266	-2.45268341662705	0.0157933984504526	0.133559005149948	-3.10946643517714
POLR2K	-0.168125695600824	5.866609135368	-2.5536766321149	0.0120656678883396	0.117740170510507	-3.11001055234931
RNF34	0.126776761758565	5.52954085429206	2.54665984460518	0.0122964941200145	0.118234344385773	-3.11222578991955
VAMP3	-0.150148898739083	6.41634774172866	-2.56636818758372	0.0116580352039704	0.11606433993864	-3.11247559937812
MED24	0.147743239023679	6.64501728520715	2.58235131920565	0.0111623274301957	0.113175900534652	-3.1127440742505
CTDSPL2	-0.236577446826652	5.87584479765677	-2.5467720221877	0.0122927729063721	0.118234344385773	-3.11384011081905
TAF13	-0.222782490597837	4.89409969342222	-2.50116626515131	0.0138917163410485	0.126346464310832	-3.12024901645647
NT5C	0.240152322787329	4.23179938867067	2.48546842289751	0.0144837217009611	0.127839230351435	-3.12269195667787
MPP6	-0.225076170575473	4.44360555897804	-2.49280880771167	0.0142041448747644	0.127227391174697	-3.12553297500123
PEX3	-0.165362255012502	4.8461134850135	-2.50640732022382	0.0136989415877542	0.12510061345446	-3.12601429915342
ZNF195	-0.199213371901639	5.59997396570324	-2.53073558078509	0.012835122559038	0.120683907543215	-3.12667300500554
RTN3	-0.160497194482797	8.66902942729477	-2.59426489411465	0.0108052711362666	0.111445673839558	-3.12686906959028
ZFAND1	-0.177286325944646	6.58090106503428	-2.55075521191185	0.0121612944056017	0.117891540861533	-3.1270084134926
MAL2	-0.18451050355068	8.5566567931332	-2.59362839746812	0.0108240838164406	0.111445673839558	-3.12802769125398
DIAPH2	-0.210011707536299	4.46741638211458	-2.47674812310333	0.0148222435811726	0.129178914027994	-3.13046546032402
SGOL1	-0.332963478565873	3.7415242272273	-2.4464008922007	0.0160561030380028	0.134018034029267	-3.130991711938
MTX3	-0.225399782283683	6.4478918168844	-2.55455446915641	0.0120370660853763	0.117740170510507	-3.13102506896548
HNRNPUL2	-0.174442172761173	5.31336113019574	-2.52477803264867	0.0130420129756386	0.122057825865557	-3.13250465148275
IFT74	-0.221542023159985	5.56796825386609	-2.51645215239652	0.0133361600630151	0.123158535981695	-3.1340676551524
LINC00839	0.1719830658227	4.57389071595936	2.4961297459178	0.0140792525373227	0.126975409069332	-3.13616194171874
VIPR1	0.197994711429876	4.70388925280301	2.50693419712173	0.0136796953261485	0.12510061345446	-3.13704126496086
RPL13A	0.126587298025848	11.2819055222841	2.62333668074494	0.00997680426868396	0.106400350069999	-3.1374508801386
SLC30A6	-0.2064089934546	6.29498762711877	-2.54784260418903	0.0122573098632574	0.118166236992646	-3.13838519984877
LRPAP1	0.163628606363671	7.10812403403249	2.57537723903165	0.0113762421795389	0.11445393296537	-3.13871541936253
SLC18B1	-0.26524110429657	3.09730511706484	-2.42428088340713	0.0170123244682722	0.137729795189991	-3.13921627470848
ADSS	-0.221657398795825	6.16336853172007	-2.55090569593953	0.0121563520411926	0.117891540861533	-3.13966029778136
ARFGEF1	-0.153324616760499	7.3168811351766	-2.56949913713529	0.0115593984611233	0.115644054671177	-3.14051886664126
ATAD5	-0.319146243698723	4.04993413142236	-2.45883107193772	0.0155400512430061	0.13221399655763	-3.14082909786487
CPLX1	0.313760110209568	3.92023625980948	2.45362793049782	0.0157542367182421	0.133426744817328	-3.14112158556713
SH3YL1	-0.20360448423191	4.40616917585054	-2.45970832882291	0.0155041963531236	0.132158504734765	-3.14142131633959
PRCC	-0.137519421972558	6.41506856069394	-2.55993208204866	0.0118631783185311	0.117014334954851	-3.1447970448591
MBTD1	-0.2044120926218	5.61890374897945	-2.5164967423798	0.0133345690222541	0.123158535981695	-3.14769591206743
DDRGK1	0.130736724533	6.53334380957894	2.55427040171947	0.0120463149317814	0.117740170510507	-3.15059479252055
AIMP1	-0.157350432792979	6.41127771311344	-2.55237760052954	0.0121081051891806	0.117740170510507	-3.15127126470052
NIT1	0.191483417695922	5.21448977113403	2.4942095815843	0.0141513448347985	0.127227391174697	-3.15282035429486
HIC1	0.839471146366405	0.0121437092419236	2.69228242888195	0.00823671721412612	0.0957295245257877	-3.15337035415454
ZNF24	-0.230275100866817	8.24581178445861	-2.57639100301907	0.011344919667054	0.114255743608641	-3.15373456600082
SLC6A11	0.212061064274429	3.71251437958991	2.45902880757313	0.0155319630190835	0.13221399655763	-3.15383255327644
ST3GAL4	0.210554044505971	4.19933239858224	2.45703404410993	0.0156137297353454	0.132554458572822	-3.15413454226782
HOOK2	0.180161725300501	6.83350291021729	2.55887691034239	0.0118971186383803	0.117068894805976	-3.15572116824964
GCN1L1	0.159576639564687	8.44454291594569	2.59237480988487	0.0108612219652204	0.111445673839558	-3.15605459025184
ATP11B	-0.182979045193309	7.72379174947537	-2.57127927745035	0.0115036527651155	0.115467145669101	-3.15618404345855
POLD2	0.147675446075128	8.1703318438719	2.5863895627017	0.0110401257628579	0.112544825835081	-3.15645425736471
KIAA0101	-0.231853352379765	5.27708358578891	-2.5212804121342	0.0131648651510413	0.122548911590736	-3.15682591096735
PPIG	-0.200926515680976	6.61376616960756	-2.55395319258956	0.0120566503745499	0.117740170510507	-3.15770495545565
DDX49	0.190607758624395	6.39907003085291	2.54882542586763	0.0122248348288731	0.118126203211299	-3.16173661216997
LDB1	0.139494944260333	6.60685503650887	2.55467938930806	0.0120330008773812	0.117740170510507	-3.16184395108436
SYAP1	-0.152050271513332	6.60217055630257	-2.54924722562227	0.0122109211696415	0.118067734889464	-3.16257838490924
OCIAD1	-0.179072900221757	7.81909704568631	-2.57133370164314	0.0115019522709056	0.115467145669101	-3.16273370166371
TM6SF1	-0.759362953923975	0.359319265749058	-2.67029982272365	0.00875905822803606	0.0988297021044896	-3.16285115919554
L3MBTL3	-0.196710604999715	3.86457049658439	-2.42435145814226	0.017009194706535	0.137729795189991	-3.16651033267559
C4orf32	-0.271320905736995	4.75233848161384	-2.47071608954236	0.0150605259840739	0.130359110967582	-3.1677021553794
SNORD19B	-0.518190969085406	1.32925793919095	-2.49099629326522	0.014272726397214	0.127492395188191	-3.16849828496424
FAM20B	-0.164639223082907	6.31338927066612	-2.54086488174039	0.012490109412854	0.1193835028284	-3.1706429462706
PSMG2	-0.160246972697102	5.53842710147078	-2.51478962482686	0.0133956032348394	0.123403912990398	-3.17078563295267
GPS1	0.169827540689939	7.06491208008363	2.56222632135223	0.0117896828169824	0.116623107496579	-3.17443824329575
WBP1	0.309034696027465	3.07874367809994	2.39083837402657	0.0185543083565181	0.144769842185371	-3.17452583357376
RAB18	-0.192119650255036	7.54268731709999	-2.55920249768416	0.0118866365969173	0.117042449271678	-3.17626273518291
KIF2A	-0.154243763326791	5.79554862159848	-2.5233393695281	0.0130924202778364	0.122185073270349	-3.17629843870787
ANKRD26	-0.242047338225	4.64033563456911	-2.45748401494728	0.0155952516527698	0.132528748623651	-3.17699210210955
ZNF879	-0.263869616348583	3.16447003871886	-2.38632118398082	0.0187718267212783	0.145689081140647	-3.17773668322312
VWF	0.282215388057888	2.60717860162758	2.411310828748	0.017596278129517	0.140845262469524	-3.17809128860721
UGT8	-0.807723134001238	-0.283852433859113	-2.71418922367673	0.00774445418613057	0.0926619315210651	-3.17848861935532
ZNF800	-0.238030845637443	5.37138625006321	-2.49394877925041	0.0141611620571601	0.127227391174697	-3.17997021802694
CPSF1	0.213873353698899	6.72459974452239	2.55267823279474	0.0120982720980013	0.117740170510507	-3.18002013189263
STX17	-0.161842020536034	6.60861728196152	-2.53179369273988	0.0127986865309341	0.120585796728625	-3.18109261920178
ANO6	-0.185168659305721	5.2977536089105	-2.48692833428879	0.0144277284726253	0.127671282954883	-3.18121297587591
UGP2	-0.215086632165887	5.57120763901514	-2.49326428953256	0.0141869568744551	0.127227391174697	-3.18128699821379
FRMPD2B	0.999940003055911	-2.00190363546298	2.97159024176396	0.00365831379969306	0.065444469956851	-3.18155766299969
PMS1	-0.215817485140651	4.75687402166378	-2.48307372346142	0.014575988510435	0.128220880769006	-3.18181504382742
F12	0.230509443052824	4.27643715095958	2.48710352237813	0.0144210223591923	0.127671282954883	-3.18249633210963
TMEM8A	0.201951113283265	6.42290582733387	2.53702950487291	0.0126197540235844	0.119855687889938	-3.18411012848725
LAMTOR1	0.145449211567116	7.16916970071688	2.55376632313498	0.0120627427645239	0.117740170510507	-3.18423124832628
PPHLN1	-0.131991619392375	5.88720914366298	-2.52148525273423	0.0131576417229128	0.122548911590736	-3.18525858143534
TTC33	-0.258008786426228	4.7598459157728	-2.42650975599667	0.0169137282445546	0.137432768520692	-3.1860997102376
WBP4	-0.232279362253215	4.40367947761805	-2.44463860898931	0.0161304893711141	0.134231860510467	-3.18718719761388
MMADHC	-0.148161008790935	7.02074952919315	-2.54328494738492	0.0124089222168739	0.118834423474858	-3.18726442811169
SNORD36B	-1.02141083696271	-1.71754761331542	-2.84062506866284	0.00538984237627022	0.0773746396960551	-3.18758287590034
CNIH1	-0.194188217381278	7.34915765535031	-2.54998956393052	0.0121864686460749	0.117982241274493	-3.18879723636724
LRP5	0.27645230390657	6.18549461042158	2.54455213494212	0.0123666005501971	0.118656149432434	-3.18912539778328
TEX9	-0.358926874049137	2.43139071747223	-2.37422506282932	0.019365473734406	0.14831954192894	-3.19001917908984
DOCK6	0.182869167575381	5.45367447377855	2.50192789287485	0.0138635524163448	0.126166729141717	-3.19081779272692
ANTXRL	0.619355771011846	-0.296494624487956	2.54035756640763	0.012507188935249	0.119470705503625	-3.19103127724601
ZNF354B	-0.315114157262832	3.68068151123392	-2.40194611092048	0.0180289161518708	0.142547620099386	-3.19304931490269
CENPU	-0.215807109184358	6.49013678746391	-2.53848685138608	0.0125703507118716	0.119693333094143	-3.19354173185482
BIRC2	-0.216770193823525	6.08897305961873	-2.49971461884886	0.0139455380733262	0.126497321283516	-3.19435248235252
IKZF5	-0.270183637286203	5.28491102647438	-2.45881757118947	0.0155406036177555	0.13221399655763	-3.19539803646454
LTN1	-0.291767541330612	5.61864416611928	-2.50664432548375	0.0136902810347821	0.12510061345446	-3.19609500613295
INO80C	0.159359933251995	4.12422515928267	2.44669851698073	0.0160435704617747	0.134018034029267	-3.19693528040902
ANKRD32	-0.245546552340048	4.32011724252145	-2.44796615992577	0.0159902893469805	0.133948290508288	-3.197490329307
P3H4	0.205243562803401	6.05127367105119	2.53779653184957	0.012593730511521	0.11976406419316	-3.19882466004063
SOD1	0.191032191899204	8.32668662285734	2.56254695521173	0.0117794440532926	0.116598636720001	-3.19977583509159
ZNF638	-0.152351562956391	6.70065892495361	-2.53796292159801	0.0125880916417812	0.11976406419316	-3.20067130859744
FAM53A	0.275242798555755	2.99109327022417	2.39022607441118	0.0185836610753892	0.144769842185371	-3.20145637204731
DHCR7	0.187510349624326	7.38840942661552	2.54466054462636	0.0123629858988227	0.118656149432434	-3.20362327481551
ZBTB33	-0.212717417155986	6.11970545828148	-2.51360376652829	0.0134381482146939	0.123644138230296	-3.20460551350872
C5orf51	-0.24183999802696	6.84032389090939	-2.52241700171879	0.0131248296751611	0.122335470144146	-3.2052124078383
RHOC	0.149640344553735	7.80264125596661	2.55418291453696	0.0120491646807831	0.117740170510507	-3.20526877014695
TOPBP1	-0.151059978810684	6.3289012279617	-2.53197249785584	0.0127925385618657	0.120585796728625	-3.20592628181499
PET100	0.210739085705347	4.712232470663	2.46015571316834	0.0154859394791489	0.132123220010738	-3.20659280055116
EIF2AK2	-0.210377419201588	5.38815112458251	-2.4763681973175	0.0148371517233863	0.129231247261235	-3.20745563600566
P2RX4	0.20220883937105	4.26674558412582	2.42609626987919	0.0169319806715024	0.137432768520692	-3.20821344749448
FAR1	-0.21655299130464	7.59490551099576	-2.54985035740669	0.0121910507356898	0.117982241274493	-3.20989804668719
QRICH2	0.298439477336417	3.28734543476498	2.39035757483993	0.0185773536716091	0.144769842185371	-3.21159430338907
NPHP3-ACAD11	-0.725841235823274	0.558802671254319	-2.60866762753367	0.0103873792649086	0.108846397098302	-3.21215965680073
MYH14	0.177441452813147	6.91672296958566	2.52850083556763	0.0129123819057613	0.121223169703616	-3.21298893153488
CHAMP1	-0.226119764669921	5.7864201588339	-2.50708284282455	0.0136742698360942	0.12510061345446	-3.21398372834133
GCC2	-0.230952607213438	6.7469174790998	-2.52107215999853	0.0131722125271343	0.122548911590736	-3.21557285194683
KDELR2	-0.143139126431764	8.22144365020577	-2.55305298929185	0.0120860245980702	0.117740170510507	-3.21613028894712
PTPRS	0.219587790796947	6.92629966978672	2.542690542308	0.0124288190030166	0.118949105257679	-3.2164487308551
ATL1	-0.747073856800806	0.701264571317274	-2.62182637533819	0.0100183891131086	0.106541169208526	-3.21707502394861
PHIP	-0.201093180126174	7.30252700142906	-2.5365721911636	0.0126352926165272	0.119855687889938	-3.21848087824656
PSMB7	0.157287907988036	6.48852490249562	2.5245291675456	0.0130507201418616	0.122057825865557	-3.21852506739311
CPSF2	-0.147176499180058	7.65586056804371	-2.54789865524219	0.0122554557058923	0.118166236992646	-3.2191919638815
APPL1	-0.231524350722835	6.6442591470353	-2.52622598005525	0.0129914561875154	0.121772600569121	-3.22053648988462
PHGDH	0.145405863941878	9.24160437153123	2.56659522169458	0.0116508573913535	0.11606433993864	-3.22059953570119
RPS6KL1	0.176882477869994	5.05270369017583	2.46370157163575	0.0153419172723809	0.131340653353643	-3.22297174269035
DENND4C	-0.172310562805012	6.73357942506424	-2.5184302065948	0.0132657433945942	0.122888390708647	-3.22387959298539
IFT88	-0.184481699296382	4.80915626502119	-2.45239363122355	0.0158054310170124	0.133559005149948	-3.22453944671809
EMB	-0.284006814287668	6.09141192586354	-2.51706304085939	0.0133143773972299	0.123108799874879	-3.22458830536163
ZC3H7B	0.144865622661798	6.81617389440739	2.53422355372261	0.0127153654664163	0.120310651896432	-3.22551039009273
SPRED1	-0.271790394769666	3.49951346010676	-2.37643798237638	0.019255641668028	0.147974333413175	-3.22731805278685
RBM26	-0.184587396599849	5.66759405785485	-2.49874604497583	0.0139815529943576	0.126626658482071	-3.22769293961558
ATL2	-0.15573532158418	5.45447688037456	-2.49158217853761	0.014250525468665	0.12737255383183	-3.22785387868427
GNAI2	0.199426433522953	5.70471717079259	2.49636727049254	0.014070357591747	0.126975409069332	-3.23026219499644
CYB5R4	-0.2343606042882	4.29190774202185	-2.40984205766164	0.0176635174031687	0.140882164318581	-3.23256314853181
TMEM187	0.227761603862739	4.17912094302884	2.43829629985636	0.0164007478061388	0.135315180800538	-3.23281491646471
ITFG1	-0.151170464198888	6.52874170176832	-2.51145366285912	0.013515596277931	0.12405268564145	-3.23479064013509
CCNB3	-0.456571973735332	1.29637502961926	-2.39371998548165	0.0184167199275519	0.144561142933674	-3.23610695593371
MSMO1	-0.306142337416359	7.26151821259622	-2.49896159341041	0.0139735309649999	0.126626658482071	-3.23614337205617
SLC26A2	-0.215849803695811	5.51065406604969	-2.48035045899363	0.0146815530715069	0.128631906262418	-3.23817033634457
MIA3	-0.197006825686207	8.68392150574797	-2.55218783861335	0.0121143156259146	0.117740170510507	-3.23876738451531
ZMAT3	-0.242303662438819	5.63112937736641	-2.46983777559874	0.0150955057554695	0.130412957654445	-3.23893876023473
FAM169A	-0.251803602529977	4.26877091548208	-2.41526440192691	0.017416415492171	0.140152676865187	-3.23913582718141
WAPAL	-0.149622253571006	6.08548367536734	-2.49958309201066	0.013950423817628	0.126497321283516	-3.23983136735299
C12orf57	0.258539055948326	4.47044988682321	2.43471564998682	0.0165551014417352	0.136065354816144	-3.23991797376264
ZNF467	0.313498719302492	4.29772041308758	2.406991679236	0.0177946575312518	0.141753091506248	-3.24061116990247
TSR3	0.215191955543354	5.13807798821329	2.47037416962344	0.0150741346876959	0.130387791745646	-3.24065300890007
SAR1A	-0.124295307236792	7.15310722269946	-2.5263145551443	0.0129883691971726	0.121772600569121	-3.24091040213044
PEX1	-0.178021400799872	5.24256798806588	-2.46038274737553	0.01547668200047	0.132123220010738	-3.24191976413147
FKBP2	0.18580971598778	5.01599649875738	2.45962307675084	0.0155076775001769	0.132158504734765	-3.24210874380851
DPY19L4	-0.243961027400765	5.53564198765591	-2.48053371146813	0.0146744280902832	0.128631906262418	-3.24338183105759
ARL2BP	-0.143167184305457	6.04948188955256	-2.48935291544887	0.0143351640461254	0.127553112661849	-3.24623673180982
JUP	0.187840967266935	8.39315462766158	2.54797071679173	0.0122530722948082	0.118166236992646	-3.24726670563342
SLC30A5	-0.147927850105439	7.22372495446026	-2.51958109691263	0.0132249264459724	0.122735164099333	-3.25077304625068
ARHGAP29	-0.215989309699035	6.98591240564414	-2.51772941980174	0.0132906524598293	0.122965149314108	-3.25188706885811
CTNNAL1	-0.166719875312833	6.46152469216558	-2.49967508168207	0.0139470065744282	0.126497321283516	-3.25385259626492
KIF11	-0.243527828307196	5.73290729451994	-2.49425810215559	0.0141495190766811	0.127227391174697	-3.25573678161878
MANEAL	0.167006739337386	5.04191697511136	2.47537964735745	0.0148760048480661	0.129461247115878	-3.25594425424837
DNTTIP1	0.243660781516417	4.70069459973608	2.43032864495275	0.0167459778377067	0.136882388255032	-3.25610561775599
NOC3L	-0.236932487122629	3.8845195221798	-2.41496151925069	0.0174301366991244	0.140174216526851	-3.25659082692874
RPN1	0.131130959710118	8.4639720213649	2.54170385017497	0.0124619102479362	0.119189837122936	-3.25792263680831
HSPA13	-0.304780806935281	7.12984283201964	-2.49337368667687	0.0141828314510735	0.127227391174697	-3.25837152354484
DARS	-0.181289989218862	7.02626202298058	-2.52083678250786	0.013180521343081	0.122550283893316	-3.25850578773615
SEP15	-0.184648206136975	7.16136156870241	-2.51842330881043	0.0132659883683216	0.122888390708647	-3.26131502501313
MAN2A1	-0.180523899468741	5.53180671705502	-2.44926679715001	0.0159357854487105	0.133832077347784	-3.26169789230752
SNX16	-0.346355402108324	4.234676680245	-2.36039159066121	0.0200647248605636	0.151175066987568	-3.26341511080685
EIF4EBP3	0.320228106355749	2.73437595185127	2.33705554353903	0.0212950448051934	0.156441483754787	-3.26365977918205
SLC25A5	0.141858074990369	8.60369509869232	2.54414798397507	0.0123800843262896	0.118709671930756	-3.26418467041079
C10orf95	0.585983925562511	0.60308713193312	2.46030574675809	0.0154798212009328	0.132123220010738	-3.26623159802498
TOMM7	0.155845098100596	7.44952711150925	2.52342005226076	0.0130895887309434	0.122185073270349	-3.26669260902035
ADAT3	0.3835597972539	3.69028764068211	2.372241615064	0.0194643879668	0.148793371775756	-3.26704212977481
ALCAM	-0.196340111541973	7.38718041729672	-2.51050985871301	0.0135497188086601	0.124289906921711	-3.26929423846391
HOMER3	0.220120579290773	3.66881827240954	2.38195979705339	0.0189839857229806	0.146637618115369	-3.27065215799866
RBM38	0.196951074111519	4.38514056128911	2.42703986070183	0.0168903535652719	0.137317568563142	-3.27259650864868
KIAA1715	-0.2253382403647	5.57879281573688	-2.45698044340385	0.0156159321533912	0.132554458572822	-3.27289876553215
ANKRD50	-0.218431326415053	4.5607044272825	-2.401443161952	0.0180524168251114	0.142596049997829	-3.27379184103292
THOC1	-0.213910322598402	5.73854008439801	-2.46986239392018	0.0150945243175559	0.130412957654445	-3.27479879466327
MTMR2	-0.154931611213597	6.18989659876457	-2.4846985593482	0.0145133271166016	0.127894436609677	-3.27571227895414
LINC00853	0.607947073798744	-0.18356034606596	2.51547567750773	0.0133710449122043	0.123253290608753	-3.2759052019172
SLC35A4	0.131188088631543	7.13751640598856	2.51978961731244	0.0132175432162899	0.122735164099333	-3.27601844259888
ADA	0.214680081214278	3.73128690823466	2.39223146226852	0.0184876790328851	0.144734452563927	-3.27663941168127
SHOC2	-0.214798043811451	6.54408966758241	-2.48627831302555	0.0144526353423292	0.127734415715371	-3.27723637729982
HDAC6	0.142861066837921	6.16834410434523	2.48973791460641	0.0143205147137408	0.127553112661849	-3.2787434249839
PICALM	-0.124767859414092	7.52981546299865	-2.51564566331963	0.0133649662466401	0.123253290608753	-3.27972306959351
C22orf39	0.15977807287722	4.34874578622704	2.40845612493622	0.0177271736902219	0.141290467161556	-3.2802295340184
XPO4	-0.167686503344419	5.60032322653499	-2.47797803574825	0.0147740740393312	0.129086016568659	-3.28055552044921
C21orf91	-0.262122025198078	5.40469941404113	-2.43113681680689	0.0167106681505413	0.136819734432131	-3.28114977461367
FAM3C	-0.226541211451913	4.71096657162812	-2.40413245824624	0.0179270728990334	0.142279559541165	-3.28333637135805
LOC254896	0.237413472190993	2.62948383988222	2.33191192051194	0.0215750235618705	0.157571016261266	-3.28420759900175
PARK7	0.134106897104719	8.37547606904757	2.53127174545694	0.0128166481418919	0.120585796728625	-3.28527739529394
DPY19L3	-0.174506135338268	6.36897043145161	-2.47674055173256	0.0148225405480976	0.129178914027994	-3.28558006943138
PPIF	0.212615295574045	7.39211037712799	2.52479159930979	0.0130415384619545	0.122057825865557	-3.28637032387623
UFL1	-0.216043027146563	6.98022465082791	-2.49769725197602	0.0140206445991405	0.126827710422105	-3.28677967829284
GGH	-0.208247057294866	4.36597072048312	-2.40579780290572	0.0178498419276165	0.142041985365707	-3.28995450595933
NEFL	0.339465420818263	1.57499904895211	2.31922552386304	0.0222795066929321	0.160147952370066	-3.29014606488952
CAMSAP2	-0.202992135210926	7.073645957584	-2.49630563796774	0.014072665155748	0.126975409069332	-3.29107822625806
HK1	0.1481924202668	7.23437269697229	2.51256159412141	0.0134756381069093	0.123837320571206	-3.29113290345834
RWDD1	-0.156801042029305	5.8115976146251	-2.46472803463047	0.0153004491543412	0.131340653353643	-3.29202225585253
MORF4L1	-0.168916547167665	8.4105867566211	-2.52442403984064	0.0130543998628186	0.122057825865557	-3.29215058309585
GATSL3	0.253301452322919	3.75379939271744	2.37092981518648	0.0195300528762478	0.149091649206781	-3.29240479180197
LOC100505666	0.276866245991458	2.20764331821912	2.32201119240799	0.0221231020437387	0.15971177898499	-3.29245961276194
GPN3	-0.161330529097562	5.22296467284844	-2.45317453912974	0.0157730245521987	0.133510561824022	-3.29252890399441
YOD1	-0.323942640084699	5.44321539992964	-2.44227624104064	0.0162306872021307	0.134611595538806	-3.29324099055496
LCOR	-0.293980596275291	5.97611772105207	-2.44741212059367	0.0160135570931119	0.134018034029267	-3.29390582945357
JUND	0.40217882895939	7.08453725601341	2.48445843918783	0.0145225720984289	0.127900846117307	-3.2981962426476
IFT172	0.164637482810201	5.40431604240618	2.46218066384149	0.0154035449420214	0.131719607545213	-3.30054104700368
CAB39	-0.170441311360188	6.83475714144269	-2.48690851227668	0.0144284874250424	0.127671282954883	-3.30078357943283
ATG101	0.212580783433751	5.47892252298227	2.44815723447572	0.0159822718657322	0.133948290508288	-3.30391907239869
SMARCA4	0.17771959990864	7.81429826954084	2.52038872574768	0.0131963507159425	0.12262153610804	-3.30393476651861
EIF2A	-0.165526632015959	7.27612983473547	-2.50216397991408	0.0138548326339359	0.126163836768455	-3.30571971488332
PNPLA6	0.203072715957743	6.54345535816525	2.48881455465157	0.0143556713105038	0.127553112661849	-3.3072281857875
NHLRC2	-0.252259852108281	5.26369230924514	-2.42971656024957	0.0167727645036179	0.136954775305234	-3.30915755636831
CDC73	-0.158346822878161	6.65532237175941	-2.48691288015642	0.0144283201830057	0.127671282954883	-3.3100043696124
AGPS	-0.197805509565222	5.31709873127094	-2.44472484292146	0.0161268422842348	0.134231860510467	-3.31086488043412
PALB2	-0.216152769704526	4.23507196492871	-2.39258778549697	0.0184706707638547	0.14468210338552	-3.3116898572458
C19orf24	0.208392154421547	5.90621654673969	2.47729003654438	0.01480100226748	0.129145473594389	-3.31201085545267
ZNF682	-0.234237432198031	4.7936941901479	-2.40513959847468	0.017880331003003	0.142058756794229	-3.31237981407784
FOXN3-AS1	0.252891213307735	2.90850184872463	2.3303530337936	0.0216605164500415	0.157813835523447	-3.31427842852425
DENND1B	-0.208671546318759	5.61119743116778	-2.44214749175387	0.0162361638969751	0.134611595538806	-3.31472740994294
USP19	0.125504334296378	7.04475726242464	2.49509292641625	0.0141181388540287	0.127173349149427	-3.3151079445191
STK38L	-0.218621128696937	5.79111525538858	-2.43082764819534	0.0167241681432604	0.136855645143977	-3.31612591448105
MOSPD1	-0.281608737731697	4.96980595660839	-2.37607187645627	0.0192737741132377	0.147974333413175	-3.31686450658704
CAMKMT	-0.36413679010769	1.90630182656461	-2.30910113594245	0.0228561937338229	0.162350333541667	-3.3171129119841
TMEM69	-0.13914018473489	5.60176029175481	-2.46440291117169	0.0153135729892947	0.131340653353643	-3.31725347341308
SNX8	0.211783292178336	5.59014743537501	2.43632808736809	0.0164854335410394	0.135771233324925	-3.31824088246484
PUS7L	-0.211567593865363	4.94018134002471	-2.41374192717766	0.0174854840406312	0.140350058060744	-3.31896054914496
SLC16A2	0.28516610545531	2.79331047461228	2.31283391154008	0.0226420613439665	0.161287093520399	-3.31964002884449
SP3	-0.194844828486536	7.08090165768687	-2.4842070616912	0.0145322561454807	0.127911112708404	-3.32082626836079
ZNHIT6	-0.153059247369304	5.35935815410309	-2.44345923803734	0.0161804422687691	0.134383584683538	-3.32435435303407
TTR	0.390523604991845	1.16144807437034	2.32649829570543	0.0218732041116099	0.158555307758336	-3.32574494151763
TMPO	-0.275294267478933	7.55423149003693	-2.50634731960006	0.0137011348851442	0.12510061345446	-3.3267554279968
SMAD2	-0.123375413726408	6.66015657544104	-2.47378542261178	0.0149388544299579	0.129665802381646	-3.32694658120272
NELFB	0.172459136679086	6.27797094260625	2.47789057440969	0.0147774948376082	0.129086016568659	-3.32721216464472
RAB3GAP2	-0.179558834501421	6.78030859594697	-2.46678161030956	0.0152177868922271	0.131026541269313	-3.32932189124054
PI4KB	0.118884742962082	7.18368097449778	2.48812450631913	0.0143819950314278	0.12763595590539	-3.32997130720329
ARFGAP1	0.188075462412075	6.49840389589329	2.47255988047157	0.0149873304886192	0.129936347931355	-3.33010185047874
NAF1	-0.18148497278359	4.38132877415496	-2.39264369848344	0.0184680031469707	0.14468210338552	-3.33149110096839
MKLN1	-0.162423231682256	7.28763716189335	-2.48716821829943	0.0144185465361874	0.127671282954883	-3.33178998708126
ATG9A	0.16347190566606	6.21896879267397	2.46348986232631	0.0153504825942757	0.131340653353643	-3.33215165409545
UBTD2	-0.155645449624036	5.07107220768166	-2.41071710696121	0.0176234308385648	0.140882164318581	-3.33228151369227
MRPS35	-0.157854527249789	7.35554595125027	-2.494183291654	0.0141523341744637	0.127227391174697	-3.33276300759899
TTC7A	0.284091210099961	2.96604588373728	2.3091308187744	0.0228544839518851	0.162350333541667	-3.33392094003063
TMEM205	0.155706697660354	6.38316541308566	2.47480044838274	0.0148988114006349	0.129467912032369	-3.33490266408267
FBLN2	0.375147314445129	1.42077535786999	2.2985043808087	0.0234738320623659	0.16375712838759	-3.33506018523947
ANKRD52	0.154851115823648	7.13358675228206	2.48910030627813	0.0143447831812172	0.127553112661849	-3.33507116862613
VIMP	0.155653597596402	6.05259767249459	2.43949803728058	0.01634923173017	0.134964301077643	-3.33533527367205
SUV420H1	-0.186268493720521	6.07898981534508	-2.4503737839269	0.0158895271266158	0.133772977928088	-3.33773843183591
WDR24	0.217626583639469	4.86969277450589	2.42383083499519	0.0170322947183698	0.137800074079225	-3.33794302586265
PRPF6	0.13485081275519	7.35960234938802	2.49280459037712	0.0142043041065418	0.127227391174697	-3.33922151043662
MEAF6	-0.192071186722521	6.7008302008579	-2.48071883804829	0.0146672333809138	0.128631906262418	-3.34032014297233
WBP5	-0.23361701349764	5.71092075536772	-2.40428615094768	0.0179199329308367	0.142279559541165	-3.34063012794476
COX17	-0.507598176784383	1.41690347858102	-2.34062343565044	0.0211027261209436	0.155959212079132	-3.34131472579055
ANKRD16	0.188445667810746	3.40413059090366	2.35052849147036	0.020576837575815	0.153681964835939	-3.34209166999032
FAM134A	0.146756461023506	6.74036342392898	2.46457310809506	0.0153067016190811	0.131340653353643	-3.34216787283636
DNAJC15	-0.238783094053137	3.46520076743809	-2.32918585311711	0.0217247229023289	0.158051569332059	-3.34262759107209
DEPDC1-AS1	-2.2943138389294	-2.25936148290272	-3.8425918582843	0.000206696672319692	0.0218663879386431	-3.34487221168427
SHPK	0.159537707778052	5.1134914956119	2.41968245874357	0.0172173574193746	0.138923073084003	-3.34552138540329
COLGALT1	0.170326212512496	6.59888772061739	2.48527545335545	0.0144911373474236	0.127839230351435	-3.34565601338391
ZNF720	-0.2093724014597	5.11560310404986	-2.39104465035994	0.0185444290485677	0.144769842185371	-3.3465289012013
FPGT	-0.241696248197051	4.91608196344393	-2.38976559585483	0.0186057628581895	0.144833662560173	-3.34691869024948
TAB3	-0.163820465300978	6.06505687631515	-2.45550144112328	0.0156768128299896	0.132996057319279	-3.34717041110738
ERI3	0.127338714157245	6.28232638663448	2.47295786008468	0.0149715731055845	0.129874720828109	-3.34746309095463
TMEM151B	0.674370746697007	0.0738282939232967	2.44383045755388	0.016164704217	0.134327171290798	-3.34884297143606
CD276	0.157065323192887	7.18437797053833	2.48924914841993	0.0143391147049161	0.127553112661849	-3.35079283632698
PINK1	0.262974696315634	3.31297438577849	2.30417058617305	0.0231417704004491	0.16315257543712	-3.35104641731071
NCBP2	-0.137646534786009	7.08635392745584	-2.48050987984079	0.0146753545053488	0.128631906262418	-3.35126560610345
HMGN5	-0.271965577759418	4.04192661271032	-2.34386834157106	0.0209291512576809	0.155376641917564	-3.35162802466204
ARMC6	0.194690118465919	5.34091662669573	2.44871457796888	0.0159589062222709	0.133876500465709	-3.35292487069562
FYTTD1	-0.159651833458705	7.19258848709944	-2.47813624398173	0.0147678879778266	0.129086016568659	-3.35382213367176
TRIM68	0.142833222569756	5.8130873319579	2.44074894460523	0.016295761018451	0.134745125249482	-3.3540869678459
DZIP3	-0.194514621070901	4.61925257542759	-2.36809480619214	0.0196726359121692	0.149772990256804	-3.35638779182691
ZC2HC1A	-0.23670282174393	3.92727984216875	-2.32487751863223	0.0219631804092138	0.158862773133312	-3.35901692464512
CNPY2	0.138840011563866	6.68317313093763	2.46942966527041	0.0151117838518071	0.130412957654445	-3.36374919788937
ACADSB	-0.213323451008224	7.33759908435998	-2.48192423737826	0.0146204641205559	0.12853682039477	-3.36426819617415
PPP2R1B	-0.12737139477272	6.46653060827104	-2.45405412416841	0.0157365941174119	0.133399578379172	-3.36656342480047
MEA1	0.144490761032647	5.97105935372944	2.44610627867222	0.0160685174085673	0.134047143003915	-3.36657964447494
PQLC2	0.285549946790455	3.76104687004682	2.29962595171402	0.0234077727191516	0.16361785047045	-3.36674730434547
BCDIN3D	-0.250392258876123	3.28792964359596	-2.29474806753259	0.023696271362111	0.164513831381193	-3.37110326525957
TTC38	0.143490319344218	5.41807095807327	2.42548484650485	0.0169590027240817	0.137577733606057	-3.37122816241879
MTBP	-0.312147053666822	3.14427444081799	-2.29152023941013	0.0238888943614524	0.164554394132339	-3.37509161749554
ORC2	-0.159211060685791	5.43775807626564	-2.42721808526312	0.0168825013103474	0.137317568563142	-3.3753790382103
MTDH	-0.15819965577246	8.61724574550632	-2.49219912025463	0.0142271811169328	0.127239637672343	-3.37592119040007
ATP5E	0.222529760573507	4.09591387637959	2.3431669395925	0.0209665630495988	0.15547353617421	-3.37859375807702
RFK	-0.217537618846706	6.35167138855158	-2.44421040829109	0.0161486101295132	0.134267735163217	-3.37912051504006
ZNF653	0.269564327083754	3.09545775868468	2.29779958902397	0.0235154274492046	0.16389308424082	-3.37929158813254
LOC148413	0.160268278762212	5.13259969210422	2.41189754865057	0.017569482173742	0.140705783637819	-3.38113486952588
INTS1	0.188947951784028	8.16180942772661	2.48900203049676	0.0143485269961692	0.127553112661849	-3.38122529894502
MRPS7	0.133362027018694	6.62814255222557	2.46480090616388	0.015297509021894	0.131340653353643	-3.38167984166406
PRKCD	0.196031114584121	5.80422194172746	2.45824179046452	0.0155641776417186	0.132339576142722	-3.38190748412525
MTMR11	-0.405468338488407	2.25732152709787	-2.27678893039356	0.0247855847788199	0.16768664370701	-3.38293757039932
APAF1	-0.212426853423212	4.04010182590049	-2.31677600221054	0.0224178427427012	0.160805763698013	-3.38385910782034
NADSYN1	0.180183732013993	5.94828358754574	2.43801147509232	0.0164129788509576	0.135341730052707	-3.38490605687825
PHF6	-0.218054685918464	6.27964252904865	-2.44698487772925	0.0160315204308113	0.134018034029267	-3.38524661835593
CCT5	0.134995810469198	8.53120862447641	2.49260342387464	0.0142119013040672	0.127227391174697	-3.38543734467268
ARHGAP9	0.561990901531013	1.86734505825492	2.32840722353802	0.0217676485564209	0.158134015831261	-3.38569893958628
ADORA1	0.466100561301965	0.178612119285899	2.32634872876763	0.0218814935719087	0.158555307758336	-3.3864420728696
BEND7	-0.23933332499636	3.67724760572206	-2.29117683038146	0.0239094683749992	0.164554394132339	-3.38655582041016
INSIG2	-0.227903410885817	5.2296935306244	-2.37927851882356	0.0191154688928635	0.147274438632754	-3.38662620925222
SLC38A1	-0.175601584992336	8.1960655185796	-2.48073067576391	0.014666773430405	0.128631906262418	-3.3868390583059
TBL1XR1	-0.173103783451253	8.86804625587818	-2.48857945719922	0.0143646348815959	0.127557278167974	-3.38763307565534
PPP1R15B	-0.238823100659419	7.64465569265966	-2.46600972864928	0.0152488104385582	0.131214686139204	-3.38842765971137
SEMA3C	-0.239141726954846	6.43274012805138	-2.45028785688579	0.0158931135204921	0.133772977928088	-3.38869578674942
CDC42	-0.158398733727805	7.0992938701604	-2.46033188821205	0.0154787553890954	0.132123220010738	-3.3887163684734
AP5M1	-0.179350604509519	5.72369720181778	-2.41348807926113	0.0174970237539766	0.140350058060744	-3.39174211962456
AKAP11	-0.225421845394547	6.56718585282215	-2.45135828140816	0.0158484879727743	0.13362498448032	-3.39295460751351
TUBB4B	0.243323067979386	8.24643229735987	2.4895110384219	0.0143291457987302	0.127553112661849	-3.39347366226442
TRMT11	-0.221854238637442	4.32671121632999	-2.34835715074799	0.0206911183570361	0.154066844929267	-3.39382696117812
HSPB11	-0.228392060353423	5.34708243828517	-2.39745450561371	0.0182397552507497	0.143472061207573	-3.39415303419804
FBXL18	0.183180127209901	5.91921859712183	2.41646150796229	0.0173622780781675	0.139866935419401	-3.39697769248135
RPL23	0.14300569278463	9.96958188068207	2.50084897324758	0.0139034644570884	0.126376768939249	-3.39714287840744
NGFRAP1	0.155742394661404	7.43606290451556	2.46829668862532	0.0151570565319292	0.130728524344313	-3.398357380008
KNTC1	-0.186494199410633	5.83695581025501	-2.44188379670161	0.0162473860109844	0.134611595538806	-3.39883609079668
TRNT1	-0.200109864319609	5.31185198278461	-2.41350877429734	0.017496082721572	0.140350058060744	-3.39899250804056
PSMA7	0.162926719117876	7.91798833751783	2.47503878514428	0.0148894228668834	0.129461247115878	-3.39924023242288
FIBP	0.141847725061879	6.33848197311764	2.44452356255332	0.0161353561681802	0.134231860510467	-3.40050038271439
FUBP3	-0.120522159494166	6.37988982981765	-2.44132008910505	0.0162713989916764	0.13461781116199	-3.40133092043448
PEX11G	0.246756431452335	3.60556476874171	2.30369666024276	0.0231693849333222	0.163185499136382	-3.40398894269766
BRD9	0.140809190153382	5.27511743449482	2.40524189471422	0.017875589444203	0.142058756794229	-3.40435817640367
ZNF703	0.528588689139822	3.2807919500723	2.27261959336521	0.0250446802169844	0.168490554721433	-3.40446459739308
PODXL2	0.171938177613542	7.17576540762143	2.46580333959387	0.015257115210379	0.131214686139204	-3.40460148426181
LSM10	0.175069166030504	5.24554804513725	2.40332611767729	0.0179645737858383	0.142351472278706	-3.40624534590583
SECISBP2L	-0.189927639317177	7.20089022988357	-2.45215550537852	0.0158153246767903	0.133567443952015	-3.40643158145945
RAD51AP1	-0.241376882509529	4.91183236243539	-2.39983861093134	0.0181275726397745	0.142964091785113	-3.40653072207215
MPZL2	-0.19884254985019	4.44447870999218	-2.37210609851234	0.0194711624626639	0.148793371775756	-3.40669053119629
C2orf49	-0.189937167821013	5.15009874360529	-2.36452943411061	0.0198532597883193	0.150357873992225	-3.4078222025375
KIAA0895L	0.248559283330998	4.71986189384304	2.39322215045756	0.0184404251770151	0.144671590625945	-3.40984958746321
TAF2	-0.190855542735394	5.73847948854114	-2.4025822741339	0.0179992298636132	0.142475717254621	-3.41189126624936
LYRM1	-0.167470733358943	5.63168704307587	-2.40089479127734	0.0180780708605161	0.142648613789548	-3.4134376215955
MALSU1	0.160691058444482	4.74882101382342	2.37584240195386	0.0192851472089494	0.147974333413175	-3.41455031320462
RAB35	0.137105952224761	6.21462467029593	2.43479391416387	0.0165517138695935	0.136065354816144	-3.4148851270419
MIF4GD	0.188188865902158	4.6722384321477	2.36355624936423	0.0199028162924601	0.150384501169791	-3.41616454797066
IMPDH2	0.119648140508472	8.68022170354649	2.4792864367618	0.0147229841137344	0.12890981309145	-3.41734047222714
COPE	0.188866578425111	6.68379010704129	2.43612330535772	0.0164942669710101	0.135771233324925	-3.41769679090559
NECAP1	-0.116130448435184	6.83509953655772	-2.44513072104042	0.0161096863721684	0.134231860510467	-3.41987371611796
SENP2	-0.151605069876781	6.14728676033422	-2.41408722804254	0.0174697978147568	0.140350058060744	-3.41994779005235
FAM160B1	-0.200644631577603	6.70071217430145	-2.42036351613176	0.0171868526719429	0.138821566091453	-3.42036476135456
MBLAC2	-0.2146665246274	5.23031318856897	-2.40539443237063	0.0178685212075236	0.142058756794229	-3.42089511542584
MZT2B	0.214662686298184	5.24289252607747	2.39204403069269	0.0184966312247053	0.144734452563927	-3.42216870441719
RAB21	-0.161233156807827	6.29170836753091	-2.41003218716553	0.0176548005653457	0.140882164318581	-3.42311196207027
ARL1	-0.160844717162425	7.42960471211939	-2.45091238343246	0.0158670636754842	0.133703607267716	-3.42422406771876
SPIRE2	0.23485168828012	4.12765330455855	2.33147078668516	0.0215991860718252	0.157571016261266	-3.42435316871957
BMPR2	-0.182365857764734	7.37558287146071	-2.45148761083235	0.0158431038563077	0.13362498448032	-3.42591746284565
BUD31	-0.19539726376702	5.63535292514611	-2.38754427853991	0.0187127082874428	0.145364732356048	-3.42844647895922
TNFAIP8	-0.236441741957137	3.98803681115717	-2.32518172416115	0.0219462678039171	0.15881694329813	-3.42873786987694
DDX60	-0.368604851100545	2.8806679740201	-2.24433551958308	0.0268659481203302	0.174401247837237	-3.43171850573895
STON1	-0.41917432379534	0.961583156192047	-2.2590850778472	0.0259022155367529	0.171645043468615	-3.4324693125202
CENPQ	-0.241776990073717	4.03354006104652	-2.33043459881659	0.0216560358366164	0.157813835523447	-3.43334414717789
RAB6A	-0.140219742753956	7.74360921588542	-2.44965047390379	0.0159197389388609	0.133832077347784	-3.43369192063735
PDLIM7	0.209504339594379	4.51141264903444	2.33761497281566	0.0212647881538715	0.156441483754787	-3.43386927369148
ATP6V0E1	0.134687317365201	7.13858829106048	2.43986962438532	0.016333331741215	0.134964301077643	-3.43390046418652
MFSD1	-0.177592286118069	6.65973693592385	-2.42717214427253	0.0168845250772337	0.137317568563142	-3.43701160912528
GLTSCR2	0.168942177861064	6.72482313522694	2.43131848427327	0.0167027400813763	0.136819734432131	-3.43780224419981
TBKBP1	0.169775208994236	4.46448026918707	2.34063207709758	0.0211022621931899	0.155959212079132	-3.43850653266551
NEK4	-0.14924721429097	6.09593113879812	-2.40996397573054	0.0176579274045484	0.140882164318581	-3.44039280430894
ALDH1L2	0.775087872330635	0.172587967497807	2.47504411716189	0.0148892128891335	0.129461247115878	-3.44077587427829
ZDBF2	-0.279197465224752	4.22875975787935	-2.27725060737916	0.024757040025637	0.16768664370701	-3.44146245737222
PTK6	0.237424232057966	3.39469737448599	2.28905158510675	0.0240371411379028	0.165009213998393	-3.44249776339343
SAR1B	-0.136565069589601	7.27273363184077	-2.43963152361832	0.0163435183435958	0.134964301077643	-3.4436592526929
UBLCP1	-0.181955234103315	5.58506162962909	-2.38473252898315	0.0188488618654024	0.146195511245291	-3.44517210356662
RBBP6	-0.185911588323544	7.06998001257771	-2.43398852433682	0.0165866037415516	0.136201241686274	-3.44555590711175
CD46	-0.166715072328903	7.39445513997275	-2.44577022527387	0.0160826884100731	0.134090865722187	-3.44691548752171
TRAF4	0.20680055552264	7.20656488232944	2.44787239212529	0.0159942251519286	0.133948290508288	-3.44692305951915
AK3	-0.219065811279178	6.69404427828824	-2.42610317239065	0.0169316758316423	0.137432768520692	-3.4479001263745
FBXL15	0.23723612643374	4.6778967930822	2.36222772260737	0.0199706442859608	0.150617375488693	-3.44794371167551
MSL1	-0.12472049235757	6.87527378094317	-2.43012733549867	0.016754783538409	0.136882388255032	-3.44933405178371
BLOC1S6	-0.211129367297229	7.60826887020495	-2.44717042920037	0.0160237167521948	0.134018034029267	-3.44977160487223
IPO13	0.136862717698016	6.34810742171271	2.42273960300557	0.0170808031936367	0.138118115646553	-3.44986888207582
ZNF675	-0.341618933807106	4.57226734850833	-2.30667725241303	0.0229961944209374	0.162828390865529	-3.45263457552224
TKT	0.146423371996129	9.30936259671186	2.46749749260898	0.0151890644609293	0.130854269618654	-3.45279713886024
SART1	0.173237211928668	6.10785096357563	2.41013707110897	0.0176499936038903	0.140882164318581	-3.45285599929801
BLOC1S2	-0.221807426148113	5.30173365031544	-2.3513173019775	0.0205354597588884	0.153642483178609	-3.45328447462875
PEBP1	0.144584071150613	8.86775387443132	2.46432198268879	0.0153168412854748	0.131340653353643	-3.45333823026563
MRPS11	0.13133040532472	5.76926157151898	2.40224637342321	0.018014899114357	0.142524618072279	-3.45642398287854
ABCA2	0.222234150104517	7.64623095091621	2.44930530475434	0.0159341742946742	0.133832077347784	-3.4570502794926
GALK1	0.23008060505488	3.37799376236896	2.29114004060754	0.0239116734148084	0.164554394132339	-3.45752141533484
SCARF2	0.315028932215921	2.51540845107509	2.25129931565874	0.0264070907136179	0.172930167534098	-3.45766852190563
FAM35A	-0.202000960676931	5.22964970674332	-2.37216084746459	0.0194684253016354	0.148793371775756	-3.45953620742863
HS6ST1	0.161077733608137	5.38664004375433	2.38928293642039	0.0186289542968528	0.144895395686419	-3.461209179463
TOR4A	0.383345246852447	1.52751698619363	2.21995312885809	0.0285280050530014	0.179612798270805	-3.46370970580847
COA4	0.178819840380525	6.32210964232566	2.42762475962676	0.016864596130103	0.137317568563142	-3.46444479303966
IRX2	0.28632170201891	2.59768363214996	2.22307159773009	0.0283105395626369	0.178693174473542	-3.46577047863184
TRAM1L1	-0.21826150433087	4.19485276927081	-2.30388226574261	0.0231585666893369	0.163185499136382	-3.46612351361184
FAM58A	0.210457308002628	4.13674030022373	2.30662187479607	0.022999401773161	0.162828390865529	-3.46658927273219
DBF4	-0.249092928461789	4.99956844580166	-2.35919315885583	0.0201263420147843	0.151563265643932	-3.46793078696405
ATG12	-0.186127382904181	5.73081771166137	-2.36823544754279	0.0196655408682265	0.149772990256804	-3.47017483569278
DIMT1	-0.156371754183341	5.37420925724983	-2.387936127955	0.0186938031580932	0.14529303738195	-3.47134395302912
ALDOA	0.167334853581353	9.9819755290364	2.46795157041369	0.01517087117562	0.130772561178594	-3.47150398832303
CACTIN	0.18066286109351	4.6113923010376	2.33915619811628	0.0211816275135846	0.156145040449754	-3.47195112321517
CENPE	-0.301140324514527	6.52451895264708	-2.41197239943107	0.0175660662903258	0.140705783637819	-3.47226147653497
SBK1	0.169561417719804	4.43208684301642	2.33222281291906	0.0215580091866947	0.157571016261266	-3.47321792969305
DNM2	0.135510426805855	7.36188986782552	2.43334109385684	0.0166146982083361	0.136256858709107	-3.47409847402855
ARF6	-0.138401539018799	7.35692697397771	-2.43378711857342	0.0165953389658288	0.136201241686274	-3.47445789435944
CCDC101	0.255454370256422	3.75424072922072	2.28604725063319	0.0242186471934972	0.165906572197789	-3.47515649556022
GFOD1	0.277370429605303	2.31926716542142	2.21758112084819	0.0286943918887093	0.179981198245973	-3.47550700580355
SNX4	-0.170212919427883	6.17948042830708	-2.39886610625564	0.0181732590508884	0.143132053897751	-3.47645870910651
VEZT	-0.148313311263129	7.17287005409124	-2.41681466206205	0.017346335796825	0.139813514935655	-3.47654795311534
SNX6	-0.186937975061917	6.43117405188081	-2.40368244216132	0.017947993439646	0.142295179244839	-3.47674309913959
IRAK4	-0.143264064863608	5.12780227156007	-2.33922208159055	0.0211780790184408	0.156145040449754	-3.4772190157731
BCL10	-0.358613696833326	5.13025532561045	-2.29013218646166	0.0239721499782301	0.164819507359479	-3.47722257810875
FKBP3	-0.192432094267436	6.89909030598906	-2.42016962312274	0.0171955322942263	0.138821566091453	-3.47790723903594
LYSMD3	-0.315477885614774	6.08409110060831	-2.35669094316071	0.0202555330023327	0.15215461909106	-3.47846253917885
ECE2	0.208658896901976	3.78343544897779	2.31407935519007	0.0225710102602095	0.161287093520399	-3.47884896102346
PXN	-0.135647035504624	6.89257494811034	-2.41556933024862	0.0174026113156455	0.140116681777873	-3.47956292889899
RNF123	0.158424376075821	6.17155447511572	2.39633748693966	0.0182925276001784	0.143736574800774	-3.47957456088687
EEF1B2	0.15153089873689	8.54040982849019	2.44651629478959	0.0160512425558494	0.134018034029267	-3.48162890529253
CNNM2	0.208513389558757	5.18195043420307	2.31311664332761	0.0226259145601619	0.161287093520399	-3.48307249230887
CHFR	0.157902033700389	5.14034848585133	2.34058550009064	0.0211047628492805	0.155959212079132	-3.48311053381188
SNORA33	-0.249115828598592	1.984442051456	-2.25935588422475	0.025884808184077	0.171645043468615	-3.48360468682774
POLR2J	0.173464108809602	4.79476687942344	2.33498302125086	0.0214074684723231	0.15703690599922	-3.48426923169525
DCUN1D4	-0.17092136644577	6.17517180593071	-2.39013723623777	0.018587923264078	0.144769842185371	-3.48553147052732
SLC35E3	-0.191104254254424	4.12056022718566	-2.29217252979626	0.0238498577979298	0.164554394132339	-3.48561030455534
PLEKHA1	-0.163419214051931	5.5144966868625	-2.35746189709729	0.0202156501779203	0.152007112204132	-3.4862833150217
TSNAXIP1	0.316082972269881	1.865145062252	2.20649287193771	0.0294834755706036	0.181891482813551	-3.4866157677319
CLOCK	-0.157009583187795	6.25070281700722	-2.39097925317524	0.0185475606471143	0.144769842185371	-3.48732807685663
ERH	0.137086098688142	7.26344053100527	2.42875376931371	0.0168149763182495	0.137224828475454	-3.48846621483054
SLC41A3	0.153701256881919	5.48319687925903	2.3637104209921	0.0198949582739365	0.150384501169791	-3.48879467911924
IMPAD1	-0.175591961716519	7.7581597755762	-2.42817115478412	0.0168405658914769	0.137317568563142	-3.48899471738065
ZNF599	0.19549775580407	3.35737092666461	2.24369325774246	0.0269086174894483	0.174464507867684	-3.49003776776969
SKAP2	-0.194902342516122	6.20661148246008	-2.3891989567113	0.0186329920798133	0.144895395686419	-3.49357942401544
TYSND1	0.179897698206639	5.9997961368111	2.40177747778647	0.0180367926337795	0.142547620099386	-3.49439251256456
RABEPK	0.150477500152104	5.29658126790713	2.37153475734351	0.0194997468790955	0.14893601176831	-3.49448623657966
RPRD2	-0.140151757233974	6.90727414454136	-2.40977563966974	0.0176665633598753	0.140882164318581	-3.49470072270329
MDK	0.267664062108243	2.84401551781417	2.23137794803681	0.0277383510043527	0.177166771025674	-3.49554661525691
PHTF2	-0.218480192577604	5.8526719312535	-2.37437072765537	0.0193582270384516	0.14831954192894	-3.49568578333294
LINC01351	-0.433218730008891	0.848108546542161	-2.20412198424481	0.0296546326622282	0.182198839630122	-3.49596597830723
ACBD3	-0.1426781552123	6.80367495722888	-2.39640625112915	0.0182892749988394	0.143736574800774	-3.49629617671893
NHLRC3	-0.230981503419272	4.14343392602306	-2.27418849139742	0.0249469063385584	0.168058656608252	-3.497074318372
PRRT3-AS1	0.355831672286388	1.42962104813128	2.20122411514423	0.0298650093409003	0.182766271556617	-3.49974430037344
MIR1244-3	-0.70106306095287	0.188224204854895	-2.36965014637663	0.0195942983986787	0.149430159855033	-3.50282344711543
SPINK1	2.3316233377921	-2.78045071959518	3.72575334081554	0.000312699107532953	0.0259190442124132	-3.50297648963893
MPG	0.201766164929636	5.41867614462411	2.35618125731274	0.0202819381697884	0.152276791778771	-3.50423204701099
TAOK1	-0.188781461728909	7.43579869896689	-2.41479328622095	0.0174377621518485	0.140174216526851	-3.50605587138641
TMEM237	-0.173703863683412	4.96141690357688	-2.33929534442823	0.0211741336861703	0.156145040449754	-3.50634974648782
DDX6	-0.146359971548993	8.59466101651481	-2.43050450751003	0.0167382886099899	0.136882388255032	-3.50666257582157
TYMP	0.277134430777874	3.23860319452326	2.24448569612016	0.0268559795269607	0.174401247837237	-3.50672068479595
PPP1R35	0.226563673603831	4.13456916213581	2.3003606142561	0.0233645906126948	0.16361785047045	-3.50779112306206
APOLD1	-0.397237416977603	2.58021282051529	-2.19423767357992	0.0303775613624446	0.184371279255203	-3.50798230971233
ZNF561	-0.112464349380179	6.28413288257596	-2.39105574172632	0.0185438979758055	0.144769842185371	-3.50836782118249
RCN3	0.214091521852832	2.72196576804919	2.23717205169118	0.0273452313574338	0.176003426516599	-3.50890023142781
RB1CC1	-0.246430562778594	7.64330347785742	-2.3926626053713	0.0184671011739029	0.14468210338552	-3.5102643884765
CCDC39	-0.46787219022729	1.59347855621658	-2.21321823637221	0.0290026443376702	0.180791036418629	-3.51092400981302
C17orf59	0.259653072528036	3.87356360534743	2.26400082132576	0.0255878258461528	0.170843393910996	-3.51341629953031
ZNF74	0.178735765583064	4.40371711313433	2.31328478044971	0.0226163170784825	0.161287093520399	-3.5141726027644
ARRDC1	0.180179565023113	6.30813855977089	2.39125475073511	0.0185343713921198	0.144769842185371	-3.51435104314474
B3GAT1	0.765561454625253	-0.829686285723517	2.44154808010794	0.0162616831584573	0.134611595538806	-3.51567824549505
ADSL	0.157771196511151	6.20194562058413	2.39783674669737	0.0182217277454818	0.143405379363813	-3.5157491376347
PAOX	0.249058472857248	2.70767716497588	2.21130239523783	0.0291389156876469	0.180804684740626	-3.51622291167152
PPP2R2A	-0.125141868939961	8.00347219030047	-2.41862964286237	0.0172646080990838	0.1392295140794	-3.51709907951912
FTSJ3	0.150773454362709	6.50448485905469	2.40647272737949	0.017818626325839	0.141868766123435	-3.51723474474476
CDRT1	1.58181914115603	-1.70250336307527	3.13754059379154	0.00220042474597901	0.0538847232661079	-3.51780859042638
DLST	0.108473766843812	7.31776166413581	2.41230626176841	0.017550837366866	0.140705783637819	-3.51805530100942
AAMDC	0.275002442320425	2.9820802268039	2.20558274966173	0.0295490761752126	0.181905902096071	-3.51827496956469
PSMB10	0.175594574008418	4.58546564040109	2.32602303053661	0.0218995543614004	0.158555307758336	-3.51845318177404
MIR4523	1.16060757492291	-0.563660641269569	2.59322108266166	0.0108361381456391	0.111445673839558	-3.51849116264386
TP53I11	0.207851510308704	5.65013200473774	2.36294020736408	0.019934242946561	0.150418387982694	-3.52077348727034
PEX16	0.188973453899136	4.77114346687544	2.31586517142774	0.0224694744587766	0.160897295409151	-3.52089925224769
DNTTIP2	-0.184424816249179	7.04045481961954	-2.3987766679241	0.0181774658219906	0.143132053897751	-3.52093461172208
RASA3	0.162769751138769	4.32238520076609	2.29999103426396	0.0233863050691943	0.16361785047045	-3.52125914763784
PCBD1	0.107567556861826	7.03800929304933	2.40276053603502	0.0179909191382727	0.142475717254621	-3.52127719405501
PSEN2	0.166544812417499	4.89027563093795	2.33655602026259	0.0213220935743913	0.156563597610298	-3.52386136746004
BCKDHB	-0.214593123199578	5.55976896027162	-2.35842123222923	0.0201661190873861	0.15178668883017	-3.52510503769897
MAGOH	0.167144761514013	4.95712547589237	2.33137474032615	0.0216044500469699	0.157571016261266	-3.52583339603878
HPCAL1	0.190009719045144	4.90103695044466	2.33134278701709	0.0216062015504759	0.157571016261266	-3.52589791973476
MED22	0.13851225846286	5.87136749866217	2.37406920060905	0.0193732304035522	0.14831954192894	-3.52711773288102
[truncated: 13,017 more rows]
