# Supplementary material for: The transcriptomic response of cells to a drug combination is more than the sum of the responses to the monotherapies
Source: eLife. 2020 Sep 18;9:e52707. doi: 10.7554/eLife.52707 (PMC7546737; doi:10.7554/eLife.52707)
Supplement: Source data 6. [file elife-52707-data6.zip › LNCaP/DE_limma_M_3.csv]

	logFC	AveExpr	t	P.Value	adj.P.Val	B
INSIG1	3.71639751500947	8.28307822877681	34.6090009761823	5.53880228704879e-60	8.31706551423246e-56	125.66952472655
HMGCS1	2.57332192364332	8.01092711096575	30.014318249437	5.70317368011383e-54	4.28194279902946e-50	112.256226051422
LDLR	2.74466732326838	7.22029136273969	28.5519789476453	6.67433946418787e-52	3.34072937980817e-48	107.494086164854
LPIN1	2.38929736235657	7.60495056874482	27.7569931982566	9.62464473803041e-51	3.61309163465662e-47	104.896052888714
MSMO1	2.82419051525064	7.26151821259622	25.7297230499682	1.13793999097691e-47	3.41746138090186e-44	97.972680256941
HMGCR	1.8293176499987	7.97229175175392	23.1114572179479	1.96683921053052e-43	4.92234293088772e-40	88.4156207012444
KLHL24	2.68246846333186	6.30857047814562	21.0335248309413	7.80990752762882e-40	1.67533673478392e-36	80.0782868725743
ACSS2	1.29524236294844	6.47807275042287	20.6326194256034	4.09692859653985e-39	7.6899349757053e-36	78.5266226932497
MVD	1.96240385750896	5.57847895563357	20.3168365949092	1.53249080156794e-38	2.55687576403824e-35	77.1557724605298
FDFT1	1.44684702842404	8.5063379988421	19.5132727449185	4.64877660937331e-37	6.98060295663495e-34	73.8919563219094
DDIT4	1.6528144649361	9.29730938279806	18.8369245508496	8.74410258697495e-36	1.19364949496378e-32	70.9808792469175
SQLE	1.36250642818611	6.29734460039231	18.3131161637497	8.8278345065783e-35	1.10465635792316e-31	68.6645643584448
HSD17B7	1.5264693300217	5.18377826626915	17.8792500907812	6.15169994989823e-34	7.10568664982091e-31	66.6258580127522
TSC22D3	1.67919493885827	5.95208719107084	17.3380227306783	7.16660465547921e-33	7.68669539333399e-30	64.2848159897061
URB2	-1.47407115562171	4.39372538016746	-17.1765681156693	1.50152843093193e-32	1.50313006125826e-29	63.4085016297876
IDI1	1.70853311579309	7.09237671856238	16.5643575393295	2.55593788934986e-31	2.25764490273397e-28	60.7678063959415
LOC100129518	2.34783744397644	1.68172951936942	17.0402251726526	2.81131486647018e-32	2.63841900218226e-29	60.5548939877546
C10orf2	-1.60986730165429	4.00193512402822	-16.5128241999173	3.25167741217774e-31	2.71262155673672e-28	60.3613583044755
PPRC1	-1.46906740795352	5.8784223670482	-16.2557528912283	1.08602995797605e-30	8.15391292448416e-28	59.3221823900105
MVK	1.48430129229203	5.11680087212898	16.2576861315247	1.07619214393045e-30	8.15391292448416e-28	59.314174941312
ALAS1	-1.1912062979422	6.66842958025798	-16.2116542300496	1.33673252657702e-30	9.33639408299176e-28	59.1178375839079
DHCR7	1.1583664023631	7.38840942661552	16.2067670482601	1.36787872819538e-30	9.33639408299176e-28	59.1014648491388
MTHFR	1.21980969663812	6.49343003929766	15.6854937172259	1.62315384929252e-29	1.05970774786854e-26	56.6481002814268
STARD4	1.87028491653353	3.86377559983023	15.3085093282566	9.91511223380502e-29	6.20355522095067e-26	54.6838327582364
PTRH2	-1.01728296529217	5.28316913467432	-15.1975165429282	1.69477771661659e-28	1.0105073623776e-25	54.3097143132117
POLR1B	-0.978132501607262	5.7553208188769	-15.1909252360418	1.74967976970017e-28	1.0105073623776e-25	54.290302755368
ISG20L2	-0.792048196162477	6.1583559455083	-15.1072254471916	2.62406847824853e-28	1.45937082479185e-25	53.8881242569936
PDCD11	-0.881073945815228	6.80893562706951	-14.948577016743	5.67013223036955e-28	3.04081091325818e-25	53.1166485029093
FNIP1	1.59801569644157	6.6316041327566	14.8353735944644	9.84338048642963e-28	5.09683453049059e-25	52.5768781399749
SH2D4A	-1.15809399760746	4.69665597530123	-14.7251089396047	1.68693876858495e-27	8.44369084969056e-25	52.0294372537535
RRS1	-1.20019300462834	5.1510255808117	-14.6742236996856	2.16407029042378e-27	1.04824772519366e-24	51.7961638482808
MEX3C	0.987658086801672	5.86485686164792	14.6014596366313	3.09156180081652e-27	1.45071537503315e-24	51.4436207491708
CREBRF	2.93257096162659	5.16459805187924	14.5821820148482	3.39830165429584e-27	1.54633023154262e-24	51.2760083779464
SLC25A36	1.14546471342015	7.31551444347359	14.5349985287429	4.28445741677967e-27	1.8922180167754e-24	51.105034786521
SURF6	-0.960448551375288	6.16989605893251	-14.5207201822072	4.59590085039346e-27	1.97177277627166e-24	51.0470226009683
GATA2	-1.14751791088082	7.71878000725564	-14.4793593688816	5.63255279577121e-27	2.34940035503613e-24	50.8290330307199
GEMIN4	-1.20622382006915	5.73292332919182	-14.460388968469	6.18370300229927e-27	2.50958065628448e-24	50.7538362541383
MEX3B	1.49997152282837	3.76666421890878	14.4522026367441	6.43798291066915e-27	2.54401977333179e-24	50.5986844663799
ARID5A	-1.42824373656282	3.6027402663243	-14.0120423124781	5.68217642298502e-26	2.18778361968059e-23	48.410202652985
ZNF239	-1.23817587997573	4.42787472504802	-13.8754224001426	1.1218420144171e-25	4.21139492212179e-23	47.8641475575317
HBP1	1.69813312932382	6.30158655066712	13.8294121633088	1.41128575911112e-25	5.16874803873478e-23	47.6554787620847
C16orf91	-1.02990360472346	4.56388818163644	-13.7112894290829	2.54668513278414e-25	9.10500570330633e-23	47.0627889440501
ZFYVE1	1.32126919548901	4.88464466396943	13.6327537789285	3.77370997169604e-25	1.31781462639506e-22	46.6625787349415
MMACHC	-0.929316640882333	4.35207373465454	-13.6089438521752	4.25209446986177e-25	1.45112387635101e-22	46.5588809628007
ABTB2	1.47280580620208	4.50032242998702	13.5749031534694	5.04374852797267e-25	1.68304284213417e-22	46.3940979381228
CYP51A1	0.932047597149981	7.6484790128871	13.4466875769096	9.60508497784314e-25	3.0687224686658e-22	45.7159058370596
EFNA4	1.08966825772973	4.3029992761157	13.4324595932907	1.03178385826762e-24	3.22776383661387e-22	45.6725785462768
NATD1	1.76878382198269	4.32972210869249	13.4545787524709	9.23130533995222e-25	3.01341915184179e-22	45.6296809747132
CCNG2	1.64902044044265	6.68139629486431	13.4060203452178	1.17863822216798e-24	3.61192480491314e-22	45.5190484085684
NOP16	-1.08636557009534	5.05378879721578	-13.2657395255906	2.39062025763129e-24	7.17951075771829e-22	44.8564959644104
MKRN1	0.566402276612147	7.01404923103086	13.2202489172319	3.00805534896679e-24	8.85665865099712e-22	44.5989807384162
KIAA1217	1.01234110508345	6.90122203455318	13.1818024073949	3.65324099059602e-24	1.05494359066904e-21	44.4042953663199
UTP3	-0.886044767034986	6.14985675680641	-13.1051387743461	5.38445481814724e-24	1.52552780281696e-21	44.04240651186
TMEM177	-0.986006781138758	3.95332618588013	-13.0547273561289	6.9510157673485e-24	1.93289727337973e-21	43.7851645168129
YPEL2	1.24632241522747	4.98712135609503	13.0354923412038	7.66289568087183e-24	2.05475074185663e-21	43.7088852786543
SCD	1.2194691597044	10.1474396371121	13.049467688379	7.13880652609246e-24	1.94902397810553e-21	43.6827196647774
NOP2	-1.12225519343096	5.99678011870492	-12.9876218184224	9.76879865590614e-24	2.57347860731731e-21	43.4394901894532
RB1CC1	1.2543633027812	7.64330347785742	12.9299739708815	1.30902390936856e-23	3.3890177625997e-21	43.1294664774766
PDP2	0.719252625942317	6.14779591460266	12.867872562515	1.79481452328998e-23	4.5679550646987e-21	42.8356731829747
MAP3K3	0.764151737688051	5.33690090707319	12.8444387407151	2.02200543964491e-23	5.060405613618e-21	42.7435998142509
KNOP1	-0.988791715334297	4.94562663440371	-12.7923782697354	2.63544386866408e-23	6.48751231669833e-21	42.4831764831633
HILPDA	-1.15899262356036	3.95236856073731	-12.7387084183662	3.46410086586728e-23	8.38982880675211e-21	42.1987524187076
MARS2	-1.31968045333694	5.0003707327623	-12.7339950039919	3.54832562296268e-23	8.45740596101708e-21	42.1943630985999
ABHD4	0.934658438524816	7.6287354629928	12.6255064470373	6.17144388853661e-23	1.4479750223479e-20	41.5916338004468
BHLHE40	2.00271572924434	5.12808083203357	12.5851607321823	7.58377813631013e-23	1.74496843959627e-20	41.4441055289089
ABCG1	1.23384341177404	3.18217062942403	12.5829563703308	7.66968014207204e-23	1.74496843959627e-20	41.3829535083036
BYSL	-0.970982363177968	4.80660292496552	-12.5668186551259	8.32900861326311e-23	1.86669243786207e-20	41.3451355323212
ZC3H6	1.78149781785151	4.65883622118192	12.5518820838451	8.98983866164183e-23	1.9563973528002e-20	41.2492639357307
KDM4A	0.587334663615435	6.83639524542281	12.542464720372	9.43326803887099e-23	2.02357075530981e-20	41.1751687141019
RPL36A	-1.68858976466207	1.87967025854112	-12.5530872881163	8.93462019970637e-23	1.9563973528002e-20	40.9496387925097
RNF103	1.07729906754329	6.8897702003151	12.4853565386787	1.26337571689124e-22	2.66188423935146e-20	40.9033115159097
CYB5D1	-0.611524345546098	6.24714006718262	-12.4833612046872	1.27634300235286e-22	2.66188423935146e-20	40.8828364348662
SLC38A2	0.995934279691912	9.39939619865966	12.4608454285922	1.43225773128716e-22	2.94613453328876e-20	40.7088819136385
PRKCH	1.29828958919279	4.78716031625338	12.4188582530883	1.77585742198713e-22	3.60355068223766e-20	40.603843721833
SC5D	1.03439749058237	7.23609097455152	12.3981114823793	1.97503627205678e-22	3.95428595482727e-20	40.4316406870801
LRFN1	-1.78006621890279	4.00751834734884	-12.3812496198463	2.15331711212047e-22	4.25450128363171e-20	40.3876541216713
NOL6	-0.751581884715706	6.90341654535945	-12.3672734682571	2.31326259676437e-22	4.51116248740439e-20	40.2699741828396
MAFG	1.3431698830353	6.53642251778699	12.3054877661194	3.17589125601203e-22	6.1139978333688e-20	40.0078148554755
NIP7	-0.863322037489718	5.35281356137817	-12.2988368241878	3.28616692949513e-22	6.24621298902517e-20	39.9767239320444
GRWD1	-0.921412063847892	5.00998995660815	-12.2837404296227	3.5509353918415e-22	6.6651057304865e-20	39.9078745812534
KBTBD6	-0.811424334421777	5.33623881694687	-12.2385976835742	4.47734515598168e-22	8.29939177019474e-20	39.6753274828498
COA7	-0.78614382440903	5.12802944156852	-12.2280375170655	4.72695620831146e-22	8.55180414747047e-20	39.6298356473565
TOR1AIP1	0.784306181063166	7.08520687550469	12.2362286501954	4.53216652341481e-22	8.29939177019474e-20	39.615251322913
TBC1D30	-0.811912754101668	5.76922291517128	-12.2099500839142	5.18734604697719e-22	9.2729986001678e-20	39.5186659490536
CLCN6	1.200124489324	4.74211055588089	12.1670805799843	6.46627499424244e-22	1.14232453310052e-19	39.3271899460223
SLC7A11	1.25213907835231	9.90229467857052	12.1127600120125	8.55090549470719e-22	1.49302787102934e-19	38.927218359977
SNORA33	-1.60292189271842	1.984442051456	-12.1090349855431	8.71640901475859e-22	1.50443215822546e-19	38.7845759856474
NOP56	-0.862514380215994	7.51123693536341	-12.0617140411096	1.1120851679785e-21	1.89762169117786e-19	38.6930673203533
HERPUD1	1.22573225408624	8.34033559735188	12.0504720018497	1.17837405622786e-21	1.98814211554129e-19	38.6441437667334
TRIB3	1.40180839881253	8.65755459136636	12.0431124079934	1.2239015798373e-21	2.04201179142631e-19	38.6043772073782
TP53INP2	0.954931940809866	6.74736439517426	11.9468426990139	2.0102509599587e-21	3.31713499063075e-19	38.1614776556884
BCL6	0.894685266032834	6.38712668969281	11.8660764738377	3.04970610763091e-21	4.97765075132453e-19	37.737251421076
PBXIP1	0.78185214098434	4.68365830372122	11.847878638275	3.35017389831805e-21	5.40927002764988e-19	37.705777177042
HECA	1.23185621503164	5.28163458303545	11.7397275350706	5.85853387876191e-21	9.26018365510409e-19	37.1510686196743
CTDSP2	0.668593429934361	7.25926113694523	11.7543440537047	5.43208827607627e-21	8.67747208016609e-19	37.1408172022028
ZFP28	0.892596065541084	4.82977630978917	11.7348800809701	6.00724581501549e-21	9.39633366232006e-19	37.1201062690732
ACAT2	0.767639425971496	5.76585974899156	11.711132722101	6.79229315196832e-21	1.05147498938099e-18	36.9509901457369
PLEKHM3	1.18417469478202	5.03191232666245	11.6706004892017	8.37709539192197e-21	1.27061075156667e-18	36.791279496137
UFSP1	-1.62233330339116	3.05812234584293	-11.6764015842688	8.12934648074351e-21	1.24561496688617e-18	36.6303725278982
NAT10	-0.594223565443302	6.53881867925356	-11.6022124016575	1.19359922245321e-20	1.79230859243574e-18	36.3607028250145
KDSR	0.746216935492078	5.77052817460411	11.5072916539342	1.95196049022613e-20	2.90204343774609e-18	35.9262574969397
TSEN2	-0.86670371241848	4.71260228242128	-11.454500377951	2.56664755995926e-20	3.77850781964199e-18	35.6821589525543
ACSL1	1.09261748281864	9.10340620786639	11.4394599267714	2.77492747912746e-20	4.04546708995902e-18	35.4770903687364
GDF15	1.62328050994693	10.0819525044933	11.4156632358282	3.13960334312066e-20	4.5331042115673e-18	35.3468198364861
PELI2	1.39781524419857	3.95447816161674	11.3915988987359	3.55724503392587e-20	5.08719918375531e-18	35.32972910873
WDR3	-0.767749450354506	6.51101782139512	-11.3204351099058	5.14735374935101e-20	7.29176074530705e-18	34.9084560742441
POU2F1	0.748262007832902	6.09602149081796	11.3021119443834	5.66133566449591e-20	7.94491741477295e-18	34.8361164298086
TBCEL	0.840961274744308	5.78667866871894	11.2655046464034	6.8473275501272e-20	9.5203213419176e-18	34.6741112000298
TUBA4A	-1.10719103972835	6.38724074674741	-11.2480139657281	7.49889458840262e-20	1.03305872605003e-17	34.5468470989258
C1orf109	-0.662351903881135	5.45960787639443	-11.2286669049359	8.29220831110217e-20	1.13196181817737e-17	34.4966543340285
FLCN	1.17667869305949	6.11538075334095	11.2265231704108	8.3851299105344e-20	1.13433433096022e-17	34.4683002305371
CBX2	-0.836575711799608	5.66398254910275	-11.1904905531163	1.01127310330465e-19	1.35582829635917e-17	34.2896379846306
ATG14	0.958245934120019	5.21238960203116	11.1740226358283	1.10169098539684e-19	1.43852102927991e-17	34.2421155214848
SREBF1	0.924019317181479	8.64623695826322	11.1883552999698	1.02256388945718e-19	1.35883357204327e-17	34.1766640639021
TANC1	0.799779496900527	7.79272606316016	11.1754934409927	1.09329637233125e-19	1.43852102927991e-17	34.1188388809388
GLUL	0.486705042045585	7.33226107970861	11.1640351250431	1.16042788323256e-19	1.50215388746725e-17	34.087265843078
UMPS	-0.619348841008044	5.90117854437778	-11.1342994881153	1.35453902883884e-19	1.72370830991898e-17	33.9751007106643
DDX56	-0.505152683595494	6.73504554142472	-11.1357771624176	1.34416645317909e-19	1.72370830991898e-17	33.9518343944032
DFFB	-0.935241938389451	3.93462687038759	-11.1070731821242	1.56066656867385e-19	1.96932514245433e-17	33.9209242758055
ZNF264	0.781230143109949	5.67744507633448	11.0979717848098	1.63635635828502e-19	2.04762725633399e-17	33.8139384641657
ZNF485	-1.3307274657297	3.25818907487483	-11.0653250008804	1.93939514029111e-19	2.38704569070584e-17	33.6759316923128
NPC1	0.882742837459005	6.96246427186954	11.0792454806817	1.80385220609251e-19	2.23856567989134e-17	33.6495469012482
SSH2	0.927503990571384	5.34003105211002	11.0465573431725	2.13842081672966e-19	2.60197580283665e-17	33.5691854861765
NEK8	0.95927110643739	3.84898954641985	11.0324616427373	2.30124182840716e-19	2.76443578362895e-17	33.53879880392
KDM3A	1.09116217356483	6.43346206584365	11.0456384183592	2.14867474395142e-19	2.60197580283665e-17	33.5349117181241
FBXL20	1.05419745592148	5.13367161923248	11.0147158879888	2.52399425289091e-19	2.98427540955983e-17	33.425776807493
RRAGC	0.986214304076759	5.93763732102689	11.0190908519728	2.46714895542297e-19	2.94021497735169e-17	33.4156834244003
NCOA7	0.934610974832527	6.51089075508523	10.9887554843372	2.88933677464166e-19	3.38955320375149e-17	33.2297904746574
DYRK1B	0.849147584952467	5.38676640617201	10.9807109088831	3.01295895607148e-19	3.50717764995111e-17	33.2197614116214
RICTOR	1.09338623776533	5.35481840433977	10.9617105896393	3.32637853143458e-19	3.84222307907859e-17	33.1206509206431
RCL1	-0.674042925421863	4.97995842586492	-10.9443509062826	3.64119369111709e-19	4.14213367165259e-17	33.0406529829921
BOD1L1	0.708755732985695	6.73126213942105	10.9464525981593	3.60154603430077e-19	4.12830650771453e-17	32.98491068971
HIAT1	0.655609109916686	6.83748878925135	10.9387244166791	3.74949968452515e-19	4.23326971900975e-17	32.9351113829443
RGMB	0.770567090613877	5.70094324342166	10.9218202942864	4.09468501624292e-19	4.58849180626147e-17	32.8811947626415
RSRP1	0.989717382757	4.79995763564547	10.8896194372074	4.84271924548552e-19	5.38653868075633e-17	32.8057714898842
CPEB2	1.29304307267891	4.50342084306404	10.8709222881785	5.33834387174362e-19	5.89415967486046e-17	32.7108022538438
FAM86C1	-0.806866267405094	3.70310443110197	-10.8530551443159	5.85935303024812e-19	6.37565544218882e-17	32.6199597278228
CHCHD4	-0.732618741627019	4.8400209994124	-10.8534805610787	5.84637495370808e-19	6.37565544218882e-17	32.5836659770505
VLDLR	1.11517696105911	4.04594054422135	10.8384164555878	6.32394627811701e-19	6.78288409372893e-17	32.5449550967851
IWS1	-0.68083737043292	6.19125211564005	-10.8420872446872	6.20409038624968e-19	6.7022029669011e-17	32.4691689762873
TANGO6	-0.750514185203908	4.6690666811956	-10.8200951991746	6.95772148198436e-19	7.35754547700544e-17	32.4381601611985
CYP1A1	2.66483245395638	2.38858808452203	10.8294759008346	6.62565515642768e-19	7.05608778928497e-17	32.3611653983667
CEBPA	-0.91826750341146	5.15328848711045	-10.7833803287449	8.42560797299062e-19	8.8474775749949e-17	32.2399635038491
NIFK	-0.795636416945718	5.58423484949427	-10.7518956094217	9.92900267008905e-19	1.0211911239319e-16	32.0131414827693
HSD17B7P2	1.94821009315166	2.9509171084644	10.7493469567397	1.00618569846942e-18	1.02781526858618e-16	31.9970774117824
PGAM5	-0.62353754867761	6.55674338340456	-10.7564347325657	9.69672386494069e-19	1.00417934866172e-16	31.99508264577
YTHDF2	-0.520939748832734	7.23579566216483	-10.7580577325171	9.61499748471609e-19	1.00263057104512e-16	31.9915100536728
CLK1	1.43378682824037	6.40821426877316	10.7232792190282	1.15272008812684e-18	1.16954357049409e-16	31.8800171554551
CDKN1B	1.04485408324139	7.08280204236793	10.716031198366	1.19713353990368e-18	1.2064535057177e-16	31.787341872046
MEX3A	-1.00801673674794	3.8251347083514	-10.6623257053174	1.58422673662245e-18	1.56504925507386e-16	31.6346784212075
MAT2A	-1.10681916575876	8.01234694795082	-10.6923107088398	1.35481464103371e-18	1.35625977665081e-16	31.6304086110681
GEMIN5	-0.761413144444985	5.01515533082604	-10.6623803803858	1.58377488663255e-18	1.56504925507386e-16	31.5804151772093
TAF8	0.677605969625197	4.62721500333933	10.6463510235608	1.72192820632331e-18	1.68996561739548e-16	31.5326307258677
POLR1C	-0.732607038146177	5.22077315111605	-10.6398333186487	1.78149448879249e-18	1.73707280803299e-16	31.4548108405316
FBXO32	2.06045538724805	3.18923955740851	10.6331493750472	1.84472250474637e-18	1.78711955685623e-16	31.4198624641781
FAM86EP	-0.839607803745141	3.3879077091822	-10.6153878932035	2.02386969225382e-18	1.94810431403099e-16	31.4013619799839
CCDC28A	0.991004793774503	4.17683328720963	10.5970038682871	2.22765453474118e-18	2.11711775276415e-16	31.3071827079131
C14orf1	0.57633749218547	6.35588496860664	10.6011341309166	2.18015220731258e-18	2.08516977993667e-16	31.2099427300812
C15orf39	-1.14238807773133	4.50736510439242	-10.5727995778789	2.5276010044032e-18	2.35741966969679e-16	31.1688062177008
MASTL	0.847699166949212	4.96240168522853	10.5808280660195	2.42387857521613e-18	2.28911702424185e-16	31.1680174611541
METTL13	-0.650832785194792	6.00917621517127	-10.575140667581	2.49690527381822e-18	2.3433455994784e-16	31.0861324274338
ELL3	-0.693501313652591	4.95195632439441	-10.5589290571945	2.71737247218306e-18	2.51876944705561e-16	31.0749445358163
ZKSCAN8	0.94933897637075	5.58811088161057	10.4975095826698	3.74444761880223e-18	3.44948622355425e-16	30.724347999158
FLAD1	-0.691001373122586	5.51377402794195	-10.4852436087259	3.99206889989768e-18	3.65517723175997e-16	30.6480828394845
TRIM65	-0.788276781138703	5.36813613538857	-10.4662707736795	4.40774505355351e-18	4.01131513479755e-16	30.5596557136826
QTRTD1	-0.66459944553274	5.32256810093986	-10.4442175899876	4.94563376530466e-18	4.47371304938643e-16	30.443662450679
PIM1	1.88642894078925	3.71123405408853	10.3425355866073	8.41042371839507e-18	7.56233069194134e-16	30.0022688161992
ANKRD12	1.03479391790372	6.40700647269071	10.3134857063933	9.78826009382473e-18	8.74884009338525e-16	29.7425551191502
UBALD2	1.16437407679541	4.9321007902623	10.2869951512421	1.12406295699768e-17	9.85067113894434e-16	29.6816390921104
KLHL28	1.19709551822529	5.91203735130239	10.2928522577337	1.09019840996518e-17	9.68663865327642e-16	29.6500468446349
ALDH1B1	-1.13634098680637	5.84157259434605	-10.2862679820079	1.12834006120034e-17	9.85067113894434e-16	29.5741236980102
ABCF2	-0.532064786289479	6.63673681109388	-10.2871798723852	1.12297903932353e-17	9.85067113894434e-16	29.5594682456866
FOXO3	0.912165142998332	7.57597301824149	10.2679393325386	1.24169129164153e-17	1.07775933151961e-15	29.4438517064096
FDPS	0.809324261942526	7.41229365755239	10.2335427513943	1.4860550858188e-17	1.28244845796868e-15	29.2683468520866
LBHD1	1.08942039916049	2.53678056117457	10.1837968286928	1.92697314962248e-17	1.64405845538245e-15	29.1686573867315
PIK3CA	0.947231328032662	4.5163393827473	10.1434093969728	2.37951806974221e-17	1.99613649917592e-15	28.9737363235623
HIST2H2BE	0.700707237116206	7.04293759046112	10.1714533399137	2.05529974320748e-17	1.74363734146913e-15	28.9732549019252
TFAP4	-0.767269568829914	4.15678082208915	-10.1473482630315	2.33106423136041e-17	1.96647530888247e-15	28.9731370292832
ARTN	1.36493330938942	2.55860319795389	10.130256063985	2.54873946917093e-17	2.12621510383726e-15	28.8052630568546
GRPEL1	-0.500118632932232	6.29867398208569	-10.1209867934655	2.67516992207404e-17	2.219356439219e-15	28.7167582639961
TMEM55B	0.857316139909048	5.63184721035169	10.1013977345552	2.96337002937507e-17	2.44494309676352e-15	28.6776219098169
CBLB	1.05489545246088	4.84199949541352	10.0791545188075	3.32843643379898e-17	2.6870861016089e-15	28.6429673455681
THAP11	-0.755918362446736	4.94086181403631	-10.0814985887352	3.28793514148615e-17	2.66873697754357e-15	28.6102430373098
NUPR1	0.68194310081389	8.08178778588057	10.082693885923	3.26747264286859e-17	2.66654180463667e-15	28.482262483862
SLC7A1	0.593554693697159	8.30280658252368	10.0867821885413	3.19844201146368e-17	2.62447023192014e-15	28.478845400632
ZNF692	-0.964120808613243	5.30919843627969	-10.0407934250368	4.0667982695437e-17	3.24824695826959e-15	28.3637731296666
ZNF544	-0.541328223251434	6.27538610819517	-10.0507846389798	3.86002784227564e-17	3.09958171548722e-15	28.3561031890967
SNX16	1.1963093421448	4.234676680245	10.0174266439204	4.59464927723674e-17	3.62743459922155e-15	28.3287622004469
CCDC137	-0.752413758711896	5.46631441991572	-10.0312130921784	4.27545763025842e-17	3.39683977650585e-15	28.3011355888926
HMOX1	3.13913998320901	8.09908799650029	10.0112494643147	4.74529214047442e-17	3.7112138948627e-15	28.2828701747034
ANAPC7	-0.488731161284239	6.33313145675813	-10.0166214285264	4.61401177711319e-17	3.62743459922155e-15	28.1716195187367
EPN3	-0.800788143780403	6.39890747431056	-10.006162913644	4.87303768693212e-17	3.79137481383278e-15	28.1299384538517
GPATCH4	-0.663715984974552	6.05077145111275	-9.99915985555288	5.05455903985532e-17	3.91233291456018e-15	28.0909485685937
ZDBF2	1.02234671475037	4.22875975787935	9.92765087195695	7.34277145084701e-17	5.54065608572456e-15	27.8666508112413
ESRP2	-0.924036734832865	6.76906829269414	-9.96157337005465	6.15076689790627e-17	4.73640593533131e-15	27.8665711739128
PNRC2	0.668654675850625	6.4887702690425	9.94898893518627	6.56854794820224e-17	5.03231204031658e-15	27.821858693607
EXOSC2	-0.611156992863126	5.72678188006167	-9.94002995087387	6.88314482255417e-17	5.24656358657225e-15	27.7937046187713
SQSTM1	0.969550449805423	10.0356146664611	9.93569217094958	7.04083476488317e-17	5.33965529441847e-15	27.6821141718166
DVL2	0.66544287629477	6.83635485481416	9.91450480925542	7.86450868329885e-17	5.87529663623958e-15	27.6480005250759
TNRC6B	0.594794765714768	6.79824673589656	9.91049800008748	8.03078002241131e-17	5.9698115255707e-15	27.6096897454043
CD3EAP	-1.55529797807989	1.63545925470071	-9.91762049592251	7.73759824144824e-17	5.80938875967934e-15	27.5630901995399
PRPF4	-0.538184425455963	5.74728804075759	-9.88966319546216	8.95370494342125e-17	6.59062908972615e-15	27.5474739717254
BAZ1A	-0.525152503311745	6.80360658711051	-9.89665893662025	8.63255797900602e-17	6.38554140949529e-15	27.5412304513957
GID4	0.713435972086856	4.83802401571677	9.83434837664634	1.19514736795403e-16	8.75430872058423e-15	27.3459039257614
TESK2	0.633323797509789	4.4831297181561	9.8213491988794	1.27906371578003e-16	9.27846413340725e-15	27.3022613982443
E2F5	-1.06962334265555	2.59879438275862	-9.81475690622709	1.3238452441021e-16	9.55714431992166e-15	27.2703866113153
RBM12	-0.773177662864877	6.55458424952433	-9.82590392778596	1.24901081271079e-16	9.10443998236173e-15	27.1733834870723
MRPS17	-0.664256114040291	4.837269271106	-9.76975957755152	1.67432169710676e-16	1.20294806716532e-14	26.9938115848181
PARP9	-0.63010705115583	5.48652648593436	-9.7671484425363	1.69729525683103e-16	1.21364693221785e-14	26.9652552331336
CNNM2	0.814138241189926	5.18195043420307	9.74367212491727	1.91852243434357e-16	1.36533331156887e-14	26.8826922205206
CNEP1R1	0.865398141588066	3.7402368406699	9.72996129814572	2.06082121188957e-16	1.45968355272329e-14	26.8653028852338
FAM117B	0.766723173520633	5.31779095330543	9.72736524181678	2.08892892711492e-16	1.47264585772571e-14	26.7150234308477
FOXN4	1.67400927515466	1.37179081731461	9.72295330662234	2.13757873158307e-16	1.49990103894632e-14	26.6034941381684
TMEM170A	0.861405805005798	4.67986760113967	9.68789514430531	2.5666395414495e-16	1.78428978492619e-14	26.5926540025785
FAM98A	-0.467746758085787	6.31987432650746	-9.68875518867678	2.55514853339572e-16	1.78428978492619e-14	26.4844252871394
DDIT3	2.1190433844837	6.62520834165039	9.66401582242782	2.90715734382313e-16	1.99332761072366e-14	26.4778562647165
FASTKD2	-0.509328210721107	5.89709613669709	-9.67765777001144	2.70745092035022e-16	1.86491206513665e-14	26.4390361578271
LYAR	-0.808892953661985	4.44191527752487	-9.65772690611659	3.00411353172711e-16	2.04116600870653e-14	26.4310705395841
GSK3B	0.589047050869176	7.49978925990682	9.68340521654095	2.6274728838238e-16	1.81816280292619e-14	26.4083802235899
TSC1	0.839115836773574	6.80269904175019	9.66281788379824	2.92538178454996e-16	1.99670603985464e-14	26.3500449293498
ID1	-1.46664283022181	5.86158339442705	-9.63193215629768	3.43677094365353e-16	2.32461948152709e-14	26.3140481907475
TIMM8A	-0.876844269736595	4.11515106703005	-9.62522822994266	3.55906604274965e-16	2.39654420170084e-14	26.2801361301734
TMEM57	0.586512337661021	5.19754152573052	9.60017692363201	4.05579757196286e-16	2.70674917069308e-14	26.1073410769087
KLHL18	-0.47027296331982	5.73611435127397	-9.59886190071365	4.08370653300564e-16	2.71331580971737e-14	26.062434481881
DCP1A	0.538958633014861	6.52919224377535	9.60614141678138	3.93158483605802e-16	2.63556597760032e-14	26.0489053497143
BMPR1B	0.680669017046692	5.39350605275189	9.58459154094509	4.39918749028567e-16	2.91005283498368e-14	25.9772674917755
KAT6B	0.763476157562374	5.94713286133803	9.58119866588214	4.47770920820457e-16	2.94900357326315e-14	25.9583350514223
DPH2	-0.813668546659637	4.97547705720968	-9.55419419274312	5.15470605513448e-16	3.35078208328568e-14	25.8424567964111
PANK3	0.812405272175938	6.29818185899608	9.55590349006077	5.10897443298072e-16	3.33549391676689e-14	25.7883320454664
FGD4	0.96159033417935	4.628024131209	9.52359143698582	6.04626664415594e-16	3.91339396244162e-14	25.7609201595383
MTHFD2	0.615709995296326	7.82208397240244	9.55646163967825	5.09412928840027e-16	3.33549391676689e-14	25.7430769917101
TGIF2	-1.11541604876011	3.69020566289974	-9.50556433906963	6.64191690144523e-16	4.28047314129191e-14	25.710714034259
GEMIN6	-0.898100860094184	3.03672096777911	-9.47647413469705	7.72914508010137e-16	4.91783231028823e-14	25.5711744198265
MAST3	-0.863313798547243	4.81936331986597	-9.47730686237832	7.69567973012961e-16	4.91737560968622e-14	25.5026443711626
SLC25A19	-0.971685944504714	3.02923851698275	-9.45866792995448	8.4805583695101e-16	5.32820353458426e-14	25.4804152517137
TRIM47	-1.24592162030772	3.52146091650742	-9.45674342265605	8.56601895990559e-16	5.3594725292476e-14	25.4700474130362
RTKN	-0.619738474755689	4.78193249788837	-9.47206455187664	7.908793169606e-16	5.01090456686936e-14	25.4665629835343
TMEM39A	0.755105537664952	5.66317755189757	9.46830296768958	8.06533342269017e-16	5.08861540651746e-14	25.4283129392488
UBL4A	-0.802567208975969	5.83348126091566	-9.47735497416161	7.69375065933653e-16	4.91737560968622e-14	25.4113759635619
REXO4	-0.62151456928244	5.76653918313747	-9.44977678169852	8.88263749693562e-16	5.53450973667989e-14	25.2840913565751
SEC24B	0.533644516924131	6.39950864604406	9.44422520647991	9.14329009190192e-16	5.67337371983468e-14	25.2124984064855
RANBP9	0.638511701805628	6.90748410293362	9.44230412725958	9.23525436416715e-16	5.7068551247874e-14	25.1969538375702
TRPM2	-0.675138630155203	6.3675987878093	-9.436277130896	9.52981096243177e-16	5.86473940212604e-14	25.1847435737697
CNOT8	0.428698528167569	6.39173278940774	9.41975103132973	1.03865086138731e-15	6.36586993248647e-14	25.0916913796338
C11orf24	-0.660586740211767	5.24070674809218	-9.38286369191913	1.25863145968377e-15	7.65166396704922e-14	24.9906579717205
COBLL1	0.642581649240834	7.29319350002443	9.40095001628201	1.14550071366029e-15	6.99221086029385e-14	24.9626647402362
LIN52	0.855569458120193	4.11226230795595	9.34655797777576	1.5205038877856e-15	9.16943228071831e-14	24.8865751968534
ADM2	0.686625445295728	7.13857717165746	9.37462367919393	1.31380777786642e-15	7.95489419050086e-14	24.8458438602993
FAM131A	-0.708164972893882	4.72930291551485	-9.31423853283506	1.79904409571206e-15	1.07627275462997e-13	24.7129747231152
ACACB	0.834430328443379	4.13717674494874	9.30932451040803	1.84564230979212e-15	1.09976844935867e-13	24.6707668856397
CHD7	-0.812904407081162	4.80701953096088	-9.3077708268551	1.86062465682888e-15	1.10431382794239e-13	24.6422204085991
PREB	-0.492805894841061	6.86117580530207	-9.32195321050533	1.72824611045892e-15	1.03805374378604e-13	24.5805761934491
ERN1	1.5830095630191	5.45741179335439	9.27705711540867	2.1830299446095e-15	1.28048350188501e-13	24.4808514274531
UGCG	0.846673078975582	4.10474975624423	9.26356387450724	2.34176228249297e-15	1.36824523089161e-13	24.4677295532981
RPF2	-0.647857144425847	6.63335932959421	-9.30159804446571	1.92135852406781e-15	1.13587085029143e-13	24.456997898068
IMP3	-0.747767686581865	6.03720750649501	-9.27967816096552	2.15346557349726e-15	1.26809564908372e-13	24.3726350059432
STX3	0.674812914798093	7.8186658237774	9.26131087995562	2.36936655126129e-15	1.3790080671992e-13	24.2399780585111
FADS1	0.521843622933625	6.94976916067216	9.24831713723685	2.53502683762837e-15	1.46972830091998e-13	24.1799357554737
THEM4	-0.531424014422838	5.85057304299995	-9.22088378191983	2.92372683070501e-15	1.6756748889262e-13	24.085973712761
NR1D2	0.89474747407468	6.9379360893542	9.2209835863245	2.92221005207098e-15	1.6756748889262e-13	24.0559327076822
PUS1	-0.937094870960165	4.43019854710884	-9.19279829731618	3.38334243865855e-15	1.92440416889761e-13	24.0534057295921
DNAAF2	-0.694585328978085	4.71499423675533	-9.19471142037707	3.34986452755417e-15	1.91260706257618e-13	24.0501174315404
HIF1A	0.584146201188282	7.00407282794801	9.2223304729569	2.90181737529336e-15	1.6756748889262e-13	24.0404102808801
ZNF674	1.1451861932607	3.68231888707363	9.17014574122621	3.80605930088214e-15	2.14051634689312e-13	24.0122090588523
DHRS4-AS1	-0.595760648008116	4.8793782686097	-9.18437846614209	3.53469526654928e-15	2.00290506122656e-13	23.9685416992191
FAM117A	0.696180122681372	4.77674278885717	9.17711470877537	3.67068440195466e-15	2.07214274359967e-13	23.9575544706438
FASTKD1	-0.81592425187508	4.59381810500592	-9.15768923192671	4.06056194457233e-15	2.26666907656871e-13	23.862630389227
OTUD1	1.62257002635737	3.9088091892708	9.1369508363939	4.52249365699494e-15	2.51517647234948e-13	23.8388200650347
PPP1R9B	-0.528382765279551	6.28504598510265	-9.16657464823262	3.87734833076238e-15	2.1724724826391e-13	23.7990337553371
GAB1	1.14256680942893	4.13695431438177	9.11033577697597	5.1929406882983e-15	2.85445573618956e-13	23.6984693865501
ORC2	-0.605173568618945	5.43775807626564	-9.13623617320167	4.53931438374678e-15	2.51521567477276e-13	23.6939869605023
SOX8	-1.43975065413628	1.80512548406714	-9.124076409874	4.83527271908876e-15	2.669354968744e-13	23.6755887220402
GRPEL2	0.951463747554543	7.09976287489282	9.10975659533965	5.20858332256219e-15	2.85445573618956e-13	23.4677197505167
TMEM41B	0.669530587989715	6.55748785910084	9.10341856027614	5.38286508896573e-15	2.92859065854744e-13	23.4640541118667
EXPH5	0.893075358764254	5.47142776766043	9.08304339784003	5.98353071826681e-15	3.23196752753577e-13	23.4461348317856
SRSF7	-0.640111901039732	6.98625010964932	-9.09917912666393	5.50267559730987e-15	2.98296667036841e-13	23.4039824105409
MAPK6	0.695874910412446	8.47440138685723	9.10561089210666	5.32193233186785e-15	2.90596857801191e-13	23.39380490756
LDOC1L	-0.505274076565374	6.61589086796536	-9.08204293376775	6.01468921583751e-15	3.23715316362064e-13	23.3376436734261
ZNF561	-0.425901630004494	6.28413288257596	-9.07104224081173	6.36815774089499e-15	3.41515202275997e-13	23.3058804263677
TBKBP1	-0.700028516565296	4.46448026918707	-9.03273014683787	7.76892858033235e-15	4.12219899513323e-13	23.2791230392317
CAMKK1	-0.806774398255198	4.83464262187577	-9.04064640958548	7.45629159382085e-15	3.98447240472647e-13	23.2280378596369
MRPL36	-0.682290252377207	4.82915137671456	-9.03391271238312	7.72140773582794e-15	4.1115127149359e-13	23.2163746948574
YPEL1	0.934268948263218	2.97506881512937	8.99004276537955	9.69439588570664e-15	5.08989680488709e-13	23.0947979310183
DDX19A	-0.410167829599219	5.66512166045637	-9.02433607987478	8.11473082497591e-15	4.2905210587267e-13	23.0863213231591
ESRP1	0.660016618780246	7.37223497210529	9.00371644533976	9.0307637633969e-15	4.75810346214624e-13	22.9292144245252
NPC2	0.68691380181711	5.45895768075185	8.96124742574709	1.12552836684986e-14	5.82790826090257e-13	22.8299961960452
FAM134C	0.448445795487475	6.16496227146673	8.97101637110917	1.06994984594891e-14	5.5785996134614e-13	22.8042042355176
ARHGAP21	0.523566014545666	6.42370565736875	8.96946573636539	1.07858552372218e-14	5.60416616754748e-13	22.786442015721
FAM214A	0.64479813171267	7.58355865453891	8.97305381866243	1.05870780117052e-14	5.53921823776185e-13	22.7432285550115
METTL3	-0.499858269597897	5.91241550207753	-8.92635572954416	1.34860612195457e-14	6.95899296469753e-13	22.5781292365667
TRERF1	-0.821356517398905	4.01141655692858	-8.901581472735	1.5332751624195e-14	7.85790438187413e-13	22.5654728989715
TSR1	-0.509308752359292	6.50678236308161	-8.91558193009772	1.42601950348906e-14	7.3332564604081e-13	22.4712884599383
POLR1E	-0.466691820893645	5.54112165200626	-8.88834754969664	1.64204339871683e-14	8.38670873303808e-13	22.3933331174954
EXOSC4	-0.943277772633226	4.65774216300418	-8.86538172372359	1.84936993641301e-14	9.31883857891869e-13	22.3830651585613
ZNF175	0.901457034754843	3.88686951267859	8.84468663892375	2.05845910345941e-14	1.03032739658488e-12	22.3486273387413
PLEKHG3	-0.845600625895498	5.0051321659337	-8.86574804588978	1.84586631997338e-14	9.31883857891869e-13	22.3429823522314
ARL5B	0.992758175899546	5.76069710783751	8.87132273501721	1.79335783350067e-14	9.09765582021826e-13	22.3334235834825
LPCAT3	0.49268922453378	7.05349824933912	8.86326431895145	1.86975177156518e-14	9.39003097050926e-13	22.191297214665
TP53INP1	0.908966240914406	8.75322638760015	8.87157881068974	1.79098194460652e-14	9.09765582021826e-13	22.1872082986346
TES	0.723144027301133	6.78184422587473	8.82973477441917	2.2240376025181e-14	1.10950659931601e-12	22.0710921772457
KBTBD2	0.677996293299737	5.23164389119252	8.80700851472693	2.50148575353951e-14	1.24378510182613e-12	22.0310208422162
ARRDC4	-0.730175992806663	4.86869616385994	-8.78686988312849	2.77603978946936e-14	1.37121754864052e-12	21.9795080524412
FAM65B	-1.01308896520859	3.0244813109359	-8.77288152348539	2.98423166304153e-14	1.4644190409226e-12	21.9501278525197
LOC729603	2.21014015938483	2.45970759752078	8.79795288317921	2.62142279534575e-14	1.29911830676277e-12	21.9237556502183
SNAI3-AS1	0.950978781430663	2.97842031685526	8.74172861411608	3.50551762327349e-14	1.68714271253444e-12	21.8453054899495
SMAD9	0.78502328119627	6.10569744014302	8.77399202012062	2.96714989994264e-14	1.46081058680455e-12	21.8072175141683
PHLPP2	0.632503581741874	5.56485787162548	8.76474996093604	3.11233552322757e-14	1.51245405232315e-12	21.7931113087266
ERVMER34-1	-0.97143716706474	2.45796858843757	-8.72848732608766	3.75370522502973e-14	1.79508400188046e-12	21.7770613179271
TRMT10C	-0.727596808281446	5.79178891399503	-8.76936464436565	3.03897815329208e-14	1.48642657817048e-12	21.7674609748171
CCNE1	-0.677231353634857	3.77057170013243	-8.72934189598641	3.73717174830909e-14	1.79288725152107e-12	21.7250113833903
MED13L	0.789163400917442	6.65476595559085	8.7614855584506	3.16529162426554e-14	1.53322642032165e-12	21.7043325876012
NAA15	-0.775243087576637	6.65371544000228	-8.76536858799803	3.1023999750647e-14	1.51245405232315e-12	21.6969983657567
ITSN2	0.600287097454139	6.6052497444528	8.74430381001619	3.45918446901561e-14	1.67019659121345e-12	21.6221256411735
LIN54	0.804484477360283	5.62102851655941	8.70788075896013	4.17522464264251e-14	1.97776571715836e-12	21.5052005546927
MEF2D	0.81371352983519	6.15072012103961	8.71154472027984	4.09697107909312e-14	1.94683916847032e-12	21.4918389617368
SDC4	0.806760018527742	5.31779947319616	8.70384480619679	4.26314840962515e-14	2.01306404147583e-12	21.4819442531807
GEMIN7	-0.806316918719628	3.40528690537098	-8.67054495694947	5.06269115961841e-14	2.3682669923e-12	21.4809245306557
SF1	-0.386412733726192	8.04472650827655	-8.72418183800171	3.8381196625548e-14	1.82962555088644e-12	21.4498550281346
SLC46A1	-0.734495312887113	4.77459569650614	-8.67990106533261	4.82404555254918e-14	2.2636833755337e-12	21.4119010957326
CEBPG	0.771433608809385	7.42863427994775	8.68987201524498	4.58204745343858e-14	2.15686597369385e-12	21.3122565325041
SESN2	1.14143343821681	7.10016023583952	8.66709462683886	5.15363752646161e-14	2.40332363656359e-12	21.2257236158089
NUP62	-0.523335068408506	6.55544960327779	-8.66370633286092	5.24453302707981e-14	2.43813956453964e-12	21.1868872151209
RTN4RL1	-1.41135983417633	1.82496880956256	-8.61683466713615	6.67877179903694e-14	3.09532213994872e-12	21.1848058135535
MIR4697HG	-1.0931036879477	2.93189383042015	-8.59935191202285	7.30860094206671e-14	3.33574321416637e-12	21.12749571015
ANKRA2	0.691469550903526	5.20587459055452	8.60691249661025	7.02927180833149e-14	3.22787600837632e-12	21.0248120948874
SLC6A9	0.836196366850191	5.8614859909969	8.61166202782242	6.85926527392927e-14	3.15947016421233e-12	21.0058558174418
YPEL5	0.722553382120462	5.84370081318027	8.59247105424783	7.57241813846994e-14	3.44567972022014e-12	20.9258840751256
ASNS	0.407850528270323	8.83053929244701	8.60300139630958	7.17241470723252e-14	3.28356644035986e-12	20.814008140922
GPBP1L1	0.488804809114211	6.94051805131128	8.57466358406153	8.30005751016758e-14	3.76536747953705e-12	20.7245965173485
MTMR3	0.64885189114316	6.27150342461956	8.56379097134228	8.77815891394545e-14	3.95834337092507e-12	20.7188058694419
DDX17	-0.438888697337624	8.85499792683165	-8.56795608327658	8.59184743898693e-14	3.885999432043e-12	20.6334842574628
ZBTB44	0.58260402597156	6.24156469932196	8.54851069890342	9.4968015015296e-14	4.26957998044816e-12	20.6192085431942
EIF2AK3	0.702664051537057	5.91502092451735	8.52887782030361	1.05068146025855e-13	4.69554547834593e-12	20.5884597679516
CHD2	0.92673894528894	8.09404783918758	8.54483807067113	9.67808893885931e-14	4.33809503002721e-12	20.5458347992685
CCSER2	0.620462533018355	5.12237821496328	8.50164437515299	1.20873124564859e-13	5.35407326981099e-12	20.4986432817138
SLC7A6	-0.472858313334086	5.80113825557156	-8.51342084394619	1.13767137343322e-13	5.05422288268441e-12	20.4895738241618
FBXL3	0.689368992968015	5.72979589154073	8.51667877222999	1.11875851307501e-13	4.9849489116719e-12	20.4807966551873
CTH	0.986734001309642	5.115332598332	8.49059508375256	1.27941752196588e-13	5.61746593854962e-12	20.4779566186382
LOC101926889	1.6890149611411	1.04275178000463	8.61444112426285	6.7616958301968e-14	3.12411152573031e-12	20.4734877625529
HERPUD2	0.569765630824421	4.75219203880957	8.48345241246398	1.32728780071968e-13	5.81065703078913e-12	20.4379899602656
ZNF649	-0.860588367802641	3.63022392718855	-8.44968641424666	1.57887795636706e-13	6.77383754080224e-12	20.3521157265123
BCL11B	1.75159203820868	1.28895306242156	8.47888967815625	1.35879690113844e-13	5.93130647310897e-12	20.3454674048841
FBXO33	0.638360549573325	4.80695005390553	8.46091573754045	1.49033731614229e-13	6.44925220149645e-12	20.3157836886285
SERINC1	0.509697360805711	8.23682777907744	8.50007287804697	1.21854222001012e-13	5.38165587519766e-12	20.3093424384744
SREBF2	0.487224753818117	8.26616319240575	8.49928725586903	1.22347661817993e-13	5.38760260955713e-12	20.2955701272263
SIRT1	0.839893027472637	5.73655761405112	8.46436505137122	1.46414640811744e-13	6.35422614574898e-12	20.2433424150758
JMJD4	-0.709814004930898	3.80006834183327	-8.42756797350436	1.76888725798036e-13	7.50327996209973e-12	20.2375373181027
ZNF638	-0.50881058385571	6.70065892495361	-8.47474652547494	1.38805340069728e-13	6.04145213474504e-12	20.2340646091404
SLC19A2	0.623911825721983	6.4795710905556	8.45461009695679	1.53942861269255e-13	6.64254599085958e-12	20.1374716427756
ATR	-0.526669155923697	6.02238403548702	-8.45077269175972	1.57008885137866e-13	6.75543100065959e-12	20.1331698135314
PNO1	-0.543485010082787	4.62296394752471	-8.42230118025857	1.81739061735259e-13	7.66571278375463e-12	20.0997480895813
SOS2	0.735240612019962	5.51500044603089	8.42824410775983	1.76275466182632e-13	7.49844872577452e-12	20.0957198266688
PI4K2A	0.430226557483195	6.02551330556146	8.42587078753898	1.78437464982238e-13	7.54765344837546e-12	20.0283552911392
JMY	0.930798388294539	7.05588287559849	8.4205818862449	1.83350907197278e-13	7.7120370377432e-12	19.957270848752
LINC00657	0.494473728722271	9.19983733053271	8.43729632335431	1.6826610856312e-13	7.17807922211308e-12	19.9550804153952
FASN	1.09934554882177	10.7623384539517	8.44706629205313	1.60027960970899e-13	6.84609647276073e-12	19.9509057409919
FBXO8	0.844747073959067	4.60562325463179	8.38428022912567	2.20911840925214e-13	9.13832562901657e-12	19.9449347401119
CIAO1	-0.338531020024406	6.47631516947092	-8.41003275376659	1.9355714901276e-13	8.11858700998773e-12	19.9015520590177
SDCCAG3	-0.491181622090601	6.10396249769012	-8.40675930568964	1.96837766431097e-13	8.21032194647043e-12	19.8936864107603
SOX12	-0.758240651755345	6.18057880867753	-8.4019687662746	2.01738862838483e-13	8.39144256061679e-12	19.8802251635956
DIP2B	0.593331601838221	7.08165945887384	8.40846932026236	1.95117157693577e-13	8.16122350954528e-12	19.877215246314
THNSL1	-0.714813740883579	4.95632747611362	-8.37721259163694	2.29070528853427e-13	9.42389879798099e-12	19.8414861323199
ESCO1	0.869034051626836	5.94028026793918	8.38284211229626	2.22548172585376e-13	9.18072351522528e-12	19.8211832495014
TMEM203	-0.522690490288993	5.43407221104137	-8.37504060903108	2.31637566533523e-13	9.50346912313493e-12	19.7984660290432
AMER1	-0.614619568252984	4.49823983447266	-8.35348591256807	2.58717807011714e-13	1.05296977269003e-11	19.7782883161912
IRS2	2.15761003103247	3.77960182461102	8.32412587337229	3.00742417386773e-13	1.20747276456679e-11	19.7523320285902
FOXN3	0.543748184269199	6.54672426113975	8.35895898651625	2.51556838264389e-13	1.02925816985778e-11	19.6581858914054
DDX28	-0.788287046016881	4.59541967714476	-8.33041308892479	2.91205917222887e-13	1.1733417093467e-11	19.6463694767743
MAML1	0.459136139684293	6.50383139460723	8.349713328128	2.63771671037353e-13	1.07048524656673e-11	19.6045142920144
KCNK5	-1.93575762530181	0.68276592798966	-8.38806629226009	2.16661010581874e-13	8.98724236159509e-12	19.5774121136277
PNRC1	1.13732693204056	4.82881174717465	8.30738618838824	3.27676463031702e-13	1.30169041504869e-11	19.5634797407784
SOWAHB	0.574187416715001	4.63396422199362	8.31113844445022	3.21437575176846e-13	1.28029353550544e-11	19.5571244529442
SOWAHC	0.669269727938007	4.74003563880042	8.30213629889563	3.36608297673986e-13	1.33013426259805e-11	19.5458503848801
YWHAG	-0.491477233485128	9.33964444641098	-8.35345821397746	2.58754559218581e-13	1.05296977269003e-11	19.5336084789525
MANEAL	-0.582961489549596	5.04191697511136	-8.3139139159447	3.16899009883602e-13	1.26894814197658e-11	19.5273943405761
BAIAP2	0.474738568563131	7.15562424073506	8.33831909169199	2.79640259055251e-13	1.13182698921123e-11	19.5136991901225
KLF16	-0.680295241458716	4.87885059134482	-8.29654155067462	3.4639375712711e-13	1.35808058930044e-11	19.4571698783493
FEM1A	-0.595512849800953	6.2837392444033	-8.31225162502106	3.19609535715187e-13	1.27639808199448e-11	19.4119089677842
PRKCD	-0.680005634519383	5.80422194172746	-8.30627845788212	3.29541232630791e-13	1.30564410268706e-11	19.3984833957584
NDUFV3	-0.371122438271363	5.98746723361316	-8.29718794969517	3.45248861971603e-13	1.35713531711141e-11	19.378150238083
SNORD36C	-1.72759888451616	0.212694716874921	-8.33024288106994	2.91460080971178e-13	1.1733417093467e-11	19.3697762741235
ARRDC2	-1.01784519388556	2.90434049781083	-8.24709360954413	4.46163629031932e-13	1.73564586879365e-11	19.3583583126152
OGFOD1	-0.400402931296706	6.12997925257609	-8.28655033245244	3.64578482098716e-13	1.42565377270685e-11	19.3086036486831
ME1	0.556019061564887	8.47234358432923	8.30058924015472	3.39286307002214e-13	1.3371976865998e-11	19.3009974638561
FYCO1	-0.502640966198113	6.56258036646784	-8.27567524756862	3.85453436738136e-13	1.5033685210545e-11	19.2204943819846
ZNF585A	0.832874640420201	4.61361133302564	8.2182419368032	5.17097826783766e-13	1.99095922230385e-11	19.1259010947961
UTP14A	-0.538111116861278	5.37741208670056	-8.22155453459901	5.08414366689328e-13	1.96255787408919e-11	19.0207320491547
PFKFB2	0.475183388837226	6.13858517275709	8.22998784817668	4.8695723865912e-13	1.88944441749492e-11	19.0152519378207
BEND3	-0.786970774452857	3.137048297774	-8.17916622663268	6.31374128224667e-13	2.38984526717625e-11	18.9909780119869
MID1IP1	0.566590753428191	7.62416994639792	8.22156937572862	5.08375791375723e-13	1.96255787408919e-11	18.9052374505531
SPPL3	0.421417181888163	5.86603798344721	8.19875701678004	5.71245374875753e-13	2.18265153921993e-11	18.8905986519535
SASH1	0.528081351920325	6.88384025589823	8.20969951140154	5.40177593046636e-13	2.07450300183843e-11	18.876388157112
TNKS	0.551491474554592	6.91845937439789	8.20576883412082	5.51139057034452e-13	2.11120002051769e-11	18.8670500158867
MIEF1	-0.57319733186293	6.57708264007463	-8.19433703895449	5.84293008590957e-13	2.22683853223396e-11	18.8277494451738
DDX23	-0.437168479932066	6.97509572034418	-8.18942726082258	5.9913446440803e-13	2.27762104241797e-11	18.7590429992671
SMURF2	0.610251088644501	5.06523895126306	8.15451425407077	7.16060009031571e-13	2.67471569542738e-11	18.7446178138376
ZNF512B	-0.724964018474211	5.97892671061436	-8.17373549002128	6.49129966181895e-13	2.43683389304683e-11	18.7338748225004
ATG13	0.409684054379004	7.07579107558553	8.17902229495547	6.31838419731601e-13	2.38984526717625e-11	18.7211737642966
JMJD6	-0.889275079733851	5.12336261421627	-8.12330800891693	8.3964620878855e-13	3.10545011605144e-11	18.6486917315832
USP2	-1.02688419584787	2.56813214058418	-8.10900758354802	9.03160019711504e-13	3.29770510282165e-11	18.6402823589119
AMPD2	-0.679816352855836	5.81808074947536	-8.1547958866342	7.15031420996009e-13	2.67471569542738e-11	18.6384718459558
TRIM11	0.561153853912945	6.26518833705741	8.15372802232786	7.18939310286603e-13	2.67880711743514e-11	18.6340621479049
SNORD44	-1.65542100890077	0.370716563311848	-8.17514790455736	6.44464811402243e-13	2.4253843629113e-11	18.6263542348597
WDR4	-0.763854633722763	3.96226285859276	-8.11795675784208	8.62875391584675e-13	3.16795522739254e-11	18.6215033054968
PRDM15	-0.63587549825063	4.44877511413193	-8.12111052464731	8.49108985222811e-13	3.13273231501369e-11	18.5980715234286
PFKFB3	-0.652362781760618	4.76262351921467	-8.10457700855146	9.23791253935783e-13	3.3587528980871e-11	18.5234654411009
C16orf72	0.631793983248127	6.62104009951101	8.13017015934376	8.10766689627866e-13	3.00604262011161e-11	18.5074631950389
SLC1A4	0.617157481341009	5.07944132032652	8.09932540069742	9.48853697332529e-13	3.44154278240224e-11	18.4818186206314
TMEM87A	0.439248268701726	7.15709928950718	8.13382701061777	7.95782645905903e-13	2.95779015121858e-11	18.4725973104991
ZNF507	0.575300614046712	6.03382001593007	8.11533884526113	8.74471259055961e-13	3.20269766487422e-11	18.4408663283343
HSPA13	0.92669904355774	7.12984283201964	8.11796114157434	8.62856103011896e-13	3.16795522739254e-11	18.4223442723543
L3MBTL2	-0.445646832546663	5.88700855314673	-8.10865074593502	9.04804543395391e-13	3.29770510282165e-11	18.4206236294971
SMUG1	-0.473333981279666	5.06959215735877	-8.07434865827862	1.07762556300125e-12	3.88048572039011e-11	18.3251611098022
LEMD3	0.495896866612878	6.09104176846628	8.08671184949594	1.01184766386236e-12	3.65238089436471e-11	18.2946390291904
CECR2	1.54295308800308	1.18547215693581	8.09091454634463	9.90409733880147e-13	3.58361266601067e-11	18.2680285001123
TRMT5	-0.600440084366189	5.10182969739992	-8.04981195161741	1.22103179068387e-12	4.37589817873724e-11	18.1901674839967
FAM160B1	0.631955143826049	6.70071217430145	8.06050968057812	1.1563119632781e-12	4.1538709188e-11	18.1440609640377
ZFP14	0.726707352486575	3.69554051034496	7.99147886566716	1.64276619369683e-12	5.80861241558433e-11	18.083039397402
BRIX1	-0.689167322264621	5.60768849185062	-8.04237205127225	1.26815415436051e-12	4.52318355864071e-11	18.0823468631907
STARD13	0.939682758864195	2.24904505453663	7.97587055307176	1.77834753848655e-12	6.23917444811075e-11	18.0258751884481
NAT9	-0.506496969043675	5.45087623274331	-8.00764994763535	1.51313318849373e-12	5.37144396180185e-11	17.9718849698051
LETM1	-0.537241847892498	7.14583696919759	-8.03447175777938	1.32017386083696e-12	4.69756651524354e-11	17.9686725057968
EIF4G1	-0.345284983044641	9.98084393636985	-8.04601477623224	1.2448603167802e-12	4.45067202780275e-11	17.9440549355342
INHBB	-1.12268517978494	2.9343850319575	-7.94686224261874	2.06055874856058e-12	7.12934335677089e-11	17.8852487250756
TBC1D8	0.669518401579804	4.1511235175139	7.95842510521881	1.94309148255415e-12	6.75404206065581e-11	17.8389991973447
SLC30A1	2.23380986472391	5.48117190469349	7.97691552808516	1.76893265405307e-12	6.22067745509623e-11	17.834830707783
CEBPA-AS1	-0.914303819026185	3.73002488639132	-7.94438546238665	2.08662431396107e-12	7.18641071065125e-11	17.8202819298411
CCDC86	-0.646471631685253	5.7376389839104	-7.99132875048781	1.64401989652593e-12	5.80861241558433e-11	17.8011496553556
RNF144B	0.911859336388518	5.40282879366205	7.96148605171403	1.9131261062293e-12	6.67562984550657e-11	17.7876582840814
METTL2B	-0.46707631003931	4.76563383223378	-7.94476550270929	2.08260359040805e-12	7.18641071065125e-11	17.7107165243649
ATXN7	0.79413556634307	5.60596776997053	7.95456155516438	1.98158114997616e-12	6.87192206652239e-11	17.7041311233091
PVR	-0.44547375585039	5.8402397386736	-7.96118146783313	1.91608714931628e-12	6.67562984550657e-11	17.6960572475762
RPRD1B	0.393695729980323	5.93432578125913	7.96573940144619	1.8722490346676e-12	6.55330804302299e-11	17.686311609077
SLC3A2	0.777578413509159	9.35015984154183	7.98049752254992	1.73703462431848e-12	6.12284317341932e-11	17.6583130281721
THADA	-0.488381094716958	4.78579947339674	-7.93157485818684	2.22676739118897e-12	7.65151925539899e-11	17.6187145761963
ANKRD16	-0.684667250993932	3.40413059090366	-7.89452931307533	2.68690407408842e-12	9.10757371930288e-11	17.5970001295075
FHOD1	-0.657342146129067	5.59495886652534	-7.93111839953776	2.23192990861557e-12	7.65174874606653e-11	17.5350037971918
SPATA2L	-1.00335740634887	4.77583781662819	-7.88323536367421	2.84514593768317e-12	9.55765355710303e-11	17.4892231542185
RUNDC1	-0.455834854488241	5.9086170800726	-7.90627989156782	2.53154752533212e-12	8.65916119371005e-11	17.4025349029838
WASL	0.560045391770176	6.36836432045509	7.90405185866972	2.56030236323567e-12	8.73761370144246e-11	17.3808886730375
SNAPC4	-0.76075986571977	4.88288853189519	-7.8855786461794	2.8115695714386e-12	9.46603782168653e-11	17.3642339365522
TBC1D20	0.46969899419874	6.67308014820123	7.90204660155499	2.5864595798233e-12	8.8068655443598e-11	17.3529855683286
CCDC88C	-0.589560051788935	5.64665956587602	-7.89556970742557	2.67277467677161e-12	9.08017749918608e-11	17.349249024604
MORC3	0.582785169407858	5.65211320851391	7.88583571166852	2.80791019950402e-12	9.46603782168653e-11	17.3285945088767
FAM57A	-0.595441206769695	5.05960858100891	-7.86874666036748	3.06178486051568e-12	1.0216835881223e-10	17.2911597891583
WDR43	-0.630345240361032	6.79521990720784	-7.89259892539148	2.71331729202246e-12	9.1763901930201e-11	17.278372384605
TP53RK	-0.54570854680737	5.28838947692043	-7.86713351945592	3.08689715136037e-12	1.02777932649285e-10	17.2764476166995
METTL8	-0.594414893448877	4.98589877911923	-7.86082117930058	3.18714688753144e-12	1.05880968281354e-10	17.2335029999237
AGAP3	-0.516041257464382	6.56132934232736	-7.87864310589202	2.91210766537789e-12	9.73902198292079e-11	17.2245419848948
DNAJB9	1.21633380847173	5.99268817849321	7.84087319207637	3.52571544992357e-12	1.16548732552072e-10	17.1816241907003
BICD2	-0.441853468544696	5.48493519317282	-7.85420355995891	3.29572073463531e-12	1.09246230797536e-10	17.1697385638638
DHODH	-0.583841119981162	4.3485066850925	-7.83804413891679	3.57654156681818e-12	1.1777488633189e-10	17.1569213076838
THRAP3	0.447956159085585	8.52282896511774	7.8798907561072	2.89376166257959e-12	9.69926900118196e-11	17.1516368001391
TCP11L2	1.4658685786167	3.36695467569765	7.79233987671438	4.50618873151966e-12	1.47097673896737e-10	17.126218543337
LRRC20	-0.634947435785675	5.42004789699566	-7.84054668421347	3.53154457320142e-12	1.16548732552072e-10	17.0920432089143
TXLNG	-0.505034600425152	5.26275397172353	-7.82502015216869	3.82008198120997e-12	1.25519367680195e-10	17.0468188762997
FAM86C2P	-0.851177607976466	3.09464585230948	-7.77719922320979	4.8642924619107e-12	1.574185681208e-10	17.0084344375262
POP1	-0.662955036218549	4.76175089075964	-7.80301637745744	4.26954315233502e-12	1.39676383388808e-10	16.9861189635407
PHF23	-0.448772481505453	6.29172428348549	-7.80986487444718	4.12429070959636e-12	1.35219103264845e-10	16.9224514359783
ZNF699	1.2051598209999	2.18525073796931	7.75073722331884	5.55935243214149e-12	1.77238293250608e-10	16.8922238648151
ACVR1	0.697732680303271	4.10062428089575	7.75560786236762	5.42439754690765e-12	1.73673248538092e-10	16.8455847211499
PAK1IP1	-0.563888973360665	5.14377985578485	-7.78659717244421	4.63882090345757e-12	1.50771720100257e-10	16.8359398925051
MT1X	2.04531085316181	6.71466919111856	7.78115332317426	4.76813004314033e-12	1.54639828785735e-10	16.7778274998466
SPIRE1	0.781760730098802	6.71318768027115	7.77445170023816	4.93224365912502e-12	1.592743457751e-10	16.7523524889249
MLH3	-0.428668146973995	5.40269838752321	-7.76174627445381	5.25894270023772e-12	1.68735648689679e-10	16.7510709491143
KDM5B	0.322625489244118	7.20535113817396	7.78791572067877	4.6080290037326e-12	1.5009579939273e-10	16.747933462245
TMEM135	0.716980455490908	6.22733181154247	7.77369578058051	4.9511038058255e-12	1.5954028915939e-10	16.7469761450145
NUPL2	-0.46395733718637	5.25889550111733	-7.75350672001657	5.48221174500078e-12	1.75150833112621e-10	16.7116288689325
MOSPD2	0.720299411864141	4.61440310726485	7.72202486102841	6.42547514097552e-12	2.03126178351344e-10	16.6384536855707
LRFN4	-0.778112057142431	4.86171569751343	-7.71881668018121	6.53021674640638e-12	2.05592345482592e-10	16.6287590149658
MYD88	-0.523528750850318	5.52776477961224	-7.73867925335405	5.90797636764875e-12	1.87953756645368e-10	16.5944254980555
NFAT5	0.727162462909298	8.15667621627865	7.76358409934872	5.21038848988289e-12	1.67535746389896e-10	16.5857420101401
RBM7	0.674444066362606	4.86434064201315	7.71582446834453	6.62943539773683e-12	2.07823803616735e-10	16.5692437235467
MT2A	1.55175224755509	6.45013702405701	7.72632197982703	6.28779209362979e-12	1.99193008603259e-10	16.5380163758172
PCAT1	-1.2201295417059	2.40427182883495	-7.67982269272884	7.94733009170903e-12	2.45549606290335e-10	16.5299349675221
DUSP2	-1.73935339738101	3.97748221964322	-7.6787943687043	7.98857014640024e-12	2.46316980119807e-10	16.5163557019008
YRDC	-0.498268047249027	5.33193337039326	-7.71863345032463	6.53624982965081e-12	2.05592345482592e-10	16.5039980818495
CGN	-0.756606775360101	5.68869316528682	-7.71838128141931	6.5445618767101e-12	2.05592345482592e-10	16.4961248537292
CSNK2A2	0.452491006880591	4.9892613145355	7.69321719524064	7.42908385093811e-12	2.30485791540675e-10	16.465121434977
YARS	0.333585551034227	8.51620932228602	7.73530795597721	6.00927607278288e-12	1.90772282259847e-10	16.4375741875895
PITX1	-0.800759544900078	5.67018526317367	-7.70093770642711	7.14576969596625e-12	2.22615928951513e-10	16.4109496956391
ZNF559	-0.622705725281857	4.83316460051035	-7.67629997719288	8.0894908749241e-12	2.48408578686831e-10	16.369420910859
PPFIA3	-0.684446611950103	5.13165961658237	-7.67755790127766	8.0384391605454e-12	2.47346726300717e-10	16.3686364720615
TBRG4	-0.580803247958029	6.34069181702581	-7.70652685166008	6.94739136039248e-12	2.17337559724278e-10	16.3527631737689
ZNF362	0.573915443559189	4.69806024502303	7.67260427880649	8.24134788087577e-12	2.52040895680714e-10	16.3506156532743
SEC23IP	-0.428552329861325	7.05601096965657	-7.70492825709485	7.00356569562722e-12	2.18639381466816e-10	16.3328693785821
GOLGA2	0.373729025278604	6.92674000270202	7.70033754231503	7.16740335432033e-12	2.22827595793942e-10	16.3305182478838
KRCC1	0.768441535468599	5.07034794164051	7.65948150737848	8.80380199558069e-12	2.67607066327206e-10	16.28140166479
PRCC	-0.411614801872143	6.41506856069394	-7.68871944003782	7.59924954728345e-12	2.35279033406203e-10	16.279704013136
EPN2	-0.443548067247737	5.8832566454212	-7.67556765394145	8.11935973590311e-12	2.48816950600655e-10	16.2546996310657
SNHG20	-0.930946348431637	2.70091722341933	-7.6079422318629	1.14065335748677e-11	3.41196231394847e-10	16.2279510033148
DFFA	-0.372514451784991	5.7191851246368	-7.66288034868421	8.65456704162076e-12	2.63604419263646e-10	16.1970730513475
BBC3	1.61064291887907	4.23658884704849	7.6108985181244	1.12384675458594e-11	3.3751365733725e-10	16.1758462218132
MMAB	0.493799955892512	6.48882612505783	7.65695345700186	8.91645755220496e-12	2.70483892129111e-10	16.1131545426107
WASF2	0.322305968039576	7.84014853575017	7.66528382934124	8.55055524394064e-12	2.6096572671344e-10	16.1101431715504
GNB1L	-0.933540450160169	2.41557291256391	-7.58076531538661	1.30732989518057e-11	3.85675161218692e-10	16.094727809265
MEF2A	0.643211213882029	5.6934949789819	7.63157677663333	1.01297025902432e-11	3.05436976094562e-10	16.0851213845442
CHORDC1	-0.756494436721136	7.26401792512083	-7.64587526157637	9.42725112581024e-12	2.85402425212029e-10	16.054908310179
LCMT2	-0.488035621312501	5.05027445790847	-7.62241816403073	1.06067068060859e-11	3.19178976753878e-10	16.0520935351103
ZNF709	0.939317769322548	2.66809822724579	7.56636973719755	1.40519587205888e-11	4.12924094223799e-10	16.0265968331788
ZNF652	0.450812730338849	6.49104251567144	7.63561632591642	9.92614187875425e-12	2.9990130070699e-10	16.0148448042964
ABTB1	0.915278187657515	3.41542138362453	7.55568730885824	1.48248844460343e-11	4.32708712397895e-10	15.969785166816
DOLK	-0.556454974222671	5.62661255175969	-7.6083535599087	1.13830007908983e-11	3.41171935880497e-10	15.9453684715268
TNRC6C	0.693778426634821	5.21419003419723	7.58215476377686	1.29824991720939e-11	3.83750408598745e-10	15.8713244822971
SAMD8	0.571002164337592	6.11488678119556	7.59227913451469	1.23395131309149e-11	3.66911146878848e-10	15.8536396761489
RNF38	0.742148404530466	5.93968407405806	7.59375328182562	1.2248567564831e-11	3.64929544749012e-10	15.8518239423276
RPP25L	-0.526799882700607	5.29961609281889	-7.580100455238	1.31169700097857e-11	3.86204748366553e-10	15.8473744741713
LIG3	-0.359426509373233	6.06774740464879	-7.59638341655636	1.20879549172098e-11	3.60860300272011e-10	15.8448861962943
KLF3	0.700647230318117	5.9477061999896	7.58895827769896	1.25468529398477e-11	3.72339019258405e-10	15.8304636814071
DPYSL2	0.870647609665538	4.42338365639987	7.55959651803673	1.45372561992663e-11	4.26350466969106e-10	15.8228945270965
HIST1H2BC	0.954451380438005	2.90535112487066	7.50650557785502	1.89643481765403e-11	5.48687191173273e-10	15.7368451133486
BAZ2A	0.481169423607725	7.52962444258592	7.58659569173757	1.26964648934563e-11	3.76035733412504e-10	15.7352041720156
NFRKB	-0.455616046285698	6.45093959006087	-7.55688623708082	1.47360752451247e-11	4.31338997818308e-10	15.61959707246
GTF3C2	-0.323293245536437	6.30573389334324	-7.55547720069403	1.48405025895655e-11	4.32708712397895e-10	15.6181729477283
E2F7	0.70805056480032	4.11950382108718	7.52773233289062	1.70531093944898e-11	4.95298821407465e-10	15.6072332661002
ZNF345	0.83759168827202	2.77864766902641	7.47062936480737	2.26896970359264e-11	6.50207043304335e-10	15.5638909260559
LCORL	0.884768231276548	4.08174278753427	7.47349828377698	2.23667999439007e-11	6.42179479842473e-10	15.487214682926
FTSJ2	-0.494645727673267	5.60611546361571	-7.51859506815063	1.78511823156527e-11	5.17477516702397e-10	15.4856256172278
RHOV	-0.983920145434166	4.41878207687653	-7.47775047296298	2.18965864102111e-11	6.29883412903696e-10	15.4776411004937
FAM208B	-0.453800760588494	7.34717595107171	-7.53210468267846	1.66838475772844e-11	4.85512897714152e-10	15.4621108330627
PLEKHF1	-1.27706725924876	1.41264580249223	-7.4576459099417	2.42097954346848e-11	6.85913751409863e-10	15.4334795034603
TEAD4	-0.734784309415502	3.34850401961973	-7.4516144210127	2.4949928007736e-11	7.05552013115187e-10	15.3841990694294
TTC39B	0.706148295758698	4.51413909280892	7.4510856074503	2.50158802009919e-11	7.06087325372359e-10	15.3442801755674
ZNF322	0.64491897152044	4.0225912295752	7.44443365579114	2.58604178795983e-11	7.28555412532922e-10	15.3375837102473
SLC7A5	0.632412462653344	4.85875977607073	7.46235673423401	2.36469139790041e-11	6.7393735937135e-10	15.3357704585186
RSF1	0.609337529875996	6.16875670250916	7.49025130357286	2.05702945651361e-11	5.92866685585572e-10	15.3280336896836
SDHAF2	-0.456302883514446	5.07425537569199	-7.46148255975909	2.37503757362146e-11	6.75446291770831e-10	15.2891804115838
CDR2L	-0.522578849961845	5.30081768296759	-7.46230997617901	2.36524366268448e-11	6.7393735937135e-10	15.2629528367094
ZNF425	0.964229339680851	3.44054700672223	7.4085143353356	3.09339718073586e-11	8.55441106186549e-10	15.2456024093188
CIRBP	0.460681143248543	8.27635451976047	7.49480189522566	2.01075545883274e-11	5.80644307112161e-10	15.2405316783382
NR2C2AP	-0.551200751929907	4.1095314203862	-7.43388451400926	2.72581178364105e-11	7.62212099500074e-10	15.214663180229
C9orf114	-0.495605596931236	5.3424923814106	-7.45848160120209	2.41089801540442e-11	6.84348669174155e-10	15.2136645560631
LOC148413	-0.511049469491874	5.13259969210422	-7.43712191225894	2.68213915530143e-11	7.53855085843116e-10	15.1658740658761
TBC1D17	0.56936264640294	5.61282693404239	7.43684220432699	2.68588486232064e-11	7.53855085843116e-10	15.1018671044539
CTTNBP2NL	0.682105835171972	5.50162712478079	7.43082359713206	2.76775236576595e-11	7.72501292274005e-10	15.0913590810345
MED22	-0.44089679655545	5.87136749866217	-7.43388964009022	2.72574207788943e-11	7.62212099500074e-10	15.0733020155537
CAMK2A	4.79841219644	-5.12371312043566	10.2228292406809	1.57158038254901e-17	1.34850577282034e-15	15.0726322704418
SALL2	-0.7768412669057	3.81842135831406	-7.38094595505642	3.54873866408903e-11	9.75968127838111e-10	15.0294625999937
CREBBP	0.698262350809072	7.18355645602916	7.42851909020632	2.79975058778057e-11	7.79982464306363e-10	14.9671203824309
FBN1	2.25601767925119	0.53704709551541	7.37017653483981	3.74415414349644e-11	1.0259528945026e-09	14.9595792772802
NCOA5	-0.380325501516081	6.00606521697177	-7.41534907826571	2.98978660645499e-11	8.29845391543957e-10	14.9504443862304
ASXL2	0.673130491647308	6.36695572100634	7.41410246933664	3.00842424336834e-11	8.33477830967141e-10	14.9384413949786
SLC5A6	-0.494037717329622	6.19657249447574	-7.41581917999398	2.98278805694179e-11	8.29436027093295e-10	14.9295584979206
CCDC71	-0.594079088475142	5.20294944320173	-7.3884357966098	3.41883190094479e-11	9.436981585402e-10	14.9249421723726
LRP12	0.666443078618319	4.32518813643971	7.34096529499114	4.32959909397373e-11	1.16930323732211e-09	14.8207635734244
EHD3	-0.513862483522513	4.47216265098565	-7.34598903881889	4.22281519697588e-11	1.14458110104314e-09	14.8041336992695
PHF3	0.682321206430181	6.61960549758952	7.38540332160784	3.47085000657795e-11	9.56298783463751e-10	14.7879376958637
YWHAH	-0.455574697842549	5.46824361037978	-7.36874180127204	3.77098110541753e-11	1.03142171728506e-09	14.7718142572836
CHMP1B	0.517797458135943	6.21276743290774	7.37699342470673	3.61925478696041e-11	9.9354167972573e-10	14.7642151118137
CEP120	0.571800306634741	4.66258154633145	7.33877171992724	4.37706136470219e-11	1.1799991643154e-09	14.7331631480721
PLK3	-1.03311390964937	2.83573472689272	-7.2964032391559	5.4019952982272e-11	1.41317702784285e-09	14.7240534493228
ATP6V1H	0.380377686376885	6.56147949291769	7.36421617837807	3.85685776168933e-11	1.05299229362776e-09	14.6854202932929
HYAL2	-0.808372049599683	5.32087208270002	-7.35086085187131	4.12175681696689e-11	1.12123732542708e-09	14.6789319723553
BACH1	0.923976277686915	6.07692836272501	7.34473262789187	4.24927374363686e-11	1.14967737899912e-09	14.6718132056334
ZNF407	0.519197563312245	4.63942146283509	7.32998223474778	4.57247132970783e-11	1.22389000867902e-09	14.671129057014
TMEM201	-0.537098591323955	4.775659506405	-7.33596233583361	4.43860225100703e-11	1.1944453656115e-09	14.6410762978259
NOC3L	-0.731560863010183	3.8845195221798	-7.30417782049901	5.19755988854253e-11	1.36923788221675e-09	14.6293644881786
GTPBP4	-0.480749461432629	6.88496240058456	-7.36121730888124	3.9148290657305e-11	1.06687973232322e-09	14.6230709035436
NDOR1	-0.597659710168965	6.32876191879509	-7.34715769783802	4.19835131926383e-11	1.1400080182652e-09	14.6066382107899
SPRY1	-0.922259477912016	1.75292518092813	-7.27106863270647	6.12511573912636e-11	1.58851015438206e-09	14.6058035282482
PUS7	-0.642217120153811	4.831351328276	-7.32619988316206	4.6592015437398e-11	1.24267442949906e-09	14.5818399420903
PNPLA8	0.729428467569945	6.1486218525675	7.32500948491772	4.68683373291863e-11	1.24782793144514e-09	14.5488206541851
PTPN1	0.321721204365168	5.98080345378781	7.33177540512159	4.53191491488492e-11	1.21520061360557e-09	14.5413973605946
MTERF3	-0.667979402879234	4.51951617357455	-7.29670027263376	5.39404015890268e-11	1.41317702784285e-09	14.5411018765911
DSE	0.73640045998535	3.00752149000892	7.26299716164884	6.37506642001895e-11	1.65048271315525e-09	14.5160433518094
ZRANB1	0.520748323280692	5.98439010385816	7.31686164440292	4.88037906412739e-11	1.29705791198118e-09	14.4997700955294
WBP2	0.543251536224539	7.84772571630618	7.33295067300822	4.5055274543118e-11	1.21028622994537e-09	14.4913695549044
NSDHL	0.492870929702244	5.10931459678441	7.30624994553044	5.14437995867037e-11	1.35854512022385e-09	14.4907339780321
INSR	0.469505160790869	5.55816284790138	7.30611121941835	5.14792337111996e-11	1.35854512022385e-09	14.4712038371197
ZCCHC14	0.426116563681313	5.65278836415028	7.30835301497676	5.09095762835376e-11	1.34825078919506e-09	14.4658784688943
NXT1	-0.844634883238886	3.05050077267702	-7.251475291549	6.74948147356397e-11	1.73544886655885e-09	14.4643916633705
SNORA73A	-1.91559794550134	0.319788913998802	-7.3288389954514	4.59851584662473e-11	1.22867106677788e-09	14.4612189075078
EBP	0.496835451270346	6.08768198282275	7.31476425453726	4.93147060901688e-11	1.3083208951413e-09	14.4390198844297
KIAA1958	0.594149598786493	5.18855229719015	7.28603613182715	5.687056698317e-11	1.48258408649181e-09	14.4200178399937
IL1RAP	0.629917239878239	3.96147126118234	7.25333619753901	6.68756583798023e-11	1.72247836403278e-09	14.4018555940551
KLHL22	-0.681922054080198	4.60399906968272	-7.25755408154692	6.54930626808034e-11	1.692674404845e-09	14.388027040723
MSL1	-0.373096788217116	6.87527378094317	-7.30112174446045	5.27698883983111e-11	1.38772792327327e-09	14.3587398052536
LIPG	4.29976615427423	-1.34941656517261	8.17723662123603	6.37626938507743e-13	2.40567992679203e-11	14.3334800232652
CUX1	0.34876941003146	7.20796042128996	7.29774014716203	5.36628169522934e-11	1.40874276111126e-09	14.3212811510872
UCK2	-0.465668974937847	6.09890098901782	-7.28623244317821	5.68152266376391e-11	1.48258408649181e-09	14.2987891274073
MUM1	-0.602681009926028	6.24601752784297	-7.27553210542512	5.99109273113488e-11	1.55644028461456e-09	14.2914655390452
CYTH3	0.400313053148116	6.04938472174314	7.28117868071917	5.82570401852933e-11	1.51609656052403e-09	14.2905558909447
MYO1H	2.9315031242428	-1.00671276303583	7.46533291592964	2.32980141271642e-11	6.66367581206663e-10	14.2622615457692
SYF2	0.621237979995903	4.82186789800093	7.23716084193041	7.24513706088935e-11	1.85022071609378e-09	14.2472516255113
LCA5	1.04932131681205	2.88422773958906	7.17945628032628	9.63651554119041e-11	2.39970012216443e-09	14.1693356298048
ZNF490	0.671150327040069	4.25538875934167	7.20007028032021	8.70369936559752e-11	2.19286492741296e-09	14.1495223142393
LRIG1	0.460189443491618	6.35604463461716	7.25477007136532	6.64024272788024e-11	1.71322826120017e-09	14.1463225863199
SYTL2	-0.7614960782782	3.52123939167226	-7.19452294792563	8.94554050806776e-11	2.25002070802589e-09	14.1458680548926
TRIM36	0.540387811903045	4.61404109823916	7.22739976049237	7.60365225675114e-11	1.93519393707415e-09	14.1397214855252
RHBDF2	-0.808423201096744	3.87752689462006	-7.19077673891539	9.11261579559178e-11	2.28439129860778e-09	14.0923052796182
WDR75	-0.452606905253679	6.07658964247483	-7.23802089734621	7.21436329452639e-11	1.84550049796607e-09	14.0737385094199
KIAA0391	-0.4351457221052	5.39855177901452	-7.22765071034281	7.59421851036195e-11	1.93519393707415e-09	14.0721066782348
SHBG	1.32583061165611	1.49375298688645	7.18884800350802	9.19983683531411e-11	2.30241249865128e-09	14.0386150163809
AFF4	0.554290174458814	8.70611147851329	7.24990383513136	6.80220897212553e-11	1.746016579922e-09	14.0377335146926
KRI1	-0.508484757512589	5.92363835513373	-7.22350327341902	7.75162900559058e-11	1.96951710910234e-09	14.0124605584185
ATF7IP	0.599295876264824	6.22471338607905	7.22156279757111	7.8263836905079e-11	1.98515164690315e-09	13.9884927572624
URGCP	-0.455647526536869	5.93324544148714	-7.2102907150684	8.2749763378853e-11	2.0918694392203e-09	13.9756202367771
AARS	0.360136943961315	9.82860415560559	7.24241945184451	7.05899256886078e-11	1.80883673061456e-09	13.9736754385949
TRIM37	0.355241433227917	6.27367919744619	7.21752784223112	7.98412145517122e-11	2.02174650541064e-09	13.9723579291646
RAPGEF2	0.577200727355274	6.32712163015569	7.19398770186611	8.96922444873602e-11	2.25220525622442e-09	13.8915697385571
FAM84B	0.384306136947873	7.14792787461449	7.20153142497807	8.64108505066796e-11	2.18074845581227e-09	13.8464714638576
PRKY	-0.768813572990248	3.93873793237188	-7.13837050820299	1.18012354441079e-10	2.88611321545153e-09	13.8460368028586
TMEM223	-0.568048562768834	4.33704499234539	-7.15021712195395	1.11318672760643e-10	2.72685349131127e-09	13.8270596230998
DDX47	-0.412284645131264	5.96243912190438	-7.18240695689646	9.49715219265023e-11	2.36892420805375e-09	13.8136904067769
PMS1	-0.626417792852196	4.75687402166378	-7.15062691648618	1.11093986889003e-10	2.72685349131127e-09	13.7960864440096
MLXIP	0.596217929218845	6.56122947127852	7.18429191048162	9.40917155440536e-11	2.3508838612471e-09	13.7761865258743
EFNB2	-0.747700315671075	6.37365390483879	-7.16582409358467	1.03071480902164e-10	2.54978806791911e-09	13.7210016812734
XBP1	0.573012181267966	8.43078054526475	7.17856442670901	9.6790361782929e-11	2.40629813333189e-09	13.7097035995704
TRMT12	-0.472007441789997	4.67661196543531	-7.1266972559598	1.24997880985325e-10	3.04208781341271e-09	13.7034128463248
CDC25C	0.617111740494927	4.4348831924249	7.12251236472529	1.27600718152379e-10	3.09853941847748e-09	13.6921505277641
ZBTB34	0.693070274353823	4.11234347229223	7.10758166998912	1.37332220209336e-10	3.31540292389612e-09	13.6918470812192
SAT1	0.763647968364965	7.7034347765658	7.16618889291139	1.02886135188953e-10	2.5494029801936e-09	13.6896299456355
RASA3	-0.52626550007065	4.32238520076609	-7.10573299243841	1.38587192798818e-10	3.34032951375129e-09	13.6592506452698
RAB5B	0.297257332425112	7.78210574316577	7.16506134101988	1.03460086948236e-10	2.55519188423472e-09	13.6525826648206
CPT2	-0.39058612320634	6.37992440249011	-7.15099460659048	1.10892768966196e-10	2.72685349131127e-09	13.6429128664028
FTSJ3	-0.452232539115417	6.50448485905469	-7.15195874379382	1.1036685965146e-10	2.72129517984619e-09	13.6261414779959
PPARGC1B	-0.878864704193451	3.027400214901	-7.0798528578148	1.57396234944581e-10	3.76947665698218e-09	13.6098402615303
NRAV	-0.627537853714022	4.21793726748305	-7.09146214695975	1.48665065474754e-10	3.57749138328349e-09	13.6061534162923
C7orf60	0.840118580297403	4.31653717391087	7.08981148867856	1.49876598914755e-10	3.60087521488634e-09	13.6002310149703
MTA2	-0.351220084800894	7.46581846748636	-7.15032554775381	1.11259180303606e-10	2.72685349131127e-09	13.5784230257298
C7orf49	-0.453865518062418	6.12734528507479	-7.12853297154821	1.23872803530716e-10	3.01960067827473e-09	13.5472583223074
SNORD10	-1.62434428101119	-0.0496485629185603	-7.13083899436323	1.22473692810614e-10	2.99034954673851e-09	13.5314554762871
PMM2	-0.395888569247712	5.70544464572288	-7.11559481425334	1.32021410806866e-10	3.19747339463856e-09	13.5079595661484
MORC2	-0.340649561490307	6.47104117905203	-7.12230647890284	1.27730147844803e-10	3.09853941847748e-09	13.5038632438024
TMEM161B-AS1	-0.874525601440281	3.06104940194709	-7.03585106654901	1.95350930954524e-10	4.6043419792622e-09	13.470179055631
TRMT13	-0.541909075695967	4.72279013545203	-7.07520538121538	1.61032233646541e-10	3.85041404528098e-09	13.439475088676
TMEM186	-0.576189435277898	4.21394654892173	-7.05741190355026	1.75738645015938e-10	4.1745528112733e-09	13.3997918148853
RBMXL1	-0.518006847662477	4.64229640596673	-7.06845823947219	1.6645947827631e-10	3.96754845364614e-09	13.3997416694367
EIF1	0.378716070279204	9.69732498475581	7.11177826599915	1.34525002127586e-10	3.25286220925577e-09	13.3360098707499
SNORD30	-2.2377317949963	-0.803455425005577	-7.17452990798516	9.87372372521569e-11	2.45064190839403e-09	13.3294430669035
LRRC61	-0.656062471263265	3.6600825346512	-7.02364616404271	2.0739803573025e-10	4.84337310190582e-09	13.3237414580061
PNP	-0.500621136177584	6.11209111057622	-7.08247472498127	1.55380997735632e-10	3.7271582460036e-09	13.300130005228
ZNF776	0.559326164390954	5.3755557334849	7.05510553865404	1.77739754065084e-10	4.20968477451309e-09	13.2813144012365
DUSP27	0.776925268169665	3.34327906497104	7.0090416660994	2.22783861037086e-10	5.13874417409046e-09	13.2803953103394
CCDC51	-0.464284083643791	4.85637741081011	-7.0451140892822	1.86672691567134e-10	4.41429470326312e-09	13.2401926266297
CACUL1	0.495362116943652	6.19750747086685	7.05713418658928	1.75978418322856e-10	4.1745528112733e-09	13.2263002949835
CDC42SE1	-0.263123425826065	7.55295763843646	-7.07044885652765	1.64839699268304e-10	3.93518747887576e-09	13.1946156246521
DNAJC3	0.415615505726877	7.25456363449407	7.062305041081	1.71566730090196e-10	4.08279876233658e-09	13.189376668928
SNAI1	-1.95345410307066	1.20305304392679	-7.04416586695724	1.87543213892457e-10	4.4279070751716e-09	13.1750689770787
SMURF1	0.460705501422775	5.14138024417975	7.02441685604344	2.06616009335265e-10	4.84016536065265e-09	13.1654610491525
ORAI3	0.648921640589801	4.03167862122963	6.99423592605357	2.39534981085049e-10	5.50820409796798e-09	13.1645266241679
HSD17B1	-0.518072679886891	4.77224259953094	-7.01793227118647	2.13288114416232e-10	4.95013033396312e-09	13.1638452573922
MIER1	0.669703993679498	5.66628269822219	7.03541080228698	1.95773202751591e-10	4.6043419792622e-09	13.1552025735823
ZNF229	0.458255474604288	5.01273582235248	7.01079504827414	2.20878571618858e-10	5.10263481758272e-09	13.1262777513053
CEP57	0.504436818321011	6.05989230927318	7.0349225080842	1.96242599009577e-10	4.6043419792622e-09	13.1132752096874
GCLM	0.659992275451265	7.36663496752429	7.0350012718965	1.96166808185667e-10	4.6043419792622e-09	13.0892845976119
UAP1L1	0.793065402760996	5.96604658361656	7.02098425541648	2.10121706694136e-10	4.89176363987466e-09	13.0830077152757
ALKBH2	-0.58348006593846	4.06887152072912	-6.98151912440616	2.54914202980154e-10	5.84395675106869e-09	13.0377150196389
FBXO38	0.492359689970488	5.85251205101173	7.01551040095628	2.15834371453563e-10	5.00149524960911e-09	13.0244608986986
ANKH	0.327281089458434	6.7702173383103	7.02249693375375	2.08569615063595e-10	4.86316978229028e-09	12.996630018519
NBR1	0.397841231235963	8.05450156287672	7.02397065798166	2.07068412898796e-10	4.84320761384474e-09	12.9639243446979
ZNF277	0.502898396932759	5.01525655538189	6.97145745901828	2.67771767789397e-10	6.10145806544095e-09	12.9388335615405
ZNF254	0.720646542880068	5.46364429532848	6.98055822428084	2.56115235603579e-10	5.86254021009656e-09	12.9022935294301
MLYCD	-0.538484263858684	4.20642527528554	-6.94575675135005	3.03602226330501e-10	6.84518172759581e-09	12.8986291917204
LSG1	-0.323525178738342	6.432599874409	-6.99365504749837	2.40217011550701e-10	5.51544135389193e-09	12.8705891591852
FADS2	0.673713500572845	8.87620830866239	7.01204037707331	2.19535160327385e-10	5.07941443370726e-09	12.8692136711457
RPUSD1	-0.640225244002565	5.14106749159923	-6.9655803074761	2.75576950793621e-10	6.26979317138942e-09	12.8362565031203
C21orf91	0.675715573048463	5.40469941404113	6.96373633224989	2.78071960905761e-10	6.31698723897263e-09	12.8315658470411
ACSL3	0.55804618744322	7.95554296580876	6.99673339853371	2.36624386509721e-10	5.44961930648768e-09	12.8203177361836
PDCD2L	-0.533479417719607	4.06028058704493	-6.93465647214635	3.20508737703401e-10	7.19350529108414e-09	12.8107667222195
ZFAND3	0.413846175319894	7.19824743810549	6.97805033731384	2.5927631030226e-10	5.925864650683e-09	12.7886906207636
PUS3	-0.56727469604879	4.88292122165442	-6.94079627425005	3.11045410807712e-10	7.00248559023778e-09	12.7841270741198
URB1	-0.518644014981756	6.15150403446662	-6.9752796972546	2.62813497692264e-10	5.99757975888607e-09	12.7765123459939
ENTPD1	-0.445633790817445	5.05258935907968	-6.94724673524838	3.01401141444465e-10	6.81379970128556e-09	12.7682224768988
GCLC	0.489188284379718	6.22062015522295	6.95195633883747	2.94547216154658e-10	6.67107239483914e-09	12.7567427925675
C12orf49	0.64585094058509	5.93451493004753	6.94700540003661	3.01756579738605e-10	6.81379970128556e-09	12.753280205176
CALCOCO1	0.57755164452406	5.3160282283201	6.9378585583937	3.15538315416031e-10	7.09299901839389e-09	12.7448702646261
ZXDA	0.808233474451436	3.68681388658822	6.89304343433699	3.9260217117517e-10	8.59375248158361e-09	12.7395117456543
DDX31	-0.515893848810197	4.87602944353592	-6.92996599695737	3.27929724682746e-10	7.33858829483773e-09	12.711802164468
TRMT61A	-0.609898966509647	4.85639360160296	-6.92873901877079	3.29898878394331e-10	7.37166898507332e-09	12.7021680518039
PAFAH2	-0.498170345146331	3.97917126719096	-6.89442489905338	3.8996936107302e-10	8.54858383339046e-09	12.7008556496095
PRMT6	-0.498626216949241	6.25315152022199	-6.95469432308278	2.90633767736557e-10	6.59238165609084e-09	12.6822409189655
SNORD35A	-1.97655565463624	-0.546104412753739	-7.01824716990751	2.1295923554587e-10	4.95013033396312e-09	12.6635800632422
TULP3	0.664001759082499	5.59850321325984	6.91937788602481	3.45312684399736e-10	7.68180039843916e-09	12.6346806751034
WIPI2	0.322274812662743	6.25465079229639	6.93436338248487	3.20967537628288e-10	7.19350529108414e-09	12.6140832026071
METTL1	-0.591262468773257	3.99131933070312	-6.88431187812699	4.09654589894847e-10	8.94094959572822e-09	12.5748840619035
SAMD10	-0.858110769591179	3.04379508759273	-6.84436241007793	4.97504058345115e-10	1.07181075180922e-08	12.5550664209426
PTCH1	0.817426492690667	4.75046468905262	6.89544652601544	3.88033579539026e-10	8.51858513210237e-09	12.5536177848548
VAMP2	0.411187816885703	5.52154282908381	6.90898409069695	3.63262939896199e-10	8.04536328242084e-09	12.5334562637701
RC3H1	0.650997505534107	6.12060141464398	6.9060187287972	3.68551398335438e-10	8.13848205500726e-09	12.4918212078456
GTF3C1	-0.388392108690987	7.87015787831122	-6.92673066546906	3.33147333640128e-10	7.43319518861837e-09	12.4908701329211
ATAD1	0.451615125508918	5.36416325263409	6.89058038311137	3.97339992951948e-10	8.6847996130516e-09	12.4876121545655
E2F4	-0.442800888157403	5.83919887068127	-6.90558155542381	3.69337476057783e-10	8.14386422978513e-09	12.485705793841
TAB2	0.439198758114433	6.58963275030519	6.91081230215492	3.60039986935105e-10	7.98576136457538e-09	12.4848316471122
MGEA5	0.375482518617384	8.13182851216717	6.92632270571558	3.33811055785475e-10	7.43695372948767e-09	12.4844016561813
IP6K2	0.390269693604396	7.00306478054733	6.91315145677785	3.55957533636846e-10	7.90689101344804e-09	12.4563469202437
ROR1	0.767506608064862	3.24225738370364	6.82510096062974	5.46282788452154e-10	1.16421519914126e-08	12.4449339862124
MT1F	1.61890016895255	5.11658730308506	6.85371598643909	4.75396593524142e-10	1.02569861606304e-08	12.4132199675907
WNT10B	-0.665284320105229	2.66830664461125	-6.82338885435462	5.50840987897688e-10	1.16993327783192e-08	12.4083053984876
PAN3	0.491828310772703	5.54813874272754	6.87797540372999	4.22486485372703e-10	9.19428560051667e-09	12.3965700973554
CCND1	-0.993279192766738	7.58167760708807	-6.90815457995357	3.6473468524481e-10	8.06606190520776e-09	12.3963232120055
UBE2G2	-0.463631039260791	6.57012282719536	-6.89757789295549	3.84025622162901e-10	8.44294105768392e-09	12.3906305354551
MED13	0.558705006037171	7.40452684270338	6.89915511620103	3.81086114294115e-10	8.39059984199476e-09	12.3891618753313
ZBED8	0.532296246675829	4.15468591116244	6.83938765019264	5.09673310777968e-10	1.09645479006332e-08	12.3824825536335
LLPH	-0.506682600234782	4.62677588362542	-6.85370713557547	4.75417046337157e-10	1.02569861606304e-08	12.3788020178833
PHLPP1	0.592183590345195	5.34654541806331	6.86200585750849	4.56617441503969e-10	9.89403679887964e-09	12.3650700572569
JRK	-0.518739262931965	5.49490113078978	-6.86443637987623	4.51252044675793e-10	9.79190853013252e-09	12.3463069908036
MRPS25	-0.397998253400401	6.16408240047868	-6.88132369474343	4.1565713039498e-10	9.05879168361541e-09	12.3334792975625
CSMD1	-0.384532216715982	6.07076177241248	-6.8745944749138	4.29495061577661e-10	9.3332819748917e-09	12.3284472162096
KCMF1	0.454415898770272	6.46339468458491	6.85892498018737	4.63509302348073e-10	1.00288986801998e-08	12.2576585187709
ZNHIT6	-0.426426589769952	5.35935815410309	-6.83766885519549	5.13945905955392e-10	1.10248738911802e-08	12.2219237175382
SP2-AS1	-0.870193501688682	2.42509569603671	-6.76393579915189	7.3474787806094e-10	1.52389145538164e-08	12.1921366486638
MAFG-AS1	-0.804792442812319	2.98803840318033	-6.76017454266221	7.48238726963957e-10	1.54546805008126e-08	12.1739761212598
ZNF275	0.349508990305927	5.84577500208017	6.83170385590313	5.29050466692758e-10	1.13165552818496e-08	12.1595470945769
ZNF702P	-0.857704568775055	3.5658837076749	-6.76582962437403	7.28046454769721e-10	1.51417528598644e-08	12.1512869414647
BNIP2	0.451986526028905	6.6997609523922	6.83770553656787	5.13854354102519e-10	1.10248738911802e-08	12.1174021252976
LRRFIP2	0.543358675972856	6.14371960081343	6.82454075484523	5.47770121273076e-10	1.16505894348959e-08	12.1084015917923
SF3B4	-0.351180306728474	6.58925984862302	-6.83248041941394	5.27059461494525e-10	1.12900497486474e-08	12.0989278845486
STK36	-0.392021692854387	6.06619490407948	-6.8284105321893	5.37577125029627e-10	1.14825862154266e-08	12.0920887681213
PLAGL2	0.658252786343856	6.02089139384722	6.81298937990255	5.79347379777654e-10	1.22700708811583e-08	12.0764547404357
HEATR3	-0.49900051112716	5.00281795823456	-6.80458798023757	6.03438443207606e-10	1.27264489651761e-08	12.0763072492248
SPRED2	0.597989263876658	5.07680726103229	6.79074019095216	6.45327685228587e-10	1.35717654361239e-08	12.0709326232649
C2CD2	-0.6019256574324	5.51167059021215	-6.80685537962396	5.96840717709533e-10	1.26050073377305e-08	12.0660138480989
SMPDL3A	0.490011316714535	4.4769928674811	6.78007718275008	6.79531553493259e-10	1.42711130171395e-08	12.0599941929415
CIRBP-AS1	-0.721360340064949	2.7507675451124	-6.73627809205641	8.39857690142985e-10	1.72187272620234e-08	12.0448850061121
DHX34	-0.802976627951278	4.46635931920921	-6.76513633617279	7.30492657083637e-10	1.51716151296928e-08	12.0308451929463
GDPGP1	-0.708632768456557	2.81760468906509	-6.73235453283554	8.55925928726782e-10	1.74865084976345e-08	12.0304713426918
DCTN4	0.311502473748153	7.71050133407186	6.82498207009432	5.46598105617066e-10	1.16421519914126e-08	12.0158545886189
BTG1	0.548626366895776	7.07925931754749	6.81364838641189	5.77498424913629e-10	1.22481869329139e-08	11.9834011077563
MKRN2	0.39331635851924	5.50844830570269	6.77750996314105	6.88030676518487e-10	1.44294254729073e-08	11.9410058735017
CANT1	-0.507626492589895	7.56058590460229	-6.80889237979576	5.90974289126099e-10	1.24986900359402e-08	11.9363971249052
NABP1	-0.936244676530005	3.93195001826767	-6.72861589439463	8.71519519924956e-10	1.77567667723109e-08	11.9277169863135
CLK4	0.861174487856707	4.14874981923895	6.73611361552612	8.40525245275914e-10	1.72187272620234e-08	11.9047082845083
EXOSC3	-0.389871214458244	5.09609927809051	-6.7622810054017	7.40653386896383e-10	1.53402086312222e-08	11.897139441076
FNIP2	0.617787222598618	5.68103306715763	6.76987306828497	7.13940102301192e-10	1.49103262533445e-08	11.8960999828786
DLEU1	-0.560693558626421	3.98094673898335	-6.74395753668802	8.09266201767974e-10	1.66464949119834e-08	11.8960969279062
STK40	0.607834938265927	7.29980444735113	6.79080360205679	6.45129461940169e-10	1.35717654361239e-08	11.8915644329005
MIR17HG	-1.56803510838304	1.60637825674165	-6.69537109744559	1.02312791623849e-09	2.0705240957193e-08	11.8888666644645
TRIAP1	-0.423907885386076	5.92607755371066	-6.76753703345674	7.22056510738928e-10	1.50380035579137e-08	11.83109526076
CEP350	0.64834494161742	6.50751210103317	6.77165691296175	7.0780306016544e-10	1.48027447791703e-08	11.8191488202801
RAB8A	-0.342519099222702	6.28243975259942	-6.77176469254976	7.07433937047363e-10	1.48027447791703e-08	11.8175145348914
ATF2	0.479415003480553	5.80362660346822	6.75598604372807	7.63550418125469e-10	1.57492762068297e-08	11.8123728794773
LPCAT4	-0.657390436080401	2.6486963663619	-6.68867537863735	1.05667890652847e-09	2.1269558257951e-08	11.8073525425144
CYTH2	0.420906644792073	5.96861883761887	6.76019953424655	7.48148283901777e-10	1.54546805008126e-08	11.7922507531003
MPC1	0.415731005355663	4.99794491138961	6.73106491625231	8.61273406577855e-10	1.75718498276808e-08	11.7857731920238
TMEM121	-1.57632920858748	0.851038324316516	-6.69839463558577	1.00832476773069e-09	2.04332047398705e-08	11.7568189859475
HDAC5	0.59626351020771	5.4268978143799	6.72775332917313	8.75156906808979e-10	1.78067155997881e-08	11.7496012008724
PLEKHA5	0.568159397585004	5.29688134338434	6.73274464490021	8.54314780821648e-10	1.74773715923949e-08	11.7342848408688
PFKFB4	0.712167138228961	4.284563885827	6.69433830257691	1.02823351018584e-09	2.07805577240251e-08	11.6784137171266
UBC	0.784226552577989	10.2995892278152	6.76835874516895	7.19191173606819e-10	1.49991314762222e-08	11.6698476480166
KIAA1109	0.440991786448014	7.09935997447966	6.7447062899277	8.06343119524521e-10	1.66091197294653e-08	11.6553822533034
ZSCAN26	0.968517455198693	3.5030921157916	6.64226002163502	1.3211110959921e-09	2.58979167329208e-08	11.6201953926339
RBM6	-0.423663272891311	6.44903593057883	-6.72697362599894	8.78457783111559e-10	1.78496915713169e-08	11.6057142370495
GLCCI1	0.675023754803697	3.55920662993692	6.65797091661681	1.22499933381481e-09	2.42034078902147e-08	11.6003344111062
TUBB4B	-0.666693271061396	8.24643229735987	-6.74117776560332	8.20210188441534e-10	1.68485310391766e-08	11.5849139109401
CPTP	-0.469246601622729	5.54284937397284	-6.70683119933017	9.68129996436435e-10	1.96451892249858e-08	11.5799712884924
ZNHIT2	-0.641143825307068	4.91238473928584	-6.68880751654566	1.05600638523851e-09	2.1269558257951e-08	11.5668003345304
CHMP4C	0.462088211506393	5.18982783108644	6.69094963391732	1.04516283132119e-09	2.10943078966653e-08	11.5648446764228
SHQ1	-0.446292567660272	4.62710455067413	-6.67677359085256	1.11902240184219e-09	2.2374487864264e-08	11.5238250126918
DHX37	-0.527692705251981	4.91475552864095	-6.68605274370938	1.07011484642291e-09	2.15046554557105e-08	11.5081346766802
TSSC4	-0.565678531439413	5.14383497479955	-6.67686072799471	1.11855300874477e-09	2.2374487864264e-08	11.5013307235647
TUBB3	1.02020757716799	6.20668955784321	6.6619994892465	1.20148881865675e-09	2.37865836809559e-08	11.4946043128635
MAST4	0.546774045738688	5.53698064606117	6.68583792171992	1.07122284768723e-09	2.15046554557105e-08	11.4685264054872
ANKRD13B	-0.629938325973976	4.04866090239674	-6.6452513377084	1.30225454074102e-09	2.55616394559048e-08	11.4619966036501
PELI1	0.682021843445549	3.39545038627117	6.61685968793259	1.49249203048656e-09	2.9030129960863e-08	11.4607324409005
ING4	0.539303423975301	4.87343501841889	6.65440028098151	1.24621707608801e-09	2.45902701899311e-08	11.451557081367
ZNF202	-0.509571389188066	4.63108058093026	-6.64708421292338	1.29083219950682e-09	2.54038483719455e-08	11.4121821654364
KIF3C	0.592013745707535	3.79910515002033	6.61548665924672	1.50235753292259e-09	2.91842182592051e-08	11.3970615388971
USP53	0.795238276289904	5.67125508341779	6.66378953184008	1.19118586656991e-09	2.36598504926108e-08	11.3964569117288
STK38	-0.361613591887748	5.94383315709177	-6.66985874887077	1.15689893456525e-09	2.30397803732518e-08	11.3959275381661
TOB2	0.375501566889153	5.80241775130642	6.67004584510936	1.15585761485894e-09	2.30397803732518e-08	11.3812927619863
TANK	0.497482743317974	4.42104357445216	6.6279166348094	1.41534417181246e-09	2.7601049459657e-08	11.3787750630112
WDR37	0.482122954288074	5.51865378007348	6.66185597263726	1.20231866101795e-09	2.37865836809559e-08	11.3766644009596
WDR5	-0.375116905219357	6.12871133229074	-6.67713438325665	1.11708013892528e-09	2.2374487864264e-08	11.370100127862
LINC01137	-0.6950469730545	3.27259305677765	-6.6012026343973	1.60889105625959e-09	3.09335571072907e-08	11.367184465374
CPEB4	0.90723795039924	7.0505935315365	6.67249196295616	1.14232821207991e-09	2.28101069582339e-08	11.3564329637256
N6AMT1	-0.656609101620744	3.26795839054833	-6.59737133663513	1.63871334041967e-09	3.14666490022273e-08	11.3544558087591
HIPK3	0.448365562562133	6.52839473947418	6.66850301803802	1.16447226513548e-09	2.31598881235422e-08	11.3383368701746
C22orf29	-0.429777749594885	5.59454062888167	-6.65346074468228	1.2518601669882e-09	2.46692024507807e-08	11.3282172431179
CSRNP2	0.651100802793362	5.50950066652178	6.63363568736572	1.37700044084689e-09	2.68882166706852e-08	11.2877155554447
C14orf28	0.886148961028192	2.31706508726596	6.55716265207045	1.98658014636811e-09	3.74754867812356e-08	11.2648460579932
DYNLL1	-0.477213914396157	7.23715243293221	-6.66260537882332	1.19799167633644e-09	2.37635971094689e-08	11.2628020060962
OMA1	-0.430450656181952	5.51108613888953	-6.6374045509	1.35229487092331e-09	2.64746542135391e-08	11.2588804901708
ZKSCAN3	0.578075695094142	3.93475361672131	6.58340023321367	1.75216234424341e-09	3.33932448472747e-08	11.2393599855282
FZD7	1.12807091980676	3.02979726888239	6.55127504817842	2.04329586496322e-09	3.84006642156292e-08	11.2368907407519
MRPL14	-0.492342901600185	5.00132637307436	-6.62557399939281	1.43135339399759e-09	2.7877046127455e-08	11.2293975447798
EARS2	-0.358447710380537	6.54183450228684	-6.64619296249042	1.29637398475268e-09	2.54795180039873e-08	11.2062799279561
GOLGA5	0.445493385750337	6.59179174314537	6.6366706297723	1.3570712620765e-09	2.65335704053915e-08	11.1847260053259
ZXDB	0.595095613783746	5.40597988848711	6.60564384527665	1.57499182642081e-09	3.03595343588382e-08	11.1632861972695
NCBP2-AS2	-0.586168242292366	4.94999426897451	-6.60194663555939	1.60316233927523e-09	3.08629303673806e-08	11.1528842733918
ZDHHC23	-0.458049258630404	5.28014198523557	-6.60587298370368	1.57326211417219e-09	3.03595343588382e-08	11.1264488652168
CFAP44	-0.795098477775567	2.99451559526452	-6.54504731929304	2.10502880086204e-09	3.94193146026368e-08	11.1164551055258
SOS1	0.472282658120733	5.19259512190569	6.59555534120876	1.65303892497125e-09	3.16607557364392e-08	11.1107943081584
FAM214B	0.523352443168324	4.94263795371917	6.57856409054161	1.79321345388787e-09	3.40946721336648e-08	11.0999542336062
MRPS12	-0.50421580230821	5.44781210204432	-6.6094309978844	1.54664309172893e-09	2.99283410636619e-08	11.0937339587378
C18orf25	0.423927350175727	6.12509974783213	6.60987530083223	1.54335048260868e-09	2.99031623830348e-08	11.0914712685574
CDCA7	-0.669487559369938	3.74549539786046	-6.57820999007739	1.7962562576154e-09	3.40993476161224e-08	11.09125792249
TRMU	-0.418777519421495	5.19944598048265	-6.59187655419787	1.68243948927904e-09	3.21828170331388e-08	11.0708173731107
LMTK2	0.543091184685257	6.58546108763465	6.61171254653139	1.52980852312794e-09	2.9679075947402e-08	11.0667221555268
SNORD104	-1.23035702957906	1.23057481130061	-6.51114673483512	2.47480528388191e-09	4.55971486414366e-08	11.0536272599777
CAPN15	-0.693922326530717	6.25242651906229	-6.60855819086806	1.55313145000713e-09	3.00152147404209e-08	11.0448048909426
SLC25A30	0.549673276490865	5.27711766964635	6.5963551649544	1.64671428718531e-09	3.15799000464555e-08	11.0413562480696
NR3C2	0.581031012687745	3.70461620105689	6.53818940756635	2.17514080435724e-09	4.05234668960649e-08	11.015844843477
SGTB	0.561352357359137	4.8245182509424	6.55673278361629	1.99066794773522e-09	3.75054829400151e-08	11.0060086617914
GABARAPL1	0.536804236531067	6.48173614621184	6.58817075735428	1.71257811302835e-09	3.27176500575492e-08	11.0053771440871
YPEL3	0.798562152095097	3.76466548461503	6.52266707538162	2.34246393008858e-09	4.35186989705202e-08	10.9922209862016
PPAP2B	0.845176604344316	4.47944839307132	6.5390529963138	2.16618653701865e-09	4.04570361192438e-08	10.9903180071332
DNAJC27	0.770434549930136	3.74578719499023	6.51481012690177	2.43194034231238e-09	4.49729263302496e-08	10.9830403626181
DUS2	-0.471409426092333	4.15130720463208	-6.54081801909882	2.14799867863662e-09	4.01673077937827e-08	10.9686701105365
FAM118A	-0.669524285590737	5.25900743660854	-6.57422663902125	1.8308387789997e-09	3.47119635169944e-08	10.9683852765846
NSUN5	-0.499478843681188	5.14070732209487	-6.56404675548598	1.9222346236504e-09	3.63988336806236e-08	10.9450451598066
XYLT2	-0.589071099505175	4.62637407338786	-6.53863011388371	2.17056670786677e-09	4.04884840811521e-08	10.9167740719302
SEPSECS	0.459667605157983	5.48972074373293	6.5556377379373	2.00111877701284e-09	3.76551372877504e-08	10.8963215804646
NOL3	-0.549742935669227	5.4810857597239	-6.55915834382871	1.96771060062361e-09	3.71662168288856e-08	10.8871817969539
RNF41	0.393271590758052	7.49074287749171	6.57850284095611	1.79373941033532e-09	3.40946721336648e-08	10.8516871648869
AATK	-0.70447142486864	3.53848504620249	-6.48549458618527	2.796587048171e-09	5.11492705424308e-08	10.8456725624993
STIP1	-0.424346796994934	8.74459261789647	-6.58337319584421	1.75238924744622e-09	3.33932448472747e-08	10.8397359192475
ZNF350	0.58256327641583	4.58550454231594	6.51785614258575	2.39685810203513e-09	4.44336064940242e-08	10.8077443900418
CCNG1	0.470591816577784	8.61157465073711	6.55962907907952	1.96328559986057e-09	3.71293407651214e-08	10.7298184436407
FEM1B	0.464462898076435	6.93518212278702	6.54501304216621	2.10537362222394e-09	3.94193146026368e-08	10.7273119890608
DHX57	-0.473392434622286	4.69794842575941	-6.50291967119871	2.57380690097487e-09	4.73051216952738e-08	10.7250953907265
THAP7	-0.483354353049754	4.85645358731194	-6.50354121408948	2.56619285469838e-09	4.72229802771458e-08	10.7089207235827
PCID2	-0.307135628432158	5.87687054189676	-6.52247539971007	2.3446075830548e-09	4.35186989705202e-08	10.6838332192556
UBAP2L	-0.271310405025865	8.32972852549899	-6.54672148415893	2.08825473922456e-09	3.9196541455245e-08	10.6726604135991
INO80D	0.804292527954069	5.20226453545399	6.49270749793132	2.70215023317994e-09	4.9482302318817e-08	10.6378737618025
SNORD36A	-0.94914783484943	1.69937651803938	-6.42002969663872	3.81708386973264e-09	6.82349183189349e-08	10.6368681989742
ACVR1B	0.442537890802867	5.9643809720547	6.51218243468023	2.46261160078029e-09	4.54282257952295e-08	10.6304137891555
HPS6	-0.549808502353893	5.03934909211651	-6.49396167186319	2.68605406679664e-09	4.92476042332335e-08	10.6299426727013
EPG5	0.439239937493114	6.36717086391583	6.51573832371381	2.42119653827475e-09	4.48294540304977e-08	10.6264026815819
ZNF781	-1.52750753265722	1.02736464897899	-6.48464125716033	2.80797279519303e-09	5.12327089825255e-08	10.6208694385625
DNAAF5	-0.444778881674607	5.64156640823504	-6.51245023929048	2.45946830152967e-09	4.54260467598642e-08	10.6095115742883
RTN4R	0.934391261904714	2.62266277903726	6.42216822051325	3.77856559808033e-09	6.77075668505659e-08	10.6059074162054
RNF187	0.483363850946208	9.64603470331231	6.53351274687343	2.2242702712754e-09	4.13874131269781e-08	10.5771561325912
C14orf79	-0.545443729180903	4.4921655491033	-6.46257556110123	3.11881422878639e-09	5.65605247094884e-08	10.5657334196579
SLC25A32	-0.479109737014419	4.57311601237595	-6.46662245492559	3.05936716882484e-09	5.55495252806212e-08	10.5413561333004
CBL	0.441286981101668	5.75886650273085	6.48515745465356	2.80107984980029e-09	5.11691180347946e-08	10.5306584764932
SORL1	0.602635230334986	4.61809168496811	6.45999320778369	3.15734227081842e-09	5.71212669139872e-08	10.5203912632484
KCTD3	0.368386491135989	6.52397483864971	6.50040735996662	2.60481125730372e-09	4.78164374568125e-08	10.5090639648307
CCNDBP1	0.364528602428599	5.56803721331632	6.4618381294386	3.12976892811907e-09	5.66907240345428e-08	10.4554218740641
ZBTB42	-0.542916269650901	5.25831126728412	-6.46684070941467	3.05619309152265e-09	5.55495252806212e-08	10.4505239381766
WNK3	-0.648124147836413	3.93240010434083	-6.42017843023951	3.81439244575464e-09	6.82349183189349e-08	10.4501793181255
C5orf51	0.590491637726986	6.84032389090939	6.47822496837275	2.8950619780365e-09	5.27575857550924e-08	10.4192200742825
LMO4	0.470292960418146	5.58607991018873	6.45788666838544	3.18911891143584e-09	5.76267263226481e-08	10.4191585456926
MED30	0.848839426177085	2.82408863890436	6.37787419607418	4.66056844775247e-09	8.1711723158501e-08	10.4000725776841
FAM155B	-0.555154336270702	5.44067922595503	-6.45508421011405	3.23188311205603e-09	5.83292750127805e-08	10.3972955241666
IRF6	0.616741387338299	7.06191539247202	6.474107421637	2.95234908804953e-09	5.37363320074566e-08	10.3877860673813
IFFO2	-0.585434886946314	3.79946733413203	-6.39770301827314	4.24309628640132e-09	7.50463296073054e-08	10.3717210142342
TMEM2	0.726319130126144	6.24856582224231	6.44231848813666	3.43395378726004e-09	6.17535928976009e-08	10.3565050037893
C1orf131	-0.531560032229739	4.38162607808163	-6.41187223310257	3.96760370935889e-09	7.07571701897067e-08	10.3366233798229
MTERF4	-0.480877330371689	5.80460856296175	-6.4487344406297	3.3308829053742e-09	5.99718677543153e-08	10.3287743912618
DIS3L	-0.348505159366157	6.12550797003961	-6.45160838205777	3.28570965344828e-09	5.92295512078984e-08	10.3243654426207
FAM126B	0.593253468570104	5.06228942455713	6.41784161690952	3.85689574404636e-09	6.88646212753866e-08	10.3151622240319
SLC29A3	-0.580825682101346	3.85465195592191	-6.37747843184035	4.66930043949731e-09	8.17181997663072e-08	10.2936693707732
LOC101927204	0.616316016184239	3.49492689821486	6.38093186840762	4.59364596523477e-09	8.07362241204475e-08	10.2882760450242
C1orf216	-0.416544476666	5.19850085159577	-6.40980806120885	4.00661071888796e-09	7.13680504802154e-08	10.2643585377185
KAT7	0.381421903966817	6.37362787931532	6.44103463027948	3.45495351199819e-09	6.20569161915846e-08	10.2643342493225
RPGRIP1L	-0.447966725313033	4.83682311150194	-6.40861493569871	4.02932973945566e-09	7.16028584232735e-08	10.2578139839315
RNF165	1.47395489930633	1.61229018071294	6.33498467685731	5.7071222054762e-09	9.85036172844029e-08	10.2569030409099
SPTBN5	-0.739190987108451	3.41813303748357	-6.37114789852821	4.81118882333089e-09	8.39080271441773e-08	10.2495789749352
TMEM263	0.518202479843304	6.82971740763251	6.43606740124011	3.5374016854784e-09	6.34619160204823e-08	10.2441969431781
ENPP5	0.540349412987537	4.52465349511526	6.38077476416862	4.59706124287311e-09	8.07362241204475e-08	10.177614849325
SNX9	0.480670988953308	5.52731884895255	6.3963291421012	4.27079172216254e-09	7.54473041176385e-08	10.173405105891
MAK16	-0.529713324034548	5.19214587876197	-6.39795096703227	4.23811689431994e-09	7.50463296073054e-08	10.1178894834839
BTG2	0.867546307011011	6.07907836677963	6.40215504928311	4.15456142120417e-09	7.3653948407086e-08	10.1113040588515
EDC3	0.356014762361478	6.50483328344611	6.40911699255012	4.01975432355269e-09	7.15173352161933e-08	10.1086283961837
CDC25A	-0.460647412071649	4.71894853688787	-6.37774175744214	4.66348872847865e-09	8.1711723158501e-08	10.0864390316715
RNF19A	0.611985547394649	5.80726306741914	6.37627531059065	4.69594488088524e-09	8.20888339131232e-08	10.0585038639611
YIPF5	0.372164005918544	6.32574209513736	6.38885457920659	4.42462257643708e-09	7.79813763002103e-08	10.0502193341982
RNF146	0.549079819219551	5.50158932592856	6.36369905446194	4.98359624666474e-09	8.66130569906455e-08	10.0241706293828
ATF4	0.352777303159066	9.48506763517002	6.40781162327523	4.04469765091663e-09	7.1790992820525e-08	9.99449258065181
GOLPH3L	0.455813010459447	6.74326284322276	6.37477977000195	4.72927445293599e-09	8.25753316107986e-08	9.97045146367203
KLHDC2	0.362607821772253	5.94031093070491	6.36792240543474	4.8851100905022e-09	8.50983910893052e-08	9.9628046212469
ZNF24	0.557672251759453	8.24581178445861	6.39400104231298	4.31813074397823e-09	7.61939497668357e-08	9.96237516409012
EP300	0.500606310335227	7.53043782460385	6.38262873694402	4.55691701753116e-09	8.0218834625144e-08	9.93942341277214
NARFL	-0.470320216296875	5.52397262688301	-6.35172761828251	5.27353276746422e-09	9.15460902153095e-08	9.91959057090835
TRIM23	0.570147522521997	5.7907989888692	6.35135993932865	5.28269606237196e-09	9.15992656727221e-08	9.91066694687316
EEF2KMT	-0.510396015033499	3.80506977801796	-6.31012804890444	6.41642785939405e-09	1.09987535087513e-07	9.90587306776068
IRF2	0.591645495151444	4.15412905001345	6.30186128405948	6.67106644262065e-09	1.13574528007247e-07	9.90563690181822
RWDD2A	-0.470942509508955	5.21826073986382	-6.34200545627523	5.52118431935852e-09	9.55139444003312e-08	9.90529524058032
PCNXL3	-0.438714498335328	6.90288542021972	-6.36584980877831	4.93319957902431e-09	8.58365294074496e-08	9.8780108291305
SNHG15	-0.636174836973213	4.53185752727399	-6.31710391943265	6.20902704160497e-09	1.06675915396728e-07	9.87337843433101
DUSP7	-0.479720534033505	4.43173835870259	-6.30731463937485	6.50199377187655e-09	1.11200385510818e-07	9.84597821201917
SCFD2	-0.502552744848821	4.31761831120118	-6.30961084039896	6.43207429423133e-09	1.10130020070898e-07	9.81917410583499
OSR2	-0.563320544799714	3.43643633892778	-6.25419535810669	8.34586182773934e-09	1.40023979000373e-07	9.7818605017029
JMJD1C	0.825218508141512	6.81827209626717	6.3361576328219	5.67563357978018e-09	9.80728582669495e-08	9.76802059315189
ARHGEF5	0.416247026086918	4.8442718285573	6.28637567239383	7.17516447134366e-09	1.21605270543675e-07	9.76732147872717
WDR77	-0.45186095090235	6.10229394502723	-6.33179827539498	5.79353523375563e-09	9.98802813663312e-08	9.75154981202891
PGD	0.470440064339587	8.61367700918984	6.34672019371739	5.39968613592246e-09	9.3519823549033e-08	9.74427446430945
JARID2	0.38792214144212	5.26811257603388	6.30590835594409	6.54518469012338e-09	1.11684651485105e-07	9.73580840376245
PTPRA	0.233175995903673	6.62174269634277	6.32982503640985	5.84769375837041e-09	1.0069835949047e-07	9.73204733288997
CCM2	-0.501468664972393	5.02454166623623	-6.30704059879061	6.51038822369648e-09	1.11217280508562e-07	9.731997193868
SEC24D	0.44176433038216	6.95795148475889	6.32145421475121	6.08304931214428e-09	1.04631235362152e-07	9.72104709518812
NSUN6	-0.513041509470666	4.36951952455446	-6.27080478140627	7.71986950470902e-09	1.30395456111036e-07	9.70923724010314
ZBED6	0.686767603144283	5.02803916426127	6.29269525486679	6.96506334628824e-09	1.18311528515683e-07	9.69088082262065
POLR3H	-0.549732613471945	5.80182308884921	-6.31244385454984	6.34682979930674e-09	1.08918852875874e-07	9.6820855917829
LOC100129550	0.807339850688358	3.1908279486981	6.21318123697939	1.01140114784963e-08	1.6616192162046e-07	9.6502813771223
SLC2A6	0.580593108822146	4.08831486703904	6.25341834208201	8.37634104071581e-09	1.40333769630813e-07	9.61855133863822
DNTTIP2	-0.483628704728317	7.04045481961954	-6.30472337417281	6.58179834235342e-09	1.12181934062178e-07	9.61132154266544
PCYT2	0.46992008681155	6.31292593167292	6.30123675602528	6.69070346246305e-09	1.13779845064944e-07	9.61056102390206
CSTF1	-0.365373835247519	5.48216896931225	-6.28429241178442	7.24578462760239e-09	1.2266370007675e-07	9.60111862267847
PINX1	-0.677468325051919	3.04356539161878	-6.20464551248157	1.05259665438229e-08	1.72364136992416e-07	9.57886320708357
ARHGAP12	0.565400597970597	5.13500092491674	6.25507190829684	8.31160949598325e-09	1.39918305147628e-07	9.56025825757466
BRI3	0.429040328072936	6.38061637489507	6.28021389560805	7.38603145592427e-09	1.2489712651144e-07	9.55580131982116
RNF115	0.421305281740813	4.95223508883102	6.24377660915795	8.76379845939044e-09	1.46308451419089e-07	9.53912915995094
MYBBP1A	-0.541603666774489	6.38228595609245	-6.29181629330598	6.99391805527985e-09	1.18667427704048e-07	9.52863572862688
TLR5	-1.28445269811317	1.32961871360302	-6.21115249071735	1.02104606281628e-08	1.67563144035511e-07	9.51975140004735
ZMYND19	-0.420980866290873	5.12908990169585	-6.25324850817762	8.38301753854817e-09	1.40333769630813e-07	9.49740685846925
LTV1	-0.452533558190338	4.90336371923004	-6.25454455882423	8.33219971700683e-09	1.40023979000373e-07	9.49538670961602
ACVR2B	0.581245508562911	3.25897355070794	6.1900687545141	1.12680336793861e-08	1.83514960661238e-07	9.45542381372483
CHKA	0.356732313156425	5.29391508429053	6.24029655108912	8.90794112393985e-09	1.4813028119278e-07	9.44777946446883
ARID3B	0.805461066106126	2.94726950601136	6.16237277438598	1.28227147548104e-08	2.04836047615142e-07	9.42533314935891
NR2C2	0.36749987405051	6.67349441063709	6.26563109607118	7.90972643088714e-09	1.33452193355282e-07	9.42436116264535
TNKS2	0.44009907950629	7.2378326325593	6.26487461475701	7.93786973887689e-09	1.33776713803564e-07	9.40585343286008
OSER1	0.752379860828214	6.53374417076399	6.24364632015027	8.76915332160232e-09	1.46308451419089e-07	9.40130094578835
TET2	0.568630092626961	6.3054367058749	6.24740057733135	8.61613854421948e-09	1.44075652984409e-07	9.39434504191277
UBIAD1	-0.423142119948396	5.38548660607092	-6.24044526846761	8.90173378856146e-09	1.4813028119278e-07	9.38991638469314
KCTD10	0.296531674759223	5.96999012355223	6.24202705882494	8.83597446337191e-09	1.47259703154265e-07	9.37449991604541
CHIC2	0.713505240078167	3.76468161155287	6.16999307236799	1.23750393321191e-08	1.98106173359382e-07	9.37418493073459
CHDH	-0.455941396916796	5.3184175715457	-6.23258838456455	9.23558161569029e-09	1.52901315921946e-07	9.37337443143123
MSTO1	-0.517317046421907	4.48530104701631	-6.20181750143126	1.06660658840499e-08	1.74468023218838e-07	9.36109524549679
NOP58	-0.451408360543767	6.83987436154653	-6.25441200746253	8.3373830518917e-09	1.40023979000373e-07	9.35508572432625
LCOR	0.683363070978697	5.97611772105207	6.23400880416914	9.17432594879021e-09	1.52054832722995e-07	9.35181570535572
MON1A	-0.535094072573647	4.20350949242692	-6.18504909532569	1.15353175791007e-08	1.86854723589834e-07	9.34009524729597
MCAT	-0.403865966014981	4.89700104773048	-6.21352942174416	1.00975488391076e-08	1.66073158124907e-07	9.33190062543007
MAX	-0.356148708656214	5.69197096103715	-6.22286187213377	9.66600474381026e-09	1.59499700256104e-07	9.32276503645795
RBM38	-0.525535912835598	4.38514056128911	-6.18260237584689	1.16678537553029e-08	1.88391926870567e-07	9.30425738866088
RHPN2	0.504120456302407	5.99226111416556	6.2352222426744	9.12231361920479e-09	1.51359846746938e-07	9.30107529801124
C9orf69	-0.424311367870371	6.20988681902697	-6.22520419348942	9.56057806946738e-09	1.58107533360267e-07	9.2846743962681
PRR15L	-0.711361194900177	4.05053847625814	-6.18721416441298	1.14192757426725e-08	1.85575589341959e-07	9.28020988361893
ZC3H18	-0.377711322583361	6.11992493388447	-6.22363629040561	9.63102242212066e-09	1.59097285688189e-07	9.27671773463869
RBM33	0.672938527064445	6.13165133516858	6.22090831797467	9.75480876039193e-09	1.60788373596098e-07	9.27111470578928
SNORD28	-1.56701915214265	-0.590819175993461	-6.18598461222256	1.14850345570116e-08	1.86291710280199e-07	9.2652610007221
TNPO2	-0.386600277616163	7.69614074268859	-6.23674944936024	9.05726494421582e-09	1.50446781418523e-07	9.24319999694539
UTP15	-0.434632937083103	5.15512191841716	-6.20013416434645	1.07503288270091e-08	1.75654992019988e-07	9.23335753692686
RRP7BP	-0.741843847450178	2.75652468596717	-6.11388648231357	1.60688931533929e-08	2.51868997485749e-07	9.19752560651175
JAG2	-0.746145639613478	6.268903507017	-6.2139846360286	1.00760655232663e-08	1.65901534975183e-07	9.19142067016541
RRP1	-0.441802108956571	5.37625928985349	-6.19290313615433	1.11198153458238e-08	1.81297662576428e-07	9.17448339755589
PDPR	0.547919035246214	5.4181506263482	6.18313887339353	1.16386644455706e-08	1.88122912071785e-07	9.17167964202598
PDCL	0.423038865957241	5.35213100244081	6.17706961818112	1.19731140543668e-08	1.9249280582481e-07	9.14685949607505
ADO	-0.347596762900088	5.71498545501005	-6.18864308670899	1.13433201638752e-08	1.84540948624865e-07	9.14557265034886
MRPL17	-0.46966064115642	6.11893172114456	-6.19958197981023	1.07781121776659e-08	1.75917535282425e-07	9.13507172147982
SMCO4	-0.573378421048023	5.48393249632868	-6.18592645357304	1.14881542167997e-08	1.86291710280199e-07	9.12864950232778
PUM2	0.339869437992163	7.78783590590341	6.20937810635758	1.02955596825439e-08	1.68775244752271e-07	9.12669996828605
IL1R1	0.495379645731662	5.64602206914743	6.17782184817262	1.19311535024863e-08	1.92023795276886e-07	9.11806114789854
GCH1	0.448635117822362	4.88912352152151	6.15979544253383	1.29777079056505e-08	2.07091670468914e-07	9.11614079072953
MED11	-0.487858930982059	3.77241588620588	-6.13264412396551	1.47268782939274e-08	2.32532917414946e-07	9.10648629979094
RNF185	0.361413937759492	5.97245887656975	6.1718363356469	1.22690855466841e-08	1.96619624940244e-07	9.08697348577953
PDCD7	0.476626760161313	4.93523843727545	6.1539713663775	1.33347794246031e-08	2.12338332810011e-07	9.0866814763334
SWAP70	0.475569639329845	5.15838098722065	6.14964890577453	1.36060267325476e-08	2.1574244711292e-07	9.06203932404454
RSBN1	0.525924922604331	5.24966886278682	6.15283028803604	1.3405863650374e-08	2.13244119252135e-07	9.05914930646683
ERLIN1	-0.419197084787065	4.88444647549123	-6.14849178241775	1.36795571111569e-08	2.16679567068705e-07	9.05575368658497
EHMT1	-0.356777836168994	6.91809768112791	-6.18376903651764	1.16044709232226e-08	1.87772344162835e-07	9.04300718782953
CFLAR	0.337337687028922	5.68662500788019	6.15858723180022	1.3051000018565e-08	2.08040144669609e-07	9.02574748783231
SNHG4	-0.579536807427441	3.75495397977981	-6.10865133159252	1.64644683499452e-08	2.57531725773727e-07	9.01070263919088
PP7080	-0.501812277924168	5.41836070865352	-6.15069142730492	1.35401122662747e-08	2.1492423445072e-07	8.99815255120738
WAC	0.406576136660386	7.89744257150763	6.18151228068155	1.17273850605419e-08	1.88946796211477e-07	8.99581167685301
RALGDS	-0.439411222727569	6.48494595072226	-6.172176316338	1.22496407483559e-08	1.96517740894564e-07	8.99515154746373
FBXL12	0.526943315223654	3.79108250241084	6.09724808754115	1.73595997079862e-08	2.70126164989762e-07	8.98260200583116
EHD4	-0.399038117523165	5.33007566918996	-6.14022771652559	1.421620504487e-08	2.24942607959714e-07	8.97031365233947
ZNF585B	0.430652787590001	4.83841664637887	6.10795569254671	1.65177482948135e-08	2.58096262637793e-07	8.94582738445279
PCBP1	-0.252422973287558	7.73368014687965	-6.1679613941037	1.2492867929562e-08	1.99779451363475e-07	8.9313875125861
KHNYN	0.302658137158303	6.64107650874909	6.15183289435335	1.3468302545548e-08	2.14010614840158e-07	8.93083542470372
HNRNPU	-0.295466912145764	9.43220950976021	-6.17366352933783	1.21649375840264e-08	1.9536759653662e-07	8.90054901136929
TXLNGY	-0.481338906052633	5.91471737059859	-6.13790048515852	1.43710355544569e-08	2.27153126195499e-07	8.8767704677166
KCNJ11	-0.801545111496976	2.80214631907294	-6.03004925930685	2.36944094185621e-08	3.60116651648916e-07	8.86574888581504
FZD8	0.971718121985343	2.10568789849436	6.02049289655221	2.47631228797506e-08	3.75053226002269e-07	8.85458157480269
PIK3IP1	0.731654129287423	4.00689978549641	6.08494989016355	1.83787120829803e-08	2.84440613951891e-07	8.85359319342782
ASB7	0.444946954377667	5.08007270651214	6.10493121809025	1.67513773008278e-08	2.61474720945146e-07	8.85356319101446
KLF10	-1.03672592990026	5.09183092099069	-6.08478029577149	1.83931696954772e-08	2.84440613951891e-07	8.83995355973917
THAP5	0.653103398146249	6.31255500384718	6.12362202963995	1.53579881879276e-08	2.41482251968504e-07	8.83436732103275
ERMAP	0.419000621906295	4.43208315927128	6.07814407288745	1.89677715529648e-08	2.92123136040328e-07	8.83358277333018
ARHGAP42	1.0717152847113	2.29338558054831	6.01181755992793	2.57742965288324e-08	3.87802441560068e-07	8.82485761655593
LRRC37B	1.09871455531475	3.28921237217693	6.02602610015124	2.41386823480129e-08	3.66497931382975e-07	8.80977761798589
DHX58	-1.08558487253276	1.35997205850196	-6.00693214104855	2.63614947482378e-08	3.95844205139538e-07	8.8031057640409
SAMD1	-0.566011076079449	4.82396855013024	-6.08401540824238	1.84585142008209e-08	2.84901784212578e-07	8.7953379876606
CTBP1-AS2	-0.379431895067714	5.75428056397473	-6.11286259248013	1.61455163335676e-08	2.52806124363766e-07	8.78486554157776
UHRF1BP1	0.359399167896597	7.45583655875548	6.12852113160609	1.5012054470837e-08	2.36538310528949e-07	8.76730430431981
CLEC16A	-0.386642713281183	5.48544635559037	-6.09263268613281	1.77353697469323e-08	2.75118091032991e-07	8.76360224382296
PSME3	-0.283077265776717	7.80706412596272	-6.1308762365698	1.48484989374449e-08	2.34206995845244e-07	8.75439505620788
CLIC4	0.539172984937656	7.58135702103155	6.12117531539944	1.55336820209762e-08	2.43989298354581e-07	8.73884587843505
EAPP	0.397747965813891	5.85910529431752	6.09404076834138	1.76198876115742e-08	2.73892580098755e-07	8.72582058343624
ZNF419	0.570810402321563	5.37722899280268	6.0705588684427	1.9646203138475e-08	3.01643544301984e-07	8.71011974383497
C12orf4	-0.497323183048969	5.13496074261025	-6.06964879336525	1.97291894774458e-08	3.0260828313925e-07	8.70166844305899
LATS2	0.977790050141317	4.08697167161829	6.02037069927482	2.47770911157599e-08	3.75053226002269e-07	8.6990480683023
ZNF747	-0.582894220289562	3.65900722735936	-6.01748617110113	2.51090790346578e-08	3.79313813666421e-07	8.69740808831198
PHGDH	0.34403116875143	9.24160437153123	6.12628318989426	1.51691166885467e-08	2.38762532699389e-07	8.69304872277899
WNT7B	-0.714350268664323	4.11645321073288	-6.0480160399416	2.18065899786205e-08	3.33110635929772e-07	8.68982433574396
SSTR5	-1.41783430409177	0.460275254940517	-6.03539944146245	2.31160388070807e-08	3.52038984510268e-07	8.67609245977514
EDEM1	0.477131248685121	7.0293986490133	6.10001618109928	1.71380030238269e-08	2.66954619715545e-07	8.67423406393267
ZNF292	1.0878916861359	6.1142568514651	6.07124108600453	1.95842196865755e-08	3.00999634404932e-07	8.66406764267754
CSRP1	0.385640734612378	7.6587333018121	6.10441483021111	1.67915901544839e-08	2.61830236510624e-07	8.64523759838581
SLU7	0.474975329587378	6.37452467044003	6.08398709483242	1.8460937402693e-08	2.84901784212578e-07	8.63826947316216
POGK	-0.318189175894155	6.54402031853165	-6.08741794887435	1.81695762866124e-08	2.81562804457969e-07	8.62573413911852
MARK1	0.528582040469938	4.29900159667126	6.01301372824229	2.56324968215885e-08	3.86055739491448e-07	8.62321440468558
RELA	-0.345745062906009	6.4052150470616	-6.07603882552171	1.91537209509553e-08	2.94684706761829e-07	8.5942164500422
HSPA8	-0.652510506220731	12.2377368924927	-6.11849278136886	1.57285845430802e-08	2.46792503133639e-07	8.59379496055726
COASY	-0.354989124467565	6.50510748443676	-6.08372816142645	1.84831127387857e-08	2.84951150806577e-07	8.59343151070235
FAM160A1	0.699840333749737	4.92958754366736	6.03031125996475	2.36657576802393e-08	3.60045610259852e-07	8.57783996768048
TARBP1	-0.435400790860426	5.27072019919973	-6.05750727526517	2.08698958894437e-08	3.19126636126157e-07	8.57486378425961
MAPK8	0.28852987064712	5.7728862710604	6.06136167533698	2.05009122195074e-08	3.14124181518493e-07	8.5614726009427
ZNF783	-0.549736156290168	3.97422923670766	-5.99664556180842	2.76412442151304e-08	4.13819464740178e-07	8.54545417632913
ACLY	0.57528000893298	9.04440802687957	6.09295591922652	1.77087944656291e-08	2.74989925228424e-07	8.53148773234689
PFAS	-0.484470067624186	5.37836215480948	-6.05873935887315	2.07512427362105e-08	3.17635739986683e-07	8.52836543461945
TNS2	-0.647643102440649	3.99913389715001	-5.98735979027502	2.88488507588959e-08	4.31039147259284e-07	8.48968732545954
RPIA	-0.373528346281093	4.19280292036289	-6.00267729167543	2.68836111263862e-08	4.03281023650165e-07	8.4833118191235
ALPK2	-0.96875102928709	0.524135721213656	-5.93495597674356	3.67019045075157e-08	5.38199021567243e-07	8.47539149975192
OPTN	1.14737863495319	3.83995080049734	5.94108930544562	3.56839133819686e-08	5.25323179748668e-07	8.42841982088072
WSB1	0.569047876696673	6.52970062290657	6.04206560715935	2.24148148751287e-08	3.41706457020236e-07	8.42688276122252
RIT1	0.631781984964387	6.19270559275461	6.01877395041254	2.49603277822659e-08	3.77446406826288e-07	8.42053301599892
TYW1	-0.260590463865274	5.62696551050072	-6.02113433586637	2.46899276455856e-08	3.7448884194557e-07	8.40406822555329
ATF3	1.41167804048153	7.30534811382174	6.01696957937367	2.51689953108866e-08	3.79836817676657e-07	8.39306698223447
VPS9D1-AS1	-0.521921718681673	4.45926987813282	-5.99414801954204	2.79610694956663e-08	4.18190656919247e-07	8.35902269226062
ZNF367	0.701767298615559	4.55500953778275	6.01039358466064	2.59441081067327e-08	3.89966694024723e-07	8.35750400117705
KLHL31	-1.21270091530088	1.16991207758342	-5.91038144175499	4.10749811363721e-08	5.95924557240351e-07	8.34463543318279
BHLHA15	-1.05250973939645	2.77359117021906	-5.90653662326137	4.18040038738101e-08	6.04748479931727e-07	8.31672567633795
OSBPL11	0.44208810942383	5.18453864576142	5.98257510589859	2.94912047001864e-08	4.39761598587884e-07	8.30254155356399
RAB3GAP1	0.275583845015547	7.03993509764963	6.0140663283929	2.5508351474881e-08	3.84571692516881e-07	8.27064182483081
EPHA2	-0.845001980824405	2.77822690121977	-5.89375141624989	4.43208917043264e-08	6.39310768330611e-07	8.2536406327981
HIP1	-0.400530432967574	5.97731933620745	-5.99747418875332	2.75359307395063e-08	4.12654227529368e-07	8.23112960853497
ZBTB39	0.651730659490768	4.38164453206842	5.9464762584509	3.48127408847527e-08	5.14009948009289e-07	8.22390803907856
APLN	-0.73352294383913	2.38319782364309	-5.92185306881499	3.89732991584479e-08	5.68177728313838e-07	8.21855664221752
ZNF552	-0.45936865948693	4.49648017302511	-5.94572124047941	3.49335694485814e-08	5.15287307308348e-07	8.21021676573703
B3GALT6	-0.5779356773455	5.89605156009804	-5.98301277222775	2.94318672144914e-08	4.39313039853681e-07	8.18271683091683
MAP1LC3B	0.798074740576799	6.87429820809902	5.97383337473228	3.0701334841748e-08	4.56446776221474e-07	8.18265216301192
ZXDC	0.338180122081321	6.19093640061809	5.9755553858967	3.04591538408695e-08	4.53294999082752e-07	8.15873301082249
COQ10B	0.490986797315983	5.8706839849191	5.96408291923493	3.21087708488441e-08	4.75020003020928e-07	8.14982571701072
UBQLN4	-0.286836465029914	6.53979751137538	-5.98178440804389	2.95987036144635e-08	4.40926719717048e-07	8.12943070332384
PIGM	-0.478604783525613	5.76128672915297	-5.9681641450206	3.15121049615444e-08	4.67113295264117e-07	8.12342948362248
CEP83	-0.494787162771209	4.40333999704935	-5.91902329519223	3.9481694051365e-08	5.75031152158387e-07	8.1180724508093
FGD6	0.647089247576369	3.67653122049732	5.88082133253474	4.7017662813663e-08	6.73038345862692e-07	8.10167483552268
TMEM154	0.692788971743261	2.96416804004575	5.87668936074043	4.79129762736957e-08	6.84302340422549e-07	8.09657767182088
ADIPOR2	0.306701080414564	7.01125327438586	5.97038749373878	3.11916589746025e-08	4.62820109844497e-07	8.07785191810954
RGS4	2.90904488453327	-2.20119618597071	6.18209745134536	1.16953911376585e-08	1.88633720003309e-07	8.07569906046082
LRRC8E	-0.43791367662827	4.83364769017768	-5.91332616594068	4.05250921686308e-08	5.89441798493707e-07	8.05669772994012
FAM134A	0.346581360271043	6.74036342392898	5.95678703423787	3.32032219696167e-08	4.90727934149374e-07	8.04502773754289
POLR3K	-0.465621068144162	5.2812672264027	-5.94052036162887	3.57771645433407e-08	5.26180120257398e-07	8.04194939711143
PLEKHA3	0.436786570007974	4.75126558887996	5.90758235312687	4.16044713608935e-08	6.02442374112996e-07	8.0331706840868
DNAJA1	-0.564128619165768	8.73676115358622	-5.97120087348409	3.10752309934877e-08	4.615486336283e-07	8.02728085396657
TSC22D1	0.609595002425745	7.24296801331067	5.96601908556347	3.18243352447015e-08	4.71276349146388e-07	8.0265077903696
CTDSPL2	0.518740106361927	5.87584479765677	5.94387473224055	3.52308138488391e-08	5.19161826059046e-07	8.00332590592775
PLEKHN1	-0.623200063893922	3.55303873136182	-5.87656003705768	4.79412667903917e-08	6.84302340422549e-07	8.0023463909493
SUV420H2	0.539827859019267	4.34922213756507	5.89797101610476	4.34741829531981e-08	6.27700318485791e-07	7.99378806223352
ARHGAP10	-0.469386868295818	5.30743821137003	-5.92255867286588	3.88475367481e-08	5.66894666481506e-07	7.9875147392505
ANKS1A	-0.331615411685936	5.89917112003436	-5.93369609922172	3.69145232435446e-08	5.40788761975673e-07	7.98694242600944
ECE2	-0.561749766296232	3.78343544897779	-5.87532561485896	4.82121333600408e-08	6.87515094524571e-07	7.97103708580115
MLX	-0.319760286155495	6.38132982532429	-5.93942046202464	3.59581204368083e-08	5.28324008296588e-07	7.96364579179322
FZD9	-0.980710913973512	1.86257780781264	-5.81156516984352	6.44488810300587e-08	8.94421809193495e-07	7.95833129313374
PAX9	-0.610542093623746	3.05879705231283	-5.83348669669301	5.83374314763529e-08	8.20219916712467e-07	7.95613676438375
ARL6IP6	0.501344745196763	4.04800698543906	5.88407992980885	4.6323206709854e-08	6.64999303972436e-07	7.95544986877532
SIN3B	-0.373148833628017	6.33036735771699	-5.9301252396649	3.75237491972476e-08	5.4864325019072e-07	7.9390691654677
FBXW11	0.286183014823155	6.87238400360761	5.9361439348607	3.65025261923656e-08	5.3579856628012e-07	7.91960389579586
ZSWIM4	1.01480488577083	3.4003876373352	5.81694495780272	6.28932414073939e-08	8.73640067505482e-07	7.91561387343302
MAP3K1	0.627721977944972	4.79583344038596	5.8830569854258	4.6540118839974e-08	6.67244834102395e-07	7.91320714396964
CPEB3	0.83663422056634	3.90649910575807	5.84616571833885	5.50664511592472e-08	7.78604360270486e-07	7.91002773770387
SLC7A11-AS1	2.23522153557558	2.64699664563055	5.79726135973383	6.8771198527571e-08	9.53525685216995e-07	7.896873692256
HEXA	0.300414568180532	5.45660995193601	5.90184677501761	4.27104903105211e-08	6.1726729788526e-07	7.89548519948766
ZZZ3	0.395468416736355	6.5716386805417	5.92363709101543	3.86560968090525e-08	5.64649756502658e-07	7.8850610827561
CHP1	0.268803924521518	7.77482626798277	5.93232508998667	3.7147272853207e-08	5.43668079106975e-07	7.87486200425395
KLHL17	-0.596192994427236	4.97354571333443	-5.88835483772122	4.54274282776685e-08	6.52763888054995e-07	7.86964917045796
TUSC2	-0.372760276834437	5.33925585916507	-5.8933961379239	4.43929175515305e-08	6.39735172700367e-07	7.8684741756799
TYSND1	-0.449320140845066	5.9997961368111	-5.9101081456255	4.1126386055175e-08	5.96094414097015e-07	7.85397694329056
RIOK1	-0.511318693141347	4.34505039370116	-5.86262733546984	5.10872790650255e-08	7.2507238415919e-07	7.84870677965906
PDPK1	0.2905957318361	6.67281476294805	5.91319387973592	4.0549638908098e-08	5.89441798493707e-07	7.8366685453271
IL36RN	-0.836753267556422	1.34427433362022	-5.78590603628907	7.2404133368437e-08	9.95623137967445e-07	7.82652384320674
RNF24	0.460040470254402	4.73229730063776	5.86179038480955	5.12825911045846e-08	7.27157118060851e-07	7.8238126634923
DENND1C	0.397835810837061	5.40287531099683	5.8686676300545	4.96992178697467e-08	7.0737768296883e-07	7.80542567699699
GNL2	-0.388812689936954	7.07061478189281	-5.91140951553105	4.0882173386395e-08	5.9370088546432e-07	7.79146251479462
HINT2	0.333017877921879	6.25370805883081	5.89109072830341	4.48630984274656e-08	6.45890974100502e-07	7.77707486326122
RPS6KA1	-0.436260286813838	5.76699035697548	-5.88292349148589	4.65684993433211e-08	6.67244834102395e-07	7.75515237052501
RAPH1	0.610277108692656	6.05455773017609	5.86599447817585	5.03088765761276e-08	7.1537697979842e-07	7.70723023639987
MKRN9P	0.911221336403812	2.29308292542524	5.75508559611271	8.32413523331155e-08	1.12811565580691e-06	7.70117926295628
PEX11B	-0.316922036930625	5.31680798792832	-5.85199629149219	5.36234060450391e-08	7.58915235789168e-07	7.69334354045372
TOMM40L	-0.42221607107017	4.5350248136804	-5.82862749729222	5.96409877041101e-08	8.3698044052796e-07	7.66412451561497
LRRC57	0.315638216461114	4.73511211671775	5.82732059844933	5.9996439365592e-08	8.39614663106924e-07	7.65366797691479
HSPH1	-0.733918371251195	8.54453092036575	-5.87769739138175	4.76930237103087e-08	6.82055660984758e-07	7.62725569576662
FARSA	-0.394988071491814	7.32373681875643	-5.87358031161648	4.85976695872805e-08	6.92355414158068e-07	7.60844406996387
SESTD1	0.46450639109078	4.67730169525629	5.79444605477601	6.9654855078287e-08	9.64171912632065e-07	7.55867048746585
ASAP1	0.360475240390638	5.6784597944636	5.83713910666527	5.73760809879151e-08	8.08216915679675e-07	7.5586228847279
EPC2	0.604010038321706	5.1822910657405	5.82064211672791	6.18456018663373e-08	8.61478253826457e-07	7.55824675261211
PWWP2B	-0.551430698663136	5.58270176410538	-5.82127613047109	6.16676756264852e-08	8.60596484393403e-07	7.54365471630251
SNORA62	-1.54167270465927	-0.665123785205853	-5.77392638338337	7.64410907869813e-08	1.04539109221977e-06	7.54205868219158
MRPL34	-0.454743992257809	5.41696843475419	-5.82758021046217	5.99256645881042e-08	8.39537819299277e-07	7.53655497845719
STK24	0.268580751789407	6.11585396656006	5.83494224222564	5.79524356133312e-08	8.15570546550873e-07	7.53515771903933
ZNF112	0.786691922293208	3.01661808022809	5.72543721050003	9.51625093899093e-08	1.26702714689617e-06	7.52186051992694
KPNA2	-0.361144254142808	7.62729148647251	-5.8548171943476	5.29386447270923e-08	7.49930838888697e-07	7.51236549451597
TRMT6	-0.5263011298429	4.02039610688645	-5.78335860295727	7.32446647849096e-08	1.00625973139085e-06	7.5099918305746
TXNRD1	0.463237726958885	10.4299524355075	5.86371120045341	5.08354326325924e-08	7.22180564248825e-07	7.49280797169194
SRP19	-0.318951780011979	6.26254206484794	-5.82754580729255	5.99350387778919e-08	8.39537819299277e-07	7.49144044010526
SP3	0.442699301010165	7.08090165768687	5.83724421462367	5.7348647183746e-08	8.08216915679675e-07	7.47430717840091
PRSS22	1.53430236617672	-0.00824486234634536	5.78620776848941	7.23052057156177e-08	9.95174123763259e-07	7.47254960257099
MCM3AP	-0.259448852058505	7.11001150901015	-5.83833796839321	5.70639345987169e-08	8.05330866479636e-07	7.47118069693933
TINAGL1	1.74773017441536	0.332370082571539	5.77111682625248	7.74194032794148e-08	1.05684523603972e-06	7.46840396360842
TUBB2A	-0.717230117137488	3.06591295127207	-5.72083414720951	9.71577582450711e-08	1.28488362237368e-06	7.46821095675286
KSR2	0.592659192186141	3.38957087075526	5.7589442424883	8.18019377554979e-08	1.11082148406554e-06	7.46070970882825
NKRF	-0.574085198487876	4.85137042998071	-5.79116300672694	7.06994147309629e-08	9.75755893014834e-07	7.45937901771594
AKAP13	0.445721568976427	6.17379815447348	5.82345002852906	6.10614138520483e-08	8.52928549211495e-07	7.45462528110432
SARNP	0.950650116711597	1.70288430303488	5.69640440785839	1.08454173690085e-07	1.42162636126957e-06	7.45259751922924
RORC	0.598851236252692	5.01683255066744	5.79038293387502	7.09498616133423e-08	9.78313243329613e-07	7.45251896358933
ULK1	0.573634530568107	6.95200837254464	5.82391101176353	6.09336081828043e-08	8.51935810496266e-07	7.4390704677911
CBFA2T2	0.465423531301871	6.99926157536821	5.8292757138076	5.94654534516028e-08	8.35297707230372e-07	7.43716846130758
DYRK1A	0.526786426501018	6.75485758266752	5.82076690229793	6.1810542897155e-08	8.61478253826457e-07	7.43465283531379
CREB3L2	0.369858792975562	6.65156215721206	5.81901942397464	6.23032858362975e-08	8.67049249414127e-07	7.4272126985956
PSAT1	0.391856474445216	9.10740757694507	5.84512100309325	5.53290148534322e-08	7.81580890911701e-07	7.42344378426309
CHST10	-0.479765750142374	3.6037200159983	-5.74584983068242	8.67883722979717e-08	1.17144998132298e-06	7.41966048787537
RNF19B	0.66074301545604	4.81109516869385	5.75991170514672	8.14448879277607e-08	1.10776851188701e-06	7.40155468103545
CHAC2	-0.82744401455843	2.71483827292112	-5.70530218447126	1.04197992030859e-07	1.371285756648e-06	7.39866712992924
LPAL2	-0.75384631547062	1.50791558608719	-5.69631760431548	1.08496524374995e-07	1.42162636126957e-06	7.39690514533209
ADORA2B	-0.762117073136678	2.19460119090326	-5.68836652117067	1.12445389010593e-07	1.46812970433251e-06	7.38118273818373
CCDC58	-0.501670452626098	4.66021930716648	-5.77052485920883	7.76270939827564e-08	1.05775720802638e-06	7.37860905782871
CDC14A	0.837877889812598	3.94432496548793	5.73915631770231	8.94513461356274e-08	1.20035872526593e-06	7.37416974217639
FDXACB1	-0.795634360469153	1.78005594413194	-5.67584767539152	1.18950304208198e-07	1.54111973079405e-06	7.35577191934062
FAM110A	-0.579161908706811	4.09695861114148	-5.73983555487551	8.91775002464157e-08	1.19775433246885e-06	7.35366510497961
POLRMT	-0.514720242716447	5.86513994488763	-5.79432182567222	6.96941034173719e-08	9.64171912632065e-07	7.34933507141221
CASP3	0.481604664580916	6.2335579951702	5.79133285480292	7.06449992314718e-08	9.75755893014834e-07	7.34583718569859
NLGN4Y	0.565190334107916	3.58125698791501	5.70879533757975	1.02572253891771e-07	1.35226072382689e-06	7.34077442913535
GOLGB1	0.32831344499189	8.46251349466312	5.81740692197051	6.27613907489904e-08	8.72615781006333e-07	7.33685157604012
PRPF38B	-0.455864523588821	6.1529317872017	-5.79420299656356	6.97316660307953e-08	9.64171912632065e-07	7.32733627643994
SNAPC5	-0.474858150181143	3.89422147253237	-5.72539897247092	9.51789172681729e-08	1.26702714689617e-06	7.32668946966964
BMF	1.04890602287807	4.9147981770369	5.7514155575489	8.46334675474708e-08	1.14388492231577e-06	7.32129139057418
MEN1	-0.402545661573781	5.88897338159769	-5.78040949025434	7.42297027436795e-08	1.01886034405767e-06	7.30792231991751
SPECC1	0.345858527659624	5.70089866509456	5.77343230442451	7.66122493801904e-08	1.04677846832843e-06	7.302406505395
JADE3	0.351875813567545	5.15201983976062	5.75330631863509	8.39134355731389e-08	1.13517490861825e-06	7.28948641171625
GUSBP1	-0.461812630445958	4.24239137294151	-5.73290587306053	9.20103764130584e-08	1.22811361086087e-06	7.28918102259348
CIR1	0.524481548429572	4.95157635377398	5.74229755164055	8.81917845849462e-08	1.1866378470677e-06	7.2868608156272
HERC1	0.373972360795182	6.84113996037751	5.78697441887689	7.20544440027036e-08	9.92632597380364e-07	7.26063536378
TIMM23	-0.281347859716314	6.12918111464907	-5.77894150308311	7.47248650201399e-08	1.02472015812093e-06	7.25926773294224
FAM89A	-0.700344383871698	1.81013436508671	-5.64948297938392	1.3388037327096e-07	1.71661662802571e-06	7.25790156596356
HINFP	0.6068309258354	4.39246629862584	5.72115496683056	9.70173743661252e-08	1.28466745456943e-06	7.23790729395384
SIX4	0.564269457873492	4.63934720909786	5.7237377733738	9.58944219576723e-08	1.27316590638055e-06	7.23230785970313
HEATR1	-0.449365064866156	6.34346016162356	-5.77705799718448	7.53649373149133e-08	1.03255465211746e-06	7.22472048648687
TRMT2A	-0.582252575307038	5.27039405009137	-5.73415259065757	9.14942788754329e-08	1.22449027771257e-06	7.19303194698614
MTMR1	-0.288035753165789	5.84658726854249	-5.7571583497052	8.24650768171718e-08	1.118604872165e-06	7.18553991034125
TMEM128	0.388214676361961	5.14406815245566	5.73508883369073	9.11085760836053e-08	1.22041603788708e-06	7.17686624772861
PPME1	-0.261297486075243	6.69485860098473	-5.76306715918133	8.0290942893339e-08	1.09306328058602e-06	7.17667060658832
POLR3A	-0.289515150359518	6.29003065617991	-5.75890271278896	8.18172989728618e-08	1.11082148406554e-06	7.16914741122197
IPPK	-0.37488305527306	4.75972741359075	-5.72072666555508	9.72048345109554e-08	1.28488362237368e-06	7.1637008357344
FRS2	0.480694865186448	5.92628430920659	5.74496325883417	8.71365668516801e-08	1.17454460309231e-06	7.15044597314428
APEX2	-0.336747401477687	5.13287458027708	-5.73314305230148	9.19119728964845e-08	1.22789162367759e-06	7.13068928751797
LGALS8	0.923553359014785	6.69035838927605	5.74472055250287	8.72321268174708e-08	1.17477813120282e-06	7.12768605938305
RANBP2	-0.357004545521876	8.2871988357384	-5.7706688085825	7.7576539288653e-08	1.05775720802638e-06	7.12673216730456
TSEN54	-0.383609886654741	5.38854905824441	-5.72786544689667	9.41262230400445e-08	1.25523922306333e-06	7.11964312970367
ZNF687	0.479414075479004	5.45595991160221	5.72379707657258	9.58687885091653e-08	1.27316590638055e-06	7.11878314156881
MNX1	0.766519581366732	3.52199095027893	5.651656090157	1.32583254048198e-07	1.70335196383849e-06	7.11053956742563
ASCC3	-0.321968731718635	7.15409570365439	-5.7548728783877	8.33214228475662e-08	1.12818258384045e-06	7.09959523124381
NIPBL	0.458984386453883	6.94026552893713	5.74574627864008	8.68289710450502e-08	1.17144998132298e-06	7.0828740033535
ISL2	0.936839671629444	2.07341107617555	5.60456151238635	1.63660082789499e-07	2.05135208945502e-06	7.07707941837563
PHF8	-0.320575878520303	6.70120736693486	-5.73888722498383	8.95600635222882e-08	1.20074456593811e-06	7.06375938481342
ATF7	0.352974715077155	5.90647431556322	5.72353203724121	9.59834023131443e-08	1.27322152750369e-06	7.0634506261633
PARD6B	0.795913636063582	3.56363550157219	5.6273855768196	1.47797451656513e-07	1.8728493958432e-06	7.05710135797714
CRTC2	0.504899610139695	4.90277121447332	5.69496138983462	1.09160320602864e-07	1.42907704810166e-06	7.05638278370023
ZBTB8A	0.559445205475515	4.23209540670561	5.67802115665035	1.17795045859949e-07	1.5287903272541e-06	7.05625273523721
FBXO34	0.462565413281461	5.25086493663597	5.70283482775614	1.05361527509235e-07	1.38538414805488e-06	7.0548398803074
PHC3	0.496793294540195	6.57892385333816	5.73379966891134	9.16400871305653e-08	1.22534955329703e-06	7.05072287615615
RABGAP1	0.296578450328254	7.05707689192152	5.74103116970918	8.86974657487556e-08	1.19237345182034e-06	7.04990911129208
ZNF629	0.529957997296233	3.7735367756209	5.66101849087855	1.27134413272682e-07	1.63866982807089e-06	7.04446505366625
FAM219A	0.423044641635697	4.9031338887447	5.67940213268752	1.17066749506059e-07	1.52065251780535e-06	7.03683020576932
ZNF517	0.498076698670448	4.03025538762588	5.64775580033973	1.3492018776472e-07	1.72569126020021e-06	7.03340964921679
CYP1A2	2.01871809930394	-0.42068170447802	5.64644148145147	1.35716750682448e-07	1.73440232191289e-06	7.0219765527328
DHX8	0.291574201772979	6.1692926438644	5.72194918182357	9.66706985372258e-08	1.28120671600616e-06	7.01097220021014
AHDC1	-0.592717244529651	4.7057276657753	-5.66765766488413	1.23404196407929e-07	1.59469656907183e-06	7.00268617038439
RELL1	0.550475131759119	4.42338780525844	5.65899764339258	1.28291622489797e-07	1.65216724125797e-06	6.99147369530728
ZNF417	0.587115452475651	3.9580872238646	5.6454922198507	1.36294931796747e-07	1.74031011552717e-06	6.98711233343278
GRHL1	0.610404524447929	4.5444140965392	5.66702432482672	1.23755354971123e-07	1.59785933813102e-06	6.98438125909001
MIER3	0.464577719949811	6.1171610217922	5.709610066865	1.02196667755598e-07	1.34849311337263e-06	6.98051579671822
TFAP2C	0.472980716180331	4.88609685373785	5.68407751034241	1.14633701810918e-07	1.49292252072224e-06	6.9772174947084
POLR3D	-0.35887892369971	5.29097627445292	-5.69237725259839	1.10436168912698e-07	1.44452048117864e-06	6.97272312369532
IMPDH1	-0.465634611555529	6.1749550753721	-5.71551995746346	9.9512345763859e-08	1.31422813015841e-06	6.96848527681488
IVNS1ABP	-0.344797274740351	5.46095045714902	-5.70190981585424	1.05801014648213e-07	1.38994578823934e-06	6.96090993551003
OSBP	0.259667267892967	8.07407673774037	5.72461644653679	9.55153083937173e-08	1.27037898214354e-06	6.92815342554959
ZNF646	0.444549636609572	5.71497136509209	5.68819037395532	1.12534449233265e-07	1.46812970433251e-06	6.92718538906721
ESRRA	-0.449528865420314	5.89502147880812	-5.69956770108952	1.06921847894005e-07	1.40344271676256e-06	6.92447789257722
ARID1B	0.390745479860317	6.53110896247914	5.7060077876228	1.03867574390093e-07	1.36813640091372e-06	6.92328890264365
HMGXB4	0.44863480466489	5.48734877461958	5.68482134715902	1.14251214026183e-07	1.48923283838295e-06	6.90527878045742
SLFNL1-AS1	-1.3541715606308	0.391193316481922	-5.57204914969486	1.89173144965791e-07	2.34181693718576e-06	6.89976949021354
LRRC45	-0.512623592631584	4.74130043073407	-5.67748788678126	1.18077468658885e-07	1.53113235697912e-06	6.89546711116927
CSRNP3	1.18897296213524	0.803820598406863	5.5603572556444	1.9926952832498e-07	2.43960094765375e-06	6.89345978907291
S1PR2	-0.754420240800775	2.17023601643915	-5.55586724106858	2.03285557658883e-07	2.48375584524474e-06	6.86673665782755
SMARCAL1	-0.362434760107389	5.00722653610333	-5.64859978267885	1.34411098889516e-07	1.72064540573314e-06	6.85903050705171
SNORD68	-1.02289969793945	0.395923618983289	-5.56199965515688	1.97820013864246e-07	2.42883510072406e-06	6.85763342899113
UHRF2	-0.37704372321997	5.32325649999453	-5.66973121535313	1.22261330697392e-07	1.58128866645309e-06	6.85676150176598
PPM1F	-0.448185406637058	4.69446513305515	-5.65192977871569	1.32420767144957e-07	1.70335196383849e-06	6.85613368489962
MRPS31	-0.404088855636575	4.30275675054707	-5.63523083801456	1.42701247839286e-07	1.81286119928487e-06	6.84817342158971
IL17RA	0.336646713047215	5.06444640486735	5.65142620665049	1.32719885301747e-07	1.70335196383849e-06	6.84700013858425
LINC00161	-0.824162392472076	2.5352840070855	-5.62011362572136	1.52680368715405e-07	1.9282156573848e-06	6.83862608033476
HK2	-0.560843479767842	6.01647119683507	-5.67953348222318	1.16997709154353e-07	1.52065251780535e-06	6.81846941287314
CDC42EP2	-0.85693373283597	2.97889141143733	-5.56791147026395	1.92687515201614e-07	2.37553015457097e-06	6.79415874917371
RPS6KA5	0.474917217867719	4.29685975880125	5.61934053148956	1.53208689712596e-07	1.93326191993642e-06	6.79270938329943
TRAF3IP2	0.42367547633474	5.04039147976711	5.63481257165755	1.4296854655715e-07	1.81472163575839e-06	6.77110876236829
SNORD34	-2.49560188705077	-2.00369334406276	-5.88842848337661	4.54121464694556e-08	6.52763888054995e-07	6.77094224805401
HSPA4	-0.352111125068863	8.51586236240547	-5.69099942201398	1.11122404198329e-07	1.45223152431863e-06	6.76952651523537
ZDHHC14	-0.469366822352359	3.8039682161271	-5.5989352255847	1.67819902922667e-07	2.0987211113966e-06	6.75340041243286
TMEM138	-0.371474364100505	4.68576545722757	-5.62238603363549	1.51137759729691e-07	1.91194995796213e-06	6.74552536982006
RSL1D1	-0.444561019582405	7.9049689722678	-5.68211441285875	1.15649187619311e-07	1.50484246212442e-06	6.74435810626325
GRB7	0.788628640655296	3.23457309359576	5.56504780293292	1.95157175186649e-07	2.40203290377272e-06	6.73098657777888
JUND	0.889671641373075	7.08453725601341	5.66160623528381	1.2679977607836e-07	1.63576068521705e-06	6.72905274063297
ARID4A	0.620764571589343	4.89676909785805	5.61295597303968	1.57640874826568e-07	1.98252544086746e-06	6.72132572195778
AHSA1	-0.350154447223946	7.73570276093452	-5.6720516827512	1.2099468182094e-07	1.56625529502003e-06	6.71497941445153
ZNF236	0.433995768492617	4.77890029394013	5.61120094375797	1.58881091722381e-07	1.9964506052747e-06	6.69648281544862
OSBPL5	-0.479799785965115	5.80186810061101	-5.64931348544914	1.33982065000409e-07	1.71661662802571e-06	6.69493345362172
RSAD1	-0.306187673139173	5.99877311312869	-5.64278627161179	1.37956374618026e-07	1.75853388901891e-06	6.69252498621545
SACS	-0.579866232381792	5.65205410839167	-5.63709579984427	1.41515370887271e-07	1.79931821273773e-06	6.67424970765943
RASSF1	-0.583642694359395	4.7216981141755	-5.59635154998597	1.69764713066772e-07	2.1190248806406e-06	6.67418805771211
ACTRT3	-0.758270981883419	2.65779357305854	-5.53696422906488	2.21080632303923e-07	2.68805406856333e-06	6.67312037567107
ADNP2	0.525621229175215	6.58493726422788	5.6445508682375	1.36870680389422e-07	1.74617683664193e-06	6.66213430254388
TRPS1	0.531552273806166	5.25559646155315	5.60778153634589	1.61325001995185e-07	2.02546507521714e-06	6.64203286568902
PNMA3	-0.836969264133367	1.13628037142473	-5.50662219414997	2.52882562506433e-07	3.02572474788573e-06	6.6413349673473
TPRN	-0.551827563687508	4.78442048905875	-5.59587430935123	1.7012635590274e-07	2.12177521614248e-06	6.63589118529708
ACBD3	0.324271989372507	6.80367495722888	5.64112765230985	1.38984562476677e-07	1.76863744927948e-06	6.63322756277839
ARL8B	0.394563372571668	7.39842694092556	5.64205410935775	1.38409323380313e-07	1.76281119582593e-06	6.61436495407496
HMGB2	0.572908843588297	7.46603971936781	5.65146592435088	1.32696269223537e-07	1.70335196383849e-06	6.61424120652143
WWTR1	0.868856229256311	1.05400028920915	5.4969990805181	2.63874229378311e-07	3.13724103590239e-06	6.61290816373203
PGPEP1	0.438154234825311	5.59658966912807	5.60326389632584	1.64610419744245e-07	2.06154300490373e-06	6.60767087018661
PHACTR4	0.423442984180195	6.28781823893798	5.62886080282296	1.46825726479154e-07	1.86210735541467e-06	6.60753689890213
RAB5A	0.488096186515611	6.35752899822793	5.62097085511948	1.52096639353104e-07	1.92246055263148e-06	6.5823374501581
ILF3-AS1	-0.31550547559142	6.10923342220468	-5.61750875243531	1.54467665405173e-07	1.94587790580879e-06	6.56023481409731
RRP7A	-0.325873072223889	6.05372806606997	-5.61906627005294	1.53396546261906e-07	1.93400716932727e-06	6.55954032221937
ZNF654	0.691336626218246	5.24125220064046	5.58030917557359	1.8234427317584e-07	2.26662384603345e-06	6.55571320118571
SH3D19	0.388572236531512	6.87293911199372	5.62377391295062	1.50203134969661e-07	1.90172873077945e-06	6.55150536099576
LRSAM1	-0.375238524204706	5.38733257289336	-5.59888359176084	1.67858554527658e-07	2.0987211113966e-06	6.53752763477518
MXD1	1.13450190449754	4.83792121044675	5.54483987668439	2.13488418026543e-07	2.60629437811917e-06	6.53289198455256
LRRC14	-0.400108959591778	5.04339282564164	-5.57452783266755	1.87098024444046e-07	2.31995370359356e-06	6.52307007372101
ZNF740	0.375691854874445	5.93538499195483	5.60480083678585	1.63485396862014e-07	2.05087445219716e-06	6.51409783043282
CNOT6L	0.421161071909343	5.80057326928635	5.59289503029584	1.7240112302222e-07	2.14836121435823e-06	6.51199892526768
TRIP10	-0.497223995631585	3.95531463345678	-5.5325329727318	2.25468044291685e-07	2.73475618181256e-06	6.50802484283612
KMT2A	0.550126302468096	7.42038287817055	5.61694052318024	1.54860264725584e-07	1.94918837813862e-06	6.49391949060824
ZNF883	-0.500425936907279	4.65764678807998	-5.56175894818355	1.98031803975971e-07	2.42944899387515e-06	6.49134916819369
VCPIP1	0.501127250961472	5.35435156568736	5.57722335256503	1.8486668989635e-07	2.29418034337487e-06	6.48455063772134
DPH5	-0.305644028058888	5.92773261957984	-5.59228455112278	1.72870908929552e-07	2.15242916126546e-06	6.46941664913413
FOSL2	0.693553295293977	5.95922088840438	5.57046702985388	1.90509450202667e-07	2.35641672507681e-06	6.45807751484177
RBAK	0.551747254645856	5.45971405389571	5.56901304924284	1.91745679861351e-07	2.36834980627334e-06	6.44779865220337
IFNGR1	0.43342925937296	5.3001124576141	5.56096908540551	1.98728340130464e-07	2.43600388195841e-06	6.42616068402353
THRSP	1.82926059138768	-1.10670673733557	5.51307257186435	2.45767197553372e-07	2.95062685943003e-06	6.42588153253166
NBPF8	-0.486026926563436	3.82851912789066	-5.51302396779062	2.45820071999665e-07	2.95062685943003e-06	6.41769755959429
ZNF836	0.627906991805456	2.69109358493303	5.46851665722393	2.99221446618422e-07	3.49386410763781e-06	6.41258846014884
FBF1	-0.391920683812527	5.44674643109628	-5.5641815506398	1.95910333038042e-07	2.40932805970454e-06	6.40718845588081
ZNF146	-0.400704687335049	7.17519239684007	-5.598125164094	1.68427298291513e-07	2.10408012574489e-06	6.40368811974052
ZNF124	-0.572214956083477	3.48165460679456	-5.49521234695265	2.65965946483001e-07	3.14964089305106e-06	6.39258180982637
TTBK2	0.64587449247767	4.35362608386028	5.51664535648057	2.41910859640271e-07	2.91364722717065e-06	6.38813392118443
CYP20A1	0.424237378087285	5.13600085783757	5.54317714831935	2.15069731921237e-07	2.6192109444682e-06	6.3878156303309
HIVEP2	0.554621689418246	6.1485347158925	5.56896150505605	1.91789648669977e-07	2.36834980627334e-06	6.38594935806631
DNAJC14	-0.219781203648653	6.4144809920504	-5.57925046786413	1.83205858449369e-07	2.27545009964907e-06	6.38363690704359
LYSMD3	0.675859559742626	6.08409110060831	5.56349391676624	1.96510219393397e-07	2.41472786776698e-06	6.36958624734316
CARD10	-0.763650360381519	1.96760178129215	-5.45485672193	3.1777916435775e-07	3.69332192878946e-06	6.36253724716275
LAD1	-0.296245376468364	7.34861251080765	-5.58339468985609	1.79855845007522e-07	2.2375438016843e-06	6.32827234021949
MICAL3	-0.377696098205566	6.6179376263764	-5.56818311486379	1.92454842416438e-07	2.37461126846774e-06	6.31234001329012
FAM136A	-0.319353205678069	5.75785923147565	-5.55720815864184	2.02077959289884e-07	2.47101191913428e-06	6.31127218480913
APOL2	-0.516331505597442	4.85706774605761	-5.49770725260682	2.63049642383164e-07	3.12991555469539e-06	6.30906898154394
UHRF1BP1L	0.427815877910317	6.35772681281732	5.56027011966689	1.9934672101566e-07	2.43960094765375e-06	6.30543070414512
DDX43	0.494036536132896	2.98801060501044	5.46274006649178	3.069360558624e-07	3.58115914128189e-06	6.29253711045695
IGSF9	-0.54527269942527	4.37558122942285	-5.52341648150389	2.34764268272161e-07	2.8406287287468e-06	6.29039078852388
ADCK3	-0.330718954922336	6.44546069524462	-5.56687855906869	1.93574758156191e-07	2.38451072065083e-06	6.28934606674944
ZC3H12A	-0.726800944675555	4.7545879022133	-5.51843955401448	2.39996684217624e-07	2.89926806935787e-06	6.2857040130519
CLCN2	-0.505880493827285	4.48098194847438	-5.51143701201547	2.4755259226426e-07	2.96904930146976e-06	6.26592581472074
ATP1A3	1.77041999117677	-1.37403851741181	5.57324475391289	1.88169400356144e-07	2.33131329682167e-06	6.25530006606246
SLC16A6	-0.773306205213697	3.37597504149662	-5.49561695979945	2.65490851399464e-07	3.14649615202395e-06	6.25054744911276
GNAI1	-0.627137157574721	4.45561900907223	-5.50883749136576	2.50416428617265e-07	3.00100007351705e-06	6.24816398359216
ITPRIP	0.807299385738325	3.90065301322372	5.47205838062387	2.94585706958502e-07	3.45046721972611e-06	6.23673215845793
SLC29A1	-0.509062726275264	5.08681264342282	-5.53655663407607	2.21480676251239e-07	2.69073934837266e-06	6.23159488136272
PHLDB1	-0.534314558816606	4.80529796091554	-5.49602429256648	2.65013402081232e-07	3.14580335624647e-06	6.23027494869774
EPB41L4A	-0.667619793243416	2.55587769469014	-5.43505554660976	3.46695213121332e-07	3.9743394915201e-06	6.22174945084822
TMCO4	-0.332201090246179	5.03322865658049	-5.50540448826609	2.54248262820715e-07	3.03722507121389e-06	6.21731555166452
SH2B3	0.299410479809618	4.80706667110344	5.50186808740969	2.58255541029427e-07	3.0753094402045e-06	6.21413501911208
NCBP1	-0.288704363127685	6.51595288168459	-5.54389283027025	2.14387691184199e-07	2.61302400229053e-06	6.20494965208869
SNORD12	-1.34264236654453	-0.48306372721782	-5.44116239630427	3.37513042578628e-07	3.88955936098287e-06	6.20358785525173
SMIM14	0.45701532106322	6.9418291941642	5.53348366505494	2.24519629211393e-07	2.72545412468737e-06	6.18918431601631
TOP3B	0.633842342925395	4.83591360037583	5.48905006553316	2.73305409241357e-07	3.22637895060395e-06	6.1814182452973
PROX2	0.825212128103752	1.12365810155584	5.3866725400614	4.28616046958828e-07	4.77809841212603e-06	6.17361303422096
TUBE1	0.566822997992898	5.19894255885536	5.49313690288449	2.68416044423129e-07	3.17364986067536e-06	6.1728821164724
MAFK	-0.675789512073016	5.49451338236156	-5.49328851440338	2.68236318570003e-07	3.17364986067536e-06	6.16819754575087
RAB9A	0.646700534029117	5.24933391448129	5.49564796982576	2.65454473834649e-07	3.14649615202395e-06	6.16543736281858
ZNF576	-0.54244999868444	2.98348897543833	-5.41735348444951	3.74715182438406e-07	4.23061893195121e-06	6.16158155409828
LRP6	0.317154857029785	5.83718626783041	5.51531819192927	2.43336385290371e-07	2.92783586660273e-06	6.15847635970643
RRP8	-0.459400961308827	4.57061949994554	-5.48218277076506	2.8171831783677e-07	3.31056183767451e-06	6.15485591365315
SUV39H2	-0.403172569541232	4.47092246058907	-5.48545267051267	2.77681311949556e-07	3.27398684349552e-06	6.14546494354764
COPA	0.277191033461291	8.22135065108254	5.54442497559283	2.13881933851291e-07	2.60897735069942e-06	6.1425172865135
FAM210A	-0.654888387880104	4.12891444121819	-5.44514779118759	3.31649460804711e-07	3.83375542990265e-06	6.11628972927197
STC2	0.445410331757315	7.77865206668907	5.5303399964761	2.27670760678834e-07	2.75924466695187e-06	6.11500902904826
CHMP2B	0.451118712736521	6.41950618639258	5.51722497519375	2.41290852490275e-07	2.91021963132046e-06	6.11369813881436
SPRYD4	-0.402741664575265	5.68805933311876	-5.50234497724053	2.5771156599143e-07	3.07126736105342e-06	6.11299490617625
MDM2	0.561248733767021	8.51533940459837	5.53837028112474	2.19706053913749e-07	2.67350575815953e-06	6.11246444988265
TNFRSF1A	0.330509612070969	6.82203984760087	5.51741421448479	2.41088764045761e-07	2.91011967918902e-06	6.1100386597789
SNORD12B	-1.88611697495111	-1.54326258453787	-5.50790371429578	2.5145305157172e-07	3.01101995406774e-06	6.10469775376064
DENND4C	0.363867085458604	6.73357942506424	5.51863584845047	2.39788166097816e-07	2.89908140267698e-06	6.09731503674339
SP110	-0.485585427017766	3.63041493661331	-5.42146723959813	3.6801235603181e-07	4.17062153824427e-06	6.09449636676708
IKBKAP	-0.273756648534857	5.93839258272531	-5.50619630031904	2.53359398576348e-07	3.02901650399876e-06	6.08905587746236
TMEM147-AS1	-0.747254068131112	2.44303777572971	-5.38504914880769	4.31670131543259e-07	4.80145088537302e-06	6.0768446030551
ZNF668	-0.514066261272372	4.21148304976864	-5.44590309881356	3.30549494486004e-07	3.82693231241468e-06	6.07373519216683
BCCIP	-0.326280687722696	6.66457244728867	-5.51509037525055	2.43581912316992e-07	2.92844355112246e-06	6.06459039409828
C1orf116	0.685215805407158	7.0545757501865	5.52376603967992	2.34400994804401e-07	2.83852043385717e-06	6.05907999801865
LOC646762	0.465543388028148	4.48529429812937	5.42753116612321	3.58345412862488e-07	4.07954110655278e-06	6.05056745194836
UBXN7	0.557289699238992	5.73530809703569	5.48967817711324	2.72548324175048e-07	3.21997296287374e-06	6.05011235825413
CDCA7L	0.423909158896362	4.78615754129023	5.48519908044481	2.77992356516835e-07	3.27398684349552e-06	6.05002257569436
RNF168	0.336531388465646	5.88149448493419	5.49630370995771	2.64686373274247e-07	3.14440710528963e-06	6.04783100292119
PDIK1L	0.546005156691911	4.18924938265197	5.43711195382566	3.43576255296524e-07	3.94731526360567e-06	6.04062027116839
SWT1	0.721793346162451	3.12309503162037	5.37292796677478	4.55156331401912e-07	5.04028574655686e-06	6.03265401033047
SMG9	0.499879126083819	4.27778317703542	5.43813333020958	3.42037354528941e-07	3.93852727453701e-06	6.02407916478166
SLC10A3	-0.505346909301676	4.48719447457586	-5.43628740003664	3.44823546227771e-07	3.95861649094512e-06	6.0194895835217
ZNF532	0.300120924590616	5.81504083203382	5.4852526441485	2.77926628774669e-07	3.27398684349552e-06	6.01437274499703
GPATCH2L	0.413210493980805	5.93146795580757	5.48369204565307	2.7984788204317e-07	3.29325689401272e-06	6.0138288895998
ATXN1	0.617650313911881	5.31463671279326	5.43775831456695	3.42601602695551e-07	3.93913144416263e-06	6.01083469998058
KIAA2018	0.411169951668174	5.7183485563951	5.48214979143328	2.81759325289559e-07	3.31056183767451e-06	6.00954933651133
ZKSCAN2	0.584068597794971	4.08466201977499	5.44188044143739	3.36449164951476e-07	3.88027700530826e-06	6.00880576689163
FAM86JP	-0.677819145424278	2.20155578833803	-5.37222789734543	4.5655032001395e-07	5.05199676148082e-06	6.00198023895838
ZFYVE21	-0.432644890828246	5.30009558792851	-5.47225390087251	2.94331849975372e-07	3.45018505794706e-06	5.99281264684165
VEZF1	0.470060065675431	5.73247883591011	5.46977359061032	2.9756813678931e-07	3.47726314554729e-06	5.97632858773848
DIEXF	-0.438772647037061	4.99384560654034	-5.46180336433782	3.0820522881784e-07	3.59317524528625e-06	5.97341597077738
XPO6	-0.308823084842099	7.75380686971137	-5.5023672534391	2.57686183598594e-07	3.07126736105342e-06	5.96827350755523
ENTPD7	0.415262996650449	4.43857465561628	5.42775918257305	3.57986805145382e-07	4.07855073297653e-06	5.96716138059052
GTPBP1	0.388236449322433	6.45762686201424	5.48040706765882	2.8393461275522e-07	3.33351223231617e-06	5.96645693681764
CCRN4L	-0.863977297914246	3.59164555384759	-5.37860654219217	4.44001842749775e-07	4.92402634470504e-06	5.96488722100252
C12orf66	-0.552122138264356	3.73931455838923	-5.4014486064846	4.0177215515528e-07	4.50560917237617e-06	5.95514865577224
ZNF30	-0.450457127668237	3.88379433558787	-5.40852495742933	3.89505893373882e-07	4.3811389474923e-06	5.94219184401418
INTS6	0.482847488942581	6.24717619051419	5.47065301114698	2.96416710230543e-07	3.46650570157464e-06	5.93712546527587
ZGRF1	0.548890164869293	3.94013724114844	5.42644648326174	3.60056142532909e-07	4.09591139111679e-06	5.93699092655497
MOSPD1	0.571468640897287	4.96980595660839	5.42777296196364	3.5796514517627e-07	4.07855073297653e-06	5.93626852339182
LINC01512	2.88660918679934	0.874436683707452	5.50414331977664	2.55670322184182e-07	3.05178502219212e-06	5.91201519386238
ZNF430	0.59148942270869	4.49702854258232	5.41882365310497	3.7230613016035e-07	4.20975064042758e-06	5.8939218786192
LOC90784	-0.462230550695089	4.52625801068565	-5.43503764994907	3.46722478282587e-07	3.9743394915201e-06	5.89327436272675
CDKN2C	0.388764833143469	4.75740350459633	5.42521358846299	3.62010333097104e-07	4.11502434654513e-06	5.87270899558919
PPAN	-0.894145822480503	1.38973458943968	-5.31870599065328	5.76442456837545e-07	6.25423405482122e-06	5.86496214674477
ADCY9	-0.36561173450951	5.05470361205938	-5.42373841271512	3.64362190652303e-07	4.13237360637083e-06	5.86365373121331
PEX10	0.662836594867378	5.91978536626991	5.46040625562639	3.10107774829425e-07	3.61255108366071e-06	5.85872351657587
TIMM9	-0.368339084653298	5.00272396101836	-5.42490080294664	3.62507759633444e-07	4.11642871450115e-06	5.85444880810051
SLC12A6	0.365495834699315	5.63782310595466	5.43796748886381	3.4228676699992e-07	3.93852727453701e-06	5.85334949830593
DHX15	-0.280370914291712	7.94307112966558	-5.47850088510618	2.86332761484238e-07	3.35904120816196e-06	5.85332639053843
FEM1C	0.686450412488648	6.23643012708694	5.44487259243615	3.32051126844972e-07	3.83544593900315e-06	5.84737678490589
KMT2E	0.518324921695288	6.98657868432956	5.45955132892917	3.11277656532432e-07	3.62276879404646e-06	5.83727882111088
TTI1	-0.374031368759725	5.09321268969591	-5.42479124336475	3.62682151657233e-07	4.11642871450115e-06	5.83659335604852
UTP6	-0.31716542735489	5.93184721547644	-5.44823170752941	3.27180730985069e-07	3.7967124084017e-06	5.82241586602694
PCK2	0.418789947182171	8.54476265599789	5.47176106465837	2.94972142972504e-07	3.45230062266182e-06	5.81885842603033
FNDC3B	0.362256920626503	5.67542258864372	5.43128643150341	3.52483933897506e-07	4.03114908713248e-06	5.81692501256067
PTEN	0.333089640026935	6.70777567922009	5.44690234677895	3.29099759290552e-07	3.81603242124087e-06	5.81048212020819
SH3TC1	-0.602660408675229	4.12222373211358	-5.36482642425535	4.71546042592606e-07	5.20642307027248e-06	5.80873266136233
WDR89	-0.385374956958928	5.43206231925489	-5.43071100541322	3.53375972902649e-07	4.03827519718887e-06	5.80400407373576
CIAPIN1	-0.27062226571672	6.14368269298877	-5.44270308597601	3.35234343372518e-07	3.86923820144637e-06	5.79680970928285
PNN	-0.331456730783754	7.67638981276974	-5.45941296293073	3.11467402311799e-07	3.62276879404646e-06	5.79359673128307
ZNF142	-0.410389200471965	5.57852408557705	-5.42055971073461	3.69480894939106e-07	4.18410642413697e-06	5.78193235970042
PRMT5	-0.277548247657004	7.52794083598872	-5.45460765868009	3.18127777442519e-07	3.69451408049255e-06	5.76722245600099
SRGAP2B	1.04836785020227	1.73075860195557	5.28605659896994	6.64156989236856e-07	7.13374917766855e-06	5.76659302980977
ATXN1L	0.411417232196515	6.34636479386017	5.43432524492747	3.47809517312668e-07	3.98375874291916e-06	5.76367232461795
ASB1	-0.309744485659872	5.59337913174387	-5.41783939061299	3.7391728277274e-07	4.22478699632465e-06	5.76352339030221
ADGRE5	-0.454784421267195	4.64950068086005	-5.39693829409543	4.09786755782595e-07	4.58863379927774e-06	5.7576729731151
WEE1	0.379977288519548	6.04171636757912	5.43217735006214	3.51107156509392e-07	4.01846422419591e-06	5.7529223069474
STAU1	0.201679450631804	7.42588604450438	5.44637406195116	3.2986543171545e-07	3.82195935388827e-06	5.75060828725662
SESN3	0.566567722324145	7.3366054940396	5.44515130590157	3.31644333984502e-07	3.83375542990265e-06	5.7400469010206
EEF1E1	-0.539734870844638	3.90155430579758	-5.36314755425751	4.75013947152371e-07	5.2370113292511e-06	5.73067344635406
GTPBP2	0.657645393315782	7.62029312911535	5.42781094567916	3.57905444813783e-07	4.07855073297653e-06	5.72089113082632
TIMM21	-0.524401651174056	5.13785885254676	-5.41163319337725	3.84234554353824e-07	4.32833163404128e-06	5.70815295847565
SETMAR	-0.318184212653303	4.9214107323256	-5.39594081561787	4.11580231589159e-07	4.60504521019726e-06	5.69870486354277
ETV3	0.784908227068953	3.98230559958482	5.34759765507787	5.08342326231518e-07	5.56766474886395e-06	5.69717717377038
PSTK	0.570022248055327	3.04183517149124	5.31165585395792	5.94368696312429e-07	6.42551500635524e-06	5.69430848550293
IL6ST	0.415030107471392	7.19697177932925	5.42969413038096	3.54957760947532e-07	4.05326672120771e-06	5.6921116367823
ZFP30	0.397585085794301	4.88671734303124	5.37650281098071	4.48102693362642e-07	4.96583767050438e-06	5.69043316489403
TRNT1	-0.444047162694972	5.31185198278461	-5.39988344714092	4.04535836843978e-07	4.53321651197699e-06	5.68784232591325
ZNF761	-0.471095096247614	5.6437432636005	-5.3908720471987	4.20813237788706e-07	4.70158599600834e-06	5.68249278513648
IL21R	3.97334464439302	-1.90083514741575	6.04586000378087	2.20250697877917e-08	3.36106146273863e-07	5.67474141792233
ADAT1	-0.365033579359136	5.1464743909282	-5.3957824253304	4.11865724380322e-07	4.60504521019726e-06	5.67180818650901
FAM217B	0.464129604408849	5.16006304654118	5.38459331552477	4.32531510989761e-07	4.80747088750722e-06	5.66853325796152
HGH1	-0.405870647506775	5.63627223754027	-5.40549090430142	3.9471963674833e-07	4.43314141018169e-06	5.6659060703994
TFDP2	0.306678105434772	5.94128252833221	5.40597758052873	3.93878754382156e-07	4.4270085148222e-06	5.6609569612711
RNF125	0.530066269413327	3.14167825882386	5.31388363651218	5.88646071103493e-07	6.37282581376356e-06	5.6567303806031
NCBP2	-0.298890441078407	7.08635392745584	-5.4197867220711	3.70736245247903e-07	4.19515859731915e-06	5.65111224333351
IRX4	-0.671147545731641	3.96576221003229	-5.32629641443159	5.57733140913946e-07	6.06000061068293e-06	5.65024988979302
MNX1-AS1	-0.490467415766011	3.14232358396041	-5.30735555883885	6.05569276547277e-07	6.53249156367379e-06	5.64950185535298
MRPL18	-0.407838388816552	6.72626270723598	-5.41295382324621	3.82016050232396e-07	4.30657132904629e-06	5.64948968651765
PXK	0.497859988209107	4.64163161817144	5.35211966453948	4.98421335926848e-07	5.47497789339981e-06	5.64452940798036
UNKL	0.44601947834499	6.88820472327802	5.41430688575181	3.79756062246304e-07	4.284310316071e-06	5.64446768881086
ZNF569	0.530973741861422	4.43759641672074	5.34392807171552	5.16534830244128e-07	5.64504149268255e-06	5.63874107026488
PARP10	-0.508144377178144	6.10818891949765	-5.40880633658937	3.89025797068497e-07	4.37901901707687e-06	5.63413488529042
COX19	0.421776747153292	4.30543776162857	5.33766675247456	5.30812495778956e-07	5.78843895179143e-06	5.6258968637457
SLITRK6	0.809418329949812	3.1746732586695	5.30876098697557	6.01886184934955e-07	6.50210284387287e-06	5.62132394348697
LRRN1	-0.744730556336126	4.5173715338718	-5.38236733339171	4.36762116282876e-07	4.85090232108259e-06	5.61965243458929
VIMP	0.332473497116125	6.05259767249459	5.3856688542855	4.30501776546366e-07	4.79200494931077e-06	5.61407825841117
ZNF708	0.520736583827352	4.62866219349933	5.35549362672469	4.91142656300316e-07	5.39897373865706e-06	5.60754112544547
ITPKB	-0.39362454273296	5.066331499133	-5.36992939905764	4.61156545542526e-07	5.09920963760425e-06	5.60058366418989
ZNF92	0.770976675402859	4.74935633814427	5.35581922184059	4.90445770857025e-07	5.39526278035831e-06	5.59582221184444
KCNQ4	-0.654008752553391	2.49471471794766	-5.27884408932947	6.85224715749743e-07	7.32595393919295e-06	5.5828155712293
ZC3HAV1	-0.464649618371753	7.12221848714818	-5.40395989805519	3.97376388345277e-07	4.45964413108571e-06	5.57724004214277
NEURL4	-0.47073074840615	5.79762923790168	-5.3814574342544	4.38503060528081e-07	4.86663854906849e-06	5.57527821612284
HOXC6	0.649315005328018	4.27688165555536	5.34720635956496	5.09209823176213e-07	5.57310109680322e-06	5.56719665964708
CAMK2D	0.378984080505153	5.29854735986285	5.36449152722438	4.72235829396008e-07	5.21020809273362e-06	5.56692613212853
FERMT1	-0.539670105307493	3.48226949005239	-5.33285488728907	5.42046468073623e-07	5.90237111283069e-06	5.55887654290554
SNORD110	-1.25190695018815	0.0285027481079795	-5.24272656079466	8.00941209312296e-07	8.40456547801079e-06	5.55231522753015
TRAM2-AS1	0.333045557408802	4.14004652935928	5.31252219710192	5.92136842107384e-07	6.40599915063723e-06	5.54666303450922
RGS16	-1.33155567022929	1.27964187276214	-5.24851499327714	7.81189358633192e-07	8.23508400823927e-06	5.54106453338686
MTRR	-0.373393784373172	5.23342531287124	-5.35957433522423	4.82478086793541e-07	5.31540055120456e-06	5.53922792892855
CYB5B	0.328545306699001	6.96499829360212	5.38705896451203	4.27892187043392e-07	4.77357286823446e-06	5.50470343967681
FBXO18	-0.222055307109678	6.3905655330842	-5.36638660112872	4.68345514600057e-07	5.17489054248304e-06	5.47727925663885
SEC24C	-0.218907935817067	8.14591478230632	-5.38718729894313	4.27652052393098e-07	4.77357286823446e-06	5.47189163882551
ZNF444	-0.502382416517116	5.07080014949712	-5.332581724123	5.4269113013957e-07	5.90510870302593e-06	5.46966463103999
RTTN	0.504486266881595	4.27748761423254	5.29698900036499	6.33424863244585e-07	6.81340096452772e-06	5.45210787301546
DSG1	-1.10386733349461	-0.426893419164385	-5.20430961352367	9.44955553868479e-07	9.81289944459825e-06	5.43459790290661
SLC19A1	-0.496465322214616	5.30683842421257	-5.35059746254269	5.01739622408663e-07	5.50739924714071e-06	5.41741098216211
EFNA3	-0.45679214975511	4.78371507548963	-5.30820166211173	6.03349332261627e-07	6.51322327335772e-06	5.41102519776268
LANCL2	0.293537974094728	5.22275172341886	5.33682036270343	5.32771877321276e-07	5.80558962979411e-06	5.40369540017083
CHD9	0.444097221143273	6.35536432258525	5.34857896915755	5.0617311675954e-07	5.54795293522719e-06	5.402683191277
CCDC50	0.284475331147649	6.086993203002	5.34332615216879	5.178909082643e-07	5.65574536617944e-06	5.39871517873589
PTPRR	0.655143011566478	2.80794524798135	5.25802686836747	7.49760520211437e-07	7.96773104847483e-06	5.3949244943684
DHCR24	0.386999439133552	10.2311916492568	5.38646697023268	4.29001613424818e-07	4.77884883322482e-06	5.39454537718382
TSSK3	0.861782073050434	3.40895559259159	5.23882683153126	8.14522332748162e-07	8.52325250769784e-06	5.38293085688611
TRAF4	-0.456410482589729	7.20656488232944	-5.35644854080264	4.89101551343107e-07	5.38442001097368e-06	5.36908819040839
SMAD2	0.25851567947963	6.66015657544104	5.34698829051793	5.09693907264178e-07	5.5743362793e-06	5.3667777708828
RHOB	-0.679069679962622	7.11052202592039	-5.35001520934849	5.03014593812213e-07	5.51736095009802e-06	5.36585943279918
DHRS4L2	-0.676007431872162	2.57024072621516	-5.23429424826866	8.30590131041954e-07	8.68533524214901e-06	5.36380354854885
ZFYVE26	0.38783044042904	5.95577750612556	5.32332375160597	5.6498853526478e-07	6.13439468223856e-06	5.34219403639075
HARS2	-0.254030465065718	6.04591197038268	-5.33145917220284	5.45348217904162e-07	5.92972399713895e-06	5.33844616006204
NFIB	0.508611101247054	4.64759760102739	5.30051628291824	6.23809123913753e-07	6.71959670350711e-06	5.33169853294051
ZBTB43	0.521694226290142	5.88630969596821	5.31683524913369	5.81146976419998e-07	6.30072418622576e-06	5.32421663949999
TNK1	-0.481380965014454	3.8381431990416	-5.2431511742743	7.99475876853795e-07	8.39505578100461e-06	5.30981228756077
PATZ1	-0.37246149712769	5.43640364198499	-5.31407607942884	5.88154267003362e-07	6.37209557959775e-06	5.29853448077528
ARHGEF26-AS1	-0.660741628473464	2.9488795882776	-5.2153376054546	9.01210280798107e-07	9.36510282108261e-06	5.28066823783539
ANXA7	0.203594646251522	8.10988893203356	5.34015297088508	5.25097582226719e-07	5.73028001069507e-06	5.27329854951846
CASP8AP2	0.493849146071086	4.64909735811515	5.2854416890237	6.65928179008898e-07	7.14766085489465e-06	5.2729886437885
SNORA52	-1.78969762772646	-0.952015069421582	-5.22538138656453	8.63093507760864e-07	8.99390153541786e-06	5.26316160180316
TNFRSF19	-0.537867689970037	4.40563886011166	-5.28376767816053	6.70773424246953e-07	7.18426086911002e-06	5.26073964435118
PTCD2	-0.372280979427193	4.90449245727578	-5.28395990818595	6.70215289298213e-07	7.18340669814559e-06	5.2549566458113
RBM26	-0.387478091437348	5.66759405785485	-5.29815683697029	6.30225289848595e-07	6.78384441029857e-06	5.23163000613496
ABT1	-0.370033161683009	4.7148822283837	-5.26533565026354	7.26453441089309e-07	7.74746084616269e-06	5.22197481398397
GPR157	-1.02475720370584	1.87988718563417	-5.15103937112183	1.18718447522642e-06	1.21105720652173e-05	5.22011040081803
SRGAP2D	1.71775747691054	-0.388662041708698	5.2840681322875	6.69901263054456e-07	7.18340669814559e-06	5.21880949742868
ZFPL1	0.436029068741894	5.05536346795379	5.26405797511808	7.30476153603968e-07	7.77931200178524e-06	5.20159362684477
ZNF470	-0.368056583476156	4.73633275477683	-5.25439744940215	7.61604247513913e-07	8.07644730273229e-06	5.19257451431804
MAP3K2	0.394861781600203	6.82230323901832	5.30218616760392	6.19306738844432e-07	6.67588656890739e-06	5.17022250117279
KIAA1107	0.642642417735776	3.70347440247085	5.18717046925782	1.017085971937e-06	1.04966068416536e-05	5.15062121980537
ZNF510	0.532418195730041	4.86615958974089	5.24224993744087	8.02589151193673e-07	8.4159767418465e-06	5.14301721533887
NCOA6	0.335382657342149	6.79718255896516	5.29392487372072	6.41895432889572e-07	6.89957181121676e-06	5.13638774162852
ST3GAL2	-0.472496101787689	3.93878577817691	-5.19473895737878	9.84594566214581e-07	1.01752732321254e-05	5.13352361006146
TIGD7	-0.420822026608026	5.15884525077364	-5.25181646929732	7.7013762301987e-07	8.14967339483183e-06	5.13057366195876
ARL8A	0.40628706006147	5.31264311561121	5.24894545463369	7.79739650270199e-07	8.22808895885966e-06	5.09651140242966
ERCC6	0.356082080238307	5.13262980778322	5.24961043648157	7.7750528655223e-07	8.21028085996363e-06	5.09630027733504
TRAF6	0.534076652051575	4.06693512423773	5.19647624015631	9.77280632939578e-07	1.01136085349557e-05	5.09376137070325
NUDT16P1	-0.31089277638346	4.9819380927774	-5.24727720816543	7.85372655603606e-07	8.27009522899281e-06	5.08797934855715
LPIN2	0.381502289409174	6.86463337294897	5.27876257145677	6.85466521348301e-07	7.32595393919295e-06	5.08026578196902
KLF9	0.474661818179983	6.44375287642379	5.28060981021661	6.80007481353355e-07	7.27797030648751e-06	5.07818992916227
SLC39A10	-0.517687908646313	5.8928445028036	-5.26480804978981	7.28111941794276e-07	7.75963727323126e-06	5.06748242355528
PDE12	-0.315420001385393	6.07479037604357	-5.26752882005931	7.19598722696489e-07	7.67981124378854e-06	5.06214370220102
TICRR	0.485039610889547	4.81928996569957	5.25283691052546	7.66752681797598e-07	8.12530576561237e-06	5.04217281501342
CCDC186	0.518166877945469	6.73371597864359	5.27113438995974	7.08466650851503e-07	7.56638352004707e-06	5.0421019357702
SEC14L1	0.280135445359851	5.90538409453538	5.25521086089723	7.5893409183828e-07	8.05381930957146e-06	5.03793271429016
ZNF160	0.437021032431127	5.44411888387503	5.22656629960443	8.58701847509344e-07	8.95435204319466e-06	5.03265263468704
SIK2	0.436015380522295	5.76403070225195	5.24443971339674	7.95045163030938e-07	8.35437240592901e-06	5.02620279686623
CYBA	3.73929256237724	-2.55305142223483	5.77663719397989	7.55086730324995e-08	1.0335808881094e-06	5.01370931175961
GNL3L	-0.335267958630999	5.84975695988433	-5.25753368950685	7.51359264645468e-07	7.97907405793236e-06	5.01326516493214
SPDEF	-0.588318878310928	6.33912598224351	-5.26229418181906	7.36065161387012e-07	7.83327743684434e-06	5.0018272519272
TMF1	0.38290747075543	6.89213573502272	5.25903282605807	7.46509787733062e-07	7.93880380495727e-06	4.997738445648
TDP1	-0.312472530735299	5.12343865106362	-5.23902952310083	8.13810935837389e-07	8.52174687066544e-06	4.99487086346312
IBA57	0.309947105031086	5.09346485122368	5.22718128472871	8.56431127405624e-07	8.93687964497766e-06	4.98764847849652
EHD1	-0.412649003345934	4.64797038649312	-5.19859097248347	9.68449179194454e-07	1.00360475326321e-05	4.98201022796982
OXSM	-0.37401714979653	5.11675090884716	-5.21841519073543	8.89359317119115e-07	9.24835145835224e-06	4.97791828124945
RNF13	0.387035811159634	5.72011525775667	5.23273908873527	8.36174089545615e-07	8.73764100808417e-06	4.97479967909869
L3HYPDH	-0.521433614111725	3.84879439570411	-5.17077067952222	1.09112099426104e-06	1.12067529752557e-05	4.9710201194891
C16orf70	0.302039137657666	6.07881835865715	5.25101953074863	7.72791321162922e-07	8.17199611167777e-06	4.96609579642498
MASP2	-0.879934981054232	1.58241610743549	-5.09425209774539	1.51203059937127e-06	1.51062218763533e-05	4.95866876488103
SUDS3	-0.305909865099824	6.48688827512284	-5.24842303958499	7.81499381442525e-07	8.23508400823927e-06	4.95535980090034
CTSK	0.758605495971479	2.35604139473039	5.09982626001448	1.47665075223088e-06	1.47921198769172e-05	4.95459719835328
RAB33B	0.544026052761311	4.60910109649363	5.18504264432123	1.02640759319566e-06	1.05855332551003e-05	4.94246430533169
TONSL	-0.438365865615881	5.55440779528041	-5.23904161055173	8.1376853107141e-07	8.52174687066544e-06	4.93828402512583
AMIGO3	0.62590141456458	3.28772561793696	5.13909765194811	1.24928008731542e-06	1.26922799669339e-05	4.92881153889067
IGSF9B	-0.646109208657302	2.92370176448635	-5.13085699166135	1.29396620285315e-06	1.31019531369136e-05	4.92625416572022
ELAC2	-0.291560479209615	6.90445449707304	-5.25070962506292	7.7382567519789e-07	8.17717546711578e-06	4.92584352827771
BOLA1	-0.369947067000677	4.59734063897125	-5.1793515208364	1.05175098736131e-06	1.08097829063774e-05	4.92470924147131
ULBP1	0.775614492317175	4.83614882010603	5.16198702837616	1.13290988999556e-06	1.16200648279873e-05	4.924162350432
ASB13	-0.386946274145017	4.66330935139361	-5.1948664378552	9.84056064091745e-07	1.01752732321254e-05	4.92199158997082
ANKMY1	-0.513989583778382	3.84038738502024	-5.15849689827276	1.14994441131164e-06	1.17706648127169e-05	4.91992381218307
RPRD2	0.29720130001115	6.90727414454136	5.24454173579445	7.94695379585024e-07	8.35437240592901e-06	4.91007262131294
RFC1	0.350395090339098	7.06465195095969	5.24477995491773	7.93879231150377e-07	8.35381256829296e-06	4.89567841894237
PA2G4	-0.2587021179628	8.2946866138048	-5.2521822266714	7.68922681773226e-07	8.14255499965217e-06	4.87603371455304
POGZ	0.361666091597657	6.82217040921181	5.22992686486092	8.46364885078032e-07	8.83797991260899e-06	4.85998349796145
SCMH1	-0.245167615597508	6.35723744504433	-5.22052148256254	8.81336384186425e-07	9.17127314271889e-06	4.8392622010497
HS1BP3	0.379986351197512	5.55611048271143	5.18451846223283	1.02871670964882e-06	1.06020659657424e-05	4.8357868638884
HSF2	0.373366260896946	4.82912693219606	5.17992929851732	1.04915046358129e-06	1.07904406583128e-05	4.83526169862999
SNORD14B	-1.38762078932686	-0.49802213001955	-5.08028599448026	1.60434295878624e-06	1.59753407620253e-05	4.83210812418337
RNF207	-0.712098817089259	3.10218363177121	-5.1105068044836	1.4111007680755e-06	1.42113273866007e-05	4.82146941504493
ZNF426	0.574604678049261	4.64537667065448	5.15394078169669	1.17255817791875e-06	1.19939602177302e-05	4.81490275502006
C9orf41	-0.466527763252861	4.44044448583659	-5.16056004547221	1.13984470574659e-06	1.16832137211541e-05	4.80780960062797
TOMM5	-0.323607075730774	5.0739879449585	-5.18415306347085	1.03032935477845e-06	1.06114030119021e-05	4.78449500338046
DDX27	-0.252577363995921	6.452970378952	-5.19727846746874	9.73921191201831e-07	1.00857935221288e-05	4.74448064928085
TRIM35	-0.410094543355491	4.55392463243638	-5.14403436585853	1.22323480781344e-06	1.24445080448012e-05	4.73322809858684
GUCD1	0.320026578400478	6.7238736800262	5.19902646955555	9.66640171687199e-07	1.00242187969993e-05	4.72891436839795
FTH1	0.458166433799416	11.6550602860358	5.22369826451396	8.69369406073021e-07	9.05301733813626e-06	4.7015966869659
CASP8	-0.340244228456896	5.06302386620774	-5.14473364525777	1.21958861734365e-06	1.24158255444287e-05	4.69655820542418
FAM168B	0.205289890319346	8.31128969672829	5.20270361545726	9.51496629054567e-07	9.87399680848886e-06	4.68366307343685
TNFRSF10A	-0.369901802855397	4.465818620829	-5.12475796885303	1.32803897612679e-06	1.34378930360646e-05	4.67529390100264
FASTKD5	-0.329660305837804	5.47627953741883	-5.16352428026066	1.12548524786508e-06	1.15518021065906e-05	4.67183954705599
MPHOSPH10	-0.43326544239168	5.33421751235022	-5.14578040845133	1.21415037684084e-06	1.23688480723487e-05	4.6386435337877
SERINC3	0.27677118838278	7.64809029472231	5.18170665092566	1.04119004172903e-06	1.07159079277609e-05	4.62639757218658
NOLC1	-0.250682413609459	8.37246477254147	-5.19146833648226	9.9850906378147e-07	1.03119753106895e-05	4.61719793576829
RBFA	-0.309046998250734	4.71425961030222	-5.13189601859684	1.28824720229534e-06	1.30528474964014e-05	4.61238449104473
LRIG2	0.517634484799935	4.42350989306478	5.09879891460375	1.48311019482707e-06	1.48469217903488e-05	4.60081381277724
AKAP8L	0.432331979106877	6.23964148706318	5.15282715392964	1.17815117958059e-06	1.20347742262464e-05	4.59811903981775
HIST1H3E	0.903968218112148	2.54399916507374	5.00333896895563	2.2202259932589e-06	2.14480073800932e-05	4.59754481138129
TUBBP5	-0.555680177790903	2.884750033621	-5.02174066807645	2.0547622400497e-06	2.00222646311397e-05	4.5804115208169
POLR3C	0.413070726511211	5.00117365141683	5.10647305238147	1.43551682612149e-06	1.44281932135477e-05	4.56651398323655
NTNG1	-0.688211462004053	2.14481356939314	-5.02039451656996	2.06644790046825e-06	2.00970088558492e-05	4.55674428198329
NBPF12	0.608089517807912	4.60751648860512	5.08669745297551	1.56130236097879e-06	1.55777516627624e-05	4.5506968726575
ZNF696	-0.38166173650325	3.9057069504636	-5.0725424095305	1.6578696417763e-06	1.6486470556896e-05	4.54322682660558
ATE1	0.3250935874928	5.99973258093219	5.1370805867997	1.26007673616301e-06	1.27933145843298e-05	4.53748038664009
EHHADH	-0.457994714770459	3.653913542691	-5.05432878468955	1.7907218358789e-06	1.76672004517461e-05	4.53388575109588
LIG4	-0.439193223609922	4.5967788318209	-5.08249848100349	1.58936129507493e-06	1.58366617165528e-05	4.5249127762897
BCL9	0.326156511384429	6.51430004304743	5.14108025037469	1.2387558760276e-06	1.2593878290068e-05	4.51162955455793
TMPRSS2	0.598082673539917	7.58743966424778	5.15902962893466	1.14732821001158e-06	1.17518965904051e-05	4.51110219860589
CCDC85C	-0.463695941029078	7.17777403473288	-5.15161876030623	1.18424956700884e-06	1.20888453420835e-05	4.50771655277877
F11R	0.267786816469068	7.86323856071296	5.15368578268168	1.1738365752004e-06	1.1998863181218e-05	4.50242617031069
S100PBP	0.290628601295557	5.48591900673988	5.11639168790998	1.37620467745756e-06	1.38971684174194e-05	4.49777511340812
THTPA	-0.300327672548875	5.31347644828863	-5.11115890664724	1.40719184030164e-06	1.41814715932681e-05	4.49303918149447
DDX42	-0.215902178916859	7.49241005185395	-5.15040390591036	1.19041159627936e-06	1.21352481532456e-05	4.49087172896253
FAM219B	0.254924027840612	6.62710212535368	5.13222805612851	1.28642480795659e-06	1.30431836031574e-05	4.48002078221813
CTAGE5	0.534957075913288	6.56298071870709	5.11976912962541	1.35655872473029e-06	1.37079985266151e-05	4.47515626408975
SLC25A15	-0.378628841422324	4.90265365141814	-5.10050045016485	1.47242668928331e-06	1.47596523139374e-05	4.4673240639009
RRP1B	-0.219040519782645	6.47437924370733	-5.13589704323594	1.26645414169223e-06	1.28493752646288e-05	4.46395447923761
TCTN3	-0.32278603155319	5.97268495001045	-5.12313408425105	1.33725746348129e-06	1.35220593074984e-05	4.46365622470435
AP5Z1	0.797009341532474	5.91578228337596	5.09472652218304	1.50898748173901e-06	1.50858562089168e-05	4.45426848767215
SUOX	-0.31419150328811	5.67665742650716	-5.1118034446036	1.40333863025427e-06	1.41521375902606e-05	4.4540863283182
ZNF484	0.744151134977949	3.26409929285904	4.99889024940786	2.26213496609941e-06	2.18024509954742e-05	4.44962124148225
TRMT1	-0.367099650916496	5.6372137520889	-5.10894316692153	1.42051693397344e-06	1.42965698931268e-05	4.43987708850363
PVRL4	-0.572420493965997	4.74951930024961	-5.05445026326223	1.78980230655327e-06	1.76672004517461e-05	4.42500541730291
MINA	-0.310224178387269	5.69149576915976	-5.10369669535795	1.45256074209642e-06	1.45799813524865e-05	4.41968043478292
RASL11B	-1.70847210836986	0.457249304890286	-4.98861392391398	2.36190837476193e-06	2.26477753227492e-05	4.419392853393
SNORD78	-1.23337088158081	-0.175683779516611	-4.94518229467343	2.8330012434665e-06	2.66877959045752e-05	4.41467891386329
OXLD1	-0.49643217538086	4.56473747045624	-5.06164513228837	1.73615373336216e-06	1.72079765413638e-05	4.40661748638521
ZNF33A	0.285820546850267	6.43996887486005	5.11424547991016	1.38883263513396e-06	1.4015262667454e-05	4.40041256776494
LOC102606465	-0.639271990207192	2.39763169159001	-4.96209970198386	2.63953267488455e-06	2.50222365189814e-05	4.39661017513929
SAMD11	-0.712824402469616	4.10834552115716	-5.01835468749573	2.08427866475835e-06	2.0231110814487e-05	4.38900591233577
NCS1	-0.342244628400361	6.01670621139917	-5.10712708660286	1.43153020749888e-06	1.43977612831904e-05	4.38537191221824
STIL	0.419390156263342	5.43323404806733	5.09675121952762	1.49606736473686e-06	1.49666539299724e-05	4.37610671540629
LOC257396	-0.510253324613842	3.35966821417502	-5.0056607669821	2.1986548019823e-06	2.12725518727875e-05	4.37342592379975
ARHGAP9	1.08750320367073	1.86734505825492	4.93170611170795	2.9969230624947e-06	2.81613245972593e-05	4.36855417959055
KIAA1211	0.401272615520938	4.30214214276785	5.03582366335391	1.93630528477579e-06	1.90160628882886e-05	4.36400634423965
ZIC5	-1.78581837683663	1.57808155279255	-4.94355787201605	2.85228819534887e-06	2.68526392108831e-05	4.36195071772758
TIPARP	0.936592400599602	4.3268699024393	5.00324811313708	2.22107428583145e-06	2.14480073800932e-05	4.36085747304135
HSD17B11	0.559396163874792	3.08132913119861	4.98451407120681	2.40289833633419e-06	2.29967631729727e-05	4.34340794937974
RNF150	0.862826340705814	3.19672517272269	4.99285153823126	2.32025662865437e-06	2.22910899141868e-05	4.33911347185691
STRN	0.449081742839972	5.76488300509389	5.07791649620478	1.62054044190892e-06	1.61259345763449e-05	4.32852084439943
ZNF720	0.405054986844808	5.11560310404986	5.05634985575795	1.77548308443839e-06	1.75514509518939e-05	4.31802404269503
GOLPH3	0.293192054429907	7.28635367947606	5.10511128042263	1.44385216989899e-06	1.45022636676945e-05	4.31510011228399
ZDHHC6	-0.259008635512703	5.55009308242686	-5.07155698456054	1.66480487703011e-06	1.65444804986658e-05	4.31284192583376
B4GAT1	-0.55140724533395	4.5057305462408	-5.04780158073743	1.84081193918451e-06	1.81494629539033e-05	4.3088573382906
SESN1	0.423526371428213	7.05134851414331	5.10262227052798	1.45920939131695e-06	1.46369326787009e-05	4.30243447024888
BEND3P3	0.696919247732227	3.31073190174494	4.96795473555953	2.5756178970604e-06	2.44936531616587e-05	4.29864561881025
YARS2	-0.363810684073617	5.22913367111522	-5.05927537408126	1.75364844772349e-06	1.73584608378484e-05	4.28640100099677
BAG2	-0.505471914511523	3.90570938804117	-4.99467931068003	2.30251287875326e-06	2.21489643737085e-05	4.28556554793098
METTL21A	-0.378074803265448	4.30300724470747	-5.02555198379144	2.02202495801616e-06	1.97545392124728e-05	4.28508998739448
EED	-0.335878928793103	4.9513109331544	-5.04284596809814	1.87975055804124e-06	1.85212167844798e-05	4.28139637185621
COG2	-0.314410446673596	5.01033733473769	-5.05799734105287	1.76315468758729e-06	1.74410611256988e-05	4.27963498279927
PKDCC	-0.933642820564082	1.39221228151707	-4.90764328666305	3.31285156356171e-06	3.08405325966786e-05	4.27553911787721
CEBPZ	-0.450371298556402	5.65449872960203	-5.06857590423899	1.68595773085752e-06	1.67436119620083e-05	4.27436515143948
DAGLA	-0.531178032445301	3.99454859845674	-5.01029686081201	2.15619094872349e-06	2.08751536338053e-05	4.27296971860252
PDXDC2P	0.494682580582588	4.14976956466465	5.01686437842945	2.09740053871355e-06	2.03321926980779e-05	4.2722992273947
NRARP	-0.621665771821901	4.45274252125899	-5.03232378168822	1.96510734583821e-06	1.92360181910734e-05	4.26922152279001
SLC25A37	-0.276221336404644	6.39218260244231	-5.08554681909457	1.56894289002364e-06	1.5643589931338e-05	4.26877818633243
FBXO48	0.872038888675609	1.41564528520635	4.90621835848398	3.33254264279508e-06	3.10046222578754e-05	4.26497230260689
ZNF181	0.52056307461417	4.74682091672133	5.01816886520529	2.0859104199273e-06	2.02338700682353e-05	4.26206162407738
ERBB2IP	0.390957368478433	7.5624446066165	5.08984969060881	1.54055592387873e-06	1.53809758995764e-05	4.25705631645504
KIF13B	0.376116647607589	4.82599530430403	5.01846954167294	2.08327072122664e-06	2.0231110814487e-05	4.25576083517499
CENPL	0.458717566384756	4.25002858890858	5.02125961970725	2.05893071197855e-06	2.00498726141828e-05	4.25214102577603
RAD51D	-0.51487632878188	2.90546566367886	-4.96712955275049	2.5845337277988e-06	2.45628850991308e-05	4.25152407967461
IKZF5	0.500214085036906	5.28491102647438	5.04012251232106	1.90149049530137e-06	1.87231352638986e-05	4.24725011495769
C1orf95	-0.663300713031807	1.74267110073572	-4.91992720888881	3.14772661014907e-06	2.94861277467239e-05	4.22755128093848
VPS37A	0.295995814965332	6.44298186140357	5.05995301260823	1.74862832839369e-06	1.73201866617148e-05	4.20309975925055
MLLT10	0.415667832505122	5.50643273017712	5.03700358410515	1.92668820011306e-06	1.89463981747857e-05	4.20219229029027
GSC	-0.987913103864881	0.812364504709569	-4.88850578819526	3.58701594886886e-06	3.30040634118963e-05	4.20034318535159
EVI5	0.335749818344479	5.2874249387913	5.03531052062898	1.94050229007314e-06	1.9044825090025e-05	4.1967695815059
DCUN1D5	-0.30604652302172	6.39494415315147	-5.06500844700227	1.71161574146253e-06	1.69759722416126e-05	4.18554826474222
KCNG3	1.04070666584063	0.721019091395433	4.88373153834808	3.65877727568382e-06	3.35820290780368e-05	4.17912861395772
NAT8L	-0.599721524687009	4.96461984364936	-5.02048505805664	2.06565990275747e-06	2.00970088558492e-05	4.1716505040532
SNUPN	-0.241045073669299	5.42181484982194	-5.03109004497471	1.97535944292098e-06	1.9323776804496e-05	4.15874811673524
CALU	0.359031077744596	7.73718568426205	5.06587150941682	1.70537371794605e-06	1.6925242398333e-05	4.14262974631834
ACTR5	-0.392562378082235	3.73934704980225	-4.9731712986521	2.51994341697223e-06	2.40250605392095e-05	4.1336870924687
ZNF397	0.39658404619276	5.4521662620978	5.01966886736548	2.0727739306517e-06	2.0145484364185e-05	4.12694176699815
ZNF525	-0.350962513906539	4.93403042405632	-5.00445651021418	2.20981762512297e-06	2.13667878035071e-05	4.12081457303742
ANAPC1	-0.341684100953045	5.56238821569623	-5.03840146810575	1.91535478270915e-06	1.88472918854263e-05	4.11950110288195
RGS19	-0.937964109021529	1.42407921525129	-4.87346086771333	3.81791646866273e-06	3.48348310473944e-05	4.11160897937733
MCF2L	-0.410526875510315	4.85525878505749	-5.01263418832319	2.13508629170262e-06	2.06841650040042e-05	4.1036070572008
MIDN	-0.457623925604348	6.69495415849643	-5.03438590879295	1.94808708865487e-06	1.91067770889886e-05	4.09126815017073
CACHD1	1.03161833538023	0.0103070081812202	4.85749372001637	4.0787624825039e-06	3.68618909355983e-05	4.07962482699555
S100A13	0.333653891487987	4.32124932224106	4.96918037857403	2.562430445497e-06	2.43836854053124e-05	4.07166536652123
RRP9	-0.380030050242007	5.40201554152345	-5.02211425550573	2.05153063016291e-06	2.00167536988474e-05	4.06803053721584
SNRNP35	-0.443689541853494	4.18057548220776	-4.95919476084709	2.67181384478275e-06	2.52803759881902e-05	4.06540927675578
IFRD1	0.581565136037407	7.02133659373693	5.02431311119097	2.03261012878367e-06	1.98450414134041e-05	4.05008029952829
MALT1	-0.322540884393044	6.07139234359117	-5.02608235954308	2.01750975277588e-06	1.97232594060433e-05	4.04045304779249
CAD	-0.409070468455126	6.61656542469463	-5.03582886879356	1.93626275470901e-06	1.90160628882886e-05	4.03383782965115
DDX5	-0.29314322076301	9.27662148173204	-5.05480425189507	1.78712542020274e-06	1.76549179669502e-05	4.03055303891736
ERCC5	1.01988165600582	0.766852774488186	4.84031771739949	4.37868306111424e-06	3.91370862176735e-05	4.017825466678
RPUSD2	-0.498802848443737	3.71415510854246	-4.93975833697805	2.89790065464596e-06	2.72478874327889e-05	4.01535954036903
SNORA45A	-1.44820079943344	-0.588874909567441	-4.87796956882899	3.7472447108727e-06	3.42683474899296e-05	4.00855713363363
PQLC2	0.572581109847406	3.76104687004682	4.9035972338756	3.36906158078028e-06	3.13055870649732e-05	4.00340140179129
AARS2	-0.289950457522142	5.56139221430258	-4.99969429575551	2.25450388595112e-06	2.174285828609e-05	3.99739965028172
CLUH	-0.362290087776665	7.78060264346901	-5.03365175943655	1.95413004018401e-06	1.9141041541685e-05	3.99608286513242
PDXK	-0.284031729422717	7.41545248466703	-5.02181335893673	2.05413306059937e-06	2.00222646311397e-05	3.97552493221408
OGFR	-0.394701152183502	5.69175195506375	-4.99070073079699	2.34130687519007e-06	2.24645776599706e-05	3.97462650076172
CCNI	0.231136064968936	9.06339843550486	5.0341723392922	1.94984314827566e-06	1.9111517437668e-05	3.96313990087137
FANCF	-0.363967810053436	5.07893546653152	-4.97944302563674	2.45455688877149e-06	2.34612515861188e-05	3.95630380101949
TOR3A	-0.252234081870526	6.21705258910733	-4.99291229829022	2.31966464560792e-06	2.22910899141868e-05	3.93200006813168
SHOC2	0.411444152302107	6.54408966758241	4.99779492897031	2.27257095782062e-06	2.18749522452785e-05	3.92678111557682
RNMT	0.442925869883066	6.25599569216975	4.99210846666758	2.3275082560679e-06	2.23464603408667e-05	3.91992503674264
WBP1	0.590828638503131	3.07874367809994	4.87341187759341	3.81869143474224e-06	3.48348310473944e-05	3.91985891473202
STAT5A	0.652748929870298	1.86998666731485	4.82902583302596	4.58741558309882e-06	4.07601375123147e-05	3.91824968831494
COA4	-0.3710065350938	6.32210964232566	-4.99812119615145	2.2694574583789e-06	2.18589949935969e-05	3.91060727931861
ACAD8	0.266561197727976	5.59703543557493	4.97462906571314	2.5045957424978e-06	2.3893907032622e-05	3.90814776016205
MAP3K9	0.349936672829061	5.43966219110956	4.96061197064364	2.65601739214145e-06	2.516262281413e-05	3.90297805359093
ATG4C	-0.45067851040772	4.31585158958659	-4.91466342553869	3.21748023716527e-06	3.00832398762601e-05	3.89504630781529
STYK1	0.393488008020109	4.74049473639568	4.92780636410708	3.0460556997415e-06	2.86051109364093e-05	3.88829526880577
GPX8	0.413948898633918	4.33389225610838	4.92325444748672	3.10439631253436e-06	2.91165615421711e-05	3.86503432045729
IKBKE	-0.685448751520565	2.27160147212401	-4.83571494926693	4.46262769891003e-06	3.97926469874306e-05	3.86439610716632
DHFRL1	-0.61939738609578	3.8536386060362	-4.89734211288767	3.45779061107898e-06	3.20112107373378e-05	3.86087164452609
ZFAND6	0.36585736404741	6.47465205136258	4.97894877487495	2.45964923256236e-06	2.34949700230003e-05	3.85907641938786
G3BP1	-0.332198989086466	7.74785039775776	-5.00060658568992	2.24587583173481e-06	2.16735677951992e-05	3.85706432152801
RNF122	0.525185348355182	2.19702151708311	4.82695407694817	4.62674769545483e-06	4.10364249879021e-05	3.84891627515093
FAM188A	-0.326721324297967	5.69043364955038	-4.95981614528199	2.6648765700475e-06	2.52306346631988e-05	3.84785621545079
GTF2IRD1	0.511105068846315	5.35877629250455	4.95129318720381	2.76157591578793e-06	2.60803924223091e-05	3.84657864602916
CBX6	-0.3528495315214	6.99220195866954	-4.98647556043778	2.38320187834468e-06	2.28373703926125e-05	3.84338264650564
SPATA13	-0.40611238663765	6.07206700640456	-4.97127132675773	2.54008416317239e-06	2.41863689246649e-05	3.82825181914839
JPH1	-0.357740760952612	4.17574636544503	-4.90037566846955	3.4144794573291e-06	3.16492737847245e-05	3.8210938061999
TCERG1	-0.367796427036212	6.20834607210775	-4.97159978545541	2.53659115509893e-06	2.41684345082269e-05	3.81737648394317
GTPBP10	-0.380216480750219	5.84221052329068	-4.96278128517811	2.63201372859746e-06	2.49825019902777e-05	3.81393991386031
ENO3	-0.521989143280611	4.2227247289229	-4.89450792859332	3.49873759342284e-06	3.23304884325153e-05	3.81119152879274
SRPK1	-0.300508618201067	6.90584903925613	-4.97679676015319	2.4819418951315e-06	2.3692841384167e-05	3.80073548794949
COPB1	0.268930238347914	8.23828849447219	4.98550176148234	2.39296063761771e-06	2.29162608000431e-05	3.79632966510837
KCNK1	0.533362954688531	2.7805404714497	4.83937118974893	4.39581944543493e-06	3.92435343594833e-05	3.79336143378021
EIF2S1	-0.299799499756498	7.50284543056423	-4.98156186499654	2.43284220027622e-06	2.32685085855718e-05	3.78874218444396
SLC16A3	-0.697041513036159	1.99920038531973	-4.81936025280587	4.77373566993099e-06	4.21909445672064e-05	3.78776111274724
ZKSCAN4	0.586579389706365	3.26796895466466	4.84947162665526	4.21627007953969e-06	3.77753648653747e-05	3.78638045969263
FRAT1	0.65041213206069	3.41294081283568	4.85478339245415	4.12472584327909e-06	3.71324240183926e-05	3.78459961981697
ST3GAL4-AS1	-0.758786935002194	1.46852940557776	-4.78664111564424	5.46060041082759e-06	4.77278089458597e-05	3.77826978276418
DDX55	-0.289608285015404	5.63571688144169	-4.94579921225792	2.82570980454816e-06	2.66358182203987e-05	3.77779881238763
TRIP13	-0.370445787995375	5.0926281436171	-4.94015938213082	2.89305291245725e-06	2.72193499583071e-05	3.76225730089977
NUP35	-0.404933003550579	3.97582017050376	-4.89474224288993	3.49533453082783e-06	3.23189306126297e-05	3.76205885213976
AKTIP	0.25220132870479	6.05699933455044	4.94732617023858	2.80774089705508e-06	2.64830636370472e-05	3.75325356581225
POLR1A	-0.421952655966921	6.18856493307595	-4.95777039865333	2.68778211506459e-06	2.54154510326259e-05	3.75221249998254
KDM7A	0.517559759339754	5.36239777701427	4.91290562909321	3.2411069375861e-06	3.02664563276075e-05	3.7513925424485
SRGAP2C	0.667101879473488	2.2579804954738	4.79341815144003	5.31088186931738e-06	4.64733112760313e-05	3.74884184035533
SYNJ1	0.354562179650822	4.91883213697585	4.91147002730272	3.26052807366952e-06	3.04288934457561e-05	3.74055486311467
OPA3	-0.359546565209842	4.28173375176312	-4.90258452624632	3.3832751349655e-06	3.13794066872403e-05	3.73432316773852
F2RL1	-0.365852439227796	4.6967300785134	-4.90870712830697	3.29822414773474e-06	3.07424790827963e-05	3.73145882752636
TXLNA	-0.240552687532225	7.67539687480374	-4.96317400492322	2.6276908739951e-06	2.49572461504809e-05	3.73030674448585
HOMEZ	0.306465357325266	4.43330815672114	4.88799627238001	3.59460873373346e-06	3.30536710016789e-05	3.72244497549994
TBXAS1	-0.534653925824151	2.71387283618924	-4.80198253836876	5.12736867720271e-06	4.50512393545207e-05	3.71912422504268
SPAG9	0.389315382734935	7.12403827409946	4.94948516065209	2.78252395901455e-06	2.62617094711267e-05	3.71403088024679
C6orf1	0.500071202080727	5.02553609395923	4.88438073983654	3.64893783101494e-06	3.3532711426267e-05	3.70497277978959
USP47	0.261650692550339	7.33197347991749	4.95569948116498	2.71116457335458e-06	2.56204199077988e-05	3.7046881479959
SNORA10	-0.872927320005069	0.653660485647409	-4.75672963640395	6.17180153579874e-06	5.3171731817628e-05	3.70276447737869
JADE1	0.368165822733627	5.57233550500339	4.91070564678872	3.2709149004909e-06	3.05068684135226e-05	3.70198447787373
OSER1-AS1	0.829838465874034	3.03582539031284	4.78481464981099	5.50164659140639e-06	4.79470256625412e-05	3.70133170275361
BAZ2B	0.595491447781959	4.83886107697609	4.88295768577427	3.67053965683441e-06	3.36694095827889e-05	3.70029431575046
STRADA	-0.330547439771966	4.92574798931296	-4.88201805981015	3.68487117194029e-06	3.37802353588861e-05	3.6824697990222
RNMTL1	-0.384284683550836	4.99604228094897	-4.90269429421652	3.38173170672173e-06	3.13794066872403e-05	3.68180720191943
SGK223	-0.889421016514683	2.26363988097381	-4.78457276425766	5.50710489313998e-06	4.79667558441937e-05	3.67814438408998
CMTM7	-0.681031769607526	1.49332429171506	-4.7719573860434	5.79918132827033e-06	5.021943876892e-05	3.67711215509298
AMD1	-0.566388807510174	9.28014605190019	-4.96220150401655	2.63840831027943e-06	2.50222365189814e-05	3.64932757322535
SENP2	0.295340639558272	6.14728676033422	4.92273761347856	3.11108872792273e-06	2.91611163161596e-05	3.64858284635555
TBC1D15	0.513852852474348	6.20629442409616	4.91481076413925	3.21550747107234e-06	3.00832398762601e-05	3.63356228206779
WDR74	-0.359843570992577	5.46396669317247	-4.90770647700824	3.31198096117946e-06	3.08405325966786e-05	3.62273652542486
FAM21C	0.350486289643267	5.76515390255632	4.89259420614269	3.52665237794459e-06	3.25683961298991e-05	3.61682238774455
IL1RAPL1	0.832744283835301	1.31511705148716	4.7539902416061	6.2412553286102e-06	5.37069856816108e-05	3.61495755712436
OSGEPL1	-0.366427356743479	3.75065645009072	-4.83960680199211	4.39154772990309e-06	3.92287214230962e-05	3.61054923103147
YAE1D1	-0.409939039486803	3.82612009770181	-4.82690235754887	4.62773376219144e-06	4.10364249879021e-05	3.60319606501958
CIZ1	0.24320183164155	6.60276064288101	4.91809483579742	3.17183998961794e-06	2.96934845910867e-05	3.59997149986793
TBC1D24	-0.476181448422422	5.07581385739426	-4.89237611471589	3.5298473094869e-06	3.25778655189031e-05	3.59735485280982
TMEM120B	-0.43493093864549	4.76883809487613	-4.87871918738621	3.7356187328087e-06	3.42036895682045e-05	3.59088076881724
TXNDC16	0.369697573800241	5.18860442013899	4.87851346022789	3.73880589963134e-06	3.42120105965047e-05	3.58935338951044
PARD6G-AS1	-1.2405225701893	2.19398573590267	-4.73259618622606	6.81038353042272e-06	5.81379869771617e-05	3.58668826358703
SAP130	0.41330925569886	6.12394035876963	4.89929777742621	3.42980813505273e-06	3.17717451918271e-05	3.58528855305025
NSMCE2	0.427765181583326	4.65289774861063	4.84958988727865	4.21421062756727e-06	3.77753648653747e-05	3.58403712678756
LOC100129034	-0.413857314761068	6.05477283818739	-4.91420459842368	3.22363117032649e-06	3.01219948062368e-05	3.57544777917093
ASAH1	0.311078570710194	7.73189732200162	4.92755011604883	3.04931143866857e-06	2.86177878519046e-05	3.57461011007557
SLC9A6	0.301472891640694	5.1403369395486	4.87284805778423	3.82762141293069e-06	3.48759485051986e-05	3.56653237301664
MUL1	-0.364020384074016	4.71264156370153	-4.85689349089161	4.08889842688264e-06	3.68762154823241e-05	3.5663295556214
ING3	0.646626395630719	4.54976044424274	4.85228645633338	4.16751550740126e-06	3.74727023108607e-05	3.56464537677806
SNX30	0.309108889929544	5.00549359262127	4.87327933047033	3.82078894080038e-06	3.48348310473944e-05	3.56288296200887
SLC4A5	0.423343401445532	4.86505322278018	4.86476441831207	3.95790620534467e-06	3.58671813997922e-05	3.56054408994786
NKPD1	-0.800513586972483	2.19235461373093	-4.72581563095983	7.00104091388727e-06	5.93606043833604e-05	3.55829984582831
MED23	0.268903000572568	6.45634701444978	4.9044239884232	3.35750097745237e-06	3.12174827723992e-05	3.55426604847293
METTL22	0.459815252222504	4.1990539860996	4.83167234069713	4.53764402171857e-06	4.03656769135818e-05	3.55376129026038
SP2	0.355118374067715	5.0661028190084	4.86749113564929	3.91348497855189e-06	3.55719675774426e-05	3.55334523967529
ZNF562	-0.42079899340388	5.95511345787742	-4.8892726008748	3.57561831584209e-06	3.29395611231195e-05	3.55013293943225
WDR45	0.318740122802749	4.85711543050695	4.85046776306531	4.19895336785138e-06	3.76651635434028e-05	3.54558680618586
FAHD1	-0.218038652099531	6.00666222823323	-4.89637106493524	3.47176711650387e-06	3.2120797918313e-05	3.54486653867657
RNF111	0.447862866023037	5.79944761653576	4.88034878183292	3.71046586028696e-06	3.3994115532684e-05	3.5412896146835
MARK3	-0.209340524752371	6.78432273285791	-4.90330765223332	3.37311997899499e-06	3.1323914412238e-05	3.53231172694977
CIT	0.431979920862401	5.18288466877781	4.8838278544821	3.65731585896483e-06	3.35820290780368e-05	3.52708518894299
BRIP1	0.468703181594385	4.58176018186965	4.85823277233534	4.0663157929449e-06	3.67830108113618e-05	3.51421449763621
MFAP1	-0.271189052573043	6.26796026919076	-4.89089314035923	3.55164688929735e-06	3.27589248708164e-05	3.51324500079871
FAM65A	-0.278811080543709	6.27615515676979	-4.88978532787803	3.56801697090124e-06	3.28897132197993e-05	3.49926523067665
LYSMD2	-0.491054587724839	3.42348055161349	-4.79917839234681	5.18676594892194e-06	4.54932695613387e-05	3.49833021725185
SMKR1	-0.364741068802361	3.71265637071782	-4.80776363148292	5.00699080332875e-06	4.41226372668923e-05	3.49345116919871
KLHL1	-0.41309312796626	4.78949223298591	-4.86993273940533	3.87412000730116e-06	3.52568400179601e-05	3.49104329566354
PLCB3	-0.438074444901472	4.72803440614959	-4.84372361534052	4.31755630960419e-06	3.86137138445602e-05	3.48809551679112
RPAP2	-0.37549875584031	5.28621203669425	-4.85727039467275	4.08253087591867e-06	3.68618909355983e-05	3.48787498858923
FAM208A	-0.344345367265431	5.44578848953339	-4.86224833530822	3.99933037794441e-06	3.61988818295439e-05	3.4831920569324
INTS5	-0.32627111012133	5.67000466350963	-4.87089158934733	3.85876633167741e-06	3.51384082695379e-05	3.4772634401265
TRIM2	0.655321673568875	2.88774650009018	4.77847032329227	5.64656250255221e-06	4.90108569585688e-05	3.4759157824681
SMG1P7	0.990429329328522	1.88381452677735	4.69944593895161	7.79292911202191e-06	6.53621630665709e-05	3.47114961284565
SLC29A2	-0.433393166697924	4.80772703746338	-4.85075906149604	4.19390254338884e-06	3.76423434498068e-05	3.46037617798091
ZNF589	-0.377194145261469	4.69717218305694	-4.82565409679942	4.65159473774197e-06	4.12084640601377e-05	3.45761505895099
LRP5	-0.541279109785568	6.18549461042158	-4.8773725797718	3.75652867736037e-06	3.43323399995394e-05	3.44549024594159
IGF1R	0.377847072320885	5.1375700271785	4.8649983859745	3.95407547663472e-06	3.58541046842675e-05	3.44376199360967
USP32	0.254759771895439	6.1885776858276	4.86965821134975	3.87852683548384e-06	3.52755656945036e-05	3.44335093447346
ZNF197	0.446548508133512	5.17012122313557	4.83396858578044	4.49488497196214e-06	4.000900577296e-05	3.44287440779034
HEMK1	-0.421315634068491	5.39822695671969	-4.85167679798796	4.1780284704518e-06	3.75447489600863e-05	3.43122935828912
SOCS6	0.410627749333755	5.16278796108226	4.82457123553838	4.67239079273857e-06	4.13682901791051e-05	3.42928529177661
ATXN2	0.295226408622194	6.31016911287259	4.86568202104922	3.94290302197035e-06	3.57743998658047e-05	3.41845117494061
CYB5R1	0.300471125625702	6.07306436663259	4.8573598344011	4.08102126336608e-06	3.68618909355983e-05	3.41637086107944
WDR55	-0.257869207914176	5.47658064032197	-4.84846808587375	4.23378565955038e-06	3.78870831131159e-05	3.41208980190423
RORA	1.26130454237772	1.94257644938843	4.67727126629216	8.52545316141532e-06	7.06892350479362e-05	3.40644805719018
DNAJC11	-0.235638520093446	5.99318443589988	-4.86722353906561	3.91782289026777e-06	3.55898539142534e-05	3.40495888629766
DHX33	-0.258088032127397	5.9484072092872	-4.86357864399944	3.97737629071589e-06	3.60218832215862e-05	3.39987309309742
SLC6A8	-0.334434549597877	7.13358794301748	-4.87711254730486	3.76057951093115e-06	3.43484561655366e-05	3.39064120473278
RETSAT	0.475045553758854	6.80578470145617	4.86630583299888	3.9327350121997e-06	3.57037176198251e-05	3.38649193593122
ZNF404	-1.08218651065691	1.24221705503165	-4.67460535126847	8.61788944507234e-06	7.12250118607721e-05	3.37986946866158
UFD1L	0.260892013930508	6.28573956801184	4.85657845151424	4.09422822108275e-06	3.69021194284385e-05	3.37315087681531
DNAJC2	-0.409794492924468	5.53478526509571	-4.83534994321705	4.46935112384503e-06	3.98289474632979e-05	3.37295088000933
GARS	0.367865375994125	9.32821364989574	4.88868868800426	3.58429418759858e-06	3.29992406627715e-05	3.37007305359828
NPAT	0.428751267078901	5.28800587503299	4.83149384228907	4.54098439264795e-06	4.03714752161052e-05	3.36800576653141
STAG1	0.310260162480859	5.24642118824622	4.82795991937701	4.60761112812547e-06	4.09153688349687e-05	3.35505081815581
ZNF644	0.448182734469085	6.69713131514613	4.85514320604844	4.11859506188528e-06	3.70994741747267e-05	3.35401733007939
SRPK2	0.279423417658165	6.80623507592899	4.85713274540831	4.08485525551648e-06	3.68618909355983e-05	3.34305634850532
GNA13	0.437879739715898	6.83909978193899	4.85244067289534	4.16486026901974e-06	3.74712653083285e-05	3.33354486076024
TOE1	-0.514308751575381	4.18381954419407	-4.78323289908269	5.53743513354677e-06	4.81750440123629e-05	3.32691921557586
BSDC1	0.262558680501369	7.14882339004118	4.84852687486869	4.23275762290013e-06	3.78870831131159e-05	3.29889317266304
C14orf80	-0.462136180614395	4.78865664169213	-4.80778075509057	5.00663835293969e-06	4.41226372668923e-05	3.29563975895994
MTL5	-0.368651768907784	4.24928741873634	-4.77608741776339	5.70194383054952e-06	4.94058791457193e-05	3.29289178002877
PNPO	-0.33485316902792	6.94202455817695	-4.85082409458862	4.19277574065503e-06	3.76423434498068e-05	3.2860686457845
LYNX1	0.372985789325774	5.48239798113181	4.80991093294333	4.9629808863702e-06	4.38119464960229e-05	3.28115845565922
CORO2A	-0.454278096199449	4.8347129056866	-4.79487148220765	5.27929770154987e-06	4.62238683886139e-05	3.27457723112518
PSMG3	-0.351586992319779	5.11802378507708	-4.80361241870523	5.09314867322713e-06	4.48029996937192e-05	3.26085788996774
USP36	-0.493556110727153	6.05651517879794	-4.81520958710149	4.8559834739231e-06	4.2892616379076e-05	3.24915361743287
ATP6V0C	0.495813426411491	4.38121371655746	4.75349970166828	6.25377212420158e-06	5.3783872976524e-05	3.24524994030681
MTAP	-0.360231854600801	5.55259301753386	-4.82010512481119	4.75911947935994e-06	4.2111336536281e-05	3.24444459313664
PSEN1	0.233112467981484	6.58478885921032	4.82681277548135	4.62944219029742e-06	4.10364249879021e-05	3.2437038419267
PIGL	0.442240109340128	3.10989970930023	4.71197271393806	7.40648225402538e-06	6.24807514193512e-05	3.23922241846341
SNX19	-0.197762265640848	7.50063897538722	-4.83879964642607	4.40619846322598e-06	3.93128200379093e-05	3.23300707025234
AIMP2	-0.303601834547903	5.32118180986579	-4.80250575692685	5.11635923428824e-06	4.49808256803701e-05	3.22792858289505
OSGIN2	0.546653824512027	5.90185606346519	4.79986799287644	5.1720972260645e-06	4.53911232884772e-05	3.21541039117737
LZTS2	-0.373506577919455	5.22776116623198	-4.78603315811805	5.47422993061195e-06	4.77635308762748e-05	3.21513569665446
TMEM63C	-0.389857394946664	4.3660229484799	-4.75672288432305	6.17197180062105e-06	5.3171731817628e-05	3.21273868811276
DPH3	-0.317145729267753	4.58829071724674	-4.75280802390589	6.27146261334307e-06	5.39051417297994e-05	3.20052983918856
ADPRHL2	-0.370998088974961	5.43764664966876	-4.7864697504662	5.46443883056121e-06	4.77335738683578e-05	3.18760542292348
JAGN1	-0.302271658656204	5.73937767060569	-4.79643795176273	5.24545896685075e-06	4.59543826407415e-05	3.18640065093943
FAM120A	-0.241713611159925	8.36104175498082	-4.8350510161265	4.47486469968909e-06	3.98544296147873e-05	3.18293931574352
BEND4	-0.520300416937381	3.19755934844375	-4.71429306496204	7.33696919930495e-06	6.19734277217619e-05	3.18043130872563
ANKRD18A	-0.581621664540585	2.78535768382488	-4.67604441747907	8.56787219618449e-06	7.0923466867644e-05	3.18009935599169
C1orf106	-1.14370839881527	-0.899452684449739	-4.63940936481642	9.93311664825449e-06	8.09748531977142e-05	3.17711609710646
RBBP8NL	-0.673749350313572	2.79186289877231	-4.69285783837243	8.00394109521526e-06	6.69939684981897e-05	3.16586535531048
SLC25A44	0.212342930531593	6.02965272096617	4.80129591458968	5.14185135666794e-06	4.5152070158904e-05	3.16562790805984
SGK494	-0.628123817865142	3.62566956702965	-4.72450839027872	7.03838874847755e-06	5.96435922387917e-05	3.162836876645
SNORA24	-1.41781264972816	-1.13622603357091	-4.65451156929998	9.34654173646018e-06	7.66508305377859e-05	3.159296636004
LIF	0.753916058576809	2.90547812456474	4.67424831383696	8.63034264027407e-06	7.12834021377093e-05	3.14249860145061
MT1G	1.04926599940305	6.8092748307979	4.79645679168149	5.24505327284997e-06	4.59543826407415e-05	3.13648717208118
CCDC142	-0.446496949860484	3.48392177985573	-4.6867963355293	8.20297090781444e-06	6.84690445534973e-05	3.13582140981551
MRPL50	-0.386375087469868	5.39062517995885	-4.77904048169103	5.6333890001479e-06	4.89247942314753e-05	3.12625072033779
MITF	0.771053277898746	3.680424971935	4.68105095072165	8.39604366236606e-06	6.98089654673803e-05	3.12261522598244
RBM48	0.623465256795018	4.56924560792271	4.72831594612074	6.93014157583079e-06	5.90260952369116e-05	3.11488920968966
KLHL7	0.312265867148641	5.2244842653679	4.76505040516291	5.96540635409633e-06	5.15103748206501e-05	3.11297854914512
LNPEP	0.395677486376956	5.12330624548377	4.76651829275728	5.9296974149456e-06	5.12314938911525e-05	3.1110332955596
UBTF	-0.279253189889341	7.20937765889407	-4.8050312137807	5.06354109680796e-06	4.45686595015641e-05	3.10830200972459
UBE2B	0.534647852287578	6.39548109141144	4.78284452998932	5.54625682818652e-06	4.82238520741452e-05	3.10555241306463
AK2	-0.190005445589639	7.46806929800169	-4.80921942590834	4.97711247272886e-06	4.39108818393046e-05	3.10077277571347
RRAGD	0.419893944888748	5.40335852325754	4.74657487012779	6.43308846232424e-06	5.52311357062669e-05	3.09826405100178
CDS2	0.219820781482971	6.19379484237943	4.7841330369702	5.51704108589473e-06	4.80254428671277e-05	3.09811252066628
USP22	0.218971355970202	9.20520996081782	4.81945968904314	4.77178197209621e-06	4.21909445672064e-05	3.08454083224367
PPAT	-0.412016270883757	6.36335962865239	-4.79009149358951	5.38386969514808e-06	4.70845587317085e-05	3.0719895066313
RLF	0.53876770349711	5.68015967990391	4.75623619423804	6.18425650174381e-06	5.3247015842996e-05	3.06794971784848
SETD1B	0.417255943962859	6.43996943158833	4.77731775032084	5.67328405622522e-06	4.92143462670583e-05	3.06129127022723
RNF43	0.400394416258142	4.34261642003417	4.72711314653623	6.96416100434156e-06	5.92150858670401e-05	3.05915051956594
IQCE	-0.246941246632748	6.1455634751899	-4.77669060861987	5.68787538949938e-06	4.93124346701632e-05	3.05665397520878
KLHL21	0.393487554679151	7.24775409123551	4.78504185970742	5.49652423827857e-06	4.79302020685197e-05	3.05345952808095
NPHP3	0.432871358183227	4.61452213288615	4.71425549482909	7.33808967030452e-06	6.19734277217619e-05	3.04952328421418
PCBP2	0.202186903544476	8.955224486784	4.80606995937852	5.0419704662772e-06	4.44048261123862e-05	3.04125766022044
SCPEP1	0.263718166529563	6.20171595536744	4.76722996661022	5.9124594452023e-06	5.11119695044086e-05	3.03640793378123
WDR35	-0.365785548647264	4.75887662779036	-4.74183280180053	6.55874957386946e-06	5.62135751148537e-05	3.03477596305034
TMCC1	0.294737308851495	5.07580933326157	4.73031945524362	6.87383274170267e-06	5.8646291164436e-05	3.03412784744274
CLK3	0.482183960904735	6.3089509092447	4.76089278429491	6.06768396996447e-06	5.23634152258543e-05	3.02855350087013
NUDT14	0.376128830098346	5.09147236293783	4.72586535161633	6.99962419648409e-06	5.93606043833604e-05	3.01478343997112
NGEF	-0.359589550405479	4.27547847858016	-4.69225345423601	8.02357407450656e-06	6.71208848483513e-05	3.00550888096645
SERPINB5	-0.568221262307552	2.99374970950082	-4.64955474959262	9.53526665777055e-06	7.80706456559883e-05	3.00232960864605
RRAS2	0.340055857763363	5.10143807361419	4.72077828697481	7.14602300907304e-06	6.04193026487842e-05	2.99889707658918
STK35	0.277329037882315	6.57829189239931	4.76728781677096	5.91106035341671e-06	5.11119695044086e-05	2.99604574241011
COPB2	0.198564888349377	7.60704850050064	4.7795081306773	5.62260624725179e-06	4.8859407065239e-05	2.99539813491291
GPC2	-0.612778594581325	2.54473664177567	-4.63336479269387	1.01777465343509e-05	8.27892968363021e-05	2.99389747132627
SNX2	0.216567070235972	7.01251356793162	4.770067244178	5.8442177942603e-06	5.05802734285952e-05	2.98486509245816
DNTTIP1	0.452106918574669	4.70069459973608	4.70898132143341	7.49704112808439e-06	6.31028977462529e-05	2.97553898621532
FAXC	-0.462254935473078	3.23218336503504	-4.62758761060237	1.04170012823879e-05	8.45818097605209e-05	2.96076917879446
NUDT19	-0.283323083179172	6.3331217591378	-4.75816013738143	6.13583167219282e-06	5.29211076333414e-05	2.96030465308064
TTPAL	-0.24346142698282	5.72570606363309	-4.73968848394074	6.61635102855071e-06	5.66426037883224e-05	2.95196865641472
LOC100289495	0.929830687172136	0.728351298303567	4.55326063125248	1.40250119800673e-05	0.000109973670962241	2.94919655101593
BIVM	-0.494804364012767	3.92816538452635	-4.66745355550014	8.87068917497093e-06	7.31077215430096e-05	2.94868772717464
NDEL1	0.401389942432882	5.99597182931151	4.72971736981646	6.89070761409603e-06	5.87568799166758e-05	2.94568540466094
SLC37A2	0.785227064545618	1.49317128083214	4.57111873795026	1.30612343979138e-05	0.000103224997746881	2.94309919325043
BTN3A2	-0.452618617177909	3.84612571533461	-4.6644994653249	8.97719333521227e-06	7.39043503955852e-05	2.93930350221627
ANKRD13A	0.249916868798528	6.34856695349424	4.74762187179817	6.40566015193933e-06	5.50271126095658e-05	2.93415313999271
RHEBL1	1.3926685996958	0.72973509183936	4.55371130564391	1.39998649184423e-05	0.000109891255418363	2.93138544800325
SYCP2	1.1216357583844	-0.000450254254391733	4.54763702371804	1.43424987332447e-05	0.000112170292176251	2.93023239339434
CBR1	-0.361686989367239	5.47416392994098	-4.72610440793824	6.99281651697934e-06	5.93579043634606e-05	2.92816484141714
USP3	0.235807185097951	5.99744417377738	4.73722313912912	6.68318248937665e-06	5.71704015989946e-05	2.92589988213063
DIP2C	0.414031187207461	5.43521038179973	4.72179711914926	7.11646661292149e-06	6.02033029068333e-05	2.92073584352582
TIGD1	-0.416081374615305	4.45753587484195	-4.67792554434306	8.50291438228028e-06	7.05802998144393e-05	2.91900059296726
MFSD2A	-0.749770701655101	1.85893550449669	-4.5643223117875	1.34202274410104e-05	0.000105672855403362	2.91579857043313
PHAX	-0.25096165053643	6.55545989683374	-4.7459220605993	6.45024774513105e-06	5.53468115090788e-05	2.90748101416264
SNORA70	-0.914394139519945	1.2251198721404	-4.55172703219609	1.41109125153425e-05	0.000110474172226477	2.9058003495896
MLLT3	0.461573011803	4.64499113622141	4.68112295860024	8.39359681739757e-06	6.98089654673803e-05	2.90511522181693
WLS	0.422285778894214	4.01615778579393	4.66336503152431	9.01842155397345e-06	7.41624414317992e-05	2.90137661816631
GPM6A	4.1914359805087	-3.91859286817526	5.5165965742836	2.41963112165809e-07	2.91364722717065e-06	2.90031973392456
TTC21B	0.364882103247096	5.89868848875743	4.74091886223536	6.5832404277489e-06	5.63912939321606e-05	2.89996005855483
LOC100130899	-0.31024889452268	4.56349463597842	-4.67458697400815	8.61853000472982e-06	7.12250118607721e-05	2.89362302429194
INTS2	0.327614879175297	5.74720001413286	4.72629603587509	6.98736410676536e-06	5.93579043634606e-05	2.88493831128454
DNAJB12	0.232463453197636	6.30056927523954	4.73439799795707	6.76057263475105e-06	5.77784625403652e-05	2.88267297553105
NACC2	-0.377720843476451	6.06661375823233	-4.72926342090559	6.90345716724914e-06	5.88321866194172e-05	2.87950381607666
TERT	-0.708126067840721	1.16507938438695	-4.57794643266786	1.27099511205085e-05	0.000101025071478716	2.87304832131553
REV3L	0.439843646059862	6.07473093970818	4.72612255772784	6.99229992223541e-06	5.93579043634606e-05	2.87251085783605
ZBTB24	-0.379421210297161	4.87075665043181	-4.69186028294133	8.03637100873716e-06	6.71905050485508e-05	2.86569226536974
QSOX2	-0.29706271752468	5.43776399669378	-4.72410393423292	7.04998313301029e-06	5.97081481812084e-05	2.86440172653717
MSH6	-0.333416152462902	5.78476784338119	-4.72793127431985	6.94100388850927e-06	5.90850988604621e-05	2.86116322750557
REL	0.818237173091633	2.18895742297204	4.55349853061463	1.40117320580426e-05	0.00010992694283363	2.86007997750014
MBLAC2	-0.416100213613382	5.23031318856897	-4.70976173105624	7.47331270516958e-06	6.29384540554271e-05	2.85698188808423
DAPK3	-0.570889393933925	6.51760403439226	-4.71216782337238	7.40061266413422e-06	6.24663292662392e-05	2.85659487412027
ZC3HAV1L	-0.545062577856992	3.25379536665363	-4.6170901955385	1.08657485186847e-05	8.79569163108195e-05	2.85580307961903
RAB19	-0.975710824311887	0.950961272491495	-4.52639205067004	1.56058068319207e-05	0.00012097924387616	2.85250362334257
KRBA2	0.529165941282575	3.40564870059713	4.61092548381206	1.11379425524937e-05	8.98696106223776e-05	2.84930005302312
NOL11	-0.368974530104381	6.3008250253928	-4.73334786539018	6.78956031747448e-06	5.79931955217274e-05	2.84744993224321
TROVE2	0.400640982530303	5.18393321506471	4.69604169650465	7.90128207777402e-06	6.62085109820618e-05	2.84721784445822
XPO7	-0.178596589571939	7.54473084785048	-4.74335877543216	6.51805486927185e-06	5.5896694412899e-05	2.84546290114152
PPP1R12A	0.336179823096384	7.11663340302548	4.73713378374936	6.68561702236511e-06	5.71704015989946e-05	2.83991225788919
TMEM104	-0.336054704071121	4.79359804927384	-4.67568639711371	8.58028946653191e-06	7.0987122109886e-05	2.83722649642761
AIM1L	-0.988858834342101	0.781216482697447	-4.5204850707482	1.59757520487022e-05	0.000123464690048025	2.83030981302178
SIAH1	0.593731616534305	4.38388839248918	4.63943320744833	9.93216308131949e-06	8.09748531977142e-05	2.82800066333856
DENND6A	0.305119601988891	5.38772767882549	4.70074644998352	7.75191680315355e-06	6.51386584869355e-05	2.82434061373471
FGFR1OP2	0.440077378193267	4.73212357505175	4.66894797724861	8.81727794061951e-06	7.27074385262727e-05	2.82087778616681
PAGR1	-0.273270859716066	6.19775799893293	-4.72249301986038	7.0963466556463e-06	6.00669342622237e-05	2.82076974435366
HIST1H2BD	0.640385032870729	3.88856638536762	4.61475630633379	1.09680319254847e-05	8.86892662321371e-05	2.82030826304697
SLC16A10	-0.515293350567743	3.1297931017217	-4.60742268157758	1.12955322454085e-05	9.104332377727e-05	2.815941714166
SEC14L1P1	0.619514557907122	1.44078187065549	4.53340538368113	1.51773182091366e-05	0.000117900988219553	2.81230168897171
ABHD15	-0.447334717161777	3.32381010074836	-4.59980625601535	1.16456754859393e-05	9.34452926880435e-05	2.80934134666479
KAT6A	0.322906919690695	6.89681111619565	4.72721800236977	6.96118887820936e-06	5.92150858670401e-05	2.80922392416446
TEX19	0.967826778559745	1.66127872729026	4.51345247604975	1.64272518426288e-05	0.000126498263419956	2.80560775783077
ABHD11	-0.308765482283097	5.39233000019294	-4.69935114769062	7.79592661509247e-06	6.53621630665709e-05	2.80436781756232
ORC5	-0.375053938909377	5.46685534422392	-4.69967833283497	7.78558504502261e-06	6.53484321051199e-05	2.79537096681363
CROT	-0.434011405756869	4.87538255969214	-4.68509834004515	8.25957931761566e-06	6.88267719385776e-05	2.79379927885187
CNPPD1	0.304522226154069	6.10755197725293	4.69968672994855	7.78531980667461e-06	6.53484321051199e-05	2.79245393478405
LIMK1	-0.348439001695736	5.66492214885912	-4.68951291931896	8.11318558884344e-06	6.77572829822431e-05	2.79076986231321
P3H4	-0.385357459144295	6.05127367105119	-4.71151810871126	7.42017592123699e-06	6.25611238816927e-05	2.78636302324041
S100A1	0.793615026896888	1.47135557388046	4.52208821004175	1.58745202189391e-05	0.000122808756109011	2.78005583350053
KHK	-0.419634516425039	3.37460970277631	-4.60822607719294	1.12591981686064e-05	9.07992049945183e-05	2.77707816717881
MEX3D	0.456036523976777	4.58624738544906	4.65047395155113	9.49999261188681e-06	7.78242711729909e-05	2.77092603149253
RNF14	0.244972830110029	6.80103792788632	4.71054394464701	7.44960250386609e-06	6.27739793479535e-05	2.76844115444303
CREB3	0.350936894457621	5.73587598801955	4.67867745226321	8.47708372228618e-06	7.04048059589875e-05	2.76762998243501
IDI2-AS1	1.40363337460857	0.319684277035394	4.50624518001928	1.69027524673802e-05	0.000129760598696411	2.76721357785818
CEP152	0.375062756582938	4.35247341439642	4.65813434576889	9.21090274746986e-06	7.55797353311516e-05	2.76380237482356
IRF3	-0.318485228317107	5.36466265519279	-4.68198723137001	8.36428248990674e-06	6.96606022564834e-05	2.76271367955212
SIAH2	0.327268009366074	5.31971324350936	4.67009233078152	8.77658907031721e-06	7.2411682131804e-05	2.76209551513583
VLDLR-AS1	0.782955438786225	2.53421579223573	4.52573547989492	1.56465142056587e-05	0.000121232227715258	2.74826296327828
SUV420H1	0.339247515244968	6.07898981534508	4.69420845296585	7.96023550895129e-06	6.66653075306261e-05	2.73893915241915
SNORA51	-1.84548355804301	-1.61723819345092	-4.56899354043663	1.3172479002858e-05	0.000103940065531748	2.73361474460939
GDF11	-0.374396756761203	4.12065253003894	-4.63980096661513	9.91746607299315e-06	8.09351470391658e-05	2.73156662115565
ZNF784	0.497073357700889	3.30276619212149	4.58188024441129	1.2511726066141e-05	9.97219100897947e-05	2.72718018245578
GPRIN1	-0.444566907132488	3.24450211570818	-4.57652587227043	1.27822772282385e-05	0.00010139391170588	2.72275853528576
ALG2	-0.195489467155643	6.32799000028059	-4.68617825248939	8.22353313088006e-06	6.85644494687923e-05	2.71615405337737
IGFBP3	0.634031970328971	5.40307121930152	4.67625217357589	8.56067454843218e-06	7.09029724320229e-05	2.71339370579805
CHSY1	-0.302570464253747	5.90115517370634	-4.68652565903282	8.21196956195618e-06	6.85060749679633e-05	2.71050765373452
SNHG9	-0.476135180484629	3.78835543325114	-4.60378445005218	1.14614991597271e-05	9.2183112684768e-05	2.70448209281783
SLC35A4	-0.24513253884769	7.13751640598856	-4.70317293157831	7.67595507615811e-06	6.45364733614727e-05	2.70069702101345
FAM53B	-0.309530585617279	5.39459956704514	-4.66165337922179	9.08097475141679e-06	7.46359698233577e-05	2.68783594477979
SLC12A8	-0.297768382974679	5.14548142226271	-4.65242492639231	9.42554298177486e-06	7.72565247894821e-05	2.68690590831798
LFNG	-0.985988935232139	0.234943341576433	-4.47705061719107	1.896852398916e-05	0.000142987628625113	2.67452487825748
ADPRM	0.599911504935711	3.08509464101922	4.55414418394176	1.39757519139317e-05	0.00010975935708138	2.67029336980157
SNORD4A	-1.28489041441538	-0.994086500096598	-4.49883009426457	1.74058318278967e-05	0.000133078396500864	2.66963915115482
IL6R	0.442624811601696	6.68262120010395	4.67772746220544	8.50973187767356e-06	7.05978640194178e-05	2.66618957767095
LDB1	-0.256232639777817	6.60685503650887	-4.68111750268315	8.39378218656955e-06	6.98089654673803e-05	2.65656214468918
TARS	0.240461537716753	8.74794086272562	4.70524698539319	7.61159862405237e-06	6.40312408620562e-05	2.65211223395452
C11orf95	0.455872373360838	2.78897129295545	4.54545441843189	1.44675826773026e-05	0.00011308965199499	2.64989856736707
ARHGEF17	-0.459775847160045	3.47622982170852	-4.58829654479324	1.21948098107337e-05	9.7506530414258e-05	2.64356094657907
PAG1	0.425654062888277	4.63315950530656	4.62352428612407	1.05885313682261e-05	8.58517208559845e-05	2.6431946377142
BSN	0.659290593578619	3.31440499330283	4.56951328247083	1.31451884654048e-05	0.000103779258673248	2.64132243753116
COG8	-0.306714626143662	4.9683261933198	-4.63833810418291	9.97605245987696e-06	8.12807399552428e-05	2.63441309492773
ITCH	0.285840048799627	6.7533377570723	4.67696842730137	8.53590504491272e-06	7.07368378335593e-05	2.63409645059649
SH3BP1	-0.506697549115971	2.4975172350996	-4.53666046005009	1.49823307870821e-05	0.000116688111565781	2.63025085115753
VEZT	0.279665867017988	7.17287005409124	4.68021335875485	8.4245560693141e-06	7.00072683657003e-05	2.62572384515058
SNHG16	-0.31199562667437	6.19146898333908	-4.67374066567066	8.64807904984396e-06	7.13906294735882e-05	2.6220695474577
LINC00638	-0.744873327447292	1.12877570572286	-4.46769599172093	1.96805615065455e-05	0.000147835573577933	2.61839279991407
ING5	-0.372446123315743	4.8117610665429	-4.62614863747746	1.04774364501404e-05	8.49968588521387e-05	2.60017380854652
GCN1L1	-0.289507650939264	8.44454291594569	-4.69171390539732	8.04114035477566e-06	6.71929680396835e-05	2.59595711810892
DNASE2	0.330765079307926	6.31562211178279	4.66011176803113	9.13767332518317e-06	7.50608876646338e-05	2.5958815278238
MARCH1	-0.596301072681419	3.18279782086139	-4.53690702107776	1.4967660225242e-05	0.000116634346622851	2.58590363089843
MICU1	0.202471795462009	6.70057363140521	4.65955978729976	9.15805776094787e-06	7.51872035748459e-05	2.57494606139095
SNORA48	-1.59358187214702	-1.11884393290391	-4.48755775756986	1.81984224604792e-05	0.000138083633990174	2.57170346246808
EPPK1	-0.734873046393969	7.10671682177474	-4.66389247085514	8.99923029718824e-06	7.40451737767554e-05	2.57111915438483
ZNF396	0.602051059299706	2.67214105274953	4.4980821357318	1.74573731912095e-05	0.000133336681505189	2.56901167923376
AZI2	0.354768155679357	6.38660441344106	4.64139964518403	9.8538214099671e-06	8.05032547834961e-05	2.56748375160225
RFT1	-0.224016050214843	5.23723777073876	-4.63277714912356	1.02018378419722e-05	8.2940334074204e-05	2.55811782782352
PGBD2	0.373458265814803	4.40311163635277	4.59497275147032	1.18733059425064e-05	9.51385069544693e-05	2.55645706715192
PPP4R1	-0.25429643322442	5.75712361807743	-4.63648799819145	1.00506277487355e-05	8.18439404962109e-05	2.55564871283618
AGAP1	0.436839730713799	5.20876455751628	4.61390919106469	1.10053870598315e-05	8.894342954275e-05	2.5555390610267
TNNI1	-0.552594431263095	2.34404138296076	-4.5081374401094	1.6776638890816e-05	0.000128924262837509	2.54618738614001
BOK	-0.408297726145227	4.69611151694475	-4.60141933991548	1.15706527406644e-05	9.29547918019879e-05	2.54342566921466
ZBED3	0.564967572865464	3.39868776819364	4.5448392174989	1.45030296440763e-05	0.000113307748769745	2.53866595431876
FAM83D	-0.493144442171321	5.67480946655819	-4.64451443267821	9.73095343486663e-06	7.95860548899549e-05	2.53865015395341
SLMO1	-0.585834991806835	2.93459104271143	-4.4872408967328	1.82211981047403e-05	0.000138186621586253	2.53796845321663
ZNF341	-0.469696572373056	2.81776347496174	-4.51840918119132	1.6107763534841e-05	0.00012429299960903	2.53674965518828
ASB6	-0.343094347106646	5.07398242319834	-4.59972330073855	1.16495463447001e-05	9.34452926880435e-05	2.53617689793866
LYSMD4	0.431244225056222	3.57758978274652	4.5244455136396	1.57267912034104e-05	0.000121728606551758	2.53299099767009
RABGAP1L	0.348834480865806	4.87033042172149	4.60130368124508	1.15760162939343e-05	9.29547918019879e-05	2.5321750474866
FAM69A	-0.593615853815403	3.11211556003675	-4.49304855825238	1.78080888084795e-05	0.000135464164917998	2.52849842836697
POLR2D	-0.300036798999065	5.7720064895363	-4.63384298806647	1.01581828784091e-05	8.26749453128411e-05	2.52822259064726
ZBTB40	0.330635589942585	5.94487812843951	4.62750071529986	1.04206411865319e-05	8.45818097605209e-05	2.52330739902573
RMDN3	-0.199586014321102	6.16607658856421	-4.64142354092547	9.85287310843689e-06	8.05032547834961e-05	2.52038358529987
STX5	0.356812757488034	6.1485376462777	4.61932881886904	1.07685081591629e-05	8.72167845296604e-05	2.51329786939083
ERBB3	0.303725900273017	8.26037646958756	4.6652884725041	8.94862652784198e-06	7.3709586364276e-05	2.51120095051593
CDK8	0.297082738910071	4.94423698965018	4.60481385737335	1.14143022800389e-05	9.18527133103238e-05	2.50646005835003
LAMB4	1.45240053989664	-1.02375695337677	4.48338855680863	1.850031213951e-05	0.000140020507604275	2.50358338327392
C16orf52	0.385259119293445	4.49252101246826	4.57490975194442	1.28650442130989e-05	0.000101888978852264	2.50053620542323
TECPR2	0.297579757003898	4.90691821506466	4.58556694916102	1.23286700918336e-05	9.84719734569008e-05	2.49378191393739
FBXL19	-0.360185336842862	4.74198704003878	-4.5772985928716	1.27428858547739e-05	0.000101134869976366	2.49115988725149
ZNF37A	-0.365350898816653	6.35880010209105	-4.62841403857295	1.03824450190685e-05	8.43629839861109e-05	2.48271134279589
SPTBN2	-0.443162148187503	7.02320241580706	-4.6482084010009	9.58716138249435e-06	7.84527603921173e-05	2.47630394258202
TBX1	-0.492651377620737	4.5201833278517	-4.57021428736215	1.31084668194028e-05	0.000103543786302027	2.47287259429645
FAM102A	0.528483661727525	6.79417648964189	4.62237012829208	1.06377498538734e-05	8.62042373479565e-05	2.47160096263202
ACVR2A	0.37698074877058	4.23481907795966	4.55564257617441	1.38925953726689e-05	0.000109163376303504	2.47084315336257
PLXDC2	0.449013551233505	3.58363165724188	4.51365605114397	1.64140105049673e-05	0.000126461150201431	2.45351672030334
PLA2G4F	-0.339478107491572	5.70570678970229	-4.61667629674112	1.08838201503209e-05	8.80557345782427e-05	2.44548942176724
NBPF9	-0.381637660207046	3.76686443230742	-4.53244201960529	1.52354951106209e-05	0.000118291724188771	2.44498277610218
RRP15	-0.349194927108886	5.1529065047782	-4.60511755703759	1.14004140485256e-05	9.17901433526328e-05	2.44209978770558
ZNF496	0.368163826434039	3.53727507071083	4.52445583208806	1.57261474905204e-05	0.000121728606551758	2.44112035274157
TMEM86A	0.458110670674481	3.7132178217674	4.49834105410785	1.74395146206615e-05	0.000133268066943437	2.43152390786459
WDR47	0.401874741931934	5.02047264025524	4.56155353097412	1.35691966244416e-05	0.000106789861903886	2.4166155585997
ZNF717	0.558137157106676	3.78511267814341	4.50700968465608	1.68516905823981e-05	0.000129434775337744	2.40666144698858
LYN	0.390966986837074	4.76353698729339	4.56704799964121	1.32751225339531e-05	0.000104640020981543	2.40560849984125
C19orf48	-0.381382362750411	8.23696514967449	-4.64060744062749	9.88531010404046e-06	8.07165940849763e-05	2.40535362728581
DGKQ	-0.382401893596992	6.43538205779823	-4.61250416054077	1.1067616205396e-05	8.9398238268008e-05	2.39688791795049
INSIG2	0.401912302659098	5.2296935306244	4.57513028552265	1.2853719472507e-05	0.000101853008759454	2.38961756361514
ANO6	0.318348644018917	5.2977536089105	4.58089095150392	1.25612932234305e-05	0.000100010805431089	2.38453154909208
AVL9	0.353327091406149	5.86331872499642	4.58492182771113	1.23605141630494e-05	9.867383342496e-05	2.36060246516187
FAM120C	-0.344968425868482	5.7164027534826	-4.59335585016228	1.19504093897387e-05	9.56542363519809e-05	2.36004269302155
SH3GL1P1	1.30595239078039	0.252573779241412	4.39150074709045	2.65236751583709e-05	0.000193152039853587	2.35103200999011
TUBGCP4	-0.258327111012291	4.92288869708964	-4.55868922865564	1.37249877902766e-05	0.000107902835947013	2.34540640509135
PPM1A	0.243704195910404	6.89286610256834	4.60714719555637	1.13080173859625e-05	9.1095058512668e-05	2.34503025879934
EFNA1	0.668697586923738	6.64351017327533	4.59454932621252	1.18934507160825e-05	9.52490965081042e-05	2.34337379471104
HELQ	0.449631316863223	4.20584348273604	4.51945732751038	1.60409778210639e-05	0.000123841297152234	2.34178210280751
TMEM5	-0.247401770396825	5.2683364505825	-4.56863193562249	1.31914984150039e-05	0.000104035472793959	2.34162375123991
SEMA3F	-0.453765714494617	4.38105783967582	-4.54386416310979	1.45593829138001e-05	0.000113629778499804	2.34046718054484
WIPI1	0.52149764214574	4.10715367676247	4.49528950038735	1.76511181166159e-05	0.000134474474702742	2.33809725656227
NIPA2	-0.24912372108359	6.80495714402806	-4.60265231892841	1.15136238745041e-05	9.25527709312384e-05	2.33748200986052
MAN2A1	0.31401870387303	5.53180671705502	4.5659186106419	1.33350616909526e-05	0.000105057338064714	2.33122983825906
ZFAND5	0.318787155953216	8.06994798921149	4.61206647405904	1.10870709290399e-05	8.95072349841196e-05	2.32890831306917
USP20	-0.301169130021374	5.85754443946881	-4.57737593546149	1.27389495937973e-05	0.000101134869976366	2.32811793786788
C12orf73	-0.321937199542825	4.4745197154372	-4.5361615611159	1.50120581731898e-05	0.000116859028267816	2.32651881105314
ZNF577	-0.519225006075273	3.15457176290981	-4.46672652702725	1.97558123438387e-05	0.000148326639077541	2.31961875513761
FAM173B	-0.385859039801997	5.22373821667111	-4.55178757910061	1.41075115133443e-05	0.000110474172226477	2.31940274115446
FAM13A-AS1	-0.827185832483175	2.41135745377995	-4.45244966169586	2.08966912234812e-05	0.000155647180263786	2.31789297202772
NLRX1	-0.297026237327604	5.90279875029016	-4.5794543960037	1.26336082383134e-05	0.00010048001128523	2.31548772096102
LINC00116	-0.468490582277362	3.6515557955237	-4.49702190435764	1.7530685794423e-05	0.000133760557870455	2.30878511739806
FAM76B	0.433390157189266	5.14676875662536	4.54823452554038	1.43084389478459e-05	0.000111962229932702	2.30496105015258
CNST	0.326563155940521	6.29486324673277	4.5797877367211	1.26167923414424e-05	0.00010039944557451	2.30220107328847
SRRM1	-0.278059644597856	6.40183752805468	-4.58833700468542	1.21928362604131e-05	9.7506530414258e-05	2.29484989882775
DENND2C	0.643802899781034	3.14893049409269	4.43248626276375	2.25991632704453e-05	0.000167167012644831	2.28896695288587
ATG2B	0.289883598325951	6.69906714512364	4.58705842789823	1.22553522792508e-05	9.79384618548325e-05	2.28751177065641
CCNT2	0.335910290729792	6.46461773259876	4.58089913047676	1.25608826494846e-05	0.000100010805431089	2.28346799013341
NEIL2	-0.258821983211583	5.89128396494041	-4.57211768909784	1.30092582744005e-05	0.000102868363479935	2.28095003244491
SNORA6	-1.09991409030561	-0.338316997677464	-4.37150965965089	2.86688105460544e-05	0.000206767943880669	2.27723167213514
LOC100130744	0.40376266298369	3.01839818030194	4.47070126479216	1.94490438269639e-05	0.000146169590643488	2.27422978802616
SDC1	-0.434690970851573	5.647810851443	-4.57441628817294	1.28904193147862e-05	0.000101986319310842	2.26765230293328
CHMP7	-0.220850876301903	6.09414626604521	-4.57440658765946	1.28909186236001e-05	0.000101986319310842	2.26495395162922
SNORD102	-1.92320720712493	-1.52932949015883	-4.48984854754623	1.80345788459653e-05	0.000136909623837723	2.26493829941681
TMEM187	-0.439523137817323	4.17912094302884	-4.50086617983724	1.72662701412383e-05	0.000132245092831589	2.25780834060105
ANKRD11	0.298472110264891	8.48067353705298	4.59945866748246	1.16619029842488e-05	9.34944662100805e-05	2.25150277725272
FZD1	0.292320806021088	4.9899568248801	4.52787936980516	1.55139713258551e-05	0.000120391624511132	2.24556451962129
AMIGO1	-0.687127682759253	2.03643425631695	-4.39363409662753	2.63041167477938e-05	0.000191832256962055	2.24544507815219
MRPL20	-0.227369811259138	6.84434237718362	-4.58289012338405	1.2461322677097e-05	9.93729268822566e-05	2.23907728297989
DDX51	-0.396281687719354	4.70655890342335	-4.52710247865901	1.55618756234791e-05	0.00012070099398872	2.23018609574873
CHAC1	0.571120284309926	6.19043413186866	4.54389214008483	1.45577630383324e-05	0.000113629778499804	2.22808129325336
COQ7	0.244276614669279	5.27729216586857	4.54074239616932	1.47412330321969e-05	0.000114989275434529	2.22748692512678
ELAC1	0.532711085846684	2.8606400277822	4.42268367036857	2.34833770443406e-05	0.000172940848306924	2.22435993671755
TMEM97	-0.212640314085299	6.75868050993758	-4.57783528614612	1.27155957042337e-05	0.000101025071478716	2.22288492091073
ZNF583	-0.393393922282797	3.94384717257837	-4.4660410217953	1.98091895549754e-05	0.000148653068644433	2.21944611018008
SAV1	0.537829247220531	5.80290893973443	4.53434635847	1.51207007369362e-05	0.000117603172556815	2.21874728393935
RNF8	-0.346329605271001	4.78364358826671	-4.50891188777364	1.67252868598001e-05	0.000128661325556741	2.21147738977776
C19orf12	-0.334052536295017	4.65767360335611	-4.50853977372684	1.67499419911427e-05	0.000128785012257552	2.20054661797038
PPP1R3D	0.367279373462072	4.20684247162009	4.48203701148666	1.85992108476068e-05	0.000140627265905168	2.2003832621936
SNORA9	-1.38544587686828	-0.637736573102384	-4.37059642163728	2.877069674883e-05	0.000207303638378326	2.2000052055799
ATF6	0.300455814739879	6.80005234435732	4.55978614478485	1.3665122537235e-05	0.000107488465175024	2.19938071101365
SARS	0.222803058708724	8.72988867275998	4.58356081709214	1.24279567563717e-05	9.9159510442974e-05	2.18863022951736
MRPS23	-0.283730593454456	5.91576278854614	-4.55191766302253	1.41002072032368e-05	0.000110474172226477	2.17709729389877
CCNB1IP1	0.281536806033127	5.36414125535874	4.51997987967786	1.60077819264827e-05	0.000123648587144066	2.17516092781641
PRDM10	0.308054894861457	4.85976436134159	4.51396537293581	1.63939107200158e-05	0.000126371131094331	2.16851885987971
ASUN	-0.319999470550782	5.35333501002625	-4.53408844396095	1.51361988395429e-05	0.000117642423278766	2.16298409786592
PTBP1	0.23536652832774	8.29840158230258	4.57604137116764	1.28070359481485e-05	0.000101536669375606	2.15255271865548
OR51E1	-1.37968238877713	-1.17527500223505	-4.32896336990296	3.38047808960721e-05	0.000240005952688141	2.15117914513532
NPB	1.0292517560292	0.478599931459432	4.32785523945431	3.39497342385418e-05	0.00024092117643003	2.14855475190022
R3HCC1L	0.37307449052627	4.54414694511797	4.4707145548822	1.94480258607076e-05	0.000146169590643488	2.14608517268043
MORC2-AS1	-0.538951153241935	2.2414094301951	-4.38865108329805	2.68197128697714e-05	0.000194929723355512	2.14561135025055
ZNF736	0.584712770058923	4.0241831428889	4.45825219944278	2.04255337526395e-05	0.000152743931688065	2.14477369491961
HS6ST1	-0.308546033562249	5.38664004375433	-4.52148659588331	1.59124368574475e-05	0.000123038698172725	2.14293047306289
ZSCAN2	0.377056736581705	4.26427053110161	4.47134204596377	1.94000211415095e-05	0.000145947253236927	2.1380302426746
ZNF607	0.308927321619225	4.39933595363203	4.47766688469387	1.89224999792393e-05	0.000142712335353218	2.13600479365055
SERHL2	-0.865021355946035	1.0097323747643	-4.32550563188463	3.42590666207763e-05	0.000243001485298808	2.13301398836821
JAKMIP1	-0.489977232951027	3.1327737180818	-4.43380932232484	2.24823097702359e-05	0.000166548773315177	2.12110171900096
ZNF137P	0.618986511092797	2.92076600882742	4.38547393578965	2.71535272214461e-05	0.000197121539804728	2.11750946137767
KLF5	0.642333527239414	2.42295522651147	4.40549400763918	2.5115120560796e-05	0.000183875499922434	2.1079495482357
PRDM16	3.33154422482719	-2.19072953698295	4.78622324764088	5.46996485687226e-06	4.77540652853453e-05	2.10524002307755
ASPHD1	-0.330619969857335	4.69490439039777	-4.49094573993421	1.79566101827663e-05	0.000136386676026515	2.10221398187318
FBXO11	0.289573377864516	5.94222880045124	4.5149864234298	1.63277313802507e-05	0.000125925636572083	2.09819809298502
AURKAPS1	-0.95674221539737	1.17881488161662	-4.31712499127301	3.53846587016432e-05	0.00024969816715442	2.09529926064339
DEXI	-0.357844230919526	5.0957838528831	-4.49360952369366	1.77686689474578e-05	0.0001352328093842	2.09010126532448
SH3PXD2B	-0.314310570838689	4.89944508410819	-4.49244514110869	1.78505861233657e-05	0.000135718684166309	2.08772014395183
TOR4A	-0.880973090840762	1.52751698619363	-4.3140032326922	3.58129720974694e-05	0.000252236204979174	2.06768763926148
LGALS8-AS1	0.973641157215846	1.88625402093556	4.31369051992703	3.58561511157013e-05	0.00025242192459136	2.06685242106579
ACTL10	-0.6789076537244	3.33037297293311	-4.41223441160284	2.44626527949745e-05	0.000179624055926326	2.0584328635465
RAB8B	0.412277801795592	5.79178199410905	4.50254048743117	1.71523168418935e-05	0.000131541976352335	2.05556987205757
MBNL2	0.485886599872836	4.61731045271458	4.43400707794056	2.24648940272354e-05	0.000166501899660892	2.0522106463863
ELAVL1	-0.205204949289115	7.03174634470622	-4.53430280359339	1.51233168758132e-05	0.000117603172556815	2.04945880813812
LZTFL1	0.354269209479734	4.96438459758903	4.47368845391301	1.9221526623589e-05	0.000144749470300809	2.04677596749452
[truncated: 13,017 more rows]
