# Supplementary material for: The transcriptomic response of cells to a drug combination is more than the sum of the responses to the monotherapies
Source: eLife. 2020 Sep 18;9:e52707. doi: 10.7554/eLife.52707 (PMC7546737; doi:10.7554/eLife.52707)
Supplement: Source data 6. [file elife-52707-data6.zip › LNCaP/DE_limma_T_24.csv]

	logFC	AveExpr	t	P.Value	adj.P.Val	B
FEN1	-2.59411719822243	6.18702241310182	-32.0206121168694	1.1078896669857e-56	1.66360712394573e-52	118.841964772842
MYBL2	-2.86757202718718	6.33846664065937	-31.219106630631	1.29110593430295e-55	9.69362335474654e-52	116.358458034612
FANCI	-2.63253871015706	6.77202836531977	-29.6675428982897	1.7351559836253e-53	8.68503408337249e-50	111.575944147106
MCM4	-2.7957371547777	7.28442116532678	-28.9284355089365	1.92405472457974e-52	6.77466557584512e-49	109.196328283227
GINS4	-2.41990460277001	4.97578896569004	-28.8800768009902	2.25581565524944e-52	6.77466557584512e-49	108.791486676401
ZWINT	-2.46717834871974	6.67587160005263	-28.5565656792869	6.57345414415404e-52	1.64511645714362e-48	107.958957205785
FANCD2	-1.92802494933825	5.98539422262474	-28.0334213652611	3.78050851254386e-51	8.10973083205124e-48	106.211566627794
ASF1B	-3.22463916998714	5.21667084470839	-27.700679882739	1.16529639331321e-50	2.1872613302489e-47	104.803127801663
INSIG1	2.99670078250723	8.28307822877681	27.5735320958818	1.79649915802986e-50	2.99735903966404e-47	104.666712615799
CDCA5	-2.9204013404111	5.93657631350727	-27.4852498571058	2.42850956076441e-50	3.64664995644384e-47	104.274262232607
GRB10	1.72229281314165	7.75354896031675	27.2429971188343	5.57453217879035e-50	7.60974319970144e-47	103.526297535156
TIMELESS	-1.49921542961829	6.96489764493572	-26.9896551875286	1.33715108731614e-49	1.6732217272616e-46	102.669621914122
CDC45	-3.72420198060836	4.95162767856729	-26.9644285601265	1.45935884825534e-49	1.68567172810786e-46	101.984082011838
ORC6	-2.96188884088301	5.21107361794789	-26.6450415481986	4.43954492538737e-49	4.76172904282977e-46	101.240656572035
MCM7	-2.05315859992425	7.63196662227199	-26.5417761888862	6.37498998091176e-49	6.38178997022473e-46	101.105254018484
TCOF1	-2.02545028824495	6.00948024117969	-26.1394001945458	2.63703872623414e-48	2.47486084457074e-45	99.6969687372216
TMEM97	-1.28053720679332	6.75868050993758	-26.1210915331288	2.81410040005401e-48	2.48567832983595e-45	99.6284136344949
RNASEH2A	-2.16413159270434	5.66131705646183	-25.7720733449614	9.77545183094001e-48	8.09695333906425e-45	98.3690531443254
GINS1	-2.35371531382248	5.65363137252162	-25.7589845781536	1.02452126693008e-47	8.09695333906425e-45	98.3278358425496
RRM1	-1.4643561247206	7.62414254519397	-25.5639949397621	2.06578316357787e-47	1.55098999921427e-44	97.6263841512037
BRI3	1.68000557146374	6.38061637489507	25.4847795334242	2.74975672678179e-47	1.9662070004455e-44	97.3525287651824
ATAD2	-2.69214198376744	7.21491874723826	-25.3077579529328	5.2224041541652e-47	3.56452821722476e-44	96.718595562358
RDH10	2.34921008452887	4.79556012776318	25.088406711032	1.16145610522916e-46	7.58279342440048e-44	95.9249894903467
TYMS	-2.57808475515597	4.65205164288457	-25.0304995202139	1.43550347163551e-46	8.98146672086618e-44	95.5257657921079
FANCG	-1.77411324263655	5.41791371899405	-24.8214416556019	3.0932355623938e-46	1.85792100819621e-43	94.9366273329926
KNTC1	-2.27623237924905	5.83695581025501	-24.7135293653614	4.60565281711556e-46	2.56142528525212e-43	94.5477952644478
GINS2	-2.80310953687748	4.78156315882334	-24.7419178024269	4.14725423111387e-46	2.39519882824638e-43	94.4669725606658
BRCA1	-2.7859816970102	6.11806452857854	-24.5763568350157	7.65269462066252e-46	4.10403080085244e-43	94.0275467733218
ST7	1.59978594416671	5.74101769248391	24.5081455531772	9.85814227732148e-46	5.10447808400894e-43	93.776075471808
RFC5	-1.77986725479283	5.57491738160961	-24.196828160243	3.15124856317376e-45	1.57730494748724e-42	92.6315311094004
MCM3	-2.44964965599002	6.67686453523221	-24.1824927115019	3.32530084229993e-45	1.61073282090244e-42	92.5729824108109
LPIN1	2.09626198487793	7.60495056874482	24.166263145527	3.5340751504975e-45	1.65836476437095e-42	92.4876724961871
RCC1	-1.36428296011512	6.71019697681233	-24.1159129979445	4.26968566678585e-45	1.88569411683695e-42	92.3095924035231
E2F1	-3.23548515014058	5.51847109023476	-24.1221187518095	4.17126734965465e-45	1.88569411683695e-42	92.2648704720942
CDCA4	-2.08415776962883	4.60280636978052	-24.0764072878169	4.95349918812658e-45	2.12519268025453e-42	92.1086260171403
RECQL4	-2.09136807739677	5.92675737588015	-24.0382431615846	5.71882631241693e-45	2.38538599742368e-42	92.0402878437908
FANCA	-2.54557291822572	5.19325691425123	-23.952776892092	7.89377500476275e-45	3.20359258031128e-42	91.6585765464525
POLE3	-1.36521554339117	7.08315538514859	-23.9160363984638	9.06910867901497e-45	3.58372989273918e-42	91.5489392848488
TONSL	-2.52335838383673	5.55440779528041	-23.8865586817416	1.01385199028924e-44	3.90359012466237e-42	91.4649621225329
CENPU	-2.42927276503477	6.49013678746391	-23.7108700339932	1.97402996695394e-44	7.2297643862879e-42	90.8065769232211
CLSPN	-4.32007682317115	4.606054908957	-23.7524153844304	1.68574387218405e-44	6.32828249617894e-42	90.2906024713424
CDC25A	-2.20262710374496	4.71894853688787	-23.5880187586713	3.15192464039054e-44	1.12688810476439e-41	90.2860446656107
POLA2	-2.1793250750594	5.22382230874885	-23.5026089805238	4.36804131098743e-44	1.52536065873924e-41	89.9983368017791
RRAGD	1.93590255372106	5.40335852325754	23.4818445483982	4.72924345519312e-44	1.61396181189045e-41	89.9322288281518
CDC6	-3.39989364833161	6.46053382081579	-23.3258549656055	8.60334881188114e-44	2.8084322991132e-41	89.3189541190281
EXO1	-3.67167033582082	4.32221503299247	-23.3990011521958	6.49623032952663e-44	2.16771988062604e-41	88.9746261894721
RRM2	-3.82808287056524	6.73483977980525	-23.2190422504849	1.2980543391544e-43	4.14714552271115e-41	88.9296732869561
PKIB	1.83360698647517	4.57054237119994	23.0399730900151	2.59415683599409e-43	8.11538730193484e-41	88.2376991703355
TK1	-2.23617054436447	6.629102681302	-22.9711882184638	3.38781107015385e-43	1.03819124549858e-40	87.9625898428114
MCM2	-2.30924060326758	7.0059770569288	-22.6932986493023	1.00140095046259e-42	3.00740733442925e-40	86.8629431757856
NCAPH	-2.24299330507334	5.46529998781544	-22.5041164191525	2.10486932155144e-42	6.19739563380715e-40	86.1540162568461
RAD54L	-3.18276666830735	4.82694798828056	-22.4442047689845	2.66541321444884e-42	7.69689323618533e-40	85.7492450252955
NCAPG2	-1.68478498094278	6.52708637457819	-22.3155543043283	4.43155549653161e-42	1.25555164784752e-39	85.3884451683904
NASP	-1.20485822112718	7.30152737134616	-22.0538158430682	1.2540559746359e-41	3.4872045398394e-39	84.3045664978762
KPNA2	-1.38576127690494	7.62729148647251	-21.7555277279085	4.14364788073685e-41	1.13129121049354e-38	83.1021273534826
VPS41	1.07379829457728	6.35496983020033	21.7079237912211	5.01925892964086e-41	1.3458784301337e-38	82.9345975359982
NCAPD3	-1.56130924045288	6.74743189314071	-21.692578615587	5.33951931301816e-41	1.40663547375931e-38	82.8758515634592
NEBL	2.07790634783692	6.15688998194072	21.6833023969718	5.54302096310325e-41	1.43506901348204e-38	82.8497889398442
GINS3	-1.8547110422165	4.22819998996791	-21.6418035762214	6.55348702522056e-41	1.66791798594427e-38	82.6663890432201
LIG1	-2.22611647871052	4.76646416432422	-21.5431243027757	9.76698073385641e-41	2.4443497116598e-38	82.3091909424702
MCM5	-2.90300192752743	6.0540619254246	-21.5175624712886	1.08325379624264e-40	2.66658016465238e-38	82.2295325548303
STARD4	2.55135416282205	3.86377559983023	21.3946725765119	1.78399917137401e-40	4.32073089634712e-38	81.7252319304998
AIM1	-1.86638712393108	4.56901317756297	-21.3296286549536	2.32480881151476e-40	5.54116335138185e-38	81.4681799288184
ACSL1	2.00939834028268	9.10340620786639	21.291561028778	2.71512146206179e-40	6.37035373036247e-38	81.1799222166451
CHAF1A	-1.74407586402153	5.99723980727577	-21.2590581656807	3.10025726686186e-40	7.16207124910734e-38	81.1663395817611
CENPO	-1.58058109645623	4.95534483442274	-21.2126070948052	3.74820364458199e-40	8.52773120106715e-38	80.9928410018969
MCM10	-3.97115530377132	4.96158020147667	-21.1383165142578	5.08020630557139e-40	1.13857280424567e-37	80.5320349051729
MELK	-2.18815354262328	5.72248070412054	-20.941915170357	1.13863848460495e-39	2.51438168894528e-37	79.8856411435955
GPNMB	3.44919329107656	4.48592450399077	20.9308780507515	1.19163381805174e-39	2.59327150896593e-37	79.8383431735781
NPC2	1.54589412696853	5.45895768075185	20.9043785928598	1.32924215292252e-39	2.85141430975493e-37	79.7049721852828
BIRC5	-1.99183821639382	6.53960587102737	-20.8882117064679	1.42094578644486e-39	3.0052002717262e-37	79.6254719987513
RFC3	-1.88670470960057	5.35423028397939	-20.7682611267433	2.33331940684908e-39	4.8662672518397e-37	79.1713703706468
PA2G4	-1.04316103831333	8.2946866138048	-20.7635890548658	2.37891632223073e-39	4.89339828693379e-37	79.024262536897
DTYMK	-1.66865331715461	5.19730207929641	-20.7049274610444	3.03394681763963e-39	6.15645208292928e-37	78.9068063380974
UBE2T	-1.79584172248627	5.49149803190604	-20.6749676468922	3.43577602103305e-39	6.87888169757763e-37	78.7703174398435
TICRR	-3.21264091737065	4.81928996569957	-20.535928926262	6.12812978501692e-39	1.21078943226071e-36	78.1267247848693
TAGLN2	-1.5734920902076	6.82315108180573	-20.523714808618	6.44841417066136e-39	1.25752450891754e-36	78.0789457868274
PKMYT1	-3.20568375716675	4.56590854028249	-20.5131267672012	6.73967197418762e-39	1.29747326108207e-36	77.9988327061066
FKBP5	-1.54248010679454	6.49470679615061	-20.4385303292654	9.20402525663961e-39	1.74946383865443e-36	77.7328654039363
KIF22	-1.61684832394053	6.40031142625732	-20.4334655975509	9.40107121262611e-39	1.76139373723615e-36	77.7319461950097
DSN1	-1.78437477971934	5.10614184970291	-20.4054660028054	1.05696385448081e-38	1.93553283401022e-36	77.6695558704566
SCD	1.89435990619665	10.1474396371121	20.430927955827	9.50139136362068e-39	1.76139373723615e-36	77.5936028748122
PHYH	1.24263199367893	5.6920583937475	20.3218440029265	1.500622496114e-38	2.71486113272865e-36	77.2580502982628
TMEM116	1.62280552203931	4.50510081941807	20.2377378285078	2.13667753657771e-38	3.81956546300605e-36	76.956964155671
ORC1	-3.19303146228274	4.51485303556606	-20.1011543411742	3.79983113972238e-38	6.7127369875378e-36	76.2486721077079
ACTA2	-3.0308063632294	4.12547613131513	-20.0617135133243	4.4889911345193e-38	7.83798731115603e-36	76.1266859826235
DNA2	-2.07099140432689	4.42803071479088	-19.9648666629471	6.76459348691723e-38	1.16755328505229e-35	75.8056147938541
CDK2	-1.81146799318791	5.86749658240361	-19.9515083960634	7.15889227983351e-38	1.22156734629523e-35	75.7299291847931
SIRT2	1.11565090955548	6.51085890733781	19.8919553137609	9.21830376816426e-38	1.55530392564893e-35	75.4152636838
POLQ	-2.23988729761053	5.48906559513981	-19.7973812087165	1.37854223925233e-37	2.2747461829245e-35	75.1055941078932
SRD5A1	1.18537884097075	5.40059133707103	19.8056431816942	1.33086229957006e-37	2.22046981003822e-35	75.0912286937588
TRIP13	-1.74771008031336	5.0926281436171	-19.7679756837527	1.56263771527625e-37	2.55049651441176e-35	74.9753461477372
FGF13	2.35546504918423	3.53621692994559	19.6988289380965	2.09919420928506e-37	3.3894086286693e-35	74.6801950540703
FUS	-1.05671479353011	8.14365512272689	-19.6165420401568	2.98499757837057e-37	4.76837485498004e-35	74.193934321302
CHEK1	-1.79180883808077	5.53930550777671	-19.5847910048071	3.420078117371e-37	5.40588347478346e-35	74.1933798700288
RAD18	-1.58520130485419	5.0543430848036	-19.5048009263724	4.82111619291119e-37	7.46328667554169e-35	73.8591663595897
DTL	-3.83804315324589	5.25605431495128	-19.517756474527	4.56008922791066e-37	7.13273956732358e-35	73.8529712099953
ZWILCH	-1.93351482756875	5.71005556562307	-19.4688808914877	5.62625861137941e-37	8.44838993084733e-35	73.6857660907892
DDIT4	1.71294746573056	9.29730938279806	19.4973770649007	4.97741855066109e-37	7.62662417925785e-35	73.6627537545301
NUCB2	1.75473875562356	6.55453028385371	19.4599099527544	5.84765416422366e-37	8.69389850791906e-35	73.564730506976
RNF187	1.42331998881034	9.64603470331231	19.4802247369481	5.35833941944558e-37	8.12735603256514e-35	73.5619269464609
MCM8	-2.02680141820551	5.29198737077814	-19.427676900565	6.7180674232118e-37	9.89004906146553e-35	73.5274129467826
KLK2	-3.05597276894037	6.5995755946349	-19.3910771069203	7.86573538688608e-37	1.13569117855271e-34	73.3253642992018
SQSTM1	1.87239223995284	10.0356146664611	19.4164412121104	7.05121166676386e-37	1.0279708193022e-34	73.2987482573844
FAM111B	-3.88262826976025	5.37239196293751	-19.3053648285138	1.13875582200696e-36	1.62852927840538e-34	73.0093017159149
PCNA	-1.9082796679197	6.9343544601054	-19.3000444846174	1.16524757365781e-36	1.6506941100043e-34	72.8758921917148
NUPR1	1.2908428554701	8.08178778588057	19.2667983875265	1.34543944374368e-36	1.88814193338832e-34	72.6881511266017
NOLC1	-0.945664285866076	8.37246477254147	-19.248764347837	1.45466341034197e-36	2.02252090460139e-34	72.590570975851
UAP1L1	2.08858991169883	5.96604658361656	19.1811430160231	1.94996574235428e-36	2.6863014300176e-34	72.3848252448995
SAT2	1.08350653480999	6.31150015256816	19.1787811034052	1.97004722485839e-36	2.68929355713396e-34	72.3619986572563
NUP85	-1.21039903589677	5.6026424920353	-19.1417784910724	2.31326965658493e-36	3.12937451921435e-34	72.2522388776526
WDHD1	-1.90531059267097	5.5772713359155	-19.0842965969166	2.96979914062495e-36	3.94641627394905e-34	72.0350059013044
FTH1	1.65160850833362	11.6550602860358	19.1229460525867	2.51046335258294e-36	3.36581408057013e-34	71.9858245357514
EME1	-2.57051655426704	4.14145848614476	-19.0788843528363	3.04055116145714e-36	4.00499265267021e-34	71.9351108444342
KIF23	-1.9592913702254	5.03432878647856	-19.0491653558539	3.46041550899796e-36	4.51839993766203e-34	71.9041619775297
RFC4	-1.56628534892823	5.422383927727	-19.0208039074173	3.91546202832512e-36	5.06849808770086e-34	71.7568892791902
TM4SF1	-3.49667250210403	4.10715761355622	-18.9235522898566	5.98548019151536e-36	7.68187782528159e-34	71.2497140969094
SMC2	-1.74241147930749	6.57918264419188	-18.8294890669642	9.03366138365014e-36	1.14957168929568e-33	70.8545943618245
STIL	-1.99969690610801	5.43323404806733	-18.7243182212748	1.43321575431546e-35	1.80850149300848e-33	70.4835020246431
RPA2	-1.38316710668522	5.93204697109199	-18.6430918610892	2.0489794189655e-35	2.54276652522198e-33	70.0706191371641
RAD51	-3.09001146384311	3.7027855441172	-18.6895552024676	1.66993854620017e-35	2.08964976747847e-33	70.018242622787
RAD51AP1	-2.50479810126671	4.91183236243539	-18.5809235782409	2.69517792684581e-35	3.29030827231843e-33	69.8666751317855
ARMCX3	1.14329221877385	7.09479876587203	18.6119954671549	2.34995465942993e-35	2.89237042344261e-33	69.8566511608426
DNAJC9	-1.20551606933736	5.62421931895942	-18.5777868055208	2.73274971467047e-35	3.30927175124934e-33	69.7959584644567
TMCO3	1.0896115239834	7.14698493502492	18.5697096308495	2.83194155425089e-35	3.4019547502905e-33	69.6614047755866
KIF18B	-2.65310365117258	4.90570104631773	-18.5042871213619	3.78124764051475e-35	4.5062868706325e-33	69.5297905880372
MAD2L1	-2.10500261662289	6.02067241922574	-18.4654755517547	4.48981629972744e-35	5.30858909895332e-33	69.2886217011544
ESCO2	-2.73362260025917	5.0223807984318	-18.4472161226021	4.86800137179858e-35	5.71077410929121e-33	69.2784087112393
SKA3	-2.13983776579482	4.3041291868652	-18.4290612366985	5.27581893449187e-35	6.14121683103333e-33	69.1960998259165
FANCC	-1.30110148903988	4.93210378345156	-18.4168137518199	5.57019594109873e-35	6.43400478857989e-33	69.1317087835101
POLA1	-1.65353428273687	5.06164044847927	-18.3129321031646	8.83506348732765e-35	1.01272758263902e-32	68.6574759952787
RFWD3	-1.35512410279022	5.77921394265897	-18.2943460907984	9.5965691383986e-35	1.09168244077419e-32	68.52884062088
POLD3	-1.62024329976195	4.93894101179092	-18.2220768250352	1.32407815792066e-34	1.49491410671704e-32	68.2711944421571
C16orf59	-2.14898293067411	3.90094334150801	-18.1912607656503	1.51918825292121e-34	1.7023978213332e-32	68.1268783108189
LINC00847	1.55017883403712	4.99588400175693	18.1827310671103	1.5781375984823e-34	1.7553566058378e-32	68.0523210318966
CHEK2	-1.71604610116568	4.45100635410425	-18.1583685070069	1.75950022435483e-34	1.92851499043154e-32	67.9990759791509
RANBP1	-1.35058471277487	6.6542407438731	-18.1653694757302	1.70533432921388e-34	1.88288972702027e-32	67.8863377513921
XRCC2	-2.75497834421325	4.11957811188328	-18.1303002741059	1.99462118075316e-34	2.15476486692011e-32	67.827887392097
E2F7	-3.43872923039929	4.11950382108718	-18.1547742443354	1.78797800809769e-34	1.94552737460833e-32	67.7621423219826
SHCBP1	-2.45576958293653	5.57579607310868	-18.0647149304126	2.67490814029968e-34	2.86903004533858e-32	67.5750329215487
POLD1	-1.85304461712583	5.47550086895569	-18.0312328257496	3.10787955293312e-34	3.30978151537899e-32	67.383164378882
CCNA2	-2.32583537758643	5.78179546194476	-17.9136311795735	5.26991216621703e-34	5.53377629985419e-32	66.8554175373651
MKI67	-2.22548437939837	7.39131593976904	-17.923859975346	5.03298429360112e-34	5.32220367272637e-32	66.79395565457
AADAT	-1.64209299618089	6.04671125785296	-17.910772666638	5.33810795834626e-34	5.56646035434218e-32	66.784413860027
RBL1	-1.51844112810874	5.00979831078305	-17.8535741200712	6.90584439847051e-34	7.15159720602987e-32	66.6094643218273
PRIM1	-1.80391444285963	4.47710809253784	-17.8329982749564	7.57685407805605e-34	7.73973066912174e-32	66.5438013251142
TFF1	-2.70620376459716	3.59395810485445	-17.8332962326024	7.56668366818992e-34	7.73973066912174e-32	66.4437859795482
MCM6	-1.76116456089047	6.50256431554122	-17.8284799953656	7.73277661170576e-34	7.84563335144417e-32	66.3829206965176
NOS3	3.52257784526628	3.67691123813049	17.792214670032	9.10713389732169e-34	9.17803507397197e-32	66.3531126884767
OAS3	-1.90752938975197	4.52694507097421	-17.7599012418573	1.0537728750139e-33	1.05135022038727e-31	66.2031918139678
FOXM1	-1.31590727368114	6.90723553438861	-17.759175871106	1.05723150824772e-33	1.05135022038727e-31	66.0609665280637
INCENP	-1.72162276255686	5.76121752255912	-17.7318478225662	1.1962040856671e-33	1.18172372041955e-31	66.0144352838462
DDIAS	-2.79926534339772	4.48301677322241	-17.688889849164	1.45277926068256e-33	1.42581263911172e-31	65.886366162069
VWA2	2.72565777333992	1.31696898325273	17.6506203563372	1.72770170036217e-33	1.68462134627522e-31	65.6923366524021
EZH2	-1.27324488326214	5.9716882011959	-17.6238967809179	1.9501905040922e-33	1.88929423286765e-31	65.530557864295
WDR34	-1.28645410209048	6.32332513899048	-17.6147397719465	2.03288431117404e-33	1.94431788640696e-31	65.4340212063582
NCAPG	-2.34105343078552	6.08665954923793	-17.5949473842086	2.22388078192993e-33	2.11353125452278e-31	65.4186351158725
DDX56	-0.813351252777141	6.73504554142472	-17.6163136231815	2.01842436957625e-33	1.94286284189467e-31	65.3925384884816
DNMT1	-1.52310898158727	7.11362761882201	-17.5085687305154	3.29279235390382e-33	3.10972138278112e-31	64.8997599729236
UHRF1	-3.70124030107648	3.71980381810399	-17.4674785803278	3.97002025598283e-33	3.67986568912581e-31	64.836679298194
ATP6V0E1	0.939409122430074	7.13858829106048	17.4816625287131	3.72171324046291e-33	3.49282787617444e-31	64.7609399433968
ABTB2	1.87145700615057	4.50032242998702	17.4471500172291	4.35525208455372e-33	3.96354335161568e-31	64.7485553312606
RMI2	-2.44406742949436	3.79263235041808	-17.4516762596374	4.26634569212695e-33	3.93027281674713e-31	64.7419470663335
HMGCS1	1.52701728459256	8.01092711096575	17.4677265609264	3.96553901757609e-33	3.67986568912581e-31	64.6849929540146
MSMO1	1.94882330245761	7.26151821259622	17.4489572121785	4.31953298318691e-33	3.95500654119114e-31	64.6268137751457
KIF11	-2.00489200024856	5.73290729451994	-17.4179847422095	4.97458995226649e-33	4.49990618814661e-31	64.6173992200495
UBE2C	-1.86798014693792	5.39389469011889	-17.4062005901316	5.24930593808859e-33	4.71997472852325e-31	64.5744047027199
CDT1	-2.13517722177771	5.13465227711963	-17.3818445711176	5.86645567713526e-33	5.24349395522994e-31	64.4955024110063
TDP1	-1.13503380480314	5.12343865106362	-17.35507228576	6.62943414653558e-33	5.89038953517031e-31	64.3110637141783
CDK1	-2.29945079453499	7.28572040063451	-17.3405043204798	7.08577609802531e-33	6.25882434634988e-31	64.1430887223213
WDR62	-2.6079880642404	4.88297462528536	-17.2655214189405	9.9857371008849e-33	8.76876188929167e-31	63.987254194138
PBXIP1	1.12252379686004	4.68365830372122	17.2589383154579	1.02914289172571e-32	8.98465678032164e-31	63.9116255230515
CCNF	-1.59733222062647	5.43141964185884	-17.2432635169013	1.1057746711992e-32	9.59786847556483e-31	63.8000085602294
HELLS	-2.77044262314469	3.88323239023777	-17.1954924809225	1.37660268938678e-32	1.18120377050468e-30	63.6147053053993
NUSAP1	-2.09492628625483	6.97693908462708	-17.2102803353094	1.28630317577665e-32	1.11006485560127e-30	63.5847310605406
MTHFR	1.33755292422725	6.49343003929766	17.189698830014	1.41369566826427e-32	1.20613944060547e-30	63.4705090872173
DCLRE1B	-1.85324259512968	4.07454216829981	-17.131678527404	1.84543125282657e-32	1.56559297697422e-30	63.3777563199348
WRAP53	-1.48408304072862	4.54886748032914	-17.1162388515032	1.98120275783751e-32	1.67133374222967e-30	63.2872788635574
KIF15	-2.6579077322603	4.46799854776605	-17.0832824195799	2.30559233455665e-32	1.92337636087237e-30	63.1511033178585
SMPD4	-0.934698732277613	6.90676930580775	-17.1021141908593	2.11419740380894e-32	1.77356358746341e-30	63.036886795407
ENPP5	1.3767698316474	4.52465349511526	17.0346071637122	2.88505863951541e-32	2.38033189730568e-30	62.8566599144706
KIAA0101	-1.85578918261642	5.27708358578891	-17.0104852020932	3.22446374416847e-32	2.63144280339314e-30	62.7756001681882
CSE1L	-1.25962931186006	8.01406448472021	-17.0518241174143	2.66500616278893e-32	2.21092444974799e-30	62.7672331411469
IGBP1	0.816336301335217	6.00598250150316	17.0249848251582	3.0159143170551e-32	2.47469778059559e-30	62.7221662543729
ALYREF	-1.01929824871975	6.06392518576267	-16.987810340041	3.58007186166813e-32	2.90585724728695e-30	62.5675703581963
CSMD1	0.908657275264912	6.07076177241248	16.9746738737641	3.80387777578587e-32	3.07091552049466e-30	62.4526906565961
OIP5	-1.73562735252311	4.37021976225025	-16.9270652868939	4.73966141798244e-32	3.80592277285692e-30	62.4395373096008
BRIP1	-2.58868437089978	4.58176018186965	-16.9182180936769	4.93755356765779e-32	3.94373959425263e-30	62.3879638303558
KIAA1524	-1.83387082709411	4.88666142398511	-16.900408484058	5.36148628632891e-32	4.23726726713236e-30	62.2935364117184
STXBP1	1.04733317556228	5.60172621654268	16.907812268293	5.1809742261689e-32	4.11627031641017e-30	62.2065624899921
PRKCH	1.73753527002216	4.78716031625338	16.8631274192252	6.37127465741772e-32	4.98286772165544e-30	62.0672493977779
TMEM201	-1.37872888436266	4.775659506405	-16.8589742907492	6.49500545495761e-32	5.05331616122505e-30	62.0610702831462
DHFR	-1.27722398666011	6.43154817119331	-16.8556253146245	6.59653708850979e-32	5.10585571758057e-30	61.9460994568202
HNRNPM	-0.809437039110184	8.58568320153889	-16.8631326693125	6.37111975585208e-32	4.98286772165544e-30	61.8774504159614
RAD51C	-1.18558144899539	5.86505919641413	-16.8253621080031	7.58959353915983e-32	5.84437623507816e-30	61.8596453612148
PTPRR	1.91913834382618	2.80794524798135	16.7304283821785	1.17920983691245e-31	8.98833244217123e-30	61.5208864518223
TUBA1B	-1.61466153944025	9.22165335514484	-16.7348785197882	1.15507251162009e-31	8.84926981351394e-30	61.2674092286913
HPS1	1.10189801608671	5.77494592517601	16.6957368612393	1.38562955338035e-31	1.05083905927068e-29	61.2129867508585
BNIP3L	1.33255712838	7.57174105789301	16.6712996822195	1.55251230573423e-31	1.17148365743242e-29	61.0101726181111
CDCA7	-2.18397621770534	3.74549539786046	-16.5988469430289	2.17597959793228e-31	1.61754998230451e-29	60.9263653773438
OSBPL1A	0.992284844884538	6.17148551494671	16.638772770757	1.80643791860209e-31	1.35627358928645e-29	60.9163083733861
CDCA3	-1.9253640718102	5.10495134177123	-16.6034570723382	2.12969272058214e-31	1.5910182035951e-29	60.8981479939201
ERCC6L	-2.20486674174508	4.1833941571136	-16.5728335061859	2.45678456108784e-31	1.81729443198498e-29	60.8065903116834
GMNN	-1.70112517506044	5.35891887873132	-16.5577629915772	2.63585823713043e-31	1.94019839650738e-29	60.656442504263
SPC24	-2.17131794311075	3.6609404367047	-16.5078030190455	3.32891553319837e-31	2.40322094454359e-29	60.496745235839
RFC2	-1.64190048146916	5.71723612823718	-16.5236042356632	3.09188711496627e-31	2.26476960577237e-29	60.4921295967041
ATXN1	1.76032140464107	5.31463671279326	16.5154641205023	3.21179445526642e-31	2.34117988059615e-29	60.4611692366343
SSBP2	1.22683858389962	4.59144133820297	16.5106965368763	3.28418359535242e-31	2.38238168443536e-29	60.4453523479877
KIF2C	-1.60856027146476	5.8952851258143	-16.4998537579757	3.45498576321552e-31	2.48229981916001e-29	60.3638738764612
GNG7	1.22630737021951	4.164173138541	16.4618761792314	4.12685490918733e-31	2.9369124794482e-29	60.2397137675033
CCND3	-0.858747859814868	5.93517627985245	-16.4658469633357	4.05085438835537e-31	2.8965537855021e-29	60.1510639173783
SREBF2	0.937379536237835	8.26616319240575	16.444949134117	4.46726122132508e-31	3.16416955185931e-29	59.9274439446305
POC1A	-1.45019745805859	4.90336171793489	-16.3904318853722	5.76781410011306e-31	4.02834867568826e-29	59.9221109051447
TOPBP1	-1.02023806837276	6.3289012279617	-16.4152188794337	5.13496262224216e-31	3.62002810965203e-29	59.8867026896816
BZW2	-0.912017147814144	6.45727854649784	-16.3979802542092	5.56720114295379e-31	3.90640618516795e-29	59.7805826745966
UNG	-1.47791878100781	5.58491074683267	-16.3690924940595	6.37516697600386e-31	4.43192163479972e-29	59.7083643582038
NATD1	2.11972558365346	4.32972210869249	16.3186949274394	8.07751474475223e-31	5.58949130908753e-29	59.6241761123135
CENPM	-1.90410275286721	4.54712163124235	-16.3085873122637	8.47049698972313e-31	5.83454049530654e-29	59.5718870663596
MLH1	-0.722772691405181	6.67183365964627	-16.2797543222343	9.70044578193177e-31	6.65122803020491e-29	59.2290653170979
CENPK	-2.12255550361362	4.12171975189954	-16.2311856600015	1.21921553923053e-30	8.28404549189396e-29	59.2152631525232
TPP1	1.32214004846015	7.69127789978035	16.2324965665901	1.21171066484891e-30	8.27047606516877e-29	58.9552176232979
CDCA8	-1.85036492506167	5.63215841030446	-16.1721950689093	1.61007588893737e-30	1.08904952920196e-28	58.8578583868957
SRGAP3	1.411437124179	3.43487039763285	16.1507260543767	1.78174058267628e-30	1.19440252631549e-28	58.8011120733678
NCAPD2	-1.19761962353359	7.57687584224625	-16.1708068958584	1.62065467177101e-30	1.09128926239074e-28	58.6766552491309
LYAR	-1.50877888913188	4.44191527752487	-16.1196706929356	2.06315873164733e-30	1.35878910150948e-28	58.6431647463371
LSM4	-0.867002050069257	7.4464991275837	-16.148821518951	1.79783067436194e-30	1.19983224027639e-28	58.5715190291747
TUBG1	-1.55445444349813	6.53797095199828	-16.1366104734889	1.90452283031218e-30	1.26541216017556e-28	58.5702519864527
C12orf49	1.45434262211069	5.93451493004753	16.1238053323688	2.0232537075159e-30	1.3383778710158e-28	58.5473565897462
FAM83D	-1.99330603441499	5.67480946655819	-16.107516477457	2.18510644929769e-30	1.4265894975067e-28	58.5149828574531
OPTN	2.83565588604137	3.83995080049734	16.0802093260263	2.4861927150589e-30	1.60916680212605e-28	58.5096989203475
WBP2	1.18159018851399	7.84772571630618	16.1183281186603	2.07628592060851e-30	1.3614632918715e-28	58.4193013666191
ACSS2	1.02160883079462	6.47807275042287	16.099707355214	2.26725725636564e-30	1.47381536630245e-28	58.3798176634792
AURKB	-2.31508377875569	4.39738174552928	-16.0525403347443	2.83387564619337e-30	1.82632947224205e-28	58.3788312486817
SHC2	2.16627520152897	2.54790271975531	15.9933099718572	3.7515268738328e-30	2.39714585265844e-28	58.0821857426489
CHTF18	-1.55543746662319	5.93010745092513	-16.0079821682873	3.49954970488447e-30	2.24569394737373e-28	58.017674170913
BLM	-2.84740238237899	3.53745670673224	-15.9611956358718	4.36858522456462e-30	2.76787661316719e-28	57.8571725375965
ESPL1	-2.46439920135592	4.72012281349881	-15.9364054592693	4.91392828779423e-30	3.08734506985432e-28	57.8075032635657
NOP56	-1.15554358048576	7.51123693536341	-15.9873519380849	3.85898600854374e-30	2.4553616061141e-28	57.7853822105293
EMC3-AS1	-1.55661542583329	4.5749729882619	-15.91914202265	5.33365641449019e-30	3.30951176528863e-28	57.7354759821649
PSMC3IP	-2.60684753941448	3.51554825859085	-15.9288448647356	5.09350063182652e-30	3.17361018620361e-28	57.6572325189954
C8orf33	-0.708166280296271	7.04984776335295	-15.9519567473036	4.56432557107753e-30	2.87974423425631e-28	57.6533382502815
GTF3C2	-0.6998241711188	6.30573389334324	-15.9294686040137	5.07843964877707e-30	3.17361018620361e-28	57.5766616192225
XRCC3	-1.18220871736279	5.46528126508825	-15.8791453137351	6.44996355844942e-30	3.95316950178271e-28	57.4238351021547
NUP205	-0.780707708426404	7.3478344449268	-15.9060241381698	5.67654434264572e-30	3.50777736004807e-28	57.4154015541265
HMGB2	-1.7489359800203	7.46603971936781	-15.8837941027343	6.30899530362264e-30	3.88261776554088e-28	57.3454173733663
PGPEP1	1.19628651371449	5.59658966912807	15.8378378051184	7.85026041791994e-30	4.79185001770268e-28	57.2045001737757
SLC35D2	1.09979151848759	4.28994834514279	15.7826789135675	1.02085708886357e-29	6.18112501869974e-28	57.0313967353205
ZNF367	-3.50461714615396	4.55500953778275	-15.7653867956377	1.10856786851582e-29	6.68524301752354e-28	57.0059637886768
TRPM8	-2.65749137567964	3.70185326267619	-15.7624171870111	1.12437565522343e-29	6.75344993553399e-28	56.9967857265591
FDFT1	1.17988284611917	8.5063379988421	15.8053243630308	9.1645149013126e-30	5.57143140721093e-28	56.9036234106035
DONSON	-1.37298185523794	4.38658438959169	-15.7211866036589	1.36878670017962e-29	8.12399252565104e-28	56.8020367707824
EXOSC2	-1.00551727927561	5.72678188006167	-15.7422439829013	1.23793078517275e-29	7.37649550402935e-28	56.7131640080436
IPO9	-0.685813028078708	7.25879823777156	-15.75691060173	1.15429050255258e-29	6.90550844076874e-28	56.7060117455219
SUV39H1	-1.70467782439575	4.07384642037178	-15.6885379681996	1.59971839659366e-29	9.42014566401975e-28	56.6604733438855
USP43	-1.39666153203963	4.22144765897733	-15.6980043495623	1.52899489600639e-29	9.0391288812724e-28	56.6584029346679
BRCA2	-2.43540801754782	5.03111855150694	-15.6491552872058	1.93104247908214e-29	1.12389666146889e-27	56.468097261297
FAM64A	-2.21545990468174	4.61807400153739	-15.6334791482428	2.08139408390406e-29	1.2020851370732e-27	56.3810948828806
MGME1	-1.11561131101762	5.43581420583463	-15.6567036543141	1.86258883677558e-29	1.09252476457118e-27	56.3743425986117
SAMD8	1.15605983717488	6.11488678119556	15.6445341805334	1.9741922439027e-29	1.144574159631e-27	56.2356874358387
LMNB2	-1.23247661013405	6.88176950313663	-15.6523972545034	1.90133759040874e-29	1.11091382325205e-27	56.2212139068847
RSRP1	1.39184453684991	4.79995763564547	15.5939397787926	2.51503067249679e-29	1.44143895336686e-27	56.1441003880371
SMC1A	-1.02495976735208	7.84037724779176	-15.6252647644471	2.16482320647268e-29	1.24547836277371e-27	56.0629514562651
ZNF277	1.08983167726913	5.01525655538189	15.5784465150377	2.70876340261683e-29	1.54071178991267e-27	56.0084277927271
YIPF5	0.894291432209431	6.32574209513736	15.5858450538772	2.61444597393995e-29	1.4927194199499e-27	55.940982466911
MSH6	-1.17957263375523	5.78476784338119	-15.5659138599984	2.87640294009938e-29	1.6298893037182e-27	55.8867874633707
ANLN	-2.16818842754335	6.56548855616803	-15.5343337703498	3.34657136355422e-29	1.88210170768278e-27	55.7554148506048
REEP4	-1.25302829098025	6.18550436153863	-15.5285149177378	3.44128619036553e-29	1.92814751621376e-27	55.7329496202567
TP53INP1	1.57957779138801	8.75322638760015	15.5476226176567	3.1399739205547e-29	1.77255069139283e-27	55.6508248977418
GAL	-1.61016092722644	3.82116461685856	-15.4663268915814	4.63842008095835e-29	2.55130095002456e-27	55.6039612685957
DHCR7	1.11280722795854	7.38840942661552	15.5117170182191	3.7301037489468e-29	2.08220215220019e-27	55.5230792845486
MCTP1	2.74554516255265	1.43984657801217	15.4871646574714	4.19667125559383e-29	2.31680939610283e-27	55.514589229776
HNRNPAB	-0.859157830148637	6.99528154086491	-15.4909927845331	4.12023900451559e-29	2.29146329228911e-27	55.4433366166
ANGPT2	3.55878661952324	2.30610984400822	15.4365829779333	5.35120864831029e-29	2.92195451138281e-27	55.4209072396561
CKS1B	-1.51623550621698	4.78973796023398	-15.4331956144722	5.43907402057472e-29	2.95917157583152e-27	55.4197121853778
CDC7	-1.76540351041487	4.99310628658905	-15.4486075185877	5.05066481194447e-29	2.76791178161161e-27	55.4143695931982
CD63	0.957778352223824	7.43312307285734	15.4873142659343	4.19365758498794e-29	2.31680939610283e-27	55.4033630991502
BHLHE40	2.43223970270772	5.12808083203357	15.4193302789602	5.81410891313733e-29	3.1404553755277e-27	55.254148583791
E2F2	-3.82363567159143	3.34696767027431	-15.4212115044724	5.76173888790282e-29	3.12340329027974e-27	55.045660130707
SDC4	1.39639153132784	5.31779947319616	15.3557122005618	7.8973351728093e-29	4.2504080628998e-27	54.878987526134
CLN6	-0.978956015860212	6.00183100296048	-15.345718214394	8.28691387771586e-29	4.42833803515236e-27	54.8164184211747
NOL6	-0.94339614021588	6.90341654535945	-15.3522374935708	8.03065090599479e-29	4.30672335730064e-27	54.7685682554404
RRP1B	-0.669909391324903	6.47437924370733	-15.3406228008929	8.49291744981527e-29	4.50634800093378e-27	54.7372167289234
VAT1	1.14323429849049	7.1130200862216	15.3417231529764	8.44799962185312e-29	4.49841001140945e-27	54.7162661090485
DSC2	-1.26766563622562	7.91207621410056	-15.3227169727243	9.25853674709586e-29	4.89528830261942e-27	54.594968292898
SLC17A5	1.2763368501665	5.36676964005583	15.2722980501451	1.18081804614585e-28	6.22146097576356e-27	54.4981879971884
HAUS5	-1.12462545433971	5.21285149085955	-15.2198544267509	1.52126925897114e-28	7.90428345768536e-27	54.2944359974304
TACC3	-1.70066678558776	6.88281204832955	-15.2404690176557	1.37702260795836e-28	7.20465905264901e-27	54.2807973989036
H2AFZ	-1.1968841181981	9.36815887061044	-15.2462937629313	1.3388142915687e-28	7.02924314762082e-27	54.196325576248
PTPRM	0.867812249587829	5.56262991249593	15.2076916520217	1.61340401031717e-28	8.35409469618021e-27	54.1725710859522
SNRPB	-0.898677626056304	7.64808748175129	-15.2282977063649	1.46043768777876e-28	7.61455983322427e-27	54.1627479281611
PRSS8	1.14145933549345	6.26653835866712	15.1848582683201	1.80179320876208e-28	9.29750062638194e-27	53.9880031761046
DDX23	-0.82538697524612	6.97509572034418	-15.1764577702509	1.87653680399985e-28	9.65002624961018e-27	53.9287523995054
PRPF4	-0.853530404940651	5.74728804075759	-15.1377827319079	2.26293865179637e-28	1.15579206786987e-26	53.8204553699336
PPM1H	1.05424697732452	5.8023619702055	15.139648215766	2.24258420766437e-28	1.14930527175045e-26	53.7933862719289
RRAGC	1.34187433911267	5.93763732102689	15.1248430282321	2.40932960518298e-28	1.22638960513314e-26	53.7650999204111
PNP	-1.11665152460974	6.11209111057622	-15.1225372515618	2.43639766380175e-28	1.23597794998808e-26	53.7114468933712
DPP4	-2.24026886931108	3.09777536062187	-15.0729444569958	3.09863651527701e-28	1.55097086377999e-26	53.7039547460536
ZFYVE9	0.752993349438978	6.14320345977865	15.1161490200318	2.51299784033577e-28	1.27054463200276e-26	53.6934498295951
ACSL4	1.86108698892119	1.81046529251413	15.0707879727204	3.13122439123469e-28	1.55690282976093e-26	53.6783187943017
PRC1	-1.50495336103673	6.64212700859979	-15.0885141545445	2.87325052597489e-28	1.44780972812211e-26	53.5680081488335
OSTM1	1.1857840251351	6.00675715153346	15.0712331344049	3.12446920220803e-28	1.55690282976093e-26	53.4747732572355
C19orf48	-1.26795130268097	8.23696514967449	-15.0786372228592	3.01423796047022e-28	1.51377248208765e-26	53.4116026182796
E2F8	-3.44014618996774	3.10167523157223	-15.0333994025142	3.75428428601211e-28	1.86053903758276e-26	53.4068480626179
HAUS8	-2.32655515064619	3.56812870121493	-15.0060995089748	4.28665982871426e-28	2.11044209796634e-26	53.3731531554744
ORAI2	1.08627397482678	4.77703207003065	15.0183977079934	4.03803439302497e-28	1.99457646202839e-26	53.3026903369469
CKAP2L	-1.90276166291506	4.91974968338579	-14.9913007658428	4.6063230441603e-28	2.25304712804922e-26	53.2643197586473
NEIL3	-2.67782508665872	3.46704509013023	-14.9765125247508	4.94969883511924e-28	2.4053293756683e-26	53.2199662241371
LOC81691	-1.45011814902742	4.66341267846817	-14.9605347721282	5.34967351586727e-28	2.59131282304074e-26	53.1261135274317
FOXRED1	-0.93380867706367	6.15418704902092	-14.9966310954533	4.48851309345963e-28	2.20259845135261e-26	53.1242845456805
MTA2	-0.746138735403767	7.46581846748636	-14.985007075101	4.74943265886552e-28	2.315502623556e-26	52.9756363022614
RNF144A	1.20411500878939	4.05257538995619	14.941297866039	5.87458369626064e-28	2.83642279045176e-26	52.9715896663375
DIO1	2.15905756919309	2.2520078882125	14.8981845111701	7.24684597141067e-28	3.46556175499053e-26	52.8807338422484
RCBTB1	0.945842025737086	6.40188990810046	14.9147995758452	6.68346862457415e-28	3.21663348931428e-26	52.6724856083199
STK39	-1.0990084808208	6.83485432098628	-14.913018454343	6.74169320164722e-28	3.2342896203174e-26	52.6595785451694
CDC42SE1	-0.560227294823604	7.55295763843646	-14.8883168886528	7.6037775352619e-28	3.6247086815712e-26	52.5057462227744
TSR1	-0.866731624831666	6.50678236308161	-14.8534439887657	9.01284119769104e-28	4.28281086786483e-26	52.3708278125699
NDC1	-1.17174777608397	6.52774029198921	-14.85024649821	9.15449675212304e-28	4.3364013637186e-26	52.3671692193124
HS1BP3	1.05239667082788	5.55611048271143	14.8319622108536	1.00085974331396e-27	4.72607229735925e-26	52.3633327641386
WDR76	-1.73488997330692	3.603100505566	-14.7787179414184	1.29800835811297e-27	5.99719800166902e-26	52.303278257525
LDLR	1.46209491074347	7.22029136273969	14.8152676603945	1.0858218119071e-27	5.09521885237405e-26	52.1882584073449
ERP29	0.910175309730554	7.58175978239551	14.822102557547	1.05019461639959e-27	4.94348663318377e-26	52.172399826203
CENPN	-1.07511756668354	7.06896401008706	-14.8123323915251	1.10149247964048e-27	5.15265142500977e-26	52.1610688793621
GRPEL1	-0.746870367129859	6.29867398208569	-14.7989912495194	1.17563136858024e-27	5.4823852890065e-26	52.1271332128347
DNAH8	-2.4246639769002	1.81826667752025	-14.7534143641844	1.4688710717273e-27	6.76581840891322e-26	52.0672993298417
TPX2	-1.86167997007121	6.94617837454429	-14.7833036126022	1.26925232530194e-27	5.90064796183714e-26	52.0607752716468
KIF20A	-2.28145221091651	5.45661281381022	-14.7491724585041	1.49965086555383e-27	6.88647015203558e-26	52.0307926646809
KIF24	-2.20158754952726	4.06266136853649	-14.7198540154486	1.73086922901224e-27	7.87597949783266e-26	52.0186911606517
SSRP1	-0.810251327418565	8.2735668759131	-14.7802165118509	1.28853975444483e-27	5.97182498541468e-26	51.9514385041505
OCLN	0.975170723540172	5.5229900319894	14.7333566943674	1.62023652618907e-27	7.39497619369454e-26	51.8309620698898
NIPSNAP3A	1.19526864134093	6.17894036024711	14.7345280115802	1.61098107406223e-27	7.37514994149951e-26	51.7852169906558
SNRPA1	-0.783128535879067	5.82337304643942	-14.7137841506343	1.78304535651718e-27	8.06452080525961e-26	51.7658927101966
ORAI3	1.30650145914785	4.03167862122963	14.6759390017111	2.14596610886699e-27	9.6768249521762e-26	51.7323385182861
TCP1	-0.704999838692537	9.256647865499	-14.7166106113421	1.75855552527758e-27	7.9777854282683e-26	51.6133999058032
POP1	-1.38515541254793	4.76175089075964	-14.6410592346071	2.54590457660414e-27	1.1344006861213e-25	51.5283867270215
EBNA1BP2	-0.848261059834421	5.8031930327741	-14.6595660837332	2.32516931562294e-27	1.0453515701615e-25	51.4850599922529
LAS1L	-0.876488270743497	5.92493518519208	-14.6570966118119	2.3534734044478e-27	1.05491810869219e-25	51.4531402967731
PDSS1	-1.4883787992631	3.67383991816628	-14.60725366253	3.0049237041358e-27	1.32322388097663e-25	51.4456197843401
MALT1	-0.986936634633923	6.07139234359117	-14.6539169339505	2.39042806675063e-27	1.06829368602165e-25	51.436251784493
CTSF	1.0266958264071	5.59987625570456	14.6311443487549	2.67270283660156e-27	1.18737591107719e-25	51.3511535873952
STRA13	-1.24446912562538	5.84249683017171	-14.6098519993176	2.96686711600888e-27	1.31030813570557e-25	51.2626625086501
LRR1	-1.59837655239843	4.34737001435967	-14.5702959444082	3.60248686388901e-27	1.57252740546969e-25	51.2460510685143
FTL	1.33585426281057	8.91366673414775	14.6130388950472	2.92085073953901e-27	1.29379040427486e-25	51.1160051836615
SPAG5	-1.72449845675212	6.66410337294065	-14.5821890318404	3.39818461339514e-27	1.48767172462803e-25	51.0951011866993
EXPH5	1.40676803338418	5.47142776766043	14.5670427380224	3.66049055313356e-27	1.59321525060445e-25	51.069366152556
HNRNPD	-1.06937620583691	7.7814248262866	-14.5878520623368	3.30503564940408e-27	1.45112325472081e-25	51.0179009688558
TUBA1A	1.50444533252984	2.84976700629853	14.491272006008	5.3119592045594e-27	2.25961414775252e-25	50.90261458522
KLHL24	1.89104744991102	6.30857047814562	14.532092103178	4.34608594933257e-27	1.86993772536326e-25	50.8830264556114
SLC5A6	-1.00535776865104	6.19657249447574	-14.5421790073376	4.13593839868067e-27	1.78977668572302e-25	50.8749313344143
RAB5B	0.601453567274804	7.78210574316577	14.5474488563413	4.03023927206316e-27	1.74907725171388e-25	50.8232095873881
LRRC45	-1.47963210666937	4.74130043073407	-14.5014127968289	5.05353311438226e-27	2.15579128538534e-25	50.8076971597999
SLC35F6	1.20315711404579	6.06320579291165	14.5164900489893	4.69246579283279e-27	2.00746627764038e-25	50.7528762267372
AMACR	1.36084537087859	5.98858361967217	14.5246805703669	4.50730384755072e-27	1.93376213070919e-25	50.7524519024503
GNS	0.848531217409658	8.34404705565795	14.5363146789665	4.25683902357006e-27	1.83680157407839e-25	50.75202121004
C1orf112	-1.50252011829992	4.46443249133165	-14.4431863917585	6.73021672450493e-27	2.84678688268073e-25	50.6264402870802
RACGAP1	-1.55290897816511	6.50399361355939	-14.4611234045122	6.16138950939495e-27	2.61354307551058e-25	50.5063320107783
PRIM2	-1.51202548193997	4.55733271761584	-14.4171572265917	7.65083656863368e-27	3.21806616007292e-25	50.4815599216144
CHKA	0.808703948825926	5.29391508429053	14.4282893968082	7.24255275246333e-27	3.05489247558959e-25	50.3806616753995
TMEM38B	1.32199583441716	5.61113723574376	14.3757900536899	9.38138322041938e-27	3.92397912083057e-25	50.0804880854159
IQGAP3	-1.14274124769623	6.10590730231013	-14.3628650653447	9.99892913654329e-27	4.17066444206484e-25	50.0676035272093
LGALS8	2.24809536720167	6.69035838927605	14.3810989997102	9.13896340455073e-27	3.83325906376351e-25	50.0647616184042
CIT	-1.55562261921369	5.18288466877781	-14.3049702022237	1.33066729264777e-26	5.50449037641843e-25	49.8659399070335
NCL	-0.932527400455781	9.95771603608955	-14.3556792618388	1.03597603248732e-26	4.3092011367949e-25	49.8096007841692
PDP2	0.801297346497812	6.14779591460266	14.3089076533187	1.30503802831302e-26	5.41338426330065e-25	49.7139746186821
NUP35	-1.37252586859303	3.97582017050376	-14.2209755960127	2.01570082537594e-26	8.24734702829569e-25	49.5339333176228
SDCCAG3	-0.856758648466665	6.10396249769012	-14.2512174462018	1.73560337945465e-26	7.14022475229893e-25	49.4373915008735
H2AFX	-2.01715192313873	7.26590907101405	-14.2519001676816	1.72975320751136e-26	7.13570718790948e-25	49.4291743273521
TMPO	-1.6203812949803	7.55423149003693	-14.2380165841569	1.85271052500169e-26	7.60117520312169e-25	49.3183550807234
FIGNL1	-1.46315314331768	5.58928128395094	-14.1980778245673	2.25762502099549e-26	9.18712664370413e-25	49.241398652688
ARHGEF39	-2.1378925900135	3.67073555812218	-14.1441370595172	2.94925823795084e-26	1.18096164536186e-24	49.2074151666482
APEX2	-0.889717604445128	5.13287458027708	-14.1840675386065	2.41982267434833e-26	9.82055602108499e-25	49.200904184717
CENPI	-1.83912409549552	3.68370851418954	-14.1443602203361	2.94599736931163e-26	1.18096164536186e-24	49.1982915882293
VRK1	-1.60208679325164	4.82773569442753	-14.1532835074368	2.81853353593613e-26	1.13466754894415e-24	49.155258623299
KDM5B	0.586647368521778	7.20535113817396	14.2043456828111	2.1886415848244e-26	8.9306092493813e-25	49.152792683893
NUDT1	-1.46461070813224	4.15563344022149	-14.1370494706458	3.05473129504445e-26	1.21670676727818e-24	49.1407119365909
GTSE1	-2.0357318033096	4.78275155626204	-14.1404049264358	3.00433336122707e-26	1.19981568489856e-24	49.1058768943172
CCNE1	-1.20634855639416	3.77057170013243	-14.1311523330254	3.1453711287927e-26	1.24949452036908e-24	49.0822390590441
APLN	-2.56764112911894	2.38319782364309	-14.1197128836085	3.32897305976362e-26	1.31894088299236e-24	49.0768178851051
RNF103	1.22303017259268	6.8897702003151	14.1766639130535	2.51021084086767e-26	1.01599261419054e-24	49.069531301415
PAQR4	-1.7655251208908	3.6363997848492	-14.0929759142189	3.80120029830542e-26	1.49030871225468e-24	48.9239632327138
SLC25A19	-1.69302158911051	3.02923851698275	-14.0847273219364	3.9600522470201e-26	1.54854543076182e-24	48.9163769051599
TP53	-0.62709410356414	7.25242136148099	-14.1565572705338	2.77317151162731e-26	1.11940708114504e-24	48.9157242865225
ALDH2	0.984296438514288	5.77906417375846	14.1174935329326	3.36582130641925e-26	1.33003086150504e-24	48.8016643305445
ANXA9	1.06635560433987	3.8614654437544	14.06845237125	4.2933037614397e-26	1.66155281654068e-24	48.7422956306708
HSBP1L1	0.959739145573542	4.75375639912537	14.0824426808399	4.00521760373427e-26	1.56213889708244e-24	48.7372579846821
CMSS1	-0.917697363813864	5.25464613891211	-14.0814867390299	4.02426893964126e-26	1.56550317092366e-24	48.7117208300028
CEP152	-1.43806654554321	4.35247341439642	-14.0511051844649	4.67959122504105e-26	1.79256994477593e-24	48.6983388935335
MIS18A	-1.36352387383344	4.67245270863924	-14.0580430462466	4.52107679058497e-26	1.7362784932845e-24	48.6938171667967
WDR90	-1.33482787623557	6.533152100247	-14.1001733350619	3.66782882539005e-26	1.44178318434704e-24	48.6830013775705
EMP2	-1.34141934719579	5.05003587700478	-14.0664587825543	4.33601609746795e-26	1.6737690930483e-24	48.6765261345643
BUB3	-0.618754588349873	7.35935380831403	-14.1025691965062	3.62448330522783e-26	1.42848402391866e-24	48.6443894148607
HSD17B14	2.59036727088204	1.23199733925404	14.0738883288938	4.1789739758464e-26	1.62148509615787e-24	48.6285730423354
NCAPH2	-1.10695782746338	5.44811702830067	-14.0600158763188	4.47699489577511e-26	1.72375782961434e-24	48.619554408158
GSG2	-2.27974980719446	3.56765164189983	-14.0185504295106	5.50127952957122e-26	2.09662978213303e-24	48.5842324941993
ZBTB43	1.33864068877496	5.88630969596821	14.0296381178838	5.20630974235333e-26	1.98926074023353e-24	48.3608416783041
IVNS1ABP	-0.89719705251492	5.46095045714902	-14.004448315703	5.90082357899222e-26	2.2395135819904e-24	48.2783500675141
RRP7A	-0.847424579803984	6.05372806606997	-14.0042714251572	5.90601610594166e-26	2.2395135819904e-24	48.2342882933052
DEPDC1	-2.06804305682189	5.38543982410008	-13.9492635598818	7.76524827908828e-26	2.92972281806004e-24	48.12106141999
FANCB	-2.37970835690568	2.61505757065965	-13.9345000195107	8.357575076728e-26	3.14529692611899e-24	48.0337185403894
MCMBP	-0.80245648667916	6.53500759621429	-13.9669218391234	7.11187420329747e-26	2.68997236868299e-24	48.0121786289392
MYO1B	-1.71401817408044	4.39196978367368	-13.9128834316658	9.30770478931156e-26	3.4853988807058e-24	47.9731727539435
CDKN2C	-1.21574487859614	4.75740350459633	-13.9098269102861	9.45053505624183e-26	3.53008045782406e-24	47.9695651887627
KNSTRN	-1.33522467745447	5.33883987231063	-13.897745629282	1.00369665656734e-25	3.73175626784444e-24	47.8178171583308
PLK4	-2.2849759727356	4.67645404750195	-13.8594681549323	1.21474827372067e-25	4.4707500191641e-24	47.7734968579045
C4orf46	-1.30873834699961	4.39110710649121	-13.8663529145291	1.17374420477404e-25	4.33045282036535e-24	47.7344353764369
CTPS1	-0.961565252981011	6.18092813762533	-13.8976819187637	1.00401540504072e-25	3.73175626784444e-24	47.6737700073263
NFAT5	1.29359802906083	8.15667621627865	13.9157031161644	9.17786492011092e-26	3.44537049100964e-24	47.6728280988791
HEXB	0.695061847063997	7.14332795718965	13.89646698299	1.01011331045642e-25	3.74515098020089e-24	47.6194217049787
NKX3-1	-2.04827456693534	7.74594844250421	-13.8883758081047	1.05168360921605e-25	3.88967514186902e-24	47.5550882951618
TRAIP	-1.89288999085471	3.70997096778919	-13.7927647761838	1.69465966949936e-25	6.17645864009765e-24	47.4786708081407
HJURP	-2.40471254298946	5.48876104440974	-13.7958196869259	1.66899783647138e-25	6.099753613685e-24	47.3601229166317
POLR3G	-1.42488335173547	4.08980199285541	-13.7591590247341	2.00450979804e-25	7.2880675853193e-24	47.2389659969417
LAD1	-0.744019654668365	7.34861251080765	-13.8112862705348	1.54494188520112e-25	5.67208981618093e-24	47.1853541112515
ISG20L2	-0.72671404205963	6.1583559455083	-13.7957532634101	1.66955163507228e-25	6.099753613685e-24	47.1738480563199
NR2C2AP	-1.1177926917378	4.1095314203862	-13.7436042765731	2.16660573758486e-25	7.85839414385853e-24	47.1299387278081
HILPDA	-1.29999523753964	3.95236856073731	-13.7224919217859	2.40788365237734e-25	8.69153387598513e-24	47.0381067758776
CDCA2	-2.05275135099112	5.26260122216263	-13.7279659702403	2.34284761941617e-25	8.47715659112124e-24	47.0339845619308
BCL2L12	-1.28284534855558	4.28784233487575	-13.7033054168893	2.65048674015758e-25	9.4987372052998e-24	46.9673981803417
NUDT14	1.05327937682962	5.09147236293783	13.719395760396	2.44546803139355e-25	8.80603068570877e-24	46.8882657811584
BUB1B	-1.96044343038855	6.04958900325397	-13.7051406150086	2.62625709100506e-25	9.4344202101751e-24	46.7914246295467
NDC80	-2.39858987309511	5.70069087421274	-13.6679631897588	3.1634695889561e-25	1.11886644756527e-23	46.7073111750671
TTF2	-1.01116408656636	5.46100555935847	-13.687452089864	2.86936398813736e-25	1.0258659439493e-23	46.687916381491
LEO1	-0.811174857059594	6.57110404802333	-13.6773685502327	3.01793490812297e-25	1.07642067886875e-23	46.550593971734
DIAPH3	-1.72706293343944	4.97494893745344	-13.6269165928901	3.88574041089395e-25	1.36009972051244e-23	46.5480672912571
NUP62	-0.843680918456162	6.55544960327779	-13.6754931609348	3.04640719899636e-25	1.08400119668553e-23	46.5476941091078
SBF2	0.83977494042619	5.99224713934947	13.6677566263121	3.16674374144406e-25	1.11886644756527e-23	46.5198858396057
WHSC1	-0.714789430709701	7.48280727663622	-13.6717093986668	3.10467629281418e-25	1.1021233856477e-23	46.4904323836149
MFSD6	1.21466307523438	5.2180205029077	13.6125061185003	4.17682444985693e-25	1.45858595207097e-23	46.3676132825837
NUP155	-0.926819450058509	6.30638053162285	-13.6354431537636	3.72319099639631e-25	1.31238112680486e-23	46.3664547458826
EXOSC8	-0.969340247410192	5.43410693204533	-13.6007891094743	4.42957059166837e-25	1.53613006938781e-23	46.3198213763694
CBX2	-1.05153480732795	5.66398254910275	-13.6091151809245	4.24844334282839e-25	1.48015371777056e-23	46.3005745156514
PPM1G	-0.786583422612416	7.34246606965816	-13.6323796068813	3.78079299574706e-25	1.32645765476958e-23	46.297295472092
ARG2	1.31430953665031	6.81379780344497	13.6346766191959	3.73752049214414e-25	1.31434678477837e-23	46.2953342266336
AGO4	0.889295106530886	5.73083684695024	13.6014792285776	4.41426731111858e-25	1.53436661906844e-23	46.2379464020267
PVRL1	-0.979958332388031	5.71658794469522	-13.5969336541163	4.51605002968871e-25	1.56251168769137e-23	46.2350502465957
NUF2	-1.94944156785238	4.82698376773678	-13.5299688917838	6.3199200016041e-25	2.17310624961322e-23	46.0601291986196
INSIG2	1.14801196730782	5.2296935306244	13.5280697062755	6.38048690527168e-25	2.18742902670227e-23	45.8983315443634
FBXO5	-2.12574483850542	4.05341594801879	-13.4820467776523	8.04046007722378e-25	2.7131583936987e-23	45.8758311354509
PARP4	0.956035779445752	6.64098255606104	13.53511998064	6.15853671398804e-25	2.12589855855734e-23	45.8365917780101
ANKRD13A	0.704336028183779	6.34856695349424	13.5298329201872	6.32423702105074e-25	2.17310624961322e-23	45.8193705082831
ALDH16A1	-1.01133956051287	5.46808106350081	-13.506102719574	7.1248652329708e-25	2.42051982665814e-23	45.8061843091567
SASS6	-1.4940137437289	4.87002814965703	-13.483508615756	7.98159317212309e-25	2.69936042956307e-23	45.8030839673584
CCDC86	-1.14032030734386	5.7376389839104	-13.5161909548992	6.77276016286503e-25	2.31662338509297e-23	45.7873147351562
WBP11	-0.666736909517919	6.99291881564463	-13.5107169445519	6.96159224290318e-25	2.37580157089623e-23	45.7139447871954
TP53I3	-1.48536138726574	3.24507898220901	-13.4396501410873	9.95122635795356e-25	3.33543783462122e-23	45.7129305666825
PGAM5	-0.793813259547365	6.55674338340456	-13.5090854271438	7.01888921556465e-25	2.38992381997548e-23	45.7047539975193
ZGRF1	-1.98982381542992	3.94013724114844	-13.4225964135079	1.08428755760416e-24	3.61012460420932e-23	45.6316840301015
POLE2	-1.97428513108864	2.87837819567669	-13.4240694879364	1.07627893044e-24	3.59142320433047e-23	45.6264856912417
LAPTM4B	0.893492063718076	6.02957133902698	13.4835745955782	7.97894645332791e-25	2.69936042956307e-23	45.606990590415
DDX11	-1.03914286223731	5.16155111638991	-13.4368270720583	1.00935758216368e-24	3.37561546854563e-23	45.4806624570473
PAFAH1B1	0.561378161746694	7.67360640618224	13.4633575793953	8.83261168133746e-25	2.97034480114928e-23	45.4292763274278
TM7SF2	1.32454833584198	7.52101696409859	13.4631419169835	8.84219583187086e-25	2.97034480114928e-23	45.4187030834464
ABCF2	-0.70276692114733	6.63673681109388	-13.420740509429	1.09446273110203e-24	3.63594078987346e-23	45.2544190085655
TULP4	0.864177873162743	6.45651920811994	13.4147891857658	1.12774252945315e-24	3.73822998284073e-23	45.2251588932532
CLCN5	1.04824850028348	5.12838389583421	13.3685110882644	1.42370837461705e-24	4.68824670027403e-23	45.1516763637456
SF3B3	-0.639035055317997	8.44289123521756	-13.4052798021663	1.1830406235396e-24	3.91289383327546e-23	45.1107055266389
TMEM109	-0.836640678433379	6.64390485681534	-13.3810321986754	1.33668191869318e-24	4.41134410793337e-23	45.0590256722605
NUP88	-0.713871122642121	6.53882483911571	-13.3600499651772	1.48571528841377e-24	4.88172883387772e-23	44.9720280958002
NUP160	-0.703263302694194	6.61436711384495	-13.3462173149291	1.59298119370513e-24	5.22275231543149e-23	44.9027806380595
EGLN1	0.842107131485705	6.30190612066716	13.343435240041	1.61547658167552e-24	5.28496652515025e-23	44.8840094017221
CYSTM1	1.17954252872499	4.8268448015689	13.30614424052	1.949679134266e-24	6.33687919483511e-23	44.8697576400958
NOP58	-0.987356677436511	6.83987436154653	-13.3365728744506	1.67233751072067e-24	5.4590913176047e-23	44.8289927725089
HIRIP3	-1.14523320758035	5.59693828631883	-13.3087955001635	1.92377945206202e-24	6.2662629614237e-23	44.8181419947268
RALGPS1	1.20600840578717	4.15898804902418	13.2852075911592	2.16689314434236e-24	7.0125145378114e-23	44.7763717409918
UMPS	-0.752900561604294	5.90117854437778	-13.2963135169975	2.04880660946846e-24	6.64468251571889e-23	44.6748261708393
GOLPH3L	0.938548258197131	6.74326284322276	13.2825486548386	2.19616426729538e-24	7.09195755649623e-23	44.5824213389759
C14orf80	-1.45030935990825	4.78865664169213	-13.2083515955931	3.19443926689081e-24	1.02495085537676e-22	44.3997126390094
VEGFA	1.1981937770579	7.6712279635746	13.2521265947033	2.56070155022709e-24	8.25139366485193e-23	44.3904799544869
FOXN3	0.855420117064364	6.54672426113975	13.2223113092713	2.97687417410646e-24	9.57189349001769e-23	44.2711793791485
SH2D4A	-1.03953302329258	4.69665597530123	-13.1849043450797	3.59639266017043e-24	1.14900919542807e-22	44.2203201874459
MID1IP1	0.906085162455762	7.62416994639792	13.2014302466001	3.30815860923232e-24	1.05917504640155e-22	44.1050120189574
RHOQ	0.981098096863644	4.77272410735459	13.1478102362506	4.338545631944e-24	1.38317624648134e-22	44.0403247439396
FAM45A	0.952161100509487	4.49656743946956	13.1388154208944	4.54056371870313e-24	1.44146098943015e-22	44.0303106019963
FAM65B	-1.73632572417968	3.0244813109359	-13.1138880764189	5.15114220182671e-24	1.62841160637116e-22	44.0272327479434
PARPBP	-1.61440740252106	4.48328435582322	-13.1191662197341	5.01532784331765e-24	1.58882200200966e-22	44.0094666594291
CHAF1B	-0.886067588888906	5.20701804463886	-13.1413419606866	4.48288408247962e-24	1.42616498691767e-22	43.9837832187048
METTL8	-1.05371582124162	4.98589877911923	-13.0859646199183	5.9335317920133e-24	1.86008169914137e-22	43.7202017030241
ADCK3	-0.798146077564052	6.44546069524462	-13.1072812460487	5.32636010458341e-24	1.67674262747221e-22	43.6788723003134
VEGFB	1.61211696751494	2.06538412422785	13.0318949746214	7.80394022490371e-24	2.39640013123014e-22	43.6710521869631
MTHFD1	-0.909772228440985	7.14407201688946	-13.1097535556601	5.26010295211609e-24	1.65936356993645e-22	43.659244272193
ATP2B1	1.08289178515552	6.70844578722508	13.102188253618	5.46550283304556e-24	1.71694540880779e-22	43.623550949142
SUSD6	0.969788036612742	5.74173092946493	13.0806841121036	6.09438403566013e-24	1.90652647248901e-22	43.6118548400893
SLC12A6	0.861900188253616	5.63782310595466	13.0679505505547	6.50050231850838e-24	2.02934600446407e-22	43.5521610418086
CENPJ	-1.51389826389685	4.35473298625482	-13.0035466588534	9.01056600170375e-24	2.73892022432355e-22	43.4851893468403
PLK1	-1.95988089865669	5.96017024491119	-13.0381975019826	7.55852019306023e-24	2.34018019008232e-22	43.4474621069382
SRM	-1.02797863694604	7.1459443866052	-13.0655828257177	6.57895994837739e-24	2.04957806192604e-22	43.4413248438657
ERAP1	0.861388626110768	5.08437239553948	13.0322173668499	7.79119437740494e-24	2.39640013123014e-22	43.4240237631923
FAM134B	1.15924338855401	5.15633162717372	13.0352666108741	7.67167033813182e-24	2.37032513986394e-22	43.3929780637189
EWSR1	-0.551964615750542	8.5542425128877	-13.0637527529246	6.64025237915181e-24	2.064389849386e-22	43.3876729042038
IL6ST	0.988387584461048	7.19697177932925	13.0556904659064	6.91716987753797e-24	2.14603766283286e-22	43.3842396308207
SNRNP40	-0.751416245334851	5.94899992363865	-13.0274268164854	7.98275994029137e-24	2.44132633937709e-22	43.3313007798918
SERINC3	0.692044448000342	7.64809029472231	13.0327243707822	7.77119211478643e-24	2.39614416418138e-22	43.2536298856307
DHX15	-0.67460893705731	7.94307112966558	-13.0277287972504	7.97054586915737e-24	2.44132633937709e-22	43.2158148168417
GEMIN4	-1.0852795673885	5.73292332919182	-12.9938758992579	9.46367020083454e-24	2.87083781284306e-22	43.1357374141481
CAMK1D	3.51110193986064	0.152770420847332	13.022188493855	8.19764616920199e-24	2.50194826985238e-22	43.0988312290696
SPDL1	-1.43338270779445	5.42029167104907	-12.9616058555028	1.11477415639136e-23	3.3680983364935e-22	43.0981267156498
XRCC6	-0.603343012465444	8.94692795564846	-13.0095960238013	8.73826961613365e-24	2.66153867253272e-22	43.0962829132826
MND1	-1.96884935637823	3.32066050480408	-12.9022917399349	1.50671112294569e-23	4.45369571302213e-22	43.0407942752157
ARHGAP19	-0.993216310485325	5.81393812576306	-12.9565998173313	1.14346937216048e-23	3.44785865308468e-22	43.0273841260666
MARK1	1.09463554381735	4.29900159667126	12.9201285525195	1.37615899767104e-23	4.09196109089671e-22	43.0063882469398
C21orf58	-1.36833789365367	4.74584032632716	-12.9250928673168	1.34188664440033e-23	4.00591845970484e-22	42.9740170283657
CCT6A	-0.74455529669468	8.91849039169135	-12.9856205201094	9.86850964901906e-24	2.98761171148529e-22	42.9722017235891
GPATCH4	-0.878514504790418	6.05077145111275	-12.952965223111	1.16476671379874e-23	3.49104530427182e-22	42.9276157941937
C16orf91	-0.98182859092908	4.56388818163644	-12.9193787343775	1.38141136339999e-23	4.0994610736787e-22	42.926192244977
TIMP2	1.23159677701091	4.65360851522833	12.9297633680623	1.3104250085413e-23	3.91978922873629e-22	42.8992166915475
SMC4	-1.28325388931966	7.48768054325343	-12.9544400887926	1.1560769835004e-23	3.47449750998552e-22	42.8846280646217
RANGAP1	-0.886138825544768	7.70873330937888	-12.9542945165069	1.15693177610067e-23	3.47449750998552e-22	42.8767204818982
MMS22L	-1.52595867059149	4.29286618668437	-12.8806864724876	1.68160520811539e-23	4.95117329510995e-22	42.8402250125978
HEXA	0.649365393106429	5.45660995193601	12.9212834232341	1.36810847366075e-23	4.0760946112083e-22	42.8252306142321
MNS1	-1.59535330768337	4.2975241282437	-12.8702569692014	1.77318428152613e-23	5.20041702566334e-22	42.7984568093391
TMPO-AS1	-2.18648400255024	2.44002196418443	-12.8400429137876	2.06773357912186e-23	6.00562619421544e-22	42.6970456836477
CDC25C	-1.48181648037065	4.4348831924249	-12.8413614272873	2.05390968326136e-23	5.97703639609547e-22	42.6808322535844
TOR1AIP1	0.829545648772708	7.08520687550469	12.9114965068511	1.43785742232634e-23	4.25855365949751e-22	42.6776818176667
DEPDC1B	-1.8545801700196	4.85878676910348	-12.8559419229233	1.90708653039752e-23	5.57136407401734e-22	42.6488597985686
EIF4E3	1.54325067505492	3.35832556954954	12.8248639131054	2.23376353935913e-23	6.45042178981089e-22	42.5788223060583
EIF2AK3	1.0496603187021	5.91502092451735	12.8678202122093	1.79529237984586e-23	5.25499227597766e-22	42.5472544143667
HDGF	-0.658989966976556	8.57673086391122	-12.8919718960667	1.58784820562448e-23	4.68430818382262e-22	42.5094978460569
NUP188	-0.700414494409221	7.34169010127585	-12.8710658621832	1.76590595422054e-23	5.18920622477018e-22	42.44574841115
HINT3	1.0253196715779	7.16213901772196	12.841872583909	2.04857546306195e-23	5.97308915598801e-22	42.303966483027
DEK	-1.1797592689399	7.58746756512416	-12.835376108638	2.11741683878122e-23	6.13805622608858e-22	42.2644841893825
PES1	-0.731353073081326	6.55255246502648	-12.8200502049675	2.28916131183404e-23	6.59770561583493e-22	42.2100922396554
RAN	-0.76308312630438	8.77450038169385	-12.8331549175351	2.14148287136952e-23	6.19585872764637e-22	42.200987261424
IPO4	-0.823519520786358	6.74475704776611	-12.800268346854	2.5316713940406e-23	7.25488123147207e-22	42.1031923686679
CCNI	0.586254077993447	9.06339843550486	12.8150156608828	2.34857609518317e-23	6.75598058338514e-22	42.0991784320198
TANGO2	1.03707169226866	4.96396758185281	12.7572272338685	3.15215837721126e-23	8.99863311638865e-22	42.0732615129319
KLK3	-2.22871630942187	9.2897428225808	-12.8029017154787	2.49795719616647e-23	7.17195511618274e-22	42.0478719328606
NPEPPS	0.639286707752367	7.97649829905266	12.7825739970353	2.77035965626519e-23	7.92375630447202e-22	41.9709394841412
CENPQ	-1.55861460876076	4.03354006104652	-12.6809768086032	4.6497990173667e-23	1.30751651769248e-21	41.8501201913516
PTEN	0.771053515934931	6.70777567922009	12.7360773816519	3.51086485077375e-23	9.96581221157252e-22	41.7994507492034
NFE2L1	0.739301360058066	8.81082516260305	12.7532404582705	3.21684214625891e-23	9.16586369416011e-22	41.7989554573082
CCT5	-0.699803627493527	8.53120862447641	-12.749199188487	3.28376949381519e-23	9.33884142407745e-22	41.7844404575803
WDR5	-0.734317040806663	6.12871133229074	-12.7106479204507	3.99681001678874e-23	1.1302466894934e-21	41.6950520470005
ATF4	0.698553099253768	9.48506763517002	12.7310629693867	3.60175211353903e-23	1.02045112711136e-21	41.6658945135228
SLC4A4	-1.54641407637234	6.37917095465343	-12.7011934849047	4.19422048402749e-23	1.18384238323603e-21	41.616939737581
DBF4	-1.52995948768035	4.99956844580166	-12.6541920654314	5.33076646959439e-23	1.49062922360204e-21	41.6105656209717
TOMM5	-0.841875831080966	5.0739879449585	-12.667540207181	4.97973946591686e-23	1.39767790318145e-21	41.578442798256
EDEM1	0.982705008552228	7.0293986490133	12.6825693291882	4.612176965555e-23	1.29937053123403e-21	41.5060496679893
PPIF	-1.09859821674754	7.39211037712799	-12.6654950764059	5.03197818381871e-23	1.40970493298921e-21	41.3970900527902
AURKA	-1.71435685899876	5.52160999559695	-12.6047942947546	6.86001602997091e-23	1.90759260566747e-21	41.3002890009398
PDCD11	-0.744956780747636	6.80893562706951	-12.637897885913	5.79309677212449e-23	1.61689853401898e-21	41.2686183829225
PCMTD1	1.04150923169205	5.96193802104805	12.6131238428586	6.57428913137379e-23	1.83153108713746e-21	41.1953275454136
PFAS	-1.06390616050135	5.37836215480948	-12.5916761983612	7.33547718990353e-23	2.03603559119393e-21	41.1315925054369
MID1	1.83441292508692	1.29829085194596	12.5195818078231	1.06043606958551e-22	2.88469348204639e-21	41.0920704310134
FN3KRP	-0.75769148535318	5.22055690255715	-12.5686020516934	8.25343581545476e-23	2.27819103317773e-21	41.0901242372413
PARP2	-1.33615729876025	6.00965445028309	-12.5441535519003	9.35216297472392e-23	2.57673539868724e-21	40.9651208048995
GTF3A	-0.732211372202658	6.65251796107045	-12.570685279965	8.16602802370158e-23	2.25821504242915e-21	40.9512025356155
SUV39H2	-1.0049755421924	4.47092246058907	-12.5265575630861	1.02326838546602e-22	2.79370874111958e-21	40.9487133630298
NSUN2	-0.62086506086568	7.01836717965808	-12.5744268162553	8.01136617515595e-23	2.21953273959671e-21	40.9408121522115
ABHD3	1.0095134425939	5.99739973424365	12.534969189713	9.80183723971445e-23	2.690756636043e-21	40.8348560487336
ABCG1	-2.13911489741943	3.18217062942403	-12.4698065439622	1.36803752513814e-22	3.6814429171101e-21	40.8305479022041
ZFP14	1.10952050275661	3.69554051034496	12.4652610268814	1.40024382310855e-22	3.76137052733416e-21	40.7546234039321
DPY19L3	0.831693953179292	6.36897043145161	12.5296037537536	1.00745053413677e-22	2.75553319136572e-21	40.7529587621537
GTPBP3	-0.938183441288487	5.12423682946065	-12.5054067832928	1.14018719923464e-22	3.09044241583166e-21	40.7512726109943
HN1	-0.868385411240581	7.64004369150617	-12.5397148640108	9.56684071446516e-23	2.63105641334082e-21	40.7426896597694
HAUS7	-1.39633215021627	3.53858671016877	-12.454571812562	1.47900933991941e-22	3.95174452815478e-21	40.7218726291806
SDCBP	0.8970884433644	7.49099440361155	12.5318565389074	9.95910551956909e-23	2.72894030076368e-21	40.7152909285389
MGAT4A	1.46368226277634	3.90322047294143	12.4552180523972	1.47412361058215e-22	3.94571125427836e-21	40.6882636767313
SRSF7	-0.893315853916537	6.98625010964932	-12.5218657067972	1.04812040938973e-22	2.8563658924494e-21	40.6792719365041
TIMM23	-0.625322840618113	6.12918111464907	-12.4893580089315	1.23776781172392e-22	3.34888674970204e-21	40.5723556688205
GLO1	-0.902179418600626	8.51854593041276	-12.5065965958336	1.1332678369439e-22	3.07724228563284e-21	40.5450218731652
SQLE	0.94247521341626	6.29734460039231	12.4882052543821	1.24509114610726e-22	3.36264184351558e-21	40.5422835188439
CCNB2	-1.45991245733175	6.07625150645989	-12.4630535777436	1.41615750107585e-22	3.79732518502767e-21	40.5140173019011
GNPDA1	1.13348323479301	6.6623558300739	12.4746019116808	1.33486598785981e-22	3.59862615326803e-21	40.4714187600856
UST	1.99657021330782	2.17226469402363	12.3905261289143	2.05332717432946e-22	5.39034280589706e-21	40.4598121673402
KIF20B	-1.74476894784657	5.39603404089556	-12.4300797174494	1.6766545264448e-22	4.45604325116727e-21	40.4231842338392
PPIH	-0.849694669549298	4.87511719652505	-12.4204371220215	1.76155134231628e-22	4.66515960427183e-21	40.3875187556979
APH1B	1.19501020389703	5.39129133334184	12.4220659227154	1.74691395747232e-22	4.63456890201491e-21	40.2856292801982
ARL8B	0.863542582494237	7.39842694092556	12.443191829191	1.56775593700953e-22	4.18142507107195e-21	40.2671097287088
DKC1	-0.711921051357453	6.97089339238598	-12.4369757344192	1.61846795531345e-22	4.30902744982036e-21	40.234174663124
AHSA1	-0.777955279055365	7.73570276093452	-12.4171535126609	1.79143489216709e-22	4.73594829943328e-21	40.1234641088787
GALNT10	1.45383978320046	6.9856391739039	12.4138978033058	1.82156655550408e-22	4.80714295210005e-21	40.1105996576689
SRRT	-0.778665355996901	7.20862601172974	-12.4075552363654	1.88173482929058e-22	4.95721582396972e-21	40.0908861298903
MCUR1	0.72950975156985	6.48742655971112	12.3964032374437	1.99240225870302e-22	5.2395643286663e-21	40.0706444245272
LMNB1	-1.85723231506809	6.74383071958625	-12.3889025894641	2.07048457218617e-22	5.42589813890881e-21	40.0223284203527
TROAP	-1.55486229153672	5.4665861640522	-12.3427786811462	2.6228706761466e-22	6.8495697518291e-21	39.964491158858
GSTK1	0.785887857528208	5.3893003700879	12.3509843479268	2.51477950142392e-22	6.57873327410829e-21	39.9002986859694
SNORA33	-1.71477784774553	1.984442051456	-12.2714696257851	3.78183533611611e-22	9.72397935053416e-21	39.8505200613485
FAM217B	1.03617754588089	5.16006304654118	12.3325708059282	2.76386385325871e-22	7.2052395174536e-21	39.8371853036406
TMEM194A	-0.828430882555456	6.12889460493774	-12.3052318170633	3.18006553567873e-22	8.25493688134537e-21	39.669284956818
TOP2A	-1.54763593129923	7.11878434844176	-12.3104707613028	3.09570954022607e-22	8.05635605823825e-21	39.6053138795079
COASY	-0.734620751983498	6.50510748443676	-12.3050514516087	3.18301042507923e-22	8.25493688134537e-21	39.5937587449608
TMEM144	1.14274079375129	5.72033468926231	12.2952492489406	3.34723668453331e-22	8.65096489758214e-21	39.5671938738564
GMPS	-0.657856002468994	6.69007806147135	-12.2970509168955	3.31642669916137e-22	8.58611436458744e-21	39.5580272568717
IGF1R	-1.08960365604003	5.1375700271785	-12.251660206081	4.18679348084692e-22	1.06738354683187e-20	39.472725525261
CHP1	0.554568444967389	7.77482626798277	12.2771117453953	3.67385433515977e-22	9.46253802688835e-21	39.3952932761561
GDE1	0.566247448334697	6.84030586979987	12.2669432310874	3.87075991700746e-22	9.9320272421546e-21	39.3805774541063
EIF4G1	-0.530056972964838	9.98084393636985	-12.2860719709344	3.50868810525556e-22	9.05265645850817e-21	39.3649973269537
SLC25A17	0.750620058532602	5.75381477277075	12.2573482497244	4.06625639857966e-22	1.04018579354467e-20	39.3639604812928
ME1	0.819643053781184	8.47234358432923	12.2666808917886	3.87597759982858e-22	9.9320272421546e-21	39.334740959441
CREBL2	0.847682860653803	6.90735594126085	12.2525054963256	4.16865651571436e-22	1.0645671129246e-20	39.296285580164
PBK	-1.72289319946048	5.69821548673547	-12.2193089769522	4.94377543808101e-22	1.25823274539363e-20	39.2767950761724
FAM21C	0.854860053807845	5.76515390255632	12.1959191257435	5.57524252201678e-22	1.41415273159804e-20	39.1222875145666
EXOSC9	-0.847063185827493	5.31483182714948	-12.1848955016043	5.90029955508574e-22	1.49407922629287e-20	39.1145488172758
PLEKHB1	0.777388011020385	7.03456759916942	12.1970641635996	5.54252530119383e-22	1.40823282441162e-20	38.9999344784643
LARP6	1.64075040270534	3.88921091538814	12.0999766900327	9.13239817275412e-22	2.2970199491135e-20	38.8993095088447
DBF4B	-1.31834943756709	4.29024390932959	-12.0985020355198	9.20197924244335e-22	2.31065084121286e-20	38.8839803471931
CEP55	-1.77501047214055	5.32442251665513	-12.1225330328535	8.13151191459902e-22	2.05214761192637e-20	38.87028970393
NOP16	-0.999752011230413	5.05378879721578	-12.1401197451123	7.42806925371892e-22	1.87777589080544e-20	38.8385982497239
C9orf40	-0.99145043880722	4.40377956637499	-12.0781071897879	1.02206458536407e-21	2.55788696897115e-20	38.7011838178602
AIG1	0.690847784666122	6.31460721571559	12.1219011575063	8.15799305415471e-22	2.0553762365971e-20	38.6564397064128
RAD54B	-1.90332852055657	4.38304581377823	-12.0382857091632	1.25471374440694e-21	3.09881276085767e-20	38.5961402942525
BRIX1	-1.0812562980436	5.60768849185062	-12.0915518192661	9.53714792664041e-22	2.39081491262825e-20	38.5652452824643
FAM219B	0.595086374533528	6.62710212535368	12.0637349762564	1.10057139836852e-21	2.74978038567416e-20	38.351920806943
THOC3	-0.937334615532377	4.16269950999338	-12.0023602522758	1.5098652680448e-21	3.72284677585563e-20	38.3264848505758
SAPCD2	-1.37034058657928	6.46203528134666	-12.0518552784896	1.17000840842578e-21	2.90394153073084e-20	38.2993935025069
SERINC2	1.19200950744717	7.01753593459728	12.0547975151082	1.15241212680846e-21	2.86975464281192e-20	38.2798922143165
XRCC5	-0.716275354501214	8.69903668261525	-12.0632449482341	1.10335218546974e-21	2.75214890648067e-20	38.257634237512
MGAT1	1.00280810591978	6.91894544084493	12.0456191327135	1.20819990565963e-21	2.9937837926378e-20	38.2405803808172
HADHB	0.537220663323015	7.58442532526996	12.0524677603775	1.1663233443323e-21	2.89958796994932e-20	38.2405384730407
ODC1	-0.623812464854279	9.16658553382563	-12.0437053948043	1.22016884011787e-21	3.01846051123721e-20	38.1425566729747
CNKSR2	-1.68418198468446	2.43604082914581	-11.9239965898202	2.26168633055779e-21	5.46883767144215e-20	38.0880660997818
DSCC1	-1.72413686697015	4.25147208507207	-11.9510111429419	1.96749374579473e-21	4.80388391656156e-20	38.0795680656867
CERK	2.71535857117518	0.989984245438669	11.9320192064888	2.16998930619668e-21	5.26406452695466e-20	38.0553403989192
HECTD2	1.06539311507293	3.78965695652801	11.9383393755256	2.10038295508894e-21	5.11172616752278e-20	38.0005165187438
EXOC4	0.518052702057489	6.69492283761654	11.993234779806	1.58257836089313e-21	3.89573715855266e-20	37.9757112605514
SETD8	-0.671500863643282	6.46248719552713	-11.9802747392898	1.69192085556406e-21	4.15128816456698e-20	37.9694000831145
EIF3B	-0.618404776453922	8.55563986871982	-11.9926353444242	1.58747583710129e-21	3.90139724548493e-20	37.8954428833264
RCC2	-0.531925501049563	7.71633499285481	-11.9768994168416	1.72162080360317e-21	4.21726883962565e-20	37.8571930490437
DVL2	0.803121689995757	6.83635485481416	11.9650466353201	1.83011733293326e-21	4.47573971845698e-20	37.8476271326818
ATAD3B	-1.14232722458439	5.44528351438229	-11.9404249235441	2.07790876847852e-21	5.06523994601842e-20	37.8251123418893
RNF185	0.69187439661643	5.97245887656975	11.9327526329648	2.16179463595112e-21	5.25267123842105e-20	37.7413777179308
MSH2	-1.17220798149751	3.64135229989059	-11.8664438608149	3.04392680934519e-21	7.26670985200753e-20	37.7050260033922
FANCM	-1.19443846848078	4.41903656301996	-11.8799108601411	2.83948826640896e-21	6.82204092934352e-20	37.7004475230733
BEX2	1.38603819290087	5.96330235017739	11.9196536492644	2.31293573555789e-21	5.58376897188702e-20	37.6940936356185
NOP14	-0.656827870289984	6.18436149902686	-11.9313959600703	2.17697739113313e-21	5.27249879117018e-20	37.6852688251862
CDH26	1.59192304226947	4.7019048221661	11.9143628337113	2.37694641140356e-21	5.72908945644235e-20	37.6646014570554
PSRC1	-1.9171475701398	4.27590291692797	-11.8465309970444	3.37357102806365e-21	7.99014866836022e-20	37.5821870475553
PAK1IP1	-0.898673010898506	5.14377985578485	-11.8771369717144	2.88044074877007e-21	6.89835698301936e-20	37.4989261819903
FTSJ2	-0.810858533757479	5.60611546361571	-11.8807477126461	2.82724832393041e-21	6.80351936412485e-20	37.4888228709051
ATAD3A	-1.11194095476039	5.71141604856208	-11.8712765603724	2.96891868697875e-21	7.0989304145976e-20	37.4324345266649
SNRPA	-0.743713640277687	5.95259119113127	-11.8629629137187	3.09912868878574e-21	7.38674863346137e-20	37.3871760629426
ZMYND19	-0.844000557513251	5.12908990169585	-11.8390662387052	3.50616892431428e-21	8.26509145486706e-20	37.3463356430482
ILF3	-0.505111568065317	8.88719611079809	-11.8775682540014	2.87403482670773e-21	6.8940106961411e-20	37.2938929330972
PFKFB2	0.682681328868338	6.13858517275709	11.8541767255168	3.2429674578166e-21	7.70512647888829e-20	37.2914315016513
USP32	0.614066624644587	6.1885776858276	11.8506782758521	3.30208652271845e-21	7.83319608612011e-20	37.2810505228049
GLB1L2	-0.787359853808597	5.89044457334717	-11.8448258215614	3.40341039788622e-21	8.04674544685603e-20	37.2802955703644
LINC01003	1.07847049789295	3.84567459395235	11.8020231380287	4.24561897618258e-21	9.96128352286837e-20	37.2770315714747
MASTL	-1.17345814735465	4.96240168522853	-11.8001932841373	4.2859526653255e-21	1.00402285838577e-19	37.2642799988818
CEP128	-1.32393172210578	3.93038034280636	-11.7670732166111	5.0861305456193e-21	1.18592137069906e-19	37.2277288621197
LINC00674	0.63066044068135	7.11927203377655	11.8445543863293	3.40818467248298e-21	8.04674544685603e-20	37.1961010699351
TMEM56	1.32752452584794	4.82194176502287	11.8033917189355	4.21570156124184e-21	9.90656880181652e-20	37.1577215927243
MTFR2	-2.1186117284495	2.75550374354173	-11.728650780584	6.20391929422262e-21	1.43099926454757e-19	37.0912240838842
PGAP1	1.08171928231704	3.97876370526355	11.7645599521196	5.15264117711953e-21	1.19956682039732e-19	37.0790738913647
TUBA4A	-1.17610216604186	6.38724074674741	-11.8077042482107	4.12280396313025e-21	9.70345208626392e-20	37.0384458265196
TTK	-1.97579983837389	5.1962513790656	-11.7420165564285	5.78959863400861e-21	1.34368799209078e-19	36.9520836993907
C10orf2	-1.08390268018531	4.00193512402822	-11.7492821976318	5.57612917061102e-21	1.2961479199055e-19	36.9380881434427
NIPAL2	1.18298516635354	4.18846307213851	11.7364263594269	5.95940209273922e-21	1.37883485091791e-19	36.9312571727474
PRMT5	-0.607078064270803	7.52794083598872	-11.797776827649	4.33980537716654e-21	1.01505479039771e-19	36.92828854294
IDI1	1.23144706961483	7.09237671856238	11.789506165375	4.52930995010086e-21	1.05773123189292e-19	36.9247229324201
SGOL1	-2.16343850780978	3.7415242272273	-11.6959198790376	7.34843905238577e-21	1.68464367649809e-19	36.9156616032286
ARHGAP12	1.03623250745222	5.13500092491674	11.7183290407582	6.54410972183457e-21	1.50715263164215e-19	36.716701492934
RELN	1.57874497020463	2.50753389848687	11.6608954906494	8.80860531321322e-21	2.00409117247287e-19	36.7095200240059
GEN1	-1.07306773631257	4.97324464518221	-11.6977067763945	7.28081780830239e-21	1.67169358118454e-19	36.6847126528108
NLRC5	2.9693791824066	3.24499124234053	11.6578251614761	8.94970575705592e-21	2.0239274344571e-19	36.6480747586619
EFTUD2	-0.587945526002861	7.22847381700606	-11.7382565349641	5.90326753170707e-21	1.36795471074249e-19	36.6351590448022
PBRM1	0.835335758525603	8.09083017512762	11.7326370908322	6.07733172878869e-21	1.4039571267614e-19	36.572111285216
MIEN1	0.585183144246472	6.03432541790208	11.7069338005477	6.94143928107537e-21	1.59621213238327e-19	36.539599429988
QSOX2	-0.768280806201814	5.43776399669378	-11.6940740359019	7.41895198460995e-21	1.69821620428206e-19	36.513643646588
EGF	1.1265455719126	4.72302213111865	11.6594079862985	8.87668464783173e-21	2.01347880168945e-19	36.4847578267005
CDKN3	-1.02808796180259	5.02356411964621	-11.6590834465131	8.89160795324842e-21	2.01382179526362e-19	36.4681918774939
UCK2	-0.76505576690619	6.09890098901782	-11.6865972032105	7.71157910740297e-21	1.75983391909974e-19	36.4278759417991
AK2	-0.466446460629111	7.46806929800169	-11.6890520110472	7.61424946903721e-21	1.74026742811359e-19	36.3688086387637
TOMM40	-0.986664540562304	6.06734812668134	-11.6707791959967	8.36935151229265e-21	1.90704373761133e-19	36.3565424892051
DDX12P	-1.52247762507737	3.73754248673018	-11.6004970670753	1.20425046931316e-20	2.68692794163543e-19	36.3550156053794
SEC14L1	0.615803157638896	5.90538409453538	11.6599139404751	8.85346942342269e-21	2.01125108717269e-19	36.3084724798003
LOC399815	-1.22528855113557	2.79883024571494	-11.5596671307467	1.48791048317783e-20	3.29049540727515e-19	36.227021645704
ALPK2	-3.80233972354481	0.524135721213656	-11.8567860080091	3.19956591905447e-21	7.61405417440917e-20	36.2180847918647
RAB8A	-0.601346279731881	6.28243975259942	-11.6418923892213	9.71911941891155e-21	2.19257891552575e-19	36.1958288553274
APOBEC3B	-1.34598563586823	3.96629574893594	-11.5720752791246	1.39526405804104e-20	3.09472453405379e-19	36.1785082881997
PPP1R3D	0.917052250720541	4.20684247162009	11.5900482872461	1.27122025164101e-20	2.82376380157418e-19	36.1484453714177
HNRNPDL	-0.970811790172073	7.55761001901218	-11.6406772409454	9.78045218360605e-21	2.20184812577254e-19	36.1195954663706
PAN3	0.822687194973986	5.54813874272754	11.6174425861728	1.10307367474154e-20	2.47220213431626e-19	36.1188184361823
DIAPH1	-0.541675938433825	8.22512519075086	-11.6417819562553	9.72467739571225e-21	2.19257891552575e-19	36.1074855718612
NAT10	-0.598597195165946	6.53881867925356	-11.6229110051913	1.07227697655525e-20	2.41037591017271e-19	36.0579929439523
FARSB	-0.790061789200787	6.79257415960218	-11.6185050649577	1.09702147318953e-20	2.46231307046547e-19	36.0315994332812
EFCAB14	0.775479231952464	7.04498011963701	11.6156149511266	1.11356282794445e-20	2.49199097234185e-19	35.9983274177748
TEAD4	-1.26503802994293	3.34850401961973	-11.5257613671289	1.7737373313336e-20	3.89392394258851e-19	35.9514412481075
LDHB	-0.617259357334738	8.8365063271342	-11.6096186663259	1.14868374364108e-20	2.56676117477893e-19	35.9149429359249
CYP51A1	0.807871843106912	7.6484790128871	11.5929919696749	1.25198427006278e-20	2.78515493322411e-19	35.8677906140005
EFNB2	-1.2639077628636	6.37365390483879	-11.5656375751457	1.44258643823691e-20	3.19496725023089e-19	35.8297981406913
PTMA	-0.743611766079349	9.55018295765247	-11.5959614266285	1.2328753723943e-20	2.7467146278743e-19	35.8190013519299
FTSJ1	-0.695403095641851	5.49591087637836	-11.5417578075692	1.63260947493925e-20	3.59989190538735e-19	35.7532915928763
ATF6	0.753660154705586	6.80005234435732	11.5583956426918	1.49774567365785e-20	3.30737485818327e-19	35.7426564628447
YWHAH	-0.740093071818281	5.46824361037978	-11.5281646513357	1.75177883392805e-20	3.85134860472381e-19	35.6925722783089
ZNF652	0.678597311195595	6.49104251567144	11.5245885506071	1.78455313270163e-20	3.91194888184637e-19	35.5620545651034
RBMX	-0.707531835296931	7.36761000895635	-11.5285671269265	1.74812818670432e-20	3.848957896122e-19	35.5371627778269
KIF13B	0.837645059464672	4.82599530430403	11.4754636698726	2.30221320323046e-20	4.97410553377102e-19	35.5202371097157
SNHG1	-1.35998682166753	6.65406090778251	-11.5069070666676	1.95585631738471e-20	4.27498376446125e-19	35.5105408059715
MORC3	0.844470566994517	5.65211320851391	11.4938918819031	2.09239443651068e-20	4.54694571036821e-19	35.4762485926758
RB1CC1	1.12276835390209	7.64330347785742	11.5086510372415	1.93825229514473e-20	4.24268170027599e-19	35.4561405884222
AIF1L	-0.695736400357136	6.45595732333653	-11.4988750709928	2.03902392222366e-20	4.44078721773642e-19	35.4413555321163
MANBA	0.884498611326383	5.63744058442242	11.480189907407	2.24647133951652e-20	4.86066478878676e-19	35.3941608788005
MPC2	-0.836283351067398	8.16250431229598	-11.5040100288782	1.98545448458485e-20	4.33336984600669e-19	35.3937128720976
SLC29A1	-1.1250515485119	5.08681264342282	-11.4716164671493	2.34860928394823e-20	5.06705704134578e-19	35.3893949939424
SLC41A2	1.38869384704085	3.23668779782452	11.408447552734	3.25939497556854e-20	6.9226414360873e-19	35.3747908609174
APBB2	0.70696869882481	5.58593107183922	11.4674834618307	2.39949644551983e-20	5.16201126445928e-19	35.3728692721306
DDX19A	-0.531327053512337	5.66512166045637	-11.4706624685438	2.36025844997766e-20	5.08488391461471e-19	35.350997495367
KPNB1	-0.572768295845762	9.32085653058217	-11.4987274202293	2.04058549563008e-20	4.44078721773642e-19	35.3232604451801
TOR3A	-0.597651494006234	6.21705258910733	-11.4665093401077	2.41165020618574e-20	5.18073526410374e-19	35.3197131317252
U2AF2	-0.716794280851277	8.03489414925466	-11.4833367343783	2.21010920632225e-20	4.78888886610894e-19	35.2824485801824
DDX27	-0.569913638109611	6.452970378952	-11.4601802514526	2.49213229462522e-20	5.3383535714825e-19	35.2531645157742
SLBP	-0.727590722401074	6.6538162446112	-11.4552531780729	2.55664453718679e-20	5.46874278780581e-19	35.2250888704658
SLC25A36	0.910564292568472	7.31551444347359	11.46329004231	2.45225668513813e-20	5.26044091200488e-19	35.2191761556758
PRSS16	1.04145151551337	4.37424749071674	11.3953896642173	3.48793892702953e-20	7.38714963727438e-19	35.1980359514439
DGKH	1.51573933111769	4.73262571315232	11.4345635736532	2.84632167992662e-20	6.07107476502531e-19	35.1900668173568
PCDHB15	1.77381727390523	1.60162444742691	11.3470948312712	4.48182917448988e-20	9.34710373390834e-19	35.1454676863373
MRPL37	-0.438922190869137	7.57711888633282	-11.4519421964832	2.60093401355459e-20	5.55556545484149e-19	35.1434481886527
DHODH	-0.891974072375067	4.3485066850925	-11.387701376843	3.629941797423e-20	7.66627370324948e-19	35.0473663906717
NOP2	-0.986703474378179	5.99678011870492	-11.4163458202559	3.12850231532464e-20	6.66348805204465e-19	35.0202297745308
CTIF	1.04383562327708	4.01071293469491	11.3582893427126	4.22874500830685e-20	8.85618340930762e-19	35.0165063223284
PGM1	0.835309501836226	5.14220555578827	11.3813071299796	3.75244580275107e-20	7.91386603568962e-19	34.9246820293908
MMP24-AS1	0.764793834096896	5.50759234425864	11.3779336146418	3.81873757560563e-20	8.03111532707201e-19	34.9109502598376
SERINC1	0.683741655779701	8.23682777907744	11.4103435292501	3.22748222663104e-20	6.86457126276086e-19	34.907973120097
TERT	-4.41491595799151	1.16507938438695	-11.4871589374353	2.16673520489448e-20	4.7016901498115e-19	34.8920324467663
SGMS1	0.962491755985711	5.67769576981061	11.3796166093137	3.78552025422801e-20	7.97242245967571e-19	34.8741935191118
RAD21	-0.730639733008582	7.95703772709471	-11.4012499978705	3.3834478497386e-20	7.1759679253778e-19	34.8692885193532
TTC39A	0.892315551025262	4.98343181741514	11.349244376514	4.43208248736434e-20	9.25621010156648e-19	34.8195083797677
ILF2	-0.55334229988622	8.18197430505603	-11.3922562561742	3.54512852487403e-20	7.4976971731702e-19	34.8080361489901
ERO1LB	1.46466424429168	4.26970149271348	11.2969674796634	5.81467501146834e-20	1.20266060567781e-18	34.7226775573246
CCDC137	-0.871106971810103	5.46631441991572	-11.3416776592458	4.60969360797189e-20	9.60043817160969e-19	34.7145860974921
PTBP1	-0.596562548024131	8.29840158230258	-11.3715955199424	3.94647475798872e-20	8.28814894628792e-19	34.6990379267186
IMPAD1	0.800852730980695	7.7581597755762	11.3674847344989	4.03160280443323e-20	8.4551044289622e-19	34.6831016012739
ACTL6A	-0.698406532714827	6.01746149851135	-11.3371790757677	4.71864926114939e-20	9.81374477914395e-19	34.6297189917035
NOC2L	-0.721215292543365	7.86050567931456	-11.353805809955	4.32834247602224e-20	9.052143540383e-19	34.6145870964854
DNAJC4	0.79921709397892	5.13264320636601	11.3000190098043	5.72322416240885e-20	1.18537840031354e-18	34.529076357193
SLC16A6	-1.93837761766774	3.37597504149662	-11.2522656137407	7.33501154091782e-20	1.5026266480003e-18	34.517150196991
FARSA	-0.771842036585888	7.32373681875643	-11.3213060072402	5.12412301514429e-20	1.06423003036524e-18	34.4689603633526
DOK3	-2.51657943368093	2.07790408830899	-11.235350810152	8.00905935151581e-20	1.63624537717498e-18	34.4656288290158
KIF14	-1.68123727746357	5.23880109920526	-11.2574151610584	7.14131469640799e-20	1.46694913107062e-18	34.4141554194766
TACC2	0.749642282443262	7.14236543094497	11.3027251547931	5.64333021864338e-20	1.17044539451863e-18	34.395842756098
KDSR	0.736998420788743	5.77052817460411	11.2794330201233	6.36926575537466e-20	1.31194642774631e-18	34.3840058608037
MRTO4	-0.824391423988463	5.06458746943601	-11.272127952833	6.61567264048506e-20	1.36083479958252e-18	34.3804817164922
MAGEA6	-0.542037088305702	6.4740966730138	-11.2933964813482	5.92355428100131e-20	1.22349506304698e-18	34.3803215148784
ICA1L	1.212998393855	3.44979476802255	11.2268473103071	8.37101320810752e-20	1.69949964680165e-18	34.379484705945
ELL2	-1.07677741532288	6.75675928572092	-11.2871926936492	6.1175854301757e-20	1.26183602774064e-18	34.3738343024527
PIF1	-1.93732732595063	3.71382003263148	-11.190623875203	1.01057227913834e-19	2.03142615040715e-18	34.2729826627139
GPRIN2	1.19230331052401	3.50122798883212	11.2211400274901	8.62308983685703e-20	1.74507165755047e-18	34.2471281588883
SPIRE1	1.12320387860679	6.71318768027115	11.2536892587551	7.28094171146822e-20	1.49358771501922e-18	34.2061476355091
FNIP1	1.22618800138332	6.6316041327566	11.2296037439296	8.25192493849057e-20	1.68128771881105e-18	34.0756288191454
ODF2	-0.53590395018144	6.4551182978281	-11.2310609005365	8.18965749802552e-20	1.67086816562977e-18	34.0657618656553
NFATC2IP	-0.552133366304036	5.99994698698763	-11.2236393833702	8.5117769460712e-20	1.72486967101491e-18	34.052355425518
FOXO3	0.999441839510355	7.57597301824149	11.2380823553907	7.89615000488946e-20	1.61537586476049e-18	34.0359088538642
SMIM14	0.917414712965667	6.9418291941642	11.2267496336589	8.37526464193676e-20	1.69949964680165e-18	34.0304033328284
KIAA0513	0.877909966072889	5.91605873094083	11.207117469096	9.27519803355082e-20	1.87199426978225e-18	34.0291275239359
WDFY3	0.73751877430803	7.03061000817448	11.2292208118357	8.26836699033582e-20	1.68235499629922e-18	34.0035477037421
PBX1	1.03602476996309	3.88690998430378	11.1732174657784	1.10631380201621e-19	2.2149877401434e-18	33.9894659237409
JAK2	0.984264679838851	4.82593550408064	11.188538832249	1.0215884679393e-19	2.05082519178831e-18	33.9817343696991
ABTB1	1.31731112510989	3.41542138362453	11.1262235989126	1.41266067249381e-19	2.79112008660093e-18	33.9464473085845
CENPH	-1.13339271662982	4.81895404305398	-11.1600031577547	1.18501952297102e-19	2.36311462907475e-18	33.9326266711079
KRI1	-0.81171118404229	5.92363835513373	-11.1967575422545	9.78850452388639e-20	1.97029737172491e-18	33.9148227214745
LETM1	-0.757593517925274	7.14583696919759	-11.2092558671115	9.1726505979329e-20	1.85378898221481e-18	33.8938221551221
PIDD1	-1.24419411403989	4.99621385516008	-11.1573551789405	1.20145326896536e-19	2.38953937573295e-18	33.8937252097305
SLC37A4	-0.668008279581378	5.74309600342415	-11.1842912466116	1.04440381785506e-19	2.09382746714439e-18	33.8758691362288
GNL2	-0.748232714644123	7.07061478189281	-11.1973998166769	9.75586998619246e-20	1.96636434513646e-18	33.8409723205529
RHNO1	-0.627930456432724	5.78918178304553	-11.1514409192417	1.23898700183113e-19	2.46092973802861e-18	33.7301261074096
CASC5	-1.71795130898641	5.06339223848581	-11.1259557638435	1.41463047674559e-19	2.79133919038263e-18	33.7278060029681
C14orf1	0.609277539370278	6.35588496860664	11.1661614479524	1.14766560981711e-19	2.29471994634005e-18	33.7216957617587
C18orf54	-1.51470084887686	3.81425930903398	-11.0796393134883	1.80015870145261e-19	3.52832352760303e-18	33.7049182322478
RAB29	0.848039729049431	5.95488060300397	11.161759460833	1.17424401861413e-19	2.34474044993482e-18	33.6833491560474
WNT10B	-1.21453067431051	2.66830664461125	-11.0725345097772	1.86796949891513e-19	3.65226953069136e-18	33.66488462085
SLC39A11	0.735104574245129	4.73937612019516	11.1238172487214	1.43045726437937e-19	2.81886434145939e-18	33.6532661288273
WWP2	0.565893845484155	6.97634059665171	11.158955461978	1.19149458822861e-19	2.37287569454122e-18	33.6485837253785
SIDT2	0.745536416832593	5.89473846476851	11.1385212656688	1.32511471203448e-19	2.62159716942157e-18	33.6283645765159
PCNT	-0.613960086588281	6.80355891152513	-11.1494701403039	1.25175326357099e-19	2.48300224647053e-18	33.6230286324797
NCOA7	0.951469535769866	6.51089075508523	11.138989954941	1.3218878462514e-19	2.61866331125475e-18	33.6049933323939
DDC	0.988194830393207	4.88195735052017	11.1232245470756	1.43487505063195e-19	2.82386418876663e-18	33.548441299143
C11orf24	-0.805076427806625	5.24070674809218	-11.0915375235903	1.69207339024484e-19	3.32132993828975e-18	33.4781779844134
DIO3	6.64615694450337	2.69355949956686	11.0073973960123	2.62203301443726e-19	5.02840967366411e-18	33.4107579538229
NUP62CL	-1.11605963155416	3.1708160045765	-11.0131926122765	2.54409296197322e-19	4.89770511756281e-18	33.3991361586763
TIPIN	-0.889406029127117	4.35910831222176	-11.0550232753779	2.04622810684315e-19	3.98007270108249e-18	33.3652938815839
VPS8	0.654861305524848	5.53452621016157	11.0794186685043	1.80222705492243e-19	3.52832352760303e-18	33.3283295250039
MXD3	-1.63233786137045	3.51303027916503	-11.0046967290864	2.6591667280713e-19	5.09311831488758e-18	33.306489509847
DENND1C	0.738867482528053	5.40287531099683	11.0574334876442	2.02071674604995e-19	3.93554898296836e-18	33.2908127512043
GOT2	-0.558342560224383	7.93225669981011	-11.0927737032693	1.68122329114783e-19	3.30435195548114e-18	33.2571877601984
SAMD12	0.902497093623942	3.71684658216999	11.0119745938108	2.5602792320511e-19	4.92255479493972e-18	33.2411722811886
CERS4	0.798910344077116	6.19883795975128	11.0678344327346	1.91422874012706e-19	3.73299464438285e-18	33.2098004066182
DUS1L	-0.707481366372725	6.69926391886159	-11.0701988666516	1.89081579116584e-19	3.69213132901773e-18	33.1949385362472
SNX25	0.723506145323817	5.46274992446741	11.0399572060068	2.21317152564986e-19	4.27708927016194e-18	33.1760046995749
POLR1E	-0.591538936266661	5.54112165200626	-11.041915721938	2.19072111696911e-19	4.23915828510414e-18	33.1329269108001
CD55	2.26714590171129	1.92412948034999	10.9509299639426	3.5185175052657e-19	6.64579356717859e-18	33.1216716773121
CPQ	0.935369319101976	3.4923906188885	10.9812663043394	3.00425644688322e-19	5.72486228507595e-18	33.1196493017565
RNF4	-0.444037216642151	6.84587722992855	-11.0517384513352	2.08151709702742e-19	4.0382507401762e-18	33.1152260240037
ELAC2	-0.622910781416924	6.90445449707304	-11.0519691277869	2.07901915590132e-19	4.0382507401762e-18	33.0871476488027
ACPP	1.21497427119573	5.53536533708495	11.0433218163538	2.17474387019838e-19	4.21367147805148e-18	33.0696664283215
DOPEY2	0.596405528600703	6.604800425507	11.0380960351778	2.23471953524762e-19	4.3131810464368e-18	33.0277993425861
EXOSC3	-0.661668280423834	5.09609927809051	-11.0010421780744	2.71025604115833e-19	5.18435728841191e-18	33.018316981844
F5	-2.5063694074763	1.29244603379209	-10.9890634003479	2.8847072575084e-19	5.50403610911642e-18	33.0039801799659
MICU1	0.476884544503553	6.70057363140521	11.0254252094755	2.38710871746084e-19	4.60138953804775e-18	32.9722693073875
MPHOSPH9	-0.831049357968811	6.02683022993719	-11.0101329849444	2.58494844907734e-19	4.96362991193675e-18	32.9639417160317
SGTB	0.922528106417686	4.8245182509424	10.9560737981019	3.42549282631309e-19	6.49459599493906e-18	32.8218685010013
MVP	1.26995418469719	3.64081269150055	10.9258273021998	4.01008787515641e-19	7.48948750414783e-18	32.805306403387
ST6GALNAC1	-1.90069037466252	2.85497323790476	-10.8843049859641	4.97871195884069e-19	9.20693827265415e-18	32.7497521333612
CALCOCO1	0.900721682529975	5.3160282283201	10.9505123981214	3.52617914750828e-19	6.65189774861611e-18	32.7242789045525
RDH11	1.04070191573071	8.83257828482228	10.9987690957828	2.74252751750142e-19	5.23941389348617e-18	32.7235947230533
MAGOHB	-1.05167554221776	4.46883745327428	-10.9231922078752	4.06552148475247e-19	7.5835864118066e-18	32.7170678406109
ARHGEF2	1.23921322938348	5.59013050838173	10.9478972688607	3.57454380718998e-19	6.7346737526681e-18	32.7091590162846
HAUS6	-0.878626371453612	5.83046959040455	-10.9544417500489	3.4547380638956e-19	6.54178395554305e-18	32.696880193822
RRP1	-0.816486031088244	5.37625928985349	-10.9463480202901	3.60350859980459e-19	6.78073748554708e-18	32.6674861263566
TBC1D20	0.650762698567489	6.67308014820123	10.963290713579	3.29911338862379e-19	6.26289338098292e-18	32.66036280537
PRDX5	0.832133355884562	7.26187881111747	10.9706160987452	3.17560772436991e-19	6.0360665302707e-18	32.6542329853828
SF3B2	-0.386293895262748	8.40267128636373	-10.973864884219	3.12232562245098e-19	5.94231198310823e-18	32.6287430593806
SORT1	0.748382422437575	5.53989495805405	10.9424915035168	3.67663484551175e-19	6.90968070590794e-18	32.6159602961442
URB2	-0.883249908602139	4.39372538016746	-10.9176774134076	4.18403000046664e-19	7.79496209516217e-18	32.6042258094376
PABPC5	1.04578251067071	3.72605978311473	10.886455517644	4.92322691718902e-19	9.11555800104936e-18	32.5703458965937
CTSD	0.885387112132539	8.34781003689763	10.9512668346964	3.51234863340773e-19	6.64249711325573e-18	32.5175629717125
DNAAF5	-0.769014736930003	5.64156640823504	-10.9276486048311	3.97221663901332e-19	7.42799564774894e-18	32.5137638532653
IMPDH1	-0.921847679353344	6.1749550753721	-10.9286590045618	3.9513615539527e-19	7.39821011149049e-18	32.5053506686506
NHP2L1	-0.549470223138059	6.96952613291967	-10.9371582145556	3.78021783770417e-19	7.08661061809811e-18	32.4927615777893
CHPT1	0.705855076359183	7.36480685663586	10.941426250324	3.69709451498715e-19	6.93944640463088e-18	32.4851491961593
ANKRD16	0.808664541731908	3.40413059090366	10.8764327312608	5.18721518766168e-19	9.56894634618278e-18	32.4836000901841
CENPL	-1.24837218749619	4.25002858890858	-10.855749337108	5.7776464278623e-19	1.05930572357485e-17	32.4700055121284
RTKN2	-1.45314726131346	4.19330876809763	-10.8514843803933	5.90752225457716e-19	1.08179700213086e-17	32.4322645820972
PMM2	-0.622350854228052	5.70544464572288	-10.8914423663555	4.79693367293121e-19	8.91469752880385e-18	32.346966040298
DENND1B	0.857112118443691	5.61119743116778	10.8893777623459	4.84882202587539e-19	8.99998906558032e-18	32.3197899590929
NBEA	1.23822495993671	2.96100105458069	10.8135374039628	7.19970597969253e-19	1.30568580907081e-17	32.3091547759088
GTPBP4	-0.720236847802306	6.88496240058456	-10.900682389453	4.57143747869125e-19	8.50615925403071e-18	32.2930727502518
MRPL11	-0.656038137545968	5.43061641472025	-10.8684961879492	5.40627193041647e-19	9.948600405286e-18	32.2742173191422
SFXN2	-0.749997690409128	5.67443094726723	-10.8745420846788	5.2385788906513e-19	9.65184056711901e-18	32.2583849345722
MAGED2	0.662702734102054	6.91541397753201	10.8883009035549	4.87610862131282e-19	9.03946259970782e-18	32.2389828824148
FAM149B1	0.632296505668	5.09053017148516	10.8479583640006	6.01710020920102e-19	1.09918219880003e-17	32.2054307313433
ALCAM	0.820569667736306	7.38718041729672	10.8767347138505	5.1790579719713e-19	9.5656500008759e-18	32.1612706011556
BEND7	0.959061753030828	3.67724760572206	10.7994271336616	7.74932919786339e-19	1.39860489465285e-17	32.1485980066833
WEE1	-0.824948003293173	6.04171636757912	-10.8358085344309	6.41050402971967e-19	1.16678943648813e-17	32.0768162938001
MRPL20	-0.546384153796059	6.84434237718362	-10.8511237270549	5.91863793468514e-19	1.08251239010027e-17	32.0454312101113
CCNDBP1	0.606881524839753	5.56803721331632	10.8269195047495	6.71454333033662e-19	1.22064870034303e-17	32.0447736693194
OS9	0.465267785174743	7.79891986941927	10.8560721294172	5.76793395947703e-19	1.05881780361256e-17	32.0388067154324
POLE	-0.734540059339232	6.7206625928446	-10.8368784515497	6.37485056908475e-19	1.16170820564777e-17	32.0169708011678
APPL2	0.671893392423804	6.2527073905151	10.8376057741934	6.35072698876044e-19	1.15871830453495e-17	31.9922900167274
CCT3	-0.594862319001868	9.37236956397451	-10.8563564499868	5.75939260397893e-19	1.05854393318663e-17	31.9807940631127
CCDC53	0.61860525799859	5.14999288975429	10.8036806230711	7.57936525215745e-19	1.36957579574484e-17	31.972770016046
GNB4	-1.19046335366207	4.59320346517223	-10.7743242952038	8.83302629248044e-19	1.57900860485579e-17	31.9121184997916
CNNM2	0.903919321336543	5.18195043420307	10.7792988636106	8.60684545724108e-19	1.54409069756191e-17	31.8930926730606
ANAPC1	-0.761517955283706	5.56238821569623	-10.8038032319424	7.57452169051583e-19	1.36957579574484e-17	31.8857565670624
LOC100129518	1.5697106528485	1.68172951936942	10.7102294216991	1.23391603633863e-18	2.1519724972893e-17	31.8838558948158
KIAA1191	0.677545253255136	7.42714262241278	10.816943787103	7.07297607114256e-19	1.28425403487638e-17	31.8491669900155
ARSG	-0.933258594915253	3.99721234612014	-10.7568019111	9.67817389024526e-19	1.71821269003931e-17	31.8442658549169
LRRC47	-0.508970970225107	6.63873283518837	-10.8080902496471	7.407100771432e-19	1.34167702272404e-17	31.8364485103729
ABHD11	-0.744379767437535	5.39233000019294	-10.7825007498583	8.46433996102492e-19	1.52034125424342e-17	31.8223000103599
MPC1	0.659810724975805	4.99794491138961	10.7672344941538	9.16570234910963e-19	1.6345865376987e-17	31.803184304432
DDX39A	-1.17568648281773	6.22084424267335	-10.7880179561952	8.2243061160726e-19	1.48076955202573e-17	31.8016660532377
FERMT1	-1.21218600421682	3.48226949005239	-10.7377380999179	1.06898666181542e-18	1.88624015438547e-17	31.7926446650965
CYB5D1	-0.530462372854289	6.24714006718262	-10.7966960797734	7.86046459456671e-19	1.41695962007219e-17	31.7918868791423
IGSF3	1.12579101492084	3.73772752062235	10.737203364258	1.07197215154089e-18	1.88928800792699e-17	31.7383842928674
MRPS12	-0.855322723001904	5.44781210204432	-10.7709264545049	8.99092794520425e-19	1.60532430469901e-17	31.736441722585
CELF6	1.77051566260529	2.12024711458659	10.6809085892732	1.43784727263571e-18	2.4845471399192e-17	31.7278822803216
UBQLN2	0.534733018299029	7.01608461600941	10.7864487709677	8.29187378560649e-19	1.49114702712176e-17	31.6948898602126
AARS2	-0.649675543919757	5.56139221430258	-10.7567579327119	9.68039381841541e-19	1.71821269003931e-17	31.6760661806913
CYTH3	0.590723056858346	6.04938472174314	10.7652881696458	9.25920461264114e-19	1.64930268639881e-17	31.6413226558035
SEC31A	0.397948011530513	7.87942817311957	10.7764036649659	8.73776781951529e-19	1.56452077434541e-17	31.6222117339314
EIF4A3	-0.650568678945005	6.76750329797808	-10.7645752218196	9.2936933488257e-19	1.65348458917022e-17	31.6103438074666
SLC22A15	1.73460710937627	2.31288638679217	10.6580476708025	1.61998455500624e-18	2.79284593317723e-17	31.6045263922765
SNTA1	0.869973111531729	5.67125077885552	10.7502443451968	1.00148768255249e-18	1.77130024042499e-17	31.6008087475257
DPYSL2	1.21767622072816	4.42338365639987	10.7199159594816	1.17312013175504e-18	2.05789391336842e-17	31.5882426452434
DOT1L	-0.993519361615339	6.60120209190608	-10.7520636200359	9.92030667974356e-19	1.75664298470553e-17	31.5786560392447
USP54	0.848923531762093	8.47560735519869	10.7763204128463	8.74156186518248e-19	1.56452077434541e-17	31.5764483571968
ZNF239	-0.93529612112739	4.42787472504802	-10.713036788012	1.21597856055961e-18	2.12315512387944e-17	31.5611129040056
INADL	0.549425034241952	6.84669232447542	10.7558823298602	9.72469849134778e-19	1.72403863690765e-17	31.5531930464398
PPM1K	0.781185542172661	5.90255870600157	10.7327466802516	1.0971811899159e-18	1.92918884634393e-17	31.5166253024628
C6orf1	1.06142576702101	5.02553609395923	10.6999972552758	1.30156494087415e-18	2.26056533264225e-17	31.4840080497104
LSG1	-0.503984989026182	6.432599874409	-10.7346611782124	1.08628001701345e-18	1.91226034413528e-17	31.4695890665287
UGT2B28	-2.55428761230339	2.38035270233928	-10.6193620678286	1.98232987957386e-18	3.36346502504871e-17	31.4218390318206
APP	0.672808131283674	8.60196145489124	10.7443529334846	1.03273632549173e-18	1.82441984277457e-17	31.4203745324204
CACNA1D	1.37482300883696	3.18016021014266	10.6492519511129	1.69606121891966e-18	2.91730300839606e-17	31.4200462850327
CAST	0.634182772306924	6.83913176603434	10.7279973447115	1.12469906005832e-18	1.97526094571178e-17	31.4072396313466
BLMH	-0.537436099261324	5.91401213352056	-10.7132869882955	1.21439264591466e-18	2.1228544785861e-17	31.3987396101841
MRPL4	-0.774629522021234	6.5062662796931	-10.7188797626159	1.17947776513745e-18	2.06663221952205e-17	31.3848031112975
TMEM263	0.857166238565621	6.82971740763251	10.7145954380375	1.20613259294117e-18	2.11087261254132e-17	31.3653068829403
ZDHHC2	0.957414637338862	5.40856604943225	10.6999032050642	1.30220365792191e-18	2.26056533264225e-17	31.3604816061176
RAD1	-0.66530488127594	5.6412277195881	-10.6912864392631	1.3620731528189e-18	2.35904157586258e-17	31.3274905545752
TMEM57	0.655581416409974	5.19754152573052	10.6821900696631	1.42826680704837e-18	2.4708357574468e-17	31.3252716847785
NR1D2	1.03893205130021	6.9379360893542	10.7080843770543	1.24779993895788e-18	2.1736617034097e-17	31.3184569046436
MPP7	0.954815295462024	4.25550079155122	10.6430522253083	1.75182302663713e-18	3.00289664018073e-17	31.2490365545104
CCNB1	-1.35359351358979	7.1897793700912	-10.6918198460709	1.35828830851903e-18	2.35520291463299e-17	31.2283176422797
COPA	0.533855205757146	8.22135065108254	10.7031251203779	1.28050055795285e-18	2.22804129527462e-17	31.2215385847347
SVIL	1.04917936507793	4.11248707877511	10.6266849960674	1.90800911510742e-18	3.25206184704347e-17	31.1887232149262
DDIT3	2.32692763064306	6.62520834165039	10.6344290498395	1.8324457567747e-18	3.13394139905796e-17	31.146227940209
SLC19A1	-1.04105222550928	5.30683842421257	-10.6596105386415	1.60682867715454e-18	2.77334935817846e-17	31.1433369193291
BYSL	-0.821870845319197	4.80660292496552	-10.648661376692	1.70129553414916e-18	2.92295809391118e-17	31.1395754651772
YPEL5	0.893832359117246	5.84370081318027	10.6466358296695	1.71937126580734e-18	2.95063759169862e-17	31.1163623722405
CTTNBP2NL	0.970421646972078	5.50162712478079	10.6503940786	1.68598411901445e-18	2.90329558843131e-17	31.1144756911849
EXO5	-1.0135379325679	3.80367957462074	-10.5876943506086	2.33855676947822e-18	3.92354954754021e-17	31.0971408420345
SNAP91	2.69896271112901	0.93106117778773	10.5913166317524	2.29476336623555e-18	3.86302317347455e-17	31.0813320072664
KIF3C	0.931176659769203	3.79910515002033	10.5905671655268	2.30375656973126e-18	3.87381955779223e-17	31.0535839939463
FHOD1	-0.91056248246583	5.59495886652534	-10.6379244572791	1.79932715245055e-18	3.08080918143643e-17	31.0373490147706
CHCHD4	-0.727416991428655	4.8400209994124	-10.6204187675359	1.97142911619784e-18	3.35093503184668e-17	31.0207596055569
YRDC	-0.707458755969356	5.33193337039326	-10.6171701554515	2.00513404905409e-18	3.39831748087993e-17	30.9627165033949
HAUS1	-0.941116711839503	4.64503174117722	-10.5883376665644	2.33071844987005e-18	3.91477273414415e-17	30.9573505250205
TMEM219	0.676067096883654	5.76381927055588	10.6258738793846	1.91610190529406e-18	3.26215263150743e-17	30.9397752601326
PEPD	0.82364254756438	5.41285001574099	10.6140566101782	2.0379787330683e-18	3.44620367744973e-17	30.9339483494518
SH3GLB1	0.639145488573159	5.48805745756601	10.5997996183877	2.19538858785892e-18	3.70403989160556e-17	30.8996435840413
FADS1	0.600708167232515	6.94976916067216	10.6300408458174	1.87488857219239e-18	3.20288131968611e-17	30.8915118891744
MTFP1	-1.07679815640033	4.05357469639273	-10.5582010017382	2.72771828666943e-18	4.5309090478571e-17	30.8892838235292
PNN	-0.652950018167582	7.67638981276974	-10.6291182809433	1.8839360481366e-18	3.2146799657749e-17	30.8655763324961
TTI1	-0.77107380403354	5.09321268969591	-10.5858062317816	2.36171473355065e-18	3.95798085256658e-17	30.8606861758284
TESK2	0.686412870337931	4.4831297181561	10.5693417610077	2.57363108535337e-18	4.29873686069703e-17	30.8468798390298
CAD	-0.880777490537307	6.61656542469463	-10.6202939597955	1.97271348438497e-18	3.35093503184668e-17	30.8436329667195
DNAJB2	0.694794333903976	7.05363186842534	10.6145298260829	2.03295231368007e-18	3.44157970036302e-17	30.8401411365038
TP53INP2	0.855105993818873	6.74736439517426	10.6041077517278	2.14658133634008e-18	3.62576663065047e-17	30.8299511036163
TSPAN31	0.903621726530945	4.6130838788162	10.5568656988986	2.74679575626282e-18	4.55755636199365e-17	30.7660824972729
TOP3A	-0.951987554010945	5.40569842129428	-10.5702825580883	2.56102486634819e-18	4.28244425312745e-17	30.7515007507262
PSMG3	-0.822104097177514	5.11802378507708	-10.5643068554347	2.6421593119923e-18	4.40829602543071e-17	30.7383733482682
TRA2B	-0.708304578348863	7.37909246484833	-10.5962670215772	2.23623727136683e-18	3.76872490088039e-17	30.7023387267219
ERVMER34-1	-1.26877088471247	2.45796858843757	-10.4911896079814	3.870051296164e-18	6.36502631579393e-17	30.7017461444702
SKP2	-0.802139793345835	5.30482601242042	-10.5599474323641	2.70296699758404e-18	4.49476771159712e-17	30.668696851074
PCDHB14	1.39855785543631	1.91540419041383	10.4750277832623	4.21076305389272e-18	6.88767080797965e-17	30.661283647642
TCEAL4	0.502474908218136	6.87225799017676	10.5736094540748	2.51693964113486e-18	4.21341869022085e-17	30.5981215432383
DPH2	-0.919510614132988	4.97547705720968	-10.544999723971	2.92229909205299e-18	4.84340432298761e-17	30.583498164099
BOP1	-0.905296939070431	6.61704438585994	-10.5622420359687	2.67078802770751e-18	4.45111576293629e-17	30.5653234997536
TBC1D5	0.595292788272329	6.9621991634517	10.5604418323106	2.69600101974715e-18	4.48815424750811e-17	30.5230413946263
POLR3K	-0.867222973113812	5.2812672264027	-10.525717940111	3.23173472450272e-18	5.33858400694531e-17	30.4936378054503
GRWD1	-0.790176434140561	5.00998995660815	-10.5232823034553	3.27308581159784e-18	5.40095126889596e-17	30.4816530749452
SIVA1	-0.92078438850505	5.6534869333055	-10.5270293717507	3.20968678347988e-18	5.30800184369315e-17	30.4804842543446
BEX4	1.25931693364635	4.58923517555354	10.4904599134892	3.88482212331034e-18	6.38232921265076e-17	30.4661824557176
PPARA	1.12428702558028	4.34352795418059	10.4902301653902	3.88948446075111e-18	6.38300531832117e-17	30.4283512403982
LHPP	0.892801508447104	3.45439575868845	10.4634448091642	4.47326024937655e-18	7.30113868528676e-17	30.4091673218973
AUNIP	-2.2421286890764	2.64784977118229	-10.4137195503528	5.79936736298135e-18	9.33368706565145e-17	30.3621919849069
CCT8	-0.502260840703176	8.88655413704154	-10.5379624816674	3.03163904506949e-18	5.01908400228925e-17	30.3387912140494
NIF3L1	-0.609980269003016	5.01303764265353	-10.4678121532279	4.37241630289257e-18	7.14430938022142e-17	30.2594540058235
ACO1	0.65509106090441	6.48597887140946	10.4998084912789	3.69977765942488e-18	6.09833823643513e-17	30.2368528375292
TBCK	0.729142761471794	4.58515179248575	10.4616592184478	4.51515752572304e-18	7.35353637811899e-17	30.2224628636534
LINC00648	0.985460150378817	3.66894254173272	10.4390552538725	5.08075123934534e-18	8.23893743088657e-17	30.2161942323861
MCAT	-0.71189883644028	4.89700104773048	-10.4599650812903	4.5552718386234e-18	7.41083011145927e-17	30.2016047500009
TARP	-1.51085744240697	3.11788269832454	-10.388425109078	6.61824739333886e-18	1.05386641419275e-16	30.1612780860693
KDM6A	0.531211438880399	8.14154768296341	10.4982680890327	3.72964979114779e-18	6.14083566489859e-17	30.1449488942078
SNRPD1	-0.727881427155365	6.43774762072155	-10.4778121766076	4.14999491316815e-18	6.79567324058157e-17	30.1296527669316
PINK1	1.07283344048173	3.31297438577849	10.3974588569509	6.31329434239294e-18	1.00958922093048e-16	30.1233482611816
AGR2	-1.76545190495885	4.39655233813477	-10.4140732624084	5.78866609766248e-18	9.32646031357294e-17	30.1170785163588
SOWAHB	0.720707658907942	4.63396422199362	10.4343505883056	5.20710384196675e-18	8.42563268221688e-17	30.091442960872
SARS	0.508367176440162	8.72988867275998	10.4865161744553	3.96563494439737e-18	6.50087055950557e-17	30.0802593929061
SNX30	0.652660846974976	5.00549359262127	10.4364107889868	5.15139093402985e-18	8.34447532528503e-17	30.0345822881007
CCNG2	1.29935138031386	6.68139629486431	10.4626271707289	4.49239690200399e-18	7.32441171340845e-17	30.0104628248115
TBRG4	-0.800384359806989	6.34069181702581	-10.4536561323628	4.70781895864958e-18	7.65071531202188e-17	29.9936673944885
ITM2B	0.668736468661327	7.31920358703227	10.4488415356768	4.827662959644e-18	7.83699318940695e-17	29.9304287721608
ENOX2	0.764526381677523	4.55031564281794	10.4005155450917	6.21332529177976e-18	9.95723506738152e-17	29.927282927969
CCDC93	0.627128548848406	6.2276310751013	10.4327075443522	5.25196757754543e-18	8.48907913287645e-17	29.9231639420754
FBXL6	-0.976868752969976	4.74086398543257	-10.3958917419393	6.36516920426066e-18	1.01680192309764e-16	29.9077549911976
ACAD11	0.82735822641326	3.98005891026482	10.3669677017771	7.40297215720395e-18	1.17508488279677e-16	29.8295981469879
SLC39A10	-1.08312569420948	5.8928445028036	-10.4039667564532	6.10235544604927e-18	9.81081042589677e-17	29.8284459733889
PAGR1	-0.61780192508982	6.19775799893293	-10.4163153302468	5.7212921615187e-18	9.22781128865357e-17	29.8256944114347
CYP1A2	3.47132306261608	-0.42068170447802	10.3428667067352	8.39589278767894e-18	1.32708132736618e-16	29.7980570049102
SLC25A10	-0.891988161458535	7.37110892467118	-10.4189351540056	5.64355993953207e-18	9.11222538193695e-17	29.7700180924096
USP1	-0.929011323759112	6.52663325274617	-10.3982448041613	6.28743727091892e-18	1.00652620533175e-16	29.7454883290832
ZFYVE1	1.03308927474763	4.88464466396943	10.3512059962353	8.03809657143057e-18	1.27186573357852e-16	29.7340574874843
MRPS7	-0.574456719624385	6.62814255222557	-10.4007973227553	6.2041898529863e-18	9.95321739662844e-17	29.7216397865123
CBFA2T2	0.826228937670964	6.99926157536821	10.4008185086054	6.20350353554274e-18	9.95321739662844e-17	29.6881050529098
MAGEA3	-0.476951030934473	7.00601136245236	-10.3954070249258	6.38130055608267e-18	1.01829552763164e-16	29.6741477060832
C6orf89	0.461653581812721	7.37364908412953	10.3920045448157	6.49569190331577e-18	1.03544914671114e-16	29.630736689294
PCYT2	0.770339776610556	6.31292593167292	10.3813027100661	6.86903321840104e-18	1.09264197889311e-16	29.6214137383932
MAP1A	-1.80255889923663	2.16195093131076	-10.2674910349403	1.24460198063119e-17	1.92273079641543e-16	29.6145822145417
FAM216A	-0.864444133538144	4.45236064564699	-10.3425878931604	8.40812661693674e-18	1.32761755289087e-16	29.6116089421837
CADPS2	-1.05209903135155	3.94616898413259	-10.297534958745	1.06385957101276e-17	1.66059410793426e-16	29.563722083474
CCDC34	-0.783545156018594	4.77006235393085	-10.3285336584528	9.0484688671489e-18	1.42274145035715e-16	29.5605685935725
TIMM10	-0.767499843256966	5.21036650958563	-10.3366700806553	8.67203684154856e-18	1.36641453528534e-16	29.5403626575041
CKAP5	-0.592214930976078	8.2635376291828	-10.3790006149986	6.95210782904924e-18	1.10468625567199e-16	29.5360369803744
SC5D	0.870343890846383	7.23609097455152	10.3632230223545	7.5491638687825e-18	1.19702475875014e-16	29.499409016671
POLR1D	0.514978266745091	6.69887163703311	10.3557401796659	7.85000111051996e-18	1.24341367801232e-16	29.4743320190759
MAP1LC3B	1.35971298704093	6.87429820809902	10.3403095481385	8.50876676771713e-18	1.34209707756345e-16	29.4643029698159
TDRD7	0.957642504316172	3.56129181237566	10.2733103211361	1.20734366338989e-17	1.86901777829511e-16	29.44228017364
SMARCD3	0.983556827519901	3.94094717350419	10.2788645582237	1.17282332545368e-17	1.81933006766658e-16	29.4258967409182
TMEM177	-0.769479563408692	3.95332618588013	-10.2915738862932	1.09750154263782e-17	1.70955219546156e-16	29.418130853478
FAM129A	2.04771183955353	4.70960633955465	10.2579861423212	1.3079468302591e-17	2.01437226699186e-16	29.3647951184087
GSTCD	-0.941661796857932	5.40722529065794	-10.3010786067065	1.04435148995572e-17	1.63183995558533e-16	29.3633349378087
ISOC2	-0.79993774511167	5.96923820672886	-10.319601458232	9.48056494009184e-18	1.48912304540187e-16	29.3424191123217
GABARAPL1	0.834438404285768	6.48173614621184	10.3154293478609	9.68940409230845e-18	1.51874834916601e-16	29.3371348163172
SHISA4	0.962715130458199	3.82864050114673	10.2619756542599	1.28097543831345e-17	1.97485905356414e-16	29.3370082687838
BCL2L2	0.73717078389996	5.92033166877968	10.3182853255145	9.54595449194846e-18	1.49782709144303e-16	29.326494963546
GRK6	-0.785691281091859	5.78002727103474	-10.3067897075614	1.01366158578681e-17	1.5855356637682e-16	29.3145993011029
LOC642846	-1.35164287035928	3.28815671746465	-10.2263947422383	1.54258419406881e-17	2.34923369757985e-16	29.2954450184192
RAB7A	0.516561169129568	8.46005501583128	10.3304426686499	8.95870643360678e-18	1.41010414892075e-16	29.2750118190712
MRE11A	-0.704805638220335	5.73019360000425	-10.2946985602436	1.07973649010586e-17	1.68362649381408e-16	29.2699365630544
LYN	0.859403302454317	4.76353698729339	10.2815047951326	1.15676181420537e-17	1.79999330591791e-16	29.259709892568
GGH	-0.956213892346231	4.36597072048312	-10.2476393025059	1.38057386944811e-17	2.11753802080008e-16	29.2368157580338
HEIH	1.08432010965667	5.41840998057326	10.2759192725294	1.19100390264065e-17	1.84562586192487e-16	29.2348475478366
CSTB	0.702490301970396	7.00172569726248	10.3099960116275	9.9682888340162e-18	1.56083237884867e-16	29.2206944570011
GEMIN5	-0.742921288439531	5.01515533082604	-10.2811917206369	1.15865480283082e-17	1.80107251752667e-16	29.2166681166514
SUSD4	1.10015600154314	2.72788377791799	10.21016980235	1.6790068113922e-17	2.54923824872248e-16	29.1698398666312
CMC2	-0.82702348598237	5.31582938964899	-10.2650956850185	1.26027045563536e-17	1.94493537120458e-16	29.1376930189632
ADAM7	-2.39230920621937	2.10358811755279	-10.1700085224974	2.07086858296598e-17	3.11584796010193e-16	29.1176269774811
HSD17B7	0.913361314003402	5.18377826626915	10.2411803044403	1.42794203784555e-17	2.18795690207028e-16	29.1002174824732
MRPL17	-0.796865203376421	6.11893172114456	-10.2683779270549	1.23885019142234e-17	1.91581611476806e-16	29.0498139357029
PJA2	0.650058708399009	7.51135034968453	10.2799507132894	1.16618902185888e-17	1.81090944697342e-16	29.0489670338341
PRCC	-0.5565498305165	6.41506856069394	-10.2524715032305	1.34616664824349e-17	2.06687509100453e-16	28.9611786342452
SEL1L	0.708384932406377	8.08081880563845	10.2569203038699	1.31524816199883e-17	2.02147046065245e-16	28.9118298265764
HIST3H2A	1.24758040625414	4.11814786316524	10.1803954531156	1.96151309143208e-17	2.95723700611889e-16	28.8981535339765
CASK	0.640613951019145	6.11440565782056	10.236108063909	1.46627684860957e-17	2.2421194662649e-16	28.8913084506852
CCNG1	0.734188552625856	8.61157465073711	10.2571635113325	1.31357853218553e-17	2.02097287287889e-16	28.8886103319126
EEPD1	1.136905563729	5.13020262652453	10.222749625342	1.57223403267653e-17	2.39196213117231e-16	28.8851531075952
PPRC1	-0.892183536091268	5.8784223670482	-10.2310607422739	1.5054449880591e-17	2.29967059417044e-16	28.8702916073365
MXI1	0.665421396166274	5.89966931822111	10.2298848549152	1.51471936479929e-17	2.31148638026688e-16	28.8571177459059
CD59	0.48634361405263	6.5943208717031	10.2277844981067	1.53142756989329e-17	2.33461080096626e-16	28.8286537447448
PPP2R2A	0.520190955658856	8.00347219030047	10.2398393432597	1.43797814931633e-17	2.20108867381591e-16	28.8120892831473
CEP78	-0.784238579712159	5.11294171856033	-10.1900546065651	1.86500833273739e-17	2.82308116173232e-16	28.7958107172807
ATAD5	-1.54829000748935	4.04993413142236	-10.1422038960128	2.39454782868891e-17	3.57776419856643e-16	28.7936202985646
ZNF850	-1.25354994156889	3.44107114370248	-10.1387497243669	2.43814097580884e-17	3.63927682830472e-16	28.7933327189678
FBF1	-0.752671191276677	5.44674643109628	-10.1856681841163	1.90823015907645e-17	2.88269457431508e-16	28.7449433797001
CHMP4C	0.698518248951187	5.18982783108644	10.1805785473071	1.95963815691002e-17	2.95723700611889e-16	28.7168636263878
LAMP2	0.85809255606541	8.28205014619437	10.2210196030934	1.58650503250966e-17	2.41123072552278e-16	28.697302093922
MRPS25	-0.599885340654761	6.16408240047868	-10.2003136882201	1.7677039966138e-17	2.67849073795689e-16	28.6900340980299
PDGFA	1.43900623306758	2.64123655937787	10.0938137112022	3.08310875687254e-17	4.57018372094749e-16	28.6601804019037
ADD3	1.14524461965442	6.28949589390483	10.2036465238998	1.73719874623695e-17	2.63492690641354e-16	28.6568103307766
LINC01184	0.793430376539588	4.41928796043735	10.1502124306462	2.29645147585858e-17	3.43735382982412e-16	28.5910004051867
POLD4	0.702846496242445	5.62414388174018	10.1612838441047	2.16742104867407e-17	3.24810324020857e-16	28.579571057517
NUP98	-0.452117641641614	7.70105352526646	-10.189722875608	1.8682425580786e-17	2.82512892770476e-16	28.570631447205
MEX3C	0.700207654080685	5.86485686164792	10.1649345970095	2.12648365921969e-17	3.19632418687115e-16	28.5658953793137
TWSG1	0.763951982069298	6.33931867934877	10.1702141710492	2.06864540932969e-17	3.1156248211128e-16	28.5367039945038
CUEDC1	0.964713767000288	3.87943097397164	10.0954129988942	3.05746266183443e-17	4.5366461788642e-16	28.4674628341468
ATP9A	0.591040124334345	7.1587657538923	10.1642385413648	2.13422870819516e-17	3.20155627195389e-16	28.4514320014027
TMEM59L	1.58068295908385	1.96469991777875	10.0482766610777	3.91092139382088e-17	5.70713271619187e-16	28.4487737087129
MVD	1.01628420629918	5.57847895563357	10.128802167852	2.56816776758897e-17	3.82955384291122e-16	28.417574292254
CD164	0.837736183325555	8.86232945639058	10.164412112788	2.13229473344038e-17	3.20155627195389e-16	28.3821669590317
PITRM1	-0.455617711596901	7.30575496578559	-10.1500597128231	2.29828399383552e-17	3.43735382982412e-16	28.3799921614055
DHX33	-0.551234453660364	5.9484072092872	-10.1282585689937	2.57546981059449e-17	3.83663240832211e-16	28.3443597956022
ANKRD32	-1.10788273192669	4.32011724252145	-10.068697703598	3.51527420176959e-17	5.17503504056589e-16	28.3218047961473
RRS1	-0.807967324742148	5.1510255808117	-10.1158460270003	2.74797251785987e-17	4.08954958653953e-16	28.3153182782888
RBM28	-0.621689775690875	5.17143269201616	-10.0879265621877	3.17938190718554e-17	4.703605785054e-16	28.2353119772135
CDC14B	0.85163405298745	3.81548075807049	10.0537274265854	3.80115450711313e-17	5.56317115777883e-16	28.222131813559
CCM2	-0.840310839759171	5.02454166623623	-10.0825693498138	3.26959864229738e-17	4.83231232408833e-16	28.2077732116011
CCDC51	-0.689009263033553	4.85637741081011	-10.0774562959008	3.35808990595125e-17	4.95821809515869e-16	28.1981205180045
MYO5B	0.773052469260416	5.25654528911231	10.0695982981717	3.49877825483485e-17	5.1558051299902e-16	28.1462588441161
ALDH18A1	-0.579026299199318	7.38236560994829	-10.1069703846975	2.87836127571579e-17	4.27935375407409e-16	28.143288313706
EPB41	0.540777628844144	7.65923373906924	10.1022861725047	2.94965091417996e-17	4.38100476036858e-16	28.1158466461034
SQRDL	0.709635357414473	4.82330098677612	10.0599374461436	3.67984658522478e-17	5.40671001210717e-16	28.1013788063265
KLHL5	0.75879918032475	4.79086688950855	10.0503480081872	3.86884039559213e-17	5.6512166712268e-16	28.0796240614076
VPS13C	0.870041053852857	6.78154688602551	10.089226465805	3.15786910562132e-17	4.6763868333343e-16	28.0684334921243
PISD	0.903266233658539	5.16882802628472	10.0567110117173	3.7423814288482e-17	5.48785151714693e-16	28.0534578246915
BUB1	-1.41700329706856	6.16787982983755	-10.0582471118656	3.71247727920224e-17	5.449321488221e-16	28.0509562272081
KCNU1	2.77802318131697	-0.189797770412566	10.0066699261744	4.86015161992222e-17	7.05121127775383e-16	28.0347523710201
MIPEP	-0.694472498397908	4.51132045667646	-10.034855280487	4.19489868828987e-17	6.09783143304556e-16	28.0162097483323
CLCN7	1.05676334973157	6.85124253278811	10.0722974608855	3.44980056703956e-17	5.08862527648979e-16	28.01010510721
TSFM	-0.573139972186199	5.55707860722186	-10.0514830072194	3.84597432363434e-17	5.62328631389418e-16	27.9800072416298
TOE1	-1.20358425890038	4.18381954419407	-9.99395896360723	5.1937280378946e-17	7.50616171482438e-16	27.9426699692424
TTC37	0.473713778265748	6.76004530460653	10.0631071197934	3.61942932831706e-17	5.32314895142105e-16	27.9416261013029
KIF7	-2.29938506525184	1.43011933365014	-9.94643326189474	6.65679632088435e-17	9.51079481963839e-16	27.8916763857149
DNAJC11	-0.496309823869657	5.99318443589988	-10.0357487768956	4.17536899737029e-17	6.08121637871118e-16	27.8498833777089
MRPS2	-0.780350971440716	6.24673670753545	-10.0350803613679	4.18997037098358e-17	6.09656929173347e-16	27.8392611241812
GDF15	1.43691670689981	10.0819525044933	10.0543656058155	3.78850603952114e-17	5.55006894531213e-16	27.8131050471284
WLS	0.879330693958963	4.01615778579393	9.98060265209683	5.56892851408293e-17	8.02524285676288e-16	27.8080424110839
TMEM59	0.691166639877468	7.66457482926455	10.0375423938218	4.13643878936341e-17	6.0303655204933e-16	27.7738154249645
TMEM170A	0.894230258202124	4.67986760113967	9.982019027969	5.52788883942132e-17	7.97375396856393e-16	27.743303439143
STRIP2	-1.03670585304682	3.88876717815056	-9.93622363610704	7.02132211225851e-17	9.97466157404672e-16	27.7160441406989
TTC33	0.920194767250258	4.7598459157728	9.9665936036069	5.99161274256696e-17	8.61782154620551e-16	27.7019383849133
PPP2R5D	-0.486286241378842	6.69794118399454	-10.0069317275432	4.85351110291106e-17	7.04838711037839e-16	27.6738828795632
LZTS3	1.11243393221804	3.49900401757558	9.93736834294049	6.97947779473158e-17	9.92460592478119e-16	27.6591604707592
STAG1	-0.713009809405044	5.24642118824622	-9.95949168026486	6.21799488170001e-17	8.93487187977103e-16	27.6262136173506
PARK2	2.33213943343556	0.56751973126157	9.8959839818616	8.66303398584614e-17	1.21573942365856e-15	27.6105680679366
RBM8A	-0.67263348823764	7.17978921819976	-10.0010336477927	5.00533763254403e-17	7.25484072300011e-16	27.6041275515177
RAD23A	-0.473388960644985	7.3930405164634	-9.9957759481093	5.14467787609705e-17	7.44699502737328e-16	27.5688904268173
WDR4	-0.979655699930381	3.96226285859276	-9.92917216946522	7.28467323085615e-17	1.03194955881638e-15	27.5531987539394
ACAT1	0.579959668356505	7.60552654156148	9.99565868016058	5.1478295407655e-17	7.44699502737328e-16	27.5513669443367
MYBBP1A	-0.874591721491648	6.38228595609245	-9.9867868461144	5.39194963283358e-17	7.78514573909894e-16	27.5452458723973
HPGD	-2.78490498533249	1.90441279131545	-9.85600641293356	1.06737573009072e-16	1.47720866018822e-15	27.4611991528401
KAT2A	-0.80422615126693	6.92604382583338	-9.97170718011423	5.83373095307883e-17	8.39878274126862e-16	27.4517799581686
HAT1	-0.933726282098231	6.31008544448047	-9.95888838556684	6.23761515848626e-17	8.95449610132215e-16	27.4515296545117
DPYSL3	-1.21109768156015	2.7677160234818	-9.85655877852516	1.06430212925143e-16	1.47567504827696e-15	27.4361612833532
GALNS	0.815003850866716	4.39175826346404	9.92018474488116	7.63468648717059e-17	1.08051321669513e-15	27.4128973077361
IMPA2	-0.852061349575358	5.03284555544046	-9.91937681371685	7.66696293500473e-17	1.08405946734492e-15	27.4026472784383
CENPE	-1.31372252730713	6.52451895264708	-9.93935771598507	6.9073491955016e-17	9.84067889180759e-16	27.3813475308351
SHMT1	-0.696943208601499	5.95112508949799	-9.93977863411177	6.89218375140269e-17	9.82839802574195e-16	27.3731891591315
TIMM50	-0.557295094329872	6.40287859236249	-9.94738607603042	6.62375757247675e-17	9.47260416269627e-16	27.3706830730405
CALML4	-0.680540150880187	4.18629701189977	-9.89732824145549	8.60244289995627e-17	1.20836559949245e-15	27.3637884894676
CCAR2	-0.49715245416402	7.45564705165333	-9.95685470806859	6.30421123241813e-17	9.04145519254925e-16	27.3572415543622
TRAP1	-0.561435612327802	7.84129265965665	-9.95423388190403	6.39108367778165e-17	9.15730081160012e-16	27.3307295816297
ARPC5L	-0.502213862423245	6.56224884539487	-9.93521729872325	7.05831546641717e-17	1.00177377167977e-15	27.3216002003752
TCERG1	-0.75615781811514	6.20834607210775	-9.93198736210659	7.17837044949321e-17	1.01785090339556e-15	27.3080100606518
PSMC3	-0.594946778904268	7.40125511067084	-9.93770466436754	6.96723113849615e-17	9.91658225361689e-16	27.281077548706
PNO1	-0.656117666949757	4.62296394752471	-9.89212634644574	8.83929168516944e-17	1.23816048455694e-15	27.265106502802
SLC38A7	0.688665108485832	5.39360609315231	9.90342657835987	8.33284269847564e-17	1.17378954934625e-15	27.2590081946874
AARS	0.494579174713762	9.82860415560559	9.94512076671287	6.70257688785759e-17	9.56710024221193e-16	27.230011284017
EFNA4	0.825182704438875	4.3029992761157	9.86689198282046	1.00840691090932e-16	1.40596454728082e-15	27.2167939063558
KCNG1	1.2098124757955	3.79769790600383	9.85614475256803	1.06660511692134e-16	1.47720866018822e-15	27.1943021701956
MOSPD2	0.916619509760826	4.61440310726485	9.86964193635981	9.9403242904339e-17	1.38721105525237e-15	27.1906672286412
PALMD	-2.0823083733456	1.20416242409151	-9.7951132345168	1.46679128639099e-16	1.9968574756525e-15	27.1874872809212
GRIN3A	-1.29342714843634	3.64011524406086	-9.85845338398122	1.05382677301267e-16	1.46385410023665e-15	27.1825243686711
TRAK2	0.733251158610091	6.27129875874763	9.90689549408819	8.18327148982105e-17	1.15597370358563e-15	27.1690017330912
CHRNA2	-2.64549244112255	1.79360181683554	-9.78879402068513	1.51597819957029e-16	2.06008404024864e-15	27.146823115524
CFAP69	0.957914442394744	4.45734654105775	9.88246653260349	9.29654008539851e-17	1.30099576814859e-15	27.1301986965743
NCS1	-0.682198845720658	6.01670621139917	-9.89486345198376	8.71386653818492e-17	1.2217312785937e-15	27.1276662650193
NEK8	0.871502627113672	3.84898954641985	9.8453716123529	1.12831267653005e-16	1.5586700230704e-15	27.1252433059915
COBLL1	0.678670690547095	7.29319350002443	9.90552252751084	8.24214689932628e-17	1.16319622030342e-15	27.1103765135519
PDAP1	-0.516612918319115	7.4685025308338	-9.90295021655616	8.35359452904832e-17	1.17560989173561e-15	27.0883532038917
ESRP1	0.72691477211381	7.37223497210529	9.89752275873673	8.59371038927123e-17	1.20826924349529e-15	27.085855255565
TIMM21	-1.01059574301831	5.13785885254676	-9.87170116354633	9.83402746960343e-17	1.3749325557129e-15	27.0740202125695
GCN1L1	-0.616870382296675	8.44454291594569	-9.90394724455946	8.31021976093995e-17	1.17170197117628e-15	27.0421972497087
LIN9	-1.55444912424711	4.32516939432903	-9.80027337770168	1.42781147321554e-16	1.94909246198223e-15	27.011772205085
CREBRF	2.0481588090224	5.16459805187924	9.82086748735227	1.28228408878971e-16	1.76164481951202e-15	27.0098361097239
FLCN	1.04411075466541	6.11538075334095	9.86324440127727	1.02779448682702e-16	1.43033938963805e-15	26.9898537719921
P4HA1	0.952114058257253	6.64949978539461	9.86333290980815	1.02731966605871e-16	1.43033938963805e-15	26.9417552655259
GPN3	-0.667318782021644	5.22296467284844	-9.83766348852542	1.17464192200191e-16	1.61672072417788e-15	26.9362424113326
AHCYL2	0.608367184505012	5.53715378771493	9.84161517792316	1.15065781634945e-16	1.588077000947e-15	26.9229781593175
SEC24D	0.686209603911685	6.95795148475889	9.85750445744195	1.05906048496562e-16	1.46976453255487e-15	26.9116505729708
SP100	0.870619687306301	4.20716673633105	9.80277472072006	1.40929052152091e-16	1.92556018845842e-15	26.9104550888472
FTSJ3	-0.631884574784049	6.50448485905469	-9.85868734840797	1.05254034230475e-16	1.46342090556001e-15	26.8936382688256
FAM174A	0.657833388846195	4.93074313609464	9.81879643213297	1.29622222119695e-16	1.77916571055699e-15	26.8475416292992
C5orf34	-1.85412250598818	3.56687313696687	-9.73649325382109	1.99175947099678e-16	2.67755239180731e-15	26.8357295235288
STAU2	0.791437181387282	6.01628577903924	9.83997683015868	1.16054151813227e-16	1.59877903085085e-15	26.824136755767
BCS1L	-0.623454438358944	5.19696780997835	-9.81623646578243	1.31366012370537e-16	1.80145391941185e-15	26.8127371310198
CDC20	-1.52819969445113	6.29472647391435	-9.82477129276821	1.25641756257984e-16	1.72768920510064e-15	26.800183726085
PGC	-3.66503309285619	0.749511418402423	-9.87131789944029	9.85372506113075e-17	1.37640498156223e-15	26.792974388606
AHCTF1	-0.616359032905598	6.86797467399374	-9.84056530896647	1.15698166046934e-16	1.59533853201172e-15	26.79101712518
GSK3B	0.600628681124562	7.49978925990682	9.8469659578167	1.11896030242629e-16	1.54717383989256e-15	26.785611799848
TSC22D3	0.97990101537101	5.95208719107084	9.81242239312624	1.34007649818474e-16	1.8343289605052e-15	26.7572215121709
C19orf40	-1.57699454907888	2.34424752143575	-9.70468273536457	2.35139359588342e-16	3.14412522135222e-15	26.7350109362672
CREB3L4	-0.935837645192571	6.62719628976028	-9.80698704912575	1.37864172730451e-16	1.8853992875414e-15	26.6383671687729
SMTN	-1.04725055266013	4.96657611460059	-9.76523595304109	1.71432151799459e-16	2.32330793449519e-15	26.6346952906716
CCDC18	-1.25408960548608	4.07991409893652	-9.72926309085685	2.06834339684407e-16	2.77305753991166e-15	26.6176336221348
NUP93	-0.874460575946284	7.74465930635953	-9.81345269441892	1.332888711175e-16	1.82615482545656e-15	26.5940819929048
KIF4A	-1.43602230406816	5.80000297229067	-9.7705172354042	1.66771394170126e-16	2.26218541540977e-15	26.5877000992449
FH	-0.536769325920531	7.51608629018816	-9.79610932821004	1.4591848366589e-16	1.98830485546915e-15	26.5278746605281
ASAH1	0.616475973418425	7.73189732200162	9.79878008311012	1.43898417450816e-16	1.96256006942912e-15	26.5230796302624
CLCN4	0.840267028680459	4.62021314993537	9.73789018478032	1.97729269185471e-16	2.6604862957787e-15	26.5059057602384
WDR72	0.833772536522996	5.79574777736006	9.76117994933054	1.75099767602275e-16	2.37087295790421e-15	26.4567923379277
AGBL5	0.558406303475748	5.86499913641193	9.75751458266318	1.78481546868888e-16	2.41231224822973e-15	26.4227293920396
DMBX1	-1.78923980035756	2.02901533047377	-9.64218418951046	3.2578197158105e-16	4.28366207115678e-15	26.4125984718767
CENPF	-1.25022327293699	7.42065187995379	-9.77248660166699	1.65066016232717e-16	2.24107712454835e-15	26.4118436593564
SENP3-EIF4A1	-0.665562431246952	10.4263354963822	-9.79323456539987	1.48124533212621e-16	2.01470832492819e-15	26.4073302484431
LTB4R	-1.36207426524545	4.41180855560033	-9.69851155730677	2.42833808608946e-16	3.22975418075459e-15	26.4038434547315
WBSCR16	-0.580779165366766	6.61746244331462	-9.76089258610523	1.75362568696216e-16	2.37229219057872e-15	26.3960574333581
NUDT15	-0.855348221899336	5.13742789913978	-9.72641639126812	2.09929752096188e-16	2.81204741969346e-15	26.3865762943486
MMP7	-3.32161857709953	0.635613666133156	-9.75194763240124	1.83743032392526e-16	2.48119188345879e-15	26.3255993448679
SLC9A3	1.68982378756809	3.10577232251777	9.66681754512783	2.86497589250442e-16	3.7836832015696e-15	26.29727865579
ITPR2	0.994451672083077	3.95810210393688	9.67478795342932	2.74829140440284e-16	3.6456134035789e-15	26.2775794450698
DIP2B	0.688113023538535	7.08165945887384	9.74110464491195	1.94440088122875e-16	2.61857611054089e-15	26.25993652873
CENPW	-1.10513930781967	4.47185934883884	-9.67199380348539	2.78864633645752e-16	3.69262022824039e-15	26.2582305829187
CHRNA5	-1.13946834894209	3.45706883059521	-9.64541833859972	3.20332196114009e-16	4.21569522948988e-15	26.2573445123728
HNRNPA0	-0.436470454044697	7.84007601183696	-9.74190264159963	1.93632048124471e-16	2.61237990533428e-15	26.2289363136295
UBQLN4	-0.472420619009453	6.53979751137538	-9.72955314270902	2.06521517757965e-16	2.77133790049474e-15	26.2168728174189
STEAP3	-0.87758375522455	4.05728704467787	-9.67983054411309	2.67693388332855e-16	3.55724240637713e-15	26.2120710854258
VWA5A	1.47749967882334	3.70933046493865	9.63980998679356	3.29841540982893e-16	4.32945854842581e-15	26.1962083228293
C19orf57	-1.85674831496359	1.8543043622137	-9.60276615991028	4.00140142677251e-16	5.20667624128389e-15	26.1956539055166
DIP2C	0.837917509147721	5.43521038179973	9.70622726678819	2.33252000894477e-16	3.12166848968937e-15	26.1922889517331
PTTG1	-1.07088878380933	5.70998489389414	-9.69993259975714	2.4104000103514e-16	3.21056265350012e-15	26.1859920392549
FADS2	0.934121415006757	8.87620830866239	9.74149848737173	1.94040868679297e-16	2.61554549738629e-15	26.1835371138779
DPAGT1	-0.520952362730644	5.57605217048054	-9.70058897781595	2.4021591892502e-16	3.20344781401252e-15	26.1738526541083
GOLM1	0.609501574523369	8.43245034442997	9.7320884905849	2.03807183683038e-16	2.73736017011136e-15	26.1476629091419
DRAM2	0.666650103758281	4.60891738749307	9.67047135504967	2.81088313074536e-16	3.71878599923104e-15	26.1406691288189
LTV1	-0.729007975574922	4.90336371923004	-9.67902351377113	2.68822845802015e-16	3.56909270783647e-15	26.108353722331
CTSA	0.824591699022569	5.43141729600765	9.67442639256688	2.75348025790424e-16	3.64927268779259e-15	26.0644991744212
RBM10	-0.640747032739826	6.75658112834276	-9.69982365351125	2.41177056016791e-16	3.21056265350012e-15	26.0643052997752
FAR2P1	-1.75734469035267	2.44563130326321	-9.59651767230849	4.13393515449946e-16	5.37447361731289e-15	26.0633606025502
SPG21	0.464907565815389	7.20925558972347	9.70234792115776	2.38021419443759e-16	3.17700411943777e-15	26.0405001459731
EIF5A	-0.640729032042644	8.74185864569955	-9.70322177889702	2.36938632752887e-16	3.16536522190156e-15	25.994515582223
TMEM178A	4.75659451753675	-0.745322953475078	9.95397598373994	6.39969662483673e-17	9.16090033541929e-16	25.9417705685299
TRPS1	0.90031413455193	5.25559646155315	9.63901555041123	3.31211173835751e-16	4.34188816735071e-15	25.8954305578208
DLGAP5	-1.67624837610889	5.95098396831143	-9.64077554269569	3.28184507897465e-16	4.31147731460047e-15	25.8923909350151
EXOC1	0.561929823785914	5.72371405471629	9.64619703772875	3.19033693804061e-16	4.2022894264577e-15	25.8770380134504
HNRNPF	-0.455488325109767	8.7178824280361	-9.66951765781573	2.82490293002391e-16	3.73404422510907e-15	25.8164521897545
CKS2	-1.07865111747521	6.69161048696592	-9.63892549046471	3.31366798067655e-16	4.34188816735071e-15	25.79768211424
TUBA1C	-0.818685277266681	8.17447422809559	-9.66018705594995	2.96580656964826e-16	3.91340522406312e-15	25.7949785828311
POLR2D	-0.646780387987508	5.7720064895363	-9.62997196811103	3.47208847099482e-16	4.54549960596846e-15	25.7929815906773
TNPO2	-0.603358887083157	7.69614074268859	-9.65391728624839	3.06441072471706e-16	4.03996413014498e-15	25.7714126490818
TPPP	1.18756421552809	3.8680116286627	9.57602002379158	4.60026661664897e-16	5.95496582031042e-15	25.7669825980511
SERGEF	0.606329765967494	4.50631781995959	9.58795924104843	4.32260862683667e-16	5.61490407790479e-15	25.7128173301026
EARS2	-0.526087288815164	6.54183450228684	-9.62589377274953	3.54673312709487e-16	4.63917636206068e-15	25.6873832296263
CACFD1	0.721669937432653	5.98206350800602	9.60892290419255	3.87496579024263e-16	5.05529854963366e-15	25.6620350945571
METAP1	-0.503681763665621	6.56080101785754	-9.61418925680009	3.76998710133605e-16	4.92690394374779e-15	25.6334714421024
COLGALT1	-0.673846814669078	6.59888772061739	-9.60382576150799	3.97935141505379e-16	5.18697403198331e-15	25.5617714511585
HMGN2	-0.570647794103918	7.15485132133513	-9.60278430297924	4.00102284953151e-16	5.20667624128389e-15	25.5391389164778
VDAC1	-0.493884261939105	8.55124156101609	-9.61178904423791	3.81747552756582e-16	4.98462717581985e-15	25.5228455175492
ACAD9	-0.481069293614658	6.16287287005241	-9.58630541730247	4.36004743822654e-16	5.65506777566312e-15	25.5145034072008
STX7	0.682025821101956	5.41106809152574	9.56860241383306	4.7816706876957e-16	6.17382347776772e-15	25.4764856853897
WBSCR22	-0.468711394540301	6.38832071589607	-9.58175811804416	4.46466601328298e-16	5.78441974594109e-15	25.4746640807391
WDR54	-0.860426616541252	3.92817598176372	-9.52031593181342	6.15038204240394e-16	7.85992653180746e-15	25.4739588637433
C9orf114	-0.652166154973338	5.3424923814106	-9.56191274280588	4.95139197394415e-16	6.38746579731489e-15	25.4619951119678
CTBS	0.73051850768363	6.03661404273682	9.57514220929116	4.62137054033531e-16	5.97713178584626e-15	25.4610043808426
ERBB2IP	0.733059121617849	7.5624446066165	9.58626086253401	4.36106052491868e-16	5.65506777566312e-15	25.4369450993253
CRIM1	1.57438443653192	1.91007388279041	9.45304642762701	8.7326097307241e-16	1.10007439359524e-14	25.4359673623969
CTSV	-0.952072463569096	4.05996319287796	-9.50239939790207	6.75238333299209e-16	8.59269390917028e-15	25.415805675892
LYST	1.88626818658247	5.44605981052447	9.52344652303185	6.05083545014407e-16	7.73929685854884e-15	25.3527518964436
LRRC59	-0.480788314552361	7.74941173445954	-9.57183420713082	4.7017722120486e-16	6.07588739553543e-15	25.3501681762432
NUP107	-0.551630426421624	6.0179618484558	-9.54699426624082	5.35186881696185e-16	6.89225232894503e-15	25.3273744444144
ZNF695	-1.73284486754395	2.76728113831587	-9.43109894582004	9.79036471925119e-16	1.22510097186897e-14	25.3233113389155
SLC39A13	0.827962457915326	4.50704886133545	9.50586385795105	6.63155669734654e-16	8.46044650529785e-15	25.3152943351575
RAVER1	-0.772586524252882	5.72462506597086	-9.53584055422978	5.6722769250483e-16	7.28613432904408e-15	25.2992561226295
ZNF358	0.752611569674182	6.00857028640729	9.54207773777979	5.49081339169532e-16	7.06512886801173e-15	25.2791240916362
RBFA	-0.597490372180527	4.71425961030222	-9.5082829016715	6.54847259433644e-16	8.36155310174795e-15	25.2524462884755
NDFIP1	0.621266259727121	7.18606039225627	9.5482321519462	5.31744223171463e-16	6.853795068792e-15	25.2450480664805
CTDSPL	0.626292749403182	5.73110745272552	9.52518003670401	5.99640706883252e-16	7.68276864723457e-15	25.1949505899354
SCML2	-0.83248973916085	4.40741685897033	-9.4723116532924	7.89861676998568e-16	1.00004746558267e-14	25.1916673358323
LANCL1	0.737748307149137	7.15483017203062	9.53799419337517	5.60895213280489e-16	7.21096106388683e-15	25.1862460392633
STMN1	-1.05177334100217	7.0845415036502	-9.52776375120091	5.91619051184363e-16	7.58646598854346e-15	25.1646236688912
SIGMAR1	-0.616662174510894	7.42487367069214	-9.53281634908996	5.76240667157961e-16	7.39558107525123e-15	25.1565214418984
PRADC1	-0.817184724744056	3.75067188726641	-9.44586652999779	9.06544281481708e-16	1.13818302096399e-14	25.1491388315834
MFSD1	0.669728933978933	6.65973693592385	9.52360473943343	6.04584742105815e-16	7.73929685854884e-15	25.136069612263
RTKN	-0.630725157616461	4.78193249788837	-9.4836422711712	7.44576812480694e-16	9.44304511504231e-15	25.1341332677789
WDR74	-0.725177317605266	5.46396669317247	-9.4860745062861	7.35199186006324e-16	9.33989084354565e-15	25.0626081485372
ECT2	-1.26435329677086	6.52919006612993	-9.48384273229758	7.43799426564122e-16	9.44115992331941e-15	24.9887958747898
SEPHS2	1.10761134482103	8.28921713498275	9.50269454964844	6.74200449517306e-16	8.59269390917028e-15	24.987576744942
AMER1	-0.714740055658322	4.49823983447266	-9.44325703339358	9.18952277668626e-16	1.15183534235994e-14	24.9739333550255
POLD2	-0.54861639300137	8.1703318438719	-9.50245859021599	6.75030059167077e-16	8.59269390917028e-15	24.969011767648
STARD7	-0.564355886607853	7.86826874399694	-9.4983309397775	6.89708485953917e-16	8.7694010373277e-15	24.9611186842379
IGFLR1	-1.24893394958724	2.67010650665327	-9.35831892125915	1.43020478628719e-15	1.76466352266955e-14	24.9166568145184
RAB17	0.650836282107734	5.6307657104744	9.45491163780027	8.64816077543227e-16	1.09126707734362e-14	24.9031500605172
ZNF385B	-1.15008200758685	2.46338037167405	-9.36547619442541	1.37789353914907e-15	1.70151721906763e-14	24.8830847374597
VEZT	0.564182158265036	7.17287005409124	9.47593463400741	7.75090387020944e-16	9.82173607722068e-15	24.8770525507347
PDP1	0.820547885803675	4.20230379452833	9.41130524054914	1.08535994540598e-15	1.35027050043216e-14	24.86755609878
FAM117B	0.750121540883246	5.31779095330543	9.45209134183039	8.7761703219237e-16	1.10463515133283e-14	24.8494383764565
SORL1	0.871428368529902	4.61809168496811	9.42749957766785	9.97565528029383e-16	1.24620998077281e-14	24.843829407614
SURF6	-0.618405929666872	6.16989605893251	-9.46114018742195	8.37202235937664e-16	1.05909256738332e-14	24.8419366401417
KREMEN1	0.702691718323818	5.12071982000985	9.43411372486747	9.63781544332028e-16	1.20701782065803e-14	24.8312971700586
SGPP1	0.831645460007393	6.04005405312458	9.45758378200272	8.52859629409675e-16	1.07708496175069e-14	24.8267304482904
OPRK1	1.55922577211486	0.456585133095104	9.33753535713597	1.59361783678697e-15	1.95504619584911e-14	24.8250235898245
ANKIB1	0.52508218829909	6.36209203604553	9.45338277695745	8.71732060652574e-16	1.0990704133299e-14	24.800735500274
LRP10	0.640042267400311	7.15507361974599	9.46075178484663	8.38898154606049e-16	1.06034467083876e-14	24.7980732987942
KIAA0020	-0.821128270919328	5.05105599686092	-9.41912845371898	1.04202439452064e-15	1.29850940316364e-14	24.7697726628143
TOMM34	-0.488466962172763	6.2957364090838	-9.44546613810836	9.08437198066538e-16	1.13960676409082e-14	24.7678371999331
FGFR3	-2.08649462215017	2.41806287841152	-9.31915061755636	1.75363808260849e-15	2.14339930440578e-14	24.7654401334612
POLE4	-0.614519898031728	5.49795725757077	-9.42312899656572	1.02053604137458e-15	1.27384615106241e-14	24.750930972646
MAN2B1	0.573614802939205	6.75047459014069	9.44739242292732	8.99366415863105e-16	1.13011599168204e-14	24.7456233679163
IRF6	0.897134053525933	7.06191539247202	9.44879891485916	8.92800493113263e-16	1.12280504226036e-14	24.7419552214502
HIPK3	0.632880198389501	6.52839473947418	9.42831632977804	9.93330521406896e-16	1.24195263192722e-14	24.6767319103413
GREB1	-0.897411451538659	4.37889365284744	-9.38960140233052	1.21523866364996e-15	1.50685580292055e-14	24.6524842473262
DCTPP1	-0.775972262341245	5.90774366494698	-9.4170064673714	1.05360511561933e-15	1.31185194163681e-14	24.6403067022169
RBM47	0.593788498359299	7.45146922986378	9.41951428453972	1.03993242357188e-15	1.29697884321888e-14	24.5711683680768
MRPL18	-0.725262671932056	6.72626270723598	-9.40528255094977	1.11994376745356e-15	1.3909905386338e-14	24.5588005823462
HMGCL	0.555204157992685	5.08160922415764	9.37466578573608	1.31351977590427e-15	1.62335909094473e-14	24.544924853906
ZNF8	-0.49895361296501	6.01145304613784	-9.38913423028843	1.21819858924515e-15	1.50927970429911e-14	24.5207648934271
DAZAP1	-0.498484340793328	7.2775769301302	-9.40732523034446	1.1080925961888e-15	1.37741046559363e-14	24.507986641303
RORA	2.33032859372208	1.94257644938843	9.26769426176196	2.29198674501085e-15	2.75111694349183e-14	24.5072187431231
PNPT1	-0.708892931365138	5.55510772503111	-9.38265696304358	1.25998703651402e-15	1.55976630999954e-14	24.4809216362685
RHPN2	0.756856553273642	5.99226111416556	9.39281815447017	1.19505187100907e-15	1.48304949546051e-14	24.4728095437591
TMSB4X	1.30496481458634	4.10910647550544	9.33803720835702	1.58946047528661e-15	1.95154035134127e-14	24.423204837547
MAN2A1	0.636081143780054	5.53180671705502	9.35625006090108	1.44569183787171e-15	1.78230776990817e-14	24.3934779532187
MAK16	-0.802515618015311	5.19214587876197	-9.35557470541898	1.45078356668459e-15	1.78711780453944e-14	24.3833762588806
SMAD3	0.860780656822921	3.88838690125492	9.29789359512749	1.95875257443502e-15	2.37773877588652e-14	24.3677019898921
PCGF5	0.748552525279138	5.44290950276126	9.34944753103853	1.49780418463712e-15	1.84352685545172e-14	24.3654369748754
RAB3IL1	1.01960563058813	3.63611445072921	9.29307206920539	2.0085130051041e-15	2.43420752902689e-14	24.3323624559963
CCDC15	-1.23308150870631	3.84109845595547	-9.27630362005864	2.1916038111044e-15	2.63272982620349e-14	24.329905537611
TIMM8A	-0.861409019444088	4.11515106703005	-9.31465223708477	1.79517508060192e-15	2.18979277094382e-14	24.3065243118714
IDH1	0.815590849107906	8.83791636717207	9.37670507860609	1.2996465340563e-15	1.60753643784097e-14	24.2927039299613
ABCA5	1.05607368281951	4.50991690712286	9.29639588025811	1.97407649126348e-15	2.39440489441135e-14	24.2748297094136
ASPM	-1.44826922839812	5.59115533038419	-9.31907949836255	1.75428725700233e-15	2.14339930440578e-14	24.2667528933279
SLC38A6	1.03095179498367	3.96534157035619	9.28049148095791	2.14437314629745e-15	2.58426221226344e-14	24.2542940955168
MTBP	-1.52782491036596	3.14427444081799	-9.22719794352268	2.82929793238439e-15	3.36913067031594e-14	24.233946676568
HIF1A	0.593587346797402	7.00407282794801	9.34327938220829	1.546676021281e-15	1.90212015852215e-14	24.1875148737536
ORC3	-0.790639928851766	5.0086001435557	-9.28900719870014	2.05144343165581e-15	2.47624393647457e-14	24.1594643238138
TMEM106B	1.0133315192349	6.31250603536611	9.32863484988295	1.66918013491669e-15	2.04607419640074e-14	24.1555138189265
DAZAP2	0.6167186910338	7.5394587896838	9.33887641886725	1.58253258955773e-15	1.9446243342716e-14	24.1457771953835
FLAD1	-0.616821141713478	5.51377402794195	-9.30707830781075	1.86734175620283e-15	2.27412845183631e-14	24.1160506484463
DSG1	-3.35861007120485	-0.426893419164385	-9.28958617221791	2.0452732125961e-15	2.4707821850638e-14	24.0919873129853
PRR11	-0.981209941681436	6.02598944796513	-9.30427893078186	1.89474196148925e-15	2.30562765751399e-14	24.0890480563752
ERLIN1	-0.658559392913073	4.88444647549123	-9.28030317888639	2.14647483497578e-15	2.58472061924589e-14	24.0885120255762
ERV3-1	0.973009159032903	3.08789949404413	9.22614719335851	2.84479817766373e-15	3.38490407573681e-14	24.0838187776869
ELOVL1	-0.569405207554071	6.75406205617747	-9.31800021392731	1.76416843782296e-15	2.1537197774268e-14	24.0817385509477
SNRPF	-0.692477608211508	5.87059887215367	-9.30400055608414	1.89748852707919e-15	2.30710022045516e-14	24.0783117201359
RNASEK-C17orf49	0.630760377096281	6.41643219368684	9.31345576917441	1.80638739149077e-15	2.20168125573258e-14	24.0778341776822
SYT4	-1.59006495435108	7.40916224789453	-9.32374649111764	1.71219158531722e-15	2.09708555017319e-14	24.0634666178667
NACC1	-0.574148592199299	7.50125782815014	-9.32206934168543	1.72720189860673e-15	2.11374602359239e-14	24.0600485247583
MRPL16	-0.589302411282588	5.59952663089761	-9.29153579995736	2.02463160097306e-15	2.44978792266007e-14	24.0225550139382
CCDC138	-1.20558510438476	3.93288686169395	-9.22828196895894	2.81339515787526e-15	3.35285251513134e-14	24.0029493793183
PANK3	0.794122300536582	6.29818185899608	9.29871809952569	1.95036736894848e-15	2.36947543787462e-14	23.9928348818713
ZNF554	2.23533519062009	4.91192939456223	9.21397259225128	3.03069351188384e-15	3.59754100983776e-14	23.9534490359198
PIGU	-0.608329966522242	4.84043228880901	-9.2533417643007	2.46963832687354e-15	2.95255486595009e-14	23.9424372056649
SMARCD2	-0.707687305773026	7.32421164246852	-9.29290252523855	2.01028555995337e-15	2.43439096518224e-14	23.9102890177247
PRPS1	-0.714459270206239	7.12453387581646	-9.28487646390473	2.09600789363264e-15	2.52800437998295e-14	23.8882098881881
CLN3	0.616319531339326	5.82817078389982	9.2626348462096	2.35310586814556e-15	2.81997108667787e-14	23.8821769198258
ATG2B	0.583448120647357	6.69906714512364	9.27670087061554	2.18707939903117e-15	2.62939825907543e-14	23.8651223997574
STX3	0.678152444782469	7.8186658237774	9.27858363681732	2.16576246472409e-15	2.6058565040302e-14	23.8502902689501
SLC41A3	0.578092637190901	5.48319687925903	9.25460414540404	2.45347653603892e-15	2.93557001316019e-14	23.8482890716143
PRMT2	0.654402507397452	6.05469931043702	9.26305747047399	2.34793877334463e-15	2.8160262476472e-14	23.8420962561354
FBXO2	1.11781149184632	3.23766160799945	9.1777416373186	3.65874424419018e-15	4.29552021663485e-14	23.8032523978445
ZBTB34	0.892723647946214	4.11234347229223	9.20111007452411	3.24027747860307e-15	3.83118162351998e-14	23.802634154024
ENO1	-0.555630948229577	10.4675395698698	-9.29039094211897	2.03672740264279e-15	2.46243950709212e-14	23.7966803803868
SCPEP1	0.509265341465444	6.20171595536744	9.25063150594746	2.50469661660983e-15	2.99208626849747e-14	23.7753801572799
JAG1	-0.93332336985726	4.70925787406565	-9.21138362825166	3.07176174355611e-15	3.64341029551648e-14	23.7535898219265
CKMT1B	-0.825029918785044	3.39727239467744	-9.16912196044817	3.82636202746581e-15	4.47481714987746e-14	23.7425817666106
STOML2	-0.459436395748792	7.20427563274427	-9.25683368540292	2.42519001867861e-15	2.90403933975104e-14	23.7345332228209
CYP2C9	0.924979582684386	4.32300549226554	9.19626516817278	3.32291878832272e-15	3.91963460529882e-14	23.7273265743647
EAF2	-1.35887547517383	2.30928283687316	-9.11514822705335	5.06476497313515e-15	5.84120666947752e-14	23.7028441178562
TSC1	0.806232195867491	6.80269904175019	9.23448560528169	2.72408824328667e-15	3.2489999254323e-14	23.6735376374595
ERH	-0.528639676104568	7.26344053100527	-9.24458638266438	2.58469269598197e-15	3.08519439768405e-14	23.6704096057852
CD3EAP	-1.43562183362225	1.63545925470071	-9.10809207946979	5.25380105354967e-15	6.04992918865812e-14	23.6548638748405
PIGH	0.620541057116186	4.85858837134395	9.20301924161775	3.20827840434788e-15	3.79876942800955e-14	23.6417658749218
RECQL	-0.668986862173576	5.06586759053658	-9.18338119148259	3.55306381179472e-15	4.18125440422489e-14	23.5878886974972
KNOP1	-0.70038556834668	4.94562663440371	-9.19683440163428	3.313101139251e-15	3.91112631344284e-14	23.5738155166278
CCPG1	1.09816021946262	4.47191739182381	9.15239447284124	4.17381950928461e-15	4.86978040026555e-14	23.5723845426626
RELT	-1.59733273704428	3.03298458239004	-9.09174357718656	5.71927262291084e-15	6.56077904550261e-14	23.562208580303
KDM1A	-0.491402204574817	6.50114412515004	-9.21760536998803	2.97398976751383e-15	3.53302455292624e-14	23.5611245629018
ZNF117	1.16607476483662	2.75330158001243	9.1164054490851	5.03180315340159e-15	5.80765227912977e-14	23.550106654189
CAPN15	-0.992251270150746	6.25242651906229	-9.2064652506641	3.15131697720075e-15	3.73482049957746e-14	23.5399825912526
MRPS11	-0.520472886337491	5.76926157151898	-9.19421463487064	3.35852591125955e-15	3.9571597103362e-14	23.5373184979331
KHSRP	-0.391060366571972	7.82331076737436	-9.22305462144291	2.89091210438411e-15	3.43704957715216e-14	23.5351882221965
TRIM2	1.20734526142185	2.88774650009018	9.13263330039829	4.62506910037724e-15	5.37955364920717e-14	23.5300369826959
GPR155	1.02037211103796	3.36004436679817	9.13681153225315	4.52576751251569e-15	5.27222071124403e-14	23.5299789862058
IL6R	0.862470470231692	6.68262120010395	9.20289599350163	3.21033457921159e-15	3.79876942800955e-14	23.5053040982141
ELOVL7	-0.859881026699758	6.27607426481195	-9.19413011352288	3.36000175191706e-15	3.9571597103362e-14	23.4979882635217
KLHL1	-0.817976841504798	4.78949223298591	-9.17894461612783	3.63594136665611e-15	4.27543426481662e-14	23.4972482754598
ORC5	-0.765051321652797	5.46685534422392	-9.17748045953625	3.66371378412398e-15	4.29799423300045e-14	23.4632293566102
RALGPS2	0.791647464837687	5.14260343988539	9.15261747178518	4.16898647048959e-15	4.86792386009889e-14	23.4397475741446
TTLL12	-0.773399625069382	7.42002300454925	-9.19853654188605	3.28391645493356e-15	3.87972379915675e-14	23.4177226833922
SKA2	-0.841029600637704	5.94347472088557	-9.17452112655571	3.72049503051037e-15	4.35779667536223e-14	23.4176180464693
CCNE2	-1.18314168326057	4.70526312983131	-9.1518971118224	4.18461892640669e-15	4.87858989122072e-14	23.4150171576066
RALGAPA2	0.548906037992229	5.56885136031828	9.16566649200249	3.89568921136818e-15	4.5523477975023e-14	23.3636991597134
TRAM2-AS1	0.565732711859258	4.14004652935928	9.1041599522463	5.36218164823737e-15	6.17000150420937e-14	23.3030096263502
SMIM4	0.657328709617718	4.53587589823227	9.12090587626069	4.91555582960433e-15	5.69536931615267e-14	23.2958063624799
BLOC1S6	0.771576070087452	7.60826887020495	9.1770717157259	3.67150464875946e-15	4.30377156953724e-14	23.2823349468484
EIF2S1	-0.557101493242357	7.50284543056423	-9.17120691702645	3.78512844857392e-15	4.43004589117583e-14	23.2710171912986
PSAP	0.594059852044353	9.99850289834937	9.17805809418269	3.65273189833744e-15	4.29181707241275e-14	23.2305971094382
TRMU	-0.597426560542102	5.19944598048265	-9.12011387037909	4.93581748548484e-15	5.71443603408175e-14	23.2121328206285
RFT1	-0.454488040075834	5.23723777073876	-9.11656231670631	5.0277054500282e-15	5.80738654135565e-14	23.1594177263688
MMACHC	-0.607809808369378	4.35207373465454	-9.09156883148784	5.72446397041023e-15	6.56172144883053e-14	23.117409256127
EFR3A	0.636789731057106	6.33578067466025	9.12234471009189	4.87895866878993e-15	5.65733153440538e-14	23.1007679720225
TRA2A	-0.650614457699473	6.5834591458644	-9.12446524503773	4.82551727821983e-15	5.59968836551383e-14	23.0967736563464
MR1	0.818558743633803	3.73501243915421	9.04431496055352	7.31569681487756e-15	8.26580160814157e-14	23.0745375902468
GNG12	0.700430449288652	6.78825092578446	9.12647009449361	4.77552865937841e-15	5.54596584294093e-14	23.0737404880804
PLCH1	-1.12198503879076	2.83159949473249	-9.00886156955861	8.79295953720953e-15	9.82403872103708e-14	23.0524067101902
ZKSCAN1	0.613466212451589	8.08576224783386	9.13061443456023	4.6738264046382e-15	5.43205706594793e-14	23.0468878898108
AGAP1	0.845043828686814	5.20876455751628	9.08505112329861	5.92148706873811e-15	6.78238366317098e-14	23.0237842841961
GAB1	1.14568871426669	4.13695431438177	9.03743933109343	7.58140713881519e-15	8.54672744718085e-14	23.0220794229122
CLCN2	-0.884055484489307	4.48098194847438	-9.06357395164563	6.61986160157126e-15	7.52489339963619e-14	23.0196324810974
PPP6R1	-0.506835446144929	6.91707548437988	-9.10984192300648	5.20627582903356e-15	5.99980336521626e-14	23.0083847882383
HDLBP	0.360618770604846	10.2187515902831	9.13545027297512	4.55788386687028e-15	5.30551815076931e-14	23.0038969461642
RAB6A	0.511359086279403	7.74360921588542	9.1186755161683	4.97282781672108e-15	5.74842051546449e-14	22.9974449530327
PMS2	0.670119107062107	5.54660257609906	9.0927242176432	5.69022676691252e-15	6.53244993363596e-14	22.9680755832459
SYNCRIP	-0.65317775721088	8.33712120097991	-9.11895132371571	4.96570961093652e-15	5.74461444667356e-14	22.9664590911209
ZSCAN30	0.604292220345691	5.29155928254245	9.07011336144853	6.39893626552373e-15	7.29032071040245e-14	22.9591095383929
CCDC64	0.807477839224518	4.60212700739664	9.05210547218213	7.02584102928695e-15	7.96828012807952e-14	22.9571788847862
SAT1	0.968364860872653	7.7034347765658	9.10063457003801	5.46124637569829e-15	6.27917883441696e-14	22.9388059157312
SLC22A23	0.610753276076896	6.66784857996266	9.09698219160769	5.56580605353864e-15	6.39450219586352e-14	22.9231604037038
HGH1	-0.703548961101215	5.63627223754027	-9.0732641931405	6.29513100393344e-15	7.17750092293581e-14	22.8964681177774
NUP50	-0.557390513370862	6.34045699092963	-9.07924917619601	6.10255797186906e-15	6.97382119525006e-14	22.8677892014072
TMEM170B	0.914413345321427	4.23582100383233	9.02248320160624	8.19310724883318e-15	9.18802826351598e-14	22.8519375781005
THEM4	-0.52726873983104	5.85057304299995	-9.06958939312477	6.41636344155105e-15	7.30463331602202e-14	22.8479247834365
BLNK	1.26141496635136	2.68854472582395	8.98780156939286	9.80771682159732e-15	1.09415063739306e-13	22.8434354909672
KCNH2	1.59711486032889	1.40810586388611	8.94175465298582	1.24518043072524e-14	1.37280685372762e-13	22.8274419031862
WDR26	0.558603456710915	7.67234225499212	9.08423144740343	5.94673915508721e-15	6.80611548420652e-14	22.8273789764092
DIP2A	0.93291531877093	6.97281310209441	9.08188672840596	6.01956867202182e-15	6.88422263359327e-14	22.8240631849924
SGOL2	-1.33002882140368	5.1926502752478	-9.02543365604233	8.06865676297036e-15	9.05522794863699e-14	22.8030216947388
TMX2	-0.475320486628747	7.52816044201012	-9.07828536888752	6.13316764975457e-15	7.00347113526347e-14	22.8026480189941
SLC39A8	-0.853006303140368	5.41211124179349	-9.0485909771271	7.15515590023126e-15	8.09659540300472e-14	22.7993567914201
NME1	-0.733105099389904	5.64720211725365	-9.04886146444221	7.14511960532105e-15	8.09133604777533e-14	22.7964560544749
CCT4	-0.45639785622916	7.91214355243142	-9.0762153728658	6.19942769041876e-15	7.07375427046566e-14	22.774654687858
VPS13B	0.603692136434972	5.93836217242774	9.04963555159673	7.11647503417302e-15	8.06498031042581e-14	22.7397753184655
ZNF160	0.745629605050233	5.44411888387503	9.02594606506652	8.04723629980024e-15	9.03794317709801e-14	22.7376396635812
MAN1B1-AS1	-0.932168349176412	3.82045126162729	-8.98335879303225	1.00362761178543e-14	1.11881753664217e-13	22.7260569448102
STIP1	-0.588418843792089	8.74459261789647	-9.06936297109641	6.42390887844801e-15	7.30768300899813e-14	22.72006509649
FGD6	0.970523916074069	3.67653122049732	8.96912869468176	1.08047172904346e-14	1.2018047024679e-13	22.717609308115
PACSIN2	0.594328754107448	7.71662090827788	9.06031679945273	6.73272293109589e-15	7.64739542612223e-14	22.7067020317577
FDXR	-0.765789149067757	5.69478841993586	-9.02968515264435	7.89263738391555e-15	8.88424609871633e-14	22.6953895917321
SPPL2A	0.590779999086877	6.17703994897701	9.04098219418014	7.44331157833197e-15	8.40366666618292e-14	22.6877804012793
KBTBD3	0.995032051437274	3.00300846296661	8.95229492203727	1.17898660255583e-14	1.30269777954218e-13	22.6715238506296
KARS	-0.331000662879942	8.04076752163584	-9.05696179973215	6.85098200418734e-15	7.77583868290832e-14	22.6659499890533
CPSF7	-0.45336548229199	7.20148308869003	-9.04502297990269	7.28886847566231e-15	8.24169043904708e-14	22.6476856018026
RBM17	-0.432797511361754	6.22399411086917	-9.02922210138989	7.91162110935071e-15	8.8989440133341e-14	22.6349428938576
CUX1	0.432624409760795	7.20796042128996	9.03994788749976	7.48336590275557e-15	8.44254112665497e-14	22.6163735488031
IDS	0.678733013510946	6.56359467061572	9.03364305924396	7.73221803506074e-15	8.71020150146077e-14	22.6161757637038
LINC00957	1.0630005896884	2.58170232389778	8.93204274687253	1.30944798041616e-14	1.43838119048493e-13	22.6120712930192
TRMT6	-0.868428665053052	4.02039610688645	-8.9707406391657	1.07148037424095e-14	1.1926871237659e-13	22.6044108874472
UCHL5	-0.757702360233292	5.88103516472673	-9.01025799581063	8.72950240306885e-15	9.76040268685643e-14	22.5693889291112
GFPT1	0.720840405764516	7.80202610602707	9.02755819574182	7.98021298849288e-15	8.96937711341386e-14	22.53201816778
GPR158	-0.929171724270634	6.19310152516177	-9.01468209877143	8.53146075487021e-15	9.56032945486052e-14	22.5212123708137
NUDC	-0.656164330575665	7.54021123072292	-9.01428154399338	8.54920522431089e-15	9.57306977242747e-14	22.4881259273499
DCBLD1	-0.652637244716528	4.30377998601915	-8.9548422649665	1.16352294459332e-14	1.28750630331712e-13	22.4858316163323
PKIG	0.727814624410232	3.90472887528535	8.93574716328105	1.2845531092801e-14	1.41517604467718e-13	22.4550443909287
PELI2	1.12910909576829	3.95447816161674	8.91009512421698	1.46713140429054e-14	1.59988708546309e-13	22.4476620204618
ENTPD1	-0.591382888242748	5.05258935907968	-8.96388483877724	1.11024561437943e-14	1.23309527703561e-13	22.4147042905657
PFN1	-0.587580297698697	9.28625606002379	-9.01290782214683	8.61034084440077e-15	9.63434263185707e-14	22.3985222858389
ANKEF1	-0.497342577294106	5.49540655953128	-8.96646465881208	1.09549686520557e-14	1.21761516861042e-13	22.3755607593462
SPIN4	-0.822413108064543	4.80611659211628	-8.95654054226066	1.15332610153773e-14	1.27716406642261e-13	22.3741671567013
PMEPA1	-1.17551711482785	5.75133408342932	-8.97594541294984	1.04295479341741e-14	1.16179593308278e-13	22.3555018233113
CSRP1	0.567683891756184	7.6587333018121	8.9938100432124	9.50684733311217e-15	1.06137412307816e-13	22.3485628957347
TMEM2	1.00213773597714	6.24856582224231	8.94911898596756	1.19855353544842e-14	1.32334410943334e-13	22.280641320788
HIP1	-0.610097577658659	5.97731933620745	-8.96157444639707	1.12362207601744e-14	1.24610850025686e-13	22.2742945794506
TELO2	-0.820120687522424	5.77924546280022	-8.94856756889783	1.20198366350578e-14	1.32615625945649e-13	22.2448250075644
CAB39	0.591470627387513	6.83475714144269	8.96303116433735	1.11516952419288e-14	1.23764860127718e-13	22.2367408708186
CDC37	-0.582763031048908	7.6807473910479	-8.96084895965494	1.12785549266524e-14	1.24988030094917e-13	22.1928649704231
LOC100506258	1.54436991635056	1.33979935149244	8.80980493452245	2.46556621417767e-14	2.64087016214557e-13	22.1769497855047
PSPC1	-0.52942720840422	5.60721555593033	-8.91646309865666	1.41952495265979e-14	1.55248264305458e-13	22.1325223854728
MRPL32	-0.526590292162939	6.15480089971437	-8.93306214638228	1.30254969067381e-14	1.43290008462696e-13	22.1265049230864
IL1R1	0.712444118159883	5.64602206914743	8.92037484079463	1.39104820998666e-14	1.5241654491129e-13	22.1144391337581
CLCN3	0.685468629967129	9.06740226807909	8.95429547589449	1.16682508812965e-14	1.29020953780227e-13	22.1041463018275
NEK2	-1.19747146818743	5.35715404928232	-8.893406703674	1.59958273851171e-14	1.73675592201676e-13	22.0952524994732
TMEM107	-0.843807776688554	3.49682673257063	-8.84690365891591	2.0349770021682e-14	2.19836076723437e-13	22.0910795119161
DDX31	-0.684348858870155	4.87602944353592	-8.89386732259385	1.59577165445546e-14	1.73387171948648e-13	22.0892578268869
GPR19	-3.24268425837733	-0.122460192415953	-8.93221751206733	1.30826275957912e-14	1.43813130291655e-13	22.0672302375799
WBP5	0.782078490067525	5.71092075536772	8.90157500522948	1.53332652315631e-14	1.67085856833927e-13	22.0532132560726
SLC25A37	-0.492101869585696	6.39218260244231	-8.92220712169934	1.37790619186648e-14	1.51136883689314e-13	22.0448279065318
IDH2	-0.647935260508049	7.18981360181756	-8.92625123679943	1.34933643077197e-14	1.48111373132104e-13	22.0386233235242
ECHS1	-0.488430960483105	7.96462967879629	-8.93431960916729	1.29409033282001e-14	1.42463786199599e-13	22.0363733396952
MPDU1	-0.436116288885309	6.86041022756213	-8.92029789300191	1.39160284412213e-14	1.5241654491129e-13	22.0239659320545
FBXO18	0.361886256444844	6.3905655330842	8.91672524725946	1.41759851615652e-14	1.55150578123953e-13	22.0199852292741
EVL	0.809290923030609	4.9972012107176	8.89701796502182	1.56994544224935e-14	1.70704567420827e-13	22.0190969119769
DDX54	-0.596449084567816	6.58982388586522	-8.91098376016758	1.46039364008383e-14	1.59369701304497e-13	21.9809640804249
TBC1D10B	-0.516123934674639	6.26794462275637	-8.89771621096865	1.5642784968445e-14	1.70335068227825e-13	21.9526303571179
ATP2C1	0.485904358810325	7.48005002937953	8.91457272243068	1.43349416421814e-14	1.56547988144724e-13	21.9512883634411
THNSL2	0.431239451454417	6.47500646290452	8.89232025660112	1.60860781115222e-14	1.74529298354493e-13	21.9003379349407
PAICS	-0.674349092282613	9.03217662917822	-8.91628232940586	1.42085488204808e-14	1.55280617968224e-13	21.8985146645817
ALDH1B1	-0.981165531118302	5.84157259434605	-8.89087674661271	1.62067759398281e-14	1.75711875460259e-13	21.8854559086759
ITSN2	0.612772948673408	6.6052497444528	8.88709209038453	1.65275318477162e-14	1.79060186309745e-13	21.8787410423275
GRN	0.87936978481763	6.69302199707339	8.88316488788734	1.68670628026494e-14	1.82606932259974e-13	21.847466045087
FAM114A1	0.784027050022532	6.25301598459632	8.88095210442356	1.70614261225424e-14	1.84578079723412e-13	21.8471832085365
KCTD7	0.907001517218486	4.2261397507483	8.80867249717063	2.48004980278456e-14	2.65434268272366e-13	21.8190049148166
FKBP4	-0.560170053084626	9.20065883627441	-8.89746005069197	1.56635511375685e-14	1.70437597015746e-13	21.8099529206806
GPR137B	1.91667520764288	4.21978540325503	8.81779044841588	2.36579978804302e-14	2.54111942898813e-13	21.7948558366104
IPPK	-0.602149107982338	4.75972741359075	-8.8305811090105	2.21432030304767e-14	2.38523914422983e-13	21.7903668639211
RAB6C-AS1	-1.02370571789728	3.31632391208265	-8.78434878214999	2.81246164970766e-14	2.99092947110554e-13	21.7312033046307
PRIMPOL	-0.81186816723744	4.33358583535807	-8.7990642346081	2.60640031581301e-14	2.7875859787926e-13	21.7235858858511
MAST4	0.721888865900382	5.53698064606117	8.84268333833618	2.07990982070841e-14	2.24528582801995e-13	21.7022299531547
LOC150776	-0.975608042849964	5.24305072991437	-8.80979419068596	2.46570322810874e-14	2.64087016214557e-13	21.648395896028
LAMTOR3	0.607730288717852	6.27285068403678	8.83888422638601	2.1212035393162e-14	2.28821784097501e-13	21.6421296669958
FECH	-0.55121253757167	8.47662145238048	-8.85885709309954	1.91289621781153e-14	2.06796613438862e-13	21.6411455281775
TMSB15A	-1.42069023312955	2.11553837795163	-8.6954782671824	4.45133628008564e-14	4.63210433692072e-13	21.5798861394991
ABT1	-0.647085283181545	4.7148822283837	-8.78537461508426	2.79758450465883e-14	2.97932829233737e-13	21.5768694138176
TMEM41B	0.652304960059592	6.55748785910084	8.82264051705936	2.3071812164699e-14	2.4834862470618e-13	21.5472245149659
CROT	-0.861874260633755	4.87538255969214	-8.78721170312884	2.77113791821112e-14	2.95325812490122e-13	21.5164397394203
GTPBP2	1.0598480387554	7.62029312911535	8.81117742137011	2.44812545008885e-14	2.62766631583518e-13	21.4686054529016
CPS1	0.631268758706699	5.21588927789624	8.79040903424599	2.7257024086356e-14	2.90689967102786e-13	21.4642937821706
ATP6AP1	0.46073241590427	7.71763586527063	8.81886674877793	2.35266459023209e-14	2.52881971989442e-13	21.4512131995755
SF1	-0.391923651919354	8.04472650827655	-8.82020168073353	2.33647402300509e-14	2.51321589752467e-13	21.4447464091804
GGT7	0.745091060801726	4.00815138028604	8.74937421125574	3.36973412832461e-14	3.55087211725771e-13	21.4442837887791
PUS1	-0.905396827706244	4.43019854710884	-8.76139436855792	3.16678375932387e-14	3.34876231901459e-13	21.4425090902451
HNRNPA2B1	-0.539917039903234	9.9556224497206	-8.83102062294938	2.20929067934403e-14	2.38152970861665e-13	21.4376416009809
C1orf109	-0.517677316004193	5.45960787639443	-8.78196387950678	2.84735424732655e-14	3.02161635179191e-13	21.4190141643286
SPECC1	0.524945863689285	5.70089866509456	8.78310000892279	2.83067847314169e-14	3.0060444096673e-13	21.4111141380826
IPO5	-0.477436436181322	7.7453520693998	-8.81030729697452	2.45916815781175e-14	2.63763350412152e-13	21.4033169198267
LCMT2	-0.573455139269208	5.05027445790847	-8.76567857749002	3.09743324265678e-14	3.28004637318295e-13	21.3784599879528
DCTN4	0.401906219627075	7.71050133407186	8.79629353851258	2.64401348202429e-14	2.82580117053926e-13	21.3390288444497
PIK3C2A	0.697073689611211	7.63128066037044	8.79390650344496	2.67685195560865e-14	2.85683077224019e-13	21.3271858483511
SLC9A7	0.774480101363782	6.44706019088135	8.78448846099765	2.81043132757882e-14	2.99088850566432e-13	21.3229170173924
ABCB6	-0.815494369865356	6.84289743183313	-8.77693660870022	2.92232639810542e-14	3.09679980197255e-13	21.3151417357516
PITPNM1	0.805517926903881	4.93600641619247	8.75337619798004	3.3007636783279e-14	3.483082740251e-13	21.3125357242988
SLC33A1	0.548404919625509	6.86647537317388	8.78085114156853	2.86378161667931e-14	3.03690287825258e-13	21.3100885129411
SRPK1	-0.537065839491987	6.90584903925613	-8.78408555157541	2.81629185118431e-14	2.99288311658766e-13	21.3073693775827
RNF168	-0.574648506914283	5.88149448493419	-8.75717518032472	3.23659431679136e-14	3.41777076377911e-13	21.2932371006101
MIA3	0.665922926345866	8.68392150574797	8.79571685675669	2.65190991826852e-14	2.8322247036074e-13	21.282709816802
NR3C2	0.770050174323454	3.70461620105689	8.70209270100255	4.30189045228223e-14	4.48280270863775e-13	21.2659385139748
SAP30L	0.596967030667244	4.8243831417461	8.72886123110772	3.74646228260198e-14	3.93680039437029e-13	21.2508741992166
TMEM260	0.615973437832544	4.91686785449645	8.7314365541989	3.6969524968765e-14	3.89294801494373e-13	21.2445854789065
TTLL4	-0.657037006139933	4.52906476912853	-8.71220506083615	4.08302404742169e-14	4.26954659443482e-13	21.2375363276614
LIG3	-0.419248623699985	6.06774740464879	-8.75816038414811	3.22015710508742e-14	3.40280641027394e-13	21.2353140540469
RNF144B	1.00195208676331	5.40282879366205	8.71813278254086	3.95992508308439e-14	4.14659937570398e-13	21.1829056935782
TRIB3	1.0303348811679	8.65755459136636	8.76405888058741	3.12347223220564e-14	3.30528957285412e-13	21.1756522114082
FAM134A	0.508806356730886	6.74036342392898	8.75208390178035	3.32287993469019e-14	3.503958223266e-13	21.1743057900621
CSTF2	-0.482706453385203	5.0366454411705	-8.72042339611828	3.91335388110801e-14	4.10642361137092e-13	21.1701569954875
TMEM241	-0.5571811985154	4.97749391698396	-8.71951700676318	3.93171634264661e-14	4.12183190933726e-13	21.1695004584403
C1orf115	0.482768852717646	5.95682594886903	8.72911664950483	3.74152256363554e-14	3.93680039437029e-13	21.0991573687422
FKBP9	0.744517022108233	4.24340775090691	8.68768202849817	4.63414043246088e-14	4.79905191267811e-13	21.0767670738598
WDTC1	0.44580603871522	6.38194272290298	8.72898805980879	3.74400863967221e-14	3.93680039437029e-13	21.0637302232124
ZBTB38	0.639563788946274	5.46587099097571	8.71185863006329	4.09033508920761e-14	4.27421514958535e-13	21.041380635777
NDUFA4L2	-0.833605073306039	4.45995244039695	-8.66581346993676	5.1878201912578e-14	5.33563753369363e-13	21.0247678198667
ANO10	0.535341822405598	5.44112511632864	8.70084520654429	4.32968837186853e-14	4.50864081775159e-13	21.0069468589975
WDSUB1	0.813822371347102	3.3294502054677	8.62551248255413	6.38653724226221e-14	6.50612233580796e-13	20.9788047087514
YAP1	0.555458940489805	7.72715426921191	8.72565223747517	3.80908000327927e-14	3.99980037267423e-13	20.9714685660637
NEO1	0.456179436716714	6.26715304622429	8.70973086520921	4.13552629760016e-14	4.31843274581113e-13	20.967724005908
NELFCD	-0.428757071814518	7.34557901003624	-8.71703558130699	3.98242790904256e-14	4.16725696739951e-13	20.9457133125546
FNBP1	0.417017112219058	5.90419838836064	8.69162307670601	4.54081537410607e-14	4.71541380757792e-13	20.927064639601
MAGED1	0.673623233158536	7.76360825874715	8.71942782735254	3.93352765455533e-14	4.12183190933726e-13	20.9262914725439
KLHL21	0.712596898929517	7.24775409123551	8.70842376097683	4.16353404938732e-14	4.34465790726894e-13	20.9246482494305
PFKFB3	-0.71347999672134	4.76262351921467	-8.65658970106887	5.4406812797021e-14	5.57660546730421e-13	20.911739407551
LYNX1	0.666771585764711	5.48239798113181	8.68063789878899	4.80573452622844e-14	4.96647691987930e-13	20.9075338776878
CIAPIN1	-0.439638076782242	6.14368269298877	-8.69414838526153	4.48200255231182e-14	4.66078603362287e-13	20.9013853192182
RRP9	-0.678746658481985	5.40201554152345	-8.68386374603178	4.7263811513946e-14	4.88783328989954e-13	20.8935414739607
FAM72B	-2.04884784761721	2.33920169307177	-8.55246881542623	9.30520818564309e-14	9.27186503753263e-13	20.8834437346258
COLCA1	1.69211057336317	5.59808718643973	8.70290828202771	4.2838130975686e-14	4.46706510229792e-13	20.8732576857836
DUS3L	-0.815573571512738	5.00831268168589	-8.65349686980638	5.52818881597552e-14	5.65857418273268e-13	20.8537873499299
ERAL1	-0.479588835246836	6.54199447961241	-8.68898652046499	4.60303996530891e-14	4.77342873750542e-13	20.8481095060019
PKP3	-0.794205948052167	7.17417323030293	-8.6916617448837	4.53990904379716e-14	4.71541380757792e-13	20.8253659108713
UBE2G2	-0.58978855607003	6.57012282719536	-8.68659044078963	4.66032592499952e-14	4.82284314884858e-13	20.8135420293826
UTP20	-0.617232219597447	6.09549023738211	-8.67899833521027	4.84657408030146e-14	5.00179769002108e-13	20.7965394865589
CDK4	-0.49313008746154	7.41455795978682	-8.68853611479295	4.6137545281532e-14	4.78123795684945e-13	20.7876850562673
ALG3	-0.645796332988575	6.20797308400905	-8.67164151087992	5.03412369287047e-14	5.18466401729376e-13	20.7768777435763
IFT57	-0.51394041594903	6.20807795205571	-8.66612608608053	5.1794584672981e-14	5.33068871452695e-13	20.7669433502377
ANAPC16	0.475234564306796	6.87178962359383	8.6757005838407	4.92976758056857e-14	5.08067192792159e-13	20.7534932918734
PSMD11	-0.365894912582403	7.5143992780044	-8.67854460089097	4.85793703743037e-14	5.01008121937188e-13	20.7482666920876
NIFK	-0.640065739550568	5.58423484949427	-8.65991206841157	5.34821675230041e-14	5.49307953163769e-13	20.7454420354385
APRT	-0.51246714334048	7.97530020063614	-8.68028964040147	4.81438043581504e-14	4.97199013921586e-13	20.7303841429223
TPI1	-0.594680133850584	9.52599420926206	-8.6905865491916	4.56517751318526e-14	4.73743645735935e-13	20.7297331401856
PDZD8	0.535147874669928	6.06910053078341	8.65887676881306	5.37686085536676e-14	5.51872471662251e-13	20.7238558928633
POLR1C	-0.595355423458779	5.22077315111605	-8.6448775211721	5.7795334876161e-14	5.90779270592535e-13	20.7104057833962
TMEM237	-0.660896740440848	4.96141690357688	-8.62092128810272	6.53952676328003e-14	6.65294944968922e-13	20.6901649471887
ATP6V1H	0.448323533044904	6.56147949291769	8.65679017769336	5.43505693944502e-14	5.5746458335182e-13	20.6887022525571
STXBP5L	0.774807977667834	5.68835732789557	8.6558635167478	5.46110286899048e-14	5.59371900960171e-13	20.6802346048036
SLC50A1	0.492602916419665	7.15524023593749	8.66214226584615	5.28702847401847e-14	5.43395068897066e-13	20.6767749471879
MRPL14	-0.660625054285654	5.00132637307436	-8.62495975878699	6.40476479711874e-14	6.52026767413797e-13	20.6635621595656
POLR1B	-0.545632425438739	5.7553208188769	-8.6449995846964	5.77589575371291e-14	5.90779270592535e-13	20.6439213426414
ACOT7	-0.7665930206308	5.54668151992677	-8.620402723148	6.55703450360019e-14	6.66173410731126e-13	20.617122740749
RNASEL	1.01510139150984	3.95276454982642	8.55702966904724	9.08921000207596e-14	9.07470594356201e-13	20.6155452798104
TMOD2	0.82189951342446	4.00187900761119	8.58011970776128	8.0700035763793e-14	8.14923831223346e-13	20.6028315885536
RAB22A	0.499859585023099	6.28917244091206	8.63445448757163	6.09873193842801e-14	6.22559882987321e-13	20.6024235784856
CCSER2	0.633803071529144	5.12237821496328	8.60524890527772	7.08980658220013e-14	7.18842239286409e-13	20.5929975625756
LTBP2	1.11757986482148	2.39489634435264	8.5261472102835	1.06555197585995e-13	1.05752336216212e-12	20.5877590028891
FLVCR2	1.51969876380217	3.88912822640841	8.54932965314607	9.45684005962639e-14	9.41046456828031e-13	20.5877277298209
TMEM135	0.797509567743873	6.22733181154247	8.62626450128959	6.3618203833676e-14	6.48534248992857e-13	20.57590157483
CSTF1	-0.512850011227824	5.48216896931225	-8.61327497091419	6.8024679834493e-14	6.90641374168186e-13	20.5550003517928
CERS2	0.470088953891775	8.23280139854664	8.63994525484729	5.92845061935515e-14	6.05589214287326e-13	20.5086610650672
ICA1	0.426318172261663	5.91123849515103	8.61192920447501	6.84982451291484e-14	6.94979492472495e-13	20.5075425077473
COX7A2L	0.565497904120121	6.47850771038782	8.6207185771246	6.54636511937508e-14	6.65539733463346e-13	20.4952166668997
LPP	0.673856173594164	7.82344303376258	8.6325922042957	6.15758552445637e-14	6.28140653771989e-13	20.4819601846403
MTHFD1L	-0.481065632466616	5.31561584749619	-8.59132988851142	7.6170795072379e-14	7.70741683832104e-13	20.4721688024744
FGGY	0.614164272492588	4.11561717859708	8.55790045355788	9.04854191262512e-14	9.04011346373778e-13	20.4575923554525
COL16A1	3.93996740552935	1.86067400701533	8.46955919039451	1.42556937446681e-13	1.40002287292306e-12	20.4407834426086
MRPL39	-0.497374036061335	5.57718720433527	-8.58983324884579	7.67605098665069e-14	7.76185734784826e-13	20.4389501662292
EFNA3	0.678098794192575	4.78371507548963	8.57808320628688	8.15511863068093e-14	8.22412769364036e-13	20.4105473803012
SWAP70	0.660714129082054	5.15838098722065	8.57146164820377	8.43809555050028e-14	8.48102026682143e-13	20.402839666842
GTF2E2	0.45951614337545	6.11365409526939	8.59306997869411	7.54908276593465e-14	7.64376445133342e-13	20.387991855879
ARHGEF40	0.795667160279882	3.73581014231223	8.52898802715828	1.05008564936837e-13	1.04355301859136e-12	20.3774382461684
RFC1	-0.593323107877261	7.06465195095969	-8.60001402380938	7.28370329324753e-14	7.38003297242948e-13	20.3685664121895
PINX1	-1.00271552964551	3.04356539161878	-8.48213681631907	1.33629755221107e-13	1.31752094839142e-12	20.330221964239
TRPM2	-0.617029367154776	6.3675987878093	-8.58359859474189	7.92664694331325e-14	8.00986073356607e-13	20.3266308852515
CCP110	-0.735501510361572	5.22901076501813	-8.55491280874135	9.18883437890348e-14	9.16198785083762e-13	20.3205900767637
RNF126	-0.807148611430778	5.55333943896951	-8.56359190357358	8.78716360292881e-14	8.7965365774386e-13	20.3140875646068
FAM136A	-0.503095475155787	5.75785923147565	-8.56909377948641	8.54164528755519e-14	8.55646068298391e-13	20.2865003958701
VAMP4	0.771652117296478	4.38184472480528	8.52130136857668	1.09245978625122e-13	1.0835122952674e-12	20.2738664220294
NADSYN1	0.615201592236582	5.94828358754574	8.57260351495172	8.38860830481951e-14	8.44258326442157e-13	20.2695504128324
NOL11	-0.682066770300728	6.3008250253928	-8.57547367954002	8.26549173868544e-14	8.32984053342957e-13	20.2634685938529
ASCC3	-0.484402968724782	7.15409570365439	-8.57841427112877	8.14122122425037e-14	8.21563023543975e-13	20.243815664627
ECE2	-0.86358962797851	3.78343544897779	-8.49657982435037	1.24063465982199e-13	1.22561645078204e-12	20.2330144250067
RNF130	0.462080135545052	6.12630727767084	8.56275801474416	8.82498410040633e-14	8.82851174228524e-13	20.2221219371488
BCCIP	-0.513065152175667	6.66457244728867	-8.57038679525875	8.4849442256133e-14	8.50533686390653e-13	20.2174232677863
ENTPD3	1.664834167362	1.73791004643442	8.42681102007817	1.7757781036649e-13	1.72255064629406e-12	20.2079156675021
SF3A3	-0.400449024812448	7.04691798471021	-8.57048635156445	8.48059408379424e-14	8.50533686390653e-13	20.2075444067695
KIAA1109	0.560663596564273	7.09935997447966	8.57094985670546	8.46037032900938e-14	8.49772045888996e-13	20.2057966553287
TMEM150A	0.857184568699611	4.02315386122323	8.49971950274555	1.22075926985536e-13	1.20677558894984e-12	20.2009305864251
KIAA0196	0.524673152146395	6.54185359755067	8.55548716247222	9.16169690730523e-14	9.14099938605284e-13	20.1504377179328
SND1	0.350173597694535	8.58861911912984	8.57156586847577	8.43356672191832e-14	8.48102026682143e-13	20.1475644069147
SNRNP200	-0.491293530385784	9.18675178566284	-8.5749985216557	8.28574870812008e-14	8.34465476868753e-13	20.146133506907
ATRIP	-0.893897543453641	2.83808263655446	-8.44390330825698	1.62650072247145e-13	1.58800616701114e-12	20.1404236567619
SRSF1	-0.521829150801704	8.59299241776705	-8.57038675910204	8.48494580589503e-14	8.50533686390653e-13	20.1319893064464
UBE2H	0.614322833904856	8.05546991854866	8.55984596443427	8.9583348796444e-14	8.95594917128763e-13	20.1232245978665
UMAD1	0.708777012280413	5.13868109063858	8.51372392636616	1.13589857082183e-13	1.12585167917232e-12	20.1072851678837
RNF26	-0.551491215592788	6.50097255564425	-8.54124055445948	9.85901073568067e-14	9.80416590774709e-13	20.1022129168769
IMMT	-0.351501699300766	7.15740136917522	-8.55011513944133	9.41866911910661e-14	9.37869598756663e-13	20.0922452558789
CASP4	0.705416880654286	4.45760705686797	8.47997812363768	1.35121335550018e-13	1.33135300171855e-12	20.0531600917064
PXYLP1	0.866328194585373	2.39192191201682	8.42253851329288	1.81517672278482e-13	1.75963161196493e-12	20.0520639318158
LOC100506746	0.907832119966002	2.73885972784431	8.41566831663579	1.88036308506043e-13	1.81812827335914e-12	20.0030752194274
KHDRBS3	0.915137513168504	3.05362602299372	8.42717019916319	1.772505028028e-13	1.72048710412854e-12	19.997933372508
RUVBL2	-0.670492839789754	6.47149320864746	-8.51168687031149	1.14786692693046e-13	1.13696370546094e-12	19.9493628196528
FAM86C1	-0.624973148198041	3.70310443110197	-8.45202428612762	1.56002256507243e-13	1.52607810013861e-12	19.9486732854929
ZNF322	0.734760254088768	4.0225912295752	8.44214461609086	1.6412649230695e-13	1.60137973260634e-12	19.9320525781025
NSUN5	-0.665016455459046	5.14070732209487	-8.47946511924127	1.35478235333876e-13	1.33399421755638e-12	19.9247103062598
CAPN2	0.368764463336427	6.65727198765853	8.5112944881262	1.15018668603938e-13	1.13851043359046e-12	19.9231138478631
HNRNPU	-0.409918594962511	9.43220950976021	-8.52797982262394	1.05554887077329e-13	1.04828848171506e-12	19.8937083754248
SF3A2	-0.743482230437833	6.13604720015751	-8.47849538512589	1.36155451390722e-13	1.33978391748563e-12	19.8344249015507
HNRNPR	-0.472109399680451	7.36564956005124	-8.5020832550377	1.20600536935239e-13	1.19297606233172e-12	19.8342220005088
ADCK4	-0.543838062718785	5.94878701558657	-8.47060227417542	1.41794529986762e-13	1.39344676850865e-12	19.8223961265073
LPCAT3	0.473951900142697	7.05349824933912	8.49475699848169	1.25232141541158e-13	1.23634834804867e-12	19.8114403756129
UBXN11	-0.741551721830607	4.27674513805966	-8.41426216799832	1.89398971909693e-13	1.8293672172585e-12	19.7849764656187
DDX28	-0.814325171864836	4.59541967714476	-8.44012235668957	1.65840681725194e-13	1.61600498169079e-12	19.7801350984876
QTRTD1	-0.539095158278283	5.32256810093986	-8.46135746663851	1.48695735346793e-13	1.45745115010929e-12	19.7730633901208
SGK223	-2.08620472569908	2.26363988097381	-8.33158465289259	2.89462450026873e-13	2.74751463312486e-12	19.7716504350987
GEMIN6	-0.79976854926069	3.03672096777911	-8.38466070883805	2.20480927721899e-13	2.11955288775418e-12	19.7367164285979
MYO5A	0.518722515710205	6.90585011755937	8.47826000251419	1.36320339296749e-13	1.34052797307137e-12	19.7364612144194
SYNGR2	-0.608404494911593	8.12997721324395	-8.4870599420293	1.30289118888538e-13	1.2854279955521e-12	19.7309888852383
PIP4K2C	0.381392921311106	6.31419010468813	8.4632211444708	1.4727809736854e-13	1.44449896151926e-12	19.7128077962784
IPO11	-0.593801417551942	5.23585665207832	-8.44192982467352	1.64307721660182e-13	1.60210697951253e-12	19.7003337833681
TMEM117	1.29613502325197	1.84803725194235	8.32343524436316	3.01808739833295e-13	2.85567740222858e-12	19.6872429494222
USP7	-0.405381111140668	7.65693201488421	-8.46558153064072	1.45501935924443e-13	1.42801115675911e-12	19.6397634129112
MYB	-1.46208153451961	1.60721125412568	-8.30677457589696	3.28704757697391e-13	3.08875509485859e-12	19.6255633900257
COPS3	-0.47443906900826	6.96168731983037	-8.45392801190296	1.54483444483027e-13	1.51220560779474e-12	19.6234329347872
VLDLR	0.888022957718424	4.04594054422135	8.38079241629577	2.24901257854522e-13	2.16066365191523e-12	19.6170295163933
WDR77	-0.61213546216185	6.10229394502723	-8.44424490511228	1.62364839976587e-13	1.58625272419547e-12	19.6079456976222
DDX21	-0.58620555201526	8.6894039545908	-8.46001734845591	1.49723511366469e-13	1.46656767558963e-12	19.5655085051285
LINC00472	1.53860443306532	0.835714371637979	8.28841504858837	3.61113894308228e-13	3.37429137332443e-12	19.5541188630953
PTPRB	2.04496357827341	0.31711128993311	8.28309085832415	3.71093955634833e-13	3.46108499243022e-12	19.5432585268783
TAF5	-0.797051874333876	3.99128802945913	-8.35105424865896	2.61964173160107e-13	2.4975581105855e-12	19.5294099962655
LMBRD1	0.718300477071121	5.53609427489636	8.41421759213335	1.89442329704113e-13	1.8293672172585e-12	19.5253210882763
TUBB4B	-0.84128047943244	8.24643229735987	-8.448239012346	1.59066512085807e-13	1.55504084992218e-12	19.5248954523604
GM2A	0.546981747707002	6.09222219914288	8.42235981600611	1.81684340025573e-13	1.76011099988645e-12	19.4835878059414
CBX1	-0.408019101035377	7.22328724507756	-8.43139709900892	1.73443519264719e-13	1.68571384160454e-12	19.4831287898427
NEDD4L	0.41811395262437	7.72242217383346	8.43263504199874	1.72344054921934e-13	1.67611290719414e-12	19.4558980323271
TMED10	0.411142382626	8.8619758974658	8.43828150304156	1.67416598756702e-13	1.63030327297707e-12	19.4536933661703
NPTN	0.531457937460428	5.39523115623811	8.40273943331021	2.00942285824246e-13	1.93668123487605e-12	19.4493531876463
NBEAL2	-0.850683404289372	6.99267101056079	-8.42099216042091	1.8296498482015e-13	1.77137473375846e-12	19.4431226853417
MKNK2	0.906175654391518	9.19817636084331	8.42961168387229	1.75041528054351e-13	1.70014462177499e-12	19.4190513276215
CLPB	-0.54114667724801	5.61146723963284	-8.39123670640124	2.13164135932872e-13	2.05184145203077e-12	19.4033147779364
CREG1	0.57877043108283	7.03046474638732	8.41202405210444	1.91588185400439e-13	1.84889986630655e-12	19.3989553905251
MAMDC4	-1.16492983064363	4.85893144253916	-8.35263887666801	2.59844061057963e-13	2.47891894589985e-12	19.3834938394352
KIAA1217	0.653589762466998	6.90122203455318	8.40434816203588	1.99289550649371e-13	1.92198580125302e-12	19.3779480591523
OTUD1	1.50143586774857	3.9088091892708	8.29533842028591	3.48534802704951e-13	3.26284201834011e-12	19.3652083386624
TMEM125	0.625514453544102	5.88287085383752	8.38621723684459	2.18726777021396e-13	2.10403669683106e-12	19.3643883331698
FAM200B	0.502980994717038	5.16071566755699	8.37210942911278	2.35147359624237e-13	2.25765521235137e-12	19.3561832549118
GABARAPL2	0.427242647356197	6.76037321888621	8.40024347803348	2.03533573980519e-13	1.96039778504905e-12	19.3471668508656
SERBP1	-0.510418687654445	9.06007200584829	-8.4166303957369	1.87109611488205e-13	1.81033371527506e-12	19.3298049976242
ZFP36L1	0.582967467371808	5.45911754526147	8.36832139550057	2.39761694817502e-13	2.30048665136077e-12	19.3134805265338
RCL1	-0.51420897438025	4.97995842586492	-8.36544932492515	2.4332026012886e-13	2.33165094198785e-12	19.3088862521024
EVC	0.561837262030268	5.2204767571726	8.36605203068513	2.42569158837583e-13	2.32593773250648e-12	19.2919697987541
TUBD1	-0.702191582323817	4.06988143274189	-8.3089135944913	3.25122422609535e-13	3.05700582210694e-12	19.2822036389312
NRGN	-1.64614471763736	2.02901506287399	-8.22637140688246	4.96045998750608e-13	4.57251486632237e-12	19.2648567717904
DDB2	-1.0608615689242	5.05518181543827	-8.33093092184357	2.90434016696836e-13	2.75499506931124e-12	19.2579853483969
PWP1	-0.455422849900568	5.98708124848469	-8.36079139652434	2.49203688724658e-13	2.38346661776399e-12	19.2050554966597
ABRACL	0.659293787374685	4.1565119804699	8.31506679077139	3.15032588176984e-13	2.9733056845164e-12	19.1988814132453
CDR2	-0.824112546992977	4.50956042901741	-8.29567222129975	3.47939465940187e-13	3.25930069903796e-12	19.1832284655052
KIF18A	-1.40784824604709	3.62120587947979	-8.25370451926243	4.31325698341129e-13	3.99801647301876e-12	19.1741943763924
KDM3A	0.837742582379862	6.43346206584365	8.34759539876064	2.66651868115277e-13	2.53902628511033e-12	19.17143432376
STAG3L4	0.559048944685235	4.73144431920836	8.32235923368428	3.03477592287355e-13	2.86785369778913e-12	19.1609693670604
SEC11C	0.501546568842583	6.79154826209608	8.35909275823093	2.51384304818683e-13	2.40279231136686e-12	19.139375397392
MIS18BP1	-1.18532917586158	4.80621195559551	-8.29851318557788	3.4291338337874e-13	3.2162319580357e-12	19.1384677747991
SRP68	-0.358052426262364	7.24619372559014	-8.36103853036327	2.48888005588867e-13	2.3819644945331e-12	19.1342909096432
ANAPC7	-0.408652269835727	6.33313145675813	-8.35310060104665	2.59229529294351e-13	2.47462848816528e-12	19.1240251232786
KALRN	1.40563056708064	1.19822334140208	8.20399019258228	5.56171624267046e-13	5.09857943223074e-12	19.1205872221237
EXOC2	0.57453838712618	4.8210288762967	8.31198483471663	3.20046707358409e-13	3.01305414275478e-12	19.113410784652
RABGAP1L	0.623760166589634	4.87033042172149	8.31323841576922	3.17997706771613e-13	2.99940550557948e-12	19.0967549663895
HAUS2	-0.54459603469172	5.28989482277137	-8.31230968449795	3.19514476281556e-13	3.01182007272055e-12	19.0940999867024
LRP1	0.99515182312166	4.61694404124571	8.31211292703536	3.19836736692556e-13	3.01296639785158e-12	19.086036098519
DSP	0.726848835358753	8.46915741908786	8.36253252988588	2.46988066275749e-13	2.36528877754888e-12	19.0722142534601
ANKRD12	0.846351760245152	6.40700647269071	8.330225989098	2.91485317038434e-13	2.7617407429735e-12	19.0699308615138
IQCE	-0.439077440968314	6.1455634751899	-8.33359419582865	2.86496108742024e-13	2.72107879118927e-12	19.0653281380265
PSME3	-0.387786980627801	7.80706412596272	-8.35347754328899	2.58728911341944e-13	2.47142069510855e-12	19.0555353617614
CCT7	-0.451239621329592	7.82465685345424	-8.35068381332421	2.62462266122968e-13	2.50071915488736e-12	19.0466203623591
MPP2	-0.468099155422927	6.27915546868193	-8.33020746676291	2.91512991316795e-13	2.7617407429735e-12	19.0361383834124
AURKAIP1	-0.60521577590878	6.93586386537513	-8.3386500424018	2.79166215285756e-13	2.65650183062795e-12	19.0345575799188
GNPNAT1	-0.633994159885936	6.97179137224408	-8.33737156148121	2.81001909282832e-13	2.67227654831602e-12	19.0136404252302
NUP153	-0.663736296129271	7.29975874089845	-8.3347839460641	2.84754169913833e-13	2.70624595913045e-12	19.0110651023897
RNF115	0.559381678318043	4.95223508883102	8.28638039014268	3.64895870358503e-13	3.40751019235278e-12	19.0061456911657
ADRA2A	1.79118000154441	3.03685913004856	8.3035679261239	3.34148854879297e-13	3.13794822068013e-12	19.0023560002897
HMMR	-1.45566759337622	6.64282623767472	-8.31148863548584	3.20861380120823e-13	3.01883113025957e-12	18.9879406785362
SFXN1	-0.484978511048898	6.91871793304875	-8.3244556656748	3.00234546280834e-13	2.84257373704477e-12	18.946490495822
ALAS1	0.562326856018332	6.66842958025798	8.31745750433407	3.11196999790252e-13	2.93895229487448e-12	18.9270961006825
IFI35	1.08521659868128	2.63657824111709	8.19932282322324	5.69596205238659e-13	5.21527842552665e-12	18.9059100388348
OSBP2	0.58949769240774	4.444470518346	8.2596834321967	4.18329758246832e-13	3.8847493196255e-12	18.8989886297682
MAP1B	0.817583740130332	7.79850588547504	8.32259295176826	3.03114324956676e-13	2.86622462440142e-12	18.8936553597068
TTC28	0.973023688969602	2.94935008926251	8.20242321797661	5.60643169655777e-13	5.13643553114774e-12	18.8834527101458
CAMLG	0.642473986809431	5.826990078457	8.28287040929541	3.71513049590954e-13	3.46284292529967e-12	18.8585362524473
ICT1	-0.52230840529849	5.50299487235569	-8.27931101734911	3.78345369423326e-13	3.5243387514024e-12	18.8523316245579
NMNAT2	1.05395180134533	2.43522085215248	8.17889727724801	6.32241974699267e-13	5.75378514671769e-12	18.841877531374
DNMT3B	-0.823032270897129	3.84574457399361	-8.21282830674486	5.31607646517542e-13	4.88532461450882e-12	18.8394627305017
CACYBP	-0.681362882023969	7.54235252942535	-8.2987540827253	3.42490539995359e-13	3.21427371785644e-12	18.8183102753353
PER2	-0.92214102455565	4.02468575939284	-8.22269441575724	5.05460032676935e-13	4.65357930758851e-12	18.7933112320287
MRFAP1L1	0.349765683845327	6.97270895053025	8.29120851048985	3.55984957251619e-13	3.33051097700331e-12	18.779652864024
DDX41	-0.56933012467481	6.62083110317869	-8.28414886129846	3.69089134425524e-13	3.44452606745411e-12	18.7773529318724
CYCS	-0.58417986700333	8.15997118192218	-8.29595599262502	3.47434153705237e-13	3.2565987840436e-12	18.7514358294791
RTN3	0.504122779546272	8.66902942729477	8.29029660097128	3.57651246065647e-13	3.34401688102227e-12	18.7121299101603
PEX10	0.9986214920751	5.91978536626991	8.27185584479446	3.93063718184344e-13	3.65917222086553e-12	18.7083856955316
BICD2	-0.470571234532031	5.48493519317282	-8.25240053163032	4.34213034873645e-13	4.0222966882558e-12	18.7041809046935
NOP9	-0.427808437666103	6.14856997380719	-8.26357673366621	4.10077464481905e-13	3.81519405617118e-12	18.6856415863692
NFATC2	2.16942489291663	0.54847536604311	8.12480134767932	8.33275566177829e-13	7.44789637007517e-12	18.6834232435945
YIPF4	0.635139306831348	5.97549251217203	8.25048817850479	4.38482266565507e-13	4.05934014472728e-12	18.6806450261361
ERI1	-0.678986531667272	5.02382971128635	-8.22380679937807	5.02593440462633e-13	4.63002644293675e-12	18.6803030363547
PCSK1N	1.72400892464141	3.17141677079746	8.16008010558538	6.96002515952499e-13	6.29209739888184e-12	18.6581292620426
TMEM194B	-1.21705288022553	2.17154653521319	-8.11549278714355	8.73785113792073e-13	7.8006880313328e-12	18.6429647243649
EPB41L4A	-1.10756877043237	2.55587769469014	-8.14149429180154	7.65254351532724e-13	6.87675603986558e-12	18.6405444776617
RQCD1	-0.329286570693009	6.68812787080193	-8.25851960943076	4.2082855358151e-13	3.90553866537698e-12	18.6401647930208
TCF3	-0.537735955989207	6.2440441133612	-8.25446300452635	4.2965503212386e-13	3.98499071178004e-12	18.635321518089
TGFA	1.04514075513913	1.9218054829654	8.12491767784382	8.32781320872592e-13	7.44789637007517e-12	18.6246095696298
BORA	-1.2986738447035	2.02023524787675	-8.10044329452332	9.43462674033494e-13	8.38782446020541e-12	18.615243081476
HMGB1	-0.751931190259447	7.93464934991489	-8.26210902119824	4.13169243880939e-13	3.84035351412287e-12	18.5946991780927
CCDC141	-5.19847799443559	-0.454794922570327	-8.43309104984677	1.71940808684899e-13	1.67327490810917e-12	18.592744048102
ATP8A1	0.865052701766458	3.41694870763881	8.18072526330979	6.26366727354295e-13	5.70723469535928e-12	18.5879220488443
RNMTL1	-0.672231527590593	4.99604228094897	-8.2074041286339	5.46552081562455e-13	5.01345513545622e-12	18.5704557735609
CCT2	-0.546384596329073	8.50740740467501	-8.26205038711057	4.13293239133096e-13	3.84035351412287e-12	18.5637340210887
RPS6KB2	-0.546193172155821	6.54068930618313	-8.23618954554276	4.71755452280295e-13	4.36199499472963e-12	18.5447010734205
NTMT1	-0.688803102685847	4.75369965511196	-8.19012746865786	5.96995133816832e-13	5.452846064108e-12	18.5432494465692
CCNH	-0.521893280331073	7.02627478404742	-8.24340368827896	4.54665313208468e-13	4.20656459836005e-12	18.5379107470371
LOC642852	0.616489028445084	5.80462279109827	8.22254885499041	5.05836342092947e-13	4.65419026523755e-12	18.5278561217888
PHF20L1	0.572779452700662	6.06901124545834	8.22178238587555	5.07822452654803e-13	4.66960315313198e-12	18.512797564206
DNAJC6	1.00094924562845	3.03390405325833	8.10424011507842	9.25379065505708e-13	8.23680619302532e-12	18.4941958863473
TBC1D31	-0.686133234981922	4.34322970357791	-8.15678082732955	7.07823530127358e-13	6.39511319397858e-12	18.4792919514663
XPO7	-0.312131190152228	7.54473084785048	-8.23503029159663	4.74560704141691e-13	4.38253599839584e-12	18.4724647821345
DPM2	-0.611712510722699	5.5826889971633	-8.19557898148485	5.8059716344218e-13	5.3095292364481e-12	18.4714895491784
SCLT1	-0.862778854437675	4.1288470019194	-8.14196422216137	7.63421626683858e-13	6.86439469837414e-12	18.4551800058494
REEP3	0.648797579781772	7.12876314823711	8.22948541244685	4.8820996531237e-13	4.50304719848314e-12	18.45163291716
RNF170	0.764133366036434	3.83165298643638	8.14473518081153	7.52703366141831e-13	6.78834459218362e-12	18.447112597463
SLC30A4	1.26641059923146	6.44001612784193	8.23161201537082	4.82929536469524e-13	4.45708046688776e-12	18.4335603345779
ZNF471	0.584211140651507	5.03105255704766	8.17921617652282	6.31213080382173e-13	5.74790516374695e-12	18.4272471045302
NMRK1	0.638808192589737	4.09416268889454	8.15009832605359	7.32381886617879e-13	6.60904231337384e-12	18.4125281642999
EHF	-0.57522709708824	9.22050144195755	-8.23567062192095	4.73009137262762e-13	4.37089551085393e-12	18.4123454644892
PRDM15	-0.65086864817821	4.44877511413193	-8.16800095686195	6.68418638818928e-13	6.06463702749548e-12	18.4044604865898
PRKCA	0.842770521901207	3.77346017399047	8.14227612439257	7.62207622277298e-13	6.85758517442535e-12	18.3965261851231
SBDSP1	-0.653592152857296	5.16799606977665	-8.16436376050468	6.80947210879401e-13	6.16341369413206e-12	18.3840958001401
PTCD3	-0.475034116014689	6.86710004890371	-8.21133206340687	5.35688925807383e-13	4.91775217497765e-12	18.3715461812035
ERI3	-0.429319373512073	6.28232638663448	-8.19863569570259	5.71599610556972e-13	5.23043251195825e-12	18.3533047643749
PDCD2L	-0.646692555850785	4.06028058704493	-8.14386167755282	7.56065876538143e-13	6.81457695203887e-12	18.3527501679211
RPIA	-0.524302659342958	4.19280292036289	-8.13875656068057	7.76018857241334e-13	6.96515191890967e-12	18.3304929880208
RIOK3	0.570303639580997	6.49292110652203	8.19050675510205	5.95839483665193e-13	5.44560297426448e-12	18.3172050674148
NLE1	-0.561357464202139	5.69606672380124	-8.17775491923394	6.35941386495104e-13	5.7839466139373e-12	18.3002596953277
LLPH	-0.619514306447329	4.62677588362542	-8.1424106718421	7.6168452191001e-13	6.8569872787774e-12	18.2853178545552
SLC12A2	0.701060562264608	6.09552680289196	8.18850918742647	6.01950998288666e-13	5.4947697205487e-12	18.279478883025
TMEM192	0.51111615649935	6.4717194801911	8.18662332275384	6.07777993144984e-13	5.54458951705047e-12	18.2712105802667
APOL6	1.67057518495296	1.6068049391233	8.0358152737884	1.31118001595044e-12	1.15003966819578e-11	18.2415094176006
GLB1	0.435818852402254	5.91515814254788	8.16687755513471	6.72263592044058e-13	6.09216059030391e-12	18.2388606378433
PPP1R2	0.551670726126302	6.41695213090639	8.17435419910925	6.47082270330874e-13	5.88171148383076e-12	18.227782496346
HSP90AB1	-0.480049988921047	11.7264866526892	-8.21129466822691	5.35791326469329e-13	4.91775217497765e-12	18.2238352942039
EXOSC10	-0.421443482728478	6.67279863450389	-8.17108584992623	6.57972471470908e-13	5.9734671291458e-12	18.2023204302652
DCK	-0.710061437355281	5.84345832039341	-8.15468247822063	7.15445438133997e-13	6.46008941612754e-12	18.2015480038167
ATR	-0.512562401684277	6.02238403548702	-8.16528779695428	6.77742334270322e-13	6.13810548335535e-12	18.1999003403898
MUTYH	-0.710280916977901	5.08984707036663	-8.12622373486817	8.27252330994425e-13	7.40287306448885e-12	18.1947847787524
PLCG2	1.68270045240473	0.860711388699543	8.00613851268437	1.52480539475908e-12	1.32810196100362e-11	18.1771744532484
STK3	0.570793654207254	5.19597585941541	8.14365483137352	7.56864307503291e-13	6.81768112865592e-12	18.1673271938932
SYT7	0.48672278070129	5.94838910321405	8.16151783760853	6.90912903630858e-13	6.24984828971143e-12	18.1664594933682
RAB10	0.443485525828992	8.49722685266119	8.18163959708108	6.23448425009805e-13	5.68409323008332e-12	18.1589796882673
ZNF585B	0.572149834211109	4.83841664637887	8.11316075536297	8.84237021685063e-13	7.88930666525425e-12	18.157618131182
CASC4	0.609716149764783	7.50029981485852	8.17176518161271	6.55694012109231e-13	5.95638311302614e-12	18.1446358139684
GOLGA8B	0.868598722165697	4.75319887042813	8.13075626924305	8.08346334915272e-13	7.24232014623373e-12	18.13136287399
NPHP3-ACAD11	1.55959747610769	0.558802671254319	7.99809187078511	1.58847036022672e-12	1.37875554503841e-11	18.1282757382061
WDR82	-0.321596078845899	7.98770272224914	-8.16720380073735	6.71144722218678e-13	6.08569393045632e-12	18.1091376326001
RAP1B	0.594850626521567	5.33809527340654	8.12294462260381	8.41203745670673e-13	7.51428640392077e-12	18.1024885411813
SH3BGRL2	0.741651867856575	4.49259273985776	8.09882553813004	9.51274180521635e-13	8.44726971893133e-12	18.100870367609
ZNF530	-1.34901377862974	3.38784349336256	-8.03315536945802	1.32904561546571e-12	1.16367049340135e-11	18.0899095842228
GPC6	-1.35508885475166	2.16321773200651	-7.9834081643075	1.71153680644411e-12	1.47958760423516e-11	18.0227677661354
RNASEH2B	-0.664714722144282	4.31464453831794	-8.07651986215869	1.06577343071816e-12	9.42500225893044e-12	18.0157290306187
SLIT1	1.54859678568767	0.595987096968145	7.97860951997679	1.75377553078888e-12	1.51348812473137e-11	18.0154332993269
SMAD2	0.393388106887532	6.66015657544104	8.13547242227073	7.89130720419489e-13	7.07438023750391e-12	18.0126669195338
RPS10P7	1.04086106850966	2.26321901293661	8.00390800057807	1.54219451918597e-12	1.34169136153514e-11	18.0014505538804
MRPS16	-0.348017649564568	7.39451149642018	-8.14121230325076	7.66356205686718e-13	6.88253874676541e-12	17.9960870616127
SMC3	-0.557001695417267	6.95979734589203	-8.12836466646277	8.18267924704177e-13	7.32684028464992e-12	17.9597883375296
LIFR	0.711236322496035	5.66468753467371	8.10432432582343	9.24981917773013e-13	8.23680619302532e-12	17.9512734092557
SOX9	1.40763549147043	1.86777419477723	7.99534199204757	1.61082792455662e-12	1.39735367505154e-11	17.9414411940311
PRKAR1A	0.423669950074762	8.24752631580835	8.13596605892059	7.87145899433011e-13	7.06080216600125e-12	17.9386958037148
SDC1	-0.796151135079652	5.647810851443	-8.10906355728323	9.02902328815194e-13	8.04627974450383e-12	17.9375762461307
FADS3	0.909987407374659	4.62278422705556	8.06152006183665	1.15037856785341e-12	1.01373735768115e-11	17.9238052702275
DCAF15	-0.930103301626745	4.52211458883636	-8.04323471630392	1.26259886150744e-12	1.10872424002315e-11	17.9112224831524
RMI1	-0.708387930506656	6.16771466679291	-8.1000075745988	9.45560292246506e-13	8.40149902270623e-12	17.8951489701302
WBP1L	0.459735966144908	5.88130419822825	8.09803914796307	9.55094554925112e-13	8.47618193661671e-12	17.8930587061598
DMGDH	2.83451581072472	1.60708391876025	7.95190163123969	2.0085196804669e-12	1.72047527221283e-11	17.8880676758968
C4orf29	0.597832879197788	4.05455584955411	8.04769884720032	1.23423566758616e-12	1.08508681407926e-11	17.874930088629
SORBS3	0.725224288865384	4.37518746038808	8.05817178246009	1.17015807998875e-12	1.02995860076853e-11	17.8655579240597
THAP7	-0.617547080979028	4.85645358731194	-8.06335607311255	1.13967412895742e-12	1.00548453116479e-11	17.8653162809357
LAMTOR4	0.615962528003557	5.52197812450971	8.08769108721966	1.0068116925613e-12	8.91934181445457e-12	17.8642682188676
DNAJC2	-0.713650633331079	5.53478526509571	-8.07619580970604	1.0675340954095e-12	9.42946586862886e-12	17.8641778524675
ZC3H15	-0.443581765552145	6.7776383928489	-8.10067460826184	9.42350978353166e-13	8.38290420080044e-12	17.8367115583165
HELZ2	0.838286084792739	5.70098225915596	8.07628127967258	1.06706943320833e-12	9.42946586862886e-12	17.8036937567281
TANK	0.604583827969007	4.42104357445216	8.03048359535626	1.3472346697843e-12	1.17685141369872e-11	17.7837039255355
LDHA	-0.859207468144188	8.90633343648569	-8.10984802112252	8.99298514968896e-13	8.01892310022146e-12	17.7765874832604
FAM72D	-2.04868904684045	1.12658065008671	-7.92942770022933	2.2511554876199e-12	1.90871546031059e-11	17.7630635636558
FAM198B	1.08740510392846	6.82014282913654	8.09745294189983	9.5795233823975e-13	8.49652233373189e-12	17.7576878435874
RNF19A	0.772623709128908	5.80726306741914	8.05922407448823	1.16390562605597e-12	1.02505612204437e-11	17.7491097337888
WWP1	0.466111606812549	7.35341474916286	8.09092486989989	9.90357633799577e-13	8.77875456265315e-12	17.7449469801916
MAPK8IP2	0.745451175337588	4.92324583541017	8.03160582991654	1.3395646946678e-12	1.17219717104497e-11	17.728020472302
HNRNPUL1	-0.353029767099577	7.3647381287344	-8.08336908203334	1.02922819091325e-12	9.11255336954793e-12	17.7115572253344
PLEKHG3	-0.772309446676963	5.0051321659337	-8.04025090917502	1.28191724434136e-12	1.12503035307012e-11	17.7014585241027
SRSF2	-0.497371812217746	7.27300742459889	-8.08224093212698	1.03516071526998e-12	9.15967784354391e-12	17.7001157605998
TXLNG	-0.526814814957916	5.26275397172353	-8.04462716114362	1.25368297604523e-12	1.10153912043857e-11	17.6820024806452
SPARC	-2.85967418181425	-0.286721564128835	-7.99224490340214	1.63638333837541e-12	1.41706644804182e-11	17.6653119039346
TEX30	-0.996814937818188	3.90045806263729	-7.97416246054871	1.79384430534333e-12	1.54628967216047e-11	17.6602547143587
THBS1	-0.977948735449167	4.45499859457796	-8.00732603535457	1.51562712869624e-12	1.32087388070242e-11	17.6559683686656
EPHA7	0.973943679984777	2.30361038097175	7.97044095094524	1.82807447836201e-12	1.57489193155961e-11	17.6424494114195
EXOSC5	-0.788869414698043	3.46376956414176	-7.97503331409122	1.78592673075052e-12	1.5403489827082e-11	17.6338335438978
ARHGAP29	0.669043894123598	6.98591240564414	8.06597892054604	1.1245538787133e-12	9.92727868474951e-12	17.6264015399895
GGT1	-0.682106332560634	3.86060850080104	-7.98112725506972	1.73148620839876e-12	1.49597220398825e-11	17.6110480085637
MPV17L2	-0.613779684816144	4.75119599183872	-8.00591443549375	1.52654345817983e-12	1.32884501843643e-11	17.6110375056411
GPRIN1	-0.841047427919886	3.24450211570818	-7.94749588488451	2.0539424871744e-12	1.75264002773049e-11	17.6107346653432
WDR55	-0.438797699288503	5.47658064032197	-8.0305031160864	1.34710088170016e-12	1.17685141369872e-11	17.6068928228522
SNAPC4	-0.786824812816425	4.88288853189519	-8.02046660474588	1.41766047265462e-12	1.236931415304e-11	17.5820877535664
BRD8	-0.552868223115655	6.83876879686566	-8.04817707934849	1.23123502228437e-12	1.0830828995092e-11	17.5810901266447
TARDBP	-0.327767373397205	7.87924653022138	-8.06156497221714	1.15011553884037e-12	1.01373735768115e-11	17.580518228049
HDAC11	0.667323784823775	4.68710662594869	8.00090884496709	1.56588726461901e-12	1.36072703504161e-11	17.5608208960237
DLX1	-3.07405731264413	-0.642969916966199	-8.00174631274027	1.55923524134935e-12	1.35573111662431e-11	17.5398770058449
TINAGL1	2.31674980573189	0.332370082571539	7.88463887997102	2.82498769753115e-12	2.35666751478488e-11	17.5359104154912
SPRY1	-1.0577073079969	1.75292518092813	-7.90522440073021	2.54512937258578e-12	2.13625839344595e-11	17.5351193521718
RENBP	3.02690344180862	-1.23300369705891	7.90942298937237	2.49152806152461e-12	2.09478081589326e-11	17.5286418086573
RASA4CP	1.31375667737036	0.878942429324008	7.87648824656675	2.94406636943121e-12	2.44784610206971e-11	17.5272445139697
ATP10A	-0.75790905326996	3.93348423280204	-7.95943043143532	1.9331986475712e-12	1.66069284278770e-11	17.5224846103026
DDX60	1.06080243215223	2.8806679740201	7.9355302418214	2.18252656001067e-12	1.85366622314028e-11	17.5083350113284
ARFGAP3	0.370734988962993	6.81327974473827	8.03556187389344	1.31287166475201e-12	1.15085119193907e-11	17.5081920428301
RAB13	0.39220448281866	6.36930405446542	8.02288684193588	1.40031627228524e-12	1.22250867119971e-11	17.4637968881689
CENPA	-1.2312947340691	3.92045922345063	-7.93323369184348	2.20810586485645e-12	1.87327218455845e-11	17.4624174071313
SESN1	0.665160247367773	7.05134851414331	8.03134207246166	1.3413634463742e-12	1.17308756614764e-11	17.4401102497772
SEL1L3	0.5789218865596	8.75085321345689	8.03529675511064	1.31464387032348e-12	1.15173234286916e-11	17.4232884582517
STXBP5	0.526784465170519	5.66887118619181	7.99485604554399	1.61481126688353e-12	1.400000345469e-11	17.4138191742113
ASRGL1	-0.9105784403701	3.22398640958006	-7.89661731311071	2.6586219794167e-12	2.22654030356504e-11	17.3807483541174
GAS5	0.506818931481622	7.7218454983466	8.02023848030248	1.41930626330357e-12	1.23764824911536e-11	17.3722282641173
HES6	0.781924699703072	5.16371205342268	7.98097004309148	1.73286971095372e-12	1.49630658882582e-11	17.3539253843751
PFDN2	-0.60044701618807	6.0530635933567	-7.99398516958679	1.62197443068665e-12	1.40539919510622e-11	17.3527109476151
PRR22	-1.35282469999647	1.59187782620204	-7.84645230767108	3.42757682257108e-12	2.82638624754131e-11	17.33645180565
MOB3C	0.871955790480877	2.71175876580118	7.89379439620242	2.69692956766803e-12	2.25610553694168e-11	17.3339125227041
ALDOC	0.693766766179672	5.85349473723297	7.99078761307316	1.64854716529972e-12	1.42677718928764e-11	17.3217984766191
MID1IP1-AS1	0.969153134438616	3.13301811777746	7.90362034916931	2.5659088129397e-12	2.15249646564818e-11	17.3063708779202
TMEM254-AS1	-0.639630943973859	3.82059615662217	-7.90537499658961	2.54318711334013e-12	2.13582201867536e-11	17.2812979405664
GAR1	-0.493518772954811	4.88190364168229	-7.94746736980874	2.05423977677522e-12	1.75264002773049e-11	17.2653819216234
SMAGP	-1.17242833896011	1.92708006687684	-7.83913827085469	3.55679885564382e-12	2.92491191765321e-11	17.265117402161
FAM175A	0.885386786702139	3.31281395230806	7.89565470307735	2.6716236360297e-12	2.23618174574259e-11	17.2559387636841
EIF2B3	-0.645315029386222	5.08239215615422	-7.94829917920568	2.04558513682149e-12	1.7482359939961e-11	17.2507893918858
BAZ1A	-0.4243930121182	6.80360658711051	-7.9857077783051	1.69165520591243e-12	1.4632427748837e-11	17.2467291195486
AASS	0.625372615573995	4.79015486430185	7.93566268790443	2.18106037511139e-12	1.85346930349024e-11	17.2438654252187
FAM86EP	-0.618897909954842	3.3879077091822	-7.91152582774963	2.46510549008508e-12	2.07372683692535e-11	17.2433688088419
LINC00936	1.00790759001384	2.25621126226882	7.84754977252038	3.40859404024372e-12	2.81227736858789e-11	17.234398741983
PGK1	-0.620103635110315	9.14610854793538	-7.99834556240433	1.58642336519148e-12	1.37777520252836e-11	17.2132521748502
TAPT1	0.598153516043046	5.68369707981726	7.95615369170166	1.96562889331308e-12	1.68662191211367e-11	17.2042391771695
NPHP3	0.718516108330056	4.61452213288615	7.92284981907834	2.32753435841332e-12	1.96681237624842e-11	17.2016890938381
ASUN	-0.57944618027523	5.35333501002625	-7.94977611608065	2.03030744993023e-12	1.73715650530783e-11	17.1829944359449
FAM160A1	0.914241820912102	4.92958754366736	7.92101334244506	2.3493148885741e-12	1.98410080803311e-11	17.1640198722268
MAPK3	0.526294024325844	5.70536480887559	7.95321097553389	1.99521402035834e-12	1.71005329507425e-11	17.1629126347781
MRPS26	-0.597339833423966	6.1720166146337	-7.95985880092629	1.92899854256735e-12	1.65803332084667e-11	17.157404471418
CFAP45	-2.30127714998209	1.19273916902802	-7.81006867711396	4.12004427306067e-12	3.36048803934161e-11	17.1567488227729
NOL10	-0.562569223702129	5.67873650641939	-7.94957333577931	2.0323983055535e-12	1.73795517973755e-11	17.1487762646567
C16orf89	2.08645233362771	-0.786896427137744	7.81095473617347	4.10163278238537e-12	3.34910918218047e-11	17.1408058066051
UMODL1	2.36907833969145	-0.822285501253836	7.80675096507134	4.18971574559572e-12	3.40990632172711e-11	17.1260448016164
RPF2	-0.555621448638061	6.63335932959421	-7.96338757167215	1.89474288737921e-12	1.6295222907724e-11	17.1246685079599
C9orf142	-0.765356844640049	5.14560057959708	-7.92346576903708	2.32027427308482e-12	1.9617814462073e-11	17.1221163554453
FBL	-0.555833269421596	7.44240724199687	-7.96710782203806	1.85928331711131e-12	1.60085999367795e-11	17.1193319858092
SPOCK1	-1.71047581524862	1.21526821461222	-7.79046239279444	4.54913071052196e-12	3.6804820446766e-11	17.115481734691
POLR2H	-0.545819912535282	5.83367055044703	-7.94482206028248	2.08200588550129e-12	1.77532086182211e-11	17.1139979212686
C21orf59	-0.393205914797909	6.12797295906233	-7.95017095440259	2.02624243016243e-12	1.73466683758945e-11	17.1117791667272
KLF16	-0.657734162049165	4.87885059134482	-7.91962976932067	2.36585773509554e-12	1.99694883362533e-11	17.1105014960351
CTNNA2	2.3294515180032	-0.920117650103113	7.81063533527592	4.10826019453836e-12	3.35269755876022e-11	17.0956955588193
PSMD13	-0.361753385307249	7.89170711970693	-7.96363871447206	1.89232809650629e-12	1.62837814883315e-11	17.0893179272917
TRPM7	0.556063413830941	7.25591565377623	7.95911183994183	1.93632828950766e-12	1.66243027988834e-11	17.0872420095887
E2F4	-0.516244766765932	5.83919887068127	-7.93926285660299	2.14157926520988e-12	1.82404731970457e-11	17.0787509869128
MAGEA1	-1.12371979739597	2.36244359478123	-7.81106127876359	4.09942443992182e-12	3.34910918218047e-11	17.0740027203843
LRRC6	1.19784374406539	1.68707608862943	7.8038113150067	4.25242557679193e-12	3.45719666817042e-11	17.0672897209893
ZDBF2	0.833197442279253	4.22875975787935	7.87713502482973	2.93443756075793e-12	2.44254514480827e-11	17.0635552948026
TRMT10C	-0.661790993831226	5.79178891399503	-7.93730243343155	2.162989220061e-12	1.84019524807003e-11	17.0588070623178
SENP1	-0.595587032829124	5.52956662740984	-7.91342324994482	2.44150319938815e-12	2.05617566135796e-11	17.0525194939234
VGLL4	0.51734756051302	6.07824802269666	7.93592262834993	2.17818566761794e-12	1.85207451783415e-11	17.047683236551
RBBP8	-0.631696228231908	5.31557551187859	-7.9076179192258	2.51443357347796e-12	2.11285587797118e-11	17.0224798106946
ZNF292	1.40712232300337	6.1142568514651	7.9125743272912	2.45203516092239e-12	2.06388789105441e-11	17.0075205444867
DRG2	-0.470076449922831	6.11882341842396	-7.92483798775811	2.30418104293985e-12	1.94927225581886e-11	17.003851513808
PSMA5	-0.36836265307521	7.28274135014171	-7.94194639558729	2.1126133357553e-12	1.80039738080032e-11	17.0034620558437
UBXN8	-0.562099427333154	5.05036823820384	-7.90258317279711	2.57943445111836e-12	2.1626347134558e-11	17.0028883933393
TOLLIP	0.49824289683988	6.59868851940101	7.93413713512576	2.19800781057493e-12	1.86575948465761e-11	17.0000675865522
NRG3	1.33778454003028	1.1312984587098	7.77558580684549	4.90408158842782e-12	3.94850880063443e-11	16.9973230853008
DFFB	-0.651148990221648	3.93462687038759	-7.87737934543289	2.93080842838045e-12	2.44087739104608e-11	16.9972150274741
ACKR3	1.11162664774066	5.61415517082552	7.9293121593929	2.25247534055737e-12	1.90875675585832e-11	16.9953226206464
PTGES3	-0.657340286060752	9.61149509653751	-7.95410548629462	1.98617436006627e-12	1.70327779501742e-11	16.9891170997644
RUVBL1	-0.728924493649051	6.94861417197395	-7.93875958020151	2.14705540400823e-12	1.82767482690405e-11	16.9857608384433
SNHG15	-0.825137756599929	4.53185752727399	-7.8755354614161	2.9583080470075e-12	2.45832615572024e-11	16.9620516768374
AGPAT5	0.823004756851658	6.88909948547296	7.92904607378433	2.25551783236358e-12	1.91025695266619e-11	16.9616479630009
ARFGEF3	0.602349945201748	9.55343331508729	7.94787458904857	2.04999828590916e-12	1.75101105012582e-11	16.9384204239964
ENPP4	0.638769495662744	5.18017811493409	7.89758621737086	2.64559883025598e-12	2.21687009124574e-11	16.9342474920663
B4GALT2	-0.650767511776891	5.99180301418456	-7.91425639227163	2.43121074282009e-12	2.04865659451102e-11	16.9312238944226
SF3B4	-0.41061597269863	6.58925984862302	-7.91723207134391	2.39480078976203e-12	2.02024318309363e-11	16.9209524491792
LGALSL	0.586658550767744	4.77405413671508	7.88267472393623	2.85323813012505e-12	2.37891303508927e-11	16.9203320235158
JAZF1	1.07574331557132	1.80659731550841	7.76760151537434	5.10579639342189e-12	4.10431684387704e-11	16.9126848090114
AGPAT2	0.768045328134775	4.30173164471602	7.86938018530447	3.05197820058048e-12	2.53336123050948e-11	16.9092173295692
ELP6	-0.511037642914992	5.49388367241523	-7.89173312357189	2.72524762831636e-12	2.27852552265025e-11	16.9085693339208
PDHX	-0.39486512883259	6.76000109159258	-7.91656431827163	2.40292384581319e-12	2.02595757825552e-11	16.9068757728131
FN3K	0.886708597121232	2.95148853316037	7.82334479532492	3.85258342937894e-12	3.15783614440574e-11	16.9052015896014
CLDND1	0.521936782038332	5.75023975401163	7.88467384193174	2.8244873670878e-12	2.35666751478488e-11	16.8441821328362
CANX	0.398603215961831	9.95790178593837	7.92878669425397	2.25848757784514e-12	1.91169388212642e-11	16.8400047315102
KIF16B	0.598945002210928	4.17357715132763	7.81792288220811	3.95966261782709e-12	3.23846916499409e-11	16.7684331055018
CDK8	0.504579301694939	4.94423698965018	7.85886800762441	3.21881696323012e-12	2.66595452398585e-11	16.765605742989
DCPS	-0.533102894841983	4.90386275078693	-7.8455663972144	3.44297697783996e-12	2.83597050462122e-11	16.7622658168399
SPEF2	0.929294238481021	2.33715450985119	7.76618855234492	5.14234240193595e-12	4.13148279868755e-11	16.7526534158829
DUS2	-0.580959827268365	4.15130720463208	-7.81857321027616	3.94666456096548e-12	3.22959755027017e-11	16.7393215958068
SLC25A11	-0.527193065863385	7.06918892773721	-7.88860470167673	2.76879206662792e-12	2.31364394393349e-11	16.7333428186383
MKRN1	0.341399660303822	7.01404923103086	7.88138220335692	2.87198146604928e-12	2.39321163674783e-11	16.7314637702923
PRCP	0.459811043570179	5.84608519793685	7.86597510015559	3.10505684199575e-12	2.5759963281441e-11	16.7188643422432
SOCS6	0.660914182863045	5.16278796108226	7.83231306750418	3.68174725128136e-12	3.02434993026482e-11	16.6938530207176
CPT1A	-0.452393687589656	7.76177506517409	-7.88566489301996	2.8103413045094e-12	2.34705700937225e-11	16.6911526862892
IFT46	0.510343110589071	4.47910263092024	7.82334081159221	3.852661039259e-12	3.15783614440574e-11	16.6898895056257
LINC00669	-2.65294740230397	1.09667888125881	-7.74724842914875	5.65806491725754e-12	4.50963390645113e-11	16.6856929064289
AGA	0.592437400596559	5.04147488044135	7.84561099697664	3.44220003994548e-12	2.83597050462122e-11	16.6843864365131
COL6A2	0.681823431082448	5.53461447662054	7.84781872976228	3.40395786816652e-12	2.80999622585973e-11	16.6688808454761
PTP4A2	0.445437759568454	7.45859165135939	7.87671693348359	2.94065824534502e-12	2.44636699236015e-11	16.6626820257299
INF2	-0.667886657958919	5.17405638164688	-7.84144581406022	3.5155155505892e-12	2.89413275809471e-11	16.6609790947956
SHOC2	0.645348331273697	6.54408966758241	7.86344626973355	3.14506922971718e-12	2.60775038947726e-11	16.6489995246546
SPDEF	-0.898293687263874	6.33912598224351	-7.86192611754481	3.16936802919228e-12	2.62644758975449e-11	16.6446938681416
C1QBP	-0.435182614744662	7.89311195758403	-7.87308085550395	2.99531432643102e-12	2.48770132332346e-11	16.6261396087675
RAB21	0.499285624837006	6.29170836753091	7.8518227393014	3.33567505075176e-12	2.75817712346302e-11	16.622932814303
UPRT	0.441135289951764	4.77039022197958	7.8186929193254	3.94427657084603e-12	3.22940332539935e-11	16.621259659402
TIMM44	-0.458987551374246	6.69966704871375	-7.85595896855278	3.266566921726e-12	2.70252170229408e-11	16.6187577166044
MPZL2	-0.677390081246906	4.44447870999218	-7.80871132289248	4.14840824642949e-12	3.38178600588411e-11	16.6156208567457
MICAL3	-0.540220971938551	6.6179376263764	-7.85669761442907	3.25437625565303e-12	2.69392027865964e-11	16.6155722749401
ARNT	0.354294750920983	6.35691818351459	7.85027571216212	3.36189453928918e-12	2.77832737490184e-11	16.5999088328108
SRSF10	-0.458202453189452	6.51244222352939	-7.84908487759244	3.38221660836239e-12	2.79358441095543e-11	16.5626773087159
DSC1	-2.63873634629217	-0.0356537464270252	-7.71937459871423	6.51188059462192e-12	5.13832890219878e-11	16.5537310964472
CEP135	-0.942783069055551	3.76553530088372	-7.75012342850082	5.57659434057734e-12	4.45889992641689e-11	16.5489969618109
CHERP	-0.559943014003633	5.84193911361543	-7.82968477336246	3.73101824431681e-12	3.06314761928164e-11	16.530704294888
RBM38	-0.686962650306797	4.38514056128911	-7.77828864918325	4.83760727706261e-12	3.89916859218315e-11	16.529314349311
SLC25A28	-0.75171586480347	3.67976229637182	-7.75063436682148	5.56223804147351e-12	4.4497904331788e-11	16.5240436763978
LINC01137	0.705902284145943	3.27259305677765	7.77104130766274	5.01790217392824e-12	4.03582319462809e-11	16.518499539391
MYH14	0.539214562744705	6.91672296958566	7.83985297769368	3.54396108407455e-12	2.9159517610117e-11	16.5175233890834
RGS10	0.622286630416507	4.39785301208182	7.78860256049078	4.59206985973591e-12	3.71122287480056e-11	16.4909429541497
IL10RB	0.682980954154811	3.93276352910374	7.76188583432609	5.25523989278193e-12	4.21992953101676e-11	16.4873555092845
NIP7	-0.539636790080539	5.35281356137817	-7.81513068626022	4.01595521000973e-12	3.28272092724584e-11	16.4870206027863
PARD3B	0.798138685573358	3.92630120846909	7.75752722398966	5.37211479314845e-12	4.31147385002229e-11	16.4856972511907
MAFG	0.874796101581736	6.53642251778699	7.80764389297931	4.17085005023736e-12	3.39639286086574e-11	16.478554695494
ARL8A	0.601563375561715	5.31264311561121	7.80110207100427	4.31104587278813e-12	3.50106353844167e-11	16.4743520724185
ROR1	0.871747123290044	3.24225738370364	7.72436654700404	6.35007845044355e-12	5.02385553276398e-11	16.4568921448864
TNFAIP8	-0.834226067014158	3.98803681115717	-7.7496651385998	5.58950264681413e-12	4.46499096008486e-11	16.4505925761703
MMAB	0.506543767891883	6.48882612505783	7.8250946297295	3.81864348121022e-12	3.13337434501927e-11	16.4455945582131
PERP	0.493801588502246	7.93007009867724	7.83646375410728	3.60525074346686e-12	2.9631332875697e-11	16.4378267796437
TAOK3	-0.624234290369494	6.65934097932814	-7.82280444615419	3.86312454993742e-12	3.16468511957776e-11	16.4277582413722
KIAA1841	0.774560661163682	3.4743924541865	7.72040799107341	6.47805286534551e-12	5.11432396561662e-11	16.4212667128555
NOL9	-0.525848050795132	5.4062537288268	-7.79653200828439	4.4117543030596e-12	3.57897907156904e-11	16.4153690053668
ELOVL2	-2.13745043314688	0.0701123169839267	-7.65692749116373	8.91762204489998e-12	6.9381871827056e-11	16.4090123447203
ABHD12	0.436289836282935	6.19881490615028	7.80562918317989	4.21353688019861e-12	3.42743606679644e-11	16.3968475599723
LSM6	-0.604646310452486	3.61925746721568	-7.72792326528944	6.23723870989536e-12	4.93978778838548e-11	16.3938146076691
NR1H3	-0.775786738043331	4.18067156697224	-7.72987023995925	6.17631542983624e-12	4.89670287721335e-11	16.3908207775123
IL17RD	0.792890078444324	3.19254027018655	7.72410762809816	6.35837161182888e-12	5.02776767368207e-11	16.3870508764793
SETD1A	-0.588543448013629	5.73327603784812	-7.79296197817025	4.49204901149557e-12	3.63822049388443e-11	16.3846894354024
LEF1	1.37426308475249	0.820136738209132	7.64577843953936	9.43184113194746e-12	7.3230882335741e-11	16.374265820967
RRAGB	0.668933744319939	3.86564010181827	7.73960280125513	5.88052316237747e-12	4.67948785406783e-11	16.3722876163583
MSTO1	-0.66977416053284	4.48530104701631	-7.75440076830029	5.45753701262627e-12	4.37732663345573e-11	16.3705791073519
LINC01278	0.507611966702078	6.35112993844583	7.80315899311551	4.26646714364607e-12	3.46673542364661e-11	16.3493786454872
DOCK9	0.540675527723593	5.43684059664533	7.78646973172363	4.64180782555854e-12	3.74940216829408e-11	16.3429561178197
SH3KBP1	0.54358195981841	4.54691853948497	7.74821145990595	5.63064407083149e-12	4.49016204819998e-11	16.3289931135336
SH3GLB2	0.568625911033381	7.33458401027839	7.80848369442256	4.15318385227691e-12	3.38384203612535e-11	16.3249651244659
PPIL1	-0.582006629973359	5.62552918982131	-7.78506156423851	4.67493958564333e-12	3.77413402247421e-11	16.3203581030719
BACE2	2.2662030150293	0.320072378573215	7.62345310430791	1.05517056720606e-11	8.14624228131942e-11	16.3035434755808
RGL1	0.715239784315561	3.37057103965433	7.70145535223893	7.1271626208707e-12	5.60615368858012e-11	16.2862424187506
DHX38	-0.502586825036269	6.67094444262644	-7.78918142063414	4.57866234943707e-12	3.70237985132725e-11	16.2852068620308
C12orf65	-0.449848606617952	5.0232685967053	-7.74829345447494	5.62831550788606e-12	4.49016204819998e-11	16.2818888838468
ABAT	0.671322441970464	5.89070060258088	7.77797834189501	4.84519331615711e-12	3.90318792035489e-11	16.2411623464197
FAM111A	0.68420418997693	7.26081261231551	7.79350975421332	4.47963513974328e-12	3.63012419095441e-11	16.2339767007929
PTPRA	0.28747135479875	6.62174269634277	7.78145361691461	4.76090465498267e-12	3.84146933364964e-11	16.2304884205937
GLG1	0.454908511877963	7.81912389125925	7.7938539810444	4.47185161288565e-12	3.62577342435696e-11	16.2303246932002
THOP1	0.947347912417918	7.67850498973639	7.79193059087823	4.51551548603361e-12	3.65525501554074e-11	16.2296331569217
NLN	-0.537014348475877	6.57185741647062	-7.78031955275559	4.78824862789877e-12	3.86145764750419e-11	16.2193723610145
PUS7	-0.691896378026834	4.831351328276	-7.7525505736381	5.50872298473175e-12	4.41167916473237e-11	16.2161032871821
EFNB3	1.38493806113468	1.06687355428158	7.6158181530264	1.09642183796541e-11	8.43435979451257e-11	16.1970887684227
ZNF273	-0.901620838736122	3.93825709579808	-7.68293966578382	7.82361410913244e-12	6.13149214314889e-11	16.1916418616348
RUNDC3A-AS1	0.775307895632166	3.08863978627577	7.6724482120117	8.24782263563701e-12	6.4337301141156e-11	16.1834567393613
DUSP9	-1.43262241462565	1.37870304645122	-7.6116840904095	1.11942225128638e-11	8.60247928624169e-11	16.1730821636616
SNORD36C	-1.56444170468663	0.212694716874921	-7.59994794234965	1.18736152716978e-11	9.10128672382918e-11	16.1714435477754
CRB3	0.552524171674917	5.43084255229716	7.73564883459722	5.99895552730552e-12	4.76111607811943e-11	16.1681121980282
UBE2Q2	0.59745507974285	5.61340846416713	7.75369161116596	5.47709988147166e-12	4.38869433405435e-11	16.1621381418588
CCDC77	-0.813713154365512	3.99231813782476	-7.68204816373351	7.85880213119959e-12	6.15585669285827e-11	16.1577752658476
NOVA1	0.943150464708255	1.84542018526593	7.61758036241485	1.08676078389013e-11	8.36432595125281e-11	16.153950037614
FBXO9	0.522573690428411	7.00218455250584	7.77176586097088	4.99958083300898e-12	4.02324253957464e-11	16.1400148608271
UBL3	0.719858266846455	6.06515687597494	7.75192018422978	5.52627154037501e-12	4.42337385129377e-11	16.1375755602134
SAFB2	-0.533831896438798	5.63062617508317	-7.7420821241246	5.8074485436743e-12	4.62378829967197e-11	16.1360284035736
C17orf53	-2.40042482170999	2.36568403934539	-7.58712890792064	1.26625446805773e-11	9.69117079121046e-11	16.1250760097605
KLHDC9	0.5659681184162	4.1512960547045	7.681384939414	7.88508185561547e-12	6.17000464533204e-11	16.0728501617173
PIH1D1	-0.513172505415432	5.66530318241073	-7.72858349217786	6.21651277390836e-12	4.92597128300834e-11	16.0637574091135
C1orf106	-2.58148960295813	-0.899452684449739	-7.6501729641374	9.22573083182082e-12	7.17047485355183e-11	16.0598135488945
TMTC2	-0.681677806753561	4.8082982222821	-7.69905894528279	7.21370915744365e-12	5.67125951351695e-11	16.0550840301443
NAA15	-0.686655454684663	6.65371544000228	-7.74964185795811	5.5901591668617e-12	4.46499096008486e-11	16.0469806475244
AMFR	0.419705576259683	7.18721694596489	7.74866486905371	5.6177796862165e-12	4.48466665434487e-11	16.0446769088869
UBXN1	0.495051623057988	6.38978430187862	7.73790586368665	5.9310639350563e-12	4.71470916086847e-11	16.0337966998469
METTL16	-0.36159947508692	6.56181651582871	-7.73634134680524	5.97804301237511e-12	4.74953935840342e-11	16.026147421335
SMG1P7	1.53708459514279	1.88381452677735	7.5783928798451	1.32297962288497e-11	1.0104711097274e-10	16.0197610382089
SCNN1A	0.639558563951557	7.05182205676211	7.74550965716612	5.70791028162906e-12	4.54694858296774e-11	16.0161327452031
EIF4H	-0.265931268454571	8.55372347911609	-7.75431142348968	5.45999785859256e-12	4.37732663345573e-11	16.010580979087
PRPF3	-0.588588271979853	6.26524043671226	-7.72383852196842	6.36700247313405e-12	5.03194258613583e-11	15.9982625603886
MYL9	-1.41497577655662	1.70667652623492	-7.55690584869446	1.47346269371404e-11	1.11745029337425e-10	15.9665642265411
PELP1	-0.573681133184275	6.69462266555838	-7.73087916093023	6.14497796308521e-12	4.87443154219163e-11	15.9624473393499
PDCD5	-0.372545260190321	6.58850099500081	-7.72322559402032	6.3867039711001e-12	5.04485780273746e-11	15.9422292667825
FNDC3A	0.534050717505676	6.81105480687494	7.72447017078059	6.34676239715774e-12	5.02385553276398e-11	15.9396200109489
PLK2	-1.1161657178807	5.52614995110224	-7.67605018279494	8.09966681505824e-12	6.32802273126507e-11	15.9285909143131
COPG1	0.431003941337902	8.32860244671846	7.73612454947899	5.98458206784075e-12	4.75222021843981e-11	15.9255777996409
GABARAP	0.443494952647617	8.50009474267962	7.7379558106189	5.92957019350932e-12	4.71470916086847e-11	15.9249136452384
RANBP9	0.525784964151611	6.90748410293362	7.71612173179377	6.61951182013742e-12	5.22051415394871e-11	15.9082449733414
MRS2	-0.38760457947773	6.10987933634596	-7.70896415901874	6.862605099012e-12	5.40655184505583e-11	15.9054223591676
PLCB2	4.04590651966927	-3.3073640473174	7.8002885493561	4.32880442124906e-12	3.51358525348518e-11	15.8958475447295
SNX24	0.888433662351004	2.80074017124001	7.58237369124672	1.29682495843239e-11	9.91503237058086e-11	15.88905262166
TLR3	1.23999530320619	1.50464789119776	7.55046077289183	1.52182822513223e-11	1.15006404773958e-10	15.8674962044738
NRP1	-0.737465057368468	6.66047024611455	-7.71324965966263	6.71601126056107e-12	5.2938385873273e-11	15.8579314225559
BACH1	0.970250417429077	6.07692836272501	7.67752465873421	8.03978415348389e-12	6.28778119003719e-11	15.8284838684381
TMEM79	-0.61741457414858	4.54988066494691	-7.63297594206626	1.00587309147519e-11	7.78968042371918e-11	15.7950764707747
HMBS	-0.538058961344594	5.7731020390871	-7.68155016587066	7.8785267385954e-12	6.16808954675436e-11	15.7881446831298
UAP1	-0.550371264687159	7.60034521378185	-7.70233681467916	7.09558864422213e-12	5.58717142536128e-11	15.7789967946413
IMP4	-0.659016687961191	5.64703448604876	-7.67456517780742	8.16042486054647e-12	6.37217575174029e-11	15.7718779431773
PLD3	0.537535843180238	7.5889771080093	7.69690834591559	7.29226673984836e-12	5.73001974702056e-11	15.7630596484797
MTR	-0.44240092077098	6.32980639944018	-7.68482809743145	7.74959282045389e-12	6.07982684388379e-11	15.7553278297892
MRPL2	-0.581486809272239	5.24459487695157	-7.64969726488701	9.24782421844622e-12	7.18392801159795e-11	15.7453261514033
SGPL1	0.50017220618909	6.87604813148035	7.68613604682483	7.69873301040576e-12	6.04308284810522e-11	15.7279119697407
CDCA7L	-0.65418353384928	4.78615754129023	-7.64201618165366	9.61192629127524e-12	7.45905349818031e-11	15.7234720974104
AKAP7	-0.953827887179326	2.93329119292943	-7.56163829584854	1.43892377340178e-11	1.09401920918487e-10	15.7212373487273
LRRC75A-AS1	0.39172355239873	9.53510505681209	7.7017302278886	7.11730163127593e-12	5.60133130478194e-11	15.707122376763
GNPTG	0.575061824108061	4.78445312557726	7.63130151475979	1.01437234840292e-11	7.8474060709007e-11	15.7030713645514
PLGRKT	0.703892761076437	5.62418876693826	7.66583766186658	8.52676443370916e-12	6.64096964401332e-11	15.6989459464438
EIF2B5	-0.477884886103018	6.37814630109256	-7.67292509362046	8.22805406430459e-12	6.42164552128887e-11	15.6937694349098
CKAP2	-0.735879924378726	6.49199778172026	-7.66847341448792	8.41443917304768e-12	6.55688731823996e-11	15.690235415794
TMEM55A	0.68647364379967	4.18174207092591	7.6031805639786	1.16824988042876e-11	8.95936680516764e-11	15.6885893804832
ISYNA1	-0.682206508801696	4.34128374537848	-7.61860242582943	1.0811962543524e-11	8.32576561813107e-11	15.6858158280427
VDAC3	-0.381957989350287	7.09598959024158	-7.67630882094362	8.08913083756666e-12	6.32308113778766e-11	15.6820618853038
DHX9	-0.443562797115069	8.34326891095492	-7.68444436845053	7.76457740141194e-12	6.08840178901315e-11	15.6597887833956
LARGE	0.838962667350281	2.99682585313423	7.55509230408362	1.48691558101959e-11	1.12594676573828e-10	15.6566069911745
ABCC5	0.690365533730345	6.74213014332118	7.67134960743224	8.29354371490709e-12	6.46603595135228e-11	15.6519970925124
PCCA	0.626397521268754	4.79481077784831	7.62126427390744	1.06683651669214e-11	8.22362275906015e-11	15.6364682157763
ZNF204P	0.804723116755823	3.96751933887043	7.57862071156946	1.32146869667777e-11	1.00983073533401e-10	15.6306099844006
UCK1	-0.449159603612935	6.08632910237013	-7.64111596897731	9.65551992896518e-12	7.48901277135026e-11	15.6244565141205
NEAT1	1.25939790368109	11.1888551731986	7.69015213492466	7.54462968658381e-12	5.92521754046771e-11	15.6177670291194
ZSCAN26	1.10112153424919	3.5030921157916	7.54020986662177	1.60202040745107e-11	1.20944889081374e-10	15.6065106055301
HTRA2	-0.726145298510402	3.60278186964343	-7.55810849799182	1.46460814068406e-11	1.11185823258401e-10	15.5894607740983
CDC25B	-0.617001797503264	5.98763100683548	-7.63570682118529	9.92162848068609e-12	7.68747024076276e-11	15.5885525639175
L3MBTL2	-0.4231743473108	5.88700855314673	-7.63928397249812	9.74484339026164e-12	7.55439175777846e-11	15.5803625432976
APBB1	0.725357468973817	3.34263431407818	7.5502293112546	1.52359418451151e-11	1.15081943031312e-10	15.572645204473
ZBTB18	0.675274826002344	3.92848729331783	7.56661123890758	1.40349554931822e-11	1.06924856258561e-10	15.5657207449529
FLJ23867	0.865644090467045	5.24889489742964	7.63182301042483	1.01171765970173e-11	7.83090328767072e-11	15.5596114025336
CLUH	-0.555396193929505	7.78060264346901	-7.6584148604362	8.85116071580825e-12	6.89004817566494e-11	15.5533256834861
ENKD1	-0.740268187243554	4.22819946916548	-7.57413892031078	1.35150797815595e-11	1.03173583121453e-10	15.5474241656798
ANXA1	-2.53014368288645	0.944631365579039	-7.48315905995259	2.13126477565783e-11	1.59219263041184e-10	15.5395406833453
CLSTN3	0.579986825092367	5.63931430260952	7.62417361038216	1.05135822306967e-11	8.12516473371808e-11	15.5174727733311
GLRX2	-0.653814720680213	4.08144154370193	-7.56438753025664	1.41922935032935e-11	1.08068701442929e-10	15.5119132226329
MRPL9	-0.395908286898742	5.97501192298481	-7.62257004233246	1.05986175570287e-11	8.17825494534134e-11	15.4978551935771
SORD	-0.544994761828177	8.49939036838974	-7.65205238394432	9.13895452744924e-12	7.10670850254675e-11	15.4966536322544
TYMSOS	-1.09229694014567	2.59636315404812	-7.48199163056875	2.14373670311074e-11	1.59912321579289e-10	15.4801578170646
HIBADH	0.427004754304172	6.3825449772344	7.63063664050881	1.01776694417308e-11	7.86961299366784e-11	15.4700259409546
SOWAHC	0.620112545824427	4.74003563880042	7.57054588346757	1.37607920731549e-11	1.04995962281755e-10	15.4658017116494
LIN7A	0.808517045572064	2.89655288696408	7.5199646526681	1.77292386095684e-11	1.33444735318937e-10	15.4609690632477
CLK1	1.03811416696001	6.40821426877316	7.60558123880232	1.15425475296752e-11	8.8565607412163e-11	15.45931366055
TCEAL8	0.553660296642223	6.44674279994275	7.62365782031642	1.05408597919467e-11	8.14205507386167e-11	15.4560229813493
FAM73A	0.735386737835894	6.22176005683755	7.62058909564074	1.07046083923621e-11	8.24732681476189e-11	15.4411512777436
COG6	0.625090344314819	5.07979058467665	7.59230213300449	1.23380891337724e-11	9.44766682471829e-11	15.4253633762923
C1orf174	-0.496304829779861	4.88276376614268	-7.56867541619415	1.38904554929541e-11	1.05877705422436e-10	15.403293552503
USP10	-0.431255484854931	7.14836837585855	-7.6220715144166	1.06251928196956e-11	8.19455035339238e-11	15.4009541000856
SLC25A30	0.634737952790117	5.27711766964635	7.59741601116545	1.20254714026469e-11	9.21298360112990e-11	15.385761741096
HERC1	0.492399311337165	6.84113996037751	7.61530914814439	1.09922822372768e-11	8.4516185394239e-11	15.3850985169784
URB1	-0.570666881782051	6.15150403446662	-7.61057379455367	1.12568073269681e-11	8.64614930034542e-11	15.3772620377432
SLC44A1	0.525338073838732	6.65537640995263	7.6097063839892	1.13059429090197e-11	8.67944983240492e-11	15.3484133389537
NBR2	1.04628742923232	5.29050016737953	7.55846705739741	1.46197847031419e-11	1.11079426762141e-10	15.3451595797604
GNB5	0.606516648384604	4.52564648983285	7.55303841865704	1.50229861867664e-11	1.1364491716901e-10	15.3182772880112
ACYP2	0.700815681733325	3.40416911951314	7.4865555088623	2.09538775746203e-11	1.56694933097858e-10	15.2408953050782
MRPL21	-0.501634471409797	5.6880773841401	-7.55679047851571	1.47431489979467e-11	1.11753218249959e-10	15.206077215598
ACAD8	0.404989593137287	5.59703543557493	7.55782767379418	1.46667098070697e-11	1.11286161931763e-10	15.2036892834009
PHF5A	-0.539876706217037	4.74409176694226	-7.52444947190374	1.73356817035555e-11	1.30547942056464e-10	15.199060653809
THAP8	0.812957173630424	3.2352584265322	7.4745453249192	2.22500947769103e-11	1.65563638835522e-10	15.1891539583221
RCCD1	-0.693677144073353	4.17952693281573	-7.50263831930941	1.93347757867608e-11	1.44948074495257e-10	15.1841327202497
SPATA13	-0.630916243584664	6.07206700640456	-7.56317533131768	1.42787985757332e-11	1.08617243877006e-10	15.1806939887598
RTN4	0.46540667441018	8.09893149739818	7.58242377373076	1.29649919904597e-11	9.91503237058086e-11	15.171944529575
RCN3	-0.818193245266784	2.72196576804919	-7.44496771581346	2.57915811233745e-11	1.90499942030788e-10	15.1592398447998
HIRA	-0.418022786450948	6.15668339042304	-7.55274921299988	1.50447734188539e-11	1.13752425809421e-10	15.1419185992723
PGRMC2	0.54342573452198	7.13868134528869	7.57033747138068	1.37751797946582e-11	1.05052361501568e-10	15.1404805414134
VIPR1	-0.637212370480419	4.70388925280301	-7.51290420704322	1.83668598538133e-11	1.37967367466163e-10	15.1384579338681
AKAP8	-0.511817064009499	5.34872108725688	-7.53260323028998	1.66422507160437e-11	1.2551483513416e-10	15.1284954257225
SYF2	0.650066940994432	4.82186789800093	7.50521784011501	1.9086905860014e-11	1.43161327869116e-10	15.1068368512215
OCRL	0.398996505876572	6.41544396997134	7.55381977813894	1.49642791867156e-11	1.13257871102682e-10	15.095979468823
PEX26	-0.385404390861535	5.67091944170698	-7.53522726801845	1.64250023987965e-11	1.23938611065492e-10	15.0931628705268
DLST	-0.342348650392659	7.31776166413581	-7.5584004136219	1.46246688005297e-11	1.11079426762141e-10	15.0856878515172
[truncated: 13,017 more rows]
