# Supplementary material for: The transcriptomic response of cells to a drug combination is more than the sum of the responses to the monotherapies
Source: eLife. 2020 Sep 18;9:e52707. doi: 10.7554/eLife.52707 (PMC7546737; doi:10.7554/eLife.52707)
Supplement: Source data 6. [file elife-52707-data6.zip › LNCaP/DE_limma_M_6.csv]

	logFC	AveExpr	t	P.Value	adj.P.Val	B
SRSF6	-0.751990600172334	8.20471466910349	-17.0395198563191	2.82046798158345e-32	4.2352147211457e-28	62.841238767148
DBNDD1	1.2398391423942	7.47774924109012	15.6734327557815	1.71944521551688e-29	1.29095946781008e-25	56.4950333583126
INSIG1	1.6667393637843	8.28307822877681	15.0516230412155	3.43640079356478e-28	1.72003314387229e-24	53.5535821641755
HMOX1	4.4056365214955	8.09908799650029	14.3012971183287	1.35503144101144e-26	5.08678802955696e-23	49.6152286354162
ALAS1	-1.02652236232403	6.66842958025798	-14.2367585472104	1.8642769235922e-26	5.59879645693209e-23	49.5820159504705
HMGCS1	1.16035510249391	8.01092711096575	13.2345933265812	2.7977872312426e-24	7.00192884405649e-21	44.6977492548036
PBXIP1	0.841125631480304	4.68365830372122	12.870848442101	1.76785932436856e-23	3.79231080210261e-20	42.6829679849734
TUBB3	1.86867378502082	6.20668955784321	12.7762060196899	2.86167984637529e-23	5.37137307164641e-20	42.2755270524739
NOL6	-0.767798281177411	6.90341654535945	-12.6565043054296	5.26822903696042e-23	8.78974746877753e-20	41.801679291437
SEC24D	0.841365881275713	6.95795148475889	12.2281599652948	4.72398338431501e-22	6.44866677262492e-19	39.6325532925353
CYP1A1	3.00133213737727	2.38858808452203	12.3806104144238	2.1603842063515e-22	3.24403292425741e-19	39.3730990132587
EDC3	0.64271992152851	6.50483328344611	11.6977986496251	7.2773579716845e-21	8.40590825406264e-18	36.9408425034022
SRSF7	-0.823288775623799	6.98625010964932	-11.662694383559	8.72697317390657e-21	9.36030208424151e-18	36.7614729158556
SNORA33	-1.50346285395939	1.984442051456	-11.7798528410646	4.76101207258033e-21	5.95761310682219e-18	36.5875796782368
FOXN3	0.740885279110641	6.54672426113975	11.4856295253183	2.18398752017231e-20	2.04967228768171e-17	35.8579579329334
NATD1	1.53488566749841	4.32972210869249	11.5570157262961	1.50849330785131e-20	1.51010236737969e-17	35.7860469072229
CCDC86	-0.909875251750229	5.7376389839104	-11.1291544918737	1.39128397122594e-19	1.16064000621827e-16	34.0345673589107
SLC17A5	0.933500320061333	5.36676964005583	11.1052354495266	1.5756617956814e-19	1.24527039599746e-16	33.9006265343508
DDX5	-0.646036167781324	9.27662148173204	-11.0865556904145	1.73651497320099e-19	1.29606812491687e-16	33.792417139607
SNX25	0.717147399827439	5.46274992446741	11.0783199594972	1.81256197544315e-19	1.29606812491687e-16	33.7628903054735
SRGAP2	0.644642694756771	5.55829642315407	11.0675254767304	1.91730943507034e-19	1.30865083986437e-16	33.7153192689165
RPL36A	-1.39965361335215	1.87967025854112	-11.1729145922169	1.10805774954783e-19	9.78740892188839e-17	33.6604569239992
HERPUD1	1.1120212468026	8.34033559735188	10.9241164321363	4.04599206660664e-19	2.64150508139849e-16	32.9729054489487
LAD1	-0.577076235284036	7.34861251080765	-10.823421484969	6.83811017037534e-19	4.27837759659817e-16	32.4550814207622
YIPF5	0.620353675426517	6.32574209513736	10.7895379095332	8.15938384935113e-19	4.71235799545602e-16	32.2936708488261
CNNM2	0.886810833638423	5.18195043420307	10.7194969305073	1.17568696199952e-18	6.53856126717957e-16	31.9070179045948
YPEL1	1.09963445417798	2.97506881512937	10.8002385556429	7.71661391570543e-19	4.63490698232931e-16	31.9013871537488
EIF4G1	-0.455088823449351	9.98084393636985	-10.5985184739733	2.2101158989543e-18	1.18525358352492e-15	31.2673207830443
TSR1	-0.602990045002514	6.50678236308161	-10.5491344388444	2.85990622164263e-18	1.48083971807537e-15	31.0506759472671
THADA	-0.649285392891728	4.78579947339674	-10.4536938434861	4.70689210671826e-18	2.27995780240263e-15	30.5625611939163
STEAP3	-0.924783887149808	4.05728704467787	-10.4173215158846	5.69131195258754e-18	2.6706481337517e-15	30.3538000621657
KLHL24	1.36651718662047	6.30857047814562	10.3961769057374	6.35569803729412e-18	2.89203520387904e-15	30.2765006040989
ABTB1	1.22664282977195	3.41542138362453	10.4647487480556	4.44291044396147e-18	2.22382477421751e-15	30.2077634429079
NOLC1	-0.500336428590664	8.37246477254147	-10.3269499287141	9.12361885740465e-18	4.02941943419965e-15	29.8828769199195
ACSS2	0.65644991425282	6.47807275042287	10.2967014522152	1.06850079335369e-17	4.58417368942827e-15	29.7604661865023
CDCA7	-1.0887185138892	3.74549539786046	-10.253622324111	1.33809959628142e-17	5.58136209382274e-15	29.5105144574326
DDX56	-0.45949770202443	6.73504554142472	-10.1695685781415	2.07563264907788e-17	8.42370266447388e-15	29.0937734014708
SLC19A1	-0.958496614316719	5.30683842421257	-10.0640321811842	3.60198439182178e-17	1.42335256914726e-14	28.5700852589399
ZNF652	0.588390797988397	6.49104251567144	10.0278866818646	4.35038270067429e-17	1.67500888803398e-14	28.371305757933
DHX37	-0.805450885764921	4.91475552864095	-10.012355544202	4.71795985501873e-17	1.77112212957403e-14	28.3100771481374
FERMT1	-1.06341460930186	3.48226949005239	-9.9235648669114	7.50111845089643e-17	2.74723889411368e-14	27.8094617131092
HNRNPD	-0.71701412855271	7.7814248262866	-9.91175923636729	7.9780667919515e-17	2.78601513832427e-14	27.7489569518352
RNF144A	0.808222667032233	4.05257538995619	9.90438245504697	8.29135698250969e-17	2.82961401021285e-14	27.7402179188732
SQSTM1	0.964939758932532	10.0356146664611	9.89947755141337	8.50644383407401e-17	2.8385057913879e-14	27.6757822066847
MKRN1	0.424445258804177	7.01404923103086	9.88901098220526	8.98424729489692e-17	2.93277081261244e-14	27.6552188517022
ZFP14	0.883611455346912	3.69554051034496	9.91531278343137	7.83139923230918e-17	2.78601513832427e-14	27.6475485361988
AK2	-0.386393267989594	7.46806929800169	-9.75284338227189	1.82886088354533e-16	5.84301596325887e-14	26.9381469362572
SERINC1	0.580516121423982	8.23682777907744	9.70897352084801	2.29933486881727e-16	7.19308591461668e-14	26.7066862873288
HIST2H2BE	0.66534629084398	7.04293759046112	9.6686407268124	2.8378558721883e-16	8.69658036260808e-14	26.5245675787622
CCNDBP1	0.53607407180419	5.56803721331632	9.64374328756035	3.23143311598997e-16	9.70463993394108e-14	26.4213375125757
TMEM263	0.767680115730815	6.82971740763251	9.63098888888795	3.45372116337636e-16	1.0168838625345e-13	26.3341497702692
UBE2G2	-0.648905069969323	6.57012282719536	-9.61612227718359	3.73217146492646e-16	1.07773628302569e-13	26.2486791536885
METTL8	-0.727739693959799	4.98589877911923	-9.57119450092654	4.71748087386126e-16	1.28908758250237e-13	26.0525913939641
SYVN1	0.678333557926861	6.49517176104094	9.57232785269734	4.68968594800863e-16	1.28908758250237e-13	26.0306839989595
CCNE1	-0.741972046489901	3.77057170013243	-9.57102637496397	4.72161807656036e-16	1.28908758250237e-13	26.0287236953761
TTC27	-0.681601271115767	4.96538363658546	-9.55049148106961	5.25517774542269e-16	1.38441664956609e-13	25.948641039012
PPM1K	0.687239157382258	5.90255870600157	9.49249175383368	7.11019376700246e-16	1.8408046483674e-13	25.6399505756756
SH2D4A	-0.705343423577257	4.69665597530123	-9.48096051423299	7.55055005773775e-16	1.92167897740661e-13	25.5913672516729
PJA2	0.596523639890361	7.51135034968453	9.46575889502927	8.1729565545746e-16	2.03011703641514e-13	25.4655403266571
PGAM5	-0.545291302322209	6.55674338340456	-9.46090678786677	8.38220939382914e-16	2.03011703641514e-13	25.4504926193317
HNRNPDL	-0.780495212622274	7.55761001901218	-9.46134390593651	8.36314089884853e-16	2.03011703641514e-13	25.4374571525546
PNPT1	-0.702387625884938	5.55510772503111	-9.4450450251112	9.10432335671858e-16	2.1361018675701e-13	25.391729184656
TFRC	-0.789608861380414	8.69312267884588	-9.45282377853802	8.74274521349313e-16	2.08382638294941e-13	25.3716310237919
USP43	-0.743582296786451	4.22144765897733	-9.38007239339765	1.27705829727978e-15	2.95020113722357e-13	25.0781137546301
ATG13	0.467919022738041	7.07579107558553	9.37431834365765	1.31589811081065e-15	2.99386758059587e-13	25.006392160468
TERT	-1.83464148785942	1.16507938438695	-9.55151531704948	5.22720229818581e-16	1.38441664956609e-13	24.8686495066658
GOLGA2	0.451460455467282	6.92674000270202	9.34350102845309	1.54489259131268e-15	3.31401530730731e-13	24.8524265840289
NOP56	-0.664235396154349	7.51123693536341	-9.34589545585758	1.52575672984054e-15	3.31401530730731e-13	24.8360670490101
FDFT1	0.700914645863755	8.5063379988421	9.34470731804856	1.53522236584874e-15	3.31401530730731e-13	24.830412010653
WNT10B	-0.93982135863215	2.66830664461125	-9.33582142871679	1.60789812608967e-15	3.40059130441725e-13	24.7089939300516
EPB41L4A	-1.26078630126013	2.55587769469014	-9.36741905933909	1.36402611983341e-15	3.05704719633111e-13	24.6621586860429
ANAPC7	-0.451371924730119	6.33313145675813	-9.29642949378094	1.97373126416828e-15	4.11632620315985e-13	24.6134787046745
JDP2	-0.773299066223153	4.21915324970484	-9.2875684308759	2.06685720435061e-15	4.25149695623681e-13	24.584548084998
PTPRM	0.53268797431766	5.56262991249593	9.27560930287298	2.1995340549937e-15	4.44926449178749e-13	24.5398930431368
KDSR	0.603372925790631	5.77052817460411	9.27363317260163	2.22226183327159e-15	4.44926449178749e-13	24.5273474104324
SDCCAG3	-0.540060589608804	6.10396249769012	-9.25487216275791	2.45005882005096e-15	4.80965034398716e-13	24.4040797930268
RAB5B	0.382622360530406	7.78210574316577	9.25360003983808	2.46632309860823e-15	4.80965034398716e-13	24.3702716014308
BRI3	0.617593139941617	6.38061637489507	9.1416998753695	4.41228650758314e-15	8.49421720485494e-13	23.8389897162638
CPEB2	1.09672942812169	4.50342084306404	9.13844276702674	4.48757889643478e-15	8.52980819099554e-13	23.8126332135935
RSRP1	0.831669424585965	4.79995763564547	9.09297710159599	5.68276042940148e-15	1.0534855630604e-12	23.6088426782084
STX3	0.661930601015919	7.8186658237774	9.0965947586195	5.57701393162008e-15	1.04680551496509e-12	23.5767244429016
KIF13B	0.660394306244005	4.82599530430403	9.07323803231955	6.29598592652259e-15	1.1390424659357e-12	23.5204108157172
ABCF2	-0.46735423587204	6.63673681109388	-9.07959005321713	6.09176854145477e-15	1.11553654168884e-12	23.4941882896524
PNO1	-0.582916631358836	4.62296394752471	-9.06443107813108	6.5904769150831e-15	1.16426589831633e-12	23.4748192765931
EARS2	-0.490132805610046	6.54183450228684	-9.06820829619409	6.46252593219021e-15	1.15525344521153e-12	23.4442035179785
PES1	-0.508061958652356	6.55255246502648	-9.05415104323309	6.95165103791257e-15	1.21379060448018e-12	23.3633334048238
SLC39A10	-0.909817683054003	5.8928445028036	-9.04375641121659	7.33693091591239e-15	1.26633740957863e-12	23.3466315906079
CLCN5	0.712985424290222	5.12838389583421	9.02218665277724	8.20572112541668e-15	1.40019441385519e-12	23.2615396966514
ACTA2	-0.898832887123564	4.12547613131513	-9.00132200403088	9.14361026629396e-15	1.5427017051536e-12	23.1567207798532
CCDC28A	0.84429194547297	4.17683328720963	8.97487753032939	1.04874505628263e-14	1.67531444309999e-12	22.9944797049186
DNAJC3	0.526017159751006	7.25456363449407	8.98115669348628	1.0151525052547e-14	1.66230074982684e-12	22.993360625506
RNF145	0.566506155597074	6.67718485027623	8.97844455478528	1.02952830137118e-14	1.66230074982684e-12	22.9870202267733
SEC31A	0.330643947186329	7.87942817311957	8.98161083682549	1.01276494847278e-14	1.66230074982684e-12	22.9770429789591
GKAP1	0.84745688460176	3.75874873295962	8.97945405815917	1.02415381725572e-14	1.66230074982684e-12	22.9556715276645
RAB3IP	0.616582127553763	5.2518652887668	8.95786806147166	1.14541748211202e-14	1.81048304330464e-12	22.9292812873226
TIPIN	-0.683628871209815	4.35910831222176	-8.9447268275409	1.22614839945456e-14	1.9179004548135e-12	22.8703934824468
MTHFD1L	-0.490497139781356	5.31561584749619	-8.92407304956668	1.36465009528288e-14	2.09211119175051e-12	22.7518241249776
FUS	-0.471775635950757	8.14365512272689	-8.92396848697014	1.36538956307639e-14	2.09211119175051e-12	22.6738564885982
MYBBP1A	-0.771090995511468	6.38228595609245	-8.91326565609747	1.44323300684383e-14	2.18904917482494e-12	22.643085207678
RB1CC1	0.869411455787671	7.64330347785742	8.9042296168706	1.51238883681399e-14	2.27100307735988e-12	22.5984648005763
MRPS25	-0.513212338141218	6.16408240047868	-8.85840955521386	1.91733252151146e-14	2.82261422970746e-12	22.3776192955207
NOP16	-0.695514566315914	5.05378879721578	-8.84318458510458	2.07452180989904e-14	2.9952903362927e-12	22.3264708294131
FTH1	0.77264383691422	11.6550602860358	8.8607338623881	1.89440357648134e-14	2.81647169350929e-12	22.3049171383193
NSUN2	-0.431389680969039	7.01836717965808	-8.84421051527339	2.06353721791598e-14	2.9952903362927e-12	22.2846238401014
TP53INP2	0.710110043953127	6.74736439517426	8.83029548007048	2.21759504663577e-14	3.14145351134742e-12	22.2546257395801
SCFD2	-0.712979905687885	4.31761831120118	-8.81831356999907	2.35940649107381e-14	3.31110727756676e-12	22.2310014019464
WDR4	-0.827881905357337	3.96226285859276	-8.80762813589801	2.49348209553209e-14	3.40382974059181e-12	22.1769174636399
HIPK3	0.588218466850721	6.52839473947418	8.81301473534318	2.42497032977499e-14	3.34067472219277e-12	22.1516267216586
MTMR4	0.370136959794987	6.92908261290054	8.81440324039566	2.40761639248838e-14	3.34067472219277e-12	22.1379277310678
NAT10	-0.447567830518645	6.53881867925356	-8.80560651414916	2.51969009086876e-14	3.40861859499868e-12	22.0948664836665
HS1BP3	0.630240481599602	5.55611048271143	8.78376445380636	2.82097110499311e-14	3.74864620465278e-12	22.0442821140999
TP53I3	-0.835618250137272	3.24507898220901	-8.7843254756779	2.81280056663258e-14	3.74864620465278e-12	22.0101094614633
SLC29A1	-0.81865649397824	5.08681264342282	-8.75413920473859	3.28777459985602e-14	4.29297594708156e-12	21.8739421385225
BZW2	-0.472527300697452	6.45727854649784	-8.75967568060291	3.19503806945672e-14	4.2084817237686e-12	21.8669408403792
DDX19A	-0.393738678158733	5.66512166045637	-8.71401763387192	4.04498350935106e-14	5.19140789542013e-12	21.6639460307492
SF1	-0.385523167630051	8.04472650827655	-8.71819895728856	3.95857194529662e-14	5.12430313194604e-12	21.6258279798592
PNMA3	-1.52798213096179	1.13628037142473	-8.83801384430522	2.13077849737029e-14	3.04721618252497e-12	21.4464169276575
APAF1	0.692399957070557	4.04010182590049	8.66169298256826	5.29929875067472e-14	6.63118917001096e-12	21.4378418432766
PA2G4	-0.42847760927442	8.2946866138048	-8.68271754294843	4.75442617014144e-14	5.99936666981882e-12	21.4340575907087
MAP3K3	0.519680823682436	5.33690090707319	8.65264681496173	5.55248476545116e-14	6.89058770562105e-12	21.3789112768598
EIF2AK3	0.708111066285051	5.91502092451735	8.62931645629635	6.26248534351357e-14	7.52911574621566e-12	21.2531886764212
TMEM41B	0.634121342660785	6.55748785910084	8.63298276029773	6.14519609575895e-14	7.52911574621566e-12	21.2375659471617
KAT2A	-0.68888201703909	6.92604382583338	-8.6308126080697	6.21435469946608e-14	7.52911574621566e-12	21.1981232830133
DKC1	-0.487618431945466	6.97089339238598	-8.62915882990526	6.26757770562705e-14	7.52911574621566e-12	21.1879803336115
FAM214B	0.672843210351703	4.94263795371917	8.60510676743682	7.09500271927259e-14	8.38886305768482e-12	21.15707359467
RBM12	-0.673411395606619	6.55458424952433	-8.61718197768421	6.66682375106339e-14	7.94516074967999e-12	21.1402114087946
FAM217B	0.726247198309382	5.16006304654118	8.60131697402411	7.23495447701632e-14	8.48750597084977e-12	21.1195306588505
EDEM1	0.667365469456008	7.0293986490133	8.59225691707065	7.5807788102032e-14	8.82426159798537e-12	21.0171287878081
APBB2	0.526950790582937	5.58593107183922	8.56394981741722	8.77098022011845e-14	1.0131156845023e-11	20.9269911932712
C1orf95	-1.31051254616402	1.74267110073572	-8.68683132297362	4.65453488419797e-14	5.92309286619634e-12	20.907261539402
VPS9D1-AS1	-0.757556015396678	4.45926987813282	-8.55408998730027	9.22785123295029e-14	1.05775125277848e-11	20.8953398102312
RRP15	-0.660161406352829	5.1529065047782	-8.54288946010188	9.77567152433145e-14	1.10369536548392e-11	20.8156138696323
TCOF1	-0.577956096833574	6.00948024117969	-8.54607591506877	9.6166047966101e-14	1.09396164868104e-11	20.791564935926
MRPS5	-0.399338401239149	5.71368628377658	-8.53068530358162	1.04095206498896e-13	1.15784712650921e-11	20.738641580291
CCT6A	-0.485122119090247	8.91849039169135	-8.53719699897606	1.00663890056711e-13	1.12803654708327e-11	20.6843204017975
RRP9	-0.653375324263106	5.40201554152345	-8.51924881740866	1.10406020490867e-13	1.21901235565504e-11	20.6829171017216
PTPRR	1.01968744914677	2.80794524798135	8.49450793726245	1.25392672379401e-13	1.3743769112767e-11	20.579987478275
DNAJC11	-0.412544173677146	5.99318443589988	-8.48032438737078	1.34880967647591e-13	1.4676613117364e-11	20.46633767275
FAM114A1	0.744224112578676	6.25301598459632	8.47666960947571	1.37439649756824e-13	1.48474372715717e-11	20.4463901049501
SLC12A6	0.560161100202984	5.63782310595466	8.45777842192459	1.51456419026827e-13	1.6129571546857e-11	20.3819369298889
NBR1	0.478107016225342	8.05450156287672	8.46781278640276	1.43842565217846e-13	1.54281425665084e-11	20.3594238627102
CA12	-0.8453855720082	4.5555574077155	-8.44501510080252	1.61723555657499e-13	1.68641729982847e-11	20.3451179767638
FAM86EP	-0.64408237667006	3.3879077091822	-8.44204119515579	1.64213728419874e-13	1.69325990062870e-11	20.3373138428324
STK36	-0.48579707504261	6.06619490407948	-8.4548265194734	1.53771730714515e-13	1.6260819073304e-11	20.3354133235276
NUMB	0.350411736138144	6.32683946422775	8.45177768978708	1.56200078509911e-13	1.6402100551782e-11	20.3255512000159
NPC2	0.645723598945468	5.45895768075185	8.44154251119802	1.64635019640244e-13	1.69325990062870e-11	20.3225132332253
WIPI2	0.389001747367922	6.25465079229639	8.41782584485963	1.85964461559287e-13	1.8996206495063e-11	20.153702465439
PGPEP1	0.645932488907706	5.59658966912807	8.40791631679408	1.95671942207965e-13	1.98189672555595e-11	20.1456629089955
TIMM44	-0.486699773151295	6.69966704871375	-8.40693663470939	1.9665863885711e-13	1.98189672555595e-11	20.0889694356682
STARD4	1.07373481154667	3.86377559983023	8.38996808220311	2.14556595175134e-13	2.11959331128277e-11	20.0632114224616
SLC25A42	0.567238163408213	4.38719831049863	8.38095575073269	2.24712842180925e-13	2.20541701842403e-11	20.0358522955555
RRP7A	-0.48893743822277	6.05372806606997	-8.39327349377253	2.10947328630353e-13	2.0977384680221e-11	20.0299714274294
TMEM57	0.511097020118233	5.19754152573052	8.36619333055933	2.42393403070762e-13	2.34824473581326e-11	19.9411052429856
LPIN1	0.744442863608057	7.60495056874482	8.37560279763697	2.30970388446251e-13	2.25211126812266e-11	19.9302283830454
UTP20	-0.587027227178949	6.09549023738211	-8.35181723027718	2.60941220234602e-13	2.49572825671515e-11	19.8071636179023
GDF15	1.19517766391573	10.0819525044933	8.35927949945241	2.51143650435248e-13	2.41741862495877e-11	19.7865801353766
MALT1	-0.539143798481255	6.07139234359117	-8.3460059349298	2.68833947491512e-13	2.55494338957756e-11	19.7857140009007
HOMEZ	0.50873403982901	4.43330815672114	8.30430620162485	3.32887545338013e-13	3.1047449570159e-11	19.6508698533222
WDR19	0.468347588732301	5.19824674215383	8.30457943688548	3.32421938204844e-13	3.1047449570159e-11	19.6278629980764
NCLN	-0.653501284618517	6.93348055757835	-8.31731332579071	3.11426992377898e-13	2.94112435065819e-11	19.6192780411085
THEM4	-0.474583282134168	5.85057304299995	-8.30019221912435	3.3997697667591e-13	3.15129276652189e-11	19.5648808001129
MBP	0.512419022463104	6.26349070509783	8.29679386830465	3.45946405758494e-13	3.16982415447218e-11	19.5454968172422
ATG2B	0.519616672676356	6.69906714512364	8.29665183092403	3.46198162848587e-13	3.16982415447218e-11	19.5246350522516
PRSS16	0.760681760994729	4.37424749071674	8.27919585679262	3.7856849879912e-13	3.44520277452581e-11	19.5243490611032
CYB561D1	0.493262540751825	4.83216604585752	8.25618692692583	4.2588177826882e-13	3.82936573801473e-11	19.4067561648893
FARSA	-0.557472911865845	7.32373681875643	-8.2724432809286	3.91883573341456e-13	3.54489381764777e-11	19.3784528028366
PDSS1	-0.722632672437225	3.67383991816628	-8.23290576582005	4.79744959712724e-13	4.28800613990849e-11	19.2994964957984
PDE4DIP	0.52003043333309	4.76344260098027	8.22901941573524	4.89374705109929e-13	4.34819560469272e-11	19.275044166766
SLC5A6	-0.547389276434759	6.19657249447574	-8.22557334778056	4.98074292738368e-13	4.39946092927019e-11	19.1729108540804
MAP3K5	-0.551396201441671	5.07202536720211	-8.20179271100562	5.62452473056289e-13	4.93905633649897e-11	19.1281389263242
ENPP5	0.682712528969983	4.52465349511526	8.19641689583288	5.78116801368618e-13	5.04709412171579e-11	19.1101986686457
UHRF1	-1.00943144618602	3.71980381810399	-8.16896761797925	6.65127666921165e-13	5.67474832186831e-11	18.964349183581
MGEA5	0.442746382164128	8.13182851216717	8.1900492223556	5.97233820350119e-13	5.18385147189444e-11	18.9514397312126
MED23	0.444339900681007	6.45634701444978	8.17533480058065	6.43850005232717e-13	5.55635153941062e-11	18.9237690909795
PSEN1	0.3914144686472	6.58478885921032	8.17244186262933	6.53432248562382e-13	5.60682208252156e-11	18.9094817061101
INSR	0.521034224714468	5.55816284790138	8.16406420298102	6.81989412888747e-13	5.75323203591991e-11	18.9073413398443
EPG5	0.546799648519304	6.36717086391583	8.16587974233063	6.75697155820196e-13	5.73235508011077e-11	18.8845637148303
SNORD36C	-1.7034861225971	0.212694716874921	-8.39580527209407	2.08223759440523e-13	2.08445864783926e-11	18.8500099948142
FNBP1	0.386776028922171	5.90419838836064	8.13876073823669	7.76002317242008e-13	6.50974904788044e-11	18.7700974065069
PLEKHN1	-0.882279567168083	3.55303873136182	-8.11255088037376	8.86990871111641e-13	7.31816204429253e-11	18.6946105368225
FAM134A	0.469441329843382	6.74036342392898	8.12207819972385	8.4492899215444e-13	7.0485854145506e-11	18.6562101446673
MTA2	-0.398388463233936	7.46581846748636	-8.11565710292154	8.73053321289798e-13	7.24296611739647e-11	18.5864910260434
PMM2	-0.448626694630047	5.70544464572288	-8.07599087772039	1.06864903954155e-12	8.72110542269345e-11	18.4492395029982
ACSL1	0.775143664003881	9.10340620786639	8.08318108108007	1.03021446479826e-12	8.4533881985851e-11	18.4022218247356
WDR77	-0.57683059728311	6.10229394502723	-8.06397646159899	1.13607954031377e-12	9.22128128505489e-11	18.3675862691665
CLDND1	0.526507036694709	5.75023975401163	8.04780250604756	1.23358464814323e-12	9.95887477232193e-11	18.3233074317439
UTP14A	-0.522713855613299	5.37741208670056	-8.04327191784794	1.26235984039848e-12	1.0136682012526e-10	18.3015307323093
DNAJB9	1.23993415581144	5.99268817849321	8.03245155430476	1.33381325573372e-12	1.05413367621566e-10	18.2850750767534
GCLM	0.749713630544285	7.36663496752429	8.03278620436672	1.33154422041873e-12	1.05413367621566e-10	18.2143681117247
EIF3B	-0.411155428746209	8.55563986871982	-8.04027208148017	1.28177913585124e-12	1.02378699489054e-10	18.1818477696017
FAM136A	-0.461330082718645	5.75785923147565	-7.99555693877129	1.60906910762258e-12	1.2624598036264e-10	18.0450685432609
PFAS	-0.64249340481047	5.37836215480948	-7.99492728406817	1.61422670682118e-12	1.2624598036264e-10	18.0392716956072
PUS7	-0.69844324127065	4.831351328276	-7.97968317924292	1.74423582242411e-12	1.35007449018146e-10	17.9958170297264
MRTO4	-0.557587906097235	5.06458746943601	-7.97681966884921	1.76979424565559e-12	1.36283232783407e-10	17.9766060782173
SEL1L	0.550665458196894	8.08081880563845	7.9824112589546	1.72022771471839e-12	1.33839064063271e-10	17.9179591319939
SYTL2	-0.842756578673896	3.52123939167226	-7.94753828500049	2.05350051541695e-12	1.56524689033e-10	17.8820922898537
VIMP	0.484745974972273	6.05259767249459	7.9459808556672	2.06979712301014e-12	1.56970068682425e-10	17.8112545594952
TMCO4	-0.481918694934784	5.03322865658049	-7.92727966519652	2.27581926087832e-12	1.70018418016661e-10	17.76445886038
CALU	0.560218436381752	7.73718568426205	7.95001677027509	2.02782885397807e-12	1.55356520772116e-10	17.7572698141173
SNHG1	-0.898555281294545	6.65406090778251	-7.94022825449402	2.13111363301253e-12	1.60808051825709e-10	17.7457965722554
ATAD3B	-0.714737011180199	5.44528351438229	-7.93151388720264	2.22745628141184e-12	1.67237417608401e-10	17.7393891175647
RNF103	0.690843751611974	6.8897702003151	7.92478654464171	2.3047823550729e-12	1.71329761602845e-10	17.6909491836222
PIK3CA	0.745852369003157	4.5163393827473	7.90529338550583	2.54423948176677e-12	1.8432628313526e-10	17.6808236628466
LTV1	-0.575109497772077	4.90336371923004	-7.9145707218304	2.42733880230124e-12	1.79551327366283e-10	17.6773128388676
TARBP1	-0.571609747455653	5.27072019919973	-7.91241268816494	2.45404561201456e-12	1.80637004460836e-10	17.6560850209271
MGAT4A	0.949728408037223	3.90322047294143	7.89661034777985	2.65871583154501e-12	1.89209843253459e-10	17.6215551316487
MRPS12	-0.604422562876187	5.44781210204432	-7.90891028469497	2.49801287290054e-12	1.82976396582802e-10	17.6206863038086
YPEL5	0.663774320982625	5.84370081318027	7.89980645629729	2.61599502987353e-12	1.87056101755148e-10	17.6052784775425
EXOSC2	-0.480676347872078	5.72678188006167	-7.90638589234489	2.53018751629041e-12	1.8432628313526e-10	17.5863623730492
BOP1	-0.663236253131484	6.61704438585994	-7.90435140372167	2.55641764369475e-12	1.8432628313526e-10	17.5567359353221
GRHL2	-0.390788187236093	7.10021193663524	-7.90364847858394	2.56554296585438e-12	1.8432628313526e-10	17.5357515093435
CDS2	0.358772831677583	6.19379484237943	7.88086032942178	2.87958400086562e-12	2.03961478099048e-10	17.4653022060856
SAMD8	0.589190796391195	6.11488678119556	7.86703341223091	3.08846228274497e-12	2.17729341022058e-10	17.4133477578495
SFXN4	-0.465793024277792	5.80600189793245	-7.86546872985932	3.11302815514797e-12	2.18435657839729e-10	17.3966428082747
RNF185	0.456265282112622	5.97245887656975	7.86162219274758	3.17424843773238e-12	2.21695416469718e-10	17.3940549538037
RCC1	-0.421334294751033	6.71019697681233	-7.84965989889516	3.37238844013794e-12	2.33363063673324e-10	17.2739027585976
GOLGA5	0.523490971538598	6.59179174314537	7.83936294399582	3.55275823824169e-12	2.43599167604736e-10	17.2490975390947
DHX15	-0.402168992536639	7.94307112966558	-7.85047910135385	3.35843577633864e-12	2.33363063673324e-10	17.2485578661767
TUBA4A	-0.756416462921941	6.38724074674741	-7.83806520033839	3.57616050459577e-12	2.44089209713682e-10	17.2255489393079
SERINC3	0.416975466628481	7.64809029472231	7.84249576644762	3.49688927710323e-12	2.4086829993111e-10	17.2249374735725
SDC1	-0.754068173655292	5.647810851443	-7.82204537046513	3.87798101710281e-12	2.61759420228884e-10	17.178141774333
GID4	0.569134481830507	4.83802401571677	7.80411505601474	4.2459030742762e-12	2.83362135837029e-10	17.1637847691931
HNRNPU	-0.374935993101365	9.43220950976021	-7.83335400350924	3.66241273662335e-12	2.4884520205039e-10	17.1329832700491
PDCD11	-0.45373286319869	6.80893562706951	-7.82156848489504	3.88734354761862e-12	2.61759420228884e-10	17.1285850584014
RPF2	-0.5408589168581	6.63335932959421	-7.81441303122111	4.03055165494063e-12	2.70190909154413e-10	17.1013757340262
TRMT1	-0.565002070170856	5.6372137520889	-7.79442487429712	4.45897240752798e-12	2.96265175537346e-10	17.0604156516325
NEK7	0.640005881524027	6.48437112051122	7.79101742321038	4.53639384032354e-12	3.0008145333171e-10	17.0099544311062
ARPC5L	-0.386778256483344	6.56224884539487	-7.78626635055125	4.64657857925617e-12	3.06022034851362e-10	16.9859624412516
ZNF264	0.551218537759405	5.67744507633448	7.77282779149237	4.97284847728293e-12	3.227118348583e-10	16.9603797631732
ICT1	-0.479887552951796	5.50299487235569	-7.77302630954944	4.96786689187979e-12	3.227118348583e-10	16.9602708328242
STX5	0.590538112647145	6.1485376462777	7.77230631387691	4.98595802391619e-12	3.227118348583e-10	16.9550615174805
RRP1B	-0.332320379160814	6.47437924370733	-7.78244450523647	4.73713991803785e-12	3.10623986939984e-10	16.9474035971359
KAT2B	0.637964402263554	5.00037391145488	7.75267755466392	5.50519483761237e-12	3.53273528553792e-10	16.8974167088295
POLR3G	-0.702539564891165	4.08980199285541	-7.74669468864481	5.67389187709463e-12	3.61013391637513e-10	16.8959796281869
CALCOCO1	0.63928540086415	5.3160282283201	7.75001600215947	5.57961747714649e-12	3.56525685263113e-10	16.8776612369818
IL1RAP	0.664988585097022	3.96147126118234	7.72749876520964	6.25060092138187e-12	3.93436125573028e-10	16.8101267367194
ARNT	0.346571645627821	6.35691818351459	7.74103397989617	5.83823041058322e-12	3.69902395971804e-10	16.7635008099579
GABARAPL1	0.624119768472644	6.48173614621184	7.71697256649092	6.59118980707112e-12	4.10677618850539e-10	16.6720351110086
TONSL	-0.650651942845538	5.55440779528041	-7.717140462081	6.58561524954492e-12	4.10677618850539e-10	16.6543082489563
ANKRD27	0.455998560832448	5.73531251660506	7.71237435126011	6.74569787301921e-12	4.18567765542382e-10	16.6458203726846
APLN	-0.973929958068158	2.38319782364309	-7.67477700864431	8.15173033180547e-12	5.01665502714717e-10	16.5502693768738
SLC7A11	0.800331492767473	9.90229467857052	7.69667598769661	7.30080507730227e-12	4.51147691525806e-10	16.4610999313369
CNOT8	0.349226469743298	6.39173278940774	7.67243032156852	8.2485651805084e-12	5.05552876532711e-10	16.4225058265457
SS18	0.375062024083119	6.53627589633335	7.65553974167566	8.98007885347138e-12	5.43729290579541e-10	16.3351191344845
ZC3H6	1.12403849420615	4.65883622118192	7.62722930142015	1.03534138095723e-11	6.16931991129116e-10	16.3217964845072
SNORD104	-1.53346192639905	1.23057481130061	-7.72713514510871	6.2620693934439e-12	3.93436125573028e-10	16.3044667928687
GPATCH4	-0.501294653959583	6.05077145111275	-7.64198293131513	9.613532987798e-12	5.797462303003e-10	16.2675943298386
ARMCX3	0.475213697224162	7.09479876587203	7.64070591528732	9.67544219817783e-12	5.81145760191353e-10	16.2631001024725
HSPA5	0.640973134415228	10.7254462798672	7.65585736099178	8.96574590558296e-12	5.43729290579541e-10	16.238323623689
PSME3	-0.352348439673316	7.80706412596272	-7.63190432194728	1.01130436327911e-11	6.05009813505942e-10	16.1687558380258
TNFSF4	1.18386293100174	2.06682653162844	7.65558371604903	8.97809310134246e-12	5.43729290579541e-10	16.1381604407156
ORAI3	0.696521072893357	4.03167862122963	7.58767128063329	1.26281342927991e-11	7.49502231386052e-10	16.1298882546784
SNORD44	-1.4846278291841	0.370716563311848	-7.75446104587119	5.45587739532308e-12	3.51611394713182e-10	16.065896692896
ZNF585B	0.526974454216908	4.83841664637887	7.57803129846538	1.32538106721868e-11	7.80467533543359e-10	16.0637149213935
ANKRA2	0.608319221884964	5.20587459055452	7.56855998482084	1.38984969800635e-11	8.15233713486849e-10	15.9891440098141
MICU1	0.327382969036171	6.70057363140521	7.58467845081114	1.28191760741008e-11	7.5784546428621e-10	15.9810333234008
HDAC5	0.663678317753063	5.4268978143799	7.55938563136657	1.45526302706753e-11	8.4956517724462e-10	15.9440102703169
ARHGEF5	0.493788714766858	4.8442718285573	7.55193043302678	1.51066262601525e-11	8.75834362634944e-10	15.9393427270814
E2F2	-0.926622416351744	3.34696767027431	-7.53869900534057	1.61418924710728e-11	9.21622271276158e-10	15.8928427897199
PRKAR1B	-0.728057586663496	3.94420322352618	-7.53474811597505	1.6464460976306e-11	9.36478583409889e-10	15.8570908121055
RRAGC	0.682747904564003	5.93763732102689	7.54592169515222	1.55683330926337e-11	8.97489650044347e-10	15.8543160916591
CREB3	0.556454511374748	5.73587598801955	7.54552017450717	1.55996802518363e-11	8.97489650044347e-10	15.8503318380004
SUSD6	0.564219350861505	5.74173092946493	7.54458179470096	1.56731851519161e-11	8.98276901683865e-10	15.8343970167122
HNRNPAB	-0.410278606562971	6.99528154086491	-7.55877891848047	1.45969509675754e-11	8.4956517724462e-10	15.8275650705637
BEND3	-0.709012127196362	3.137048297774	-7.52229237315662	1.75238793959448e-11	9.89242755674838e-10	15.8134911078054
LINC00641	-0.896415439699777	4.3046927304248	-7.52627600624037	1.71778940079753e-11	9.73370778957574e-10	15.8108962081873
XRCC3	-0.514299076521515	5.46528126508825	-7.50837824641344	1.87875135842453e-11	1.0487483419369e-09	15.6509643432336
CTPS1	-0.502160679438312	6.18092813762533	-7.51428815178082	1.82401090121842e-11	1.02581826564404e-09	15.6311605960056
TOMM40	-0.612551038763824	6.06734812668134	-7.50673721648212	1.8942385503851e-11	1.05347726194751e-09	15.6039777163456
ZBED8	0.576319139598566	4.15468591116244	7.48024943857652	2.16248378582786e-11	1.19822348811775e-09	15.6007673207159
HYOU1	0.378615475634151	9.26477740592003	7.51133549309482	1.85115905168157e-11	1.03720165373323e-09	15.5521303061333
ZDHHC13	0.501176914437625	5.09828697312096	7.45073682897569	2.50594735566655e-11	1.37333231725142e-09	15.4066580995363
ENTPD7	0.55901339249337	4.43857465561628	7.44022158918574	2.64097526081216e-11	1.44206852786747e-09	15.3963774780941
SLC4A4	-0.873107918969238	6.37917095465343	-7.46529336722166	2.33026167878259e-11	1.28644152090439e-09	15.3731666657349
METAP1D	-0.691998765709172	2.90153124842248	-7.4356463561038	2.70195767828797e-11	1.46471467498816e-09	15.3719308783214
ID1	-1.06745411338456	5.86158339442705	-7.43901400693607	2.656936950027e-11	1.44552772614512e-09	15.3637590969271
SMIM14	0.610842623786441	6.9418291941642	7.45437748168129	2.46081225111557e-11	1.35353687775646e-09	15.3518636624875
PPP1R3D	0.592948254914441	4.20684247162009	7.42768208043038	2.81146316564986e-11	1.51859463652512e-09	15.3452490669425
CBLB	0.783914813138701	4.84199949541352	7.37801916539903	3.60082234517569e-11	1.90387142025205e-09	15.1129725511741
ABHD11	-0.489179800440626	5.39233000019294	-7.38740819876996	3.43637176358944e-11	1.83631880434374e-09	15.0659123681444
UGCG	0.678394707840762	4.10474975624423	7.36365741025861	3.86759440438477e-11	2.02354695387602e-09	15.0472188131097
FLAD1	-0.476056393352933	5.51377402794195	-7.38425859475988	3.49068977114294e-11	1.85216245948701e-09	15.0383384831744
NOP58	-0.533951195549128	6.83987436154653	-7.39667956725051	3.28129757695845e-11	1.76602022995011e-09	15.0373690382817
UNG	-0.611180236773309	5.58491074683267	-7.38599342454394	3.46066641119323e-11	1.84274350462686e-09	15.0234539415911
TMEM39A	0.590980056538128	5.66317755189757	7.36957621705442	3.75535590400149e-11	1.9786113773504e-09	15.0134186729695
CALML4	-0.48213705026328	4.18629701189977	-7.35825413597471	3.97295912618742e-11	2.07145674440383e-09	14.9955931189681
DDX21	-0.509413824070975	8.6894039545908	-7.39288293140983	3.34394290877497e-11	1.79330881136303e-09	14.9694568311087
SPTBN5	-0.857360316930992	3.41813303748357	-7.34302012510723	4.28560203770407e-11	2.19732746724462e-09	14.9501271741131
LRRFIP2	0.583629235182952	6.14371960081343	7.36581536737106	3.82629271580732e-11	2.00893746225744e-09	14.9395270439214
TSEN2	-0.534124347781927	4.71260228242128	-7.35308873673405	4.07634565157617e-11	2.11070366565751e-09	14.9266878128127
XRCC2	-0.755528060706554	4.11957811188328	-7.34292919353143	4.28753961043336e-11	2.19732746724462e-09	14.9237831102474
DHODH	-0.541177319843606	4.3485066850925	-7.34993913801789	4.14069060576954e-11	2.13665326928644e-09	14.9230074550927
WBP1L	0.414151595063942	5.88130419822825	7.35630240288701	4.01171412724162e-11	2.08442558251419e-09	14.8994311012737
RRAGD	0.635405454761846	5.40335852325754	7.33327865886647	4.49819065559669e-11	2.2896552842183e-09	14.845869516085
DPH2	-0.61017547112336	4.97547705720968	-7.3349015558923	4.46206167094201e-11	2.27899040989337e-09	14.8059320502197
PLEKHA3	0.533720504247778	4.75126558887996	7.31777406265491	4.85831712196777e-11	2.44807013098886e-09	14.7948694789717
HECA	0.786372946650999	5.28163458303545	7.31640084095401	4.89155885583656e-11	2.45657684880407e-09	14.7918022669471
ZNF275	0.372995299167587	5.84577500208017	7.3277147795491	4.6242704536553e-11	2.33798131757872e-09	14.7654091061911
TIMM23	-0.356838190989527	6.12918111464907	-7.32985030042568	4.57546948626298e-11	2.32112330424746e-09	14.7461447207018
DDX11	-0.525547099982143	5.16155111638991	-7.30610562305217	5.14806636711191e-11	2.56821809197848e-09	14.6798196459159
POLR1E	-0.379759062259139	5.54112165200626	-7.31050956678305	5.0367480680529e-11	2.52106029966275e-09	14.6729996263062
UAP1L1	0.820636143404282	5.96604658361656	7.29876156401567	5.33915385959976e-11	2.64596483022277e-09	14.6354862045304
TEAD4	-0.707497599168494	3.34850401961973	-7.26904848566469	6.18674706728823e-11	3.05592743297369e-09	14.5943029062498
MCFD2	0.440408995668355	7.17054491142346	7.29896853763073	5.33367343535087e-11	2.64596483022277e-09	14.5719943735424
ATXN1	0.806676765571486	5.31463671279326	7.2458252075953	6.94097338070893e-11	3.40606719884723e-09	14.4568235161876
MBD5	0.550372058317148	4.36488565913124	7.23659631187822	7.26540730002559e-11	3.53065877078266e-09	14.4198884695786
TM2D3	0.406591655457111	5.36327883229059	7.24068655560016	7.1198038577707e-11	3.48244217355977e-09	14.3677149410226
GALE	-0.517658070242004	5.59400449721288	-7.23043413481331	7.49035846078311e-11	3.62823298861675e-09	14.3165122623955
CCDC137	-0.5294373125257	5.46631441991572	-7.22682820561807	7.62518162049697e-11	3.66986305171098e-09	14.2751893024085
DUS1L	-0.45444783195946	6.69926391886159	-7.23785194374567	7.22039840237186e-11	3.52017864967584e-09	14.2686706240492
SLC29A2	-0.653496621373777	4.80772703746338	-7.21308352230413	8.16151146173911e-11	3.91543949231548e-09	14.2545634885984
HSD17B11	0.78497135931486	3.08132913119861	7.19629688264332	8.86748849389121e-11	4.20791194625734e-09	14.2410282006306
CCT4	-0.360861019034441	7.91214355243142	-7.22687170898909	7.6235408102792e-11	3.66986305171098e-09	14.1877143460556
FICD	1.14607810061197	3.73490582094616	7.18622166912724	9.31993647739757e-11	4.40088572781767e-09	14.1752560919114
ACVR2B	0.66465598605691	3.25897355070794	7.17892880561358	9.66164137473816e-11	4.51960146053172e-09	14.1668741169875
PCMTD1	0.599890888589366	5.96193802104805	7.20774541276951	8.37974689962414e-11	4.00733374027886e-09	14.1668023760548
ANKRD42	0.531125670736334	4.32331929370839	7.1826885879609	9.48395537365056e-11	4.46429698717043e-09	14.1634414545464
PNPLA8	0.714679916765376	6.1486218525675	7.19593752894667	8.88324511829766e-11	4.20791194625734e-09	14.1311410658938
ANAPC1	-0.49012941630051	5.56238821569623	-7.1970658524717	8.83386438486621e-11	4.20791194625734e-09	14.1149786871546
DFFA	-0.346739755265079	5.7191851246368	-7.17916295855302	9.65047968392434e-11	4.51960146053172e-09	14.0356713942585
PAK1IP1	-0.513634272636893	5.14377985578485	-7.16172017577425	1.05179520413188e-10	4.85961747238286e-09	13.9677300938635
LETM1	-0.478226175457033	7.14583696919759	-7.1767295810192	9.76710124460453e-11	4.55474510214229e-09	13.9569311345157
ANKRD13B	-0.67366029710305	4.04866090239674	-7.13272984833576	1.21338165824215e-10	5.53803616418363e-09	13.9278405919981
UBQLN4	-0.343323067297048	6.53979751137538	-7.16455033437222	1.03721245739599e-10	4.80703156180808e-09	13.9190237847687
TFF1	-0.713675313307621	3.59395810485445	-7.12735014734415	1.24596580051891e-10	5.65239349262598e-09	13.9087961819575
COPB2	0.296622868671555	7.60704850050064	7.16681287726583	1.02569869215238e-10	4.76838748029724e-09	13.9085310019711
SWT1	0.932530878047693	3.12309503162037	7.13088267599257	1.22447341959306e-10	5.57172511169982e-09	13.8690456775406
NCDN	-0.539484252368545	6.37805955765527	-7.14843349012608	1.123018756247e-10	5.17277596435735e-09	13.8570580298205
MFSD6	0.649594754271281	5.2180205029077	7.12356466549121	1.26941218151763e-10	5.72342567896317e-09	13.8447168701532
USP32	0.370306334190515	6.1885776858276	7.13825236974354	1.18081075571683e-10	5.42234076692476e-09	13.8279533585034
PCBP1	-0.291738283630117	7.73368014687965	-7.13405446452528	1.20548905343703e-10	5.51878769097879e-09	13.7395467720984
IL6R	0.666718154855206	6.68262120010395	7.11859123285759	1.30088208631643e-10	5.83105833078431e-09	13.7199369198321
NBEAL2	-0.710872426050922	6.99267101056079	-7.12551866681683	1.25725548289201e-10	5.68643022021278e-09	13.7188901770057
ZBTB18	0.622705781311824	3.92848729331783	7.08248714871459	1.55371509630188e-10	6.78214705990378e-09	13.7075938806266
DBN1	-0.457913719149415	7.1008693468854	-7.12298223941031	1.27305818911408e-10	5.72342567896317e-09	13.707271654709
UMPS	-0.389301689444614	5.90117854437778	-7.1130988083856	1.3365347133469e-10	5.95531313223057e-09	13.6931199149334
CDC25A	-0.511430685108014	4.71894853688787	-7.09618497389677	1.45251985753425e-10	6.41501122962775e-09	13.6880425142398
CDKN2C	0.501285832041306	4.75740350459633	7.0911401907732	1.48900607509619e-10	6.55686663449982e-09	13.6768534243464
ARHGAP17	0.386709234859377	5.66005347507191	7.09967589291841	1.42779183406735e-10	6.32440182311369e-09	13.6608685418242
ATAD3A	-0.630255462659504	5.71141604856208	-7.10233409248373	1.40924252082617e-10	6.26070582625023e-09	13.6553861186493
AIM1	-0.510236397701683	4.56901317756297	-7.08524792793041	1.53277252349148e-10	6.71023679671957e-09	13.6262037730683
YPEL2	0.696665908537593	4.98712135609503	7.07352209582309	1.62369591667301e-10	7.02634521174696e-09	13.616875455468
KPNB1	-0.35179691230239	9.32085653058217	-7.11642616102233	1.31482214881652e-10	5.87600279363956e-09	13.612891406384
WDR74	-0.522472205401507	5.46396669317247	-7.08095857791091	1.56543211038618e-10	6.81348654190113e-09	13.5772530709705
KHNYN	0.347209056603994	6.64107650874909	7.08801638993028	1.5120525139727e-10	6.63888320170002e-09	13.5693537212212
TOMM5	-0.443223384570768	5.0739879449585	-7.07409942462765	1.61909673100256e-10	7.02634521174696e-09	13.56176528414
DENND1C	0.473358782913427	5.40287531099683	7.05935496835495	1.74070083646314e-10	7.48950251012335e-09	13.5258915019461
IPO4	-0.445666759369469	6.74475704776611	-7.06866673556349	1.66289087034647e-10	7.17527853710419e-09	13.4428388383139
HERPUD2	0.472916755950938	4.75219203880957	7.02869238801075	2.02330341406296e-10	8.5342483330251e-09	13.4071221876286
TRIM68	0.396761176720121	5.8130873319579	7.03693727486761	1.94312967430691e-10	8.33658148268358e-09	13.3507102433742
SEC14L1	0.371919054490524	5.90538409453538	7.03295139447739	1.98148784615248e-10	8.42890127417155e-09	13.3306369896555
BET1L	0.390203520545742	6.96975856852019	7.03137753895916	1.99683954271136e-10	8.47020976648412e-09	13.2786715751856
COPA	0.350670989443781	8.22135065108254	7.03476978377118	1.96389641294266e-10	8.40167194779118e-09	13.2511134540539
GCN1L1	-0.434563244606892	8.44454291594569	-7.03307160008804	1.98032015315722e-10	8.42890127417155e-09	13.227180101435
NOC2L	-0.44165308401239	7.86050567931456	-7.02966993780937	2.01362907150894e-10	8.51736736275443e-09	13.2262436506297
PRMT5	-0.356779679846444	7.52794083598872	-7.01087908300874	2.20787662708572e-10	9.28668779616784e-09	13.1472147428464
PARP10	-0.660025063873925	6.10818891949765	-7.00081855081716	2.31938792361135e-10	9.72847180473408e-09	13.1468264203149
CHCHD4	-0.455638903729718	4.8400209994124	-6.97864919558089	2.58517984436704e-10	1.06939560724561e-08	13.1168799226495
VIPAS39	0.387773436993773	5.43276115966366	6.97780051605435	2.59593306108419e-10	1.07089370453957e-08	13.1163557620885
WBP2	0.517521752862458	7.84772571630618	6.99318829559814	2.40766434791828e-10	1.0042635513428e-08	13.081614642843
MSH6	-0.494463479998175	5.78476784338119	-6.98033320492896	2.5639729676043e-10	1.06355298567807e-08	13.063442955324
ANKH	0.324881604371122	6.7702173383103	6.98501281127867	2.50594239766253e-10	1.04236097072855e-08	13.0543664845431
SRSF1	-0.423523373916707	8.59299241776705	-6.99763308120141	2.35584484723206e-10	9.85386245850603e-09	13.0525152518189
EBLN2	-1.76781257273563	0.363392898663062	-7.25911906249327	6.49873123919666e-11	3.19950650123859e-09	13.0347338990778
EXOC1	0.40404945311531	5.72371405471629	6.95760540539362	2.86529357050482e-10	1.16916435474729e-08	12.9932674101514
PELI2	0.881148649455082	3.95447816161674	6.93057831128372	3.2695138944453e-10	1.31270108660403e-08	12.9903667175912
GLYR1	-0.21039188574856	7.66454796233602	-6.9771946990692	2.60363615903136e-10	1.07112878257575e-08	12.985993314703
SRSF2	-0.425269661727485	7.27300742459889	-6.96169068563897	2.80866016887626e-10	1.15231806272803e-08	12.919129323252
IL1R1	0.552750057930662	5.64602206914743	6.94007023309779	3.12149882023359e-10	1.26340771656678e-08	12.9070578859392
TTYH2	-0.585619833538676	4.37962204344515	-6.91995153949487	3.44347951976839e-10	1.37362223555217e-08	12.9021795105684
FAM134C	0.347419524017566	6.16496227146673	6.94231905510989	3.08741469895243e-10	1.25298970593161e-08	12.8938515604387
CCT2	-0.457414586486689	8.50740740467501	-6.95887699236396	2.84754570130091e-10	1.16508845369849e-08	12.870884796311
MTHFR	0.549793280473369	6.49343003929766	6.93331537547592	3.22613403017998e-10	1.29875679885208e-08	12.8515315586393
KIAA0226	0.435961003241331	5.53385920397187	6.91964139856045	3.44869194727736e-10	1.37362223555217e-08	12.8206129393383
GOLPH3L	0.493356570270823	6.74326284322276	6.92916950125836	3.29206676091736e-10	1.31823131951827e-08	12.8177979401522
GUSBP1	-0.556882807575605	4.24239137294151	-6.89873361771451	3.81869483500843e-10	1.51697147202346e-08	12.8090553354086
HSP90B1	0.430840771918806	10.5739672632274	6.94716273732873	3.01524806461714e-10	1.22701802000789e-08	12.7749623446083
ARCN1	0.299855975788942	8.48350739278848	6.9350630255039	3.19873397335733e-10	1.29118788558962e-08	12.7679157468753
PRKCH	0.742259592158256	4.78716031625338	6.88571895420325	4.06857898196244e-10	1.60773110508284e-08	12.7317543632675
ZFYVE1	0.693457930710639	4.88464466396943	6.87922025891766	4.19934541246548e-10	1.65504910009401e-08	12.7278265942963
CHKA	0.391254197904311	5.29391508429053	6.89544239849371	3.88041381213669e-10	1.53742200008033e-08	12.7235495057344
ZDHHC14	-0.578632911941931	3.8039682161271	-6.87344206637545	4.31910167100976e-10	1.69079923907761e-08	12.708865581363
TSHZ1	0.587027945718482	5.2358339491283	6.87268247167349	4.33509394675598e-10	1.69079923907761e-08	12.6356955139242
RBFA	-0.415032802612513	4.71425961030222	-6.87178174104065	4.35413360569302e-10	1.69382565344783e-08	12.6223733979388
SLC12A8	-0.442447804116366	5.14548142226271	-6.86923658416076	4.4083815630563e-10	1.71049761113316e-08	12.6098594648842
ABHD4	0.513079538189076	7.6287354629928	6.87473785583661	4.29195514107283e-10	1.68712037692015e-08	12.5293618820465
CTDSP2	0.392411885744837	7.25926113694523	6.86515781167043	4.49671518603723e-10	1.74027513488492e-08	12.480665566679
EMG1	-0.40339847338443	5.87813745116768	-6.84246138442272	5.02120029217774e-10	1.93329086121387e-08	12.4205347936747
SCMH1	-0.321603708444866	6.35723744504433	-6.84805552804122	4.88656300321906e-10	1.88628869039428e-08	12.4154238717372
RAD18	-0.475684271478725	5.0543430848036	-6.8299686166949	5.33526317194522e-10	2.03853210661398e-08	12.4073283761922
KLHDC2	0.387036207942057	5.94031093070491	6.82814566804476	5.38268755103892e-10	2.05143239254823e-08	12.3545930077425
SAP30L	0.462476396933091	4.8243831417461	6.80488788583954	6.02561648939334e-10	2.26201643011826e-08	12.3344493313567
LRIG1	0.432567557261829	6.35604463461716	6.830284425373	5.32708945746682e-10	2.03853210661398e-08	12.3339339368486
TRIM37	0.335248109619277	6.27367919744619	6.82554993439088	5.45093658551737e-10	2.07218389286402e-08	12.3173247122588
ATIC	-0.421928891067386	7.38787400534054	-6.83594653079075	5.18262815976516e-10	1.99034129020547e-08	12.3130895231393
CLCN2	-0.627117505655564	4.48098194847438	-6.79748141319885	6.2458822434738e-10	2.33303899920404e-08	12.302213438896
TXLNGY	-0.533797038473727	5.91471737059859	-6.81565571503598	5.71902416231741e-10	2.1686077480141e-08	12.2761128772423
MCM10	-0.721473731160755	4.96158020147667	-6.80540942027317	6.0103990795204e-10	2.26195871123003e-08	12.2674576108127
LMLN	0.416418888192426	5.64122401236734	6.802667665364	6.09082600196861e-10	2.28079409589927e-08	12.2440818613628
KLHL21	0.556407901221903	7.24775409123551	6.80997261301892	5.8788646869576e-10	2.2236028246689e-08	12.2214611777976
FARSB	-0.454276400082566	6.79257415960218	-6.80770788510071	5.94378580707045e-10	2.24250974067763e-08	12.1955441023677
TNFAIP1	0.361577200227486	5.74271786275172	6.77935453436637	6.81913420977004e-10	2.54084663260315e-08	12.1386639516617
RAI14	-0.473149271108388	5.63155984345061	-6.77186877807728	7.07077646035276e-10	2.62808859724399e-08	12.0841690000106
SLC36A1	0.646255152771718	4.0439562411583	6.73689638094439	8.37352948602635e-10	3.07425229247363e-08	12.0585544442465
ERVMER34-1	-0.709256883958521	2.45796858843757	-6.73001488403384	8.65651818908259e-10	3.16268314178258e-08	12.0577690734288
ATP6V0E1	0.36671577283435	7.13858829106048	6.76983082656832	7.14086064416453e-10	2.64758428229073e-08	12.0214492549185
NRBP1	0.333192407816099	7.28053615446019	6.76888423231675	7.17364679686044e-10	2.65318916999154e-08	12.0191762546386
NAP1L3	0.703769239370171	2.64285409721654	6.7315020341968	8.59457178613124e-10	3.14770951074504e-08	12.0151613536558
PSPC1	-0.388587661121107	5.60721555593033	-6.7490315674653	7.89660736151463e-10	2.9062611799143e-08	12.0096724537227
RNF115	0.449480475806788	4.95223508883102	6.71552921686402	9.28348044368704e-10	3.3835131636506e-08	11.9212213550859
TNPO2	-0.418085183045644	7.69614074268859	-6.75100728974711	7.82154470076397e-10	2.88570799082732e-08	11.9030065104619
LOC100129550	0.859793090865881	3.1908279486981	6.69394104940401	1.03020402027347e-09	3.70084774364269e-08	11.8819896131384
IGSF9	-0.664164969225364	4.37558122942285	-6.6961981952801	1.01905725763537e-09	3.66958364044429e-08	11.8104611643507
PKNOX2	-0.788885762782818	2.51017835848099	-6.66625986874505	1.1771106075989e-09	4.16874832162854e-08	11.764503583739
TMEM97	-0.312027559528558	6.75868050993758	-6.71287633863981	9.40307028825594e-10	3.41880153628211e-08	11.7508348202427
CD59	0.318347995775782	6.5943208717031	6.70580687263411	9.72924470745679e-10	3.52884875669496e-08	11.7467658149789
ITSN2	0.461040652850047	6.6052497444528	6.7015839691698	9.92939327225751e-10	3.5927655271378e-08	11.7332414533201
ZBTB45	-0.537063337701965	5.69066397304772	-6.69160112103767	1.04188683731256e-09	3.73388371099891e-08	11.7120101999131
FTSJ1	-0.385738114843021	5.49591087637836	-6.68495606260413	1.0757831641666e-09	3.84347498907668e-08	11.6922826077571
TRMU	-0.42148200546962	5.19944598048265	-6.67510993224974	1.12802168632276e-09	4.01383261654563e-08	11.6772520610379
LMNB2	-0.510651298250067	6.88176950313663	-6.69768152872269	1.01179692245368e-09	3.6521977373953e-08	11.6662452300993
B4GALT4	0.327159792587841	5.36897802178071	6.66517961500616	1.18324523885651e-09	4.18061423686337e-08	11.6403090035484
KIAA0391	-0.398334251028297	5.39855177901452	-6.669868718621	1.15684342264335e-09	4.10665740766254e-08	11.6187871402285
STYK1	0.521828058637926	4.74049473639568	6.64571528515592	1.29935384808874e-09	4.51645772752327e-08	11.6089274872299
BNIP3L	0.540635957390371	7.57174105789301	6.68460847629554	1.07758588865296e-09	3.84347498907668e-08	11.6083229594192
TMEM177	-0.467174210690424	3.95332618588013	-6.64630608501496	1.2956692895231e-09	4.51409977992549e-08	11.6069336913398
ARMC6	-0.542777287119559	5.34091662669573	-6.66170214575496	1.20320874845683e-09	4.24116961662622e-08	11.5915741402383
MEX3C	0.459054584365635	5.86485686164792	6.65534265719335	1.24058218290629e-09	4.34232682016802e-08	11.5579230229877
NEIL2	-0.377831932097451	5.89128396494041	-6.65705191423198	1.2304259436625e-09	4.31684017991499e-08	11.5460500654867
SNN	0.423573260023247	6.41865239291489	6.65736180016138	1.22859345105074e-09	4.31684017991499e-08	11.5155924543271
MOB3C	0.724716990986086	2.71175876580118	6.60680592590889	1.56623890828836e-09	5.30894885933588e-08	11.4886492995004
SNX30	0.415381153287927	5.00549359262127	6.63200184179206	1.38784868112158e-09	4.80182852435982e-08	11.4860504690197
ALDH1B1	-0.716974514479711	5.84157259434605	-6.64913775330164	1.27815226795824e-09	4.46342661759558e-08	11.4633546342609
MLLT3	0.639416645147081	4.64499113622141	6.61495192327936	1.50621713341197e-09	5.16378001719501e-08	11.4604897971102
FAHD1	-0.295366380942067	6.00666222823323	-6.63283958379045	1.38227581981019e-09	4.79359208089374e-08	11.4234088893597
ASPHD1	-0.490797758229519	4.69490439039777	-6.6107361903576	1.53699036061687e-09	5.23343475170587e-08	11.4147051060852
TXLNG	-0.421658123311519	5.26275397172353	-6.6205795271408	1.46608467034341e-09	5.049249405935e-08	11.4083879204138
RORC	0.676076176027881	5.01683255066744	6.60331949493537	1.59264434413072e-09	5.38629447555561e-08	11.3669152846199
PDP2	0.373490549096341	6.14779591460266	6.61850047922097	1.48078651992963e-09	5.08821290234859e-08	11.3497135018654
OSTM1	0.529376442708739	6.00675715153346	6.61153391188739	1.53112003311722e-09	5.22529509483821e-08	11.3455841158784
LOC642852	0.493353926648468	5.80462279109827	6.60901466951617	1.54973468693283e-09	5.26489051108222e-08	11.3317821048977
EEF2KMT	-0.528808664583873	3.80506977801796	-6.58115785096611	1.77107984259687e-09	5.88374666292801e-08	11.3305596394834
EIF1B	0.490411746046976	5.16937465937356	6.59431378382244	1.6629041584283e-09	5.59869256568594e-08	11.3188987948903
C14orf1	0.361232938592034	6.35588496860664	6.61241359413109	1.52467224877254e-09	5.21514316345524e-08	11.3153908717541
HEATR3	-0.479576519442264	5.00281795823456	-6.59469621331915	1.65985924700816e-09	5.59869256568594e-08	11.2991047755443
KIAA0895	0.595010129810085	4.73824638054698	6.57252070818536	1.84584965297905e-09	6.10512739848755e-08	11.2850734858998
PLEKHG5	-0.828558887092461	2.63004194706421	-6.56387642217953	1.92380160440688e-09	6.30738098073663e-08	11.2757197874145
KLHL28	0.7764976615751	5.91203735130239	6.58444898556102	1.74338335855968e-09	5.81747655825161e-08	11.2336077119227
LMBR1L	0.424552325568301	5.62484456040824	6.57305524557805	1.84113310521055e-09	6.10297013418139e-08	11.1862567516161
EBLN3	0.406973971416322	6.66661552568239	6.58880969255852	1.70734397419864e-09	5.72265114209081e-08	11.1841770216325
OPTN	1.24562741853398	3.83995080049734	6.53818058569329	2.17523246380679e-09	7.02436358634898e-08	11.1741330077082
MRPL32	-0.380602430642347	6.15480089971437	-6.58260640669999	1.75883639945855e-09	5.85602824263183e-08	11.1712164147034
KIAA1958	0.534648906882075	5.18855229719015	6.56217939900455	1.93948243135311e-09	6.33114525852138e-08	11.1689318063671
COL4A3BP	0.377155283885019	6.84827966384663	6.58707883218404	1.7215598503406e-09	5.75744826563795e-08	11.1689016967628
TIMM8A	-0.571634350629701	4.11515106703005	-6.55130453387891	2.04300788059013e-09	6.6402178214159e-08	11.1433020384033
HNRNPM	-0.311756284649086	8.58568320153889	-6.5898618257453	1.69875934626049e-09	5.70661528936187e-08	11.1186521837124
SNORD28	-1.78772689657502	-0.590819175993461	-6.87281958512207	4.33220287447658e-10	1.69079923907761e-08	11.1104899124468
DCTPP1	-0.526430267209502	5.90774366494698	-6.56890679998046	1.8780519665325e-09	6.18439217751142e-08	11.1090752105718
RRP12	-0.559783281252759	6.45142082221614	-6.57048840451381	1.8638911021729e-09	6.15125028356665e-08	11.1065178266403
RRS1	-0.503745609312015	5.1510255808117	-6.56052668681525	1.95487513834611e-09	6.36754990833085e-08	11.0928303864368
GRIN1	-0.772726259894745	3.7427097726542	-6.52410221200661	2.32647509575578e-09	7.4170594560231e-08	11.0673323467299
NAV1	-0.55124362952571	4.51914823741745	-6.53406834237148	2.21837672400328e-09	7.0969680359787e-08	11.0546126520274
TICRR	-0.651552720937692	4.81928996569957	-6.53464931565523	2.21223047270886e-09	7.0969680359787e-08	11.0330709950195
TSC22D3	0.656397547301763	5.95208719107084	6.53711447443667	2.18633751317379e-09	7.0450738407334e-08	11.0260263519302
FAR2P1	-0.997776320006846	2.44563130326321	-6.50450942514363	2.55437632521348e-09	8.04119809211859e-08	11.0234580645272
DSC2	-0.531681789763439	7.91207621410056	-6.56595417309762	1.90477321251051e-09	6.25865964093169e-08	11.0153562523981
COA4	-0.486799626530944	6.32210964232566	-6.54808317730353	2.07470885309343e-09	6.72868858273239e-08	10.994209455627
SORT1	0.448763867429874	5.53989495805405	6.53378812686181	2.2213472142448e-09	7.0969680359787e-08	10.9927024093462
LRRC57	0.34960780989303	4.73511211671775	6.51112770877803	2.47502984152782e-09	7.82422065271195e-08	10.963117611562
ABCG1	0.662257243446801	3.18217062942403	6.48309355011149	2.82874033863303e-09	8.81252384334307e-08	10.9205390542018
EIF2S1	-0.393428525942462	7.50284543056423	-6.53438271574816	2.21504880433676e-09	7.0969680359787e-08	10.8876864072817
CCT3	-0.355778917060979	9.37236956397451	-6.54387005409205	2.11690386369813e-09	6.85073888303688e-08	10.8833696086117
ZDBF2	0.681566810880456	4.22875975787935	6.47686903970046	2.91380467048885e-09	9.05873518262123e-08	10.8695671542013
CAPN13	-0.555990311765073	4.4907965048386	-6.48476923455063	2.80626231378962e-09	8.77892393830521e-08	10.8677832178616
EXO1	-0.54357665072366	4.32221503299247	-6.49040415747865	2.73195991446455e-09	8.56432360659702e-08	10.8625970778068
DPYSL2	0.749417044215803	4.42338365639987	6.48392642123227	2.81754588033229e-09	8.79589790833048e-08	10.854901706438
HN1	-0.44432668326955	7.64004369150617	-6.5158690576502	2.41968707368398e-09	7.68161122588554e-08	10.7978175695339
RAD23A	-0.305269629022837	7.3930405164634	-6.51009213433352	2.48728274793913e-09	7.84643650064159e-08	10.7839505520986
DNAJB2	0.426036318184866	7.05363186842534	6.49764512072927	2.63932566864372e-09	8.29123728877702e-08	10.7708375602906
KIAA1804	0.550356819192273	3.69387044972174	6.44991658838916	3.31222790591902e-09	1.01296159338656e-07	10.7660964288575
IARS	-0.254526750953094	9.24681267900654	-6.51217266214468	2.46272637880744e-09	7.80175090805328e-08	10.7481726500299
ANO7	-0.728013212252066	3.39238079532134	-6.44316442186504	3.42018597225359e-09	1.04346017672129e-07	10.7342892242159
NOL10	-0.447041776520489	5.67873650641939	-6.46603708492362	3.06789628727788e-09	9.45945187880178e-08	10.6544988362202
LRRC45	-0.582491344491284	4.74130043073407	-6.45501956750185	3.23287617720629e-09	9.90711605651626e-08	10.6416312755278
RAB22A	0.37273706932785	6.28917244091206	6.4632295330954	3.10913101085449e-09	9.56694902848176e-08	10.6334029850222
WDR43	-0.513460600872668	6.79521990720784	-6.47266616870668	2.97266436709634e-09	9.21345844797567e-08	10.6287355713821
BCL6	0.492431431188034	6.38712668969281	6.45988404369248	3.15898127938548e-09	9.70046275894731e-08	10.6122478348434
CLUH	-0.466120587140664	7.78060264346901	-6.47200854333115	2.9819797587348e-09	9.21345844797567e-08	10.5929321371972
CCDC58	-0.558552500286847	4.66021930716648	-6.43333666110908	3.58355173311962e-09	1.0827085075357e-07	10.5920128952624
PDCL	0.43848111136821	5.35213100244081	6.43906491970911	3.48741818166331e-09	1.06006217441005e-07	10.5767127001403
AGT	-1.37518217806359	0.0581892718792951	-6.56310059835821	1.93095476913445e-09	6.31704070007034e-08	10.5558841693432
KIAA0513	0.508247973710843	5.91605873094083	6.43120435416503	3.62000083271296e-09	1.09152474907666e-07	10.5476002615121
SCD	0.609807336019921	10.1474396371121	6.47216686107413	2.97973452686146e-09	9.21345844797567e-08	10.545395296483
HIP1	-0.42927303662155	5.97731933620745	-6.44281590708448	3.42585153918218e-09	1.04346017672129e-07	10.519122819968
BLMH	-0.314322597111707	5.91401213352056	-6.43615596116406	3.535914866571e-09	1.0704697104119e-07	10.5009228228147
BYSL	-0.470684459365171	4.80660292496552	-6.423966934202	3.74646503875392e-09	1.12739316677212e-07	10.4878906788449
DNAH8	-0.704237154341962	1.81826667752025	-6.38361779873433	4.53564245346043e-09	1.33805907821536e-07	10.4774117054366
MRPL20	-0.319511530278828	6.84434237718362	-6.43731110573788	3.51657771888641e-09	1.06676628336966e-07	10.4580993338232
LYPD8	0.531767566403899	3.37538966808542	6.37729247279453	4.6734089408275e-09	1.37062321592707e-07	10.4411514461522
WBP5	0.563175614004654	5.71092075536772	6.40759332112439	4.04888390368496e-09	1.20631033130423e-07	10.4329320175799
SLC35F6	0.539821358655142	6.06320579291165	6.40791276645464	4.04275953533106e-09	1.20631033130423e-07	10.3883327404219
ACAD9	-0.315072384964017	6.16287287005241	-6.41040250178937	3.99533884088179e-09	1.19748519031299e-07	10.3729305336327
FAM220A	0.479986594036989	5.07272800626704	6.38260956618686	4.5573303485977e-09	1.34182102969692e-07	10.3512087354762
SNORD10	-1.38863696421083	-0.0496485629185603	-6.52201290362073	2.34978800358367e-09	7.47551200462128e-08	10.3498708763104
MOSPD2	0.596498964372085	4.61440310726485	6.36981086634936	4.84169581976417e-09	1.41445339357157e-07	10.3404669210264
GTPBP4	-0.417333808306097	6.88496240058456	-6.41356716251389	3.93585471011061e-09	1.18201588654042e-07	10.3389012269034
BOD1L1	0.417261587847847	6.73126213942105	6.40512737205466	4.09646990085495e-09	1.21807112933144e-07	10.3351822652506
TMEM214	0.288757314263831	7.05871545474905	6.40873584948043	4.02702157113054e-09	1.20457681099793e-07	10.3316104559246
SNRPA1	-0.323053732891278	5.82337304643942	-6.39162631237687	4.3669512616985e-09	1.29337554527938e-07	10.310851681579
SP2-AS1	-0.795517385904472	2.42509569603671	-6.3448713770181	5.44701235640772e-09	1.56690301808081e-07	10.2994175024639
C12orf49	0.592119575725414	5.93451493004753	6.37631251445522	4.69511871751702e-09	1.37430609478042e-07	10.2879219309741
FGFR3	-1.08478523089988	2.41806287841152	-6.34808279845779	5.36506585303573e-09	1.54629230036822e-07	10.2800728316578
ZFYVE9	0.32095439067463	6.14320345977865	6.37909442857351	4.63374698246901e-09	1.36165058099324e-07	10.2615164222993
PKD2	0.473270161549611	4.89691132222051	6.35471105010149	5.19975710288183e-09	1.51024279800529e-07	10.2312179407337
CYP1A2	2.31688854677365	-0.42068170447802	6.6281743994368	1.41359348834218e-09	4.87965972895314e-08	10.2253223574794
BMF	1.14628011378733	4.9147981770369	6.34967990687668	5.32476605445126e-09	1.53762859757e-07	10.2205197915462
GNS	0.374871558485681	8.34404705565795	6.39026916665355	4.39509605606365e-09	1.29914886570574e-07	10.208802502374
KIAA0020	-0.526921293192954	5.05105599686092	-6.35685161127974	5.14745250483629e-09	1.49794858163996e-07	10.1977239412633
IGBP1	0.308514605895753	6.00598250150316	6.35333602606642	5.23363197988488e-09	1.51422384990272e-07	10.1371461166253
KLHDC9	0.4606282825647	4.1512960547045	6.31504610379433	6.2695110814282e-09	1.78301095452132e-07	10.1236704067629
NR3C2	0.55819420435206	3.70461620105689	6.30787327206793	6.48491469220475e-09	1.83385082896698e-07	10.1067792354734
PAQR4	-0.645560875402093	3.6363997848492	-6.31509378191283	6.26810315660996e-09	1.78301095452132e-07	10.0994528195892
XPO5	-0.321017321803273	7.28886507585419	-6.35341148917257	5.23176725027182e-09	1.51422384990272e-07	10.0642898505348
GTF3C2	-0.270014104614653	6.30573389334324	-6.34408771259685	5.46719593145896e-09	1.56970199056956e-07	10.0506414057255
SLC33A1	0.394482437475806	6.86647537317388	6.32815044453197	5.89404689505749e-09	1.68902687359128e-07	9.97762823876528
AGO4	0.417479932411741	5.73083684695024	6.30483118541567	6.57845884865215e-09	1.85680710660453e-07	9.9389413926276
ZER1	0.348773231259016	6.7190537302794	6.31827253800827	6.17493514604536e-09	1.76279137173036e-07	9.93477802574917
COLGALT1	-0.435733770752692	6.59888772061739	-6.32003766176561	6.12379119477275e-09	1.75152092534681e-07	9.92410952227556
C9orf72	0.656057112002912	5.72772459363459	6.29419877416344	6.91597740540436e-09	1.94112741531873e-07	9.92238366124869
PSPH	-0.375504052549785	6.46240892082017	-6.31423455604915	6.29352380118487e-09	1.78597922824167e-07	9.91570532488743
PPIF	-0.536011494523635	7.39211037712799	-6.31389034521117	6.30373595476881e-09	1.78597922824167e-07	9.86730343595324
SNORA73A	-1.48068465987203	0.319788913998802	-6.36515201177492	4.94949507863247e-09	1.44313821554845e-07	9.86025889851012
MRPL3	-0.343577234889803	7.36104818416715	-6.30346172389608	6.62100289017021e-09	1.86530918196615e-07	9.82319718172811
CBX4	0.497135705093125	7.66253958913901	6.29869940737276	6.77107311811261e-09	1.9040156168835e-07	9.82056501108428
CDC25C	0.542095715407735	4.4348831924249	6.25590201656482	8.27929970420521e-09	2.28533022717547e-07	9.81030261484032
INPP5K	0.359877443735647	5.29369354630923	6.26804798066162	7.82046878549919e-09	2.17724852706098e-07	9.80569430539598
SLC38A7	0.436836699554663	5.39360609315231	6.26744916798396	7.84249049152306e-09	2.17724852706098e-07	9.80077946558776
TMCC1	0.384560325634325	5.07580933326157	6.25010860848159	8.5074022455149e-09	2.33969143074454e-07	9.74684492005552
HNRNPH1	-0.348188132604486	8.5188356045315	-6.29304009333149	6.95377501180933e-09	1.94809488017405e-07	9.74451906600028
CMTM7	-0.916887769596792	1.49332429171506	-6.24132585476972	8.86506613328856e-09	2.42915753754491e-07	9.73577025860913
GNPDA1	0.575473978279539	6.6623558300739	6.26742423339932	7.84340880076203e-09	2.17724852706098e-07	9.72010971394988
CDKN2D	0.587122319568172	3.24952424672284	6.2142724118873	1.00625075149344e-08	2.73234381273518e-07	9.71098966028493
VDAC2	-0.274953288178087	6.92377096296361	-6.27074872706141	7.72190223914001e-09	2.15925668571557e-07	9.69540009933583
LARS2	-0.43797914095826	6.54461091115823	-6.26740159881701	7.84424249560461e-09	2.17724852706098e-07	9.68517015586693
URB1	-0.463226577293701	6.15150403446662	-6.26231925756822	8.03366831068267e-09	2.22161258477368e-07	9.66745027040418
DCAF12	0.279146357478332	7.26132917362513	6.2642585708979	7.96086126804349e-09	2.20554045758194e-07	9.65310734413621
TPRA1	0.410446498982325	6.17356737685756	6.25192884030323	8.43507526612831e-09	2.32405670084739e-07	9.65214808079872
HMBS	-0.428679940945178	5.7731020390871	-6.24804324158239	8.59021015833601e-09	2.35814617436149e-07	9.63994457154152
ZNF692	-0.575404602638127	5.30919843627969	-6.23864665557527	8.97709319105673e-09	2.45537397735716e-07	9.62544278676729
TCP11L2	1.18475632274306	3.36695467569765	6.19476607684312	1.10234444774483e-08	2.9453388304869e-07	9.61242277860437
ZNF772	0.468172184058071	5.60535670814447	6.231889541568	9.26586701958039e-09	2.52515896853029e-07	9.5906514951343
FBXO33	0.471832052584511	4.80695005390553	6.20876198623852	1.03252718177674e-08	2.79863324215877e-07	9.58525090656113
PPARA	0.676103233175351	4.34352795418059	6.19888409443966	1.08133277448517e-08	2.90990912933142e-07	9.5733271584025
NCS1	-0.417779782061317	6.01670621139917	-6.23484932314138	9.1382672797335e-09	2.49491311768142e-07	9.56707143164026
NLE1	-0.417034258912302	5.69606672380124	-6.22910887615137	9.38734381738565e-09	2.55362961525114e-07	9.56186804093728
RALGPS2	0.537864125193683	5.14260343988539	6.19969967898086	1.07721841777241e-08	2.9040416088457e-07	9.54333640497277
PVT1	-0.64793955572148	4.97382014304188	-6.18717250296192	1.14214977936334e-08	3.03549045786193e-07	9.48476799404056
TMEM127	0.393682872337577	6.21690278460384	6.19498273840532	1.10122900208015e-08	2.9453388304869e-07	9.39249627714617
POP1	-0.512870536804281	4.76175089075964	-6.17442819404658	1.21216115062794e-08	3.19330032242618e-07	9.39053343011799
PTCD3	-0.355229588521181	6.86710004890371	-6.20331298340029	1.05917525166152e-08	2.86568929350439e-07	9.37882287353082
LOC646762	0.520864877052279	4.48529429812937	6.14421677743099	1.39546256519665e-08	3.61904419326303e-07	9.3636376970964
PRUNE	0.386363274247795	5.93346125794126	6.18105727953759	1.17523216002645e-08	3.11239614020409e-07	9.35759959300887
SMPDL3A	0.443901670897905	4.4769928674811	6.15442407956118	1.33066803371532e-08	3.47501064248161e-07	9.3552574137162
NOP14	-0.331949020541313	6.18436149902686	-6.19064010013946	1.12380005018672e-08	2.99201800595812e-07	9.34819849851343
ARIH2	-0.234541083282439	7.15764556148947	-6.19410601152806	1.10574954923509e-08	2.94918920627249e-07	9.33976945170212
MARCH9	0.528774356563142	4.02384957476766	6.14299121789631	1.4034482148599e-08	3.63347903350625e-07	9.33195073630946
CCT5	-0.336421594336143	8.53120862447641	-6.20261019680773	1.06266115735099e-08	2.86994962927742e-07	9.3284172105
ZNF449	0.591169604561057	3.91535805167906	6.13118003647348	1.48275290700858e-08	3.8059859233574e-07	9.324155710459
KARS	-0.224841787467525	8.04076752163584	-6.19497949407388	1.10124569677141e-08	2.9453388304869e-07	9.30985584465764
TP53INP1	0.637065686587109	8.75322638760015	6.19714496788404	1.09015787626978e-08	2.92840977997622e-07	9.30664658669627
GLT8D1	0.303220543998516	5.9063604790407	6.16959243586541	1.23981875427917e-08	3.26044105328476e-07	9.29511439748857
TCF3	-0.395629844688598	6.2440441133612	-6.17821272439281	1.19094070523678e-08	3.14844465314005e-07	9.29425950208354
DUSP9	-1.0071175478903	1.37870304645122	-6.13250566542096	1.47363679447464e-08	3.78906337428616e-07	9.28273583998333
U2AF2	-0.381571731771693	8.03489414925466	-6.1867596113898	1.14435427808895e-08	3.03597594342467e-07	9.26635316240827
LPCAT3	0.343855158613918	7.05349824933912	6.17531271844419	1.2071683744723e-08	3.18573643428402e-07	9.25357152704021
DDIT3	1.38407322229788	6.62520834165039	6.12996824816917	1.49113473133307e-08	3.82096913407805e-07	9.24939863340121
EGLN1	0.391838189377354	6.30190612066716	6.16071048551408	1.29224697822821e-08	3.3805541158667e-07	9.22887006402086
TRIM14	-0.523823617363132	5.34009491929174	-6.14899887860191	1.36472852050695e-08	3.5454608069087e-07	9.20802522016293
MRPS16	-0.261766717772968	7.39451149642018	-6.16833014892559	1.24713999555735e-08	3.27396051980579e-07	9.20584632518873
MAGEA6	-0.288923287298826	6.4740966730138	-6.15311711614132	1.33879604660216e-08	3.48895365139652e-07	9.17742845266031
PDCD2	-0.277490967338175	6.71547926370442	-6.15281943715266	1.34065414015436e-08	3.48895365139652e-07	9.16574836908894
TINAGL1	1.90342734631532	0.332370082571539	6.39481710941483	4.30147839336241e-09	1.27650196748478e-07	9.15093487080897
PPM1H	0.43372368849835	5.8023619702055	6.13346468285519	1.46707623432591e-08	3.77866496305966e-07	9.12898769799764
OTUD1	1.11507510304409	3.9088091892708	6.07673314101724	1.90921969488965e-08	4.77019017278919e-07	9.11028551901383
KIZ	0.461148151073322	4.39331834418625	6.09137110990575	1.78394690518973e-08	4.49458837723641e-07	9.10742273258754
ST7	0.412218786087831	5.74101769248391	6.12439110690193	1.53031675368089e-08	3.914691034629e-07	9.08628761675637
FOXN4	1.09350070278427	1.37179081731461	6.09290342684776	1.77131075678509e-08	4.47025249140924e-07	9.07085464694033
CRB3	0.432839744869134	5.43084255229716	6.10215145437122	1.69689709897184e-08	4.30415656050018e-07	9.06351145161575
SIDT2	0.411497577581491	5.89473846476851	6.11243819938749	1.61773813104329e-08	4.13128499587518e-07	9.05500116736489
SERBP1	-0.370202200198138	9.06007200584829	-6.14226287711372	1.40821533002298e-08	3.63710434803832e-07	9.03310868052365
PLEKHA8	0.447145178114119	4.74474854731067	6.08336721739451	1.85140681338313e-08	4.63345411829351e-07	9.02000108794859
PTCD2	-0.428037746716748	4.90449245727578	-6.08463774945506	1.84053301684144e-08	4.61393051433907e-07	8.98425092850998
CORO1C	-0.383213148157632	6.04497974329594	-6.10436459645354	1.67955070943884e-08	4.26736606648623e-07	8.98144423504336
PNP	-0.429023250508759	6.11209111057622	-6.10731957738804	1.65666177986414e-08	4.21934685180151e-07	8.96620698117017
PRMT3	-0.380444617341212	5.65223327215111	-6.09019936825345	1.79366943231852e-08	4.51151427063566e-07	8.95837664517884
CNKSR2	-0.678389617855877	2.43604082914581	-6.04273652291619	2.23454105973063e-08	5.5096664290501e-07	8.95629649637356
GNL3L	-0.388496681835431	5.84975695988433	-6.0992196398467	1.72014822798128e-08	4.35577500697586e-07	8.95155629033642
C8orf33	-0.265095337455908	7.04984776335295	-6.10716630799879	1.6578413975512e-08	4.21934685180151e-07	8.94343000671449
BAHD1	0.38438002391051	5.1965600397983	6.07455284121705	1.92860520826381e-08	4.81062056599491e-07	8.93164627338048
ZNF277	0.437015966068025	5.01525655538189	6.06144955937235	2.04925743491869e-08	5.06946452104432e-07	8.91188937113358
BAIAP2-AS1	0.618200163877223	5.03465341955577	6.07394557788601	1.93403892794535e-08	4.81617388756673e-07	8.90547419127314
DNAAF5	-0.413419378375145	5.64156640823504	-6.08745289541706	1.81666319083262e-08	4.56170810594359e-07	8.89888788280116
C12orf45	-0.479312160817655	3.78863609391051	-6.03619884964544	2.30308219214369e-08	5.66007891935018e-07	8.88497648230376
TM4SF1	-0.651938584805575	4.10715761355622	-6.05856616394936	2.07678817057727e-08	5.12912025812307e-07	8.87335238411129
SPTBN2	-0.581893743699712	7.02320241580706	-6.09362225394114	1.76541340203295e-08	4.46286997389339e-07	8.87122427633529
MAFG	0.678826728960503	6.53642251778699	6.06541976902031	2.01193676250326e-08	4.99359378937998e-07	8.86765008465134
ZSWIM5	0.795635936322459	2.6642651590157	6.01833524925159	2.50109044712995e-08	6.07708319645685e-07	8.85075480240659
HERC5	0.706731274196681	3.10968081351984	6.01584145109636	2.5300329384876e-08	6.12757654908545e-07	8.83942058438041
CIR1	0.547572907258992	4.95157635377398	6.04002904312345	2.2626793405684e-08	5.56990048819264e-07	8.82370594213159
EEF1E1	-0.605614583826165	3.90155430579758	-6.02474834297439	2.42814911488127e-08	5.90941444231073e-07	8.80890930823919
MCM6	-0.5567582788752	6.50256431554122	-6.06905555553787	1.97834702783626e-08	4.91835413410419e-07	8.77289937123847
FTSJ3	-0.381372503155593	6.50448485905469	-6.0634044573182	2.03079667109548e-08	5.03208627280027e-07	8.75846565535886
PLCH1	-0.664016433899674	2.83159949473249	-5.99348372618812	2.80467473601466e-08	6.71690523700098e-07	8.74367092505642
TMEM241	-0.37082479732154	4.97749391698396	-6.03277936888819	2.33975192714791e-08	5.74080309445311e-07	8.74074673577854
FNIP2	0.550107747930975	5.68103306715763	6.03136511948079	2.35508541952322e-08	5.76899880253844e-07	8.71101980069235
ARSG	-0.480262455662235	3.99721234612014	-6.00161084576909	2.70160621061729e-08	6.50117289401109e-07	8.65954342600506
HSDL1	0.365380338163262	5.75288150458742	6.02591525229247	2.415103847324e-08	5.89678038559628e-07	8.65460086542146
BTRC	0.330684751856431	4.8175799441604	5.99992762140554	2.72264234227658e-08	6.54131158586003e-07	8.63115981314896
CCDC171	0.665702899669295	2.93138953722663	5.96203020293243	3.24130589765687e-08	7.64072988370731e-07	8.6084611403755
ESRP1	0.443331251889592	7.37223497210529	6.02522826965632	2.42277548209955e-08	5.90590854532579e-07	8.59328478815074
DDX18	-0.366543248848964	6.91798004656693	-6.02950144765933	2.37544270749778e-08	5.80938887553528e-07	8.58809235803954
DNAJC6	0.739467558653935	3.03390405325833	5.95767178165541	3.30685715579513e-08	7.78303558799681e-07	8.57274702166061
LOC100129034	-0.507057420158197	6.05477283818739	-6.01644685373309	2.52297662066372e-08	6.12035814796226e-07	8.55953857437259
DESI1	-0.333277294505418	6.08119829076219	-6.00758966342907	2.6281704575993e-08	6.35500927396313e-07	8.55754138757668
FDXR	-0.488432345437569	5.69478841993586	-5.99775182756129	2.75007328881178e-08	6.59666142249164e-07	8.52981893137936
ACKR3	0.842969789831455	5.61415517082552	6.00353397430401	2.67776753258064e-08	6.45834386404365e-07	8.52186479136304
INF2	-0.492692984845117	5.17405638164688	-5.99013369266346	2.8482771841913e-08	6.810466592009e-07	8.51738564098153
BCCIP	-0.354623190665635	6.66457244728867	-6.00339305051721	2.67950734369952e-08	6.45834386404365e-07	8.48285737523615
MFAP3L	0.446786282400323	4.64981244309038	5.9562752366656	3.32813588610589e-08	7.82085891483036e-07	8.47409952639932
SNORD35A	-1.55274680083877	-0.546104412753739	-6.14203763338868	1.40969281470318e-08	3.63710434803832e-07	8.46078995706074
SNORD45B	-1.63524683397715	-0.383168463059865	-6.16790045227488	1.24964193122351e-08	3.27480335763563e-07	8.45909538853434
MRPL14	-0.438479074695019	5.00132637307436	-5.96862362660105	3.14456166411788e-08	7.42432986609971e-07	8.43664063536499
RCL1	-0.35536264163918	4.97995842586492	-5.96926614713577	3.1352873364079e-08	7.42432986609971e-07	8.42451600805688
DEF8	0.49790634030438	6.66222450432011	5.98075370856845	2.9739410666603e-08	7.08836492967795e-07	8.42209289602279
OSER1-AS1	1.00300347306123	3.03582539031284	5.92358873596892	3.86646608620339e-08	8.94589441455009e-07	8.42081321493708
ACAT2	0.396334725984565	5.76585974899156	5.97476347022203	3.05702933783973e-08	7.25187243870479e-07	8.41554668334989
RPTOR	-0.439687902909466	5.80975811970348	-5.97621772513859	3.0366504675293e-08	7.21492775639557e-07	8.41299070262811
FAM160A1	0.686482891023799	4.92958754366736	5.94208993820735	3.55204868932893e-08	8.28223029797565e-07	8.39562809705085
GAR1	-0.356653453493618	4.88190364168229	-5.95093297745881	3.41078416499564e-08	7.99006786608027e-07	8.39309156691608
NAA15	-0.523374250624394	6.65371544000228	-5.98119375424558	2.96792570507005e-08	7.08527382946453e-07	8.37487215178976
AHNAK2	-0.776114483248126	2.92180440761465	-5.90673486126826	4.17661065643826e-08	9.53130480502689e-07	8.36460785443065
ZNF490	0.554051161381144	4.25538875934167	5.91851736741246	3.95732731760411e-08	9.12799185885458e-07	8.36391959862102
SLC19A2	0.441938502596464	6.4795710905556	5.96866296469416	3.14399307208809e-08	7.42432986609971e-07	8.35601154380351
GINS3	-0.396771962265816	4.22819998996791	-5.92309932712886	3.87514440047441e-08	8.95217974115749e-07	8.31960085889085
GRWD1	-0.423758209372729	5.00998995660815	-5.94424306610353	3.51713228656357e-08	8.22636423910257e-07	8.3049745943009
ZKSCAN3	0.517694016908711	3.93475361672131	5.90208944026168	4.26631158801067e-08	9.69182069675768e-07	8.30430824754993
CACUL1	0.4169885534441	6.19750747086685	5.93963314590054	3.59230595625211e-08	8.35016505248942e-07	8.26081795303057
C6orf1	0.596842267648467	5.02553609395923	5.91026143744701	4.10975452490771e-08	9.39300973303107e-07	8.26013257890317
PANK2	-0.349811449694762	5.51155382859114	-5.93145290311336	3.72960901021431e-08	8.65592100423155e-07	8.25826924664668
NUDT14	0.465155021713988	5.09147236293783	5.91613487887538	4.00073477191703e-08	9.19970015706261e-07	8.24461690672026
OSBPL2	0.275461766672243	5.90222459242199	5.93069785190206	3.74253942951181e-08	8.67252655456008e-07	8.22208931997996
RAP2A	0.462841581095171	5.22878916514331	5.91486461607103	4.02406913124831e-08	9.22525527859917e-07	8.2056182464511
CSE1L	-0.429342968356021	8.01406448472021	-5.95216339055431	3.39157177460874e-08	7.95747527617575e-07	8.20259006033795
CPT1A	-0.338488359360424	7.76177506517409	-5.94368039884868	3.52622412266813e-08	8.23480271010647e-07	8.17992186122945
GEMIN5	-0.407381024613914	5.01515533082604	-5.91580425751622	4.00679535343563e-08	9.19970015706261e-07	8.17727080810308
C14orf159	-0.338067625689945	5.03716041999682	-5.90551402094374	4.20000331004214e-08	9.55564389448376e-07	8.17210673494862
CTSF	0.422819561390234	5.59987625570456	5.91073027905615	4.10094592547639e-08	9.38716524648682e-07	8.16840248577726
LARS	-0.312141710752999	8.01931931839397	-5.94126114572001	3.56557954003481e-08	8.30089029041283e-07	8.16342171286285
NR2C2AP	-0.426862263938611	4.1095314203862	-5.88286579806691	4.65807700943526e-08	1.04709108343832e-06	8.13383404858217
PPAPDC2	0.384578315874874	6.27751018140197	5.916833609788	3.98795605078934e-08	9.18453191083632e-07	8.11121651296069
ERO1LB	0.7871505851599	4.26970149271348	5.8540655344538	5.31202624714639e-08	1.17996133324187e-06	8.10970197419875
RABEPK	-0.378447303530265	5.29658126790713	-5.8938578889549	4.42993287894998e-08	1.00180530286616e-06	8.09924765900528
ULK2	0.303011886455432	5.43377580484279	5.89305966430361	4.4461237175731e-08	1.00395479312899e-06	8.09884568084591
ARL2BP	0.32257100256463	6.04948188955256	5.90569471749908	4.19653286071059e-08	9.55564389448376e-07	8.09624275609802
SPPL3	0.30361802417382	5.86603798344721	5.89420935427745	4.42282229985647e-08	1.00170587714396e-06	8.07294913302775
CCDC78	-0.594182070236275	4.85419861009365	-5.87515211986954	4.82503233338196e-08	1.07754396453466e-06	8.05325801171263
FBXL18	0.430116412437849	5.91921859712183	5.89096273589092	4.48893449978177e-08	1.01209970643728e-06	8.05262504250807
KREMEN1	0.439137010120555	5.12071982000985	5.87598416388171	4.80674427660065e-08	1.07728465757366e-06	8.04916414257692
COASY	-0.343257822059458	6.50510748443676	-5.90103942548928	4.28684779959883e-08	9.72376232005681e-07	8.03166838296723
SAT2	0.33937898640078	6.31150015256816	5.8854488293377	4.6034489709153e-08	1.03636266487652e-06	8.01932647759665
GPSM1	-0.536083950752062	5.3513169224424	-5.86933745368901	4.95475940710266e-08	1.1022321075119e-06	7.98215207415159
IVNS1ABP	-0.353788193234713	5.46095045714902	-5.87565075621354	4.81406427483684e-08	1.0773172749769e-06	7.97954991374392
SNORD30	-1.59761574049742	-0.803455425005577	-5.97787152458928	3.0136376750089e-08	7.17159799174859e-07	7.93616639489474
CREBRF	1.25432643835503	5.16459805187924	5.81145900247577	6.44799579744484e-08	1.40731257114e-06	7.8950471637317
SRM	-0.451412063646978	7.1459443866052	-5.87495253980515	4.82942919640268e-08	1.07754396453466e-06	7.88685572232759
HNRNPF	-0.275016321173272	8.7178824280361	-5.88243053979668	4.66734471841814e-08	1.04760610301595e-06	7.87732432883338
RTKN	-0.369755617701145	4.78193249788837	-5.83417556233099	5.81549124242339e-08	1.28043132692419e-06	7.86664381076001
COLEC12	-0.56003058978783	5.09489839596591	-5.84389972061059	5.56375141121142e-08	1.2322314334919e-06	7.86494725407791
IPO9	-0.25108158004102	7.25879823777156	-5.86952855023402	4.95044201444712e-08	1.1022321075119e-06	7.86203945365311
IQGAP2	-0.573975354102456	3.83199630670109	-5.80704642820754	6.57846919440387e-08	1.43162744091548e-06	7.84083934274665
MT1X	1.55019743368068	6.71466919111856	5.84338832707222	5.57671949209408e-08	1.23328453451082e-06	7.83529282123235
MICAL3	-0.396120685482098	6.6179376263764	-5.85356642930276	5.32411954529307e-08	1.18090072514211e-06	7.82884818099555
NDST2	0.374015331254279	5.59892169310552	5.82898229840963	5.95448461226109e-08	1.30720089090223e-06	7.80945526625647
SMYD5	-0.416198256653889	4.37387727381122	-5.80760343391972	6.56185743024919e-08	1.43008492267956e-06	7.80725716444904
JAKMIP1	-0.646562828403128	3.1327737180818	-5.78127668582374	7.39387069839713e-08	1.5838282797023e-06	7.79339424275702
HERC1	0.376737284764583	6.84113996037751	5.84217836008442	5.60752059148379e-08	1.2382724882606e-06	7.76946905920539
BRIX1	-0.491544312363222	5.60768849185062	-5.83227957804531	5.86586227768031e-08	1.28963086327449e-06	7.76481849450574
TDRD7	0.547918166050199	3.56129181237566	5.77002515217589	7.78028411369761e-08	1.65012353462265e-06	7.75190526174988
TBRG4	-0.436457402500427	6.34069181702581	-5.83735888583349	5.73187320126703e-08	1.26387383245559e-06	7.74450725146705
WNK2	-0.526946016266371	4.91459894553306	-5.80614969665173	6.6052995272317e-08	1.43538607381927e-06	7.74276008184683
SH3BP5L	0.331304118045114	6.39055759729185	5.8208010580185	6.18009501242056e-08	1.35277415024063e-06	7.71137318343224
MEX3A	-0.510885163438586	3.8251347083514	-5.78523649438303	7.26241281653359e-08	1.56012004081643e-06	7.6968616991258
MRPS17	-0.380623266074672	4.837269271106	-5.79497114821194	6.94891992497005e-08	1.50136664163094e-06	7.68265969406405
DDX42	-0.244041393354659	7.49241005185395	-5.82770765360824	5.98909513756822e-08	1.3128795997916e-06	7.67464741171462
ONECUT2	0.465108943484194	4.61105090226929	5.78085274996787	7.40808224872469e-08	1.58461200921439e-06	7.67113032140106
TMEM2	0.653126110656335	6.24856582224231	5.7942214648015	6.97258268023914e-08	1.50431467710447e-06	7.65881899390047
CCM2	-0.455881958467142	5.02454166623623	-5.79283563755858	7.01653298772403e-08	1.51162495471541e-06	7.64781212416958
RRP1	-0.410520730493055	5.37625928985349	-5.79872032358917	6.83176053898479e-08	1.47818034947256e-06	7.64709435284825
KLRAP1	-1.14730820686188	0.848626138035016	-5.81823101400958	6.25268578769823e-08	1.36667146707535e-06	7.64274633728557
FBF1	-0.405754123802312	5.44674643109628	-5.78978525441419	7.11423393447154e-08	1.53047760401181e-06	7.63774063592617
PIDD1	-0.580090615794733	4.99621385516008	-5.77702419956841	7.53764717952713e-08	1.60546539074864e-06	7.62912851897381
PLA2G4F	-0.426721447849554	5.70570678970229	-5.79917681682584	6.81762856837787e-08	1.47725123496049e-06	7.62814623334161
GATAD2A	-0.286147579702175	6.94932451988157	-5.80393296995173	6.67208637673426e-08	1.44780417677806e-06	7.59613048003151
HERC4	0.370949315463909	5.98996471073868	5.78418680484586	7.29703518828568e-08	1.56531829124711e-06	7.57667730150569
DAPK1	-0.683947282358859	2.32815549221145	-5.72213453190212	9.65899681367941e-08	2.01999225240148e-06	7.57554643525461
AIMP2	-0.364816266430904	5.32118180986579	-5.77726875302417	7.52930494658412e-08	1.60546539074864e-06	7.57322010352609
RECQL4	-0.419476264389078	5.92675737588015	-5.77840624011388	7.49062186575263e-08	1.59998830634625e-06	7.52442742422376
KIF3C	0.512314701736305	3.79910515002033	5.71909539416954	9.79220749570182e-08	2.03374533548352e-06	7.51378090833855
PPM1B	0.397755757129061	5.34650284645456	5.75400338033386	8.36495034178719e-08	1.76912808918699e-06	7.50748563902613
MAP1LC3B	0.767921183520146	6.87429820809902	5.75922340716121	8.16987523620618e-08	1.73030813183176e-06	7.47889281252743
UBR3	0.328760102871972	6.87236602783827	5.7736964031796	7.65207136584698e-08	1.62522635968258e-06	7.46898699473913
TECPR2	0.367821713279643	4.90691821506466	5.73444756982054	9.13725840949872e-08	1.91627195917644e-06	7.46214489692759
FAM118A	-0.576517402861971	5.25900743660854	-5.74336932692027	8.77660240280399e-08	1.85097558540035e-06	7.42185034453458
SH3BP1	-0.641533717866366	2.4975172350996	-5.68461235317345	1.14358554014978e-07	2.32369153868594e-06	7.41454925303986
FASTKD1	-0.488637335299889	4.59381810500592	-5.72024629549728	9.74155072210967e-08	2.02883669408043e-06	7.37603305422321
HIVEP2	0.568852503009132	6.1485347158925	5.73520181922017	9.10621376432396e-08	1.9124322501411e-06	7.3647848934221
ATR	-0.353217609333238	6.02238403548702	-5.74133827335716	8.85745748690745e-08	1.86540787690606e-06	7.35258622998226
KRBA2	0.639531548104186	3.40564870059713	5.67290149129767	1.20534033715795e-07	2.44131326910144e-06	7.34101360889718
LAS1L	-0.32788426463057	5.92493518519208	-5.73933662798457	8.93785706419915e-08	1.87970394504222e-06	7.34073784526407
LAPTM4A	0.308540466313763	7.70897479655585	5.74871967213714	8.5670603375415e-08	1.80932458549259e-06	7.32767288188144
DDX31	-0.41802342200022	4.87602944353592	-5.70921320593814	1.02379449773491e-07	2.11462148252921e-06	7.32078236696924
SCPEP1	0.315122246297936	6.20171595536744	5.72938224249435	9.3484536271837e-08	1.95782956298173e-06	7.3189425375952
LDLR	-0.611447938634061	7.22029136273969	-5.72152359851439	9.68563147129104e-08	2.01999225240148e-06	7.31364791999249
KIFAP3	0.385579775138969	5.37000293859006	5.71033660578616	1.01862875505802e-07	2.10684977767923e-06	7.30317769892217
WWTR1	0.88753821300759	1.05400028920915	5.66595739185696	1.24349139014998e-07	2.50634452543519e-06	7.29763131747931
KDELC1	0.497264593259317	3.54223744667211	5.66818235114942	1.23114021910123e-07	2.48812941184711e-06	7.29010571282054
ZNF517	0.496277482629113	4.03025538762588	5.66606044589515	1.24291664268239e-07	2.50634452543519e-06	7.28617333631442
FAM134B	0.518099699272718	5.15633162717372	5.70729318945953	1.03268290897889e-07	2.1300503518169e-06	7.27816862795033
QSOX2	-0.35937901641724	5.43776399669378	-5.71939095264306	9.77917391156719e-08	2.03374533548352e-06	7.27705526739687
YPEL3	0.694784978226783	3.76466548461503	5.65788988053145	1.28930344330851e-07	2.59519845907783e-06	7.26920183630725
TBC1D20	0.340720387174978	6.67308014820123	5.72163374256931	9.68082423761166e-08	2.01999225240148e-06	7.26607454818535
CPNE7	-0.648414097466935	6.18056436652765	-5.71672281677843	9.8974533311009e-08	2.04993323061809e-06	7.23952725732843
SAMD11	-0.805332080139927	4.10834552115716	-5.65226478670535	1.32222141171236e-07	2.64726356243637e-06	7.22955849089221
SPAG9	0.448001105712851	7.12403827409946	5.71748376564354	9.86357783040065e-08	2.04573873896818e-06	7.2263413941177
CYLD	0.438912902703632	6.32610172150476	5.70585371484169	1.03939635256255e-07	2.13509926540072e-06	7.22255293075368
RNASEL	0.676675816470944	3.95276454982642	5.63955935727723	1.39963668151459e-07	2.780019101802e-06	7.2023845591654
FAM222B	0.34294835212089	5.1765698992221	5.68516882996584	1.14072964487077e-07	2.32132357184635e-06	7.19347880312583
GCC1	0.372105557854836	5.79430265610434	5.68931419686603	1.11967428653631e-07	2.28464798541377e-06	7.18019042034145
ACBD3	0.327093966077644	6.80367495722888	5.70422433886107	1.04704714289788e-07	2.14787703521236e-06	7.17405744850604
LAMA5	-0.616271444669728	7.10721654406993	-5.70657864670457	1.03601006862411e-07	2.13398178195606e-06	7.16103616331706
APH1A	0.308952200408843	7.37187405423609	5.70596726513488	1.03886522274981e-07	2.13509926540072e-06	7.14850617274273
ADCY7	-0.792547451682897	3.29552533142242	-5.6201324192293	1.52667547779081e-07	2.98496861647223e-06	7.14558333010149
EDEM3	0.429169825466364	6.91985073669794	5.69635645656837	1.08477566696971e-07	2.22223620944299e-06	7.11940244269231
ANKMY1	-0.559082131552064	3.84038738502024	-5.63099203150828	1.45432948741923e-07	2.86215092832072e-06	7.11206409392647
BOK	-0.502045358702312	4.69611151694475	-5.64698567571255	1.35386375548371e-07	2.70340666919459e-06	7.08256687814968
NPEPPS	0.285613702045168	7.97649829905266	5.69451686226011	1.09378759506186e-07	2.23764503098759e-06	7.08164823961592
KDM1A	-0.298365669159279	6.50114412515004	-5.68514061765123	1.14087426479929e-07	2.32132357184635e-06	7.07856713364826
FGD6	0.615016062926943	3.67653122049732	5.6094394389111	1.60135502182196e-07	3.1147599750879e-06	7.07138026188232
OSBPL3	-0.66005998769564	3.11570396846109	-5.60009911435823	1.66950960201648e-07	3.23058713709787e-06	7.05362640277905
TMEM170A	0.511321536298077	4.67986760113967	5.63464709246925	1.43074433743694e-07	2.8268496014412e-06	7.04883967488804
RBL1	-0.413373839218774	5.00979831078305	-5.64880658836437	1.34286641668301e-07	2.68501759159949e-06	7.03151244598102
SNX2	0.256736004188294	7.01251356793162	5.67271504317448	1.2063495242896e-07	2.44131326910144e-06	7.02161862244928
LINC00657	0.333904793831186	9.19983733053271	5.68928799812575	1.11980615161463e-07	2.28464798541377e-06	7.02133808675138
CPSF6	-0.277809126464746	7.22312014992836	-5.67531776748108	1.19233644161169e-07	2.41947621719475e-06	7.01802061518733
MAMDC4	-0.724821576882294	4.85893144253916	-5.63226317951312	1.44608418257487e-07	2.84965880387719e-06	7.01603642222697
SIRT2	0.323342472222695	6.51085890733781	5.65473322638472	1.30767586699074e-07	2.62514182068623e-06	6.98829940959367
SNORA62	-1.50204618092446	-0.665123785205853	-5.77659444517554	7.55232899940019e-08	1.6063140546033e-06	6.97767783609475
FBXO10	0.519593306606041	5.09195690026323	5.62175175508312	1.51566791362458e-07	2.96731022046763e-06	6.97594097217064
ATP6V1H	0.292124188151005	6.56147949291769	5.65312432312789	1.31713858372274e-07	2.64060787358888e-06	6.96519881683632
FZD1	0.359134320395236	4.9899568248801	5.62357880000384	1.50334184640747e-07	2.94702103990268e-06	6.96159223055876
SULT2B1	-0.622043487421628	2.41902219221652	-5.57081086849333	1.90218249413979e-07	3.63011776173148e-06	6.93205214181287
PRRC1	0.37419466461056	7.48746736217814	5.65721306800075	1.29322119616243e-07	2.59959966286146e-06	6.93046031841562
TMEM69	-0.31337534014652	5.60176029175481	-5.63776617806725	1.41091461849224e-07	2.79134307131481e-06	6.92916770819032
NTHL1	-0.505782066484541	3.95287164735762	-5.59309142130872	1.72250259216381e-07	3.32884156035158e-06	6.90611789443212
TTC39B	0.533452862975274	4.51413909280892	5.58032846655472	1.8232861091006e-07	3.51456536768353e-06	6.87632731502122
LINC00663	0.718983069094791	2.18985434676131	5.55764991862342	2.01681662269159e-07	3.80458773948955e-06	6.86983228092926
LCORL	0.667576993906902	4.08174278753427	5.5706617406578	1.9034449383838e-07	3.63011776173148e-06	6.8670957382033
FAM216A	-0.437690484835173	4.45236064564699	-5.60374321723757	1.64258750385609e-07	3.18670464572392e-06	6.8588305699442
SFPQ	-0.290226860529723	8.53637297950742	-5.64627007136456	1.35820975753761e-07	2.70848309683729e-06	6.84477272092976
CNPPD1	0.36144045498027	6.10755197725293	5.61483820139745	1.56321318738697e-07	3.05243292871298e-06	6.83685713139421
TMF1	0.408352236066904	6.89213573502272	5.62605005497901	1.4868259098434e-07	2.91845462251092e-06	6.83431918384653
CYCS	-0.39378655350421	8.15997118192218	-5.64078729880236	1.39196476998906e-07	2.77211445439731e-06	6.82847135191119
GPR107	0.213467957487234	7.7897448889548	5.63331154068229	1.4393184922685e-07	2.8400534139164e-06	6.81986633201363
AMFR	0.303955905390104	7.18721694596489	5.62627666072617	1.48532038966442e-07	2.91845462251092e-06	6.81753669685975
SF3B3	-0.265615617038577	8.44289123521756	-5.63919177938317	1.40194128167763e-07	2.78091813549157e-06	6.81230499924933
GSPT1	-0.266141422621935	8.62031777024832	-5.63877560393543	1.40455506549165e-07	2.782427290689e-06	6.81181355839591
MRPL9	-0.285298637116163	5.97501192298481	-5.60593443883442	1.62660446592196e-07	3.15977912810921e-06	6.7829845672191
HSD17B7	0.504201397170987	5.18377826626915	5.56904006970874	1.91722634502801e-07	3.64418617682792e-06	6.77438817768078
LSG1	-0.258104192655046	6.432599874409	-5.61048586913589	1.59389147876865e-07	3.10426387097147e-06	6.76343437672655
CAD	-0.45555953318238	6.61656542469463	-5.61279072006059	1.57757247292039e-07	3.0764712017367e-06	6.74554859272759
FRY	0.726841895058984	3.62353862892715	5.54419028653887	2.14104840909045e-07	4.02377758584509e-06	6.73326231218482
TARSL2	-0.398588829875967	4.82291727658859	-5.57479613815716	1.86874745229426e-07	3.58837746082488e-06	6.71980863683419
LZTFL1	0.43567468666128	4.96438459758903	5.56620510040616	1.9415539585159e-07	3.68110785872156e-06	6.71892653192798
ARL5B	0.632742295981624	5.76069710783751	5.57677358654463	1.85237182064683e-07	3.5660532383119e-06	6.71581271283315
IRGQ	0.359718688499103	5.46861243117029	5.57545225277802	1.86329837443748e-07	3.5824953124908e-06	6.70082843668884
ZNF649	-0.53392799255224	3.63022392718855	-5.53456846701636	2.23442199290841e-07	4.16278916197429e-06	6.69891337779945
MASP2	-0.953843373561877	1.58241610743549	-5.51694766934065	2.41587286866912e-07	4.45660282505351e-06	6.68231638201033
MFSD9	0.479107210067345	3.50579678031478	5.51470823594207	2.43994303912637e-07	4.48447792846042e-06	6.66200575515524
SARAF	0.310892928072231	8.80753090093997	5.60225735446853	1.65351305921163e-07	3.20376156091895e-06	6.65823079316763
MRPL4	-0.393036612827119	6.5062662796931	-5.58453790288083	1.78942334476769e-07	3.45372505720201e-06	6.64408449751342
PPIL1	-0.40552845136162	5.62552918982131	-5.57255670854047	1.8874639517404e-07	3.61046607634826e-06	6.64286544652726
KCTD15	-0.302580584016857	6.28309059064217	-5.57046765306329	1.9050892200465e-07	3.63011776173148e-06	6.61047791363072
GINM1	0.398013165414633	5.36012439010255	5.5475698415184	2.10916795792896e-07	3.96883033286482e-06	6.60352479706496
TRIM2	0.743002960847159	2.88774650009018	5.49995713124488	2.60446619026712e-07	4.75196407205966e-06	6.59726757359493
NOP2	-0.46459520371546	5.99678011870492	-5.57322522957132	1.88185749612352e-07	3.60433318390189e-06	6.59710043194508
TNKS	0.375145808178098	6.91845937439789	5.56521932034197	1.95008387280999e-07	3.69261783532344e-06	6.57276776806717
LINC00957	0.664241092557909	2.58170232389778	5.48379802822634	2.79716996310468e-07	5.06662293920142e-06	6.57125769697453
CSNK2A1	-0.245870781905973	7.1143645272327	-5.57019430157755	1.9074073748043e-07	3.63011776173148e-06	6.56661142275096
MRPS23	-0.346233769576344	5.91576278854614	-5.55846665843618	2.00950980349078e-07	3.79557222757454e-06	6.56239432216103
PIGH	0.373826372469147	4.85858837134395	5.53113192104706	2.26872897726344e-07	4.21103020056709e-06	6.55241491394378
DAZAP2	0.367931519722275	7.5394587896838	5.56737988831025	1.9314363093636e-07	3.6665546929714e-06	6.54219483829882
CACFD1	0.41810134282325	5.98206350800602	5.54381076110796	2.14465794921476e-07	4.0255229706761e-06	6.54019644840572
KLHL7	0.359662940219449	5.2244842653679	5.53286927436707	2.25132100463987e-07	4.1838906195139e-06	6.53335705396615
PCGF5	0.445128085975097	5.44290950276126	5.53031414995784	2.27696847277354e-07	4.22110599841573e-06	6.52373418024794
SLC25A30	0.46174773397449	5.27711766964635	5.53780977459988	2.20253007301597e-07	4.11552898245473e-06	6.51290989356461
NCL	-0.357402354375079	9.95771603608955	-5.57379621839126	1.87708190563836e-07	3.59977801980403e-06	6.48111549354112
RAB11FIP5	0.322873510204857	5.22037066189638	5.51125789765566	2.47748885476827e-07	4.54456182852533e-06	6.47654357164191
GRB10	0.358502844164311	7.75354896031675	5.55247845633931	2.06369020451265e-07	3.88812699008306e-06	6.4667579832241
CREB3L2	0.351036912355712	6.65156215721206	5.53349530155411	2.24508044830977e-07	4.17746319849065e-06	6.44312229917263
ATAD1	0.361516393987109	5.36416325263409	5.51014094163104	2.48976412629982e-07	4.55930464884367e-06	6.44047193753836
SMPD4	-0.294103180558126	6.90676930580775	-5.54159019282684	2.16589683285967e-07	4.06031296407252e-06	6.43723872173537
SRRM2	-0.466260180987401	9.8969358457593	-5.55944029463244	2.00083322612308e-07	3.783943541998e-06	6.43229288689147
MRPL36	-0.40136562673587	4.82915137671456	-5.50412151717852	2.55694974570029e-07	4.67663305498606e-06	6.43193869430799
ADAMTS15	1.13056267104195	0.997126693033749	5.50246414444073	2.57575810590922e-07	4.70530215551494e-06	6.42294429141665
HIPK1	0.294297093073498	7.3352971806956	5.53512516481664	2.22891252960549e-07	4.15768329746038e-06	6.40816780170269
SNORD68	-0.992043706038955	0.395923618983289	-5.51604868646094	2.42550736162267e-07	4.4688857106903e-06	6.39819494880261
LYAR	-0.439614942892738	4.44191527752487	-5.49377423232879	2.67661323882731e-07	4.86586251746137e-06	6.3931533620936
WDR90	-0.49605027380878	6.533152100247	-5.52535298356202	2.32758697780806e-07	4.30962343511293e-06	6.3829408403664
B4GALT5	0.326200108568517	6.5320988014268	5.52412583013742	2.34027662630584e-07	4.32778249022273e-06	6.38287202304281
MAP4	-0.296956655135201	8.92307800307029	-5.53797723164275	2.20089459813738e-07	4.11552898245473e-06	6.3745329377692
ENO3	-0.581421080708788	4.2227247289229	-5.46090017301315	3.09433860986083e-07	5.50528300541117e-06	6.36543977735706
NUDC	-0.396095528005363	7.54021123072292	-5.52316697962532	2.35023896857791e-07	4.34085957591217e-06	6.35870577064394
KIF7	-0.861404590299761	1.43011933365014	-5.43925074658372	3.40361477780057e-07	5.97064012890811e-06	6.35586753165232
TRIM54	-1.26406274207608	0.04706247917429	-5.64041061368499	1.39431382112952e-07	2.77311474676567e-06	6.33928996806999
GCH1	0.398210562276674	4.88912352152151	5.4765388538533	2.88821882382545e-07	5.19395136030694e-06	6.33453347654161
RAB2B	0.310928831510425	4.94626134322151	5.47728307649191	2.87875244209344e-07	5.1831350923831e-06	6.33445150202155
TBL3	-0.494864932562803	5.6105573005657	-5.49796276912366	2.62752741968665e-07	4.78822229781733e-06	6.33182169340658
RPP40	-0.429985925402162	4.47280734519295	-5.46509495953666	3.03767879188685e-07	5.4108878693918e-06	6.32332035440302
RAB17	0.378789837680875	5.6307657104744	5.48457674022936	2.78757143577055e-07	5.06144772424796e-06	6.31933026825632
ASAH1	0.347347636787233	7.73189732200162	5.51473406708078	2.43966406299253e-07	4.48447792846042e-06	6.30440242704239
NEK6	-0.517329503804101	5.78654004425687	-5.49716368516535	2.6368234021324e-07	4.7993382068388e-06	6.29507183056925
MORC2-AS1	-0.670818859297296	2.2414094301951	-5.41266210439784	3.82505022869753e-07	6.60194876254277e-06	6.28385759874319
TMEM223	-0.423226205821982	4.33704499234539	-5.45566656110773	3.16648217583819e-07	5.59387015910426e-06	6.27677818349574
ALDH1A3	0.742412872506286	5.58696496339856	5.484136171546	2.79299798638841e-07	5.06517605840682e-06	6.25503105645786
FAM122C	0.690130016899393	2.69256537837669	5.40369790076481	3.97832781295717e-07	6.81169560312027e-06	6.24617251006383
RNF187	0.407740761538001	9.64603470331231	5.51114865303894	2.47868682576068e-07	4.54456182852533e-06	6.24138452671594
MGLL	-0.659507366019653	3.86833945988678	-5.42328850519628	3.65082444187697e-07	6.35803344754365e-06	6.2320791659406
GOLT1B	0.536553944776029	5.70552855535898	5.46606942482581	3.02466258175422e-07	5.3941013453232e-06	6.22326532046912
RPS10P7	0.710456287734486	2.26321901293661	5.39479460387764	4.13650613489556e-07	7.03012611670484e-06	6.20813695958657
FASTKD2	-0.283629458428732	5.89709613669709	-5.47599635096747	2.89513856442475e-07	5.20016754586148e-06	6.2069664547692
HEATR1	-0.424716611675157	6.34346016162356	-5.48179445993246	2.82201525618947e-07	5.10546760083627e-06	6.20507046935541
PRKY	-0.563381370592861	3.93873793237188	-5.42225888387946	3.66736003574383e-07	6.3663674331479e-06	6.20216582545289
TOR1AIP1	0.354539255081899	7.08520687550469	5.47830700393316	2.86577789656869e-07	5.16596889494304e-06	6.19754101255221
SLC31A2	0.496966570153985	3.39327226427407	5.39954834539597	4.05129955705503e-07	6.91299024417481e-06	6.18979849908247
KIAA1109	0.358440742886654	7.09935997447966	5.48120536991008	2.82936129556538e-07	5.1125979800493e-06	6.18863911238734
POU2F1	0.365905312469947	6.09602149081796	5.46725424135872	3.00891018628507e-07	5.38519610932736e-06	6.17813657802219
LEO1	-0.316012472961948	6.57110404802333	-5.47849406688856	2.86341374907035e-07	5.16596889494304e-06	6.17777032249499
CIRBP-AS1	-0.555962229627757	2.7507675451124	-5.39238624367026	4.18034038355989e-07	7.09288036152941e-06	6.17591071485586
RNF13	0.401566143608093	5.72011525775667	5.45591170925011	3.16306643777487e-07	5.59387015910426e-06	6.1748405950661
CAPN7	0.313052389653175	6.50075979872702	5.4698685022618	2.97443658346972e-07	5.32984961066602e-06	6.16682146599182
MEGF9	0.351383523907359	5.61113044133418	5.45028348842799	3.24240315892228e-07	5.7212603800678e-06	6.16568637753264
LNPEP	0.448229818486153	5.12330624548377	5.44237810291171	3.35713740860436e-07	5.90128918611081e-06	6.14099876433796
ELOVL2	-1.19009810556864	0.0701123169839267	-5.47222484588878	2.94369560446211e-07	5.28106728752724e-06	6.14032963472228
BCS1L	-0.330216453695297	5.19696780997835	-5.44217406625186	3.36015067536277e-07	5.90128918611081e-06	6.13124253724835
ERP44	0.366959984243408	6.59350545140313	5.45901479384818	3.12014056400111e-07	5.53806509563128e-06	6.12960055668916
GAB1	0.697436204090081	4.13695431438177	5.39003442317568	4.22358392715798e-07	7.15200092970293e-06	6.12642565410018
TRMT61A	-0.468309661510572	4.85639360160296	-5.43228147741603	3.50946587609572e-07	6.1419743118244e-06	6.12358053498011
AHSA1	-0.336794551229382	7.73570276093452	-5.46647929774964	3.01920411937857e-07	5.3941013453232e-06	6.09870348015589
SNORD36A	-0.756535481437259	1.69937651803938	-5.36699109827421	4.67111174788085e-07	7.81084788487514e-06	6.09678521487618
RPS6KA5	0.454632056632104	4.29685975880125	5.40381909248815	3.97621604535588e-07	6.81169560312027e-06	6.09124173676099
MAGEA3	-0.246685645605307	7.00601136245236	-5.45600792648005	3.16172679399703e-07	5.59387015910426e-06	6.07810697633933
USP2-AS1	-1.03039038244903	0.645230664580668	-5.42282090061766	3.65832505239592e-07	6.35803344754365e-06	6.07713856643196
LRRC20	-0.431886300382184	5.42004789699566	-5.43786529873008	3.42440541624301e-07	6.00010171882206e-06	6.07241168689489
GRPEL1	-0.265588185390152	6.29867398208569	-5.44673007885113	3.2934924539823e-07	5.80458717007021e-06	6.0614368553946
PTRH2	-0.339873173186878	5.28316913467432	-5.42735850326206	3.58617198331493e-07	6.26891251472142e-06	6.04921178022217
MCM4	-0.465918266323918	7.28442116532678	-5.45614906304379	3.1597627378335e-07	5.59387015910426e-06	6.04818893991817
HSPA4	-0.337175219692364	8.51586236240547	-5.4594923693054	3.11358495936645e-07	5.53296943785167e-06	6.04313174872201
LOC101927204	0.520052360437518	3.49492689821486	5.37241268513277	4.5618196276684e-07	7.63659794081034e-06	6.02738241387413
ATF2	0.385057932657607	5.80362660346822	5.42007474627245	3.70268000660934e-07	6.41285386150471e-06	6.02560592645387
ZCCHC24	0.447439503149315	4.28497280719389	5.40012077573783	4.04115580622657e-07	6.90352623279842e-06	6.02435989889682
TOB2	0.305273170336441	5.80241775130642	5.42404809158033	3.63867236206764e-07	6.35329118474508e-06	6.01925163251159
LRRC1	0.375604638149929	4.66990791488987	5.38896071709379	4.24347163730572e-07	7.17567230920976e-06	6.00285619719135
TCEA3	-0.513975303650456	3.40181847732463	-5.3607568000945	4.79995413042449e-07	8.00845680249491e-06	5.99801578807387
KPNA2	-0.335128233702807	7.62729148647251	-5.44492771603569	3.3197063314015e-07	5.84392851961605e-06	5.9969175966031
ALG2	0.22105451503912	6.32799000028059	5.42306082617873	3.65447464518469e-07	6.35803344754365e-06	5.98217410332322
SH3GLB1	0.327591873483437	5.48805745756601	5.39559155697502	4.12210015104479e-07	7.02581791919279e-06	5.97757493259191
SYF2	0.464712214417518	4.82186789800093	5.37728565494082	4.46572368662577e-07	7.4924365227232e-06	5.96348077656435
SGMS1	0.463061758194836	5.67769576981061	5.40466463374078	3.961512962395e-07	6.79840898780839e-06	5.9526630826133
RBM6	-0.338845088232659	6.44903593057883	-5.41958458225737	3.7106521245728e-07	6.41925717771718e-06	5.95257171423442
SEC24A	0.368813544984861	6.98429870770317	5.42341057101313	3.64886892345921e-07	6.35803344754365e-06	5.94716986113824
DNAJB11	0.294473783343715	6.96585842231121	5.42118866563206	3.68462528403885e-07	6.38895303292464e-06	5.94662278089669
NLN	-0.36853173291583	6.57185741647062	-5.41916794368903	3.7174416142419e-07	6.42360221857955e-06	5.9312638622841
ZNF709	0.674539395785771	2.66809822724579	5.32627778852715	5.57778316475101e-07	9.15366032807663e-06	5.93043973422808
ACTR3C	-0.812373778625608	1.54513357830644	-5.34711544483855	5.09411587034897e-07	8.44296290388081e-06	5.92817574344146
ARHGAP30	-0.649067955049642	3.23448616462854	-5.32972977424519	5.49466620142337e-07	9.03701069885797e-06	5.92411319669135
MRPL16	-0.331559358428729	5.59952663089761	-5.40175009579691	4.01241925793846e-07	6.86224232086604e-06	5.91270368381854
PLEKHA5	0.455518217016596	5.29688134338434	5.38550458160679	4.3081118462596e-07	7.25231025599037e-06	5.90991296255292
MFAP3	0.338159480966914	6.67500290284035	5.41179079776611	3.83969136417294e-07	6.61961027834913e-06	5.90716649703854
AGPS	-0.429182207876182	5.31709873127094	-5.38664722176428	4.28663515611015e-07	7.22425516320427e-06	5.90609997165118
DPP9	-0.320731482616436	5.84403814612903	-5.39481372558705	4.13615990868565e-07	7.03012611670484e-06	5.88770329184129
KDM5B	0.224174845483709	7.20535113817396	5.40831019929169	3.8987270918947e-07	6.70598923389356e-06	5.87829025596133
GTF2E2	0.287937984236165	6.11365409526939	5.3946749616896	4.13867307349965e-07	7.03012611670484e-06	5.87698864736634
MAPK8	0.256035128243552	5.7728862710604	5.38997348592969	4.22471019222596e-07	7.15200092970293e-06	5.87266029241511
SSU72	-0.219916678629638	7.41475261947903	-5.40772947542257	3.9086630308751e-07	6.71538719354926e-06	5.85950856126572
ZBTB41	0.552928417964035	6.06645468465454	5.38786397732395	4.26388055085452e-07	7.20207315541411e-06	5.85017529256497
DHX9	-0.31005046671363	8.34326891095492	-5.41004215489323	3.86924058705598e-07	6.66290328615052e-06	5.8301158734575
LCA5	0.789196168425445	2.88422773958906	5.29912725883708	6.27578600890458e-07	1.00788452095948e-05	5.82045172549846
TRPM2	-0.378222968555488	6.3675987878093	-5.38749447830831	4.27077804945257e-07	7.2056183360202e-06	5.81913782067485
GCFC2	-0.403948133582167	5.88306285080509	-5.37890565535644	4.43421763232522e-07	7.44789843031269e-06	5.8164748234161
GNB1L	-0.611387944536398	2.41557291256391	-5.30107052850471	6.22311218096291e-07	1.00049520887943e-05	5.80971112434205
YRDC	-0.340000556206995	5.33193337039326	-5.36146069088891	4.78523477505684e-07	7.99277924162997e-06	5.76989188783563
SNORD12	-1.33001348757455	-0.48306372721782	-5.46615652397835	3.02350183535187e-07	5.3941013453232e-06	5.76490373523804
CCDC154	-0.700804030613084	2.89537611982888	-5.28458331239254	6.68408371109496e-07	1.0609746406533e-05	5.74971552144335
DOC2A	-1.06972866828683	1.11706162545448	-5.32583412852601	5.58855434294888e-07	9.16132445564634e-06	5.74937967374563
SAP30	0.506535645036995	3.39872350190267	5.30215960212936	6.19378116147097e-07	9.97043029095372e-06	5.74632725542258
MEF2D	0.505547044037617	6.15072012103961	5.35640713034049	4.89189892873357e-07	8.15280292051757e-06	5.74601588064972
TBC1D8B	0.508252787371736	4.11854827922182	5.30770101619468	6.04661928076278e-07	9.75252793984252e-06	5.74516627769166
MCM7	-0.391484345622848	7.63196662227199	-5.38070722984294	4.39943558264746e-07	7.39775192710351e-06	5.72067858661905
TTC33	0.498854896825176	4.7598459157728	5.31414853307353	5.87969209683578e-07	9.52421321748501e-06	5.71983630807814
EN2	0.493885899461295	2.78969817470013	5.27621852311742	6.93054943751759e-07	1.08972911365198e-05	5.71782407910874
TBCEL	0.405887464595722	5.78667866871894	5.34453962640876	5.15160600503615e-07	8.52883305089556e-06	5.70759895534468
PNN	-0.325664133653571	7.67638981276974	-5.37377895855843	4.5346742853155e-07	7.59962824422964e-06	5.70513664377208
STXBP1	0.339005281379262	5.60172621654268	5.33792172229959	5.30223625846592e-07	8.75889765204888e-06	5.69220110649043
ABCD1	-0.451920551347977	5.80734076080797	-5.35394877009836	4.94462397908853e-07	8.23153810088618e-06	5.6803147585847
GAS8	0.58908398289016	5.50805026277642	5.32539664450358	5.59919548865762e-07	9.16875893758809e-06	5.67825691366045
TWSG1	0.403757366551472	6.33931867934877	5.34774052087899	5.08025954879073e-07	8.42930136846869e-06	5.6659592656026
MSMP	0.40685300493525	4.54420333841713	5.30211425919586	6.19499964135577e-07	9.97043029095372e-06	5.66568747605774
ZNF470	0.347446800861818	4.73633275477683	5.32051268225269	5.71934352337402e-07	9.32482761639351e-06	5.66336829948732
ZBTB34	0.520256567075353	4.11234347229223	5.28790548118861	6.58859139243921e-07	1.04803271556003e-05	5.65909254131715
SNORD78	-1.33837543720892	-0.175683779516611	-5.32974476519468	5.49430790284715e-07	9.03701069885797e-06	5.65339323955147
GPBP1L1	0.306020021449014	6.94051805131128	5.35367014485789	4.9506346647867e-07	8.23241751123334e-06	5.6524266049853
FAM149B1	0.312265515343426	5.09053017148516	5.31482023399939	5.86256293307228e-07	9.50672192257164e-06	5.65129877722888
ZKSCAN8	0.49105196870836	5.58811088161057	5.32062533493974	5.71654402573467e-07	9.32482761639351e-06	5.63635833488946
TMEM59	0.369444920563917	7.66457482926455	5.35317838975522	4.96126056340208e-07	8.24096113053602e-06	5.62294383117968
SLC2A12	0.538550027085741	4.66425061248408	5.316408170179	5.82226239708144e-07	9.47205765488353e-06	5.61397258101221
AASS	0.41709543398802	4.79015486430185	5.29440345022236	6.40565184874955e-07	1.0243585533634e-05	5.60991183447576
MAT2B	0.325740195430495	5.6231085645996	5.32437784036746	5.62405320178624e-07	9.19943168605906e-06	5.60594558319569
UNC5C	-1.30147757962582	1.08965527799809	-5.33209624653691	5.43838702075396e-07	8.96408556571257e-06	5.60219231304991
BHLHE40	0.887106097429167	5.12808083203357	5.28813336284266	6.58209024509284e-07	1.04803271556003e-05	5.59164490951151
COQ10A	0.589532950214687	2.66461402863176	5.24104698074659	8.06763154437738e-07	1.24890263165331e-05	5.56357054392759
ZNF229	0.346506392671729	5.01273582235248	5.2839735472956	6.70175705736479e-07	1.06265664174646e-05	5.54492175503745
ZKSCAN1	0.358766825279323	8.08576224783386	5.33535054010676	5.36191311753713e-07	8.84774586515798e-06	5.53373353137731
CHTF18	-0.463517123613805	5.93010745092513	-5.31538137595409	5.84829055236504e-07	9.50410507947115e-06	5.53062006259582
RDH10	0.531358009298439	4.79556012776318	5.28223456453554	6.75241063238261e-07	1.06955905122212e-05	5.52954378471122
MYADM	0.418967896113933	6.14806704228296	5.30979895693659	5.99180124713943e-07	9.6745040351662e-06	5.51395077315876
MLH1	-0.228529531717342	6.67183365964627	-5.31801890714769	5.78165985518766e-07	9.41620438020585e-06	5.51078290423886
NHLRC3	0.474195639730643	4.14343392602306	5.26019741138102	7.42763644699521e-07	1.16059717885619e-05	5.50100700211978
TRAF3	-0.274386562968997	6.12910421048396	-5.31055706068749	5.9721121239518e-07	9.65309318119055e-06	5.50024728621033
MYBL1	0.67694377765368	2.78248423015453	5.22560397045048	8.62266872555226e-07	1.31583326811883e-05	5.4989774337162
GNPNAT1	-0.398990115486216	6.97179137224408	-5.3210127148039	5.70692758441037e-07	9.32482761639351e-06	5.49853810968677
METTL2B	-0.30300777363228	4.76563383223378	-5.27725435920518	6.89955383821369e-07	1.0864759289927e-05	5.4983860331119
MRFAP1L1	0.223690660722098	6.97270895053025	5.31483805388735	5.862109169719e-07	9.50672192257164e-06	5.48276119288291
MAGED2	0.324318265032018	6.91541397753201	5.31172679207288	5.94185638489905e-07	9.6145383055651e-06	5.47816995424635
ATXN3	0.393895359650933	5.03625942631411	5.27453096580447	6.98133823305335e-07	1.09656668313315e-05	5.47461126550604
ARL8A	0.406462995338941	5.31264311561121	5.27864748083505	6.85808055372295e-07	1.08173253775949e-05	5.47206604725896
PTPRE	0.467602471272631	3.08571220908107	5.22805386194974	8.5321935313476e-07	1.30467839171808e-05	5.46705241522972
MINA	-0.320262094573499	5.69149576915976	-5.29176458397537	6.47933828816484e-07	1.03393989091481e-05	5.46543605647083
PRR22	-0.760174746450161	1.59187782620204	-5.20613988142941	9.37554555720526e-07	1.41348586432725e-05	5.44177377452632
DDX39A	-0.544350935698613	6.22084424267335	-5.29593770537337	6.3631871450325e-07	1.01973978836508e-05	5.44158895968737
TCF4	1.15548244542145	1.09844365003203	5.27993018529101	6.82010981520126e-07	1.0780080945796e-05	5.42821935081439
MAF1	0.319067243416902	6.53087005611429	5.29329827798643	6.43641195507345e-07	1.02818257358918e-05	5.41899798457158
GEMIN4	-0.421645206433886	5.73292332919182	-5.29522719081234	6.38281826902411e-07	1.02179529986851e-05	5.41798688822244
TANK	0.394142216076877	4.42104357445216	5.2354431188442	8.26488396107904e-07	1.26897236768469e-05	5.40986102042067
ZNF417	0.541888572431222	3.9580872238646	5.22431203612362	8.67075676666207e-07	1.32048766336914e-05	5.40622818240796
DIAPH2	-0.434744922352682	4.46741638211458	-5.23782892615727	8.18033595805227e-07	1.26114912470342e-05	5.4006842683119
RNF138P1	-1.29025525048252	0.103841875599845	-5.28186171313657	6.76331974858133e-07	1.07015815958585e-05	5.39350253006699
DUSP7	0.366866213798491	4.43173835870259	5.25270982315945	7.67173454280228e-07	1.19500794496597e-05	5.38546589453502
TNRC6C	0.484952258455808	5.21419003419723	5.25357440050391	7.64315377897338e-07	1.1917922860339e-05	5.38178589674815
PDPK1	0.259358165196703	6.67281476294805	5.2850690539207	6.67003763901382e-07	1.05986545171885e-05	5.37913070991354
ZADH2	0.363190360556933	5.68815228953845	5.27131308007068	7.07919348694742e-07	1.10845849217938e-05	5.37758123296482
COPB1	0.285233275978277	8.23828849447219	5.29733133310792	6.32485318283921e-07	1.01467943796489e-05	5.36897324132098
NPRL3	-0.360494399915122	6.24822324430635	-5.27907578500245	6.84537894282845e-07	1.08086446062578e-05	5.36868962369631
GLB1	0.28025615900253	5.91515814254788	5.26781288158252	7.18715527493884e-07	1.12419087092168e-05	5.3617987689836
F12	-0.50384633405314	4.27643715095958	-5.23695554463046	8.21118830853972e-07	1.2633115127155e-05	5.35179923057716
SMARCA4	-0.37441732934358	7.81429826954084	-5.29094491830286	6.50239435727972e-07	1.03651755487168e-05	5.34266335660151
GOLGA1	0.208270362318499	6.50533398419144	5.27395114144611	6.99887243504077e-07	1.09817208447829e-05	5.3422773284891
PALMD	-0.791686797015469	1.20416242409151	-5.17894343669521	1.05359152535319e-06	1.55715849849444e-05	5.3365293886056
TANGO6	-0.344633697862627	4.6690666811956	-5.232529221688	8.36930440006184e-07	1.28238239664621e-05	5.32208459234505
KCNQ4	-0.632013000822023	2.49471471794766	-5.17737686973158	1.06068627939855e-06	1.56610277005394e-05	5.30624165522206
TPRG1L	0.334401809899254	6.09591957645923	5.25111961683792	7.72457558245573e-07	1.20134868759221e-05	5.26348828910351
YIPF4	0.403719103160509	5.97549251217203	5.23992398447392	8.10678838957323e-07	1.25367182757808e-05	5.26289725776506
RFT1	-0.252407269694595	5.23723777073876	-5.23792890210742	8.17681151942883e-07	1.26114912470342e-05	5.25972137571142
STXBP5	0.344174698804664	5.66887118619181	5.23345842341936	8.33586703814254e-07	1.27856363069202e-05	5.25615770103578
SOWAHB	0.364015387273658	4.63396422199362	5.21157253256883	9.15918374095421e-07	1.38643450659444e-05	5.25571906663197
DUS3L	-0.46426419258216	5.00831268168589	-5.22520375983694	8.63753735481824e-07	1.31676407025331e-05	5.25424983487061
C11orf54	0.354519628892905	5.50217514780185	5.23550031111029	8.26284724076291e-07	1.26897236768469e-05	5.24801055593227
FBXO8	0.533878897747782	4.60562325463179	5.20258568161076	9.51978700276356e-07	1.43092213847345e-05	5.24526665381123
FNIP1	0.581225053838304	6.6316041327566	5.23913223116322	8.13450687777825e-07	1.25666414893743e-05	5.24112777486877
MT2A	1.06539467508201	6.45013702405701	5.22856528379812	8.51342385718656e-07	1.30313529703887e-05	5.23277298269479
ENOX1	-0.555238400492368	2.94059489749026	-5.15799642554347	1.15240749761391e-06	1.68676069961833e-05	5.2299575230252
URB2	-0.391934033267852	4.39372538016746	-5.21892791194938	8.8739980478873e-07	1.34870399480846e-05	5.22729054803465
TCP1	-0.249534028923652	9.256647865499	-5.27181027245917	7.06398692256662e-07	1.10723202118226e-05	5.22219978704918
MEX3D	0.505134188695251	4.58624738544906	5.20173244898774	9.55473517493715e-07	1.43330572814042e-05	5.22075215626496
GPRC5C	0.603413110029213	4.31263854002477	5.17906102858565	1.05306084120071e-06	1.55715849849444e-05	5.21353226463983
MT1F	1.24713663118465	5.11658730308506	5.1921382302655	9.95643534579792e-07	1.48762023037315e-05	5.20943959598205
PAIP2B	0.404457502893058	4.38214033652404	5.18888226182288	1.00964692724409e-06	1.50704356456236e-05	5.20787200544352
MRPS27	-0.255431911427783	7.57476626867205	-5.25668913329708	7.54104810268349e-07	1.17709332962469e-05	5.20689920029669
SNORD45A	-2.09142854499786	-1.47135792681167	-5.53770304661498	2.20357305666862e-07	4.11552898245473e-06	5.19941086353316
POLE3	-0.286124856417523	7.08315538514859	-5.24996757879182	7.76307857332364e-07	1.20548487959698e-05	5.19182663636553
NUPR1	0.356882443568593	8.08178778588057	5.24812650016833	7.82499985884044e-07	1.21384501942508e-05	5.19132570931026
WDR3	-0.350100944548458	6.51101782139512	-5.24667251812791	7.87424250921358e-07	1.22022317356399e-05	5.19035380002559
MCMDC2	-0.605520167913129	2.8103296817494	-5.14389175125955	1.22397973474093e-06	1.76893933559863e-05	5.18266275016
C3orf58	0.466251026514683	3.62474071728554	5.17118176558596	1.0892025130574e-06	1.60347695451666e-05	5.17470905845502
FTSJ2	-0.338492792973347	5.60611546361571	-5.22302787676176	8.71881485072477e-07	1.32646123402718e-05	5.16332058555196
PTCH1	0.620828372652932	4.75046468905262	5.19470382257389	9.84743032957783e-07	1.47279894251933e-05	5.159072444234
C6orf106	0.307070830701553	7.36640777609377	5.2372210717751	8.20179651595703e-07	1.26316078444729e-05	5.15701639536489
TMEM63C	-0.422731252315113	4.3660229484799	-5.1799373592311	1.04911422747155e-06	1.55359953054366e-05	5.15517118201733
JADE1	0.387564554281123	5.57233550500339	5.20233623107684	9.52999150042444e-07	1.43102352370373e-05	5.14871760280461
RETSAT	0.508614428656551	6.80578470145617	5.22730100737321	8.55989755694561e-07	1.3075831303672e-05	5.13761707997777
NDEL1	0.438772267691863	5.99597182931151	5.20359849609144	9.47846433933671e-07	1.42613848215912e-05	5.12290016234851
ELMO2	0.203953244703555	5.74039406338155	5.20870117557565	9.27292445954748e-07	1.40082730064955e-05	5.11599442194922
DDX27	-0.252793167394901	6.452970378952	-5.21811515239232	8.9050795896095e-07	1.35205940462666e-05	5.10405581641242
HAUS7	-0.486832648118214	3.53858671016877	-5.14976399374167	1.19366994712257e-06	1.73683603934036e-05	5.0898407056176
DIMT1	-0.334735458124456	5.37420925724983	-5.19966128335671	9.64009130629288e-07	1.44322643125916e-05	5.08428053708885
WDR35	-0.398454769932773	4.75887662779036	-5.18489322265698	1.02706530660207e-06	1.52697154890462e-05	5.08178877700048
SERPINB5	-0.625724210499528	2.99374970950082	-5.12648887718132	1.31828116733936e-06	1.89428803911653e-05	5.07487752220477
UBTD1	0.559362181756637	3.41825943749515	5.12161435921272	1.3459411620362e-06	1.92482404658435e-05	5.07210731940711
PPFIA1	0.24606933207591	7.04687767016926	5.21297920079403	9.10396070146684e-07	1.37946593232317e-05	5.06358501800917
MANEAL	-0.35352961425266	5.04191697511136	-5.1830021037878	1.0354251225267e-06	1.53635806717994e-05	5.05960230177064
YBX3	-0.250900332719591	7.38230322259334	-5.21586456013769	8.99170236972456e-07	1.36383235135135e-05	5.05030951470627
KLHL12	0.258061814672145	6.90955935629097	5.20563285923272	9.39599100669775e-07	1.4151474519215e-05	5.0430018624474
LRP12	0.471559953919722	4.32518813643971	5.1362360183679	1.26462439843102e-06	1.82416906501827e-05	5.03597511179215
GNL2	-0.341532402799996	7.07061478189281	-5.20929596279787	9.24925098413245e-07	1.39865813472037e-05	5.02706511038413
AFG3L2	-0.24019723171514	6.99446651775711	-5.20689780450892	9.34506359349569e-07	1.41030628060232e-05	5.02541932752874
UNC50	0.285034052757808	5.35324313913125	5.17362395178004	1.07787284445463e-06	1.58835511602853e-05	5.02264281541973
METTL1	-0.430532190816424	3.99131933070312	-5.14908916665079	1.19711550478977e-06	1.74016325459082e-05	5.02044831882245
VPS39	0.208732515585139	6.93607894558956	5.20090354074709	9.58880693683161e-07	1.43698128706051e-05	5.017206824585
TOM1	0.412378263022401	5.70502665313343	5.16391905877432	1.12358621472696e-06	1.65247508328501e-05	4.98385267324531
PPRC1	-0.435845112618474	5.8784223670482	-5.18848827691792	1.01135437371866e-06	1.50809307604364e-05	4.98185772360956
ZBTB44	0.355238075594491	6.24156469932196	5.18557256907293	1.02407832107028e-06	1.52555159416581e-05	4.98184824657197
C11orf68	0.378241228606857	5.20672639574401	5.15815814601752	1.15161102483171e-06	1.68676069961833e-05	4.98139237659542
RHBDF2	-0.552486508351566	3.87752689462006	-5.12421853875331	1.3310943245232e-06	1.90904607230567e-05	4.95656641763941
SLC41A1	0.264028161311121	6.24395423771197	5.18169026933488	1.04126314192276e-06	1.54349529507524e-05	4.94971878836783
FZD8	0.826113357165718	2.10568789849436	5.07951149513188	1.6096198676504e-06	2.24628735433443e-05	4.94127299526256
TMOD2	0.494848964603711	4.00187900761119	5.11427240875937	1.38867349223824e-06	1.97652333264923e-05	4.93853096991923
PPP1R2	0.349104609605735	6.41695213090639	5.1752485456419	1.07039988549542e-06	1.57889240477399e-05	4.9375559997216
GDAP2	0.36266134588729	5.19956488480137	5.14649092080911	1.2104725416346e-06	1.75110363055734e-05	4.93451712167106
SESTD1	0.410061408512389	4.67730169525629	5.1232745433278	1.33645764482637e-06	1.91490915980083e-05	4.92920301225934
UBXN8	-0.351849212097475	5.05036823820384	-5.14841309202972	1.20057715988546e-06	1.74182286307633e-05	4.92032596318622
ELK4	0.480323695382543	7.11328288398453	5.18528236315143	1.02535327486369e-06	1.52593704413808e-05	4.91489405862843
GLCE	0.455952459648119	4.40958842140678	5.12590332756097	1.32157428891069e-06	1.89720454323929e-05	4.91402597924469
ME1	0.348216962145234	8.47234358432923	5.18389480817846	1.03147062232805e-06	1.53200423984945e-05	4.90954265009437
PUS1	-0.494803123443886	4.43019854710884	-5.13504392956412	1.27107057100747e-06	1.83057127136133e-05	4.90378683639993
NUP85	-0.296203595530071	5.6026424920353	-5.15705738160139	1.15704291639503e-06	1.69009303818948e-05	4.89099635763536
TINF2	0.25994438908522	5.79402889071618	5.15439063589344	1.17030621562336e-06	1.70449254450052e-05	4.8851528802401
SLC39A13	0.450961316055331	4.50704886133545	5.10823188769133	1.4248204751035e-06	2.01840606171265e-05	4.87329742585258
MAK16	-0.420637324280905	5.19214587876197	-5.14690320033592	1.20834343782616e-06	1.74970926349061e-05	4.86060666369944
XRN1	0.420386291261241	6.59481355885483	5.15797461222836	1.15251496923841e-06	1.68676069961833e-05	4.84946314352301
RECK	0.490800938697786	3.00949663482589	5.06008134213296	1.74767920871824e-06	2.41427332089358e-05	4.83588247187396
ARL8B	0.360407698099822	7.39842694092556	5.15900794128994	1.14743460297396e-06	1.68425004870547e-05	4.83374546250537
TRMT1L	0.352506061318002	5.79166438261607	5.13623937374301	1.2646062994498e-06	1.82416906501827e-05	4.816980936261
SLC25A10	-0.434393885964502	7.37110892467118	-5.1622146890869	1.13180732425886e-06	1.66293725842182e-05	4.81599182696324
SRSF5	-0.376410655148638	7.51713215997048	-5.15753936418089	1.15466142999861e-06	1.68825667311189e-05	4.81542463248488
MRPS2	-0.38810984633261	6.24673670753545	-5.14853724504758	1.19994073728063e-06	1.74182286307633e-05	4.81239119633436
C18orf25	0.329613731419148	6.12509974783213	5.13496454864188	1.27150095633316e-06	1.83057127136133e-05	4.80535094361305
ADIPOR1	0.201342237482249	7.33588961472721	5.15626833740162	1.16095194781397e-06	1.69415495125118e-05	4.80383120040442
IFRD2	-0.393840484353942	6.37928102718104	-5.14691100767747	1.20830315422859e-06	1.74970926349061e-05	4.79855319926479
KIAA1328	0.697759287717519	2.84994615806819	5.04936381579446	1.82870043879831e-06	2.5100334359228e-05	4.79641754344568
BHLHB9	0.522405651305529	4.44429720289026	5.07881838340576	1.61435659681184e-06	2.25080581780191e-05	4.79550240138996
DTL	-0.580881987167566	5.25605431495128	-5.1275480729574	1.31234458515218e-06	1.88756382094302e-05	4.79304295256001
INPP4B	0.522365755101881	3.65307211801155	5.07243454161685	1.65862742141694e-06	2.30824368489312e-05	4.78354848802489
ETF1	-0.317901659030724	8.05870283567919	-5.1549914609464	1.16730507539976e-06	1.70177213710707e-05	4.77824856605632
ITPA	-0.376704814125565	4.86506906833039	-5.10218274841619	1.46193774077014e-06	2.06708635738271e-05	4.7769946638085
LONRF1	0.319690564731194	5.83282280566206	5.12238056089593	1.34155624028944e-06	1.9203821262332e-05	4.76309833394874
CHEK2	-0.392955401522764	4.45100635410425	-5.09824213953679	1.48662242334601e-06	2.09213892305189e-05	4.76227994350224
DDX10	-0.509436576700104	5.70947871151764	-5.11398062507153	1.3903988101182e-06	1.9771049746908e-05	4.73130508835572
TMEM86A	0.506841196163728	3.7132178217674	5.03926882332205	1.90835533013962e-06	2.60744892059841e-05	4.72258764078283
SQLE	0.390831742261587	6.29734460039231	5.11960056165617	1.35753273631704e-06	1.93587004449541e-05	4.7187300368062
EXTL3	0.282674417024795	5.89365998833027	5.11473915641555	1.38591795125857e-06	1.97447286110993e-05	4.71769255287021
TCP11L1	0.443430773127471	3.6190875771267	5.04522543861624	1.86095481153732e-06	2.54964392792376e-05	4.71076057843309
MCAT	-0.326624946238347	4.89700104773048	-5.09437004935857	1.51127345983424e-06	2.12483916412649e-05	4.70469788337633
ZNF544	-0.271538279741939	6.27538610819517	-5.12063904617975	1.35154303573306e-06	1.9309962154679e-05	4.69741070328718
WASL	0.36385977770516	6.36836432045509	5.11020878360444	1.41289073193847e-06	2.00528990839207e-05	4.69075746410085
TNS4	-1.92018111872164	-0.23797059148409	-5.3386634468579	5.28514192092283e-07	8.74027434852171e-06	4.69039911748725
PTPN9	0.25815513002353	5.8058495300356	5.10177559197472	1.4644696160727e-06	2.06871832125566e-05	4.68499789050499
ADAMTS7	-0.827138582502847	1.2834408581671	-5.02403516298538	2.03499237442692e-06	2.75044513900942e-05	4.67589188568825
SENP3	-0.411134916806667	3.65390264903244	-5.04498246583105	1.86286566053821e-06	2.54993534718703e-05	4.67332476689767
SLC16A3	-0.718144079197808	1.99920038531973	-5.01234820937382	2.13765766876375e-06	2.87075959160152e-05	4.67204185023493
CDK2AP2	0.346273217575543	6.64426588559907	5.1117815894881	1.40346911697511e-06	1.99380248443692e-05	4.66902680819759
CYB5R1	0.314049377723761	6.07306436663259	5.10011657594509	1.47483036402668e-06	2.07944157241546e-05	4.66819081634233
KLC4	0.36831013851728	4.70674656737667	5.06492748104302	1.71220246160865e-06	2.37400112313162e-05	4.6643475703176
POLA1	-0.389939462363137	5.06164044847927	-5.0901670758242	1.53848200573212e-06	2.15905100916575e-05	4.65718626454761
FOXO4	0.462918786786668	3.95558520658722	5.03389688721341	1.95211030971354e-06	2.64556754608832e-05	4.65415718904165
NUP188	-0.273978781532296	7.34169010127585	-5.12038021160196	1.3530335087491e-06	1.93128813378104e-05	4.6494441125029
EPS15L1	-0.331153276303803	6.22002317518094	-5.10079298446894	1.47059751492267e-06	2.07542220715027e-05	4.64428164602861
MRPL12	-0.563119627401239	3.86357245202421	-5.04706305080935	1.8465646902089e-06	2.53223884823533e-05	4.63864049623036
CLSPN	-0.443855668353695	4.606054908957	-5.08424447438216	1.57763479240895e-06	2.20780652775516e-05	4.636777292429
DNAJC27	0.599093469216237	3.74578719499023	5.01574179646293	2.10733773509353e-06	2.83546446506849e-05	4.63597656126983
LINC00839	-0.354535014939415	4.57389071595936	-5.05799835865831	1.76314709851865e-06	2.42671098362567e-05	4.63306489644223
TOX4	0.233096335087171	6.9443465852838	5.10664497365817	1.43446784491356e-06	2.03015731943657e-05	4.63158178734625
CD3EAP	-0.648303541925603	1.63545925470071	-4.9998354880124	2.25316644141212e-06	2.9941192286942e-05	4.62104593536095
SLC30A7	0.391516232823734	5.80039247485594	5.08664171880958	1.56167161410289e-06	2.18954817529123e-05	4.6184762025625
DAZAP1	-0.267696862268052	7.2775769301302	-5.10997883560045	1.41427335140128e-06	2.00535681252517e-05	4.6090870585884
CHMP1B	0.358540699089826	6.21276743290774	5.09128516887141	1.53119760954067e-06	2.15083847566536e-05	4.60843577265745
POLR3K	-0.394030978239273	5.2812672264027	-5.08199301627993	1.59277194254367e-06	2.22691466380222e-05	4.60703121788734
HBP1	0.645198513739743	6.30158655066712	5.07513645757129	1.63974755260135e-06	2.28408620128589e-05	4.59518124707435
RIMKLA	0.384734228364048	5.13977837373749	5.06846155552919	1.6867743091487e-06	2.34307151028463e-05	4.59143005227601
KCNK1	0.545495447321706	2.7805404714497	4.99590572589512	2.2906811471251e-06	3.02257188973906e-05	4.57675579870642
SRRM2-AS1	-0.667119174708639	2.81635260649147	-4.99010677066863	2.347152727851e-06	3.08084312599743e-05	4.57625210524009
CEP19	0.470403606577845	3.35799749207045	5.00086453424738	2.24344209843756e-06	2.98648285018958e-05	4.57163353232312
LGALS8	0.817613477913637	6.69035838927605	5.08055594408672	1.60250767224073e-06	2.23844234477831e-05	4.57011541614527
IFNGR1	0.393363631375192	5.3001124576141	5.05862430648814	1.75848494866942e-06	2.42473920929477e-05	4.56860315951482
KDM3A	0.511604436480542	6.43346206584365	5.07073509743703	1.67061077997676e-06	2.32276772890102e-05	4.56618858329047
INSIG2	0.4406950621038	5.2296935306244	5.05448875099081	1.78951107053302e-06	2.45849023194179e-05	4.54654228436882
CAST	0.301630502409815	6.83913176603434	5.08634823034826	1.56361745502418e-06	2.19023131573163e-05	4.54502815594434
KIF1C	-0.251396358154008	8.07821821792924	-5.09834629695952	1.48596476528032e-06	2.09213892305189e-05	4.54292828793847
SNORD12B	-1.7387530153763	-1.54326258453787	-5.27715155175591	6.9026241093436e-07	1.0864759289927e-05	4.53485270787424
ITPR1	-0.408732524369015	4.9993193670352	-5.03735579746756	1.92382647132494e-06	2.62192243053334e-05	4.5339084412739
IRF3	-0.342623114457687	5.36466265519279	-5.05812413348607	1.76220934364598e-06	2.42671098362567e-05	4.53001261657305
C2CD2L	0.373098585018239	5.23454638145045	5.05527943105864	1.78353821442553e-06	2.45252837251042e-05	4.52840974001372
IDI2	-0.778856277168724	1.2684644387813	-4.97746393526595	2.47500969683722e-06	3.22330837881247e-05	4.5183339135798
TPPP	0.63759702259057	3.8680116286627	5.0002304990042	2.24942879957025e-06	2.99180007567288e-05	4.51176623674973
MID2	0.309551350435894	5.07441994734282	5.03852704989937	1.91433980664843e-06	2.61324786696661e-05	4.50952361238503
CEP57	0.363887604389934	6.05989230927318	5.06028082661596	1.74620482652126e-06	2.41427332089358e-05	4.49553521853761
KIAA1407	0.620394896220271	2.38470760685387	4.96202944089036	2.64030895378543e-06	3.40024693396587e-05	4.48536811540455
ZSCAN26	0.735258034018376	3.5030921157916	4.96358148843854	2.62321281112234e-06	3.38403467111796e-05	4.46914827893199
THRB	0.47706388789927	5.88089985531333	5.06182574192973	1.73482738112277e-06	2.40093713870411e-05	4.4664988475871
SNORD38A	-1.7362975108194	-1.37384195931244	-5.32634896367645	5.57605706428211e-07	9.15366032807663e-06	4.46581988602622
HINT3	0.408333753548353	7.16213901772196	5.06773343862369	1.69198292951092e-06	2.34813453507726e-05	4.46134098684729
KCTD9	0.377519856935694	5.49242894104996	5.03709169583427	1.92597190484978e-06	2.62192243053334e-05	4.45231068331909
TERF2IP	0.33333299076167	7.2265226604127	5.0595324210951	1.75174252689079e-06	2.41766229630443e-05	4.42578278052768
ZNRF2	0.419984775799187	4.53332286914916	4.99465214174693	2.30277566105024e-06	3.03586297860671e-05	4.41707068530819
MTERF4	-0.371980377260444	5.80460856296175	-5.04344102562757	1.87503285374207e-06	2.56425258030882e-05	4.41409598800516
SAMM50	-0.313749223923438	5.56872937177799	-5.03688179268166	1.92767871823975e-06	2.62192243053334e-05	4.40931043471024
KBTBD3	0.562306486520422	3.00300846296661	4.95281941908418	2.74401228391709e-06	3.51271001323948e-05	4.39947361538961
MAP4K5	0.347091443602035	5.58620325515447	5.02614841528615	2.01694809384338e-06	2.73097318098758e-05	4.39439762784301
MID1	0.782320212554933	1.29829085194596	4.94495538062406	2.83568777556366e-06	3.5933069736594e-05	4.38314195548062
DLEU2	-0.624804367796462	3.29673727161909	-4.94973108816175	2.77966555139968e-06	3.53724219659471e-05	4.37679095172136
RAD23B	-0.214128563822451	9.01561901196108	-5.06448046285552	1.71544531023607e-06	2.37630320834916e-05	4.37473755302619
GTPBP1	0.356038314797952	6.45762686201424	5.03455886280191	1.94666611591977e-06	2.64057257422324e-05	4.37071552413916
ORC2	-0.323365455612584	5.43775807626564	-5.02222912208253	2.05053800538622e-06	2.76896391087046e-05	4.36593955093801
RANBP9	0.342809302993069	6.90748410293362	5.03613727709398	1.93374458593205e-06	2.62779264274713e-05	4.35566989374023
NR1D2	0.493014382841383	6.9379360893542	5.03479321135834	1.94474234239571e-06	2.64034819289457e-05	4.35317467361149
CLCN4	0.436576577003302	4.62021314993537	4.98186595171734	2.42974118495266e-06	3.17092345641909e-05	4.35282034124301
LRSAM1	-0.333266934178679	5.38733257289336	-5.01670758062399	2.09878578027914e-06	2.82649033871493e-05	4.34624427207762
MRPS31	-0.352627199606727	4.30275675054707	-4.98394453915747	2.40864696226427e-06	3.15054379663417e-05	4.34593874356179
PLEKHM3	0.525468176969881	5.03191232666245	4.98734726033573	2.3744991548766e-06	3.1112983690774e-05	4.33594213798515
SNX17	-0.27581553284339	6.95661445301218	-5.03707771883179	1.92608551214505e-06	2.62192243053334e-05	4.33407818418394
EIF4E	-0.35430875000215	5.90058506684251	-5.02483919290931	2.02810860701873e-06	2.74361070657596e-05	4.33330625484383
DNAJC27-AS1	0.938998337117723	1.42380653734159	4.94192994728192	2.87174485723436e-06	3.63286611425705e-05	4.3228194576764
KDM7A	0.522877960761313	5.36239777701427	4.99033639026633	2.3448910914674e-06	3.08068205693434e-05	4.31701406755693
ERLEC1	0.352981967491345	5.49718247011471	5.00559021409852	2.1993072730618e-06	2.93814928935018e-05	4.31681193071873
HIST1H1E	-1.97652827748646	0.280663330220208	-5.25100368144501	7.72844187675864e-07	1.20134868759221e-05	4.31493499695095
CBR1	-0.381520513640552	5.47416392994098	-5.00643011158301	2.19155214655494e-06	2.9303959957853e-05	4.31400499168192
CAMK2D	0.352036913346566	5.29854735986285	4.99845644908047	2.26626253589855e-06	3.00885926074736e-05	4.30849436407518
OGFOD1	-0.239421408174374	6.12997925257609	-5.01833088006073	2.08448765475541e-06	2.81227912163587e-05	4.30398506217782
LINC00847	0.448109636683873	4.99588400175693	4.97230916173729	2.52906320576173e-06	3.28800113400157e-05	4.28444504203878
SPPL2A	0.328054543866866	6.17703994897701	5.01074919733408	2.15209083376039e-06	2.88276502763123e-05	4.2831398134027
FAM65B	-0.535449491415915	3.0244813109359	-4.96723734419455	2.58336737326729e-06	3.34968562504655e-05	4.28175707976682
POLR3H	-0.43201921297118	5.80182308884921	-5.01295692230469	2.13218804948317e-06	2.86633265452456e-05	4.27672560614704
TCF12	0.315478964666594	6.12501210886346	5.00304102900777	2.22300894553976e-06	2.96453839486901e-05	4.27427594607932
PPAN	-0.796349262892722	1.38973458943968	-4.90586988642405	3.33737546887986e-06	4.1348209604538e-05	4.26917475413721
FAM86C2P	-0.510177455015749	3.09464585230948	-4.94013285781613	2.89337328854073e-06	3.65324541247182e-05	4.26780562924409
FEN1	-0.33236121032728	6.18702241310182	-5.01712426466551	2.09510651551895e-06	2.82406817208551e-05	4.25894674568697
ATP8B2	0.535161431122638	3.95378699540757	4.95200833041277	2.75333258647758e-06	3.51696051505519e-05	4.25784377245735
SLC25A15	-0.367321554800252	4.90265365141814	-4.98467516473637	2.40127474788859e-06	3.14363919915389e-05	4.25269646946385
PARD6B	0.696712806156378	3.56363550157219	4.91051011027494	3.27357712307315e-06	4.06584235567133e-05	4.25057076018373
ZBTB11	0.332237277671489	6.00835257454368	4.99754320532359	2.27497594541018e-06	3.01243728362251e-05	4.24693719143559
WIPI1	0.565932062302707	4.10715367676247	4.93144387096831	3.00020269648891e-06	3.76475768562818e-05	4.24292816812928
ZNF720	0.396592500762392	5.11560310404986	4.97432788515113	2.50775915926801e-06	3.26312924918271e-05	4.24031337666698
H6PD	0.2803083433085	6.78838409399363	5.0121652052901	2.13930473028909e-06	2.87075959160152e-05	4.24026538679174
DRG2	-0.289715839626201	6.11882341842396	-5.00090566301131	2.24305428777457e-06	2.98648285018958e-05	4.23692620586355
GMNN	-0.438623073930228	5.35891887873132	-4.99032752026471	2.34497841707242e-06	3.08068205693434e-05	4.23158074482315
NCBP1	-0.259738435527981	6.51595288168459	-5.00704176647057	2.1859212421287e-06	2.92547178001824e-05	4.22491501421374
LIFR	0.438548203955485	5.66468753467371	4.98171796104176	2.43124988326613e-06	3.17092345641909e-05	4.21573045653622
IL10RB	0.435157565415119	3.93276352910374	4.93008997592793	3.0171903871132e-06	3.78181392762036e-05	4.20988105927032
TBC1D2B	0.320729507401074	5.09089846314234	4.97075824889947	2.54554988098572e-06	3.30657240595861e-05	4.20266419705197
DSG1	-1.00645717423579	-0.426893419164385	-4.91297359707443	3.24019024627327e-06	4.03438613084904e-05	4.19750344062543
AADAT	-0.415179288733612	6.04671125785296	-4.99761471572459	2.27429247754035e-06	3.01243728362251e-05	4.19224728425057
MRPL18	-0.374771959757771	6.72626270723598	-4.99682332686168	2.28186740450353e-06	3.01890052387886e-05	4.1896364328447
MARS	-0.218325416292181	8.34364247130031	-5.01181916410482	2.14242252596295e-06	2.87237648659461e-05	4.18085133403278
SDAD1	-0.299645515893602	6.2350004847931	-4.99035186171756	2.34473878184028e-06	3.08068205693434e-05	4.17113401088699
KIAA0930	-0.386106788704422	6.66032670982788	-4.9960972700259	2.28883859429681e-06	3.02257188973906e-05	4.16061933436453
TP53I13	0.451378669340228	4.79329091233182	4.94242384785845	2.86582824342164e-06	3.62843818745526e-05	4.15619453416548
PFKP	-0.393803235165318	5.94601432073827	-4.98263180912495	2.42194816207424e-06	3.16518482173253e-05	4.15473070391728
GOT2	-0.249044005088187	7.93225669981011	-5.00447543549674	2.20964177173171e-06	2.94933163060652e-05	4.15321795612067
OS9	0.214368904347325	7.79891986941927	4.99793139858295	2.27126815126293e-06	3.01243728362251e-05	4.14937533572582
TMTC2	0.390054018452515	4.8082982222821	4.95768602296888	2.68873094358433e-06	3.45371974755024e-05	4.146326867171
EXOC2	0.341966812536288	4.8210288762967	4.93998554908747	2.89515319715068e-06	3.65324541247182e-05	4.13680631993104
WARS2	-0.248899480310913	4.85440578342828	-4.94796135345921	2.80029898397441e-06	3.55746950451436e-05	4.13168089157307
LEMD2	0.291025089863679	5.95439133705469	4.96434493974495	2.61484280277436e-06	3.37613753451933e-05	4.12716521424776
MFN2	-0.21481801011137	7.98790919201574	-4.99622687864877	2.28759264672683e-06	3.02257188973906e-05	4.12660600121281
SDC4	0.465777957586817	5.31779947319616	4.95191916601754	2.75435906080507e-06	3.51696051505519e-05	4.11760359370783
TCTN2	0.359768219293546	4.0841161899648	4.92048835284983	3.14037787972335e-06	3.92638753055169e-05	4.10911162629236
FKBP5	-0.349752297916425	6.49470679615061	-4.98157831363296	2.43267436187719e-06	3.17092345641909e-05	4.10655836627477
IMP4	-0.412698631316255	5.64703448604876	-4.96486345037918	2.60917299785869e-06	3.37171615626903e-05	4.1031980696645
CTH	0.585314720569715	5.115332598332	4.91644253152837	3.19373768832267e-06	3.97984772845255e-05	4.08298823981557
ZNF778	0.314366054017539	5.38342744578049	4.94638123948763	2.81884747942291e-06	3.57498426951135e-05	4.07657787842986
IGIP	0.43746744785722	4.32877651963103	4.92513593980499	3.08015117727121e-06	3.85429583982537e-05	4.07413107470346
RDH11	0.474997217426555	8.83257828482228	4.99189096009531	2.32963507137468e-06	3.06857896769844e-05	4.07373648538227
STXBP5L	-0.464713202026687	5.68835732789557	-4.9537665202133	2.73316789536881e-06	3.50181306457833e-05	4.06655080429617
YWHAG	-0.291983039216467	9.33964444641098	-4.98761945500928	2.37178800941448e-06	3.11046015278322e-05	4.05922569001729
GPC2	-0.636991619010681	2.54473664177567	-4.8632338571533	3.98305503963298e-06	4.80784199960842e-05	4.05623451252404
NFRKB	-0.296665047587022	6.45093959006087	-4.96534300195447	2.60393985222369e-06	3.37025142078823e-05	4.05439225314243
INPP5F	0.30993575570472	4.55385281441418	4.91109595071721	3.26560722030879e-06	4.05930116060901e-05	4.05150774563952
COBLL1	0.341349181155434	7.29319350002443	4.96763009987015	2.57912190249912e-06	3.347285608291e-05	4.05135221047116
LINC00116	-0.506940763539	3.6515557955237	-4.8880176331687	3.59429010256063e-06	4.41307115127149e-05	4.04951697958211
CHMP5	0.281447222581441	6.60282371706421	4.96040527703084	2.65831555949578e-06	3.4205026942064e-05	4.04851305530666
SRPK1	-0.299261098790255	6.90584903925613	-4.96704651071245	2.58543263147906e-06	3.34968562504655e-05	4.04275423586764
ZNF318	0.269238031130745	6.09094429281558	4.9523950647282	2.74888474758227e-06	3.51595003149024e-05	4.03656037842857
ELAVL1	-0.224373255355564	7.03174634470622	-4.96517288613312	2.60579508493283e-06	3.37025142078823e-05	4.030613176754
CHDH	-0.356365072410326	5.3184175715457	-4.93711261157392	2.9300801753044e-06	3.68802044529513e-05	4.02457130943125
DUSP19	0.708173471330172	2.1911399286934	4.8417530363999	4.35282111789858e-06	5.16695351038459e-05	4.02346338163198
RCBTB1	0.317980059276074	6.40188990810046	4.9509368660657	2.76569212430211e-06	3.52747444210547e-05	4.01960277328193
DLEU1	-0.397056444585855	3.98094673898335	-4.90329842911106	3.37324931631135e-06	4.16551905705027e-05	4.01571597494078
ICA1	0.244081766627523	5.91123849515103	4.93916353227224	2.9051050721657e-06	3.66272525303443e-05	4.01548231096518
DIRC2	0.438113826390844	5.40878447606844	4.91769650192347	3.17710564312823e-06	3.96570393493046e-05	4.01134402201536
PPM1L	0.751200114652375	2.72067394059007	4.84001328867501	4.38418749106122e-06	5.20007577928714e-05	4.01066387962357
TMEM160	1.11887815710554	2.76454777840326	4.84247014580073	4.3399557075819e-06	5.15703988884401e-05	4.0097899392184
DPP3	-0.328785765715356	6.24516360098569	-4.95079855603866	2.76729148428359e-06	3.52747444210547e-05	4.0091458718868
IDH3A	-0.255170671785518	6.06905240103962	-4.94677159959755	2.81425407003357e-06	3.57217574941877e-05	4.00570997714755
NASP	-0.262009477759753	7.30152737134616	-4.96306644375183	2.62887416391312e-06	3.38842699101454e-05	4.00427945900804
DHX32	0.239974949770622	6.12014116443846	4.94138571739268	2.87827814541426e-06	3.63806604642597e-05	4.00088840702052
TTC23	0.365774405579923	4.29520858422749	4.89035897409419	3.55953109792508e-06	4.37755274090442e-05	3.99788960378588
ERCC6	0.332434460992917	5.13262980778322	4.91809353165599	3.17185721546312e-06	3.96244658464177e-05	3.99689255743872
MCM3	-0.441667144115812	6.67686453523221	-4.9577012786733	2.68855936472474e-06	3.45371974755024e-05	3.9944898004674
DIS3L2	-0.446945200679515	4.64025113220817	-4.89879334121353	3.43700467913131e-06	4.23727933184201e-05	3.99389065486993
RABGAP1	0.255409942130784	7.05707689192152	4.9483998944179	2.79517216671264e-06	3.55396318842989e-05	3.97506650707994
SERTAD2	0.586808581661709	4.45676388124493	4.87426492330287	3.80521907496504e-06	4.6304027252573e-05	3.97284851391884
FRMPD2	-0.469758519059132	2.63076375264565	-4.84559965531577	4.28424132703286e-06	5.11660386522763e-05	3.96344575901544
UTP18	-0.336442399851816	6.0382440847403	-4.93628811655166	2.94017922136284e-06	3.69763242780439e-05	3.96150241647872
RTTN	0.462975075417252	4.27748761423254	4.87403740356739	3.80880782570981e-06	4.63101686727599e-05	3.95611504523344
ZNF160	0.408040059222449	5.44411888387503	4.89612944554155	3.47525332151965e-06	4.28091910385063e-05	3.9378748178914
SLC16A7	-0.718034111056916	3.56445871746724	-4.87007242638233	3.87187956742291e-06	4.69629592765932e-05	3.93607167130604
SYNCRIP	-0.351168652989434	8.33712120097991	-4.95395173867314	2.73105200846237e-06	3.50181306457833e-05	3.93085775484953
ULK1	0.485600377635097	6.95200837254464	4.92859581768225	3.0360466006186e-06	3.8022748753035e-05	3.91729024556056
KDM3B	0.239779469201558	7.20891121049742	4.93243241532379	2.9878579604526e-06	3.75444980202144e-05	3.90023439413539
SET	-0.277181827529082	9.06879112890994	-4.95006679219058	2.77576828532882e-06	3.53527875932973e-05	3.89967113644137
ZNF780A	0.34117451456788	5.80441219964328	4.9090858493701	3.29303205116274e-06	4.08325097277124e-05	3.89908115310333
PINK1	0.514352001372571	3.31297438577849	4.82691313280819	4.62752830746044e-06	5.46710976119795e-05	3.89854849727308
ALPK2	-0.73963416659771	0.524135721213656	-4.8166223622854	4.82783523338522e-06	5.66365420816504e-05	3.89830644473168
POLD1	-0.428444448704397	5.47550086895569	-4.91274765809671	3.24323848337823e-06	4.0348358795698e-05	3.89780201448253
LONRF2	0.411139345522958	5.69666989590384	4.90357804994453	3.36933029080576e-06	4.16551905705027e-05	3.88707399023462
ATF6	0.322830346304289	6.80005234435732	4.91677768757721	3.18928407103505e-06	3.97759880487229e-05	3.88060250126265
TARS	-0.254406423330799	8.74794086272562	-4.93895778108612	2.90760123352375e-06	3.66279699015038e-05	3.87921041813877
EBNA1BP2	-0.26915897949228	5.8031930327741	-4.91017680845896	3.27811987271533e-06	4.06811967013995e-05	3.87057618476822
C1orf115	0.271150721698743	5.95682594886903	4.90346252748236	3.37094885878665e-06	4.16551905705027e-05	3.8651305077821
GOLGB1	0.27817818603449	8.46251349466312	4.93137412937839	3.00107548594628e-06	3.76475768562818e-05	3.85859092750193
MAN1B1-AS1	-0.459064456993621	3.82045126162729	-4.84927922049968	4.2196228301009e-06	5.06085115150121e-05	3.85811601110034
SAMD1	-0.444077006215297	4.82396855013024	-4.87097810264188	3.85738394148058e-06	4.68249614108912e-05	3.84938349900675
APH1B	0.48205211081393	5.39129133334184	4.88047328685949	3.7085509024418e-06	4.5385167360282e-05	3.84284757036368
DIS3L	-0.262849899504396	6.12550797003961	-4.90509516400462	3.34814422743784e-06	4.14474309309205e-05	3.8404444160134
NEDD4	0.44267939341512	4.62381829633955	4.84612740544022	4.27491456277852e-06	5.11083734671037e-05	3.82877254031783
COX15	-0.245662632965802	5.73381647673375	-4.89365881624389	3.51109667936768e-06	4.32152686372009e-05	3.82660778039957
GMPS	-0.255272106174962	6.69007806147135	-4.90303059097231	3.37700735720406e-06	4.16673315330947e-05	3.80428677720835
FANCL	-0.518124530824964	2.62083463493265	-4.79312146991996	5.31735193773912e-06	6.19436436750121e-05	3.7884366608399
DACT3	0.853366757012042	0.712132503762207	4.80506662609368	5.06280425035621e-06	5.91619211076645e-05	3.78488327290092
LEPR	1.48765107808287	0.576899126855361	4.95640544190355	2.70317151390238e-06	3.46930114980839e-05	3.76952827405502
CHAC1	-0.669853021009568	6.19043413186866	-4.85086658766561	4.19203963876972e-06	5.03581337726129e-05	3.76870897165859
KIF13A	0.268630612022527	5.64805572224778	4.87445162478006	3.80227662039528e-06	4.6304027252573e-05	3.76721003395791
GUF1	-0.33449049680682	6.12583907558025	-4.88348547910431	3.66251334115637e-06	4.48949390455543e-05	3.76381974250589
CNOT6L	0.36625510548847	5.80057326928635	4.86944501647888	3.88195248043171e-06	4.70471335320118e-05	3.76098737998474
CARF	0.467254724961214	3.91015550040666	4.81635743500331	4.8331015663171e-06	5.66540617641043e-05	3.75882364469229
UMAD1	0.406419191828388	5.13868109063858	4.85120755203272	4.18613770274139e-06	5.03274969930863e-05	3.75827041732683
ZNF367	-0.621456807074747	4.55500953778275	-4.85013567846566	4.20471859300691e-06	5.04700674601054e-05	3.75266162325143
DDX47	-0.277025739686725	5.96243912190438	-4.87955546056995	3.72269018258182e-06	4.55211040567171e-05	3.74091187556431
SLU7	0.381027912088699	6.37452467044003	4.87706894134204	3.76125922818675e-06	4.59553039629392e-05	3.74090401100311
NAA10	-0.354073908709822	6.10204453572915	-4.8757490663278	3.78188966221467e-06	4.60948499738762e-05	3.73225557900317
SAP130	0.409168576054097	6.12394035876963	4.8670875730511	3.9200287762372e-06	4.73938422737341e-05	3.72843493408451
SPRYD3	0.314262918101645	6.00441357732877	4.87168064239833	3.84617591486293e-06	4.67266808556487e-05	3.72778333350139
SLC7A2	-0.604112929472534	4.24422151726396	-4.84546903523618	4.28655278533321e-06	5.11660386522763e-05	3.72132829470525
DCAF8	0.193536035181899	7.39776659169169	4.88555162481711	3.63125662312132e-06	4.45481613176387e-05	3.70179680088342
SRPK2	0.279890383740882	6.80623507592899	4.87656200201387	3.76917002175382e-06	4.59771381370068e-05	3.70153962351056
ARFGEF1	0.284145454315634	7.3168811351766	4.88154758107929	3.6920675040894e-06	4.52202982393201e-05	3.69405561862477
TMEM110	0.358125880277163	4.96727371911759	4.83154333533408	4.54005795395272e-06	5.38070325466093e-05	3.69341306185899
TMTC3	0.450553273698757	6.31441477515087	4.86797239964338	3.90569512461282e-06	4.72585962862096e-05	3.6921498329495
LOC100129518	0.742499859914301	1.68172951936942	4.76453371057045	5.97802543827593e-06	6.8263140670077e-05	3.68511023189922
OSBPL5	-0.410051397474881	5.80186810061101	-4.86487621416176	3.95607533357606e-06	4.7791172332243e-05	3.67955418389355
STARD3NL	0.317927030661452	5.66417957852996	4.85343260839849	4.14782076999054e-06	4.9946813698619e-05	3.67923750871315
TSFM	-0.266915367264874	5.55707860722186	-4.85751620185749	4.07838331106248e-06	4.91500833057096e-05	3.67923404085863
NLGN4Y	0.473058112777287	3.58125698791501	4.76837278988948	5.88487998452322e-06	6.7404544506179e-05	3.64840777418756
CUX1	0.232881113615072	7.20796042128996	4.86805243753912	3.90440107437629e-06	4.72585962862096e-05	3.64794756448614
CDCA4	-0.320507776530533	4.60280636978052	-4.82660656877785	4.63337710610775e-06	5.46971624412846e-05	3.64254321357145
POLR1C	-0.32133389785522	5.22077315111605	-4.84472441198576	4.29975282663918e-06	5.12828343485416e-05	3.6401447129896
HGH1	-0.361408287394283	5.63627223754027	-4.84855794213555	4.23221445099032e-06	5.07190201085959e-05	3.63672148817534
CUL7	0.282506261301996	6.29895172045682	4.85272977416752	4.15988706839849e-06	5.00519745345125e-05	3.63431640651681
DENND5B	0.465165000321155	3.49245882386395	4.77520464444869	5.72259397041688e-06	6.59988256987557e-05	3.62390063140034
ZNF211	0.469900374580663	4.35746725952758	4.78420721041254	5.51536382424085e-06	6.39033203586424e-05	3.61775643579593
FAM102B	0.51782280073262	4.21941839810359	4.79260513032102	5.32863058878593e-06	6.19788667089152e-05	3.61703602187293
RAN	-0.286169866312358	8.77450038169385	-4.87661296931616	3.76837394584511e-06	4.59771381370068e-05	3.61069380844211
ELAC2	-0.269195348989121	6.90445449707304	-4.86060331463587	4.02664103585732e-06	4.85654954172157e-05	3.60970014010591
MRPL15	-0.295534163454638	5.87495851096664	-4.84428834989874	4.3075012858787e-06	5.13344756418687e-05	3.60844374974529
TRMT6	-0.428034547912211	4.02039610688645	-4.79586987814639	5.25770603675673e-06	6.12963616831825e-05	3.60709992927249
ENPP4	0.390925061101689	5.18017811493409	4.82360986880559	4.69092922497923e-06	5.52029727604139e-05	3.60495335857429
ZNF440	0.367686825369088	4.86166206779558	4.80115337375957	5.14486288747745e-06	6.00740755197212e-05	3.59573069567709
FRMD6	0.676152295821113	1.95286183470188	4.72585577594651	6.99989701957643e-06	7.83821429127217e-05	3.58700533945419
POLE2	-0.504023937285798	2.87837819567669	-4.74542164922729	6.46343125279063e-06	7.30834967559519e-05	3.58315206310642
NR6A1	0.683001264115552	1.76696671579812	4.72443134851302	7.04059584829047e-06	7.86739424767733e-05	3.58165076077305
EPHB2	-0.582229199303874	2.164087084663	-4.72822467972704	6.93271725184542e-06	7.78039478727285e-05	3.5793619134632
MTA1	-0.330576954486975	6.53865250729824	-4.8437526104314	4.31703950102433e-06	5.13666126365937e-05	3.57280247626385
GAS6-AS1	-0.757786115220913	2.73897776772386	-4.72477754910307	7.03068312645712e-06	7.86682100051267e-05	3.57212870959234
TRAPPC6B	0.297143738009169	5.79799787764174	4.8241508956776	4.68048760945455e-06	5.51665635349839e-05	3.56911045608763
SAPCD2	-0.524889115692202	6.46203528134666	-4.84791435467872	4.24348060612557e-06	5.08134806870666e-05	3.56819325034323
ABTB2	0.548147695775999	4.50032242998702	4.78169646566382	5.57241462233135e-06	6.44648520561846e-05	3.55343391084533
CHAF1A	-0.344188978633003	5.99723980727577	-4.82990041767671	4.57090932671745e-06	5.41299483044079e-05	3.54705023116416
HOXA10	-0.656443381902208	1.33821453453653	-4.71421084537755	7.33942148675965e-06	8.11551937004292e-05	3.54329452156847
CCDC50	0.256285366990964	6.086993203002	4.82454506031845	4.67289459674141e-06	5.51203340649403e-05	3.54271660430162
E2F6	-0.43487588266813	4.07541339381813	-4.76006532256579	6.08824160094614e-06	6.92059317788094e-05	3.54187075435035
SPNS2	-0.667959027602243	1.6322488883935	-4.71466796267103	7.3257975385816e-06	8.10642415912611e-05	3.54122955620459
PLLP	-0.599133407561562	2.19179704967941	-4.71651540243831	7.2709857267535e-06	8.06955814286257e-05	3.53969534488664
NIFK	-0.345716741443139	5.58423484949427	-4.82727793151386	4.62057781827364e-06	5.46319657631472e-05	3.53816150827214
DENND2C	0.678298550935803	3.14893049409269	4.72180378660104	7.11627358062848e-06	7.92127235631707e-05	3.53803625296209
NFATC2	1.37105488437935	0.54847536604311	4.88866579422839	3.58463476358234e-06	4.40481797135454e-05	3.53313559950528
RUVBL1	-0.438224205711634	6.94861417197395	-4.84240989766504	4.34103517547871e-06	5.15703988884401e-05	3.53017508176953
HIST1H2BC	0.616127513790038	2.90535112487066	4.71301605874882	7.37514709113717e-06	8.14902198090624e-05	3.52975276438197
HNRNPR	-0.266242314160185	7.36564956005124	-4.84402636208664	4.31216311201053e-06	5.13492793734735e-05	3.52925469232566
SH3BGRL2	0.44026450354256	4.49259273985776	4.77143187544918	5.81166876991678e-06	6.67697155692964e-05	3.52873259630925
BDNF-AS	1.26667138020645	0.821997732076168	4.81959003550794	4.76922213402388e-06	5.60364941819269e-05	3.49739255910399
LLPH	-0.345252431613266	4.62677588362542	-4.78122570601958	5.583175112457e-06	6.45396131552381e-05	3.4958806799889
HEATR5B	0.279765216719486	6.13698162429686	4.81792650632712	4.80199205184722e-06	5.63774141130085e-05	3.49103719893195
DHCR7	0.350483211547749	7.38840942661552	4.82888141926224	4.59014670366182e-06	5.43149274248903e-05	3.48669331115685
APPBP2	0.275760706737525	6.64578622080149	4.82105858578516	4.74047367690191e-06	5.57423279031787e-05	3.48606551789778
ING4	0.388830524969807	4.87343501841889	4.76689901512301	5.92046960451729e-06	6.77604966321887e-05	3.47846860863087
HSD3B7	-0.380419784355035	4.92072206730623	-4.79265571747577	5.32752456418639e-06	6.19788667089152e-05	3.47634424204978
TRIAP1	-0.297678181580604	5.92607755371066	-4.80820362156003	4.99794225034803e-06	5.84494554760327e-05	3.47054925699088
ARHGEF11	0.221178942059215	6.68601720336542	4.8157680779755	4.84483706295166e-06	5.67473270961639e-05	3.46271209802676
U2SURP	-0.356759000056844	7.26994051184358	-4.82382707577541	4.68673449678076e-06	5.51968668264e-05	3.46251002226709
EPS8L2	-0.434009627417568	6.5686791800523	-4.81262949574192	4.90780124714091e-06	5.74400183375432e-05	3.46007604137521
FAM63B	0.481316802192121	5.19640021984222	4.77958975627625	5.62072623054716e-06	6.49237115983816e-05	3.45905874699026
KIAA1107	0.583347018110137	3.70347440247085	4.71488267134261	7.3194068165237e-06	8.10629522399299e-05	3.4570706823008
ZBED6CL	-0.522674208001868	2.91977008683728	-4.70702642253992	7.55680109505415e-06	8.31912941666665e-05	3.4541296371151
CARS2	-0.327767616917173	5.15631646129357	-4.78932469263988	5.40083110449415e-06	6.26730138060929e-05	3.44948625346738
FBXO38	0.337846240689217	5.85251205101173	4.79650852740285	5.24393936570265e-06	6.1183367144826e-05	3.44257616392201
IL17RA	0.2836197257132	5.06444640486735	4.7686145942705	5.87906060355902e-06	6.73892931473605e-05	3.43596928862582
LOC100272217	0.474565564631119	3.44997127531277	4.70769001789828	7.5364638326932e-06	8.30676749242864e-05	3.43225790389326
FBXL4	0.3048846837662	4.86348061769404	4.76334032457451	6.00727024265772e-06	6.84409483791717e-05	3.42702597579882
LOC101928103	-0.794857888861526	1.8821077666322	-4.68807929744537	8.16044860930915e-06	8.9026846583658e-05	3.42463181271779
FAM86B1	-0.613286931968029	2.03869527280161	-4.68797322033183	8.16395629633039e-06	8.9026846583658e-05	3.42091892612828
NTMT1	-0.377248164987187	4.75369965511196	-4.75686175130374	6.16847095815916e-06	6.9959033162929e-05	3.40962560352085
ZNF195	-0.368759093058777	5.59997396570324	-4.77696382791897	5.68151408664529e-06	6.55754154689206e-05	3.40375124677534
EEF1A1	0.285456113814767	12.8266267704822	4.84680245135986	4.26301343427389e-06	5.1006700979328e-05	3.39695814265311
NUP35	-0.388393981751407	3.97582017050376	-4.74050249359692	6.59442725467206e-06	7.44525711700419e-05	3.39404086192264
TMEM120B	-0.421115955071748	4.76883809487613	-4.76365924068841	5.99944140421794e-06	6.84215344271856e-05	3.3937594542148
POMK	0.62633365109359	3.76755762084126	4.71919251933395	7.19226320239533e-06	7.99400623591179e-05	3.38438896525383
NSUN5	-0.355708248111142	5.14070732209487	-4.76530688685489	5.95915197865349e-06	6.80994110437297e-05	3.37139938113055
GLE1	0.179168011988757	6.90161543411243	4.79019069310769	5.38167921215975e-06	6.2499068097286e-05	3.34588776222913
FAM86C1	-0.328335375186137	3.70310443110197	-4.72252377946551	7.09545860474003e-06	7.91570627108294e-05	3.33631658334176
PKP3	-0.429798699346259	7.17417323030293	-4.78907104304734	5.40645316638049e-06	6.26898075261541e-05	3.32273752783842
RHOT2	-0.40041162035399	6.80881341506047	-4.7839691573139	5.52074860255289e-06	6.39163924563872e-05	3.32140463001648
CALHM2	-0.966683838098454	0.344391107765557	-4.69953658024765	7.79006388468076e-06	8.53836491185155e-05	3.31844544074531
CCAR2	-0.236514596018472	7.45564705165333	-4.79030609871561	5.3791319616083e-06	6.2499068097286e-05	3.31201261425291
KNOP1	-0.34543011720477	4.94562663440371	-4.75656054390313	6.17606685351214e-06	6.99923168847836e-05	3.30228373209585
TTLL5	0.294312004397153	5.70284184166465	4.75567912123472	6.19834687891212e-06	7.01918376574242e-05	3.30112633472506
NSMCE2	0.413878833290632	4.65289774861063	4.7148532375932	7.32028258106986e-06	8.10629522399299e-05	3.29955472251054
IMPDH1	-0.386003190797486	6.1749550753721	-4.77146325348395	5.81092241763804e-06	6.67697155692964e-05	3.29441745033588
GPNMB	0.864358293929501	4.48592450399077	4.68125385587112	8.38915066647565e-06	9.10856734691239e-05	3.29094492183851
GUCD1	0.293520370168785	6.7238736800262	4.77493633940465	5.72888462432128e-06	6.60206688555705e-05	3.28912684126911
MED28	0.333004361709339	5.95773349791056	4.75751573198274	6.15200996208e-06	6.98778983287392e-05	3.28500907717673
DDX54	-0.313165685631439	6.58982388586522	-4.77334121802746	5.7664224655531e-06	6.6351417427391e-05	3.28385346064409
MRS2	-0.234747503958292	6.10987933634596	-4.76035589754103	6.08101480877674e-06	6.92059317788094e-05	3.26626667931701
EED	-0.311590112849489	4.9513109331544	-4.72307479312039	7.07956870648705e-06	7.9038515759561e-05	3.25804777999669
PIKFYVE	0.352777088255429	6.47547406463324	4.76006631898189	6.08821680518468e-06	6.92059317788094e-05	3.25711618716987
THOC2	-0.27225650089378	7.43875194080527	-4.77448666752257	5.73944263939339e-06	6.60916186143644e-05	3.25662090008045
MRPL1	-0.378762363472649	5.46770095619459	-4.73817314859439	6.65735210685141e-06	7.4993847889333e-05	3.24725120279772
LINC00665	-0.297290493168815	5.64646115806665	-4.74848191498584	6.38321449331811e-06	7.22308582001995e-05	3.24483146617106
LPCAT4	-0.438608862078063	2.6486963663619	-4.66008927913413	9.13850297188045e-06	9.85095194729051e-05	3.24209388839524
SEC23A	0.278291990065719	7.16567913851996	4.76652491571009	5.92953677100543e-06	6.78125850368755e-05	3.23919057745066
MVD	0.482933968963286	5.57847895563357	4.72635935744746	6.98556331770551e-06	7.82800140139297e-05	3.23792629897893
IL6ST	0.363912226113484	7.19697177932925	4.7635953243606	6.00100964575143e-06	6.84215344271856e-05	3.23460397563719
VAMP8	0.267437477898882	5.71355491641244	4.73625016765012	6.70973795137143e-06	7.55273051557671e-05	3.22631100058528
ZXDA	0.555306430677234	3.68681388658822	4.65571988278097	9.30108809053065e-06	9.99750456459615e-05	3.22088591416504
HARS	-0.257193453210872	6.91671100702909	-4.75717157197245	6.16066730872094e-06	6.99233411245303e-05	3.21930091943806
HTR2C	0.517155698257659	2.87880251647849	4.63862457783851	9.96455310748938e-06	0.000106545555007609	3.21588768591873
OSBP	0.216208376975931	8.07407673774037	4.7694516533758	5.85895862841714e-06	6.721017781842e-05	3.21528321427264
GNRHR2	0.74065863877943	1.17626947346585	4.62601317552392	1.04831431431197e-05	0.000110933669793576	3.21126373913621
FHOD1	-0.384139165028724	5.59495886652534	-4.74018599595591	6.60294312033419e-06	7.4492707659608e-05	3.2050086617419
PDCD2L	-0.351191305769404	4.06028058704493	-4.69474724210761	7.94286503572526e-06	8.68049937237632e-05	3.20414366982305
ALS2	0.331123141600751	5.68716791914297	4.72214713996252	7.10633986842539e-06	7.9201772459989e-05	3.19387193070638
LOC100130417	-0.771562260017424	2.33666678919723	-4.62175767548337	1.06639574782355e-05	0.000112608991204771	3.19075652965179
LOC101926889	0.974523735481536	1.04275178000463	4.68253243628802	8.34584133796177e-06	9.07466716370991e-05	3.18969471550375
MAN2A1	0.322567417693401	5.53180671705502	4.71598023342206	7.28682264774933e-06	8.08116166016277e-05	3.18030530672888
TSC1	0.415972241282891	6.80269904175019	4.73528973999427	6.73605141144713e-06	7.57667026174458e-05	3.17508924103852
GBP2	-0.710902228284539	3.43920109901903	-4.63967121162082	9.92264915342801e-06	0.000106275677380795	3.17496708453717
TMEM184B	0.349747046152515	6.14824778428568	4.72637873562565	6.98501231566422e-06	7.82800140139297e-05	3.16681513594865
ELOVL1	-0.284357452997503	6.75406205617747	-4.74379903549783	6.50635959934655e-06	7.35135408154912e-05	3.16498417815499
TMEM50A	0.303537290714322	5.04529562843915	4.70247669951628	7.69767669452074e-06	8.46180916873525e-05	3.16478127302281
RBM4	-0.35277963400106	5.03723739281678	-4.69485495421038	7.93939682467994e-06	8.68049937237632e-05	3.15565650791622
RHPN1	-0.484077629951835	5.93464061524224	-4.72439371827585	7.04167412685025e-06	7.86739424767733e-05	3.14837978064369
FBXW11	0.228374937681712	6.87238400360761	4.7393424955552	6.62569095198413e-06	7.46932247259712e-05	3.14589298899218
AGAP6	-0.532222884216959	3.58040285539536	-4.64271423973087	9.80178288602652e-06	0.000105202326459057	3.13639056002393
KLHL13	-0.651086498077482	1.94386056827943	-4.60281921480259	1.15059253898124e-05	0.000120064611294943	3.1261112475163
ABHD12	0.263121332873693	6.19881490615028	4.7166183366925	7.26794348714639e-06	8.06955814286257e-05	3.11602755420603
FBXL20	0.463792244992515	5.13367161923248	4.67695322221234	8.53643014544856e-06	9.24174730094129e-05	3.1154261754166
TRMT13	-0.349015515444451	4.72279013545203	-4.68409200967677	8.29330722124967e-06	9.03717715778556e-05	3.11297206519825
FMR1	0.334081130902188	6.09246545421328	4.7113395609571	7.42556086667776e-06	8.19869279220832e-05	3.11009530748058
ZNF805	0.45913514934325	4.22475776622093	4.65771905110828	9.22635433478607e-06	9.9242791326037e-05	3.10622021515739
MAML2	-1.40310503646311	-0.242347187529848	-4.77020897763788	5.8408289691314e-06	6.70534310401201e-05	3.10549648514802
CCDC126	0.474772391690762	3.59373404206332	4.63078824665913	1.0283786210818e-05	0.000109131684623069	3.09960492457629
TXNDC11	0.220537930212925	6.07341205217593	4.70757320291879	7.54004001876681e-06	8.30676749242864e-05	3.07988875464478
C10orf2	-0.390312818975394	4.00193512402822	-4.6815109943304	8.3804231610197e-06	9.10567541142343e-05	3.07848744948333
PELP1	-0.345013424606885	6.69462266555838	-4.72202004753466	7.1100152687843e-06	7.9201772459989e-05	3.0723898786347
COPG1	0.263470307427305	8.32860244671846	4.73341582472596	6.78768073687768e-06	7.62902798989186e-05	3.07230337679533
LRRC59	-0.235029413966583	7.74941173445954	-4.72905862132826	6.90921662902669e-06	7.75982026188966e-05	3.06838797864398
CIAPIN1	-0.23282737583906	6.14368269298877	-4.70786745915213	7.53103477329032e-06	8.30676749242864e-05	3.05832084629178
TARP	0.488781454624967	3.11788269832454	4.6323765421123	1.02182929556104e-05	0.000108590153589134	3.04499792617334
CCDC51	-0.301996864717118	4.85637741081011	-4.67918581458939	8.45966280489206e-06	9.17186257604759e-05	3.040739306513
ANXA7	0.179802278378791	8.10988893203356	4.72098181000914	7.14010929274727e-06	7.94191712147356e-05	3.03168365159687
FBXO32	0.956537266020865	3.18923955740851	4.5842929833705	1.23916313615935e-05	0.000127859154884547	3.02941971857925
ZNF345	0.527004512527923	2.77864766902641	4.58036659910525	1.2587642157318e-05	0.000129456469202381	3.02877202898091
CCPG1	0.569342076324944	4.47191739182381	4.61966364030183	1.07540369479288e-05	0.000113390086699618	3.02218013764876
ZNF471	0.333717674981076	5.03105255704766	4.65856378735294	9.19495116917777e-06	9.89759044848555e-05	3.02175320342259
MECR	-0.287430237463513	4.92951261826444	-4.66759243455733	8.86571239926383e-06	9.59132113741684e-05	3.01947499328348
WDR47	0.407125902082572	5.02047264025524	4.6506222570069	9.49431329724077e-06	0.000101978976016715	3.01420396462756
RAPGEF2	0.377894128928538	6.32712163015569	4.68337953489312	8.31726700039228e-06	9.05671365321904e-05	3.00433534523644
E2F8	-0.566967391906244	3.10167523157223	-4.62895006169611	1.03600911154593e-05	0.000109708835112649	3.00164392442366
TNRC6B	0.283771105358473	6.79824673589656	4.69825123383361	7.83079007932922e-06	8.57674280315154e-05	2.99621880604352
MSMO1	0.538813080294863	7.26151821259622	4.69279129628703	8.00610038331029e-06	8.7432438804209e-05	2.99441191895153
SUCO	0.346745227944057	7.48615553005035	4.70189787018281	7.71578083853228e-06	8.4693103122369e-05	2.99073670317574
MARK4	0.385196221907896	4.2390297545749	4.61409793112522	1.09970535653128e-05	0.000115557562167066	2.96544840393278
SSR2	0.225765478567131	7.89403408936137	4.70006351341282	7.77342741490416e-06	8.52635398555157e-05	2.96070224410828
HNRNPA0	-0.208610468769478	7.84007601183696	-4.70227204264991	7.70407307135625e-06	8.46264529915767e-05	2.95885391871215
GOLGA4	0.409548474163056	7.67137050631994	4.69667388941552	7.88105032984675e-06	8.62549939890516e-05	2.95772466847194
ZNF365	0.709701680224624	3.34644929709605	4.57072294269428	1.30818834135614e-05	0.000133904268124089	2.9562369945868
SMPD1	0.266297820664867	5.79117281536717	4.66214703675956	9.06289078410352e-06	9.7834915897986e-05	2.92676016724355
EAPP	0.304412025269196	5.85910529431752	4.65945604506704	9.16189383629243e-06	9.86908162451701e-05	2.92637862336717
ZXDB	0.420743027927308	5.40597988848711	4.63768035842186	1.00025037112259e-05	0.000106826170503391	2.91864352120266
WBSCR16	-0.272033112597343	6.61746244331462	-4.67772346729286	8.50986942712208e-06	9.21963920040874e-05	2.91687573607052
HAGHL	-0.494265540344266	4.93717011650234	-4.64217771784417	9.82298900077427e-06	0.000105283371046129	2.9063118333979
PSMG3	-0.337259393673446	5.11802378507708	-4.64254616010995	9.80842148659298e-06	0.000105202326459057	2.89649791026289
TNFAIP8	-0.458161726139185	3.98803681115717	-4.6003277763865	1.16213688009616e-05	0.000120933107356369	2.8941891511252
ZFP28	0.362988700830493	4.82977630978917	4.61951219268088	1.07605802841606e-05	0.000113390086699618	2.88669806416654
ANKRD9	0.756982688032681	3.45193454110547	4.56600803242519	1.33303063535952e-05	0.000135983614270099	2.88609903762318
TULP3	0.448568262268614	5.59850321325984	4.63286923849194	1.01980588583651e-05	0.000108451878057514	2.88356009087133
THAP6	0.391484188031697	5.16040966968001	4.6307909036601	1.02836763108982e-05	0.000109131684623069	2.8833722139859
RBM19	-0.330828775231891	4.89354259791754	-4.62068657429139	1.07099415717398e-05	0.000113015096726103	2.8831527147512
CDKN1B	0.460727078599578	7.08280204236793	4.66471676137771	8.96931710716342e-06	9.69641941549071e-05	2.87478188343581
RAP1B	0.339979032306394	5.33809527340654	4.62921108027053	1.03492226723958e-05	0.000109671085143751	2.87472517046799
NFE2L1	0.272698749542982	8.81082516260305	4.68291865592411	8.33280159392694e-06	9.06705425611644e-05	2.86668474157053
RNF20	0.253405530331656	6.58575125423897	4.66047122327801	9.12442242067758e-06	9.84283958828266e-05	2.85674923533514
SNORD14B	-1.18675625303207	-0.49802213001955	-4.60307109794474	1.14943160898865e-05	0.000120026877889941	2.8544534406067
CAMLG	0.360908684211133	5.826990078457	4.63566240731889	1.00840801467919e-05	0.0001074680961563	2.85208516793621
CBL	0.316488464578089	5.75886650273085	4.63851043843119	9.96913324358618e-06	0.000106545555007609	2.85015634404576
MAPK12	-0.433303780367264	5.40628999723769	-4.63689720634067	1.00340867622909e-05	0.000107011254845568	2.83572247869389
RHOBTB2	0.335003248443489	5.19212787825342	4.62276524404909	1.06208754569763e-05	0.000112296710045415	2.82725720127134
SCAPER	0.351259000037918	4.65933388575445	4.59907224498902	1.16799691702575e-05	0.000121458737576584	2.82577252327993
TRERF1	-0.403499089829441	4.01141655692858	-4.60974303243228	1.11909011254616e-05	0.000117430168623292	2.82495112231891
KCNK5	-0.797977942891353	0.68276592798966	-4.51828069219178	1.61159690550027e-05	0.000160369377952234	2.82465478213693
BTBD3	0.29151050064754	5.20885870412051	4.61553667521073	1.09337287335598e-05	0.000114972598503595	2.82344501260674
ZNF396	0.601304815762185	2.67214105274953	4.52540124257026	1.56672763161014e-05	0.000156422753432566	2.82119897207567
DPP4	-0.474109235294125	3.09777536062187	-4.56759655605972	1.32461035470325e-05	0.000135308497185197	2.8179290006227
TBC1D30	-0.295843803968881	5.76922291517128	-4.63902688445264	9.9484257679672e-06	0.000106475809930004	2.81726681681334
TXNRD1	0.369810113317934	10.4299524355075	4.67962259542285	8.4447226058925e-06	9.16227996026603e-05	2.81385094845055
KCNS3	0.604674550353154	2.08463317593341	4.51706665193336	1.61936993489483e-05	0.000160823141153312	2.81233437415733
HEXA	0.234949827814341	5.45660995193601	4.61836078278868	1.0810453465506e-05	0.000113835742803674	2.80050297345429
GOLGA8A	-0.498096930574514	4.83591597552762	-4.60161772088851	1.15614586248577e-05	0.000120476656981862	2.79627279766619
COL18A1	-0.448424522734276	4.65262348351407	-4.59581918339887	1.18331352389261e-05	0.000122881299272278	2.79280555743874
PTPN1	0.203753913795001	5.98080345378781	4.63533144846668	1.00975206341246e-05	0.000107535014072351	2.79121177373923
SNORA48	-1.67561449043504	-1.11884393290391	-4.70476717567461	7.62644011651776e-06	8.38964284173118e-05	2.78387432878257
PAG1	0.420504506324477	4.63315950530656	4.59229578322512	1.20012223943482e-05	0.000124368775344053	2.78149475352719
TRDMT1	-0.455373989560214	3.50647993730733	-4.54413717443181	1.45435829190045e-05	0.000146765081392319	2.77608193380352
NDUFAF4	-0.42368436097122	4.54302170571741	-4.59473441970128	1.18846406891141e-05	0.000123330867026771	2.77557274021981
PDIA2	-0.9256019054292	1.27586444882791	-4.51218219189917	1.65101096664107e-05	0.000163532854057271	2.7620403333655
KIAA1279	0.209675357538527	6.19713442715577	4.62957560952443	1.03340626647688e-05	0.000109587771874413	2.75715018014503
CDC7	-0.446694952323603	4.99310628658905	-4.61562233615467	1.09299696106872e-05	0.000114972598503595	2.75689385229527
GDF11	-0.366400963721508	4.12065253003894	-4.58073639240492	1.25690543333758e-05	0.00012939902417764	2.75674790063342
ADCK3	-0.27435949201339	6.44546069524462	-4.63748511713603	1.00103684049381e-05	0.00010683418050359	2.74574767503043
ARHGAP10	-0.359292804082117	5.30743821137003	-4.60238140017062	1.15261312874695e-05	0.000120191935703224	2.72720959303573
SLC25A11	-0.305967038692375	7.06918892773721	-4.63406951208062	1.0148928172674e-05	0.000108005886208981	2.71520906258085
ELMO3	-0.368978965382527	5.87766808251073	-4.61392042253407	1.10048909824958e-05	0.000115559051044166	2.71114830023723
NEO1	0.241271677090172	6.26715304622429	4.60649601686339	1.13375821987904e-05	0.000118707008620552	2.67157902200232
EME2	-0.669983975493318	4.11942667187599	-4.53434591805965	1.51207271881483e-05	0.000151734028604721	2.66398695399935
PWP1	-0.244851081876654	5.98708124848469	-4.6040550152144	1.14490758609577e-05	0.000119637663972262	2.66318460536814
IRF2	0.428673864727186	4.15412905001345	4.52796409694218	1.55087555494212e-05	0.000155149549187281	2.65574047968116
ERMAP	0.313929672726341	4.43208315927128	4.54207647844078	1.46632525446613e-05	0.000147774094101096	2.65259173395374
GTF2H3	-0.291654219290213	6.4596710917794	-4.60809238710521	1.12652365315389e-05	0.000118088636900885	2.64864794794517
SNX33	0.343248506456228	4.29682499615883	4.5454824699478	1.44659683889999e-05	0.000146276755103854	2.64366387874305
NOL11	-0.358055361755266	6.3008250253928	-4.60800068060868	1.12693804394625e-05	0.000118088636900885	2.64362982451087
CDC6	-0.472787603053031	6.46053382081579	-4.60421383372924	1.14417896046128e-05	0.000119637663972262	2.64170634572131
MED11	-0.352215782273275	3.77241588620588	-4.53694434812074	1.49654404495684e-05	0.00015051644594154	2.64030750038879
SNORD4A	-1.29584008079939	-0.994086500096598	-4.59855415203512	1.17042337755825e-05	0.000121626833476919	2.63864088696376
DGKH	0.624787778967116	4.73262571315232	4.57091284271769	1.30719722106443e-05	0.000133894089164417	2.63179966826813
TCERG1	-0.33880259195629	6.20834607210775	-4.60082931684782	1.15980396445548e-05	0.000120774038351342	2.63141982510564
UFSP1	-0.51023714082833	3.05812234584293	-4.5033394130707	1.70981984151661e-05	0.00016846886312476	2.62518131061986
RNF216P1	0.383177267892587	3.27166227600674	4.49349846511821	1.77764664975048e-05	0.000174693338302704	2.62150591448002
ZNF791	0.432654903803151	5.06566124041544	4.55602475313384	1.38714623362186e-05	0.000141024968477088	2.61841723279221
XRCC5	-0.271020270558063	8.69903668261525	-4.62262396152751	1.06269062982508e-05	0.000112296710045415	2.6139148674252
ZNF510	0.461543071465415	4.86615958974089	4.54419716733878	1.45401131696286e-05	0.000146765081392319	2.61178102486893
SNX8	0.382312837496618	5.59014743537501	4.56928896854043	1.31569599928543e-05	0.000134581002215736	2.60918447339899
RPF1	-0.303713497288061	6.36480068115088	-4.59352129180515	1.1942497952813e-05	0.000123845683190221	2.6033520122881
NOVA1	0.562412731174927	1.84542018526593	4.45521830598691	2.06705873458653e-05	0.000198840191918971	2.59829881965689
KLHDC4	-0.267379306047376	5.04056320896274	-4.55160177959372	1.41179506411759e-05	0.000143239964072903	2.57487964881639
CYP2J2	-0.447706083831179	2.88540110287863	-4.47693859382624	1.8976901707214e-05	0.000184438288696133	2.57109779047641
TIMM21	-0.438205575451181	5.13785885254676	-4.57211337359801	1.30094823819607e-05	0.000133344974366909	2.57103141069697
DCUN1D5	-0.276070756622883	6.39494415315147	-4.58716482451629	1.2250138207746e-05	0.000126686002291677	2.56732313576504
C17orf70	-0.350807946210363	5.96597507759994	-4.57803373156608	1.27055193397783e-05	0.000130496633656711	2.56704778197751
NDC1	-0.345899510495834	6.52774029198921	-4.59050853762694	1.20873655655717e-05	0.000125134414151402	2.56383063040516
UCK2	-0.289802955386441	6.09890098901782	-4.58413096829593	1.23996606489158e-05	0.000127859154884547	2.56275582185719
FAM219B	0.22710315966484	6.62710212535368	4.58020795213455	1.25956247672268e-05	0.000129456469202381	2.5588167603371
IMPDH2	-0.222081486890339	8.68022170354649	-4.6063504084099	1.13442033411356e-05	0.000118707008620552	2.55863554502164
FBXL6	-0.391419347257896	4.74086398543257	-4.54578344327883	1.44486591490839e-05	0.000146200179098817	2.5568332263161
UBE4B	0.300064708998475	7.17173051461466	4.59041746578618	1.20917711063988e-05	0.000125134414151402	2.55653611647697
DNAJB5	0.413852358487489	3.61869952316536	4.48939917414891	1.80666065171538e-05	0.000177081046645941	2.54697055312999
PARP4	0.327157198384892	6.64098255606104	4.57524830225799	1.28476630923712e-05	0.000131776303958365	2.53958541135496
SEMA4F	0.363993253130675	3.62990664178261	4.4837285052875	1.84755166234497e-05	0.000180499907363514	2.53853426989804
BTN2A1	0.360629762171169	5.57032795996997	4.54023925188665	1.47707470884592e-05	0.000148757570945878	2.533663668143
LOC729603	1.19382831656448	2.45970759752078	4.43876088186408	2.20501373773237e-05	0.000210091918057038	2.53111831580546
ORC1	-0.434097223981187	4.51485303556606	-4.53306676908736	1.51977423960412e-05	0.000152342656754977	2.52892778618742
PASK	-0.328541205235578	6.41972627841911	-4.57657717832149	1.27796581263979e-05	0.00013116838443335	2.52658580830189
SLC6A8	-0.313533273819756	7.13358794301748	-4.58400004616584	1.24061526815919e-05	0.000127859154884547	2.52616378209228
ANXA5	0.240395356886281	7.82140035607493	4.58582546211201	1.23159318311765e-05	0.000127191218966263	2.51979603726088
TRIP13	-0.338919468506378	5.0926281436171	-4.55409376594769	1.3978558324404e-05	0.000141921590127958	2.51671223678555
TGFBR1	0.366329881964129	5.07739615636355	4.53705871557936	1.49586411928369e-05	0.00015051644594154	2.51096894480062
MAGED1	0.354628905814386	7.76360825874715	4.58066181691933	1.25728007641966e-05	0.00012939902417764	2.48991465703118
DOCK7	-0.288422727684623	6.52171732959083	-4.565629089963	1.33504692934456e-05	0.000136096841079687	2.48697223372961
HDGF	-0.23143723030468	8.57673086391122	-4.5866302819481	1.22763557099754e-05	0.00012686975728905	2.4832274640367
QRSL1	-0.276528074040835	5.43042734078869	-4.53464568109168	1.51027336499337e-05	0.000151694079255789	2.47490762674788
PRCC	-0.241780670402867	6.41506856069394	-4.5620171883902	1.35441393856137e-05	0.000137977474229563	2.47483929724507
TRIM21	0.308599094294508	4.07789543524649	4.48905645586454	1.80910696037653e-05	0.000177205154057495	2.47065491375605
CLPB	-0.283134001522718	5.61146723963284	-4.54440358496162	1.45281809148649e-05	0.000146765081392319	2.46564757733517
KRIT1	0.253221806348384	5.95800538562044	4.54717344601057	1.43689783492825e-05	0.000145491961492129	2.46530820525593
YTHDC2	-0.285223345525496	6.72878898432271	-4.55969363234396	1.36701617257519e-05	0.000139166880321282	2.46032233692929
SRF	0.279015968912834	6.15515386819482	4.54917668346124	1.42548913436484e-05	0.000144434175719449	2.45888912649604
TTLL12	-0.378259684409942	7.42002300454925	-4.56665618063468	1.32958876483846e-05	0.000135724710352239	2.43981248654426
SOWAHC	0.368497799759152	4.74003563880042	4.48324698447793	1.851064776658e-05	0.00018060811362116	2.43199844596307
MTPAP	-0.355636044306532	5.34618881392667	-4.52740555977214	1.55431701931009e-05	0.000155390308668178	2.42821938070759
TMEM218	-0.245567059992737	4.87713997832102	-4.50802057904207	1.67844009246771e-05	0.000165812213345362	2.42661758882338
FAM214A	0.329250352906588	7.58355865453891	4.55836977607803	1.37424698589209e-05	0.000139808216396719	2.42423782468845
THRAP3	0.260197324022892	8.52282896511774	4.56782680288414	1.32339416325495e-05	0.000135276288328362	2.41762118385218
RSPRY1	0.269247028354227	5.44504530729616	4.51733127290817	1.61767258740549e-05	0.000160760897236802	2.4089048318718
BTN2A2	0.47065488761119	4.87913290114965	4.47575104223136	1.90659333032289e-05	0.000184944479639073	2.38847720061148
CCDC93	0.273710732888048	6.2276310751013	4.52631740684793	1.5610429584705e-05	0.000155958889317319	2.38570832611282
PRMT2	0.321282147506701	6.05469931043702	4.52487684571955	1.56999044056156e-05	0.000156644361830382	2.38182615935614
TMEM184A	-0.414183183393406	7.04544007507647	-4.54210341198104	1.46616823256599e-05	0.000147774094101096	2.37843896094892
SNORA81	-1.00579894148632	0.306703002132314	-4.41377911381176	2.43154457840996e-05	0.000228778956669773	2.37196278581687
CAPN2	-0.198859219959972	6.65727198765853	-4.53088288174229	1.53301074315114e-05	0.000153466601283544	2.36805164849621
ZMAT3	0.408966067425189	5.63112937736641	4.51167383274938	1.65433818355855e-05	0.000163754397919019	2.36370805813502
DDX17	-0.23206844309416	8.85499792683165	-4.55506520418116	1.39245810671361e-05	0.000141469221450687	2.36226699710124
ZC2HC1A	0.401440816671523	3.92727984216875	4.44948790083891	2.11412087920597e-05	0.000202718002057196	2.35735416205061
EIF5	-0.382726700570702	9.00784437334584	-4.54958295994108	1.42318604375315e-05	0.00014429818793381	2.35117269491303
C16orf59	-0.386040085742427	3.90094334150801	-4.46756952604764	1.96903621808074e-05	0.000190509328934925	2.34725971608745
ZNF322	0.391150001036781	4.0225912295752	4.43923178294123	2.20094571379936e-05	0.000209837465640706	2.33783118271596
SRRT	-0.278507440511349	7.20862601172974	-4.53517545036354	1.50709843906291e-05	0.000151476507101531	2.33623758344754
MDN1	-0.360967475714815	6.16554405474081	-4.52319264519643	1.58051405415008e-05	0.000157589635040622	2.33291823019882
ZNF540	0.784778618310252	2.19688634850927	4.37630423445167	2.81395797389699e-05	0.000259070465579627	2.31857856913888
SMAGP	-0.559150044490041	1.92708006687684	-4.38162127433981	2.75636917988629e-05	0.000254392376184219	2.31120817518947
C20orf24	1.33710174840466	4.08370882130041	4.41197179000874	2.44877654543081e-05	0.000229961404666598	2.30815968953958
GINS4	-0.275838377216857	4.97578896569004	-4.49066168984255	1.79767640503627e-05	0.000176430777111272	2.30677715424421
KRT18	-0.22681388804925	8.41977830926022	-4.53424281758483	1.51269206727003e-05	0.000151734028604721	2.30358569039965
ARFGAP3	0.207963571824301	6.81327974473827	4.51541154749736	1.63002531747177e-05	0.00016177435668973	2.30070368872565
CDT1	-0.434696628219075	5.13465227711963	-4.48973196846637	1.80428823796454e-05	0.000176964024698077	2.29956169215879
LRRC61	-0.396537950745443	3.6600825346512	-4.43190318821226	2.26508466569609e-05	0.000215132899051819	2.29953344276556
SOS1	0.322265275401682	5.19259512190569	4.47578936276075	1.9063054097811e-05	0.000184944479639073	2.29664952113245
TMEM170B	0.459207841953797	4.23582100383233	4.43791714471823	2.2123207763669e-05	0.00021065446276427	2.29332539724838
SNORD110	-0.973585887109589	0.0285027481079795	-4.38861470081495	2.68235129878052e-05	0.000249092066187312	2.28909024885803
SAT1	0.48347479195942	7.7034347765658	4.51434888991162	1.63690227449462e-05	0.000162242406295783	2.28462075708344
PSMD5-AS1	0.445501583963908	3.33848438313004	4.40629765022309	2.50364558837921e-05	0.000234245332639149	2.28322023267539
MTAP	-0.334399906483404	5.55259301753386	-4.50029484766426	1.73053220999921e-05	0.00017028618391447	2.28017480217275
TPP1	0.373684546827639	7.69127789978035	4.51773558441037	1.61508254859797e-05	0.000160609798342696	2.27994853963281
WASF2	0.190396960562281	7.84014853575017	4.52255325007382	1.58452709963409e-05	0.000157884929848078	2.27608762305922
STK32C	-0.396317578843655	4.70576085047205	-4.46821597102216	1.96403142940033e-05	0.000190147620527887	2.27262675927325
NCSTN	0.20576721833677	7.22123049877067	4.51488889443548	1.63340415481389e-05	0.000162002620797129	2.26846721348212
L3HYPDH	-0.437709164469994	3.84879439570411	-4.42642836456687	2.31417276477622e-05	0.000218964198083679	2.26817237885978
MAPKAPK3	-0.277863331068498	6.37320633546148	-4.50709883857911	1.68457456328236e-05	0.000166308820790585	2.26380373499911
FAM46C	0.792746013871139	1.72308090921924	4.36161177028672	2.97918625071751e-05	0.000271948089609569	2.26373598224069
SEPSECS	0.315098640823756	5.48972074373293	4.47403522079473	1.91952824620235e-05	0.000186078993834568	2.26134997110718
LINC01354	0.812252002126231	1.76267620622845	4.36332571802158	2.95944026816277e-05	0.000270474467843774	2.25630336728307
G3BP1	-0.299676767793508	7.74785039775776	-4.52135344713988	1.59208403583466e-05	0.000158532718051017	2.25622901356108
MMACHC	-0.28239876841491	4.35207373465454	-4.4627373585085	2.00683896383341e-05	0.000193792243607219	2.24963990743235
ANKRD12	0.459106037063208	6.40700647269071	4.48325888145727	1.85097790013208e-05	0.00018060811362116	2.24806310955515
CAMKK2	0.277027905054671	6.41508169416039	4.50386086084448	1.70629650830785e-05	0.000168232096971442	2.24620796642867
ARHGEF34P	0.440406177638667	3.33346325654336	4.38471859974078	2.72334757450492e-05	0.000251809034352006	2.24281118988314
TRIM23	0.403881719637249	5.7907989888692	4.47818175424878	1.8884131263304e-05	0.000183774539889678	2.24260404813597
EIF2B3	-0.344829339366123	5.08239215615422	-4.46642459021231	1.97793056710457e-05	0.000191246654189583	2.24088317657869
C10orf91	-0.975418725321698	1.04730559907939	-4.36163650520472	2.97890038480729e-05	0.000271948089609569	2.23585445963049
SEMA4B	0.37800320833461	4.74584410032904	4.45303234970987	2.08489079968878e-05	0.000200170845576258	2.23405779149847
ALYREF	-0.253143941755559	6.06392518576267	-4.49308147092991	1.7805773655506e-05	0.000174866904650804	2.23106378428462
CHP1	0.204249918408033	7.77482626798277	4.50851398972475	1.67516516601617e-05	0.000165597630894659	2.22875058502623
CALR	0.223462247900263	10.4929892587392	4.53087958970487	1.53303078000344e-05	0.000153466601283544	2.22416226251745
ZNF704	-0.406944864710141	4.36387029165564	-4.42763865757603	2.30323349989166e-05	0.00021820412766166	2.22273488688958
PSEN2	-0.320915141947575	4.89027563093795	-4.45376105091238	2.07892994014431e-05	0.000199726244281555	2.22266019241378
ANGPT2	1.12878578961109	2.30610984400822	4.34953906934131	3.12191377481822e-05	0.00028267392925188	2.22222124604171
ZNF81	0.452464918589818	3.71102583910282	4.39907655901059	2.57519029845771e-05	0.000240180481500875	2.21884105019356
DNAJB4	0.727772021623806	6.14063789689588	4.44299436924196	2.16870058198994e-05	0.0002076862751222	2.21698697744916
ABI1	0.282919078839567	6.0015355305986	4.4783567396172	1.88711082528009e-05	0.000183766901118066	2.21639917002632
CACNA1H	-0.72717485184071	2.52700319929838	-4.35571682149562	3.0480744630325e-05	0.000276722407115453	2.2143757984839
POLD3	-0.33031186913763	4.93894101179092	-4.45682402902902	2.05405384871854e-05	0.000197842672176764	2.2100993173807
SGTB	0.382682166823467	4.8245182509424	4.42990715713566	2.28286386092902e-05	0.000216410882169888	2.20757956275544
LIG3	-0.209755125733509	6.06774740464879	-4.4839445564581	1.84597747437918e-05	0.000180463527052589	2.20286368061943
ARL6IP1	0.285958847990575	8.48280991301714	4.51006819194537	1.6648897290677e-05	0.000164690277810808	2.19520549379116
LPAL2	-0.551486893649702	1.50791558608719	-4.35997152453033	2.99820198247248e-05	0.000273185685490332	2.1941792478624
BAZ2A	0.285888862320193	7.52962444258592	4.49553054627045	1.76343134781005e-05	0.000173409856704098	2.19157663488366
TMEM55A	0.400261425139455	4.18174207092591	4.4033411654556	2.53270282797355e-05	0.000236511602393351	2.18577310086567
NFAT5	0.423402189682713	8.15667621627865	4.5004981348316	1.72914171524651e-05	0.00017026093112224	2.18003627087343
IPO11	-0.300418449407783	5.23585665207832	-4.45909281211346	2.0358133533084e-05	0.000196211638724512	2.1711872880034
TAPT1	0.335932407600463	5.68369707981726	4.45630566406586	2.05824347221339e-05	0.00019811912806895	2.16840437267583
ZBTB16	0.540813311547979	4.10655162246643	4.42991077903099	2.28283147809479e-05	0.000216410882169888	2.1651447216021
CALCOCO2	0.244630273262597	7.2936520402671	4.48427642925948	1.8435619121113e-05	0.000180344792653181	2.15965061551893
RRP7BP	-0.503491131679645	2.75652468596717	-4.36037361087437	2.9935297137794e-05	0.000273089488158009	2.15385115632012
JAM3	-0.583220750524329	1.92392736529021	-4.33386364662453	3.31708958203927e-05	0.000298259983017376	2.14426069539614
CANX	0.226286392174575	9.95790178593837	4.50412758243557	1.70449702903774e-05	0.00016816509453371	2.13913892320567
PTPRA	0.164714981348207	6.62174269634277	4.47251956943957	1.93102461423069e-05	0.000187072681337342	2.13782228191696
SIX4	0.436747729054181	4.63934720909786	4.40976940457893	2.46993450591431e-05	0.000231803353380058	2.13617507599407
UTP6	-0.258182811010826	5.93184721547644	-4.46407014866849	1.99634294194007e-05	0.000192902738842806	2.12477722843158
ALDH3B2	-0.414778849986892	4.88807460621417	-4.43292538352325	2.25603150046436e-05	0.00021440866462641	2.12209630727878
PITPNB	-0.252214162445052	5.61048484445233	-4.45469944112797	2.07127803071913e-05	0.000199118507741859	2.12057459452469
PLK3	-0.55965104395362	2.83573472689272	-4.34554627341975	3.17055116725157e-05	0.000286111756775538	2.11477351237377
FXR1	0.26556803610227	7.71882130649814	4.47582955971129	1.90600343590985e-05	0.000184944479639073	2.11289224667479
ADNP	-0.279678041254451	7.49901326206982	-4.47703845639238	1.89694332671425e-05	0.000184438288696133	2.10868620035949
NAA50	-0.292830773239205	8.26793108725792	-4.48467413418555	1.84067120689071e-05	0.000180179392716238	2.10853173131091
SLC52A3	0.545109205788595	2.0574158675058	4.32095435416344	3.48659933409062e-05	0.000310342475404296	2.10497938103895
RSL1D1	-0.349270139163016	7.9049689722678	-4.48043121850917	1.87173778407769e-05	0.00018250658808903	2.09975160039681
CCSER2	0.32743428900918	5.12237821496328	4.41357672392068	2.43346843758751e-05	0.000228810031676982	2.09284430548521
SLC22A5	0.221939401600505	5.21292230686293	4.42394928725358	2.33673668946088e-05	0.000220820881868751	2.08934391012575
ATHL1	-0.505634116808023	4.93980338438271	-4.40937954363702	2.47369816058799e-05	0.000232011565142969	2.08474340575575
STIP1	-0.287497271744659	8.74459261789647	-4.47957951810735	1.87803466584067e-05	0.000183001742649341	2.08428615252916
RNASE4	0.624233233679422	2.23756331271663	4.31709081842141	3.53893204943008e-05	0.000313884250763391	2.07899084334561
EAF2	-0.528666607817664	2.30928283687316	-4.31914043535916	3.51107591503908e-05	0.000311781880190579	2.07536721352741
SCO1	-0.249633769628775	5.53351163613255	-4.44080580979464	2.1874004993285e-05	0.000208811226305892	2.07166373407952
RORA	1.16859143950983	1.94257644938843	4.32215773036021	3.47045201321246e-05	0.00030927185418634	2.07134633653122
KIAA1217	0.347214317735418	6.90122203455318	4.45254012026986	2.08892662585973e-05	0.000200430173890797	2.06442055149815
FAM129A	0.922998935280812	4.70960633955465	4.33999571706368	3.23937839435298e-05	0.00029179667648233	2.05641664132713
SYNE1	0.736773785798874	1.66156994480103	4.29874208130633	3.79797004160611e-05	0.000333510632425482	2.04766627010367
DUSP18	0.487172293346297	2.41046256471757	4.31154960297041	3.61531155405157e-05	0.000318963092218792	2.04396650473059
OSBP2	0.314552099393101	4.444470518346	4.38477821658985	2.72271573610503e-05	0.000251809034352006	2.04388359165997
COL9A2	-0.524228795679329	2.40677802816744	-4.3315100329049	3.34739100864819e-05	0.000300804448748421	2.03973632958389
IDI1	0.470643079699418	7.09237671856238	4.44251539030295	2.17277993214914e-05	0.000207738893430306	2.03121870922556
SLC48A1	0.366702930669383	5.88804216039048	4.41332639556962	2.43585001701808e-05	0.000228890637393889	2.02883222414884
SEPT9	-0.300825681710624	7.850343663683	-4.4596988796096	2.03096723809672e-05	0.000195870289320876	2.02822438465645
SLC25A20	-0.36919407349916	4.16128761432761	-4.37043819316312	2.87883850837405e-05	0.00026423373497399	2.02591463207442
BTNL9	-0.451927771776398	3.01104631318268	-4.33068109017558	3.35812651595e-05	0.000301588682796084	2.01619604976049
CORO1A	-1.03586897031864	0.361870533996318	-4.32704587865787	3.40559839107109e-05	0.00030494016362745	2.01316179601961
TMEM135	0.411907243024603	6.22733181154247	4.42084630159486	2.36527850614543e-05	0.000223237096469389	2.00773485488212
DLAT	-0.261649350452033	7.09094056972913	-4.44740336260233	2.13149579502841e-05	0.000204253611092192	2.00551319884921
TOLLIP	0.278572090616593	6.59868851940101	4.43550249116669	2.2333618270622e-05	0.000212523201490279	2.00394877731286
VEZT	0.265052759347283	7.17287005409124	4.44255702687016	2.17242502966999e-05	0.000207738893430306	2.00356544744802
LRP6	0.253763565405329	5.83718626783041	4.4156423344207	2.41390213820038e-05	0.000227397456130596	1.99399111333371
SRD5A1	0.273458661895031	5.40059133707103	4.39794142162642	2.58661478096072e-05	0.000241096260402894	1.98469349793255
MYCL	0.405016010449321	2.8805712529018	4.31198363995177	3.60927199907046e-05	0.000318804872576718	1.98123571338287
CEP170B	-0.318624703192587	7.29020497272159	-4.43966072378691	2.19724648063523e-05	0.000209617872637983	1.98022090097853
CCDC53	0.253997191246466	5.14999288975429	4.38614857727632	2.70823111602872e-05	0.000251029619989427	1.97883083808361
TMEM201	-0.314348766245598	4.775659506405	-4.40346202953897	2.53150858849134e-05	0.000236511602393351	1.97687905150516
SNORD102	-2.00235925278929	-1.52932949015883	-4.66226047972205	9.05874000411035e-06	9.7834915897986e-05	1.97162550776759
PFKFB2	0.256535636887964	6.13858517275709	4.41761998169522	2.39531132398662e-05	0.000225929615835321	1.96638551775623
ALDH16A1	-0.304454450889719	5.46808106350081	-4.40630936229122	2.50353112049832e-05	0.000234245332639149	1.95376107889648
SEL1L3	0.320330776714041	8.75085321345689	4.44244261575612	2.17340038345105e-05	0.000207738893430306	1.95028142183517
LOC642846	-0.477767785194904	3.28815671746465	-4.32355854955572	3.45174603025769e-05	0.000307970400418001	1.94818781182762
FAM21C	0.313617140704	5.76515390255632	4.38929862137182	2.67521648640105e-05	0.000248711254204952	1.94310971957404
UBR2	0.254474444762069	6.39302804700222	4.41377176830726	2.43161437696429e-05	0.000228778956669773	1.94133497025896
SREBF1	0.369736683710926	8.64623695826322	4.44102101795818	2.18555479903683e-05	0.000208767753577208	1.93415845104303
IL17RB	-0.35758130430829	3.97043218497664	-4.3470828685273	3.15174766972501e-05	0.000284757178150366	1.93083973796971
TMPRSS2	0.513743951601999	7.58743966424778	4.43063722539416	2.27634537994005e-05	0.000216065753635776	1.91780703713415
ERBB3	0.288293424825081	8.26037646958756	4.43328469424117	2.25285753421272e-05	0.000214242613893212	1.91640133954642
NUP98	-0.194263235724915	7.70105352526646	-4.42693379662749	2.30959832143522e-05	0.000218669157595657	1.9128701100231
ID3	-0.70673449866117	6.36895444094557	-4.37711943139829	2.80505391457399e-05	0.000258567769068404	1.89235580971953
LINC01011	0.551693706807461	1.83296887385414	4.25418554248521	4.50518309309484e-05	0.000387776940955312	1.89051573700639
TIMM50	-0.241106594253272	6.40287859236249	-4.40711756966054	2.49564428770856e-05	0.000233923811636902	1.88877989729941
FOSL2	0.546492890360185	5.95922088840438	4.36981128766562	2.88585698333113e-05	0.000264554508313188	1.88659911593896
SNX9	0.32991254525509	5.52731884895255	4.36703938739715	2.91708774981567e-05	0.000267254360288177	1.88357935613509
ITGB1BP2	-1.64873125387217	-1.29399514273517	-4.42355950284234	2.34030366243503e-05	0.000221018866636002	1.87931610788275
ISYNA1	-0.366984969586936	4.34128374537848	-4.35079279266574	3.10679067196644e-05	0.000281542358058226	1.87821414460618
APOLD1	0.632948224346281	2.58021282051529	4.26721846239226	4.28617512171736e-05	0.000371600494386304	1.86443321116344
PNPO	-0.30329263880676	6.94202455817695	-4.40612696434869	2.50531435947305e-05	0.000234245332639149	1.8531646576287
UBE2H	0.316787320736792	8.05546991854866	4.40620565652867	2.50454486417484e-05	0.000234245332639149	1.84377075782746
PTEN	0.268287486217625	6.70777567922009	4.38916642009975	2.67659421147577e-05	0.000248711254204952	1.84357583105515
ZNF266	0.266974183342173	6.24100568105854	4.38636629512725	2.70593670307593e-05	0.000250971868643534	1.84326843529408
PGM3	0.192987593203228	6.74104371289408	4.393452808099	2.63227061151221e-05	0.000245047585260182	1.8393623293123
GTPBP10	-0.333510056030909	5.84221052329068	-4.38246804341365	2.74730335463562e-05	0.000253867736450514	1.83455198999938
ILF3	-0.18600810669707	8.88719611079809	-4.41660437493513	2.40484118528883e-05	0.000226686096913353	1.82659057333514
ZNF304	0.357735298373085	4.75708692512028	4.33536524087521	3.29789564664016e-05	0.000296889694424152	1.82142971199358
STRA13	-0.342088799304542	5.84249683017171	-4.37864083659349	2.7885088241775e-05	0.000257200543635438	1.8166164702452
MAP3K10	0.354480430554096	5.02212502624516	4.33399639522939	3.31538841392236e-05	0.000298259983017376	1.81456072771911
ESRRA	-0.341749260894435	5.89502147880812	-4.3766728883851	2.80992794997171e-05	0.000258858147832976	1.80667863981599
PACSIN3	-0.342729560832278	4.90196586028037	-4.34849833311827	3.13452156137308e-05	0.000283542022684206	1.8049192433847
ZNF420	0.423653014020921	4.38365431228228	4.3061097919143	3.69183562859837e-05	0.000325332181919208	1.79527879353067
HPS1	0.295715434137864	5.77494592517601	4.35621968091603	3.04213868691335e-05	0.000276354735244544	1.79431683881163
PHB2	-0.21209528293446	8.19188974962069	-4.4009063777117	2.55687663507104e-05	0.000238620631151191	1.7925693127923
NSMF	-0.27620390365288	7.57793704495923	-4.39225981445102	2.64453523011071e-05	0.000246036809264823	1.78945028118439
C1orf210	0.316737783415773	4.50441352780875	4.31982147969112	3.50186673183012e-05	0.000311332331824518	1.78906214336132
RNASEH1	-0.219426958196919	5.38670405592885	-4.35106499431877	3.10351656381913e-05	0.000281415487453551	1.78652205246384
SPG7	-0.288048969913009	6.35536736581813	-4.3756022475851	2.82164731314996e-05	0.000259619216018748	1.78343308969032
CLTA	0.244064500253591	7.3100633516092	4.38567291353178	2.71325041125366e-05	0.000251339717306508	1.78168087696116
MYO5C	-0.250901007836085	6.99362573920879	-4.38491739224614	2.72124125809941e-05	0.000251809034352006	1.78037869954852
ACBD7	0.519340183433955	2.67605586183817	4.24767740443572	4.61853707861404e-05	0.000395844479294911	1.77940299876461
APEX1	-0.222582367941715	7.90502282516888	-4.39499797985125	2.61646691447351e-05	0.000243727463943761	1.77554130418761
CABLES2	0.326356324322131	4.60861958691212	4.31479541091051	3.57038129676208e-05	0.000316113476133134	1.77316455966876
WRAP53	-0.315974195522842	4.54886748032914	-4.33014814328327	3.36504613215278e-05	0.000302029484282165	1.77200622518398
MRPL57	-0.262514518738787	6.34037277663711	-4.37474259218271	2.83109129383288e-05	0.000260328639731749	1.7705418203876
SLC25A37	-0.236569194658121	6.39218260244231	-4.37396778267848	2.83962927668833e-05	0.00026095393646727	1.76112761538331
CTSD	0.356947892039674	8.34781003689763	4.38783164158562	2.69054287728819e-05	0.000249698342678365	1.76095835112976
UGDH	0.345620132623143	7.94452762825301	4.38199321531386	2.75238349496404e-05	0.000254180753753874	1.76003093137726
CABLES1	-0.331139608402535	4.47721853039132	-4.31593072396588	3.5547929535664e-05	0.00031510490549441	1.74996251445947
WDR76	-0.391446228962944	3.603100505566	-4.28454497372495	4.0108244113271e-05	0.000349544627745141	1.74891738043976
CNOT10	-0.276281384101813	5.68887917975683	-4.34944573872302	3.12304241228602e-05	0.00028267392925188	1.73546358034035
KRI1	-0.302415612257043	5.92363835513373	-4.35967654472457	3.00163413436091e-05	0.000273332554042228	1.73495835476624
CRELD2	0.308418588625313	5.80546951826239	4.34455262448916	3.18276805770277e-05	0.000287041712639428	1.73388685761927
SEH1L	-0.310844616051625	6.40139253708016	-4.36523993940169	2.93753607472555e-05	0.000268926809703912	1.72107322612813
MTHFD1	-0.296768521589635	7.14407201688946	-4.37298778801965	2.85046384272872e-05	0.000261789388760945	1.71414503126041
CUL4A	-0.222845363047734	7.36144203696623	-4.36988717267722	2.8850065416932e-05	0.000264554508313188	1.71316256595346
TMEM5	-0.232704168899954	5.2683364505825	-4.3283302785969	3.38875217317491e-05	0.000303612784202831	1.71070414426093
CSNK2A2	0.255696098332184	4.9892613145355	4.30260867978051	3.74190938936473e-05	0.000329551386455723	1.70960234439126
DNAL4	0.326855358935021	4.64112989693483	4.2912702706909	3.90860047390281e-05	0.000341267780660694	1.70830038087419
RASA4CP	0.730087859286601	0.878942429324008	4.20734038573229	5.3847033369006e-05	0.000452347985230501	1.6968781691716
CIAO1	-0.173790363800691	6.47631516947092	-4.35626969437659	3.04154893503856e-05	0.000276354735244544	1.69498021572611
TBC1D2	0.432032379690279	3.03297109177298	4.22408749270061	5.05283773127335e-05	0.000428179522419869	1.69482783562895
FBN1	1.36092919723284	0.53704709551541	4.19924827954897	5.55246759482584e-05	0.000465526819675627	1.69174917506423
CTTNBP2NL	0.401360550224671	5.50162712478079	4.32151464831565	3.47907213218051e-05	0.000309856151463953	1.68727819320556
GAPVD1	0.252252848824697	6.67020926735485	4.35195459224853	3.09283943211759e-05	0.000280616778928566	1.68635604409305
GPS1	-0.289314876535819	7.06491208008363	-4.35920921945196	3.00707931348767e-05	0.00027366244225049	1.68334049436025
FXN	-0.314265331667551	4.09213447765273	-4.2950554071727	3.8521742785474e-05	0.000337089645565918	1.68237763726167
GLG1	0.254707986660801	7.81912389125925	4.36511820113427	2.93892444541901e-05	0.000268926809703912	1.68112459478045
SETMAR	-0.251767870569571	4.9214107323256	-4.31934847143675	3.50826034929555e-05	0.000311716197662852	1.67801371767778
ZNF862	0.281792599664278	5.67168887820455	4.32568107933334	3.42358750185906e-05	0.000306368235565648	1.67779644390006
MPHOSPH8	0.232945094593125	6.14618974940008	4.34089605150039	3.22811722682692e-05	0.000290956832401158	1.67573990981057
HAUS8	-0.448276342587588	3.56812870121493	-4.25658355467895	4.46409462865699e-05	0.000384583160894512	1.67249562146143
PCM1	0.251537014845644	7.57026580072653	4.35621582279462	3.04218418592988e-05	0.000276354735244544	1.65846869306008
LAMP2	0.368144739242284	8.28205014619437	4.36339969512479	2.95859084125975e-05	0.000270474467843774	1.65420879710442
NUP62	-0.259434976441362	6.55544960327779	-4.34594061109007	3.16571532735174e-05	0.00028584715186719	1.64575591041272
MKRN2OS	0.633228167788619	1.84358877925091	4.17895734354332	5.99550277593535e-05	0.000495751485040998	1.6349521907833
DDX51	-0.37251909548331	4.70655890342335	-4.29593037976477	3.83924279379359e-05	0.00033654448214597	1.63313140630827
RGL1	0.396558864159366	3.37057103965433	4.22703058498002	4.99658470406222e-05	0.000424851166003388	1.63251837010455
PRMT7	-0.318292659354195	5.27586509341068	-4.31248298060512	3.60233576937682e-05	0.000318566984175279	1.63176846418795
TMEM125	0.323320039552426	5.88287085383752	4.31540779194084	3.56196488075123e-05	0.000315554363713041	1.62899064670675
ORMDL3	0.239286564892503	6.05525323050259	4.32356843294768	3.45161439693606e-05	0.000307970400418001	1.62364705965074
PARP12	-0.255923532341978	4.62063113836347	-4.27887862729641	4.09894473160129e-05	0.000356603442003042	1.6215961364748
ZFP30	0.316808101860516	4.88671734303124	4.28109282344135	4.06429111567022e-05	0.000353793596480603	1.61876965146668
PDPR	0.383193585388925	5.4181506263482	4.3001635473107	3.77726730381738e-05	0.000331886751516219	1.61711999139139
SATB2	0.386760270943034	3.66262670841501	4.23867552009263	4.77985388590935e-05	0.000408272388798719	1.6164707488065
PIP4K2A	0.321863966253036	4.47316778030708	4.26373681935417	4.34365759565566e-05	0.000375500071711948	1.61311488210424
LYPLAL1	-0.285055408861519	6.12556403274346	-4.3221845601694	3.47009282342532e-05	0.00030927185418634	1.61271466719838
SNORD34	-1.57226561225346	-2.00369334406276	-4.42610715341824	2.31708444743653e-05	0.000219101637674477	1.61094373585043
CCDC106	-0.281999961457359	5.2076856659506	-4.30239056799337	3.7450504146931e-05	0.000329634683628556	1.6096583958833
LAMA3	-0.379017191632166	7.61516963943829	-4.34784538561155	3.1424565878564e-05	0.000284088670218253	1.60592244563007
EMC3	0.21708058908914	6.43020823940128	4.31841066594576	3.52096984649848e-05	0.00031247566911951	1.5937077051148
RASA3	0.288464232966226	4.32238520076609	4.26570846668514	4.31101496153185e-05	0.000373322956530348	1.58124539324903
MCMBP	-0.239990836210109	6.53500759621429	-4.32532745536299	3.42826344500632e-05	0.00030660395408109	1.57762908066477
PXDN	-0.391326114297462	4.24230639382662	-4.26748291729934	4.28183895720682e-05	0.000371439016645971	1.57330046394502
DVL2	0.292329792202129	6.83635485481416	4.31227657228245	3.60520138395142e-05	0.000318632748566301	1.56132782675329
EFNA5	-0.410102942957718	6.87143664827561	-4.32479389633436	3.43533029806773e-05	0.000307053093784435	1.55933583058663
TBXAS1	-0.454688123701884	2.71387283618924	-4.17687187228012	6.04291432791205e-05	0.000498299843755779	1.55829320235213
NUP205	-0.208197782391712	7.3478344449268	-4.32954643282296	3.37287505707135e-05	0.000302551325310534	1.55310631996822
TRIM4	0.233959179371692	5.87754015974993	4.30094302615464	3.76596085320291e-05	0.000331087050185567	1.54469400623028
ZFYVE26	0.312729348606595	5.95577750612556	4.29249421441013	3.89026831250884e-05	0.000340024848548502	1.54241098535299
E2F3	-0.333147066664916	5.38053229066567	-4.29604686587799	3.83752436480141e-05	0.00033654448214597	1.54147440653491
CERK	1.04985589665533	0.989984245438669	4.16207464876139	6.38980508617996e-05	0.000522402121593549	1.53970882339671
MYNN	-0.310240596881499	5.46840457536251	-4.29505390364764	3.85219653563609e-05	0.000337089645565918	1.53861257888221
UBL3	0.400706337682223	6.06515687597494	4.29518929581159	3.85019278491855e-05	0.000337089645565918	1.53527833177481
MRPS7	-0.233011644378476	6.62814255222557	-4.31401771546896	3.58109735457888e-05	0.000316875414710409	1.53386733152004
CAPN15	-0.445888758694375	6.25242651906229	-4.31023458813838	3.63366922724556e-05	0.000320394463395886	1.53269785478633
ARID5A	-0.368998297940756	3.6027402663243	-4.23832215803953	4.78629547607992e-05	0.000408590181175759	1.53050426316066
BEND3P3	0.588839570163881	3.31073190174494	4.18240250060551	5.91796117824697e-05	0.00049204930815369	1.53048092001312
ZNF783	-0.375245145545211	3.97422923670766	-4.22215637930736	5.09007837923689e-05	0.000431092030133227	1.52990051813671
WDTC1	0.219774989495257	6.38194272290298	4.3015374544132	3.75736048779749e-05	0.000330524458610235	1.52338982801555
CTTN	-0.228938812729434	7.81954597485514	-4.31995341731549	3.50008534292549e-05	0.000311332331824518	1.51640677657511
SP1	0.236955827651687	7.05517875538606	4.31166799560967	3.61366317513619e-05	0.000318963092218792	1.51585045331075
MRPS28	-0.434631502921683	3.07499649835827	-4.19939181546957	5.5494485643949e-05	0.000465526819675627	1.51121171701539
TEP1	0.339699466103901	5.36947193479191	4.26978719545062	4.24423474326321e-05	0.000368602827674033	1.50982366125161
LMTK2	0.354370616841972	6.58546108763465	4.29706851384408	3.82248447205888e-05	0.000335467135198341	1.5077615126261
SRSF3	-0.471491004926893	8.57193806312196	-4.32459963491951	3.43790672270825e-05	0.000307100579108787	1.5070092860446
GREB1	-0.378120711784599	4.37889365284744	-4.26672138602086	4.29433692365179e-05	0.000372093267429632	1.50310600879184
GLB1L2	-0.272313633776201	5.89044457334717	-4.29442195781815	3.8615623670976e-05	0.000337712408295501	1.50251105212416
APEX2	-0.248238937902621	5.13287458027708	-4.27809893298666	4.11121499664632e-05	0.000357463835493	1.49971945601672
PRKDC	-0.348325711409545	8.85265119057455	-4.32847282080726	3.38688754144644e-05	0.000303612784202831	1.49585745210806
MSH2	-0.358543784101681	3.64135229989059	-4.21064765682385	5.31754876203322e-05	0.000447580225396249	1.48376406155363
ABCA5	0.492515340033279	4.50991690712286	4.20957353182805	5.33927029244744e-05	0.000449156765890145	1.4743903876506
SRGAP2D	1.44355110053319	-0.388662041708698	4.36021881985992	2.99532756390677e-05	0.000273089488158009	1.47164732107311
DTYMK	-0.290683250948501	5.19730207929641	-4.27084104646548	4.22714268681451e-05	0.000367330871442168	1.46580405121891
RNF207	-0.564076911763242	3.10218363177121	-4.18217073376317	5.92314729761033e-05	0.000492207968018355	1.46235681871755
FNDC3A	0.296877074587817	6.81105480687494	4.29124137676544	3.90903424837769e-05	0.000341267780660694	1.46185546147943
TRAFD1	0.269927221383842	5.92458714935429	4.26752630751078	4.28112790781685e-05	0.000371439016645971	1.4533552006618
TYW1	-0.182590465918007	5.62696551050072	-4.26423809755732	4.3353359580279e-05	0.000375212707468282	1.440283228905
BET1	0.418014741485766	5.15230238920901	4.23305296612594	4.88334551877543e-05	0.000415929190640567	1.43752677289373
DUSP12	-0.335442849879391	4.60532856128907	-4.21653918673136	5.19990888393161e-05	0.000438415675469495	1.43057557166288
PLEKHA1	0.276674014565722	5.5144966868625	4.25753995187118	4.44780808045772e-05	0.000383620253510357	1.42998395440516
NIP7	-0.284666828195376	5.35281356137817	-4.26389770758105	4.34098504372274e-05	0.000375485204012331	1.41911484749208
GLDC	-0.429211635524513	3.18373143051554	-4.17592497808215	6.06455984973015e-05	0.000499441303052623	1.41107414082975
MAGT1	0.271739617645728	7.63619228800397	4.28851945694233	3.95010589021627e-05	0.000344452903876234	1.40982012086703
KCTD7	0.440250757605313	4.2261397507483	4.17863244436991	6.00286554529885e-05	0.000496087116280724	1.40971722164695
AGR2	-0.59199700905109	4.39655233813477	-4.22423419453206	5.05001937947022e-05	0.000428179522419869	1.40671965818519
ALCAM	0.325156308800285	7.38718041729672	4.28307070931085	4.03357441361922e-05	0.000351323395562101	1.40558189363292
BMP1	-0.326948627436923	3.64360238636104	-4.17987247023192	5.97481101942418e-05	0.000494858037880163	1.40510542820685
ZEB1-AS1	0.387155311366986	3.28416245227999	4.15312764636991	6.60873686589538e-05	0.000537286371295533	1.40114611845969
QTRT1	-0.401195498370642	5.18919102721304	-4.24151448175115	4.72840281032526e-05	0.000404337679953554	1.39993032013257
EIF4EBP2	0.255882479090204	8.06190385761393	4.29002836669427	3.92728660286643e-05	0.000342662031543535	1.39490852111465
NAP1L2	0.396540899950115	5.32895323190098	4.22687076270577	4.99962396218027e-05	0.00042486900631635	1.3903219688132
TRIM38	0.277907236228554	4.77622950456503	4.21990291040033	5.1338690190632e-05	0.000433822043839353	1.38885566954173
MRPL34	-0.326825315530389	5.41696843475419	-4.25061205825866	4.56708800462814e-05	0.000392106309190945	1.3860946918023
BIRC2	0.344645763771378	6.08897305961873	4.2520352408634	4.54233625304896e-05	0.000390427711366819	1.38126227474096
TNS2	-0.436507671987297	3.99913389715001	-4.18428524463162	5.87599331405319e-05	0.000489101527737376	1.37598287752437
ZNFX1	0.254561814729341	6.00051740531202	4.25022095326186	4.57391272166058e-05	0.000392264721257761	1.37465272630268
LOC100288123	-0.814186832111598	1.34021503864498	-4.10222530919638	7.9979399546795e-05	0.000634762507185345	1.36974672963541
PPP1R12B	0.302454230337164	5.4661284887817	4.23456082952085	4.85538157889206e-05	0.000414017091360836	1.36782899427172
ANKMY2	0.471403559814444	4.50822811441995	4.16954416469853	6.21237477506975e-05	0.000510311923536364	1.3623221654463
MYB	-0.582390838154526	1.60721125412568	-4.1103164212608	7.75980204308201e-05	0.000619134896274811	1.35915447425216
C1orf106	-0.987861278759009	-0.899452684449739	-4.16683713613895	6.27612390420635e-05	0.000514985117735314	1.3570067132773
PFDN2	-0.309895299785794	6.0530635933567	-4.2533878158156	4.51893208242626e-05	0.000388638511739477	1.35244028634027
GPR19	-0.887214396230285	-0.122460192415953	-4.1191822760477	7.50666952622606e-05	0.00060117413123099	1.34793214621233
CIPC	0.205661537739822	6.20229853804595	4.25711914763793	4.45496693009041e-05	0.000384017126419275	1.34720240522435
C7orf13	0.305748274509629	4.312314787157	4.18627856735023	5.83187205876947e-05	0.000485967762677482	1.34633895976874
PAXIP1-AS2	0.447073498633792	2.60629240491334	4.10842807196793	7.81476426655002e-05	0.000622197774265722	1.33826100248287
SCAMP2	0.210760492724392	6.85188492518189	4.26035059336879	4.40027553723979e-05	0.0003799570872179	1.33215486354451
CRIP2	-0.421244736195248	3.57539352784144	-4.15772445033505	6.49536984293957e-05	0.000529790730915701	1.33169182863066
C5orf66	-0.421012775614288	3.86451637072389	-4.17583000185438	6.06673506105477e-05	0.000499441303052623	1.32968563389174
GPATCH2L	0.319420273589651	5.93146795580757	4.23521199284446	4.84335313667755e-05	0.000413226083524717	1.32329052222777
TYRO3	-0.289217818346012	4.95139330821241	-4.20710229413214	5.38956912891409e-05	0.000452374343430822	1.32100157867247
MYO1H	1.78499754152377	-1.00671276303583	4.25411881225691	4.5063316593435e-05	0.000387776940955312	1.32028372109389
CDC16	-0.206825499513517	5.81050651423854	-4.23337249159838	4.8774068928623e-05	0.000415659148145404	1.3153636928858
RAB13	0.207277390508301	6.36930405446542	4.24499020652445	4.66613627146934e-05	0.000399468085817466	1.31450731969777
BIN1	-0.276848442409635	5.35552390344935	-4.21585202244613	5.21350000207342e-05	0.000439314904776288	1.3144804430192
IFIT2	1.80218597954407	2.22947242826284	4.08238692572441	8.61182927286462e-05	0.000674922903764797	1.30603417386819
NACC1	-0.258965454404987	7.50125782815014	-4.25918527796883	4.41992333987218e-05	0.000381434303859314	1.29404899445091
TBC1D23	0.339611136955002	5.81504651134165	4.21951207452179	5.14150070235902e-05	0.000434222579002379	1.29195419694798
C21orf59	-0.205407993400425	6.12797295906233	-4.23955527463935	4.7638526415486e-05	0.000407137229741	1.2918424003231
ARHGDIA	-0.253507304825941	8.0894941437756	-4.26313558403484	4.3536588699085e-05	0.000376148110417411	1.28646781889917
CMBL	-0.240713158552341	6.45678400236768	-4.24547310124957	4.65754798309329e-05	0.000398960299567193	1.28380237790839
SHOX2	0.73409152147065	1.04325476799314	4.07230360196801	8.94090990737538e-05	0.000697075302020502	1.27780022134613
PSMA5	-0.195044469907815	7.28274135014171	-4.250206922138	4.57415774455474e-05	0.000392264721257761	1.27669152779272
FLT4	-0.772076870057179	0.377435801513648	-4.08026305251912	8.68016475186537e-05	0.000679923598925459	1.27171764111603
TNKS2	0.298651112587215	7.2378326325593	4.2445777644296	4.67348361283173e-05	0.000399869116411859	1.26827282560036
L3MBTL2	-0.228334045995885	5.88700855314673	-4.22639610729457	5.00866071793034e-05	0.000425285651327804	1.26449280738337
RBMX	-0.256763190484584	7.36761000895635	-4.25082273471746	4.56341579441982e-05	0.000392015169159085	1.25825824270261
PRSS8	0.323681088867846	6.26653835866712	4.22631579795629	5.01019124399897e-05	0.000425285651327804	1.25169834084349
RRAS2	0.300442659977145	5.10143807361419	4.1818293050513	5.93079521047136e-05	0.000492570911949325	1.24453626518973
RANBP10	0.436717222590224	6.59287670286625	4.22467058992884	5.0416445287226e-05	0.000427713752786998	1.23806927209154
SNAPC5	-0.334877674213954	3.89422147253237	-4.14417262165136	6.83506263433486e-05	0.000554186287889699	1.23688377057664
TUBG1	-0.378622060367778	6.53797095199828	-4.23257342888512	4.89227113037524e-05	0.000416453193275026	1.22907422516534
CST3	0.393951152118354	6.30468039073936	4.22141874021067	5.10437291688749e-05	0.000432058983765404	1.22823389001761
FOXO3B	0.410547103758184	3.4963678419976	4.10991175258323	7.77154902648162e-05	0.000619234475067054	1.2210805415426
EXT2	0.233907529471312	6.25890906302409	4.21780942577836	5.17487496820655e-05	0.000436550126531402	1.21650865908386
LRRC3	0.459050159707987	2.2438023535649	4.08349380797874	8.57642001288253e-05	0.000672850171961568	1.2143563391044
ZNF641	0.346921751683624	4.75779036347725	4.15575240833273	6.54377415541368e-05	0.000533159591523016	1.2138095162389
GLMN	-0.429392093695303	4.63545874600092	-4.17800730056025	6.01705679863454e-05	0.000496713165960947	1.21147798824387
GCLC	0.296996839895831	6.22062015522295	4.19206969640499	5.70548553211853e-05	0.000476493719412079	1.20422314629302
SURF6	-0.268981095935495	6.16989605893251	-4.22099713268147	5.11256046925194e-05	0.000432508214119928	1.2028440399715
STAU2	0.341569718264901	6.01628577903924	4.20887437514912	5.3534547874929e-05	0.000450097856041396	1.20077399720007
RNF149	0.222764264201464	5.61029920841824	4.1950291412811	5.64191792532805e-05	0.00047197236527424	1.19952387339527
FAM8A1	0.289524537115063	6.57803022789015	4.2191478680873	5.14862221581456e-05	0.000434579601982414	1.19785908980938
COX10	-0.29329318660705	4.67936090036127	-4.16206482293275	6.39004166023504e-05	0.000522402121593549	1.19569549992427
ORAI2	0.313121008239393	4.77703207003065	4.16384332124547	6.34735785618252e-05	0.000520261602447798	1.19492649373045
MITF	0.676933116153728	3.680424971935	4.09718088406376	8.14993577637445e-05	0.0006448609147172	1.19412593531255
LINC00674	0.225838406409533	7.11927203377655	4.2206780423657	5.11876554214731e-05	0.000432789320838311	1.19204432671628
HDGFRP3	0.370261105219587	4.91581440974153	4.16203051609027	6.39086772354388e-05	0.000522402121593549	1.18285566281309
EZH2	-0.271518921041634	5.9716882011959	-4.19703984496552	5.59911754123013e-05	0.000469176054682542	1.18142909266353
DGCR8	-0.292524018604905	5.78956193384087	-4.19364847639744	5.67148890669137e-05	0.00047418194556168	1.1789941311417
NOC4L	-0.416784280744089	4.41348711893339	-4.1546399413325	6.57123247937158e-05	0.000534526689654625	1.17781142221409
DCP1A	0.237829797599809	6.52919224377535	4.20726504172966	5.38624265844523e-05	0.000452347985230501	1.17226736541623
SRSF10	-0.242237468957424	6.51244222352939	-4.21560760120817	5.21834252613669e-05	0.000439476339722202	1.17114878832714
WIPF2	0.241619255363503	6.25398855493979	4.19634086971715	5.61396063479434e-05	0.000470157461751655	1.16023033253208
B4GALT6	0.410538105304114	3.93028174188314	4.12763430555257	7.27273757029175e-05	0.000586506054540821	1.15955305760727
OTUD5	0.27402036374931	6.22299287189943	4.19238469216629	5.69868698690519e-05	0.000476190783502328	1.15068193212538
FLNA	-0.494009884436657	8.89203248387084	-4.22845580530349	4.96956042676455e-05	0.000422792744296298	1.14293738289176
FRG1B	0.340442751526125	4.38471305471075	4.12402933902885	7.37164647856874e-05	0.000593816116822185	1.14167975107897
CACNB3	-0.339096804570872	4.16374769061626	-4.13068086490376	7.19014305182821e-05	0.000580781000894311	1.14053172371608
PPP2R5A	0.260133891866779	6.13857111720198	4.19060531989642	5.73719353949217e-05	0.0004788754763147	1.13510181539189
KLHL1	-0.350703522514975	4.78949223298591	-4.17802053188634	6.01675610380966e-05	0.000496713165960947	1.13275564658578
WDR31	0.395513220341744	3.70660425584955	4.09394111347883	8.24901052982242e-05	0.000652275629888433	1.12802783214321
DNAJC1	0.242728382445	6.05054126469354	4.18037929192873	5.96338088915165e-05	0.00049445680525401	1.12648912477477
NEURL1B	0.433532264287122	4.14694914405575	4.13932333232316	6.96070637290328e-05	0.000563460737981217	1.12508052327982
DYRK1B	0.33017106662722	5.38676640617201	4.16330450301186	6.36026046762905e-05	0.000520750660752005	1.12455109114128
CELSR1	-0.383769608874921	4.60983872885599	-4.14015723042461	6.93894370720592e-05	0.000562002042650507	1.12430188825987
SNHG9	-0.418347873550241	3.78835543325114	-4.11005871453446	7.76728095018118e-05	0.000619234475067054	1.12350499412346
MRPS30	-0.257225951405165	5.59262009504028	-4.17961968425682	5.98051985124922e-05	0.000495057806429759	1.12330326586153
POLR3B	-0.349698098689796	5.36857979107709	-4.17704299271761	6.03901052275477e-05	0.000498251549503767	1.12101793096986
FAM222A-AS1	-0.99206379995995	-0.063564105814656	-4.03596661821537	0.000102295965352929	0.000788135564771465	1.11119956853117
ZNF189	0.33679237285241	5.39380026008336	4.1486426766854	6.72117421265651e-05	0.00054554136203919	1.11093773621621
ZMYND8	-0.252247841488574	6.44417151222013	-4.18743836018737	5.80634717547228e-05	0.000484109434685685	1.09930964774218
TELO2	-0.366133808491231	5.77924546280022	-4.18013515527855	5.96888417402483e-05	0.000494639982103515	1.09204922865373
ARHGAP8	-0.780402072161247	0.974921232212828	-4.0146255301146	0.000110674059707835	0.000842739188931468	1.08961400375013
SMAD3	0.387287364613425	3.88838690125492	4.0796991434848	8.69839557768997e-05	0.000680996392046885	1.08890781782353
PPFIBP2	0.248706815579031	5.70063404903013	4.17229735873452	6.14817625426871e-05	0.000505868573337528	1.08840543537051
FANCA	-0.322680627701157	5.19325691425123	-4.16337176297941	6.35864847774972e-05	0.000520750660752005	1.08776180171112
ADCY3	-0.341410643905815	4.7752307147322	-4.14519307788929	6.80890141896388e-05	0.000552363391178615	1.08431390743732
FDX1L	-0.311631010777496	4.51275102540171	-4.12135779885654	7.44577593970461e-05	0.000597376948262315	1.08170705123733
NBR2	0.581267731381347	5.29050016737953	4.1234223322537	7.38842721199764e-05	0.000594240080425049	1.08052179571423
TAGLN2	-0.301422784266053	6.82315108180573	-4.19514935485944	5.63935021918503e-05	0.00047197236527424	1.07874756951395
FAM174B	0.322089527281697	5.2285271018513	4.17133654022756	6.17050777516489e-05	0.000507150217580054	1.07640047940037
ZBTB8A	0.407694283509633	4.23209540670561	4.10984729944172	7.7734215869832e-05	0.000619234475067054	1.07616628437701
HOMER1	-0.402204395234359	5.46858990756594	-4.15556205641144	6.54846467132217e-05	0.000533252415968404	1.07549919246735
SEC22C	0.202737274171485	6.78706201438891	4.19000741485449	5.75018851568067e-05	0.000479693504174783	1.07514812798983
DRAM2	0.287877218735533	4.60891738749307	4.11903193340747	7.51089525845267e-05	0.000601191914717086	1.07367131988131
CEP104	0.183000913843461	6.1933088096597	4.17609312666815	6.06071063052103e-05	0.000499441303052623	1.06848900376531
FAM43A	0.394722950493567	6.53503857119285	4.1665087588838	6.2838995893323e-05	0.000515341541416787	1.068452098093
DEFB132	-0.637307244829377	1.55008608803963	-4.02264181869455	0.000107452815302142	0.000820707769367733	1.06138073413796
RNF14	0.217000273264277	6.80103792788632	4.17932628603923	5.98715242291086e-05	0.00049533377841559	1.05853557139789
PTK2B	-0.223313708257442	7.00015806136042	-4.18605231176615	5.83686406787543e-05	0.000486113981382238	1.05478847898056
RPL17	-0.403823138402555	3.89242714661641	-4.0935574864736	8.26081828801422e-05	0.000652865512699061	1.04559945047631
FGF13	0.542975355838596	3.53621692994559	4.04506727006147	9.8910954421148e-05	0.000764409105294883	1.04373149363935
CDON	0.464014573823093	4.25024096795239	4.09261684484338	8.28983913359006e-05	0.000654470159989424	1.0386405764215
CBLC	-0.499583880729696	2.70907312848608	-4.03376642320858	0.000103130822284059	0.000793346530439259	1.03772915401847
LTN1	-0.473983109675718	5.61864416611928	-4.15012099787821	6.68391171374972e-05	0.000542810266596354	1.0327561105611
SSH2	0.357307442535298	5.34003105211002	4.12885095055549	7.23964485957186e-05	0.000584151032838963	1.02718476868126
ZCCHC2	0.280687342163098	5.97861910290522	4.15494034679306	6.56380688277822e-05	0.000534212055023294	1.02165687043665
CTSC	-0.464796350830872	2.25909822597907	-4.0301571762663	0.000104514477643236	0.000802756724445435	1.0214577018403
ANP32A	-0.292538766203885	7.65334335030964	-4.18282830931999	5.90844445175909e-05	0.000491530204363515	1.01492786257556
RCC2	-0.183177521087518	7.71633499285481	-4.18058842389722	5.95867054789482e-05	0.000494339209652976	1.00866530587559
ARHGAP12	0.375147690434006	5.13500092491674	4.1130163651938	7.6818608758686e-05	0.000613894746737855	1.00734614118342
SNHG12	-0.604127365194235	4.24420508819581	-4.0738738136051	8.88888413416617e-05	0.00069373952265405	1.00725338819052
TVP23B	0.25226954005972	5.16860346213293	4.12387516525246	7.37590515464196e-05	0.000593816116822185	1.00723941038662
IL15RA	0.70476100587319	1.42910291451176	3.98252097583715	0.000124524822234397	0.000931629677851257	0.984432824145652
GPT2	-0.221840175541309	7.61235106488783	-4.17171230960273	6.16176481841813e-05	0.000506708984191494	0.983422243225739
TACC2	0.277853467615823	7.14236543094497	4.16073977554247	6.42202161916374e-05	0.000524663093761495	0.983050997674533
SNRNP48	0.24426576918982	6.7746607636252	4.15757245741839	6.4990882965285e-05	0.000529806242457502	0.967708606264502
ZNF638	0.242796676680714	6.70065892495361	4.15933661618898	6.45605423995514e-05	0.000526870165582426	0.965007835540304
SNORD46	-1.66304732713803	-1.71543131859208	-4.18067904036511	5.95663067581284e-05	0.000494339209652976	0.964426372519252
ZNF234	0.359856748170505	3.69318675568972	4.04519465232335	9.88643438807761e-05	0.000764409105294883	0.962099270464727
PERM1	-0.57350312173015	2.0788520778965	-3.98795380356454	0.000122069911010486	0.000916500891866731	0.957772705279216
FAM120A	-0.207925544833488	8.36104175498082	-4.1684918458799	6.23708214377294e-05	0.00051206137490921	0.944562818531729
MON1B	0.26095829057001	6.16081248319997	4.13271627844154	7.13546357105666e-05	0.000576985034911076	0.939892858956182
AHCYL2	0.256434753889462	5.53715378771493	4.11129547114543	7.73145191944835e-05	0.000617200861363299	0.939421242024994
ZNF217	-0.306137635773878	7.59900264438089	-4.1598733523616	6.44301569913286e-05	0.000526092026852523	0.938600890897412
PNKP	-0.348128254513309	5.37980637773368	-4.11442535327933	7.64148522922273e-05	0.000610993302460109	0.935029266068415
NLK	0.262042903055682	4.78954955462511	4.08977608248025	8.3780770936077e-05	0.000660394780249938	0.933908457148947
EDN2	-0.762646756227141	0.434442835210722	-3.96604237920789	0.000132262877835137	0.000979319217737877	0.931437718000049
LYST	0.845517897223287	5.44605981052447	4.07734845010786	8.77478794488253e-05	0.000685547428617878	0.928098066905996
ZFHX4	0.457024000960593	3.20220762944212	4.01673164737394	0.000109818909020642	0.000837076516677139	0.923801331166562
LYSMD3	0.502791297497413	6.08409110060831	4.11983575533392	7.48832843348604e-05	0.000600025292194377	0.923609818697758
ZNF812	-0.546066496086512	2.89231933578423	-4.00659254515379	0.000113994553193472	0.000864953113063761	0.912050132290001
DMGDH	1.53788296132312	1.60708391876025	4.01994926596209	0.000108524646833266	0.000828051878479841	0.91134331223271
VAV2	-0.338629778611462	5.86570142819705	-4.12896913913355	7.23643784035983e-05	0.000584151032838963	0.907376800254739
CDC37L1	0.375599700559934	4.98165219151532	4.08859337579866	8.41507830374803e-05	0.000662615709538964	0.904961335675507
RAB11FIP4	0.245791533899201	5.2464191590775	4.10531023342921	7.90632960861567e-05	0.000628821215058119	0.904705031310832
ELP4	0.29588866635862	4.33201300906709	4.0607433261312	9.33301389697837e-05	0.000725761453531989	0.901718564323525
CCNT1	0.267078547277171	6.90867080921119	4.14101406949543	6.91665033551997e-05	0.000560498766530858	0.901321558656921
SUPV3L1	-0.296242932079168	5.91947665909193	-4.12030391679776	7.47521505183191e-05	0.000599294336456529	0.900696362260999
MCC	0.722234222431043	1.06292448158468	3.96623961780862	0.000132167598807144	0.000979096528706499	0.899613073237273
KIF1B	0.241054311764459	8.16074995951709	4.1527912060344	6.61710835459642e-05	0.00053767586067435	0.897517026788256
CLK1	0.567148349370597	6.40821426877316	4.10118757463106	8.02898471350991e-05	0.000636553508226319	0.890884733720167
SNX16	0.506733683515167	4.234676680245	4.03485647818706	0.000102716392740665	0.000790968899176317	0.888640167471762
C7orf49	-0.259115402155085	6.12734528507479	-4.12511766863996	7.34165101824682e-05	0.00059174574176057	0.880110844296896
LIX1L	0.349423664297994	3.98321918852839	4.05232237565613	9.62894756825579e-05	0.000745684768875343	0.879246917916688
DHX30	-0.288798355963716	6.76145764346102	-4.13245852991747	7.14236562476405e-05	0.000577232304744117	0.874117736524748
GTPBP3	-0.284029488482357	5.12423682946065	-4.10246728573722	7.9907175691069e-05	0.000634762507185345	0.868716799645346
SLC39A4	-0.386900314539085	4.83831025971999	-4.08886843450176	8.40645909077639e-05	0.000662284311160012	0.867363938745342
RANGAP1	-0.276410438146035	7.70873330937888	-4.13798795056813	6.99569295124219e-05	0.000565987744374207	0.862998412043961
PDZD2	-0.558073569375659	1.51419622788358	-3.95100975376961	0.000139720891202491	0.00102408112665504	0.860934109006264
REPS2	0.482695985278733	4.05764498690702	4.05826017494152	9.41936040940221e-05	0.000730584276382147	0.859522546661095
CENPBD1	0.751927940299688	6.61794291860921	4.09989577680842	8.06779139618485e-05	0.000639190480733804	0.854853758579842
KBTBD2	0.319917162310515	5.23164389119252	4.0777986554899	8.76010767833209e-05	0.000684756777188103	0.84828494071817
PSD3	-0.288354928638106	6.6509027166597	-4.1226761347372	7.4091060773343e-05	0.000595584244417836	0.847067213564001
TMEM161B-AS1	-0.458583497316613	3.06104940194709	-3.99022471073491	0.000121057535231617	0.000909809784303281	0.845962401090067
SNORA52	-1.1896570241155	-0.952015069421582	-3.98342785211282	0.00012411178038656	0.000930139757254832	0.844797581288862
AGBL3	-0.456863478609884	2.29409282811221	-3.96439900130691	0.000133059291057735	0.000983760863871468	0.840931097285982
PEX12	0.284517754127704	4.76086108324676	4.06459329166455	9.2006360647623e-05	0.000716952522825484	0.827992601338766
MRPL19	-0.316763380568236	6.76298307678161	-4.12143748163145	7.44355460959024e-05	0.000597376948262315	0.823494886133412
TYMP	-0.523429155862594	3.23860319452326	-3.98236595375513	0.00012459555926473	0.000931629677851257	0.823147139272966
PELI3	0.28140289166443	4.78701522252322	4.05348563295464	9.58753941728486e-05	0.000742861155262897	0.817309702484917
CCDC23	0.444746628864623	2.33250869634058	3.95097139576673	0.000139740425447269	0.00102408112665504	0.809325972993729
FAM195A	-0.359962789035969	5.21283190741406	-4.07809120362514	8.75058090312978e-05	0.000684368348132275	0.804148766318526
HCFC1	-0.339503398951426	7.50431803665706	-4.12130240615857	7.4473205057742e-05	0.000597376948262315	0.794298059763755
SHBG	0.762332870846865	1.49375298688645	3.92762058439863	0.000152128791251454	0.00110143005276366	0.791966929152956
DCAF7	0.183182160535255	7.89378569168122	4.12375589423808	7.37920134516648e-05	0.000593816116822185	0.791701335192805
ATP6V1C1	0.320195334398379	6.75141098387231	4.10155860897181	8.01787164705397e-05	0.000636008244332606	0.786150373843371
PPM1G	-0.232578028808215	7.34246606965816	-4.11675878060143	7.57506616981578e-05	0.000606005293585262	0.786048513048445
PARP9	-0.25270719118256	5.48652648593436	-4.0740339029954	8.88359621632709e-05	0.000693687367573414	0.784869938176384
GLRX3	-0.275622797161387	6.7386987199363	-4.10224603429667	7.99732111812183e-05	0.000634762507185345	0.784004593175621
CCDC117	0.277734717490357	6.50292841780345	4.09979724082183	8.07075886701713e-05	0.000639190480733804	0.783049274380527
BRD8	0.271818973937017	6.83876879686566	4.10825616575383	7.81978625356807e-05	0.00062226767558865	0.781955835542928
OAF	-0.407754690826054	2.9642325316016	-3.9940962983337	0.000119350052904279	0.000899678912856756	0.772937500142666
LATS2	0.660489452645541	4.08697167161829	3.97991130966158	0.000125720752110646	0.000939215330195753	0.767517520782921
SLC25A19	-0.374091539759843	3.02923851698275	-4.00044400889679	0.000116600247121099	0.000881162209748575	0.766253730547223
AARS2	-0.23447293770402	5.56139221430258	-4.07879150523751	8.72781601107431e-05	0.00068294364368052	0.764668966468111
TRIM62	0.326739447247291	4.22561715353153	4.00714823218062	0.000113761821711635	0.000863730024953532	0.763616392677208
PVRL1	-0.274399675061349	5.71658794469522	-4.08503971697275	8.52719962217584e-05	0.000670389683385301	0.763546154294918
SNORA45A	-1.08532481047268	-0.588874909567441	-3.96474125112116	0.000132893053281532	0.00098327982114015	0.761169150533641
ZNF695	-0.548995403016121	2.76728113831587	-3.9464517004583	0.000142060481281092	0.00103905513244855	0.757136716409045
KHSRP	-0.172669906306882	7.82331076737436	-4.11182532088952	7.71615061888113e-05	0.000616307009005952	0.754585382694985
AAED1	0.429282383828733	2.80692683069172	3.95849712151693	0.000135957397485709	0.00100075307874775	0.753663182034933
TRMT10C	-0.330357949285847	5.79178891399503	-4.08816454947266	8.42853285802451e-05	0.00066332730291455	0.751087119348767
SLC2A4RG	-0.353578632367454	6.38761684047689	-4.08979532405732	8.37747640780733e-05	0.000660394780249938	0.738919908475325
PEX11B	0.210133845979568	5.31680798792832	4.05992373816393	9.36142925230517e-05	0.000727594314972125	0.728190260705845
MANF	0.255775055884368	7.00219622252655	4.09161431540618	8.32087689600781e-05	0.000656575341410684	0.726649299560783
STK4	0.309851414407991	5.51788284282974	4.05831850965333	9.41732319367922e-05	0.000730584276382147	0.726575605395428
C15orf65	0.664093711743452	2.18780806016594	3.90306322560809	0.00016628519658549	0.00118700224701009	0.724545022792219
PGM2L1	0.563287129186306	2.18787869526238	3.90850271275747	0.00016304514902507	0.0011686418615504	0.721921690973184
LINC01207	1.05504250535312	-0.222261343684786	3.96326795391964	0.000133610078321564	0.000986861257292971	0.720776853596793
LOC284023	0.357091314102524	3.33530961488814	3.96867796306904	0.000130995123162489	0.000971849194371506	0.720574336641783
CCNG1	0.295068062486319	8.61157465073711	4.1051318315592	7.91159993948198e-05	0.000628907277349187	0.71784783750649
HILPDA	-0.327571072273583	3.95236856073731	-4.02403093994797	0.000106903811897593	0.000818147752488	0.717449081494313
PSD4	-0.403291738366974	6.19863542122386	-4.08486942195575	8.53260837297214e-05	0.000670463879270276	0.714049005784768
MIPEP	-0.261623010797487	4.51132045667646	-4.03933158278538	0.000101031638558424	0.000779594596399432	0.712127055391846
ANKRD18A	-0.476764703573116	2.78535768382488	-3.94292712760529	0.000143895199384119	0.00105042796011275	0.71184584346013
CREBL2	0.284997830555773	6.90735594126085	4.08380544472317	8.56647591761082e-05	0.000672421340192599	0.704450939582353
DPH6	-0.291687601518666	4.44416226792351	-4.0175401479954	0.000109492313917343	0.000835010962815048	0.704013485147138
ZNF239	-0.322239954740139	4.42787472504802	-4.03455719782625	0.000102830017572542	0.000791438003008349	0.694559473387423
SECISBP2L	0.307784286040252	7.20089022988357	4.0859819403252	8.49733292466875e-05	0.000668391572534447	0.692527316114244
DDX12P	-0.42792698721216	3.73754248673018	-3.98523610009178	0.000123292109109601	0.000924752402792095	0.680200696312403
CARD10	-0.522215532628708	1.96760178129215	-3.92632601102177	0.000152845415615136	0.00110608518596476	0.677367167378234
CYTH2	0.253744658408986	5.96861883761887	4.05890972546372	9.3967000304063e-05	0.000729580391192249	0.676322080347206
C17orf51	0.363387831215842	4.02203404245477	3.98270758802784	0.000124439721458537	0.000931498931914952	0.671570263603993
PDIA4	0.239240054726144	8.45601286543661	4.09333111935056	8.26779329881934e-05	0.000653073036165551	0.671251638593783
NUP88	-0.210686183429637	6.53882483911571	-4.0727858461781	8.92490077210825e-05	0.000696188623345338	0.669918247444403
SRPR	0.190428406662114	7.96926710855571	4.08465578609326	8.53939832349134e-05	0.000670646470844906	0.668305070491239
IL36RN	-0.528213274796875	1.34427433362022	-3.90691654943857	0.000163983678185804	0.0011725613864943	0.668044633384474
PLXNB1	-0.33681732194303	5.75477766387907	-4.05487474862207	9.53831478515361e-05	0.000739428677407675	0.666297803706249
SLC9A6	0.24868150172605	5.1403369395486	4.02626999597337	0.000106024545304121	0.000813107544579507	0.663653655609891
CHEK1	-0.310245633327465	5.53930550777671	-4.04979605229574	9.71946690781739e-05	0.000752306778803021	0.663049465728249
EIF3M	-0.196153804263261	7.61445877861641	-4.08240622202244	8.61121078478404e-05	0.000674922903764797	0.659905689107935
TBC1D17	0.312419978642486	5.61282693404239	4.04161548501772	0.000100182037351534	0.000773436232838376	0.659664485938868
FCGBP	-0.551927360096055	3.95802318425739	-3.9777359134649	0.000126726050928528	0.000945314645177733	0.652303571407175
SIM2	0.303021844233419	4.63432133787876	4.00834480542419	0.00011326221762084	0.000860701143620715	0.648001422806292
SOCS6	0.340844461806595	5.16278796108226	4.00560469655092	0.000114409406176561	0.000866786903706983	0.644983104784507
ORC6	-0.300242670280281	5.21107361794789	-4.0384562871239	0.000101359068855161	0.00078171945450904	0.643428568556256
SH3BP2	-0.241837425938934	6.64841188444923	-4.05963627092353	9.37141543543145e-05	0.000727993658450278	0.631356682200809
MTMR6	0.298102507746511	5.73408140186646	4.03789919815978	0.00010156799313485	0.000782928637018948	0.623968806052829
IFT52	0.245041690510204	5.31754719730267	4.02243305258959	0.000107535555867466	0.000820922169245484	0.621784220158685
SH3GL2	1.15770726816634	0.76063055708749	3.95495793081234	0.000137724127147782	0.00101207297732128	0.619308455867166
FLCN	0.434582016362897	6.11538075334095	4.03073555337332	0.000104291559747078	0.000801454483706309	0.619153394422963
PANX2	0.530023705133751	4.24977082447739	3.95453929036556	0.000137934552911669	0.00101282408142866	0.618888860092452
MGAT2	0.264318348872339	6.06700261636055	4.04563500462903	9.8703376150261e-05	0.000763590879068686	0.614815735932447
SNORD74	-1.27088878018374	-0.622223796665393	-4.0112924443332	0.00011204042861048	0.000851847633425299	0.614065774326942
WDR73	-0.233534660896122	5.5337821042951	-4.02971333750236	0.000104685850928215	0.000803661931256682	0.612683599952087
KLF5	-0.670770180145952	2.42295522651147	-3.89348091861917	0.000172142863652502	0.00122275176944464	0.610863458443373
FOXO3	0.364549043069934	7.57597301824149	4.06212057107199	9.28545032214555e-05	0.000722811415434617	0.609665115071814
GRSF1	-0.196041784837022	8.17752437701245	-4.06434035702237	9.20927753621651e-05	0.000717253690268813	0.581358077086186
CAPN9	-1.17028275043223	-0.321565843619442	-3.93486071690168	0.000148179695177061	0.00107751394807687	0.57778988106243
PCGF6	-0.387795291488451	3.81032851966167	-3.93726039854947	0.000146892533881489	0.0010702272143447	0.577445788403465
LGI2	-0.632599482266536	1.15259479216595	-3.86349442653749	0.00019177168864911	0.00134124681247662	0.575315952824028
TMUB2	0.36869585927906	4.38513276417629	3.95975750642187	0.000135333469295038	0.000996649031355708	0.571139673546186
EDEM2	0.289047448129218	4.61751623232229	3.96466773438131	0.000132928745132825	0.00098327982114015	0.567416924837605
DHX35	-0.313278032702804	4.34926688515187	-3.97209890279263	0.000129366908631056	0.00096071884273192	0.564271648712646
[truncated: 13,017 more rows]
