# Supplementary material for: The transcriptomic response of cells to a drug combination is more than the sum of the responses to the monotherapies
Source: eLife. 2020 Sep 18;9:e52707. doi: 10.7554/eLife.52707 (PMC7546737; doi:10.7554/eLife.52707)
Supplement: Source data 6. [file elife-52707-data6.zip › LNCaP/DE_limma_TW_9.csv]

	logFC	AveExpr	t	P.Value	adj.P.Val	B
TRIM16	2.82782667489923	7.01976816602199	39.7903807073393	5.21061013279452e-66	7.82425217540425e-62	140.246908753961
DBNDD1	2.96117209384348	7.47774924109012	38.4370800233643	1.66966417106949e-64	1.25358385963898e-60	136.839545272662
SQSTM1	3.51599197218863	10.0356146664611	37.3199757150341	3.16652765930806e-63	1.58495264440566e-59	133.961146451223
NOLC1	-1.84017354967732	8.37246477254147	-36.6282727344819	2.03452120742275e-62	7.637592612665e-59	132.081444002107
GCLM	3.19822019399621	7.36663496752429	35.8001045964365	1.96348724147293e-61	5.89674488359152e-58	129.807892641974
DKC1	-2.18538814572589	6.97089339238598	-35.0623084672321	1.53655479717912e-60	3.84548447240693e-57	127.720005681306
TRIM16L	3.03266891655131	6.42971488515434	34.4588912219536	8.49506433034486e-60	1.82231265692083e-56	126.031753894035
DNAJB2	2.13470354905621	7.05363186842534	33.6936347777119	7.70458561395563e-59	1.44615071973947e-55	123.871866896031
ABHD4	2.41017868185034	7.6287354629928	33.3987165997187	1.82227662154854e-58	3.04036730546366e-55	123.024038185784
HMOX1	9.84149813737923	8.09908799650029	33.0224522813117	5.51545517191892e-58	8.28200748615346e-55	121.695238496702
FTH1	2.79648768619171	11.6550602860358	32.7725037106749	1.15766474607709e-57	1.58031762064487e-54	121.194199083319
KIAA0513	2.43174783621572	5.91605873094083	32.6931156872088	1.46648607717836e-57	1.83506291124252e-54	120.892243696865
NOP56	-2.48931417303958	7.51123693536341	-32.5349397495217	2.35235318651971e-57	2.71714888067539e-54	120.466206193963
OSGIN1	5.04426592836548	5.46328758968415	32.0311834478327	1.07294058736483e-56	1.15080541856217e-53	118.752341862658
PES1	-1.9367229430004	6.55255246502648	-31.3166151283776	9.55094924342033e-56	9.56113692261331e-53	116.755337212198
TRIB3	3.47681374669846	8.65755459136636	30.7749151537162	5.14660817382545e-55	4.83009177113519e-52	115.110189728307
GCLC	2.05522168331326	6.22062015522295	30.7177707908016	6.15580155412036e-55	5.43738330215714e-52	114.90667571027
TP53INP2	2.37989097604686	6.74736439517426	30.6946890404455	6.61801260172864e-55	5.52089317930874e-52	114.845828092681
RRP1B	-1.40096660841454	6.47437924370733	-30.64991131893	7.61692373872403e-55	6.01977509793053e-52	114.698826188882
NAT10	-1.68103950079449	6.53881867925356	-30.5910667165915	9.16472171307863e-55	6.88087306217943e-52	114.514284875353
WBP2	2.19364261013174	7.84772571630618	30.4864365290674	1.27430632961565e-54	9.1118970692898e-52	114.205134498304
NUPR1	1.99754474780072	8.08178778588057	30.1982277780161	3.17415885045022e-54	2.16650769538003e-51	113.294765604546
PDCD11	-1.89287394843281	6.80893562706951	-30.1001260911702	4.33736084207899e-54	2.83173088715905e-51	112.970919082703
ARMCX3	1.816573553992	7.09479876587203	30.0022435342416	5.92745489797577e-54	3.70861094783351e-51	112.66892583989
GTPBP2	3.44463042977338	7.62029312911535	29.9062429937865	8.05828611791449e-54	4.84012897386416e-51	112.364579563937
STX3	2.11865169851691	7.8186658237774	29.8213846401184	1.05783629297203e-53	6.10941145202618e-51	112.093646926492
CBX4	2.28224624298805	7.66253958913901	29.8074282686348	1.10631751884095e-53	6.15276439367249e-51	112.048931977486
TUBB3	4.15143836541754	6.20668955784321	29.5420610177822	2.60188607331667e-53	1.39535433131868e-50	111.130492119507
P4HA2	3.60071455995931	4.92443165078256	29.501628424191	2.96556434656481e-53	1.53554876648335e-50	110.930092926704
EIF3B	-1.54739434171663	8.55563986871982	-29.3907808351996	4.24807676748371e-53	2.12630402468451e-50	110.70546284958
WDR3	-2.22355804555835	6.51101782139512	-29.3721454046447	4.51313343571666e-53	2.18610360228134e-50	110.626481023715
NSUN2	-1.50949399655805	7.01836717965808	-29.331929122315	5.14338268745537e-53	2.41353232608843e-50	110.512723456565
NCL	-1.93137913782206	9.95771603608955	-29.1973839527479	7.97296688648836e-53	3.62794153840937e-50	110.070766393125
UTP20	-2.46054874181158	6.09549023738211	-29.1260704871827	1.00646897656728e-52	4.41502605090099e-50	109.789932720699
MYBBP1A	-3.13706591242507	6.38228595609245	-29.1192784621251	1.02907506514075e-52	4.41502605090099e-50	109.764590284726
DDIT4	2.52471224620181	9.29730938279806	29.0969527254266	1.1070531431095e-52	4.61764166581452e-50	109.746279418295
ME1	1.88666524171356	8.47234358432923	28.7813422750798	3.12346260160809e-52	1.26761930880397e-49	108.712697790874
SPIRE1	2.72261285333081	6.71318768027115	28.2873922602027	1.61200545497879e-51	6.31887631496713e-49	107.078035468906
MAFG	2.98525465420969	6.53642251778699	28.2820340748275	1.64115727413238e-51	6.31887631496713e-49	107.054951121998
RNF103	2.37521204403718	6.8897702003151	28.2428881153326	1.87090099833396e-51	6.94906627261417e-49	106.930005408259
URB1	-2.5217255088405	6.15150403446662	-28.2386903514172	1.89738756777558e-51	6.94906627261417e-49	106.879354885574
HSP90AA1	2.50346608150385	12.1330875110188	28.1272412657773	2.75741749878206e-51	9.85842408612178e-49	106.506243632237
TNFRSF1A	1.62838713338446	6.82203984760087	28.0185905839398	3.97416911261069e-51	1.38781682313865e-48	106.178670524424
AARS	1.37200317064756	9.82860415560559	27.9745765951979	4.60984684110856e-51	1.57321500377468e-48	106.012183616963
TFE3	1.68265001032725	6.96665464157639	27.9121854612007	5.69068768634871e-51	1.89891925107138e-48	105.820141376857
LAS1L	-1.82603752500374	5.92493518519208	-27.8114287782278	8.0024633237765e-51	2.61228237543104e-48	105.457924565568
ZFAND3	1.60406336559684	7.19824743810549	27.7068453983918	1.14113539583868e-50	3.64580619232205e-48	105.124824554917
EXOSC2	-1.94492204517427	5.72678188006167	-27.5854329702591	1.72505742242611e-50	5.39655463648969e-48	104.688494228773
ADM2	1.95710605237013	7.13857717165746	27.3823330013972	3.45426000697022e-50	1.05855445438091e-47	104.019429618998
TSR1	-1.6808641300618	6.50678236308161	-27.2838235362496	4.84421399321751e-50	1.45481434644308e-47	103.684121909633
POLR1B	-1.9579125716626	5.7553208188769	-27.2039180309172	6.3774593703271e-50	1.87772411578101e-47	103.390584551542
VEGFA	2.40109664253808	7.6712279635746	27.167968602446	7.21875751424757e-50	2.08455505449888e-47	103.280832764533
GABARAPL1	2.10216819194487	6.48173614621184	26.9611575262544	1.47600883667607e-49	4.18183937575998e-47	102.573681710372
SMIM14	2.12212968767332	6.9418291941642	26.6811503623338	3.91288677980449e-49	1.08807236825082e-46	101.597869289058
NOP14	-1.57435793750569	6.18436149902686	-26.6021001260309	5.15974816193284e-49	1.40870506181061e-46	101.323586652742
TMCO3	1.54520238268311	7.14698493502492	26.5939511941986	5.3091782436647e-49	1.42361822333695e-46	101.291197355356
QSOX2	-2.00664454147897	5.43776399669378	-26.5597705202134	5.98500713897304e-49	1.57668188068104e-46	101.143053214448
DVL2	1.74185794282112	6.83635485481416	26.5388693986555	6.44034845612748e-49	1.66738400719328e-46	101.100344187709
INSIG1	2.88388237111883	8.28307822877681	26.49619494436	7.48144008828605e-49	1.90408990450345e-46	100.945751187418
ODC1	-1.39186076525245	9.16658553382563	-26.4605801829869	8.47919639792854e-49	2.12206021852158e-46	100.806664187709
SEC24D	1.78617917455365	6.95795148475889	26.4025398088411	1.04009937939828e-48	2.51905359371686e-46	100.622905181154
NOP16	-2.7939346135494	5.05378879721578	-26.4086662967352	1.01789539255764e-48	2.50569134666319e-46	100.527102782121
CCDC86	-2.63727091770269	5.7376389839104	-26.2824542591079	1.58888895971547e-48	3.78710422525197e-46	100.173110262863
NOL6	-1.66807161824167	6.90341654535945	-26.2219329182432	1.96820541580476e-48	4.61790195683193e-46	99.9865563124769
HIST2H2BE	1.76271420851593	7.04293759046112	26.1267456518377	2.75817700746824e-48	6.37181322217586e-46	99.646411754343
ABCF2	-1.42477748877698	6.63673681109388	-26.1186679738207	2.83841978840324e-48	6.45783508222168e-46	99.6239472947301
GTPBP4	-1.82632632338087	6.88496240058456	-26.110915163342	2.9176478555015e-48	6.47914478595782e-46	99.5958161446869
NOP2	-2.688672884145	5.99678011870492	-26.1093335439457	2.93408261484504e-48	6.47914478595782e-46	99.5752438321803
RIT1	2.57699940493551	6.19270559275461	26.0076791476758	4.21201028812407e-48	9.16631108499581e-46	99.2319419278915
SLC3A2	2.47075693422933	9.35015984154183	25.9781687397486	4.67902716505321e-48	1.00371817014913e-45	99.0924011155965
CTPS1	-1.96127657576832	6.18092813762533	-25.9669265127921	4.87037495894975e-48	1.03005000540267e-45	99.0856588607966
CYB5D1	-1.34821551036087	6.24714006718262	-25.958929140758	5.01127714051922e-48	1.04512968808384e-45	99.0586305275023
GPATCH4	-1.93302186699635	6.05077145111275	-25.83037857585	7.93276827301955e-48	1.63175956695427e-45	98.5974947732935
LINC00963	1.78831673645231	6.29004399636404	25.6885240864636	1.31942168159227e-47	2.64165812943861e-45	98.0885056650086
NATD1	3.19415991795211	4.32972210869249	25.6943620781756	1.29203025292305e-47	2.62177382133682e-45	97.9086752901768
DNAJC11	-1.35614283990782	5.99318443589988	-25.5908499097133	1.87516374401481e-47	3.70492878685873e-45	97.7427828209899
SLC48A1	2.00732522423978	5.88804216039048	25.5600436719803	2.09543277392196e-47	4.07530660486097e-45	97.632108191836
MBNL2	2.501551810628	4.61731045271458	25.5572176588441	2.11690140636092e-47	4.07530660486097e-45	97.5819303919826
ATIC	-1.65266252368907	7.38787400534054	-25.489130705128	2.70685152826586e-47	5.14507374030889e-45	97.36595608365
CAD	-2.34073304811682	6.61656542469463	-25.4775789820395	2.82226959952759e-47	5.26737719106139e-45	97.3352145035242
BYSL	-2.48012961072075	4.80660292496552	-25.4757149873312	2.84135290673929e-47	5.26737719106139e-45	97.226896176932
MKRN1	1.07854648651433	7.01404923103086	25.4094218101439	3.61171251329486e-47	6.61383842678482e-45	97.0765819973892
SDCCAG3	-1.61875945214782	6.10396249769012	-25.2458557323146	6.54055806497799e-47	1.18328939643023e-44	96.4975236382551
DDX21	-1.795021180059	8.6894039545908	-25.2130723523512	7.36969655603438e-47	1.31742099387395e-44	96.3476799964736
RRS1	-2.48251318404183	5.1510255808117	-25.1908022872629	7.99261629749104e-47	1.41196619203677e-44	96.2536334258716
FAM102A	2.73700463956605	6.79417648964189	25.1777432335522	8.38230571272123e-47	1.46358956490956e-44	96.2396508635803
DDIT3	5.24010469062333	6.62520834165039	25.0702155613922	1.24133252272286e-46	2.11816467740982e-44	95.8484872130263
GEMIN5	-2.19025171452857	5.01515533082604	-25.0820397040013	1.18880640713772e-46	2.05185252983678e-44	95.8461750871202
FUBP1	-1.71246994252908	6.83786430356156	-25.0122377781255	1.53479164821574e-46	2.58948667298962e-44	95.6403386373281
ANAPC7	-1.29272001452999	6.33313145675813	-24.993720462911	1.6425420140724e-46	2.71037482234188e-44	95.5767552189976
ADCK3	-1.6037735525838	6.44546069524462	-24.9878010384304	1.67857010510158e-46	2.73971833676144e-44	95.5542512370676
SRXN1	2.7806220780706	8.94437464496432	24.9961862108642	1.62776530197349e-46	2.71037482234188e-44	95.5428689185906
PRMT5	-1.31345935015834	7.52794083598872	-24.9548825630943	1.89395907272019e-46	3.05803112214692e-44	95.4174016161787
SAT2	1.39573143824788	6.31150015256816	24.9361548008945	2.02871600749325e-46	3.24076591154454e-44	95.3621789281421
DNAAF5	-1.98640687676514	5.64156640823504	-24.9049754636494	2.2748569585413e-46	3.59571074625854e-44	95.2503114628171
SEPHS2	2.81788214714613	8.28921713498275	24.8706674404722	2.58064560187591e-46	4.03655982893423e-44	95.0909968710677
BZW2	-1.42965185416163	6.45727854649784	-24.8194373963726	3.11615481896705e-46	4.82393616099064e-44	94.9363983467296
ANAPC1	-2.00048385958282	5.56238821569623	-24.7551356072006	3.94978967841325e-46	6.0233786126944e-44	94.69607147685
AIM1	-2.34895747153663	4.56901317756297	-24.7536710525464	3.97119394417119e-46	6.0233786126944e-44	94.5975976344933
UNG	-2.55906407993442	5.58491074683267	-24.6417063692247	6.00687507466311e-46	8.93061743773676e-44	94.269897955094
ANKMY2	2.48931204401608	4.50822811441995	24.6472292302058	5.88531550623713e-46	8.83738976416568e-44	94.2673841414866
MAP1LC3B	3.11573457518749	6.87429820809902	24.5815072120709	7.50790645587684e-46	1.10496632629924e-43	94.0559537127381
SEH1L	-1.98168368122551	6.40139253708016	-24.578953416776	7.57935079973506e-46	1.10496632629924e-43	94.0545444542331
RCC1	-1.39153322003954	6.71019697681233	-24.576316548016	7.65383819595224e-46	1.10509648413864e-43	94.0339302620012
DDX56	-1.15361790028738	6.73504554142472	-24.5654369973893	7.96905118825549e-46	1.13965021564614e-43	93.9911142292841
BRI3	1.61861664329092	6.38061637489507	24.5272483224439	9.18275618992278e-46	1.30083270705548e-43	93.8534107906926
TMEM2	2.61990868273564	6.24856582224231	24.5042376929328	1.00023587823985e-45	1.40369550912612e-43	93.7749168019252
DHODH	-2.4406926566301	4.3485066850925	-24.3994672789156	1.47729251985071e-45	2.05398374797021e-43	93.2365245569614
PNPT1	-2.15300660207392	5.55510772503111	-24.3111095430371	2.05444369100266e-45	2.83023178569688e-43	93.0539518963115
MKNK2	2.54445037749981	9.19817636084331	24.2788389330654	2.3179030534378e-45	3.164148386402e-43	92.8810839249639
PFAS	-2.42014067426426	5.37836215480948	-24.2317491327553	2.76469160143764e-45	3.7400548727196e-43	92.7506476652222
SYNCRIP	-1.78046671361279	8.33712120097991	-24.194392974488	3.18015431272802e-45	4.26367831785035e-43	92.5853829754369
TBRG4	-2.02652555625891	6.34069181702581	-24.1271577293286	4.09303700266884e-45	5.39131961684871e-43	92.3712925297708
TES	1.92314305449073	6.78184422587473	24.1298230482232	4.05225732180794e-45	5.38484034905027e-43	92.3666731914641
UMPS	-1.44966220363595	5.90117854437778	-24.0953444485776	4.6129310928532e-45	6.02328463393771e-43	92.2538555085213
ELAC2	-1.40925498964883	6.90445449707304	-24.0713566427696	5.04853657717111e-45	6.53524355541391e-43	92.1476002941703
GCN1L1	-1.52402836581539	8.44454291594569	-23.9706358954964	7.37915439258357e-45	9.47054550077221e-43	91.7401560469859
RNASEL	2.56189842763109	3.95276454982642	23.8185012247731	1.31189558166501e-44	1.66944271646455e-42	91.1198166314776
KNOP1	-2.19502286905089	4.94562663440371	-23.7812298177028	1.5110797906826e-44	1.90675412915041e-42	91.0448197376166
HNRNPAB	-1.34843116789401	6.99528154086491	-23.7631154823807	1.61862610198562e-44	2.02544079561801e-42	90.9797243926862
GEMIN4	-2.21708723970215	5.73292332919182	-23.7394754982046	1.77066923215465e-44	2.1973858834739e-42	90.914714606821
EIF2S1	-1.48467405615616	7.50284543056423	-23.7041610179883	2.02503860605762e-44	2.49245735316076e-42	90.7474232251684
PAK1IP1	-2.08690353159069	5.14377985578485	-23.6954938052491	2.09290684169452e-44	2.55504789714511e-42	90.7314281225113
GOT2	-1.21103303850211	7.93225669981011	-23.669684718433	2.30888764312384e-44	2.79598845557642e-42	90.6060533489198
ALPK1	3.02611533916842	4.55903065980808	23.6508123060895	2.48091583035524e-44	2.98027456868915e-42	90.5590049142103
SF3B3	-1.13927978041828	8.44289123521756	-23.6373349298201	2.61161953764041e-44	3.11238722041337e-42	90.4741038020426
KDM1A	-1.32012806833291	6.50114412515004	-23.5873702356577	3.1597340607458e-44	3.73595013040622e-42	90.3228476403302
ABHD3	1.84698853046245	5.99739973424365	23.5577328632614	3.53822839824635e-44	4.15078418969275e-42	90.2132994738837
UTP6	-1.52430664040663	5.93184721547644	-23.525333884677	4.00449470169218e-44	4.66135600314804e-42	90.1000015478581
ATXN1	2.44127894220349	5.31463671279326	23.4733458275999	4.88562626037169e-44	5.64327414813395e-42	89.9018692319612
AKAP1	-2.16985996740924	6.65789044736765	-23.4666196524137	5.01307876347369e-44	5.74628936735274e-42	89.8671945014982
DPH2	-2.55810215115792	4.97547705720968	-23.4317983921544	5.72848907518712e-44	6.51659029947044e-42	89.709142622547
ACTL6A	-1.55418197929658	6.01746149851135	-23.4052762682889	6.34171437579556e-44	7.15993857646212e-42	89.6403493227982
LMNB2	-1.91303305260022	6.88176950313663	-23.3584433745428	7.5906499814727e-44	8.41494605106345e-42	89.4409754359763
FAM43A	2.11806429639048	6.53503857119285	23.3573901280839	7.62142156995624e-44	8.41494605106345e-42	89.4368743826128
GDF15	3.25166142957927	10.0819525044933	23.3623614481976	7.4772745973505e-44	8.37901159356829e-42	89.3957152561814
CHCHD4	-1.8563931758478	4.8400209994124	-23.3426908498089	8.06422824060638e-44	8.83886505554346e-42	89.377780358497
HEIH	2.34239789978893	5.41840998057326	23.3230650747856	8.69613180154898e-44	9.39432482964456e-42	89.3278704986005
P4HA1	2.18878858129672	6.64949978539461	23.3286927278482	8.50999683116197e-44	9.25986321860349e-42	89.3202455169787
SRSF10	-1.44455642014745	6.51244222352939	-23.318769442169	8.84096620460713e-44	9.48256775202718e-42	89.2967052004294
PGAM5	-1.42218791654684	6.55674338340456	-23.3148216590351	8.97621470182271e-44	9.49830828587102e-42	89.2772979090129
FARSB	-1.66446498851437	6.79257415960218	-23.3110578554831	9.10710105580792e-44	9.56309296881201e-42	89.261246701997
SERBP1	-1.44024033577081	9.06007200584829	-23.3146497629553	8.98215088301601e-44	9.49830828587102e-42	89.2276144250827
AK2	-0.942162464063439	7.46806929800169	-23.2843980396368	1.00909339366839e-43	1.05226016661976e-41	89.1374009593941
DDX18	-1.49732874213323	6.91798004656693	-23.2744731752443	1.04839653609801e-43	1.08570499214122e-41	89.1162003304779
UCK2	-1.63779733391151	6.09890098901782	-23.2595789438388	1.1102925760211e-43	1.14192830969403e-41	89.079414314413
MRTO4	-1.96420793189395	5.06458746943601	-23.1986893947488	1.40408074616253e-43	1.42457273543085e-41	88.8382575916018
FASTKD2	-1.31674690893131	5.89709613669709	-23.1935004641618	1.43248090571767e-43	1.44363310605748e-41	88.8264587666751
C10orf2	-3.13916936307889	4.00193512402822	-23.2445622803856	1.17642689019823e-43	1.20171606688549e-41	88.728303462238
TXNRD1	1.79870338158446	10.4299524355075	23.185914878105	1.47504339047801e-43	1.47661677009452e-41	88.7055241549488
RNPS1	-1.27610453525772	7.5277159261388	-23.1457889623234	1.7223269470912e-43	1.71274579056434e-41	88.606232221602
NOC2L	-1.50154897322878	7.86050567931456	-23.1352934808835	1.79363703923506e-43	1.77192459086538e-41	88.5573453381335
MAK16	-2.46633523208063	5.19214587876197	-23.1060549023891	2.00838136030691e-43	1.97110160172344e-41	88.4729082440668
LEO1	-1.41882355765844	6.57110404802333	-23.0626453130094	2.37595063391348e-43	2.31670615057434e-41	88.3047866760492
KLHL21	1.84101913142695	7.24775409123551	23.0507357720696	2.4881629196009e-43	2.41046802585337e-41	88.2346368700389
PUS7	-2.79621435014388	4.831351328276	-23.0286309170234	2.71078610066946e-43	2.60930539023414e-41	88.1210012066346
ESRP1	1.65494364769059	7.37223497210529	23.0014735466267	3.01197191705718e-43	2.88074970105291e-41	88.045809824371
EFTUD2	-1.17737700646187	7.22847381700606	-22.9885799063753	3.16655605169362e-43	3.00943073874882e-41	88.0014227350489
NRBP1	1.11643402478563	7.28053615446019	22.9759178240751	3.32614354556302e-43	3.14121833208643e-41	87.9436854306233
PTGR1	2.3949052521839	7.1105841735078	22.9680713676623	3.42907891613064e-43	3.21819056278861e-41	87.9145871328555
FTL	2.07506289064654	8.91366673414775	22.9643499152905	3.47901575522407e-43	3.24477643356799e-41	87.8678977166366
DUSP3	1.42371360363718	7.5628548537765	22.952163530546	3.64772653729391e-43	3.38112726444478e-41	87.8439983269928
RRP9	-2.1141653408921	5.40201554152345	-22.9189732297861	4.1502232801771e-43	3.82329771626622e-41	87.7689066989377
ABCD1	-2.34928260179086	5.80734076080797	-22.8939952108104	4.57391397961773e-43	4.18792026328901e-41	87.6751124442473
RCL1	-1.59681806398192	4.97995842586492	-22.8846158218789	4.74404111110313e-43	4.30693224181982e-41	87.6346007935879
DENND1C	1.46970133797707	5.40287531099683	22.8836854859683	4.76125967063193e-43	4.30693224181982e-41	87.6321659578506
UBQLN4	-1.15237961945275	6.53979751137538	-22.8770149934573	4.88657460918832e-43	4.393820618657e-41	87.5827597945586
IPO4	-1.52568126028675	6.74475704776611	-22.8549142928618	5.32600923012782e-43	4.76043777378568e-41	87.4925080473758
POLR1E	-1.31374647307267	5.54112165200626	-22.8426598235137	5.58661158185973e-43	4.9638200895388e-41	87.4740821644874
DDX19A	-1.11421638743373	5.66512166045637	-22.8252269363105	5.97963551273975e-43	5.28177687407647e-41	87.4034134696356
CAB39L	-1.9995851059832	6.54095299471142	-22.7768162729237	7.22348353000907e-43	6.34314787641031e-41	87.2044235348874
LOC100129034	-2.25551083633016	6.05477283818739	-22.7429091447678	8.24705980037966e-43	7.19987499781982e-41	87.0855714421996
DNAJB4	3.4273345499024	6.14063789689588	22.7206843495884	8.99607955201732e-43	7.76351325017771e-41	86.9980115649437
TSPAN5	2.06417474556511	3.928107145922	22.7214420985598	8.96944699100322e-43	7.76351325017771e-41	86.9701486726029
SH2D4A	-2.06639986196737	4.69665597530123	-22.715788710084	9.17007697055169e-43	7.86845004513166e-41	86.9631322845776
FAM219A	1.57996466483091	4.9031338887447	22.7082451371273	9.44484669699328e-43	8.05817147738927e-41	86.9527496046277
POLR1C	-1.79150397044652	5.22077315111605	-22.7000223730068	9.75381419972725e-43	8.27476124424319e-41	86.919505061844
STK39	-1.74244024632832	6.83485432098628	-22.6825496209755	1.04445825835618e-42	8.81100292554852e-41	86.8258553115429
C12orf49	2.00970959263941	5.93451493004753	22.651665848322	1.17883568177188e-42	9.83410922082584e-41	86.7180495855235
LPIN1	1.96937713089375	7.60495056874482	22.6551884512856	1.16266780484147e-42	9.7534188589383e-41	86.7005251937912
TDP1	-1.55703838585659	5.12343865106362	-22.6170286296957	1.3503916127731e-42	1.12030278770171e-40	86.5961891328981
GPR158	-2.79490911203672	6.19310152516177	-22.6114495946317	1.3802872915262e-42	1.13219644111389e-40	86.5741230802491
LTV1	-2.02419582754501	4.90336371923004	-22.6108177495826	1.38371484300252e-42	1.13219644111389e-40	86.5542325489522
KLHL1	-2.59608288075	4.78949223298591	-22.610149759021	1.38734779678314e-42	1.13219644111389e-40	86.5297784265965
UGDH	1.74132500748521	7.94452762825301	22.5977238254431	1.45670747118623e-42	1.18237402093689e-40	86.4529102839542
SMPD4	-1.25393714404975	6.90676930580775	-22.5904353366443	1.49900555196181e-42	1.21016491227197e-40	86.4527363698394
CSE1L	-1.68851140469164	8.01406448472021	-22.5757750264028	1.58787070359376e-42	1.2750516836986e-40	86.3724711792207
NUP93	-2.09445407897594	7.74465930635953	-22.5516929339502	1.74551924799865e-42	1.39418707595467e-40	86.2884505214031
SAT1	2.3331205684892	7.7034347765658	22.5171654914415	1.99947144864297e-42	1.58857477633983e-40	86.1452825797283
HS1BP3	1.56141328759335	5.55611048271143	22.4924176465347	2.2041120529282e-42	1.74194455719842e-40	86.0989993507132
MYCBP2	-2.05973903930458	8.02068614636938	-22.4435088555179	2.67273967199029e-42	2.10124915783279e-40	85.8569630250589
TOM1	1.70452126896901	5.70502665313343	22.3835999176705	3.3858865532889e-42	2.6480454418847e-40	85.6652035607682
CBLB	2.21091611769686	4.84199949541352	22.3706998167583	3.56298071837245e-42	2.77210976513372e-40	85.624042112345
MRPL17	-1.90867536934475	6.11893172114456	-22.3533383838235	3.81614501561883e-42	2.95377492549135e-40	85.55135086065
MTHFD1	-1.5964133582401	7.14407201688946	-22.3391573837121	4.03632672650729e-42	3.10817857052479e-40	85.4576461746084
FKBP5	-1.70608412713999	6.49470679615061	-22.3179832117473	4.3891457838954e-42	3.32865722681683e-40	85.3959361086017
G3BP1	-1.53855599072673	7.74785039775776	-22.3237454068917	4.29016358147246e-42	3.27896376097039e-40	85.3844328229485
HNRNPM	-1.07764998309954	8.58568320153889	-22.3230620404945	4.30178383664868e-42	3.27896376097039e-40	85.3614918871163
IFRD1	2.47943385638071	7.02133659373693	22.3080701586523	4.56484517501783e-42	3.44450829889788e-40	85.3340266099385
PCDH1	2.11101493934013	5.62245842698902	22.2639109020256	5.43776157705798e-42	4.08267139205513e-40	85.1976780687985
STX5	1.6356566691747	6.1485376462777	22.1921995941771	7.2283189483162e-42	5.40002175760776e-40	84.8999587104428
MTAP	-1.9713587575505	5.55259301753386	-22.182728403958	7.50556201417045e-42	5.52468231395998e-40	84.8879714377221
SLC4A4	-3.17442072778478	6.37917095465343	-22.1797863248204	7.59384521611891e-42	5.56239901293861e-40	84.8718933847529
PRKCD	-2.10213698260373	5.80422194172746	-22.1763365459106	7.6986964017974e-42	5.61182646453348e-40	84.8594825626653
FAM129A	4.15214501164694	4.70960633955465	22.1832478062808	7.49008398044875e-42	5.52468231395998e-40	84.8440131338196
HERPUD1	2.22280396635565	8.34033559735188	22.182966693545	7.4984570597842e-42	5.52468231395998e-40	84.8116407997477
AZI2	1.62584297424914	6.38660441344106	22.1485403267372	8.59853490755829e-42	6.23746860733794e-40	84.7177017291306
MRPL3	-1.24922096959827	7.36104818416715	-22.1389615262558	8.93258503144257e-42	6.44863927077604e-40	84.6574906043769
ALDH1B1	-3.01610740930596	5.84157259434605	-22.1243458060518	9.46766413082049e-42	6.76983069468574e-40	84.6565934479685
LDLR	2.15388065021292	7.22029136273969	22.1319328769576	9.18599057953387e-42	6.59984854269285e-40	84.6357825986414
DIMT1	-1.66469968557601	5.37420925724983	-22.1038739346516	1.02718802871555e-41	7.31007366786383e-40	84.5756325943
CNNM2	1.76373067607901	5.18195043420307	22.0711919891464	1.17008869480969e-41	8.2877603024822e-40	84.4444212303014
RRP15	-2.07095209548948	5.1529065047782	-22.0014017107195	1.54596131070638e-41	1.08986643387638e-39	84.1640116287285
MRPS27	-1.09890329820652	7.57476626867205	-21.9930792163571	1.59823967910084e-41	1.12145640286814e-39	84.0684155922692
PRSS16	1.89547868151243	4.37424749071674	21.9644492925965	1.79206822176361e-41	1.25161378688383e-39	84.0104108026265
RAI14	-1.77397426443034	5.63155984345061	-21.9501707224406	1.89741871593606e-41	1.31905738141185e-39	83.9623317461729
NIFK	-1.826503691307	5.58423484949427	-21.9419611634213	1.96079301874749e-41	1.35683262532315e-39	83.9278890345631
UBIAD1	-1.7264828773696	5.38548660607092	-21.9003879222198	2.31600952563014e-41	1.58078177440283e-39	83.7657234504765
RBMX	-1.37490524847089	7.36761000895635	-21.9067006062107	2.25816153179997e-41	1.55459138224584e-39	83.7266856131286
IPO9	-0.962319993587148	7.25879823777156	-21.9056942614157	2.26728498076611e-41	1.55459138224584e-39	83.7229442171891
ILF3	-0.937702109122453	8.88719611079809	-21.8607368646299	2.71510990149341e-41	1.8448004651957e-39	83.5095845366136
SRSF6	-0.973905064080576	8.20471466910349	-21.8550797583796	2.77744218786111e-41	1.87865188706858e-39	83.500161900651
PITPNB	-1.39253220344902	5.61048484445233	-21.816022510717	3.24898293684618e-41	2.1877456403445e-39	83.423630211361
FAM216A	-2.24334050470587	4.45236064564699	-21.8124647806173	3.29575367731439e-41	2.2093320186854e-39	83.3734013426939
SNHG16	-1.60218404450245	6.19146898333908	-21.7971032703132	3.50561315141199e-41	2.33956831473789e-39	83.3306285337236
FAM214B	1.63012558621031	4.94263795371917	21.7782678461201	3.78139799518343e-41	2.49041545156466e-39	83.27559015289
HNRNPD	-1.62395111843115	7.7814248262866	-21.7949410313141	3.53621401643978e-41	2.34954821552477e-39	83.2685260343316
NCOA7	1.81624950628045	6.51089075508523	21.7808025049323	3.74304964418491e-41	2.47601909502558e-39	83.2444325372232
MCM3	-2.12668486729718	6.67686453523221	-21.6947280857563	5.29344826637261e-41	3.4710226710852e-39	82.9045635892487
CENPBD1	3.73984944619347	6.61794291860921	21.6818505024376	5.5755723110929e-41	3.64012147058135e-39	82.8469520326158
BAG3	2.3274134417638	7.59227406443493	21.6574242313758	6.15300391851803e-41	3.99971891084272e-39	82.7146864104026
UBE2H	1.52613749810858	8.05546991854866	21.6478917772258	6.39436566423538e-41	4.13869805233442e-39	82.6647927353024
EEF2K	-2.37537519602967	5.08664229562501	-21.607463101195	7.52870277787859e-41	4.85197428809549e-39	82.5807034342749
PNP	-1.67109246033741	6.11209111057622	-21.5842724609729	8.2687625301614e-41	5.30614265610699e-39	82.47257744402
SCFD2	-2.29562333664979	4.31761831120118	-21.5783345442968	8.46976424537963e-41	5.41199914504768e-39	82.4012087298003
OSBPL5	-2.18509554230884	5.80186810061101	-21.5372864186466	1.00006384204616e-40	6.36311807295132e-39	82.306116635504
MCTP2	-2.19768296500092	5.99618701968421	-21.5261701017056	1.04612460677437e-40	6.62301831337314e-39	82.2564717992568
FAM134A	1.22613701918951	6.74036342392898	21.5253202923188	1.04973252436255e-40	6.62301831337314e-39	82.1994576134466
NOP9	-1.17247805477531	6.14856997380719	-21.5049957508726	1.13985773151695e-40	7.16154966379016e-39	82.147290414145
NAA15	-2.0704445620603	6.65371544000228	-21.4409701394291	1.47800922085842e-40	9.24741102517086e-39	81.8826798956042
TCOF1	-1.57690334843893	6.00948024117969	-21.40289054823	1.72536685843465e-40	1.06617731466069e-38	81.7376971414104
TPP1	1.73045219087772	7.69127789978035	21.4141177243258	1.64838834384614e-40	1.02281815583445e-38	81.7238781759896
ZNF554	4.8768002211642	4.91192939456223	21.3936567713282	1.7913845907664e-40	1.10243569733395e-38	81.6997985898536
POLE3	-1.21067796832367	7.08315538514859	-21.3889228508836	1.82621083913772e-40	1.11928089634661e-38	81.6419282084131
FAM86EP	-2.2542514449802	3.3879077091822	-21.4287867736409	1.55299722410809e-40	9.67626818141375e-39	81.6178614068303
CTAGE5	2.13851539794974	6.56298071870709	21.3460514038448	2.17436515947486e-40	1.32187316739573e-38	81.4833841811242
RHBDD2	1.83759617088241	6.83354617167659	21.3485517261893	2.15233658716065e-40	1.31380025174001e-38	81.474946675547
SNX3	1.13145822516022	7.29900817826516	21.3442963871469	2.18996287236886e-40	1.32598719723753e-38	81.4461722272882
TACC2	1.39441869432016	7.14236543094497	21.3287106488983	2.33352130473879e-40	1.40723517718705e-38	81.3886327152687
HSPA5	1.75955716775576	10.7254462798672	21.3025181409724	2.59645659620608e-40	1.55953568994522e-38	81.2118654786659
FAM21C	1.45310205857151	5.76515390255632	21.2671288564829	2.99977055796706e-40	1.78748232930291e-38	81.1862492827143
HSPB8	5.31424904855419	3.78392611016434	21.2906364600129	2.7253810004799e-40	1.63045103996837e-38	81.1116776416176
EIF2AK4	-1.42168634623476	6.74208383670748	-21.2295321673344	3.49765852020251e-40	2.07592254305774e-38	81.009103374366
EIF4G1	-0.921732354275393	9.98084393636985	-21.2279518319812	3.52032066465037e-40	2.08114705119646e-38	80.9208841977491
URB2	-2.02754895568283	4.39372538016746	-21.1977032625581	3.98375940594733e-40	2.33672387655098e-38	80.9162589399976
APEX1	-1.10184490340366	7.90502282516888	-21.2157511702803	3.70033140084321e-40	2.178987306473e-38	80.9138971935573
PNO1	-1.59188890350759	4.62296394752471	-21.1940887217242	4.04309957012607e-40	2.36230284610946e-38	80.9123409989012
GNL3L	-1.49651673896785	5.84975695988433	-21.1779974115602	4.31826547928126e-40	2.50359360760183e-38	80.8318702108175
C6orf106	1.22319851735055	7.36640777609377	21.1888423782424	4.13081668274648e-40	2.40419935302795e-38	80.8111301971941
GRWD1	-1.79821688807137	5.00998995660815	-21.1662199284869	4.53155147695767e-40	2.59716706022887e-38	80.8047043429909
NRP1	-2.21193516864279	6.66047024611455	-21.1726098306211	4.41454846635608e-40	2.54957152964626e-38	80.7870740134495
WDR5	-1.27546092386869	6.12871133229074	-21.1692306800052	4.47603865367455e-40	2.57517993960065e-38	80.7827095231369
RRM2	-3.18366714451357	6.73483977980525	-21.1199983746291	5.47630408311032e-40	3.11485538302972e-38	80.589462958619
DEF8	1.71212185834244	6.66222450432011	21.1205016837021	5.46501595509012e-40	3.11485538302972e-38	80.5529432753813
ADAMTS1	-4.47246734990037	8.07165006916115	-21.1098181671168	5.70973330178933e-40	3.23537189659127e-38	80.5197308809535
APTX	1.15684864133924	6.44743957988052	21.1043338021107	5.83961569599362e-40	3.2965289207158e-38	80.4863377389682
SELK	1.56019353023803	5.96571679423501	21.0936970376353	6.10006325923378e-40	3.43065729964998e-38	80.4668578484825
MTHFR	1.62861637389696	6.49343003929766	21.08643617273	6.28453881494688e-40	3.52121771810606e-38	80.4229173415653
SIRT2	1.17910233490826	6.51085890733781	21.0656971601036	6.84299243312618e-40	3.81986521843207e-38	80.3334228569395
OAS3	-2.50922431871661	4.52694507097421	-21.056938853107	7.0936006092047e-40	3.93053530434752e-38	80.3322636223957
MYO10	1.60211520185944	6.53719537247863	21.0588686992294	7.03759803448227e-40	3.91394711428836e-38	80.3018646433935
KIAA0930	-1.76651420276251	6.66032670982788	-21.0492850729205	7.32016255998603e-40	4.04116033090993e-38	80.2782762225272
FXR1	1.22931662783346	7.71882130649814	21.0479265349182	7.36113214528315e-40	4.04889231844585e-38	80.2244422194607
RFT1	-1.12265421768451	5.23723777073876	-21.0121580059781	8.52701544194671e-40	4.62244273921559e-38	80.1684631471
BSDC1	1.11889108423426	7.14882339004118	21.0237958385015	8.12857411379941e-40	4.45469594499313e-38	80.1386685233676
CCAR2	-1.06775723815972	7.45564705165333	-21.022156698934	8.1835378427065e-40	4.46850924531203e-38	80.1307339414403
FARSA	-1.47181506921185	7.32373681875643	-21.0194656947608	8.2745856372105e-40	4.50185427276641e-38	80.1279953891864
GNPDA1	1.87692310174598	6.6623558300739	21.0105868925167	8.58229153981291e-40	4.63567229359103e-38	80.100805170447
NFE2L1	1.20702357500854	8.81082516260305	20.9890377648445	9.37790484426533e-40	5.04726233482036e-38	79.9589420975808
IDH3A	-1.16567971125328	6.06905240103962	-20.9308648393829	1.19169871923902e-39	6.39090998860469e-38	79.8083528003687
THADA	-1.47833152418407	4.78579947339674	-20.9102560578211	1.29740099588483e-39	6.83570994884442e-38	79.7566485422821
DSC2	-1.75545324808591	7.91207621410056	-20.9291587175923	1.20011007089844e-39	6.41311488420318e-38	79.7359834743587
NOP58	-1.60487230821185	6.83987436154653	-20.9192193739061	1.25031464131923e-39	6.63417832298572e-38	79.7339519712255
PTCD3	-1.25230172757471	6.86710004890371	-20.9169787878862	1.26192113783422e-39	6.67218584708403e-38	79.7165273945751
MTA2	-1.05156134240852	7.46581846748636	-20.9216305372524	1.23794459314873e-39	6.59183546479482e-38	79.7149056500688
RALGPS2	1.71345399514389	5.14260343988539	20.8858841128883	1.43466340437745e-39	7.5062389129379e-38	79.6475004431931
DNAJC3	1.21112617968166	7.25456363449407	20.9010528787936	1.34760666116304e-39	7.07540616224621e-38	79.6337821578068
NCAPD3	-1.4951111387896	6.74743189314071	-20.8803497630017	1.46781795526352e-39	7.65303972786008e-38	79.5698455080314
ELP2	-0.994493910210265	6.5179824382754	-20.8576830128547	1.61185762377031e-39	8.37496680918165e-38	79.4874819444284
SRSF2	-1.32146387420876	7.27300742459889	-20.8449614216746	1.69885213860025e-39	8.79653921145564e-38	79.4085956202876
FEN1	-1.48731374996056	6.18702241310182	-20.815301336904	1.92049675051095e-39	9.91002721844411e-38	79.3173126449435
LYAR	-2.18212597243647	4.44191527752487	-20.8077419543873	1.9815027152466e-39	1.01898098534736e-37	79.3118345586295
ASUN	-1.72737172894566	5.35333501002625	-20.7879100409884	2.15099154027252e-39	1.09861527104531e-37	79.2518471131328
BCCIP	-1.29803495367311	6.66457244728867	-20.8002296582233	2.0440623688212e-39	1.04756452321567e-37	79.2438117437109
SCO1	-1.30495568172117	5.53351163613255	-20.7640916898194	2.37396810543074e-39	1.20839000241179e-37	79.1411540583448
PMM2	-1.25893077570892	5.70544464572288	-20.7419067533679	2.60255699273154e-39	1.31140925512942e-37	79.0431561006492
PA2G4	-1.04257722924285	8.2946866138048	-20.7583170768707	2.43144660331186e-39	1.2334662903828e-37	79.0171699873644
BRIX1	-2.07509774441405	5.60768849185062	-20.7214639029099	2.83278333931886e-39	1.41319184794724e-37	78.9716703490829
FXN	-1.99845913024628	4.09213447765273	-20.7265318607924	2.77386311025103e-39	1.38841094878432e-37	78.9445775317236
PSME3	-0.976233612400671	7.80706412596272	-20.7307457921195	2.72581250453578e-39	1.36892309592338e-37	78.9161139778886
MEX3A	-2.78308391085599	3.8251347083514	-20.7442774587693	2.57710757703203e-39	1.30295782413175e-37	78.9075244149084
CRB3	1.40847505222079	5.43084255229716	20.6967691330813	3.13843086676647e-39	1.55295035667327e-37	78.8529691942692
XBP1	1.62618463065644	8.43078054526475	20.71508076237	2.90879091500804e-39	1.44630478078678e-37	78.8353300182164
DNMT1	-1.83163149048215	7.11362761882201	-20.6951629184189	3.15942482969717e-39	1.55547289320435e-37	78.7976477800206
PACSIN2	1.3369609306554	7.71662090827788	20.6963451245994	3.14395916641366e-39	1.55295035667327e-37	78.7697215234953
RPF2	-1.5193548671602	6.63335932959421	-20.6839107319777	3.31051616133084e-39	1.61924139018058e-37	78.762472436301
SURF6	-1.43198781008344	6.16989605893251	-20.6774510382081	3.40052168357636e-39	1.65249946927452e-37	78.7530040482464
RNF114	1.08783924227008	6.91933866477306	20.6848152159745	3.29810654882753e-39	1.61844339664034e-37	78.7434349221153
CTDSP2	1.16700083344537	7.25926113694523	20.6829166894413	3.32420877004056e-39	1.62065970425094e-37	78.7291857961366
TSEN2	-1.80245619071478	4.71260228242128	-20.6444000305621	3.90109298027279e-39	1.8775260317877e-37	78.6606686353861
DCUN1D5	-1.33739352791833	6.39494415315147	-20.6551787971648	3.73017858267566e-39	1.80685037411154e-37	78.6560925404813
GREB1	-2.58487433545515	4.37889365284744	-20.6368589445858	4.02533755336717e-39	1.93113318534701e-37	78.5896679944615
MCFD2	1.2292995270744	7.17054491142346	20.6462103686988	3.87184572904317e-39	1.8694416548975e-37	78.5777870083275
TFAM	-1.84709427059453	6.88924146885696	-20.6299041068316	4.14345331751018e-39	1.97517761954707e-37	78.5402049801838
HNRNPR	-1.17261050046736	7.36564956005124	-20.6336400053045	4.07957815152104e-39	1.95092183195032e-37	78.5275102561184
NUP205	-1.0186864594793	7.3478344449268	-20.593052601152	4.83011307743565e-39	2.29522082185993e-37	78.3548785111366
RBM12	-1.73308044591619	6.55458424952433	-20.583107430651	5.03432939877191e-39	2.36976458470091e-37	78.3525910465753
NASP	-1.12057295703795	7.30152737134616	-20.5901989729274	4.88784153058911e-39	2.30804491897252e-37	78.3437979296151
COG2	-1.4782831425575	5.01033733473769	-20.5671968101348	5.37928344890633e-39	2.5163651174074e-37	78.3409331467221
DHX15	-1.07658716396077	7.94307112966558	-20.5912652502176	4.86619004477601e-39	2.3050697070144e-37	78.3322355188641
LAMA3	-1.8896920730475	7.61516963943829	-20.5660651893606	5.40470600485997e-39	2.52040575680054e-37	78.2459412550154
TIMM23	-1.06438301814177	6.12918111464907	-20.5542615377843	5.67720514415261e-39	2.63928521500296e-37	78.2442455529661
SLC7A11	2.10445670530519	9.90229467857052	20.5786469970488	5.12872414999716e-39	2.40665380738617e-37	78.2381997891199
GRPEL1	-1.05600980195746	6.29867398208569	-20.4997601824647	7.12636174797787e-39	3.28883349272543e-37	78.0042314646947
DDX42	-0.878776023342516	7.49241005185395	-20.5069140466168	6.91670333161045e-39	3.2055931243044e-37	77.9941992959894
SETX	2.64088461222224	7.80671312715167	20.4992983237763	7.14011533449979e-39	3.28883349272543e-37	77.9439135888813
TSC1	1.74619808739314	6.80269904175019	20.4832741534074	7.63421679598532e-39	3.50566970668243e-37	77.9133364796604
ZFYVE1	1.93270851881441	4.88464466396943	20.4580765121687	8.48178006467346e-39	3.85946695306475e-37	77.8876082094092
KCTD7	1.95850903414201	4.2261397507483	20.4509299457308	8.73898450176748e-39	3.96267245236522e-37	77.8571804110333
TMEM201	-1.76760769748343	4.775659506405	-20.4503180157688	8.7613695670302e-39	3.96267245236522e-37	77.8563470408881
PALLD	1.56379633106848	6.19064292852654	20.46216240653	8.3381679939681e-39	3.81725398162881e-37	77.8455369284146
GOLGA2	0.980520307229727	6.92674000270202	20.4594278872747	8.43400799732548e-39	3.84939404522308e-37	77.8051000177375
HEATR1	-1.75399955818008	6.34346016162356	-20.4435658190796	9.01223947710348e-39	4.06389753718276e-37	77.7844802345891
LOC90784	-2.29038919593929	4.52625801068565	-20.4274365109327	9.64118247695151e-39	4.32155212160907e-37	77.7416477553782
FAM120AOS	1.00780227742226	6.96357406562531	20.4405336080764	9.12723928352366e-39	4.10343188866441e-37	77.7238798149865
CLN3	1.31889393375582	5.82817078389982	20.4195133643693	9.96614281427343e-39	4.45391668152172e-37	77.6747370413896
CLIP1	1.34374711349166	7.34697770045077	20.4010880166251	1.07651447164275e-38	4.79671848848294e-37	77.5495250619213
TRIP13	-1.81394639792382	5.0926281436171	-20.3653984601791	1.25010349987164e-38	5.55371424676702e-37	77.4993467296331
QTRTD1	-1.42399438512637	5.32256810093986	-20.350395187313	1.33125106467233e-38	5.87943117268225e-37	77.4278813050435
TMEM185B	-0.959258968180273	6.17506498538482	-20.3533378435903	1.31492751857818e-38	5.82446950412095e-37	77.3968961205861
MMACHC	-1.53723550369849	4.35207373465454	-20.3353130870339	1.41817401483197e-38	6.20854256755595e-37	77.3757689630605
RAP1GAP2	-1.43401381149124	6.39294658106908	-20.3410162853319	1.38465210002274e-38	6.07951343097705e-37	77.3452501925136
PWP1	-1.17370396571667	5.98708124848469	-20.3290823563258	1.45573156307915e-38	6.35443754395249e-37	77.3119094505946
SFPQ	-1.06803921294688	8.53637297950742	-20.3461005232917	1.35544143927485e-38	5.96871221470708e-37	77.2973206548087
LSG1	-0.981615776432948	6.432599874409	-20.3264281707301	1.47203314400132e-38	6.40697092473155e-37	77.2748861508869
F11R	1.0417383151889	7.86323856071296	20.3121916202362	1.56266155065458e-38	6.78177047532637e-37	77.158502345665
FTSJ3	-1.35939088710649	6.50448485905469	-20.2964383175702	1.66951080541643e-38	7.220410386067e-37	77.1495929810808
FAM86C1	-1.82302962690568	3.70310443110197	-20.2958913150296	1.67335030257813e-38	7.220410386067e-37	77.1435318338878
ULBP1	2.75874309886146	4.83614882010603	20.2609158096986	1.93824567651247e-38	8.33945475028976e-37	77.0655657044029
CCDC88C	-1.70391700305143	5.64665956587602	-20.2430389545173	2.08956057624899e-38	8.96481188941567e-37	76.9708614922404
SLC19A1	-2.29424592761026	5.30683842421257	-20.2385564095379	2.12933265695864e-38	9.10941856891478e-37	76.965477882883
PPRC1	-1.9480290850524	5.8784223670482	-20.2185608569537	2.31624072708276e-38	9.83409311078421e-37	76.8585720226723
RGS3	1.56070897601192	6.11439071284804	20.2201477948534	2.30082146752323e-38	9.81509521486614e-37	76.8258249857975
SFXN1	-1.21592849204346	6.91871793304875	-20.2183422383555	2.31837304289932e-38	9.83409311078421e-37	76.8024901312346
UBE2G2	-1.43417200559768	6.57012282719536	-20.1528837566282	3.05459053022102e-38	1.28841942139884e-36	76.5410670200931
GOLPH3L	1.40624779434944	6.74326284322276	20.1547099899352	3.03115701996862e-38	1.28213672709433e-36	76.5376577379929
NCOA5	-1.09920102037391	6.00606521697177	-20.1399433629993	3.22594649056623e-38	1.3568855042673e-36	76.5117334748042
TFAP4	-1.80504231680226	4.15678082208915	-20.1001037400521	3.81672924942e-38	1.60089403377907e-36	76.3784437317967
NOS3	3.93821306902128	3.67691123813049	20.0742207088776	4.25780433142444e-38	1.78092450809664e-36	76.206545056474
KIAA0895	1.71083962542729	4.73824638054698	20.0536377507293	4.64494084787027e-38	1.93745643810055e-36	76.1911107016132
RBFA	-1.38866566682136	4.71425961030222	-20.0207868507276	5.33762504031414e-38	2.20798285414207e-36	76.0572803214995
CLK3	1.94722489106767	6.3089509092447	20.0285524891186	5.16502539887027e-38	2.14433624383513e-36	76.0129840327154
PGD	1.46207724051331	8.61367700918984	20.0283486180885	5.16948401883536e-38	2.14433624383513e-36	75.9481720568092
RB1CC1	1.92172899920016	7.64330347785742	20.0160076515153	5.44672295473224e-38	2.24692285407306e-36	75.9243541685019
AMPD2	-1.88628706699125	5.81808074947536	-19.990225150605	6.07520731667986e-38	2.47894872465393e-36	75.9013458676973
TIMM8A	-2.35785838817944	4.11515106703005	-19.9903514040953	6.07195826962864e-38	2.47894872465393e-36	75.8924758031997
XPO6	-1.15172587123174	7.75380686971137	-20.0061806165433	5.67815836867996e-38	2.33597879627666e-36	75.881144735213
UBE3C	-1.11489450182355	7.84647496046462	-19.9975711770181	5.88904363016877e-38	2.41611691668345e-36	75.8411760563967
HMBS	-1.53614356286977	5.7731020390871	-19.9709684328586	6.59183380281133e-38	2.67521557791932e-36	75.8183838034812
TSFM	-1.21005707442553	5.55707860722186	-19.970268186217	6.61143210428193e-38	2.67593704792176e-36	75.8152521299457
HNRNPK	-0.809315790601516	9.79242234949731	-19.9724498815902	6.55056400268192e-38	2.66567124835424e-36	75.689763270479
MIOS	-1.51662976852574	5.48798336754764	-19.926567968116	7.95808071195339e-38	3.21232634329818e-36	75.6448964225687
METTL1	-2.34811963520068	3.99131933070312	-19.9246182821835	8.02421960674542e-38	3.22886850904992e-36	75.5556514872233
GLMP	1.73490653695075	6.32190556293732	19.9179629749425	8.25418414691526e-38	3.30519544400212e-36	75.5362544853558
RUVBL1	-1.94424372503811	6.94861417197395	-19.8877563757789	9.3842654888847e-38	3.74771623885885e-36	75.4144486958253
IVNS1ABP	-1.33349783970261	5.46095045714902	-19.8740967169058	9.9452604423083e-38	3.94031743540109e-36	75.4132385996813
CMBL	-1.19543750878233	6.45678400236768	-19.8751473863882	9.90093610900945e-38	3.93313377282767e-36	75.3679964390752
HYOU1	0.99564140784986	9.26477740592003	19.8869858528947	9.41504527060239e-38	3.75003500751633e-36	75.3336395574157
GNL2	-1.36534012128244	7.07061478189281	-19.8663321667492	1.02790758242499e-37	4.06185796255096e-36	75.3110425384268
RAB39B	3.13890195317168	4.88702028915635	19.8431417208621	1.13447911194221e-37	4.43628602732401e-36	75.3067588553274
UBE2T	-1.69830846654144	5.49149803190604	-19.8465631831188	1.1180824166278e-37	4.38358369923838e-36	75.2970086888993
PELP1	-1.55882614838133	6.69462266555838	-19.857209569728	1.06857218856273e-37	4.21146456258738e-36	75.291436066829
STK40	1.73840296793343	7.29980444735113	19.8510511620957	1.09693581645251e-37	4.3119340889662e-36	75.2299068030417
LOC646762	1.57546917488002	4.48529429812937	19.8141508397156	1.28349865765267e-37	4.98010745305231e-36	75.1850551993959
PDHB	-1.0675892348699	6.64476032782026	-19.8286261296932	1.20677851050123e-37	4.70674963991857e-36	75.1639286931438
KLHL12	0.96981486870175	6.90955935629097	19.8227257801461	1.23747716301055e-37	4.81397851807419e-36	75.1144972358409
MSH6	-1.5567561099624	5.78476784338119	-19.7751463333911	1.51558061783247e-37	5.86545323643618e-36	74.9806061804614
STEAP3	-2.23088577037435	4.05728704467787	-19.7608285759872	1.61100437165028e-37	6.21872535853487e-36	74.9297003011863
GAS8	2.07157236895107	5.50805026277642	19.7550136679478	1.65146571921404e-37	6.35856647172255e-36	74.8889171193202
YPEL5	1.60613994972306	5.84370081318027	19.7292887143614	1.84310511317224e-37	7.07827784639243e-36	74.774746376444
PTRH2	-1.40007258349368	5.28316913467432	-19.7128580249643	1.97707262204325e-37	7.53495494736078e-36	74.7382224074698
OSER1	2.28586921706216	6.53374417076399	19.7192428451014	1.92388692782667e-37	7.36966482353196e-36	74.7024787881819
TRIM5	1.31829249929812	5.83187891225289	19.7059015508866	2.03670697755948e-37	7.74258024684384e-36	74.6572034808818
ILF2	-0.966663838179682	8.18197430505603	-19.716980259267	1.94256750122143e-37	7.42228844741501e-36	74.6361513192619
HOXC13-AS	2.4881937801982	3.27294570167197	19.6765402001718	2.30903038293934e-37	8.7556566237922e-36	74.5378909309675
ALDH18A1	-1.14683778621872	7.38236560994829	-19.6515957560858	2.56902616515289e-37	9.71700173701155e-36	74.3777816262198
ID2	2.14717467324471	5.50589900121654	19.6325595853009	2.78711118610852e-37	1.05153923544235e-35	74.3718236106345
FAM174B	-1.92015348363465	5.2285271018513	-19.6159239627069	2.99291078421848e-37	1.12073686623004e-35	74.3383690100392
RALGDS	-1.49549700180484	6.48494595072226	-19.6310703861995	2.80493852126714e-37	1.05561295326685e-35	74.3308857508498
PRMT6	-1.51574358207595	6.25315152022199	-19.618013889647	2.96623828319517e-37	1.11352585151147e-35	74.2844757463902
PDE9A	-2.74721258598565	4.40051961083023	-19.6130114003004	3.03048533964831e-37	1.13198427512833e-35	74.2757009776103
AKR1C3	4.69097859496914	1.72873069089169	19.9240949287092	8.0420672774685e-38	3.22886850904992e-36	74.2511127728399
ZNF517	1.59739952007695	4.03025538762588	19.5768355239564	3.53875545542608e-37	1.31529583957124e-35	74.1749166590891
NLN	-1.42565430773303	6.57185741647062	-19.5835865032632	3.43778571861482e-37	1.28093772582432e-35	74.1258216364669
ARHGEF5	1.23083550663541	4.8442718285573	19.5597088789827	3.80850939808935e-37	1.41206363263481e-35	74.0913145629876
TIPIN	-1.80419729090319	4.35910831222176	-19.537419718713	4.19083231282718e-37	1.54618029507157e-35	74.0014735419911
GLRX	1.88990657139674	2.92440795261074	19.5510844778344	3.95209208260317e-37	1.46169001754604e-35	73.9956015600197
MRPS23	-1.32982589143329	5.91576278854614	-19.529244406953	4.34055396555188e-37	1.59749407712566e-35	73.920827097995
BHLHB9	1.85674679199568	4.44429720289026	19.5135012399414	4.64421530803129e-37	1.69677705755226e-35	73.9026058380987
CECR5	-1.36899922024833	5.75311988872228	-19.5119457397259	4.67535607109868e-37	1.70400841659266e-35	73.8607457661995
NAV1	-2.11802234784467	4.51914823741745	-19.5046611751504	4.82401239678936e-37	1.75393148063412e-35	73.8589094166418
MCM4	-1.74830196406194	7.28442116532678	-19.5285079191684	4.35430353370281e-37	1.59863623134673e-35	73.8531597331059
FOXN3	1.24956197909735	6.54672426113975	19.5233750863707	4.45135446665674e-37	1.63028143100775e-35	73.8452001179244
SYNM	1.883119432759	4.03933764041546	19.4826636368279	5.30243610938056e-37	1.92322175406904e-35	73.7734252646044
IPO11	-1.52346371310155	5.23585665207832	-19.461286906468	5.81311066975391e-37	2.10336553775963e-35	73.6697616054674
NEK6	-2.17368889286334	5.78654004425687	-19.4363415843768	6.47201323224564e-37	2.33054558022543e-35	73.5485129606101
PBXIP1	1.25195112071765	4.68365830372122	19.4309189737199	6.62491721310649e-37	2.37989848976093e-35	73.5435113725732
UAP1	-1.42980376598998	7.60034521378185	-19.4519967952933	6.05021556070111e-37	2.18389511681461e-35	73.5202580062937
NOL11	-1.65745661278188	6.3008250253928	-19.4193986478056	6.9619420669972e-37	2.49500052692196e-35	73.4340179748361
TFB2M	-1.74658852476773	5.24998999977267	-19.3625007738505	8.8975254251446e-37	3.15106702320687e-35	73.2430149349119
TOX4	0.874765511338592	6.9443465852838	19.3837718017703	8.11744956427759e-37	2.89528794910195e-35	73.2306464556243
TBC1D20	1.13427570118113	6.67308014820123	19.3799942305275	8.25077599602703e-37	2.93586853924981e-35	73.2266285111872
ANAPC5	-1.00867025405526	7.74406083263599	-19.386029987786	8.03878663495468e-37	2.87405762167808e-35	73.2257936374275
MCM6	-1.94087824336957	6.50256431554122	-19.3697396106381	8.6239271086215e-37	3.06139218588795e-35	73.2084843998137
ASNSD1	-1.42687978658325	5.73320674606017	-19.3432295774101	9.66926675608238e-37	3.41632257904313e-35	73.1405075631885
MIEF2	1.82333645090982	4.98445874820962	19.3387686221318	9.85731371842328e-37	3.4745873895738e-35	73.1257417676002
KDM3A	1.87492056378426	6.43346206584365	19.3300953488327	1.02335309615001e-36	3.59875177793643e-35	73.0374939862809
GRHL2	-0.980300777615504	7.10021193663524	-19.309512279856	1.11852549669948e-36	3.92424739683165e-35	72.9110361738264
AMDHD2	2.19496068484907	4.71426613953613	19.2738381382377	1.30507785668069e-36	4.55745327812029e-35	72.8591944451808
TOR1AIP1	1.22664817097997	7.08520687550469	19.2750496752274	1.29825560802988e-36	4.54419725178945e-35	72.7624217464928
RSRP1	1.68611539394002	4.79995763564547	19.2375945074961	1.52674740844096e-36	5.29460486954952e-35	72.716910975977
KAT2A	-1.61217764196385	6.92604382583338	-19.2595851779985	1.38809955232443e-36	4.82493122169065e-35	72.7067213503682
ASNS	0.907310001122031	8.83053929244701	19.2608983225847	1.38023325917502e-36	4.80871986537635e-35	72.6508841768004
TOMM40	-1.73869513865477	6.06734812668134	-19.2287358241714	1.58646539765634e-36	5.47640561177187e-35	72.6248846780972
DDX47	-1.18208993098573	5.96243912190438	-19.2274131573059	1.59558131158107e-36	5.49524059052782e-35	72.6157249344117
SSRP1	-1.06010514529255	8.2735668759131	-19.2307993880409	1.57234775826677e-36	5.44017832675893e-35	72.5381031250892
STX2	-1.92542086315585	3.92773944161971	-19.1915085077228	1.8642442422707e-36	6.40583330479102e-35	72.4710470854774
WDR36	-1.61662335314399	6.00577983429852	-19.1864095575549	1.90592729604354e-36	6.5341105656141e-35	72.4484432973176
PPIL1	-1.58445774139704	5.62552918982131	-19.1775230280735	1.9808284940009e-36	6.76002742407218e-35	72.4273227435861
SOWAHC	1.4756522145186	4.74003563880042	19.1652513498865	2.0891588709676e-36	7.11356226903615e-35	72.3959091968482
NR2C2AP	-1.71187124409015	4.1095314203862	-19.1584268457109	2.15196410352815e-36	7.31083551551554e-35	72.3723872954512
MCM7	-1.44284995902196	7.63196662227199	-19.1855526756094	1.91302368303314e-36	6.5434996866573e-35	72.3588373464734
COX18	-1.55021843283064	5.19162026184889	-19.1409887637705	2.32121679026561e-36	7.86803415860685e-35	72.2863993515452
POLR1A	-1.82171729826401	6.18856493307595	-19.1343604842913	2.38901081272602e-36	8.07959152339952e-35	72.2145091420298
SLC26A11	1.294133962574	5.56055985952082	19.1163929937113	2.58297880458285e-36	8.69641473758207e-35	72.1299871726538
ATF6	1.23144134022758	6.80005234435732	19.1266054820236	2.47086384993428e-36	8.33763855519398e-35	72.1250809411899
MAPRE3	1.30383724952799	5.00415799159824	19.1020067362003	2.74965905366862e-36	9.23688598431498e-35	72.1047534922483
HACL1	-1.17228221506641	5.10065897462569	-19.0840436158622	2.97306903313269e-36	9.9428963477774e-35	72.045112909884
TRERF1	-2.24558704050293	4.01141655692858	-19.0631686171499	3.25576292536146e-36	1.08400301745516e-34	71.9546066188954
WDR77	-1.47769600715064	6.10229394502723	-19.0737096005944	3.10978495837304e-36	1.03770068744288e-34	71.9431871779047
FAAH2	1.95194897045558	3.65137404869234	19.0519182150281	3.41918556009482e-36	1.13338830839699e-34	71.9110305732645
SERP1	1.11207158952883	8.5960898165402	19.0856885992874	2.9518715462312e-36	9.89404087906422e-35	71.8943613771722
AP5Z1	2.80873970236908	5.91578228337596	19.057052089661	3.34361113330206e-36	1.11078904375362e-34	71.874697761021
CHAC1	2.27158008348221	6.19043413186866	19.0426093966891	3.56063165058126e-36	1.17250975581421e-34	71.7949649936485
XRN2	-1.11374033664095	7.15251445504562	-19.0443141032908	3.53429533583518e-36	1.16896428993174e-34	71.765735801696
CDKN1A	2.26719372452282	8.98263807180801	19.0428955578279	3.55619693865875e-36	1.17250975581421e-34	71.6967568367459
HSPB2-C11orf52	1.7551894760784	3.4022158810845	18.9974966080574	4.3342014637786e-36	1.41791653987145e-34	71.6750055552725
TMEM39A	1.47255420117482	5.66317755189757	18.9980635425521	4.32349942234899e-36	1.41750365340595e-34	71.632540019629
NREP	-2.01117549154062	4.60434720236321	-18.9813241240616	4.65098298144082e-36	1.51824261846338e-34	71.6136582202434
IMMT	-0.793051429072118	7.15740136917522	-19.0046003510682	4.2020085751029e-36	1.38068623115416e-34	71.5847831723074
UTP18	-1.42271257093941	6.0382440847403	-18.980493181723	4.66787476983432e-36	1.52045135669918e-34	71.5456195506194
SH3GLB1	1.11204339578825	5.48805745756601	18.9750292622896	4.78049660382307e-36	1.55040900654443e-34	71.534908323268
LINC00847	1.61072304195147	4.99588400175693	18.9539682032923	5.24080233166575e-36	1.69603206492011e-34	71.4616932242361
PPIF	-1.68684870731813	7.39211037712799	-18.9756691736127	4.76716664802904e-36	1.54943234603472e-34	71.4603063126033
ARHGAP44	1.08649894347679	5.27728110878103	18.949868582801	5.33546301401798e-36	1.72295295953751e-34	71.4290935869837
DHX37	-1.75756409042658	4.91475552864095	-18.9324791708313	5.75650399292562e-36	1.85095640166533e-34	71.3930140850597
RRAGD	1.57996287427519	5.40335852325754	18.9408514759015	5.54976988094309e-36	1.78831211442578e-34	71.3895779361936
ZNF544	-1.06058017836062	6.27538610819517	-18.904525720485	6.50458351569309e-36	2.08702619811212e-34	71.1881081452226
RAB17	1.2629043967109	5.6307657104744	18.8949274382745	6.78341849918959e-36	2.17185100605183e-34	71.1642724944847
ZSCAN31	1.65169718829621	4.47726141179572	18.8815051719115	7.19364013324925e-36	2.29829149448661e-34	71.1603182736017
TTC27	-1.53275839609642	4.96538363658546	-18.8774528522874	7.32233145694366e-36	2.32949426181072e-34	71.1551133597007
NIP7	-1.4258342115253	5.35281356137817	-18.8781580234646	7.29977162789847e-36	2.32724778693256e-34	71.1272516476097
HEATR3	-1.59692722170633	5.00281795823456	-18.8481546675759	8.32437854300582e-36	2.61503908371915e-34	71.0234646407326
ZNF746	1.62608347133259	6.09391374440769	18.8668893740653	7.66880191937005e-36	2.42942467555402e-34	71.0161223802309
ICMT	-1.25561190860167	6.87105956682885	-18.8685711858364	7.6125554860103e-36	2.41670471834948e-34	71.0054604905086
TIMELESS	-1.01928948732477	6.96489764493572	-18.8574485744935	7.9923948386954e-36	2.52660633469158e-34	70.9456561014965
SESN2	2.42526595953718	7.10016023583952	18.8523432297357	8.17307617725353e-36	2.57829646801763e-34	70.9273731126632
POLD4	1.2680234026721	5.62414388174018	18.8394092817079	8.64943748367387e-36	2.70583235947597e-34	70.9240195563503
CIAO1	-0.780234303406703	6.47631516947092	-18.8457053467363	8.41415788746283e-36	2.63772431812405e-34	70.9147981857128
SARAF	1.03671700594039	8.80753090093997	18.8507892232194	8.2288854656587e-36	2.59046004512224e-34	70.8622155253757
MRPL20	-0.964798138911229	6.84434237718362	-18.8231833648722	9.28677541306918e-36	2.89917296471199e-34	70.8007432241329
MARK1	1.53994605712096	4.29900159667126	18.7792605562306	1.12595245859141e-35	3.47886874860261e-34	70.7336399413818
XRCC5	-1.12709330692977	8.69903668261525	-18.8192636947882	9.44769864431013e-36	2.94329134528965e-34	70.7302241512683
DLAT	-1.15017590360525	7.09094056972913	-18.8071208055506	9.96426683315927e-36	3.09779359765465e-34	70.7278691618312
ELF3	2.62741660516636	6.69572823600711	18.7919821173787	1.06482878942823e-35	3.29679775300087e-34	70.6825532861673
NAP1L2	1.66641289328112	5.32895323190098	18.7745834200856	1.14930241447956e-35	3.53646005242317e-34	70.6552655371598
MRPS25	-1.14418102680554	6.16408240047868	-18.7763543995983	1.14040424708516e-35	3.5162854567209e-34	70.625787066238
SPIN4	-2.02728910175836	4.80611659211628	-18.7509642417982	1.27487901148788e-35	3.89889678951162e-34	70.6077209670503
ZFYVE9	0.927586120617275	6.14320345977865	18.7592744427582	1.22919402476586e-35	3.76685254609881e-34	70.550943166238
PTPDC1	2.19835034534702	5.03649018864352	18.734391892421	1.37115225644867e-35	4.18480127699864e-34	70.5130065944637
TFRC	-1.60206178228938	8.69312267884588	-18.7644887097293	1.20137378396063e-35	3.6891265316877e-34	70.4911796739068
NBR2	2.43795634878846	5.29050016737953	18.7236760211802	1.43726688428256e-35	4.3688258166775e-34	70.4518250240608
FERMT1	-3.46354127122391	3.48226949005239	-18.7919902522608	1.06479079179015e-35	3.29679775300087e-34	70.4476574580128
SH3BP4	1.12144407761513	6.54043591944999	18.7203337660926	1.45853734937352e-35	4.42452461377632e-34	70.3533393605302
CCT2	-1.25780072401541	8.50740740467501	-18.7279161718701	1.41073078367126e-35	4.29686276827742e-34	70.3347717585047
UTP14A	-1.34516936273794	5.37741208670056	-18.6684221401927	1.83270205904402e-35	5.53719398764688e-34	70.2124220308093
PELI2	2.19761787308203	3.95447816161674	18.6616448716695	1.8882103207774e-35	5.69344702345249e-34	70.2107484557029
RBM47	1.16404107400334	7.45146922986378	18.6913058603692	1.65712616626015e-35	5.01681582914565e-34	70.1905159098956
POLR3H	-1.85125919555186	5.80182308884921	-18.6606381697256	1.89659870539318e-35	5.69586523203678e-34	70.1658191947597
TTF2	-1.44209019230096	5.46100555935847	-18.660717865414	1.89593327288694e-35	5.69586523203678e-34	70.1648030244654
RRP1	-1.49931942489022	5.37625928985349	-18.6514092003455	1.97526919363868e-35	5.90849446447778e-34	70.1395081322112
LRRC45	-2.0738826304367	4.74130043073407	-18.6256571239436	2.21260073229727e-35	6.60525101315622e-34	70.0568420431235
TPD52L2	0.976371970484937	7.29067167320039	18.6578186044165	1.92029303407884e-35	5.75551301391774e-34	70.0472316450647
BTN2A1	1.41338774972213	5.57032795996997	18.615008174434	2.31894534452822e-35	6.89530362246253e-34	69.9487548831356
HEXIM1	1.49084857733684	6.65971488408758	18.6152495550599	2.3164787449716e-35	6.89530362246253e-34	69.8814757797497
RPL7L1	-1.48430926884898	7.07722806696951	-18.6070499159538	2.40176601311228e-35	7.12745423970237e-34	69.8499454065567
ARHGEF2	2.03642688336015	5.59013050838173	18.5538496570268	3.03738066619822e-35	8.97821025268355e-34	69.6857415288349
BEND3	-2.66418632394151	3.137048297774	-18.589216146015	2.59833559359625e-35	7.69558328864719e-34	69.6496064595921
CAMKK1	-1.95006191152061	4.83464262187577	-18.5226629620812	3.48615536542213e-35	1.02043097401908e-33	69.6035309681647
CDCA7	-2.74283410705266	3.74549539786046	-18.5299824107666	3.37517164213066e-35	9.918116903764e-34	69.5896813440837
IL6R	1.70216647898322	6.68262120010395	18.5447627297505	3.16177963515513e-35	9.32756051109813e-34	69.5754839584956
FANCD2	-1.17627016320005	5.98539422262474	-18.5343149070058	3.31116113999063e-35	9.74909719178419e-34	69.569111775963
MAGEF1	-1.17207348800908	6.63036329465499	-18.5250080178533	3.45020341897753e-35	1.011879971472e-33	69.5031822814638
PGM2	-1.05662137389483	6.66548972388667	-18.5179383047833	3.55973812458001e-35	1.03792286754745e-33	69.4718363974545
HNRNPU	-0.897840393916329	9.43220950976021	-18.5180508128723	3.55796786117273e-35	1.03792286754745e-33	69.3848595000291
TUB	-1.61325658309204	5.72612491153554	-18.4704836141282	4.39135690175269e-35	1.27544710322473e-33	69.3217267652525
NDC1	-1.48973260011722	6.52774029198921	-18.4823983493662	4.16575595227847e-35	1.21226727479484e-33	69.3208928866699
WDR35	-1.70456099709085	4.75887662779036	-18.4426752932707	4.96692780856033e-35	1.43983374465911e-33	69.2531333991393
LRRC47	-0.88416262220012	6.63873283518837	-18.436534500495	5.10393749018176e-35	1.47240553336212e-33	69.104836625768
MCMBP	-1.07662632888398	6.53500759621429	-18.4312494899856	5.22489557862005e-35	1.50300827602603e-33	69.0929917332772
BCL2L13	0.913782605446881	7.07148627200453	18.4363237773536	5.1087059328827e-35	1.47240553336212e-33	69.0790635900551
CRYAB	3.40951047602938	1.97640971228113	18.4394252695539	5.03897285296144e-35	1.45790397610923e-33	69.0432698456427
FEM1A	-1.40387248565205	6.2837392444033	-18.4127739263389	5.67087825591152e-35	1.62507457806808e-33	69.0278213021106
ARL8B	1.26768705785565	7.39842694092556	18.4264613413323	5.33697144742477e-35	1.53231287293557e-33	69.0270078499965
KIF16B	1.32580533020034	4.17357715132763	18.3704366335018	6.84284926626512e-35	1.94975758220564e-33	68.9341132545993
FLVCR2	3.02352596550127	3.88912822640841	18.3664951071229	6.96365999711309e-35	1.98042269917898e-33	68.9196298281085
RRAGC	1.61454148462103	5.93763732102689	18.3758231181609	6.68115281808413e-35	1.91093696602574e-33	68.87789100633
ID1	2.22598971798506	5.86158339442705	18.3749635114677	6.70669703454353e-35	1.9145962484925e-33	68.8423177972687
SNRPD1	-1.32575196394448	6.43774762072155	-18.355176434026	7.32265384295009e-35	2.07858166551491e-33	68.7632133649927
PGPEP1	1.37463117331813	5.59658966912807	18.3425104083878	7.74651765839987e-35	2.18649829245362e-33	68.7413865042101
TFDP1	-1.35606846496633	6.17563063919967	-18.3384715708521	7.88680241728928e-35	2.22191791928735e-33	68.7022655295298
LAD1	-0.99607359722491	7.34861251080765	-18.3455911384905	7.64120231764433e-35	2.16083416199147e-33	68.6704870249779
SET	-1.04649830254548	9.06879112890994	-18.348750372272	7.53469951828586e-35	2.13473675408642e-33	68.6418214360044
CPEB2	2.09246395257062	4.50342084306404	18.2942925259897	9.59885664798356e-35	2.680205485692e-33	68.6012633014618
PTBP1	-0.969516976638481	8.29840158230258	-18.3278590131326	8.26772704824563e-35	2.32487245985873e-33	68.5700235843625
C9orf72	1.83162212330301	5.72772459363459	18.3011935880452	9.30861576831551e-35	2.60780176076541e-33	68.5546455542342
NOL10	-1.4032279034751	5.67873650641939	-18.2802138469187	1.02195270852763e-34	2.84178553171312e-33	68.4823601078967
COASY	-1.11634808874309	6.50510748443676	-18.2942011368314	9.60276073056935e-35	2.680205485692e-33	68.4809606682131
RAN	-1.09628676704257	8.77450038169385	-18.3103600032363	8.93670829670937e-35	2.50829180903529e-33	68.4766220022877
SETMAR	-1.20155763978524	4.9214107323256	-18.2714133729226	1.06278620191577e-34	2.94442760294598e-33	68.4747581248862
CPEB4	2.41356408219119	7.0505935315365	18.2837798054996	1.00585986012786e-34	2.80222479771428e-33	68.4142024201212
TMEM69	-1.10136248050232	5.60176029175481	-18.2553256781496	1.14172462393732e-34	3.15729962302815e-33	68.3618153418326
PRKAB2	1.43556927683199	5.41787698698463	18.2542845398404	1.14703201596618e-34	3.16614572642431e-33	68.3530350771092
STC2	1.44566048720878	7.77865206668907	18.2722708630019	1.05873634526199e-34	2.9386293827087e-33	68.3303856577836
KIAA0020	-1.8079800610608	5.05105599686092	-18.2301733862139	1.27713657802524e-34	3.51235949736759e-33	68.307373243396
BEX2	2.07709882193843	5.96330235017739	18.237258610875	1.23743427095134e-34	3.4094152316707e-33	68.2587773320069
HIST1H2BK	0.896281442381643	6.80853152002269	18.2201417238614	1.33555208812258e-34	3.66629801741293e-33	68.1216546904336
GKAP1	1.64000086136008	3.75874873295962	18.1811164341902	1.589552918092e-34	4.33189230817957e-33	68.0996704520227
BRF2	1.95333485377377	4.71064273005435	18.1778056195447	1.6132206683551e-34	4.38842781811959e-33	68.06668554005
HNRNPF	-0.865224445407192	8.7178824280361	-18.2154952440295	1.3635130729441e-34	3.73622487287018e-33	68.0545266627271
ADAT1	-1.38887063613684	5.1464743909282	-18.1767793092484	1.62062913431407e-34	4.40060887538158e-33	68.0480080931807
GLYR1	-0.555968240365941	7.66454796233602	-18.1995800621407	1.46382784596644e-34	4.00379579873081e-33	68.0103636948268
AFF3	-1.91946195011472	4.22663035363664	-18.1612814524477	1.73675578100091e-34	4.707423250453e-33	68.0004639499701
PCNA	-1.78010305390607	6.9343544601054	-18.1826472404408	1.5787282105235e-34	4.31021505622199e-33	67.9713758626168
CCDC9	1.93181460549352	4.06796338000795	18.1338285743736	1.96340903916824e-34	5.28361113479397e-33	67.8905249056985
NAIF1	1.81524541249727	4.95601741755398	18.1437582649036	1.87818138423955e-34	5.07244094707575e-33	67.8872873522796
AFG3L2	-0.862751555818396	6.99446651775711	-18.1502931237567	1.82413305660837e-34	4.93534810414977e-33	67.8180286334064
MALT1	-1.247253587546	6.07139234359117	-18.1363584624305	1.94133206573319e-34	5.23358030503583e-33	67.8024206573959
KHNYN	0.879308654667887	6.64107650874909	18.1320338401965	1.9792237546877e-34	5.31664112708239e-33	67.7419423318435
CCNE1	-1.66884651239508	3.77057170013243	-18.1012265574192	2.27158281789839e-34	6.05863012319044e-33	67.7417975150071
C6orf1	1.73005942865781	5.02553609395923	18.1069573240777	2.21408538355925e-34	5.9263290765643e-33	67.7304259070381
SORBS1	2.00207861485636	3.36471326691775	18.0940561613507	2.34564542898017e-34	6.22300561158413e-33	67.7129670603674
MRPS16	-0.784586327245417	7.39451149642018	-18.1268312237165	2.02579600740067e-34	5.43202729413007e-33	67.6942232706366
ELAVL1	-0.841137125295059	7.03174634470622	-18.1031492291763	2.25212684236062e-34	6.01742645282689e-33	67.602878453895
NUP188	-0.994414880041586	7.34169010127585	-18.0961962281868	2.32328991724815e-34	6.17460555706162e-33	67.5606214494111
PPP2R5B	1.36922545246354	5.03673557992153	18.0642172184595	2.68087740746625e-34	7.09983335987886e-33	67.5345311891786
PRKDC	-1.49644557433745	8.85265119057455	-18.096954343932	2.3154220430234e-34	6.16460592163818e-33	67.5236581543073
PMEPA1	-2.87921732804461	5.75133408342932	-18.0492929514031	2.86623616987865e-34	7.55077233805224e-33	67.4819528097353
PHF14	-1.24183220381147	6.2891579552361	-18.0600076938311	2.73190317000393e-34	7.20953567676257e-33	67.4546304325782
SRSF7	-1.31376736750356	6.98625010964932	-18.0635847575696	2.68848211936765e-34	7.10743794091983e-33	67.4312674444157
TTC39B	1.61781133543823	4.51413909280892	18.0267848517479	3.17047598575368e-34	8.29405355436887e-33	67.3993660504406
PRPF4	-1.03310933543684	5.74728804075759	-18.0372094526677	3.02572386397844e-34	7.95696489343262e-33	67.3743405223279
MRPS5	-0.893772386423629	5.71368628377658	-18.0355908079572	3.04775577684653e-34	8.00089173865865e-33	67.3732345325722
AADAT	-1.65262994493923	6.04671125785296	-18.0284455435908	3.14695796816293e-34	8.24689718148945e-33	67.3270337092376
CDCA7L	-1.79613395910845	4.78615754129023	-17.9892818929884	3.75134295376088e-34	9.78868528759873e-33	67.242656357123
TARSL2	-1.49473088931095	4.82291727658859	-17.9723275717952	4.04801560310372e-34	1.04982732808645e-32	67.153765606811
NCAPH	-1.64391418912066	5.46529998781544	-17.9783664207361	3.93973102022428e-34	1.02528597919736e-32	67.1430277686786
LARS2	-1.32981161848148	6.54461091115823	-17.9890736962426	3.75484997712897e-34	9.78868528759873e-33	67.1192376184352
GINS1	-1.46125587927196	5.65363137252162	-17.9744181151657	4.01019455190285e-34	1.04181801715179e-32	67.099308938339
HECA	1.84116236295064	5.28163458303545	17.9596696843475	4.28480700054115e-34	1.10932175724355e-32	67.0738436104676
BTN2A2	1.76164264182098	4.87913290114965	17.9517402301828	4.4401954366877e-34	1.14687434244403e-32	67.0417055801706
CDC7	-2.17632261209647	4.99310628658905	-17.9404582426203	4.6711075264674e-34	1.20311064523901e-32	67.0147636887542
SLC29A1	-1.93604313902965	5.08681264342282	-17.938934557099	4.7032060609403e-34	1.20930380498424e-32	66.980036763957
PMPCA	-1.36585056096189	6.44766289967222	-17.9514929693489	4.44513097564213e-34	1.14687434244403e-32	66.9578345982433
NUP54	-1.36382971348928	5.88339349116387	-17.920522500203	5.10908754834682e-34	1.31141980557224e-32	66.8622668512712
APEX2	-1.15658315865858	5.13287458027708	-17.9098185547333	5.36106740272153e-34	1.37375065049943e-32	66.8433357647391
MRPS17	-1.33966126791164	4.837269271106	-17.8931289208406	5.77914486142211e-34	1.47333852697987e-32	66.7954059190029
TARS2	-1.32177925792673	5.80259145861393	-17.9007492943268	5.58433052803972e-34	1.42852312110808e-32	66.7707701283088
WBP5	1.52109097491058	5.71092075536772	17.8960044562049	5.7048411700098e-34	1.45686896273584e-32	66.7368833140541
TOMM5	-1.24278688912218	5.0739879449585	-17.8700079593998	6.41310526324796e-34	1.62942789565028e-32	66.6714244413194
EBNA1BP2	-1.05192135968807	5.8031930327741	-17.8662551148694	6.5224160135511e-34	1.65161212241962e-32	66.6037915650163
RAB11FIP5	1.01374165991485	5.22037066189638	17.8599571516708	6.71008965771947e-34	1.69627451684033e-32	66.6005480406151
PEG3	-2.78346234129806	6.75122348986378	-17.8678436229586	6.47591983279205e-34	1.64260831434469e-32	66.5966273565563
PDCD2L	-1.6508593115824	4.06028058704493	-17.8362157000898	7.46775513520795e-34	1.88463548084509e-32	66.5634708128884
SARS	0.861212180646637	8.72988867275998	17.8785944210986	6.16988640451809e-34	1.57028837712277e-32	66.5370197279445
E2F3	-1.59532902326633	5.38053229066567	-17.8225991958356	7.94056543725153e-34	1.99390519407641e-32	66.4540090976683
BMS1	-1.03998537238679	6.71916348743942	-17.8355970585876	7.48860905543993e-34	1.88672740900144e-32	66.4231322769391
CNPPD1	1.12271021769936	6.10755197725293	17.826318907708	7.80849167972863e-34	1.96402531093476e-32	66.392097100388
KCNN2	-3.1828712656447	6.02653810336723	-17.7947512458866	9.00347240878141e-34	2.25326902817103e-32	66.3349478504968
TMEM55B	1.48014436785617	5.63184721035169	17.8015955829126	8.72965177475304e-34	2.18838816443559e-32	66.3123126409229
CCPG1	2.01088815117929	4.47191739182381	17.778681288853	9.68084165845251e-34	2.40674699243912e-32	66.2966477515292
ZNF213	2.1376432538405	5.61083086546018	17.7939971869581	9.0341636846315e-34	2.25718805138813e-32	66.2891044373378
NQO2	1.78053756479431	6.15270471688201	17.793576098554	9.05134837024853e-34	2.25772503534306e-32	66.2451996161719
SHROOM3	-1.39054917669678	7.16840238425597	-17.7907842015832	9.16612116168581e-34	2.28256178049542e-32	66.199862269539
TRIM14	-1.75212576577638	5.34009491929174	-17.7509826413581	1.09709985102216e-33	2.71849032391894e-32	66.1333073446584
MYO1B	-2.56035028883363	4.39196978367368	-17.7381331922429	1.16269472978306e-33	2.86683482141584e-32	66.1187772870844
POLA1	-1.58299835512843	5.06164044847927	-17.7420441745205	1.14232235415199e-33	2.82123560360958e-32	66.1084311726937
DDX23	-0.971211944816707	6.97509572034418	-17.7527466460979	1.08839030228074e-33	2.70136674033845e-32	66.0260867772002
RANBP1	-1.31517194550652	6.6542407438731	-17.74424450625	1.13101906161948e-33	2.79792128983164e-32	66.0064399808692
PPM1M	1.64685857688712	4.19918613626998	17.7100998698153	1.31983046463864e-33	3.23304637145412e-32	65.9905340625162
NOP14-AS1	1.20303901582437	4.99015831980131	17.7165840194941	1.28168288299141e-33	3.14987727839592e-32	65.9641906351
DNAJB9	2.6298075074465	5.99268817849321	17.7147073930421	1.29260794251704e-33	3.17153608902548e-32	65.94899299725
DCTPP1	-1.56411924626643	5.90774366494698	-17.7189316747368	1.26814637711513e-33	3.12171901619029e-32	65.9443899423288
TRUB2	-1.05159241422278	6.04334033113601	-17.7001113927533	1.38084268237362e-33	3.37699246230005e-32	65.8451209493436
BLMH	-0.913355171130957	5.91401213352056	-17.685713813892	1.47381591904221e-33	3.59850729111185e-32	65.7808758866223
WARS2	-0.984324440795673	4.85440578342828	-17.6669799572618	1.60428869757469e-33	3.89805810400996e-32	65.775305279646
JAKMIP3	1.87960180870852	5.0665106270803	17.671502410061	1.57176478371214e-33	3.82522204087869e-32	65.7520843807541
AQR	-1.00879993020348	6.37714112872493	-17.6773924933935	1.53039787894695e-33	3.73059327114729e-32	65.7234100692729
HIP1	-1.26489896348791	5.97731933620745	-17.6661506515298	1.61032584473021e-33	3.90640595871871e-32	65.6907224828892
MIPEP	-1.32420135909806	4.51132045667646	-17.643951704737	1.78070937005497e-33	4.3058183415049e-32	65.6835034284784
LOC100287015	2.28776600147577	3.67181622536792	17.6262687578057	1.9293274796552e-33	4.64275343501643e-32	65.6213803157833
MR1	1.50770592130667	3.73501243915421	17.6225963402824	1.96172488463444e-33	4.70563272646498e-32	65.6039623934887
NUP155	-1.22542074455096	6.30638053162285	-17.6493391010662	1.73776142801571e-33	4.20874606501353e-32	65.5965873402895
SLC5A6	-1.2407856679429	6.19657249447574	-17.6409429120182	1.80515841630071e-33	4.35791941787323e-32	65.5602327552286
MTR	-1.0529466186538	6.32980639944018	-17.6393703564238	1.8180709051039e-33	4.38204698411559e-32	65.5463720038292
HIST1H2AC	1.93835369092933	5.12517021300893	17.589836971704	2.27606439014407e-33	5.42498140990529e-32	65.4088700823434
CLSPN	-1.85252508018716	4.606054908957	-17.5844646076962	2.33225195753529e-33	5.54131256239715e-32	65.408685553653
POLR3E	-1.26825292633605	6.02180730829311	-17.6008573525157	2.16503172290092e-33	5.17677011959875e-32	65.4069809263219
TMEM177	-1.44830341429933	3.95332618588013	-17.5782229611701	2.39928624491317e-33	5.66472991409058e-32	65.403222189534
DDX5	-1.03849174521494	9.27662148173204	-17.6235108408729	1.9536064969219e-33	4.69365682524467e-32	65.3738768903235
ZBTB7B	1.24426165675	7.75504300533067	17.617537851093	2.00724822578846e-33	4.80715141282927e-32	65.3734774451136
UTP15	-1.38259730214678	5.15512191841716	-17.579276446393	2.38783748897495e-33	5.64657759597603e-32	65.3622600135214
RAPGEF2	1.3793083859062	6.32712163015569	17.5980817634526	2.19247219989832e-33	5.23404810074296e-32	65.3562875158377
IMP3	-1.51830263934573	6.03720750649501	-17.5892428016675	2.28221100601466e-33	5.4310111674035e-32	65.3430289985685
AFG3L1P	2.64761679007364	5.76303378660864	17.5826207717567	2.35185594755662e-33	5.57906301872199e-32	65.3149790637111
ATR	-1.15868243960673	6.02238403548702	-17.5798905266585	2.3811893432746e-33	5.63973804079044e-32	65.2992385717768
INF2	-1.68874582002469	5.17405638164688	-17.5559664407911	2.65449872739316e-33	6.18943367865462e-32	65.2680632238135
FNBP1	0.82635331524751	5.90419838836064	17.5731855069148	2.45479897244223e-33	5.77762717401138e-32	65.2563033846588
MRPL16	-1.1756321489875	5.59952663089761	-17.5605503125872	2.5997926472794e-33	6.09024748698089e-32	65.2376325447291
KIAA0391	-1.14278772310607	5.39855177901452	-17.5572583487729	2.63896431386708e-33	6.16278198087528e-32	65.2343265014394
COA4	-1.39742273390855	6.32210964232566	-17.5671797749952	2.52267366923843e-33	5.91882309645067e-32	65.2274372297561
TAOK3	-1.47260606002643	6.65934097932814	-17.5675105910898	2.51888622793514e-33	5.91882309645067e-32	65.2164436662074
KRI1	-1.33266424982484	5.92363835513373	-17.5580802796413	2.62912873229223e-33	6.14937648661997e-32	65.211911293857
FBXW8	-1.23216352836872	5.03455870821628	-17.5353446068841	2.9152980544459e-33	6.75557339283327e-32	65.1820604395126
B4GALNT1	1.89786224734934	3.60361058210751	17.5279829648361	3.0145188254786e-33	6.96400225898255e-32	65.1774901105529
NKX3-1	-2.65124199463423	7.74594844250421	-17.5454326020527	2.78464466901002e-33	6.47279014703629e-32	65.0672985172435
DUS1L	-1.14564201038775	6.69926391886159	-17.5371180245773	2.89189101752467e-33	6.71169018843128e-32	65.0622208829142
SEL1L3	1.24969969528679	8.75085321345689	17.5512120046223	2.7124645587971e-33	6.31478570773601e-32	65.0538013024632
WDR12	-1.34370078389218	5.51058492374383	-17.5157597840587	3.18682631931709e-33	7.35075023208378e-32	65.0511085862741
NEBL	1.6938288473585	6.15688998194072	17.5286657526841	3.00517494096705e-33	6.95311354600327e-32	65.0507004363905
FAM65B	-3.84907898551222	3.0244813109359	-17.5768636694847	2.41414000040788e-33	5.69085184397562e-32	65.0130623743461
TOMM22	-0.89166844561264	6.41132395589402	-17.5141082333991	3.21085568950061e-33	7.39481733643269e-32	64.971149736159
TNFRSF19	-2.35883679801198	4.40563886011166	-17.4696779657741	3.93045246157632e-33	9.01063727679847e-32	64.9144374828583
PRDM15	-1.58066922745615	4.44877511413193	-17.458218782944	4.1410515991843e-33	9.4645404586532e-32	64.8543672662204
EIF2B5	-1.13163853963546	6.37814630109256	-17.4771905848868	3.79826545232283e-33	8.72091040245866e-32	64.8092138209316
EMC3	0.864779478245132	6.43020823940128	17.4780506179952	3.78342107144013e-33	8.70013029230397e-32	64.796398797234
CYB561D1	1.01914497669514	4.83216604585752	17.4507581973681	4.28422982374021e-33	9.75691904990379e-32	64.7725182000802
GAB2	2.31837543946154	2.74658055356583	17.4505410973352	4.2884700139428e-33	9.75691904990379e-32	64.7674376447178
ESRP2	-1.69580062146403	6.76906829269414	-17.4611703241278	4.08574568195078e-33	9.35237151831905e-32	64.7188474785103
SRSF1	-1.07486198259862	8.59299241776705	-17.4518674583753	4.26263054346054e-33	9.72760793930144e-32	64.6056543057545
BEX4	1.99981683116774	4.58923517555354	17.3992603527796	5.41818945203913e-33	1.22161460678408e-31	64.5689346980433
SCMH1	-0.851776827833945	6.35723744504433	-17.4236652907546	4.84737659602413e-33	1.10118316136004e-31	64.5644208788561
RNF185	0.99575240353494	5.97245887656975	17.4150776023856	5.04098806042209e-33	1.14343620415858e-31	64.5406986516287
KLHL24	2.24280497840073	6.30857047814562	17.3951582623248	5.52056918420272e-33	1.24283158725619e-31	64.4721003072787
AIDA	-1.77272138055329	7.41840152178324	-17.4103520521503	5.15082622983739e-33	1.16658833585578e-31	64.4595143723498
UHRF1	-4.14859514553704	3.71980381810399	-17.4038177117806	5.30668532006062e-33	1.20007811394624e-31	64.4280757857683
ZC3H6	2.40674852600739	4.65883622118192	17.3542951109966	6.65301517150768e-33	1.48884762765066e-31	64.3814171404195
CTNNA1	0.875438326407888	9.05959923183132	17.4007405301288	5.38171810099949e-33	1.21521622563321e-31	64.3593634364142
BAIAP2L1	0.921109005875272	6.74048491925147	17.3850841313267	5.78033574349469e-33	1.29936409467539e-31	64.3522935496255
SFXN2	-1.25555174331449	5.67443094726723	-17.3640158146846	6.3640458951545e-33	1.42843816385112e-31	64.3398274300336
MRPS12	-1.46832618065116	5.44781210204432	-17.3595400013336	6.49549666336255e-33	1.45576683428436e-31	64.3368770767513
TMEM86A	1.61492933038534	3.7132178217674	17.3086466553908	8.19693527569919e-33	1.83162470386754e-31	64.1842575768029
IER5L	3.1569765895462	4.06478963746966	17.2944781591124	8.74592517209282e-33	1.95139394330083e-31	64.1170068142087
VWA5A	2.49634812604875	3.70933046493865	17.2934754581045	8.78615064819567e-33	1.95746050642888e-31	64.1151430055853
DFNB31	1.93793329375886	4.26420487191854	17.2906354815077	8.90109539694209e-33	1.98013108859974e-31	64.0743033786662
DLEU1	-1.74403476729255	3.98094673898335	-17.2810219670306	9.3015391340096e-33	2.06310061501164e-31	64.0586695808039
CTH	1.92439417488434	5.115332598332	17.2667534638876	9.92954907406115e-33	2.19590734751255e-31	63.9355462916069
GPNMB	2.88087493809123	4.48592450399077	17.2502111139477	1.07112483578916e-32	2.35490637396925e-31	63.9107344714072
CALCOCO2	0.932506146097517	7.2936520402671	17.2834328031062	9.19944599103998e-33	2.04347457102746e-31	63.871135234607
SORBS2	-2.30514032152239	3.29671920849383	-17.2588690434008	1.0294695182157e-32	2.27331092434221e-31	63.8624670538323
OSER1-AS1	2.65595724609378	3.03582539031284	17.2512127308313	1.06622035915959e-32	2.34923749194819e-31	63.8575257379464
NUP62	-1.07927881927197	6.55544960327779	-17.2685003296249	9.8504271375152e-33	2.1816226238485e-31	63.840649812431
PFKP	-1.51466142914802	5.94601432073827	-17.2510569085455	1.06698186568238e-32	2.34923749194819e-31	63.8215118771754
PDSS1	-1.88723322720281	3.67383991816628	-17.2295421245228	1.17755621998479e-32	2.5663547459059e-31	63.8155253644378
DUSP22	1.39098992842589	5.03083176664847	17.2352758174284	1.14700786660053e-32	2.50705533113153e-31	63.7763453715017
SLC1A4	1.27046201882452	5.07944132032652	17.2301049334668	1.174521767436e-32	2.56346204357835e-31	63.7545277653359
CLIP2	2.27565861078649	2.76541178686609	17.2291489659594	1.17968065997811e-32	2.56725866525092e-31	63.7442658029782
HMGXB3	-0.945514193070061	6.83175074732225	-17.2469850772463	1.08707612492532e-32	2.38648173857875e-31	63.7347670413976
TLCD1	-2.01887686114693	4.69809416994415	-17.2073534080562	1.3036901464874e-32	2.82077971752952e-31	63.7160554697669
SLC25A11	-1.18166785829458	7.06918892773721	-17.2377590815912	1.13402598903559e-32	2.48404377651467e-31	63.6798467039758
PKNOX1	0.962450470098522	5.49012442926015	17.2183612674439	1.23950107941263e-32	2.68600281814295e-31	63.6593357533583
UTRN	-1.36867147099446	7.98443986623761	-17.2287478860064	1.18185187658165e-32	2.56826161776411e-31	63.611345253305
KPNB1	-0.863126545806672	9.32085653058217	-17.2376053134147	1.1348255398835e-32	2.48404377651467e-31	63.6091052068048
HGH1	-1.43314056879321	5.63627223754027	-17.1950439296232	1.37943917166943e-32	2.97610037382014e-31	63.5799672399964
FAM111B	-2.82621495302705	5.37239196293751	-17.1787594345759	1.48649771919624e-32	3.20247485673612e-31	63.5488583381542
SLC7A5	1.3977899190598	4.85875977607073	17.1774454540599	1.49549231747355e-32	3.21723676779124e-31	63.5225354388873
WNT10B	-2.5123877253994	2.66830664461125	-17.218341922137	1.23961105019517e-32	2.68600281814295e-31	63.5130651372865
ATF4	0.93975270791681	9.48506763517002	17.1967839712518	1.36846847961905e-32	2.95667952373519e-31	63.4150984932154
TARBP1	-1.37838142922031	5.27072019919973	-17.1488872325586	1.70509953501108e-32	3.66291482370906e-31	63.3934380237984
OPA3	-1.47507134898458	4.28173375176312	-17.1110744343868	2.02882471480989e-32	4.345910401938e-31	63.2745487063765
OSBPL6	2.42399683769352	3.39334259507738	17.1069756716581	2.0674384758188e-32	4.4223156912956e-31	63.2519140543377
PLEKHH1	-1.89353297202758	6.37972124026654	-17.1223241528677	1.92653007452826e-32	4.1326822284452e-31	63.2083248127505
TCP11L2	2.98514521664294	3.36695467569765	17.0978210227055	2.15637407572798e-32	4.60599048664742e-31	63.186364460008
SLC35F2	-1.17978351579363	5.5772984621368	-17.0795985751034	2.34502400064795e-32	4.99473480762121e-31	63.0519497031891
ATF3	3.83566877797367	7.30534811382174	17.0897205773048	2.238273183818e-32	4.77413496139362e-31	63.0438389821175
MRPL15	-1.12372334310963	5.87495851096664	-17.0582440384325	2.58734382984983e-32	5.49526944116337e-31	62.9263140619825
UBAP1	1.23606974130672	6.96208329539737	17.0720146912394	2.42835067468322e-32	5.16488863045939e-31	62.9132942996795
DIEXF	-1.5849841135733	4.99384560654034	-17.0336488734067	2.89783035261947e-32	6.12870712323013e-31	62.8890576662221
CCDC51	-1.24220060153009	4.85637741081011	-17.0274370158827	2.9820101694417e-32	6.28902594162031e-31	62.8522613354274
APBB2	1.03252651521343	5.58593107183922	17.0403537992446	2.80964886251119e-32	5.95059059512949e-31	62.844789947194
RPS6KA4	-1.51064432860227	5.14451897689392	-17.0200740964569	3.0849807461669e-32	6.48796510986585e-31	62.8161053240466
ULK1	1.64319276028806	6.95200837254464	17.0489852816507	2.70009149908253e-32	5.7266347387321e-31	62.8047140009374
AHCYL2	1.02865368413742	5.53715378771493	17.0310125338219	2.9332606786802e-32	6.19491453601432e-31	62.8015957848006
LRRC20	-1.52671992645024	5.42004789699566	-17.0162911912175	3.13926816839624e-32	6.59290221211719e-31	62.7686021597424
KLHDC8B	1.29350271357262	4.78124915914599	17.0121938317863	3.19915301783465e-32	6.7092851558387e-31	62.7654546466906
ZNF239	-1.64001413335397	4.42787472504802	-16.9982142794052	3.41225579683648e-32	7.11644903406897e-31	62.7506957141726
KCMF1	1.10759689172163	6.46339468458491	17.0208032658912	3.07462570171648e-32	6.47525659705115e-31	62.7029847820022
CLCN5	1.3121795215073	5.12838389583421	16.9970479840884	3.4306673981132e-32	7.14492394591787e-31	62.6850168081713
EEF2KMT	-1.67319082904588	3.80506977801796	-16.9675719284247	3.93068137597934e-32	8.10202194429059e-31	62.6258294209206
ABTB1	1.92127071152959	3.41542138362453	16.9674229141592	3.93338705206969e-32	8.10202194429059e-31	62.6143618707764
LRP8	-1.84499975284904	5.21088453780893	-16.9726819353318	3.83902234920645e-32	7.94032501317963e-31	62.5970594669147
GNPNAT1	-1.33445617763933	6.97179137224408	-16.9989649822417	3.40045751557676e-32	7.10170654435336e-31	62.5899980899857
NAPA	0.939727011911544	7.16198594361824	17.0019200480391	3.35441210358366e-32	7.01529974197941e-31	62.5772311077836
FAM129B	-1.63060304290813	7.38937631902943	-16.9957159275599	3.4518180551486e-32	7.17901660887969e-31	62.5624849241139
NBN	-1.37469583491987	6.34335031675061	-16.9783272719332	3.74025832470952e-32	7.75741975191135e-31	62.533731093529
COLGALT1	-1.22724745309651	6.59888772061739	-16.9807812415408	3.69812743567458e-32	7.68064752062095e-31	62.517471239153
SHQ1	-1.27492713201456	4.62710455067413	-16.9447808595087	4.36705517458829e-32	8.92186401382555e-31	62.4962746629911
FHDC1	-1.43597415363393	4.94820480361845	-16.9482254468982	4.29810195732793e-32	8.792956265836e-31	62.4903390603345
TRAF3	-0.924052579820337	6.12910421048396	-16.9686986149968	3.91028444571207e-32	8.07659301744325e-31	62.489264557205
MCF2L	-1.62724015876765	4.85525878505749	-16.9440894283706	4.38102967060869e-32	8.93825292579621e-31	62.4840522528671
FOSL2	2.01318545323453	5.95922088840438	16.9538070851094	4.18868680319548e-32	8.59253019628188e-31	62.4420801815663
LDHA	-1.83711290703076	8.90633343648569	-16.9769556414296	3.76401712901078e-32	7.79592844265185e-31	62.423247643522
NFRKB	-1.06428375789635	6.45093959006087	-16.9540334353335	4.18430932735112e-32	8.59253019628188e-31	62.4023455425885
HDAC5	1.44305782906451	5.4268978143799	16.9368361300455	4.53036491384373e-32	9.23038799813805e-31	62.3880074433985
ITPKC	1.59080076396236	4.98123859250098	16.9285069216388	4.70817970155679e-32	9.56671534486831e-31	62.3746196216763
TXNIP	-4.92805444823315	6.26709835508204	-16.9120047385521	5.08148137444858e-32	1.02834938434932e-30	62.3678630551588
LARS	-0.907335299786681	8.01931931839397	-16.9556665301301	4.15286234214485e-32	8.54238094926672e-31	62.3463763015062
SDCBP	1.20544669196925	7.49099440361155	16.9514966436818	4.23363369304951e-32	8.67288452044086e-31	62.3369083063703
ATP11A	-1.63855907730057	6.34427279574974	-16.9315798980792	4.64177378346176e-32	9.44456302607883e-31	62.3275134068269
TEX19	3.17682763354923	1.66127872729026	17.0089030940533	3.24807983778024e-32	6.80239425998718e-31	62.2751216452602
ISG20L2	-0.901575265204711	6.1583559455083	-16.9213586840526	4.86637148329133e-32	9.87478840447332e-31	62.2600494840004
UBTD1	1.70538821091729	3.41825943749515	16.8865231742598	5.71726172807385e-32	1.14773264851279e-30	62.2544828240242
MARC1	-1.61229605190043	7.02972644308117	-16.9187915910749	4.92447741937222e-32	9.97921092163203e-31	62.2197515791244
PLA2G6	1.64380677699442	5.9553052320724	16.9099136586629	5.1308628923596e-32	1.03694531886503e-30	62.2123507941279
SLC25A22	-1.58034301394154	5.89925306291583	-16.8982610894403	5.41501608948831e-32	1.09143465234573e-30	62.1961566694271
SDAD1	-1.07704327548442	6.2350004847931	-16.9042821882539	5.26626586419741e-32	1.06287968033318e-30	62.1895536229222
SIDT2	1.11336627067088	5.89473846476851	16.8969669797176	5.44753466707203e-32	1.09651716569375e-30	62.1569061184591
METTL8	-1.42265578485883	4.98589877911923	-16.8730349409226	6.08559620671124e-32	1.21517702978691e-30	62.1356019122533
CC2D1B	0.971716036777856	6.2925670974672	16.8945963095527	5.5076156113489e-32	1.10712658661332e-30	62.1227157402257
TGM1	2.97890934076878	2.97537462339467	16.8382447171211	7.1496876430095e-32	1.41262775851882e-30	62.0160470805052
CAMLG	1.27166744907552	5.826990078457	16.8640064108363	6.34539309333071e-32	1.26369260861345e-30	62.0105088357044
SERINC1	1.0052127199805	8.23682777907744	16.8834654598607	5.79874547865087e-32	1.16098616143229e-30	62.0008691651218
HSPB1	1.57957432297249	8.40441268495778	16.8857777283574	5.73702001474881e-32	1.15016144915178e-30	61.9924381598628
SUCO	1.22648028128254	7.48615553005035	16.8736489900687	6.06832047419894e-32	1.21334088203157e-30	61.975650474071
GRIN3A	-3.50637466300839	3.64011524406086	-16.8454561447157	6.91472844481225e-32	1.3716190532008e-30	61.9574044075791
TEX2	-0.748735001133271	6.50862523027952	-16.8522842122745	6.69942101364847e-32	1.33066806800192e-30	61.9243884035547
RTN4	1.02372143820058	8.09893149739818	16.8664471560354	6.27407947920606e-32	1.25114976706186e-30	61.9209281223091
ZNF146	-1.24928211134137	7.17519239684007	-16.8564605257803	6.57106734376663e-32	1.30690261237086e-30	61.9191312396601
LINC-PINT	4.36729271550425	2.9127025592005	16.8384304965627	7.14353503543454e-32	1.41262775851882e-30	61.8784981956423
ANKRD28	-0.981026698905795	6.1952875527821	-16.8253817050454	7.58890408728202e-32	1.49547222801348e-30	61.8328057024571
HDAC2	-1.20466437070001	7.60307958724056	-16.8398185450585	7.09773414030859e-32	1.4060630059482e-30	61.8229933021889
NEDD4	1.44874592529349	4.62381829633955	16.8028101370202	8.42626939640483e-32	1.65397204256751e-30	61.8187345708267
SETD6	-1.25509848283998	4.97677891775743	-16.7994926664953	8.55694333311732e-32	1.67742899595417e-30	61.8017227640371
JOSD1	1.51330232574278	6.69483166562478	16.8243793550417	7.62424911284757e-32	1.50046821334887e-30	61.7776700558418
HNRNPH1	-0.947307465590423	8.5188356045315	-16.8311933391609	7.38719709066591e-32	1.45763668217397e-30	61.7550852026969
DHX9	-0.982354883871977	8.34326891095492	-16.8206818953275	7.75606759304301e-32	1.52441244734468e-30	61.7092136298188
NPC2	1.25623752044212	5.45895768075185	16.7899570048502	8.94401218024834e-32	1.751020689682e-30	61.708031093044
ORC5	-1.51975771298534	5.46685534422392	-16.7810060641979	9.32336018507705e-32	1.82054065720568e-30	61.6907666296576
SLC30A4	-3.58091798507471	6.44001612784193	-16.7726338003244	9.69282168765428e-32	1.88289017415028e-30	61.6737920832709
RFX5	-1.20059432316445	6.56541377294632	-16.7888427574402	8.99037571041467e-32	1.75780575088003e-30	61.6295170343517
LDLRAD3	-1.27135995092283	4.16851326691288	-16.7372077160695	1.14263781956268e-31	2.19972429468631e-30	61.5637805765344
DBR1	-1.24816253765639	4.57625632576826	-16.741402612978	1.12058146693789e-31	2.1655921888725e-30	61.5570108240178
PAQR4	-2.36339711153397	3.6363997848492	-16.7342053822993	1.15869142381674e-31	2.22777342125893e-30	61.5383380098982
USP10	-0.96793238256726	7.14836837585855	-16.7742145036578	9.62195603652016e-32	1.87397265686624e-30	61.5360100625849
RANBP9	1.12409105800304	6.90748410293362	16.7726884150228	9.69036448290893e-32	1.88289017415028e-30	61.5319957639945
RNF11	1.27715694656147	8.22134954125849	16.7806544962825	9.33858585469697e-32	1.82114552200169e-30	61.5215514538417
DNAJC1	0.951495894260183	6.05054126469354	16.752280634698	1.06536013624499e-31	2.06685372168667e-30	61.4764079424815
CACFD1	1.23219180737331	5.98206350800602	16.7419265671446	1.11785682173819e-31	2.16311057154905e-30	61.4310312921571
SLC33A1	1.03217696157978	6.86647537317388	16.7475810101829	1.08887341138408e-31	2.10974492197978e-30	61.4139209697007
MYNN	-1.35558913644856	5.46840457536251	-16.71597773843	1.26114413143335e-31	2.42165476695693e-30	61.380305505716
RBM28	-1.08329756526615	5.17143269201616	-16.7104914438969	1.2937301491105e-31	2.48105388493528e-30	61.3726525405125
SEL1L	1.14593477668923	8.08081880563845	16.7395817016238	1.13010254854122e-31	2.18118507312275e-30	61.3363283300163
RIMS1	-2.24521736938231	4.81816205304177	-16.6728741469276	1.54117533740137e-31	2.93311645962218e-30	61.2615361128649
OTUD1	2.80298076013326	3.9088091892708	16.6673972832628	1.58097455497842e-31	3.00125333976686e-30	61.2415231397401
SAPCD2	-1.9934663180668	6.46203528134666	-16.6917097861847	1.41183411764134e-31	2.69940799966094e-30	61.2031027360748
GRN	1.62280129399717	6.69302199707339	16.6919730765812	1.41010573344273e-31	2.69940799966094e-30	61.1596121239555
SLC6A9	1.581730135413	5.8614859909969	16.6786415970215	1.50035316990816e-31	2.86268147386798e-30	61.1555837382067
DNAJB11	0.897431274048056	6.96585842231121	16.6915350117704	1.41298261037127e-31	2.69940799966094e-30	61.1473807067453
APOL2	1.34564292367331	4.85706774605761	16.6630633226305	1.61319999104132e-31	3.05470505239299e-30	61.1467282391322
PLCB4	-1.60911493301613	6.52367018924233	-16.6724210023817	1.54442965421471e-31	2.93558932755546e-30	61.1077006560327
RBM23	0.843134171537956	6.91812079398158	16.6748185049905	1.52728978028229e-31	2.91037859653794e-30	61.065630153511
NUP88	-0.899960718893994	6.53882483911571	-16.6656710369592	1.59373185085395e-31	3.02165119601299e-30	61.060531928761
HEXA-AS1	3.37194719677087	1.67215639908281	16.7384584135863	1.13601647253029e-31	2.189784769129e-30	61.0599808648075
IGSF9	-2.06467856501842	4.37558122942285	-16.6172367569536	1.99716037732784e-31	3.76750756607472e-30	61.0043139146661
WWP2	0.838594596136044	6.97634059665171	16.6519114213642	1.69919112615314e-31	3.21348286527903e-30	60.9596650660061
USP43	-1.49848105468079	4.22144765897733	-16.5994579485243	2.16978725265575e-31	4.08289791802991e-30	60.9122258934684
ZFAND2B	1.50062992405868	4.19799636569838	16.5964708563467	2.20022990967479e-31	4.13500029082311e-30	60.8881632953903
HSPH1	1.97919232307897	8.54453092036575	16.647166309878	1.73716464154493e-31	3.28116531540109e-30	60.8811059027488
FTSJ1	-1.03422172101169	5.49591087637836	-16.6037509848818	2.12677556692398e-31	4.0069839288495e-30	60.84490776051
LARP6	2.17164245821233	3.88921091538814	16.5518034679213	2.71024282825693e-31	5.04925636589406e-30	60.7093103218186
TMEFF2	-3.04733188428795	6.05640526932268	-16.5671431964959	2.52291451841274e-31	4.72370129781617e-30	60.7027720082893
TEAD3	1.17684615311831	4.98926907022272	16.5609307350541	2.59715892243164e-31	4.85061422627282e-30	60.6605767585724
VKORC1L1	-1.07681363500114	6.30801254849071	-16.5721162463523	2.46502321924735e-31	4.62684858252727e-30	60.6401287881602
TRMT10C	-1.48255873791797	5.79178891399503	-16.5540368142699	2.68212281545094e-31	5.00307530395172e-30	60.5931549111449
NUCB2	1.50157970807048	6.55453028385371	16.5650256973028	2.54797759906557e-31	4.76468637952286e-30	60.5846228152182
MORC4	0.956853709366912	6.54428355293416	16.5674413982338	2.51940492573962e-31	4.72301927152386e-30	60.5785001542847
ZSWIM4	2.61617750884249	3.4003876373352	16.5045409937082	3.38007963686774e-31	6.2429613563599e-30	60.4788142099359
WDR75	-1.08826015644938	6.07658964247483	-16.5265541564845	3.049553779848e-31	5.65334562446883e-30	60.4373129171552
KCTD3	-1.00264355021284	6.52397483864971	-16.5291099571964	3.01334790946292e-31	5.59313129894872e-30	60.4321738344109
RSL1D1	-1.32828725178736	7.9049689722678	-16.542273966948	2.83359931416361e-31	5.27253126412401e-30	60.429798771928
DDX1	-0.734099246944107	7.37658336507837	-16.5381092516468	2.88926888837308e-31	5.36946307274879e-30	60.4251714143535
MDN1	-1.4343062535089	6.16554405474081	-16.5065163229433	3.34900337579154e-31	6.19318161217805e-30	60.3510108767718
PPAT	-1.53310117209849	6.36335962865239	-16.5085375897577	3.31750183189186e-31	6.14249167789002e-30	60.3480709356825
ZFP36	2.87492474346258	4.12984553687558	16.4522451713505	4.31720343832243e-31	7.89611776246646e-30	60.234024993747
CLIP4	2.60000882576472	2.51602935574914	16.4736259986193	3.9060195296583e-31	7.19666125857043e-30	60.2336190009174
SLC25A15	-1.39096740765478	4.90265365141814	-16.4569149478984	4.2238311010675e-31	7.75367332684958e-30	60.2143821522826
DAZAP1	-0.8842290743451	7.2775769301302	-16.4857154951333	3.6911948548727e-31	6.80921154063494e-30	60.1787224790928
GHR	-1.68555917354539	5.01967705333022	-16.4439047106123	4.48916693798584e-31	8.18074402194119e-30	60.1596710106658
VAV2	-1.51278380299555	5.86570142819705	-16.4562584947193	4.23683320175153e-31	7.76804485439573e-30	60.1494275452671
CCM2	-1.47802169390529	5.02454166623623	-16.4430538484479	4.50709273477506e-31	8.2034550915615e-30	60.1374952532822
HK2	-1.82581439111627	6.01647119683507	-16.4543291602166	4.27528021821609e-31	7.82897655569913e-30	60.1346113238968
CLCN7	1.7032814164267	6.85124253278811	16.4725196142094	3.92629679429189e-31	7.22515596361361e-30	60.1313763814893
GLOD4	-0.773031829762097	6.28635219423072	-16.4630703058137	4.10384984126644e-31	7.54264494693474e-30	60.1223676037983
SLC37A3	-1.26887178644194	5.38725952587141	-16.422442729247	4.96402066450481e-31	8.99152404079666e-30	60.0215922334808
STK36	-0.987557010342698	6.06619490407948	-16.4345857103667	4.68946903966432e-31	8.50447670285017e-30	59.9997304448033
SMCR8	1.52584778757366	6.86900401720867	16.4443008424541	4.48084578898163e-31	8.17550186723549e-30	59.9949712790828
HIST1H2BJ	3.03481771263377	2.12376101238956	16.4370705546273	4.6351972410171e-31	8.41621786833286e-30	59.9927015834039
AR	-2.11311181044379	8.46276416868889	-16.4516784397556	4.32867561133533e-31	7.90746873233714e-30	59.9876338849996
ZSCAN30	1.06263377572801	5.29155928254245	16.4136165726027	5.1736741072149e-31	9.35998679445048e-30	59.9521046491543
DHRS4-AS1	-1.14849200623314	4.8793782686097	-16.4038432237765	5.41623486001767e-31	9.78702559061676e-30	59.9515991468335
MYH10	-1.14469242150122	7.82110572859483	-16.4392813039905	4.58744318043779e-31	8.33959404327528e-30	59.9470710781636
FGD6	1.67644189507943	3.67653122049732	16.374093021963	6.22730972150262e-31	1.11719573211569e-29	59.8801283686184
SLC29A2	-1.74889078796859	4.80772703746338	-16.3763945926749	6.16041984516198e-31	1.1078426873647e-29	59.8579001642589
FIGNL1	-1.74061568390785	5.58928128395094	-16.3829816638987	5.97294788821963e-31	1.07670810911772e-29	59.8146470003785
TONSL	-1.51062893170403	5.55440779528041	-16.3796774992555	6.06625806033254e-31	1.09221739848865e-29	59.7793985233548
BARD1	-2.35787849497702	6.74226537643797	-16.3747452796428	6.20827952178132e-31	1.11511393898407e-29	59.7270672474362
MAFB	-2.2305606687056	5.51933565158371	-16.3504254259621	6.95900451574555e-31	1.23810914464971e-29	59.6973237953412
U2AF2	-1.03032243476236	8.03489414925466	-16.3882923909454	5.82598670924119e-31	1.05147856281209e-29	59.6955136730696
ANKRD12	1.62070526355506	6.40700647269071	16.3692229565758	6.37126492145248e-31	1.14029694946997e-29	59.6842085611054
PHF23	0.892249580206512	6.29172428348549	16.3662857685171	6.45969893933294e-31	1.15474808658361e-29	59.642855067248
HERC3	-1.72625283523262	7.32323529113373	-16.3638916361249	6.53269489366114e-31	1.16640840098949e-29	59.6307305659393
NUP85	-1.01015253768717	5.6026424920353	-16.3458783681175	7.10918515802728e-31	1.2633316489105e-29	59.6220168809305
TNKS	1.08820017993517	6.91845937439789	16.360943178162	6.62373293410877e-31	1.18125859547004e-29	59.6059655238417
SH3BP5L	0.918611599258838	6.39055759729185	16.3526002681391	6.88830566955028e-31	1.22698455437683e-29	59.5868548357628
PTEN	0.983291137586566	6.70777567922009	16.3448066878771	7.14505277503784e-31	1.26820463912492e-29	59.540667857197
NEAT1	2.63061765127768	11.1888551731986	16.3723183793305	6.27938397657854e-31	1.12519367293918e-29	59.5363009981948
LETM1	-1.11744343824028	7.14583696919759	-16.3184421473178	8.08711564358982e-31	1.43372052543264e-29	59.3981281798417
SNAPC4	-1.82371177728349	4.88288853189519	-16.278149738552	9.77394520193072e-31	1.72462469039003e-29	59.3851550263313
OSBPL1A	0.972397697536084	6.17148551494671	16.3009161046164	8.7815393911973e-31	1.5531636690014e-29	59.3510788164499
ITSN2	1.10680482330881	6.6052497444528	16.302455119197	8.71822957569586e-31	1.54378461448879e-29	59.3453269283086
PRPF4B	-1.05989889707121	7.05618296551756	-16.3006186564222	8.7938286069179e-31	1.5535074160174e-29	59.3239315890677
PUS1	-1.96909517632745	4.43019854710884	-16.2344551740399	1.20058419921745e-30	2.10116227685888e-29	59.218821492657
TSPYL2	1.92423739507965	6.29130348791675	16.2670700141696	1.02969801623537e-30	1.81053224962415e-29	59.2036975713422
ZDHHC7	0.928059940526395	6.91636909232787	16.2724720930887	1.00385410648899e-30	1.76923395106088e-29	59.1795194216307
FANCI	-1.28066908991757	6.77202836531977	-16.268441212333	1.02307541986709e-30	1.80099654217166e-29	59.1790608431617
RBMS2	1.20839678755428	4.40817405452891	16.2286145665384	1.23407094061119e-30	2.15725369548517e-29	59.1551322559598
BET1L	0.895808755138844	6.96975856852019	16.2623571145872	1.05279081691987e-30	1.84897156805483e-29	59.1348398393207
PARP10	-1.67539181126289	6.10818891949765	-16.2426639097981	1.1550585897806e-30	2.02384594914184e-29	59.1188611290734
STXBP5L	-1.76930194054421	5.68835732789557	-16.2251786653679	1.25420763730954e-30	2.18736142646226e-29	59.0979895001743
RNF144B	1.79148383015969	5.40282879366205	16.2273506389796	1.24144032803105e-30	2.16761255415281e-29	59.0932016682617
SWT1	1.98721824915678	3.12309503162037	16.2075321128995	1.36295518757801e-30	2.37426161214286e-29	59.0903832150938
RBCK1	1.20488376796667	7.54641359897765	16.2466466106492	1.13360005336832e-30	1.98856757025452e-29	59.0385749691195
TMEM109	-1.02200807675935	6.64390485681534	-16.1986877001697	1.42097759432845e-30	2.47246808301692e-29	58.8539540871286
TANGO2	1.29252942884759	4.96396758185281	16.1581688898397	1.72023774293559e-30	2.98280484387077e-29	58.7845905044871
ARFGAP3	0.738375888326207	6.81327974473827	16.1853605503723	1.51313475124037e-30	2.62673195660409e-29	58.7799964642382
CTSD	1.29888700036865	8.34781003689763	16.1892262268688	1.4858014042179e-30	2.58226781084908e-29	58.7464578748224
MAD2L1	-1.76714627904415	6.02067241922574	-16.1561426852425	1.73676637353833e-30	3.00724163982714e-29	58.7192828809165
DFFB	-1.50965661422686	3.93462687038759	-16.1198599148266	2.06131531299697e-30	3.54150008466391e-29	58.6848324769425
FBRSL1	-1.83020378624261	5.65208772238811	-16.1341977580507	1.92634531262612e-30	3.3248277257924e-29	58.6548676558169
NDEL1	1.32179292465843	5.99597182931151	16.1438241194693	1.84074838573678e-30	3.18074542695323e-29	58.6410503711809
RBM15B	-0.718766704436348	7.33523974904025	-16.1559512447522	1.73833627022507e-30	3.00724163982714e-29	58.627909280878
KCTD11	1.14083791178876	4.12545489652409	16.100776190519	2.25583237379163e-30	3.8624377337349e-29	58.5680110182132
SLC25A37	-0.910125707692278	6.39218260244231	-16.127408608867	1.98911045896373e-30	3.42921729641785e-29	58.5337995775964
ZNF165	3.16653549786631	4.44433544701069	16.0870580288345	2.40696889115871e-30	4.10250225535065e-29	58.5240165226124
HIBCH	1.20943409439799	5.08995912545158	16.1094855492566	2.16486890799608e-30	3.71516245971076e-29	58.5162295353814
THNSL1	-1.53786287468538	4.95632747611362	-16.0957643897862	2.30990954889252e-30	3.94537174208111e-29	58.5143937894765
TIMM21	-1.8101948533354	5.13785885254676	-16.098776375472	2.27725598964143e-30	3.89467835312707e-29	58.508348962667
TTLL12	-1.38401693753997	7.42002300454925	-16.1265326371436	1.99735714637482e-30	3.43948565481242e-29	58.4875058460961
DEDD2	2.14332502239474	4.46364651475266	16.0800054847684	2.48859045585995e-30	4.23681114344591e-29	58.4714659103796
RRM1	-0.904651480795927	7.62414254519397	-16.1245085567371	2.01654425478378e-30	3.46854851429934e-29	58.465637750524
SMOX	1.41259134244997	3.48581849464683	16.0630467335231	2.69643850317214e-30	4.5751096682071e-29	58.4290068603589
MAPKAPK3	-1.0448724425548	6.37320633546148	-16.1020617930389	2.24216710913599e-30	3.84342252406233e-29	58.4219203545202
MRPL32	-0.978734542907998	6.15480089971437	-16.0955591372979	2.31215179344125e-30	3.94537174208111e-29	58.4064682814604
TCF3	-1.08461121740739	6.2440441133612	-16.0732414790701	2.56948664269226e-30	4.36958226802571e-29	58.2929555506706
LEMD2	0.923425461693641	5.95439133705469	16.0648692733406	2.67328875162191e-30	4.54096197899938e-29	58.2591717253804
XPO4	-1.16964042408216	5.60032322653499	-16.0521014247055	2.83976800914253e-30	4.80743589913013e-29	58.252663303339
ISG20	2.09219365699745	4.26106453763919	16.0279095592252	3.18433984868991e-30	5.36655972704014e-29	58.2313663040428
PQLC2	1.71992261179298	3.76104687004682	16.0121721060788	3.43076719838139e-30	5.76246087817617e-29	58.185497154543
HSD17B7	1.38578207556634	5.18377826626915	16.0203144459428	3.30096445854225e-30	5.55064751505828e-29	58.1387340699912
CEBPB	2.54085494549182	5.66217179809038	16.0211172986238	3.28843615717276e-30	5.53577997041549e-29	58.1117547687925
PAICS	-1.22755571483773	9.03217662917822	-16.0548115493892	2.8035804446148e-30	4.75153092057967e-29	58.0940228580532
MGAT1	1.32573050576139	6.91894544084493	16.0415930147786	2.98458155790863e-30	5.04690052630135e-29	58.0919324439417
CYLD	1.20917449273505	6.32610172150476	16.0336361174376	3.09915445860461e-30	5.22886554498954e-29	58.0916669206193
PAK4	-1.59526727290133	7.18198137302398	-16.0369793561108	3.05048535667508e-30	5.15254084542553e-29	58.077706815137
AMZ2P1	1.62997243380345	4.0681025384854	15.9942821357659	3.73428067217533e-30	6.25825430506527e-29	58.0737022332718
BEST1	2.31364938320133	4.21706602179226	15.9763880944908	4.06488467606988e-30	6.77644445977694e-29	57.9953934861156
PCDHGC3	-1.83470007271667	3.42409616247297	-15.9690179581127	4.20946866446769e-30	6.99993150228646e-29	57.9834835898092
FTSJ2	-1.12446620203096	5.60611546361571	-15.9952753018867	3.71674420709316e-30	6.23582469426937e-29	57.9720616490882
MCM10	-2.01339269351086	4.96158020147667	-15.9797240170117	4.00109385041746e-30	6.68391933512177e-29	57.9655457092397
SLC7A2	-3.05770046579124	4.24422151726396	-15.9584724384728	4.42538655178453e-30	7.33461417898416e-29	57.9361779492541
MRPL14	-1.31851558303433	5.00132637307436	-15.9710019191728	4.17004707390455e-30	6.94206506227835e-29	57.9157727378112
TCF12	0.988207827022687	6.12501210886346	15.9849142971724	3.90383859761221e-30	6.53512155872296e-29	57.8726927415525
CLMN	-1.645834972236	4.84808098527492	-15.9513325136218	4.57786467764518e-30	7.57061850214977e-29	57.8585841523615
ADAM17	2.00841382467505	5.34742676691511	15.9651763004766	4.28687147954475e-30	7.11289084385016e-29	57.8441446411466
TUBG1	-1.535316236695	6.53797095199828	-15.9796959017949	4.00162725244704e-30	6.68391933512177e-29	57.8431752239405
PPAP2B	1.93808170212446	4.47944839307132	15.9485245951657	4.63926718758542e-30	7.6637223420003e-29	57.8388601030146
GUCY1A3	-2.16919174568119	7.14167496533311	-15.9763277908111	4.06604718850495e-30	6.77644445977694e-29	57.8154158477975
SMYD5	-1.31997808541496	4.37387727381122	-15.9242180780952	5.20663151056141e-30	8.57267310993313e-29	57.7556148582413
VTA1	-1.74885998286122	8.22828244552684	-15.9663223218429	4.26363251242485e-30	7.08215772196588e-29	57.7080962928473
NUP35	-1.58975231913281	3.97582017050376	-15.9016352191925	5.7961465974629e-30	9.47061341757376e-29	57.6645944457159
KBTBD6	-1.10331538416554	5.33623881694687	-15.9238304394182	5.21622371264804e-30	8.57905972279551e-29	57.6569241959811
LIG3	-0.781964563129815	6.06774740464879	-15.9345047574386	4.9584640744518e-30	8.17302925817433e-29	57.6457046643952
DIXDC1	2.54372308208619	4.06613196627185	15.9005465654916	5.82620361138554e-30	9.50937754658319e-29	57.6436655603152
SLC25A19	-2.07049651134191	3.02923851698275	-15.899357533162	5.85921110538516e-30	9.55286796508834e-29	57.6206476719764
KIAA0100	-1.09883043507144	8.69689931204786	-15.9526498666826	4.54933955663244e-30	7.53174010831232e-29	57.6203880179261
SLC25A32	-1.3307016567826	4.57311601237595	-15.891086558023	6.09407557598437e-30	9.90690093661335e-29	57.5754219031644
DEGS1	-1.50462557714186	8.06382243282061	-15.9374672272938	4.88922507293354e-30	8.06775864782089e-29	57.568209749687
WWC1	-1.14541022742268	6.6428435388764	-15.9221479004191	5.25806486838335e-30	8.63841379252126e-29	57.5652763532621
TRMT6	-1.7774185805252	4.02039610688645	-15.87692318715	6.51846102979714e-30	1.05361906160855e-28	57.5506371375169
C1orf109	-0.97884984610942	5.45960787639443	-15.8961813224794	5.94830751221123e-30	9.68761232140605e-29	57.5155599921558
MARVELD1	-1.93020856713009	5.65872998712929	-15.8910149966719	6.09614841864061e-30	9.90690093661335e-29	57.49325633712
MCPH1	1.99941048077547	6.00013671714926	15.9017677614815	5.79249785421802e-30	9.47061341757376e-29	57.4873229776144
ETV1	-2.08063932641634	6.86314375058671	-15.902033664253	5.78518480632865e-30	9.47061341757376e-29	57.4669088488959
TUBA1B	-1.5328076949624	9.22165335514484	-15.9194790682699	5.32512631705928e-30	8.7390269701598e-29	57.4467443228403
ERN1	2.62711002908352	5.45741179335439	15.8731725732885	6.63573763491979e-30	1.07142189597802e-28	57.4335806835676
ZFYVE26	1.12758975618939	5.95577750612556	15.8877717362705	6.19084045651638e-30	1.00499092210865e-28	57.4157818130714
URI1	-1.10593510061178	6.83318319737067	-15.8792178880816	6.44773868591393e-30	1.04443629026627e-28	57.3428698591985
FBXO10	1.40546368159507	5.09195690026323	15.854488438837	7.25234971140465e-30	1.16846870457567e-28	57.3331829976671
MCM2	-1.52459993062621	7.0059770569288	-15.8770748989079	6.51376131064791e-30	1.05361906160855e-28	57.3204220396669
VIMP	0.956463125025814	6.05259767249459	15.8651602750367	6.89342780008745e-30	1.11183363959305e-28	57.3154111247593
PRKAR1B	-1.86824328372482	3.94420322352618	-15.8021623700213	9.30358409049568e-30	1.48778081685712e-28	57.194454821769
MAPK8IP2	1.40370681776651	4.92324583541017	15.8114906510332	8.89929520364928e-30	1.43074750297642e-28	57.1468685807586
C9orf114	-1.13184862702833	5.3424923814106	-15.8130564368122	8.83318623523079e-30	1.42164120587594e-28	57.1295987524966
STYK1	1.19939568754291	4.74049473639568	15.8040300778938	9.22118504804221e-30	1.47826591098218e-28	57.1218223752445
MBLAC2	-1.61044072478639	5.23031318856897	-15.803515475735	9.24381462285119e-30	1.47979872469865e-28	57.1193528144414
TXLNG	-1.09880519417175	5.26275397172353	-15.8046583848643	9.19363082042089e-30	1.47648727699936e-28	57.1027847231809
RPL36A	-3.47512338295848	1.87967025854112	-15.9035386732277	5.74396759391963e-30	9.41609360156083e-29	57.0214129999384
CA12	-1.86266866594393	4.5555574077155	-15.7684246528442	1.09262794343389e-29	1.74356016988345e-28	57.0021969741358
CDC25A	-1.26710992673323	4.71894853688787	-15.7741892019132	1.06301150573277e-29	1.69810433724291e-28	56.9908102796804
C16orf72	1.21184269119219	6.62104009951101	15.8039570047414	9.22439503589707e-30	1.47826591098218e-28	56.9873266426265
ZNF204P	1.57195194834706	3.96751933887043	15.7318331279201	1.3009749160167e-29	2.07162665311843e-28	56.8415271274683
UGDH-AS1	1.54391604842604	3.63880322544065	15.7211086568861	1.36929605763431e-29	2.1735041861984e-28	56.8063463386892
HSD3B7	-1.43276150261371	4.92072206730623	-15.7260998626332	1.33706157277848e-29	2.12683438314e-28	56.7601844053764
DNAH8	-3.61565072697237	1.81826667752025	-15.8816539065361	6.37350493156722e-30	1.03352645844939e-28	56.6831927226086
LYSMD4	1.38859929566261	3.57758978274652	15.6869888775642	1.61160088745878e-29	2.53666655409655e-28	56.6492910546061
METAP2	-0.739142453452683	7.25685873843096	-15.7386588485775	1.25928650047077e-29	2.00737219650415e-28	56.6482457929324
CCDC137	-1.25442760418139	5.46631441991572	-15.7126277949032	1.42586965989036e-29	2.2585294106449e-28	56.6428306889441
CXorf40A	1.69571404673521	4.4458924385985	15.6943120752303	1.55619815550558e-29	2.454608351163e-28	56.6250172617888
IKBKAP	-0.819851426996236	5.93839258272531	-15.7085303331141	1.45403891251169e-29	2.29829982213426e-28	56.5841623939767
PAGR1	-0.952399825443832	6.19775799893293	-15.7133587795623	1.42090225910852e-29	2.25303783767408e-28	56.5800854985873
CCNE2	-2.46615495019604	4.70526312983131	-15.6760710862726	1.69790221568869e-29	2.66691419150432e-28	56.5787998824275
ZFAND5	1.07334270272109	8.06994798921149	15.725539455743	1.3406424689562e-29	2.130273789825e-28	56.5513913806416
GTF3C3	0.994761478515209	6.16112138701713	15.7056099769927	1.4744566651995e-29	2.32812211194908e-28	56.5330373135135
ARID5A	-1.72014002334312	3.6027402663243	-15.6543977036685	1.88323787436516e-29	2.94263266612562e-28	56.5000440591968
SURF4	0.757300379878147	8.6480778156599	15.7096761660549	1.44610564964533e-29	2.28816885511848e-28	56.4573023475692
E2F4	-1.0655561398617	5.83919887068127	-15.6677972237265	1.76638645795455e-29	2.76869092407574e-28	56.3962376558198
NETO1	-2.46154388506095	8.23967192860912	-15.6879292051321	1.60437744714684e-29	2.52794666803326e-28	56.3835646558717
PKP4	-0.890972431967988	6.73256202344751	-15.6716568532671	1.73410068843958e-29	2.72092538533007e-28	56.3529558369261
IVD	-1.38684758902872	7.84250948311936	-15.6771428534355	1.6892285142079e-29	2.65606862506239e-28	56.3347850585476
FNIP1	1.68785252703511	6.6316041327566	15.6554282329954	1.8739815274282e-29	2.93121943915228e-28	56.2946354808272
CYSTM1	1.3679305771688	4.8268448015689	15.6252053489526	2.16543874608024e-29	3.37305271899801e-28	56.2699274474378
DNAJB1	2.65962714623428	8.18537542356797	15.6653995538306	1.78674656955266e-29	2.79768367970832e-28	56.2635794082662
UBE2N	-1.06584535823847	6.9206686883873	-15.6516266113454	1.90835680806805e-29	2.9787823108056e-28	56.2498303521541
PRPS2	-1.26651589693117	5.72563802646365	-15.6182857051856	2.23834260380154e-29	3.48300026307605e-28	56.1805422945454
SLC31A1	1.11384331099915	8.11717055575202	15.6483243374733	1.93873098061384e-29	3.02305134007243e-28	56.1757436591752
TBC1D24	-1.79902149035869	5.07581385739426	-15.594122998423	2.51282499717464e-29	3.88595058265442e-28	56.1423373489556
TM4SF1	-2.11248521210087	4.10715761355622	-15.5782680951815	2.71107967448396e-29	4.18392316465068e-28	56.1135881310344
CTSA	1.2986203560346	5.43141729600765	15.6063081272366	2.37041719643105e-29	3.67329046662628e-28	56.1135463800782
NARS2	-1.06028314870415	5.27482096605416	-15.588675611716	2.57924111049696e-29	3.9845560200846e-28	56.0761308453171
FAM208B	-0.960106206600678	7.34717595107171	-15.6162335020497	2.26043494118874e-29	3.51373613632403e-28	56.0606175038834
LINC01128	-1.46164641534857	4.60433312807834	-15.5713820214595	2.80201365687428e-29	4.31981900119345e-28	56.0590352646182
ALKBH2	-1.51309397703686	4.06887152072912	-15.5573120100911	2.99746231920859e-29	4.6069492513036e-28	56.0243564707672
HNRNPDL	-1.31650456918142	7.55761001901218	-15.6076456834042	2.35528781918922e-29	3.65361589803155e-28	56.0111801036043
ARSG	-1.45896262375991	3.99721234612014	-15.5553627599016	3.02559971721444e-29	4.64544022021391e-28	56.0042870259197
ABCE1	-2.34754334584576	7.11026929306543	-15.5951722267413	2.50023134532949e-29	3.87046122489357e-28	55.9951157337393
SNORA33	-3.00311990636355	1.984442051456	-15.6153559207154	2.26994905265556e-29	3.52487641930463e-28	55.9689735713151
AGL	-1.75270983763454	5.12110120367483	-15.5505322703713	3.09647748192513e-29	4.74940815818056e-28	55.9351260565679
FAM120C	-1.27956146540515	5.7164027534826	-15.5640476745874	2.90224249145371e-29	4.46975110273527e-28	55.9214727014417
SNX11	1.09717440804922	5.04547835153632	15.5416918054893	3.23054517429499e-29	4.94998636094016e-28	55.847466814021
TMEM263	1.23215015672246	6.82971740763251	15.5616754154376	2.93542637945785e-29	4.51622566741179e-28	55.8214154134245
PDE4DIP	0.963734170507664	4.76344260098027	15.5258105418179	3.48621870228795e-29	5.3308615105454e-28	55.7942927495683
HILPDA	-1.51938925340293	3.95236856073731	-15.5077898095194	3.80106931930459e-29	5.78872788019044e-28	55.78200436198
CHAF1B	-1.06592102036241	5.20701804463886	-15.5242351030575	3.51266559524597e-29	5.36583790215803e-28	55.7607157083001
WWC3	0.961443001782911	5.93163434997865	15.5375324291711	3.29562680798208e-29	5.04455985205494e-28	55.7459709390675
WDR4	-1.71557498212316	3.96226285859276	-15.4970834362894	4.00150683049084e-29	6.08164236504559e-28	55.7391287855159
PATZ1	-1.18652625919642	5.43640364198499	-15.5188646816854	3.60434386168117e-29	5.50028734014272e-28	55.7190335970899
TCERG1	-1.22280900000943	6.20834607210775	-15.514352594152	3.68322661520268e-29	5.61495744709477e-28	55.6394499011877
GPATCH3	1.58752597660274	4.53857806336664	15.4817783446755	4.30663413334357e-29	6.5321634491199e-28	55.6039295608385
ADCY1	-2.53501231539227	4.2105779643546	-15.4575435014457	4.83835834068532e-29	7.30178782349053e-28	55.5641629210698
SMARCA4	-1.12303719942671	7.81429826954084	-15.5044186306447	3.86306902357643e-29	5.87718788835093e-28	55.5047435992822
SNX9	1.12925849500701	5.52731884895255	15.4772232559648	4.40188505749341e-29	6.66989969962877e-28	55.4996081406264
TNFRSF10B	1.65585014956833	8.16045310305607	15.4951202234463	4.03939753311643e-29	6.13302258415331e-28	55.4412567613971
AIMP2	-1.06500743218911	5.32118180986579	-15.4505767066275	5.00308918818532e-29	7.53524445835414e-28	55.40685749504
LRRN1	-3.05989166687174	4.5173715338718	-15.4268258329978	5.60824798403637e-29	8.3794479331632e-28	55.4050545581196
SLC9A1	1.72458128790788	6.82794523334113	15.4745192138378	4.45942779200248e-29	6.75027900450698e-28	55.394337171592
ZFPM2	2.81634389309638	2.6274515454103	15.4289549746079	5.55111993473775e-29	8.30471088320222e-28	55.3773262545503
TMEM181	-1.44649090512833	6.27405116801228	-15.458302975822	4.82073329597464e-29	7.28250816623292e-28	55.3763794811348
PCNXL4	-1.11520019071639	6.10853862802554	-15.4558665479832	4.8775049961645e-29	7.35347540385604e-28	55.3586670040305
CLASP1	0.874827226890168	6.65499004180224	15.4657812748666	4.65059453520846e-29	7.03256067882077e-28	55.3525944092659
SMCO4	-1.60224870607766	5.48393249632868	-15.4288959050947	5.5526969410862e-29	8.30471088320222e-28	55.2954865729558
PNPLA8	1.50209433465524	6.1486218525675	15.4407862087894	5.24416129737344e-29	7.88251511925521e-28	55.2815041012349
E2F5	-2.22154031141981	2.59879438275862	-15.4239425266768	5.68655466818494e-29	8.47957347541857e-28	55.2699788930142
UBA2	-0.939561790722212	6.2320806900528	-15.4348281402285	5.39654807647749e-29	8.09536123040818e-28	55.2650347841994
OTUD5	0.989757939458464	6.22299287189943	15.441363220758	5.22963503366779e-29	7.86855708071699e-28	55.2624403288772
PURA	-1.29776157531451	6.39450553573065	-15.4328460293603	5.44822412503481e-29	8.16472389835556e-28	55.2330352737304
PPP2CB	0.772841137135065	6.74119887521201	15.4392655949383	5.28263730677728e-29	7.93240817985677e-28	55.2262760936067
PRUNE	0.949364082257358	5.93346125794126	15.425513287903	5.64375961428822e-29	8.42412468868309e-28	55.2054507273822
C21orf59	-0.781088215315867	6.12797295906233	-15.402195945175	6.3136816220615e-29	9.396059785617e-28	55.0942286609648
XRCC6	-0.716719440794121	8.94692795564846	-15.4226346258645	5.72243693216674e-29	8.52461438228331e-28	55.0745212500973
SDC1	-1.63599601384653	5.647810851443	-15.3815430828134	6.97355186818481e-29	1.03473176731881e-27	55.0454415939246
NFATC4	2.01453502708753	1.93350821601194	15.3626190223716	7.6389066863104e-29	1.13122113216605e-27	55.0273439972681
HERC4	0.970596444041918	5.98996471073868	15.3849267669036	6.86087458857888e-29	1.01901971139565e-27	55.0040438559256
TMA16	-1.42512472685317	4.8743276498379	-15.3474534095655	8.21791383616246e-29	1.21218265386852e-27	54.9706615428871
C9orf78	-0.822059384937889	6.10417941754309	-15.3737451795591	7.24035818025843e-29	1.07325980685845e-27	54.9612337094294
DNAJC7	0.777419393357649	7.31692976623586	15.3883547049194	6.74858949270553e-29	1.00333484972739e-27	54.9500638725234
FBXO42	1.57338009527107	5.55680060636238	15.3553412112275	7.91146236380965e-29	1.16927676038352e-27	54.9105163738013
TXLNGY	-1.29349215835487	5.91471737059859	-15.3589492807884	7.77513879491357e-29	1.15026092753125e-27	54.9101849007904
DNAJC6	1.77179077070704	3.03390405325833	15.3197126549513	9.39363031811719e-29	1.37614393031071e-27	54.8906849655332
SPATA41	2.56586350525181	2.00919414480626	15.34361035611	8.37151675425776e-29	1.23121151402482e-27	54.8860592880953
TRMT5	-1.24785236353093	5.10182969739992	-15.3355171517077	8.70449862652109e-29	1.27768085411379e-27	54.8784647379308
TTC21B	-1.34213879531514	5.89868848875743	-15.3463167164842	8.26304889606072e-29	1.21764418276004e-27	54.8746850801023
RFPL2	2.47294221703395	1.61701258104222	15.3252059662871	9.14809575006254e-29	1.34148247834901e-27	54.8343679544592
NUP50	-0.966049094581056	6.34045699092963	-15.3443579776385	8.34141064788845e-29	1.2279864930264e-27	54.8051178655598
NVL	-1.01768287593811	6.34265983972746	-15.3416256299248	8.45197097925266e-29	1.24182775170702e-27	54.7963642078622
ZNF385B	-2.72870723513122	2.46338037167405	-15.3509869932988	8.07918105048932e-29	1.19289068489821e-27	54.7195640944806
LANCL2	-0.947966406161989	5.22275172341886	-15.3036923106989	1.01481849331202e-28	1.48090519879235e-27	54.7082695032072
C1orf21	-1.35771428959002	6.01683820955313	-15.3109048759296	9.80121388110939e-29	1.43166369298384e-27	54.6860766756573
MPZL3	1.53639693293004	6.1613317141681	15.3153248231969	9.59450403918834e-29	1.40420148784066e-27	54.66325296907
FAM86C2P	-2.25953272174688	3.09464585230948	-15.2745002861015	1.16833118111639e-28	1.69832149231789e-27	54.6523291541712
ARHGAP21	0.886454170028313	6.42370565736875	15.3124659959246	9.72769779635658e-29	1.42230876446047e-27	54.6383038104336
FBXO30	2.00101055660436	5.29951455244377	15.2871263015361	1.09925953703549e-28	1.6010166060257e-27	54.6189864826166
TRPM8	-2.42543646182441	3.70185326267619	-15.2551769301714	1.28258516623233e-28	1.85363800347879e-27	54.5948543902951
GEMIN6	-1.72723001785602	3.03672096777911	-15.2497552333256	1.31661488982245e-28	1.89734061281899e-27	54.561546453449
AKR1C2	3.88744195866455	3.0361363416893	15.252818891451	1.29727559036344e-28	1.87126707635902e-27	54.5589262365189
BRCC3	-1.2297677632548	5.59106203928138	-15.2690491531428	1.19948492379344e-28	1.74192123942769e-27	54.5135233892673
PSMG1	-1.17917524459972	5.6961450765279	-15.2658222801356	1.21831887346339e-28	1.76756291825375e-27	54.4904293708794
CDK6	2.24145069910772	2.95110119148566	15.2321583021263	1.43344354106927e-28	2.05387292105879e-27	54.4873054136355
MYH14	1.03736434677872	6.91672296958566	15.2822398716663	1.12549050046251e-28	1.63763230183575e-27	54.4600898711631
PIK3R1	-1.52731718710055	6.09557868836085	-15.2574025810666	1.26887292369042e-28	1.83735735989733e-27	54.4170715136506
ZNF768	1.02472082208492	6.15705534138806	15.2622263970363	1.23965699802685e-28	1.79678469907057e-27	54.3943463843896
ZNF160	1.22425756860903	5.44411888387503	15.2436611270222	1.35594970037597e-28	1.95028167632621e-27	54.3900499121212
DHX33	-0.848134681619124	5.9484072092872	-15.253261119828	1.29450771035414e-28	1.86906997871902e-27	54.3839810651796
HSP90AB1	0.876377383370365	11.7264866526892	15.295821259491	1.0540939794328e-28	1.5367257471032e-27	54.3825469859645
ERRFI1	2.03951732178283	6.54934566930498	15.2570800198695	1.27085105676718e-28	1.83844888905742e-27	54.3740371542066
YRDC	-1.05058586979441	5.33193337039326	-15.2378023191993	1.39487914648079e-28	2.00052581313806e-27	54.3700967865817
DNAH5	-1.64111630096915	3.68852629703862	-15.2063154541597	1.62417600057291e-28	2.31831053465806e-27	54.3640557689977
TRIM65	-1.21405513588042	5.36813613538857	-15.2295055941208	1.45193739168774e-28	2.07838816716713e-27	54.3293734938087
MRPS2	-1.22337041045352	6.24673670753545	-15.2429939935401	1.36032686481212e-28	1.95470509110228e-27	54.3260272101098
CNNM4	0.827593253159331	6.01551885197322	15.2389300018882	1.3872998184102e-28	1.99155775078848e-27	54.298813929059
SLC45A3	-3.30033445665313	6.80365998028996	-15.2284296937635	1.45950642087847e-28	2.08723318246773e-27	54.2958893130651
SLK	1.17915941587672	7.14903390178847	15.2486965817248	1.32336476627474e-28	1.9052392454824e-27	54.2892444653884
TRIM62	1.17483581464373	4.22561715353153	15.203014922398	1.65030594628079e-28	2.35337075872292e-27	54.283788698731
SNRNP40	-0.885118838881379	5.94899992363865	-15.1935244222081	1.72781962198915e-28	2.45923596623594e-27	54.1010878076974
IARS2	-1.36850120007461	7.87875760990795	-15.2097544364225	1.59739218935516e-28	2.28224939251733e-27	54.0847945729935
ZER1	0.832082507600229	6.7190537302794	15.1955502750118	1.71097195042324e-28	2.43756686978704e-27	54.0498386782864
SRPK1	-0.944974962810901	6.90584903925613	-15.1903808661694	1.7542932190526e-28	2.49455179709222e-27	54.0263342744557
REXO4	-1.04769255637839	5.76653918313747	-15.1654438111429	1.97927652734024e-28	2.80915088228177e-27	53.9918045301688
TMEM164	-0.991465211100615	5.71593502667753	-15.1504030593474	2.12877415098864e-28	3.0127872432842e-27	53.9258494514382
ATP6V1H	0.776398978097587	6.56147949291769	15.1618899198204	2.01361974372907e-28	2.85519490763322e-27	53.8955905539747
ARHGAP6	-1.31916478617068	6.10563079369065	-15.1492476043387	2.14071775066354e-28	3.02683782899847e-27	53.8910242415607
PDCL3	-1.13873047035777	4.85881122010425	-15.1234858793054	2.4252246866181e-28	3.40665798823736e-27	53.8746026579893
FANCF	-1.22807088153013	5.07893546653152	-15.1240340642267	2.41879163401254e-28	3.40080291913224e-27	53.8543707768669
RPTOR	-1.20447807785103	5.80975811970348	-15.1353379557297	2.28989520057061e-28	3.2347193162529e-27	53.8450617378412
CALML4	-1.09810331309648	4.18629701189977	-15.1053944347786	2.64746198288024e-28	3.70842249393001e-27	53.8303088522175
FAM136A	-0.918872023976476	5.75785923147565	-15.1339005412611	2.30589481652612e-28	3.25425907565377e-27	53.8253028314492
CPT1A	-0.878504303237394	7.76177506517409	-15.1534059370735	2.09804654008815e-28	2.97210064584563e-27	53.8095272278591
RAB36	-3.2808038527362	2.63813111761884	-15.1671090229342	1.96338781930498e-28	2.78923665985653e-27	53.7877445037801
OSBPL9	1.17841452822451	6.04538562584282	15.1291496541074	2.35957987640103e-28	3.3237759309604e-27	53.7755873546671
YIPF4	1.13854555828957	5.97549251217203	15.1241214589227	2.41776762712464e-28	3.40080291913224e-27	53.7555083506038
CREB3	1.0968918912197	5.73587598801955	15.1174141539678	2.49763799442589e-28	3.50509646021488e-27	53.7461256813059
CDCA4	-1.11957872372905	4.60280636978052	-15.0943405653167	2.7932095955255e-28	3.88719511458859e-27	53.7338292395752
MFSD6	1.33781840796578	5.2180205029077	15.1006200983759	2.7094508081599e-28	3.77763355016983e-27	53.715353670604
SKP2	-1.19588830377794	5.30482601242042	-15.1006918667647	2.70850826971608e-28	3.77763355016983e-27	53.7140429227692
CCND1	-2.28347563906863	7.58167760708807	-15.1293260279181	2.35756457666835e-28	3.3237759309604e-27	53.7122443965909
MNX1	1.89463290174778	3.52199095027893	15.0715371708298	3.1198639643278e-28	4.32175989744892e-27	53.7010385736931
ACTR5	-1.41020554127598	3.73934704980225	-15.0673904806958	3.18326611771737e-28	4.40146630051971e-27	53.6911518179468
MRPS26	-1.1828590050792	6.1720166146337	-15.1074155993664	2.62165098246188e-28	3.67569665290828e-27	53.6790160927216
NOC3L	-1.84892336340032	3.8845195221798	-15.0587497754123	3.31957276426847e-28	4.58571339726359e-27	53.6524845513943
RELL2	1.52812965878732	2.88804519586131	15.0573437209081	3.34230166929033e-28	4.61286781857202e-27	53.6483642528549
ERI3	-0.808573907838617	6.28232638663448	-15.1030479187044	2.67774840232842e-28	3.74386126716606e-27	53.635751534262
ISCU	1.17904211146561	6.59397494522807	15.1018094614129	2.6938732823119e-28	3.76290243787865e-27	53.5978398101911
JMY	1.64778511445837	7.05588287559849	15.0995887982802	2.72303139322964e-28	3.79304632659891e-27	53.579355986197
MIR29C	4.37212457537472	2.33937689952494	15.0928464744649	2.81351865058035e-28	3.91183296825135e-27	53.5522845767598
LMNB1	-2.34695016457184	6.74383071958625	-15.0858435521924	2.9107047856183e-28	4.03947717752721e-27	53.5522641437966
CSMD1	-0.880954145434856	6.07076177241248	-15.0781111009331	3.02194015807614e-28	4.18997723117926e-27	53.5391267153213
MTMR1	-0.789102368719025	5.84658726854249	-15.0711806050383	3.1252655560841e-28	4.32525231245703e-27	53.5151488296834
CLCN3	1.14645702390603	9.06740226807909	15.0919953726793	2.82515388937284e-28	3.9243765775044e-27	53.4658953318258
HSPA8	1.57736926389128	12.2377368924927	15.1048750234395	2.65413620440497e-28	3.71430654663047e-27	53.4501072921611
TTC39A	1.16215732157209	4.98343181741514	15.0392684848172	3.64880557291891e-28	5.01285127931842e-27	53.4185921741334
AP5B1	1.04133129532906	5.75751081968992	15.049645132451	3.46955101443661e-28	4.77970440667708e-27	53.3978367219185
MGAT4A	1.72865543941713	3.90322047294143	14.9896121614746	4.64428863282209e-28	6.32837006446974e-27	53.2996307773691
STIP1	0.948657350948865	8.74459261789647	15.0541425846968	3.39463323494662e-28	4.68079087749848e-27	53.2835083247015
HCFC1	-1.28040692202529	7.50431803665706	-15.0368511834116	3.69188356255596e-28	5.06739703613714e-27	53.2602017175817
ARHGAP28	-2.68759284006054	2.94736395280657	-15.0037374732095	4.33614468893788e-28	5.9300135381686e-27	53.2445223297305
PRPF19	-0.801507762887907	8.34663229515563	-15.0394085852717	3.64632442966644e-28	5.01285127931842e-27	53.2388329677728
RAB7A	0.748651847398104	8.46005501583128	15.0400866354007	3.63434027516706e-28	5.00213139980831e-27	53.2325733848075
TRAP1	-0.853526910061724	7.84129265965665	-15.028916418948	3.83691201723277e-28	5.26165030600615e-27	53.200752407496
MRPL4	-1.10618743018616	6.5062662796931	-15.015069867618	4.10384492072382e-28	5.61744168911476e-27	53.1993757729239
KARS	-0.551656856887856	8.04076752163584	-15.0239378035742	3.930818828763e-28	5.38550871648771e-27	53.1705432741326
NLE1	-1.07668407905556	5.69606672380124	-14.9916544913814	4.59840968320665e-28	6.27154584950327e-27	53.1481614264113
MRPL57	-0.942977922275155	6.34037277663711	-15.0013000534861	4.38781083247426e-28	5.98976067822123e-27	53.1408332899614
NDUFAF4	-1.66796012619944	4.54302170571741	-14.9509747195137	5.6043651398963e-28	7.56110933878552e-27	53.0930761639301
TANC1	-1.12420041773878	7.79272606316016	-15.0026320050487	4.35950116886705e-28	5.95653044146566e-27	53.0821669307059
MCOLN1	1.32830904451594	4.92749723669507	14.9623629767386	5.30230921764313e-28	7.18587321409109e-27	53.0481940636814
KNTC1	-1.21481245124991	5.83695581025501	-14.9754467773753	4.97541671454697e-28	6.76116356431107e-27	53.0471326798815
DDX11	-1.17307366269891	5.16155111638991	-14.9524215015399	5.5650524528862e-28	7.51482262882546e-27	53.0040313434363
SRSF8	-0.868724752061023	7.18242445471449	-14.9816163321925	4.82837691140066e-28	6.57324639180348e-27	52.9985570760721
KIAA0232	0.856221800384636	7.10899884868043	14.9802389018843	4.86082209381491e-28	6.61142251455839e-27	52.9865924767099
TESK1	1.16543596008628	5.47595426062515	14.9584460839256	5.40430693293769e-28	7.31090746891824e-27	52.9860440470263
SHB	1.86272055686417	4.8546536083106	14.9430387058202	5.82502405377544e-28	7.84471400820556e-27	52.970339325915
RAB6C-AS1	-2.19030823731852	3.31632391208265	-14.9173273360737	6.60170294296762e-28	8.81165967925349e-27	52.9677690756909
NDST1	-0.916201981934431	7.14262359801522	-14.9746890719703	4.99378277608937e-28	6.77998572927287e-27	52.9665248650166
ZNF585B	1.01663176527254	4.83841664637887	14.9320914685597	6.14381248406616e-28	8.23709716613728e-27	52.9334406466503
CMC2	-1.26046331174151	5.31582938964899	-14.9371103699978	5.99553937740414e-28	8.05989429642798e-27	52.9256771476271
MMP24-AS1	0.992042071116129	5.50759234425864	14.9452222773423	5.76345395378147e-28	7.76876342638981e-27	52.9199175395795
RHPN2	-1.37717356211344	5.99226111416556	-14.9361754571843	6.02288427717114e-28	8.08941237084095e-27	52.8849877624381
LRBA	-1.30043785400341	8.96700960931413	-14.9686988511033	5.14139928855237e-28	6.97409681272831e-27	52.8776793284291
NFX1	0.923587295391832	7.04390371078206	14.9545094739578	5.50880506867719e-28	7.44556407842095e-27	52.8668024099782
ZBTB42	-1.38251466719467	5.25831126728412	-14.9211502499326	6.4799484790748e-28	8.65684220300598e-27	52.8489164368007
IMP4	-1.37249594858971	5.64703448604876	-14.9240547995673	6.3889533239221e-28	8.55049225597275e-27	52.8360551127327
ZNF641	1.18657710035493	4.75779036347725	14.9056356310118	6.98852257864751e-28	9.311415709048e-27	52.8005779233878
WIPI1	1.60259870436755	4.10715367676247	14.8893741908679	7.56470266744396e-28	1.00434637713827e-26	52.7881822459648
IMPDH1	-1.29626168721507	6.1749550753721	-14.923691017072	6.40027936471232e-28	8.55802270173822e-27	52.7845572005812
AHNAK	-2.05747050800967	7.22354134383278	-14.9275813129209	6.28019713409418e-28	8.41243890861358e-27	52.7737016083146
APLN	-3.85372733033226	2.38319782364309	-14.9613896493829	5.32747304642833e-28	7.21346575880684e-27	52.7605641350036
CHP1	0.672913947074947	7.77482626798277	14.9378828654902	5.97303911673739e-28	8.0368418796531e-27	52.7577098278361
ADGRE5	-1.44280123847748	4.64950068086005	-14.8837883380718	7.77344787180726e-28	1.02842372901372e-26	52.7442694916603
BCS1L	-0.982515960362075	5.19696780997835	-14.8940298158798	7.39503045018977e-28	9.83558700089013e-27	52.7189449705407
FAM219B	0.732189513870194	6.62710212535368	14.9107588180439	6.81629451442095e-28	9.09000696523489e-27	52.6716323772288
ATAD3A	-1.44074545677049	5.71141604856208	-14.8928302669309	7.43837826638957e-28	9.88448566797396e-27	52.6696142610295
SENP3-EIF4A1	-1.02062315374059	10.4263354963822	-14.9326271600523	6.12781248947376e-28	8.22298769811778e-27	52.6588399913018
FICD	2.23446040393085	3.73490582094616	14.8514251673311	9.10202072300767e-28	1.1978610269648e-26	52.652366452371
CYB5D2	0.889430752260218	5.66883455200458	14.8867567951236	7.66180489563636e-28	1.01454728670966e-26	52.6122761513458
INTS10	-0.833857493231741	6.71190073695612	-14.8956934291477	7.33533268697316e-28	9.76483649180754e-27	52.6050967188383
HYAL2	-1.86349005635205	5.32087208270002	-14.8589648547038	8.77342019546914e-28	1.15867790373935e-26	52.5618983746468
NHP2L1	-0.753801551891534	6.96952613291967	-14.8885589613642	7.5948133541916e-28	1.00677392476773e-26	52.55173699487
SEPT11	-1.23612134420526	8.02868281841047	-14.8885161960231	7.59639622244167e-28	1.00677392476773e-26	52.51573378904
GTF2H3	-0.98506242806937	6.4596710917794	-14.8660433302436	8.475776494345e-28	1.12035439999194e-26	52.4781347875522
YWHAH	-0.975548690156941	5.46824361037978	-14.8491796626097	9.20225587473767e-28	1.20999189330176e-26	52.4771245344915
RHBDD1	0.882376355124677	5.58846928318283	14.8563297557278	8.8868875296124e-28	1.17263183782654e-26	52.4694259156076
ABHD10	-1.0351881717556	6.22490150674249	-14.8555834048656	8.91929256500982e-28	1.17587442630542e-26	52.4543953898361
VIPAS39	0.814020580007052	5.43276115966366	14.8473357612583	9.28539309547919e-28	1.21899364048839e-26	52.4524212517636
PRIM1	-1.40283248438684	4.47710809253784	-14.8247350508108	1.03678808222639e-27	1.3549529889218e-26	52.4493883279471
MYC	-2.79898258761409	6.87108080325288	-14.8522449232516	9.06570234577942e-28	1.19412795108968e-26	52.4241228302037
WDR74	-1.18828335000689	5.46396669317247	-14.8344603296906	9.88734034427969e-28	1.29327789729707e-26	52.409663415978
DPP3	-1.03973396612844	6.24516360098569	-14.8452814563405	9.37890614825505e-28	1.22998825084889e-26	52.3905563637324
NETO2	-1.43200684990386	6.0214272889255	-14.8384912176897	9.6947884360636e-28	1.26919741199591e-26	52.382790668441
PLCG1	-1.07569327596493	6.39426261612826	-14.8422712621567	9.51764393489989e-28	1.24709372885215e-26	52.3665381501945
TRANK1	2.31344750718113	2.57461531560098	14.7989414039748	1.17591756845867e-27	1.53277588610898e-26	52.3601049610673
ZNF425	1.82228248115374	3.44054700672223	14.7892559221587	1.23287883850082e-27	1.60562954370583e-26	52.3503223122355
XPC	1.15250293108431	6.93121455276637	14.8473013431519	9.28695208257007e-28	1.21899364048839e-26	52.3487776433839
TEAD4	-1.78901468846155	3.34850401961973	-14.7737818166118	1.3296941506502e-27	1.71830355991079e-26	52.2799803144533
LHFPL2	1.74030664539546	3.90145496818586	14.7745020064575	1.32502315103626e-27	1.7152196237897e-26	52.2515533194151
SPTBN2	-1.47397126239658	7.02320241580706	-14.8208958017261	1.05639837683744e-27	1.37938069796444e-26	52.2237853459342
LRSAM1	-1.07258485474193	5.38733257289336	-14.7863711864998	1.25037424173847e-27	1.62700343275085e-26	52.1830953683784
FAM177A1	0.924783243772208	6.32688476843276	14.8074188093114	1.128235203513e-27	1.47190093970037e-26	52.1823605825574
ABCA5	1.61466925284038	4.50991690712286	14.7635257346171	1.39803709074694e-27	1.80506663410628e-26	52.1459690625005
MEF2D	1.36013833509446	6.15072012103961	14.7780884584222	1.30200652219686e-27	1.68979515447779e-26	52.0652922328223
POLR3K	-1.26900701994906	5.2812672264027	-14.7577424235946	1.43812025040318e-27	1.85204233962728e-26	52.0486508020068
TSC22D4	0.994960242513087	5.86180841208252	14.7750938523847	1.32119690785769e-27	1.7117422578422e-26	52.0459130755027
PNPO	-1.05247308363929	6.94202455817695	-14.7832734378235	1.26943943868452e-27	1.64895351308708e-26	52.0402695194936
YIPF5	0.848737369854014	6.32574209513736	14.7742519106067	1.32664334839531e-27	1.71583777084444e-26	52.0305289114955
NPEPPS	0.737828487100957	7.97649829905266	14.7858831368294	1.25335875390865e-27	1.62947489599068e-26	52.0062869341833
KIAA0319L	-0.579465126982235	7.15845591145107	-14.7751929041847	1.32055763021094e-27	1.7117422578422e-26	51.9944996420129
BACH1	1.8064519083254	6.07692836272501	14.7585688983129	1.43232212911836e-27	1.84615872024389e-26	51.9940225170723
TTLL7	1.06236018865396	4.9193973075358	14.7359780583079	1.59959672955949e-27	2.05470868187043e-26	51.9530372318614
NAP1L3	1.46152497864168	2.64285409721654	14.7009561752536	1.8985726119879e-27	2.42836169860394e-26	51.9223838186332
ZNF485	-2.1289802119406	3.25818907487483	-14.6969826351448	1.93586166189199e-27	2.47394882680597e-26	51.9016064477664
SRPR	0.68400623682942	7.96926710855571	14.7614740985842	1.41212651001861e-27	1.82169172460819e-26	51.8912011729405
THEM4	-0.879398817482041	5.85057304299995	-14.7370193536609	1.59147140075366e-27	2.04602179398261e-26	51.8782481493126
SYT4	-2.64522192702029	7.40916224789453	-14.7388794150787	1.57706022778704e-27	2.02923190920738e-26	51.8267861081047
LPAR3	-1.9859760096687	3.97411655394086	-14.6780284525101	2.12411842761711e-27	2.69845704814708e-26	51.8110571296226
CNKSR2	-2.52386163161507	2.43604082914581	-14.7043361577849	1.86742227075713e-27	2.39055522742447e-26	51.7828406936271
TTC33	1.31834902333015	4.7598459157728	14.6897360170687	2.00577168900363e-27	2.55242946458292e-26	51.7590898734072
MMS19	-0.709848502443728	6.33726571413499	-14.7140141472731	1.78103980903198e-27	2.28191926385872e-26	51.7378599367529
PIR	1.29632241300809	4.09076459439261	14.6748789543319	2.15713635031716e-27	2.73808617382608e-26	51.7377163577944
SRM	-1.16425380007652	7.1459443866052	-14.7238422605321	1.69742446563864e-27	2.17850647658375e-26	51.7369769318121
CDKL3	2.23726434614792	2.28465621443774	14.6702790696688	2.20628838229913e-27	2.7957490589539e-26	51.7305782748852
AGPAT3	-1.10229855620869	7.41561188911925	-14.7198550159234	1.73086075670342e-27	2.21952221371977e-26	51.7132697220782
NOL9	-1.04294376457116	5.4062537288268	-14.6911156198183	1.99226953541892e-27	2.53739773908825e-26	51.7114733987458
KIAA0226	0.912983700546279	5.53385920397187	14.6931586706072	1.97244180445704e-27	2.51641343549082e-26	51.675865378116
CBR3	2.04207645993766	3.927720076627	14.6566682497155	2.35841823501364e-27	2.97846999301638e-26	51.6737010039353
YEATS2	-0.706838795968684	6.06214235612178	-14.6916196909026	1.98735901115045e-27	2.53329226752421e-26	51.6511990145218
CEMP1	2.37789695089508	2.57158107422936	14.6445743465932	2.50241715180933e-27	3.14973142930167e-26	51.647167264265
TMUB2	1.2908861042226	4.38513276417629	14.6617081352594	2.30089513142177e-27	2.90826946914388e-26	51.6355073149432
MRPL19	-1.18095754092185	6.76298307678161	-14.688508655585	2.01786112966986e-27	2.56563951931606e-26	51.5921507830814
PRNP	0.895728151353046	7.37828859435053	14.6957003316226	1.94805161102731e-27	2.48741011829813e-26	51.5881056968218
MED11	-1.34344208615214	3.77241588620588	-14.629755187797	2.69096813692203e-27	3.3701065507941e-26	51.5607972943263
FBXO5	-2.46617353248723	4.05341594801879	-14.6261758060802	2.73861146294683e-27	3.41836988591933e-26	51.5550806646832
WBP1L	0.818363802050174	5.88130419822825	14.6636823659093	2.27874826666042e-27	2.88270294626562e-26	51.5036171362702
LDOC1L	-0.834647346401307	6.61589086796536	-14.6684271271457	2.22639362813626e-27	2.81884710962008e-26	51.4979419429567
MANEAL	-1.10314151609341	5.04191697511136	-14.6386106302968	2.57664558768891e-27	3.2384270038886e-26	51.4929461164451
RNFT1	1.9992589479841	5.0211119955182	14.6295045333972	2.69427718354404e-27	3.37091243276659e-26	51.4449526952765
ZNF490	1.30886103513938	4.25538875934167	14.6106830585284	2.95479749828835e-27	3.67295026773989e-26	51.422280307856
AMD1	-1.71684787500912	9.28014605190019	-14.6718373479711	2.18951263585407e-27	2.77683460641763e-26	51.4199117510592
ATL2	-0.969834936274628	5.45447688037456	-14.6293664860081	2.69610137969677e-27	3.37091243276659e-26	51.4099987355808
COLEC12	-1.60500986713315	5.09489839596591	-14.6196100002302	2.82821992546766e-27	3.52143867336836e-26	51.4018092346157
PPM1G	-0.846900252077835	7.34246606965816	-14.6520724809446	2.41213118618767e-27	3.04374469678942e-26	51.3799628784899
KDM6B	1.57792506462021	7.54947746251436	14.6516334839872	2.41732583329193e-27	3.04773843095816e-26	51.366691875284
NCS1	-1.03624031820944	6.01670621139917	-14.6304700508766	2.68155319185737e-27	3.36392671085465e-26	51.3546858080744
CYCS	-1.04228058856763	8.15997118192218	-14.649907070683	2.43786372142732e-27	3.07105382893898e-26	51.3402456060547
LPIN2	1.04286494771589	6.86463337294897	14.6385669111654	2.57719783540681e-27	3.2384270038886e-26	51.3291035364309
CHSY1	-1.00341289783141	5.90115517370634	-14.6204780812546	2.81620562000715e-27	3.50938950954584e-26	51.3205792333833
SRGAP1	1.53068436848342	3.98316429513878	14.5857366464291	3.33952729939598e-27	4.11372780375144e-26	51.2947942871147
MBD6	1.63539032796959	6.82561752274537	14.6324795955808	2.65526384052516e-27	3.33373259442524e-26	51.293161411616
ZFAND2A	2.83389654451295	4.7766922339549	14.5875187453576	3.31044649983448e-27	4.08125325463994e-26	51.2771912288259
LCMT2	-0.998565022330649	5.05027445790847	-14.5945546843877	3.19809587441631e-27	3.95247799590415e-26	51.2616360317892
ANK3	-1.39348944493771	8.05481399022191	-14.6301232328427	2.68611674089499e-27	3.36683881312848e-26	51.2542599135829
JAG2	-1.91864073535163	6.268903507017	-14.6070597717064	3.00778311841742e-27	3.7326339922443e-26	51.2400577566498
BCL10	1.8629270967098	5.13025532561045	14.5884682813232	3.29505574031577e-27	4.06896027932414e-26	51.2332295059325
SPAG9	1.13234599408834	7.12403827409946	14.61885131119	2.83876240398022e-27	3.53163680680754e-26	51.2259444664045
JADE1	1.05937503692698	5.57233550500339	14.59760258635	3.15062350468952e-27	3.90022774496437e-26	51.2233647272352
IPO7	-0.948300385785746	8.40789953031442	-14.6242462207308	2.76464585902144e-27	3.4480001843078e-26	51.2093856107109
PHLDA3	1.5457064898504	6.4531681167176	14.608698169774	2.98370655898358e-27	3.70581784033892e-26	51.2063268257778
GARS	1.09008920074035	9.32821364989574	14.6262517116388	2.7375923790316e-27	3.41836988591933e-26	51.1841004844172
C1orf116	-2.01556156701835	7.0545757501865	-14.6008059519022	3.10149258715994e-27	3.84257530435591e-26	51.1775809801445
MRS2	-0.751721162613491	6.10987933634596	-14.5953885108481	3.18503771183052e-27	3.93958206596763e-26	51.1733471983753
PCBP1	-0.604348212765534	7.73368014687965	-14.6010944461386	3.09710583403804e-27	3.84030893508797e-26	51.1130117890528
SNRNP70	-0.997566825333983	7.11385189112951	-14.5881888896087	3.29957684173471e-27	4.071195222308e-26	51.0812571184334
SIPA1L2	1.05152167593039	5.56084833827015	14.567858874446	3.64585149953652e-27	4.47272108799349e-26	51.0736517120583
ENDOD1	-1.69302551168253	7.99903083542484	-14.5824850351009	3.39325107289826e-27	4.16964468990509e-26	51.0197332418
MAOA	-1.65552088110729	8.28826132769166	-14.5841723159562	3.36526596494764e-27	4.14203555161096e-26	51.0184176051202
CEBPG	1.28320024715892	7.42863427994775	14.5737912407047	3.54119539975131e-27	4.34788144911412e-26	50.9963929605221
CCNG1	1.03809536557783	8.61157465073711	14.5827403000384	3.38900230483792e-27	4.16783444794809e-26	50.9917048923851
E2F8	-2.79804449543639	3.10167523157223	-14.510280576966	4.83791972354857e-27	5.91100102268555e-26	50.9782860195053
RRBP1	0.876656461463528	7.82120005327221	14.5576164981707	3.83391100905025e-27	4.69959246627743e-26	50.8918795387516
SLC25A10	-1.26071756682325	7.37110892467118	-14.5466795545929	4.04549856638342e-27	4.95491080528658e-26	50.8606151229404
LYRM9	1.47400940184121	3.11298623205094	14.4781224742087	5.66693474921032e-27	6.89025847725848e-26	50.8427879333076
INPP5J	1.25829848823245	4.43140271627613	14.4922134276625	5.28741921398483e-27	6.43924468103781e-26	50.7991977488135
ZNF292	2.50310532891152	6.1142568514651	14.5124919033871	4.78560824954603e-27	5.85184800286507e-26	50.789861836457
RBM14	1.17700453427374	6.30470700753248	14.5244735381243	4.51189252628595e-27	5.52164451301629e-26	50.779317311415
TMEM8B	0.870954339979734	5.26826119760932	14.503535995261	5.0010458658638e-27	6.10038218698706e-26	50.7770537481893
PKNOX2	-2.833231177623	2.51017835848099	-14.5090444753548	4.86741106359958e-27	5.94219874235864e-26	50.7378300291925
SNX24	1.58884348073578	2.80074017124001	14.450525211963	6.49136929813512e-27	7.82926918721261e-26	50.7054721672117
UHRF2	-1.0414967336861	5.32325649999453	-14.4817417963317	5.5669179343488e-27	6.77413611849122e-26	50.6977947906051
CNP	-0.863282490137157	6.45839703538316	-14.5015009458639	5.05134302415656e-27	6.15673432229991e-26	50.6893269108219
FAM134C	0.719256930940152	6.16496227146673	14.4735251171163	5.79658616751639e-27	7.04219562228366e-26	50.5600332561724
SUV39H2	-1.18591110562919	4.47092246058907	-14.4375506276256	6.91961442565429e-27	8.33907947155897e-26	50.5563320252084
CD59	0.683078805059528	6.5943208717031	14.4643767206299	6.06351663076754e-27	7.35123107543292e-26	50.4877062520647
DVL3	0.689778946990899	7.32008775167461	14.4701720668004	5.89302220326598e-27	7.15356680713354e-26	50.4783958818416
AHCTF1	-0.918416843581254	6.86797467399374	-14.4587591993998	6.23350873123844e-27	7.53035938119681e-26	50.4580973710663
PPME1	0.638820418869457	6.69485860098473	14.4605664774068	6.17830253170759e-27	7.47569627849485e-26	50.4508798160766
MARK4	1.14875299699293	4.2390297545749	14.4144281576427	7.75440869373311e-27	9.30776985971994e-26	50.4442659509459
ATG13	0.720830216030632	7.07579107558553	14.4590465637216	6.22469770586218e-27	7.52576978673322e-26	50.4402190353621
WDR26	0.883013273576219	7.67234225499212	14.4614368682952	6.1518905610615e-27	7.44974102136286e-26	50.4241906636412
ERBB2IP	1.09696993366044	7.5624446066165	14.4579487017414	6.25842738426221e-27	7.55438469470107e-26	50.4118038782231
CCT6A	-0.830580783069886	8.91849039169135	-14.4643053518218	6.06564684500625e-27	7.35123107543292e-26	50.4003031947233
ARRB1	-1.27864824777128	5.40381193852572	-14.4120136147551	7.84721798650611e-27	9.39922498813005e-26	50.3619281850005
BICD2	-0.850929364168262	5.48493519317282	-14.418091792984	7.61568880052979e-27	9.15589936178986e-26	50.3525265514263
CHMP7	-0.72385594281796	6.09414626604521	-14.4197690997891	7.55301389445195e-27	9.08782505120917e-26	50.3103912167021
EIF4A3	-0.881260298863477	6.76750329797808	-14.4236300832699	7.41070496345031e-27	8.92374865526623e-26	50.2872023560298
CHERP	-1.07458337035989	5.84193911361543	-14.3995414442955	8.34469019871109e-27	9.96848592075145e-26	50.2381457671437
IFRD2	-1.1615369531556	6.37928102718104	-14.402559262949	8.22148765297182e-27	9.83696084438445e-26	50.2090154477499
SMC1A	-0.94327727539909	7.84037724779176	-14.4172756583061	7.64637351162078e-27	9.18543557203981e-26	50.2053205940697
ARHGEF37	-1.99793730469037	4.55844332111484	-14.3531534431939	1.04896764445005e-26	1.24516190901676e-25	50.2025685301589
IPO5	-0.786911546890589	7.7453520693998	-14.4119577250157	7.84937941869678e-27	9.39922498813005e-26	50.1822384172686
NBR1	0.81159388054003	8.05450156287672	14.4124346240971	7.83095543470395e-27	9.39214271625516e-26	50.1728346731496
LAMTOR3	0.976958349802438	6.27285068403678	14.3978775270392	8.41341120078958e-27	1.00425900310856e-25	50.1723900026454
RAPGEF5	-2.32931094435969	2.83219054899358	-14.3538124041159	1.04556256494795e-26	1.24308531078847e-25	50.1376257513029
TRNT1	-1.30975465638513	5.31185198278461	-14.3637112014538	9.95728033418923e-27	1.18571388975563e-25	50.1290108242278
NQO1	1.42534645515433	9.05325570610876	14.4006416978561	8.29955892004221e-27	9.92246630122244e-26	50.0813683734675
AGPAT5	1.47141966183539	6.88909948547296	14.3866066313148	8.89411893494628e-27	1.06079499544999e-25	50.080775668385
DNA2	-1.30102944172379	4.42803071479088	-14.3372744626707	1.13447528328121e-26	1.34347640802449e-25	50.0764864161017
CHDH	-1.13693521484329	5.3184175715457	-14.3532697686081	1.04836574203764e-26	1.24516190901676e-25	50.0609219263222
DDX46	-0.920348203722231	7.06445871043402	-14.3706052704601	9.62436808394656e-27	1.14698024721065e-25	50.0091009724265
CYP39A1	1.31690254618729	3.60010402766251	14.3123506898398	1.28303364656476e-26	1.50751433777907e-25	50.007457889958
FOXO4	1.25256222547742	3.95558520658722	14.318334904762	1.24567170978047e-26	1.46821086295632e-25	50.0045245530352
HIST1H4H	2.2369619006652	3.87229219612221	14.3130078898009	1.27887604744522e-26	1.50380600849158e-25	50.0035265679956
AQP3	1.27921322502073	5.28676189570468	14.3451019012052	1.09148355000833e-26	1.29460639707149e-25	49.9818414663115
JAKMIP1	-2.24638321491887	3.1327737180818	-14.3017302106016	1.3521355237287e-26	1.58498571618346e-25	49.9550354621053
C16orf70	-0.88703782778943	6.07881835865715	-14.3443944003635	1.09530123217037e-26	1.29810917934257e-25	49.9449887926608
PRKD2	1.19280913103783	4.56386508240796	14.3176338019478	1.24999184188188e-26	1.47214725472143e-25	49.9353728460722
TP53	-0.635928784834435	7.25242136148099	-14.3565168878193	1.03170347051187e-26	1.22757997727466e-25	49.9265180621723
CAMK2G	-1.11499721360586	5.57510988809843	-14.326151137739	1.19851260571785e-26	1.41484789995749e-25	49.9228419681903
TGIF2	-2.010896239474	3.69020566289974	-14.2904126131934	1.42989383573158e-26	1.66444076258491e-25	49.92206649463
RPIA	-0.976865054500399	4.19280292036289	-14.3000997441368	1.36307027648131e-26	1.59531280371343e-25	49.9108327251628
TMEM167B	1.00186163353916	6.1594025807658	14.3342284211733	1.15166170351864e-26	1.36168127086897e-25	49.8682362073613
IKBKG	1.62453781380807	3.08709845932357	14.2789559942399	1.51318472041113e-26	1.76002957100647e-25	49.8666990184389
PIK3CA	1.31240912696256	4.5163393827473	14.2940648173183	1.40432225067233e-26	1.6372129593242e-25	49.8578201626088
VPS9D1-AS1	-1.41157226166007	4.45926987813282	-14.2947280124888	1.39972829108109e-26	1.63439502479577e-25	49.8470242263332
GCNT1	-2.12525854248812	5.04593786032334	-14.2940745761406	1.4042545415367e-26	1.6372129593242e-25	49.842510400863
CSNK2A2	0.825854343983212	4.9892613145355	14.3007178199172	1.35891472415978e-26	1.59168982043551e-25	49.8227055698103
VRK3	0.798035991186834	5.22072963483376	14.3059874538491	1.32399785360284e-26	1.55442937996093e-25	49.8136220310946
CHD4	-0.836479813812325	8.17096883307051	-14.3353999630545	1.14502087410246e-26	1.35489625260225e-25	49.7923379833275
CCDC28A	1.3158431601851	4.17683328720963	14.275600246919	1.5384919822427e-26	1.78808015521335e-25	49.7888872787926
SMARCD2	-1.10488351458112	7.32421164246852	-14.3270218798458	1.19337128843927e-26	1.40988696044092e-25	49.7778731647813
RAB22A	0.817877474136912	6.28917244091206	14.3145070865293	1.26944236119461e-26	1.49388295420833e-25	49.7693880311108
HBP1	1.75923841563022	6.30158655066712	14.303074943011	1.34318338945843e-26	1.57572201375842e-25	49.7405453352691
MRPL36	-1.15845374570933	4.82915137671456	-14.2689700283488	1.58975041761842e-26	1.84337392053732e-25	49.6983674978591
SLC46A1	-1.32024166817582	4.77459569650614	-14.2662703058819	1.61111039819648e-26	1.86670013420666e-25	49.6980683216537
GABRB3	-0.901312772455833	6.24379069667625	-14.2972545029882	1.38236514039503e-26	1.61537703876823e-25	49.695092127318
MCUR1	0.838259637928527	6.48742655971112	14.2992190053846	1.36901387483164e-26	1.60102121062866e-25	49.6783333186621
SESTD1	1.09931056067005	4.67730169525629	14.2598245750988	1.66328173611907e-26	1.92269734792641e-25	49.6488836473088
TMEM241	-0.951275848290928	4.97749391698396	-14.2569748583244	1.68688499707526e-26	1.94848193200632e-25	49.6187235698392
NDST2	0.900475400969309	5.59892169310552	14.2744922108631	1.54694122993671e-26	1.7951212912465e-25	49.6182746700614
RPS6KA2	0.900897653025792	6.86976292566208	14.2915982433576	1.42154155651075e-26	1.65600217320136e-25	49.6177847414227
B4GALT2	-1.22591579872439	5.99180301418456	-14.2747715726585	1.54480659246679e-26	1.79403061040072e-25	49.604720654995
ERO1LB	1.80283290552142	4.26970149271348	14.2287544582686	1.93958469855761e-26	2.23349722649855e-25	49.5738456970796
GNAI1	-2.01043997346134	4.45561900907223	-14.2201227956725	2.02422590332349e-26	2.32561409061251e-25	49.5334164090124
PPARGC1B	-2.5446346324889	3.027400214901	-14.2103316461135	2.12473791559998e-26	2.43922511778664e-25	49.5022970314047
ZWINT	-1.08991570663413	6.67587160005263	-14.2620381536518	1.64517656111496e-26	1.9032335317182e-25	49.4871380239715
LRIF1	1.80793152643939	5.86896430277534	14.243741968636	1.80097510152334e-26	2.07706928759405e-25	49.4732998067593
HN1	-0.99102762776957	7.64004369150617	-14.2653935849638	1.61810876984034e-26	1.87336324502102e-25	49.4597696765279
SCAMP1-AS1	1.2043413310256	4.00479525224114	14.2032639593415	2.20039392321946e-26	2.52269920962751e-25	49.4293046985144
NUP133	-0.666653992729584	6.71313944173656	-14.2423813362959	1.8131369839385e-26	2.08949078670918e-25	49.3942445467914
C9orf106	4.24730699038994	1.07533390502843	14.3251951214603	1.20418305711369e-26	1.42042519918454e-25	49.3487488339018
GNS	0.831740942050327	8.34404705565795	14.2475076622855	1.76774132991042e-26	2.04030774864987e-25	49.3475579752325
SMARCD3	1.32062562788532	3.94094717350419	14.1802417506984	2.46611451863347e-26	2.81605898188594e-25	49.3225165611278
EIF1AX	-1.12939814257212	6.49671417962908	-14.2207579613129	2.01787299224418e-26	2.32009041742256e-25	49.3107121790502
NUMB	0.588847442845669	6.32683946422775	14.2216671537438	2.00881410834144e-26	2.3114446475751e-25	49.3051144232525
CHEK2	-1.23999514952797	4.45100635410425	-14.181982675722	2.44494012958406e-26	2.79400464123548e-25	49.2991304331911
TYMS	-1.14018610541523	4.65205164288457	-14.1862772320678	2.39348418298983e-26	2.73728549061503e-25	49.2894008526118
PLA2G4F	-1.12308527940747	5.70570678970229	-14.2032257889853	2.20080977931009e-26	2.52269920962751e-25	49.2770768948795
SOS2	1.21688521025473	5.51500044603089	14.1957126773411	2.28421954004449e-26	2.61631125959635e-25	49.2470501505674
CAMK2N1	-2.51722564058147	6.33118258788692	-14.1762826787099	2.51495594509741e-26	2.86964882002908e-25	49.1586224232424
GET4	1.06495029820418	6.4266074930663	14.1897740526537	2.35239088837351e-26	2.69234005943725e-25	49.1274437666264
METAP1D	-1.62904104952163	2.90153124842248	-14.1266294303894	3.21671527457656e-26	3.63995452622771e-25	49.1086792267483
DCAF4	-1.67103638677688	3.53910010891283	-14.1126686979714	3.44734852184766e-26	3.88921002284481e-25	49.052701582468
UBL4A	-1.2591685918077	5.83348126091566	-14.1602140137693	2.72336923099983e-26	3.09803881611314e-25	49.0508966599779
LINC00665	-0.947126580747069	5.64646115806665	-14.1569747026114	2.76744043597769e-26	3.14578997627865e-25	49.0478071333079
SLC16A6	-3.55953151728146	3.37597504149662	-14.1172379732721	3.37009062438223e-26	3.80490833200929e-25	49.0365917524973
TOR1A	-0.670656142537369	5.6561859013051	-14.1528608028245	2.82444470504025e-26	3.20815897813044e-25	49.0309523778129
TIMM50	-0.804516040041728	6.40287859236249	-14.1654727778328	2.65331919204829e-26	3.02522710613494e-25	49.0277623556994
HEATR6	-1.17600636812269	4.68210008402352	-14.1213348755759	3.30229938028239e-26	3.73117588369605e-25	49.0002269211076
C9orf152	-2.76926167093216	3.96796477905711	-14.1011186907715	3.65066376296606e-26	4.10624472394744e-25	48.9957848021973
MICU1	0.609895070012982	6.70057363140521	14.1639364098918	2.67359533717455e-26	3.04511436198646e-25	48.9956107645162
ISOC2	-1.1244535834449	5.96923820672886	-14.1449681298536	2.93713283643325e-26	3.33363466907647e-25	48.9613276555638
PPP1R14C	-1.85602345783983	2.73195189777766	-14.0945502097405	3.77161769453026e-26	4.22961996273834e-25	48.9334110748973
TNKS1BP1	0.84790510238131	8.26519945541597	14.1638441840328	2.67481742372146e-26	3.04511436198646e-25	48.926232760736
GFM1	-1.14334607577219	7.09069672124656	-14.1435380318818	2.95802928314691e-26	3.35481629272915e-25	48.8881728777981
GADD45A	2.67396531598379	5.30291457373726	14.1120933449109	3.45720194124177e-26	3.89739822445094e-25	48.8825179789339
TUBA4A	-1.43040502682016	6.38724074674741	-14.1313405003169	3.14243766554723e-26	3.56127124421563e-25	48.8585652326192
ERAL1	-0.792776306863456	6.54199447961241	-14.1263114768577	3.22179139128098e-26	3.64295327797253e-25	48.8316601461642
IQGAP2	-1.71042613494059	3.83199630670109	-14.0698320384172	4.26399226893056e-26	4.77109596946805e-25	48.8254960680733
SPRED2	1.20390744410937	5.07680726103229	14.0945869207621	3.77093062335025e-26	4.22961996273834e-25	48.7871509324638
USP7	-0.681237009162452	7.65693201488421	-14.1290088316032	3.17898234234148e-26	3.59996974755654e-25	48.785351960186
VLDLR-AS1	2.19285160487372	2.53421579223573	14.0472633003271	4.76975888812608e-26	5.32115152036413e-25	48.7205524553055
PPA1	-0.783740754608094	7.73751681937951	-14.1078403720234	3.53092060767828e-26	3.97751716765919e-25	48.6781860293547
TMEM184B	1.0233269704096	6.14824778428568	14.0897478750171	3.862589326654e-26	4.32840606933108e-25	48.6623808538901
CDK4	-0.807261391424678	7.41455795978682	-14.1002972627633	3.66557403003823e-26	4.11992961340225e-25	48.6488559396291
BLVRB	1.43997363552344	7.20700180372777	14.0956566013574	3.75096594349903e-26	4.21275277543616e-25	48.6311085808764
OPTN	2.50615268004588	3.83995080049734	14.026212977304	5.29569350983556e-26	5.89474675638923e-25	48.6188484954511
DNAJA1	1.2906421748136	8.73676115358622	14.1042973210001	3.59353810684762e-26	4.04502010587884e-25	48.6146655122399
CCDC113	-0.870773725656343	5.15725200516942	-14.0496484830993	4.7135762197757e-26	5.26238368149828e-25	48.585983256612
CTU2	-1.42220749756757	4.18884165236082	-14.0197688984919	5.468059895271e-26	6.08210276943625e-25	48.5522100507499
ARIH1	0.888110178085874	7.11301877002647	14.0769303756338	4.11633287821581e-26	4.60931055177395e-25	48.547070938264
DROSHA	-0.900619819310526	6.48755727422405	-14.0606439679496	4.46305130274027e-26	4.99011007907282e-25	48.5085276644736
CLK1	1.86256840762437	6.40821426877316	14.049815115212	4.70967615238661e-26	5.26194174882718e-25	48.4944473104891
ADSL	-0.974349462285097	6.20194562058413	-14.0439275177471	4.84946276772806e-26	5.40605292651853e-25	48.4435207280402
DDX51	-1.40945274669126	4.70655890342335	-14.004736153369	5.89238405776473e-26	6.54438158368308e-25	48.4197487828343
POLR2H	-0.999895321003703	5.83367055044703	-14.0192892945405	5.48111142869431e-26	6.09210726967237e-25	48.3559514102006
GNB4	-1.65389101983624	4.59320346517223	-13.985464067165	6.48511385289913e-26	7.16559746984056e-25	48.34651319663
NUDCD1	-1.26693350732348	4.83572669065448	-13.9915965748517	6.29027847397887e-26	6.96056164814051e-25	48.3419888044163
RTKN	-0.967127362801124	4.78193249788837	-13.9945287468314	6.19920896850971e-26	6.86484674565943e-25	48.3299304076356
PSMD10	0.901838770378699	6.98098560649546	14.0264360318597	5.28982595818216e-26	5.89258357478214e-25	48.2946649451228
PREP	-0.97844757682526	5.4373614664524	-13.9874112880402	6.4226009083059e-26	7.10175075398538e-25	48.2481830185359
FAM160B1	1.08806867877237	6.70071217430145	14.0037305149514	5.92192272412638e-26	6.57232754068601e-25	48.2028698354638
FAM98A	-0.689293708663448	6.31987432650746	-13.9977469621433	6.10077879401269e-26	6.76582676299073e-25	48.2010525044298
CHST14	-1.20495166430098	4.60921885803081	-13.9525036485297	7.64100132401795e-26	8.39336326857743e-25	48.15801185237
PDE3B	-1.68175558920071	4.75055965324726	-13.9475156401252	7.83311586781471e-26	8.59810437654281e-25	48.1411366357842
SAMD8	1.0369527172385	6.11488678119556	13.9795842322228	6.67761151237712e-26	7.36745146729279e-25	48.1259545058664
THOP1	1.67798545734254	7.67850498973639	13.9963316636967	6.14387131495305e-26	6.80858831478487e-25	48.1108450386489
CARS2	-1.04425782840717	5.15631646129357	-13.9568460682788	7.47760859840819e-26	8.22591726840274e-25	48.1057349969996
CRLS1	-0.868421955911168	5.73413983080632	-13.9626085820013	7.26618655325076e-26	7.9991977480655e-25	48.0897063614967
RELL1	1.29404107427105	4.42338780525844	13.9367424530012	8.2647659167929e-26	9.05866605887315e-25	48.0642152112275
RIOK3	0.96016607996672	6.49292110652203	13.9721488513022	6.9292750452109e-26	7.63389538363073e-25	48.0548548721622
SSR2	0.668212437330988	7.89403408936137	13.9813987061872	6.61760371627262e-26	7.30661304437865e-25	48.0395466131874
LAMP1	0.918667172959715	7.42720050635484	13.9780368942476	6.72921622084389e-26	7.41893618004345e-25	48.036609246
TIRAP	1.09586277990484	4.49795174500718	13.9292399705208	8.5794046438484e-26	9.382981801313e-25	48.0200924066931
DAPK3	1.55135999764987	6.51760403439226	13.952810804079	7.62932700776818e-26	8.38667454968133e-25	47.9521547387435
ACTA2	-1.56382332357632	4.12547613131513	-13.9030601820514	9.77462247066446e-26	1.06359225376447e-24	47.9306207419217
TYW1	-0.628544337843585	5.62696551050072	-13.9258859351097	8.72393063021887e-26	9.53410060723192e-25	47.913399064801
VPS11	1.01612054905803	5.7607629214785	13.9300961735104	8.54289755216015e-26	9.34986513434671e-25	47.9005004474444
PSD4	-1.48705815482812	6.19863542122386	-13.9254451652102	8.74310438473906e-26	9.54810585027213e-25	47.8619023893456
PLAGL2	1.31745341828038	6.02089139384722	13.9221634935304	8.88719599307801e-26	9.69136783094113e-25	47.8462454492555
CREB3L2	0.87532997483797	6.65156215721206	13.9306667242682	8.51865686366348e-26	9.33013504484105e-25	47.837991846144
GDI2	-0.683012287112986	8.43369015302162	-13.9429451790858	8.01340488355752e-26	8.78957543692474e-25	47.8355030942914
LRFN1	-2.21208099218308	4.00751834734884	-13.8710039903913	1.14683296029204e-25	1.2406947933534e-24	47.8334403346077
ANKEF1	-0.792596047678977	5.49540655953128	-13.9067034501706	9.59876777145699e-26	1.04597312667778e-24	47.8253316634002
SNX25	0.901053415937183	5.46274992446741	13.9048734031187	9.68670042439894e-26	1.05478965607523e-24	47.8131495009946
CCT8	-0.665644898890063	8.88655413704154	-13.9234385080951	8.83093150761136e-26	9.63701072080612e-25	47.7210858758655
ADPGK	-0.824044233397164	6.05447312080161	-13.8930709230941	1.02735655456047e-25	1.11545813617354e-24	47.701765577727
RBM8A	-0.943944865320688	7.17978921819976	-13.9021408981259	9.81950373629148e-26	1.06770215861081e-24	47.676221744545
USP30	0.933663062453497	4.97235166568684	13.8673083097075	1.16816498943533e-25	1.26195435117705e-24	47.6664817064052
MICALL1	1.13339285277619	5.89102953205445	13.8818643655568	1.08638222902493e-25	1.17784227805331e-24	47.6460917589913
WASF2	0.582773541106406	7.84014853575017	13.8983459081558	1.00069840178693e-25	1.08730008691987e-24	47.6256345439414
MMP16	-2.19759498133083	5.36648590061518	-13.8517273187944	1.26257165800023e-25	1.3629601737262e-24	47.6207505408793
HSPA13	1.56670693883202	7.12984283201964	13.8783828554232	1.10540409772553e-25	1.19673741394712e-24	47.565285597305
BRMS1L	-1.21744579819878	4.1701716426352	-13.8180132873725	1.49391583128682e-25	1.60807456076006e-24	47.5431374228044
UBXN4	0.911220903127656	7.83956023385476	13.880975334134	1.09120813461664e-25	1.18222087658034e-24	47.5391139015202
KRT8	0.887756675798011	9.06502668100817	13.8862621840019	1.06282307900778e-25	1.15313232329341e-24	47.5213508536478
NFE2L3	-1.94864964802455	3.65706869274075	-13.7967324739884	1.66140623553149e-25	1.78325060991715e-24	47.4942126173403
APEH	-1.02032870069917	8.17128476876506	-13.8676436475835	1.16621303985543e-25	1.26075270024976e-24	47.4677164117402
CPSF3	-0.837330355594922	6.02762122282291	-13.838935611937	1.34577981551975e-25	1.45174064007505e-24	47.4352117130034
MPHOSPH6	-1.39224534730818	5.58264268908314	-13.8207228491002	1.47384441577995e-25	1.58760744242122e-24	47.4128777947258
GTPBP3	-1.0480633431618	5.12423682946065	-13.8152130510644	1.51494741737796e-25	1.62954515897904e-24	47.3947737811708
NOB1	-0.833892388342994	6.21024732515185	-13.826934135028	1.42884945323543e-25	1.54024432087461e-24	47.3658301908308
GDF11	-1.27249444300341	4.12065253003894	-13.7772082469733	1.83161564455098e-25	1.96033788443176e-24	47.3256395075878
FAM105A	-2.04894323901007	3.29019789291176	-13.7590623068154	2.00547909260971e-25	2.13727991871025e-24	47.309905292028
ZNFX1	0.813894643617406	6.00051740531202	13.8050166987381	1.59407282648507e-25	1.71220297299712e-24	47.2503693187623
FLYWCH1	1.27047719521359	6.24054407465819	13.8083216783471	1.56798120453251e-25	1.68538337632499e-24	47.2481309169684
LIN54	1.25527384974855	5.62102851655941	13.787168569464	1.74270108664756e-25	1.86917139407855e-24	47.2030560579749
MCM8	-1.29864718670157	5.29198737077814	-13.7726807486467	1.87352455328549e-25	2.00233770050783e-24	47.1797968948189
DIRC2	1.18833184128764	5.40878447606844	13.7695783428578	1.90279675840263e-25	2.03073177854825e-24	47.1390646323653
TOMM34	-0.722410115724172	6.2957364090838	-13.7845904351355	1.76529131575447e-25	1.89204956440893e-24	47.1374190149789
CDC45	-1.17451146221503	4.95162767856729	-13.7602674752582	1.99343458312495e-25	2.12595267757132e-24	47.1338587523061
STOML2	-0.688973691809585	7.20427563274427	-13.7819007242588	1.78917270661787e-25	1.91627798591826e-24	47.0729410679373
DDX54	-0.93814598917461	6.58982388586522	-13.7715270715936	1.88435668288265e-25	2.01248221551678e-24	47.0575647005681
ING4	1.08094410196771	4.87343501841889	13.7404795023948	2.20072392992706e-25	2.34203192996348e-24	47.0479377345709
AAK1	1.05459527708735	7.10562975256012	13.775783613415	1.84470029095501e-25	1.97293586673649e-24	47.0350834932064
RNF115	0.902331487963278	4.95223508883102	13.7349912535449	2.2619592163649e-25	2.4037919032509e-24	47.0183163772402
ELF1	1.11081592366589	5.79797492064433	13.7511546670088	2.08634191795221e-25	2.22188015886315e-24	47.0062674737448
ARHGEF17	-1.71950390519841	3.47622982170852	-13.6965404075917	2.74175849512345e-25	2.88914003949289e-24	46.9955079335562
POLD1	-1.31827243254067	5.47550086895569	-13.7382116744592	2.22582285477798e-25	2.36706487162508e-24	46.9851859987211
CASP9	1.07914443795237	3.67194322821283	13.7049469268954	2.62880377182827e-25	2.77595762572245e-24	46.9814707572423
RIMKLB	-1.09676966706941	4.55501933141102	-13.7099909422289	2.56328474213203e-25	2.70867584010236e-24	46.981171148
MTPAP	-1.1934751172761	5.34618881392667	-13.7243150109794	2.38602500935158e-25	2.52847929007928e-24	46.9476578730623
MOCOS	1.25918656411115	5.61516306450028	13.7319209846378	2.29695917441296e-25	2.43926018125778e-24	46.9188653478948
ALYREF	-0.809016642150766	6.06392518576267	-13.7307805978982	2.31009723757775e-25	2.45147845367261e-24	46.8848743777943
TMEM120B	-1.3897239592759	4.76883809487613	-13.6947168722944	2.76689675232123e-25	2.91154321183291e-24	46.8634745033469
NPRL2	-1.07755665777172	5.17424087897529	-13.703602933105	2.64654351898499e-25	2.79272645685725e-24	46.8547107103798
CIAPIN1	-0.705848953198385	6.14368269298877	-13.7245841709671	2.38281473414183e-25	2.52686059660126e-24	46.8517614847094
BBS4	-0.915882486935118	5.74002543545509	-13.7114641902029	2.5444592767184e-25	2.6906760914932e-24	46.8296128371666
KIF13B	0.987475929509075	4.82599530430403	13.6901312552036	2.83113912448939e-25	2.97289406247082e-24	46.8132402496789
FURIN	1.01843933827627	6.47557834581772	13.7184069008606	2.45759550548598e-25	2.60248618549911e-24	46.7934551383285
FLAD1	-0.934055427614915	5.51377402794195	-13.6976087565501	2.72713749128253e-25	2.87575116356028e-24	46.7668037440896
RNF220	-1.17279997773989	5.79346640147162	-13.6903856062766	2.82753686544272e-25	2.97118919324618e-24	46.7397521163645
LINC00674	0.728285149857126	7.11927203377655	13.7140433482098	2.51183590692397e-25	2.65804989276747e-24	46.7350227991181
PPM1K	0.98757694388387	5.90255870600157	13.6950765397801	2.76192031813397e-25	2.90834470526646e-24	46.7143187945627
CYB5R1	0.831426602471818	6.07306436663259	13.690746444092	2.8224343773116e-25	2.96790438443354e-24	46.6809612985241
PPP5C	-0.986290456307265	5.95138790397261	-13.6805738192875	2.96988949143752e-25	3.11641234125966e-24	46.6648745227565
ALOX12	2.94624790925526	1.93458625369083	13.6306089897649	3.81449199602384e-25	3.98043167562849e-24	46.6114834705523
ZHX3	-0.889230632636976	5.86541830482491	-13.6704953332502	3.12360876691956e-25	3.27314091026268e-24	46.6110547701596
MIR4697HG	-2.29342679453187	2.93189383042015	-13.6127471912818	4.17177922590983e-25	4.32620420278052e-24	46.5704939420582
POLR3G	-1.4019462730407	4.08980199285541	-13.6187839035151	4.04741732071327e-25	4.20886554624865e-24	46.5485717903698
DET1	1.35151325621185	3.2308183740279	13.6095253342566	4.23971549153901e-25	4.39362096762939e-24	46.5470300553288
GMDS-AS1	1.58969585149017	2.58590304367778	13.6022647548782	4.39691297976347e-25	4.54711055813555e-24	46.5350942449222
MRPS33	-0.939071220252056	6.0739468341066	-13.6449152805214	3.55060675806691e-25	3.71280717821259e-24	46.463314668359
ESCO2	-1.69002062622352	5.0223807984318	-13.6188819210787	4.04542908128047e-25	4.20886554624865e-24	46.4506219324736
PIGU	-0.928049219830111	4.84043228880901	-13.6139010296634	4.14771604420661e-25	4.30719945503503e-24	46.4321670822538
SRD5A1	0.829236545189522	5.40059133707103	13.6300580552801	3.82503896872441e-25	3.98866563571984e-24	46.4293382046616
MRPS7	-0.760374839709966	6.62814255222557	-13.6452175143551	3.54523424712526e-25	3.7097726449361e-24	46.4207480245511
ADAR	-0.580899138447373	8.70536762787436	-13.6557663904692	3.36274459752109e-25	3.52126728566086e-24	46.3901959843996
ASCC1	0.830859719758803	5.76699342052337	13.6294440450605	3.83682795547416e-25	3.99818241356002e-24	46.3877893990568
CDC42EP3	-1.3757363844111	4.06642984907366	-13.5797884444033	4.92162696973328e-25	5.05493506002154e-24	46.3671114544002
NFATC2IP	-0.675804270052693	5.99994698698763	-13.6241707611329	3.93958891722521e-25	4.10241797372079e-24	46.3574733541532
MPZL2	-1.27552652834813	4.44447870999218	-13.5861902805891	4.76607755210631e-25	4.90523786994026e-24	46.3481055555142
C19orf48	-1.14338025587397	8.23696514967449	-13.6429678886319	3.58542019027408e-25	3.74660191907833e-24	46.3386545428781
DPH1	-1.10185622506536	5.40995808354338	-13.6002238931166	4.44214384549983e-25	4.59072484404855e-24	46.3155473429517
P3H4	-1.18488823741757	6.05127367105119	-13.6129619355952	4.16729016314775e-25	4.32453552797696e-24	46.3071189566099
MORF4L2	0.825095442940096	9.18513841521493	13.6396363149924	3.64577520603338e-25	3.80702089664793e-24	46.2866950107347
GTF3C2	-0.593699071162535	6.30573389334324	-13.6076292631797	4.28021424722019e-25	4.43253083698334e-24	46.2396976328834
SAMM50	-0.903414967242925	5.56872937177799	-13.5893829019166	4.69035877007853e-25	4.83393461163344e-24	46.2285607428941
WDR61	-0.871128028978504	6.18573826347034	-13.5974380759529	4.50463995622923e-25	4.6489122737277e-24	46.217267112731
TMEM135	1.2368702554298	6.22733181154247	13.5990107626556	4.46925109259091e-25	4.6155622012617e-24	46.2169189042572
DMGDH	4.63092839651537	1.60708391876025	13.6753237289602	3.04899277423673e-25	3.19718404315215e-24	46.2007306996077
NKRF	-1.54754615666781	4.85137042998071	-13.5570538531093	5.51638849026069e-25	5.65034717392596e-24	46.1938355381402
PDHA1	-0.718004840983028	6.27361408224779	-13.5926285336121	4.61462062699126e-25	4.75914445981461e-24	46.1823135796113
SLC38A2	1.08885247415574	9.39939619865966	13.615894449749	4.10647136757214e-25	4.26732000383829e-24	46.1681180757734
FAM122C	1.61896972677057	2.69256537837669	13.5240183078885	6.51164476098242e-25	6.64258544367609e-24	46.1469670008724
ELMOD3	0.933847165372845	4.54172973712434	13.5534216760416	5.6178826387308e-25	5.75038348351613e-24	46.1405851519127
HYAL3	-1.58547018064498	3.54085247271668	-13.5216657190454	6.58904506832081e-25	6.71697900515311e-24	46.1250349199667
AKAP5	-2.41058453524965	3.58249746331907	-13.5165396702982	6.76090655698324e-25	6.87351204195398e-24	46.1084229212622
TUFT1	1.37992784621869	6.56155627489139	13.5823202496718	4.85950987734527e-25	4.99455169871435e-24	46.1070367245814
TTC17	0.668015679354593	6.46125263477005	13.5823394066143	4.8590428805742e-25	4.99455169871435e-24	46.1038907704039
RNF187	1.00017242420184	9.64603470331231	13.6030676183744	4.37924640987263e-25	4.53196168784613e-24	46.0963698733552
ATXN10	-0.710442397032285	7.55166944893934	-13.588097948655	4.72068743618995e-25	4.86185476967272e-24	46.092000543482
SKA3	-1.37103821733873	4.3041291868652	-13.530917498763	6.28988448845531e-25	6.42946939949931e-24	46.0758424937278
SH3BGR	1.54655264197675	3.47257330747313	13.5087299563602	7.03143561392365e-25	7.13405656612686e-24	46.0243276542261
ZNRF3	-1.05260237827237	4.45450126124817	-13.5205368142363	6.62651340374391e-25	6.74601527258431e-24	46.0145216156815
NPLOC4	0.822317962311654	7.95665826576091	13.573834164356	5.07087404993811e-25	5.20466471181618e-24	45.9967134964953
FBXO11	0.850566929365411	5.94222880045124	13.5501725995039	5.71025954213017e-25	5.84095758069663e-24	45.9886926628436
NCBP1	-0.725053601084253	6.51595288168459	-13.557220839949	5.51176688696217e-25	5.64946700168082e-24	45.9843855071743
TESK2	0.864594373881585	4.4831297181561	13.5184438412898	6.6965460184619e-25	6.81269207406666e-24	45.9744360139779
PLOD1	0.892916455206203	7.54507521378962	13.5639507815096	5.32870601002546e-25	5.46556348678567e-24	45.9530128641162
MAP3K10	1.06710095564386	5.02212502624516	13.5242206579992	6.50503021760342e-25	6.64034899711305e-24	45.9460677061387
ZNF692	-1.37752471900084	5.30919843627969	-13.5262161081837	6.44016190985433e-25	6.57860348560358e-24	45.9455798264134
TRMT61A	-1.31350004166415	4.85639360160296	-13.5118684270075	6.92143642339701e-25	7.02720009017779e-24	45.9373136490605
TCHP	-0.811420494282015	4.89616206049975	-13.5131207288958	6.87802864573279e-25	6.98785373100971e-24	45.9229700981305
ARHGAP9	2.68240860336254	1.86734505825492	13.4971989951646	7.45086830634276e-25	7.53439819524721e-24	45.8531556622783
CDKN2B	3.69228925528887	2.52774003077197	13.4778633325143	8.21134343932707e-25	8.27527067684129e-24	45.791351771968
PRPF38B	-1.12295706010934	6.1529317872017	-13.5053087691294	7.15334414053077e-25	7.25284372817083e-24	45.7674010954483
FAM131A	0.890018650839195	4.72930291551485	13.4836605204522	7.97550097834884e-25	8.05380784740324e-24	45.7476569089478
SAV1	1.53734596241664	5.80290893973443	13.4971942911202	7.45104444071508e-25	7.53439819524721e-24	45.7466258409199
EPB41	0.720843873829209	7.65923373906924	13.5211248307291	6.60697052833396e-25	6.7306831379554e-24	45.7436803888894
BRD3	-0.900968561496244	5.89419323986056	-13.4971926372864	7.4511063665038e-25	7.53439819524721e-24	45.7388781623567
HIST1H2AK	2.60556245941175	2.38582228904569	13.4453037175233	9.67218286916802e-25	9.72789671556778e-24	45.7361803209522
SAYSD1	-0.739500152214827	5.54122787267801	-13.4766679476592	8.26083840049021e-25	8.31956736564461e-24	45.6637402666466
GTPBP10	-1.10389150121506	5.84221052329068	-13.4783675631949	8.1905551275284e-25	8.25986405607566e-24	45.6553804349406
RAB3GAP2	0.930786246406964	6.78030859594697	13.4936919900252	7.58334877807598e-25	7.66295863065875e-24	45.6463092653363
C9orf3	1.51514426632329	4.07363342847705	13.4395104971006	9.95822010215434e-25	1.00088777144545e-23	45.6123794815307
PLD3	0.933451623493976	7.5889771080093	13.4819811522544	8.0431129523237e-25	8.11662527500623e-24	45.5478371652999
ATP10D	3.16921892345891	1.16715222762786	13.5015201590665	7.29082301753065e-25	7.38724685770851e-24	45.5467771200411
PHF12	-0.924594613706893	6.71770923850152	-13.4627787056809	8.85836073745686e-25	8.91535823281852e-24	45.5002041901439
USP27X-AS1	1.65177860245128	2.36781020360225	13.3947506119649	1.2474507925069e-24	1.24961448300758e-23	45.4992035285799
ARNTL	1.38647166857951	3.78896181880281	13.403200668372	1.19548915410152e-24	1.19836215874422e-23	45.4783980400745
LMTK2	1.09025592360464	6.58546108763465	13.4389117715881	9.98826185395461e-25	1.00323571905674e-23	45.3804875699547
CCDC149	0.85644460669308	5.03245921914073	13.3939918664857	1.25222602645544e-24	1.253561734217e-23	45.2982443773286
SEC23IP	-0.759082265750706	7.05601096965657	-13.4205785918088	1.09535499370642e-24	1.09872081399436e-23	45.2711683804593
SYF2	1.11872096136889	4.82186789800093	13.3808044333281	1.33821626912668e-24	1.33430647391808e-23	45.2537759129116
TOMM70A	-0.712801281889508	7.55190758409851	-13.421392121402	1.09087933146719e-24	1.09496283698605e-23	45.2524039099607
WIPF2	0.761519114421588	6.25398855493979	13.3937736017546	1.25360309113044e-24	1.25410419829545e-23	45.1726930530092
SPRY1	-2.54188838384581	1.75292518092813	-13.3870012539633	1.29709468253319e-24	1.29588647724008e-23	45.1722523241635
CLPX	-0.886496712509818	6.31737656323758	-13.386838573142	1.29815783269358e-24	1.29608630423716e-23	45.1564667362586
OSTM1	1.05717705430385	6.00675715153346	13.3817983856703	1.33153342020061e-24	1.32852530483271e-23	45.1362945583282
C6orf132	-1.43418322510227	5.0193181466565	-13.3493485210885	1.56803867167401e-24	1.55314437294571e-23	45.1142557392765
ATG14	1.1419528174009	5.21238960203116	13.3590545142757	1.49318641447616e-24	1.48291582009087e-23	45.113798697542
ZFR	-0.624026143716945	7.40594258532789	-13.3877208693403	1.29240233384699e-24	1.29205815213358e-23	45.0917364605974
CASP4	1.07663346423857	4.45760705686797	13.34071553335	1.63777590670183e-24	1.61901534002862e-23	45.0840522514308
MOCS2	0.76121281436141	6.31467131420923	13.3782613634658	1.35546831360872e-24	1.3506112937723e-23	45.0784301236058
CDKN1B	1.30076237455922	7.08280204236793	13.3780374102357	1.35699825541114e-24	1.3512391116216e-23	45.0557839716592
VPS39	0.534957153692256	6.93607894558956	13.374490500406	1.38146150837394e-24	1.37468694564235e-23	45.0355140932891
ZFP14	1.1767586128206	3.69554051034496	13.3089609659062	1.92217454430793e-24	1.88403217737128e-23	45.0289246874994
TMEM127	0.841918465978736	6.21690278460384	13.3640380372366	1.45615816084723e-24	1.44709933443296e-23	45.0168702118541
ZNF189	1.04847711290036	5.39380026008336	13.34373655346	1.61302489306001e-24	1.5966500853124e-23	45.0125486724444
SLC17A5	1.12227062186873	5.36676964005583	13.3416056671728	1.63044374203962e-24	1.61282893481337e-23	44.9899122725082
CBX1	-0.651729387263131	7.22328724507756	-13.3672234844095	1.43297418124682e-24	1.42500266924518e-23	44.9891331993793
DPY19L3	0.884978223289068	6.36897043145161	13.3587855403773	1.49521160002966e-24	1.48394563027398e-23	44.9841116801593
POLA2	-1.05642076255144	5.22382230874885	-13.3362704357725	1.67488920557899e-24	1.65461423098514e-23	44.9827544868466
ZSCAN26	1.83185697745301	3.5030921157916	13.2923625803575	2.09005684668922e-24	2.03794114349904e-23	44.9792434650982
PSEN1	0.638462749434293	6.58478885921032	13.3493596269531	1.56795090609921e-24	1.55314437294571e-23	44.9295894600833
RABGEF1	0.738665391620387	6.10273996968059	13.3355263590626	1.6811836783373e-24	1.65974057290683e-23	44.8927618395352
GTPBP1	0.931151913528602	6.45762686201424	13.3345365042465	1.68959412000893e-24	1.66694778620592e-23	44.8633173698271
PIGA	2.04322235562412	5.26513736532114	13.306029364233	1.95080921815923e-24	1.90587841378523e-23	44.8487514628244
GALK2	0.797740179720672	5.37777173424137	13.3126713476188	1.88653717091522e-24	1.85151909532438e-23	44.840256296054
USP31	-1.00601540455476	5.48424103656646	-13.3060779932552	1.95033075481949e-24	1.90587841378523e-23	44.8309464641946
MUS81	1.03332991943745	5.64119552856924	13.3164186412352	1.8512183602406e-24	1.81923395925215e-23	44.8290135493732
GZF1	1.45008616317388	6.09772119467282	13.3204960512152	1.81354172104926e-24	1.78454406836669e-23	44.8186870973769
PRRG1	-1.16598381317242	4.96175579172875	-13.290897681086	2.10556228853306e-24	2.05039710276345e-23	44.8147740917149
ABHD11	-0.935121877896216	5.39233000019294	-13.303668045664	1.97418467617179e-24	1.92746144976565e-23	44.8075149155538
VPS18	1.07137070398397	5.56194355373715	13.3134950526819	1.87871606887656e-24	1.84504908373123e-23	44.8006051970249
ADCK4	0.789504238808433	5.94878701558657	13.3166333479993	1.84921494019522e-24	1.8184552417794e-23	44.7852328833403
PI4KB	0.624345008195321	7.18368097449778	13.3249132741126	1.77359318181735e-24	1.74637870283077e-23	44.770563985532
CFLAR	0.719423769329583	5.68662500788019	13.3064525634085	1.9466492866723e-24	1.904292227275e-23	44.7687139186312
KDM6A	-0.691954800282604	8.14154768296341	-13.328114439153	1.74519558219992e-24	1.7206734643673e-23	44.7637474340314
STAT3	-0.698956581129161	7.67141238431525	-13.3250186600121	1.77265095828219e-24	1.74637870283077e-23	44.7617894161016
CDK2	-1.11884358868359	5.86749658240361	-13.300467801389	2.0063143417919e-24	1.95755790489585e-23	44.7432774002129
ID3	1.92005289033509	6.36895444094557	13.3083159266492	1.92843859964125e-24	1.8889389440452e-23	44.7317770323024
TMEM45B	-1.38184251302532	4.63226486542408	-13.2628352235871	2.42592883135022e-24	2.35473479841984e-23	44.714270402576
ATP6V1B2	0.861821536193755	7.31079709924907	13.3073527695378	1.9378301002142e-24	1.89690070305192e-23	44.6743774124671
DIS3L	-0.742037596110281	6.12550797003961	-13.2905025865453	2.10976396058645e-24	2.05315720234388e-23	44.6743565183177
PELO	0.807278095042666	6.2986521744297	13.2918840274671	2.09510951326454e-24	2.04154214478782e-23	44.6535860653266
RBMXL1	-1.05159360647454	4.64229640596673	-13.2531718214622	2.54722245462702e-24	2.46927646085728e-23	44.6473512998761
HIST1H3E	2.18281145386101	2.54399916507374	13.2226429277086	2.97189082108268e-24	2.86247033799728e-23	44.6375934803728
ATAD3B	-1.28794783040541	5.44528351438229	-13.260862567802	2.45020913756101e-24	2.37676617633179e-23	44.5926376672798
HIST1H3H	1.10480465140168	4.21126251122369	13.2410967575611	2.7073799515869e-24	2.61608863275604e-23	44.5883477649095
MARS2	-1.41090068904531	5.0003707327623	-13.2487865413674	2.60425623520976e-24	2.51968502757151e-23	44.5876356840576
DARS2	-1.32962495220449	6.44201187871353	-13.273480586211	2.29900883425312e-24	2.23298296605077e-23	44.5754915748909
KPNA2	-0.831440624791867	7.62729148647251	-13.2894974798223	2.1204908474014e-24	2.06225975159193e-23	44.5747800928636
LPCAT4	-1.57795363025582	2.6486963663619	-13.1913869145094	3.48043874054005e-24	3.32245824081051e-23	44.4876771879684
PPP1R3E	1.57485342762694	4.80041629701375	13.2323265442001	2.83000599409027e-24	2.73106491049226e-23	44.4862307133679
ZNF674	1.60738413222722	3.68231888707363	13.1972454325263	3.37887828415229e-24	3.23167110285546e-23	44.4834274843944
CFAP69	-1.70379547952419	4.45734654105775	-13.2061165920573	3.23072530732926e-24	3.0998448060611e-23	44.4712168054642
XRRA1	1.13984145088543	3.90201615326525	13.2055072819242	3.24068923783903e-24	3.10741951439278e-23	44.4585090440126
HSPD1	0.857160805836081	11.0139586070672	13.2850661154479	2.16844068099387e-24	2.10752784891935e-23	44.4505912165415
MON1B	0.82424579677082	6.16081248319997	13.2482662219738	2.61110788867523e-24	2.52468744728572e-23	44.4439213342281
HSD11B2	-1.53665287092786	4.66532502883665	-13.2089238303274	3.18521480089354e-24	3.06008864044897e-23	44.4435826290041
LPAL2	-3.3813601521241	1.50791558608719	-13.3114530221046	1.89816516812102e-24	1.86171444575475e-23	44.4426955321695
MINA	-0.850766514274398	5.69149576915976	-13.231861163548	2.83666659131922e-24	2.73573445955359e-23	44.4302548236808
GTF2E1	-0.953283827707013	5.62278454268067	-13.2308099799781	2.8517692566501e-24	2.74853447739781e-23	44.4291994727677
NFE2L2	0.887830205663779	6.84278558398231	13.2500769211244	2.58734206973663e-24	2.50493414050066e-23	44.4161937699468
C16orf91	-1.00311578742596	4.56388818163644	-13.2020629114252	3.2975971815793e-24	3.1559413179474e-23	44.3730786870916
STX6	0.704816288416934	6.34724395961159	13.2364638392713	2.77147825788658e-24	2.67630337751928e-23	44.3666763984049
ZNF511	-1.48821934143963	3.87370003495173	-13.1740669302445	3.7989674812904e-24	3.61503775025707e-23	44.3455661059288
ACSL1	1.26473981178028	9.10340620786639	13.251072709088	2.57436480067783e-24	2.49397818367602e-23	44.3435002418924
DNAJC25	1.13069303093293	4.87817498836738	13.2020800885972	3.29731090584382e-24	3.1559413179474e-23	44.3326517153296
SNHG15	-1.52221386594749	4.53185752727399	-13.177339809743	3.73661169867509e-24	3.56021327838231e-23	44.312045637946
RFWD3	-0.935437362624286	5.77921394265897	-13.2094174423534	3.17727922033843e-24	3.05441899952636e-23	44.2971924232122
EDEM2	0.926464321711951	4.61751623232229	13.1767493523917	3.74778480783082e-24	3.56859458937144e-23	44.2511241559572
ERCC3	-0.68987574236291	6.33146766157944	-13.2076240480489	3.2062061161308e-24	3.07828587211126e-23	44.2428432194334
VDAC2	-0.59029794552634	6.92377096296361	-13.2120482583489	3.13531828674627e-24	3.0160114922346e-23	44.2230985534392
AMFR	0.710380335971231	7.18721694596489	13.2142855204968	3.10007236586602e-24	2.9840183747336e-23	44.2179250718339
C4orf46	-1.22449249935263	4.39110710649121	-13.1584254348596	4.11170679575219e-24	3.90521121094339e-23	44.1953404361935
ERP44	0.878994804340583	6.59350545140313	13.2033727717412	3.27583839704608e-24	3.13911865794792e-23	44.1920691903176
LMBR1L	0.842001334383115	5.62484456040824	13.1820382793586	3.6488867251629e-24	3.48104720870686e-23	44.1552103034147
LOC344887	5.32702493842665	0.780997825007556	13.3553647804403	1.52120934719608e-24	1.50875030102354e-23	44.1291580484114
SFXN4	-0.812670222445928	5.80600189793245	-13.1775894914393	3.73189708451076e-24	3.55797883308022e-23	44.1251432336862
TBC1D16	-1.091257195323	7.3637908097942	-13.192958539136	3.45289682995491e-24	3.29826328235388e-23	44.1114279077483
CAND1	-0.71747530165945	8.16739316903922	-13.1965358579776	3.39101905553289e-24	3.24121846835658e-23	44.0952558927154
ANAPC4	-1.15118150744458	5.06888485189242	-13.1516255660066	4.25560390363306e-24	4.03677499791244e-23	44.0938701197566
ETV6	1.16195386693986	4.46874494272937	13.1358399180052	4.60944891933891e-24	4.36140422008778e-23	44.0410003396434
MPI	-0.860013674021274	6.48591767128948	-13.1677945226908	3.92140515146583e-24	3.72918427830341e-23	44.0268203520781
HIST1H2BC	1.59518026226163	2.90535112487066	13.0977518611299	5.5896769098684e-24	5.2590594284827e-23	44.0202395207976
RAPH1	1.33582484990313	6.05455773017609	13.15289029342	4.22846261497174e-24	4.0135647677886e-23	43.985495339003
ATP6V1E1	0.819146170392686	7.07720824455212	13.1589188404285	4.10145752105532e-24	3.89794216051688e-23	43.9381244369763
MRPS9	-0.888235488377101	5.3072048480612	-13.1241329857189	4.89080931111134e-24	4.61889261733635e-23	43.928617588373
UCK1	0.721734980962397	6.08632910237013	13.1446059640455	4.40945584795723e-24	4.17743779261361e-23	43.9166965691865
THRIL	-1.65283449378202	4.71696081826172	-13.1037667857283	5.42199090873606e-24	5.10448999909597e-23	43.8951158456417
TMF1	0.945698209140674	6.89213573502272	13.1461568562838	4.37499066605417e-24	4.14740276776954e-23	43.8884706915641
SPPL3	0.670968729131301	5.86603798344721	13.1315262637057	4.71118028885195e-24	4.45205054860924e-23	43.8796285018315
RAVER1	-1.09519041230699	5.72462506597086	-13.1236540958869	4.90267884107624e-24	4.6271920476179e-23	43.8771351073137
DLGAP4	1.15588186004757	6.14193647746768	13.13383337434	4.65649318553737e-24	4.4031424227978e-23	43.8685722624249
TMPO	-1.48599567907517	7.55423149003693	-13.1361457323419	4.60232098469568e-24	4.35740554263495e-23	43.814775624242
AP1S3	-1.20561631821532	5.13621903489789	-13.0928377293735	5.7305311003729e-24	5.38820632455851e-23	43.8041645894712
GPR108	0.87494415146721	5.71009038463228	13.1132005691075	5.16910239817528e-24	4.87251987514124e-23	43.7951498082323
CREM	1.36673064015057	4.52526336630128	13.0865555479248	5.91579841338421e-24	5.55197681096108e-23	43.7902134570042
KIZ	0.965637783478291	4.39331834418625	13.0797212466335	6.12418271034464e-24	5.74395550147003e-23	43.7885802192723
TMEM55A	1.13575089014702	4.18174207092591	13.0678665712002	6.50326895443277e-24	6.0918956094674e-23	43.7409051829182
RAD23A	-0.623793942592376	7.3930405164634	-13.1171231001113	5.06746868571298e-24	4.77971795129813e-23	43.7185071492829
GOLGA1	0.515807780993199	6.50533398419144	13.1082845597939	5.29937119958619e-24	4.99218054786614e-23	43.7105679205791
SCPEP1	0.714136324077499	6.20171595536744	13.0865669766013	5.9154559708062e-24	5.55197681096108e-23	43.6231530511363
SMKR1	-1.12365338467872	3.71265637071782	-13.0216198495965	8.22131961938404e-24	7.63931530969497e-23	43.5903268855226
PRMT7	-1.05411028843291	5.27586509341068	-13.0539517508766	6.97839310079671e-24	6.51629123037536e-23	43.572589829742
TMEM43	-0.861476105148586	5.84756190651721	-13.0640553320011	6.63007905969864e-24	6.20294499441961e-23	43.5653001816093
KDSR	0.848179059149975	5.77052817460411	13.0636522241432	6.64363582579242e-24	6.21175812952049e-23	43.559712012391
EMD	0.820098634574024	6.60042119923083	13.0773135155584	6.1993385663927e-24	5.81081572490342e-23	43.5507542635817
GOLGB1	0.734744842374598	8.46251349466312	13.0879371209781	5.87454555079033e-24	5.52016120091787e-23	43.5309632368145
FNIP2	1.16790684634155	5.68103306715763	13.0571703436396	6.86548561314108e-24	6.41519178387844e-23	43.523474795333
CLDN8	-3.31915684939269	2.17518842231542	-13.065460120173	6.58305176020738e-24	6.16278710918168e-23	43.523441026713
DDX28	-1.34467410920226	4.59541967714476	-13.0280298259765	7.95838897134586e-24	7.39957701509161e-23	43.5159271706079
FLCN	1.36537516420053	6.11538075334095	13.0526432562933	7.02482589129353e-24	6.5518500362524e-23	43.4775227171072
CSTF1	-0.79653599505551	5.48216896931225	-13.0419466044315	7.41622011396191e-24	6.9125984625234e-23	43.475959542738
ZNF419	1.18939616371224	5.37722899280268	13.0343094003934	7.70899149571561e-24	7.1729355481339e-23	43.4565194464823
PBLD	1.20187910968166	3.97513238290744	12.9968252277257	9.32311336046856e-24	8.60454027171456e-23	43.4075115691984
SMAD9	1.15603976388546	6.10569744014302	13.0380455493048	7.56434510673691e-24	7.04629070240456e-23	43.3959890691154
TNPO2	-0.820097320518382	7.69614074268859	-13.0538396058999	6.98236054187131e-24	6.51629123037536e-23	43.3826501282898
KIF22	-0.975872895199752	6.40031142625732	-13.0342873133799	7.7098548046671e-24	7.1729355481339e-23	43.357464345639
WHAMMP3	1.59381222705352	2.71446567986133	12.9652992801948	1.09406725501049e-23	1.00850300191759e-22	43.3552390309558
CALCOCO1	1.05989772785134	5.3160282283201	13.0132880218579	8.57615773466583e-24	7.9444530872142e-23	43.3451382804397
CASP7	0.812587823197175	5.12197513165659	13.0128471631168	8.59535560157153e-24	7.95732797245364e-23	43.3422380078549
RIF1	-1.25916438912554	6.34004718702154	-13.0210523450782	8.24501402522793e-24	7.65659434773176e-23	43.3151402613674
ERVMER34-1	-1.71880554786684	2.45796858843757	-12.9527093123894	1.16628116857193e-23	1.07177956103281e-22	43.2907343405915
MTHFD1L	-0.746894980159921	5.31561584749619	-12.9993046452992	9.20657330503391e-24	8.50220816410758e-23	43.2836591199929
CD68	1.42666197540417	3.31360003787936	12.9571231778129	1.14043503397561e-23	1.04995539363445e-22	43.2633668900727
SLC35B2	-1.27716482254077	5.85467905457813	-13.0017822992329	9.09157648654586e-24	8.40117615519832e-23	43.2524124261755
PRDM4	1.0019483163112	6.34513903070483	13.0141137401636	8.54031627238309e-24	7.91613513247559e-23	43.2502871716939
EDEM1	1.00795926303446	7.0293986490133	13.0194048280884	8.31419002858185e-24	7.71606164828091e-23	43.2413055226204
SERPINB8	3.12058982429248	3.18520232598577	12.9400167887191	1.24392719669065e-23	1.14034253879773e-22	43.22892754366
TERF2IP	0.851340896826709	7.2265226604127	13.0170127747891	8.41566578603868e-24	7.80541306010852e-23	43.2155918059566
CASP3	1.06274208236716	6.2335579951702	13.0037101343578	9.0030968006371e-24	8.32966737882728e-23	43.2080024992683
OAF	-1.70178219050838	2.9642325316016	-12.9318882724189	1.29635717195149e-23	1.18478997529054e-22	43.1863233839099
TUBB4B	-1.3087155850477	8.24643229735987	-13.0031187360807	9.03014726551869e-24	8.34954995929979e-23	43.1111955009059
RAD54L	-1.2901121092501	4.82694798828056	-12.951553155295	1.17314786200621e-23	1.07743047681256e-22	43.0991701511214
COA7	-0.849530834819619	5.12802944156852	-12.9490308407196	1.18826962984941e-23	1.09065139130922e-22	43.0415509022758
EIF1	0.690003671614004	9.69732498475581	12.9954189760514	9.389868184652e-24	8.66082682191244e-23	43.0258908402214
STK32C	-1.30688531209912	4.70576085047205	-12.9270463267671	1.32863647743445e-23	1.2120780890131e-22	43.0064951069623
FZD7	2.08617283955925	3.02979726888239	12.8894345137237	1.60846043181901e-23	1.45937412955856e-22	42.9761480068567
MCCC2	-1.79050093099653	6.86163364274319	-12.9613895900945	1.11599874908767e-23	1.02808817277917e-22	42.975428321137
TNIP2	0.872349226516151	5.08155124579538	12.9372456817053	1.26155770713482e-23	1.15579930020356e-22	42.9626400550575
FASTKD5	-0.875610440309734	5.47627953741883	-12.9367795712122	1.26454776549671e-23	1.15783227114016e-22	42.9421285038712
EGF	1.23736296637631	4.72302213111865	12.9169342877026	1.39867444980934e-23	1.27365042682456e-22	42.9348758698914
RNASEH2A	-0.933074633763441	5.66131705646183	-12.9363065519054	1.26758941406523e-23	1.15990997206603e-22	42.9140517941495
ERH	-0.745827781893966	7.26344053100527	-12.953857181402	1.15950360108924e-23	1.06685698982574e-22	42.8978621146251
ZNF667	-1.07945653855207	4.46974369051029	-12.8975281651543	1.54363321663546e-23	1.40140244141464e-22	42.8957134463815
TMEM245	-0.7573644162983	7.39842916585829	-12.9531806826654	1.16349317543788e-23	1.06987223039652e-22	42.8914689164248
CSTF2	-0.733595791534018	5.0366454411705	-12.9124726941332	1.4307430736387e-23	1.30127425764741e-22	42.8718026484113
FAM117B	-1.2150135679676	5.31779095330543	-12.9072069098299	1.46954267632338e-23	1.33494572460205e-22	42.8652260150563
SYNE4	0.909299069178587	6.00531952323266	12.9346323181935	1.27841431577964e-23	1.16910288463746e-22	42.863007860354
SLC4A11	1.51705689907887	3.29540898654231	12.8746178376426	1.73429886736244e-23	1.56503796828812e-22	42.861524535815
HIST1H3D	2.63291595662128	2.27778482567521	12.8677708324709	1.79574323789922e-23	1.61756931375493e-22	42.8482239411503
OS9	0.553676098559215	7.79891986941927	12.9467943613364	1.20184129859595e-23	1.10243426632357e-22	42.8374248663148
GDPD1	-1.09513521841415	4.2026522981028	-12.8836686005328	1.65630326075254e-23	1.49825600984699e-22	42.8258791234301
TXNDC12	0.916426603654057	6.38480145095263	12.9272155523706	1.32749483118064e-23	1.21177278936222e-22	42.7962152232243
SGSH	1.16855956168721	6.33222118367249	12.9257347673613	1.3375181218183e-23	1.21943971567842e-22	42.7897798903815
AK4	-1.29351926103232	6.84724218846073	-12.9201027838408	1.37633917051493e-23	1.25407214711482e-22	42.758431444092
ZNF207	-0.519692093092086	8.05429078806466	-12.9308206958791	1.30340596971808e-23	1.19050754509043e-22	42.7509145182748
PANX2	1.61237941482887	4.24977082447739	12.8680918104159	1.79281460222838e-23	1.61590060426539e-22	42.740163692493
MED24	-0.760760166009931	6.64501728520715	-12.9136666652959	1.42208954445737e-23	1.29418767270132e-22	42.7246082998569
POLR3B	-1.18853336496361	5.36857979107709	-12.885375461192	1.64199362061986e-23	1.48710351068925e-22	42.7067867204582
CCNF	-1.12994047741254	5.43141964185884	-12.8890912149814	1.61126973694668e-23	1.46104023973377e-22	42.6920060549941
NIT1	0.924621600411811	5.21448977113403	12.8787567106729	1.6981846632833e-23	1.53429247315656e-22	42.6563774810603
ANGEL1	-0.892981906625583	5.75984072974877	-12.8822078957578	1.66864855792506e-23	1.50851455423256e-22	42.6556722799434
TBC1D9B	-0.871624142252664	7.96105328752671	-12.9099517952137	1.44918771925621e-23	1.31725198500915e-22	42.6510481341691
C16orf59	-1.28321379056568	3.90094334150801	-12.8356614732085	2.11434472372108e-23	1.89659500426498e-22	42.6083194135274
ANAPC2	-1.00718037147262	5.97328619216369	-12.8774040562491	1.70990361731263e-23	1.54395145625775e-22	42.5999153700856
SETD1B	1.10532832008549	6.43996943158833	12.8881554054135	1.61895274571438e-23	1.46712096738968e-22	42.5998255435801
LCA5	1.78362533430791	2.88422773958906	12.8087351303349	2.42486929507985e-23	2.16213078905604e-22	42.5694612653448
TSSK6	2.37740030412281	2.38372918773393	12.8053916122518	2.46649425266302e-23	2.19542843497261e-22	42.5497260168143
OXA1L	-0.541122033516762	7.08225399665541	-12.8839729410479	1.65374265514691e-23	1.49684145326618e-22	42.547314438683
WDR89	-0.973458335242068	5.43206231925489	-12.8546135700877	1.92001503687337e-23	1.7274383339539e-22	42.5352547136853
CENPB	-1.10416596448563	6.5420677643857	-12.8719008103777	1.75842462547981e-23	1.58585610667897e-22	42.5256585201775
C2orf42	1.44333169548649	3.59075679302184	12.8086268972536	2.426205633697e-23	2.16213078905604e-22	42.5041008710304
FANK1	2.93123752055116	1.09406782366079	12.8524638028218	1.94112475459361e-23	1.74538498892082e-22	42.4993010003831
CENPN	-0.926844956518861	7.06896401008706	-12.8624881933259	1.8446381141029e-23	1.66061666195258e-22	42.4422622367898
AFMID	-1.29379095316913	5.13506773756456	-12.823880559644	2.24496989550178e-23	2.00896710076607e-22	42.4394107375729
SMAD3	1.1549090838408	3.88838690125492	12.7988965439592	2.5494146480602e-23	2.26654886650515e-22	42.4278529408929
BAZ2B	1.48624020038844	4.83886107697609	12.8210710971776	2.27729849744641e-23	2.03547108557472e-22	42.4184538595754
DFFA	-0.64276932578467	5.7191851246368	-12.8344281058389	2.12765483059154e-23	1.90739492156194e-22	42.3878927087699
STOX2	2.35725810411567	2.75734373058051	12.7690160599752	2.96842356657516e-23	2.61276953550367e-22	42.3684558569371
EXOSC7	-1.08345126546876	5.84069506903194	-12.8225592676354	2.26011629554924e-23	2.02131663454243e-22	42.3461360596227
RBM25	-0.906567181161327	7.41459841356896	-12.8420910937535	2.04629942765318e-23	1.83830874200562e-22	42.3264995036434
DAG1	-1.00899897282608	7.83835452832498	-12.8420316743915	2.04691809845059e-23	1.83830874200562e-22	42.3080177721266
CNOT10	-0.867285794403464	5.68887917975683	-12.8120750355846	2.38399299291746e-23	2.12703736076344e-22	42.2991992023715
GFPT1	1.01881515305512	7.80202610602707	12.8406403153241	2.0614586195853e-23	1.85026076698702e-22	42.2976453101797
RNF144A	-1.40323321467307	4.05257538995619	-12.7616637510855	3.08171059750561e-23	2.70613838199674e-22	42.2956793345036
PRKAR2A-AS1	0.999251783936058	3.61395949376087	12.7654839689602	3.02231610496754e-23	2.65553532078365e-22	42.2691780685568
LYSMD2	-1.61071591725325	3.42348055161349	-12.7479786697511	3.30425584765606e-23	2.89371324270339e-22	42.24940636872
RPUSD1	-1.27575459969225	5.14106749159923	-12.7906785299635	2.65835222804712e-23	2.35642367510954e-22	42.2475815012975
CREBRF	2.60159140852618	5.16459805187924	12.769921113061	2.95477016844718e-23	2.60380450994148e-22	42.2338940365523
EARS2	-0.70646906625625	6.54183450228684	-12.8160499930792	2.33624450644301e-23	2.08691537827176e-22	42.2319993419498
YAP1	0.811844739912038	7.72715426921191	12.8241971120478	2.24135630160645e-23	2.00692941114624e-22	42.2102810550373
PTMA	-0.823963810021757	9.55018295765247	-12.8333882709058	2.13894169872663e-23	1.91636924511212e-22	42.2035763710584
KLF16	-1.1193549231935	4.87885059134482	-12.7733021650329	2.90431950852408e-23	2.56386018459716e-22	42.1923034443636
EMC1	-0.712372911612254	6.27266355064055	-12.8031313393501	2.49503883365817e-23	2.21952032738217e-22	42.1901733267618
LINC00899	1.91078931965342	1.77597282898059	12.7353237825159	3.52437562742612e-23	3.0768618849669e-22	42.1891502758539
PANX1	-1.0369031533684	4.72614765445628	-12.7655594921328	3.0211535662384e-23	2.65553532078365e-22	42.1747357952111
RAD21	-0.822951318837546	7.95703772709471	-12.8152112408066	2.34623934146521e-23	2.09459750008571e-22	42.1684264690329
AMER1	-1.00109972332074	4.49823983447266	-12.7607504465295	3.09608272654137e-23	2.71558284005521e-22	42.1639662189294
TYSND1	-1.02246768222817	5.9997961368111	-12.7862899390898	2.71842796523514e-23	2.40825453250565e-22	42.1363443879691
AKIRIN1	0.731319462597132	7.45719123398778	12.8065717898538	2.45172044865319e-23	2.18357261310654e-22	42.1328179488051
SEPHS1	-0.629119021069149	6.65977971259222	-12.7963375292897	2.58284777360731e-23	2.29355660369529e-22	42.1284343671278
PTK2B	-0.699339860208632	7.00015806136042	-12.7986168954673	2.553046976513e-23	2.26843511238575e-22	42.1247525676298
PI4K2A	0.65003488440221	6.02551330556146	12.7843809535418	2.74498358600056e-23	2.43034631647313e-22	42.1055636818626
TRAPPC4	-0.789606949655697	5.85609324251109	-12.7749833462036	2.87955626215584e-23	2.54349510779601e-22	42.0901454248201
GOT1	0.863025152012904	7.24362402926095	12.7941935181331	2.61119741362646e-23	2.31736054154934e-22	42.0781478169625
PTGFR	-3.54910258863186	4.79932144112245	-12.7170477048645	3.86849877734159e-23	3.36554911011363e-22	42.0715662097262
DNAAF2	-1.01583508301982	4.71499423675533	-12.7468822614713	3.32276832992263e-23	2.90761592320036e-22	42.0688410602935
NUCB1	1.03381090696851	6.26771060923004	12.7797896021495	2.80992401575519e-23	2.48637707840778e-22	42.05845278328
NSMCE4A	-0.967113206163555	4.94997615455224	-12.7479372379991	3.30495352373222e-23	2.89371324270339e-22	42.0543932616033
ZNF512B	-1.18428968024891	5.97892671061436	-12.7691462311438	2.96645594712428e-23	2.61256906170195e-22	42.0454336283698
GTF2I	-1.20854341118149	5.59273429624956	-12.7561848768104	3.16894311346673e-23	2.77786630425082e-22	42.0338146393133
EFCAB7	1.22783615165433	4.05549086308775	12.7258602748402	3.69854833886026e-23	3.22142702182863e-22	42.0320098821708
RNF14	0.658801891811662	6.80103792788632	12.7786934965477	2.82565400823066e-23	2.49882335615969e-22	42.024237023835
RBBP7	-0.846514371519759	6.87256096008917	-12.7763660693962	2.85934805483144e-23	2.52713186529422e-22	42.0179238039147
CTCF	-0.702819093183622	6.44401836645354	-12.7710826833967	2.93733930497474e-23	2.58996400490315e-22	42.0175351961324
SLC25A30	-1.26015551034086	5.27711766964635	-12.7370380131338	3.49371764364955e-23	3.05187109581394e-22	42.0011071879418
GHITM	0.805626664100815	9.38649167847765	12.7916241418328	2.64558313151065e-23	2.3464900356033e-22	41.9943740841054
KIAA1217	0.983928760875703	6.90122203455318	12.7660124458397	3.01419059556468e-23	2.65149888594021e-22	41.9569295476228
PACSIN3	-1.1138361849149	4.90196586028037	-12.7263566572135	3.68920159320966e-23	3.21515096480767e-22	41.9534736356362
GINS4	-0.841143384872783	4.97578896569004	-12.7305737057324	3.61074555446191e-23	3.14860367281069e-22	41.9296872440408
TULP3	1.19674216083175	5.59850321325984	12.7380508974425	3.47572872426602e-23	3.03969379869415e-22	41.9263121657406
EIF2AK3	1.03905266792225	5.91502092451735	12.7377300193286	3.48141746962053e-23	3.04289666611303e-22	41.9057566709304
MTRR	-0.95204787337163	5.23342531287124	-12.719868710141	3.81325983256915e-23	3.31941505193382e-22	41.8857168794416
TAF4B	-1.72195806188328	3.56539420455516	-12.6758041406972	4.77413660290971e-23	4.12714077313139e-22	41.8824527811585
KIF1B	0.736482996276	8.16074995951709	12.7611929438684	3.08911103077691e-23	2.71105150427505e-22	41.8751753904514
SOX8	-3.39989449645048	1.80512548406714	-12.7713016043487	2.93406568670783e-23	2.58859755297326e-22	41.8631757076276
ZBTB40	0.891439135167197	5.94487812843951	12.7329159497463	3.56789466737272e-23	3.1130451089639e-22	41.8495556291964
FLJ10038	-1.89776957858899	3.56305882664144	-12.6675324557673	4.97993642931246e-23	4.28777095312821e-22	41.8478939664401
RNF24	0.969190375639458	4.73229730063776	12.7079462181867	4.05225104557796e-23	3.52133111692121e-22	41.8439812872339
ADRB2	-1.22010031153925	4.22821110065889	-12.6840637845935	4.57714943840029e-23	3.96827228446991e-22	41.8197905939822
HTATSF1P2	1.99263771279355	3.91367843959156	12.6794617166706	4.68587765030082e-23	4.05785114169072e-22	41.789636815702
EGFR	-1.254101358411	5.20297717168371	-12.6873060076095	4.50207202223786e-23	3.90543694314984e-22	41.7451789452762
DIS3	-1.13992369057489	4.76058252786946	-12.6680993993541	4.9655509944528e-23	4.27783785041327e-22	41.6765085498421
ZPR1	-0.854597414885882	5.33375049901307	-12.6782431607409	4.71509860474189e-23	4.07845165027674e-22	41.6669412218701
PDK1	-1.33265929399214	5.37270280096017	-12.6739661446837	4.81911597841572e-23	4.15884169723509e-22	41.6631356117693
TTF1	1.1413956024884	4.96052167717132	12.6788311280339	4.70097640292476e-23	4.06857992313073e-22	41.6568943428034
NUDT19	-0.781756871302423	6.3331217591378	-12.6971146065853	4.28238147422201e-23	3.71915790728269e-22	41.6454982689416
METTL13	-0.795510859523061	6.00917621517127	-12.6899302396758	4.44221051558943e-23	3.8557360174619e-22	41.6239206955531
OGFOD2	1.12644704042435	5.07576978551009	12.6745184082834	4.80555650220737e-23	4.1495248094966e-22	41.6192777866969
RWDD2A	-1.00801968799913	5.21826073986382	-12.6659457457018	5.02041972334599e-23	4.32015029030163e-22	41.6129959698175
RUNDC1	-0.754657752034068	5.9086170800726	-12.6817185620097	4.63223751946706e-23	4.01371486395368e-22	41.60381023111
CHST10	-1.19513911695018	3.6037200159983	-12.6270261032401	6.12374209644841e-23	5.21577489054278e-22	41.5975054920377
EIF4G2	-0.629719792756831	10.5829563970188	-12.7143388660402	3.92229684267645e-23	3.41037691891312e-22	41.5738040196726
CHPF2	1.06117386032274	5.73096436631091	12.6730216471654	4.84239481499597e-23	4.17413321136506e-22	41.5496870026345
NFS1	-0.858360920593914	4.97834643850814	-12.6478781452222	5.50535427457347e-23	4.71851596957735e-22	41.5459308011609
PPP2R2D	0.789875574203966	6.03709800888614	12.6756183818052	4.778663289512e-23	4.12867709754385e-22	41.5406534243345
FAM83D	-1.46929410275467	5.67480946655819	-12.662568706183	5.10768403380888e-23	4.39021084440035e-22	41.5306664724289
TRIM11	0.866648204004272	6.26518833705741	12.6733085262041	4.83531226182993e-23	4.17042210934166e-22	41.5190594324858
KIAA1683	2.82828713113194	2.86191879485096	12.5988230060556	7.07248441333318e-23	5.99849176172187e-22	41.5129837397783
ZMYND19	-0.906055199311742	5.12908990169585	-12.645736147055	5.5658771718783e-23	4.76766751927693e-22	41.5060234032553
TRAPPC13	0.780370480486874	5.7502765600416	12.6626484955587	5.10560478855788e-23	4.39021084440035e-22	41.5048288070193
DCLRE1B	-1.21518019558092	4.07454216829981	-12.614502977917	6.52814649304629e-23	5.55391771895655e-22	41.481447925058
PODXL	-1.08343997467026	5.72785927478773	-12.6499063379275	5.44865565709854e-23	4.67258785533933e-22	41.4717348201564
CHST12	-2.16859982842557	2.86581568811249	-12.5905194105077	7.37895853090569e-23	6.23536529544625e-22	41.4571558277162
CACUL1	0.879253119739904	6.19750747086685	12.6581406087366	5.22441839778382e-23	4.48541261641634e-22	41.4565291959034
FGF13	1.57484486961203	3.53621692994559	12.5966228545821	7.15242316021397e-23	6.05765618087199e-22	41.4469963241008
SLC22A3	-1.9870511794224	4.46002857347045	-12.6032075671453	6.91584169625386e-23	5.87045104075455e-22	41.4413453212791
SLC23A2	-1.10263502544176	5.00847600090419	-12.6206673949864	6.32583879018582e-23	5.38485233976362e-22	41.4259353696135
SF3A3	-0.595631956608561	7.04691798471021	-12.6615616298635	5.13400075654883e-23	4.41030637072868e-22	41.419548709761
CCNA2	-1.47272550582647	5.78179546194476	-12.6389266730791	5.76275117292e-23	4.9250695283191e-22	41.4035513818674
SNRPA1	-0.664677996563094	5.82337304643942	-12.6359106556495	5.85216772947303e-23	4.99296310373676e-22	41.3794022489257
ARF6	-0.727629834036768	7.35692697397771	-12.654540324536	5.32129994028585e-23	4.56597942304756e-22	41.3693377892168
PIK3R4	-0.835434474283448	5.98438099006619	-12.6298834149034	6.03505077423216e-23	5.14315110248979e-22	41.3421682762762
TRIM25	-0.793970343795659	7.29198604110775	-12.6431608079743	5.63952869569916e-23	4.82800244553127e-22	41.3167805770981
MCM3AP	-0.569563646039884	7.11001150901015	-12.6365377721696	5.83346155242049e-23	4.97983278403332e-22	41.2879557563064
NUP210	-1.08888671722393	7.4457952438972	-12.6384721396686	5.77613859446814e-23	4.93370290867654e-22	41.2822760590471
FADS3	1.37401830959468	4.62278422705556	12.590356175339	7.38511499633368e-23	6.23705774943457e-22	41.2780029325173
UQCRFS1	-0.71150598977371	6.93998227712973	-12.6303160960287	6.02173310491078e-23	5.13471574692449e-22	41.2697476653335
GLYCTK	1.57168983799554	3.39817935145113	12.5581100099951	8.70813552316775e-23	7.30102529401937e-22	41.2359836869532
RFC5	-0.827559120690296	5.57491738160961	-12.6043067917136	6.87711951628458e-23	5.84088386066342e-22	41.2344210373832
PRUNE2	-1.80702322535499	9.34739578725676	-12.6393746034237	5.74958868595212e-23	4.91661866220143e-22	41.2344200486209
MYO5B	0.954997776920704	5.25654528911231	12.590838325238	7.36694541370859e-23	6.22871916285182e-22	41.200556849935
SLC25A17	-0.852230259847522	5.75381477277075	-12.5966201973864	7.15252025085645e-23	6.05765618087199e-22	41.1992743309888
VASH2	-2.10874257868386	3.02892397555505	-12.5363608215238	9.7323325645493e-23	8.10991708042577e-22	41.1968473621943
ZDHHC14	-1.18698861710756	3.8039682161271	-12.5512192125777	9.02035501752431e-23	7.53754317991903e-22	41.1942388534782
TMEM186	-1.12202074045896	4.21394654892173	-12.559267391908	8.65676863418688e-23	7.26607254393238e-22	41.1841660829606
COQ10B	1.01805469554281	5.8706839849191	12.598762439418	7.0746729555204e-23	5.99849176172187e-22	41.1768164511031
GPRC5C	1.39780221399864	4.31263854002477	12.5573307639599	8.74289212263821e-23	7.32607522954996e-22	41.1530328044818
UNKL	1.02721486326978	6.88820472327802	12.6099094585061	6.68310897752585e-23	5.68253479085663e-22	41.1523770600728
RMDN3	-0.556734373651699	6.16607658856421	-12.5959865923189	7.17570918240756e-23	6.07386973410552e-22	41.1392974596333
LINC00999	1.9815035610725	3.52182877567502	12.5301376510047	1.00470355369524e-22	8.35824297079652e-22	41.1118187119057
FLNB	-0.944738450631233	8.57329917979522	-12.6086319942921	6.72685641501599e-23	5.71649552506395e-22	41.0966553246168
TXNRD3	-1.28910250304995	4.00902919898475	-12.527842698503	1.01656494873534e-22	8.45223658372643e-22	41.0711379526977
ISOC1	-0.807849283421609	5.1673963655766	-12.5581307934423	8.70721042222022e-23	7.30102529401937e-22	41.0688734032992
GTF3A	-0.732882134180874	6.65251796107045	-12.5885234478043	7.4545916117403e-23	6.29219492084836e-22	41.0639092426977
C15orf57	0.930124566868847	4.66839857545648	12.5526118970917	8.95636028847994e-23	7.48823530578034e-22	41.0581127776795
CD3EAP	-2.81923367690718	1.63545925470071	-12.5683711909164	8.26317982568414e-23	6.96295781495359e-22	41.0480716632569
PTCD2	-0.955695687157721	4.90449245727578	-12.5491451420003	9.11651110920657e-23	7.61365577396251e-22	41.0476542301838
NFIC	-0.911022818542933	7.51498458916399	-12.5911745125589	7.35430290180361e-23	6.22153309146383e-22	41.0409847504149
NCOR2	-1.25245545642942	7.4649853171763	-12.5863656001077	7.53723415049854e-23	6.35837685415091e-22	41.0312723722946
CCDC84	1.60322095242921	4.45113634913792	12.54316412262	9.39959444014696e-23	7.84135056184704e-22	41.029655389047
HSPA4L	1.23598491662751	5.31892829885501	12.5636015589242	8.46709550147649e-23	7.11482406548243e-22	41.0275889556848
ELP3	-0.663981009694167	5.7904784491807	-12.5638857749169	8.45480421086073e-23	7.1084736859062e-22	41.0202427170632
ADD3	-1.61130507611057	6.28949589390483	-12.5643456367968	8.43495478350411e-23	7.09575804084581e-22	41.0106900676688
NR1H2	0.825530652291817	6.0529224650442	12.5654755976461	8.38637960976677e-23	7.06280853731115e-22	40.9774720157008
CNOT7	-0.815929843507582	7.31218772639863	-12.5648938579788	8.41135250012371e-23	7.07986934651668e-22	40.9182439294756
PIP4K2C	0.561444841645222	6.31419010468813	12.5560395934655	8.80078861351091e-23	7.36636799445261e-22	40.9160988244719
KLK2	-1.73768576092987	6.5995755946349	-12.5561453410141	8.79603243459331e-23	7.36636799445261e-22	40.9022795355657
AKR1C1	4.94395540524388	1.68380391566154	12.5407891418442	9.51443393872596e-23	7.93274514291555e-22	40.8982446786591
DOCK3	1.40518616835344	3.9749374781166	12.4980518467658	1.18391061645759e-22	9.80022150866988e-22	40.8940356735116
DNAL4	0.923415259537567	4.64112989693483	12.5163868232214	1.0779086213828e-22	8.95236496608635e-22	40.8904046183854
SHC1	0.598882448102447	7.67498101434064	12.562219688944	8.52711219834408e-23	7.1612481415176e-22	40.8762225733822
SULT2B1	-1.84767451793636	2.41902219221652	-12.4753752343065	1.32959265699505e-22	1.09698699656251e-21	40.8748823936075
CHD2	1.35384993995242	8.09404783918758	12.5548215021204	8.85576074775232e-23	7.40825088513921e-22	40.8347706587377
DTYMK	-0.916758172466626	5.19730207929641	-12.5166061693174	1.07669989479366e-22	8.94727483133456e-22	40.8164550089513
GLMN	-1.5023178711602	4.63545874600092	-12.4920324759307	1.22094316283973e-22	1.00956401614545e-21	40.8129696916992
CDK19	-0.96091598738006	7.71356377030881	-12.5476299681524	9.18740551743137e-23	7.66859817953026e-22	40.8094840972255
SPSB2	1.59356395581382	3.40027040397456	12.4641922309059	1.40792633430091e-22	1.1597049827681e-21	40.7682878039849
LINC01354	2.11124338980084	1.76267620622845	12.459790508402	1.44001413178918e-22	1.18483573714774e-21	40.7564234880164
TMEM203	-0.810657983964594	5.43407221104137	-12.5071393729851	1.1301253188447e-22	9.37566949600661e-22	40.7541335791344
SMCHD1	-0.839936407675987	7.71630608371488	-12.53319271392	9.8912868624732e-23	8.23780163765377e-22	40.7393421210579
ZKSCAN1	0.838171554380541	8.08576224783386	12.5329423639083	9.90395821842596e-23	8.24378251706676e-22	40.7126342270079
YPEL3	1.46124159341336	3.76466548461503	12.4556524152144	1.47084882330786e-22	1.20689977763885e-21	40.6959705332861
SEC22B	0.781433818288686	6.50816544574119	12.5119965271885	1.1023900842226e-22	9.15062990861611e-22	40.6794670410486
B3GALT6	-1.29015278498043	5.89605156009804	-12.4969138000877	1.19082471196318e-22	9.85202417346504e-22	40.6734520273929
EEF1E1	-1.46593424677883	3.90155430579758	-12.4467232958622	1.53965873348914e-22	1.26129381026039e-21	40.6703023678398
RAI2	3.93963673232649	0.452914786191397	12.6407804237625	5.70847404014836e-23	4.88424194796967e-22	40.6616302082539
NXT1	-1.77374721635701	3.05050077267702	-12.4303611256829	1.67423952272298e-22	1.36855637850888e-21	40.659082178772
FBXO21	-0.640409798842803	6.24600655270681	-12.4989998630188	1.17818178646671e-22	9.75817854693005e-22	40.6459632849198
AKIRIN2	1.09511008740814	4.38595629134347	12.4602639021999	1.43652826131756e-22	1.18261559056713e-21	40.6335724857442
GABPB1-AS1	-1.16254756081821	3.82168721783712	-12.438094607107	1.60922008022625e-22	1.31612465820683e-21	40.6290595690458
VPS41	0.626834641338126	6.35496983020033	12.4998350783211	1.17315765402017e-22	9.72192899159317e-22	40.6288000721464
TNFAIP1	0.662948745160713	5.74271786275172	12.4903474493034	1.23151646406532e-22	1.01774635247137e-21	40.6212731517456
ZMIZ1	-0.921711476183376	6.97587265361651	-12.5028966787172	1.15492405638269e-22	9.57611244099529e-22	40.6128752481646
PLAG1	3.50454224203614	0.870861440898502	12.570764685486	8.16271477341258e-23	6.88216311272113e-22	40.6051603312532
EEFSEC	-1.07815088788672	5.02717013714428	-12.4565599015385	1.4640305501911e-22	1.20196187761999e-21	40.5740714627914
SEMA6A	-1.64042121158991	5.51360644945617	-12.4588865021952	1.44669443828577e-22	1.18968037707005e-21	40.5601326176424
CEBPZ	-1.20099001418378	5.65449872960203	-12.4656560534006	1.39741502523453e-22	1.15167859598912e-21	40.5535693492814
VPS37A	0.722019425583728	6.44298186140357	12.4853281359745	1.26355937015259e-22	1.04365277789941e-21	40.5532030437192
ABLIM1	-0.951278297844685	6.79990384748427	-12.4818619527164	1.28617412004306e-22	1.06174769579806e-21	40.5223386527541
TBL3	-1.21712692973184	5.6105573005657	-12.4575950121318	1.45629208582991e-22	1.19691745817307e-21	40.5039913664786
DAB2IP	0.823393492126259	5.31909584011419	12.4554380924655	1.47246375167095e-22	1.20756502977013e-21	40.4642379654322
MRPL50	-1.08876825067818	5.39062517995885	-12.4450618908581	1.55281379885038e-22	1.27068403289031e-21	40.4619053663923
SLC39A1	0.716787474839949	6.83709355121499	12.4701222999192	1.36582810203318e-22	1.12626440308239e-21	40.4370401396442
GJD3	-1.70579482754691	3.60527285198395	-12.3920077473534	2.03779406027289e-22	1.65135000588547e-21	40.4360763371134
ATXN7L3	0.683584673195358	5.40392250806663	12.4454735695315	1.54954364226573e-22	1.26869941833491e-21	40.4165552319996
PLEKHG3	-1.26432354678009	5.0051321659337	-12.4262884247931	1.70953354680109e-22	1.39588666333688e-21	40.4133465127075
CCDC58	-1.19185655305788	4.66021930716648	-12.4170624168921	1.79227114836198e-22	1.45868528801103e-21	40.4090383242373
H2AFY2	-0.981483953369846	5.25167192969848	-12.4238610864179	1.73092281332554e-22	1.4118162392665e-21	40.3713110509321
CDK13	0.897393496376472	6.48509445718393	12.4507091221472	1.50855278271875e-22	1.23648627649043e-21	40.3645306411557
BCL2L1	0.610306885899384	6.97942844335931	12.457213442453	1.45913990640366e-22	1.19860201501955e-21	40.3630675083023
ADGRD1	2.32604089924796	0.938700220645862	12.4136465302924	1.82391311553263e-22	1.48283050042436e-21	40.3562914453248
OGFOD3	-0.924269641627419	5.33091235542285	-12.4175973854707	1.78736575027397e-22	1.45548178449642e-21	40.3255456664027
KSR2	-1.92503648927586	3.38957087075526	-12.3590718701744	2.41261665229768e-22	1.949830551717e-21	40.3011607933858
SNRPF	-0.943856025074719	5.87059887215367	-12.4246918168815	1.72357252141266e-22	1.40658505334416e-21	40.2973521707843
DDX31	-0.987129172671	4.87602944353592	-12.3923643973105	2.03407261731799e-22	1.65011531181237e-21	40.2495988455181
SLC8B1	0.843305505803949	4.59370917402462	12.392066997817	2.03717534212343e-22	1.65135000588547e-21	40.2462691827312
ZBTB21	1.37859971189785	6.98309336579657	12.4229687763751	1.73885298778462e-22	1.41751446604636e-21	40.2120932502418
CABLES1	-1.06258327138001	4.47721853039132	-12.3734598395035	2.24104503694958e-22	1.81312135101481e-21	40.2110164782603
C16orf58	-0.786848315722761	6.53566201754677	-12.4161021088572	1.8011106005699e-22	1.46508541593487e-21	40.2060303561442
ACAD9	-0.628391368344719	6.16287287005241	-12.4122291072801	1.83720689105356e-22	1.49283001493833e-21	40.1993708459616
LRRC59	-0.626400430708915	7.74941173445954	-12.4279357333969	1.69516896688301e-22	1.38491062060475e-21	40.1951605084052
KDM4A	0.58369727798781	6.83639524542281	12.4197466650016	1.76779327315725e-22	1.44032467659953e-21	40.1915776944926
TTC1	0.817386191449277	6.25641894435765	12.41191567152	1.84015964997135e-22	1.49442062217252e-21	40.1790821302969
SFMBT2	2.6254408451138	1.24601297384348	12.3897219259982	2.06180801011378e-22	1.66990879610941e-21	40.1786772410702
AIF1L	-0.752297482234473	6.45595732333653	-12.4028547995749	1.92760770205721e-22	1.56459228400492e-21	40.1249222214745
KLHDC9	0.882545551760414	4.1512960547045	12.3369912839152	2.70189740120775e-22	2.17542581107429e-21	40.0277050109446
ZNF551	-1.30485962764852	3.75209147909755	-12.3197595059319	2.95162332259423e-22	2.37013774396123e-21	40.0249561094158
SEMA3B	1.59590422105062	4.7512472394829	12.3468302037926	2.5689307560028e-22	2.07392818452355e-21	40.0117698321231
BRAF	1.31578840516039	5.03849313493772	12.3483289303104	2.54926058631762e-22	2.0591552966189e-21	39.9872386998408
CLDN15	1.21067680522614	4.55691649513181	12.3434726707421	2.61355128050964e-22	2.10881708909902e-21	39.9862527410459
SMG1P7	2.35517528376865	1.88381452677735	12.3008785121481	3.2519123713078e-22	2.60152989704624e-21	39.9731266700032
C15orf65	1.90286271187006	2.18780806016594	12.296603468572	3.32405178033664e-22	2.65499795391143e-21	39.9708027553263
VWF	-2.27676347905166	2.60717860162758	-12.2990693930259	3.28224679813417e-22	2.62439925030792e-21	39.9682521292559
GPR137C	1.948238011513	2.98234646705579	12.2980588746328	3.29931403891051e-22	2.6366418099138e-21	39.9648579043973
MEAF6	-0.98519841037843	6.7008302008579	-12.3692451096947	2.28999644852076e-22	1.85172787673601e-21	39.953482221018
SMPDL3B	-1.22777579084726	4.86957419793063	-12.333871070732	2.74549016074547e-22	2.20933977780032e-21	39.9379488820704
CBX5	-0.962415652742288	8.03743865910625	-12.3784476578173	2.18446874572831e-22	1.76830095341544e-21	39.9308016761462
ADGRA3	-1.11343682776243	5.30504449881188	-12.3392085777111	2.67134197494265e-22	2.15197806307611e-21	39.9292261824782
KIF9-AS1	1.86229477846393	2.32451994039268	12.2825869198751	3.57202512617557e-22	2.84247638021475e-21	39.9140938506823
ANKRD16	-1.18245194925075	3.40413059090366	-12.2894560586097	3.44826394450303e-22	2.75128222054503e-21	39.9129826957446
DNAJB6	0.853914270686273	5.89271806684207	12.3419171881956	2.63448580865068e-22	2.12456707318468e-21	39.8507931520612
WRAP53	-0.991151796466065	4.54886748032914	-12.306607721714	3.15769040662549e-22	2.53019632582115e-21	39.835984628184
C9orf41	-1.2484289832912	4.44044448583659	-12.2901578698176	3.43586409185623e-22	2.74284610331276e-21	39.7999887452068
SLC43A1	-1.05715077987137	5.80506728633959	-12.3252010559002	2.87035878990243e-22	2.30735051333913e-21	39.7981228094601
SLC39A8	-1.20192342066353	5.41211124179349	-12.3120192402556	3.07120874732119e-22	2.46221412438734e-21	39.7670664578162
CCDC53	0.699817007431106	5.14999288975429	12.305505823503	3.17559696529214e-22	2.54183177136604e-21	39.7506161992236
TCTN3	-0.80905783322428	5.97268495001045	-12.3154356027158	3.01783902018366e-22	2.42201340069898e-21	39.724983336323
ACLY	-1.20688517851957	9.04440802687957	-12.3417239079242	2.63709879930557e-22	2.12553277350362e-21	39.716082221627
ING5	-1.08801360002978	4.8117610665429	-12.2823285445864	3.57676622108287e-22	2.84474160888667e-21	39.6969042539976
ERLIN2	-0.679813318576818	7.37626877011216	-12.324229075646	2.88470800314188e-22	2.31764448235305e-21	39.680873885465
VDAC1	-0.635484529902277	8.55124156101609	-12.3337419846297	2.74730875119197e-22	2.20961907915901e-21	39.6793998153932
MAGEA6	-0.592140977703999	6.4740966730138	-12.3120302736344	3.07103487140907e-22	2.46221412438734e-21	39.6632229179621
ESPL1	-1.65244222064347	4.72012281349881	-12.2738695706504	3.7355206318997e-22	2.96943238796219e-21	39.6584157954162
FAM155B	-1.13159248527833	5.44067922595503	-12.2850523198205	3.52710170029702e-22	2.81269034156452e-21	39.6365339546262
RTN4RL1	-3.61881744094085	1.82496880956256	-12.3057515588284	3.1715948043722e-22	2.53998227106416e-21	39.5916702928391
DPH5	-0.697311388676587	5.92773261957984	-12.2849013522099	3.52983620674384e-22	2.81337688325189e-21	39.5797087969685
STK38L	1.00021383936778	5.79111525538858	12.2830057513939	3.56435310158887e-22	2.83787519477511e-21	39.5638447992078
HELLS	-1.51428370426904	3.88323239023777	-12.2319840783654	4.63207839601823e-22	3.66273244837334e-21	39.5560925755847
MAP7	0.617285748677613	7.03231958493193	12.2832009043891	3.56078399621145e-22	2.83653753247274e-21	39.4694137754832
SLC24A1	0.840165089506832	4.63470871739657	12.2342988345554	4.57732118851368e-22	3.62325013003276e-21	39.447946310197
FOXD1	3.13791911541325	1.20852329320387	12.2663738430819	3.88209347067048e-22	3.08268194371169e-21	39.4322409462934
SPATS2	0.618835562276667	6.60400978656127	12.2689704759396	3.83067672972119e-22	3.04346252769806e-21	39.421277122917
CARD10	-2.83245766141564	1.96760178129215	-12.2210464971508	4.89983412525492e-22	3.86834433358716e-21	39.3910208999129
STK24	0.559842469032578	6.11585396656006	12.2532748996341	4.15221632597188e-22	3.29210711942089e-21	39.3816774902195
KIAA1107	1.42724015466594	3.70347440247085	12.1927585453145	5.6665585137314e-22	4.45259249828313e-21	39.3754318858031
TRAFD1	0.763587217387075	5.92458714935429	12.246400753504	4.30143454261884e-22	3.40846127134377e-21	39.3665882982181
GPR107	0.464285425011748	7.7897448889548	12.2652247254012	3.90506788501107e-22	3.09928643558806e-21	39.3535591389106
MRPL35	-0.742355866924481	5.68983406313076	-12.2335873335263	4.59408279496144e-22	3.63460206792102e-21	39.3379978247281
LINC00161	-5.04007384915261	2.5352840070855	-12.253266066828	4.15240469111825e-22	3.29210711942089e-21	39.3050584297549
ADO	-0.714357005113248	5.71498545501005	-12.2273765910246	4.74303473308603e-22	3.74849523957999e-21	39.2991620189569
PKP3	-1.13395197246877	7.17417323030293	-12.241099358378	4.42017606798654e-22	3.50070484371761e-21	39.2688987582364
TPT1-AS1	1.84241820607418	2.89482901750151	12.1564815314798	6.8285150302481e-22	5.33213633355203e-21	39.2567700082267
MRPS28	-1.58372416795361	3.07499649835827	-12.1519959034253	6.9878829383156e-22	5.45374481298062e-21	39.2405310082307
PVRL4	1.19969859853093	4.74951930024961	12.2050807084087	5.31879743185866e-22	4.18371200821318e-21	39.236898317748
AGO4	0.801609623546775	5.73083684695024	12.2168486374943	5.00667343353602e-22	3.95061525370347e-21	39.2297947152482
WASL	0.860762171615264	6.36836432045509	12.2245759416483	4.81177774087137e-22	3.80082349063253e-21	39.2237088833705
RAP1B	0.877399546474463	5.33809527340654	12.2059283152283	5.29567805447849e-22	4.16989521059513e-21	39.2169347530425
UCHL5	-1.05383398472734	5.88103516472673	-12.2108445733872	5.1635554245833e-22	4.07226618989196e-21	39.2140611393408
SLC38A7	0.840316922458699	5.39360609315231	12.2034219080041	5.36433626045781e-22	4.21732320874526e-21	39.1994620450685
EXO1	-1.1206645981702	4.32221503299247	-12.179629800792	6.06221223931301e-22	4.75601771084243e-21	39.1987255234733
UBE2E3	-0.778604701814646	6.24750486466759	-12.2093225120099	5.20410308162199e-22	4.10208986213311e-21	39.1557914214444
C16orf62	-0.594812739829016	6.44855802818393	-12.2088672519057	5.21629311681717e-22	4.10954131385764e-21	39.1392561288443
EXOC1	0.704410931178189	5.72371405471629	12.1916343307044	5.69939987063063e-22	4.47605588166263e-21	39.1005574840212
STEAP1	-1.34001099631201	7.57247049052782	-12.2051045104725	5.31814682607653e-22	4.18371200821318e-21	39.0673009936848
ECE1	-1.02637032131743	4.42133457869858	-12.1444264562609	7.26531762450642e-22	5.66438262978133e-21	39.0430219662418
TIPARP	2.11668765875351	4.3268699024393	12.1316324895497	7.75958452016636e-22	6.04032769076299e-21	39.0269390936914
OTUD7B	0.95726123536772	6.61776285297299	12.1893869816876	5.7656242947292e-22	4.52569861001849e-21	39.0207905968615
SAP130	1.00708315600966	6.12394035876963	12.1760472384535	6.17491046860248e-22	4.84190368650313e-21	38.9912911714628
COL9A2	-2.050893700833	2.40677802816744	-12.1007849505535	9.09448474912136e-22	7.02483451609086e-21	38.9846467378339
NFIA	-0.896213595406568	6.14211323802193	-12.166592312595	6.48253091655527e-22	5.07781347120469e-21	38.9538923976098
VPS37C	-0.978164947901419	6.07911727617898	-12.1608202458056	6.67783492152182e-22	5.2199046945118e-21	38.945094409963
NMNAT1	0.775282497590457	5.08293221688402	12.1481830123407	7.12627879988812e-22	5.55886766021403e-21	38.9398064894947
ZNF449	1.13448561745184	3.91535805167906	12.1145081675693	8.47432468574695e-22	6.57625113597809e-21	38.9350403923552
SLFN5	2.01724826786879	5.98540046470198	12.1582630137664	6.76623733452116e-22	5.28625493315139e-21	38.9290450896434
HINT2	0.681534969517687	6.25370805883081	12.1664320260305	6.48787627843673e-22	5.07935089661136e-21	38.9266134104687
PIK3R2	-0.930625662134489	7.13639999846657	-12.1724358404147	6.29064235122461e-22	4.93007753371549e-21	38.9098721618238
RFFL	1.5296853714209	3.68733182271892	12.103242369731	8.98018014427904e-22	6.94368615069485e-21	38.8991184677046
TBC1D2	1.17268980619405	3.03297109177298	12.0878285016188	9.72170956823645e-22	7.48621491675069e-21	38.8815032348882
F12	-1.32786176710751	4.27643715095958	-12.1096558792273	8.6886011966381e-22	6.73778963326036e-21	38.8706074225396
LPXN	1.06705156405259	4.16716547633269	12.1026870444148	9.00588396000958e-22	6.95997702231106e-21	38.8326337964147
IL36RN	-3.07749055374142	1.34427433362022	-12.1658561941899	6.50711605679903e-22	5.09175897388714e-21	38.820803706617
XPO1	-0.874409842381141	8.06548351274939	-12.1611862835275	6.66527626398218e-22	5.21280147812273e-21	38.8137837713711
FBXL6	-1.16344010137074	4.74086398543257	-12.1075693669746	8.78240378926843e-22	6.80477684724741e-21	38.8055758415395
TMEM99	0.78278237112182	5.25833189251411	12.1265700639816	7.96434735283702e-22	6.18689290482156e-21	38.7993315671507
KIAA0754	-2.24366255977308	3.17985187204419	-12.0628313028079	1.10570500288934e-21	8.48404002216983e-21	38.7972000664096
SAMD9	1.85891795482205	2.08808352724558	12.0616502005087	1.11245084498844e-21	8.53144120957423e-21	38.7928588151723
EPB41L1	-0.663429667716286	5.70205279151407	-12.1281582805686	7.89953121600615e-22	6.13971846477993e-21	38.7869999904209
MCU	0.808177415940496	5.65477959829959	12.1295239968422	7.84421858212376e-22	6.09988535624912e-21	38.7758370519839
FASTKD1	-1.13982522865088	4.59381810500592	-12.0997639719584	9.14240254710585e-22	7.05821679420779e-21	38.766882894982
N4BP2L2	0.813141113131984	6.07775750461073	12.1323504287547	7.73097618542426e-22	6.02117937761051e-21	38.7549584828432
THSD4	2.24107615094266	2.39682519785714	12.0548617307144	1.15203105357084e-21	8.81697161081536e-21	38.7512990310134
ZFAND1	0.797785277173141	6.58090106503428	12.1310377259632	7.78336495186086e-22	6.05569990244262e-21	38.7218546823205
SSFA2	-0.839422159263481	7.3680686601883	-12.1353960053869	7.61078773719074e-22	5.93064808830598e-21	38.7126625223271
TBC1D4	-1.02042294406469	5.45528810064174	-12.1038614485577	8.95161213182454e-22	6.92516268786591e-21	38.7119310326398
MKRN2	0.694813798406048	5.50844830570269	12.0991574914314	9.1709863908475e-22	7.07664602492118e-21	38.6480780670297
MRPS30	-0.790136142941357	5.59262009504028	-12.0957157055039	9.33490569715408e-22	7.1994321493819e-21	38.6380179597111
ATF7	0.737492374457562	5.90647431556322	12.1052963633926	8.88574644237235e-22	6.87775095766305e-21	38.6369494092452
UBE2B	1.32291355115034	6.39548109141144	12.106746922639	8.81965654004346e-22	6.83011668928791e-21	38.6189402673055
ALCAM	0.912199015230671	7.38718041729672	12.1181963478169	8.31500632256364e-22	6.45595320266885e-21	38.6133065462798
TMEM223	-1.03248791210659	4.33704499234539	-12.0608848374386	1.11684421933447e-21	8.56076202017679e-21	38.6078394614735
PTPN13	-0.849068940671349	6.18016235644218	-12.0941007658652	9.41282864589865e-22	7.25580261533954e-21	38.5748727319121
ARMC6	-1.05282594319133	5.34091662669573	-12.0784415989878	1.02030635731669e-21	7.8488321011616e-21	38.5726071355195
PSME4	0.588987608162816	7.57688608305288	12.1095919234572	8.69146145419907e-22	6.73778963326036e-21	38.5588558666365
PKMYT1	-1.30822986298849	4.56590854028249	-12.0580034105706	1.13354093356893e-21	8.68431156044444e-21	38.5548081281949
FAM206A	0.814524641228152	5.36037375982961	12.071805879691	1.05576892133868e-21	8.10916937228724e-21	38.519807570036
SZRD1	-0.647126050488593	6.51086188388791	-12.0862063435888	9.80323452845269e-22	7.54512402251387e-21	38.5054979298596
AGPAT9	3.4786266730375	1.73618980321239	12.0338792552646	1.28352186367642e-21	9.80333891402092e-21	38.4847258723523
PCAT1	-4.84878744308812	2.40427182883495	-12.0926258372211	9.48456559898245e-22	7.30734925778966e-21	38.4638646076302
ZWILCH	-1.08170952498616	5.71005556562307	-12.0578832728556	1.13424249281832e-21	8.68525511073937e-21	38.4257732661334
IGHMBP2	0.957556167074837	5.2417630543045	12.0508182172563	1.17627463781428e-21	8.99793171748305e-21	38.4153297990777
YTHDF2	-0.588471467482315	7.23579566216483	-12.0763184188609	1.03152114807292e-21	7.93104022501947e-21	38.4087100708605
NUDT18	1.05458830262849	4.31637752769409	12.0267109716377	1.33180983316951e-21	1.01566564016625e-20	38.4084118733214
DYRK1A	1.07933722938151	6.75485758266752	12.0691595160855	1.07025396033404e-21	8.21622365458889e-21	38.3964084730104
DEK	-1.10660090339634	7.58746756512416	-12.0752178806896	1.03738282279659e-21	7.97202685113288e-21	38.3918491843835
PARD6B	1.60323070532937	3.56363550157219	11.992845117687	1.58576023244222e-21	1.20140139507328e-20	38.3899401097265
KCNQ4	-2.01938340393391	2.49471471794766	-11.983118847814	1.66729425187165e-21	1.26062892679279e-20	38.3814266957212
DCUN1D2	0.864437471158283	4.39966888791643	12.0142777699549	1.41992375121755e-21	1.08121577323949e-20	38.3535035201942
ZNF483	2.30961124792638	2.46186710194042	11.9699505593977	1.78442082158447e-21	1.34783013364751e-20	38.3243822735707
FAM57A	-0.958988443620585	5.05960858100891	-12.0212410502079	1.36987878893996e-21	1.04416750734632e-20	38.3177418820143
STK11IP	1.01086166038497	4.33917229427402	12.0100939947271	1.45086982561773e-21	1.10198590295781e-20	38.31460981154
ZNF143	0.818631947642025	5.55034213796479	12.0363387797076	1.26736139223977e-21	9.68483392665262e-21	38.301221230546
NAA60	0.790394692034795	6.3179516002035	12.0472254833577	1.19824435664513e-21	9.16132243349451e-21	38.2984630884538
SENP3	-1.11204883141643	3.65390264903244	-11.9791644152355	1.70163362467238e-21	1.28594516900254e-20	38.2949644678746
MAGI3	0.95269065828458	5.13008998983495	12.019004125292	1.3857596729146e-21	1.05573654228745e-20	38.2643884347716
ALS2	0.829959028819443	5.68716791914297	12.0274191422561	1.32695936872278e-21	1.01248078662303e-20	38.2635635185038
INTS4	0.598456800220976	5.25552127030384	12.0124819061201	1.43312529361608e-21	1.09071512462945e-20	38.2204772980417
RUSC2	1.71891038035623	4.64419474461461	11.9865448859334	1.63810552197233e-21	1.2398080906218e-20	38.1825166700141
FBRS	0.95927450930264	6.67959207018251	12.0294630243831	1.31305932892593e-21	1.00238428485774e-20	38.1787127310047
TSPAN10	1.59447168506239	1.80505230926633	11.9408791546688	2.07304596475054e-21	1.55878108195764e-20	38.1743553451947
ZYX	1.11565622971606	5.91579032647338	12.0122189698033	1.43506846057265e-21	1.09164072968383e-20	38.1637680887673
ZFYVE21	-1.0149153735231	5.30009558792851	-11.9968824460063	1.55310122175425e-21	1.17784686595262e-20	38.1590651848552
LOC145837	-1.55343972929574	2.97220270160555	-11.9380700600753	2.10330285058089e-21	1.57837059491867e-20	38.153817808418
RYK	-0.710032375905575	5.31803776011873	-11.9876629418073	1.6286913599628e-21	1.23330456183568e-20	38.1247805746379
RPUSD3	0.67271265669761	5.62706755757297	11.9958203007537	1.56162725281567e-21	1.18371503423928e-20	38.0925959399335
SMARCAD1	-0.814567871864107	6.25543626224091	-12.0004000908317	1.52519626672297e-21	1.15726867817646e-20	38.0880073499276
ATP6V1C1	0.926850196333593	6.75141098387231	12.0099552176659	1.45190782258416e-21	1.10221677775146e-20	38.086581394241
RAD9A	1.11564846113867	4.63816039925667	11.9652176426973	1.82850425462185e-21	1.37904670454052e-20	38.04535441414
NUDC	0.84153641066371	7.54021123072292	12.0104742426638	1.44802953353445e-21	1.10094235319258e-20	38.0406657310368
YARS	0.517391039954846	8.51620932228602	12.0101384736533	1.45053729849099e-21	1.10198590295781e-20	38.0171646070391
ZNF580	1.34135923745778	4.6492608963013	11.9485691820352	1.99242993882174e-21	1.4989142265204e-20	37.9770902333884
DPH6	-0.962896508342034	4.44416226792351	-11.9308422588291	2.18320463071456e-21	1.63587828018013e-20	37.952716110407
POLR3D	-0.796392849547555	5.29097627445292	-11.9534690173801	1.94271097553762e-21	1.46297632942191e-20	37.9486244356834
NCOA3	1.01974234216835	5.90974874017118	11.9656384993188	1.82454046646045e-21	1.37674872584775e-20	37.924506166902
BAZ2A	0.757683701126722	7.52962444258592	11.9846355222405	1.65430890099047e-21	1.25144092983742e-20	37.9226022826268
MCAT	-0.821295121994332	4.89700104773048	-11.9405960946172	2.07607494306869e-21	1.55972858919774e-20	37.9042934281799
TSPAN31	1.01214029490923	4.6130838788162	11.9322895765877	2.16696480787002e-21	1.62533184590291e-20	37.9020140152715
ZNF277	0.847512372590976	5.01525655538189	11.9390992151195	2.09216672600286e-21	1.57079877788294e-20	37.893376442085
PACS1	0.641449741182415	6.38331899684695	11.9679504703358	1.80291858826878e-21	1.36111742189261e-20	37.8882058411075
[truncated: 13,017 more rows]
