# Supplementary material for: The transcriptomic response of cells to a drug combination is more than the sum of the responses to the monotherapies
Source: eLife. 2020 Sep 18;9:e52707. doi: 10.7554/eLife.52707 (PMC7546737; doi:10.7554/eLife.52707)
Supplement: Source data 6. [file elife-52707-data6.zip › LNCaP/DE_limma_T_6.csv]

	logFC	AveExpr	t	P.Value	adj.P.Val	B
NOL6	-1.09532786599433	6.90341654535945	-17.7827271731217	9.50561765346168e-34	1.42736354684381e-29	66.2704598177577
FOXN3	1.08376376275376	6.54672426113975	16.8985472497525	5.40785181442071e-32	4.06021514226707e-28	62.2643610080187
EIF4G1	-0.702641579216433	9.98084393636985	-16.2645385150764	1.04203809903973e-30	5.21574803172689e-27	59.3728275564651
KLHL24	2.07997744090889	6.30857047814562	16.10312717788	2.23090573376297e-30	8.37482012454618e-27	58.535293202129
RB1CC1	1.52209051157637	7.64330347785742	15.758619933105	1.14491979435734e-29	3.43842312641396e-26	56.9862288311394
NOP56	-1.12313006637793	7.51123693536341	-15.5896402924316	2.56735216749914e-29	6.1018071903675e-26	56.1911918870981
CCDC86	-1.32081021337054	5.7376389839104	-15.5403864556345	3.25082961660495e-29	6.1018071903675e-26	55.9237131916366
NATD1	2.02195676976854	4.32972210869249	15.5662135819665	2.87227454222628e-29	6.1018071903675e-26	55.4414002059536
SRSF6	-0.673325010010279	8.20471466910349	-15.2426504072105	1.36258672503788e-28	2.27340025146319e-25	54.5381441319138
USP43	-1.32006274771081	4.22144765897733	-15.2118695610768	1.58113991474886e-28	2.37423969598689e-25	54.1409959232367
RDH10	1.44648712352463	4.79556012776318	15.0499476712505	3.46445964838221e-28	4.72930237091885e-25	53.5365358995989
DDX56	-0.677621222574918	6.73504554142472	-14.8188582181582	1.06695700641588e-27	1.33511886736173e-24	52.4959558553938
STX3	1.05561693161002	7.8186658237774	14.589841338663	3.27292729521444e-27	3.78048278961077e-24	51.38742196587
GDF15	2.04100733951534	10.0819525044933	14.432900660939	7.0799085741499e-27	7.59370765353107e-24	50.6165329394532
EIF2AK3	1.16515799855227	5.91502092451735	14.4092928562013	7.95313543385194e-27	7.96161877831472e-24	50.4876011593544
CNNM2	1.17840561017851	5.18195043420307	14.392304924947	8.64773153886852e-27	8.11589604922811e-24	50.3454052724439
CCNE1	-1.19379765855048	3.77057170013243	-14.2086848410878	2.14212928584897e-26	1.89213019742989e-23	49.2649826836098
NKX3-1	-2.07673420545912	7.74594844250421	-14.1088945551749	3.51250209569054e-26	2.93020730382718e-23	49.034370554198
NOP16	-1.16534387976415	5.05378879721578	-14.0389109875953	4.97185159159759e-26	3.9147742295368e-23	48.6707307617416
CLCN5	1.09125232808602	5.12838389583421	14.0293358221233	5.21413722634096e-26	3.9147742295368e-23	48.5950942419925
ATXN1	1.48371720261448	5.31463671279326	13.7987110551904	1.64506931512663e-25	1.17630289694959e-22	47.4382779898194
BRI3	0.917729499860842	6.38061637489507	13.6708523778258	3.11802891274165e-25	2.03566618059689e-22	46.8748286537765
PGAM5	-0.796912318207642	6.55674338340456	-13.6193985636053	4.03496543043012e-25	2.52454337097245e-22	46.6199102885232
TMEM97	-0.638492874351318	6.75868050993758	-13.5280869857689	6.3799332265464e-25	3.83204309319283e-22	46.1655125354849
SQSTM1	1.31212080205822	10.0356146664611	13.5096683832156	6.99836232268002e-25	4.04182340912935e-22	46.0585026511753
TSR1	-0.779054353304703	6.50678236308161	-13.4653589549788	8.74416549124988e-25	4.86305144505957e-22	45.8539606441745
SNORA33	-1.99199264412475	1.984442051456	-13.6710649050338	3.11471231335108e-25	2.03566618059689e-22	45.7953173235726
RNF103	1.15950675444456	6.8897702003151	13.4524014247622	9.33295496310708e-25	5.00513041878628e-22	45.7909295341429
RBM12	-1.07203213269935	6.55458424952433	-13.4029439990796	1.19703501773967e-24	6.19816476771684e-22	45.5437340065888
HS1BP3	0.948985527327872	5.55611048271143	13.3677731268266	1.42901148256367e-24	7.15267880739203e-22	45.3584012553394
TUBA4A	-1.33610562266245	6.38724074674741	-13.3547851185158	1.52565952207303e-24	7.39009786562859e-22	45.3044923862889
PBXIP1	0.876075237209972	4.68365830372122	13.3217729004836	1.80190220840384e-24	8.45542611293503e-22	45.0683326282857
PA2G4	-0.660257544804262	8.2946866138048	-13.2819789457192	2.20248740949047e-24	1.00219851336087e-21	44.9247442860709
DDIT4	1.17404076542943	9.29730938279806	13.2666448966665	2.37971917840499e-24	1.05099597596851e-21	44.8493133290591
UAP1L1	1.45694376137902	5.96604658361656	13.2012963854186	3.31039757698404e-24	1.42025514331407e-21	44.5380345346644
PMM2	-0.751284314977186	5.70544464572288	-13.1067815080742	5.33985436501835e-24	2.22731258736432e-21	44.065102177355
DDX5	-0.7660183752766	9.27662148173204	-13.0884401135076	5.85959832169628e-24	2.37804671347544e-21	43.9456868456891
GPATCH4	-0.876707921783089	6.05077145111275	-13.0064513030053	8.87877429576317e-24	3.50851775855736e-21	43.5625751156141
ESRP1	0.946739500842179	7.37223497210529	12.989136595552	9.69400046237657e-24	3.7324387421294e-21	43.4697972025192
ABCF2	-0.67443023596338	6.63673681109388	-12.9460659427622	1.20629507148026e-23	4.52843169833689e-21	43.2538975020632
SRSF7	-0.91661286412907	6.98625010964932	-12.8830889576504	1.66119116584742e-23	6.05020391070614e-21	42.9350202039562
RRP1B	-0.557201631218041	6.47437924370733	-12.879445057818	1.69225202616981e-23	6.05020391070614e-21	42.9197034750708
MEX3C	0.874879314423654	5.86485686164792	12.855067323895	1.91558891118595e-23	6.68941467217866e-21	42.803581636868
KDSR	0.824275636619353	5.77052817460411	12.7301414875638	3.61870915094673e-23	1.23496674115037e-20	42.1748230996989
APBB2	0.775847592365063	5.58593107183922	12.6962077545071	4.30223347439859e-23	1.37768109928085e-20	42.0031521158955
RRAGC	1.13150796565245	5.93763732102689	12.6957570371594	4.31213450094567e-23	1.37768109928085e-20	42.0014815843492
PNP	-0.919393139220474	6.11209111057622	-12.6962460772286	4.30139268193163e-23	1.37768109928085e-20	42.0003028651283
SDCCAG3	-0.753093043654842	6.10396249769012	-12.6822573764467	4.61952247429438e-23	1.44514061404176e-20	41.9298067841541
COBLL1	0.862284271764069	7.29319350002443	12.6627657770072	5.10255007220725e-23	1.56367126294416e-20	41.8204779702364
YIPF5	0.727262157640429	6.32574209513736	12.6421329675872	5.66919594268823e-23	1.70257292550813e-20	41.7287810064105
NOLC1	-0.614190778737104	8.37246477254147	-12.6166881632537	6.45569959391867e-23	1.90076049220162e-20	41.5701338718761
LDLR	-1.48675883352644	7.22029136273969	-12.5973233000937	7.12687580328148e-23	1.98179939003842e-20	41.4978813830912
CBLB	1.30122835253246	4.84199949541352	12.608517303692	6.73079808176912e-23	1.94364738453548e-20	41.4898893462484
ZFP14	1.11276567682391	3.69554051034496	12.6000611572865	7.0278930602687e-23	1.98179939003842e-20	41.300271199066
CTDSP2	0.713751808583767	7.25926113694523	12.5478422010039	9.17744201314536e-23	2.50560853217074e-20	41.2412634883727
GRPEL1	-0.619926942875801	6.29867398208569	-12.4396135999694	1.59674983560559e-22	4.28157063061671e-20	40.7011746001929
MALT1	-0.818388778556153	6.07139234359117	-12.3829371885306	2.13477046508236e-22	5.62380935152222e-20	40.4169599079104
PKIB	1.01803955500901	4.57054237119994	12.366674273388	2.32038019785119e-22	6.00738431912646e-20	40.33132138689
FEN1	-0.839206902567159	6.18702241310182	-12.3360911595724	2.71440137819204e-22	6.90838154151385e-20	40.1738044373381
POP1	-1.10859200458161	4.76175089075964	-12.3143262898888	3.03506571575148e-22	7.59575779795404e-20	40.0547173230582
DIP2B	0.861073610343388	7.08165945887384	12.2640091008505	3.92952041644109e-22	9.67306206119334e-20	39.7985034939781
LAD1	-0.654705927053215	7.34861251080765	-12.2165662370418	5.0139440847528e-22	1.21434490930077e-19	39.5511640699961
ALDH1B1	-1.37369290072104	5.84157259434605	-12.2120008765091	5.13296344620106e-22	1.22343776362151e-19	39.547217645361
SH2D4A	-0.942020920338697	4.69665597530123	-12.2029431730452	5.37755146572374e-22	1.26170801264543e-19	39.507863836283
C12orf49	1.10878143950955	5.93451493004753	12.1739955332064	6.24039551415418e-22	1.44162736985445e-19	39.363329166944
TRIM37	0.594997545270919	6.27367919744619	12.1704664342238	6.3546684391623e-22	1.44578335276456e-19	39.3328644143732
PDCD11	-0.712151130816953	6.80893562706951	-12.1345598991036	7.64359541658283e-22	1.713078041424e-19	39.1387058950259
ZC3H6	1.72969690112576	4.65883622118192	12.1196052620935	8.2549412935163e-22	1.82288527152119e-19	39.0037236698425
SLC12A6	0.797158871874277	5.63782310595466	12.1024827216393	9.01535980780501e-22	1.961951346e-19	38.9986472516821
ATG2B	0.754591207620738	6.69906714512364	12.0834535689248	9.94315276036855e-22	2.13294831213849e-19	38.8832215053094
FAM65B	-1.50184874363558	3.0244813109359	-11.996136590374	1.55908344440893e-21	3.25155513906174e-19	38.3648120669026
SLC25A36	0.946699085769796	7.31551444347359	11.9517628160286	1.95988116115164e-21	4.03144870080178e-19	38.2052374094092
CYP1A1	2.93453101415315	2.38858808452203	12.0263386092458	1.33436737717747e-21	2.82209303319674e-19	38.1374804580064
SUSD6	0.884126672883979	5.74173092946493	11.9293438574269	2.20014620482958e-21	4.46451289347581e-19	38.1165285275003
SLC39A10	-1.24637921199255	5.8928445028036	-11.8797502572241	2.84184333949995e-21	5.68974927812416e-19	37.8666155342715
HNRNPAB	-0.651467072120133	6.99528154086491	-11.8750943051603	2.91097585995822e-21	5.7514754622543e-19	37.8125425344226
CDC25A	-0.896238199926408	4.71894853688787	-11.8000533544117	4.28905276252428e-21	8.13788712024785e-19	37.4598200977179
GRB10	0.758143845730307	7.75354896031675	11.8086301113314	4.10312875324135e-21	8.00163394268469e-19	37.4595907616419
SLC29A2	-1.14442918494915	4.80772703746338	-11.7979652551385	4.33558184349912e-21	8.13788712024785e-19	37.4461053757372
MYBBP1A	-1.03666709157851	6.38228595609245	-11.7999684361052	4.2909351955557e-21	8.13788712024785e-19	37.4339652307465
AGO4	0.771837858561469	5.73083684695024	11.7926036024661	4.45738622985806e-21	8.20090562319728e-19	37.4191661562426
HPS4	0.54109992627972	6.06153437173803	11.790402994869	4.50836638784276e-21	8.20090562319728e-19	37.3988592638296
ENPP5	0.970588125003491	4.52465349511526	11.7884152698242	4.55491702053604e-21	8.20090562319728e-19	37.3975739085496
FKBP5	-0.847198590869592	6.49470679615061	-11.7870312491315	4.58761369438314e-21	8.20090562319728e-19	37.3702245313682
DDX19A	-0.541551467529633	5.66512166045637	-11.7647183556337	5.14842358903875e-21	9.09514454270657e-19	37.2746968417602
RNF144A	0.955675369021263	4.05257538995619	11.7331355325151	6.06168660788424e-21	1.05839867562779e-18	37.1085189230741
FNIP1	1.27488474905854	6.6316041327566	11.7255623821609	6.30380728552813e-21	1.08802264597115e-18	37.0690877008122
RNF185	0.67609340710269	5.97245887656975	11.704463760955	7.03070416066195e-21	1.19969379177841e-18	36.9675685800641
NAT10	-0.59918623853781	6.53881867925356	-11.6760310239426	8.14495021117672e-21	1.35893969301144e-18	36.7976017812365
IL1R1	0.919188768507713	5.64602206914743	11.6680834853233	8.48693034426452e-21	1.40043676977446e-18	36.7816028999561
TOR1AIP1	0.749209546733876	7.08520687550469	11.6649292046812	8.62661421763775e-21	1.40801346839183e-18	36.7436218734082
SF1	-0.518490473378604	8.04472650827655	-11.6596147874232	8.86718841281762e-21	1.43171721727817e-18	36.6942688920991
ANAPC7	-0.571635280804251	6.33313145675813	-11.6446508231012	9.58131844703254e-21	1.53056465745362e-18	36.6449360221414
TTC39B	1.07556279264408	4.51413909280892	11.6366717505498	9.98538318979957e-21	1.57832119976874e-18	36.6020612042674
APLN	-1.7260037316688	2.38319782364309	-11.676185017964	8.13846211589507e-21	1.35893969301144e-18	36.5686842573117
HECA	1.22267018952611	5.28163458303545	11.6178760128419	1.10060071448558e-20	1.72152295090787e-18	36.5283218526247
NOP2	-0.998378300139767	5.99678011870492	-11.6074667624744	1.16155656153094e-20	1.79813745648955e-18	36.456991256263
MRPS12	-0.916724580350389	5.44781210204432	-11.5799834745332	1.33925601686726e-20	2.05206819890599e-18	36.3340891675907
MTA2	-0.571222811198586	7.46581846748636	-11.5551140451478	1.5234315229099e-20	2.31069169171869e-18	36.1638562452007
UBE2G2	-0.786127549874458	6.57012282719536	-11.5256819086869	1.77446802418068e-20	2.6645411851097e-18	36.0294262880418
STEAP3	-1.05527091157533	4.05728704467787	-11.5095894980374	1.92884506064651e-20	2.86767697333346e-18	35.9659087816939
PTRH2	-0.752898759071694	5.28316913467432	-11.4919118458406	2.11398741773388e-20	3.05227260237423e-18	35.8872519221303
SLC19A1	-1.12143930054929	5.30683842421257	-11.4919875638019	2.11315759573187e-20	3.05227260237423e-18	35.8811898450408
WNT10B	-1.24930888648855	2.66830664461125	-11.5072432794585	1.95245009057323e-20	2.87431280000467e-18	35.706136433907
ZDBF2	1.16872326081432	4.22875975787935	11.4322272427127	2.88103367056928e-20	4.12015253307317e-18	35.553290462978
PCBP1	-0.470590666349109	7.73368014687965	-11.4294272067395	2.9231943750703e-20	4.14100818264676e-18	35.5154526360365
UMPS	-0.63768679507586	5.90117854437778	-11.4181818425759	3.09883742028799e-20	4.3487983834621e-18	35.4911425476368
NOP58	-0.836296244151024	6.83987436154653	-11.4162702666288	3.12972912331952e-20	4.35148264034869e-18	35.4628280956676
SAMD8	0.849634661335336	6.11488678119556	11.4093458337742	3.24423604555497e-20	4.46930719817004e-18	35.4522634017022
RRS1	-0.91108919743054	5.1510255808117	-11.3944886237599	3.50428898371132e-20	4.78367303449174e-18	35.3825854874206
CCDC137	-0.867107703316889	5.46631441991572	-11.3927114669966	3.53676225045439e-20	4.78450648223632e-18	35.3764153687599
CHCHD4	-0.776026411757668	4.8400209994124	-11.3851221931732	3.67886537804954e-20	4.91992757848975e-18	35.3441358603796
EXOSC2	-0.706160502088371	5.72678188006167	-11.3838938932207	3.7023962198278e-20	4.91992757848975e-18	35.3163443757618
DDIT3	2.47029189868097	6.62520834165039	11.3715767150407	3.94686004930154e-20	5.19877635967648e-18	35.2726708515554
CHMP4C	0.770534741678062	5.18982783108644	11.3507799844408	4.39688317962834e-20	5.74118241959123e-18	35.1671376475481
C10orf2	-1.0242342622138	4.00193512402822	-11.3098517357538	5.43823549729583e-20	6.97953369464908e-18	34.9568482443151
LETM1	-0.761615207714899	7.14583696919759	-11.300511800308	5.70859151940072e-20	7.26442459790858e-18	34.8601208927856
EARS2	-0.616627736480711	6.54183450228684	-11.2825443568876	6.26712913679485e-20	7.90816900152197e-18	34.7840370686308
RPL36A	-1.47614028280644	1.87967025854112	-11.3371414033606	4.71957249549641e-20	6.10940522348052e-18	34.760663597193
PPM1K	0.814784402056592	5.90255870600157	11.2564367721486	7.17771771379975e-20	8.98171743253475e-18	34.669753258707
CCDC28A	1.05023599523513	4.17683328720963	11.2427610785887	7.70644521398198e-20	9.56363482092177e-18	34.5733942285811
PGPEP1	0.858490091030083	5.59658966912807	11.2314051551623	8.17501561632623e-20	1.00619700405537e-17	34.5531577710098
PAK1IP1	-0.836202806891965	5.14377985578485	-11.2195582296306	8.69429000282212e-20	1.05285047324498e-17	34.490430994086
NUPR1	0.758788872766861	8.08178778588057	11.2257415024115	8.41927070537726e-20	1.02783551960931e-17	34.471346241197
PUS7	-1.02329989019632	4.831351328276	-11.1819372508072	1.05726706947892e-19	1.27007378522364e-17	34.3025455346392
ZFYVE9	0.559113527825754	6.14320345977865	11.1742059272488	1.10064133934071e-19	1.31168494853493e-17	34.2448484887331
FLAD1	-0.74186939239547	5.51377402794195	-11.1604515562571	1.18225907011904e-19	1.3869376716334e-17	34.18252405673
PES1	-0.631842281137938	6.55255246502648	-11.1627744800681	1.1680613408832e-19	1.38107158226001e-17	34.1584698488858
RRP7A	-0.658613886384485	6.05372806606997	-11.1113781564196	1.5260966834322e-19	1.77642386034247e-17	33.9162174736142
GRHL2	-0.553150304355439	7.10021193663524	-11.0983349112554	1.6332672388448e-19	1.88654929680719e-17	33.8191422819577
PIK3CA	1.02772740803472	4.5163393827473	11.0350245841904	2.2707401692133e-19	2.60285758632878e-17	33.5346642034057
SLC17A5	0.932971046790976	5.36676964005583	11.0320401438608	2.3062972413732e-19	2.62358783155e-17	33.5309414187543
CREBRF	2.26677306896975	5.16459805187924	11.0266485212847	2.37195330605582e-19	2.67798878524317e-17	33.4907118278962
ZFYVE1	1.0879181719136	4.88464466396943	11.0210694482449	2.44186316687919e-19	2.71607535658207e-17	33.4719370564091
THEM4	-0.641796835719386	5.85057304299995	-11.0210864744436	2.44164670782966e-19	2.71607535658207e-17	33.4542048867012
GTF3C2	-0.473826006478468	6.30573389334324	-10.9740076699494	3.12000449400847e-19	3.44485202073759e-17	33.1971378515584
RSRP1	0.999508119232087	4.79995763564547	10.9672406368415	3.23193200011294e-19	3.54238619808e-17	33.1931561700117
SEC14L1	0.577613802479976	5.90538409453538	10.9627163171443	3.30899865328763e-19	3.60057418679472e-17	33.1525364842607
BEND3	-1.11780805932859	3.137048297774	-10.9559832223776	3.42710936808448e-19	3.70226433605442e-17	33.0624663357389
ISG20L2	-0.566967246819384	6.1583559455083	-10.9277613021805	3.9698850672855e-19	4.19801367396895e-17	32.9629857258308
SLC4A4	-1.30703647428654	6.37917095465343	-10.9292156562681	3.93991889545856e-19	4.19801367396895e-17	32.9560764199229
CYTH3	0.597362554775897	6.04938472174314	10.925728022677	4.01216260181637e-19	4.21305130271851e-17	32.9525623161001
MARK1	0.930488998758659	4.29900159667126	10.9234346308748	4.06038982723001e-19	4.2340842809504e-17	32.9504319648684
DHX15	-0.563269043581016	7.94307112966558	-10.9279018324409	3.96697958587827e-19	4.19801367396895e-17	32.9218252565197
SLC5A6	-0.73769602334423	6.19657249447574	-10.9126478920763	4.29512347566663e-19	4.44797062831793e-17	32.8827126344232
NSUN2	-0.535453218387828	7.01836717965808	-10.9069482818669	4.42459207689673e-19	4.5506626456631e-17	32.8316039516735
TMEM177	-0.808249607772871	3.95332618588013	-10.8847767570858	4.96648661209548e-19	5.07324918144392e-17	32.7764872089716
MKRN1	0.467898221252594	7.01404923103086	10.8769305096637	5.17377595925503e-19	5.24928512190362e-17	32.6892323099973
FASTKD2	-0.574943317016223	5.89709613669709	-10.84911597493	5.98090261587175e-19	6.02746534764632e-17	32.5647522535786
DPH2	-0.938408718873355	4.97547705720968	-10.8395289806835	6.28737815484282e-19	6.29408469154132e-17	32.5373726446599
PSPC1	-0.644409926449192	5.60721555593033	-10.830544644642	6.5888440622275e-19	6.55219088996081e-17	32.4940650387068
MSH6	-0.787233384406598	5.78476784338119	-10.8257843075954	6.75439696627472e-19	6.64758217758497e-17	32.4481601840529
RCC1	-0.586394643523191	6.71019697681233	-10.8225919665919	6.86774511575945e-19	6.69649744534051e-17	32.4015315288703
LRRC59	-0.5433370196956	7.74941173445954	-10.8252479593468	6.77330895824787e-19	6.64758217758497e-17	32.4003336941058
WDR19	0.608460812685331	5.19824674215383	10.8030799910479	7.60313755548549e-19	7.36572345375291e-17	32.3539840787143
DHX37	-0.886631095644686	4.91475552864095	-10.7898555827632	8.14587991902307e-19	7.80455483655979e-17	32.2902508660594
MBP	0.665641166368435	6.26349070509783	10.7895219390456	8.16006332804933e-19	7.80455483655979e-17	32.2526266005947
GREB1	-1.03612155433654	4.37889365284744	-10.7748637972885	8.80821162824986e-19	8.31849722074213e-17	32.2187670442012
SRGAP2	0.63143318579335	5.55829642315407	10.7668088215476	9.1860707600621e-19	8.62112740831828e-17	32.1585468826376
SERINC1	0.644998191468429	8.23682777907744	10.7754497601468	8.78133902604327e-19	8.31849722074213e-17	32.1358964657501
ANKRA2	0.855799855074331	5.20587459055452	10.733580519257	1.09241990552669e-18	1.01886815536576e-16	32.0012116635056
VPS9D1-AS1	-0.988779796567768	4.45926987813282	-10.7137376030677	1.21154160800165e-18	1.11610483348177e-16	31.9056811302425
GTPBP4	-0.706136749569903	6.88496240058456	-10.7253803141934	1.14015636695564e-18	1.05682642013617e-16	31.8937958330734
GRWD1	-0.796786084793268	5.00998995660815	-10.7015419625362	1.29111922623671e-18	1.18216135982747e-16	31.8298155853351
DHODH	-0.821660997452492	4.3485066850925	-10.6917675445607	1.35865895347018e-18	1.23646199062474e-16	31.7918236114675
ANKRD13A	0.556474034804657	6.34856695349424	10.6705688065311	1.51753922126933e-18	1.3727330690711e-16	31.6313573187191
FARSA	-0.723598116676476	7.32373681875643	-10.6572107110768	1.62707416603101e-18	1.46300273515699e-16	31.5355563785622
PNO1	-0.702142760618591	4.62296394752471	-10.6393963297727	1.78556118272249e-18	1.59595159046196e-16	31.5230212425252
NFAT5	0.991866046767759	8.15667621627865	10.631641336611	1.85929579473587e-18	1.65202281974875e-16	31.3862040252184
GEMIN4	-0.869072111935115	5.73292332919182	-10.6166677324232	2.01039802318714e-18	1.77577274801048e-16	31.3561053352947
KLK2	-1.43712819900743	6.5995755946349	-10.6153794943336	2.02395839701096e-18	1.77729586488401e-16	31.3355418058009
TSC1	0.920123136590687	6.80269904175019	10.6066989779621	2.11774961673598e-18	1.84884466540159e-16	31.303531737415
SEC24D	0.734669379978702	6.95795148475889	10.6046773813183	2.14020975596169e-18	1.85765258355611e-16	31.2947346933974
YPEL2	1.02805806267042	4.98712135609503	10.5916079284049	2.29127744706392e-18	1.96604697972067e-16	31.2780131921653
PSME3	-0.492325788899108	7.80706412596272	-10.6023898583936	2.16591197749453e-18	1.86915714103781e-16	31.2418306597192
KDM3A	1.0493207292673	6.43346206584365	10.5891477152071	2.32088600243626e-18	1.9801377393513e-16	31.233427317289
RRAGD	0.907364408364658	5.40335852325754	10.5713159345538	2.54724932762236e-18	2.14884808447064e-16	31.1677230436665
AK2	-0.42076670268592	7.46806929800169	-10.5813312571547	2.41752139678486e-18	2.05093227650404e-16	31.1401399291611
SLC35F6	0.882288604125539	6.06320579291165	10.5649348340825	2.63351344101241e-18	2.20920881733198e-16	31.1011536499312
RCL1	-0.650511492678922	4.97995842586492	-10.5361773507802	3.06002018084014e-18	2.55273683530531e-16	30.9794366937874
KIF13B	0.767173543762119	4.82599530430403	10.5293599490534	3.17087559606397e-18	2.63060043925395e-16	30.9602004105196
JADE1	0.771613913056762	5.57233550500339	10.5227011268888	3.28303073576383e-18	2.69387920919288e-16	30.9074805180836
LGALS8	1.66170811325279	6.69035838927605	10.5275971753558	3.200187553746e-18	2.64033056632142e-16	30.8985118202325
PPIF	-0.902567033364194	7.39211037712799	-10.5000935839178	3.69427533278646e-18	3.01484991288703e-16	30.7218341145143
ZNF585B	0.722390862135208	4.83841664637887	10.4496300492253	4.80782845927439e-18	3.90239741321428e-16	30.5511364998104
UBQLN4	-0.505057759159381	6.53979751137538	-10.4283381040626	5.373166937931e-18	4.33782122257914e-16	30.3708043485658
GTPBP2	1.24387690301698	7.62029312911535	10.4095554527115	5.92684659871705e-18	4.73391109182634e-16	30.2757674340663
ABTB1	1.23304672198202	3.41542138362453	10.4245181538868	5.48141485118277e-18	4.40154681312088e-16	30.2570698911755
ADCK3	-0.624590166468373	6.44546069524462	-10.3824457502357	6.82815456876126e-18	5.3963983686589e-16	30.1319516758944
EIF3B	-0.53389294190193	8.55563986871982	-10.3911545516386	6.52458748865006e-18	5.18376749891901e-16	30.1309507149082
ITSN2	0.710376829614352	6.6052497444528	10.3695313463717	7.30452429659707e-18	5.74265637893726e-16	30.0780516794851
CDK8	0.652349604060523	4.94423698965018	10.3220426064296	9.36046500200752e-18	7.20803807539205e-16	29.8766813847771
METTL8	-0.79991733285362	4.98589877911923	-10.3208470935492	9.41909065001802e-18	7.21617679595258e-16	29.8746408661957
TBC1D20	0.61195754303605	6.67308014820123	10.3279849410184	9.07443584711025e-18	7.02380044743338e-16	29.8613297845019
TNKS	0.692338632381216	6.91845937439789	10.3290219642097	9.02542326115333e-18	7.02380044743338e-16	29.858608255074
YPEL1	1.06497334113735	2.97506881512937	10.3282728685911	9.06080095633842e-18	7.02380044743338e-16	29.7869360105628
MGAT4A	1.22372907112026	3.90322047294143	10.3048280998292	1.0240996603524e-17	7.80603071058459e-16	29.7663136094165
FERMT1	-1.13266589903842	3.48226949005239	-10.291555435999	1.09760730366727e-17	8.32407639993321e-16	29.7342578156231
FLCN	1.08200250332774	6.11538075334095	10.2730506326822	1.20898230139836e-17	9.06294339214473e-16	29.6029735642507
WDR4	-1.00337181761258	3.96226285859276	-10.2640028405083	1.26748436462325e-17	9.3756380390063e-16	29.597983520729
ZNF277	0.730261048859875	5.01525655538189	10.2602221707452	1.29276079021162e-17	9.51573334598906e-16	29.5734584201788
PPM1H	0.721180183636697	5.8023619702055	10.2680969570209	1.24066949220233e-17	9.22271935391594e-16	29.5672208999502
CPSF6	-0.507987008721313	7.22312014992836	-10.2723932416928	1.21314039812273e-17	9.06294339214473e-16	29.5532670498437
SLC7A11	1.06659946192975	9.90229467857052	10.2808578136247	1.16067716885269e-17	8.75815495853866e-16	29.5487899284181
URB2	-0.814033020551388	4.39372538016746	-10.2520167367196	1.3493678739136e-17	9.8839551193593e-16	29.5314297415502
KLHL12	0.505395047880111	6.90955935629097	10.2318188694263	1.49949567356172e-17	1.09303043855353e-15	29.3531495706255
MRPL36	-0.784277636421017	4.82915137671456	-10.2133424344599	1.6514135608094e-17	1.19795294826638e-15	29.3328754351908
PTPRR	1.2179595114599	2.80794524798135	10.2106357906503	1.67492527804149e-17	1.20916721033995e-15	29.3036118613807
KLHL28	1.18963708321393	5.91203735130239	10.2089194755159	1.69000748563917e-17	1.21421781839032e-15	29.2767392550623
TIMM23	-0.504027285154445	6.12918111464907	-10.2046365592215	1.72823884629233e-17	1.23577307218694e-15	29.2340260663107
LINC00847	0.896073330400051	4.99588400175693	10.1873086893307	1.89194932717115e-17	1.34642232686266e-15	29.2005495367583
TRIB3	1.18943460795959	8.65755459136636	10.1686655691965	2.08544550798176e-17	1.47712498810633e-15	29.0037537992257
FNBP1	0.483258282314191	5.90419838836064	10.1561778782419	2.22600161184239e-17	1.56194580389838e-15	28.9990593460886
HNRNPU	-0.4883937973612	9.43220950976021	-10.1630456506288	2.14756772266819e-17	1.51398483209322e-15	28.9353169882109
APAF1	0.808890437082402	4.04010182590049	10.1168191546869	2.73404086468635e-17	1.90066470482085e-15	28.8434149519887
C12orf76	0.673509207963868	4.38777605840998	10.1126487094693	2.79424819023791e-17	1.9205193818445e-15	28.823038455644
FAM136A	-0.593516626455307	5.75785923147565	-10.1121886489488	2.80097059552441e-17	1.9205193818445e-15	28.769760381348
DKC1	-0.575243420639163	6.97089339238598	-10.1217035413084	2.66517384232298e-17	1.861406996108e-15	28.7681710686531
SURF6	-0.659255959659785	6.16989605893251	-10.1134514515318	2.78255713092473e-17	1.9205193818445e-15	28.7528927358436
GNPDA1	0.915751790245927	6.6623558300739	10.0430008813547	4.0201816143598e-17	2.74395668732849e-15	28.392529434522
BYSL	-0.762799924194127	4.80660292496552	-10.0338091150726	4.21788145432342e-17	2.85295981613155e-15	28.3897294771633
MRPS25	-0.586972868737072	6.16408240047868	-10.0363053732482	4.16324911173771e-17	2.82874880822866e-15	28.3538905405968
IL6R	0.935032433081248	6.68262120010395	10.0259258783153	4.3951619186995e-17	2.95954042023281e-15	28.3006655000068
SNX25	0.65522707162597	5.46274992446741	10.0144342098524	4.6670191513826e-17	3.12856962398041e-15	28.2945341841509
ACTA2	-1.03100434190745	4.12547613131513	-10.0063011817362	4.86952012624975e-17	3.24388086453852e-15	28.2762839979132
AARS	0.496832761907182	9.82860415560559	10.0058016827055	4.88223944716107e-17	3.24388086453852e-15	28.1205468263046
GPBP1L1	0.569024728794843	6.94051805131128	9.99022706973249	5.29594296609431e-17	3.50325460699878e-15	28.0971351471038
THADA	-0.624222971046798	4.78579947339674	-9.94977420524776	6.54166786452399e-17	4.2895058800739e-15	27.9746163861926
UTP14A	-0.661127358727858	5.37741208670056	-9.95188144825079	6.47007834226549e-17	4.26117089418678e-15	27.9602341227312
AIM1	-0.740844161761743	4.56901317756297	-9.94503902016199	6.70543864227604e-17	4.35882539620853e-15	27.9425062145792
TSC22D3	0.988588933510266	5.95208719107084	9.94674880124007	6.64583681818411e-17	4.33886459399359e-15	27.9329698761119
IL1RAP	0.850318961501389	3.96147126118234	9.93803733546649	6.95513853514838e-17	4.48233305767331e-15	27.9274153653274
SGMS1	0.841450832436647	5.67769576981061	9.93716925991253	6.98673724998484e-17	4.48345498058856e-15	27.8696371242949
TBRG4	-0.756227643894249	6.34069181702581	-9.94110549632571	6.84459513149067e-17	4.4301051937269e-15	27.8523962129699
GINS3	-0.697193260499953	4.22819998996791	-9.91270507715021	7.93876253540011e-17	5.05120585726983e-15	27.799799862933
SCFD2	-0.823532117651723	4.31761831120118	-9.91162262387287	7.98375975398589e-17	5.05840238252541e-15	27.7895121166774
ARNT	0.444627108518239	6.35691818351459	9.92227844157075	7.55167495496539e-17	4.82535962228767e-15	27.7677069520938
LTV1	-0.740112503832604	4.90336371923004	-9.90912642469304	8.08850008063547e-17	5.10323181558076e-15	27.7549374033711
TMEM201	-0.743524821732627	4.775659506405	-9.90676629563509	8.18879380051022e-17	5.14489237273897e-15	27.7432226289149
TMEM39A	0.789336506618432	5.66317755189757	9.89062798897921	8.90871503618181e-17	5.57388604097109e-15	27.6602611512229
UHRF1	-1.2801430682893	3.71980381810399	-9.87447025021143	9.6928766807553e-17	6.0393459020009e-15	27.5968401216716
PPRC1	-0.852185272423346	5.8784223670482	-9.85725311678523	1.06045107617521e-16	6.58005510737476e-15	27.4382034305749
BCL6	0.747536762084927	6.38712668969281	9.85290938699092	1.08477395881879e-16	6.70327809284892e-15	27.4150760847356
WDR77	-0.713784874714965	6.10229394502723	-9.84118215888783	1.15326189295909e-16	7.0972871248663e-15	27.3519308234391
COASY	-0.580297692658027	6.50510748443676	-9.83657138135737	1.18135795829503e-16	7.21108581372283e-15	27.3135789816965
FOXO3	0.875479492547389	7.57597301824149	9.83796544772919	1.17279173269083e-16	7.18801659513691e-15	27.2988033824479
KNOP1	-0.744361405330352	4.94562663440371	-9.81744674036083	1.30538698512403e-16	7.87216504763951e-15	27.2713205832554
TACC2	0.65195452801244	7.14236543094497	9.82889372964046	1.22966825828867e-16	7.47558646415493e-15	27.2665389393214
BRIX1	-0.854280388998875	5.60768849185062	-9.81645245908383	1.31217981507667e-16	7.88147684127652e-15	27.2421903628364
YWHAG	-0.579347631927142	9.33964444641098	-9.82127325155235	1.27957090716746e-16	7.74759546049456e-15	27.1773707577183
MAFG	1.08185426437821	6.53642251778699	9.79583259769531	1.4612940651355e-16	8.70745701669631e-15	27.1547696514854
MED23	0.533272680054067	6.45634701444978	9.80097503183159	1.42259173445506e-16	8.51061254365624e-15	27.1364445407362
EXPH5	0.959195396546028	5.47142776766043	9.76649019494739	1.70313626149703e-16	1.00686197254486e-14	27.0201105400059
RORC	0.988569476743195	5.01683255066744	9.76496252973734	1.71676961955257e-16	1.01094167087064e-14	27.0156700613388
CEP57	0.69635052901886	6.05989230927318	9.76965728149955	1.67521585312392e-16	9.94270405158453e-15	26.992811896039
FGD6	1.03937933042386	3.67653122049732	9.74564649817019	1.89885641997567e-16	1.11379796884198e-14	26.9180497428769
ERVMER34-1	-1.12880559870091	2.45796858843757	-9.74391231642197	1.91611914276955e-16	1.11955039096605e-14	26.7978866231457
EDC3	0.537922320761579	6.50483328344611	9.72665335189881	2.0967033188009e-16	1.21560220212796e-14	26.7497680872929
SRSF2	-0.598965466540666	7.27300742459889	-9.7303156699089	2.05701382655926e-16	1.19721393874472e-14	26.7417658513624
PRKCD	-0.804145820673758	5.80422194172746	-9.72025197807839	2.16792300184022e-16	1.25205891521664e-14	26.7339373864371
CLDND1	0.635304842738823	5.75023975401163	9.7048388171912	2.34947942535715e-16	1.35171582571506e-14	26.678255031334
PPP1R3D	0.768742701476752	4.20684247162009	9.67514731515192	2.74314379147156e-16	1.56026693836125e-14	26.5838133359277
ZNF652	0.570680122772075	6.49104251567144	9.687651556649	2.56990347568977e-16	1.47288819049456e-14	26.5467255206534
GOLPH3L	0.68733909138955	6.74326284322276	9.67813315494316	2.70074447921307e-16	1.54199160075526e-14	26.5108316449681
ARHGEF2	1.09657685985876	5.59013050838173	9.66622273660564	2.87387962859505e-16	1.62233746251817e-14	26.5081222838913
OTUD1	1.71209556167111	3.9088091892708	9.66907866522433	2.83137978656949e-16	1.60437731604254e-14	26.4720545751716
YPEL5	0.80953596915522	5.84370081318027	9.64905373822753	3.14314934826962e-16	1.75455504139839e-14	26.408101114101
BZW2	-0.524616339540478	6.45727854649784	-9.65938640212418	2.97821967084028e-16	1.66869203646782e-14	26.3961770468262
SMPD4	-0.517857162537442	6.90676930580775	-9.66136327820296	2.94766444683197e-16	1.6577576529449e-14	26.393145369992
ACVR2B	0.883259424033183	3.25897355070794	9.62804812580142	3.50710365242597e-16	1.94327189833315e-14	26.3338068520563
MCAT	-0.642385398994321	4.89700104773048	-9.60766995385515	3.90036891606913e-16	2.15323307513581e-14	26.2127989977086
BOD1L1	0.623517404235415	6.73126213942105	9.59518211361663	4.16282696805989e-16	2.28970731693726e-14	26.0688908959608
LRRC57	0.512167317868152	4.73511211671775	9.57105652501992	4.72087588474502e-16	2.58717782063253e-14	26.0351695372789
TNFSF4	1.46999194362541	2.06682653162844	9.64036361628061	3.28890413438628e-16	1.82911794377572e-14	26.0239226970022
MRTO4	-0.682510781430716	5.06458746943601	-9.55281549964566	5.19189020048351e-16	2.83496084547129e-14	25.9108968864538
CNOT8	0.434952328394902	6.39173278940774	9.543432801175	5.45216259661135e-16	2.95558388269733e-14	25.8109935225393
BCCIP	-0.570692131897546	6.66457244728867	-9.54619088242857	5.37433059043367e-16	2.92394739659246e-14	25.80875015015
IMPDH1	-0.792156898665511	6.1749550753721	-9.52921648230052	5.87155922844329e-16	3.14883333479658e-14	25.7443340512187
FUS	-0.505988898383527	8.14365512272689	-9.5386206378386	5.59066531107686e-16	3.01976368025648e-14	25.7335303290044
IGF1R	-0.812338780860624	5.1375700271785	-9.51325223837919	6.38104354314784e-16	3.40988433608213e-14	25.7194156290672
CCT6A	-0.543664865124466	8.91849039169135	-9.53610447644172	5.6644784265351e-16	3.04866695529932e-14	25.6983683872458
SLC37A1	0.600754812422047	5.41081778913733	9.50514590524542	6.65641738233197e-16	3.54442423450698e-14	25.6516752277465
SAT2	0.545544439894767	6.31150015256816	9.49650327930354	6.96309278297802e-16	3.69462195156177e-14	25.589064242049
PNPT1	-0.712657708788957	5.55510772503111	-9.49539225107835	7.0035267015691e-16	3.70299144192823e-14	25.5857066763873
NEK7	0.779241817378522	6.48437112051122	9.4911816032445	7.15890559382568e-16	3.77186408410128e-14	25.5412998946419
CDCA7	-1.01078835038678	3.74549539786046	-9.46291715135965	8.29486869310654e-16	4.32485237137805e-14	25.4961314645546
SREBF1	-0.810706584835154	8.64623695826322	-9.4819465310264	7.51185419992284e-16	3.94398610720424e-14	25.4431630240362
TUBB4B	-0.943711380286955	8.24643229735987	-9.47459314854867	7.80527331183457e-16	4.08376251047066e-14	25.3982437860106
HILPDA	-0.824854779492194	3.95236856073731	-9.43652315886724	9.51760521285946e-16	4.92815034056199e-14	25.3633736554684
NR1D2	0.917601995043817	6.9379360893542	9.45093251202922	8.82931494562844e-16	4.58757762019227e-14	25.3253511220968
SWT1	1.21361575421652	3.12309503162037	9.41760986118471	1.0502990853471e-15	5.41968765139931e-14	25.139519502213
FAM217B	0.796084320641698	5.16006304654118	9.40144787780637	1.1425345416876e-15	5.87544475273324e-14	25.1381525602291
SPIRE1	0.940436148152739	6.71318768027115	9.39366246071532	1.18980911107522e-15	6.09767017471177e-14	25.0618450287723
UNG	-0.791914322679076	5.58491074683267	-9.39232300577028	1.19813724403219e-15	6.11946559741066e-14	25.0481486433047
FAM86C1	-0.688761235491006	3.70310443110197	-9.35062836536935	1.48862547626233e-15	7.50107387636078e-14	24.9293634998399
NBR1	0.529985553706792	8.05450156287672	9.37351363313297	1.32142309580084e-15	6.7262675276425e-14	24.8882507562896
DGKH	1.24795782460421	4.73262571315232	9.35229261648168	1.47578440209697e-15	7.46140692992867e-14	24.8761005109633
PELI2	1.17035066292014	3.95447816161674	9.34337174972138	1.54593255582063e-15	7.76378704287711e-14	24.8631239565329
ARMCX3	0.582319780894154	7.09479876587203	9.35810481989421	1.43179978972079e-15	7.26348163596196e-14	24.8531294654447
IQGAP2	-0.988079754396277	3.83199630670109	-9.31324281183711	1.80839036838542e-15	9.0215248410882e-14	24.739884679687
NCOA7	0.798338232862741	6.51089075508523	9.32583341370242	1.6936955576909e-15	8.47751083142883e-14	24.709342981385
SMPDL3A	0.665691158420435	4.4769928674811	9.30665178564476	1.87149085500559e-15	9.27468867285938e-14	24.6908889589102
FAM129A	1.8627303296579	4.70960633955465	9.28730039363944	2.06974148301896e-15	1.01899141341025e-13	24.5974277373329
ZNF812	-1.56202771610487	2.89231933578423	-9.3123512283943	1.81680028486211e-15	9.03346790645346e-14	24.5075331024534
ASNS	0.440927196669117	8.83053929244701	9.29839042413949	1.95369552677966e-15	9.65022764148793e-14	24.4819088998195
TEAD4	-0.949287329780074	3.34850401961973	-9.25909488616207	2.39683428496449e-15	1.16374112541564e-13	24.460354550269
ABHD11	-0.627483710973889	5.39233000019294	-9.27074767700825	2.25587006664745e-15	1.10699820002543e-13	24.4559768865544
IFNGR1	0.711053619800978	5.3001124576141	9.25992036486036	2.38656534257491e-15	1.16352809039302e-13	24.4138606220045
PLEKHN1	-1.05191045545738	3.55303873136182	-9.24573832416364	2.56925464993842e-15	1.23199042712102e-13	24.3898991315914
ZNF490	0.852008372345508	4.25538875934167	9.24372362670884	2.59631575571825e-15	1.23765959961477e-13	24.3862758663086
OSTM1	0.738411614239546	6.00675715153346	9.25864076618414	2.40250232338073e-15	1.16374112541564e-13	24.3739949887943
CTPS1	-0.625665550177711	6.18092813762533	-9.26076055923885	2.37615843232213e-15	1.16222785080616e-13	24.3485386257369
CLCN2	-0.891828375628338	4.48098194847438	-9.2388190124896	2.6633889933711e-15	1.26561547862216e-13	24.3466273130035
NCDN	-0.708241631772893	6.37805955765527	-9.24526329709623	2.57560966718929e-15	1.23199042712102e-13	24.2786042588868
SRPK2	0.528894843904822	6.80623507592899	9.2484787922931	2.53289646144809e-15	1.22295733971397e-13	24.2763506730309
TRMU	-0.599279506204641	5.19944598048265	-9.23193928524484	2.76039725587317e-15	1.30757492726156e-13	24.2757097662604
KPNA2	-0.573622778008933	7.62729148647251	-9.24521783726267	2.57621866086842e-15	1.23199042712102e-13	24.2271035043992
MOSPD2	0.853571026588368	4.61440310726485	9.21299986427929	3.04605904241104e-15	1.43384396805154e-13	24.215129847302
ZNF641	0.751570989729726	4.75779036347725	9.21224677794944	3.05800841869337e-15	1.43497045047186e-13	24.2082379672622
FHOD1	-0.773422768981821	5.59495886652534	-9.21568701773909	3.00379996778789e-15	1.41839812315418e-13	24.1554307099487
TOMM5	-0.590672640232479	5.0739879449585	-9.20484495726005	3.1779730864843e-15	1.48200136231827e-13	24.1282460499575
TIMM8A	-0.838724771876666	4.11515106703005	-9.19678455180137	3.31395974849032e-15	1.54063218524243e-13	24.1280883145356
SIDT2	0.617438239013872	5.89473846476851	9.20899244853893	3.11018576550403e-15	1.45490808270432e-13	24.1240152551739
ANKRD12	0.92548846572021	6.40700647269071	9.17314851854075	3.74712880741775e-15	1.73663228926497e-13	23.9312374537524
GABARAPL1	0.741743280024011	6.48173614621184	9.16964140031113	3.81604747895602e-15	1.76313135212319e-13	23.9168357816153
RRP15	-0.717910206893136	5.1529065047782	-9.14009366982038	4.44925721528534e-15	2.04312068332491e-13	23.7903472221866
LINC00641	-1.13942645217718	4.3046927304248	-9.12504570977257	4.81099059569585e-15	2.20249496295637e-13	23.7741723738987
KAT2A	-0.73408041847673	6.92604382583338	-9.15079485800539	4.20865212246175e-15	1.93856197149956e-13	23.7579426968428
FAM86EP	-0.712475008199456	3.3879077091822	-9.10118419295045	5.44568243171429e-15	2.44827447289287e-13	23.6625081676518
EDEM1	0.709610494240418	7.0293986490133	9.11784986979526	4.9941975076486e-15	2.27941853419001e-13	23.6052133445569
NAA15	-0.808340271709623	6.65371544000228	-9.11227784627151	5.14083026327608e-15	2.33923355252587e-13	23.5693478489766
FNIP2	0.822885720897899	5.68103306715763	9.09289036631997	5.68532016543854e-15	2.54838112251418e-13	23.542190432984
GNL2	-0.603632274641436	7.07061478189281	-9.10750325247817	5.26989055960908e-15	2.38351435671958e-13	23.5379558968417
SCARB1	-0.656523348679547	7.00199250589207	-9.10396600118343	5.36758484656153e-15	2.42041003171075e-13	23.536876238209
LRRC1	0.626203772649463	4.66990791488987	9.07931970472749	6.10032404147164e-15	2.72626386329578e-13	23.5246176456921
DNAJC11	-0.445256894438457	5.99318443589988	-9.07826868839252	6.13369875398345e-15	2.73304511839215e-13	23.4256408163772
HERPUD2	0.608360543090014	4.75219203880957	9.05358221038243	6.97220300078949e-15	3.07022288152067e-13	23.3951791260439
ABCD1	-0.785150595639015	5.80734076080797	-9.06957972059831	6.4166855943251e-15	2.8422699375925e-13	23.3851043735485
RRP36	-0.472877521931175	5.75965040869371	-9.06318243097165	6.63332747679671e-15	2.92958957034057e-13	23.3795713797298
DSC2	-0.739924915907631	7.91207621410056	-9.07361286323366	6.28374769169232e-15	2.79161998042757e-13	23.3314600476881
NPC2	0.694559623866611	5.45895768075185	9.03799799026753	7.55946289308643e-15	3.28071950296491e-13	23.2896051095885
BMS1	-0.511142046108473	6.71916348743942	-9.05283564943626	6.99926830243479e-15	3.07312903009827e-13	23.2748138336701
TRMT10C	-0.754292668842785	5.79178891399503	-9.04640374345017	7.23683047588822e-15	3.16817044973579e-13	23.2728430875196
MLLT3	0.865610242936803	4.64499113622141	9.02606276376013	8.04236582872643e-15	3.47023463460219e-13	23.2553793690057
MANEAL	-0.639818176236042	5.04191697511136	-9.02845461904411	7.94318597175718e-15	3.43731644241803e-13	23.2389473007258
ATP6V1H	0.466339171927844	6.56147949291769	9.04094406657224	7.44478429555222e-15	3.24031539078296e-13	23.2250561802919
KIAA1217	0.700413408201566	6.90122203455318	9.04170279827652	7.41553211045238e-15	3.23696599333003e-13	23.2171432534612
CLSPN	-0.824984244044925	4.606054908957	-9.02172444489971	8.22542004527095e-15	3.53699679613154e-13	23.1984882977892
INSR	0.57759413773238	5.55816284790138	9.0192744881992	8.33062561858178e-15	3.56389385437675e-13	23.1611317542793
RTKN	-0.590924515072286	4.78193249788837	-9.01053148420389	8.71712800048791e-15	3.70811314604324e-13	23.1592712093392
PDP1	0.779822598437943	4.20230379452833	8.98472857328586	9.9652467443255e-15	4.160855181301e-13	23.0656978783027
STIP1	-0.584065429830435	8.74459261789647	-9.02128485639861	8.24419871234708e-15	3.53699679613154e-13	23.0633469901707
NUP62	-0.545867895943069	6.55544960327779	-9.0120967932515	8.64663912080074e-15	3.68857764312341e-13	23.0631127804746
FTSJ3	-0.57350703158031	6.50448485905469	-9.00846768448585	8.81094172593015e-15	3.7374322304115e-13	23.0465807023267
ZKSCAN8	0.819901014638977	5.58811088161057	8.98860632868505	9.7668747696253e-15	4.09663104862273e-13	23.0164140276882
CACUL1	0.62881631219478	6.19750747086685	8.99285255752909	9.5541685495488e-15	4.01863851372618e-13	23.0025031168617
MRPS17	-0.610001620857658	4.837269271106	-8.97800742296624	1.03186426232455e-14	4.28024137101254e-13	22.9864707850908
WDR74	-0.678102077350015	5.46396669317247	-8.98453194342408	9.97541199566036e-15	4.160855181301e-13	22.9852038595763
ARL8B	0.62636408360485	7.39842694092556	8.99670547767731	9.36516584108285e-15	3.9613332470338e-13	22.9719689568986
SERINC3	0.478750870279907	7.64809029472231	8.9931011623936	9.54185937119167e-15	4.01863851372618e-13	22.9385086420987
PLEKHA5	0.750870448670004	5.29688134338434	8.96913307707357	1.08044718251864e-14	4.46942008063359e-13	22.9178473799764
HERC1	0.578099624341932	6.84113996037751	8.98304818748087	1.00524525460681e-14	4.18137472110133e-13	22.9081207144229
CTH	1.0398908269419	5.115332598332	8.95214781421802	1.17988585587708e-14	4.83564394138926e-13	22.8802129087646
FTSJ2	-0.596039358121375	5.60611546361571	-8.96096069038047	1.12720247797512e-14	4.63728011212996e-13	22.8505927559988
NUMB	0.373167437339689	6.32683946422775	8.96466805464812	1.10574717926428e-14	4.56151089116274e-13	22.8456085337228
CCDC93	0.537664783178775	6.2276310751013	8.94613047320181	1.21726142934804e-14	4.9669558758397e-13	22.7562666267905
ZFAND3	0.529861749954625	7.19824743810549	8.95182521996821	1.18186023341093e-14	4.83564394138926e-13	22.753894100555
UTP20	-0.633627603119328	6.09549023738211	-8.94369018322631	1.23275327291061e-14	5.01653743794735e-13	22.7229305017652
ANKRD27	0.528996859603458	5.73531251660506	8.92719873562764	1.34272868042568e-14	5.4493010446681e-13	22.6722524913209
TMEM2	0.99502753968992	6.24856582224231	8.92138961478742	1.38375438379762e-14	5.58560640513578e-13	22.664593886578
ARL5B	0.999299221142691	5.76069710783751	8.9140651832229	1.43726798870647e-14	5.78606330252447e-13	22.6289857044588
CDKN1B	0.874686586200078	7.08280204236793	8.92580545276578	1.35245648712504e-14	5.47398560934489e-13	22.6224246373476
CALML4	-0.59811207175251	4.18629701189977	-8.88398243942888	1.67958118255845e-14	6.63699764139415e-13	22.5440111349186
CTAGE5	0.91771107677144	6.56298071870709	8.90273256925365	1.52416117319829e-14	6.11946635741859e-13	22.5385035391557
RAP1B	0.644900719075582	5.33809527340654	8.89102914243028	1.619399097455e-14	6.45010526455814e-13	22.5306029680905
STK36	-0.515584794896064	6.06619490407948	-8.90184851408096	1.53115599036651e-14	6.13115689369161e-13	22.519146421387
FASTKD5	-0.580607409846531	5.47627953741883	-8.88413522453247	1.67825296748495e-14	6.63699764139415e-13	22.4715670567203
CIRBP-AS1	-1.00836591201087	2.7507675451124	-8.87760159938346	1.73599823659621e-14	6.82401819914365e-13	22.462309931108
TANGO6	-0.608690412503831	4.6690666811956	-8.86901632806863	1.8148989785891e-14	7.06023913536113e-13	22.4564008269464
DFFA	-0.435065662654226	5.7191851246368	-8.88273128820024	1.69049739771775e-14	6.6626007674881e-13	22.4471307645584
PTEN	0.540395216403054	6.70777567922009	8.8875051319527	1.64922203734377e-14	6.55151272824182e-13	22.4389638200556
LRP8	-0.848839878939669	5.21088453780893	-8.87497748106681	1.75974451224681e-14	6.88133426976514e-13	22.4324622674308
MRPS5	-0.419321522623025	5.71368628377658	-8.87229262461448	1.7843756827901e-14	6.9595286370847e-13	22.3955025076528
SNORD36C	-2.08143499279002	0.212694716874921	-9.11153324527166	5.16074775089613e-15	2.34120206125245e-13	22.3786267055383
FAM134A	0.513668465133827	6.74036342392898	8.86514358813056	1.85165109332465e-14	7.18459762722557e-13	22.3227087228228
CCT2	-0.586283774378236	8.50740740467501	-8.87504312676719	1.75914653682813e-14	6.88133426976514e-13	22.3042833226777
FTSJ1	-0.520712274306327	5.49591087637836	-8.84758192937999	2.02784643792766e-14	7.82780002877167e-13	22.2824639701434
TTC33	0.815795135125048	4.7598459157728	8.83122386955866	2.20696865882642e-14	8.49739522588143e-13	22.2744305042181
WDR3	-0.597988310205142	6.51101782139512	-8.85731036793532	1.92827201279896e-14	7.46261148046115e-13	22.2611843454703
HDAC5	0.775643453776442	5.4268978143799	8.83001029592488	2.22086950815365e-14	8.52904770701668e-13	22.2302679032068
C1orf95	-1.40463596547589	1.74267110073572	-8.89439918770982	1.591382354183e-14	6.35537165702446e-13	22.1998914315623
UGCG	0.810295476800715	4.10474975624423	8.803522073343	2.5470000547876e-14	9.70704386362706e-13	22.1546958449011
C6orf1	0.879017612539105	5.02553609395923	8.80780990007114	2.49113909140385e-14	9.54258790727558e-13	22.1447634514174
HBP1	1.10277821332467	6.30158655066712	8.80405941572974	2.53993178776387e-14	9.70473682571559e-13	22.0560018077515
ZBED8	0.677229105728133	4.15468591116244	8.77715995602243	2.91895420389746e-14	1.08224731668455e-12	22.0101138143984
SDC1	-0.861812744869296	5.647810851443	-8.79647144707115	2.64158213554431e-14	9.99143510008397e-13	22.0002576025445
ATF6	0.575419210817175	6.80005234435732	8.80180259111106	2.56975038286234e-14	9.76895487317997e-13	21.9983398768315
GID4	0.642387099832344	4.83802401571677	8.77901214361373	2.89113814149533e-14	1.07725385440928e-12	21.9932127866816
VIPAS39	0.488850196045926	5.43276115966366	8.78442681483988	2.81132721403634e-14	1.05274038518628e-12	21.9834746552779
CALCOCO1	0.725769209926774	5.3160282283201	8.77795949623867	2.90691417029698e-14	1.08045106884108e-12	21.9629196332453
BMF	1.56051433646163	4.9147981770369	8.77443690299516	2.96033404858876e-14	1.09488611018741e-12	21.961824091329
LOC100129034	-0.754106002310139	6.05477283818739	-8.78843037116557	2.7537317242327e-14	1.0382347073034e-12	21.9339167759231
USP32	0.456420734960768	6.1885776858276	8.78527047268948	2.79909124493463e-14	1.05077885334846e-12	21.9328873457964
MEX3A	-0.812523883553069	3.8251347083514	-8.75986531918763	3.19190821884154e-14	1.16901692229572e-12	21.9127185866078
HEIH	0.927996004946158	5.41840998057326	8.76275795582601	3.1445444285697e-14	1.15731566518144e-12	21.8954229428403
TRMT1	-0.646337610419854	5.6372137520889	-8.77090343120339	3.01490206402438e-14	1.11232848632408e-12	21.8912903731321
GLYR1	-0.266046795019971	7.66454796233602	-8.7880774219701	2.75876164234187e-14	1.0382347073034e-12	21.8842691700609
GCN1L1	-0.545065551456007	8.44454291594569	-8.78096921921956	2.86203396265901e-14	1.06906223839024e-12	21.8221493384813
VGLL4	0.567570623130428	6.07824802269666	8.75843388820479	3.21560871944017e-14	1.17483164309279e-12	21.7943783002233
FAM98A	-0.422926462972409	6.31987432650746	-8.76028733910595	3.18495404360092e-14	1.16901692229572e-12	21.7922307493509
POLR1E	-0.460790661614077	5.54112165200626	-8.75007676570627	3.35752314742115e-14	1.22074013514954e-12	21.770606830019
CORO1C	-0.559125337219268	6.04497974329594	-8.75074004975763	3.34603520234839e-14	1.21951613103067e-12	21.7618894532362
GEMIN5	-0.618930512283145	5.01515533082604	-8.74322871462476	3.47845298516597e-14	1.25861325362054e-12	21.7604971777493
ZDHHC13	0.588170272687923	5.09828697312096	8.72462443098446	3.8293555319429e-14	1.37563642745585e-12	21.6875315492053
POLE3	-0.480590053189765	7.08315538514859	-8.74687853107343	3.41347017293174e-14	1.23808377093582e-12	21.6848151399861
STXBP5	0.570296813649054	5.66887118619181	8.72546902850604	3.81268631121581e-14	1.37293279734332e-12	21.6658099769032
AHSA1	-0.54270456692659	7.73570276093452	-8.74040806126762	3.52951655538157e-14	1.274019725856e-12	21.6446065068798
PNMA3	-1.59168481152924	1.13628037142473	-8.79870427102279	2.61125663282479e-14	9.9016741410346e-13	21.6152743583432
SVIL	0.864356246599735	4.11248707877511	8.69164746310176	4.54024376864218e-14	1.60038263920026e-12	21.5854111815586
PMS2	0.640274290594442	5.54660257609906	8.71118845609957	4.10451543371303e-14	1.46407547832034e-12	21.5609742338425
C9orf72	0.900495917199841	5.72772459363459	8.69968261931224	4.35575544774396e-14	1.53896526596055e-12	21.5510659359884
COA4	-0.65641207476527	6.32210964232566	-8.71402662580263	4.04479567869956e-14	1.44956209812297e-12	21.5486948142636
EXOC1	0.505984509388553	5.72371405471629	8.70303630027608	4.28098245616929e-14	1.51611397551505e-12	21.5442354966239
RAB8A	-0.443789811181992	6.28243975259942	-8.71117534245357	4.10479339619649e-14	1.46407547832034e-12	21.5409412598091
WDR43	-0.698474840831496	6.79521990720784	-8.70661559905035	4.20259005477837e-14	1.49186979344094e-12	21.4973732716812
CD3EAP	-1.30867924775907	1.63545925470071	-8.70814490192647	4.16953368029342e-14	1.4836426005518e-12	21.4608873756157
SARS	0.4212162943275	8.72988867275998	8.68967327235059	4.5867507504343e-14	1.61298944422767e-12	21.3587300971339
CSNK2A2	0.508447212016485	4.9892613145355	8.65023334784877	5.62204708696021e-14	1.96784753048472e-12	21.3379049518926
ORAI3	0.794591006506354	4.03167862122963	8.64087378977593	5.90012666448592e-14	2.05084032393335e-12	21.3342717745321
RNF145	0.548512327815531	6.67718485027623	8.65826083127501	5.39397476295532e-14	1.89242815515273e-12	21.2610625043658
NEIL2	-0.498707621331607	5.89128396494041	-8.64513748882459	5.77178868363778e-14	2.01088582073097e-12	21.2359775702761
LCORL	1.01344682468137	4.08174278753427	8.61970329416324	6.58072256418743e-14	2.26123867331438e-12	21.2287362596786
MRPL14	-0.654380316774445	5.00132637307436	-8.63120293149934	6.20185888476479e-14	2.13594295902817e-12	21.210077082689
NCS1	-0.588004235515625	6.01670621139917	-8.63285915878101	6.14911436068182e-14	2.12753689493084e-12	21.1543736838479
ZFAND1	0.570506346825298	6.58090106503428	8.63573176514972	6.05869065731282e-14	2.10109235358451e-12	21.1530052264343
EEF2KMT	-0.718695139672511	3.80506977801796	-8.60024463283048	7.27505147069049e-14	2.47332728009823e-12	21.123906169199
MAP3K3	0.52128394738129	5.33690090707319	8.614215228585	6.76957474552784e-14	2.31027123588287e-12	21.118271979589
ATF2	0.608946566292515	5.80362660346822	8.61844216349888	6.62364987956617e-14	2.26562019570764e-12	21.111461230376
PUS1	-0.875962317239313	4.43019854710884	-8.5980056481408	7.35948684485028e-14	2.49458362217318e-12	21.0783025604345
PRCC	-0.463504350715215	6.41506856069394	-8.6189999943961	6.60462770316385e-14	2.26427145184266e-12	21.0656299686613
NCL	-0.556370583488457	9.95771603608955	-8.63209352279751	6.17344115751945e-14	2.13104350393821e-12	21.0230740720547
NIFK	-0.631138648479414	5.58423484949427	-8.60010456019226	7.28030539293698e-14	2.47332728009823e-12	20.9969904384762
LRRC45	-0.79863824451125	4.74130043073407	-8.57448907656036	8.30752236287944e-14	2.80327541125837e-12	20.9168585574619
CCDC51	-0.572509080184529	4.85637741081011	-8.55914746999074	8.99061823993805e-14	3.01346257792209e-12	20.8488656234324
PXK	0.780043455147866	4.64163161817144	8.546563580021	9.59248930948514e-14	3.20803606840153e-12	20.8296423429246
PLEKHA8	0.625252206289652	4.74474854731067	8.54586838732019	9.62688554948942e-14	3.21238474246963e-12	20.8120524837868
AADAT	-0.726223630580608	6.04671125785296	-8.56477510192891	8.73377735934039e-14	2.94050226071425e-12	20.7942248687413
TERT	-1.60905915241047	1.16507938438695	-8.58855088067244	7.72694135380901e-14	2.61323764344135e-12	20.7624540619405
LMNB2	-0.657788902370956	6.88176950313663	-8.56421843662444	8.75885388105687e-14	2.94234787198993e-12	20.7539118791337
SRD5A1	0.526540132689972	5.40059133707103	8.54290652124693	9.77481289647277e-14	3.25451420074136e-12	20.7523863429033
SNX16	1.0335438981838	4.234676680245	8.52448132719127	1.07472692252763e-13	3.53905690102519e-12	20.7459803018821
ZNF649	-0.875032067466067	3.63022392718855	-8.5147030202301	1.13019039620835e-13	3.69737232885938e-12	20.7051682866747
GKAP1	0.813447926368235	3.75874873295962	8.50354461589309	1.19697294465094e-13	3.8988602466114e-12	20.6472638713352
MAGEA3	-0.389307826263468	7.00601136245236	-8.53994131374928	9.92517540839008e-14	3.28998750402617e-12	20.6424109070604
DCTN4	0.389530174976469	7.71050133407186	8.54019016162522	9.91246851022611e-14	3.28998750402617e-12	20.6229414376338
EPG5	0.573002320355129	6.36717086391583	8.52836600808157	1.05345288551671e-13	3.47662605031185e-12	20.6170195796271
PJA2	0.539911498721867	7.51135034968453	8.53499438103737	1.01811751791197e-13	3.36741247774585e-12	20.6044856853132
RANBP9	0.578109746858313	6.90748410293362	8.52306282401876	1.08260142056227e-13	3.557186637016e-12	20.5728018091143
RRP9	-0.659299396358824	5.40201554152345	-8.51275895659475	1.14155250109257e-13	3.72642442530567e-12	20.5679564438322
PRMT5	-0.435626461919361	7.52794083598872	-8.52115163556105	1.09330191210058e-13	3.58450251355945e-12	20.5225729916275
SPTBN5	-1.03470863903456	3.41813303748357	-8.46942860808745	1.42652669373258e-13	4.59672206718636e-12	20.4790391438431
POLR3H	-0.751386907377765	5.80182308884921	-8.49263463246799	1.26606686310535e-13	4.11499134553895e-12	20.4476438377004
MFSD6	0.772567522170752	5.2180205029077	8.47369145438758	1.39560339016445e-13	4.50674849606653e-12	20.4360973669275
ZBTB41	0.86531038031801	6.06645468465454	8.49050421931117	1.28001556251842e-13	4.15134204897984e-12	20.4312673645339
FAM134C	0.425021880287924	6.16496227146673	8.47605846940728	1.37872197621291e-13	4.46182956784765e-12	20.3658223405117
SNORD44	-1.86634220958971	0.370716563311848	-8.64790072166343	5.69010456627215e-14	1.9870374457475e-12	20.344755484083
PVR	-0.476462601401741	5.8402397386736	-8.46486217812632	1.46040967580024e-13	4.68579309654197e-12	20.3277786019435
ZC2HC1A	0.745768251046654	3.92727984216875	8.43652151911927	1.68937228624313e-13	5.30703226992192e-12	20.3007621066603
PCMTD1	0.704758975052981	5.96193802104805	8.4626407844331	1.47718108650672e-13	4.71943642446488e-12	20.2937247694196
NR3C2	0.741701590055667	3.70461620105689	8.42915090205152	1.7545631885926e-13	5.4774471600637e-12	20.2708738569267
SESTD1	0.667112191223493	4.67730169525629	8.43161316184753	1.73251123677051e-13	5.41987265236374e-12	20.2532614176831
ZNF544	-0.454578012795408	6.27538610819517	-8.45705942410757	1.52017142977569e-13	4.84647435021482e-12	20.2449870725213
MRPL32	-0.494772480565865	6.15480089971437	-8.45356700050049	1.54770327073576e-13	4.91338526709686e-12	20.2371593793459
PTPRM	0.489545827397831	5.56262991249593	8.44168123925664	1.64517713380255e-13	5.1790314132451e-12	20.2343907700421
NOP14	-0.458330220419688	6.18436149902686	-8.454237464502	1.54237955408582e-13	4.90685834410016e-12	20.2286223235731
TES	0.693527068335525	6.78184422587473	8.44554130274813	1.6128687778119e-13	5.09870264581547e-12	20.2029070887544
SLC3A2	0.82459190906153	9.35015984154183	8.46303136704745	1.47421836987014e-13	4.71943642446488e-12	20.2023584476251
CEBPG	0.751234001906397	7.42863427994775	8.44951437076364	1.58027445348851e-13	5.00620278345642e-12	20.1836804476045
COLGALT1	-0.587338407053062	6.59888772061739	-8.43479903049471	1.70438780376978e-13	5.34302448046076e-12	20.1146601755758
DEGS1	-0.781383602100511	8.06382243282061	-8.44338365125848	1.63084941505997e-13	5.1447131967522e-12	20.112066030864
WASL	0.597160267935887	6.36836432045509	8.42502160120334	1.7921743743188e-13	5.57547608487678e-12	20.09942938675
CCNG2	1.04967356649397	6.68139629486431	8.42488954496815	1.79339034962406e-13	5.57547608487678e-12	20.0538337414148
SCO1	-0.484059392532776	5.53351163613255	-8.40405632746907	1.99588359895019e-13	6.17942023130641e-12	20.0190097130415
SNX30	0.526250462412458	5.00549359262127	8.39582312994025	2.08204673706234e-13	6.40656020568198e-12	20.0151979813672
MTHFD2	0.543209435312226	7.82208397240244	8.41063491256525	1.92959628064944e-13	5.98653259302314e-12	19.9586609104319
LARS2	-0.593369791152322	6.54461091115823	-8.40226782898513	2.01429372885588e-13	6.22358737294235e-12	19.9525462337175
LSG1	-0.390372400483685	6.432599874409	-8.39731577298772	2.06615540838895e-13	6.37071655284774e-12	19.9365118563901
SF3B4	-0.433541665791734	6.58925984862302	-8.38715570599921	2.1767587897846e-13	6.68429652094182e-12	19.8867767174367
TCF12	0.525849884825808	6.12501210886346	8.37518578846193	2.31465091074705e-13	7.07877761217467e-12	19.8627320268067
WIPI2	0.38866496882973	6.25465079229639	8.36974373049433	2.38018622036885e-13	7.24967064605652e-12	19.8154817824052
STYK1	0.654570289804806	4.74049473639568	8.34498685357454	2.70242327383343e-13	8.19789654139045e-12	19.8111815803969
SLC29A1	-0.787859081700714	5.08681264342282	-8.36175060964955	2.47980636527058e-13	7.53780817427187e-12	19.8045141116916
ATG13	0.419686844482993	7.07579107558553	8.37070620514905	2.36846272513609e-13	7.22862526029339e-12	19.7887980323013
CA12	-0.845998055376314	4.5555574077155	-8.33916247428249	2.78433801407057e-13	8.41239831373918e-12	19.7554327897564
SLC1A4	0.636216061110254	5.07944132032652	8.33133004628942	2.89840457770505e-13	8.72193249274931e-12	19.721755923397
ARRDC4	-0.692310005316529	4.86869616385994	-8.31790434035472	3.10485283734855e-13	9.30588227657204e-12	19.6671347472472
MITF	1.31302321918631	3.680424971935	8.3057096926885	3.30502801225668e-13	9.82738626377155e-12	19.6619482035008
URB1	-0.623876669539486	6.15150403446662	-8.33501171385708	2.84421894798795e-13	8.57606259497733e-12	19.6177403574685
TTC27	-0.595141197576912	4.96538363658546	-8.30989898279923	3.23485240192688e-13	9.67372440895002e-12	19.5938927777124
LINC01354	1.47848463534067	1.76267620622845	8.37852339180175	2.27535038606999e-13	6.97278804025039e-12	19.5817089587129
SLC6A9	0.809617418460747	5.8614859909969	8.30956056777435	3.24046575499591e-13	9.67372440895002e-12	19.5582464715155
CCT3	-0.455160485525164	9.37236956397451	-8.34056809252125	2.76434571782287e-13	8.36883372960246e-12	19.5581592339133
ATR	-0.519552198036831	6.02238403548702	-8.3184928034987	3.09550457161714e-13	9.2964193294806e-12	19.5557363720943
ALPK2	-1.60019846066808	0.524135721213656	-8.46768928481486	1.4393391778321e-13	4.62807646559461e-12	19.5093775435462
SCMH1	-0.393591545328808	6.35723744504433	-8.30711613186862	3.28130109465809e-13	9.77619389630673e-12	19.4857062571144
PMEPA1	-1.07179530778208	5.75133408342932	-8.29594053069496	3.47461667970355e-13	1.03112340044325e-11	19.4406066421556
HIPK3	0.556290598831512	6.52839473947418	8.29213850075298	3.54293589810448e-13	1.04932397329264e-11	19.4155271807325
KLHDC9	0.601287306957369	4.1512960547045	8.2591606312669	4.19450410005664e-13	1.23499359934217e-11	19.4104019885079
CNPPD1	0.532081296727059	6.10755197725293	8.28452692242279	3.68375360125693e-13	1.08888275741091e-11	19.4030948656902
GAB1	1.04520520933214	4.13695431438177	8.24021616455117	4.62139144717171e-13	1.35272541853276e-11	19.3329073691494
ZNF345	0.920533380616772	2.77864766902641	8.24158430563556	4.58916382501291e-13	1.34591570305457e-11	19.2858348272248
TNPO2	-0.515078754645605	7.69614074268859	-8.27654298570124	3.83744991544593e-13	1.13208542102821e-11	19.2775730997467
RNF115	0.552204666045657	4.95223508883102	8.23975865679967	4.63221857604436e-13	1.35325669528954e-11	19.270320938354
ANKRD13B	-0.802754686694219	4.04866090239674	-8.22516574676709	4.99113406741952e-13	1.44406298952546e-11	19.2391187973447
ZNF160	0.678623509279841	5.44411888387503	8.23014976317816	4.86554216839945e-13	1.4104436525229e-11	19.1940313763565
NUDT14	0.644015155147835	5.09147236293783	8.22341835952006	5.03592599607495e-13	1.45422047609733e-11	19.1644569840774
ELAC2	-0.460957956390011	6.90445449707304	-8.24920716342178	4.41365409460429e-13	1.29697514451229e-11	19.162530141243
ANAPC1	-0.568224733923682	5.56238821569623	-8.23626988530473	4.71561652626461e-13	1.37494558754154e-11	19.1561346094427
LOC646762	0.69213306417625	4.48529429812937	8.20367142425508	5.57078382000661e-13	1.59639102750418e-11	19.1397275190147
LYAR	-0.682130115970401	4.44191527752487	-8.21579099511177	5.23617450020548e-13	1.50625280258785e-11	19.1357138057761
VLDLR	0.863495131722744	4.04594054422135	8.19934744178419	5.69524556592971e-13	1.62894871272382e-11	19.1190131991184
HSPA13	0.940525337213283	7.12984283201964	8.23263838994659	4.80401389484048e-13	1.39800528381637e-11	19.098605428915
DUS1L	-0.520190829870713	6.69926391886159	-8.23191284830098	4.82187161609739e-13	1.40048789530597e-11	19.0834702036946
CIAO1	-0.331255458028244	6.47631516947092	-8.21610495030907	5.22777767096505e-13	1.50625280258785e-11	19.0164857507846
ZSCAN26	1.17515357757274	3.5030921157916	8.17122844162308	6.57493570551592e-13	1.85930761871991e-11	18.9758815814165
FAM122C	1.02247710498987	2.69256537837669	8.18026958790179	6.27826189584891e-13	1.782124397506e-11	18.9680627575828
INSIG2	0.707135645115614	5.2296935306244	8.18463475625493	6.13983127671241e-13	1.74613080399836e-11	18.9458641120606
HNRNPM	-0.390024248712043	8.58568320153889	-8.21269712478732	5.31964228380437e-13	1.52733744806131e-11	18.9300477091589
SYF2	0.698763558363289	4.82186789800093	8.16105763285918	6.92537998545059e-13	1.9474064768076e-11	18.8842514719308
RPF2	-0.569422714714769	6.63335932959421	-8.18492724673406	6.13066499592701e-13	1.74613080399836e-11	18.8448369060835
NOC2L	-0.516866455917398	7.86050567931456	-8.19167047989163	5.92307599434092e-13	1.69089180857459e-11	18.8410785604737
EFNB2	-0.860962336816349	6.37365390483879	-8.17310586170541	6.51220420531291e-13	1.84504261032035e-11	18.8201625641083
CCM2	-0.661290171155728	5.02454166623623	-8.15828923411178	7.02394459151486e-13	1.97143087824649e-11	18.8127768053717
DGCR8	-0.587581125147904	5.78956193384087	-8.15714757295068	7.06499706408111e-13	1.97189583483721e-11	18.7884305592406
CNEP1R1	0.734495272768872	3.7402368406699	8.12895707450262	8.15799081864363e-13	2.24359688887826e-11	18.783460234185
MORC3	0.603591627857084	5.65211320851391	8.15775685165019	7.04305866959737e-13	1.97189583483721e-11	18.7825492709358
GPRIN2	0.878720795775041	3.50122798883212	8.13372334129504	7.96203614453496e-13	2.19775615342531e-11	18.776329380725
CCNDBP1	0.458429887021557	5.56803721331632	8.15151812538096	7.27094136032469e-13	2.02186028641918e-11	18.7707292911971
SH3BGRL2	0.739517583994522	4.49259273985776	8.13483707688037	7.91692656610265e-13	2.18932908502021e-11	18.7654431211464
ARHGAP12	0.729905253526881	5.13500092491674	8.14287881015982	7.59867252145184e-13	2.10908810687839e-11	18.7652314713031
TAB2	0.518273541886535	6.58963275030519	8.1641551626289	6.81672784011264e-13	1.92045000463661e-11	18.7645692305762
IPO4	-0.517978534840201	6.74475704776611	-8.16803499243672	6.6830249087588e-13	1.88632146672786e-11	18.7527383356855
MCM10	-0.884861230687206	4.96158020147667	-8.13810974409146	7.78584003619131e-13	2.15705118050643e-11	18.6970741349701
CCAR2	-0.405446090058278	7.45564705165333	-8.15739715676108	7.05600205030325e-13	1.97189583483721e-11	18.6824934206289
EIF2S1	-0.493338965214893	7.50284543056423	-8.15230379339827	7.24184421671314e-13	2.01750524597708e-11	18.6541379416678
NAV1	-0.70542408656388	4.51914823741745	-8.11487307327405	8.76550550659199e-13	2.39314237612700e-11	18.6383980955493
TEX2	-0.352700348761289	6.50862523027952	-8.13278828593508	8.00010606481614e-13	2.20421270952806e-11	18.5984762793013
UCK2	-0.521467579809785	6.09890098901782	-8.11857739107739	8.60148848465291e-13	2.35693341396986e-11	18.5354713999902
WASF2	0.341944970019847	7.84014853575017	8.12761687178424	8.21394953503145e-13	2.25485678643569e-11	18.5292134174234
NBR2	1.10851864579861	5.29050016737953	8.09117899120424	9.89076014275812e-13	2.68086018598657e-11	18.5227098161789
ZMIZ1	-0.588665813080753	6.97587265361651	-8.11715277684935	8.66420199453731e-13	2.36979339070988e-11	18.4998701662603
KLHL21	0.663006370584992	7.24775409123551	8.111434225203	8.92055184999634e-13	2.42664866991929e-11	18.4802817249806
ANO6	0.555847141465793	5.2977536089105	8.09324355290162	9.78724702140197e-13	2.65760038469027e-11	18.4728436839689
GOT2	-0.406157000380368	7.93225669981011	-8.11326368026572	8.837731108603e-13	2.4084822200868e-11	18.4455706309774
MEF2D	0.758817174626472	6.15072012103961	8.08899605516826	1.00013930749176e-12	2.7010956549094e-11	18.4276918607837
TCOF1	-0.549521368362783	6.00948024117969	-8.08902296818245	1.00000216350024e-12	2.7010956549094e-11	18.3840158859382
MAGEA6	-0.383121333211765	6.4740966730138	-8.08425573997528	1.02458933136574e-12	2.76216039493501e-11	18.3588341469413
EGLN1	0.512888218892837	6.30190612066716	8.06346285511914	1.13905461901337e-12	3.05975745243378e-11	18.2640663982391
SLC7A5	0.680879482755343	4.85875977607073	8.03414429353471	1.32237527581958e-12	3.52070694001893e-11	18.2434641716208
IGSF9	-0.822382376533396	4.37558122942285	-8.03577456574614	1.31145162874576e-12	3.50404940520396e-11	18.2429586316214
UBR3	0.458883175167688	6.87236602783827	8.06077349812339	1.15475978245652e-12	3.09640587381554e-11	18.2247518237321
HCFC1	-0.671587234026171	7.50431803665706	-8.06487346381716	1.13090215844236e-12	3.04330229590869e-11	18.2188277419896
CREB3L2	0.510446490169752	6.65156215721206	8.05596933876339	1.18335279398276e-12	3.16741988492784e-11	18.2171350368116
SOS2	0.703747378143203	5.51500044603089	8.03115657103048	1.34262995271963e-12	3.56830643717487e-11	18.1789802139252
ZNF264	0.571497147647987	5.67744507633448	8.01606447371501	1.44975709354016e-12	3.82593190098403e-11	18.0775177024236
ZNF239	-0.670137391976948	4.42787472504802	-8.00216721702245	1.55590260949832e-12	4.0845163608788e-11	18.0702894213738
DLEU1	-0.677295863050631	3.98094673898335	-7.98960626662579	1.65847367923075e-12	4.3461851251883e-11	18.0455892159193
SMIM14	0.65876293866817	6.9418291941642	8.02010919638877	1.42023981812897e-12	3.75463399806772e-11	18.0453354439402
BNIP3L	0.649434995708573	7.57174105789301	8.02777668154503	1.36591544280674e-12	3.62352224447723e-11	18.0395268572364
CARF	0.762092013790065	3.91015550040666	7.97978385603299	1.74334393672772e-12	4.54480079060823e-11	18.0209854002157
ATAD3B	-0.729327399603552	5.44528351438229	-8.00264180336498	1.55215343042456e-12	4.08181014207622e-11	18.0031033537787
HNRNPF	-0.376863975547371	8.7178824280361	-8.02744357853581	1.36823196098734e-12	3.62352224447723e-11	17.9939340623914
PAQR4	-0.849131481899385	3.6363997848492	-7.96809036546525	1.85002887401411e-12	4.8145638773303e-11	17.9541003696946
ATF4	0.440808916226125	9.48506763517002	8.01215525219846	1.47886513316814e-12	3.89590155081629e-11	17.9084422115016
ANKMY2	0.87556629896345	4.50822811441995	7.94296368435888	2.10173490869771e-12	5.43195376747071e-11	17.8443921572227
CBFA2T2	0.63565908563689	6.99926157536821	7.98440824614683	1.70286207996576e-12	4.45473466772925e-11	17.830703570969
GSK3B	0.487097298679987	7.49978925990682	7.98225312926485	1.7216102983981e-12	4.49594786795581e-11	17.8058016895593
LRP12	0.719232713863224	4.32518813643971	7.92443863254961	2.3088531534694e-12	5.90625876533161e-11	17.7471648471208
GATAD1	0.459405793881868	6.03730907763526	7.95155575469984	2.01204921261026e-12	5.20912603044062e-11	17.7186670332634
FAM160A1	0.908954462955272	4.92958754366736	7.92581092688879	2.29283780557963e-12	5.87529905948528e-11	17.7037308188151
PUM2	0.435196553198095	7.78783590590341	7.95909655626727	1.93647855326296e-12	5.03082386778487e-11	17.6829184606296
PFAS	-0.643552436790318	5.37836215480948	-7.94169294766454	2.11533229363616e-12	5.45770270124408e-11	17.6747584596544
ST7	0.534211980543783	5.74101769248391	7.93678968803679	2.16862398090528e-12	5.56650558927757e-11	17.6499010402095
KDM7A	0.819942290029342	5.36239777701427	7.91864052232999	2.37775673334964e-12	6.05159239118275e-11	17.6352901062575
LGALS8-AS1	1.69042382698236	1.88625402093556	7.95604418965701	1.96672193736562e-12	5.10056936295028e-11	17.586833221977
HIVEP2	0.782509812098049	6.1485347158925	7.92072427137612	2.35276166826718e-12	5.9981441783871e-11	17.5781315191996
SFPQ	-0.410133839892255	8.53637297950742	-7.94060963232993	2.12699323982285e-12	5.47837572713206e-11	17.5657923400306
FLVCR2	1.40226226745346	3.88912822640841	7.87794648856292	2.92240128784267e-12	7.30162691152172e-11	17.546426838979
LMLN	0.485521413450333	5.64122401236734	7.91070038307345	2.47544398365544e-12	6.25778903342931e-11	17.5344218760073
SULT2B1	-0.949814791499562	2.41902219221652	-7.88018089269244	2.88951185775413e-12	7.25567057793244e-11	17.5326044079665
VEZT	0.471641142782473	7.17287005409124	7.92165100766829	2.34172933883242e-12	5.98017138637885e-11	17.5181619104333
UTP3	-0.523250755345066	6.14985675680641	-7.91113277744289	2.47002298478849e-12	6.25461469470218e-11	17.5152144887446
IRF6	0.752143844018177	7.06191539247202	7.91226804981974	2.45584599839191e-12	6.229220187813e-11	17.4764815180937
SS18	0.388669256759468	6.53627589633335	7.90418806922509	2.55853515799164e-12	6.4480017411019e-11	17.4590752924256
NEDD4	0.710028532046814	4.62381829633955	7.87035548290298	3.03694206292409e-12	7.55011953921657e-11	17.4536141963673
CCT5	-0.431309124037741	8.53120862447641	-7.91793698091849	2.38625535422571e-12	6.06294592200563e-11	17.4509314727603
SAV1	0.918184589795282	5.80290893973443	7.88764970812761	2.78222188341958e-12	6.99796378583391e-11	17.4488760947938
TTBK2	0.905007495212978	4.35362608386028	7.86698226599348	3.0892622355718e-12	7.65484516985911e-11	17.4480371807515
ENPP4	0.633640660369659	5.18017811493409	7.87567171699727	2.95626718914313e-12	7.37397144720486e-11	17.3890025322937
C19orf48	-0.653955928755829	8.23696514967449	-7.90413094603212	2.55927613059186e-12	6.4480017411019e-11	17.3870388270867
TM4SF1	-0.878711255704461	4.10715761355622	-7.86186244107622	3.1703899245798e-12	7.83002880057406e-11	17.3722619409831
APEX2	-0.469212218327674	5.13287458027708	-7.86874339405926	3.06183550246449e-12	7.59942510826559e-11	17.3525728025111
TRAK2	0.584350413796607	6.27129875874763	7.87944477888548	2.90030627764578e-12	7.27061754008831e-11	17.3470216651017
RCBTB1	0.504879332969272	6.40188990810046	7.87871806176921	2.91100222375461e-12	7.2852682319832e-11	17.3329625759345
PARD6B	1.08381351246678	3.56363550157219	7.83449908688958	3.64126031946403e-12	8.76236617901794e-11	17.330404446948
ZBTB18	0.691814599787783	3.92848729331783	7.83567177281615	3.61972386293303e-12	8.76236617901794e-11	17.3248736902844
LINC01003	0.731227814222397	3.84567459395235	7.83562947608487	3.62049843993437e-12	8.76236617901794e-11	17.3105683407028
ZBTB43	0.764226853652382	5.88630969596821	7.86357044569314	3.14309254549885e-12	7.77539994451578e-11	17.3041371291022
GOLGA1	0.311079373607358	6.50533398419144	7.87163788623394	3.01728329732221e-12	7.51368590258545e-11	17.2960367838307
TRIM14	-0.684127147861337	5.34009491929174	-7.85965424836828	3.20603087048561e-12	7.87917504929818e-11	17.2877279175092
UBIAD1	-0.539584494956728	5.38548660607092	-7.85879650403612	3.21998228827807e-12	7.90053170601038e-11	17.2851617266743
TBC1D30	-0.511886913840659	5.76922291517128	-7.85314193717252	3.31347750743056e-12	8.10344922664125e-11	17.2434642868047
CYB5D1	-0.381821027094966	6.24714006718262	-7.86085612450898	3.18658309131159e-12	7.84421831133358e-11	17.2358613588666
MMACHC	-0.513356861772774	4.35207373465454	-7.83508011038527	3.63057391257188e-12	8.76236617901794e-11	17.234676904009
SGPP1	0.691756377455171	6.04005405312458	7.85508914156993	3.28098081986472e-12	8.0370649251368e-11	17.2206235856125
BACH1	0.985652485974957	6.07692836272501	7.84109080699097	3.52183569709043e-12	8.5711320628055e-11	17.2142477249563
RTTN	0.733009981448853	4.27748761423254	7.81788298553349	3.96046141322065e-12	9.45675156673669e-11	17.2038930687479
TMEM263	0.630726723448265	6.82971740763251	7.85126919424834	3.34503326669302e-12	8.16732024921339e-11	17.1991591553083
TAPT1	0.58682245782363	5.68369707981726	7.84025850671194	3.53669734452966e-12	8.59337335363387e-11	17.1969541221424
ARL6IP6	0.659906075322153	4.04800698543906	7.81921822695406	3.93381455027355e-12	9.42107803618942e-11	17.194472024102
KRI1	-0.555478862940306	5.92363835513373	-7.84719046887317	3.41479735985194e-12	8.32412291485985e-11	17.1930919673215
PRDM15	-0.614632359477214	4.44877511413193	-7.82424967793488	3.83499497921999e-12	9.19908699807786e-11	17.1923829084554
GPNMB	1.39647747118105	4.48592450399077	7.80787338136579	4.16601509371821e-12	9.88260389372395e-11	17.1909099395981
HSPA4	-0.488240514634336	8.51586236240547	-7.86090217121012	3.1858403380874e-12	7.84421831133358e-11	17.1717979130855
GDF11	-0.654637509368166	4.12065253003894	-7.81218504081998	4.07620370146386e-12	9.70020202554379e-11	17.1639142348027
TMEM136	0.656332930491522	4.33322410942677	7.81533390062929	4.01183156859568e-12	9.56216870381471e-11	17.1382829698574
DNAAF5	-0.539496246440008	5.64156640823504	-7.83479923329305	3.6357360139627e-12	8.76236617901794e-11	17.130763439798
TNRC6B	0.472166135866489	6.79824673589656	7.83215498695763	3.68469232458076e-12	8.85269439134475e-11	17.0827852860834
TTLL12	-0.6550677653038	7.42002300454925	-7.83481797704489	3.63539130475574e-12	8.76236617901794e-11	17.0641397443637
ZNF709	0.967312830414138	2.66809822724579	7.7746017778071	4.92850773579058e-12	1.15095602116067e-10	17.0156121544124
ZXDA	0.90674879263922	3.68681388658822	7.77018638097057	5.03960600461397e-12	1.16969432333798e-10	17.0154783658736
POLR3K	-0.622118063897461	5.2812672264027	-7.80130028183965	4.3067300638003e-12	1.01842297067756e-10	17.0113194621877
ZNF692	-0.73656484279542	5.30919843627969	-7.80078667545877	4.31792210399613e-12	1.01946412442776e-10	17.004819064186
DYNLL1	-0.562365429929575	7.23715243293221	-7.81784082223225	3.96130576416981e-12	9.45675156673669e-11	17.0000585550389
PDSS1	-0.69005719465268	3.67383991816628	-7.77428365231312	4.93643026327689e-12	1.15101609989698e-10	16.9996763851996
PDZD8	0.481566358708451	6.06910053078341	7.80540265540391	4.21836352625736e-12	9.99100105840386e-11	16.9869332170756
AKAP8	-0.525363456045824	5.34872108725688	-7.78925529645768	4.5769540452692e-12	1.07723419974549e-10	16.9686358920945
MRPS16	-0.332945468278668	7.39451149642018	-7.80988141333422	4.12394594290245e-12	9.7982867529467e-11	16.9435889047521
QSOX2	-0.497640393852701	5.43776399669378	-7.79069993596367	4.54367521190021e-12	1.07108048637195e-10	16.9265463336777
INPP5K	0.447151940231439	5.29369354630923	7.77028457171403	5.03710852457694e-12	1.16969432333798e-10	16.8845331279901
BHLHE40	1.27863762885757	5.12808083203357	7.75760612302374	5.36997635800667e-12	1.23484785592386e-10	16.873068216706
LRP6	0.445204371899631	5.83718626783041	7.77517027964167	4.91438134126723e-12	1.15095602116067e-10	16.8584706280239
ATAD3A	-0.698624132604185	5.71141604856208	-7.77463317962014	4.92772639738068e-12	1.15095602116067e-10	16.8411914842805
CAPRIN2	0.454090789616156	5.39138543419769	7.76292258410187	5.22781379234656e-12	1.2078356126405e-10	16.814607871539
HN1	-0.533418826748903	7.64004369150617	-7.7853803260595	4.66741915108661e-12	1.09680697922874e-10	16.8110997035708
IL6ST	0.592609698348177	7.19697177932925	7.77653133027037	4.88072458458119e-12	1.14514000565736e-10	16.7906036189678
GLT8D1	0.382296092569925	5.9063604790407	7.76290122505576	5.22837738556422e-12	1.2078356126405e-10	16.7881285883207
SPPL3	0.400201973472733	5.86603798344721	7.75892119148028	5.3344577597442e-12	1.22856162147728e-10	16.7817785006165
SOWAHC	0.627893509725398	4.74003563880042	7.73374151408066	6.0569293907704e-12	1.38013432066477e-10	16.7771695186286
EIF4A3	-0.464120050257062	6.76750329797808	-7.77017460474533	5.03990561534146e-12	1.16969432333798e-10	16.7723243574222
NIP7	-0.531066237713581	5.35281356137817	-7.75303535904189	5.49526537299679e-12	1.26172637371437e-10	16.7552654423662
RNF13	0.569142012604995	5.72011525775667	7.75207608160971	5.5219265619526e-12	1.26591220235542e-10	16.7536509430347
TINAGL1	2.34314900824152	0.332370082571539	8.03426509052478	1.32156277986413e-12	3.52070694001893e-11	16.7353784540889
CBR1	-0.607886676840721	5.47416392994098	-7.74170045211739	5.81863876241989e-12	1.32987335854638e-10	16.7277020417283
OPTN	1.45732131795264	3.83995080049734	7.70704268032808	6.92936092213774e-12	1.56940095937889e-10	16.7085937605016
RNF149	0.409573238760622	5.61029920841824	7.74121710282054	5.83284079996074e-12	1.3310932743497e-10	16.7005592286917
TP53I3	-0.735434323327928	3.24507898220901	-7.70536613153596	6.98813414834626e-12	1.58032865017421e-10	16.6928341713619
POU2F1	0.517901987960709	6.09602149081796	7.74750210966342	5.65082890236565e-12	1.29348851826102e-10	16.6925713541779
GSPT1	-0.368035722897561	8.62031777024832	-7.76324626587483	5.21928030683971e-12	1.2078356126405e-10	16.6789700782756
MAPK6	0.594559110302148	8.47440138685723	7.75975767493291	5.31198679519139e-12	1.22526564848839e-10	16.6632375778816
TMEM170A	0.696203762263936	4.67986760113967	7.712715583093	6.73410931715578e-12	1.52748316474941e-10	16.6473737013749
TMEM63C	-0.655686617317911	4.3660229484799	-7.70345708353822	7.05566106725438e-12	1.59080790669507e-10	16.6391671254204
TRIM68	0.436546306940196	5.8130873319579	7.71330263024697	6.71421890181958e-12	1.52527550725753e-10	16.5417770588339
ABTB2	0.868096935743647	4.50032242998702	7.68875538382784	7.59787443957028e-12	1.70283108335205e-10	16.5400861200651
HNRNPD	-0.558709962074716	7.7814248262866	-7.72971201750806	6.1812442601412e-12	1.40632672439819e-10	16.5230137439309
DSG1	-2.16221238431172	-0.426893419164385	-7.94003935784574	2.13315740395057e-12	5.48484444824002e-11	16.4824268263832
TMEM55A	0.686592280860816	4.18174207092591	7.6678024687241	8.44289198583112e-12	1.88098614331217e-10	16.4798078962879
ZBTB34	0.746878469176132	4.11234347229223	7.66549141425129	8.5416303691422e-12	1.90016476478577e-10	16.470200813177
PRPF4	-0.416851048273504	5.74728804075759	-7.69865481995038	7.22840671951941e-12	1.62487657635185e-10	16.4639434748149
ZBTB44	0.526771837954407	6.24156469932196	7.70312087917713	7.06762025180716e-12	1.59111522790309e-10	16.4621373763667
LIG3	-0.365268411163799	6.06774740464879	-7.69746380828083	7.27189565345819e-12	1.63220904532628e-10	16.447172115849
ATP2B1	0.641679290822688	6.70844578722508	7.70499942866892	7.00105516890739e-12	1.58086984084682e-10	16.4387316910063
MBNL2	0.817941440401799	4.61731045271458	7.65450227390266	9.02705457215889e-12	2.00221937157368e-10	16.4101441462373
JMJD1C	0.997540513323932	6.81827209626717	7.68447169280004	7.7635094370437e-12	1.7373600254344e-10	16.3587602449932
MICU1	0.332809825313579	6.70057363140521	7.68137692295776	7.8854000345065e-12	1.76201141247247e-10	16.3440392583725
LYST	1.53319227899191	5.44605981052447	7.65168376112622	9.15591038013645e-12	2.02481811882369e-10	16.3432203151772
PLEKHA3	0.561928711847794	4.75126558887996	7.64960456069551	9.25213588804423e-12	2.03948139901529e-10	16.3419799407067
EPB41L4A	-0.99741826548065	2.55587769469014	-7.6261837840365	1.04079415104792e-11	2.27159374594994e-10	16.3095272385124
GNPNAT1	-0.580366797562659	6.97179137224408	-7.67069689162951	8.32082718100678e-12	1.85654592793459e-10	16.2656743123541
LRIG3	0.810616956059082	3.65888729105221	7.6248417168667	1.04783535979173e-11	2.28033271922213e-10	16.2577331052245
PSEN1	0.368815854394335	6.58478885921032	7.66220254015765	8.68412603789066e-12	1.92900645835749e-10	16.2564241600608
RRP1	-0.552501478965036	5.37625928985349	-7.64937198855428	9.26296160181426e-12	2.03948139901529e-10	16.2472944149588
FBXL20	0.746621465560732	5.13367161923248	7.62375951612561	1.05354760516705e-11	2.28944585227039e-10	16.1996772847843
POLR1C	-0.518591310508049	5.22077315111605	-7.63851094059338	9.78278020505473e-12	2.14449967239565e-10	16.192718971277
ZC3HAV1	-0.6632344103736	7.12221848714818	-7.65253205058453	9.11693758464539e-12	2.01917307921881e-10	16.1783806497795
PARP10	-0.727763690496041	6.10818891949765	-7.64368175480009	9.53178412879546e-12	2.0925331941227e-10	16.1667295746198
RAB3IP	0.5313324604175	5.2518652887668	7.61608731999061	1.09494066983835e-11	2.36570202853133e-10	16.1303776918443
TIPIN	-0.582635619525644	4.35910831222176	-7.60605408857659	1.15151788656827e-11	2.48080237944176e-10	16.1216234597437
TWSG1	0.575158022404422	6.33931867934877	7.6314209705427	1.01376364514649e-11	2.21581876208438e-10	16.1122058387797
TP53INP1	0.785914272975486	8.75322638760015	7.64874216322652	9.29234177057381e-12	2.04295467096539e-10	16.1086075770514
IKZF2	1.05023398463927	2.75638175498442	7.5829536721938	1.29305747075648e-11	2.75021968567696e-10	16.1067703342685
CPEB2	0.930958300290537	4.50342084306404	7.58765748111873	1.26290086393898e-11	2.69371013819712e-10	16.1066430381293
METTL1	-0.662110313806878	3.99131933070312	-7.59547782912296	1.21430183483357e-11	2.60113500026546e-10	16.1028998370497
MAP1LC3B	1.0112583103089	6.87429820809902	7.62218105494303	1.06193478243613e-11	2.30101193262062e-10	16.1019369202055
METTL3	-0.426077565062662	5.91241550207753	-7.62264245069158	1.0594763144336e-11	2.29900236091545e-10	16.0870344673989
LAS1L	-0.440717637765631	5.92493518519208	-7.62531856044057	1.04532817955171e-11	2.27817822121168e-10	16.0816326741693
C1orf115	0.420809466649841	5.95682594886903	7.62014631845236	1.07284428047769e-11	2.32130111176556e-10	16.0787384302028
FAM21C	0.540070270609472	5.76515390255632	7.60877536312814	1.13589187723601e-11	2.4506540845655e-10	16.068478307677
HNRNPH1	-0.423977621642106	8.5188356045315	-7.63246045084802	1.00848212038138e-11	2.2074879766249e-10	16.029636549184
LRRC20	-0.616763629246737	5.42004789699566	-7.59733424563575	1.20304074169931e-11	2.58438623424275e-10	15.9808805110148
ZXDB	0.681004309046192	5.40597988848711	7.57926992886382	1.31717263139205e-11	2.79359664307671e-10	15.9488362457878
SSH2	0.648365273501341	5.34003105211002	7.57971267226889	1.31425082161876e-11	2.79134233909863e-10	15.9443042216332
ERN1	1.31149786834619	5.45741179335439	7.56280677878272	1.43052028867305e-11	3.00429267898105e-10	15.9109870962351
SLC12A8	-0.495761831596148	5.14548142226271	-7.56750798779273	1.39719973329167e-11	2.95082295289841e-10	15.8960894790296
CLUH	-0.54997674298878	7.78060264346901	-7.60103279738229	1.18091337279006e-11	2.54048641917127e-10	15.8949358833389
SRPK1	-0.46159945687849	6.90584903925613	-7.59471923571405	1.21893355871286e-11	2.6073370822838e-10	15.8936063405833
CCPG1	0.911811192117647	4.47191739182381	7.54449342556531	1.56801249471592e-11	3.27928629814126e-10	15.8876217463773
MAT2A	-0.781115759983551	8.01234694795082	-7.59551627636699	1.21406755436823e-11	2.60113500026546e-10	15.8604940905142
DDX23	-0.405296437732218	6.97509572034418	-7.58892774581724	1.25487751768854e-11	2.68040409752647e-10	15.8582165135217
SPATA13	-0.628189853584709	6.07206700640456	-7.57537569194042	1.34315141211206e-11	2.84467723614595e-10	15.8423268786924
LIFR	0.662267944832769	5.66468753467371	7.56400873074344	1.42192693944879e-11	2.99042786033096e-10	15.8290359117378
NLK	0.479800989069748	4.78954955462511	7.5473531608787	1.54570850122968e-11	3.24167023107051e-10	15.8184785708192
RGL1	0.693436633290514	3.37057103965433	7.52277335284004	1.7481741049494e-11	3.62076998067864e-10	15.8063710335511
ERBB3	0.492553463702423	8.26037646958756	7.58617507529703	1.27232857862119e-11	2.70996963639372e-10	15.8052833521701
DSCR3	0.326350818301866	6.10389111967544	7.56612776615988	1.40690155027461e-11	2.96361745328412e-10	15.8026265231416
HIST2H2BE	0.524698084285982	7.04293759046112	7.56608472826571	1.40720514397415e-11	2.96361745328412e-10	15.7765290145519
LOC100129550	0.966027076170196	3.1908279486981	7.51290147284088	1.83671111335494e-11	3.76776695056527e-10	15.7664367999413
ALDH18A1	-0.430900315825506	7.38236560994829	-7.56857802527028	1.38972398936602e-11	2.93916836962255e-10	15.7434969197002
ERCC6L	-0.786025752791761	4.1833941571136	-7.52465212161283	1.73181048128644e-11	3.59183234627032e-10	15.7373685032449
EHD3	-0.530253453629354	4.47216265098565	-7.52017127488504	1.7710913510239e-11	3.6578085108896e-10	15.732352395587
PTCH1	0.891334942907055	4.75046468905262	7.53201139919935	1.66916422403805e-11	3.4763065170812e-10	15.7294986936995
TRMT61A	-0.670660586449521	4.85639360160296	-7.5302169157308	1.68422928960016e-11	3.50282368596067e-10	15.7198428287248
TBCEL	0.571380093641321	5.78667866871894	7.54182800733061	1.58908850001072e-11	3.31874171295701e-10	15.7178714829957
ZNF517	0.654629292060053	4.03025538762588	7.5024515647871	1.93528448338527e-11	3.94304366384168e-10	15.6951378568266
HIPK1	0.401333112084887	7.3352971806956	7.54584478269977	1.55743328866024e-11	3.26170408124438e-10	15.63949580854
NBEAL2	-0.756476672727844	6.99267101056079	-7.54000322137167	1.60367938633434e-11	3.3445624534995e-10	15.6200752737062
PRSS16	0.698474245405129	4.37424749071674	7.48383451621641	2.12408162962544e-11	4.27549728558387e-10	15.5939993560193
MAK16	-0.629577852956427	5.19214587876197	-7.51487695861298	1.81864458174039e-11	3.7409269917005e-10	15.5822480278897
RNF19A	0.718201026637584	5.80726306741914	7.50934192288509	1.86971532118835e-11	3.82501979059459e-10	15.5778436719064
HSBP1L1	0.524177531613883	4.75375639912537	7.49387491562133	2.02009715280041e-11	4.09915930357446e-10	15.576379542909
HIP1	-0.506351697926012	5.97731933620745	-7.52241203412571	1.75133865568373e-11	3.62232799638387e-10	15.5736232052372
KDM1A	-0.398128910753941	6.50114412515004	-7.52540067881593	1.72533316791153e-11	3.58334755869427e-10	15.5625409244118
ARID5A	-0.686765356127716	3.6027402663243	-7.47888403746197	2.1772900138492e-11	4.37088059464701e-10	15.5521450267581
MRPL16	-0.468740089197757	5.59952663089761	-7.51032785633647	1.8605152322979e-11	3.81139109525037e-10	15.5431153094142
RPS6KA2	0.478301005820407	6.86976292566208	7.51991496589699	1.77336480815638e-11	3.6578085108896e-10	15.5381902068713
ULBP1	1.09920857039084	4.83614882010603	7.47572621632546	2.21191954448413e-11	4.42855785066316e-10	15.53769233559
TONSL	-0.63726832693666	5.55440779528041	-7.50791502292533	1.88311024582811e-11	3.84718142195305e-10	15.51387484178
RABGAP1	0.387807038937734	7.05707689192152	7.51563601564597	1.8117497385076e-11	3.73185652584775e-10	15.5032366171231
MAN2A1	0.510276319976319	5.53180671705502	7.49133087270406	2.04595681621638e-11	4.14603070881311e-10	15.4873789149695
RALGPS2	0.648928006711118	5.14260343988539	7.47656879509263	2.20262648448901e-11	4.41583969173391e-10	15.4831748318689
SEPSECS	0.524464997397018	5.48972074373293	7.48937758375389	2.06603432550275e-11	4.18107431694735e-10	15.4825768728726
TXLNG	-0.484384825442838	5.26275397172353	-7.48905322378789	2.06938724439092e-11	4.18222326538009e-10	15.4765326997215
U2AF2	-0.465411716363278	8.03489414925466	-7.51324157444187	1.83358811547228e-11	3.76650603856796e-10	15.4488883410908
TCP11L1	0.649577053571071	3.6190875771267	7.45106563236563	2.50183748273437e-11	4.9496168169617e-10	15.4482240908698
TCP11L2	1.41175230938867	3.36695467569765	7.44990038069664	2.51643275345796e-11	4.9719413455164e-10	15.4460472347863
LEO1	-0.436167373103427	6.57110404802333	-7.5012785345468	1.94667228279291e-11	3.95551163713373e-10	15.4369552965499
SIGMAR1	-0.482591695814426	7.42487367069214	-7.50569566586968	1.90413383525412e-11	3.8848469660565e-10	15.4346755940787
GLB1	0.398398044448449	5.91515814254788	7.48650033993528	2.09596569537674e-11	4.23024474217435e-10	15.4263436349117
POLR3G	-0.684996866632079	4.08980199285541	-7.45701793931532	2.42858271207513e-11	4.83014543106227e-10	15.4229909992139
MEGF9	0.481609817062596	5.61113044133418	7.47442114706247	2.22639042246279e-11	4.45159501780309e-10	15.3968403074228
TMCO4	-0.457940835243492	5.03322865658049	-7.45842817997027	2.41154122474149e-11	4.80261313404751e-10	15.3800122261105
CDK5RAP2	0.316468189056547	7.0423701121199	7.48573035818383	2.10404839219152e-11	4.24085780632857e-10	15.3537641234176
FAM220A	0.561991670930659	5.07272800626704	7.45276305510303	2.48072673201534e-11	4.91432620157552e-10	15.340442390116
HINT3	0.601726913297115	7.16213901772196	7.48080844529813	2.15645086148609e-11	4.33484151754687e-10	15.3322071077157
KCNK5	-1.6351008796203	0.68276592798966	-7.50179613136635	1.94163926727364e-11	3.95063079097302e-10	15.2852278452147
G3BP1	-0.498456290146285	7.74785039775776	-7.46803617851766	2.29855387742167e-11	4.58977194459625e-10	15.2346129909823
CYP1A2	2.64503240482184	-0.42068170447802	7.65041794113018	9.2143735725152e-12	2.0347504936013e-10	15.2079464247141
BTN2A2	0.768665758152968	4.87913290114965	7.41510787138939	2.99338384961666e-11	5.8374872579018e-10	15.2027493979137
DHX9	-0.429898915326547	8.34326891095492	-7.46447230550444	2.33983756720241e-11	4.66600277677441e-10	15.2021577279736
ATP6V0E1	0.404639212699826	7.13858829106048	7.45454263198658	2.458784034274e-11	4.87729208172502e-10	15.2013852526637
KIAA0391	-0.449713650186498	5.39855177901452	-7.4345430310989	2.71687156694597e-11	5.33986170801842e-10	15.1850940535511
PCAT1	-1.17514218231878	2.40427182883495	-7.39154209283228	3.36634937897404e-11	6.48065413777875e-10	15.1662301023839
RPUSD1	-0.687985616598295	5.14106749159923	-7.41828757371252	2.94630619928655e-11	5.7681530493464e-10	15.1351777315991
RNF187	0.551331026406194	9.64603470331231	7.45464631555995	2.45751154033488e-11	4.87729208172502e-10	15.1297752403888
BTBD3	0.466332476137962	5.20885870412051	7.41254937882663	3.03180532682331e-11	5.90474562744213e-10	15.1261700798672
YAP1	0.473723618521744	7.72715426921191	7.44344872218315	2.5987847712788e-11	5.12790435289388e-10	15.1235258386422
SEL1L	0.515013562856515	8.08081880563845	7.44163588844188	2.62240215245676e-11	5.16771531775469e-10	15.1129687727328
NAP1L3	0.775865622137065	2.64285409721654	7.38042125071056	3.55802074153388e-11	6.8146989100603e-10	15.1115472242845
PAN3	0.530170877109461	5.54813874272754	7.4114731970836	3.04811242203536e-11	5.92881556078794e-10	15.0798925473368
LCA5	1.0792961563275	2.88422773958906	7.37251929437083	3.70075509760801e-11	7.05209880021344e-10	15.0642429661251
MRPL20	-0.370540097549291	6.84434237718362	-7.42693517819804	2.82195587839375e-11	5.53914895032164e-10	15.0638634395875
SSBP2	0.571845807023904	4.59144133820297	7.38421006496552	3.49153334367313e-11	6.69589587338387e-10	15.0580591615695
LNPEP	0.608263494955802	5.12330624548377	7.40260598470403	3.18582993740834e-11	6.16474514692315e-10	15.0516634339808
TFB2M	-0.58193173320714	5.24998999977267	-7.40431112733369	3.1588762181279e-11	6.12838311258508e-10	15.0436480575866
SLC30A10	2.0009295363811	-0.179253489663817	7.43641753053684	2.69158180402674e-11	5.29708943240701e-10	15.0397141250407
LAMA3	-0.65286635033022	7.61516963943829	-7.42373506021731	2.8673537637331e-11	5.62091176451909e-10	15.0187835760349
KDM5B	0.307716260992836	7.20535113817396	7.41648927413988	2.97284024772236e-11	5.80496347981781e-10	15.0147506596415
CUX1	0.354823857874734	7.20796042128996	7.41701254189091	2.96509502855026e-11	5.7973785089467e-10	15.0138379872849
LLPH	-0.551312957472205	4.62677588362542	-7.37990516970011	3.56717376469246e-11	6.82352627396458e-10	15.0104665439037
SLC25A19	-0.734365838476996	3.02923851698275	-7.35527357137741	4.03229403442623e-11	7.59710504654256e-10	14.98880031659
THRB	0.695748482880399	5.88089985531333	7.40450613836221	3.15580807203068e-11	6.12838311258508e-10	14.9823624965622
RGMB	0.527831153177109	5.70094324342166	7.39710672353479	3.27432268341428e-11	6.31969529744843e-10	14.9768401128917
PPIL1	-0.547100611497441	5.62552918982131	-7.38790187693008	3.42793415573915e-11	6.59076303234047e-10	14.9422961445406
SPTBN2	-0.711928553849649	7.02320241580706	-7.40359463138083	3.17017442055585e-11	6.14236633536343e-10	14.9391026067263
FAR2P1	-1.18760383559358	2.44563130326321	-7.34057630453541	4.33797826611321e-11	8.09187701973518e-10	14.9352892066797
ATXN7	0.740241024441087	5.60596776997053	7.37366943831634	3.67963196411246e-11	7.02075648959501e-10	14.9226257552867
PAFAH1B1	0.309342784580767	7.67360640618224	7.39370377043825	3.33029912060238e-11	6.4194828748351e-10	14.8820445676852
GDAP2	0.517470523752248	5.19956488480137	7.3611940445141	3.91528215227333e-11	7.40451848848065e-10	14.8758448835308
CD55	1.58540448232801	1.92412948034999	7.36175380141747	3.90439499098637e-11	7.39324025027129e-10	14.875311169966
ARHGEF5	0.485300452221991	4.8442718285573	7.34284480536971	4.28933853322597e-11	8.02100964071247e-10	14.8558685518827
CCDC50	0.391342996984018	6.086993203002	7.37125041061733	3.72419854159977e-11	7.08777760464666e-10	14.847871012136
CEP19	0.682259391945375	3.35799749207045	7.32029713436079	4.79782375435794e-11	8.86151555909456e-10	14.8337082928401
L3MBTL2	-0.405029322233237	5.88700855314673	-7.36667120147171	3.81003412282975e-11	7.23280308323786e-10	14.830993876263
RNF130	0.397179132706629	6.12630727767084	7.36864633346913	3.77277293400244e-11	7.1711339717697e-10	14.8238024476987
ZFP36L1	0.511664546456164	5.45911754526147	7.35565680147512	4.02461600166792e-11	7.59710504654256e-10	14.8226220398852
PRKAR1B	-0.718666183177485	3.94420322352618	-7.33497966126836	4.46033016445215e-11	8.28914823631355e-10	14.8221708654209
SLC6A8	-0.509017428862763	7.13358794301748	-7.37541005572789	3.64789166536928e-11	6.96905104926019e-10	14.807487655255
PHF7	0.641757325495046	3.53414119081437	7.31832955529279	4.84493398062666e-11	8.92656793289448e-10	14.8053179264032
TCP1	-0.351015227089796	9.256647865499	-7.3874519125906	3.43562380632467e-11	6.59710064907561e-10	14.8003700586818
ZNF613	-0.465757365083824	4.75669965674197	-7.33277168891783	4.50953619916384e-11	8.35990068724003e-10	14.7833467977399
HSDL1	0.446639810729184	5.75288150458742	7.35108364839498	4.11719304746913e-11	7.74733969934793e-10	14.7661490744754
PELP1	-0.543785027548963	6.69462266555838	-7.36307842899162	3.87875071614164e-11	7.3539546406039e-10	14.758287276336
CYP20A1	0.557363875999551	5.13600085783757	7.33106982865619	4.5478302986022e-11	8.4204956552171e-10	14.7501012692481
EHD4	-0.482585834113843	5.33007566918996	-7.33853096848807	4.38230181567929e-11	8.1542309868947e-10	14.7477759879675
MT1X	1.93688896495097	6.71466919111856	7.34538639028794	4.23548581602888e-11	7.9301814231284e-10	14.7270893197252
SNX2	0.33329847632045	7.01251356793162	7.35547779359354	4.02820062629342e-11	7.59710504654256e-10	14.7201228915721
AFF3	-0.619843723341771	4.22663035363664	-7.31134205655313	5.01597513734935e-11	9.19656686965053e-10	14.7182006329081
LINC00663	0.934460665400392	2.18985434676131	7.29933783625131	5.32390868424412e-11	9.67422806398449e-10	14.6965818729092
RRP12	-0.631229018356182	6.45142082221614	-7.33896380022088	4.37288479958203e-11	8.14680374075977e-10	14.6651010623235
TRMT6	-0.680769787584578	4.02039610688645	-7.2991814658328	5.32804116203727e-11	9.67422806398449e-10	14.6607934257273
ZNF449	0.702862521108462	3.91535805167906	7.28481934480843	5.72147747053043e-11	1.03284587380414e-09	14.6419817262665
PMPCA	-0.5283710274261	6.44766289967222	-7.33408625250417	4.48017585954421e-11	8.31573803546549e-10	14.6269543454645
SF3B3	-0.347478399752186	8.44289123521756	-7.34794753742479	4.18189704091706e-11	7.84942074580133e-10	14.6248950046381
CYB561D1	0.442104375092131	4.83216604585752	7.29939413478778	5.32242163350325e-11	9.67422806398449e-10	14.6217653406416
CIRBP	0.452010796632095	8.27635451976047	7.34620782159169	4.21822462130456e-11	7.90772296048805e-10	14.6207929977649
WBP1L	0.414502375522429	5.88130419822825	7.31908453967166	4.82680320594967e-11	8.90408807623345e-10	14.6084920724074
MGEA5	0.398136113433633	8.13182851216717	7.34057467261325	4.33801345290811e-11	8.09187701973518e-10	14.6066521965958
SNHG15	-0.748964577936276	4.53185752727399	-7.29431559002598	5.458235828445e-11	9.89865570047464e-10	14.6062701120552
KLHDC2	0.416458798586495	5.94031093070491	7.31613271363122	4.89807571718287e-11	9.01341972661985e-10	14.5873540549317
CTTNBP2NL	0.672700939146724	5.50162712478079	7.30706302250979	5.12366051472679e-11	9.35971852665906e-10	14.5829892709136
WBSCR16	-0.430583609568465	6.61746244331462	-7.32124001795713	4.77540936147282e-11	8.83097869111772e-10	14.5688162681157
FZD8	1.15845772291513	2.10568789849436	7.27347827125152	6.05239737385842e-11	1.08972181014218e-09	14.5658929486895
CIAPIN1	-0.366462491920689	6.14368269298877	-7.31573454438231	4.90776915107062e-11	9.02020337484411e-10	14.5636640280793
TRIAP1	-0.460208363797139	5.92607755371066	-7.30792074088387	5.10189317853175e-11	9.33130669535113e-10	14.5439915862391
MRPS2	-0.558644511792592	6.24673670753545	-7.3122405629191	4.99365023991405e-11	9.1668278731723e-10	14.5333762423864
LRFN1	-0.929132500348577	4.00751834734884	-7.26929064097207	6.1793269976902e-11	1.10858750534428e-09	14.4966037131205
AP1AR	0.576082770637692	6.15143661559398	7.30320758638722	5.22264744917655e-11	9.52895189511969e-10	14.4951175973517
PTPN9	0.369154514396505	5.8058495300356	7.29171832499184	5.52901637002088e-11	1.00028566038836e-09	14.481921517391
ARHGEF11	0.335454115078019	6.68601720336542	7.30213162803805	5.25060919013098e-11	9.56834315521927e-10	14.4712807497224
RAB22A	0.421978591901616	6.28917244091206	7.29388397080983	5.46993572833036e-11	9.90790770767294e-10	14.4687708448777
MT2A	1.46881250180744	6.45013702405701	7.28377958106873	5.75105419444514e-11	1.0367086408618e-09	14.457814867867
RSL1D1	-0.574149114355361	7.9049689722678	-7.30961659828458	5.05912495459697e-11	9.26436833149123e-10	14.4565241475487
TRAF3IP2	0.543693098657879	5.04039147976711	7.27024882781719	6.15005288351752e-11	1.10597837244191e-09	14.4449348280917
PLEKHM3	0.758857619941567	5.03191232666245	7.26413719928524	6.33915870274244e-11	1.1318526406704e-09	14.4403589196949
GEMIN6	-0.665978751785328	3.03672096777911	-7.23391613689212	7.36241242352095e-11	1.29606078489555e-09	14.4079759677553
WNT7B	-0.879026216790356	4.11645321073288	-7.2354728337817	7.30591477577803e-11	1.28762460414417e-09	14.3542286973647
RAI14	-0.513185470126142	5.63155984345061	-7.26726605642323	6.24163638658284e-11	1.11842973724258e-09	14.3491065525065
KCTD7	0.748396048323404	4.2261397507483	7.22537799268763	7.68007989929594e-11	1.34881964640734e-09	14.3463154482512
MID1	1.12159773111061	1.29829085194596	7.25175615539189	6.7401003502374e-11	1.19632797705869e-09	14.3448066002447
POLR1B	-0.453920524769289	5.7553208188769	-7.26651569693752	6.26488762597045e-11	1.12125807618084e-09	14.3188284920312
SPPL2A	0.475032476120826	6.17703994897701	7.26340363507453	6.36224066952783e-11	1.13462477308349e-09	14.3157529317325
CAPN7	0.416082331557799	6.50075979872702	7.26545715175994	6.29783465443919e-11	1.12581291870308e-09	14.2999450220754
MCM6	-0.672198469435778	6.50256431554122	-7.2694486427184	6.17449030066306e-11	1.10858750534428e-09	14.2960975701255
PPFIA1	0.342997253824612	7.04687767016926	7.26152250037088	6.42181305659791e-11	1.14389021183718e-09	14.2623805200817
RANBP10	0.745242398215388	6.59287670286625	7.25230035844301	6.72196021855813e-11	1.19452017327655e-09	14.2397219772141
TIMM17A	-0.459441023927046	7.094509876928	-7.25527783132522	6.62356450842642e-11	1.17842943908212e-09	14.2239083280346
KIAA1107	0.875161756073606	3.70347440247085	7.19275217793204	9.02413235159768e-11	1.56293392608525e-09	14.221370661991
SLC19A2	0.537017375571685	6.4795710905556	7.24648866255579	6.91821146852648e-11	1.22504555909662e-09	14.2134122166221
PTCD3	-0.417457528811232	6.86710004890371	-7.25091752477239	6.76814981949084e-11	1.19988828440938e-09	14.2002468615594
TOMM40	-0.593996288171225	6.06734812668134	-7.24131989597883	7.09751851044896e-11	1.25383927003414e-09	14.1895595559218
KHNYN	0.356093270255592	6.64107650874909	7.24019004106296	7.13732321190063e-11	1.25938948707285e-09	14.1851423838638
GOLGA2	0.35224906107449	6.92674000270202	7.2425980348001	7.05275502810525e-11	1.24739893406394e-09	14.1825924836827
NSDHL	-0.532834865869348	5.10931459678441	-7.21148547845422	8.22624592258999e-11	1.43968891344535e-09	14.1801787384355
CNOT6L	0.541860809879814	5.80057326928635	7.22565412173324	7.66959683191813e-11	1.34855580829137e-09	14.1706071110209
AGT	-1.710472363215	0.0581892718792951	-7.35008916607422	4.1376028709508e-11	7.77600058951154e-10	14.1366567887418
PDIK1L	0.714312836217338	4.18924938265197	7.18821591096473	9.22860087615334e-11	1.59650542345989e-09	14.1271921311951
ZNF720	0.572267566650386	5.11560310404986	7.20594642972298	8.45458927378749e-11	1.47449608054812e-09	14.125091335708
CMC2	-0.561059379849732	5.31582938964899	-7.20717060728825	8.40358862914201e-11	1.46730566110694e-09	14.0913650227616
TSEN2	-0.528745338416304	4.71260228242128	-7.19859584177511	8.76733921689571e-11	1.52549670545662e-09	14.0830623828109
COL4A3BP	0.41457175747638	6.84827966384663	7.22398507408607	7.73317812673956e-11	1.35655844335422e-09	14.0826176275933
BOP1	-0.6072275975012	6.61704438585994	-7.21738014883044	7.98995460733456e-11	1.39996684228397e-09	14.0531507294854
RICTOR	0.731845524033951	5.35481840433977	7.19461218385759	8.94159796756405e-11	1.55042765682381e-09	14.0450932230294
MRPL17	-0.54932035390491	6.11893172114456	-7.20892855077118	8.33088364289009e-11	1.45630440956505e-09	14.0254885895233
C21orf59	-0.353367209773084	6.12797295906233	-7.19714435966519	8.83043868336893e-11	1.53469753784106e-09	13.9849596308118
KCNQ4	-0.937416503644763	2.49471471794766	-7.1401787776963	1.1696541655232e-10	1.99132958611069e-09	13.9812463441419
ARIH2	-0.274030318468222	7.15764556148947	-7.20272950121188	8.59007729073306e-11	1.49638747793095e-09	13.9681851710538
FMR1	0.508397560781106	6.09246545421328	7.18797799722327	9.2394504667265e-11	1.59654301735748e-09	13.963821645471
MEF2A	0.607619454259042	5.6934949789819	7.17635440678786	9.7852056185821e-11	1.68310020124432e-09	13.9522547191214
DDX47	-0.413577836887205	5.96243912190438	-7.18623433046608	9.31935377570877e-11	1.60849903788555e-09	13.9381469043297
CLCN4	0.62330509512363	4.62021314993537	7.1519881604774	1.10350852606467e-10	1.88727608512382e-09	13.9308562209272
ATAD1	0.470454140782973	5.36416325263409	7.16527676124138	1.03350188077982e-10	1.77563664093704e-09	13.9080608559071
GNL3L	-0.462155408377479	5.84975695988433	-7.17972346578911	9.62381309735393e-11	1.65914095832223e-09	13.9040277211335
RORA	1.85331298405128	1.94257644938843	7.19571805735863	8.89288196180303e-11	1.54376318541542e-09	13.8700538251974
DNAH8	-0.814645400049625	1.81826667752025	-7.1122974778019	1.3418166334614e-10	2.25125347129121e-09	13.8476109268448
FAM86C2P	-0.775709016758497	3.09464585230948	-7.11704567938348	1.31081826216538e-10	2.21160078928936e-09	13.8437964171213
ZKSCAN3	0.624939544049969	3.93475361672131	7.11617769409322	1.31643136862356e-10	2.21857838734583e-09	13.8261110725678
HN1L	-0.443326089468385	8.71825785096827	-7.1784286200039	9.685527286796e-11	1.66786557039597e-09	13.7969229988576
LRSAM1	-0.485057780697374	5.38733257289336	-7.14478871642716	1.14337845341315e-10	1.9510194155059e-09	13.7894984906826
DNAJB9	1.11506879540862	5.99268817849321	7.12899998139165	1.23588186183204e-10	2.09222119924126e-09	13.7784570026401
FAM216A	-0.570792503502823	4.45236064564699	-7.12947983159485	1.23296418269407e-10	2.08963771640341e-09	13.7649199831074
MBD5	0.54669587135337	4.36488565913124	7.11366257293846	1.3328310444262e-10	2.23867907864697e-09	13.7612322256057
SLC25A37	-0.391091399793435	6.39218260244231	-7.15361750576507	1.09467830239518e-10	1.87644856036141e-09	13.7513368391102
METAP1D	-0.670444607933317	2.90153124842248	-7.09217676646686	1.4814357042525e-10	2.47444255117414e-09	13.7510162163361
JAG1	-0.694273865118482	4.70925787406565	-7.12353199076203	1.26961645224678e-10	2.14690998276326e-09	13.7507914994525
TMEM223	-0.568458114799615	4.33704499234539	-7.11511097459622	1.32336228092375e-10	2.22775874555505e-09	13.7442679118996
IFRD1	0.821726416081638	7.02133659373693	7.14494532186285	1.14249618285978e-10	1.9510194155059e-09	13.7261022394423
CAD	-0.584894057667746	6.61656542469463	-7.15298235502808	1.09811213802174e-10	1.88018835399481e-09	13.7229362962047
CSNK1G1	0.440524161439025	6.0269831959294	7.13826647837373	1.18072866498272e-10	2.00790731974865e-09	13.7210196027377
MAPK8	0.339472554102366	5.7728862710604	7.13272039872566	1.21343814642187e-10	2.05886861092325e-09	13.6988687998081
CYCS	-0.5019988519244	8.15997118192218	-7.15614310501362	1.08112903789333e-10	1.85534098662928e-09	13.6987934095276
TRPM2	-0.50709295002676	6.3675987878093	-7.13509797137967	1.19930725359864e-10	2.0371943122214e-09	13.6775609395943
NCLN	-0.561751382650193	6.93348055757835	-7.14186229456827	1.15998982184497e-10	1.97711772585972e-09	13.6743601483731
GNB1L	-0.870349321502107	2.41557291256391	-7.07397620836842	1.62007722665061e-10	2.68214769960149e-09	13.6689154351282
PKD2	0.531644922091348	4.89691132222051	7.10569887347548	1.38610460879258e-10	2.32037311099547e-09	13.6641753890703
BLNK	1.00611334995657	2.68854472582395	7.07109879355646	1.6431422955243e-10	2.71733752308291e-09	13.6477043911815
OCLN	0.479432597082809	5.5229900319894	7.11404819140302	1.33030357009958e-10	2.23693599200619e-09	13.6198700198974
MLLT10	0.582129125166071	5.50643273017712	7.10684325077509	1.3783213902475e-10	2.30991897276299e-09	13.6194988300694
PTAR1	0.598925329312444	6.48036014990275	7.12237594838194	1.27686461467611e-10	2.15673780134718e-09	13.6098094755785
SNORD28	-2.13841629156465	-0.590819175993461	-7.40024276731179	3.22356369452696e-11	6.22973390437797e-10	13.6009656998545
ELOVL2	-1.89635841914206	0.0701123169839267	-7.28477458720855	5.72274751601652e-11	1.03284587380414e-09	13.5272843544474
UFSP1	-0.857359918657932	3.05812234584293	-7.04552384960212	1.86297747673042e-10	3.05065101314984e-09	13.5249685409142
SH3GLB1	0.430381593250225	5.48805745756601	7.08022253891556	1.57110527915965e-10	2.60970319378997e-09	13.519936508067
SLC25A30	0.591016805825407	5.27711766964635	7.09090084134654	1.4907595427592e-10	2.48724947711912e-09	13.5042725745069
TRERF1	-0.643003239317621	4.01141655692858	-7.06878636650861	1.66191397917827e-10	2.7453575700045e-09	13.5020007195263
DDX11	-0.514455605717161	5.16155111638991	-7.08290507572719	1.55052669572822e-10	2.57837307453543e-09	13.4970906698528
PKP3	-0.643394095978913	7.17417323030293	-7.10027319974036	1.42360278071551e-10	2.38049213309846e-09	13.4662249552289
KAT2B	0.587695325357567	5.00037391145488	7.05837518451891	1.74909479332054e-10	2.87356755103953e-09	13.4311553662084
IWS1	-0.439450518119862	6.19125211564005	-7.07925217274809	1.57861570728456e-10	2.61697675962427e-09	13.4148651621091
MRPL18	-0.537739481803781	6.72626270723598	-7.0792065452666	1.57896972843606e-10	2.61697675962427e-09	13.3987974446858
PTPDC1	0.880974662033419	5.03649018864352	7.03531897375344	1.95861392365057e-10	3.1933275437065e-09	13.3722705152149
DCTPP1	-0.571598197744517	5.90774366494698	-7.06840497192105	1.66503038352754e-10	2.74748310319225e-09	13.3608880971992
RAN	-0.417706087234299	8.77450038169385	-7.08569405621369	1.52941465360853e-10	2.54608541447734e-09	13.3371043256717
RBFA	-0.430516812834968	4.71425961030222	-7.03457146740846	1.96580742251838e-10	3.20157963736833e-09	13.3017335235157
SPDEF	-0.798491858942401	6.33912598224351	-7.05868187361803	1.74646303963204e-10	2.87356755103953e-09	13.2943623213527
TOLLIP	0.44268155903554	6.59868851940101	7.05785317305856	1.75358330257714e-10	2.8777931007102e-09	13.2906436634072
CBX4	0.558067782587071	7.66253958913901	7.06083368988128	1.72810789951548e-10	2.84843778475571e-09	13.2801433936883
SH3BP1	-0.831318120238958	2.4975172350996	-6.990409264582	2.44063543169715e-10	3.91126805147966e-09	13.2752614348837
PTPRA	0.259862301504273	6.62174269634277	7.04968480384117	1.82532332652742e-10	2.99225492042966e-09	13.248253710089
TUBA1C	-0.593896549003527	8.17447422809559	-7.05839039025883	1.74896421766078e-10	2.87356755103953e-09	13.2299579451395
IMP4	-0.596684814696018	5.64703448604876	-7.03362662920135	1.97493735982581e-10	3.2129641814891e-09	13.2227904320136
PVRL1	-0.482292848288068	5.71658794469522	-7.03286515866198	1.98232597217024e-10	3.21801154574144e-09	13.2165959365639
BLMH	-0.346510892904696	5.91401213352056	-7.03560915732178	1.95582842197044e-10	3.19225212872915e-09	13.2128904024601
FNDC3A	0.48600196198799	6.81105480687494	7.038854534084	1.9249417695159e-10	3.14868470708614e-09	13.192090343146
ELL2	-0.648793576629878	6.75675928572092	-7.03339651650921	1.97716728216558e-10	3.21311081266216e-09	13.183863479086
MOSPD1	0.730460890786739	4.96980595660839	6.9992616459572	2.33713598383473e-10	3.7695417758606e-09	13.1771039511057
LARP6	0.986807541720772	3.88921091538814	6.9715181406148	2.67692331757442e-10	4.25812293820948e-09	13.1748040516686
LINC00936	0.895467283354434	2.25621126226882	6.95999334293584	2.83205424738589e-10	4.48115137816085e-09	13.112493433032
FARSB	-0.470683189910167	6.79257415960218	-7.02439418053989	2.0663897657193e-10	3.347239344341e-09	13.101703442883
ERCC6	0.472191937609179	5.13262980778322	6.99466588987445	2.39031380278555e-10	3.84292848636272e-09	13.0927227334155
SNX9	0.525509789013124	5.52731884895255	6.99316370273775	2.40795418034763e-10	3.86714866011764e-09	13.0902454846878
ACVR1	0.632907078515248	4.10062428089575	6.96650981707247	2.74327682834863e-10	4.35905236555377e-09	13.0812499497356
LRIG1	0.445601635536123	6.35604463461716	7.01070970045877	2.20970938962186e-10	3.57553838303469e-09	13.0708993469753
EIF1	0.374639052895889	9.69732498475581	7.0293390447576	2.01689862177828e-10	3.27059932015364e-09	13.0524447788538
REXO4	-0.456305638420976	5.76653918313747	-6.99606890027407	2.37395366518909e-10	3.82071685278449e-09	13.0404288590533
ZXDC	0.395857899057777	6.19093640061809	6.99840108888722	2.34700361168584e-10	3.78139551857023e-09	13.0377005169714
SOS1	0.500342491838313	5.19259512190569	6.97776298626914	2.59640960434811e-10	4.13882023555109e-09	13.0235311784893
TUBG1	-0.635120233879566	6.53797095199828	-7.00347983034269	2.28935896973221e-10	3.7004321086651e-09	13.0170268877048
KIAA1958	0.571367613063036	5.18855229719015	6.9740365794171	2.64416033641361e-10	4.21046782731567e-09	13.0082352029502
CDC14A	1.00447285085151	3.94432496548793	6.94925971546029	2.98452526352267e-10	4.7025846124928e-09	13.0006866425648
YIPF4	0.537598268128003	5.97549251217203	6.98253262022667	2.53653473205481e-10	4.05197931239735e-09	12.9919440281016
ZFP62	0.378104809994485	5.73813884831718	6.98604096877542	2.49336778827501e-10	3.98726418623403e-09	12.9874251885886
FASTKD1	-0.60960058949339	4.59381810500592	-6.96371980402333	2.78094425418269e-10	4.40957327569243e-09	12.9794082795169
FBXO32	1.40522220299264	3.18923955740851	6.92728653119723	3.32245080783595e-10	5.18606250836431e-09	12.979193874212
RPS10P7	0.904323067324108	2.26321901293661	6.92626677187816	3.33902158217428e-10	5.20111494584326e-09	12.9612170665936
CDS2	0.319915430671641	6.19379484237943	6.97957021961875	2.5735598822794e-10	4.10675613095722e-09	12.9422548463241
GATAD2A	-0.346671461528176	6.94932451988157	-6.98865253587385	2.46170789710681e-10	3.94083217302302e-09	12.9416768098957
KRCC1	0.70276263628226	5.07034794164051	6.95192787312666	2.94588175462634e-10	4.65145745819865e-09	12.9283272285102
ANGPT2	1.72788442343113	2.30610984400822	6.92029492684266	3.43771742768205e-10	5.34376448178816e-09	12.9034180362655
NR2C2AP	-0.51498477736203	4.1095314203862	-6.9345479944327	3.20678472022167e-10	5.02641746960842e-09	12.882725041012
FKBP4	-0.438334341810219	9.20065883627441	-6.99081728476719	2.43576672873188e-10	3.9076360254955e-09	12.8783312525251
KRBA2	0.776829268878378	3.40564870059713	6.90510578407384	3.70194842122554e-10	5.73076881372399e-09	12.8510206374388
UBL4A	-0.582763457127308	5.83348126091566	-6.95894511391551	2.84659798854508e-10	4.49942267326242e-09	12.8421834450582
CHDH	-0.512747480485017	5.3184175715457	-6.94795663867165	3.00357997182939e-10	4.72764746928617e-09	12.8418572330244
PSMG3	-0.518010188815689	5.11802378507708	-6.93756478509426	3.15991126376775e-10	4.96330831974232e-09	12.8225083703893
SLC9A3R1	-0.562970174247365	6.99388449151756	-6.96325843501128	2.78722225531911e-10	4.41486596897381e-09	12.8224148108104
ZNF322	0.602897811960591	4.0225912295752	6.9034493083391	3.73195298491334e-10	5.77126735545404e-09	12.8008383501812
NPEPPS	0.349691288909849	7.97649829905266	6.96377965661111	2.78013084672006e-10	4.40957327569243e-09	12.7848715518711
TRPS1	0.652960325530297	5.25559646155315	6.92411893123676	3.37419139925295e-10	5.25045161152148e-09	12.7683993727469
CNKSR2	-0.803534426291181	2.43604082914581	-6.88330503831903	4.11667444007438e-10	6.33360485575377e-09	12.7662703120737
ACOX3	-0.484111413989292	4.44884954967761	-6.90536882894509	3.69720577664258e-10	5.72933353375284e-09	12.7578954639126
OSBPL5	-0.595046684177976	5.80186810061101	-6.94110188923586	3.10581659663287e-10	4.88344942565855e-09	12.7554098155705
SNORA73A	-1.81080407090007	0.319788913998802	-7.00108449800584	2.31636961165325e-10	3.74006517081561e-09	12.745158706087
TNKS2	0.488199276906378	7.2378326325593	6.94982490350954	2.97629785224575e-10	4.69454711652544e-09	12.7437093453203
SPNS2	-1.07585017971336	1.6322488883935	-6.88482144560589	4.08639587777726e-10	6.29346876930291e-09	12.721775565809
SIRT2	0.397137107294228	6.51085890733781	6.93109393269642	3.26129788064265e-10	5.10148731794436e-09	12.7081074363288
ZEB1-AS1	0.632298270970276	3.28416245227999	6.87147849760834	4.36056216987724e-10	6.66784129764527e-09	12.7013370700348
SOCS6	0.581571423497251	5.16278796108226	6.90149487852756	3.76766417344124e-10	5.82049848028741e-09	12.6936426680756
TCF3	-0.447269077918707	6.2440441133612	-6.9297921848048	3.28207963528099e-10	5.1283775029531e-09	12.6804985329678
TRAF3	-0.361563166042066	6.12910421048396	-6.92678665504271	3.3305634449599e-10	5.19332717440476e-09	12.6779354745432
HECTD2	0.63183943015479	3.78965695652801	6.87399786031633	4.30743715282094e-10	6.60679022336662e-09	12.6703140553504
ELOVL1	-0.419267887776783	6.75406205617747	-6.93108293045492	3.26147297897349e-10	5.10148731794436e-09	12.6692019641961
CCDC171	0.767180781381103	2.93138953722663	6.85931987677535	4.62620208440131e-10	7.03820167166871e-09	12.6579612043794
SYNCRIP	-0.494293910391171	8.33712120097991	-6.93702480900815	3.16825103270891e-10	4.97120768099864e-09	12.6295124355378
OAF	-0.74642785634212	2.9642325316016	-6.85694141656873	4.68000855368399e-10	7.11285510547761e-09	12.6214600829687
TCERG1	-0.516346619250072	6.20834607210775	-6.91435954300165	3.53867074279917e-10	5.4950030893353e-09	12.6120270448007
ALPK1	0.965607299828776	4.55903065980808	6.86408068014516	4.52033340193746e-10	6.89109912319726e-09	12.6068080942645
ERMAP	0.473330966492698	4.43208315927128	6.87224609741444	4.34430772263719e-10	6.65654334317551e-09	12.6049991314797
NLN	-0.474079795571893	6.57185741647062	-6.91337230581246	3.55574468008214e-10	5.51581220207783e-09	12.5853762035315
DIRC2	0.610473144744987	5.40878447606844	6.87683887208398	4.24829765091336e-10	6.52274412332465e-09	12.5419863728603
SNORD104	-1.33870670087864	1.23057481130061	-6.84995146484532	4.84174784074876e-10	7.31425408216131e-09	12.5336301109903
MTHFR	0.549100804280752	6.49343003929766	6.88837968850996	4.01620992765817e-10	6.19172569545329e-09	12.5173048770522
PNPLA8	0.688109428323728	6.1486218525675	6.88182806503625	4.14637901192324e-10	6.3727765857768e-09	12.5100601328973
RNASEL	0.817424097884499	3.95276454982642	6.82726372924395	5.40578081491346e-10	8.06890702949707e-09	12.4881938534596
SNX8	0.572629018510207	5.59014743537501	6.87164492925439	4.35703276497669e-10	6.66784129764527e-09	12.4813575396772
PAIP2B	0.533023162971815	4.38214033652404	6.84329632009555	5.00087487011458e-10	7.5243624298237e-09	12.4694367757789
SLC38A7	0.480892933519203	5.39360609315231	6.86336799571516	4.53602783468192e-10	6.90801155837563e-09	12.4687945851153
PGP	-0.612553689602967	5.35302348588716	-6.86669334187553	4.46325664992462e-10	6.81100222106382e-09	12.4657643435171
ARHGDIA	-0.412647284074724	8.0894941437756	-6.89820869659107	3.82847295702487e-10	5.90836073203345e-09	12.4581897819918
C7orf60	0.814506530017572	4.31653717391087	6.83350676374658	5.2443942019839e-10	7.85142804955037e-09	12.4541645018381
SOWAHB	0.478372138126428	4.63396422199362	6.84627047023604	4.92913227050154e-10	7.42385658714655e-09	12.4433786169172
PLAG1	2.10768986589613	0.870861440898502	7.0884207841855	1.5090492216156e-10	2.5149703786659e-09	12.4412713834982
KIAA1324L	0.447544472335803	5.45325731881067	6.85201942673439	4.7933300256841e-10	7.25571004694279e-09	12.4030118500496
SLC16A3	-1.06131243905916	1.99920038531973	-6.80514006842634	6.01825351541196e-10	8.88594835667906e-09	12.3968459212702
LMBR1L	0.445324748327297	5.62484456040824	6.85299015654795	4.77076755770965e-10	7.22884416211585e-09	12.3911163760029
TRIM23	0.615363134678351	5.7907989888692	6.85575543361578	4.70706922074119e-10	7.14674938510108e-09	12.3867540545532
LOC101927204	0.658110093444995	3.49492689821486	6.81304546753672	5.79189788662191e-10	8.59398603414177e-09	12.3777394911493
FBN1	2.11512477786906	0.53704709551541	6.83821674559684	5.12580122047374e-10	7.68154003259817e-09	12.3733414883341
CEP120	0.53531638596296	4.66258154633145	6.82563767934672	5.44861560863901e-10	8.12476782317015e-09	12.3528450027261
RAD18	-0.48190532329398	5.0543430848036	-6.84027695804323	5.07476475785155e-10	7.62789465504493e-09	12.3503514569981
ZNF189	0.550598095135789	5.39380026008336	6.82909368489775	5.3579728880231e-10	8.00550456582635e-09	12.3221595540666
RAB3GAP2	0.477910575451244	6.78030859594697	6.85519243093936	4.71996943157124e-10	7.15909706913877e-09	12.3200218304802
SERBP1	-0.415299632581547	9.06007200584829	-6.87092038682797	4.37241831552138e-10	6.67916921931526e-09	12.292683466302
FADS1	-0.399049859074325	6.94976916067216	-6.84886561466692	4.86736460347314e-10	7.34556250108067e-09	12.2902976566576
CLK1	0.932913767864294	6.40821426877316	6.83121011180753	5.3032022813993e-10	7.93156229656294e-09	12.2862406957621
SLC46A1	-0.569993713958261	4.77459569650614	-6.81976170937723	5.60622316072569e-10	8.34321575633866e-09	12.286144819542
TMEM128	0.461105565032914	5.14406815245566	6.82434065918333	5.48302340813949e-10	8.16796423577605e-09	12.277818386109
SLC25A42	0.468799673454426	4.38719831049863	6.80066617376329	6.15020927982734e-10	9.06262396887149e-09	12.2583129207129
NUDC	-0.494273600610474	7.54021123072292	-6.84853932137556	4.87508849904025e-10	7.34983221903498e-09	12.2568769370965
NFIC	-0.488596906618523	7.51498458916399	-6.85072564526976	4.82356531451916e-10	7.2941245481188e-09	12.2518837870609
PALMD	-1.1315264269024	1.20416242409151	-6.78216455774974	6.72697624656933e-10	9.8285998915797e-09	12.2501498576077
PSMD5-AS1	0.677439947941007	3.33848438313004	6.7769161068941	6.90011640678137e-10	1.00692077710621e-08	12.2446471826316
DHRS4-AS1	-0.437267360174087	4.8793782686097	-6.81385696526691	5.76914438466982e-10	8.56869160041563e-09	12.2301499573369
ANKRD42	0.508272555319204	4.32331929370839	6.78852907558049	6.52277439018366e-10	9.5463918365495e-09	12.2172189483973
GTPBP3	-0.483784432384287	5.12423682946065	-6.81037650300469	5.86736062599045e-10	8.69736299702592e-09	12.191402645629
SGTB	0.581830090016661	4.8245182509424	6.78211196087833	6.72868985651567e-10	9.8285998915797e-09	12.1570805695426
ZNF772	0.513286667236341	5.60535670814447	6.80692120514542	5.96650246912332e-10	8.82689665776904e-09	12.1463679988151
NOVA1	0.837744375322031	1.84542018526593	6.75830904335427	7.5502047275707e-10	1.09434241495368e-08	12.1434083064903
TMEM69	-0.383147042942043	5.60176029175481	-6.80782008863917	5.94055272672586e-10	8.79717354482401e-09	12.1415855379149
KPNB1	-0.338704542128388	9.32085653058217	-6.83898253432363	5.10677175096164e-10	7.66066779345055e-09	12.1387481882493
HEATR3	-0.50042893375953	5.00281795823456	-6.79304120893192	6.38173121607928e-10	9.37593010285738e-09	12.1247118149629
MCFD2	0.412941629875734	7.17054491142346	6.8162120885421	5.7036088132023e-10	8.47974157812335e-09	12.1197206670579
ACVR1B	0.462720110356495	5.9643809720547	6.80150880148964	6.12513945060132e-10	9.03488153145673e-09	12.1040159142572
INF2	-0.56810204561709	5.17405638164688	-6.79159157894728	6.42671262139776e-10	9.42417155497156e-09	12.1029764104476
ARPC5L	-0.339308690644719	6.56224884539487	-6.80581936969521	5.99846420344168e-10	8.8654467006772e-09	12.0952066997245
CBL	0.462843224799755	5.75886650273085	6.79285244108367	6.38757092116616e-10	9.37593010285738e-09	12.0867178498454
NEK6	-0.64908330180403	5.78654004425687	-6.80047142440036	6.15601787976087e-10	9.06262396887149e-09	12.0806416084072
MAP2K5	0.409132411875976	4.88288230452313	6.77363058289906	7.01073736182181e-10	1.02107887706223e-08	12.0657719319561
MTAP	-0.514044544546663	5.55259301753386	-6.79029597973883	6.4671798083717e-10	9.47426068317165e-09	12.0518817600147
CCDC58	-0.596977701501449	4.66021930716648	-6.76267331834627	7.39249097797063e-10	1.07355555633662e-08	12.032917607475
HPS1	0.458809259032669	5.77494592517601	6.77498537220034	6.96491178260752e-10	1.01538946920033e-08	12.0101082516905
FAM45A	0.502450692284494	4.49656743946956	6.74199896985458	8.16961957331831e-10	1.17956737993219e-08	11.9749214484924
STARD7	-0.40126823558176	7.86826874399694	-6.79324325762195	6.37548650690621e-10	9.37593010285738e-09	11.965471402319
KIZ	0.512455322507698	4.39331834418625	6.72935333703786	8.68421622762049e-10	1.2478678552531e-08	11.9525100178411
TRAPPC6B	0.416634555579368	5.79799787764174	6.76379869995443	7.35235373518457e-10	1.06876034547465e-08	11.9441193151825
C14orf159	-0.392634686695295	5.03716041999682	-6.74855689749553	7.9147471326006e-10	1.14607370244099e-08	11.9316676080614
SMYD5	-0.493223645827764	4.37387727381122	-6.73151495512788	8.59403549721388e-10	1.23609230867973e-08	11.9242328463528
DDX31	-0.503729981454534	4.87602944353592	-6.74281707512342	8.13738632436063e-10	1.17604420641578e-08	11.9191500505893
RNF146	0.582022071906106	5.50158932592856	6.73987364067139	8.25394848940112e-10	1.19059837191976e-08	11.886041949837
ESRP2	-0.622137937658027	6.76906829269414	-6.76495810305056	7.31122848208526e-10	1.0638120822383e-08	11.8568678658967
C4orf29	0.49868421725378	4.05455584955411	6.7096167862283	9.55209555993838e-10	1.36085642246712e-08	11.851050600624
ZNF674	0.859314133014991	3.68231888707363	6.68499649150936	1.07557367698901e-09	1.51793367797622e-08	11.8377089304334
RRP7BP	-0.83095998324622	2.75652468596717	-6.68144705360986	1.09412001084599e-09	1.54265784815619e-08	11.8334996479406
GOLGA4	0.588822097531348	7.67137050631994	6.76105300130133	7.45066117402396e-10	1.08095776028158e-08	11.8285970858002
CDC6	-0.704933654089212	6.46053382081579	-6.74739413319184	7.95935708273942e-10	1.15142298607336e-08	11.816284515226
HEXA	0.342571707259428	5.45660995193601	6.72730931240655	8.77035147172284e-10	1.25663738262777e-08	11.8023917244166
YRDC	-0.433647479932747	5.33193337039326	-6.72637174733783	8.81014254513883e-10	1.26113537138041e-08	11.7809864738132
NUP35	-0.567613995205638	3.97582017050376	-6.69023928778303	1.04874640134353e-09	1.48286026012942e-08	11.7509693352993
TNRC6C	0.618612074123657	5.21419003419723	6.70755647443647	9.64749397450957e-10	1.37054654230119e-08	11.7412595529347
EPS8L2	-0.616042013096366	6.5686791800523	-6.72841986240822	8.72344860552064e-10	1.25213860335569e-08	11.7295215417845
CACFD1	0.507308744098352	5.98206350800602	6.71534600034147	9.29169115189658e-10	1.32627409065474e-08	11.712124841156
SGK223	-1.37801042069799	2.26363988097381	-6.65999542404602	1.21312814390626e-09	1.68982673551915e-08	11.7087524882374
XPO6	-0.379081873121532	7.75380686971137	-6.73646483063738	8.39100416242499e-10	1.20804715726725e-08	11.6974813258625
ATF3	1.56829717374286	7.30534811382174	6.7085655072242	9.6006557206353e-10	1.36647816399109e-08	11.6947388857212
PPP2R2A	0.342820074131166	8.00347219030047	6.73672355773152	8.38052325641317e-10	1.20769613453263e-08	11.6943267624367
PHF3	0.622692499925556	6.61960549758952	6.71767213410729	9.18797820010465e-10	1.31396838716925e-08	11.6746428126974
IPMK	0.660866050721601	4.14936785697819	6.67449168250638	1.13138420512427e-09	1.58922967484995e-08	11.6732738384088
GPR107	0.255392417318993	7.7897448889548	6.7282498022714	8.73061479564073e-10	1.25213860335569e-08	11.6656910820068
SPAG9	0.52693644165323	7.12403827409946	6.71689276315019	9.22259908664651e-10	1.31766458501507e-08	11.6510226851983
PLK2	-0.939917268288657	5.52614995110224	-6.67986240198032	1.10250177781344e-09	1.5530175136629e-08	11.6354693259733
GDE1	0.311243319209018	6.84030586979987	6.71102591034836	9.48738666898671e-10	1.35292116069805e-08	11.6239605601032
ZFYVE26	0.48640860069687	5.95577750612556	6.69440356976117	1.0279101194242e-09	1.45476893056303e-08	11.6132167024173
ASXL2	0.610619312607021	6.36695572100634	6.70039235366959	9.98660368556637e-10	1.41598045050278e-08	11.6024547893499
WNK2	-0.618967706961339	4.91459894553306	-6.67568638122748	1.12489541167291e-09	1.58159452262925e-08	11.6010111310243
TMEM109	-0.410649605183186	6.64390485681534	-6.7082303882334	9.61618660931637e-10	1.36739259588537e-08	11.5983102267006
ATG14	0.587622040295796	5.21238960203116	6.66273392894801	1.1972509907878e-09	1.67081049048973e-08	11.5622800914428
KIAA0930	-0.522046707875624	6.66032670982788	-6.7002055894098	9.99559987701749e-10	1.41598045050278e-08	11.5584430077183
PNN	-0.408219222406619	7.67638981276974	-6.70413412087564	9.80804482640122e-10	1.39203781770549e-08	11.5533599840792
SNORD30	-2.09228675250898	-0.803455425005577	-6.83910133900157	5.10382578316006e-10	7.66066779345055e-09	11.5511928985006
SH3PXD2B	-0.475927942404977	4.89944508410819	-6.66304840820366	1.19544091830785e-09	1.66983635621494e-08	11.5457923240611
FAHD1	-0.299855724839074	6.00666222823323	-6.68500415419587	1.07553397641391e-09	1.51793367797622e-08	11.5453485190729
AMPD2	-0.554135909669848	5.81808074947536	-6.67871571719719	1.10860653686224e-09	1.56015330436021e-08	11.5022520192938
MPV17L2	-0.497158162213932	4.75119599183872	-6.64338030280292	1.31401771095464e-09	1.82359426503649e-08	11.4903025596301
TBC1D1	-0.332212904745907	5.85464259386374	-6.66942751833902	1.15930256287669e-09	1.62388873919369e-08	11.4896070660046
TXLNGY	-0.526077221336638	5.91471737059859	-6.67429317983427	1.13246591534195e-09	1.58926244717521e-08	11.4824852133442
KBTBD2	0.518776735661148	5.23164389119252	6.64943486253641	1.27632793892152e-09	1.77456854915236e-08	11.4641693681046
PWP1	-0.35900507875674	5.98708124848469	-6.66747797536804	1.17023082870421e-09	1.63614395938756e-08	11.4544753118318
ZNRF2	0.556080396802028	4.53332286914916	6.62296864804129	1.44936819030691e-09	1.99484076495404e-08	11.4304195697984
RNMTL1	-0.530107796027513	4.99604228094897	-6.63534774175159	1.36572281947324e-09	1.88836960011144e-08	11.4087588737183
AKTIP	0.338740765030887	6.05699933455044	6.65680514987186	1.2318871022278e-09	1.71436670315594e-08	11.408088950613
SRRT	-0.412344113707862	7.20862601172974	-6.66956274299279	1.15854830582011e-09	1.62388873919369e-08	11.4022268196169
WSB1	0.627084129355138	6.52970062290657	6.66090193903184	1.20784949519818e-09	1.68403602784548e-08	11.402039038034
CENPN	-0.471347515137627	7.06896401008706	-6.66754084063836	1.16987685062694e-09	1.63614395938756e-08	11.3952494197326
AHNAK2	-0.902666684026201	2.92180440761465	-6.58544851030129	1.73505689745768e-09	2.34717246596618e-08	11.3860085445628
QTRTD1	-0.415661313538834	5.32256810093986	-6.64114753747913	1.3281925553119e-09	1.83986525927708e-08	11.3706351775197
ARSG	-0.539980122388761	3.99721234612014	-6.61392509681972	1.51365601799454e-09	2.07287876111271e-08	11.3649353539747
FBXO10	0.612208947941863	5.09195690026323	6.60961562829651	1.54527400368142e-09	2.11135891167245e-08	11.3157978158949
TMEM241	-0.412970738303835	4.97749391698396	-6.61745273738035	1.48825066468496e-09	2.04460859843636e-08	11.3144360344865
ATXN3	0.494511557825685	5.03625942631411	6.61295960360619	1.52068367836842e-09	2.0796526515829e-08	11.3030721211234
FBXO8	0.675428761109433	4.60562325463179	6.59501815346955	1.65730022367801e-09	2.25212852115375e-08	11.2827925552081
AKAP1	-0.553564536769211	6.65789044736765	-6.64143696282159	1.32634663170915e-09	1.83900471114908e-08	11.2762900772703
RNF19B	0.753523098760974	4.81109516869385	6.59259128425409	1.67668727750909e-09	2.27435737661034e-08	11.276201659722
GPRIN1	-0.664714152456126	3.24450211570818	-6.56375431746461	1.92492568272998e-09	2.56930524905541e-08	11.2760235509252
RAPGEF2	0.533567381096058	6.32712163015569	6.6238525179256	1.44323167077002e-09	1.98821713470483e-08	11.2701021089329
PBRM1	0.475535822637648	8.09083017512762	6.64409403070472	1.30951817719886e-09	1.81903098508956e-08	11.2570376361845
BAZ2B	0.794013421331483	4.83886107697609	6.59143774621423	1.68598070967233e-09	2.28489948884834e-08	11.256203883459
FAM161B	0.82423804175186	3.09436501085292	6.55780392903506	1.980497376879e-09	2.63411413739726e-08	11.2523983867765
RAB39B	1.13296702023168	4.88702028915635	6.5742870100698	1.83030977540364e-09	2.47026019214068e-08	11.2452115577133
ATIC	-0.410777576982562	7.38787400534054	-6.63821327717214	1.34705088169009e-09	1.86426875939708e-08	11.2393080712003
ALAS1	0.448472266542224	6.66842958025798	6.6293630564759	1.40554802311221e-09	1.94164757268197e-08	11.2363765300335
CHRNA2	-1.24653712208687	1.79360181683554	-6.55107348452987	2.04526559439351e-09	2.71304842450645e-08	11.226156534558
NOL11	-0.520625761827996	6.3008250253928	-6.62523851596151	1.43366063690377e-09	1.9786625113738e-08	11.2228723583073
IRF2BP2	0.98610533873254	6.78721991476656	6.61578247823881	1.50022657974802e-09	2.05917754309838e-08	11.1911386218358
FZD7	1.13050299049605	3.02979726888239	6.53964485089518	2.16007082542137e-09	2.85524854881402e-08	11.1769199590224
OARD1	0.416444445274606	4.343192661558	6.56997850340606	1.86844493265741e-09	2.50505081328425e-08	11.1767187039564
MPP7	0.601434411577405	4.25550079155122	6.56400793665938	1.92259162637985e-09	2.56847294143415e-08	11.1751878213497
PFKFB2	0.383675677412313	6.13858517275709	6.60820141394514	1.55579142993998e-09	2.12186776675556e-08	11.1746541634102
KLF16	-0.534810971282804	4.87885059134482	-6.58569170639445	1.73303692121827e-09	2.34655386916263e-08	11.1724637990007
WDR55	-0.354832583180439	5.47658064032197	-6.59447160999156	1.66164687509494e-09	2.25599362354662e-08	11.1704426339987
SMARCA4	-0.471028313660778	7.81429826954084	-6.62437948096809	1.43958530209534e-09	1.98501495833458e-08	11.1637439182593
CREBL2	0.460950542997978	6.90735594126085	6.61464064185081	1.50846840043111e-09	2.06859922382407e-08	11.1613855194587
USP7	-0.315655888827951	7.65693201488421	-6.62028143773217	1.46818369899185e-09	2.01888703517048e-08	11.1531382872678
ING4	0.534689733033921	4.87343501841889	6.57004781833757	1.86782524927374e-09	2.50505081328425e-08	11.1510190934063
SLC33A1	0.413295543427641	6.86647537317388	6.60857871170247	1.55297859195229e-09	2.11995695788687e-08	11.1483386124095
EXOC2	0.4550752719745	4.8210288762967	6.57099110851303	1.85941228014296e-09	2.49963606075441e-08	11.1335680757914
RAB2B	0.374856308965106	4.94626134322151	6.57408036539617	1.83212113352366e-09	2.47026019214068e-08	11.1284298539952
GEMIN7	-0.594141573246856	3.40528690537098	-6.53693916378542	2.18816897297619e-09	2.88730626522061e-08	11.1196611637466
MAP3K5	-0.442291576074842	5.07202536720211	-6.5712858151617	1.85679154719086e-09	2.4983496301629e-08	11.1194380611238
GRIN1	-0.790303565482175	3.7427097726542	-6.55171101268153	2.0390419192224e-09	2.70718421388537e-08	11.117763293463
FAM214B	0.523726707020718	4.94263795371917	6.55867024876242	1.97230918929741e-09	2.62554918319946e-08	11.1016603896893
SIX4	0.644606130489237	4.63934720909786	6.55629657093185	1.99482457169605e-09	2.65082174943256e-08	11.099254411193
TM2D3	0.372860437504078	5.36327883229059	6.5752675393855	1.82173896061534e-09	2.46221712264625e-08	11.0900137941162
DENND4C	0.434590132470959	6.73357942506424	6.59650714600991	1.64551519677277e-09	2.23813914807426e-08	11.0856092913566
MRPL3	-0.361142052289337	7.36104818416715	-6.60408390569648	1.586817483023e-09	2.16221881352752e-08	11.0823628001861
KRT18	-0.331805275638906	8.41977830926022	-6.60111289217783	1.60958342567974e-09	2.19125156119736e-08	11.0510474158707
METTL20	0.717147518160019	3.02633272295837	6.50996180478226	2.48882904294532e-09	3.26680567385201e-08	11.0427196924782
HYAL2	-0.719641005282479	5.32087208270002	-6.56539375734269	1.90988720786749e-09	2.55604869102836e-08	11.0114679981439
CCSER2	0.48409899045275	5.12237821496328	6.54391482649193	2.11645103708506e-09	2.80252458314544e-08	10.9960202490326
KIAA0513	0.520981106240704	5.91605873094083	6.54616018687177	2.09386381643515e-09	2.7750625831942e-08	10.96724718938
SLC25A22	-0.558771777207083	5.89925306291583	-6.5611165042108	1.94936801513746e-09	2.59961901556875e-08	10.9500800340802
PFKFB3	-0.520776093222415	4.76262351921467	-6.52975713269242	2.26451592945842e-09	2.98280449094277e-08	10.9481781682885
SRM	-0.507372975258004	7.1459443866052	-6.57402290711607	1.83262510258706e-09	2.47026019214068e-08	10.9442787359755
ERBB2IP	0.503491405017278	7.5624446066165	6.56466881432022	1.91652269680696e-09	2.5626451304767e-08	10.9082284338863
ZNF24	0.573431521951449	8.24581178445861	6.57079735292172	1.86113727769165e-09	2.49971711644167e-08	10.9059064993548
FAM129B	-0.605000436427026	7.38937631902943	-6.56633186156209	1.90133430124237e-09	2.54687206667755e-08	10.9045424441605
HSD17B11	0.719279047600688	3.08132913119861	6.47946161590815	2.87807188067214e-09	3.71281162888083e-08	10.8826643040489
CHIC2	0.750365515826755	3.76468161155287	6.48353534322758	2.82279682632957e-09	3.66037281037692e-08	10.8757499418125
NTHL1	-0.603758232197898	3.95287164735762	-6.49998893860467	2.61001068278434e-09	3.41393034953742e-08	10.8741992789089
PHF20L1	0.456089698242802	6.06901124545834	6.53934694326683	2.16314700991371e-09	2.85679995610063e-08	10.8740098877021
GTF3C1	-0.368089072934901	7.87015787831122	-6.56065351550842	1.95368964381161e-09	2.60307042515307e-08	10.8663921773867
FAM117A	0.502949056822009	4.77674278885717	6.51183262833128	2.46672335305682e-09	3.24062273573939e-08	10.8621788573692
NSMCE2	0.568736829243637	4.65289774861063	6.49935020263264	2.61796756848282e-09	3.42135779010774e-08	10.8419827990438
RAB3GAP1	0.29994441957274	7.03993509764963	6.54184059706344	2.13753050405674e-09	2.82794344043313e-08	10.8161383197253
CAPN13	-0.565043921996923	4.4907965048386	-6.49027247432662	2.73367392621905e-09	3.56044386271254e-08	10.8050599680423
TFF1	-0.654452691396787	3.59395810485445	-6.48019881241065	2.86799052735556e-09	3.7061743338013e-08	10.7957393453076
PRKY	-0.695153591430179	3.93873793237188	-6.47250298487878	2.97497321461719e-09	3.82101833687801e-08	10.7722263684164
SLC24A1	0.456250537793263	4.63470871739657	6.48246958519048	2.83715568838117e-09	3.67264912213204e-08	10.7621433857691
YTHDF2	-0.314923998211349	7.23579566216483	-6.5332570982094	2.22698728742428e-09	2.93594741948753e-08	10.7610712515919
CBX2	-0.475431996463375	5.66398254910275	-6.51458335970503	2.4345723016568e-09	3.20118543622404e-08	10.7563125014444
THAP8	0.703128640348166	3.2352584265322	6.4522861039301	3.2751454936433e-09	4.16776141801253e-08	10.749648907145
CHMP2B	0.532449207855778	6.41950618639258	6.51996378442287	2.37287650150371e-09	3.12279698041891e-08	10.7461310058831
NFS1	-0.415832501386623	4.97834643850814	-6.48771632371034	2.76715635692821e-09	3.60066029944835e-08	10.7196084465616
HMBS	-0.450413263509822	5.7731020390871	-6.50841221335547	2.50728706480025e-09	3.28815917598608e-08	10.7159549350671
ARMC6	-0.534571774402371	5.34091662669573	-6.49890164235889	2.62356970087235e-09	3.4256976198521e-08	10.7127193688863
LEMD2	0.38153624685523	5.95439133705469	6.49764371879616	2.63934330004742e-09	3.44329965191243e-08	10.6916154980831
GLTSCR1L	0.43383732382408	6.36098224442788	6.50546731297988	2.54273865681253e-09	3.33174203060183e-08	10.6839033126549
APH1B	0.639033187820098	5.39129133334184	6.48450685940579	2.80977019597176e-09	3.64663001406327e-08	10.6762240038277
DDX27	-0.317601359784283	6.452970378952	-6.50274216484959	2.5759854871922e-09	3.37236251749591e-08	10.660092173159
SNORD35A	-1.81504217147529	-0.546104412753739	-6.6138295536643	1.51435002726468e-09	2.07287876111271e-08	10.6507921013648
FOSL2	0.803088678990809	5.95922088840438	6.47447827852752	2.94714385818332e-09	3.79214328830169e-08	10.630674512041
MMP15	-0.478362907286975	6.06214362064094	-6.49025677219286	2.73387837886758e-09	3.56044386271254e-08	10.624664732869
FAM102A	0.736899514241254	6.79417648964189	6.48720037369544	2.77396361367848e-09	3.60639286779187e-08	10.6128397418142
PARP9	-0.410817246090222	5.48652648593436	-6.46980424687475	3.01341471672297e-09	3.86417040019744e-08	10.6020346990895
MYD88	-0.436878978898739	5.52776477961224	-6.47631659920774	2.92147522754635e-09	3.76556841346232e-08	10.596673490574
ESRRA	-0.514841944746684	5.89502147880812	-6.48316308343388	2.82780407737019e-09	3.66370198669462e-08	10.5955184657409
DUSP9	-1.09688445587262	1.37870304645122	-6.40938048220139	4.01473793832728e-09	4.97403505626422e-08	10.5679241139015
PCGF5	0.521503883140863	5.44290950276126	6.46164701651788	3.13261414149431e-09	4.0033475701003e-08	10.5651111313391
PANK2	-0.386198491115543	5.51155382859114	-6.46433118101598	3.0928862130978e-09	3.9593162298275e-08	10.565090918821
SP2-AS1	-0.822627270512673	2.42509569603671	-6.40352563505945	4.12767419011904e-09	5.08876483077401e-08	10.560260565775
BRWD3	0.633275531383155	4.58490115616995	6.43664006240517	3.52779825930348e-09	4.44587051666064e-08	10.5575765451953
GINM1	0.464995679068561	5.36012439010255	6.45862838867936	3.17789439492064e-09	4.0543128491188e-08	10.5575418191278
DESI1	-0.362389865962381	6.08119829076219	-6.47234440606392	2.97721860292173e-09	3.82101833687801e-08	10.5553760969712
C8orf33	-0.282681602125701	7.04984776335295	-6.48614699258513	2.78791291420341e-09	3.62139276121786e-08	10.5476685745773
ARHGAP17	0.355034879114648	5.66005347507191	6.46726738854219	3.04999727892235e-09	3.90774395395034e-08	10.5476110420891
LATS2	1.03904739006892	4.08697167161829	6.40814321243713	4.03834712847619e-09	4.99916079812024e-08	10.5272039344758
PPARA	0.705896941421094	4.34352795418059	6.42678454691181	3.69672098149529e-09	4.62968826172922e-08	10.5209530348793
CIZ1	0.319777800488114	6.60276064288101	6.47356320563739	2.96000396604214e-09	3.80542975634322e-08	10.5194292366221
KLF15	0.735905863023396	4.75566446551308	6.43805863074289	3.50411979424201e-09	4.42538795881733e-08	10.5167240830717
VPS39	0.260437584098083	6.93607894558956	6.47570146531909	2.93003973025941e-09	3.77336848967198e-08	10.5141384447937
LINC00341	2.03994168874985	0.37599407971827	6.5725585774709	1.84551511683664e-09	2.4854040353739e-08	10.5043419104945
CDC42SE1	-0.241281780278084	7.55295763843646	-6.47958225915981	2.87641966210678e-09	3.71281162888083e-08	10.4970508061087
SCAPER	0.49020849725891	4.65933388575445	6.42901492855957	3.65780698864931e-09	4.59000853111488e-08	10.4921378200831
TGIF1	0.689032156447714	5.38994975435248	6.44054164619146	3.4630507570819e-09	4.38828440239172e-08	10.4914185618229
CCDC78	-0.664104664391887	4.85419861009365	-6.43655514981346	3.52922060193093e-09	4.44587051666064e-08	10.4895438510379
DHX32	0.314427340422673	6.12014116443846	6.46063249007701	3.14776081322963e-09	4.0192837050558e-08	10.4872263566615
CCNG1	0.465493558486402	8.61157465073711	6.48223901877252	2.84027156326339e-09	3.6735157445274e-08	10.484670913089
ASPHD1	-0.483059982381475	4.69490439039777	-6.43041120927476	3.6336517960996e-09	4.56593434060516e-08	10.4746281951579
C12orf43	-0.425823708094535	4.62347067303755	-6.42292604948074	3.76500812729633e-09	4.70735737214669e-08	10.4629931179448
LOC284023	0.569890407669931	3.33530961488814	6.39271983270411	4.34440301578752e-09	5.34279735340421e-08	10.4568143446966
NHLRC3	0.578623889756135	4.14343392602306	6.41024780223482	3.99826926312593e-09	4.9577218212303e-08	10.4436799469353
STK24	0.297091893267158	6.11585396656006	6.44908053599781	3.3254106032725e-09	4.22456561918273e-08	10.4435228222182
RECQL4	-0.472641323593281	5.92675737588015	-6.44704943482963	3.35765268463434e-09	4.26191992497627e-08	10.4223589866237
C2orf72	-1.38390650107619	0.794505603243841	-6.44936628127824	3.32089921749529e-09	4.22240665960282e-08	10.421708651973
CTTN	-0.344390071009665	7.81954597485514	-6.46332301934147	3.10774920733053e-09	3.9749541820507e-08	10.4207273063651
KLHL1	-0.554236680301783	4.78949223298591	-6.43427541224314	3.56762001924777e-09	4.49047629581094e-08	10.4200270671363
DDX28	-0.5980644360078	4.59541967714476	-6.4199728718461	3.81811264322791e-09	4.7579070083577e-08	10.4176778280618
PDE9A	-0.626664832184108	4.40051961083023	-6.41876747297301	3.8400001302275e-09	4.78121409249554e-08	10.4167211607754
UNC50	0.355415267078956	5.35324313913125	6.42895058307535	3.65892395561035e-09	4.59000853111488e-08	10.4137623361907
ZNF780A	0.447762040572428	5.80441219964328	6.43762765087563	3.51129698920879e-09	4.43072567982851e-08	10.4057137938436
PLLP	-0.866137007618947	2.19179704967941	-6.36738813196792	4.89746216583511e-09	5.95467950462996e-08	10.3998461345794
MAP1A	-0.910066722893087	2.16195093131076	-6.36630610989585	4.92257231054787e-09	5.97553321060524e-08	10.3995143626285
EBNA1BP2	-0.357131875718832	5.8031930327741	-6.44024117887103	3.46799510495101e-09	4.39084439257541e-08	10.3946683217996
LCMT2	-0.410109049051577	5.05027445790847	-6.42100010377028	3.79955748426285e-09	4.74256609889703e-08	10.3754025925682
ACSL3	-0.527470149570767	7.95554296580876	-6.45270253002333	3.26867098311008e-09	4.16305033777617e-08	10.3733824498973
MED13L	0.58453701141431	6.65476595559085	6.43945964445076	3.48088831764144e-09	4.40345568472653e-08	10.370909091222
DCP1A	0.363935518365517	6.52919224377535	6.43874506743357	3.49271830923446e-09	4.4147018629179e-08	10.3630953884036
DNAJA1	-0.61102221511676	8.73676115358622	-6.45396958595017	3.24904864651489e-09	4.14157168727229e-08	10.3607134056576
MRPL4	-0.456520018537601	6.5062662796931	-6.44086752562717	3.45769610398988e-09	4.38519972107365e-08	10.3557593364746
KIAA1211	0.506544553963849	4.30214214276785	6.38872226732794	4.42739429495898e-09	5.44040529730802e-08	10.3541766723776
VDR	-0.737615677428122	4.86461072759138	-6.39545437058399	4.28851875907075e-09	5.27839325296773e-08	10.3483470649718
LOC642852	0.482417643842513	5.80462279109827	6.42087748261049	3.80176773666871e-09	4.74256609889703e-08	10.331845119472
ZMYM6	0.454898748384343	5.6767733973508	6.41550250519644	3.89990882526865e-09	4.85178383763331e-08	10.3254421642616
JMY	0.715939126170169	7.05588287559849	6.4315988967903	3.61322914909011e-09	4.54407444746542e-08	10.3243741084492
MT1F	1.52048315810335	5.11658730308506	6.38757001137656	4.45160471209137e-09	5.46145130375283e-08	10.3225617074919
RECQL5	0.37851585593514	5.48819965902606	6.41229913113799	3.95958343122601e-09	4.91381031432147e-08	10.3088840392747
TP53RK	-0.441910709980923	5.28838947692043	-6.40363467794542	4.12554244822459e-09	5.08876483077401e-08	10.3014939981153
KDM4A	0.303867527119486	6.83639524542281	6.42619727533551	3.7070350144253e-09	4.63873648138419e-08	10.2932996014406
SNORD12B	-2.98811642534334	-1.54326258453787	-7.03733788603663	1.93931530041298e-10	3.16874412959754e-09	10.2848529277859
CMBL	-0.367337745829334	6.45678400236768	-6.42082891234202	3.80264356890785e-09	4.74256609889703e-08	10.262431557872
NUP188	-0.345526078250082	7.34169010127585	-6.42821716436976	3.67167910726725e-09	4.60216473077838e-08	10.2607294525329
C9orf114	-0.424324740218631	5.3424923814106	-6.39842219135019	4.22866949148665e-09	5.20899926859422e-08	10.2410218184442
TANK	0.48018292996834	4.42104357445216	6.36075483172342	5.05340989142854e-09	6.11458524816204e-08	10.2277767719644
ACKR3	0.901014696943355	5.61415517082552	6.40432677445118	4.11203756234043e-09	5.08200461202501e-08	10.2146754247187
IDH3A	-0.333594727031947	6.06905240103962	-6.40363343746007	4.12556669307407e-09	5.08876483077401e-08	10.2120763227369
EXOSC4	-0.659501406987197	4.65774216300418	-6.37061933919037	4.823226204558e-09	5.87393063160121e-08	10.2065854883588
RPL7L1	-0.48997831528088	7.07722806696951	-6.41243421930225	3.95704881783363e-09	4.91381031432147e-08	10.1938636993472
ICT1	-0.395500153834132	5.50299487235569	-6.38756094707807	4.45179568180172e-09	5.46145130375283e-08	10.1917832962686
FEM1B	0.45524749141666	6.93518212278702	6.40500189316689	4.09890599558746e-09	5.06994830558001e-08	10.1881956886748
E2F8	-0.815081594572818	3.10167523157223	-6.34234653309474	5.51230506447202e-09	6.62182182784895e-08	10.1740756949787
AVL9	0.48933995249784	5.86331872499642	6.38004639974913	4.61292786121935e-09	5.64529134181498e-08	10.1442338871742
CCND3	-0.317516892281111	5.93517627985245	-6.3850145543535	4.50576526636102e-09	5.52314867262669e-08	10.1417919699056
DDX21	-0.44229663155774	8.6894039545908	-6.41237076546056	3.95823918128497e-09	4.91381031432147e-08	10.1394769801971
DNAJC2	-0.548729686773031	5.53478526509571	-6.36848370580688	4.87216627263578e-09	5.92872356158014e-08	10.1325295633305
COA7	-0.395888760865408	5.12802944156852	-6.36575252979812	4.93546813487187e-09	5.9863481028462e-08	10.120590620094
CDC42EP2	-1.00751030700588	2.97889141143733	-6.30488930494367	6.57665926762702e-09	7.77631156207234e-08	10.1110142456792
MRPL15	-0.39398054153803	5.87495851096664	-6.37817674401941	4.65390401153951e-09	5.68616945787448e-08	10.1080439082926
IRS2	1.68434697317535	3.77960182461102	6.30464081214907	6.58435686216994e-09	7.77809765675829e-08	10.102883999875
RAB17	0.440777717493321	5.6307657104744	6.35824584656054	5.11366383181537e-09	6.1775362911134e-08	10.0778542999122
RANBP3L	-0.843158497730546	2.39256077227434	-6.29545474160592	6.87523496517387e-09	8.07586172835473e-08	10.0728320333703
FAM160B1	0.502611518839146	6.70071217430145	6.37459888203996	4.7333215031877e-09	5.76911978018397e-08	10.0673030596474
LONRF1	0.39803191480619	5.83282280566206	6.363861005236	4.97978378561291e-09	6.0303575261906e-08	10.0638850658543
ALG9	0.338802273707631	5.66706842174926	6.36002858056488	5.07077861737435e-09	6.13066116896081e-08	10.0589458641487
NACC1	-0.390160441786861	7.50125782815014	-6.37965952586738	4.62137744026947e-09	5.6510263553002e-08	10.0323973648797
MCM4	-0.547401345253028	7.28442116532678	-6.38102410641086	4.59164197636065e-09	5.62382511558169e-08	10.0310948395484
TSFM	-0.353999171919531	5.55707860722186	-6.35667626059598	5.151717610447e-09	6.21850415100259e-08	10.0266125653736
JAG2	-0.766865425431437	6.268903507017	-6.36699729507749	4.90651758311299e-09	5.96086310906348e-08	10.0136587827656
IL10RB	0.55639103563353	3.93276352910374	6.30609856049571	6.53932647130052e-09	7.74502558109369e-08	10.0113424165393
CARD10	-0.91435115120185	1.96760178129215	-6.2786406170715	7.4408437120849e-09	8.70862893068331e-08	10.0053565465983
ZKSCAN1	0.429112745499033	8.08576224783386	6.37490508317327	4.72647279270337e-09	5.76911978018397e-08	9.99839921029242
CAB39	0.420895945899067	6.83475714144269	6.36414195912244	4.97317671212367e-09	6.02721723238491e-08	9.99795734947122
SCPEP1	0.350832227904879	6.20171595536744	6.35394064867041	5.2187098614978e-09	6.29430901849405e-08	9.99631602314577
GNS	0.37486226148352	8.34404705565795	6.37461058609216	4.73305954224192e-09	5.76911978018397e-08	9.99316586827484
ARHGAP21	0.373680559517653	6.42370565736875	6.35058978340688	5.3019408191835e-09	6.38956206587957e-08	9.97763911710442
LIN52	0.591696465736259	4.11226230795595	6.29558322598455	6.87108041565385e-09	8.07586172835473e-08	9.96326439803712
CRTC3	0.480638557700065	5.26026766296503	6.32292707969682	6.04097128046677e-09	7.21074918501502e-08	9.96018385089182
BMP1	-0.511747277708795	3.64360238636104	-6.28584259534399	7.19317030409366e-09	8.4253233452629e-08	9.95709851894289
MRS2	-0.316113785366562	6.10987933634596	-6.34514219192075	5.44005451685323e-09	6.54026089872443e-08	9.94348639489553
SLC7A6	-0.34998171417318	5.80113825557156	-6.33645287608831	5.6677346485635e-09	6.79766002259021e-08	9.9410391135634
FGD4	0.65335992703756	4.628024131209	6.30087032623216	6.70225162474222e-09	7.90581385680511e-08	9.92772401522232
CMTM7	-0.946991153412162	1.49332429171506	-6.26597715101543	7.89688499027766e-09	9.20649262531128e-08	9.92680688319067
SAMD1	-0.591759597704137	4.82396855013024	-6.30859832145524	6.46281370679056e-09	7.66553006486312e-08	9.92498153057367
LINC00665	-0.402367598669933	5.64646115806665	-6.33448954285936	5.72046599907255e-09	6.85542836728439e-08	9.92130278558109
DPP4	-0.680724072372493	3.09777536062187	-6.27489349394562	7.57301178115370e-09	8.85641315465762e-08	9.90278315186282
KIAA1109	0.415646274122841	7.09935997447966	6.34594902838845	5.41937700761213e-09	6.52062220723587e-08	9.90010336032192
ZNF365	0.959458535774936	3.34644929709605	6.25899438789336	8.16002320208155e-09	9.47648170165944e-08	9.89924034708213
WRAP53	-0.473170391833875	4.54886748032914	-6.30449754963024	6.58879876091938e-09	7.77809765675829e-08	9.8974759663599
TUBB4A	-0.931634022811667	2.75017192164471	-6.25606238609056	8.27307202434054e-09	9.58552851215259e-08	9.89144033602746
SAPCD2	-0.693366657745319	6.46203528134666	-6.33960713938152	5.58401930066676e-09	6.70260861861008e-08	9.87558388845445
FZD9	-1.09157140192129	1.86257780781264	-6.26044215125438	8.10476491836594e-09	9.42689000884453e-08	9.87046135582633
PDPK1	0.311551740238293	6.67281476294805	6.33427739908849	5.7261926563708e-09	6.856818893785e-08	9.86850719483484
TBC1D2B	0.407988484506692	5.09089846314234	6.30906799264935	6.44853682582631e-09	7.65464260684648e-08	9.86609687199759
TMEM86A	0.628738968424114	3.7132178217674	6.25274539678079	8.40282661672916e-09	9.72086629251195e-08	9.83963222253528
CCNI	0.291380653812951	9.06339843550486	6.34769927314085	5.37478804519671e-09	6.47215856348627e-08	9.83960358311064
GPC2	-0.867935595249276	2.54473664177567	-6.24312103338116	8.79077527258867e-09	1.0130643245832e-07	9.83499551034639
GTPBP1	0.447596650530886	6.45762686201424	6.32147728841243	6.082387901385e-09	7.25441912050811e-08	9.83480404627569
TIMM21	-0.618391799857585	5.13785885254676	-6.31235447960667	6.34950196584593e-09	7.54901991442142e-08	9.8331931368968
SNRPA1	-0.321638437373803	5.82337304643942	-6.31465998421509	6.2809246064532e-09	7.47340442872435e-08	9.82935428078912
TICRR	-0.634407521964182	4.81928996569957	-6.29840281391904	6.78052952908987e-09	7.99187059723811e-08	9.82894959216156
VIMP	0.389256535364136	6.05259767249459	6.30926074004507	6.44268677028755e-09	7.65374877710743e-08	9.82468806997636
DNTTIP2	-0.486200515408335	7.04045481961954	-6.32573937091813	5.96142313007658e-09	7.1214582117128e-08	9.82425138719246
HEATR5B	0.367525912789291	6.13698162429686	6.32105286320902	6.09456548154701e-09	7.26317422784999e-08	9.82320059533583
ZBTB21	0.7117789361466	6.98309336579657	6.31866919697811	6.16340550002892e-09	7.33938913468947e-08	9.80621931840187
SQLE	-0.509760681400895	6.29734460039231	-6.30488061204323	6.57692839892906e-09	7.77631156207234e-08	9.80126833407382
C18orf25	0.405653467592654	6.12509974783213	6.30607174288802	6.54015212894699e-09	7.74502558109369e-08	9.78788891261877
FBXO33	0.48092771570145	4.80695005390553	6.27459958342468	7.58347590310204e-09	8.86174896194399e-08	9.78026452009835
DIP2C	0.54912996255428	5.43521038179973	6.29575612207739	6.86549371720664e-09	8.07586172835473e-08	9.77868964359466
NPHP3	0.57106327429385	4.61452213288615	6.26857404768632	7.80117265261583e-09	9.10197424643973e-08	9.77802170573062
AFF4	0.485020271206961	8.70611147851329	6.33054850915138	5.82777922984776e-09	6.96735134676704e-08	9.77657095187925
SAP30L	0.431561801990651	4.8243831417461	6.27430534119711	7.59396611266525e-09	8.86710693217585e-08	9.76900464647549
USP54	0.500878266206691	8.47560735519869	6.33125894271927	5.80828871301166e-09	6.94958273422973e-08	9.76698399685151
ERO1LB	0.843378456710261	4.26970149271348	6.23791721474305	9.00783465303246e-09	1.03569406699797e-07	9.7479469749425
LRRFIP2	0.503145377278146	6.14371960081343	6.29534823187316	6.8786808408136e-09	8.07586172835473e-08	9.73846965685049
GOLGA7	0.495791741822166	6.25086685938645	6.29771032910223	6.80265903049601e-09	8.01166494132769e-08	9.73536617860042
KAT6B	0.50814002650762	5.94713286133803	6.29069433507016	7.03092119312795e-09	8.24814942468823e-08	9.73138890503393
MCTP1	1.21718265339065	1.43984657801217	6.23814322448638	8.99829865050505e-09	1.03569406699797e-07	9.72734003824375
ZNF211	0.612263375312481	4.35746725952758	6.24676933875615	8.64168104680786e-09	9.96647331788531e-08	9.72377837896354
CDC42EP3	-0.55539367399312	4.06642984907366	-6.24763476446894	8.60668130825307e-09	9.93891081937257e-08	9.70595520280173
C16orf91	-0.442514651398072	4.56388818163644	-6.26331448820229	7.99622306016632e-09	9.30785158693468e-08	9.69204096253507
ARL8A	0.483892566907977	5.31264311561121	6.26574425617228	7.90552501141479e-09	9.20941532749453e-08	9.67435240970045
FGFR4	-0.659065232430107	2.65803885431516	-6.20394614973944	1.05604432038249e-08	1.19860631253692e-07	9.65764134059912
SLC2A13	1.20899719361335	1.3753838238737	6.23314613159806	9.21148083283008e-09	1.05748926747536e-07	9.6505606217995
ZNF175	0.650231401288809	3.88686951267859	6.2109415940672	1.02205387740467e-08	1.16266371387186e-07	9.61962060391568
SNRNP70	-0.419649615452229	7.11385189112951	-6.28695694841608	7.15558125690001e-09	8.38783826335757e-08	9.61943466982966
ANKMY1	-0.633224790559044	3.84038738502024	-6.21644146856899	9.96089332150105e-09	1.13570823170585e-07	9.6192604812867
TARBP1	-0.452215701916884	5.27072019919973	-6.25731025713501	8.22477055163284e-09	9.54429324600609e-08	9.59857871095756
MFSD2A	-1.10331218933186	1.85893550449669	-6.19853216510251	1.08311292104237e-08	1.22285891897535e-07	9.59614007510998
SNORD68	-1.20579481966112	0.395923618983289	-6.25629393659012	8.26408829717837e-09	9.58251350350814e-08	9.56611260309182
SNHG9	-0.662215525843632	3.78835543325114	-6.20377707645164	1.05687947388206e-08	1.19864820089223e-07	9.563588224672
RNF144B	0.724961025078509	5.40282879366205	6.23030476271933	9.33490888195964e-09	1.07002283795043e-07	9.5622092081338
FAM118A	-0.637087635253292	5.25900743660854	-6.24752374372547	8.6111634096988e-09	9.93891081937257e-08	9.55989528791039
KLF3	0.581653143630377	5.9477061999896	6.25490725042182	8.31803312832974e-09	9.63019163107165e-08	9.55884131138553
MED11	-0.497650471012635	3.77241588620588	-6.20971219161843	1.027948380387e-08	1.1684839424596e-07	9.55028050542527
CLIC4	0.551830447401951	7.58135702103155	6.26019621131767	8.11412588552279e-09	9.43047324280265e-08	9.49264105688345
TUBE1	0.639854948144821	5.19894255885536	6.21579526104527	9.99106010796153e-09	1.13828344902238e-07	9.48051033298415
KIAA0020	-0.521369590528375	5.05105599686092	-6.22368163105965	9.62897814721147e-09	1.0995341129926e-07	9.47012648033359
ADORA2B	-0.843736536703313	2.19460119090326	-6.15441091614064	1.33074965430038e-08	1.48018791177589e-07	9.45314191771062
TRIP13	-0.472139697874822	5.0926281436171	-6.22425090465274	9.60334765793381e-09	1.09744192109234e-07	9.44004880081552
DUSP19	0.892554619585644	2.1911399286934	6.14770601522022	1.37297123342902e-08	1.52376467414413e-07	9.4230056584911
RNF38	0.612947168856921	5.93968407405806	6.22561616156736	9.54215313847581e-09	1.0912792957148e-07	9.42232698372243
FAM219B	0.30959177308918	6.62710212535368	6.23463442460259	9.14747321819027e-09	1.05094458947471e-07	9.42002465296025
IVNS1ABP	-0.378237310994551	5.46095045714902	-6.22018819857774	9.78774610932376e-09	1.11681455606083e-07	9.40296650458298
JADE3	0.379720302261569	5.15201983976062	6.19922097437587	1.07963145210863e-08	1.21984543904163e-07	9.39496205034778
SNHG1	-0.702539894474345	6.65406090778251	-6.2311781937405	9.29679485290825e-09	1.06646807877212e-07	9.39491914972605
B4GALT2	-0.504878060693685	5.99180301418456	-6.22605797256165	9.52243239354648e-09	1.08985400016383e-07	9.38913521300873
EMG1	-0.368375632707569	5.87813745116768	-6.21390087147899	1.00800153108328e-08	1.14754745949557e-07	9.36252539201667
HELZ2	0.646955529209061	5.70098225915596	6.20332492530964	1.05911611581983e-08	1.20027830906796e-07	9.34607945329525
SLC35A4	-0.325713710912547	7.13751640598856	-6.22750777749753	9.45800040594221e-09	1.08330537067604e-07	9.3458228636504
CROT	-0.584485164987105	4.87538255969214	-6.19176098406025	1.11793094128878e-08	1.2602741001796e-07	9.3338381949883
FBRSL1	-0.619758556325052	5.65208772238811	-6.20813009748948	1.03558321491655e-08	1.17627212974183e-07	9.33124525420135
DFFB	-0.494833051014049	3.93462687038759	-6.16804939184457	1.2487741618865e-08	1.39728709499908e-07	9.31604934679687
GPX8	0.515948365589282	4.33389225610838	6.16429480178082	1.27083179533795e-08	1.41879630028213e-07	9.29559304766666
OSER1-AS1	1.04350834001599	3.03582539031284	6.11836681811434	1.57377954976952e-08	1.72501455111875e-07	9.29394735456039
KCMF1	0.412159061022663	6.46339468458491	6.19831172701261	1.08422942240306e-08	1.22319977511678e-07	9.27887563457795
UBALD2	0.720888345279604	4.9321007902623	6.16247502823462	1.2816603261263e-08	1.42982254510494e-07	9.27770158603921
ALG3	-0.454740073808605	6.20797308400905	-6.20187948307983	1.06629757172924e-08	1.20568707357578e-07	9.27205679241548
ARFIP2	-0.430248487535337	6.98744622122544	-6.20245867271974	1.06341421502071e-08	1.20333292032788e-07	9.26456946566875
FRMD6	0.867711082612782	1.95286183470188	6.11255485076546	1.61686165348022e-08	1.76701561780633e-07	9.26049059191689
ZNF584	-0.511235586663117	4.25306359204539	-6.15010767491373	1.35769817485533e-08	1.50904484038694e-07	9.25488847736223
SLX4	0.411246118704121	4.97268887012942	6.1765942262155	1.19997070859254e-08	1.34649158786245e-07	9.25333668739541
SLC9A6	0.380881679644311	5.1403369395486	6.17155990956203	1.22849178221023e-08	1.37664422400513e-07	9.25218254523494
TMEM57	0.38349128623963	5.19754152573052	6.16927875967597	1.24163410757974e-08	1.39033391196252e-07	9.24812026750844
GOLT1B	0.608187728813697	5.70552855535898	6.17990171955191	1.1815887614502e-08	1.3270558595315e-07	9.24099118110523
ZSWIM4	1.06495508653078	3.4003876373352	6.10803528882743	1.65116433163398e-08	1.79796110252472e-07	9.23958189753982
MRPS23	-0.38893079080542	5.91576278854614	-6.19009464407366	1.12666710679909e-08	1.26916978812416e-07	9.23257628414461
CSRNP2	0.608715531325749	5.50950066652178	6.16669552999178	1.25668406730198e-08	1.40509068909952e-07	9.23192734720698
ZBTB45	-0.499078252072414	5.69066397304772	-6.1820677562354	1.16970126303498e-08	1.31468818605788e-07	9.22325212797413
IPO9	-0.266183522941507	7.25879823777156	-6.20266990074358	1.06236457983557e-08	1.20305177457096e-07	9.21993192728642
LOC100272217	0.614743462529927	3.44997127531277	6.11159398195992	1.62409524424297e-08	1.7723411473512e-07	9.2099051476477
SPG7	-0.411692767976805	6.35536736581813	-6.18256908437417	1.16696674244927e-08	1.31259719884781e-07	9.1863644362414
IDI2	-1.031809795847	1.2684644387813	-6.11020616183226	1.63459928100129e-08	1.781215007512e-07	9.18011224080987
CCDC141	-1.93885419499954	-0.454794922570327	-6.25004702478374	8.50985993662629e-09	9.83710983898232e-08	9.15740827531396
SNN	0.394972830777017	6.41865239291489	6.17646627966042	1.20068742417943e-08	1.34649158786245e-07	9.15357301038889
CRBN	0.426306833005765	5.52614866416709	6.15866222999253	1.30464386564483e-08	1.45259581312331e-07	9.14801975914807
PCM1	0.357213727237314	7.57026580072653	6.18436140910741	1.15724182203622e-08	1.30263442276581e-07	9.13584441664237
EAF2	-0.79649838741216	2.30928283687316	-6.0800923972256	1.87972665464435e-08	2.01614110329569e-07	9.12532470567782
FAM218A	0.56040653458264	3.35495185040005	6.09881815130728	1.72335660450227e-08	1.86440365801196e-07	9.1230260944155
TRMT1L	0.423776997015286	5.79166438261607	6.15916249869047	1.30160526465557e-08	1.45099514878011e-07	9.12176657561074
MARK4	0.509963216951163	4.2390297545749	6.11173781534614	1.62301041656867e-08	1.7723411473512e-07	9.11644519258779
MPP2	-0.342343243658791	6.27915546868193	-6.16604249613135	1.26051702569315e-08	1.40832765311074e-07	9.11550190678306
LINC01011	0.77834602183843	1.83296887385414	6.07695448387238	1.90726244574881e-08	2.04275698183767e-07	9.09978558575227
SNORD10	-1.31630111271835	-0.0496485629185603	-6.13468648386162	1.45875964507824e-08	1.6070971995961e-07	9.08266125188773
ZNF699	0.970672637105688	2.18525073796931	6.06983052005484	1.9712590977367e-08	2.0993210362847e-07	9.07217296339651
CRB3	0.438184608746933	5.43084255229716	6.12636354738772	1.51634491681749e-08	1.66686934633466e-07	9.05576085267963
GPR137B	1.361468106552	4.21978540325503	6.09760738766877	1.73306777924791e-08	1.87355981088456e-07	9.04574971640927
ADGRE5	-0.522026252957317	4.64950068086005	-6.11784969304692	1.57756655184939e-08	1.72784386160251e-07	9.04209500513385
ELAVL1	-0.279645873437175	7.03174634470622	-6.15860764066425	1.30497586035119e-08	1.45259581312331e-07	9.03275292410459
ZNF862	0.399679632631369	5.67168887820455	6.1337881417569	1.46486997167394e-08	1.6126457107519e-07	9.0285908036407
RAPGEF6	0.499571312133724	6.30684703507302	6.14585409454265	1.38486372876e-08	1.53582819431759e-07	9.02666540074641
FAM120AOS	0.308166644982322	6.96357406562531	6.14939675467146	1.36220166419807e-08	1.51293048739632e-07	9.01576454277065
EXT1	0.621808437376282	4.06537500974355	6.08637812725324	1.82574004631962e-08	1.96384760283205e-07	9.01520406694581
MEX3B	0.675182340610178	3.76666421890878	6.07635983193628	1.91252520276308e-08	2.04693360261514e-07	9.01138017945117
LMTK2	0.506101091900748	6.58546108763465	6.14337224136035	1.40096068676884e-08	1.54910351049491e-07	9.01092099871849
CPEB4	0.837689824633839	7.0505935315365	6.13959534707249	1.4258113230484e-08	1.57426344315403e-07	8.99682680221996
CALCOCO2	0.335511667907091	7.2936520402671	6.14541461819091	1.3877007791436e-08	1.53681277502684e-07	8.9792618884049
MED13	0.49888893644002	7.40452684270338	6.14539950719139	1.38779843029861e-08	1.53681277502684e-07	8.97640669123692
DENND1C	0.41448054472251	5.40287531099683	6.10004219820362	1.71359335209882e-08	1.85517792178196e-07	8.95001438594977
LPIN2	0.443048299434674	6.86463337294897	6.13330847103696	1.46814290221784e-08	1.6150647486962e-07	8.94711474117274
PPAP2A	-0.76086594067672	6.74951392089721	-6.13515863876775	1.45555822079228e-08	1.60474759496453e-07	8.93632836712357
SETMAR	-0.362845090886353	4.9214107323256	-6.10169782334362	1.70047433599105e-08	1.842303220003e-07	8.91919561723201
ASF1B	-0.469676326359344	5.21667084470839	-6.11052689824977	1.63216578600792e-08	1.77985486148838e-07	8.91733400427595
C21orf91	0.596455763400137	5.40469941404113	6.10241741776814	1.69480321516317e-08	1.83938339057853e-07	8.91568389023602
UBXN8	-0.423942888536817	5.05036823820384	-6.09721639091352	1.73621534123239e-08	1.87549202352406e-07	8.90497612077996
CLCN3	0.47114486700878	9.06740226807909	6.14193396411359	1.41037334554264e-08	1.55836395560473e-07	8.89883222401815
ENDOD1	-0.69298206136596	7.99903083542484	-6.13680094061286	1.44447646728023e-08	1.59370011996179e-07	8.89191197322726
CPTP	-0.427060244445396	5.54284937397284	-6.1023232582408	1.69554422578561e-08	1.83938339057853e-07	8.88432905835829
C7orf49	-0.388864962706011	6.12734528507479	-6.11358587528807	1.60913519867824e-08	1.76113514164376e-07	8.88037282854385
PHF23	-0.349644601678805	6.29172428348549	-6.10541442386384	1.67138343309879e-08	1.81602703555799e-07	8.86282920006992
SHOC2	0.502467022982049	6.54408966758241	6.11279325414779	1.61507182807033e-08	1.76634512529527e-07	8.86170398947326
STK39	-0.437300587792445	6.83485432098628	-6.11945153442995	1.56586503029278e-08	1.71878869114593e-07	8.85693380941596
CCDC88C	-0.453050725153161	5.64665956587602	-6.10219496929248	1.69655433933888e-08	1.83938339057853e-07	8.84491734141648
ZNF333	0.567697399358744	3.47860152935539	6.03618633177443	2.30321539405326e-08	2.43556918007773e-07	8.84325544240098
TSC22D1	0.625732619913146	7.24296801331067	6.11989057579372	1.56267276448628e-08	1.71653944634425e-07	8.84171895101131
ZNHIT2	-0.581589033154136	4.91238473928584	-6.07602162098474	1.91552479376966e-08	2.04868378228242e-07	8.83406647244511
EIF5B	-0.41420315147082	7.741967655077	-6.11835930122235	1.57383453318639e-08	1.72501455111875e-07	8.8266260234245
SWAP70	0.471370851536023	5.15838098722065	6.07319322920493	1.94079175781433e-08	2.0698103008054e-07	8.82240218166485
LOC729603	1.58267316328726	2.45970759752078	6.01908346148785	2.49247056310585e-08	2.61178911204449e-07	8.81409874427414
RNF214	0.4591623166005	4.75861127415108	6.0650861280742	2.01504712588846e-08	2.1444328591312e-07	8.80535939886595
KBTBD3	0.682845675788919	3.00300846296661	6.01711041626176	2.51526465784152e-08	2.63383640879695e-07	8.80271370946729
DHX30	-0.430154897197538	6.76145764346102	-6.09707522867803	1.73735309318192e-08	1.87549202352406e-07	8.77333165734523
MIPEP	-0.402412560583005	4.51132045667646	-6.06068926291517	2.056481697481e-08	2.1856643708245e-07	8.77073898133585
MRPS27	-0.297787823539358	7.57476626867205	-6.10608577153139	1.66618110354168e-08	1.81299822107115e-07	8.77012532507435
NETO2	-0.546400675121768	6.0214272889255	-6.0899603554591	1.79565903725429e-08	1.93287570633766e-07	8.76724773891693
SERPINB5	-0.763909880782632	2.99374970950082	-6.00844283066386	2.61785270327322e-08	2.73935025730666e-07	8.7623769376621
DBN1	-0.392363922487255	7.1008693468854	-6.09288878252887	1.7714311021198e-08	1.90953405810703e-07	8.73546348924726
TMEM154	0.710027166542498	2.96416804004575	6.00491257320524	2.66080619003744e-08	2.78042211201129e-07	8.73467260463701
WBP5	0.537372600790738	5.71092075536772	6.0606661168521	2.05670202182673e-08	2.1856643708245e-07	8.73032531234391
MICAL3	-0.41423158419457	6.6179376263764	-6.08553220094071	1.83291562508918e-08	1.97015469050388e-07	8.72907223811809
SAP130	0.510996414006179	6.12394035876963	6.07256748462242	1.94642590649618e-08	2.0743457354114e-07	8.72869379557835
CEBPB	1.014160663304	5.66217179809038	6.0471717150874	2.18918935513352e-08	2.31989183886273e-07	8.72404133812551
ZNF507	0.433911254149757	6.03382001593007	6.07451523808951	1.92894123966161e-08	2.06009826847501e-07	8.71700420906772
FAM222A	-1.00240243174198	2.20439695940841	-5.98507644986328	2.91536585921303e-08	3.0177502289294e-07	8.70599172716024
IVD	-0.526053463527971	7.84250948311936	-6.09412904469195	1.76126724465616e-08	1.89994173460897e-07	8.70562251774215
FUT1	0.693666039984431	3.79079258370281	6.00193520297729	2.6975709638426e-08	2.81296705507364e-07	8.69384021981294
GTF2IRD1	0.622479616147569	5.35877629250455	6.05442035454415	2.11701152907442e-08	2.24657562689622e-07	8.69042922708724
PDCD2	-0.275333256438024	6.71547926370442	-6.07879651570525	1.89105050216593e-08	2.02683899646849e-07	8.69007922390381
SHROOM3	-0.457550241654774	7.16840238425597	-6.08251530275364	1.85873328309605e-08	1.99504924796071e-07	8.67753419412433
TMF1	0.442004833928711	6.89213573502272	6.07325651474882	1.94022283507575e-08	2.0698103008054e-07	8.67493306443276
BID	-0.594398914659736	3.73844233394158	-6.00263118325861	2.68893244864106e-08	2.80590755029841e-07	8.67003610835805
TTC23	0.451681888800686	4.29520858422749	6.02025567862192	2.4790246082544e-08	2.60081464323488e-07	8.66809875555131
FZD1	0.38816255590431	4.9899568248801	6.03547419309802	2.31080571525077e-08	2.44187604646063e-07	8.65700917377772
UBTF	-0.354310275425923	7.20937765889407	-6.07461128503533	1.92808305336758e-08	2.06009826847501e-07	8.65409713458605
MR1	0.551097166417782	3.73501243915421	5.98880300678123	2.86578119681683e-08	2.97186260023491e-07	8.63324720453133
BCL11B	1.28754252246105	1.28895306242156	5.97505976383191	3.05286641292549e-08	3.14412314768382e-07	8.61971549310698
H6PD	0.339521645531218	6.78838409399363	6.06012867446213	2.06182440336949e-08	2.18955836216381e-07	8.60209688147862
FAM57A	-0.452269093457399	5.05960858100891	-6.03041394274567	2.36545378488472e-08	2.4961106137617e-07	8.60162035864324
RPS6KA5	0.508151137400161	4.29685975880125	6.00669369475395	2.63904889893207e-08	2.75960712161309e-07	8.60102403802813
SRRM2	-0.511591408659742	9.8969358457593	-6.08310519938522	1.85365713702149e-08	1.99102400354182e-07	8.60064371198357
MORC2-AS1	-0.768586418861157	2.2414094301951	-5.95928681120611	3.28241623501417e-08	3.35983382310653e-07	8.59336148423523
MARVELD1	-0.646926742560067	5.65872998712929	-6.04787274357392	2.1821044370414e-08	2.31401696515633e-07	8.58848823718227
CREB3	0.450436933023288	5.73587598801955	6.02637899495557	2.40993868460838e-08	2.53592426685911e-07	8.56725285950078
MESDC2	-0.30395192444224	6.18646665667223	-6.04004149369263	2.26254914969843e-08	2.39594062284003e-07	8.55095998848288
IGBP1	0.294962598903365	6.00598250150316	6.03354406086701	2.33150199206629e-08	2.46201363662922e-07	8.55027293581973
SNORD14B	-1.8695866197661	-0.49802213001955	-6.14419352769751	1.39561364138523e-08	1.54432825637734e-07	8.53339809506325
DOPEY1	0.51497078992933	5.48258363946312	6.02312988922769	2.44635718529082e-08	2.57064377147145e-07	8.52503649961533
ABHD4	0.452911217243913	7.6287354629928	6.0388545982792	2.27499326750516e-08	2.407420641639e-07	8.50985061218816
RBM7	0.531491866461245	4.86434064201315	5.99490577206999	2.78636519727113e-08	2.89350344413716e-07	8.50181985304186
PLA2G4F	-0.447329198616903	5.70570678970229	-6.02494357090279	2.4259617774849e-08	2.55099734248693e-07	8.50102227364182
GOLGA5	0.40588653698622	6.59179174314537	6.0280203016126	2.39174498686781e-08	2.51854437046332e-07	8.48863316946991
BEX4	0.740822223659676	4.58923517555354	5.97139583046463	3.10473882239176e-08	3.19101698542332e-07	8.48791718087313
C11orf24	-0.414872022590574	5.24070674809218	-6.00461906422677	2.66440844577243e-08	2.78225015450062e-07	8.48176163885345
ADM2	0.445298671176159	7.13857717165746	6.02857040658219	2.38567742897298e-08	2.51391805427777e-07	8.47547548739267
CEP44	0.43995256683275	5.05434681957964	5.99623050626402	2.76941441077272e-08	2.8798841268811e-07	8.46090847912122
CDS1	0.411513684849061	6.33868670976863	6.02080720770895	2.47272299040097e-08	2.59653205761266e-07	8.46071504779918
SNORD12	-1.61547712521872	-0.48306372721782	-6.10572593170434	1.66896754689843e-08	1.81471518350665e-07	8.44290695702923
ZNF836	0.679688564929434	2.69109358493303	5.92462731940853	3.84811292680275e-08	3.87175011965716e-07	8.42838703122355
LRRC61	-0.551407620248293	3.6600825346512	-5.94819643464854	3.45389868268684e-08	3.51380370048954e-07	8.42150428478142
C20orf194	0.641984863746921	3.16672621375828	5.93043826653291	3.74699506009163e-08	3.78378465516718e-07	8.41985744924493
C14orf28	0.810012116117621	2.31706508726596	5.9185897858347	3.95601517592218e-08	3.96287684333872e-07	8.41395614362208
MANBA	0.469204085587071	5.63744058442242	5.99741919440278	2.75429079429495e-08	2.86614210444442e-07	8.40353787222817
UHRF1BP1	0.353454821565071	7.45583655875548	6.0201472422417	2.48026542961664e-08	2.60081464323488e-07	8.39485560393655
ADCY3	-0.506280924091548	4.7752307147322	-5.9766225997824	3.03100066722289e-08	3.1237821564186e-07	8.39421981711505
SAMD11	-0.869447931540607	4.10834552115716	-5.93299598022847	3.7033199341657e-08	3.74219731705465e-07	8.38248661352918
XRCC5	-0.354789760990897	8.69903668261525	-6.02899963384358	2.38095365226355e-08	2.5107022501678e-07	8.38178439001457
PIGV	0.290452882968128	5.37936335438677	5.98151563707886	2.96353319316618e-08	3.06265756562858e-07	8.3605315878607
BIRC2	0.485057831892717	6.08897305961873	5.990304990046	2.84603157095154e-08	2.95342156664882e-07	8.35400312241626
POLL	0.402837141813841	5.53119303528595	5.98416237305144	2.92765665662225e-08	3.02766476279888e-07	8.3516326714823
SRGAP3	0.551678915586311	3.43487039763285	5.93338010435606	3.6968040678267e-08	3.7381286116152e-07	8.34631651706947
DCUN1D5	-0.363976284178531	6.39494415315147	-5.99862740913869	2.73900200720982e-08	2.85418835116327e-07	8.33572958406589
TSNARE1	0.571401136441741	3.19332510438433	5.91866564193854	3.95464120591538e-08	3.96287684333872e-07	8.33523721207944
FEM1A	-0.427367064317842	6.2837392444033	-5.99793704116885	2.74772769210148e-08	2.86129535538113e-07	8.33437922371544
KRIT1	0.334061713821571	5.95800538562044	5.9875296181888	2.88263057422361e-08	2.98727265027894e-07	8.32978276440576
GPSM1	-0.552272129179165	5.3513169224424	-5.97491318167083	3.0549251947727e-08	3.14412314768382e-07	8.3274710038966
TBL3	-0.545040880195609	5.6105573005657	-5.98064028834518	2.97549344772524e-08	3.0707910385596e-07	8.3177896566405
AZI2	0.45588726634593	6.38660441344106	5.98120828098155	2.9677273308619e-08	3.06488264100566e-07	8.31730979781779
FAM149B1	0.352238715975632	5.09053017148516	5.95777582677354	3.30527721808512e-08	3.37862782210798e-07	8.31135498129023
HGH1	-0.451742140859859	5.63627223754027	-5.97993601349463	2.98515070433465e-08	3.07864168793195e-07	8.30317296278733
THAP6	0.504097076607168	5.16040966968001	5.96028264758565	3.26743445901255e-08	3.34678007070481e-07	8.30062569527339
STRN	0.527285794555509	5.76488300509389	5.97215331494467	3.09394408002836e-08	3.18210029491136e-07	8.29250784393509
CLCN7	0.633900447782529	6.85124253278811	5.98502473077674	2.91605992419856e-08	3.0177502289294e-07	8.28717723806789
COPB1	0.323386099614031	8.23828849447219	5.995859549376	2.77415077892233e-08	2.88281301704482e-07	8.26125596992287
KIAA0922	0.730650042430605	4.85922673172344	5.95137488816656	3.40387162752539e-08	3.46996173516098e-07	8.25741027258606
PLEKHG5	-0.748275536367824	2.63004194706421	-5.88440829599789	4.62537885939805e-08	4.56338297981085e-07	8.25316388385527
ALKBH2	-0.493225252572001	4.06887152072912	-5.92918494763592	3.76858103053884e-08	3.80302505071043e-07	8.25103113179133
TMEM120B	-0.53791194281442	4.76883809487613	-5.94399722325273	3.5211018893069e-08	3.57249094390759e-07	8.23944015044813
ACBD5	0.347595169145743	5.91561137173495	5.96748885245782	3.16100727572947e-08	3.24440774110415e-07	8.23927317552439
SLC36A1	0.576989227361427	4.0439562411583	5.91710705253838	3.98296613226332e-08	3.98455825729953e-07	8.23357402874747
HOMEZ	0.370974630389596	4.43330815672114	5.92454436222626	3.84957573831122e-08	3.87175011965716e-07	8.21939714544658
VPS41	0.301945965105112	6.35496983020033	5.96312064683267	3.22510636205796e-08	3.30567898516466e-07	8.20723125580265
PRR36	-0.617923484304415	4.34716513451555	-5.92257811576371	3.88440770232156e-08	3.90155625806425e-07	8.20583418636545
XRCC3	-0.408351619880053	5.46528126508825	-5.9536985936868	3.3677493923103e-08	3.43547043987307e-07	8.20354624843788
GTF3C3	0.385202694367931	6.16112138701713	5.95652273243808	3.32435507625866e-08	3.39581740306803e-07	8.19448081731407
KLF8	1.46173055409758	0.609505745373925	5.90876013260732	4.13808637432796e-08	4.12052420403904e-07	8.18941947475403
SOX8	-0.829875444746458	1.80512548406714	-5.86573765144378	5.036783587674e-08	4.93683696817968e-07	8.1786768212102
STRA13	-0.472001916512538	5.84249683017171	-5.95448085414118	3.35567409613429e-08	3.42547941723675e-07	8.17738374096524
LARGE	0.657399244273633	2.99682585313423	5.86794246431767	4.9863883160982e-08	4.89383051990396e-07	8.1629819353626
ZNF330	0.510726373851437	5.53302965401496	5.93599355580941	3.65277057329246e-08	3.69609184154714e-07	8.15862536646091
TANGO2	0.497034480351868	4.96396758185281	5.91375952189187	4.04447818485923e-08	4.04071087317672e-07	8.15673106011671
ADNP	-0.374666535148481	7.49901326206982	-5.96636937126372	3.17731413452031e-08	3.2589172844233e-07	8.15018403596877
ZNF318	0.324384258658422	6.09094429281558	5.95036015961296	3.4197649498551e-08	3.48143664318808e-07	8.14666646194441
SLC9A3R2	-0.599382774598228	5.96802362403081	-5.94536669819402	3.49904504757241e-08	3.55251253781929e-07	8.13826494907791
SHQ1	-0.395392331044405	4.62710455067413	-5.91738087515956	3.97797543270906e-08	3.98221860650395e-07	8.13686875725488
DMGDH	2.19267848131516	1.60708391876025	5.96767790370576	3.15826160723552e-08	3.24380686007173e-07	8.126095493882
ASAH1	0.376002786349575	7.73189732200162	5.95812702930559	3.29994964521259e-08	3.37547982782781e-07	8.1033870431002
F12	-0.579779736321672	4.27643715095958	-5.8975463679784	4.35586685509131e-08	4.32019132734815e-07	8.07989259851801
CGNL1	0.390916115088245	5.41179990938911	5.92038466086386	3.92363035411427e-08	3.93568693369271e-07	8.07614567260734
PPM1B	0.411551657600771	5.34650284645456	5.90916891004248	4.13035317146735e-08	4.1155529676678e-07	8.06788767915809
BICD2	-0.331578245564751	5.48493519317282	-5.92273977845166	3.88153220302265e-08	3.9012776144972e-07	8.06756640612992
ABCA5	0.683197660390805	4.50991690712286	5.87614070575741	4.80331115897948e-08	4.72341325234026e-07	8.06495812521581
ATP6V1B2	0.388233837617367	7.31079709924907	5.9433272188121	3.53194276965755e-08	3.58107040034962e-07	8.05715407146394
STK4	0.451125018070243	5.51788284282974	5.9162268546611	3.99905037740234e-08	3.99798538395963e-07	8.05691026380468
APEX1	-0.302674654019118	7.90502282516888	-5.95107375539941	3.40858056521433e-08	3.47240473319256e-07	8.05640166253172
DLST	-0.267861285217841	7.31776166413581	-5.94286857813727	3.53938263457215e-08	3.58619228345043e-07	8.0552798522906
AKT1S1	-0.323953665884439	7.06301495779721	-5.93955738271688	3.59355452449224e-08	3.63862540389585e-07	8.05000686824883
SLITRK6	0.88935955210892	3.1746732586695	5.85439374106032	5.30408852816313e-08	5.15843221106849e-07	8.044082291909
CCND1	-0.853305406978696	7.58167760708807	-5.94722881284177	3.4692715555031e-08	3.52705360036794e-07	8.04068137423764
CCDC106	-0.39485244585849	5.2076856659506	-5.90517738330391	4.2064762818155e-08	4.18030760077707e-07	8.0306987623469
CSE1L	-0.429951029429613	8.01406448472021	-5.9454483102062	3.49773489805332e-08	3.55251253781929e-07	8.02319276158152
SNORA81	-1.55660370453766	0.306703002132314	-5.91265249531316	4.06502494251674e-08	4.05584149746388e-07	8.02153546268524
KIFAP3	0.400959010130028	5.37000293859006	5.89687793904621	4.36919824580369e-08	4.33055319201243e-07	7.99743837152126
DDX10	-0.597841511155412	5.70947871151764	-5.90518542388092	4.20632156087957e-08	4.18030760077707e-07	7.99335102534637
RRAS2	0.422687751037246	5.10143807361419	5.8845510283836	4.62236462032288e-08	4.56338297981085e-07	7.98972151183761
INTU	0.505330820899487	4.159542491063	5.85938863758613	5.18471493393454e-08	5.05543373038708e-07	7.98632377727382
CTDSPL	0.391063078152936	5.73110745272552	5.91202254537878	4.07676278315954e-08	4.06485192243849e-07	7.98602289371458
STX5	0.454407199296591	6.1485376462777	5.90036772401936	4.30003588076487e-08	4.27045891438924e-07	7.9826662577857
NRBP1	0.292693423203038	7.28053615446019	5.92105226803702	3.9116513791811e-08	3.92629392445076e-07	7.97073957425482
PHC3	0.512831949704555	6.57892385333816	5.91330691807132	4.05286628529504e-08	4.04639894547808e-07	7.96519607918995
CCT4	-0.296399671874306	7.91214355243142	-5.92850233738319	3.78038904027717e-08	3.81237890052398e-07	7.96492201351371
KIF1C	-0.293314681636368	8.07821821792924	-5.9274823412833	3.79810107610805e-08	3.82510300193417e-07	7.95662519364342
SORT1	0.408481566762535	5.53989495805405	5.89479799868126	4.41093841429056e-08	4.36904031853476e-07	7.9547970118402
COPA	0.296517241387646	8.22135065108254	5.92769440626128	3.79441190312456e-08	3.82395229109519e-07	7.95326368538226
TOE1	-0.643886533571695	4.18381954419407	-5.8573386747062	5.23338440398149e-08	5.09627109015473e-07	7.95315127837466
TMCO3	0.352746561405997	7.14698493502492	5.90842679922466	4.1444028692999e-08	4.12407909114693e-07	7.93373063100779
SNX13	0.331875827994105	6.42621584495525	5.89974750607767	4.31224855065135e-08	4.2797570546319e-07	7.90927685931094
TNFAIP1	0.316823412640024	5.74271786275172	5.88630078340767	4.58556962312199e-08	4.53006009610525e-07	7.90881921484918
POLQ	-0.541776219284256	5.48906559513981	-5.88674695530573	4.57623338309751e-08	4.52508733171799e-07	7.89590567686472
ZNF780B	0.468242427028614	5.76197572545265	5.88229048225911	4.67033073669147e-08	4.60470691675371e-07	7.8813645250012
TMCC1	0.364433711339803	5.07580933326157	5.85984083323642	5.1740390932223e-08	5.04830221077493e-07	7.87896309105891
CLPB	-0.371546017114495	5.61146723963284	-5.88005060182668	4.71834075115224e-08	4.64594129306899e-07	7.86913264584654
POLR3E	-0.393501239556434	6.02180730829311	-5.88668530028109	4.57752241401147e-08	4.52508733171799e-07	7.86536535900217
FXN	-0.438833420703173	4.09213447765273	-5.84478721685752	5.54131628679873e-08	5.36828421693998e-07	7.85783725784337
MED28	0.412110501356564	5.95773349791056	5.87617607807374	4.80253574305804e-08	4.72341325234026e-07	7.83796909146873
LSM14B	0.273790245119308	6.1474272252674	5.88066813136521	4.70505629077281e-08	4.63590060775882e-07	7.83234305896518
KMT2A	0.576960242491191	7.42038287817055	5.88827615739524	4.54437603874475e-08	4.49824328264939e-07	7.81111762420562
SMCO4	-0.544529802735017	5.48393249632868	-5.86685107222184	5.01127195623983e-08	4.91503982331138e-07	7.80323822064384
P2RX5-TAX1BP3	-1.21367163563491	0.652472597851744	-5.8144002774145	6.36244185205591e-08	6.12170725631184e-07	7.79782778445061
TLCD1	-0.554527242561766	4.69809416994415	-5.84459162730606	5.54625297025054e-08	5.36960248879962e-07	7.79564896091333
CYB5R1	0.362443347437083	6.07306436663259	5.86412620906242	5.07393247425766e-08	4.9644815079082e-07	7.79441666614568
DUSP27	0.652721133795995	3.34327906497104	5.7945118045837	6.96340911888644e-08	6.63467965286794e-07	7.78536575033192
NBPF1	1.01891660221737	5.74219810128541	5.86234370840453	5.11533846742135e-08	5.00077619966139e-07	7.77488807391099
MLH1	-0.253746423891643	6.67183365964627	-5.87249939290344	4.88379613487238e-08	4.79941641107616e-07	7.76853640271309
IMP3	-0.467327138213673	6.03720750649501	-5.86931700598688	4.95522159560423e-08	4.86642298754696e-07	7.76582144384939
B4GALT6	0.575405846587059	3.93028174188314	5.8086926379357	6.52949270785337e-08	6.25697910026332e-07	7.74833294413573
SCYL2	0.426386540540616	6.63158774677424	5.85917761958284	5.18970424057881e-08	5.05701485246797e-07	7.72740205615688
PDCD2L	-0.445084928159242	4.06028058704493	-5.80837054503426	6.53904704829101e-08	6.26213842328685e-07	7.71398715481432
RSF1	0.479298112894853	6.16875670250916	5.84906980483223	5.43429943014578e-08	5.27823028739127e-07	7.71067505999344
VCL	-0.446291412457203	7.95233102978779	-5.86526585373952	5.04763227074291e-08	4.94424306441458e-07	7.70090669589691
XRN1	0.478215742788676	6.59481355885483	5.85634294910189	5.25718626409395e-08	5.11613149330102e-07	7.69995026164445
DOC2A	-1.23538935352202	1.11706162545448	-5.78444571540402	7.28848039875306e-08	6.91806710920834e-07	7.69819330622114
MPC1	0.362045733751395	4.99794491138961	5.81429028258827	6.36562114905039e-08	6.12170725631184e-07	7.6911738035425
SECISBP2L	0.441404677862216	7.20089022988357	5.86142874318823	5.13672111710932e-08	5.01514982409061e-07	7.69068619809154
NASP	-0.310784352145128	7.30152737134616	-5.86408412795606	5.07490617650445e-08	4.9644815079082e-07	7.68643585325621
EFR3A	0.410230807168078	6.33578067466025	5.84574187874027	5.51728249930023e-08	5.35536612860325e-07	7.68460261026883
TULP4	0.381287364526411	6.45651920811994	5.85220591217215	5.35722236469722e-08	5.20673469438793e-07	7.68448738779645
AGO3	0.385834376162797	4.85766815946312	5.80951637403908	6.50512030042242e-08	6.24159018729349e-07	7.6807028306269
E2F2	-0.700788174708491	3.34696767027431	-5.78351318987768	7.31933865262875e-08	6.93858517726473e-07	7.67548098567745
HACD3	-0.336666908078066	7.95823406612029	-5.86198730099453	5.12365725499568e-08	5.00564979447073e-07	7.66392891654815
LOC90784	-0.498786833270181	4.52625801068565	-5.81420990591605	6.36794534786834e-08	6.12170725631184e-07	7.65796929940656
MSMP	0.447639336673922	4.54420333841713	5.7928850759651	7.01496042225613e-08	6.67532609002522e-07	7.65376714509087
OGFOD1	-0.280822262964598	6.12997925257609	-5.8360604938355	5.76583514392873e-08	5.57500196530804e-07	7.64239730154266
SLC22A15	0.988176927918216	2.31288638679217	5.7357567483581	9.0834392015559e-08	8.42476362264135e-07	7.63438966832498
C5orf28	0.515253594078142	5.18734718726797	5.80779701367042	6.55609389067777e-08	6.27046534155525e-07	7.63242409993484
EXO1	-0.489124373436154	4.32221503299247	-5.79976993634702	6.79930984303489e-08	6.49068255581767e-07	7.62824473655151
KLHDC10	0.267441559551645	6.44950129867529	5.83624279895952	5.76105469939608e-08	5.57396890245693e-07	7.62146432263584
C17orf58	0.523507629877552	3.44053783835642	5.7648966428767	7.962927051703e-08	7.4957503931775e-07	7.6061606984841
RSPRY1	0.347414150701776	5.44504530729616	5.81258053294077	6.4152409632642e-08	6.16322829842452e-07	7.60542022536356
SEC31A	0.216265971716184	7.87942817311957	5.8453130257583	5.52806625505946e-08	5.35890528637655e-07	7.60290596543038
SLC25A10	-0.493951101830076	7.37110892467118	-5.84539932008074	5.52589467157602e-08	5.35890528637655e-07	7.60078218383039
ORC5	-0.469069397816956	5.46685534422392	-5.81694419954215	6.28934580484495e-08	6.06556304467256e-07	7.5961068060231
SNORD36A	-0.836514975693613	1.69937651803938	-5.72314247188171	9.61521103819592e-08	8.86322952422038e-07	7.57740853138957
MRPS7	-0.317222800456117	6.62814255222557	-5.83037643937628	5.91685435949847e-08	5.71366463422694e-07	7.57628938895155
RHBDF2	-0.638194244835674	3.87752689462006	-5.76478414447945	7.96698030601444e-08	7.4957503931775e-07	7.56925189366292
TRIM47	-0.704235624822536	3.52146091650742	-5.75608237861006	8.28671519181916e-08	7.75285453709386e-07	7.56517463613749
NCOA5	-0.297952388464066	6.00606521697177	-5.82002198590427	6.20201198691846e-08	5.98518071950948e-07	7.56511008394902
HERPUD1	0.601571710322625	8.34033559735188	5.83377805651298	5.82601653854228e-08	5.62956656002258e-07	7.56369438460337
KIAA0895	0.530373207665482	4.73824638054698	5.76802946134984	7.85086303195474e-08	7.40971460011517e-07	7.56043903688082
CDON	0.649889183419055	4.25024096795239	5.76545847840919	7.94271471632066e-08	7.48229637266443e-07	7.55950227701959
HSD3B7	-0.468811039971722	4.92072206730623	-5.79697210902284	6.88614775044916e-08	6.56940245366865e-07	7.55251875541689
PARP11	0.516687120923272	4.26397823727607	5.7658053841302	7.9302597584681e-08	7.47525301526409e-07	7.54745928903871
PNKD	-0.46624400071889	5.9744954424273	-5.81568152063771	6.32552342045757e-08	6.09262730478453e-07	7.54459408828886
OSBPL1A	0.353858712257355	6.17148551494671	5.81183925937962	6.43687184902111e-08	6.18005547857423e-07	7.54328463043847
DNAJC16	0.379483654006185	5.53716595509768	5.80206713744622	6.72881498530891e-08	6.43156497895599e-07	7.54250846062087
VPS37A	0.339769753624387	6.44298186140357	5.80786010021014	6.55421666036479e-08	6.27046534155525e-07	7.51549706138493
ZNF511	-0.559338385632056	3.87370003495173	-5.75508700041952	8.32408239795878e-08	7.77812204653074e-07	7.51019824200367
TPPP	0.733414997635675	3.8680116286627	5.7393073719265	8.93903748031843e-08	8.31136760399143e-07	7.50299256917216
TBC1D23	0.466077832284054	5.81504651134165	5.79315324597991	7.00643634396055e-08	6.67144249466783e-07	7.50297591798934
USP30	0.401636852566138	4.97235166568684	5.76884198339461	7.82205210923597e-08	7.38716569008097e-07	7.49968891084434
LRIG2	0.583621834565664	4.42350989306478	5.75696566107402	8.25369407648961e-08	7.726774953402e-07	7.4991622265434
RUVBL1	-0.52930915169325	6.94861417197395	-5.81607068982357	6.31435141173163e-08	6.08577026948409e-07	7.48411554874232
CSTF2	-0.311696262764227	5.0366454411705	-5.77593779422703	7.57481659713718e-08	7.16719886720932e-07	7.47647304403766
HK2	-0.574847922345874	6.01647119683507	-5.80155591133483	6.74444076144324e-08	6.44239964846258e-07	7.47610808818139
ARID4A	0.638616665421003	4.89676909785805	5.76101680095254	8.10389152668782e-08	7.61502097401404e-07	7.47444487193714
SENP3	-0.478255788140156	3.65390264903244	-5.73257732915302	9.21468571492945e-08	8.52542949447817e-07	7.4667602210169
NHP2L1	-0.288417142442922	6.96952613291967	-5.80880618130664	6.52612790581769e-08	6.25697910026332e-07	7.46187293158468
SIAH1	0.728652552632057	4.38388839248918	5.73764927167143	9.00618878588331e-08	8.36862195599157e-07	7.45681507010982
PARP4	0.414974692449227	6.64098255606104	5.79663240621136	6.89676518694909e-08	6.5753540347446e-07	7.44607865172913
TNS4	-2.52764748867657	-0.23797059148409	-6.08999159162927	1.79539889584864e-08	1.93287570633766e-07	7.43389300884234
BEND3P3	0.795621247464501	3.31073190174494	5.70101046928753	1.06230032231802e-07	9.70285987830134e-07	7.4258633497804
ZNF510	0.583851688951003	4.86615958974089	5.74968209378332	8.52989254344665e-08	7.95558176598726e-07	7.42394272202275
FAM13A-AS1	-1.12251008366483	2.41135745377995	-5.69227716961341	1.10485875376822e-07	1.00548842706567e-06	7.4192824073467
FOXK2	-0.276291199172107	6.6227005565572	-5.79073289905646	7.08373957041142e-08	6.7365062311145e-07	7.41482919716825
MED30	0.766677214524599	2.82408863890436	5.68962485680587	1.11811181513315e-07	1.01693319297634e-06	7.40042606736955
EGLN3	-0.907131648351765	3.39715256983794	-5.70157740660438	1.05959386251138e-07	9.68403009097438e-07	7.3984668397092
KLK4	-0.567806652675085	6.40365074911784	-5.78368057925785	7.31379012967483e-08	6.93770515396066e-07	7.38620101190034
DYRK1B	0.456555723505946	5.38676640617201	5.75894180533115	8.18028391454255e-08	7.68198907246465e-07	7.38475339277877
ATP10A	-0.520158858015003	3.93348423280204	-5.71531874229882	9.96025909816204e-08	9.15319771223997e-07	7.37789260922784
CCDC71	-0.458426287149254	5.20294944320173	-5.75177397454208	8.44965123389338e-08	7.88564095265028e-07	7.37281171776981
STK3	0.40543460391171	5.19597585941541	5.75880377515803	8.18539059399536e-08	7.68198907246465e-07	7.37114396279584
SCAI	0.469102636993661	5.39237332996873	5.7581395622239	8.2100081695342e-08	7.70027999211278e-07	7.36426918052561
ACAP2	0.493315063473711	6.71653378928598	5.78111786743115	7.3991916093806e-08	7.00668736713133e-07	7.36380992162913
ARL13B	0.524027344416757	4.38885591519063	5.72946982336632	9.34476162167251e-08	8.63513480067904e-07	7.35962123492213
GYLTL1B	-0.629428053326032	3.40889310002933	-5.69680850057024	1.08257233827095e-07	9.87000985517701e-07	7.35447447374707
FCHO2	0.487246677519734	4.93689054158391	5.74159234118523	8.84730331944795e-08	8.23627443551336e-07	7.35031889479216
PDP2	0.327830851110972	6.14779591460266	5.76932112619451	7.80511104389776e-08	7.3758053766626e-07	7.3478378030494
ARHGAP5	0.47207093309887	7.03491170114916	5.78107852656443	7.40051023193279e-08	7.00668736713133e-07	7.34720695138953
HNRNPA0	-0.257775406126824	7.84007601183696	-5.78902295825213	7.1388574744224e-08	6.78462555923587e-07	7.34363598008029
CYLD	0.445647573795443	6.32610172150476	5.76410627668261	7.99144641374679e-08	7.5140613242844e-07	7.33948728281667
EDEM2	0.416621010034145	4.61751623232229	5.71944027838785	9.77700039548905e-08	9.00131440457778e-07	7.33770570829024
COQ10B	0.475393468620721	5.8706839849191	5.75551587695619	8.30796182880123e-08	7.76789257915811e-07	7.33765939716453
CIR1	0.525136184276744	4.95157635377398	5.72919603463047	9.35630805009454e-08	8.64048718820539e-07	7.33633126400756
SNORD2	-1.34880994407301	0.478428859994064	-5.73486979579543	9.11986695703924e-08	8.45332853252477e-07	7.32951809431566
GATA2	-0.450979196328713	7.71878000725564	-5.7846590900636	7.28143758631072e-08	6.91575375054027e-07	7.32408687201701
PLXNA2	1.33660467630298	1.39730089200988	5.71599446615834	9.92998457212155e-08	9.13096438058648e-07	7.32361352933381
FAM43A	0.544708236675695	6.53503857119285	5.75716893392227	8.24611311739811e-08	7.72449373492514e-07	7.31258126694506
ZNF585A	0.592355911063223	4.61361133302564	5.7116680957394	1.01253926554794e-07	9.27656474159109e-07	7.3113082290398
BRAF	0.633889928830617	5.03849313493772	5.72347880463255	9.60064384738289e-08	8.85523759289321e-07	7.30267081314794
DHX58	-1.02332027577889	1.35997205850196	-5.65764314065539	1.2907303554193e-07	1.15161063677815e-06	7.3026372333586
EVI5	0.382689747791502	5.2874249387913	5.73963868988898	8.925678487501e-08	8.30408848626487e-07	7.29955916492089
SLC25A40	0.513556612949371	4.85576048670115	5.73675908630739	9.04244436912458e-08	8.39711469677024e-07	7.28941635754132
C6orf106	0.338940706798012	7.36640777609377	5.76771740329609	7.86195585472534e-08	7.41552318558767e-07	7.2853742514405
LOC145837	-0.612674461766849	2.97220270160555	-5.67371068903583	1.20096998393584e-07	1.08349876639169e-06	7.2793130896731
FAIM	-0.390826264041608	4.88979910232188	-5.72293484832836	9.62421442317423e-08	8.86608612137326e-07	7.27629675509005
XRCC2	-0.584049358120316	4.11957811188328	-5.71225443626207	1.00986901529778e-07	9.25774916587997e-07	7.2762302158991
PDCL	0.394659746320179	5.35213100244081	5.73394429563989	9.15803075962696e-08	8.48346637178029e-07	7.27523213344595
NDUFV3	-0.255980449239649	5.98746723361316	-5.74788973166721	8.59923946410653e-08	8.01528117895863e-07	7.27080337110102
SLC7A1	0.341710894853732	8.30280658252368	5.77368042420967	7.65262488612455e-08	7.23626040869309e-07	7.26637567277131
LRRC47	-0.267598918173429	6.63873283518837	-5.75785142829417	8.22070980384457e-08	7.70550427056991e-07	7.25040921072826
SMAD3	0.53710773538284	3.88838690125492	5.67487969803315	1.19468378224097e-07	1.07873551858872e-06	7.24909490504475
DAAM1	0.392086632172892	6.40234043616398	5.75195692317782	8.44266894774892e-08	7.88402468404215e-07	7.24724417299366
SPATA7	0.649182428548658	3.42906494511764	5.6573446400777	1.29245867342192e-07	1.15240742773738e-06	7.2123048621776
FGF13	0.751640015372628	3.53621692994559	5.65179072030018	1.32503300691111e-07	1.17787099485521e-06	7.20683553321675
PTPN21	0.781257524072752	3.9716048945099	5.6718266384389	1.21116958512938e-07	1.08903727486843e-06	7.20507198777136
SNRPD1	-0.391107124417832	6.43774762072155	-5.74374838811331	8.76159262478889e-08	8.1615431050763e-07	7.19562518289041
FOXO4	0.523988090117758	3.95558520658722	5.66371256123475	1.25607602848389e-07	1.12403084885066e-06	7.18513604312134
EIF1B	0.429804084931253	5.16937465937356	5.70632167878817	1.03720917044162e-07	9.49100115987282e-07	7.18460258419579
ZFP30	0.422107908874067	4.88671734303124	5.69730686582281	1.08014832193648e-07	9.85389258942777e-07	7.18076359081632
ISOC2	-0.43171711189069	5.96923820672886	-5.73366348677987	9.16964112134355e-08	8.48898465339672e-07	7.17926524211915
WDR5	-0.322139166683829	6.12871133229074	-5.73601595394065	9.0728204430522e-08	8.42011568435549e-07	7.17905107699522
NLGN4Y	0.562258232060981	3.58125698791501	5.65087312796772	1.33049173644479e-07	1.18099646697229e-06	7.17171658875306
BCL7A	0.345954231919547	5.29120342657483	5.71481715761009	9.98279020415583e-08	9.16829221441003e-07	7.16581194014295
PIKFYVE	0.425530800642385	6.47547406463324	5.73207738789333	9.23549195380699e-08	8.53941792970232e-07	7.16248494597481
ACBD7	0.685561605638556	2.67605586183817	5.63494910244576	1.42881240796988e-07	1.25688618149242e-06	7.15791140576358
ZDHHC6	-0.293535822844675	5.55009308242686	-5.70998491703234	1.02024317319533e-07	9.34144602969581e-07	7.14577804789055
SEMA3F	-0.57833549196329	4.38105783967582	-5.68046278701821	1.16510384819512e-07	1.05583581077236e-06	7.12883082703806
CSGALNACT2	0.461018187309602	5.10776468891535	5.68757087382625	1.12848219209667e-07	1.02512332707342e-06	7.12479283184718
SMAD2	0.277041516335753	6.66015657544104	5.72497403778849	9.53614430520126e-08	8.80115199059018e-07	7.11978007849167
UBTD1	0.618709004183618	3.41825943749515	5.62973492070489	1.46252907331732e-07	1.28353808094289e-06	7.11584679372115
RAB6C-AS1	-0.613156373482288	3.31632391208265	-5.65530704505147	1.30431712680502e-07	1.16166227616276e-06	7.11483291646377
FBXL6	-0.500994873392041	4.74086398543257	-5.68824362827684	1.12507516494524e-07	1.02264701433522e-06	7.11278483724769
PGAP1	0.53991302414799	3.97876370526355	5.65243405982029	1.32121890427853e-07	1.17532127172076e-06	7.10100617141195
C16orf52	0.475473330044818	4.49252101246826	5.66781425563056	1.23317524701584e-07	1.10485438598985e-06	7.09156210494994
TOMM40L	-0.412808909047506	4.5350248136804	-5.67363054501007	1.20140213508402e-07	1.08349876639169e-06	7.09107200434684
CD59	0.272850628980245	6.5943208717031	5.7125801679387	1.00838858951459e-07	9.24982471603611e-07	7.08051305269039
MFAP3	0.358319383697201	6.67500290284035	5.71738776256106	9.86784536224704e-08	9.07938516908711e-07	7.08022259670062
GPRC5C	0.661558572868718	4.31263854002477	5.64663658858752	1.35598212186476e-07	1.20166636528376e-06	7.07804607905917
TBCK	0.402635229243943	4.58515179248575	5.67050882087772	1.21835425075147e-07	1.09418704720599e-06	7.07087347231806
MAT2B	0.350345169522559	5.6231085645996	5.69752526043978	1.079087743661e-07	9.85020155550979e-07	7.06765765960892
HCFC2	0.511817090697498	4.68949742287422	5.66889707886169	1.22719822762067e-07	1.10054457662548e-06	7.06691429848909
POLR3C	0.458600977872285	5.00117365141683	5.66972663846695	1.22263841841462e-07	1.09737827202116e-06	7.0626678973362
PDCD7	0.441972386823776	4.93523843727545	5.6720649778643	1.20987461777924e-07	1.08852470105291e-06	7.04873476853017
DENND2C	0.804326886253346	3.14893049409269	5.605274014026	1.63140556560887e-07	1.41275582313626e-06	7.04561431779974
LMO4	0.41643396454781	5.58607991018873	5.68470203729204	1.14312479847417e-07	1.03779697544668e-06	7.03760038828274
SP100	0.512424408718978	4.20716673633105	5.63776887635902	1.41089758121757e-07	1.24330413394705e-06	7.03173205068709
DDIAS	-0.611496158999689	4.48301677322241	-5.66317127134165	1.25912917216997e-07	1.12609193861253e-06	7.03147819974573
PARP12	-0.345818102732085	4.62063113836347	-5.65722391632194	1.29315830829614e-07	1.15240742773738e-06	7.03107516150596
EFNA4	0.482206733939595	4.3029992761157	5.64046920913311	1.39394815810087e-07	1.22909721327321e-06	7.02021167966178
TET2	0.520127579928339	6.3054367058749	5.69236300447854	1.10443243937283e-07	1.00548842706567e-06	7.01970556132224
KIAA0226	0.361784135767227	5.53385920397187	5.67497189108715	1.19418940089854e-07	1.07873551858872e-06	7.00150129531091
APPL2	0.355530721995133	6.2527073905151	5.69464849737107	1.09314029930909e-07	9.96031233885031e-07	6.99136577818603
ZNF275	0.292222226418274	5.84577500208017	5.67923472051011	1.17154803152416e-07	1.06103529803177e-06	6.99053766703089
UVRAG	0.486673257181016	4.70895166630546	5.64593722392213	1.36023586282355e-07	1.20432203515085e-06	6.98606842245991
C6orf62	0.461420084527481	7.98277615410018	5.70499901259927	1.04340276991823e-07	9.54186114073823e-07	6.97941363907027
KDELC1	0.498275791769747	3.54223744667211	5.61556500748432	1.55814687079004e-07	1.35666818900433e-06	6.97669093557252
LINC00657	0.335957779601188	9.19983733053271	5.71287869247595	1.00703368856996e-07	9.24304270633651e-07	6.97085956811038
SRP19	-0.311479218595699	6.26254206484794	-5.67839256439121	1.17598737784857e-07	1.06313223755414e-06	6.95220684964371
C12orf4	-0.463786503095233	5.13496074261025	-5.65083071980081	1.33074455388727e-07	1.18099646697229e-06	6.95078583071498
RNF125	0.559409529350954	3.14167825882386	5.59790007973767	1.68596451907062e-07	1.45580467040624e-06	6.94417268545835
ZNF181	0.582788272781388	4.74682091672133	5.62673529820135	1.48227787305405e-07	1.29707951875173e-06	6.92381150154645
MANF	-0.364038864325861	7.00219622252655	-5.6787201453238	1.1742586082445e-07	1.06284914173595e-06	6.91869921095112
EIF3J	-0.331204644913876	7.2084084295586	-5.68379757437456	1.14777972593567e-07	1.04139337550755e-06	6.91160346052996
ZFPL1	0.467465635126272	5.05536346795379	5.63763921010264	1.41171653461623e-07	1.24330413394705e-06	6.90701910354018
PINX1	-0.608031711479099	3.04356539161878	-5.58281541858606	1.80320468205578e-07	1.54548638731448e-06	6.90668536500119
ZNF568	0.500575101808198	4.72422167416971	5.62033689874833	1.52528119999982e-07	1.33160595925566e-06	6.89238828154943
TMEM41B	0.421099707227873	6.55748785910084	5.66602277139562	1.24312672866071e-07	1.11310619902023e-06	6.88622575728176
PRMT6	-0.405812757714622	6.25315152022199	-5.67153123556071	1.2127764818335e-07	1.08982954226283e-06	6.88247072862476
DENND1B	0.451299262483492	5.61119743116778	5.65168615424035	1.32565395664978e-07	1.17787099485521e-06	6.86531557308434
WLS	0.505860652383459	4.01615778579393	5.60413946812127	1.63968584248449e-07	1.4182904729693e-06	6.8650527713501
CENPB	-0.46867304930138	6.5420677643857	-5.66881832631146	1.22763196979733e-07	1.10054457662548e-06	6.8646522334835
RNF138P1	-1.46925516494092	0.103841875599845	-5.61974078861353	1.52934936616184e-07	1.33438175957502e-06	6.85997250731722
PSMA5	-0.261598058209469	7.28274135014171	-5.67258452819019	1.20705645544734e-07	1.08774269416942e-06	6.85613995133634
CAPN15	-0.593058996562394	6.25242651906229	-5.66297276107561	1.26025069194968e-07	1.12642407085217e-06	6.85544878989685
GGA2	-0.244467269938555	6.56505379735661	-5.66260998135829	1.26230281395184e-07	1.12758709424752e-06	6.85526655743654
NLE1	-0.38054974839821	5.69606672380124	-5.65334237644191	1.31585218625142e-07	1.17124104497637e-06	6.8551574447013
TRAF4	-0.484344846719849	7.20656488232944	-5.67246302215498	1.20771495512267e-07	1.08774269416942e-06	6.85500819261475
MRPL50	-0.460771777292766	5.39062517995885	-5.64432688495731	1.37008023727428e-07	1.21089610611599e-06	6.85426160156478
FRRS1	0.493879665122267	3.81421430216796	5.59464885973717	1.71058438365633e-07	1.47367384423313e-06	6.84689672081793
SLC30A7	0.436201933903926	5.80039247485594	5.64549893824207	1.36290831248926e-07	1.20597709017907e-06	6.83780636596009
DDX3X	-0.50567054647391	8.54396257581565	-5.6723586198728	1.20828104280407e-07	1.08774269416942e-06	6.80420525303218
DUSP16	0.522837672218868	7.35105238407756	5.65766988473022	1.29057561795002e-07	1.15161063677815e-06	6.80117094391985
ENO1	-0.338211156567585	10.4675395698698	-5.68342765293425	1.14968892504537e-07	1.04249570643003e-06	6.79792921961844
LFNG	-1.34469612081001	0.234943341576433	-5.58452303796392	1.78954183396148e-07	1.53552915307232e-06	6.79788685006679
FAM63B	0.566890691030361	5.19640021984222	5.61669741608652	1.5502853024277e-07	1.35186318822615e-06	6.78525724896397
CAST	0.335880332939817	6.83913176603434	5.64963530394515	1.33789047283247e-07	1.18663693680167e-06	6.77959027144575
ZER1	0.31320741824164	6.7190537302794	5.64434225996489	1.36998591674204e-07	1.21089610611599e-06	6.77300280826375
ZNF451	0.42339896935695	6.39045467783948	5.64179755058609	1.38568387075395e-07	1.22324685498186e-06	6.77189615577814
BSDC1	0.30580116882061	7.14882339004118	5.64656184226028	1.35643612756791e-07	1.20166636528376e-06	6.76240846323073
YTHDC2	-0.355615428330609	6.72878898432271	-5.64375053775922	1.37362053220708e-07	1.21331093597773e-06	6.76007198921669
WDR47	0.491398619323948	5.02047264025524	5.59696699774406	1.69299452148881e-07	1.46019561945295e-06	6.75729975207922
ZNF292	1.01195785030737	6.1142568514651	5.61538365713709	1.55940949268878e-07	1.35666818900433e-06	6.756749716216
ELF3	0.82187354408668	6.69572823600711	5.62789846407042	1.47458902019042e-07	1.29110371587051e-06	6.75631199792789
ATE1	0.356535605298493	5.99973258093219	5.63049885276422	1.45754089005804e-07	1.27990842135155e-06	6.75264628499585
ELMO3	-0.455795081350714	5.87766808251073	-5.62925929921564	1.46564315040673e-07	1.28401969349518e-06	6.74363484460897
SLC4A7	-0.582360636430394	6.22507863801517	-5.63223167001948	1.44628801383969e-07	1.27077008869612e-06	6.73570076030826
ZNF554	1.40713227298685	4.91192939456223	5.54930161143318	2.0930123070591e-07	1.76070996094115e-06	6.73540722798285
FURIN	0.425450549822475	6.47557834581772	5.62959125270774	1.4634690384998e-07	1.2836127968524e-06	6.73448315891488
SLU7	0.440896090186801	6.37452467044003	5.62934022995835	1.46511280700945e-07	1.28401969349518e-06	6.73446301856495
HMGA1	-0.295362190039722	6.97136749690099	-5.64061504789724	1.39303846419922e-07	1.22901677899033e-06	6.73428222947088
DESI2	0.394339046184876	5.79910663767983	5.62256260539344	1.51018537059702e-07	1.31919392233187e-06	6.73271147489466
SLC25A20	-0.484235657746381	4.16128761432761	-5.57194565002612	1.89260282325854e-07	1.61657133071958e-06	6.73129793297952
TYRO3	-0.393294371542949	4.95139330821241	-5.5967668622635	1.69450611544033e-07	1.46066038056556e-06	6.73084772162416
CNP	-0.324737455443426	6.45839703538316	-5.6356948447412	1.42405291491726e-07	1.25343367939024e-06	6.72963357596581
TNFRSF10D	-0.583907106553299	6.00131727151201	-5.6236781895986	1.50267414567214e-07	1.31339668052462e-06	6.72348410781808
NUP88	-0.293680597734472	6.53882483911571	-5.63397729040359	1.43503814325609e-07	1.26162369784154e-06	6.71813466882602
WAC-AS1	0.372037241595057	5.33883256616278	5.60865567880257	1.60696753155673e-07	1.39320002620415e-06	6.71450599195561
ZSWIM5	0.743126563127109	2.6642651590157	5.52439789413384	2.33745745543743e-07	1.95212798391815e-06	6.71381955668162
NDUFAF4	-0.527346741426398	4.54302170571741	-5.58610774482133	1.77695322615023e-07	1.52559917918078e-06	6.70126013354434
SRGAP2C	0.763139612160257	2.2579804954738	5.51441482996879	2.44311401566196e-07	2.03470882191791e-06	6.69992986512928
RNF207	-0.786866729246552	3.10218363177121	-5.53698067408648	2.21064506805411e-07	1.85343642333337e-06	6.69741761680099
PLEKHG3	-0.519317562124521	5.0051321659337	-5.59947760129178	1.67414422751697e-07	1.44642978828509e-06	6.69431392387243
UBE2B	0.626490303878625	6.39548109141144	5.61567430376213	1.55738639759954e-07	1.35666818900433e-06	6.68813693083152
EBLN3	0.34940567126134	6.66661552568239	5.62609054288951	1.48655680707038e-07	1.30006622102323e-06	6.68593809126921
RNF180	0.88878043326556	1.76263699699412	5.50789403111991	2.51463823235557e-07	2.0884849389962e-06	6.67208615797571
SNAPC4	-0.530824858813806	4.88288853189519	-5.59715047017912	1.69160994243101e-07	1.45983993652552e-06	6.66808332922571
RIOK3	0.392288263436511	6.49292110652203	5.6154441679217	1.55898808485159e-07	1.35666818900433e-06	6.66594809583902
DNAJB4	0.909655501950445	6.14063789689588	5.57679389401574	1.85220438226945e-07	1.58476928798622e-06	6.65499044825881
HMOX1	1.82247885427794	8.09908799650029	5.55468980398984	2.04351757885867e-07	1.72784277655295e-06	6.64931391695116
ACAD9	-0.276879611643813	6.16287287005241	-5.61012162528336	1.59648552855145e-07	1.38651397898951e-06	6.63913250980402
DNAJC6	0.694668562146803	3.03390405325833	5.50085651230304	2.59413141790014e-07	2.15093745837595e-06	6.635179165847
RELL1	0.542534076897038	4.42338780525844	5.550830564922	2.07884955049126e-07	1.74977605662426e-06	6.6263728787978
SPECC1	0.336052566167241	5.70089866509456	5.59144225710505	1.73521145360465e-07	1.49232160293972e-06	6.62277607023939
CLASP1	0.32172279733899	6.65499004180224	5.6089506325576	1.60485310686906e-07	1.39217066740299e-06	6.6177928745507
TMEM110	0.414866530826564	4.96727371911759	5.56851493501712	1.92171000785468e-07	1.63956803851965e-06	6.6094692538077
FAM111B	-0.7262638977815	5.37239196293751	-5.60327673411103	1.64600991273798e-07	1.42294098155863e-06	6.6093106853775
MPZL1	-0.346734451897275	7.61072320534982	-5.61210582081715	1.58240457362544e-07	1.37508027069211e-06	6.58340764850881
LRRC41	-0.25524940967304	7.31506908170966	-5.60960708522613	1.60015700310909e-07	1.38889928084891e-06	6.58111879767584
MSTO1	-0.462835366876853	4.48530104701631	-5.55086115365903	2.0785671660639e-07	1.74977605662426e-06	6.57367459948501
PAG1	0.509893672965395	4.63315950530656	5.55443099636941	2.04586848517388e-07	1.72784277655295e-06	6.56433469442778
SMAD9	0.506512763286961	6.10569744014302	5.57894917306366	1.83451783166108e-07	1.57053134322821e-06	6.55176671882753
CASC3	0.234907717201504	7.4814968189146	5.6049062262278	1.63408529747444e-07	1.41426079693811e-06	6.55024993368016
DDX17	-0.286998597850717	8.85499792683165	-5.61435928292011	1.56656038798521e-07	1.36210021922327e-06	6.54894741345591
PPWD1	0.366099289728022	5.07341374548814	5.55967327355545	1.99876247934396e-07	1.69567329886039e-06	6.54871664398916
MGAT1	0.471089084421702	6.91894544084493	5.5940866466782	1.71487733436737e-07	1.47652511770989e-06	6.54487307807468
DVL2	0.379335077505649	6.83635485481416	5.58843430427833	1.75862859671342e-07	1.51073037804627e-06	6.54243419191403
MRPL27	-0.398803600737175	5.46675519456496	-5.57213098396662	1.89104275744836e-07	1.61615811302473e-06	6.54115210877772
RABEPK	-0.360598943326767	5.29658126790713	-5.56707800414346	1.93403128884993e-07	1.64727248062227e-06	6.53876417937614
ATP6V1D	0.358624217695824	6.55928587903627	5.58967183247735	1.74895707708919e-07	1.50328216769154e-06	6.53520616261754
GPATCH2L	0.420853349253917	5.93146795580757	5.57425933299657	1.8732172698108e-07	1.60183545122318e-06	6.52276645084942
CSTF1	-0.324033206146399	5.48216896931225	-5.57009209625437	1.90827483593606e-07	1.62903097989857e-06	6.52140744691187
NDST2	0.359839344502991	5.59892169310552	5.56039520255635	1.99235920778486e-07	1.69215304661184e-06	6.50638597115372
ERI3	-0.288989233591383	6.28232638663448	-5.58232142688369	1.8071761938448e-07	1.54800671573152e-06	6.50534047718633
SLC39A8	-0.505086484144269	5.41211124179349	-5.56735876764015	1.93161775040567e-07	1.64615051873391e-06	6.5019203379973
PPP2R5B	0.444080276041125	5.03673557992153	5.53632725165847	2.21706120921298e-07	1.85777852218427e-06	6.50134092404791
SET	-0.314769118507115	9.06879112890994	-5.60591625869569	1.62673644474332e-07	1.40952535800725e-06	6.49571281820266
SNORA62	-1.4786092208239	-0.665123785205853	-5.55777728029759	2.01567549296607e-07	1.70712821220409e-06	6.49202612830814
COX15	-0.282287996334601	5.73381647673375	-5.56639387647294	1.93992466339516e-07	1.65135537106245e-06	6.48751050027442
HOXA10	-0.797594861582533	1.33821453453653	-5.46187498013878	3.08108012776106e-07	2.51033636453934e-06	6.48658279549594
GMNN	-0.495285190193039	5.35891887873132	-5.56052467172051	1.99121298674107e-07	1.6921366275554e-06	6.48165406840927
MYO5C	-0.321261945479467	6.99362573920879	-5.58326476587535	1.79959952542802e-07	1.54327735430195e-06	6.47507473258824
JARID2	0.34339164811387	5.26811257603388	5.54812177877344	2.10400572512081e-07	1.76896696351703e-06	6.46563424128208
THRAP3	0.318903568329722	8.52282896511774	5.59202891806278	1.73068000383537e-07	1.48927741762704e-06	6.45638763309238
ZNF419	0.523841524815889	5.37722899280268	5.53357542943924	2.24428291727242e-07	1.87849232362111e-06	6.45157289140668
DPY19L1P1	0.659697964204739	2.55090124303179	5.45813128482884	3.13230399353762e-07	2.54792398520915e-06	6.44694017787241
UBXN2B	0.393618805163662	5.88775485885412	5.55449189820319	2.04531503863142e-07	1.72784277655295e-06	6.43873903124317
SYTL2	-0.569851250168864	3.52123939167226	-5.48795702848826	2.74627798116556e-07	2.26086130291569e-06	6.41391684457223
NVL	-0.352733658057553	6.34265983972746	-5.56094744252794	1.98747459535734e-07	1.68991611120531e-06	6.41173782776826
VWA1	-0.650380427846098	6.06067612867098	-5.55258893586799	2.06267776028473e-07	1.74006568811436e-06	6.40969526646486
CHRNA5	-0.58243787220865	3.45706883059521	-5.47589249369653	2.89646513607163e-07	2.37150057160587e-06	6.40246462024653
MGLL	-0.680000970662122	3.86833945988678	-5.48418933722439	2.79234258836069e-07	2.29124679272263e-06	6.39603180693993
ZNF266	0.338621190248425	6.24100568105854	5.55191272072455	2.06888229154471e-07	1.74431984782905e-06	6.3928802373852
SMARCD2	-0.419838218659009	7.32421164246852	-5.56817819073054	1.92459057651823e-07	1.64109324798397e-06	6.38625783276921
DIP2A	0.574792143783595	6.97281310209441	5.56335107347594	1.96635060359742e-07	1.67290202060163e-06	6.38445185178938
LINC00674	0.297852704905075	7.11927203377655	5.55878426869937	2.00667536956069e-07	1.70046486169996e-06	6.37991250967459
EPN2	-0.31880746614108	5.8832566454212	-5.54347532814173	2.14785310330023e-07	1.80280392393271e-06	6.37324531058285
PPAT	-0.479977424502729	6.36335962865239	-5.55480831190369	2.04244198344501e-07	1.72784277655295e-06	6.37272947797647
ZNF81	0.563479775610094	3.71102583910282	5.47263653890543	2.9383566503599e-07	2.40448847203293e-06	6.37259603803006
SNX29	0.357435135601897	5.13007107493966	5.51793959841309	2.40528575726923e-07	2.00542870245168e-06	6.37008417875001
MRPS31	-0.396095706351038	4.30275675054707	-5.49822904835467	2.62443684884944e-07	2.16768667339512e-06	6.36446178292823
PPIL3	0.362184478137544	4.5955412406357	5.50311818223116	2.56831976110539e-07	2.13188996864337e-06	6.36177829440489
WDR90	-0.500834124863409	6.533152100247	-5.55329207725	2.05624550623045e-07	1.7356145318469e-06	6.35584397631981
GLCE	0.492546424955639	4.40958842140678	5.49960167789316	2.60856180597696e-07	2.15794579956025e-06	6.35427503703109
RPTOR	-0.409818862882985	5.80975811970348	-5.53897883548032	2.19113721116074e-07	1.83810705937372e-06	6.35213102194754
PLEKHF1	-0.861914577829541	1.41264580249223	-5.4283897077166	3.56996988208033e-07	2.87589419255999e-06	6.34849166246799
DCAF12	0.248374729928391	7.26132917362513	5.55442891987313	2.04588735795894e-07	1.72784277655295e-06	6.34110139103325
GRSF1	-0.269314454971536	8.17752437701245	-5.5601161329094	1.99483207641917e-07	1.69329556017582e-06	6.33792230591674
HIST3H2A	0.695585730448748	4.11814786316524	5.46750431367824	3.00559569908267e-07	2.45016422461593e-06	6.3333234714336
ABHD12	0.309825622822211	6.19881490615028	5.53445889855333	2.23550792780716e-07	1.87219113463203e-06	6.33258038261362
TMEM161B-AS1	-0.657591461086636	3.06104940194709	-5.44052255941313	3.38463818030986e-07	2.739823553398e-06	6.32767977111519
CABLES1	-0.431417970675287	4.47721853039132	-5.49507953745528	2.6612207237075e-07	2.19565331797757e-06	6.32627095784082
DPP9	-0.33155178454108	5.84403814612903	-5.52972086164251	2.28296452107438e-07	1.90874138354414e-06	6.32475558456229
USP53	0.664633611409142	5.67125508341779	5.5167761642105	2.41770800894416e-07	2.0146672287628e-06	6.32387317228952
LIN54	0.519064089342493	5.62102851655941	5.51427995434199	2.44457303394117e-07	2.03479538124505e-06	6.32099722259884
LYPD8	0.463560760826307	3.37538966808542	5.45340977421564	3.19809689474028e-07	2.6000337288262e-06	6.31977881436275
METTL2B	-0.320009005015404	4.76563383223378	-5.49944998531032	2.61031156253649e-07	2.15794579956025e-06	6.31357383603492
TAOK3	-0.437569541479771	6.65934097932814	-5.54396038685703	2.14323419714372e-07	1.79993314901063e-06	6.31348740390285
PHF20	0.285747293306583	6.8654400723671	5.54528766543431	2.13064505594006e-07	1.79036184443179e-06	6.31155958600984
CNKSR3	1.26748013748196	3.19924818584569	5.43900196088723	3.40733904318805e-07	2.75522902921442e-06	6.29580512981586
SERTAD2	0.660888329806131	4.45676388124493	5.4680663135419	2.99815992562593e-07	2.44543017073324e-06	6.29465781837249
MAMDC4	-0.715713849251846	4.85893144253916	-5.49110179866887	2.70839976713313e-07	2.23090131120521e-06	6.28947885777024
FAM122A	0.421422376633726	5.19355021735015	5.49937244788423	2.61120639171615e-07	2.15794579956025e-06	6.27272717946675
SNORD45B	-1.42734325982323	-0.383168463059865	-5.484786365968	2.78499306996281e-07	2.28646560626362e-06	6.26994334420381
PVT1	-0.5776259320222	4.97382014304188	-5.48376896034946	2.79752888418994e-07	2.29424870152901e-06	6.26933199166192
KIF3C	0.49464156191683	3.79910515002033	5.44747365709451	3.28273685409371e-07	2.66020381009558e-06	6.26703318400201
ARHGAP26	0.467115980530571	4.47471082722254	5.47795793211766	2.87019466339574e-07	2.35127348966451e-06	6.26323648024863
LDHA	-0.584131607242595	8.90633343648569	-5.55167390426837	2.07107788994039e-07	1.74519111084988e-06	6.26004394155321
PITRM1	-0.246160842564493	7.30575496578559	-5.53129026028502	2.26713700050945e-07	1.89656430081615e-06	6.23888467412272
DNAJC24	0.406378501441363	4.23815921559983	5.45940190174268	3.11482575763979e-07	2.53645464081991e-06	6.2325473736314
SMAD1	0.646972275263708	6.0462424517514	5.49956652649738	2.60896717102593e-07	2.15794579956025e-06	6.22537818633143
PHLPP1	0.47847711522425	5.34654541806331	5.48493149243287	2.78320940383498e-07	2.2862512258198e-06	6.2166039769733
CAMLG	0.429127431905025	5.826990078457	5.49472795152396	2.6653581706974e-07	2.19785932406327e-06	6.21195047911739
C1orf106	-1.48718317720804	-0.899452684449739	-5.55938701088367	2.00130711425784e-07	1.69687338383375e-06	6.21190398114602
THNSL2	0.267969689473751	6.47500646290452	5.51070642386167	2.48354208824214e-07	2.06608686964232e-06	6.20537281467935
PAK4	-0.526581275243745	7.18198137302398	-5.52494193953669	2.33182994320324e-07	1.94851187685809e-06	6.20318373353038
STC2	0.445192544233172	7.77865206668907	5.52161310923638	2.36647176978673e-07	1.97526070567635e-06	6.19976143780557
TMTC3	0.51091919039404	6.31441477515087	5.50812018080915	2.51212369942492e-07	2.08755116051824e-06	6.19677832528446
NUCB2	0.513211998358972	6.55453028385371	5.5022077350389	2.57867999272942e-07	2.13930711441022e-06	6.19236133979229
SESN1	0.458256848072301	7.05134851414331	5.51954777638096	2.38821775257954e-07	1.99230432070746e-06	6.18528017947253
INTS2	0.380964628474744	5.74720001413286	5.49790643639454	2.62818170231799e-07	2.16958639043469e-06	6.18264364088925
FOXO1	0.703797766896034	3.8084333008791	5.41575117265132	3.77358138510723e-07	3.02854612927686e-06	6.15417038301787
NTNG1	-0.752408169086525	2.14481356939314	-5.39082960943445	4.20891389070935e-07	3.34574118490692e-06	6.14940578443378
TARSL2	-0.395389559435015	4.82291727658859	-5.47198405328452	2.94682267323751e-07	2.41010290094414e-06	6.14928973458491
IQCE	-0.285269648636604	6.1455634751899	-5.49361978125945	2.67844032630447e-07	2.20743468385225e-06	6.14359836366908
GBP2	-0.865134914860704	3.43920109901903	-5.39819316036798	4.07541350095948e-07	3.24994206746721e-06	6.13807164850308
LNX2	0.473353331855435	6.10665836629561	5.48355676845911	2.80015032996833e-07	2.29514505211815e-06	6.12564838898427
PINK1	0.578499084608115	3.31297438577849	5.39833595704771	4.07286599652914e-07	3.24963633389381e-06	6.12496375739692
SNORA17	-1.03011569340728	0.509158012093764	-5.40585265485848	3.94094434427595e-07	3.1544360487019e-06	6.10873081884245
HACE1	0.421307917679175	4.67208205114182	5.43968057545684	3.39718972241929e-07	2.74850220214698e-06	6.10513179636068
LOC100506746	0.593968402504855	2.73885972784431	5.37908535261192	4.43073627206351e-07	3.50721854830288e-06	6.09827086881777
DNAJB2	0.361994778291187	7.05363186842534	5.48519391762437	2.77998692591085e-07	2.28485406017938e-06	6.09289081650808
TSHZ1	0.473394032807783	5.2358339491283	5.4501620067321	3.24413689059335e-07	2.63176442729064e-06	6.09276583449658
CASC1	1.06557955285564	1.18839514527058	5.37421514509577	4.52604137522625e-07	3.57136296849172e-06	6.09045238258312
MRPL57	-0.331775771565893	6.34037277663711	-5.48559912432773	2.77501832161358e-07	2.28201944782856e-06	6.08298536939437
ANXA7	0.209861400273841	8.10988893203356	5.49979187103782	2.60636957269672e-07	2.15794579956025e-06	6.07921279847146
CALHM2	-1.19912652480235	0.344391107765557	-5.41311358330462	3.81748523213543e-07	3.05887717426604e-06	6.07194141027327
PHYH	0.346708732536078	5.6920583937475	5.4588430550789	3.12250129701619e-07	2.54132680086695e-06	6.05798673984608
SNRNP40	-0.304365263684426	5.94899992363865	-5.47164925173746	2.95117600040535e-07	2.41103693264889e-06	6.05140845049094
DLAT	-0.324370062179043	7.09094056972913	-5.48694817106588	2.75853902743123e-07	2.26971079648808e-06	6.05010765169738
AR	-0.682350636330069	8.46276416868889	-5.5007251551698	2.5956383321642e-07	2.15099918298994e-06	6.04851447001249
SH3BP5L	0.313121273877133	6.39055759729185	5.46982017909273	2.97507028733993e-07	2.4279160562335e-06	6.04253175123942
RAB33B	0.569497983843457	4.60910109649363	5.42078401730685	3.69117395459408e-07	2.96875565624985e-06	6.0388155741181
ALS2	0.38394845343864	5.68716791914297	5.45227625307163	3.21409244288355e-07	2.61162403259413e-06	6.03770850948753
CEP83-AS1	0.81310980656358	1.48283601191082	5.3470842108165	5.09480921640385e-07	3.98664175057426e-06	6.01586219213189
PGM2L1	0.762228768953358	2.18787869526238	5.3388897690483	5.27993666735281e-07	4.11596708476657e-06	5.98073939383518
MTFP1	-0.501315899141841	4.05357469639273	-5.39774027227495	4.08350337735695e-07	3.2538356315346e-06	5.97966222933226
MYB	-0.803774052531968	1.60721125412568	-5.33906633053999	5.27587935575644e-07	4.11545996914487e-06	5.97472845082354
ARHGAP44	0.324843524255788	5.27728110878103	5.41872965022981	3.72459710877634e-07	2.99243179162041e-06	5.95429240539834
EFNA1	0.791339671406726	6.64351017327533	5.45103125071469	3.23175138889896e-07	2.62455266931892e-06	5.95343895740941
GOLGB1	0.30914219663028	8.46251349466312	5.47051083138378	2.96602570354683e-07	2.42185111280366e-06	5.94476681507582
TRIM65	-0.398051061522937	5.36813613538857	-5.43697244824897	3.43786972655576e-07	2.77543289322373e-06	5.9434296633901
TMEM60	0.402649331177757	4.1513461622018	5.39218019921121	4.18411160203725e-07	3.32778706653556e-06	5.93936596918743
PKIG	0.445609653742807	3.90472887528535	5.37588849215265	4.49307171005099e-07	3.55281541854269e-06	5.93423404292075
PIDD1	-0.548278970132094	4.99621385516008	-5.41068772891054	3.85830561888773e-07	3.08993691590497e-06	5.9235254724718
ITCH	0.333003697276369	6.7533377570723	5.44878875549605	3.26379852266291e-07	2.64628502247874e-06	5.91931769448912
LINC00957	0.655301836952458	2.58170232389778	5.33870701867659	5.28413940949203e-07	4.11596708476657e-06	5.91801034780386
USP3	0.270705857175164	5.99744417377738	5.43494292303947	3.46866827556718e-07	2.79879219913577e-06	5.91202538330937
ISL2	0.897108253835184	2.07341107617555	5.32108922829715	5.70503005986502e-07	4.41808826090423e-06	5.9092392279056
PLCB2	3.32715382379447	-3.3073640473174	6.23804579556534	9.00240823684983e-09	1.03569406699797e-07	5.90782386637091
ACTR5	-0.428615910376912	3.73934704980225	-5.37568847998767	4.49700012087096e-07	3.55405020078939e-06	5.90495828946477
DPP3	-0.363969460797591	6.24516360098569	-5.44258063626473	3.35414895865094e-07	2.71660737665062e-06	5.90429074346931
CLTA	0.303789405569491	7.3100633516092	5.45080724735488	3.23493868716924e-07	2.62572104467748e-06	5.89926347864203
METTL13	-0.329569398233116	6.00917621517127	-5.43830058067904	3.41786002983369e-07	2.76224898858895e-06	5.89751484298175
GINS4	-0.337727743245782	4.97578896569004	-5.41608796402103	3.76801103529562e-07	3.02569271155075e-06	5.89298560866574
FAM83D	-0.581420861766055	5.67480946655819	-5.43293206637246	3.49944977106591e-07	2.82059784016778e-06	5.88655530418642
MRPS26	-0.401319303111994	6.1720166146337	-5.43374373067371	3.48699305495405e-07	2.81206700930129e-06	5.87281933104359
ISYNA1	-0.464818840052907	4.34128374537848	-5.38451365703437	4.32682212590194e-07	3.43220079464044e-06	5.85631331645611
NOL10	-0.37592479037378	5.67873650641939	-5.41997389207754	3.70431894725702e-07	2.97773304668155e-06	5.84984915197739
SLC25A51	0.414349676857267	4.09092940123943	5.36033628047211	4.80876890880222e-07	3.78252875508508e-06	5.84918509300111
SNORD88B	-1.07910844615858	0.732822537393177	-5.31134952941408	5.95159808595896e-07	4.59009742469233e-06	5.84592983033794
PPP1R12B	0.386929211333878	5.4661284887817	5.40447351697711	3.96483162453509e-07	3.17186529962807e-06	5.84110314990544
OPA3	-0.398451613793458	4.28173375176312	-5.38423315166666	4.33213294511981e-07	3.43459917127344e-06	5.83999212938865
TECPR2	0.349181734437982	4.90691821506466	5.38203042505632	4.37405946074462e-07	3.46450023149303e-06	5.82746895272145
CRTC2	0.479806413327177	4.90277121447332	5.38200936634229	4.37446219959429e-07	3.46450023149303e-06	5.82164422549077
NDEL1	0.458144838802116	5.99597182931151	5.40250351103095	3.99919885235888e-07	3.19765548280197e-06	5.81772264891156
GLG1	0.317651784301038	7.81912389125925	5.43717583093688	3.43479813775467e-07	2.77444480024336e-06	5.81676775191143
MKRN2	0.315697898960876	5.50844830570269	5.39493090412236	4.13403884084377e-07	3.28970467589349e-06	5.80843503454698
DRAM2	0.376148541445751	4.60891738749307	5.36798468082473	4.65089258954834e-07	3.66795184478245e-06	5.80175278072432
GPATCH11	0.409742442005615	4.617874047397	5.37423347117057	4.52567902155777e-07	3.57136296849172e-06	5.79898899507123
STK38L	0.449785034687602	5.79111525538858	5.39767728026805	4.08462983846745e-07	3.2538356315346e-06	5.79378379066197
ZYG11B	0.345709016356709	6.27019690364581	5.41371431885128	3.80744198008785e-07	3.05245855702077e-06	5.79306041527186
MAP3K2	0.40362813065695	6.82230323901832	5.41394376548501	3.80361285857576e-07	3.05101766476355e-06	5.76649483685557
UBE2T	-0.406492333216639	5.49149803190604	-5.3994194255185	4.05358751579642e-07	3.23769522006378e-06	5.75250144794866
EPHA7	0.662984594545929	2.30361038097175	5.31156856655502	5.94594019574604e-07	4.58809033809468e-06	5.7439923429226
KRT8	-0.354084750628687	9.06502668100817	-5.42732820949344	3.58664903997305e-07	2.88778133963728e-06	5.74320632109475
PTPN4	0.387948127868972	5.26403950775421	5.37549025873318	4.50089667081254e-07	3.55525851703951e-06	5.74203105939208
NBPF11	0.63139182722208	4.21510580763291	5.33005632118854	5.48686657287834e-07	4.26232739049877e-06	5.72522777896925
ZNF197	0.495280257470587	5.17012122313557	5.36236611599983	4.76636594137342e-07	3.75113998824231e-06	5.72503941322779
DNASE2	0.382952219853687	6.31562211178279	5.39652989646337	4.10520132439578e-07	3.26848902900992e-06	5.72159660632217
KIF16B	0.411805855731382	4.17357715132763	5.32723199339266	5.5546856881366e-07	4.31277974628021e-06	5.7197392630671
KLK3	-0.917150851980736	9.2897428225808	-5.42500923363842	3.62335245317932e-07	2.91576958397324e-06	5.70634522512429
EXOSC3	-0.308239329148	5.09609927809051	-5.36429968605392	4.72631408711987e-07	3.72156960315637e-06	5.69936638235279
EZH1	0.392901631198493	5.2910803979784	5.35937407127889	4.82899797523029e-07	3.79645202073602e-06	5.68707209492319
TAGLN2	-0.390173506016127	6.82315108180573	-5.39916927659825	4.05803054938215e-07	3.23952082559927e-06	5.67792453537489
PPAN	-0.890657959104715	1.38973458943968	-5.26397983033759	7.3072289436975e-07	5.5360923218245e-06	5.6744888953335
MDN1	-0.433589269934954	6.16554405474081	-5.38592328525506	4.30022984037527e-07	3.41290968726612e-06	5.66261683464043
E2F5	-0.533763275407523	2.59879438275862	-5.28940560228855	6.54591003065573e-07	5.00830068796506e-06	5.66028119121473
NDST1	-0.322433320265622	7.14262359801522	-5.39044746995644	4.21595757987563e-07	3.34956714388426e-06	5.63598130813893
ABT1	-0.377278867891523	4.7148822283837	-5.33608581462526	5.34478076268794e-07	4.15840559235866e-06	5.63436772086467
HDGF	-0.273418956413929	8.57673086391122	-5.40182140536568	4.01116613771677e-07	3.20551733496301e-06	5.63288609664499
ZNF396	0.699496657924783	2.67214105274953	5.25613202697377	7.55921253757274e-07	5.70684441750589e-06	5.60824103075756
LONRF2	0.451098884149677	5.69666989590384	5.35673805545805	4.88484361214923e-07	3.83834702668931e-06	5.60745998528431
RAB5B	0.224045654897156	7.78210574316577	5.38631449519028	4.29287814503755e-07	3.40887669095102e-06	5.60674111176597
MAP4K5	0.371713989752315	5.58620325515447	5.35218671670779	4.9827566169922e-07	3.91119045273157e-06	5.60365911000738
ZNF234	0.470931636516064	3.69318675568972	5.28792193010659	6.58812191762623e-07	5.03446507455855e-06	5.60278169415274
KDM6B	0.590260591981612	7.54947746251436	5.37869470792534	4.43830783087032e-07	3.51136092667802e-06	5.59730324301844
TTLL5	0.332711309814089	5.70284184166465	5.35130036820649	5.0020466507317e-07	3.92244092666167e-06	5.5843216492258
VASH2	-0.666116633316034	3.02892397555505	-5.2820645303318	6.75738346401527e-07	5.1507040657692e-06	5.57899966036881
PPFIA3	-0.466755890862419	5.13165961658237	-5.33035881120996	5.47965120460581e-07	4.25892559463566e-06	5.5739485620818
PDPR	0.476646139270912	5.4181506263482	5.33868036580229	5.28475262348825e-07	4.11596708476657e-06	5.57249904002906
IFRD2	-0.412981469034003	6.37928102718104	-5.36645968021198	4.68196123026426e-07	3.69051600176631e-06	5.56816743137781
MAP2K1	-0.250826898997015	6.58984822619025	-5.36548084969323	4.70200966414589e-07	3.70437445523687e-06	5.56812643443854
TBC1D8B	0.512019604558933	4.11854827922182	5.28930011392468	6.54890252825615e-07	5.00830068796506e-06	5.56432876904564
HIVEP1	-0.476027440383111	5.87983402099129	-5.34396089877962	5.16460973328446e-07	4.03705256402912e-06	5.55926547824127
MCM3AP-AS1	-0.732355633766072	2.73564017555956	-5.25305733232506	7.66023423547269e-07	5.78020488843507e-06	5.53463499859218
KANK2	-0.421719956184096	6.05158923239807	-5.34742236281975	5.08730768025609e-07	3.98284734758735e-06	5.52712857055578
ZFP28	0.419184377779826	4.82977630978917	5.30708967849369	6.06268520928794e-07	4.67097388931081e-06	5.51567978681015
ZDHHC14	-0.443933887410308	3.8039682161271	-5.28042933003059	6.80538966447728e-07	5.18203505080075e-06	5.50119128525342
SLC39A13	0.471070010028702	4.50704886133545	5.28924213720092	6.55054778314024e-07	5.00830068796506e-06	5.5010393314922
LOC440910	-1.58653471507133	-0.530708782770071	-5.32208536536975	5.68038219724959e-07	4.40354254382549e-06	5.50096220477915
NFE2L3	-0.581930888147377	3.65706869274075	-5.2764116388272	6.92476048671293e-07	5.26225726055068e-06	5.49706982509372
C15orf65	0.877947767718505	2.18780806016594	5.21818349037393	8.90246212214022e-07	6.61451614181383e-06	5.49399728817948
RHOT2	-0.450590559741784	6.80881341506047	-5.35128811741119	5.00231378167095e-07	3.92244092666167e-06	5.49169263990401
REV3L	0.496504681310355	6.07473093970818	5.33770201428174	5.30731018187113e-07	4.13139293369501e-06	5.48912194808108
C11orf54	0.362993996456269	5.50217514780185	5.3265987577953	5.57000332586032e-07	4.32243772305523e-06	5.4889208276308
EIF4E2	-0.2887353892136	6.37852929321601	-5.34199165040624	5.20909861890017e-07	4.06547946265098e-06	5.486339303839
EPHB2	-0.666392286605136	2.164087084663	-5.22209009675177	8.75407431262081e-07	6.51716310750194e-06	5.48102828438877
CDKN2B	1.57841104121408	2.52774003077197	5.21986257066754	8.8383857571533e-07	6.57341260670698e-06	5.47540936471331
GIGYF2	0.275894099316849	7.30093604854505	5.35068791127315	5.0154184877479e-07	3.92861366781547e-06	5.47513001401655
SPTAN1	0.259389595756254	7.56047896575781	5.35098169371149	5.00899994876051e-07	3.92563378030208e-06	5.46364351992907
ZBED6CL	-0.599366411452573	2.91977008683728	-5.23046836893737	8.44393228443105e-07	6.31444657285939e-06	5.46057908685709
ZCCHC7	0.399578465110905	4.77448215067144	5.29352552481616	6.43007526075627e-07	4.9287396689901e-06	5.45860147332806
MBTD1	0.404615661465295	5.61890374897945	5.32144604794113	5.69618912030363e-07	4.41351784470997e-06	5.45071541586121
KIAA1328	0.728666788054993	2.84994615806819	5.22609147071843	8.60459086687531e-07	6.41541889061567e-06	5.44253199847196
MAP3K1	0.568599652282192	4.79583344038596	5.28443131321284	6.68848496864074e-07	5.10596290234415e-06	5.43874071416461
YARS	0.231500736411803	8.51620932228602	5.35264194174785	4.97287762397728e-07	3.90547753146667e-06	5.43768891894461
YPEL3	0.653131438941277	3.76466548461503	5.23914151090554	8.13418146795561e-07	6.10714344614107e-06	5.42739907522563
MFN2	-0.230503512932067	7.98790919201574	-5.34523425856849	5.13604022297311e-07	4.01681145771689e-06	5.41776796745966
HDGFRP3	0.470787760829062	4.91581440974153	5.28467527171198	6.6814223295617e-07	5.10316570196838e-06	5.40865034075027
STAG2	0.362486159789912	8.00953433700733	5.34274721364395	5.19198495378006e-07	4.05423016463658e-06	5.40803985110851
PLK3	-0.701441548756192	2.83573472689272	-5.21519339231378	9.01769372258535e-07	6.68689821917736e-06	5.40700511974494
NAIF1	0.565289698196597	4.95601741755398	5.27732078409223	6.89757081587211e-07	5.24424928461446e-06	5.40673908002387
SEC24B	0.303477947014435	6.39950864604406	5.32038682515397	5.72247274464912e-07	4.42931189348718e-06	5.39011977859507
CALU	0.37822412023089	7.73718568426205	5.3334708231456	5.40595612026778e-07	4.20382377534651e-06	5.38280731231305
ZFHX4	0.592421795944329	3.20220762944212	5.21693944539374	8.9502291086886e-07	6.64343254058665e-06	5.36182956611488
CASP3	0.442744161789868	6.2335579951702	5.30354021929182	6.15679239205524e-07	4.74103770911752e-06	5.35897559227573
GLE1	0.199549616347406	6.90161543411243	5.32010981111624	5.7293661206208e-07	4.43008041540896e-06	5.35708423365327
HEXB	0.26827698515805	7.14332795718965	5.32025383311396	5.72578118243012e-07	4.42958939904022e-06	5.35284014058965
HNRNPR	-0.293568036763526	7.36564956005124	-5.32277010112975	5.66349987152578e-07	4.39272283423715e-06	5.33793375996048
ECHDC3	-0.430728170522744	5.04391176748507	-5.27753784985396	6.89109450232429e-07	5.24197948565864e-06	5.33547822837798
SESN3	0.554120297803769	7.3366054940396	5.31875948106162	5.76308488619483e-07	4.45385911740101e-06	5.32623325999415
ABCD4	0.299836608469742	4.85355582751173	5.26571320423013	7.2526887409645e-07	5.5003219259759e-06	5.32334934370806
MAPKAPK2	0.249869624096492	6.56573144900493	5.30342245198753	6.15993911193945e-07	4.74103770911752e-06	5.31474913627821
PUS3	-0.426102594883448	4.88292122165442	-5.26477339074903	7.28221021108133e-07	5.51992269205438e-06	5.31446672080993
ZNF552	-0.405543603570294	4.49648017302511	-5.25061782811805	7.74132319961157e-07	5.83552756854253e-06	5.30824963504809
E2F4	-0.338382967300497	5.83919887068127	-5.29463993889495	6.3990883736692e-07	4.91000056305655e-06	5.30507406041962
CFAP44	-0.620374097068763	2.99451559526452	-5.20833297216801	9.28760916949126e-07	6.86332378391145e-06	5.30162354542774
DCAF6	-0.37628340658	7.56653244130747	-5.31453716788489	5.86977549786324e-07	4.53397885164169e-06	5.30160701698035
TYW1	-0.228910975120217	5.62696551050072	-5.28262248770398	6.74107878513635e-07	5.14349791857761e-06	5.29958053129509
USP42	0.514414953960035	4.6082820675752	5.24755517781372	7.84431311106813e-07	5.90427096119294e-06	5.2973556168206
PLEKHA1	0.344104030589433	5.5144966868625	5.27843445546091	6.86440651678967e-07	5.22432479757292e-06	5.28875882819042
DNAJC27	0.626469466017171	3.74578719499023	5.19781448289607	9.71682834093752e-07	7.14184504980508e-06	5.28808085719234
P3H4	-0.434961800911138	6.05127367105119	-5.29261840683363	6.4554063692194e-07	4.94563173674482e-06	5.27673129892205
UBAP2L	-0.220182100803594	8.32972852549899	-5.31337507663032	5.89947674066448e-07	4.55457803279269e-06	5.27321919014725
EPS15	0.334326241086282	7.12812229327415	5.30120412468908	6.21950686686706e-07	4.78198234064904e-06	5.27056371069633
CPT2	-0.288295428581213	6.37992440249011	-5.29182166688761	6.47773560281596e-07	4.9602079455321e-06	5.26499421136887
TUBB2A	-0.646216134363734	3.06591295127207	-5.18042924253349	1.04690532626713e-06	7.64979580497676e-06	5.25720792932552
IKZF5	0.522567160475025	5.28491102647438	5.25636167818849	7.5517195954024e-07	5.70405540465606e-06	5.25695315242433
MCM3	-0.474191933886035	6.67686453523221	-5.30073515939237	6.23217167206222e-07	4.78926764727156e-06	5.25564127825932
ZNF436	0.566494533947552	4.35313787630802	5.22160704345033	8.77229085187964e-07	6.52748857442144e-06	5.25049423505892
TYSND1	-0.401584325338863	5.9997961368111	-5.28247056252887	6.74551454390086e-07	5.14426848101652e-06	5.24706006284046
BCS1L	-0.322326232184684	5.19696780997835	-5.26292325973393	7.3406699961253e-07	5.55862333140785e-06	5.23934671045098
EFTUD2	-0.262248902962165	7.22847381700606	-5.29699320398082	6.33413317998205e-07	4.86264539011301e-06	5.23483837589588
SMURF2	0.400043556206453	5.06523895126306	5.24386214419497	7.97028193747369e-07	5.98708121926488e-06	5.23302080526866
UTP15	-0.368275839887182	5.15512191841716	-5.26189187843291	7.37345795562461e-07	5.57782592753951e-06	5.22639847221547
NAA16	-0.551464588148354	4.40425966951881	-5.21174557516915	9.15237282917367e-07	6.77672733741972e-06	5.20539759244441
MRFAP1	-0.215526902936087	9.27012343193925	-5.30310742246134	6.16836436799682e-07	4.74509013062706e-06	5.19737935628466
FTH1	0.465983957673153	11.6550602860358	5.30955395778954	5.99817780568818e-07	4.6236467109966e-06	5.18987008155701
ENC1	0.754759135527202	6.08729171610024	5.26020379596351	7.42743157989737e-07	5.61582641509259e-06	5.18409569662963
ADPGK	-0.300400684116855	6.05447312080161	-5.26849657974747	7.16594133581532e-07	5.44002907475242e-06	5.18380038906789
TRPM7	0.369811133203419	7.25591565377623	5.28173716021441	6.76696783016535e-07	5.15539264017062e-06	5.1830093281074
MYO1B	-0.545158093037222	4.39196978367368	-5.23349538737927	8.33453958982303e-07	6.24196740552532e-06	5.18226327671748
KXD1	-0.265718451626059	6.38785319565178	-5.27013408715079	7.1153807661011e-07	5.40437822882014e-06	5.18153355214921
LBHD1	-0.697517936258997	2.53678056117457	-5.14589386748047	1.21356234682611e-06	8.73876001995562e-06	5.17872999324186
[truncated: 13,017 more rows]
