# Supplementary material for: The transcriptomic response of cells to a drug combination is more than the sum of the responses to the monotherapies
Source: eLife. 2020 Sep 18;9:e52707. doi: 10.7554/eLife.52707 (PMC7546737; doi:10.7554/eLife.52707)
Supplement: Source data 6. [file elife-52707-data6.zip › LNCaP/DE_limma_TMW_12.csv]

	logFC	AveExpr	t	P.Value	adj.P.Val	B
ME1	2.86503812275546	8.47234358432923	44.2462326929853	1.14469237787976e-70	1.71887007462424e-66	150.994632282407
GCLM	3.78912137017558	7.36663496752429	42.6702536922952	4.53510867656251e-69	3.40495959436313e-65	147.293716092855
TRIM16	2.92204046523185	7.01976816602199	41.072011483061	2.14592604056872e-67	1.07410751417266e-63	143.460217957971
GCLC	2.71301586626996	6.22062015522295	40.931652538363	3.03009593764863e-67	1.1374980149933e-63	143.057466604997
TRIM16L	3.47017387639623	6.42971488515434	39.6000453540396	8.43221309368053e-66	2.53236223629414e-62	139.782627577617
SEC24D	2.5981793016653	6.95795148475889	38.8731424504089	5.40106721890504e-65	1.35170708931797e-61	137.977014049408
SQSTM1	3.53500499841855	10.0356146664611	37.4515365954541	2.23038936738811e-63	4.78450382009998e-60	134.326178756919
FTH1	3.08691688353144	11.6550602860358	36.1760917166234	6.9768937813495e-62	1.3095629627593e-58	130.895819381764
ARMCX3	2.17379719037399	7.09479876587203	36.0363463685037	1.02380130940193e-61	1.7081556068866e-58	130.482326947808
NUPR1	2.36483355891103	8.08178778588057	35.8675664972515	1.62969482647811e-61	2.44714975143953e-58	130.036573881303
DBNDD1	2.68183136490058	7.47774924109012	34.5779288337444	6.05076312334912e-60	8.2598417327464e-57	126.429355501859
INSIG1	3.68920127382441	8.28307822877681	34.2085849147808	1.73945659691248e-59	2.17664002160315e-56	125.378946923507
HYOU1	1.68577943614606	9.26477740592003	33.9493531026262	3.67085632599319e-59	4.24012143008568e-56	124.640342652016
LPIN1	2.89895216151085	7.60495056874482	33.7992486772713	5.6692136373394e-59	6.08063656987775e-56	124.197432024162
GTPBP2	3.82656595288736	7.62029312911535	33.3229458218335	2.27566838212205e-58	2.27809576172965e-55	122.814768719383
TMCO3	1.92045552391464	7.14698493502492	33.1906136945135	3.35791934112701e-58	3.1514073016477e-55	122.42508552064
NAT10	-1.88036160871952	6.53881867925356	-33.0721026771867	4.76274035882499e-58	4.20690054283035e-55	122.044004345348
DNAJB2	2.1011577519266	7.05363186842534	33.0438642003507	5.17714448770233e-58	4.31888897929657e-55	121.991877032986
MCFD2	1.90609827907926	7.17054491142346	32.3408642380725	4.21136296258926e-57	3.32830664453897e-54	119.904972486884
HMOX1	9.62371188575927	8.09908799650029	32.2916858876942	4.88324920084403e-57	3.66634349999369e-54	119.615804764655
SPIRE1	3.08867866535498	6.71318768027115	32.2004857961222	6.42891584843392e-57	4.59698097048018e-54	119.475054504073
NOP56	-2.48721471569367	7.51123693536341	-32.1513411912922	7.45775583610058e-57	5.02518146933672e-54	119.330096033178
ABHD4	2.32877964859952	7.6287354629928	32.1408927336646	7.6970680470661e-57	5.02518146933672e-54	119.303749602906
TRIB3	3.61985011009912	8.65755459136636	32.0327892995736	1.06772973621085e-56	6.68042904955921e-54	118.977264443452
WBP2	2.30376378369108	7.84772571630618	31.9907758617965	1.21284830082467e-56	7.07346658128692e-54	118.850604615121
ESRP1	2.2815500262036	7.37223497210529	31.9861911044247	1.22984293443355e-56	7.07346658128692e-54	118.836029628366
OSGIN1	5.04326316726862	5.46328758968415	31.9751226986054	1.27186732615042e-56	7.07346658128692e-54	118.653813076872
HSPA5	2.55820002770374	10.7254462798672	31.2447349290745	1.19267298800821e-55	6.39613485283258e-53	116.553578906456
MAP1LC3B	3.88361810504633	6.87429820809902	30.9121358450207	3.35164351342654e-55	1.73545789646941e-52	115.534652697375
TUBB3	4.33887497115624	6.20668955784321	30.8858128718745	3.63862482505701e-55	1.8212530124352e-52	115.402407062798
ZFAND3	1.78391156906825	7.19824743810549	30.8242891268323	4.40985762052508e-55	2.1360781299937e-52	115.264351015712
TP53INP2	2.37937356224981	6.74736439517426	30.5978033366751	8.97254477733702e-55	4.2103666367654e-52	114.553206041425
DDIT4	2.64607380855243	9.29730938279806	30.4775174684311	1.31067475330412e-54	5.96396730170143e-52	114.17020046929
VEGFA	2.68475457051175	7.6712279635746	30.4369418642137	1.48980162723714e-54	6.57966506899792e-52	114.048446648866
AARS	1.4894692934831	9.82860415560559	30.3493374406798	1.9653720452697e-54	8.43200760907711e-52	113.758551650154
VIMP	1.78572415402511	6.05259767249459	30.2504969882729	2.68858706405714e-54	1.12143953760783e-51	113.456631619224
MAFG	3.18639839604773	6.53642251778699	30.2069799904937	3.08708246392174e-54	1.2528548723851e-51	113.316198338041
CTAGE5	2.96603352915394	6.56298071870709	29.9581264793226	6.82525080488644e-54	2.69705173910986e-51	112.530669348076
SRXN1	3.30653758993219	8.94437464496432	29.87534300975	8.89701098084525e-54	3.33993792220931e-51	112.252668333214
NATD1	3.68608576131435	4.32972210869249	29.8890178956549	8.51548484792576e-54	3.27868001221675e-51	111.996337576407
SRPR	1.35963470013457	7.96926710855571	29.6339458114398	1.93370753042147e-53	7.08208592117288e-51	111.484715341794
GABARAPL1	2.30491446776161	6.48173614621184	29.5855691971996	2.26055545890569e-53	8.08202399307806e-51	111.335305008079
SERP1	1.7102992798967	8.5960898165402	29.5598405128844	2.45653190540376e-53	8.5784379282658e-51	111.240713534557
TFRC	-2.60516703534958	8.69312267884588	-29.427721598847	3.76812079036002e-53	1.28595685881923e-50	110.821300693948
ADCK3	-1.98481701337864	6.44546069524462	-29.2972366493611	5.75798798854494e-53	1.92137661413313e-50	110.39533222041
NCOA7	2.41926544037646	6.51089075508523	29.2626335142314	6.44483161757744e-53	2.05977779838722e-50	110.290682981218
STX3	2.08573615856412	7.8186658237774	29.262525813984	6.44709353517577e-53	2.05977779838722e-50	110.28429572509
SH3GLB1	1.68204337001209	5.48805745756601	29.2038568666915	7.80630722097005e-53	2.44207310896013e-50	110.088253694302
RRP1B	-1.34427203793949	6.47437924370733	-29.1528665702378	9.22060000549705e-53	2.82564346290905e-50	109.932408036959
SEPHS2	3.27611300112377	8.28921713498275	29.0374284508883	1.34535167580673e-52	4.04036015278278e-50	109.542443891596
DKC1	-1.76237190207718	6.97089339238598	-28.9044231890932	2.08214364831686e-52	6.01259019675501e-50	109.120677197843
ATXN1	2.97955928407939	5.31463671279326	28.9074397930991	2.06158527529701e-52	6.01259019675501e-50	109.09612097402
RIT1	2.83892562405584	6.19270559275461	28.701364755442	4.06812786508828e-52	1.15258505702199e-49	108.451644273665
TFE3	1.71908608926321	6.96665464157639	28.44622337107	9.48743140852271e-52	2.63820870426624e-49	107.60326739749
STX5	2.07823426201935	6.1485376462777	28.3901615123383	1.14365393163634e-51	3.1223831704457e-49	107.421387113764
LDLR	2.71483670730845	7.22029136273969	28.0953715762444	3.06914272268995e-51	8.22968698641291e-49	106.430914606931
ALPK1	3.55770763467915	4.55903065980808	28.0097469976944	4.09437763569192e-51	1.07861709785175e-48	106.086312559669
ZFYVE9	1.37070156370693	6.14320345977865	27.9861803583719	4.43292235888487e-51	1.14766831277612e-48	106.069514982987
BZW2	-1.66812563631266	6.45727854649784	-27.9059037143174	5.81277758304088e-51	1.47940115571088e-48	105.799318166498
TES	2.21730711231221	6.78184422587473	27.8917365516908	6.09790871187901e-51	1.52610328695959e-48	105.748185337505
EXOSC2	-2.02761668088321	5.72678188006167	-27.8420606582598	7.21386480254238e-51	1.77579334221273e-48	105.565511694336
WDR3	-2.11927934135927	6.51101782139512	-27.8163292090849	7.87069776258393e-51	1.90623221940258e-48	105.496821111483
FAM129A	5.15863986286528	4.70960633955465	27.793643366418	8.4996514567249e-51	2.02588517895526e-48	105.26152171246
CCPG1	3.04045253052789	4.47191739182381	27.7353324864471	1.03589351065103e-50	2.43046514936498e-48	105.153297605509
POLR1B	-2.06990622833495	5.7553208188769	-27.716444325109	1.10452077179701e-50	2.55161290912367e-48	105.141935263389
SMIM14	2.20548863721072	6.9418291941642	27.6886547558648	1.2139136831821e-50	2.76183755555492e-48	105.058067572956
GOLPH3L	1.91666357700541	6.74326284322276	27.6744336574291	1.27405572846954e-50	2.85540609234308e-48	105.011538513473
QSOX2	-2.20761689901408	5.43776399669378	-27.6238545855508	1.51337284278113e-50	3.34188332458845e-48	104.796320568043
ABHD3	2.15453676008541	5.99739973424365	27.5708668384188	1.81290340148568e-50	3.94529818503029e-48	104.664572335544
LMNB2	-2.38545152911915	6.88176950313663	-27.499044527414	2.31666345620725e-50	4.96957406548688e-48	104.420511487742
ADM2	1.96139200492178	7.13857717165746	27.3609441439375	3.71714910657623e-50	7.86150858934489e-48	103.93676920994
KIAA0513	2.03837181831635	5.91605873094083	27.0690692613045	1.01574840455565e-49	2.11839972816772e-47	102.946389526943
TACC2	1.76109804134237	7.14236543094497	27.0473697942425	1.09492406058162e-49	2.25224379365667e-47	102.854374963365
TSR1	-1.69116655167437	6.50678236308161	-27.0212308781548	1.1986073357491e-49	2.43220104778494e-47	102.780332349773
DDIT3	5.62421928909847	6.62520834165039	26.9616707096076	1.47338405804013e-49	2.94991133540407e-47	102.563713336981
MYBBP1A	-2.85114025104006	6.38228595609245	-26.9532980125135	1.51680186311869e-49	2.9968811548145e-47	102.541903755877
NUCB2	2.4020915483356	6.55453028385371	26.8969764148548	1.84437578872904e-49	3.59677231734484e-47	102.342200473592
DNAJC3	1.54863110252608	7.25456363449407	26.8214164799587	2.39875205859125e-49	4.61790524510336e-47	102.070516781977
IFRD1	2.96347281899246	7.02133659373693	26.8073410314186	2.51926143751479e-49	4.7325564645031e-47	102.025819669091
MKRN1	1.14039233845222	7.01404923103086	26.8071041769039	2.52134068433836e-49	4.7325564645031e-47	102.024880904951
DNAAF5	-2.27903872063641	5.64156640823504	-26.768470659735	2.88472507034022e-49	5.34778168595417e-47	101.884068801058
ATF6	1.7104735089461	6.80005234435732	26.7472248597821	3.10661367122944e-49	5.68889157160748e-47	101.817368935231
CTNNA1	1.33827201155627	9.05959923183132	26.7286022731972	3.31521785534129e-49	5.93486810814798e-47	101.721232138881
TXNRD1	2.07026667046493	10.4299524355075	26.7281906531781	3.31998482341789e-49	5.93486810814798e-47	101.703289304589
AZI2	1.94807972496895	6.38660441344106	26.6346251883442	4.60435492356341e-49	8.13399923908566e-47	101.432548564009
NCL	-1.75943972094386	9.95771603608955	-26.6042925778542	5.12027297616706e-49	8.94023476861914e-47	101.281136345605
ARFGAP3	1.20194952138358	6.81327974473827	26.5410588296349	6.39105723245891e-49	1.10308178623682e-46	101.094891108552
PRNP	1.59846985725283	7.37828859435053	26.5134288636696	7.04198766634109e-49	1.20161916815657e-46	100.988677032852
ANKMY2	2.67179002450335	4.50822811441995	26.4740676883072	8.08645778101313e-49	1.36433988808644e-46	100.834438998019
RCC1	-1.53159259942936	6.71019697681233	-26.4515094426985	8.75408397734078e-49	1.46057027781944e-46	100.792278622536
RB1CC1	2.51881958988874	7.64330347785742	26.4325727233943	9.35726212807323e-49	1.54405107818844e-46	100.70496925926
DNAJB9	3.84581023800806	5.99268817849321	26.3509047768644	1.24774147878045e-48	2.014632908104e-46	100.444488608991
SH2D4A	-2.95937257342025	4.69665597530123	-26.390470464698	1.08528049688245e-48	1.77136651534639e-46	100.340718144131
PGD	1.91343918901505	8.61367700918984	26.3314070797352	1.33660757740813e-48	2.13515950876176e-46	100.332209177005
NEBL	2.50612204884894	6.15688998194072	26.2922432279128	1.5348638434979e-48	2.42605426041731e-46	100.231863499195
UTP20	-2.18814665134248	6.09549023738211	-26.2822366747411	1.5901113344038e-48	2.48719914556328e-46	100.201713382944
RNF103	2.21643016237289	6.8897702003151	26.1990636135264	2.13424724428031e-48	3.28051009259653e-46	99.8980798086894
SLC7A11	2.66400085658758	9.90229467857052	26.1981741732	2.14098287875906e-48	3.28051009259653e-46	99.8429973455648
DNAJB4	3.92929888415321	6.14063789689588	26.172126166022	2.34803704014723e-48	3.56142668634857e-46	99.8144218434301
ILF3	-1.13122335266613	8.88719611079809	-26.1658302405211	2.40104164471051e-48	3.60540413369731e-46	99.7479932476894
SLC33A1	1.59247554934672	6.86647537317388	26.062347193	3.46730982902294e-48	5.15496281114936e-46	99.4032257473254
FAAH2	2.60447983090038	3.65137404869234	26.0523011141002	3.59344083736489e-48	5.29010858959522e-46	99.2676271872207
GOLGA2	1.24414879159426	6.92674000270202	26.0209573537226	4.01748506966774e-48	5.85694716564376e-46	99.2564708272442
NSUN2	-1.33707211135359	7.01836717965808	-25.9996475506104	4.33425287481727e-48	6.21917075284078e-46	99.1876927123313
HIST2H2BE	1.75973825380603	7.04293759046112	25.9987082497486	4.34878082743928e-48	6.21917075284078e-46	99.1780910629299
YPEL5	2.08965155285168	5.84370081318027	25.9090972013196	5.98671922924837e-48	8.40154915386855e-46	98.8794791359784
WIPI1	2.66922978947149	4.10715367676247	25.9145687043135	5.87087282760988e-48	8.31670060182924e-46	98.8548036685458
SAT2	1.45280812512755	6.31150015256816	25.8852309737556	6.51959021737589e-48	9.06464506519596e-46	98.7851302023018
CBLB	2.53967580674213	4.84199949541352	25.8563618847522	7.2284879439597e-48	9.95807109784393e-46	98.6682917633534
GOT2	-1.33251170600667	7.93225669981011	-25.8048123708551	8.69326075474403e-48	1.18670912266578e-45	98.4758146453209
CBX4	1.98916013734503	7.66253958913901	25.7818517081856	9.43872091796907e-48	1.27686336310111e-45	98.3913496376931
DEF8	2.08052372265572	6.66222450432011	25.7701373937524	9.84354139374086e-48	1.31973765686083e-45	98.3653489747446
P4HA2	3.16818551040272	4.92443165078256	25.6853691423164	1.33446729427103e-47	1.7733062735198e-45	98.0616930280841
GEMIN4	-2.5765703327281	5.73292332919182	-25.6603806969726	1.45990974497952e-47	1.92298287110636e-45	97.9872899161697
NRP1	-2.99112830246418	6.66047024611455	-25.6481436387557	1.52560997284629e-47	1.99204863932694e-45	97.9485885128451
URB1	-2.25267618487262	6.15150403446662	-25.5854645926754	1.91191322203911e-47	2.45378537967003e-45	97.7236690931284
PES1	-1.55042820483524	6.55255246502648	-25.5856044248691	1.91094988682645e-47	2.45378537967003e-45	97.7134067011241
FAM21C	1.73987965997549	5.76515390255632	25.568681205414	2.03116581278719e-47	2.54166548706771e-45	97.6591955268192
TUBA1B	-2.53373407982828	9.22165335514484	-25.5795203850963	1.95332003959191e-47	2.48568251817899e-45	97.6524448596174
SFPQ	-1.35801554561047	8.53637297950742	-25.5760645082985	1.97780763561934e-47	2.49569407197142e-45	97.6461490179881
PSME3	-1.21900793111461	7.80706412596272	-25.553877438962	2.14256241151042e-47	2.65890224555706e-45	97.5746834678441
PGM3	1.10567050441136	6.74104371289408	25.5447025966963	2.21467241797009e-47	2.72586237936384e-45	97.549257115214
ERP44	1.67293155831536	6.59350545140313	25.5113540851424	2.49801179195989e-47	3.04960529008697e-45	97.4323105384839
HERPUD1	2.54189292118011	8.34033559735188	25.4291739703587	3.36240306800713e-47	4.07176165074153e-45	97.112574896038
LINC00963	1.77523154426603	6.29004399636404	25.4077598289765	3.63352116004932e-47	4.33023442375402e-45	97.0647459407796
SLC3A2	2.42388668107984	9.35015984154183	25.4083450021307	3.62582737542928e-47	4.33023442375402e-45	97.0192542662234
HNRNPM	-1.23132431064487	8.58568320153889	-25.3171806874764	5.04669302273993e-47	5.93310953711678e-45	96.7044425939037
DNAJC11	-1.36528655705956	5.99318443589988	-25.3007232753651	5.35759263891e-47	6.18843162045174e-45	96.6947659502359
NFE2L1	1.45390798830209	8.81082516260305	25.3165902895198	5.05752544453215e-47	5.93310953711678e-45	96.6911331442951
LAD1	-1.40860990916426	7.34861251080765	-25.3063707766688	5.24878724766414e-47	6.10975110937401e-45	96.6880554679531
LOC100129034	-2.76135257728256	6.05477283818739	-25.2846488512972	5.67989068921069e-47	6.51062889993799e-45	96.6298985584057
SIRT2	1.40978822008418	6.51085890733781	25.2327462093844	6.86020184937654e-47	7.80399931592713e-45	96.4282003935264
PTPDC1	2.91448492840681	5.03649018864352	25.2166521559017	7.27423165681734e-47	8.21277162096009e-45	96.3892115107763
FUBP1	-1.74717310781577	6.83786430356156	-25.1264110938402	1.01089155843005e-46	1.13280206278997e-44	96.0480653883946
TBRG4	-2.18673159149143	6.34069181702581	-25.0893013173859	1.15766435113818e-46	1.27819763946257e-44	95.9262785266585
FAM102A	2.73548291485748	6.79417648964189	25.0941541047988	1.13731230890304e-46	1.26502826892504e-44	95.9198486401388
SLC48A1	1.97681121628414	5.88804216039048	25.0561582367415	1.30683174726772e-46	1.43236390634832e-44	95.7992753062373
RAPH1	2.48435100265009	6.05455773017609	25.0481136806938	1.34587062028299e-46	1.45392757080355e-44	95.7628744640314
RRS1	-2.5880789117274	5.1510255808117	-25.0487214364799	1.34288067365027e-46	1.45392757080355e-44	95.7464650530978
UMPS	-1.54676791262806	5.90117854437778	-24.9822222492106	1.71325371794751e-46	1.83758698776427e-44	95.5361391165548
LOC646762	1.9592893228774	4.48529429812937	24.9541570011351	1.89900796366506e-46	2.02237614059536e-44	95.4110838025011
PNP	-2.0517000942053	6.11209111057622	-24.911938852162	2.21739601389847e-46	2.3448182073732e-44	95.2795776822576
CTPS1	-1.9019206077868	6.18092813762533	-24.8876279275874	2.42461907515178e-46	2.52833889114438e-44	95.1883373229655
PDCD11	-1.54246739937279	6.80893562706951	-24.8902070263462	2.40174005556655e-46	2.52199501219491e-44	95.177570960425
TTC39B	2.18656288771461	4.51413909280892	24.8575217326655	2.70850876861981e-46	2.78568271709555e-44	95.0702540808998
CDKN1A	2.93922987878363	8.98263807180801	24.8695538638714	2.5912370085119e-46	2.68344930481481e-44	95.0483900175105
EIF3B	-1.30542124388282	8.55563986871982	-24.8444894975116	2.84157155691141e-46	2.90265568017562e-44	94.9732067150806
NOP2	-2.5713083060236	5.99678011870492	-24.8097987018868	3.22878947800637e-46	3.27591235146916e-44	94.905599627026
RAB39B	3.88219014199075	4.88702028915635	24.7882605147625	3.49553320679188e-46	3.52274675390516e-44	94.8128452207655
SELK	1.826465082994	5.96571679423501	24.7628848043474	3.83845602958167e-46	3.84255038267989e-44	94.7186401955638
TMEM39A	1.89815815111161	5.66317755189757	24.7217330476213	4.46817330216609e-46	4.44331723876331e-44	94.5783073250806
MTHFD1	-1.80687120433639	7.14407201688946	-24.7136475389301	4.6036424806686e-46	4.54791417695524e-44	94.5240920828218
CCDC86	-2.47597873822107	5.7376389839104	-24.6892528864969	5.03797551949985e-46	4.88066067101998e-44	94.4608405608671
PFAS	-2.61727801338182	5.37836215480948	-24.6922650534493	4.98218582072485e-46	4.85795469376652e-44	94.4547289346692
SETX	3.16520437502435	7.80671312715167	24.6999449901704	4.84274291611899e-46	4.75285147898318e-44	94.4413420908527
LARS2	-1.95822489174592	6.54461091115823	-24.5956010494623	7.12565257445775e-46	6.85889737551651e-44	94.1099111221049
SEC31A	0.901484618679427	7.87942817311957	24.5927133115061	7.2023429875776e-46	6.88855938225894e-44	94.047705057226
MOCOS	2.20203146808327	5.61516306450028	24.5735021128482	7.73415566700549e-46	7.35038490479459e-44	94.0221503351469
SMPD4	-1.3880516146122	6.90676930580775	-24.5534262717648	8.33225678098126e-46	7.86900426561098e-44	93.933056182988
TNFRSF1A	1.43340078731069	6.82203984760087	24.4818477888521	1.08706037374788e-45	1.02020616076238e-43	93.6583594620227
KNOP1	-2.41057266721869	4.94562663440371	-24.4170664208837	1.38350761500103e-45	1.28239199671947e-43	93.4154257173816
SEL1L	1.66124323151706	8.08081880563845	24.419877082515	1.3690953928183e-45	1.2769153055006e-43	93.3998367125187
PGAM5	-1.518477157524	6.55674338340456	-24.3747844254032	1.61972357404068e-45	1.49213307900582e-43	93.2785515472347
DENND1C	1.56879639866669	5.40287531099683	24.3655388462894	1.67656959647593e-45	1.53508347930991e-43	93.2611814795795
TMEM109	-1.62204759920881	6.64390485681534	-24.3371794470222	1.86379130845823e-45	1.69616304774599e-43	93.1392957346251
MRPL16	-1.79435022661926	5.59952663089761	-24.3116100261915	2.05060465622917e-45	1.85493250108055e-43	93.0624861914836
DVL2	1.60469862744906	6.83635485481416	24.3014228013755	2.1301907191213e-45	1.91538585858236e-43	92.9862445436626
BYSL	-2.40727263273374	4.80660292496552	-24.2785703868294	2.32023266336266e-45	2.07384605196748e-43	92.8966909298474
ODC1	-1.27632978942087	9.16658553382563	-24.2392573262641	2.68802987363354e-45	2.38837021198113e-43	92.7134837413195
LEO1	-1.51493194819141	6.57110404802333	-24.1127767227385	4.32031124028745e-45	3.81610550495038e-43	92.2981211010822
ABCD1	-2.65965588623586	5.80734076080797	-24.1040511313151	4.46436461307273e-45	3.92028649297662e-43	92.2836911101179
IPO9	-1.06754287285195	7.25879823777156	-24.0318732192444	5.85770956090207e-45	5.11391667247125e-43	91.9688950105968
CYB5D1	-1.25344582273631	6.24714006718262	-23.9894409662246	6.873749548513e-45	5.93196685175122e-43	91.8386243332293
NOS3	4.67140787647792	3.67691123813049	24.0098805947177	6.36387150203184e-45	5.52369332222602e-43	91.7685350035573
GTPBP4	-1.67772435846452	6.88496240058456	-23.9635169837569	7.58011121673371e-45	6.43067514296459e-43	91.7263432707623
EIF4G1	-1.04629165628256	9.98084393636985	-23.9749833775626	7.25908005873688e-45	6.19331512284051e-43	91.7017840194512
DHODH	-2.53643418091696	4.3485066850925	-23.9763583919207	7.22151445598987e-45	6.19331512284051e-43	91.6794081435155
RFT1	-1.34293768216765	5.23723777073876	-23.9158521090001	9.07542828352879e-45	7.65599051154317e-43	91.5801383001354
LAS1L	-1.54763298848803	5.92493518519208	-23.8914514055637	9.95260143086762e-45	8.27188023014207e-43	91.4822378646461
SLC19A1	-3.41563218269537	5.30683842421257	-23.896769948065	9.75439637462532e-45	8.18279418778625e-43	91.4383147658395
KIAA0930	-2.10441397170173	6.66032670982788	-23.8789050998862	1.04363926878775e-44	8.61059739566859e-43	91.4264466532359
EIF1	1.26044329892931	9.69732498475581	23.8909693182156	9.97076665993417e-45	8.27188023014207e-43	91.3827261306138
BEX2	2.69334609563655	5.96330235017739	23.8661823715687	1.0951199156251e-44	8.93713078968835e-43	91.3749466633229
GPATCH4	-1.78998802701393	6.05077145111275	-23.8594590059169	1.12335078402339e-44	9.11796506642987e-43	91.3616090808439
UGDH	1.84132369053883	7.94452762825301	23.8705858685523	1.07701848626597e-44	8.83743693430041e-43	91.3383652219495
UBE2T	-2.25723674303103	5.49149803190604	-23.7912378713682	1.45477923279809e-44	1.17446048170409e-42	91.1080455359971
NOP14	-1.40447209315304	6.18436149902686	-23.7514545411309	1.6919064234009e-44	1.35859181036299e-42	90.9438909771594
FKBP5	-1.87169211749668	6.49470679615061	-23.7230065508684	1.88502190717043e-44	1.50561111479102e-42	90.8336181524597
GNL3L	-1.76243537658115	5.84975695988433	-23.699894088719	2.05816892886962e-44	1.63520976909557e-42	90.762253213977
NOC2L	-1.54850720383066	7.86050567931456	-23.675011118958	2.26254707993425e-44	1.78812668169962e-42	90.6066873115919
GFPT1	1.85435577042477	7.80202610602707	23.6639304244098	2.36002635248274e-44	1.85540082245449e-42	90.5512376748441
HMGCS1	2.05240530950778	8.01092711096575	23.6365150531613	2.61979101128807e-44	2.04889488674488e-42	90.4510337096583
MCM3	-2.42530151392217	6.67686453523221	-23.6115247763006	2.88161637304735e-44	2.23043048750923e-42	90.4112000794404
BET1L	1.29416047801778	6.96975856852019	23.6163354290608	2.82924249933671e-44	2.20123862020933e-42	90.3889636892424
MARK1	1.90923322968958	4.29900159667126	23.5716019715795	3.35573190484111e-44	2.58408565554329e-42	90.2625609027303
ATG13	1.166909715006	7.07579107558553	23.5600848850538	3.50658966749589e-44	2.68647706362848e-42	90.1742697746109
NCAPD3	-1.73901735744953	6.74743189314071	-23.5503992114362	3.63873724925217e-44	2.75955952195811e-42	90.1646637303021
NBR1	1.31781536452982	8.05450156287672	23.5553080790078	3.57114706474141e-44	2.7220479352364e-42	90.1341804549374
NUP205	-1.17904086023611	7.3478344449268	-23.5182222833206	4.11486152473692e-44	3.10496284700752e-42	90.0172898178608
KDM1A	-1.33475872364199	6.50114412515004	-23.5008699103333	4.39719588670667e-44	3.30141467173937e-42	89.9794707680597
ARHGEF2	2.55339798419443	5.59013050838173	23.4693349960742	4.96122806855548e-44	3.70635824265817e-42	89.8769539316743
MRTO4	-2.07522467226889	5.06458746943601	-23.44896005395	5.36388253827214e-44	3.96768769431992e-42	89.7992679666659
HNRNPAB	-1.34326023347695	6.99528154086491	-23.4556632423963	5.22790279514346e-44	3.88624694910268e-42	89.7891088453339
NUP93	-2.21080651496025	7.74465930635953	-23.4450125395306	5.44562271082306e-44	4.00840542282936e-42	89.7388401116431
PRSS16	2.02416881658601	4.37424749071674	23.4136523265166	6.14121912357684e-44	4.45490562123815e-42	89.6643873049774
PACSIN2	1.51316849777667	7.71662090827788	23.4307257658923	5.75208968174477e-44	4.2133355444429e-42	89.6631697234428
NOL6	-1.48793611304033	6.90341654535945	-23.418277894812	6.03324810646207e-44	4.39782784304051e-42	89.6429406142088
ICMT	-1.61521564760039	6.87105956682885	-23.3947374180268	6.60337779594338e-44	4.76713081653297e-42	89.5677303032055
CENPBD1	4.02201581004437	6.61794291860921	23.3552512556564	7.68429807199752e-44	5.52092917938348e-42	89.4112375418577
ALDH1B1	-3.64240238444093	5.84157259434605	-23.324334291933	8.65379728776798e-44	6.18787714633924e-42	89.3215107953353
RNF144B	2.52917330829	5.40282879366205	23.3139345302662	9.00689290081009e-44	6.4098343032495e-42	89.2872086180639
SUCO	1.68349967735434	7.48615553005035	23.2948348144813	9.69362870098273e-44	6.86601549877154e-42	89.1447880479794
MCM4	-2.15497406846341	7.28442116532678	-23.2602158638569	1.10757186152371e-43	7.80812163034746e-42	89.0384082099544
RCL1	-1.6796929392669	4.97995842586492	-23.2151595732319	1.31763877683743e-43	9.24563732382752e-42	88.9125143915394
GPR158	-3.06399220425451	6.19310152516177	-23.1971568401326	1.41240921417588e-43	9.81885961114119e-42	88.8458375442911
SDCCAG3	-1.49254649512091	6.10396249769012	-23.1949384999882	1.42455273984943e-43	9.85764236939127e-42	88.817289248212
PA2G4	-1.17391410194713	8.2946866138048	-23.2098410092173	1.34495006837718e-43	9.39338150081476e-42	88.8069868912487
TTF2	-1.95643659627168	5.46100555935847	-23.1320171497337	1.81650124943688e-43	1.25121939273139e-41	88.5951109579515
PPM1M	2.10986237282234	4.19918613626998	23.0713129399333	2.29750179854051e-43	1.56105371071875e-41	88.3526825265363
FGF13	2.73096288314126	3.53621692994559	23.0753483472508	2.26187365257043e-43	1.54383158031807e-41	88.3148707592346
NOP16	-2.30706530469029	5.05378879721578	-23.0601582378073	2.39895497489307e-43	1.62264450013488e-41	88.3145720994683
NRBP1	1.12489491524943	7.28053615446019	23.0759774950573	2.25636935332222e-43	1.54383158031807e-41	88.306904331622
SEL1L3	1.63586577900844	8.75085321345689	23.0569661769401	2.42880927315617e-43	1.63547085406785e-41	88.200105108578
TSFM	-1.46911874237296	5.55707860722186	-23.0281400538483	2.71595114590242e-43	1.81256544030536e-41	88.1915591901157
SAT1	2.39117046674998	7.7034347765658	23.0380487871325	2.61358187348495e-43	1.75203327733259e-41	88.1549558332157
MRPS25	-1.46562804043493	6.16408240047868	-23.0199282286502	2.8038444465913e-43	1.86294372610686e-41	88.1387888984408
FAM120AOS	1.13572632373726	6.96357406562531	23.0180979667616	2.82382155963408e-43	1.86795174182667e-41	88.0891609204477
UNG	-2.38226432959853	5.58491074683267	-22.9830444816784	3.2353506906433e-43	2.1214858502489e-41	88.0199786130397
DNAJC1	1.29764767236677	6.05054126469354	22.9909408450502	3.13766426797907e-43	2.06645467754271e-41	88.0097477253822
CCDC149	1.43366315691759	5.03245921914073	22.9810730884122	3.26021327666329e-43	2.12849402445113e-41	88.0066188333803
GCN1L1	-1.46444735511703	8.44454291594569	-22.9727822810376	3.36689905727979e-43	2.18863014043781e-41	87.8882314326941
ATIC	-1.48811100117952	7.38787400534054	-22.957614344296	3.57126864609753e-43	2.31147284438796e-41	87.8569510353682
EIF2AK4	-1.57488246874402	6.74208383670748	-22.9422548403416	3.79096387531731e-43	2.4431379206766e-41	87.8226924994821
CXorf40A	2.41380281953844	4.4458924385985	22.8926187722148	4.59849020885603e-43	2.95089440069154e-41	87.6697150558448
IPO4	-1.54771208256789	6.74475704776611	-22.8864998651251	4.70936334853653e-43	3.00918298049466e-41	87.5978939908959
CSNK2A2	1.2940514359284	4.9892613145355	22.852418195519	5.37807875267231e-43	3.37896362134424e-41	87.5093146914416
ATF3	5.06547315820907	7.30534811382174	22.8597546149663	5.22648107689691e-43	3.29751427944051e-41	87.5008088189837
SARS	1.10024434385123	8.72988867275998	22.8703965781092	5.01419563028243e-43	3.17692664912747e-41	87.4743832628802
HSP90AA1	2.03630012997635	12.1330875110188	22.8784825440785	4.85872242192184e-43	3.09146507998213e-41	87.4456055867625
SLC31A1	1.61625955967987	8.11717055575202	22.8397432975135	5.65050394702315e-43	3.53533196952082e-41	87.363033500897
GINS1	-2.03365023498773	5.65363137252162	-22.8128722212639	6.27493239282106e-43	3.87754670002474e-41	87.3573090527384
PRKCD	-2.25877618878047	5.80422194172746	-22.8072449007068	6.41426212796674e-43	3.93128816789994e-41	87.3356789111213
FICD	3.30739082193126	3.73490582094616	22.821235910314	6.07346384565876e-43	3.78419639445693e-41	87.3061059702651
DSC2	-1.93810798247009	7.91207621410056	-22.8140203812309	6.24688117308352e-43	3.87616395433976e-41	87.282237628057
DPH2	-2.57382669698268	4.97547705720968	-22.7857876202807	6.9747492265802e-43	4.25743229212716e-41	87.2391037802914
SERBP1	-1.41324409140114	9.06007200584829	-22.8084527797965	6.38409525409604e-43	3.92883501375025e-41	87.2336772599051
UCK2	-1.63091228653702	6.09890098901782	-22.7747843633067	7.28104917565634e-43	4.42640625188889e-41	87.1917748068696
DNAJB11	1.21976456295167	6.96585842231121	22.7686727221251	7.45699786492887e-43	4.51509193305532e-41	87.1151574734128
KHNYN	1.10115573510277	6.64107650874909	22.7451792622517	8.17417961581296e-43	4.92945707273283e-41	87.0347507077663
ARHGEF5	1.42473560961436	4.8442718285573	22.6878980618376	1.02280579084153e-42	6.11890508178345e-41	86.8725270345574
KCMF1	1.46895081237193	6.46339468458491	22.6945493130303	9.96508731506367e-43	5.98543004491984e-41	86.8433272023789
BEX4	2.56625687274938	4.58923517555354	22.6782904560314	1.06203079003506e-42	6.32835489808191e-41	86.8357957031905
CTDSP2	1.28035156266986	7.25926113694523	22.6692235572257	1.10043755105391e-42	6.53129259550417e-41	86.722171027204
DLGAP4	1.96155353155186	6.14193647746768	22.6571293876484	1.15385502945582e-42	6.82137288279864e-41	86.7004545871806
GKAP1	2.01550893377245	3.75874873295962	22.6419557394749	1.22458518297965e-42	7.15500821308264e-41	86.6514571931184
AGPAT5	2.28788101116502	6.88909948547296	22.6499396296274	1.18684110100311e-42	6.98886508731871e-41	86.6442883484154
CAD	-2.05292904257357	6.61656542469463	-22.6353998736659	1.25648087346602e-42	7.31291348680843e-41	86.6300327473689
UBE2H	1.59879534680632	8.05546991854866	22.6437676322158	1.21591468206329e-42	7.13209955697748e-41	86.6025390267215
SLC4A4	-3.4643192871842	6.37917095465343	-22.6185575620202	1.34231318433356e-42	7.78230686330219e-41	86.6005252090709
RALGPS2	1.84970516977381	5.14260343988539	22.5249694758709	1.93899558815868e-42	1.11555393685022e-40	86.2284399510748
SSR2	1.07173071059938	7.89403408936137	22.5329111383377	1.87934376032779e-42	1.08539330404162e-40	86.1672703774777
SURF6	-1.61459959422861	6.16989605893251	-22.5133222977868	2.02994847983151e-42	1.1590002423251e-40	86.1635866106462
HEIH	2.27384872517545	5.41840998057326	22.5085755761789	2.06823740483881e-42	1.17638836632801e-40	86.1567778347729
CPEB4	2.95283501108791	7.0505935315365	22.5134225121546	2.02914785486981e-42	1.1590002423251e-40	86.118538961791
ADAM17	2.78751524496754	5.34742676691511	22.4986180865311	2.15093925271849e-42	1.21881146486116e-40	86.1155224476158
ANAPC1	-1.81016917455752	5.56238821569623	-22.4851373692759	2.26823809482204e-42	1.28044598615969e-40	86.0751306587537
SRSF2	-1.44658950745141	7.27300742459889	-22.4769703543129	2.34241459676364e-42	1.31736695074917e-40	85.9791379364613
MCUR1	1.30164295570338	6.48742655971112	22.3897872724925	3.30411911069417e-42	1.85129300620088e-40	85.6387841110915
NUP188	-1.25208324874471	7.34169010127585	-22.3694127466786	3.58115393235867e-42	1.99905603897018e-40	85.5493620739449
TULP3	2.04908520346087	5.59850321325984	22.353328460996	3.81629477398581e-42	2.11459344377015e-40	85.5327784011376
MARCKSL1	-1.81425932692513	8.27835699696347	-22.3591799138383	3.72900245573675e-42	2.07387781019789e-40	85.4913199803829
SLC29A1	-2.92139737962153	5.08681264342282	-22.3313542814134	4.16289541783486e-42	2.28974496682081e-40	85.4598204037754
CCAR2	-1.14586913177364	7.45564705165333	-22.3476010383608	3.90373029656113e-42	2.15508875489566e-40	85.4565974062267
NDEL1	1.80921253396597	5.99597182931151	22.314771194304	4.44531672841034e-42	2.42730458159308e-40	85.3663897700437
KIAA0391	-1.5613132671053	5.39855177901452	-22.2962652559571	4.78334448309921e-42	2.60241669413833e-40	85.3337731978054
OAS3	-3.28462712695606	4.52694507097421	-22.3205103005334	4.34545566395154e-42	2.38143657846337e-40	85.2685190339477
NEK6	-2.82922317178294	5.78654004425687	-22.2700406379349	5.30720172207593e-42	2.86665255606807e-40	85.2327337061604
ZNF554	5.07575848192336	4.91192939456223	22.2737864966387	5.22897621529363e-42	2.83459591512091e-40	85.2274741944622
XPC	1.71305003494189	6.93121455276637	22.2524238811524	5.69120612150147e-42	3.06305201148624e-40	85.0803737698864
SYNCRIP	-1.63469173777343	8.33712120097991	-22.2036375772605	6.90721553287285e-42	3.7042410157721e-40	84.8647054408604
UBE2G2	-1.62614279861624	6.57012282719536	-22.1863027266441	7.39969674097969e-42	3.95422940436125e-40	84.8549646155974
NQO2	2.20697783250291	6.15270471688201	22.1806333598817	7.56832147824827e-42	4.02999699707007e-40	84.8239317805609
ARHGAP44	1.26967615002285	5.27728110878103	22.1692342486254	7.91917571026871e-42	4.18712473469701e-40	84.8154324253483
PELI2	2.58308388437077	3.95447816161674	22.1734549101638	7.78739678139088e-42	4.13199823566662e-40	84.8091449703217
GEMIN5	-1.89457341980197	5.01515533082604	-22.1466055502907	8.66497846530183e-42	4.51782349426987e-40	84.7449652956142
RNASEL	2.41516639883739	3.95276454982642	22.1533168174127	8.4366910046186e-42	4.42955776662073e-40	84.7446760016047
PALLD	1.69388098723371	6.19064292852654	22.1469766899554	8.65219292199004e-42	4.51782349426987e-40	84.6926805833373
CDCA4	-1.90500552209791	4.60280636978052	-22.127476432739	9.35039875935449e-42	4.84157199208507e-40	84.651893083985
C10orf2	-3.06823073997886	4.00193512402822	-22.1597090618452	8.22488996224648e-42	4.33350693589801e-40	84.6110510762319
DHX15	-1.16570052939683	7.94307112966558	-22.1360990853488	9.03492419332713e-42	4.6944090549135e-40	84.6018065503233
DDX19A	-1.09685515206061	5.66512166045637	-22.1149310102232	9.82932218500856e-42	5.07206535842229e-40	84.5990486858593
EFTUD2	-1.13903226062375	7.22847381700606	-22.1061436565968	1.01794265348715e-41	5.23473523450788e-40	84.5049423667505
TMEM201	-2.05060853234111	4.775659506405	-22.0718550196277	1.16699935281257e-41	5.96042934756244e-40	84.4427160344925
MIPEP	-1.85564285272645	4.51132045667646	-22.0677925475663	1.18605802315895e-41	6.03723636466264e-40	84.4131754539078
MSMO1	2.44986473875988	7.26151821259622	22.0782263305614	1.13772830910435e-41	5.8307605083655e-40	84.388271912745
TCOF1	-1.66795608181691	6.00948024117969	-22.0531451669562	1.25741587964797e-41	6.37883677324121e-40	84.3432063399166
MCM6	-2.34339035790433	6.50256431554122	-22.0439346205076	1.30448626109093e-41	6.5953419853675e-40	84.305199223044
RRM2	-3.56527067454883	6.73483977980525	-21.9868882253336	1.63828082688821e-41	8.14583605846136e-40	84.0964229481299
LRRC20	-2.2357724949388	5.42004789699566	-21.9819599825935	1.67087620092452e-41	8.2804874696642e-40	84.09110237886
COLGALT1	-1.66872107266108	6.59888772061739	-21.9925694553533	1.6014990602064e-41	7.98940527842503e-40	84.0855862888399
NASP	-1.21019211432945	7.30152737134616	-22.0021850426863	1.54113032670363e-41	7.73966989491026e-40	84.0842357155592
DDX56	-1.03557103404145	6.73504554142472	-21.998072352143	1.56666500160111e-41	7.84168055468078e-40	84.0825857281095
SF3B3	-1.06270984244931	8.44289123521756	-22.0040580789803	1.52964045105806e-41	7.70774530640533e-40	84.0629087656713
RANBP1	-1.70091459863321	6.6542407438731	-21.9752335275752	1.71642194926465e-41	8.47822104939408e-40	84.0130745639121
MPC1	1.30272436505781	4.99794491138961	21.9503540561222	1.89602726031296e-41	9.33467060356045e-40	83.9502466143107
GRWD1	-1.95949741051339	5.00998995660815	-21.9285643688864	2.06882284525137e-41	1.01521058314688e-39	83.8782118605934
MYO10	1.66985702744982	6.53719537247863	21.9057655788708	2.26663720124611e-41	1.10865876918279e-39	83.7126875252438
TIMELESS	-1.20570879690082	6.96489764493572	-21.9030245325143	2.29166886549063e-41	1.11726297675998e-39	83.6994325140698
U2AF2	-1.39726924690973	8.03489414925466	-21.8895967040542	2.41837648228706e-41	1.17522139993601e-39	83.6164862675025
ZNF213	2.60717825116729	5.61083086546018	21.8561635338157	2.76539009382811e-41	1.33951927899751e-39	83.5568243105412
MRPL17	-1.89936117311421	6.11893172114456	-21.8473788873499	2.86461694154171e-41	1.38312180045628e-39	83.5268520526265
ANAPC7	-1.12876401352417	6.33313145675813	-21.8279131987141	3.09746169223445e-41	1.49075271700617e-39	83.4216931486867
TRIM5	1.46057019531294	5.83187891225289	21.8214536047434	3.17887041770436e-41	1.52018847746015e-39	83.3978745226768
ADAMTS1	-5.06372849584476	8.07165006916115	-21.8112425430241	3.31197752596451e-41	1.5788144295201e-39	83.3762646430867
GDF15	3.05264481149839	10.0819525044933	21.8248810377438	3.13541045005436e-41	1.50419563316346e-39	83.3124276468032
RBM12	-1.89203263595375	6.55458424952433	-21.7927543362807	3.56743465867741e-41	1.69520882388291e-39	83.2894117142772
PRMT6	-1.75294980797892	6.25315152022199	-21.7695306180011	3.91664798276409e-41	1.84944610406244e-39	83.2066386527743
RFX5	-1.63383130125034	6.56541377294632	-21.770998642648	3.89358741357982e-41	1.84435673824336e-39	83.197631002583
GPNMB	3.58363154308597	4.48592450399077	21.7416925326239	4.38094642307435e-41	2.06220349494935e-39	83.1270681783441
PAK1IP1	-1.91035273513494	5.14377985578485	-21.724187856171	4.70090640175274e-41	2.19902836538066e-39	83.0602368892372
CAB39L	-1.92482444919924	6.54095299471142	-21.7282242018586	4.62509985129565e-41	2.17032810522048e-39	83.030832459809
URB2	-2.21571016416725	4.39372538016746	-21.6783426322961	5.65501528361301e-41	2.63713383536438e-39	82.8525487404401
FAM216A	-2.36299290594632	4.45236064564699	-21.6590172004838	6.11357422866654e-41	2.84214955472622e-39	82.7635892936826
UBQLN4	-1.09902673048474	6.53979751137538	-21.6515053798659	6.30176667390932e-41	2.92059655479699e-39	82.702005383882
BEST1	3.06460268534689	4.21706602179226	21.6038695247834	7.63885552036453e-41	3.52938629211673e-39	82.5755890529557
STK40	1.89188123717506	7.29980444735113	21.6003975569513	7.74682235933171e-41	3.56829093704678e-39	82.4625736130196
ISCU	1.67292158305604	6.59397494522807	21.5838567258478	8.28267764206776e-41	3.8034461001006e-39	82.4061446130012
KIZ	1.54555402167557	4.39331834418625	21.5594474892969	9.14242002186964e-41	4.1727227674284e-39	82.3979437291417
TOM1	1.65271941680143	5.70502665313343	21.5621813038248	9.04182211549584e-41	4.13939027092334e-39	82.3654067343577
PNPT1	-1.87904904974872	5.55510772503111	-21.5457229577944	9.66474728414154e-41	4.38446662292052e-39	82.3309919770868
PTEN	1.29211175068543	6.70777567922009	21.5586044740569	9.173667827228e-41	4.1742968513229e-39	82.3081665798287
MTAP	-1.95181949604362	5.55259301753386	-21.5150059512718	1.09453498564175e-40	4.90613055056611e-39	82.2121607325901
MBNL2	2.14617612932147	4.61731045271458	21.5120657682625	1.10765555840276e-40	4.95016543600471e-39	82.2067270770213
RNF185	1.22747030338485	5.97245887656975	21.5254213659879	1.04930275411121e-40	4.7316306773976e-39	82.2046165065025
MTHFR	1.66736854971398	6.49343003929766	21.5276724921836	1.03977664721482e-40	4.70279702848726e-39	82.1968373221321
TCF12	1.32199118457617	6.12501210886346	21.5089824546931	1.12158506912544e-40	4.99754344153937e-39	82.1283855106763
RNF114	1.13440839176967	6.91933866477306	21.5152373080241	1.0935092231725e-40	4.90613055056611e-39	82.1239605636114
CTH	2.3710879356929	5.115332598332	21.4869460889505	1.2264125100761e-40	5.44846457139135e-39	82.0931416234819
CLSPN	-2.73889945530128	4.606054908957	-21.4835829449173	1.24325727059795e-40	5.50700624640082e-39	82.0639189528826
RUVBL1	-2.17177919651737	6.94861417197395	-21.4705936274854	1.31053356764223e-40	5.78507367935358e-39	81.9783539301935
RANBP9	1.43415665232754	6.90748410293362	21.4699916662205	1.3137387617605e-40	5.78507367935358e-39	81.9419968576511
ATP6V1H	1.09412877169467	6.56147949291769	21.4616907597857	1.35875136388125e-40	5.96579253802364e-39	81.91627539494
RNFT1	2.86964499953276	5.0211119955182	21.4379510909187	1.49624443259282e-40	6.55032256554339e-39	81.8942118349833
SGTB	1.73406335438926	4.8245182509424	21.4360827534213	1.50764262535553e-40	6.58103536695891e-39	81.889114587644
PTCD3	-1.2976889803057	6.86710004890371	-21.3986614293679	1.75529361718494e-40	7.63985187120264e-39	81.6674447598032
ABCF2	-1.15766839226574	6.63673681109388	-21.3833717177449	1.86791887314749e-40	8.10655196508169e-39	81.6078089907004
MCM2	-2.17936897890868	7.0059770569288	-21.3767829531481	1.91867021714669e-40	8.3028103690705e-39	81.5934483909686
NBR2	2.7672881231238	5.29050016737953	21.3386396672066	2.24100814370167e-40	9.64211412201267e-39	81.484907550384
EEF2K	-2.44624767757148	5.08664229562501	-21.3240841091805	2.37793334925272e-40	1.01440474921531e-38	81.4419983386193
GARS	1.58356577761182	9.32821364989574	21.3565365191145	2.08348191959964e-40	8.99010474273224e-39	81.415966392348
MRPS27	-1.07115722084324	7.57476626867205	-21.3341580013768	2.28229948389158e-40	9.7917168714617e-39	81.3776575318303
DCTPP1	-2.03228650909653	5.90774366494698	-21.3083843664884	2.53508688264652e-40	1.07533515903447e-38	81.3640370598852
FXR1	1.24913200851258	7.71882130649814	21.3279394909236	2.34086552193293e-40	1.0014369423745e-38	81.3397871296837
C1QBP	-1.20942140537393	7.89311195758403	-21.3099089605847	2.51937786012757e-40	1.07169909200214e-38	81.2756448394517
HNRNPR	-1.22237416207065	7.36564956005124	-21.306529336227	2.55433374168917e-40	1.08044719620295e-38	81.2745651188481
NACC1	-1.35896039099671	7.50125782815014	-21.299641745577	2.62709264739199e-40	1.10810177509096e-38	81.2474860263522
GLYR1	-0.655419657250063	7.66454796233602	-21.2965123945269	2.66083657303038e-40	1.11919109189423e-38	81.2188702673744
ABCA5	2.26863741841408	4.50991690712286	21.2558131411546	3.14160991393333e-40	1.29957064649099e-38	81.1674242999538
NOLC1	-1.0519102508884	8.37246477254147	-21.2866889329875	2.76962608149805e-40	1.16169567708868e-38	81.1573109683576
TMEM263	1.67409563431797	6.82971740763251	21.2757603527954	2.89592788052572e-40	1.21128838590458e-38	81.1563641845529
TOMM5	-1.58513653150931	5.0739879449585	-21.2509728469176	3.20432640925225e-40	1.32187267476186e-38	81.147528440225
AIM1	-1.92374025542861	4.56901317756297	-21.2447334252191	3.28703591305692e-40	1.35227756905377e-38	81.1237503835525
NFE2L2	1.41291682022824	6.84278558398231	21.2651107857741	3.02458540145029e-40	1.26136221332174e-38	81.1057717700057
TTLL12	-1.89063735681192	7.42002300454925	-21.2616627305118	3.06746315933734e-40	1.27240405526545e-38	81.1013783681378
PRMT5	-1.11763881642661	7.52794083598872	-21.2644751767313	3.03244378668851e-40	1.26136221332174e-38	81.0938317534317
BCL2L13	1.05311462501253	7.07148627200453	21.2371369475791	3.39064299384263e-40	1.39109003266505e-38	80.9849683948725
TPP1	1.72122820556891	7.69127789978035	21.2342194724824	3.43130262677674e-40	1.40393570146266e-38	80.9580364517807
FANCD2	-1.39670323869306	5.98539422262474	-21.2077236215528	3.8238002102232e-40	1.55184280964086e-38	80.9274644907853
GOT1	1.42011878824068	7.24362402926095	21.2254716159711	3.55618573030571e-40	1.45107839473561e-38	80.9270242366822
STEAP3	-2.88660670819388	4.05728704467787	-21.2187515157094	3.65522188997676e-40	1.48744747696182e-38	80.8586717537973
ZFAND1	1.37749815339674	6.58090106503428	21.1747825018922	4.37546256682397e-40	1.76618134149002e-38	80.742847801414
TRERF1	-3.49653942605179	4.01141655692858	-21.2065725741046	3.84184102089099e-40	1.5549618536307e-38	80.631066156377
MARC1	-2.12366508733532	7.02972644308117	-21.1402754793444	5.03959263777776e-40	2.02880758844158e-38	80.6296437131464
AKAP1	-1.93780760533861	6.65789044736765	-21.099713701453	5.95133704610692e-40	2.38944591134603e-38	80.4660990441838
EDEM2	1.44664766807074	4.61751623232229	21.0801128349146	6.44976694675412e-40	2.57578990618244e-38	80.4458883434673
CSE1L	-1.58071800086506	8.01406448472021	-21.0964437002069	6.03170955788974e-40	2.41525735256726e-38	80.3935562956126
TMEM2	2.27471241708067	6.24856582224231	21.0710043502822	6.69549191077691e-40	2.66683041199539e-38	80.3551692134758
SIPA1L2	1.50101312606607	5.56084833827015	21.0477791610528	7.36559037728912e-40	2.92597103453369e-38	80.2700356079037
POLR1C	-1.6699277556965	5.22077315111605	-21.0309747747601	7.89219574531679e-40	3.11127972115535e-38	80.2431805486412
CCDC88C	-1.84073256600642	5.64665956587602	-21.0208075573717	8.22905806201339e-40	3.22630641930008e-38	80.1935306174465
C12orf49	1.87963242184242	5.93451493004753	21.0263438727331	8.04387046812213e-40	3.16195704055816e-38	80.1787571792662
POLE3	-1.19933815990855	7.08315538514859	-21.0309120749007	7.8942299797562e-40	3.11127972115535e-38	80.1495943671743
MKNK2	2.21995218101439	9.19817636084331	21.0330941899513	7.82374307235606e-40	3.09977113389178e-38	80.0974209804022
PPIF	-1.91082767685714	7.39211037712799	-21.014194301107	8.45590610576218e-40	3.30661161677409e-38	80.0866748992248
PPP2R5B	1.58543268786629	5.03673557992153	20.9765029876694	9.87445843135258e-40	3.85129526766728e-38	80.0075866500771
TMEM177	-1.9606617859697	3.95332618588013	-20.9736766114723	9.99003285514035e-40	3.88627806613439e-38	79.9740410386457
TFAP4	-2.02741966918489	4.15678082208915	-20.9696766085384	1.01559308219656e-39	3.94060612978387e-38	79.9716909670128
FNBP1	0.983649324343888	5.90419838836064	20.9168837375076	1.26241590197646e-39	4.87312009873484e-38	79.7137745631724
GREB1	-2.95372457468277	4.37889365284744	-20.9184944375797	1.2540580833099e-39	4.85333406674779e-38	79.7119701696183
SEH1L	-1.65481038929873	6.40139253708016	-20.8809444206681	1.4642188583477e-39	5.60885468799722e-38	79.5748644207759
TRIM14	-2.28953128883011	5.34009491929174	-20.8582507778689	1.60808137068454e-39	6.12866747771548e-38	79.5425614726439
ARL8B	1.43657900580052	7.39842694092556	20.8843663830947	1.44367986596618e-39	5.54432144944966e-38	79.5258813938796
SERINC1	1.24176476010469	8.23682777907744	20.8854260158008	1.4373788556717e-39	5.53427715301697e-38	79.5093205882933
PMPCA	-1.65307917975004	6.44766289967222	-20.8435086409865	1.70908293103072e-39	6.49711121325502e-38	79.4219611121926
SARAF	1.14808461106102	8.80753090093997	20.8586379186375	1.6055115747058e-39	6.12866747771548e-38	79.3845674015812
MMACHC	-1.64498191094844	4.35207373465454	-20.8076535987111	1.98222718651497e-39	7.49751219967475e-38	79.3340618441067
CDK13	1.48483569385432	6.48509445718393	20.825195328241	1.84349804579225e-39	6.99039562010517e-38	79.3040345952808
SDC1	-2.59158436019574	5.647810851443	-20.7999282365409	2.04661359412146e-39	7.70224303993178e-38	79.300164062539
KLHL1	-2.35567713839314	4.78949223298591	-20.7920540084473	2.11440908210389e-39	7.91769745059151e-38	79.2706676567228
TFDP1	-1.6032988870936	6.17563063919967	-20.8016088439187	2.03242976822649e-39	7.66808175871583e-38	79.2596993081293
SCFD2	-2.29298716183716	4.31761831120118	-20.7939311428428	2.09804477867452e-39	7.87606009914413e-38	79.2408646905638
APEX2	-1.41678277864188	5.13287458027708	-20.7663568308228	2.35179709028348e-39	8.71965064387573e-38	79.1551033587087
OSBPL9	1.6048635023821	6.04538562584282	20.7753646774345	2.26567300940818e-39	8.44202131743754e-38	79.1242903952767
SHROOM3	-1.66809506451271	7.16840238425597	-20.775820547799	2.26139985491944e-39	8.44202131743754e-38	79.1082996749981
ISG20	2.6629611006771	4.26106453763919	20.7476007372843	2.5418536346927e-39	9.35501818101607e-38	79.0878535187067
QTRTD1	-1.49748215131603	5.32256810093986	-20.7487513651897	2.52976108336134e-39	9.33338880288792e-38	79.0776904299873
CCND1	-3.53495585498377	7.58167760708807	-20.7538426065371	2.47694602240768e-39	9.16103977154525e-38	79.0512941448023
SDCBP	1.47368690534288	7.49099440361155	20.767743804586	2.33832455339153e-39	8.69115878557605e-38	79.0389133916773
DOCK3	2.23557990487985	3.9749374781166	20.7128908977203	2.935337291021e-39	1.0698306981061e-37	78.944209629726
MYCBP2	-1.90325981121426	8.02068614636938	-20.7371467416587	2.6544223656296e-39	9.74542939909389e-38	78.9154575850396
MTA2	-1.04818382094396	7.46581846748636	-20.7338216179279	2.69126947517997e-39	9.85661035104939e-38	78.9069411728053
SLC25A11	-1.45615377326464	7.06918892773721	-20.7184972056884	2.867857445781e-39	1.04777974223473e-37	78.8684071045002
SCO1	-1.330679795898	5.53351163613255	-20.6836027115115	3.31475295790336e-39	1.19938145580426e-37	78.7973071269987
PUS7	-2.40589107370364	4.831351328276	-20.6772991434069	3.40266749198186e-39	1.22823209277884e-37	78.7963015838739
RAN	-1.24777256762121	8.77450038169385	-20.6932785956112	3.18423414590737e-39	1.15773510738366e-37	78.7061220571664
ARHGAP21	1.1900646284066	6.42370565736875	20.6485972677323	3.83362094998246e-39	1.37716871255829e-37	78.5826456548173
MEX3A	-3.23467954491192	3.8251347083514	-20.6844502862893	3.30310777398352e-39	1.19805474237045e-37	78.5557631046353
ACSL1	1.9553305550212	9.10340620786639	20.6556321428882	3.72315765988371e-39	1.34069389498354e-37	78.5353227657963
TSC1	1.76436968795794	6.80269904175019	20.6367638180483	4.02693001780713e-39	1.44315945459169e-37	78.5234675251523
BCCIP	-1.30185035948492	6.66457244728867	-20.6089899086243	4.52009938976477e-39	1.61604315325495e-37	78.4262370057524
FTSJ3	-1.40309561907469	6.50448485905469	-20.5958998030496	4.77319884961832e-39	1.70247871557883e-37	78.3812507901358
SURF4	0.99117092778193	8.6480778156599	20.5868561555813	4.95635055229907e-39	1.76361516334888e-37	78.2569867081374
TUBA4A	-2.30416749614616	6.38724074674741	-20.5512574215199	5.74874016437295e-39	2.03592175255246e-37	78.2258167306238
PNPLA8	1.98342570094145	6.1486218525675	20.5577838173195	5.59447215780606e-39	1.98597148750865e-37	78.220488167473
LINC00674	1.08599612047808	7.11927203377655	20.5413141541782	5.99205123670847e-39	2.11709744400975e-37	78.1064800134351
PCNA	-2.08112769456598	6.9343544601054	-20.5060818014844	6.94077115550535e-39	2.4408107651304e-37	77.9989414432349
FAM86EP	-2.23199421320628	3.3879077091822	-20.5202480303839	6.54235600633365e-39	2.30610370401658e-37	77.9822536438091
CALCOCO1	1.63636067387128	5.3160282283201	20.4826843464856	7.65304632185798e-39	2.68500335441634e-37	77.9440449223647
PPIL1	-1.77133847823459	5.62552918982131	-20.4625353588153	8.32518194729723e-39	2.91400774173928e-37	77.8858205712204
TUBE1	1.99061481866417	5.19894255885536	20.4544724542342	8.61052275181974e-39	3.00687464282152e-37	77.8300858154949
NEDD4	1.7479116918968	4.62381829633955	20.4263937771698	9.68333191851433e-39	3.37366385355942e-37	77.7432316141993
C6orf106	1.18374881483996	7.36640777609377	20.4214623640414	9.88519760930337e-39	3.43602146530786e-37	77.5995843360219
RNF11	1.55115713556849	8.22134954125849	20.4201551412955	9.93941530985519e-39	3.4468882284708e-37	77.569268208649
HNRNPD	-1.52424894431116	7.7814248262866	-20.4125498497391	1.02608408775935e-38	3.55015637368533e-37	77.5571402001157
RSRP1	1.79107217587914	4.79995763564547	20.3744137518829	1.20375764236908e-38	4.13629857158219e-37	77.5348745496664
XPOT	1.15853907458895	9.53968451388439	20.4099958423341	1.03711133410692e-38	3.58006064205734e-37	77.4946472809436
DUSP22	1.63743172571057	5.03083176664847	20.369586662333	1.22835340096232e-38	4.21117686503429e-37	77.4846774668795
ZBTB42	-2.16731778343143	5.25831126728412	-20.3560503538485	1.30005920506073e-38	4.43674750527088e-37	77.4612973591239
RPS6KA2	1.27848158558143	6.86976292566208	20.3817947940783	1.16710390889026e-38	4.01954869171929e-37	77.4444353257192
PDHB	-1.11271469983376	6.64476032782026	-20.3636694647705	1.25919520120727e-38	4.30707861989258e-37	77.4019303598939
LAMA3	-1.88573746071861	7.61516963943829	-20.3554931157277	1.30309976222356e-38	4.4370399159975e-37	77.3354570202093
TNKS	1.34967718383881	6.91845937439789	20.3382736822552	1.40067163845761e-38	4.75848084232566e-37	77.2649562191803
NDC1	-1.68882362155863	6.52774029198921	-20.3114813289092	1.56732757930101e-38	5.31263903629434e-37	77.1952510424257
TDP1	-1.3979885412633	5.12343865106362	-20.2890487490176	1.72213739406748e-38	5.81114946276792e-37	77.1634473664278
AHI1	1.44474608061956	5.19775929726866	20.2848237035083	1.75297442214395e-38	5.90194258361289e-37	77.1153531855281
COX18	-1.72214941498677	5.19162026184889	-20.2653171502837	1.90271545751052e-38	6.39176181431273e-37	77.0747961526842
G3BP1	-1.39998945737947	7.74785039775776	-20.2959487716988	1.67294658758366e-38	5.65787521602618e-37	77.0728468015587
SPIN4	-2.42139113329632	4.80611659211628	-20.2623867958171	1.92629728989335e-38	6.45653573773182e-37	77.0693635638285
IMP3	-1.84530164610987	6.03720750649501	-20.2601700591955	1.94433166723852e-38	6.50246866709435e-37	77.0116106734145
ADAT1	-1.64002503841643	5.1464743909282	-20.2488582040845	2.03904199405827e-38	6.7739501289334e-37	77.0066167485207
CYP2R1	1.32705590680093	4.93898374593648	20.251262678761	2.01852879864455e-38	6.73560632009925e-37	76.9909257468196
GUCY1A3	-3.0843322590648	7.14167496533311	-20.2408606168337	2.10879391458392e-38	6.95948338931695e-37	76.9298282118507
ICA1	0.984045545847303	5.91123849515103	20.2499353246927	2.02982697147099e-38	6.7582886482502e-37	76.9292380097066
RAP1GAP2	-1.45140123616197	6.39294658106908	-20.2449780730978	2.07258803488194e-38	6.87019468692873e-37	76.9213661491923
TGM1	3.53517589799734	2.97537462339467	20.2386314361012	2.12866073950425e-38	7.00964247026225e-37	76.9101918432382
DNMT1	-1.80738707520553	7.11362761882201	-20.2367508417336	2.14556740208733e-38	7.04985560388256e-37	76.8530644209177
HSPA13	2.26176040359867	7.12984283201964	20.2416209921031	2.10206011516288e-38	6.95254068045941e-37	76.8523307503127
RALGDS	-1.5735507087296	6.48494595072226	-20.2159124661527	2.34220552513136e-38	7.67916117147871e-37	76.7952034880726
MT1F	4.49315199780379	5.11658730308506	20.1956544077375	2.55075926805516e-38	8.34470613706236e-37	76.7682769210058
PRPF4	-1.19588596236137	5.74728804075759	-20.1769585544085	2.75979399999987e-38	8.96992785800822e-37	76.6620567737281
KIAA0895	1.73209102288066	4.73824638054698	20.1605710099441	2.95716634236916e-38	9.57000211142571e-37	76.6310370980129
FDPS	1.58092286366296	7.41229365755239	20.1854660449127	2.66261563067077e-38	8.6728495249788e-37	76.5999493639297
PSD4	-2.45538101550531	6.19863542122386	-20.1517581786736	3.06912428077539e-38	9.91096133335983e-37	76.575479479271
SETMAR	-1.39199231678909	4.9214107323256	-20.1454834928139	3.15143010030164e-38	1.01331636801134e-36	76.574104920103
CLIP4	3.13695520651562	2.51602935574914	20.1940904472527	2.56761725985903e-38	8.38159582044419e-37	76.5408871489445
WDR5	-1.2273767788102	6.12871133229074	-20.1496069537475	3.09709544583449e-38	9.97982515335853e-37	76.5253604596518
CALCOCO2	1.08797731307434	7.2936520402671	20.1626319348993	2.93158324872251e-38	9.50770066151558e-37	76.5111088063284
RRP9	-1.82346907675227	5.40201554152345	-20.1283834370336	3.38719455818197e-38	1.07530895318521e-36	76.4884542352397
ACTL6A	-1.32826592021448	6.01746149851135	-20.1358649534963	3.28193386556251e-38	1.04868464971119e-36	76.4768010960449
FEN1	-1.4557564912793	6.18702241310182	-20.1358329270309	3.28237736657071e-38	1.04868464971119e-36	76.4550988624429
FARSB	-1.42963009017409	6.79257415960218	-20.1344397471648	3.301728580116e-38	1.05262752354611e-36	76.426954236334
TBC1D20	1.18155629763829	6.67308014820123	20.1314085145692	3.34423009683406e-38	1.06391862572161e-36	76.4036249587449
TSPYL2	2.36658884613101	6.29130348791675	20.1201381248614	3.50714420506173e-38	1.11103960724065e-36	76.3761602042989
ATF4	1.10040642326471	9.48506763517002	20.1362164716254	3.27707002255745e-38	1.04868464971119e-36	76.3467902688859
EIF2AK3	1.61312999399023	5.91502092451735	20.0961167129085	3.88154886952076e-38	1.22191483909274e-36	76.2988733785614
HECA	2.05436851798782	5.28163458303545	20.0832914074638	4.0976725237015e-38	1.28725210493518e-36	76.2930912114794
XBP1	1.58410587983272	8.43078054526475	20.1114568058194	3.63806303261915e-38	1.15008746311177e-36	76.2686107086285
MCM7	-1.52615838416603	7.63196662227199	-20.1003269690074	3.81313246438299e-38	1.20289909842805e-36	76.2495064390993
RRAGC	1.76295245089251	5.93763732102689	20.0578300777259	4.56331435248135e-38	1.42755683993458e-36	76.1388606999739
HSD17B7	1.71864525344633	5.18377826626915	20.0434367508327	4.8497538046835e-38	1.51086935956696e-36	76.1239200552017
LSG1	-0.980475093990396	6.432599874409	-20.0589225553527	4.54228156860433e-38	1.42394363328106e-36	76.1232868272086
SRSF10	-1.23776284105335	6.51244222352939	-20.0556953320506	4.60469672051187e-38	1.43750781611656e-36	76.106896905088
C9orf72	2.00496447747416	5.72772459363459	20.0416767279043	4.88600001450042e-38	1.5190098595805e-36	76.0780654821717
MRPS23	-1.39959627914393	5.91576278854614	-20.0338032678483	5.05151637961624e-38	1.56399113311995e-36	76.0556514204359
NFX1	1.23324768430066	7.04390371078206	20.0343913877379	5.03896009925879e-38	1.56332695972046e-36	75.9761937360559
MAGEF1	-1.29337923553822	6.63036329465499	-20.0178942091627	5.40339156476778e-38	1.66949234025829e-36	75.9458208905748
TOX4	0.905893101895681	6.9443465852838	20.0121794798864	5.535728660935e-38	1.7068686154538e-36	75.8861076715452
OSBPL6	2.80356058912467	3.39334259507738	19.9834625003869	6.25182201817977e-38	1.91586447806097e-36	75.8586586617708
PARP4	1.40178318860653	6.64098255606104	19.987967774499	6.13359569780293e-38	1.88347797542349e-36	75.7896348171671
PBRM1	1.41281772216681	8.09083017512762	19.9976398969347	5.8873295176506e-38	1.81156024666069e-36	75.7845550471694
SMARCD2	-1.58779004127601	7.32421164246852	-19.9747842358327	6.48606145857653e-38	1.98359875482658e-36	75.7348210925275
ATG4A	1.6170595311125	5.3262841611794	19.9490442187067	7.23411743976993e-38	2.1989373982912e-36	75.6902378619578
RNPS1	-1.10008766853322	7.5277159261388	-19.9662439788917	6.72520329458894e-38	2.05255391608836e-36	75.6854194201566
CREB3	1.43716204360379	5.73587598801955	19.9505161001653	7.18908940220755e-38	2.18968288972715e-36	75.6846064170357
ESRP2	-2.0137593834127	6.76906829269414	-19.9413799451616	7.47321444176357e-38	2.26702602136408e-36	75.6253593888054
YIPF4	1.49117072480806	5.97549251217203	19.9365730175533	7.62721709478336e-38	2.30907846563038e-36	75.6088972604066
WDR77	-1.58787390817616	6.10229394502723	-19.9173166744064	8.27686663453629e-38	2.50071286487318e-36	75.5539354408684
NUP155	-1.42853892806357	6.30638053162285	-19.9120728353696	8.46323955597197e-38	2.55188765406576e-36	75.5164185018099
CA12	-3.29319976360468	4.5555574077155	-19.9027242905586	8.80604418982153e-38	2.64993105319359e-36	75.4561011585912
OSER1	2.31223329996798	6.53374417076399	19.8960707601446	9.05850961149661e-38	2.72045160652466e-36	75.426011549455
UBIAD1	-1.56599546225011	5.38548660607092	-19.8574502804426	1.06747867305151e-37	3.19945304481866e-36	75.3407814680073
AADAT	-1.90489436651758	6.04671125785296	-19.8387426125617	1.15591727604616e-37	3.45074628570759e-36	75.2282895258239
ARNTL	1.99092896044644	3.78896181880281	19.8088055277303	1.31305486116744e-37	3.88064541690731e-36	75.162297008302
ANK3	-1.94382982988314	8.05481399022191	-19.8413550923897	1.14313718392288e-37	3.41939202266653e-36	75.1532724765178
SFXN1	-1.20318603867737	6.91871793304875	-19.835161681548	1.1736690484567e-37	3.49678857770354e-36	75.1502244116075
MAK16	-2.0176091495416	5.19214587876197	-19.808381389246	1.31542922030223e-37	3.88064541690731e-36	75.1469486027835
MCPH1	2.47648150825936	6.00013671714926	19.8227344799147	1.23743132541509e-37	3.67218750640967e-36	75.1233638463531
GOLGA5	1.30857439570979	6.59179174314537	19.8287145307288	1.20632445058903e-37	3.58696395050394e-36	75.1185563460675
UBE2N	-1.39081952178542	6.9206686883873	-19.8048540599109	1.33534369280911e-37	3.93167076298461e-36	75.0316695631645
TUBB4B	-2.05370510898648	8.24643229735987	-19.8114274104222	1.29847284267057e-37	3.84573337387403e-36	75.0159514771762
CEBPG	1.73225502358539	7.42863427994775	19.7868723723231	1.44168262078845e-37	4.23645914554979e-36	74.9156383845612
MRPL20	-1.02559765504656	6.84434237718362	-19.7722886750385	1.53416044728039e-37	4.49063416693224e-36	74.8804210193506
JMY	2.14400633180177	7.05588287559849	19.7745451333025	1.51947057123375e-37	4.45632228469649e-36	74.8742794539168
KDM3A	1.92118290016187	6.43346206584365	19.7555063502316	1.64799821513346e-37	4.81446326817978e-36	74.8346502949598
DPP3	-1.45971059048735	6.24516360098569	-19.7415413023697	1.7491852286455e-37	5.10014862006618e-36	74.8010314071163
HILPDA	-2.36235697791761	3.95236856073731	-19.7328958221813	1.81494000511157e-37	5.28161610789831e-36	74.7854791364759
TAGLN2	-1.52204288036017	6.82315108180573	-19.713821352735	1.96895424275111e-37	5.71872667488408e-36	74.6413742776189
PFKP	-1.83339719123086	5.94601432073827	-19.6909779565574	2.1708219360868e-37	6.28074416036211e-36	74.6170535536544
LRRC45	-2.37344788539277	4.74130043073407	-19.674331711869	2.33093930580796e-37	6.67965355267411e-36	74.591338757203
NOP9	-1.0802116028711	6.14856997380719	-19.6920632173707	2.16077594967123e-37	6.26374742476123e-36	74.5759419555436
TTC39A	1.50643192526184	4.98343181741514	19.6787231722824	2.28757832895396e-37	6.56793043739438e-36	74.561519968435
PRKAB2	1.55044521325165	5.41787698698463	19.6809030176763	2.26635721276988e-37	6.51946741512502e-36	74.5512141714926
LOC100287015	2.5414729965286	3.67181622536792	19.6650481435013	2.42534810360209e-37	6.93695754736933e-36	74.5491182260891
SNX24	2.1121176536566	2.80074017124001	19.6854868268087	2.22237746839795e-37	6.40522458070319e-36	74.5450530750761
IMMT	-0.828629068158719	7.15740136917522	-19.6903917525719	2.17626782528325e-37	6.2843918585487e-36	74.5181302537619
CCDC51	-1.53001011424511	4.85637741081011	-19.6478609617303	2.610414556666e-37	7.43794781459139e-36	74.4701172317359
NIFK	-1.6293995756869	5.58423484949427	-19.6496268324235	2.59076244999986e-37	7.39598649224294e-36	74.4363760219821
TEAD3	1.39085545923422	4.98926907022272	19.630893563431	2.80706289318574e-37	7.96802578526977e-36	74.3593956726325
RAPGEF2	1.53951109436741	6.32712163015569	19.6426380975173	2.66942186876051e-37	7.59167401161132e-36	74.3434468716502
PIGA	2.95599004814132	5.26513736532114	19.627365942266	2.84978435483729e-37	8.07403054193147e-36	74.3419137661084
FXN	-1.9243728246575	4.09213447765273	-19.6098370660066	3.07197810127423e-37	8.65456344629153e-36	74.3013993301936
ASF1B	-1.80448712753719	5.21667084470839	-19.5949522703081	3.27430331819045e-37	9.19008198615846e-36	74.2336210792944
RPL7L1	-1.59051371317331	7.07722806696951	-19.6106305077613	3.06155345253025e-37	8.64140726375832e-36	74.1914892187759
GOLGB1	1.09733681631418	8.46251349466312	19.6170005812298	2.97914051972672e-37	8.42462788026676e-36	74.1551051326363
TRIP13	-1.77752414243844	5.0926281436171	-19.573776299917	3.58548808702228e-37	1.00260128705263e-35	74.1444022681132
YARS	0.842199479551734	8.51620932228602	19.6085355797509	3.08915514653781e-37	8.68665799258646e-36	74.1176624651104
SNHG16	-1.43817437874247	6.19146898333908	-19.5727540291694	3.60124237348399e-37	1.00513486022743e-35	74.0703568354702
ITSN2	1.32744139226038	6.6052497444528	19.5821514825363	3.45900275998428e-37	9.69037041864252e-36	74.0657449213011
PIK3C2B	-1.71988368217781	5.74866965439327	-19.5585747618474	3.82708659166903e-37	1.06225486829742e-35	74.0644468911992
WDR45	1.22776722871643	4.85711543050695	19.5585729120157	3.82711696689466e-37	1.06225486829742e-35	74.0580737533564
NREP	-2.21687982898876	4.60434720236321	-19.5293788261855	4.33804919961887e-37	1.19963437903273e-35	73.9712555908464
SLK	1.50736411121849	7.14903390178847	19.5597641648864	3.80760612192556e-37	1.0607609188652e-35	73.9453993171523
CAMKK1	-2.21209270993273	4.83464262187577	-19.5159556236089	4.59550321721946e-37	1.2684940498119e-35	73.9154160858927
ARCN1	0.842324414555401	8.48350739278848	19.5458507833658	4.04186942760199e-37	1.1197917218611e-35	73.8489845207171
LARP6	2.53307315302792	3.88921091538814	19.4948203666478	5.03242028726329e-37	1.37644486399901e-35	73.8212122315257
TUB	-1.77302285037446	5.72612491153554	-19.5015541667869	4.88885634361361e-37	1.34206703575323e-35	73.8067822033108
AMPD2	-1.87641910415296	5.81808074947536	-19.4979400030456	4.96538970089413e-37	1.36058926548588e-35	73.7872030020895
LRRC47	-0.948996105555403	6.63873283518837	-19.5130145263777	4.65393669104237e-37	1.2822663000494e-35	73.7801025594548
NUP62	-1.24765740756373	6.55544960327779	-19.5020926771912	4.87755497502582e-37	1.3414169506408e-35	73.7416731416502
AFG3L1P	2.9284987869855	5.76303378660864	19.4887878921055	5.16463328454896e-37	1.41003878910522e-35	73.7086944541856
SAPCD2	-2.51022988044889	6.46203528134666	-19.481002772065	5.3404415111898e-37	1.45012784325544e-35	73.6984990338834
HSD3B7	-1.98208809748454	4.92072206730623	-19.4651191021723	5.71805035384836e-37	1.5415124616407e-35	73.6958617717591
KIF16B	1.41218693795186	4.17357715132763	19.4624483112257	5.78413438398604e-37	1.55374887137629e-35	73.6808765108716
RRAGD	1.63146268035264	5.40335852325754	19.472096718064	5.54896588814539e-37	1.50132021218723e-35	73.6672114598514
LDLRAD3	-1.62253093733466	4.16851326691288	-19.4599716384423	5.84610224936323e-37	1.56759056029354e-35	73.6618328799761
RIOK3	1.33132415871205	6.49292110652203	19.4824520313252	5.30726308060088e-37	1.44372939163592e-35	73.6374133959357
HN1	-1.38004646281955	7.64004369150617	-19.4832312402607	5.28951022177039e-37	1.44151153339572e-35	73.6159454326072
AKR1C2	4.89490183715352	3.0361363416893	19.4693399773176	5.61515846214102e-37	1.51649675301276e-35	73.5850563545875
ATP11A	-1.99272995207972	6.34427279574974	-19.4463114779889	6.20009614809705e-37	1.65954801710919e-35	73.5497367496151
FAM86C1	-1.79679752790027	3.70310443110197	-19.4359582906253	6.48270349633776e-37	1.73210454984e-35	73.5440445561408
TRAP1	-1.11931463719351	7.84129265965665	-19.4628411723948	5.77436570395928e-37	1.55374887137629e-35	73.5191752383452
TIMM8A	-2.38473430408915	4.11515106703005	-19.4173684491642	7.02309988330421e-37	1.86983808240596e-35	73.4760145979084
BRIX1	-1.95725266348926	5.60768849185062	-19.4179337193002	7.00601752507556e-37	1.86860318217646e-35	73.4552981566846
LRP8	-2.34386046567363	5.21088453780893	-19.4063275669298	7.36529102907626e-37	1.95747274500193e-35	73.4413179437612
ERO1LB	2.40113739799532	4.26970149271348	19.3908347572367	7.87395849837569e-37	2.08896397193656e-35	73.3799197136277
FLVCR2	3.19080977377964	3.88912822640841	19.3865011583484	8.02247062307535e-37	2.11342840133508e-35	73.3596523107607
HIST1H2AC	2.13389676469393	5.12517021300893	19.3886642599451	7.94799207930658e-37	2.10118044124767e-35	73.3340695908498
CFAP36	1.55386309252428	5.26449918308577	19.3870726572538	8.00272510906894e-37	2.11193181437222e-35	73.2847008700106
CMBL	-1.17956030663814	6.45678400236768	-19.3889393766621	7.9385694650326e-37	2.10118044124767e-35	73.2586941383089
ABTB1	2.18122707899686	3.41542138362453	19.3688453508607	8.65726259029214e-37	2.27268278069627e-35	73.2542386292155
COA4	-1.59598410300989	6.32210964232566	-19.3824704062068	8.16313462337022e-37	2.14671855524566e-35	73.2527192181681
N4BP2L2	1.28451409633389	6.07775750461073	19.3621482816488	8.91106910363599e-37	2.33522885968932e-35	73.1310308184118
SLC6A9	1.83069360329711	5.8614859909969	19.3547946990771	9.1983945734939e-37	2.40632566055025e-35	73.1285093609177
KIAA1841	1.80360777158245	3.4743924541865	19.3275638356906	1.03460408919005e-36	2.67855431090996e-35	73.1043119291538
GRPEL1	-1.00564969579408	6.29867398208569	-19.3520852170201	9.30659762511934e-37	2.43039773806595e-35	73.1033962240434
CLN6	-1.29107921573824	6.00183100296048	-19.3428770864968	9.68399333381078e-37	2.52018793588393e-35	73.0963316874193
KLHL24	2.48811973616129	6.30857047814562	19.3345592458605	1.0038130868919e-36	2.60782998490808e-35	73.0535934759351
XRCC5	-1.16375278855471	8.69903668261525	-19.3437315183681	9.64833526497029e-37	2.51526740171517e-35	72.978855373857
MT1G	4.02805352167068	6.8092748307979	19.3313168785823	1.0179682970891e-36	2.64003660606044e-35	72.9709370107527
NCS1	-1.44694929350476	6.01670621139917	-19.2874963491251	1.23021279744779e-36	3.17403356812303e-35	72.8614744095899
HMGCR	1.5423811487468	7.97229175175392	19.29984791141	1.16623817456177e-36	3.0141536022753e-35	72.7998546706696
ARSG	-2.09793784381289	3.99721234612014	-19.2514434867279	1.43788930327569e-36	3.6782531137969e-35	72.7642276849645
GTF3C2	-0.864893682891679	6.30573389334324	-19.2724279441285	1.31306422409064e-36	3.38198497237479e-35	72.7538831924697
SRSF7	-1.42433264789116	6.98625010964932	-19.2687202460272	1.33429759875527e-36	3.43078985323786e-35	72.7164979950825
MARVELD1	-2.663987825319	5.65872998712929	-19.229951075961	1.57813601657513e-36	4.01648990252408e-35	72.6692835525135
RBCK1	1.42719009357202	7.54641359897765	19.2672937058764	1.34255894135408e-36	3.44613078006375e-35	72.6685713497654
AKR1C3	4.60292690683748	1.72873069089169	19.4739780181204	5.50424517348466e-37	1.49190876398999e-35	72.6665995459615
CYLD	1.44872560535456	6.32610172150476	19.2527259884765	1.42992860222984e-36	3.66413103943401e-35	72.6577411964413
SESN2	2.48009367087813	7.10016023583952	19.2419713231914	1.49808295567563e-36	3.81922133487697e-35	72.5909107663061
PRKDC	-1.60177411279852	8.85265119057455	-19.2496166129378	1.4493061160263e-36	3.70115316977056e-35	72.5710296155516
TOMM22	-0.998275098250061	6.41132395589402	-19.2271617958131	1.59731966635332e-36	4.05843521319145e-35	72.5597242469578
RAI14	-1.53818224648607	5.63155984345061	-19.2082804315663	1.7335007492343e-36	4.38219650681855e-35	72.5409085404303
SMOX	1.6763189697039	3.48581849464683	19.1960203972027	1.82812614171425e-36	4.61363733512289e-35	72.5345166510212
SLFN5	3.13119971603927	5.98540046470198	19.2160117245804	1.67637985268934e-36	4.2449443284963e-35	72.5221358109044
TMEM125	1.39745218032245	5.88287085383752	19.216287806704	1.67437549588247e-36	4.2449443284963e-35	72.514760526276
TMEM167B	1.33439428092542	6.1594025807658	19.1936389388999	1.84710128292647e-36	4.65370350074226e-35	72.402313884847
ZC3H6	2.64817833185754	4.65883622118192	19.1560401601422	2.17437427540965e-36	5.43267955400189e-35	72.3649686860079
LTV1	-1.66217368019709	4.90336371923004	-19.1579999806405	2.15595507966007e-36	5.39563691269593e-35	72.3627372107129
UBL4A	-1.86176342937029	5.83348126091566	-19.1650603802718	2.09089099788273e-36	5.25030421809482e-35	72.3534443988926
RBMX	-1.20360102301009	7.36761000895635	-19.1878545153061	1.89402064440816e-36	4.76392194245107e-35	72.339447919046
FASTKD2	-1.07961278909789	5.89709613669709	-19.1601165251655	2.13623928773621e-36	5.35522022448197e-35	72.2959291651741
PTGR1	2.01685525282298	7.1105841735078	19.1555593756072	2.178917031571e-36	5.43498640300168e-35	72.2022404492177
TSPAN5	1.78079718050297	3.928107145922	19.1144363375433	2.60503705144999e-36	6.46565890323521e-35	72.1889945327032
EDEM1	1.47241594523527	7.0293986490133	19.1443639033874	2.287443403049e-36	5.69622722059432e-35	72.1552993967735
POLR1A	-1.86194862159495	6.18856493307595	-19.1162014955076	2.58512932220077e-36	6.42687117585541e-35	72.1172799260945
FBXO42	1.94485123048299	5.55680060636238	19.1140406195213	2.60952115658552e-36	6.46610060846338e-35	72.1025296029124
ZFYVE1	1.82695632632822	4.88464466396943	19.0882092178223	2.91968527660859e-36	7.18721214976304e-35	72.0555459347893
CPT1A	-1.12228328008832	7.76177506517409	-19.1118873574436	2.63405751076868e-36	6.51614622433319e-35	72.0019536416546
APTX	1.05420042194443	6.44743957988052	19.0994663968539	2.78019722036232e-36	6.86635550344746e-35	71.9795144674013
SMAD9	1.67405047482236	6.10569744014302	19.0848294615785	2.96292346674716e-36	7.28171174741005e-35	71.9387433309261
OS9	0.814771716320026	7.79891986941927	19.0914257110649	2.87912572296898e-36	7.09900687292318e-35	71.9001595320713
ZNF165	3.71619522049697	4.44433544701069	19.0413573929933	3.58009982270231e-36	8.72707450287304e-35	71.8721196816927
EPB41	1.01465350363509	7.65923373906924	19.0842628307235	2.97023537422995e-36	7.28775398356812e-35	71.8709689068399
CIAO1	-0.798462712857978	6.47631516947092	-19.0671998907436	3.19913794972635e-36	7.83658327130358e-35	71.8541642797026
TMEM185B	-0.906312705255215	6.17506498538482	-19.0567647941628	3.34779557176735e-36	8.17406476514773e-35	71.8289643872238
RAB11FIP5	1.08601547813564	5.22037066189638	19.0384471822632	3.62576749639981e-36	8.82407207875844e-35	71.7930013411529
CDC7	-2.52494801161888	4.99310628658905	-19.0030156287597	4.23114238322614e-36	1.02447445507028e-34	71.70556668083
NEAT1	3.05771127355506	11.1888551731986	19.059611066993	3.30657132965296e-36	8.08655946027181e-35	71.6775591806354
PTBP1	-1.01211631456455	8.29840158230258	-19.0353796947323	3.6745381781609e-36	8.92829535327897e-35	71.6523679908196
ZNF419	1.70601743522998	5.37722899280268	18.9976799594295	4.33073741949549e-36	1.04550406898946e-34	71.6110890280025
BICD2	-1.18437821267452	5.48493519317282	-18.9798820902088	4.68033672214414e-36	1.12808886387988e-34	71.5516428452113
CCNE1	-1.88929634672023	3.77057170013243	-18.9672453710621	4.94567828322511e-36	1.18633075241067e-34	71.5332341023697
ANXA5	0.98825299656404	7.82140035607493	19.0027088889203	4.23680498533991e-36	1.02447445507028e-34	71.5096223300703
MFSD6	1.66730487114135	5.2180205029077	18.9686667407672	4.91509239289191e-36	1.18088043794664e-34	71.4957870720119
CASP4	1.50328625888224	4.45760705686797	18.9565850318815	5.18126523348846e-36	1.23888341952329e-34	71.4786126702272
SLC5A6	-1.36936148363831	6.19657249447574	-18.9722609888167	4.83859594919058e-36	1.16436469187573e-34	71.4655785184526
GNPDA1	1.70561144772433	6.6623558300739	18.964594855549	5.00322636516991e-36	1.19822084688025e-34	71.390517414068
TEX2	-0.857203629430308	6.50862523027952	-18.9550385788064	5.21636676551765e-36	1.24529353499226e-34	71.3684000623248
PCDHGC3	-3.08412164942592	3.42409616247297	-19.0117969611923	4.07222459594391e-36	9.87859847054827e-35	71.3681732962947
FHDC1	-1.71233309380222	4.94820480361845	-18.9265844523067	5.90669430938016e-36	1.40340066059577e-34	71.3617040708058
LINC00847	1.61991397227698	4.99588400175693	18.9334641300298	5.73178588924147e-36	1.36400153586133e-34	71.3515702876084
CLIP1	1.25432232588856	7.34697770045077	18.9460781208586	5.42451594653096e-36	1.29292907068427e-34	71.2831304220966
DHX33	-1.09209776234476	5.9484072092872	-18.9191180074116	6.10260665391356e-36	1.44765784384149e-34	71.2480244208663
DFFB	-2.00434339108108	3.93462687038759	-18.8935261320095	6.82512173933184e-36	1.61141553518564e-34	71.2197002578899
PAK4	-1.94442648961547	7.18198137302398	-18.9130255605673	6.26730382468453e-36	1.48438224339847e-34	71.1723436700245
RBFA	-1.32816283386177	4.71425961030222	-18.863972352821	7.76735249367022e-36	1.82241507882738e-34	71.0864773915714
YIPF5	1.08244806393781	6.32574209513736	18.8910501762977	6.89943868489457e-36	1.62640457287876e-34	71.0840791715062
STK24	0.858055067190379	6.11585396656006	18.8868700981632	7.02675885826943e-36	1.65382148927545e-34	71.0696568571412
NR1D2	1.80838124240233	6.9379360893542	18.8935844864703	6.82337995659907e-36	1.61141553518564e-34	71.0658665146336
FARSA	-1.32249516726241	7.32373681875643	-18.8762215903221	7.36189035645748e-36	1.72998662899164e-34	70.987279365329
FDFT1	1.40615932761166	8.5063379988421	18.8616839069673	7.84555843680103e-36	1.83789244129492e-34	70.8798409317683
FAM206A	1.2528318076799	5.36037375982961	18.831980808236	8.93556619599825e-36	2.08997604359984e-34	70.8728868538125
SLC1A4	1.39016747676387	5.07944132032652	18.810787229927	9.80536695619851e-36	2.27921656678447e-34	70.8107835387898
JOSD1	1.69289183816008	6.69483166562478	18.8285293036054	9.07173400214929e-36	2.1152353691968e-34	70.7876824198355
MAPKAPK3	-1.25940655929676	6.37320633546148	-18.8165154657893	9.56219916784411e-36	2.22613926673406e-34	70.7788424243234
POLR1E	-1.07126365212238	5.54112165200626	-18.8053186059168	1.00433203213658e-35	2.32732249916093e-34	70.7690555000579
PDE4DIP	1.16337628161255	4.76344260098027	18.7938327176683	1.05621979026165e-35	2.43628208457279e-34	70.7556737401656
DHX9	-1.10743715922738	8.34326891095492	-18.8303011904522	9.00157110375917e-36	2.1021398397208e-34	70.751605629779
USP25	1.41320237850636	5.81732110203626	18.7966122151757	1.0434210026094e-35	2.41046304233581e-34	70.6937672018763
CHCHD4	-1.43555681582241	4.8400209994124	-18.7748215059296	1.14810211410584e-35	2.64010740358549e-34	70.6906346487523
TOR1AIP1	1.20149343966051	7.08520687550469	18.8024914339004	1.0168608182593e-35	2.35272450646866e-34	70.666059870613
EGF	1.76025978515946	4.72302213111865	18.7674027921982	1.18610293368746e-35	2.71916361103067e-34	70.6458979355133
LDHA	-2.05480647779926	8.90633343648569	-18.8079049106985	9.93006787768438e-36	2.3046352279955e-34	70.6450135029764
PNKD	-1.72327496022519	5.9744954424273	-18.7736563056504	1.15398847328793e-35	2.64958576680298e-34	70.6358932183745
POLA2	-1.63340822811598	5.22382230874885	-18.7494863320543	1.28318098451103e-35	2.92386125393287e-34	70.5696615110655
MT2A	3.63922274168491	6.45013702405701	18.7626132241033	1.21130652453007e-35	2.7727101787109e-34	70.5380801132327
ERI3	-1.03499928792426	6.28232638663448	-18.7524302300827	1.2666974156263e-35	2.89068820562987e-34	70.4972579885696
PTMA	-1.21852948789561	9.55018295765247	-18.7784457738822	1.12998552582067e-35	2.60243292265692e-34	70.4919348635612
PODXL2	-1.38963604840368	7.17576540762143	-18.7582187146663	1.23490522570589e-35	2.82242570307453e-34	70.4866968562606
MSH6	-1.49082325478852	5.78476784338119	-18.7276571121863	1.41233781801455e-35	3.20357472436654e-34	70.4260736341312
CLK1	2.45913449267797	6.40821426877316	18.7323173216616	1.38370849138975e-35	3.14338376803457e-34	70.4110207496111
GOLGA1	0.73576612920316	6.50533398419144	18.7343618725214	1.3713331301184e-35	3.11999064876635e-34	70.3783794871358
OSBPL5	-1.8543680176403	5.80186810061101	-18.7003659483416	1.59238287521513e-35	3.59027346159615e-34	70.3222874930349
PLA2G6	1.81844464716784	5.9553052320724	18.7142540468447	1.49804510749193e-35	3.38774779127994e-34	70.3215091784471
LRIF1	2.35023423973677	5.86896430277534	18.6995072647039	1.59840822188605e-35	3.5941695704959e-34	70.2801516508717
NAA15	-1.78619737437426	6.65371544000228	-18.7045839655003	1.56311553704934e-35	3.5295853991478e-34	70.2732189832834
PSMD10	1.1996999715289	6.98098560649546	18.7150348193298	1.49291174472658e-35	3.38123118534152e-34	70.2719884214815
BRI3	1.25124329832729	6.38061637489507	18.6962812196045	1.6212510304254e-35	3.63896942793242e-34	70.2317436830072
RPS6KA4	-1.76351133309804	5.14451897689392	-18.6673092501133	1.84170302005447e-35	4.10311758889286e-34	70.2233777350286
PPP2CB	0.935968245322886	6.74119887521201	18.6994376052938	1.5988980241684e-35	3.5941695704959e-34	70.2178354806409
AHCYL2	1.13100878198849	5.53715378771493	18.67625938583	1.77055643806247e-35	3.96224671742863e-34	70.1841557759357
FBXO30	2.4234875198151	5.29951455244377	18.6648908015403	1.86141693895474e-35	4.14089433412509e-34	70.1662704733211
KCNN2	-3.90312489073893	6.02653810336723	-18.638855431914	2.08758161387529e-35	4.63029918965309e-34	70.113644438728
VPS37A	1.07315353267749	6.44298186140357	18.671774147022	1.80585793713082e-35	4.02980238882131e-34	70.1110942801663
SH3BP4	1.12317989861519	6.54043591944999	18.6717422525087	1.80611148619922e-35	4.02980238882131e-34	70.1046865441192
AR	-2.4386168793042	8.46276416868889	-18.6782828104474	1.7548590357896e-35	3.93297959424129e-34	70.0895432619498
CTIF	1.65523583970409	4.01071293469491	18.6301646956484	2.16907794852573e-35	4.80396378688236e-34	70.0754051645475
CDK2AP2	1.24519747005753	6.64426588559907	18.6607985572527	1.89525976227045e-35	4.20994387429779e-34	70.0479057078028
CRB3	1.28396206135415	5.43084255229716	18.6289292874137	2.18091997120735e-35	4.82307721467592e-34	69.991465525877
AHNAK	-2.82583392782425	7.22354134383278	-18.6192666859502	2.27581432834249e-35	5.02553352270453e-34	69.9383934474201
PRDM15	-1.79175459133337	4.44877511413193	-18.5846823212107	2.6508403512893e-35	5.83651300805868e-34	69.8821185151583
LETM1	-1.29563944905927	7.14583696919759	-18.6179155545383	2.28941067500234e-35	5.04813372919753e-34	69.8566069983842
CYP39A1	1.68403598547689	3.60010402766251	18.5704242139363	2.82302187305702e-35	6.17937265974114e-34	69.8205426081894
FAM111B	-3.80438509152123	5.37239196293751	-18.5683474080424	2.84902396095418e-35	6.22721161538399e-34	69.8114596292676
VWA5A	2.67689543300622	3.70933046493865	18.5591476149353	2.96713772899715e-35	6.45717973023495e-34	69.7707757832619
ERN1	3.05615232840261	5.45741179335439	18.5726975965195	2.7948323364788e-35	6.13555590125229e-34	69.7688302464881
TMEM41B	1.35125174293486	6.55748785910084	18.577573055781	2.73532907994703e-35	6.0137191016815e-34	69.6888373728103
BACH1	2.25609551422941	6.07692836272501	18.5659201306776	2.87971971154248e-35	6.28515569600609e-34	69.6837540660525
FLYWCH1	1.69743826555235	6.24054407465819	18.5712529178169	2.81271309909444e-35	6.16579560525578e-34	69.6684885996782
E2F3	-1.73005669627396	5.38053229066567	-18.5400450511138	3.22837359307933e-35	7.01552212354257e-34	69.6437033116865
MARCH5	1.05719768451416	6.8890588987825	18.5635480628	2.91003886282349e-35	6.34211082208381e-34	69.6081087496084
MANEAL	-1.51126566395772	5.04191697511136	-18.5259163814691	3.436377812516e-35	7.42455384643746e-34	69.6013305860155
EBNA1BP2	-1.11728770116335	5.8031930327741	-18.5392731952703	3.2394025840509e-35	7.02931635868618e-34	69.5863555954794
B4GALT2	-1.70359730632912	5.99180301418456	-18.5367560032417	3.27563474458398e-35	7.09768128783161e-34	69.5849929643791
RGS3	1.44074579742496	6.11439071284804	18.5273571488097	3.4145631051761e-35	7.3880518137355e-34	69.4878928789249
OTUD1	3.09528926730718	3.9088091892708	18.4967568133175	3.90932198618493e-35	8.41008294334568e-34	69.4877635551046
CEP164	1.59084083805973	5.7655748183357	18.5206729437047	3.51695985726242e-35	7.5877398299788e-34	69.4689491144743
TBL1X	0.922082859155421	7.0004823250321	18.5117924762283	3.65779898693316e-35	7.88027397242301e-34	69.3722085019299
LINC00665	-1.30965621529337	5.64646115806665	-18.4825706248977	4.16258100300775e-35	8.9421053420836e-34	69.3584047805244
TONSL	-1.79667857466277	5.55440779528041	-18.4722128518233	4.35786689728092e-35	9.29513200704123e-34	69.3136693736047
CECR5	-1.31248346493471	5.75311988872228	-18.4726631296385	4.3491886642383e-35	9.28981749391213e-34	69.3094782362585
COLEC12	-2.33684094129302	5.09489839596591	-18.4525192039945	4.75497563966926e-35	1.00848466391629e-33	69.2928570027161
LMNB1	-3.25149860733708	6.74383071958625	-18.4676349559908	4.44709243475542e-35	9.47199148940246e-34	69.2878516750142
NETO1	-3.00829783150767	8.23967192860912	-18.4788708935116	4.23130371699588e-35	9.063802655408e-34	69.2341248759315
ALG3	-1.49596179715425	6.20797308400905	-18.4573186633163	4.65496191202245e-35	9.88669138202675e-34	69.2169190674288
CCNG1	1.31313733033739	8.61157465073711	18.4813643773844	4.18486280160116e-35	8.97712854697757e-34	69.1930967051537
C16orf70	-1.19258260788575	6.07881835865715	-18.4497125248494	4.81446203755477e-35	1.01966095847563e-33	69.1854487043462
BCL10	2.32962399315187	5.13025532561045	18.4398537393954	5.02941486555521e-35	1.06368582565038e-33	69.1802556997914
GINS4	-1.32023778262387	4.97578896569004	-18.4325514317577	5.19483280130867e-35	1.09558440090521e-33	69.1756961353672
CCT2	-1.24523561089674	8.50740740467501	-18.4745297704928	4.31339788982689e-35	9.22649326405137e-34	69.1753393660204
POLR3H	-1.87224636930436	5.80182308884921	-18.4275309827348	5.31172635084426e-35	1.11866595910628e-33	69.1198835313964
GNS	1.07596992393538	8.34404705565795	18.4591509888802	4.61733976344669e-35	9.82067618809002e-34	69.1035869540058
FAM219A	1.31178789832228	4.9031338887447	18.416351432532	5.58162630131558e-35	1.17221958797979e-33	69.0922451476677
FAM43A	1.69270396281995	6.53503857119285	18.438415117221	5.06157900071285e-35	1.06898270428557e-33	69.0869359624936
CHAF1B	-1.33597499241896	5.20701804463886	-18.4061915186744	5.83886686970558e-35	1.21772812382637e-33	69.0509919552611
LOC90784	-2.02102953952183	4.52625801068565	-18.3904133346262	6.26222008087271e-35	1.2988052035136e-33	69.0255908427017
TRUB2	-1.11832332211193	6.04334033113601	-18.4069737600943	5.81864402048073e-35	1.21689078846154e-33	68.9912990524842
DHX37	-1.74978832946722	4.91475552864095	-18.3866048333854	6.36895525940516e-35	1.31730347348799e-33	68.9872137269947
MRPS12	-1.61988024423326	5.44781210204432	-18.3915895828902	6.22962037975362e-35	1.29383097679641e-33	68.9701101123228
MCM10	-2.65903747378267	4.96158020147667	-18.3782148089263	6.61059495831696e-35	1.36540156663119e-33	68.9682513561578
APEX1	-0.957091774428168	7.90502282516888	-18.420413169502	5.48200603318293e-35	1.15291040048004e-33	68.9486940860523
ALCAM	1.37736280857374	7.38718041729672	18.411735279375	5.69705856048122e-35	1.19479094056126e-33	68.9167447003923
VTA1	-2.05276299617404	8.22828244552684	-18.4093951063754	5.7564920179199e-35	1.20557160587288e-33	68.9109611846705
ZFAND5	1.2558167268758	8.06994798921149	18.4063689880283	5.83427265898504e-35	1.21772812382637e-33	68.8770600006139
CLCN7	1.90065167543035	6.85124253278811	18.3947700490997	6.14232649506911e-35	1.2774677929357e-33	68.8664080852649
BAG3	1.99400851682947	7.59227406443493	18.3957036457878	6.11693666687882e-35	1.27395174743207e-33	68.8506230115542
ZFAND2B	1.66027113829405	4.19799636569838	18.3536613684014	7.37210019943129e-35	1.51851106439863e-33	68.8477047775894
PAICS	-1.41701107464663	9.03217662917822	-18.3891415234666	6.29766152145038e-35	1.30435428146343e-33	68.7825738877158
PATZ1	-1.48539511294183	5.43640364198499	-18.3412978179494	7.78836985516813e-35	1.59986541375109e-33	68.7528165639157
MRPL3	-1.03364036352156	7.36104818416715	-18.362723183503	7.08128203731663e-35	1.46061169055421e-33	68.7138697102337
PGM2	-1.05911672522157	6.66548972388667	-18.3526264331047	7.40606984722272e-35	1.52341842227255e-33	68.7083940394743
NUP85	-1.17408179707245	5.6026424920353	-18.3365049692014	7.95603304132212e-35	1.63207366323078e-33	68.7046244193023
GAS8	1.93831959883211	5.50805026277642	18.3336254602855	8.05850584519108e-35	1.64921671733331e-33	68.6745311619491
MAPRE3	1.26402099010167	5.00415799159824	18.3142510701666	8.78339237108915e-35	1.7901767658111e-33	68.6244918114918
RAB17	1.2335704227509	5.6307657104744	18.3166813698378	8.688979415352e-35	1.77515258368606e-33	68.5851668416239
DAG1	-1.4722987547629	7.83835452832498	-18.3335399775038	8.06156813081149e-35	1.64921671733331e-33	68.5787213271417
RAB22A	1.04399532746832	6.28917244091206	18.3141750285809	8.78636305542607e-35	1.7901767658111e-33	68.5353007758952
ZNF746	1.58574060980841	6.09391374440769	18.3052024148516	9.1440870869048e-35	1.85801910280057e-33	68.5027407526543
KAT2A	-1.5412186465268	6.92604382583338	-18.3096812278727	8.96372801618933e-35	1.82383929391733e-33	68.4996317686025
NCAPH	-1.72777992774803	5.46529998781544	-18.280669768434	1.01988081506777e-34	2.06395287318836e-33	68.480334572939
NETO2	-1.89243815592995	6.0214272889255	-18.2777619646682	1.03316792699425e-34	2.08661457835676e-33	68.4438432371634
UBXN4	1.19857803571794	7.83956023385476	18.303604286758	9.20932310855494e-35	1.86874588916299e-33	68.422979503094
LARP1B	1.17458618622137	5.63317671823907	18.2776119655427	1.03385804894608e-34	2.08661457835676e-33	68.4041889575661
RTN3	1.10422713582257	8.66902942729477	18.3025417329943	9.25295588052147e-35	1.87506593119987e-33	68.3952497506109
HMBS	-1.4117157314523	5.7731020390871	-18.2671386145278	1.08320933687682e-34	2.1832847520191e-33	68.3946735384764
SLC26A11	1.24606177604383	5.56055985952082	18.2550403601042	1.14317662137591e-34	2.30106436281243e-33	68.3113356753114
PLCG1	-1.37536999956583	6.39426261612826	-18.2494076272495	1.17222544614295e-34	2.35637714849834e-33	68.2746284297579
ITPKC	1.71614285537864	4.98123859250098	18.2327943989998	1.2623023869006e-34	2.53229686983587e-33	68.2634515895627
TCP11L2	3.17726345097012	3.36695467569765	18.2178805888201	1.34908603379077e-34	2.68316236866255e-33	68.2291791022679
PODXL	-1.71682150779901	5.72785927478773	-18.2203969256478	1.33403319299861e-34	2.66380883325361e-33	68.2143050985059
WBP5	1.55599536284022	5.71092075536772	18.2275847410517	1.29195978413875e-34	2.58667574915033e-33	68.191558965958
PPM1K	1.30695920295833	5.90255870600157	18.2326503900386	1.26311291656038e-34	2.53229686983587e-33	68.1907661635931
CDCA7	-2.95487262797438	3.74549539786046	-18.2075405837953	1.41275624356048e-34	2.8023709053242e-33	68.1609229794106
TM4SF1	-3.52434694602855	4.10715761355622	-18.2147202638473	1.36823364491946e-34	2.71764502805696e-33	68.1607808709516
HIP1	-1.33503753970798	5.97731933620745	-18.2186738178739	1.34432254319808e-34	2.67723439106928e-33	68.1531634766527
NOL11	-1.56590101810728	6.3008250253928	-18.2198390849424	1.33735557270954e-34	2.66689658430364e-33	68.1448818371171
SIGMAR1	-1.21164361092305	7.42487367069214	-18.2243891768083	1.31049738594723e-34	2.62029677062365e-33	68.1013183810834
SOS2	1.5481750436937	5.51500044603089	18.1906557057863	1.52329585517178e-34	3.01765310834557e-33	68.0346393172018
ATP5G1	-1.35405369941711	6.41779695550586	-18.1884457930384	1.53839360028113e-34	3.04354654832958e-33	67.9977909476106
OSER1-AS1	2.79740707338186	3.03582539031284	18.1492221535217	1.8328823564577e-34	3.62138966639064e-33	67.9024146358306
RELL1	1.66256855830364	4.42338780525844	18.1355981468747	1.94794054538881e-34	3.83358784135757e-33	67.8598740979111
CDK2	-1.64375548578238	5.86749658240361	-18.1449538519172	1.86817388391762e-34	3.68626794230052e-33	67.8503697897967
HEATR3	-1.56564577846739	5.00281795823456	-18.1194893876722	2.0934005370686e-34	4.11446367337985e-33	67.7952911840164
SHQ1	-1.42857327565844	4.62710455067413	-18.098758203099	2.296808868538e-34	4.49073983983941e-33	67.7228222928367
FTL	1.65377432827332	8.91366673414775	18.1397628714649	1.91201734188916e-34	3.76782839971228e-33	67.6664701961254
FOXA1	-2.69135512045823	8.36407166415439	-18.1144285909538	2.14131856405936e-34	4.20161276990721e-33	67.6137544901277
GRHL2	-0.923891106418318	7.10021193663524	-18.1142178881248	2.14333736131388e-34	4.20161276990721e-33	67.6117092576276
ATP2C2	1.30991432364731	5.95829688583523	18.1048450092195	2.23510605694968e-34	4.37579563900344e-33	67.602484885363
AP5Z1	2.67920103123961	5.91578228337596	18.0856505444228	2.43556703446564e-34	4.73736717481037e-33	67.5561804733005
SEC22B	1.12433446836284	6.50816544574119	18.0980673220577	2.30391988764797e-34	4.49878556995083e-33	67.5534355495901
CCNF	-1.74011606852833	5.43141964185884	-18.0703163914215	2.60864273198033e-34	5.05437151786021e-33	67.545223617137
DDX47	-1.12327033118303	5.96243912190438	-18.0793326322716	2.50543170146955e-34	4.86695503612766e-33	67.5326082871052
CPEB2	2.08272059513366	4.50342084306404	18.0538591593692	2.80819431668602e-34	5.42700718910647e-33	67.5233494346124
GATA2	-1.46577386217045	7.71878000725564	-18.0943200281715	2.34287737184917e-34	4.56891514489443e-33	67.5113744437896
KLHL21	1.4601534481938	7.24775409123551	18.08852219626	2.40446308430282e-34	4.68293355043984e-33	67.488343339841
ZNF641	1.4291330402568	4.75779036347725	18.041532969055	2.96765759491317e-34	5.72780802637739e-33	67.4228558186257
PSME4	0.876924558308966	7.57688608305288	18.0775366598044	2.52565758426147e-34	4.89990623840701e-33	67.4184714967858
LYAR	-1.82062150067341	4.44191527752487	-18.0281811720822	3.15069010330827e-34	6.07326862532439e-33	67.4137366182623
SH3BGR	2.02191722057	3.47257330747313	18.0217923026485	3.24224891103691e-34	6.23375283586814e-33	67.3930656436008
TMF1	1.29327580439532	6.89213573502272	18.0562992763395	2.77766397867816e-34	5.37492297729784e-33	67.3519388781713
DNAJC6	2.06628156157585	3.03390405325833	18.0182662290247	3.29392289485423e-34	6.31692799350334e-33	67.326232869926
RAB3IP	1.22344315919218	5.2518652887668	18.0192550820084	3.27934837303623e-34	6.29701984264861e-33	67.2813575934848
MRPL14	-1.58098820867369	5.00132637307436	-18.0020986395248	3.54167574672235e-34	6.76613269882732e-33	67.2718250111227
SMPDL3B	-2.10534527077924	4.86957419793063	-17.9945378058266	3.66389202453311e-34	6.96417754941636e-33	67.2620533940406
GDF11	-1.92640598186964	4.12065253003894	-17.9909539968756	3.72329604955034e-34	7.05921887374342e-33	67.2544203799617
FANCI	-1.44829476429628	6.77202836531977	-18.0265227685672	3.17420362232823e-34	6.1107489221642e-33	67.2404992055821
MED24	-1.09498474791715	6.64501728520715	-18.0173527179258	3.30744488383771e-34	6.33476943567691e-33	67.2114524354316
SLC35B2	-1.95884470191606	5.85467905457813	-17.990133954268	3.73702450493088e-34	7.07631273216168e-33	67.1831037407437
ZNF585B	1.22067217172582	4.83841664637887	17.9870346723518	3.78937170694898e-34	7.16639868407379e-33	67.1826052904886
TFAM	-1.60220336778021	6.88924146885696	-18.0119035607849	3.38927293791658e-34	6.48322578799431e-33	67.1805742512671
INPP5K	1.01466301874435	5.29369354630923	17.9956631906801	3.64543550166095e-34	6.93787826273015e-33	67.1712509940557
PEG3	-2.89190618238403	6.75122348986378	-17.9974876631281	3.61571238293489e-34	6.89004278453683e-33	67.1618577133696
CHDH	-1.53212845456972	5.3184175715457	-17.9809311141147	3.89462898167406e-34	7.34695336542936e-33	67.1585929804363
NXPE3	1.43088171754041	6.03480863844789	17.9997810342849	3.57869595324838e-34	6.82817006784977e-33	67.126501924937
ZNF204P	1.78758117288176	3.96751933887043	17.9540303014667	4.39474488671398e-34	8.2592602276467e-33	67.0808905294601
TNFRSF10B	1.91937009984295	8.16045310305607	17.9911365285624	3.72024717143028e-34	7.05921887374342e-33	67.0141414191884
EMD	1.12305454139999	6.60042119923083	17.9775191318256	3.95474643452162e-34	7.45100030875491e-33	67.0072720742527
DUSP3	1.12567087372199	7.5628548537765	17.9829549876219	3.859404719996e-34	7.28966305351697e-33	66.9997360186704
TOMM40	-1.63469828990312	6.06734812668134	-17.9584207196558	4.30891410634908e-34	8.10810203269897e-33	66.9924556982149
LYRM9	1.80395668507665	3.11298623205094	17.9338206021743	4.81257015653773e-34	8.9882529192252e-33	66.9887407231347
TARS2	-1.35561764437462	5.80259145861393	-17.9483009566761	4.50934417368284e-34	8.4640390140027e-33	66.964150980091
CNP	-1.10095662565818	6.45839703538316	-17.947326784323	4.5291267395026e-34	8.49055769293022e-33	66.9105821364661
CC2D1B	1.03539019163682	6.2925670974672	17.9467074610883	4.54174875233496e-34	8.50360339963363e-33	66.8890180827436
CLCN4	1.49388910051701	4.62021314993537	17.9191945236589	5.13969001459715e-34	9.58727767194916e-33	66.8783443419346
PNO1	-1.32480472575875	4.62296394752471	-17.9020767001812	5.55107760639407e-34	1.03162105615858e-32	66.8332595925606
SNX3	0.957389905700583	7.29900817826516	17.934071101689	4.80715398956001e-34	8.9882529192252e-33	66.7868819377729
DIMT1	-1.31433685235621	5.37420925724983	-17.889011049797	5.88724963491914e-34	1.0927433932997e-32	66.7250389981628
STC2	1.42242108619578	7.77865206668907	17.9150363098579	5.23671192130732e-34	9.75613724694177e-33	66.6890074456271
MAFB	-2.70681202810035	5.51933565158371	-17.8663907403025	6.51843312793584e-34	1.20394577920153e-32	66.6722944711022
GHR	-1.96615020430103	5.01967705333022	-17.8646942886185	6.56842913288578e-34	1.21020284490077e-32	66.6717883762493
TRMT10C	-1.66711397284334	5.79178891399503	-17.8757230930423	6.25016846273896e-34	1.15724450846471e-32	66.6425805430062
MDM2	1.78612768533587	8.51533940459837	17.9077305551772	5.4116596440523e-34	1.00695763587471e-32	66.626015197318
IVD	-1.60501660946529	7.84250948311936	-17.8872537216536	5.93400138922738e-34	1.10006129457578e-32	66.5758459411491
WWC3	1.10619261696278	5.93163434997865	17.8664403649173	6.5169764231997e-34	1.20394577920153e-32	66.5473398776127
HTATSF1P2	2.73194627432498	3.91367843959156	17.8245841961726	7.86980780915632e-34	1.44289418879477e-32	66.4897563797918
NAPA	0.989804326646254	7.16198594361824	17.8652731630347	6.551325945101e-34	1.20853452569578e-32	66.4792899651717
TMEM97	-0.86123329677346	6.75868050993758	-17.8569324137859	6.80214637529638e-34	1.25172830847366e-32	66.4674728795482
KDSR	1.15083307974327	5.77052817460411	17.8431074696901	7.23935302857994e-34	1.33055232652578e-32	66.4624108928191
ATP1B1	-1.68967180658475	6.91808466024277	-17.8402547912804	7.33302931818055e-34	1.34612186114669e-32	66.4175330223047
NIP7	-1.36373441771995	5.35281356137817	-17.8175255460623	8.12434467050277e-34	1.48593373413239e-32	66.3983246458073
MTO1	1.22287021676075	5.99529148327507	17.821204848392	7.99065100756401e-34	1.46326360401928e-32	66.3252740954794
AJUBA	-1.48470149900979	5.68115563997438	-17.7989149947321	8.8358811808912e-34	1.61410695635356e-32	66.3250992407451
OPA3	-1.6141718800445	4.28173375176312	-17.779911684982	9.62721300032559e-34	1.74803180668548e-32	66.306973490939
NLN	-1.29890483782289	6.57185741647062	-17.7880839628865	9.27851894708045e-34	1.68880291526497e-32	66.1853395897656
NDST1	-1.10705000017143	7.14262359801522	-17.7955912375111	8.96940706178975e-34	1.63650809768937e-32	66.1844000173451
PRKAR1B	-2.48214068351139	3.94420322352618	-17.7533066993794	1.08563968719853e-33	1.96409223409315e-32	66.1718390585538
PNPO	-1.29451424730912	6.94202455817695	-17.782811440375	9.50200223357511e-34	1.72738578134823e-32	66.1370898995068
SHC1	0.846530026257202	7.67498101434064	17.7884236974851	9.26430153055412e-34	1.68826155076214e-32	66.1124724722978
DTYMK	-1.40609539028873	5.19730207929641	-17.7378842539007	1.16400376161688e-33	2.09576504609581e-32	66.0575740567496
TYMS	-1.54974321792816	4.65205164288457	-17.7253653137158	1.23178289231165e-33	2.19934029856739e-32	66.0435056629865
WDR4	-2.26762835325202	3.96226285859276	-17.7208672840588	1.25709397226419e-33	2.23655486818946e-32	66.038743744876
SNX9	1.29433253203804	5.52731884895255	17.7429171274813	1.13782438067156e-33	2.05355419473127e-32	66.0281919036087
EIF2B5	-1.16781032802753	6.37814630109256	-17.7496552048444	1.10370011393877e-33	1.99436352718466e-32	66.0179880574074
SPAG9	1.37340754163982	7.12403827409946	17.7614783935583	1.04629210950551e-33	1.89747854062014e-32	66.0173589943849
ERBB2IP	1.34492897707328	7.5624446066165	17.7568419395065	1.06843759938314e-33	1.93530265287541e-32	65.976041697914
FTSJ2	-1.29350858490609	5.60611546361571	-17.7262228691977	1.22701581779578e-33	2.19343684762159e-32	65.973092604431
THSD4	3.18039073574169	2.39682519785714	17.7414293007417	1.14550128532354e-33	2.06492764710904e-32	65.9640364736414
TRAPPC13	1.08602857204544	5.7502765600416	17.7353674144584	1.17732203401354e-33	2.11720570811346e-32	65.962968128882
TCF3	-1.22837559480433	6.2440441133612	-17.7340171466992	1.18453028802832e-33	2.12762043122407e-32	65.9585691375061
PDSS1	-2.11052695489065	3.67383991816628	-17.7056076167378	1.34692731200406e-33	2.39071637317411e-32	65.957556436425
FERMT1	-3.04862073579842	3.48226949005239	-17.7228709024935	1.24575530865643e-33	2.22164628441626e-32	65.9442916291693
SPTBN2	-1.82035477027654	7.02320241580706	-17.727375134201	1.22063969439435e-33	2.18463952932367e-32	65.8920439304866
PRPS1	-1.4249964943678	7.12453387581646	-17.7275809617854	1.21950425033109e-33	2.18463952932367e-32	65.8900547594258
COPB2	0.732711145234278	7.60704850050064	17.7312566660493	1.19940530410744e-33	2.15176464115619e-32	65.8601438747098
CHP1	0.798870777576369	7.77482626798277	17.7210225798413	1.25621143856019e-33	2.23655486818946e-32	65.809476150821
PARP10	-1.90886690868016	6.10818891949765	-17.6912550040437	1.43731001201999e-33	2.5481283518881e-32	65.7993080334368
ARIH1	1.11563684212828	7.11301877002647	17.7098587561284	1.32127081087901e-33	2.34795295812535e-32	65.7819795466317
DNAJC25	1.49684585642596	4.87817498836738	17.6790501982599	1.51895436004225e-33	2.68516112880201e-32	65.7733002976626
SLC25A15	-1.57040309190076	4.90265365141814	-17.6651629507335	1.61754590306927e-33	2.84415331153258e-32	65.7623148963043
MCMBP	-1.04233930805419	6.53500759621429	-17.6789025649345	1.51997000498249e-33	2.68516112880201e-32	65.6872320082449
ALYREF	-1.08114501950957	6.06392518576267	-17.669474315734	1.5862672740938e-33	2.79242548508704e-32	65.6764925610113
DLAT	-1.08671973635942	7.09094056972913	-17.681021048161	1.50546110110927e-33	2.66580234602084e-32	65.6665287927349
MYO1B	-2.75527609494796	4.39196978367368	-17.6308482781048	1.88968087725459e-33	3.30716177772202e-32	65.6346322264463
NAMPT	1.35502926766651	7.09667414910393	17.6782501119284	1.52446675121607e-33	2.68994039204001e-32	65.633662395588
SLC25A10	-1.56413925311316	7.37110892467118	-17.6704178217906	1.57950378038599e-33	2.78378271904649e-32	65.6102670698166
PIR	1.54716118407674	4.09076459439261	17.6208593546563	1.97723838923763e-33	3.44434009893182e-32	65.5737504475459
TUBG1	-1.75547991117192	6.53797095199828	-17.6491730951025	1.73906912310453e-33	3.05068480753945e-32	65.5731951580408
MYH10	-1.24061864487709	7.82110572859483	-17.6635260930837	1.62958306734241e-33	2.86196717417704e-32	65.5600237465291
ZHX3	-1.20436442122508	5.86541830482491	-17.6371929996385	1.83610307792908e-33	3.2171439694496e-32	65.5575399512604
TK1	-1.63687245441201	6.629102681302	-17.6305478410035	1.89225656260362e-33	3.30781426589708e-32	65.4817597627109
MRPL4	-1.33889514032192	6.5062662796931	-17.6267469278524	1.92514894988528e-33	3.36139960831132e-32	65.4603206668854
SLC4A11	2.02515213040702	3.29540898654231	17.5886921380765	2.28792246417395e-33	3.958000428806e-32	65.4520408135698
SH3PXD2A	3.41328741231595	2.46498862557439	17.6084523027234	2.09169870341344e-33	3.63529487621021e-32	65.4508787212748
DFFA	-0.91910211424181	5.7191851246368	-17.5975084911559	2.1981832352225e-33	3.81153804389158e-32	65.3715547780784
ELAC2	-1.01645952381954	6.90445449707304	-17.6009527704818	2.16409455499023e-33	3.75676807372639e-32	65.3043153468476
USO1	1.10105405493619	7.67684435206773	17.6098059589478	2.07889334221091e-33	3.61722623715401e-32	65.3026029786163
KIAA1467	-1.29798860359758	5.27941561594542	-17.5651964391549	2.54550090688012e-33	4.38843187344568e-32	65.2849347094298
TRANK1	2.71218702384866	2.57461531560098	17.5662556148098	2.53328456723416e-33	4.37239092661933e-32	65.2513308641036
DUS1L	-1.16119239083167	6.69926391886159	-17.5791994942744	2.38867190245206e-33	4.12753708713696e-32	65.2207914678836
ARHGDIA	-1.07551484310753	8.0894941437756	-17.5907046458151	2.26711831720487e-33	3.92653386979797e-32	65.217597404063
TLCD1	-2.18602217257063	4.69809416994415	-17.5305751418192	2.97919953150737e-33	5.11264687601311e-32	65.1847824655414
PAQR4	-3.09830920968471	3.6363997848492	-17.5577947678387	2.63254110269042e-33	4.53328408233938e-32	65.182174744916
HEATR1	-1.49099164290376	6.34346016162356	-17.5572542982222	2.6390128760737e-33	4.53922306381703e-32	65.1562076611912
NR2C2AP	-1.57541971657797	4.1095314203862	-17.521661521679	3.10242736532477e-33	5.3180421595567e-32	65.1460795571463
CDON	1.84740861290408	4.25024096795239	17.5057924065804	3.33464605438462e-33	5.70308031351246e-32	65.0247275448649
RHBDD2	1.52367233280523	6.83354617167659	17.5338927200132	2.93460311054225e-33	5.04187646543505e-32	64.9924763627322
PMEPA1	-2.85181378039888	5.75133408342932	-17.4904729034156	3.57540559706469e-33	6.1009420960822e-32	64.946473079937
THAP5	1.81916189939715	6.31255500384718	17.5143956577048	3.20666072239042e-33	5.49044668271546e-32	64.930039209992
HYAL2	-2.47956368808828	5.32087208270002	-17.4655122846224	4.0057338806248e-33	6.8120158495427e-32	64.8638896142133
HNRNPF	-0.833861424722393	8.7178824280361	-17.5048158458323	3.34949483083923e-33	5.72195840499224e-32	64.803862672611
VPS9D1-AS1	-1.9235903903753	4.45926987813282	-17.4465562997999	4.36705160889174e-33	7.40967762249925e-32	64.7983706028483
WDR72	1.46552180586785	5.79574777736006	17.4739326913814	3.85503089287109e-33	6.56316824119641e-32	64.7659903212333
C5orf28	1.48552705389954	5.18734718726797	17.4558163789962	4.18662341540333e-33	7.11157660697924e-32	64.7321065905068
THOP1	2.08651405954657	7.67850498973639	17.4759820320699	3.81922445394157e-33	6.50958846769428e-32	64.6849833569747
BEND3	-2.5364824645424	3.137048297774	-17.4422232132554	4.45414684153308e-33	7.54892426325742e-32	64.6625834521982
GTPBP3	-1.41371769517755	5.12423682946065	-17.42874344469	4.73642651252976e-33	8.01828416145962e-32	64.6621667914709
HSPB2-C11orf52	1.63730056306903	3.4022158810845	17.3942850566476	5.54261262807667e-33	9.30960528223705e-32	64.5713405323706
TMEM69	-1.0655885629978	5.60176029175481	-17.412825891077	5.09302859919215e-33	8.57364545352795e-32	64.5398285705024
DCUN1D5	-1.12338781028089	6.39494415315147	-17.4246083972848	4.8265752101875e-33	8.16169519776752e-32	64.5387533764357
FIGNL1	-1.93785384994054	5.58928128395094	-17.3965513162678	5.48558499533278e-33	9.22413709853494e-32	64.4942279665285
RRP15	-1.5500281783438	5.1529065047782	-17.3905186723584	5.63871156646256e-33	9.44987643772341e-32	64.4872417680091
FAM134A	1.0016810923829	6.74036342392898	17.4172030899351	4.99235566025113e-33	8.42305759486865e-32	64.4694805824561
EIF5A	-1.16776592552039	8.74185864569955	-17.4216516652007	4.89209198867879e-33	8.26317809921268e-32	64.4289252721788
SORBS2	-2.61355559809294	3.29671920849383	-17.3939813710132	5.55029968824978e-33	9.31210057192834e-32	64.4242457703637
UTRN	-1.39212612676171	7.98443986623761	-17.4131980656914	5.0843899287941e-33	8.56870922230889e-32	64.4173706121817
GAB2	2.32479725590444	2.74658055356583	17.3525295048832	6.70690127871079e-33	1.12025394439512e-31	64.3525729536615
DMGDH	5.89481537774704	1.60708391876025	17.626290907298	1.92913372301596e-33	3.36444506211472e-32	64.3247155746342
FADS3	1.85992700223684	4.62278422705556	17.3509876648797	6.75431711475272e-33	1.12442157200806e-31	64.3129577238771
FHOD1	-1.63783259993581	5.59495886652534	-17.3580146237696	6.54091703348568e-33	1.09496555378842e-31	64.3115722547935
MOSPD1	1.72953752987871	4.96980595660839	17.3510604102274	6.75207243250353e-33	1.12442157200806e-31	64.2876668188376
SKP2	-1.44834427436409	5.30482601242042	-17.345354222573	6.93044654516624e-33	1.15119010312186e-31	64.2739986032949
NUP50	-1.12095427305217	6.34045699092963	-17.3506171509332	6.76576161224061e-33	1.1250794725294e-31	64.2091303775579
TMED9	1.03648665481876	7.44651631032895	17.3546723165022	6.64155948684932e-33	1.11057524782327e-31	64.1448230024183
SLC25A36	1.3692431644554	7.31551444347359	17.3513484762251	6.74319103086675e-33	1.12442157200806e-31	64.1419882638364
FEM1A	-1.33250024242076	6.2837392444033	-17.3312439639006	7.39215746124481e-33	1.22517258761647e-31	64.1227060268498
CCDC137	-1.44310025173923	5.46631441991572	-17.3114507895199	8.09246285023248e-33	1.33700221249229e-31	64.1030560397421
GFM1	-1.43850592050251	7.09069672124656	-17.3346680836418	7.27734644908484e-33	1.20747662187246e-31	64.0999192699954
METTL1	-1.93494434110909	3.99131933070312	-17.2900940021773	8.92318226838698e-33	1.46758493912485e-31	64.0992295944696
SLC25A22	-1.66519504806704	5.89925306291583	-17.3055183437489	8.31508763144201e-33	1.37208083377729e-31	64.050794138608
EEF2KMT	-1.80866984403243	3.80506977801796	-17.27523788247	9.55115394724534e-33	1.56231075895246e-31	64.0298762971933
WASL	1.2115373451488	6.36836432045509	17.3114200654517	8.09360023412019e-33	1.33700221249229e-31	64.0019828681805
HM13	0.809871947317419	7.78372831158095	17.3221187623184	7.70710543534894e-33	1.27596356358544e-31	63.9869630711321
LCMT2	-1.24592288876326	5.05027445790847	-17.2755952479262	9.5355381752256e-33	1.56145737447315e-31	63.9659143867581
DARS2	-1.84809494481132	6.44201187871353	-17.2880399703428	9.00746842116796e-33	1.47982654061552e-31	63.9453587290522
TRIM65	-1.44744785206831	5.36813613538857	-17.2746117443579	9.57857631287911e-33	1.56509142452876e-31	63.9429006124524
DDX18	-1.09692123792731	6.91798004656693	-17.2976984064789	8.61798683007434e-33	1.42050153941159e-31	63.9200552918811
DERL2	1.09085852908277	5.5625941222114	17.2819578661878	9.26177137360837e-33	1.51828339460811e-31	63.9092616062593
ZNF229	1.09991310610641	5.01273582235248	17.2572792854399	1.03699415541384e-32	1.68705354687911e-31	63.855147022779
NPEPPS	0.86359395467837	7.97649829905266	17.2939599569257	8.76669076381646e-33	1.44342794418276e-31	63.853559708752
SMARCA4	-1.2644551703786	7.81429826954084	-17.2836424433661	9.19062168263967e-33	1.50826639548106e-31	63.8255288900628
KRI1	-1.33271133262177	5.92363835513373	-17.2582720236286	1.03228886794614e-32	1.68122013460729e-31	63.8183942946717
EIF4A3	-1.0777153815552	6.76750329797808	-17.2596482984141	1.02580123668993e-32	1.67246811836439e-31	63.7651632824636
AGPAT3	-1.31385789786159	7.41561188911925	-17.2600054915667	1.024124176176e-32	1.67154876407161e-31	63.7365373824071
JAKMIP3	1.84506515582109	5.0665106270803	17.2297264422283	1.17656158123377e-32	1.90997283284392e-31	63.7115282724655
BPHL	-1.28409530603792	5.14794360078493	-17.2058794071966	1.312535547927e-32	2.12153216228975e-31	63.6523324222861
EMC3	0.857025600993945	6.43020823940128	17.2283310756645	1.18411250846785e-32	1.92015479774872e-31	63.6171507567566
ANAPC5	-0.898303517096809	7.74406083263599	-17.237996929521	1.1327903634743e-32	1.84090693700542e-31	63.6146095950381
ARID5A	-2.13944512321168	3.6027402663243	-17.1862723402583	1.43610477314318e-32	2.31876873908795e-31	63.6108689936873
C6orf132	-2.11346819406138	5.0193181466565	-17.1819425032895	1.4649335859727e-32	2.36277580311128e-31	63.5884090327313
NOP58	-1.30823577999087	6.83987436154653	-17.2136838436495	1.26637825810916e-32	2.05134152359948e-31	63.5450559445528
INF2	-1.69262916088775	5.17405638164688	-17.1752109522127	1.51091407323286e-32	2.43171336802407e-31	63.5172447687077
KBTBD6	-1.23359854057669	5.33623881694687	-17.1808658574829	1.4721920196508e-32	2.37193512522279e-31	63.5092404227547
TMEFF2	-3.50179249195421	6.05640526932268	-17.1702613143754	1.54564689260471e-32	2.48229237854035e-31	63.5070795814108
GHITM	1.08194648050668	9.38649167847765	17.2101480684963	1.28708383069003e-32	2.08263478465964e-31	63.4286960417361
HOXC13-AS	2.21649613123923	3.27294570167197	17.1419603380428	1.76024728268991e-32	2.81190140392253e-31	63.4221634306295
ATR	-1.14748897506464	6.02238403548702	-17.1658395125382	1.57735460430632e-32	2.53050819853245e-31	63.3791649164666
CCDC163P	2.05357766725499	2.81177814411892	17.1300498376327	1.85930029248757e-32	2.96068432576812e-31	63.3606465717106
DPY19L3	1.13461576624012	6.36897043145161	17.1726044867545	1.52910527341787e-32	2.4583559727669e-31	63.3557452615882
DQX1	1.62336572732971	3.33448181266453	17.1227941367926	1.92237123457728e-32	3.05463772046693e-31	63.3363566538445
HGH1	-1.4622833720783	5.63627223754027	-17.1394025269976	1.78106164786576e-32	2.84212770503213e-31	63.3039736839487
SNRNP40	-1.02798520921199	5.94899992363865	-17.1479596285593	1.71238255463124e-32	2.73835318853491e-31	63.3035580378243
OPTN	3.01249841857972	3.83995080049734	17.1019392673566	2.11589954821813e-32	3.34445764379405e-31	63.2421955021984
DIXDC1	2.73347289911418	4.06613196627185	17.1046091163316	2.0900691967689e-32	3.30711054359133e-31	63.2352391578509
KIAA1191	1.06884605552525	7.42714262241278	17.1524042611561	1.6777677437447e-32	2.68872576735009e-31	63.2205064209314
VRK3	0.955266182941688	5.22072963483376	17.1229242282732	1.92122166506758e-32	3.05463772046693e-31	63.2171266946272
P4HA1	1.63125716975544	6.64949978539461	17.1385147048318	1.78834410278512e-32	2.85071921947148e-31	63.197830456862
CCDC53	0.966660527537067	5.14999288975429	17.1137341196204	2.00415721894004e-32	3.1812288371674e-31	63.1809421457612
RNASEH2A	-1.30648495921975	5.66131705646183	-17.110073476724	2.03818709355629e-32	3.22940480948435e-31	63.1582335934723
HS1BP3	1.21319718637755	5.55611048271143	17.1100071391983	2.03880910987691e-32	3.22940480948435e-31	63.1448676944854
WNT10B	-2.9373446198142	2.66830664461125	-17.1505527569723	1.69210089793263e-32	2.70880459310836e-31	63.0581094840453
LHFPL2	1.99803100226624	3.90145496818586	17.0609770886485	2.55497662586067e-32	4.00893720103698e-31	63.0424302555476
GADD45A	3.21181658818463	5.30291457373726	17.0781376475332	2.36084892634213e-32	3.7198853597013e-31	63.0305992017114
ACTR10	1.15891941318726	6.3906600936184	17.0939079742123	2.19555337630192e-32	3.46307032547791e-31	62.9904477015646
SYNGR2	-1.25083092592098	8.12997721324395	-17.0975161441242	2.15940123771367e-32	3.40962870510078e-31	62.9602905166114
ZSCAN30	1.1115446623509	5.29155928254245	17.0667044193767	2.48846345245279e-32	3.91275049235928e-31	62.954795737036
ULBP1	2.36428392596282	4.83614882010603	17.0494646045507	2.69413508084041e-32	4.20531521558208e-31	62.9517170873005
CAMLG	1.29382362695787	5.826990078457	17.0723644995626	2.42444248213243e-32	3.81608263225373e-31	62.9381123970863
ZNF841	1.69295531104792	5.21664719232532	17.0596946248449	2.57011366370504e-32	4.02847878645041e-31	62.9250815457689
SFXN2	-1.25617776735364	5.67443094726723	-17.0589716572757	2.57868664632968e-32	4.03770163517064e-31	62.9162288545075
TMEM164	-1.15646501329347	5.71593502667753	-17.0422997514832	2.78456522686496e-32	4.34195549808975e-31	62.8512155011824
LNX2	1.43374675363985	6.10665836629561	17.0574149017407	2.59724451607336e-32	4.06252329722474e-31	62.8414175466089
UBAP1	1.23982627982765	6.96208329539737	17.0650351533559	2.50766723253671e-32	3.93882125144051e-31	62.8408294774148
ZNRF2	1.36909644728311	4.53332286914916	17.0258180108456	3.00435136347239e-32	4.67011802007261e-31	62.8254781668314
ZNF292	2.92521010112215	6.1142568514651	17.0392540232905	2.82392555508829e-32	4.39876204722052e-31	62.7928484302131
GNL3	1.15765423184457	8.97695778571001	17.0557459016258	2.61728970039678e-32	4.08961728836193e-31	62.7245794500328
JAG2	-2.40918184461267	6.268903507017	-17.0168056785996	3.1318288128272e-32	4.85320345236463e-31	62.7232404246503
ADGRE5	-1.79539428886576	4.64950068086005	-16.9914551003093	3.52035721398567e-32	5.44404571835312e-31	62.7208154147594
IGSF9	-2.27206752372738	4.37558122942285	-16.9876188870777	3.58323658740741e-32	5.53558442350923e-31	62.715009414276
RRM1	-0.961773115468946	7.62414254519397	-17.0235128551906	3.03645183995743e-32	4.71513555623585e-31	62.629246684622
ISG20L2	-0.918698428137784	6.1583559455083	-17.0059322577458	3.29289659954532e-32	5.09753972564665e-31	62.6200854772773
DEGS1	-1.6215024301094	8.06382243282061	-17.0225179245375	3.05041314420694e-32	4.73192187741854e-31	62.6157555061761
ZNF618	-2.27610867010932	4.89147284645741	-16.9605526212103	4.06018793254831e-32	6.24669897491244e-31	62.5891487660072
CCNA2	-2.21841469752918	5.78179546194476	-16.9751771642824	3.79504935049812e-32	5.84476523559793e-31	62.5685974535624
SHMT1	-1.27386221868563	5.95112508949799	-16.9772941755974	3.75813910928491e-32	5.79386210113165e-31	62.5290075651006
CCDC28A	1.55401752781136	4.17683328720963	16.9503944431078	4.25524631185458e-32	6.52673938905091e-31	62.5201504340313
DHRS4-AS1	-1.22624779542466	4.8793782686097	-16.9522595393596	4.218739067922e-32	6.47736051573791e-31	62.48650396905
IPO11	-1.31965491382837	5.23585665207832	-16.9529717858101	4.20488088982383e-32	6.46269103803424e-31	62.4748481788704
C20orf194	1.70787511091458	3.16672621375828	16.9343951395099	4.58176462291409e-32	7.00608732970244e-31	62.473974098492
NDUFS2	-0.877220441145831	7.59970300051122	-16.9862579182819	3.60581471464853e-32	5.56473933763231e-31	62.4619831657026
FYN	3.36062588270667	1.47514740981985	17.0343880859114	2.88797341972157e-32	4.49386620420094e-31	62.4286603251469
CCDC9	1.8306366325604	4.06796338000795	16.9256821069724	4.77006566086854e-32	7.27180771204082e-31	62.4110874532834
ARRB1	-1.60403435537283	5.40381193852572	-16.9260483002556	4.76199717313979e-32	7.26688511705966e-31	62.3630943398527
ZNF544	-0.954959631471968	6.27538610819517	-16.9444013967759	4.37471892495752e-32	6.69630778564344e-31	62.332762499911
FAM129B	-1.64156579176663	7.38937631902943	-16.9463100114683	4.33630855356004e-32	6.64428665716914e-31	62.2977797923131
CSRNP2	1.6055995317958	5.50950066652178	16.9181643577355	4.93878057349847e-32	7.51375168101855e-31	62.2573460344403
MPZL2	-1.76808506523259	4.44447870999218	-16.8880773890951	5.67628660390466e-32	8.59224996413632e-31	62.251483028703
CLCN5	1.31544053098231	5.12838389583421	16.8951338173557	5.49393514361376e-32	8.32461454253322e-31	62.1871354726267
SEC23B	0.693714501224314	8.03451556901166	16.9312744929782	4.64833109502932e-32	7.10064493621162e-31	62.1773297349888
PPFIA1	0.794963758690123	7.04687767016926	16.9218026616558	4.85639226688344e-32	7.39590124538761e-31	62.1712902768763
ASB13	-1.52139155522941	4.66330935139361	-16.869251959331	6.19312372421143e-32	9.33694235369065e-31	62.153487692581
PHF14	-1.17178679194466	6.2891579552361	-16.9021793652998	5.31774281694003e-32	8.06578041809813e-31	62.1468038406615
SC5D	1.40899728135612	7.23609097455152	16.9175990373745	4.95170769346302e-32	7.52579379808104e-31	62.1451197291164
MCTP2	-1.6441923949223	5.99618701968421	-16.8877257325615	5.68553169968376e-32	8.59757744234152e-31	62.110053940733
PIK3R1	-1.76689185478038	6.09557868836085	-16.8857027400696	5.7390114020791e-32	8.66971782833197e-31	62.1089758922788
TPD52L2	0.889331344995924	7.29067167320039	16.9057907203985	5.22964615046161e-32	7.94017862440157e-31	62.0839173810488
POLD1	-1.74141638866205	5.47550086895569	-16.8633138904178	6.36577522674951e-32	9.55645301220195e-31	62.0511830612749
SMCO4	-1.84940532862417	5.48393249632868	-16.8523452517275	6.69752700187536e-32	1.00269257687099e-30	62.0065443445325
C9orf78	-0.922551531107225	6.10417941754309	-16.8673721885392	6.24726306326751e-32	9.39968959499248e-31	61.9953533410506
NUMB	0.699984714989155	6.32683946422775	16.8748120527292	6.03573381897019e-32	9.10880191212628e-31	61.9914371431864
CSTF2	-1.00935381360254	5.0366454411705	-16.8300027497475	7.42807544986414e-32	1.10764628555273e-30	61.9200493397201
ALDH18A1	-0.984302238834203	7.38236560994829	-16.8680290299464	6.22829145303369e-32	9.38054407810971e-31	61.9176771184453
COBLL1	1.1472726816754	7.29319350002443	16.8631521711362	6.37054439612024e-32	9.55645301220195e-31	61.8903215411243
C16orf72	1.29455613210057	6.62104009951101	16.8489390547971	6.804046986727e-32	1.01762519474793e-30	61.8616931458418
PIK3CA	1.53689448748706	4.5163393827473	16.8080659546535	8.223340970748e-32	1.22138168166916e-30	61.8471524844389
NFRKB	-1.07002681612314	6.45093959006087	-16.8408712985542	7.06319390837994e-32	1.05533253460929e-30	61.8454330343071
NFIX	-1.76387370108415	9.02451599348766	-16.8602961173475	6.455365339161e-32	9.67402853621173e-31	61.8410338538424
RRP1	-1.35675782598915	5.37625928985349	-16.8189455656708	7.81875832407759e-32	1.1624403464787e-30	61.8372652511491
ISOC2	-1.39680877473401	5.96923820672886	-16.8257202438832	7.57700374786477e-32	1.127614353597e-30	61.8216537753013
DNAJC27	1.86441654993962	3.74578719499023	16.7912265333477	8.89148047233664e-32	1.314118806817e-30	61.8112061722682
CCNE2	-3.23141923044699	4.70526312983131	-16.7883216248678	9.01214279122942e-32	1.32933532566897e-30	61.8016216101922
FNIP1	1.81605886095904	6.6316041327566	16.8323680868397	7.34708443575077e-32	1.09665824937608e-30	61.800622161992
PRIM1	-1.7145011155332	4.47710809253784	-16.7885675766808	9.00186308223148e-32	1.32912464152201e-30	61.7782606845964
IQGAP3	1.1682049416222	6.10590730231013	16.8268632538616	7.53696308619995e-32	1.12276823117439e-30	61.7572677556485
ZNF189	1.31324023296106	5.39380026008336	16.8051448500897	8.33551102653225e-32	1.23559756736829e-30	61.744672021503
METTL13	-1.09656150507995	6.00917621517127	-16.8077818280904	8.23418440863008e-32	1.22178372608685e-30	61.723130470654
PVRL1	-1.26960071624413	5.71658794469522	-16.7990928091198	8.57283059941095e-32	1.26952292190093e-30	61.7216742908088
PDE9A	-2.11780393657217	4.40051961083023	-16.7443247729922	1.10547056917397e-31	1.61790897336417e-30	61.5898652635093
AGPAT9	4.75826581523095	1.73618980321239	16.8652522183749	6.30889183378148e-32	9.48291489249877e-31	61.5806543736902
ZNF568	1.42049919477801	4.72422167416971	16.7589237190701	1.0329917332913e-31	1.51774988914894e-30	61.5796888114666
PXDN	-2.10449169360696	4.24230639382662	-16.7391576367114	1.13233153224414e-31	1.65399710974495e-30	61.575647282321
SETD5	1.35920590574494	8.34971069723909	16.7980988140752	8.61245301368301e-32	1.27413393550211e-30	61.5510229494843
MALT1	-1.16156544517112	6.07139234359117	-16.7687943770732	9.8671436726312e-32	1.45259832733559e-30	61.5347006295957
ZNF449	1.53848482393009	3.91535805167906	16.7301013066112	1.1810037658221e-31	1.72007299200627e-30	61.5105354445803
BARD1	-2.49563179308764	6.74226537643797	-16.7585886989727	1.03460017780732e-31	1.5186272013641e-30	61.5015136305918
KPNA2	-1.06191962786197	7.62729148647251	-16.776891770829	9.50311627824555e-32	1.40038070691006e-30	61.4826577285709
SLC46A1	-1.67701959418715	4.77459569650614	-16.7139170901326	1.27328547743552e-31	1.84909620204756e-30	61.4248883789465
ANKRD12	1.66270763203508	6.40700647269071	16.7431433678399	1.11155494240896e-31	1.62522969963125e-30	61.3930387602122
GOLGA4	1.44149853730576	7.67137050631994	16.7573060031928	1.04078177115099e-31	1.52620889410189e-30	61.3804629458992
HNRNPK	-0.679746574959159	9.79242234949731	-16.76540019989	1.00238746173248e-31	1.47422626105533e-30	61.3686543279702
RTN4	1.02018778726555	8.09893149739818	16.7565963701606	1.04421759671265e-31	1.52975331046216e-30	61.3669139672919
TATDN3	1.14565223247192	5.16040928005014	16.7203813553515	1.23558687889817e-31	1.79782679976114e-30	61.3544493881023
THNSL1	-1.66716785463999	4.95632747611362	-16.6953370819582	1.38820893434061e-31	2.00243471258968e-30	61.3125631006422
RAB1A	0.889992109456352	7.05561346560765	16.7339602839454	1.16001194848473e-31	1.69113974936376e-30	61.2948313250463
TARBP1	-1.36888532863566	5.27072019919973	-16.6962439489809	1.38236475069787e-31	1.99592202850762e-30	61.2822815697424
MON1B	1.03827261097695	6.16081248319997	16.7201228495808	1.23707267149198e-31	1.79824619894711e-30	61.2774619431862
THRIL	-2.5354484853301	4.71696081826172	-16.674561741301	1.52911621239199e-31	2.19514426819102e-30	61.2701042960945
ETV1	-2.25445526629317	6.86314375058671	-16.7092046750298	1.30149476986255e-31	1.88823627673971e-30	61.2434880461939
HDLBP	0.659100055073422	10.2187515902831	16.7361495657756	1.14827010357719e-31	1.67564857874782e-30	61.2168694473898
ALDH3B2	-2.04050527242883	4.88807460621417	-16.661144839174	1.62767517448308e-31	2.33217275000362e-30	61.1941708763066
CHAC1	2.00995945782118	6.19043413186866	16.6970627934578	1.37710907902757e-31	1.99024734655227e-30	61.1929207923887
HLCS	0.881379565076995	6.53692525589738	16.7042072590113	1.33209730395865e-31	1.93076960581498e-30	61.1734656469108
EXOC1	0.959719810248697	5.72371405471629	16.6864186900433	1.44702307235638e-31	2.08526856569131e-30	61.152981646121
BTN2A1	1.28217295222184	5.57032795996997	16.678515510596	1.50123387916285e-31	2.15924597025951e-30	61.1457042801344
NPC2	1.25674126657691	5.45895768075185	16.6659962804378	1.59132034721163e-31	2.28226039481661e-30	61.1013844039704
VDAC1	-0.867848611610562	8.55124156101609	-16.6971844801013	1.37632976255174e-31	1.99024734655227e-30	61.0843908561905
THADA	-1.1479040614341	4.78579947339674	-16.6400457234991	1.79575596340666e-31	2.568102052049e-30	61.0506060478615
MGAT1	1.38142471631911	6.91894544084493	16.6786519142979	1.50028112710059e-31	2.15924597025951e-30	61.0442848836555
SENP3-EIF4A1	-1.14692876037311	10.4263354963822	-16.6984509623353	1.36824512971897e-31	1.98125061406558e-30	61.0403602554144
FNDC3A	1.13917682768904	6.81105480687494	16.6748423514726	1.52712026496515e-31	2.19437683241308e-30	61.0287204190362
TFB2M	-1.48175115368504	5.24998999977267	-16.637423865538	1.81782698062784e-31	2.5971921923033e-30	61.003319953656
INCENP	-1.62578835418834	5.76121752255912	-16.6351854743863	1.83688572657106e-31	2.62192738309801e-30	60.9654609485824
CDC45	-1.51777420587722	4.95162767856729	-16.6145396660067	2.02243123089191e-31	2.86768908055457e-30	60.9218879387855
MRPS16	-0.723312448154346	7.39451149642018	-16.6544269500702	1.67939996277863e-31	2.40399140525109e-30	60.9214309453082
CNNM2	1.36490425464204	5.18195043420307	16.6170872647244	1.99855271989043e-31	2.83919277595787e-30	60.9094781432538
ZNF239	-1.6449604377884	4.42787472504802	-16.5974028196975	2.19068607061246e-31	3.09166748461623e-30	60.8869744108524
BET1	1.5640551672833	5.15230238920901	16.6147486109858	2.02046204437196e-31	2.86760473140731e-30	60.8706446346023
VPS54	1.04399059289496	5.24684752422542	16.618825421879	1.98242398868144e-31	2.8189468384508e-30	60.8701831052306
PRR15L	-3.24738868678689	4.05053847625814	-16.592454195476	2.24184367097095e-31	3.16089432519247e-30	60.8557346435825
YWHAH	-1.13192875989659	5.46824361037978	-16.6071553931855	2.0932774308359e-31	2.95976025437212e-30	60.8472884863876
KCTD7	1.63379545184029	4.2261397507483	16.5849611662144	2.3216012681422e-31	3.26721318110809e-30	60.8274336697954
PCNXL4	-1.23029947995408	6.10853862802554	-16.6132258194793	2.03485778765615e-31	2.88258722070233e-30	60.8175767701703
ERRFI1	2.2210094640298	6.54934566930498	16.6216271043378	1.95670168236578e-31	2.78765013874806e-30	60.8141158459662
PLEKHG3	-1.90242764052535	5.0051321659337	-16.5822329275092	2.35134483529455e-31	3.30597322535421e-30	60.8073337357506
BSDC1	0.892398820610149	7.14882339004118	16.6260235551998	1.91701271334479e-31	2.73370018077734e-30	60.7949250729725
AIF1L	-1.03765262060543	6.45595732333653	-16.611936878142	2.04712341196834e-31	2.89722951499686e-30	60.7789087496727
FAM214B	1.27548480202478	4.94263795371917	16.5808704493171	2.36634192124385e-31	3.32394670621119e-30	60.7434473631399
CHST14	-1.5489838517621	4.60921885803081	-16.5615829435137	2.58926231388946e-31	3.61341662689258e-30	60.7246986713532
LRBA	-1.45437500226354	8.96700960931413	-16.6207773961827	1.96446720467983e-31	2.79606062042392e-30	60.7211446145924
EIF2S1	-1.02775124543702	7.50284543056423	-16.6069239630844	2.09553771298569e-31	2.96016879569079e-30	60.6956673841167
NFATC2IP	-0.846272168231229	5.99994698698763	-16.5865429652958	2.3045299174315e-31	3.24623088556767e-30	60.693008029029
SNAPC4	-1.93759745991045	4.88288853189519	-16.5595283976842	2.6142198373664e-31	3.64147727995304e-30	60.6928181476778
CSTF1	-1.06081871444908	5.48216896931225	-16.5695329233609	2.49492697714885e-31	3.49138227455818e-30	60.6677525130017
TMEM55B	1.3907525329368	5.63184721035169	16.5693407482079	2.49716606478122e-31	3.49138227455818e-30	60.623225621581
RPF2	-1.20465198947311	6.63335932959421	-16.5777927815107	2.40057353315729e-31	3.36887964241961e-30	60.6011677817477
TTC33	1.48475267624788	4.7598459157728	16.5454985822021	2.79123803136562e-31	3.87368117181018e-30	60.5946075507699
ALG2	0.673348492521752	6.32799000028059	16.5752865946582	2.42881641536164e-31	3.40533214687866e-30	60.5904192759063
DEDD2	2.2128256042569	4.46364651475266	16.5334258197121	2.95318737487192e-31	4.08710245355546e-30	60.5755054253001
AASS	1.25812599998371	4.79015486430185	16.5355668281804	2.92379274905729e-31	4.050154236148e-30	60.5311212264587
ID2	1.83552137142094	5.50589900121654	16.542192664284	2.83467569115506e-31	3.93033150308259e-30	60.517932014347
PRUNE	1.02215532108118	5.93346125794126	16.5524195860575	2.70245581316183e-31	3.75741448985538e-30	60.5120967610056
PELP1	-1.28893027852331	6.69462266555838	-16.5559972742246	2.65768064424831e-31	3.6985850374451e-30	60.5078815065445
DNAJB1	2.81350824543647	8.18537542356797	16.5701281589455	2.48800452217722e-31	3.48506305084078e-30	60.4993618516779
TIMM21	-1.93710260625672	5.13785885254676	-16.5197423843513	3.14820196935026e-31	4.34897891184577e-30	60.4740752626735
VPS41	0.828547429782245	6.35496983020033	16.5469356051485	2.77256580373329e-31	3.85132729961693e-30	60.4607640173665
AMD1	-1.95617405402748	9.28014605190019	-16.5631360970968	2.57055460304019e-31	3.5906463180699e-30	60.4470178734691
TMEM181	-1.59569536061222	6.27405116801228	-16.5224584416395	3.10848895171493e-31	4.29807275312627e-30	60.4027312608465
C2orf42	1.8284395945339	3.59075679302184	16.4801608254793	3.78838230741222e-31	5.19036028541075e-30	60.3662917793182
FAM65B	-4.15684228697546	3.0244813109359	-16.5598702466043	2.61005052266455e-31	3.63904537124707e-30	60.340142981134
MRPS17	-1.24790970234219	4.837269271106	-16.4869433324031	3.67005261725289e-31	5.03283197266387e-30	60.335165727522
EXOSC1	1.07701706128263	4.89322931478488	16.49347217634	3.55966041802876e-31	4.89038068043182e-30	60.317709842752
PRPS2	-1.38079874700197	5.72563802646365	-16.4875991141215	3.65881059246843e-31	5.02200181503711e-30	60.2756095764375
METTL8	-1.41913467054278	4.98589877911923	-16.4761167812566	3.86075429936535e-31	5.28469339646948e-30	60.271596733176
LPIN2	1.17694102424875	6.86463337294897	16.5104916098059	3.28733165029254e-31	4.53283489998097e-30	60.2636886785717
PHF12	-1.1615114365552	6.71770923850152	-16.4974680233235	3.49375077335032e-31	4.80422725390369e-30	60.2335445467679
ZWINT	-1.28969678624869	6.67587160005263	-16.4978055239581	3.48824038583618e-31	4.80104652921321e-30	60.2320975987572
TTC17	0.811908177860039	6.46125263477005	16.4997298268608	3.45698878528543e-31	4.76239849539872e-30	60.2301656665981
ZMAT1	2.30540454245097	3.42994062852107	16.4484965808697	4.39365664769283e-31	5.9868555555132e-30	60.2173586344563
MAL2	1.14407125480918	8.5566567931332	16.5107605012689	3.2832016062082e-31	4.53130104033294e-30	60.1993579961993
DBR1	-1.25909593085226	4.57625632576826	-16.4443020826297	4.48081976221424e-31	6.10008971436165e-30	60.1619234798251
MARS2	-1.94339776141364	5.0003707327623	-16.4431117113855	4.50587141167837e-31	6.12863814472486e-30	60.1511581741993
CEP57	1.16445977935524	6.05989230927318	16.4700212611372	3.97247568481865e-31	5.43266802215272e-30	60.1105401891205
PLAGL2	1.55351648297004	6.02089139384722	16.4581450161196	4.19957558842857e-31	5.73280245780395e-30	60.0722756082052
SRPK1	-1.03834420899006	6.90584903925613	-16.4627540647937	4.10992969772847e-31	5.61553269709652e-30	60.0559688653254
GINS2	-1.50079736908412	4.78156315882334	-16.4191456150376	5.04132044840606e-31	6.82601152869842e-30	60.029338952015
SOWAHC	1.2917960780105	4.74003563880042	16.4211675370162	4.99377476829952e-31	6.76773663544997e-30	60.0196905738882
FAM155B	-1.65269635365788	5.44067922595503	-16.4234113076841	4.94153998619877e-31	6.70299588371822e-30	60.0195099722329
GNL2	-1.12606120864586	7.07061478189281	-16.4562791489657	4.23642349883315e-31	5.7778506138491e-30	60.01584810104
TMEM223	-1.57129329460703	4.33704499234539	-16.4058877072726	5.36456504371145e-31	7.24409250866646e-30	60.0137620582085
NAIF1	1.66431425944562	4.95601741755398	16.416747394642	5.09830544119775e-31	6.8969508563086e-30	59.963054676239
CDC25A	-1.36861112944661	4.71894853688787	-16.403741421923	5.41882071937989e-31	7.31078274233678e-30	59.9503096240164
FAT1	-1.31675112922478	7.51507018185315	-16.4424022059347	4.52087007564034e-31	6.14347376070727e-30	59.935974820951
UFM1	1.21063376182494	6.45788482308492	16.423843624302	4.93153900595946e-31	6.69547827427552e-30	59.8651828634679
TMEM203	-1.12028674542356	5.43407221104137	-16.3968118712195	5.59778798309045e-31	7.5454564052142e-30	59.8624291794069
SUOX	-1.11722768862432	5.67665742650716	-16.3955709139577	5.63045983178512e-31	7.58268922278793e-30	59.8496003086672
GLOD4	-0.779974412223461	6.28635219423072	-16.4088745735168	5.28996834403004e-31	7.14978979783574e-30	59.8348170598271
EMC1	-0.939313917793932	6.27266355064055	-16.385547144465	5.90149481323956e-31	7.9405776089252e-30	59.7366623700569
FAM83D	-2.09526680325785	5.67480946655819	-16.3539107469882	6.84605438946815e-31	9.17860292073695e-30	59.6738872503937
TIMM50	-0.950054409157018	6.40287859236249	-16.3737054923262	6.23864401466986e-31	8.37920201469434e-30	59.6663894334585
THNSL2	0.788363176357949	6.47500646290452	16.3761959872114	6.16616326124462e-31	8.28926656498202e-30	59.6503320935918
LINC00662	1.4440924234848	3.63807674932083	16.3233864740198	7.90139007789239e-31	1.05277083770747e-29	59.6212188573016
UTP15	-1.2974720335436	5.15512191841716	-16.3277778079077	7.74003607736292e-31	1.03310561544606e-29	59.563616675686
UBL3	1.48634400109891	6.06515687597494	16.3522344326654	6.90014736081037e-31	9.24287357448069e-30	59.5566843910682
ESCO2	-2.28604459737841	5.0223807984318	-16.3135197050437	8.27638070913891e-31	1.09786336332535e-29	59.5536145007008
CLDN15	1.58207328333045	4.55691649513181	16.3267427058698	7.77776857558131e-31	1.03722000826757e-29	59.5513621739742
POFUT2	1.11697319659191	5.45579153739195	16.3365349183949	7.42809108701356e-31	9.93234334484378e-30	59.5345319217296
MCAT	-1.20383600627517	4.89700104773048	-16.3151542952677	8.21304271853794e-31	1.09042484050898e-29	59.5280302071865
HSPA9	0.813991113800384	9.4276334541023	16.3719649069457	6.28980828420356e-31	8.4403718673459e-30	59.5263321722374
C9orf114	-1.20186352572387	5.3424923814106	-16.3215744123604	7.96895399368187e-31	1.06083167703127e-29	59.5144527551048
PTPRJ	1.33322796780352	6.02860879096634	16.342705039895	7.21592121692803e-31	9.65724358229868e-30	59.5071145827822
SESTD1	1.25754281705448	4.67730169525629	16.3085026069528	8.47387028861131e-31	1.12207792110924e-29	59.4866820396053
PGPEP1	1.23873232898497	5.59658966912807	16.3205184541927	8.00859371665289e-31	1.06516424490044e-29	59.4685006482814
SLC30A4	-3.57957727108936	6.44001612784193	-16.2998754833521	8.82460880287378e-31	1.16749185712734e-29	59.452458535911
FAM120C	-1.38380822805014	5.7164027534826	-16.3114282482774	8.35813850597507e-31	1.10772998945915e-29	59.4495520381643
P3H4	-1.48805557910238	6.05127367105119	-16.3169397191816	8.14441698684669e-31	1.08227049092469e-29	59.4459865076283
CCM2	-1.50516160642138	5.02454166623623	-16.2973430567475	8.93031094582687e-31	1.18043617220542e-29	59.4376086885535
CHD2	1.75391549921749	8.09404783918758	16.3350286017823	7.48083415730604e-31	9.99396847919106e-30	59.3981286761629
ERCC6L	-2.26517367097821	4.1833941571136	-16.2606500649822	1.06128309938922e-30	1.39424558358955e-29	59.3534379774574
UTP6	-1.01950244927592	5.93184721547644	-16.2964486227873	8.96794764277694e-31	1.18332778386589e-29	59.3332831576594
CALML4	-1.23951250258507	4.18629701189977	-16.2563366867485	1.08304966334427e-30	1.42159735531273e-29	59.3047750184616
KIAA0226	1.01415403222249	5.53385920397187	16.2763676629479	9.85623139969495e-31	1.2982558833142e-29	59.2413162025051
CLGN	1.66924453420914	7.10176934543384	16.2965197476543	8.96494896546199e-31	1.18332778386589e-29	59.2365062204552
CLN3	1.06747796457123	5.82817078389982	16.2766289212608	9.84412452368584e-31	1.29779959479953e-29	59.2290017153857
TBC1D24	-1.98167491982436	5.07581385739426	-16.2459573693438	1.13728474555973e-30	1.49018043100567e-29	59.2274621936153
PLEKHH1	-1.8148323247179	6.37972124026654	-16.2667857952629	1.03107611824835e-30	1.35693593265708e-29	59.1925900450362
KDM4C	0.90507844370957	5.43286111456788	16.2560413983731	1.08455609051065e-30	1.42233137599196e-29	59.1647557267658
POLR3K	-1.462666409095	5.2812672264027	-16.2392773040462	1.17362648347956e-30	1.53645817575667e-29	59.1447432098183
NUP210	-1.43066993671184	7.4457952438972	-16.2637016473654	1.04615012891493e-30	1.3755683306293e-29	59.0981156889581
SYF2	1.35047187066796	4.82186789800093	16.2267323319518	1.2450614990961e-30	1.62572551916756e-29	59.0871193960315
CYSTM1	1.42878343241125	4.8268448015689	16.2235353811266	1.26395487301945e-30	1.64896145727715e-29	59.0784506478053
IFRD2	-1.34734821932466	6.37928102718104	-16.2275366151586	1.24035321497807e-30	1.62098728251616e-29	58.9916407867916
CYB5A	-1.20927263051016	7.06061581660179	-16.2322386263952	1.21318367938247e-30	1.58686116111561e-29	58.96766595401
POLA1	-1.449509902774	5.06164044847927	-16.182479925117	1.53383132459195e-30	1.99584152253663e-29	58.8919564124174
PEA15	1.0323497464051	7.40592238078811	16.2177645109285	1.2987926233025e-30	1.69294010690194e-29	58.8617962964549
RNF10	0.669231305562883	8.22100578583093	16.216482281799	1.30666341210193e-30	1.70172227199675e-29	58.8329097353127
UGDH-AS1	1.59724657234086	3.63880322544065	16.1424260369421	1.85293852485467e-30	2.38013044390229e-29	58.784411449319
CDYL	1.29176427999826	5.44648562694218	16.1703803928846	1.62391891741499e-30	2.10394878894768e-29	58.7525101342252
PLA2G4F	-1.33118241278016	5.70570678970229	-16.164872123179	1.6666754364231e-30	2.15748261666631e-29	58.7512146307961
PLCB4	-1.58010252297152	6.52367018924233	-16.1757772710357	1.58309684038234e-30	2.05460519923779e-29	58.745135130448
SNRPD1	-1.16876881825026	6.43774762072155	-16.1768929460147	1.57478742477265e-30	2.04558892477388e-29	58.7384617297612
GNPNAT1	-1.27804580925322	6.97179137224408	-16.1782819350044	1.56450366121104e-30	2.03399021443679e-29	58.717095477455
RNF145	1.01812888925175	6.67718485027623	16.1744314864789	1.59317877624045e-30	2.06590436131491e-29	58.6881737748006
ADCY1	-3.30202707199643	4.2105779643546	-16.1246274908094	2.01541172063077e-30	2.584076579749e-29	58.6863481639574
SLC9A1	1.80417772401249	6.82794523334113	16.162679242843	1.68401052520751e-30	2.174299402108e-29	58.6314783027728
PIGU	-1.15866333425446	4.84043228880901	-16.1205687344788	2.05442463113337e-30	2.6299437562744e-29	58.6221837091392
SART3	1.08121433222096	7.01487630105502	16.1633205619866	1.67892211400635e-30	2.16959504853006e-29	58.6134958320137
NBEAP1	-1.4802884569235	5.52814000900816	-16.1244739581394	2.01687383555263e-30	2.584076579749e-29	58.597690774389
UNC13D	3.56064165708531	1.74902720942052	16.155547700444	1.74165018791855e-30	2.24678859293685e-29	58.5967014424717
RAD54L	-1.76596158802171	4.82694798828056	-16.1044199326669	2.21731735036467e-30	2.83363721983625e-29	58.5666799870357
ZER1	0.886691881996864	6.7190537302794	16.1466297659956	1.81652818461841e-30	2.33936425559435e-29	58.5581757882062
FOXRED2	-0.922201607228376	6.92510344222454	-16.1438449273412	1.84056756842734e-30	2.36829156876648e-29	58.5525176846505
SEC61A1	0.798228512422151	9.61049499887528	16.16366922993	1.67616217264686e-30	2.16789415886867e-29	58.5415407197084
RRBP1	0.973702870816832	7.82120005327221	16.1482786053528	1.80244407836901e-30	2.32321890822224e-29	58.5208674678304
IDH3A	-0.88806818767275	6.06905240103962	-16.1186520412182	2.07311105974764e-30	2.65160440146257e-29	58.4860291267513
AAK1	1.23481490046983	7.10562975256012	16.1365983431026	1.90463192285985e-30	2.44444042339004e-29	58.4847635506377
RNF187	1.18645291636256	9.64603470331231	16.1426851120826	1.85067348927137e-30	2.37925625983724e-29	58.4445434562201
GEMIN6	-2.00997440272104	3.03672096777911	-16.0663947791292	2.65406561314948e-30	3.36884609019887e-29	58.4054694965882
VLDLR-AS1	2.48869879205059	2.53421579223573	16.0608674576302	2.72438427469868e-30	3.45518194838475e-29	58.385192118986
HBP1	1.97723259335033	6.30158655066712	16.0989292103021	2.27561150491579e-30	2.90319306353573e-29	58.3851811309081
CNNM4	0.878115932061949	6.01551885197322	16.099647192451	2.26790206884932e-30	2.89581781172121e-29	58.3761116521718
RIMS1	-2.21785023145505	4.81816205304177	-16.0518450622246	2.84321537063161e-30	3.59072514763703e-29	58.3500175853231
SRM	-1.28982426754277	7.1459443866052	-16.0982862032413	2.28253825157272e-30	2.90955809725094e-29	58.3213945680795
CCNDBP1	0.893993082890411	5.56803721331632	16.0788397916353	2.50234699157221e-30	3.18704346271827e-29	58.3196331630609
MRPL57	-1.03023050363552	6.34037277663711	-16.0774786433865	2.51850693035666e-30	3.20490678527421e-29	58.2754972644827
LOC100129550	1.94556341584059	3.1908279486981	16.0269082893984	3.19947426049927e-30	4.01699878726229e-29	58.2591863347385
RHBDD1	0.95766919702716	5.58846928318283	16.0597839152243	2.73838720972898e-30	3.47001032415953e-29	58.2156288732454
HOXB13	-2.55018780712728	8.08781733695293	-16.0747826358118	2.55082513669899e-30	3.24328452605182e-29	58.2145471720909
SOX12	-1.59214395972361	6.18057880867753	-16.0566550668913	2.77922978856844e-30	3.51879548947249e-29	58.2138722531496
ADGRG6	-2.55232614692563	8.35121176119697	-16.0725805540867	2.57753163159215e-30	3.27446827241858e-29	58.1826582273942
XRRA1	1.37450711799395	3.90201615326525	16.0108416493024	3.45245955766252e-30	4.32017772648837e-29	58.1372003077598
RAB3GAP2	1.10688058575217	6.78030859594697	16.0530118453412	2.8275593177769e-30	3.57696973173866e-29	58.1131161546316
CNPPD1	1.01981956425396	6.10755197725293	16.0439577420361	2.95135949204715e-30	3.72104232851217e-29	58.112066339037
MORC4	0.931613391087598	6.54428355293416	16.0519999827283	2.84113161846015e-30	3.59072514763703e-29	58.1114905168818
PDCD2L	-1.47588560669773	4.06028058704493	-15.9948417554872	3.72438918612444e-30	4.65657185835509e-29	58.090866443772
AIDA	-1.63599528086461	7.41840152178324	-16.0493566194528	2.87689744701679e-30	3.63020941717681e-29	58.0801965673846
SCYL2	1.1502108539021	6.63158774677424	16.041017212274	2.99272777998964e-30	3.77003358593326e-29	58.0619748285462
LEMD2	0.92740167531927	5.95439133705469	16.0292616336596	3.16401711614078e-30	3.97913576348157e-29	58.0531278368728
SLC38A6	1.70838844975602	3.96534157035619	15.9898785570332	3.81304298874808e-30	4.76344871206665e-29	58.0410219799229
CLPB	-1.10992840522369	5.61146723963284	-16.010905769278	3.45141096083051e-30	4.32017772648837e-29	58.0296032790607
THEM4	-0.978885050926189	5.85057304299995	-16.0169755594522	3.35358382505677e-30	4.20345698806782e-29	58.0175180939359
F2RL1	-1.41447195249084	4.6967300785134	-15.9820403811318	3.95739246367616e-30	4.93556521881738e-29	57.9935850645821
DAZAP1	-0.864385686069458	7.2775769301302	-16.0290103378123	3.16778439658858e-30	3.98053979072587e-29	57.9840876161694
NHP2L1	-0.819892938628612	6.96952613291967	-16.0238553712274	3.24606772923061e-30	4.07209298430466e-29	57.976134490667
ARID5B	-1.60029037593281	5.06901390241087	-15.9773597560685	4.04619934493318e-30	5.04213521688934e-29	57.9529646096109
GRIN3A	-3.29238746489493	3.64011524406086	-15.9597775332296	4.39807239027506e-30	5.47607421329771e-29	57.9109245051445
SAV1	1.81384370581295	5.80290893973443	15.9843405163048	3.91447215586031e-30	4.88609425539471e-29	57.8611697012573
SPDEF	-2.037172503295	6.33912598224351	-15.9376215650358	4.88564464288771e-30	6.07308277794718e-29	57.6531440625015
ECE1	-1.48242336440994	4.42133457869858	-15.9012039418062	5.80803519011518e-30	7.1958297371922e-29	57.6403298965127
AKR1C1	6.25675246610236	1.68380391566154	16.0322241768722	3.11994254246726e-30	3.92699557566541e-29	57.6068111741674
XPO6	-0.915847524410638	7.75380686971137	-15.9481875316319	4.6466934199232e-30	5.7808407948274e-29	57.5839638504652
STK39	-1.18980267441122	6.83485432098628	-15.928181220932	5.10957447666392e-30	6.34618447821219e-29	57.5320999281913
IVNS1ABP	-1.05229408061939	5.46095045714902	-15.9006027171516	5.82464947464713e-30	7.20522309732223e-29	57.5001085994367
IL6R	1.47342721880425	6.68262120010395	15.9192107202952	5.33191667050851e-30	6.61140055527298e-29	57.4865411109285
DVL3	0.760529733804443	7.32008775167461	15.9231446574389	5.23323707896699e-30	6.49440396510482e-29	57.4697896564116
MTERF4	-1.31026251070719	5.80460856296175	-15.8953175708412	5.97277149004619e-30	7.38165734111387e-29	57.4694217697702
SLC35B3	0.987850284444891	4.64876613234228	15.8805733007337	6.40632802031232e-30	7.88808019972572e-29	57.4595117332687
PANX2	1.96650586716154	4.24977082447739	15.867709636997	6.8103624614353e-30	8.36176637129292e-29	57.4471433361227
STX2	-1.51515833631071	3.92773944161971	-15.8523924615722	7.32502070147635e-30	8.9643448128255e-29	57.4301114547593
MYD88	-1.18217215719875	5.52776477961224	-15.8804920611797	6.40880250643672e-30	7.88808019972572e-29	57.4217590211437
ELAVL1	-0.740779025691416	7.03174634470622	-15.9005823309397	5.8252136655229e-30	7.20522309732223e-29	57.3852940849349
BIRC5	-1.45788864649909	6.53960587102737	-15.8885551504756	6.16783285166273e-30	7.61020362371139e-29	57.3804940678104
GXYLT1	1.62184415943129	5.82002701244428	15.8853031188002	6.26390566175753e-30	7.72239798168728e-29	57.3655265072905
CREBRF	3.19023473655944	5.16459805187924	15.8516959624495	7.34933119077581e-30	8.98677175575648e-29	57.3643418227202
AP1S3	-1.57642392809876	5.13621903489789	-15.8453775027866	7.5736093023499e-30	9.24596075480375e-29	57.32583669639
TXNIP	-5.45986010097889	6.26709835508204	-15.825294766295	8.33319626239219e-30	1.01485219039806e-28	57.3089680143053
SH3GLB2	1.14667976691121	7.33458401027839	15.890627650362	6.10738058286204e-30	7.54181141712634e-29	57.3073199306661
FBRSL1	-1.83736137885539	5.65208772238811	-15.8414059614719	7.71809127266275e-30	9.41469200246173e-29	57.2444483288279
NCOA5	-0.85903966017804	6.00606521697177	-15.854303319017	7.25873883182317e-30	8.89047490201116e-29	57.2335867132438
UBE3C	-0.883008053509633	7.84647496046462	-15.8730385040483	6.6399688466183e-30	8.15922849433882e-29	57.2217078774486
GMDS-AS1	1.8360327936377	2.58590304367778	15.807341986205	9.0768710221406e-30	1.10184555592937e-28	57.2140679095173
CTCF	-0.8943825443077	6.44401836645354	-15.8545680198599	7.24960483524585e-30	8.88653601682054e-29	57.2138420847618
CCDC85C	-1.5135195754527	7.17777403473288	-15.860982814925	7.03174923924414e-30	8.62653158304657e-29	57.2137275785995
SET	-0.906065704291571	9.06879112890994	-15.8794354183347	6.44107460001245e-30	7.9213084515796e-29	57.213498679505
ACBD3	0.903247197234519	6.80367495722888	15.8474598245581	7.49894570575142e-30	9.1622594562704e-29	57.1334725592321
NOL9	-1.16040915167697	5.4062537288268	-15.8159086277087	8.71403022788769e-30	1.0595131813924e-28	57.1228090825403
NR2F2	-1.1424139780282	5.687500308565	-15.8152537144495	8.7412468151525e-30	1.06196247715477e-28	57.1007003459796
DDX23	-0.867890613797431	6.97509572034418	-15.8218249793873	8.47199015695034e-30	1.0309189967323e-28	57.0108810666465
KIAA0100	-1.09451290403295	8.69689931204786	-15.8333772667277	8.01868993636334e-30	9.77342922763246e-29	57.007019331623
FASTKD5	-1.11784419179095	5.47627953741883	-15.7878691512523	9.95917738217022e-30	1.20408218655932e-28	56.979384664851
RHPN2	-1.5063039378906	5.99226111416556	-15.7896740737418	9.87389303059921e-30	1.194733100302e-28	56.9771531262774
MICALL1	1.29003749137492	5.89102953205445	15.7992489426541	9.43359851633366e-30	1.14237834936505e-28	56.9591660013798
KLHDC8B	1.21678744614124	4.78124915914599	15.7762642378397	1.05254931826845e-29	1.27050486841793e-28	56.949802985019
NAA40	-1.02041271347063	5.0154522633489	-15.7658782195188	1.10597355823563e-29	1.33391959441496e-28	56.9293254074681
ENDOD1	-1.85673663413175	7.99903083542484	-15.802214008469	9.30129599846061e-30	1.12726602673837e-28	56.8898009397624
RPUSD1	-1.70500219640333	5.14106749159923	-15.7503592210585	1.19092551110711e-29	1.42949140485886e-28	56.8581460773822
DDX21	-1.11094410340644	8.6894039545908	-15.8025866406228	9.28480148586286e-30	1.12617592174246e-28	56.8566318768481
MIOS	-1.17214833610291	5.48798336754764	-15.7597561565109	1.13873326929394e-29	1.37012970927226e-28	56.8454043494621
MEF2D	1.45490394867361	6.15072012103961	15.7763871665553	1.05193277836353e-29	1.27050486841793e-28	56.8451898862447
NFATC4	2.0768105759567	1.93350821601194	15.7355692370966	1.2779874433803e-29	1.52667139616536e-28	56.8222453974123
RPS6KC1	0.880487876170553	5.5403756615867	15.7629623588939	1.12145671338927e-29	1.35150834737185e-28	56.8069731266984
CDK6	2.32162947626363	2.95110119148566	15.7114563221615	1.43386683049796e-29	1.70205093492154e-28	56.7713630952957
FZD7	2.50792113781994	3.02979726888239	15.7144670672778	1.4134040634883e-29	1.68041768941728e-28	56.7670967040393
GZF1	1.71100272404862	6.09772119467282	15.7601068738019	1.13683047532e-29	1.3689371625826e-28	56.7592357238315
CRTC3	1.1627369392555	5.26026766296503	15.7403929188358	1.24891123435188e-29	1.49670000758402e-28	56.7403399880133
ANKRA2	1.244502259965	5.20587459055452	15.7379951508674	1.26328041967444e-29	1.51116125518068e-28	56.7300086691326
ZXDB	1.37877043960514	5.40597988848711	15.7400015614043	1.251245264342e-29	1.49830134683888e-28	56.7292746471429
MBD6	1.76208584559245	6.82561752274537	15.7558353301494	1.1602247089784e-29	1.39487063490949e-28	56.6875004295757
TRAPPC6B	0.955682192780561	5.79799787764174	15.7378762240818	1.2639974270824e-29	1.51116125518068e-28	56.6673869335361
USP10	-0.913199139706909	7.14836837585855	-15.7480198802353	1.20428835253424e-29	1.44437650971679e-28	56.6577754391877
RBM47	0.987732073701577	7.45146922986378	15.7513677259336	1.18521078568639e-29	1.42377001262935e-28	56.6451850728599
SMAP2	-0.930254737560887	6.14214304784766	-15.7288150981379	1.31984741360049e-29	1.57542359003378e-28	56.6392470736404
FAM13A	1.06574244211067	5.36799002896491	15.7252287338863	1.34263207747885e-29	1.59880755554499e-28	56.6342484712527
TESK1	1.22966896729943	5.47595426062515	15.7153987771632	1.40713130361066e-29	1.67428555111075e-28	56.5969726138621
ACSS2	1.00315565694531	6.47807275042287	15.727214988049	1.32996470680399e-29	1.58623908160196e-28	56.5864163196335
SERTAD2	1.77954865473098	4.45676388124493	15.6843340451101	1.63217183095825e-29	1.93438770431484e-28	56.5560149426645
IARS2	-1.42593613459946	7.87875760990795	-15.7262222957671	1.3362805285312e-29	1.59250701717655e-28	56.5282961995587
COG2	-1.09379888363258	5.01033733473769	-15.6826051488502	1.64570989553005e-29	1.94889430530594e-28	56.5120064760154
NCLN	-1.29591619683608	6.93348055757835	-15.7086584649687	1.45314961324905e-29	1.7235777719232e-28	56.4914107805623
C4orf46	-1.58338845630102	4.39110710649121	-15.6587441100049	1.84450710637163e-29	2.17915961520664e-28	56.4809293026493
CLCN3	1.19581796357933	9.06740226807909	15.7137656046484	1.41814522193908e-29	1.68472062125295e-28	56.4157274630707
HIST1H4H	2.43898504542726	3.87229219612221	15.6377173054065	2.0396212544953e-29	2.4002314073277e-28	56.3947948919307
SLC6A8	-1.12193880498755	7.13358794301748	-15.6824093270618	1.64725037172983e-29	1.94918136973168e-28	56.3520516851545
ALKBH2	-1.58512989187754	4.06887152072912	-15.6227252042411	2.19129041883852e-29	2.57266746906014e-28	56.3307906397145
PCDH1	1.52086153327643	5.62245842698902	15.6503613919645	1.9199372949156e-29	2.26471158055402e-28	56.2964355758512
SLC7A2	-3.3235118162009	4.24422151726396	-15.6116675803773	2.31037757495115e-29	2.70402413604571e-28	56.2946798796113
LPCAT4	-2.31587610269395	2.6486963663619	-15.6426144039468	1.99240202007204e-29	2.34834448456843e-28	56.2819957204239
GTF3C1	-0.896864193196206	7.87015787831122	-15.6736349458454	1.71778457565367e-29	2.03104355811146e-28	56.2722777509113
PPIL6	2.61169117363782	1.78127746063129	15.6249211167344	2.16838580340785e-29	2.5477684838789e-28	56.2627785978848
PUS1	-1.93654240651513	4.43019854710884	-15.6070039933905	2.36253395593237e-29	2.76291354223368e-28	56.2402324729321
EPB41L5	0.872421329654617	6.61821346330154	15.6577450585802	1.85333815792741e-29	2.18787152354072e-28	56.2319550081383
DIRC2	1.34930986918031	5.40878447606844	15.6359735121559	2.05670569512074e-29	2.41844108989295e-28	56.2292469449282
SERPINB8	3.71220741263111	3.18520232598577	15.59590603657	2.49146131521108e-29	2.90238813880602e-28	56.2178211381274
PURA	-1.3380479317264	6.39450553573065	-15.6401777875097	2.01575759522848e-29	2.37400910195693e-28	56.1964472841404
SLC29A2	-1.69434666148897	4.80772703746338	-15.5910321612754	2.55029548122999e-29	2.96862301908135e-28	56.1254656036166
USP43	-1.42896442708286	4.22144765897733	-15.5837674179623	2.64059348812167e-29	3.07135180616847e-28	56.1109359506311
MAD2L1	-1.73216498471361	6.02067241922574	-15.6058480833352	2.37564339859952e-29	2.7739238937302e-28	56.0719106519397
GNAI1	-2.52561007109757	4.45561900907223	-15.5643196824852	2.89846174131038e-29	3.35310489272085e-28	56.0676499764176
UBE2B	1.69671560356376	6.39548109141144	15.6123813157966	2.30249811015039e-29	2.69690418268473e-28	56.0378741258324
STOML2	-0.788844187665803	7.20427563274427	-15.6186331853666	2.23462346340177e-29	2.61944620815308e-28	56.0324103110601
POLD4	1.06635315234086	5.62414388174018	15.5963697121435	2.48593570958515e-29	2.89819958192008e-28	56.0199750567581
C15orf65	2.36379735717563	2.18780806016594	15.5683053676353	2.84362746927634e-29	3.29729035356398e-28	56.0059769730191
CYP20A1	1.1568873347512	5.13600085783757	15.5815519750073	2.66876504074579e-29	3.10171639720115e-28	55.9907942483658
DSTN	0.957702443798979	8.32691349561695	15.6210137603854	2.20931028361327e-29	2.59179712646382e-28	55.9903546082312
BIRC2	1.23768876096458	6.08897305961873	15.5989878650384	2.45496564890433e-29	2.86431734141005e-28	55.9861286413195
HSPB8	3.95678273002044	3.78392611016434	15.5434114137919	3.20401745535726e-29	3.69520169812939e-28	55.9727500780279
GPR137C	2.41892307297494	2.98234646705579	15.5405031517241	3.24901102173018e-29	3.74134582072856e-28	55.9593947889211
IDNK	1.51316725368864	3.40781771786232	15.5443170926628	3.19013405501253e-29	3.68201790699986e-28	55.9563353707077
SPATA41	2.61567823111257	2.00919414480626	15.5596414552913	2.96418160429255e-29	3.42649353118221e-28	55.9531053375142
KNTC1	-1.29403640817002	5.83695581025501	-15.5742916071784	2.76322290050254e-29	3.2065343952045e-28	55.912707446096
PROM2	-1.5208474250593	6.89978404971578	-15.577370360328	2.72276444492464e-29	3.16202868561395e-28	55.8786167336269
CANX	0.781668100001237	9.95790178593837	15.6062745983128	2.37079770174138e-29	2.7704201003384e-28	55.8784651916907
CLDND1	1.01241613414743	5.75023975401163	15.5653136222124	2.88468861453742e-29	3.34232131449798e-28	55.8521516331228
CRYAB	2.9341952282777	1.97640971228113	15.514578055188	3.67924410136595e-29	4.22059048327816e-28	55.8008549712664
AFF3	-1.5873102765113	4.22663035363664	-15.5082225508767	3.79318350760033e-29	4.34797279008599e-28	55.7886929826499
FANCG	-1.02648518903151	5.41791371899405	-15.5285527181198	3.44066228972035e-29	3.95900267758167e-28	55.7340709162275
CDK4	-0.898235713710393	7.41455795978682	-15.5554806974845	3.02388976810578e-29	3.49282528906742e-28	55.7175439203184
SLC45A3	-3.56984909385778	6.80365998028996	-15.5199029466528	3.58643403170986e-29	4.11727013915561e-28	55.6964094975927
ENO1	-0.939177559432558	10.4675395698698	-15.5644005958876	2.89733804826625e-29	3.35310489272085e-28	55.6715731967217
PPAP2A	-2.15918848724786	6.74951392089721	-15.5260415353336	3.4823578757622e-29	4.0039116280586e-28	55.6657947214398
SRP54	0.687265232575036	7.22119910904917	15.5422467145446	3.22196076979766e-29	3.71304396924648e-28	55.6472981707711
WDR61	-1.02134757484127	6.18573826347034	-15.5208071237477	3.57091007782799e-29	4.10258498306543e-28	55.6387972416501
SWT1	1.9234152146851	3.12309503162037	15.4632430653449	4.70765377018133e-29	5.33108061938484e-28	55.5915151513368
ZNF77	2.85586141817	3.70889785669692	15.4677327839432	4.6071975489384e-29	5.22915180611179e-28	55.5683787371231
MYC	-3.06469389405778	6.87108080325288	-15.5032584605886	3.88464014082047e-29	4.44263186249507e-28	55.5650795796022
MRPS5	-0.771010375181479	5.71368628377658	-15.4993711762738	3.95780314948968e-29	4.52285936778821e-28	55.5619876086661
TTLL7	1.12323082725595	4.9193973075358	15.4823407464175	4.29501842624654e-29	4.89538398568484e-28	55.5343474787396
REV1	1.0897600914804	5.93667247870923	15.5042906888791	3.86544193373038e-29	4.4240454326902e-28	55.5320692091947
WDR12	-1.18959523110734	5.51058492374383	-15.4859495752624	4.22122831147865e-29	4.81656263869022e-28	55.5290468486148
MCF2L	-1.49221170695692	4.85525878505749	-15.4674350841977	4.61379128559886e-29	5.2311500218478e-28	55.5133287699871
GTF2E1	-1.16319477280464	5.62278454268067	-15.4818990191941	4.3041390934463e-29	4.89999640842985e-28	55.51278866113
IMP4	-1.46782778701805	5.64703448604876	-15.477654953776	4.39276775602478e-29	4.99710610791425e-28	55.4921997380484
TYSND1	-1.29270191786074	5.9997961368111	-15.4822530580251	4.29682744614586e-29	4.89538398568484e-28	55.4811261288472
FBXO10	1.38422326424793	5.09195690026323	15.4703856718589	4.54885560294071e-29	5.17075062329732e-28	55.4666479648738
MORF4L2	0.938775264495929	9.18513841521493	15.5069403777627	3.81659640455918e-29	4.37147304430668e-28	55.4179235622638
ATAD2	-1.51833676210825	7.21491874723826	-15.4865713877781	4.20864336200298e-29	4.80585465580508e-28	55.4047925255123
FOSL2	1.85323011467613	5.95922088840438	15.4673388169987	4.61592553206468e-29	5.2311500218478e-28	55.4007030339985
GCNT1	-2.55078881326922	5.04593786032334	-15.432716200567	5.45162622652545e-29	6.12904656887641e-28	55.3972287953859
SIDT2	1.02913068583938	5.89473846476851	15.469128439326	4.57641132650825e-29	5.19813861413373e-28	55.3830916574947
AMZ2P1	1.5927072606577	4.0681025384854	15.4326591907909	5.4531208151431e-29	6.12904656887641e-28	55.3811866788613
PDCL3	-1.19980317913658	4.85881122010425	-15.4390227377175	5.28880853603382e-29	5.95327953351453e-28	55.3787128389864
RAB5A	1.31776228682523	6.35752899822793	15.4531290755879	4.94209360594045e-29	5.5839336032206e-28	55.26872309427
ZNF485	-2.60253978558848	3.25818907487483	-15.4047525133095	6.2364888797492e-29	6.983379345139e-28	55.2614025886045
SLC44A2	-1.31524954651354	7.0207959802748	-15.4492748332146	5.03449174767022e-29	5.67552012635256e-28	55.2441559244888
KDM6A	-0.808247262801506	8.14154768296341	-15.4586210944806	4.81336994054747e-29	5.44668899979358e-28	55.2331349779202
SMC1A	-1.01786749901008	7.84037724779176	-15.4521213729327	4.96608550197802e-29	5.6068225486994e-28	55.2066212523901
SPATA13	-1.39354978010802	6.07206700640456	-15.4215463318174	5.75246771138741e-29	6.45101233414438e-28	55.1847641687427
PRPF19	-0.827020811767272	8.34663229515563	-15.4502108041877	5.011895194769e-29	5.65429137826081e-28	55.1814401494115
EPHB4	-1.4784116474848	5.64265973255115	-15.4063311127776	6.18929928356945e-29	6.93571030164768e-28	55.1555287202538
TRIM11	1.05400169373502	6.26518833705741	15.4270575744414	5.60200146129251e-29	6.29167194785103e-28	55.148403185564
XRCC6	-0.720301828391957	8.94692795564846	-15.4460408369147	5.11335928212049e-29	5.76010524983656e-28	55.1406076250744
EPB41L1	-0.873916687250863	5.70205279151407	-15.4042531345975	6.25149214554761e-29	6.99496319355759e-28	55.116602731374
HSPA8	1.61412400257406	12.2377368924927	15.4568380970404	4.85478660788713e-29	5.48941835120732e-28	55.1007681051436
PJA2	0.971918699121866	7.51135034968453	15.4267131842266	5.61128692711394e-29	6.29739047066838e-28	55.0878639918328
LOC100272217	1.46233208670228	3.44997127531277	15.3486010500055	8.17259548218233e-29	9.10383484869806e-28	55.0249845177228
TMPO	-1.77949663587776	7.55423149003693	-15.40222785988	6.31271209743597e-29	7.05820438236028e-28	54.9922195971
RPTOR	-1.25210372081514	5.80975811970348	-15.3770550381969	7.12587982386816e-29	7.96147406511936e-28	54.9863645431269
IQGAP2	-2.07544397816	3.83199630670109	-15.3198467706246	9.38755757091045e-29	1.03725948848264e-27	54.9073974303213
WDR35	-1.38518364999313	4.75887662779036	-15.3393420508899	8.54550178112095e-29	9.50512998113423e-28	54.9033605401943
ESPL1	-2.42113339755455	4.72012281349881	-15.3267481488905	9.08033181383692e-29	1.00701818697618e-27	54.8965139861221
TAOK3	-1.285808349266	6.65934097932814	-15.3699763850657	7.37296258461766e-29	8.23140566324304e-28	54.8775215577022
TTC21B	-1.3726347975999	5.89868848875743	-15.3521891605132	8.03252118829368e-29	8.95444232839034e-28	54.8769229415643
SMUG1	-0.984003473915924	5.06959215735877	-15.3285820311714	9.00040690347605e-29	9.98892166020668e-28	54.8226160146814
HMGCS2	-3.45808876665319	5.59334545282527	-15.3131126807969	9.6974067773555e-29	1.06992108867575e-27	54.8204916288703
PDE3B	-2.00859945739807	4.75055965324726	-15.31180499765	9.75875755213895e-29	1.0758994376132e-27	54.8183807335536
KIF20A	-2.52765648716712	5.45661281381022	-15.3166075462867	9.53533877993476e-29	1.05281358176103e-27	54.7967837331579
APOL2	1.25564757207915	4.85706774605761	15.3262213444361	9.10342282207097e-29	1.00883392690936e-27	54.7898369991387
GTF2I	-1.54325093525907	5.59273429624956	-15.3240772608322	9.19801333720972e-29	1.01781406242845e-27	54.7740558189182
LDOC1L	-0.884725104044241	6.61589086796536	-15.3450849353521	8.31224101709091e-29	9.25252862213767e-28	54.752718671953
HDAC5	1.32285004327527	5.4268978143799	15.3257534810034	9.12397979730339e-29	1.01036637637395e-27	54.7516266713083
VPS11	1.1210893997012	5.7607629214785	15.3335513080778	8.7873700830802e-29	9.75970038221393e-28	54.7403008228626
PLXNA2	3.2345222664773	1.39730089200988	15.3648662614228	7.55666939758275e-29	8.43023385394521e-28	54.6627397520534
APEH	-1.1366105471847	8.17128476876506	-15.3373219588706	8.6291076043027e-29	9.59101996937153e-28	54.6439662912326
SLC37A3	-1.19432933707374	5.38725952587141	-15.2869531660039	1.10017836447365e-28	1.20850609516725e-27	54.5955550301184
MUS81	1.18783936674828	5.64119552856924	15.302750277393	1.01944052862244e-28	1.1214592657725e-27	54.594178360177
OSTM1	1.20948152792032	6.00675715153346	15.3053045367427	1.00695701203758e-28	1.10853859917568e-27	54.5855625462727
WASF2	0.643858836346666	7.84014853575017	15.3231366554892	9.23982118961179e-29	1.02168744464809e-27	54.5761010367344
C16orf91	-1.22471635192738	4.56388818163644	-15.26462074378	1.22540745531964e-28	1.34213846455724e-27	54.5491525096342
KIAA0232	0.877740648543655	7.10899884868043	15.3082680362363	9.92665816681497e-29	1.09360747639687e-27	54.5323064188434
SNRNP70	-1.05589345885356	7.11385189112951	-15.2750947049062	1.16498358108271e-28	1.27875683139897e-27	54.389911498961
LRRN1	-3.30520463740496	4.5173715338718	-15.2131972704756	1.57102302264415e-28	1.70698131027674e-27	54.3861885784308
SCD	1.4309370428451	10.1474396371121	15.2944458699919	1.06111217703176e-28	1.16644659226273e-27	54.3738924281401
STXBP5L	-1.67760405553521	5.68835732789557	-15.2394963983641	1.38350861157122e-28	1.51199165293693e-27	54.3683025472622
MRPL15	-1.00969221200827	5.87495851096664	-15.2475780127837	1.33053446588084e-28	1.4551569948774e-27	54.3418628981065
ESYT1	0.963930763704649	7.85748620079093	15.2736868704505	1.17292778409423e-28	1.28653642118035e-27	54.3301464128796
RMND5A	1.28291308230012	7.87139545589475	15.2651690944498	1.22216727862668e-28	1.33956670480716e-27	54.2911502681715
TMEM214	0.686776293037611	7.05871545474905	15.2556625773337	1.27958044355362e-28	1.40045043297384e-27	54.2774279200321
B3GALT6	-1.67104288439033	5.89605156009804	-15.2259806665366	1.47688370503003e-28	1.60935309976277e-27	54.2690614068544
DIEXF	-1.41551431935033	4.99384560654034	-15.211479755182	1.584122577352e-28	1.71996996540258e-27	54.2677477505024
CECR1	2.27069046715107	1.33612157931838	15.201683804111	1.6609634544235e-28	1.8007961900089e-27	54.2575829326946
KIF22	-1.17257912983124	6.40031142625732	-15.2359069052085	1.40771240342833e-28	1.53698565955236e-27	54.2482253987729
SENP5	1.21971539503555	5.80333027608591	15.2318990635307	1.43524038412751e-28	1.56511035643128e-27	54.2471054037054
TBL2	0.708638643852816	6.23164005648414	15.2358020414905	1.40842585744809e-28	1.53698565955236e-27	54.2249496988544
RFWD3	-1.11616145870086	5.77921394265897	-15.2190612900274	1.52711284751599e-28	1.66167583465942e-27	54.2204850136727
PSPH	-0.957100869894962	6.46240892082017	-15.2217121171999	1.50767017966259e-28	1.64170960245203e-27	54.1755207733082
RNF220	-1.35493017810745	5.79346640147162	-15.1999601110785	1.67486694134339e-28	1.81456002822599e-27	54.1534137116029
CACUL1	1.05626245515145	6.19750747086685	15.2169290210156	1.54293485752473e-28	1.67767630851494e-27	54.1477558165208
ZNF551	-1.84278728558445	3.75209147909755	-15.1608221881482	2.02405436247126e-28	2.17560488953961e-27	54.1451773065728
SLC25A30	-1.62071334838795	5.27711766964635	-15.1726794344512	1.9111631874334e-28	2.06020712462793e-27	54.1037530394094
ATAD3A	-1.50803883432973	5.71141604856208	-15.1878046908734	1.77629229252996e-28	1.92268404559737e-27	54.077337194335
STRA13	-1.3261837618107	5.84249683017171	-15.1875834184864	1.77819471485631e-28	1.92268404559737e-27	54.0698979232384
RNF14	0.784788831775778	6.80103792788632	15.2082273374306	1.60923045141253e-28	1.74596853023198e-27	54.0632532884589
CSGALNACT2	1.19009338750306	5.10776468891535	15.1749234529776	1.89052129353774e-28	2.04230703192538e-27	54.0328905097318
NAPB	1.12596031871635	4.60071700606586	15.1606360198974	2.02587928465525e-28	2.17600882248807e-27	54.0019258086125
RUNDC1	-0.93146387316214	5.9086170800726	-15.1726746907338	1.91120706220478e-28	2.06020712462793e-27	53.9800302894473
ZBTB21	1.68033944249554	6.98309336579657	15.1875469620839	1.77850835064914e-28	1.92268404559737e-27	53.9648665041024
LINC-PINT	3.96901043017705	2.9127025592005	15.1315563904695	2.332228549333e-28	2.49435497840344e-27	53.964210091168
TMUB2	1.34326540482197	4.38513276417629	15.1460819330487	2.17378654680728e-28	2.32821532003267e-27	53.9613185825074
GLB1L2	-1.04647332943918	5.89044457334717	-15.1662553082729	1.97151750453955e-28	2.12217253391871e-27	53.9461318620286
ANKHD1	1.62422519436547	3.56516988120546	15.117608675662	2.49528471244075e-28	2.66116443480187e-27	53.9011176623323
CDK1	-1.99092196470294	7.28572040063451	-15.1738524193084	1.90034523309098e-28	2.0514438547875e-27	53.8972856394651
CARS2	-1.17419888924316	5.15631646129357	-15.1353752574969	2.28948148958929e-28	2.45038161423184e-27	53.8729407875233
LIN54	1.38134709053285	5.62102851655941	15.1510742409791	2.12186711790379e-28	2.27422959617725e-27	53.8723844162103
SUV39H2	-1.29181850463636	4.47092246058907	-15.1094134739016	2.59638595669293e-28	2.76505897345397e-27	53.8196237239763
TMEM184C	-0.887857066076391	6.64065878436241	-15.1511092058111	2.12150791776122e-28	2.27422959617725e-27	53.8126019847174
BRD3	-1.03970431442176	5.89419323986056	-15.1278414855927	2.37458154607191e-28	2.53603958007225e-27	53.7674819437234
CTSD	1.22090364553552	8.34781003689763	15.1537982657677	2.09406501327043e-28	2.24763975977618e-27	53.7430985943472
VPS37D	3.28271297146932	1.21950538918753	15.1624007417949	2.0086467726208e-28	2.16059025341504e-27	53.7269408248778
UHRF1	-5.31647275974675	3.71980381810399	-15.1678071496766	1.95676480222397e-28	2.10780346271127e-27	53.7122472246363
SLC25A19	-2.02009524072265	3.02923851698275	-15.0718452084049	3.11520507809961e-28	3.30352538508077e-27	53.7085555213911
VIPAS39	0.835176957331043	5.43276115966366	15.1099015661836	2.59025084955905e-28	2.76048309133986e-27	53.6930277573134
MCCC2	-2.19242271076368	6.86163364274319	-15.119043828632	2.47799126980724e-28	2.64459963805441e-27	53.685793195604
POFUT1	-0.838869791371823	7.14353365557292	-15.1295326498187	2.35520585355693e-28	2.51713673288333e-27	53.6855807030086
LCA5L	1.79525361241395	3.05067972292538	15.0559082295737	3.36566778479022e-28	3.55907517298661e-27	53.6356869973436
WDR36	-1.24396759473973	6.00577983429852	-15.0992160231526	2.72795706578855e-28	2.8990094338203e-27	53.6173051091453
AMER1	-1.25511998405318	4.49823983447266	-15.0590608491968	3.31456527122474e-28	3.50997969765238e-27	53.5786653885378
OSGEPL1	-1.401461239439	3.75065645009072	-15.0439699291506	3.56646380475334e-28	3.76345892425693e-27	53.576205556268
ZSWIM8	1.14561090516861	6.68107807328686	15.1071554187469	2.62495934783331e-28	2.79152900616608e-27	53.5682038945004
CHST10	-1.58161461575373	3.6037200159983	-15.0398406473592	3.63868339308406e-28	3.83697119596561e-27	53.5623206867277
ZSCAN26	2.06330761230831	3.5030921157916	15.0370085502766	3.68906368613233e-28	3.88736703936583e-27	53.5461223648806
TXNDC12	1.07045185020158	6.38480145095263	15.0976489450349	2.74876182853251e-28	2.91905287250666e-27	53.5418659845585
GPR107	0.572578803699741	7.7897448889548	15.1089468128469	2.60226533908375e-28	2.76935622478253e-27	53.5408230762739
MYO5B	1.14163525472349	5.25654528911231	15.0739890130471	3.08297438228934e-28	3.27165677204641e-27	53.5341593820806
EMP2	-1.50158866397633	5.05003587700478	-15.0503057823752	3.45844276992176e-28	3.65460778558375e-27	53.5052877635052
WRAP53	-1.29455719596054	4.54886748032914	-15.01975135319	4.01156945938917e-28	4.21242846169145e-27	53.3828454485181
ARHGAP9	2.97018077984942	1.86734505825492	15.0303306962924	3.81064942143749e-28	4.00986066659463e-27	53.3161179163748
TMED5	1.27437739565442	7.14541263187063	15.0565556065527	3.35510989280827e-28	3.55041086331282e-27	53.3008264390509
CENPB	-1.32762672751447	6.5420677643857	-15.033896995533	3.74522391069376e-28	3.94377855841357e-27	53.2630017919666
TNPO2	-0.953566030383772	7.69614074268859	-15.0492312707361	3.47652799362172e-28	3.6711353271606e-27	53.2594119467812
DNAH8	-3.21903892127058	1.81826667752025	-15.0667332023652	3.19343401542807e-28	3.38409351980719e-27	53.2517587150406
TBC1D14	-1.101379879757	6.00269158930702	-15.0200669541306	4.00542428838522e-28	4.20891890233677e-27	53.2451674048082
PANX1	-1.29377037648645	4.72614765445628	-14.9886456019659	4.66616154707135e-28	4.86915092361525e-27	53.2270419519618
JADE1	1.09637695118073	5.57233550500339	15.0157818567702	4.08967475566068e-28	4.29144347526211e-27	53.2269691252543
RAB3D	-1.43571000562884	6.51472250012065	-15.0232912268708	3.94318286774908e-28	4.1464169427255e-27	53.2262941283494
NRBF2	1.79473643545965	4.64225802866855	14.9923184246034	4.58359338904483e-28	4.78964776130113e-27	53.2004799671524
HIBADH	-0.910660598973602	6.3825449772344	-15.0143476017412	4.11827003342966e-28	4.31843176131143e-27	53.1811808133016
VAV2	-1.38452333722525	5.86570142819705	-15.0018917949014	4.37521106199373e-28	4.57826963811135e-27	53.1730482581148
FAM136A	-0.9251475498111	5.75785923147565	-14.9903695282577	4.62722170460916e-28	4.83187490378381e-27	53.0969239603545
ZNF674	1.81437328042589	3.68231888707363	14.9431312485181	5.82240126601023e-28	6.02959844209722e-27	53.0797688486743
ELMOD3	1.03592329517612	4.54172973712434	14.9661751221215	5.20489700353558e-28	5.4162670412398e-27	53.0797530935019
CDK19	-1.16327976394956	7.71356377030881	-15.007414695604	4.2593529414424e-28	4.46325497339142e-27	53.063574186499
GMNN	-1.53373315295844	5.35891887873132	-14.9682310795447	5.15310949075121e-28	5.36609515347574e-27	53.0634698742925
TIPIN	-1.30332120181869	4.35910831222176	-14.9482905838247	5.67804054374533e-28	5.88415850965355e-27	53.0442596523951
NCKAP1	1.02554371520696	8.12323497903631	15.0063465228636	4.28151775669496e-28	4.48335220603428e-27	53.0258778638535
CCDC93	0.89627234686243	6.2276310751013	14.9822771262419	4.81288933521499e-28	5.01877404566585e-27	53.0011716140274
LPXN	1.30907644425201	4.16716547633269	14.9382082424543	5.96358736928016e-28	6.15881897779304e-27	52.9833448205432
FAM177A1	0.939799266477067	6.32688476843276	14.9775750207727	4.92419239794183e-28	5.13127502064501e-27	52.9693927583413
HDGF	-0.770779316975204	8.57673086391122	-14.9927094391896	4.57488998834586e-28	4.78388217722851e-27	52.9551117171663
ZDHHC14	-1.55752453237529	3.8039682161271	-14.910178399293	6.83559044180475e-28	7.0207404975472e-27	52.929555833326
AMDHD2	1.74485960795318	4.71426613953613	14.9374647873979	5.98520580515357e-28	6.17689693265884e-27	52.926096348999
TPT1-AS1	2.22770736896455	2.89482901750151	14.9049851665494	7.01070009096069e-28	7.18584795671438e-27	52.9141621917046
ACTR5	-1.44946620055808	3.73934704980225	-14.9068896888617	6.9459644061468e-28	7.12435802750685e-27	52.9112723912883
ELF3	2.1181154891995	6.69572823600711	14.9613573508112	5.32831012880455e-28	5.52936454002275e-27	52.9020023077334
HCFC1	-1.28320918565197	7.50431803665706	-14.9650788439317	5.23272463234966e-28	5.44145381436029e-27	52.868138129778
HEXA-AS1	3.06114353072531	1.67215639908281	14.9417570297117	5.8614708543864e-28	6.06587500685501e-27	52.8528021742869
TFG	0.58322497324972	7.55721645860413	14.9632433631502	5.27965112677562e-28	5.48645268648185e-27	52.8399474414952
ITPKB	-1.24808440180604	5.066331499133	-14.9147158280172	6.68619497174596e-28	6.87670573258475e-27	52.8336804069908
SYT4	-2.73381933000852	7.40916224789453	-14.9490529135945	5.65701734932829e-28	5.86642075397193e-27	52.819874462812
EXPH5	1.4484323665913	5.47142776766043	14.9287590434025	6.24429239240725e-28	6.43985539590572e-27	52.8168128217534
DROSHA	-0.972774583066851	6.48755727422405	-14.9397881896935	5.91790535160381e-28	6.12005969419303e-27	52.8003854417761
LINC01128	-1.42512128427704	4.60433312807834	-14.8978329685891	7.25926794869208e-28	7.43048176670486e-27	52.7938081466951
LCA5	2.05696060719005	2.88422773958906	14.8762205247761	8.06552494700708e-28	8.23330541157432e-27	52.7735044933103
NAP1L2	1.35022797962689	5.32895323190098	14.9178942187237	6.58350437562248e-28	6.77573006883805e-27	52.7680824362187
CDH1	0.854928311607537	9.89463801016143	14.9614574515811	5.32571624613532e-28	5.52936454002275e-27	52.7569708810461
RTCA	0.627271070792436	6.76932463630602	14.9385173313414	5.95462268872283e-28	6.15379313791204e-27	52.7496139466792
PIGM	-1.32129304325995	5.76128672915297	-14.9143288982895	6.69880569381722e-28	6.88496004780009e-27	52.7442302032737
FAM86C2P	-2.31756766455127	3.09464585230948	-14.8720124653953	8.23267899626939e-28	8.39822743260741e-27	52.7317981671949
ZMIZ1	-1.1209661691432	6.97587265361651	-14.925441341725	6.34596895710101e-28	6.54022442414748e-27	52.6991703278421
C1orf109	-0.929173749487759	5.45960787639443	-14.895533481567	7.34105120496323e-28	7.50907526524031e-27	52.6697314166791
NCEH1	-2.16873958287276	3.24742318417578	-14.8617342730523	8.65573768047929e-28	8.81183437356455e-27	52.6651738690037
YAP1	0.945190918780019	7.72715426921191	14.9221500973488	6.44847869735938e-28	6.64131386279482e-27	52.6291492141365
SH3PXD2B	-1.1951566836545	4.89944508410819	-14.8669224651918	8.43952511873558e-28	8.597551504948e-27	52.6165274824889
CD276	-0.976413665399482	7.18437797053833	-14.9086237960043	6.88754382672061e-28	7.06926576227182e-27	52.6035409889423
DCUN1D2	1.06572645036112	4.39966888791643	14.8602988070128	8.71653640494284e-28	8.86771752416136e-27	52.5854622621305
WWC1	-1.07914210226665	6.6428435388764	-14.8952361538042	7.35169330829027e-28	7.51484184596915e-27	52.5803547910675
MRPL19	-1.21234897732306	6.76298307678161	-14.8932063639871	7.42475992745219e-28	7.58436701160694e-27	52.5552448504253
LSM4	-0.802412305512747	7.4464991275837	-14.9011841328341	7.14171745362249e-28	7.31514524444716e-27	52.5516170768022
NLE1	-1.08681057280813	5.69606672380124	-14.8575746597462	8.83309935877178e-28	8.96807437263807e-27	52.4653558400488
ASUN	-1.17199129355782	5.35333501002625	-14.8496266182108	9.18221657396188e-28	9.30993680449774e-27	52.4620156673213
CRISPLD2	-2.17580581086676	2.86498584040883	-14.8277557029451	1.02161650555073e-27	1.03442976718475e-26	52.435283047664
WDR75	-0.983526927047813	6.07658964247483	-14.8594929929871	8.75085429517956e-28	8.89660312094897e-27	52.430762540077
TXNRD2	-1.1754072318755	6.34064739706984	-14.8563465337206	8.88616042460719e-28	9.01585033350687e-27	52.4205173672956
ASB3	1.39608036118316	3.75380178372663	14.8097622084299	1.11540056704823e-27	1.1263520453797e-26	52.3879353556761
NEK9	0.648686683541583	7.74676552056529	14.8699261094933	8.31684045993419e-28	8.47832154422076e-27	52.3719708061374
PPP1R14C	-2.21904211884915	2.73195189777766	-14.8120735044964	1.10288547174118e-27	1.11446354264237e-26	52.3668126354315
CLIC4	1.29604619613394	7.58135702103155	14.8579670619128	8.81621286841713e-28	8.95698595616722e-27	52.3246545190506
SMAD1	1.69137775695208	6.0462424517514	14.8369583392267	9.7675646227696e-28	9.89674428984536e-27	52.3162944827249
SLC6A11	-1.74693358751104	3.71251437958991	-14.7753043938417	1.31983845078109e-27	1.32566516233638e-26	52.2863263401013
C1orf233	-1.86087387748156	5.23400928478721	-14.7887485638	1.23593795023185e-27	1.24472463183645e-26	52.2341087425259
ZDBF2	1.50180859928804	4.22875975787935	14.7791534533864	1.29524942447844e-27	1.30183837737404e-26	52.2106729936694
ATP6V0E2	-1.11734746484613	7.3027285064536	-14.8204763911911	1.05856311960069e-27	1.07111750700296e-26	52.1724723916422
TRAF4	-1.32445189738099	7.20656488232944	-14.8161267102423	1.08127807789745e-27	1.09336509210156e-26	52.1642732579067
SLC9A2	-1.6884914986159	5.94937417148043	-14.791765384726	1.21785957740299e-27	1.22734090028747e-26	52.1639743255441
IGBP1	0.717237889629947	6.00598250150316	14.802543622082	1.15541380608607e-27	1.16597403979761e-26	52.1397710197466
PWP1	-0.840356121153592	5.98708124848469	-14.7965997818328	1.18944173862712e-27	1.19950686012255e-26	52.1332180116674
RAB6C-AS1	-2.29138762601989	3.31632391208265	-14.7424469874392	1.54978568966679e-27	1.54628451269346e-26	52.1247671230397
MIR29C	4.29785659725945	2.33937689952494	14.7738157417662	1.32947374834662e-27	1.33445038804631e-26	52.1117784320679
COA7	-1.00710188056472	5.12802944156852	-14.7628087090557	1.40294506734079e-27	1.40631663092051e-26	52.0613700666351
FAM105A	-2.66418330872216	3.29019789291176	-14.7410310932233	1.56055318988609e-27	1.55599380473635e-26	52.0503738098693
MPZL3	1.49139470391004	6.1613317141681	14.7846221902371	1.26110285236774e-27	1.26921718707467e-26	52.0436945981086
FAM174B	-1.36622809183739	5.2285271018513	-14.7548746523203	1.45842257742786e-27	1.45900555780525e-26	52.0225596796686
RNF19B	1.61670345847587	4.81109516869385	14.7426841380794	1.54798953480162e-27	1.54551933873545e-26	51.9761154936104
HPS6	-1.44201332690797	5.03934909211651	-14.7336290148753	1.61807996254064e-27	1.61148943293419e-26	51.9628158981669
NRD1	0.654425052529482	7.74782086981221	14.783413478984	1.26857127952343e-27	1.27587852199088e-26	51.9511120372948
RBBP7	-0.995421273404289	6.87256096008917	-14.7699443434413	1.35486360760801e-27	1.35902684915443e-26	51.9467692059713
STK36	-0.891103907178327	6.06619490407948	-14.7538794064483	1.46553551488032e-27	1.46514522579513e-26	51.9062859159836
ZNF385B	-2.7605885135956	2.46338037167405	-14.745298151296	1.52832932243331e-27	1.5269057289194e-26	51.8838273465058
RBL1	-1.22749685355419	5.00979831078305	-14.7192232450813	1.73621907822365e-27	1.72427683059566e-26	51.8669024099063
TRIM25	-0.938446619340202	7.29198604110775	-14.7568780134419	1.44420974269008e-27	1.44671470955532e-26	51.8588715808274
HINT3	1.17796938631904	7.16213901772196	14.7550192429801	1.45739209023476e-27	1.45894664179768e-26	51.8365665019564
RPL36A	-2.76999745329583	1.87967025854112	-14.7079951186478	1.83427940013409e-27	1.81805541072037e-26	51.799527892222
ZNRF3	-1.19633485176966	4.45450126124817	-14.6866681139605	2.03612772447678e-27	2.01280407575664e-26	51.7745214585149
MYBL2	-1.11689783517598	6.33846664065937	-14.7266372436424	1.67437391405353e-27	1.66616293528349e-26	51.7639790859877
PIK3R2	-1.14666376560051	7.13639999846657	-14.7335939110758	1.61835779492858e-27	1.61148943293419e-26	51.753578217713
PREP	-1.05785087381435	5.4373614664524	-14.6981935333571	1.92442088058494e-27	1.90614142103321e-26	51.7311533906556
MKI67	-1.79520800116426	7.39131593976904	-14.7233768152388	1.70129390137726e-27	1.690710074327e-26	51.6992603158334
SLC50A1	0.833480414159825	7.15524023593749	14.7255172436967	1.68357267686518e-27	1.67420710700712e-26	51.6946434416916
ARHGAP12	1.29136668993223	5.13500092491674	14.6916904660081	1.98667051354358e-27	1.96520714304153e-26	51.6824434404848
CDCA7L	-1.41519303273776	4.78615754129023	-14.6715604295028	2.19248442725247e-27	2.15742766445761e-26	51.6688431745412
CDKN2B	4.00559444381981	2.52774003077197	14.6765570622584	2.13948014145904e-27	2.10780765600725e-26	51.6662262099335
KIAA1683	3.25282933982681	2.86191879485096	14.6419045214153	2.53537820641907e-27	2.48182784534477e-26	51.6365788477016
TMEM241	-1.00673242417265	4.97749391698396	-14.6641460872331	2.27357739356015e-27	2.23575888288796e-26	51.5995479209656
CDCA5	-1.26031017072639	5.93657631350727	-14.6830306992548	2.07271764168082e-27	2.04762684917626e-26	51.597640314204
C6orf62	1.17854276942988	7.98277615410018	14.7112922393159	1.80492059895331e-27	1.79013789391564e-26	51.5917812931088
SEC63	0.917943298305766	8.05946179624668	14.7119905698014	1.79876324955276e-27	1.78521010940411e-26	51.5879398385927
LRFN1	-2.67927736026526	4.00751834734884	-14.6289114666427	2.70212292173339e-27	2.63817150798105e-26	51.5734382178715
ADPGK	-0.887425972566303	6.05447312080161	-14.6774014902532	2.13065048658339e-27	2.1007122591291e-26	51.5471474663246
MED11	-1.39651253045081	3.77241588620588	-14.6263957781952	2.73565923495963e-27	2.66917862717049e-26	51.537367636846
CIAPIN1	-0.76815303639222	6.14368269298877	-14.6764450236092	2.14065441889388e-27	2.10780765600725e-26	51.5328316993253
PREB	0.752096226099671	6.86117580530207	14.69192574626	1.98438343816673e-27	1.96423874143122e-26	51.5326474706725
FYCO1	-0.927486065577116	6.56258036646784	-14.6785095937693	2.11911926604102e-27	2.09071582778396e-26	51.5146450828748
FGD4	1.45919970471127	4.628024131209	14.6458230011948	2.4871496545264e-27	2.43620608038933e-26	51.504517491721
IDI1	1.52845707524874	7.09237671856238	14.6802273383099	2.10136777696668e-27	2.07456532142878e-26	51.4862635313824
ARHGAP28	-2.98621492981062	2.94736395280657	-14.6485341762061	2.4543211335007e-27	2.40561919978111e-26	51.4845361124474
APBB2	0.901016995462119	5.58593107183922	14.6524714718291	2.40741966072694e-27	2.36273291669776e-26	51.4523515314868
RAB24	1.30964217694557	5.69124491316661	14.6582607062152	2.34008814833879e-27	2.29815327897026e-26	51.4481244628251
MGAT4A	1.70571166225891	3.90322047294143	14.6116226063795	2.94121168425619e-27	2.86601133360097e-26	51.445165373467
OAF	-2.30210796831706	2.9642325316016	-14.6091216695024	2.97751471067448e-27	2.8976254630906e-26	51.4450139924725
GTF2H3	-0.982683650015405	6.4596710917794	-14.6618323481257	2.29949536113325e-27	2.25976586012937e-26	51.4413440557935
C6orf1	1.43100505158688	5.02553609395923	14.6325634976953	2.65417186213958e-27	2.59472947147708e-26	51.426577252841
CHMP7	-0.746692363273215	6.09414626604521	-14.6518004921678	2.41534830358336e-27	2.36896604354067e-26	51.4164154723904
CLIP2	1.98163363404841	2.76541178686609	14.5948282508162	3.19380576151922e-27	3.10007674951342e-26	51.4085978930973
RFFL	1.82808393431216	3.68733182271892	14.5989637565153	3.12965202381364e-27	3.03977068496673e-26	51.3785555876628
IMPDH1	-1.28998459268706	6.1749550753721	-14.6381903191086	2.58195976694872e-27	2.52577901371349e-26	51.3544743612469
LYSMD4	1.3149790300099	3.57758978274652	14.5848934760239	3.35337570863325e-27	3.24238825761989e-26	51.3286137002965
TESK2	0.940140038829254	4.4831297181561	14.5997667930028	3.11734551961187e-27	3.02977736715157e-26	51.3019627906769
NUDT19	-0.920199475522907	6.3331217591378	-14.6176808193506	2.85510465403984e-27	2.78391243409495e-26	51.2339150751941
LONP2	-0.714508819554411	7.54542746396824	-14.6297999049162	2.69037822743648e-27	2.62841375817737e-26	51.219969215836
ZNF425	1.81394981920012	3.44054700672223	14.5575473082073	3.83521399320106e-27	3.68219778273063e-26	51.2130311537461
MYNN	-1.18168625651397	5.46840457536251	-14.5857209350098	3.33978482095965e-27	3.23132789120684e-26	51.1624905145976
PKNOX1	0.827950795906014	5.49012442926015	14.5923639233052	3.23266125139548e-27	3.1357649451521e-26	51.1526159856274
ZBTB45	-1.30117762550393	5.69066397304772	-14.5845526325516	3.35899015709944e-27	3.24572691113289e-26	51.1467830254146
ADO	-0.880565007473266	5.71498545501005	-14.5859874168317	3.33541968995529e-27	3.22918517500765e-26	51.138126426551
DYM	0.781591610627903	5.81142588504197	14.5866964072893	3.32383389710059e-27	3.2219839438731e-26	51.086004512032
CCT6A	-0.841998049373208	8.91849039169135	-14.6102228993013	2.961474362405e-27	2.88388450232643e-26	51.0703196148324
CTBP1-AS2	-0.97377363432039	5.75428056397473	-14.5744987399212	3.52891718589165e-27	3.40335391543667e-26	51.0701882333173
NFS1	-1.03158431089989	4.97834643850814	-14.5532075864522	3.91783498032482e-27	3.75671839492705e-26	51.0687960708613
C1orf116	-2.0451395757422	7.0545757501865	-14.5757135778804	3.50793411326574e-27	3.3852916866837e-26	51.019626296184
C16orf59	-1.57249164794655	3.90094334150801	-14.5202807300034	4.60583896880077e-27	4.38562320580294e-26	51.0103438794016
NCOA3	1.23886632227475	5.90974874017118	14.5699349347341	3.60887773626717e-27	3.47823543567316e-26	51.0086525440748
SPATA18	1.14398058213919	4.16893637964369	14.5391518352189	4.19791033616512e-27	4.01757945238084e-26	50.9931847468818
AFMID	-1.55733719333209	5.13506773756456	-14.5334138039078	4.31795063959807e-27	4.12457676871531e-26	50.9796036990045
PLD3	1.01145867048385	7.5889771080093	14.5836344579201	3.37416156589607e-27	3.25829003688073e-26	50.97958671944
SLC25A25	1.80169496756986	6.4943086650999	14.564482155034	3.70680420366784e-27	3.56803666168437e-26	50.9435480211575
ZCCHC7	1.06340827031423	4.77448215067144	14.5376392667976	4.22922416053075e-27	4.04497006334584e-26	50.9435270047597
RAB36	-3.35373098571262	2.63813111761884	-14.5602364837029	3.78489740502882e-27	3.64087248135251e-26	50.9261046133627
BRI3BP	-2.26467633333349	3.50050796663879	-14.4927784435838	5.27274569881237e-27	4.99530280210514e-26	50.9052532551037
RBM8A	-0.997828699569509	7.17978921819976	-14.5599681667685	3.78988789506381e-27	3.64333909297556e-26	50.892512361818
TBC1D23	1.14581930716331	5.81504651134165	14.5440280777811	4.09853747895045e-27	3.92748173477473e-26	50.8874065700686
POLD2	-0.849834479355978	8.1703318438719	-14.5663946913382	3.67215663216099e-27	3.53695343095121e-26	50.8821462877848
SLC2A12	-2.16859133486947	4.66425061248408	-14.4911199873105	5.31593258509846e-27	5.03304184727859e-26	50.8722153479792
EZH1	1.03704203794531	5.2910803979784	14.5255743725885	4.48754730009013e-27	4.27841334972403e-26	50.8458788848268
TMEM135	1.32540454273568	6.22733181154247	14.5399238718727	4.18201720956167e-27	4.00492158283023e-26	50.8456912480859
UTP18	-1.06880343278994	6.0382440847403	-14.533673405525	4.31244598628875e-27	4.12194073393456e-26	50.8442992605331
CENPI	-2.02585905233781	3.68370851418954	-14.4784738362361	5.65714655597273e-27	5.34935218416162e-26	50.8420920251405
SETD6	-1.08351375867107	4.97677891775743	-14.5080250711596	4.89186821514035e-27	4.64619184810547e-26	50.8302146969602
EIF2S2	0.630500209580521	7.99290549678967	14.5548595423211	3.88617578657122e-27	3.7287422115753e-26	50.8231432907881
ARF4	0.865819672433117	8.54098674302339	14.5587831745269	3.81200703852197e-27	3.66225832952309e-26	50.8221284566112
FLCN	1.52015839160043	6.11538075334095	14.5306642807966	4.37668730077434e-27	4.17802520714733e-26	50.8138240020342
SMAP1	1.00256007284309	5.13214492972205	14.5146408344858	4.73531729825517e-27	4.50034965510124e-26	50.8090701763084
MAP3K10	1.1497795231776	5.02212502624516	14.5024838557562	5.02698682434814e-27	4.76849236603991e-26	50.7670182603381
SNAP91	3.60441599800019	0.93106117778773	14.586573720842	3.32583585042841e-27	3.2219839438731e-26	50.7214489267937
SEPT11	-1.21108877553392	8.02868281841047	-14.5296947987585	4.39758872542832e-27	4.19531081963352e-26	50.7104451049394
SMCR8	1.35661481345865	6.86900401720867	14.5192221186891	4.62986798246861e-27	4.40570960866595e-26	50.6972552355274
LGALS3BP	-1.71443611395134	4.29834962830418	-14.4557783753312	6.32564772079626e-27	5.9552304812211e-26	50.6951433771236
TOMM34	-0.77139608478618	6.2957364090838	-14.5049369529691	4.96671328208302e-27	4.71429624802519e-26	50.6740334498885
MAN2A1	0.975122815037802	5.53180671705502	14.494763444399	5.2215186244046e-27	4.94989417071083e-26	50.6689894217713
ACLY	-1.43306984399926	9.04440802687957	-14.5248108774788	4.50441811513732e-27	4.29177299599632e-26	50.6616773226634
ARHGEF17	-2.00457825567294	3.47622982170852	-14.4369937267195	6.93861815099248e-27	6.51189313470644e-26	50.6430529413592
GOLGA3	0.780142032859363	7.89870733553161	14.5179540204118	4.65881792420752e-27	4.43045028181761e-26	50.6417280170344
CDC42EP4	-1.43129875992711	5.2261555280716	-14.4598150740371	6.20119544207089e-27	5.84906725867692e-26	50.616172158588
UBA6-AS1	0.815144594230862	4.97748768810308	14.4651365715318	6.04088316862259e-27	5.70143945066228e-26	50.5712994463721
PITPNB	-0.889032881847479	5.61048484445233	-14.4668513609054	5.99011664181104e-27	5.65708122600218e-26	50.5480100506245
CIR1	1.27744504883348	4.95157635377398	14.45195883308	6.44571482002253e-27	6.06066710942131e-26	50.5283384597581
TMEM120B	-1.53388605078004	4.76883809487613	-14.4332414324443	7.06803581998869e-27	6.62507027921037e-26	50.5130285324269
COPB1	0.778220888717191	8.23828849447219	14.4903824848374	5.33525144027578e-27	5.04814969295407e-26	50.4987914587625
PASK	-1.10744929973523	6.41972627841911	-14.4682862217699	5.94796694700888e-27	5.6208100488537e-26	50.4940968818622
CDCA3	-1.63723698770597	5.10495134177123	-14.4279067808342	7.25621551086822e-27	6.78874343371945e-26	50.4497072402805
HSD11B2	-1.79743537135572	4.66532502883665	-14.4143050165146	7.75911514976054e-27	7.24119783025508e-26	50.4470406599906
DCLRE1B	-1.49926213131627	4.07454216829981	-14.4038854149036	8.16792699123953e-27	7.6038184563207e-26	50.4361779911172
FAM13B	0.862066347035685	6.43597217701051	14.4593090498036	6.21666041974441e-27	5.8599731866216e-26	50.4266799571557
ZNF490	1.3061266534032	4.25538875934167	14.4110845613399	7.88322517563743e-27	7.347890083015e-26	50.4192055203557
PHLDA3	1.53558257307482	6.4531681167176	14.4546294779029	6.36152503528698e-27	5.98525438157076e-26	50.4041423737319
CEBPB	2.31134633228853	5.66217179809038	14.4314624494375	7.13023815266313e-27	6.67920499690515e-26	50.3987239717676
EBLN3	0.890023002125949	6.66661552568239	14.4566649248485	6.29810191214e-27	5.93301746001846e-26	50.3884936068376
KIAA1324L	0.929178280896762	5.45325731881067	14.4346754080598	7.01829373821535e-27	6.58255457670466e-26	50.3824480256174
TBC1D15	1.4753106432058	6.20629442409616	14.4472975372461	6.59534909213459e-27	6.19748197543761e-26	50.3774967461075
FLAD1	-1.0086333757134	5.51377402794195	-14.4302157531573	7.17415649055742e-27	6.7161554776939e-26	50.3771773387421
C18orf25	0.918021045683371	6.12509974783213	14.4421552769796	6.76447525010875e-27	6.35243029115904e-26	50.364313858416
FANCF	-1.18995850943375	5.07893546653152	-14.4141211779244	7.76614680454509e-27	7.24325841099683e-26	50.3614562304957
SLU7	1.11235404382665	6.37452467044003	14.4225333346347	7.45085301290592e-27	6.9580202311013e-26	50.2469063779845
PKP4	-0.82435325429295	6.73256202344751	-14.4225279707604	7.45104990117933e-27	6.9580202311013e-26	50.2403144624054
RPS6KA1	-1.17169576493279	5.76699035697548	-14.4013050445155	8.27246768690756e-27	7.69111130233029e-26	50.2361833703913
ZSWIM4	2.32637946646904	3.4003876373352	14.3545793768307	1.04161333170184e-26	9.63107499312491e-26	50.2351488737118
MID2	0.871763769285484	5.07441994734282	14.3955856976704	8.50899730639733e-27	7.89685436049829e-26	50.2248850593392
EPN2	-0.883682980160932	5.8832566454212	-14.4027368488721	8.21429489702821e-27	7.64224610742104e-26	50.2174706117365
CIDECP	1.94510456082083	2.60804435322588	14.3471019595981	1.08076336589908e-26	9.96851517342785e-26	50.2031594708242
FMR1	1.00816666310986	6.09246545421328	14.4090299130765	7.963447449663e-27	7.41805998164638e-26	50.2012047129346
HNRNPA0	-0.652318917471487	7.84007601183696	-14.425546265448	7.34108123012944e-27	6.86386523982713e-26	50.2002804250724
HPS1	0.962175186460057	5.77494592517601	14.4011924033023	8.27706171055258e-27	7.69111130233029e-26	50.1904710905772
LOC344887	5.80615030963298	0.780997825007556	14.6025218097511	3.07549334085334e-27	2.9910367879698e-26	50.1768753286507
TICRR	-1.7194871252346	4.81928996569957	-14.3541769681145	1.04368350959591e-26	9.64427789544137e-26	50.1185350348772
SMEK2	1.03449918162158	6.37986152827563	14.395616963213	8.50768599151733e-27	7.89685436049829e-26	50.107130160794
DCBLD1	-1.14404504554157	4.30377998601915	-14.336071886776	1.14122947889781e-26	1.05068680902082e-25	50.066669339249
MRPS26	-1.13769964102678	6.1720166146337	-14.3723056255512	9.54399207216398e-27	8.84099845500397e-26	50.0453344614004
COPG1	0.798271420058546	8.32860244671846	14.388967642702	8.79118725501394e-27	8.15370400378563e-26	49.9939830111456
TCAF1	-1.17544361884744	5.7248091263947	-14.3486510366096	1.07253315055037e-26	9.89868333660993e-26	49.9889088433512
SLC20A1	1.18791903452145	7.0265975464647	14.3779550876382	9.28175183033476e-27	8.60338182001893e-26	49.9787958268432
ST14	-1.37693977195825	6.966915699526	-14.3626342043122	1.00103230157442e-26	9.26155332128254e-26	49.9641033764587
STYK1	1.10647005508968	4.74049473639568	14.3314922045881	1.1673229256101e-26	1.07405153498537e-25	49.9608114799852
VOPP1	-1.36175945043272	4.40064216551311	-14.3050439676168	1.33018252936937e-26	1.21792810128113e-25	49.9303170238415
SLC30A5	0.81834457944294	7.22372495446026	14.3679211033299	9.75263535075151e-27	9.02870360215072e-26	49.9280797882012
CDKN2AIPNL	-1.11616354604606	4.75276860642131	-14.3081156506623	1.31015310254736e-26	1.20032086564071e-25	49.890860339468
FBXO11	0.904260188905075	5.94222880045124	14.3387903258816	1.12601870837957e-26	1.0373188297563e-25	49.8729386235524
KDM7A	1.4521442745802	5.36239777701427	14.3259538617571	1.1996805147051e-26	1.10314774089478e-25	49.8710243222177
TANGO2	1.16533361876237	4.96396758185281	14.3160228320452	1.25997560478464e-26	1.15646660644537e-25	49.8665956273254
VAMP4	1.26157805611564	4.38184472480528	14.3036600136379	1.33930707588273e-26	1.22553534743784e-25	49.8532600632439
BLVRB	1.46979212403472	7.20700180372777	14.3493001229269	1.06910331339735e-26	9.87309677366209e-26	49.8402125122824
PYROXD1	1.14366829354223	4.08251697346107	14.289137008344	1.43893501007728e-26	1.31349836542982e-25	49.8001015217747
NAV1	-1.41109578543015	4.51914823741745	-14.2860885994815	1.4607746815072e-26	1.33262409583913e-25	49.7935521570002
ZNF517	1.21197281071826	4.03025538762588	14.2781293074181	1.51938006570188e-26	1.38272794342906e-25	49.7897060563931
MPI	-0.95140882201516	6.48591767128948	-14.3201209963887	1.23473362936549e-26	1.13468544544384e-25	49.7553953940883
ASNS	0.68009813460699	8.83053929244701	14.3415736463192	1.11065587805143e-26	1.02379427040027e-25	49.7505685386104
PPP1R3E	1.70328377564216	4.80041629701375	14.2938363721493	1.40590819737098e-26	1.2841312342897e-25	49.74516795464
PACS1	0.768282378551947	6.38331899684695	14.3189346669986	1.24198793470335e-26	1.14065387324193e-25	49.7291269592492
LINC01354	2.3997271984105	1.76267620622845	14.2684779879423	1.59362209054928e-26	1.44853688327409e-25	49.7236356894713
GTF3C3	0.914186101283257	6.16112138701713	14.3113365212726	1.28947617143443e-26	1.18209854641388e-25	49.713539624945
COG8	-1.0631208047791	4.9683261933198	-14.277547879564	1.52375265116935e-26	1.38586734160866e-25	49.7077279876834
GRPEL2	1.4873124993585	7.09976287489282	14.3141125781616	1.27191800422601e-26	1.16671476795711e-25	49.6703795967629
DNAJC22	-2.20722409763726	2.84003640719909	-14.2529175391462	1.72107218443993e-26	1.56249213552298e-25	49.6666824639554
RABGEF1	0.795371926465403	6.10273996968059	14.2971771907304	1.38289324128686e-26	1.26387857036905e-25	49.6510364028954
LOC145837	-2.27089157496255	2.97220270160555	-14.24063101829	1.8289034417435e-26	1.65638203143669e-25	49.6352847528698
ADD3	-1.93482114825948	6.28949589390483	-14.278377373681	1.51751833975851e-26	1.38187115766002e-25	49.6253779632291
PDHA1	-0.766183603352132	6.27361408224779	-14.2835398451835	1.47929007737583e-26	1.34869579853524e-25	49.5882491649417
TOMM40L	-1.18230194446892	4.5350248136804	-14.2406397203242	1.82882471617926e-26	1.65638203143669e-25	49.5814155020544
FLNB	-1.07886705663399	8.57329917979522	-14.2980609044578	1.3768688738288e-26	1.25913903833211e-25	49.5540189908458
CCDC174	1.9573881931059	4.90616927613037	14.2517684560471	1.73088028714235e-26	1.57044703273291e-25	49.5430380942273
IKBKG	1.63526166914113	3.08709845932357	14.2138780939912	2.08776510562496e-26	1.88400726118176e-25	49.5381320019621
AFF4	1.08714298694534	8.70611147851329	14.2797681593458	1.50712291548597e-26	1.37323772445008e-25	49.4445988908287
GRIN1	-2.40911988267127	3.7427097726542	-14.185107436687	2.40739151398043e-26	2.15817259545852e-25	49.4085027293807
SETD8	0.749901658217052	6.46248719552713	14.2533873914208	1.71707781689483e-26	1.55980886258274e-25	49.3933477873957
E2F4	-0.97475575320978	5.83919887068127	-14.2359958034858	1.87132488579677e-26	1.69378025829562e-25	49.3900667860771
TGIF2	-2.12819891340271	3.69020566289974	-14.1783737859903	2.48903896162761e-26	2.22737836995234e-25	49.3720780884389
HERC3	-1.49664992648206	7.32323529113373	-14.2479915069175	1.76351610691291e-26	1.59909165829736e-25	49.3648952439571
TMTC4	-1.36649707415778	5.32887929492422	-14.2127852529559	2.09908889281469e-26	1.89308821708741e-25	49.3604202727435
E2F8	-4.04819246153143	3.10167523157223	-14.2280497297937	1.94635986730036e-26	1.75957494084179e-25	49.3547483066621
MEF2A	1.18387167166912	5.6934949789819	14.2252468467871	1.97354255424079e-26	1.78307551109986e-25	49.3369955926331
PRRG1	-1.29761396851197	4.96175579172875	-14.196523013896	2.2750725875494e-26	2.04321112288528e-25	49.3209719620258
CHEK2	-1.27810140912237	4.45100635410425	-14.1881397056914	2.37150815016993e-26	2.1272739774762e-25	49.3117877293512
CDKN1B	1.38602328434513	7.08280204236793	14.2316200025126	1.91227885593563e-26	1.72980598197165e-25	49.2733585847509
ZNF211	1.33734523368114	4.35746725952758	14.1825455903642	2.43813270057173e-26	2.18442724533324e-25	49.267511838661
GOLGA7	1.10376545365199	6.25086685938645	14.2113192811012	2.11437593318605e-26	1.90573043293648e-25	49.2085662145729
CGRRF1	1.32070776574121	4.06102090744143	14.1656912948317	2.65044789765049e-26	2.36477276477242e-25	49.2049522100416
FBXO5	-2.48751326306758	4.05341594801879	-14.1468965354278	2.90918974350791e-26	2.58793798510159e-25	49.2021956731695
APTR	1.26581122441065	3.55672883763832	14.1539995672457	2.80854838121384e-26	2.5013738133041e-25	49.1979263179375
KRT10	1.15295998285972	5.31125003274332	14.1816666180117	2.44877063856708e-26	2.19264996474199e-25	49.1427141783258
ECHS1	-0.785498802039025	7.96462967879629	-14.2108453442258	2.11934199256424e-26	1.90906054951077e-25	49.1349296578757
SSRP1	-0.781174859109079	8.2735668759131	-14.2105857916532	2.12206662939862e-26	1.91036885533871e-25	49.1180734612616
TANC1	-1.06787514801171	7.79272606316016	-14.201781722191	2.21660063707775e-26	1.9940220231418e-25	49.100867778026
TERF2IP	0.930309989793389	7.2265226604127	14.1986998686734	2.25068234970945e-26	2.02251622760246e-25	49.0960551865888
SERPINA3	4.07476130318046	1.16402844710518	14.218822187597	2.03729731380662e-26	1.83957044282142e-25	49.0876002664582
AK2	-0.570472243483639	7.46806929800169	-14.1956582652195	2.28483505743953e-26	2.05075213523682e-25	49.0704866583648
BRAT1	-1.18342335189129	6.14301902459726	-14.1721169002054	2.56739692919901e-26	2.29613057110497e-25	49.060807474444
SRSF1	-0.873919694876147	8.59299241776705	-14.2016865168251	2.21764569702105e-26	1.9940220231418e-25	49.0603037431193
PPP1R14B	-1.22433010975925	6.13839551022527	-14.1717838344854	2.57163685443672e-26	2.29718613957298e-25	49.0594322140378
TRAF3	-0.772386122130876	6.12910421048396	-14.1719402991756	2.56964418433479e-26	2.29677244476019e-25	49.0412129799785
PKNOX2	-3.07707311136939	2.51017835848099	-14.1668798832301	2.63488451935576e-26	2.35228453880179e-25	49.0402497298585
DOLK	-1.12659057682828	5.62661255175969	-14.1548879306823	2.79620989488482e-26	2.49186277635551e-25	49.0319473291381
OGFOD3	-1.09567437318601	5.33091235542285	-14.1455140437095	2.92919515899115e-26	2.60419150428722e-25	49.0168466655496
ZNF140	1.11068162432078	5.41542388515413	14.1585330192468	2.7461506466508e-26	2.44870535095655e-25	49.0131703934748
TARSL2	-1.14361449525863	4.82291727658859	-14.1363293299155	3.06565779560128e-26	2.72068070087168e-25	49.0015041946956
C9orf152	-3.25550467105685	3.96796477905711	-14.0982666246226	3.70269648705833e-26	3.25906743550222e-25	48.9828728768819
TEAD4	-1.75254363204172	3.34850401961973	-14.0988693912192	3.69163796651099e-26	3.25123963079936e-25	48.9803328355387
ZMYM5	1.74816232432587	4.23276259993988	14.1187306886117	3.34523036025179e-26	2.95656145318075e-25	48.9595362538994
TMEM261	-1.04195083263102	6.04234183001795	-14.1476277252085	2.89866457065188e-26	2.58010356804437e-25	48.9489837394083
GALK2	0.852678176056111	5.37777173424137	14.1416561248986	2.98575524641875e-26	2.65133653342543e-25	48.9447179732009
CORO1C	-0.951338386877544	6.04497974329594	-14.1431660101823	2.96348966008298e-26	2.63312193702995e-25	48.9231499607082
MRPS28	-2.20155800281017	3.07499649835827	-14.0903439033626	3.85117991019434e-26	3.38579142455961e-25	48.9199898351079
BCS1L	-0.945022309953962	5.19696780997835	-14.1210975424645	3.30618887775566e-26	2.92549983431815e-25	48.8905197689046
CLMN	-1.44699856244991	4.84808098527492	-14.1031942210114	3.61326033298256e-26	3.18407964554379e-25	48.8717198507514
CDKL3	2.17470937597942	2.28465621443774	14.0691279050821	4.27892661764401e-26	3.75086760598613e-25	48.8280035185854
CEP85L	1.83126852254246	3.51957313321646	14.0745151843675	4.16598807217406e-26	3.65399981844425e-25	48.8258871349964
RAB8A	-0.74427073196982	6.28243975259942	-14.1306579867438	3.1530909289464e-26	2.79167531775112e-25	48.8230393322252
RNF34	-0.75980911596112	5.52954085429206	-14.1116337287197	3.46509358789913e-26	3.05747394885335e-25	48.8186414666541
CIZ1	0.695148299417494	6.60276064288101	14.1347626781487	3.08956396995857e-26	2.74027717500874e-25	48.8053742770102
ZCCHC24	-1.58680567069512	4.28497280719389	-14.0684729998526	4.29286401293676e-26	3.76088949931496e-25	48.7945056925905
SLC35A4	-0.757029202420346	7.13751640598856	-14.1321228947172	3.13026984470015e-26	2.77310513203643e-25	48.7792248726597
EIF4E	-1.08295878325238	5.90058506684251	-14.1116090856392	3.46551722226186e-26	3.05747394885335e-25	48.7778590642715
MRPS7	-0.795979826695095	6.62814255222557	-14.120588646675	3.31454435706996e-26	2.93116596382582e-25	48.7523747149836
RBM39	0.715864786546826	8.67676015046601	14.1338326416164	3.10384425838852e-26	2.7513179093248e-25	48.7188874078122
TIMM23	-0.719107943519526	6.12918111464907	-14.1047690121255	3.58513782004989e-26	3.16115264274041e-25	48.7074151102843
B4GALT4	0.691634700232781	5.36897802178071	14.0921410846564	3.81698203708574e-26	3.35769198997536e-25	48.7061365980915
ZNF773	1.57203807293938	4.93648312452308	14.0820181164789	4.01366770415861e-26	3.52245670634983e-25	48.6979526571117
ASNSD1	-1.00987972018611	5.73320674606017	-14.0878510951215	3.89912468862443e-26	3.42593659007516e-25	48.6755929548957
SALL2	-1.90246481434329	3.81842135831406	-14.0345087934744	5.08180574587052e-26	4.42624101392063e-25	48.663349728696
ACTA2	-1.64472596669007	4.12547613131513	-14.0509866639126	4.68234710064114e-26	4.09017591990852e-25	48.6522928068307
SPC24	-1.73947556612106	3.6609404367047	-14.033230134533	5.11419834292418e-26	4.45187259810721e-25	48.6403485649397
HNRNPU	-0.683547621112105	9.43220950976021	-14.1126934005961	3.44692610012541e-26	3.04464954820489e-25	48.5974455565591
SHB	1.77157910556017	4.8546536083106	14.0564196188741	4.55767825317033e-26	3.98591127836958e-25	48.5824388467435
FARP2	-1.05606482063951	5.09335659540052	-14.0511497130012	4.67855625515947e-26	4.08924334851424e-25	48.5808028588281
THRA	-1.19275652962903	4.4653023620679	-14.0319940718517	5.14570896253435e-26	4.47670717157681e-25	48.5482650215512
CMIP	-1.0700372663633	5.77032822755114	-14.0604491274652	4.46737207568064e-26	3.9092109025886e-25	48.546546365576
KANSL3	0.73504379578486	6.93170723828713	14.0839951103148	3.97447144965385e-26	3.49009726830422e-25	48.5342825577539
ATG14	1.20769684214858	5.21238960203116	14.0503741523641	4.69661540564845e-26	4.10025447274518e-25	48.531356635536
NUP35	-1.39422407696962	3.97582017050376	-14.0125826344958	5.66693309179997e-26	4.91876689632765e-25	48.5018508760918
CHSY1	-0.976890155030747	5.90115517370634	-14.0487892429283	4.73373850537001e-26	4.13026248673074e-25	48.4624142299135
MRPS6	0.923960848357885	5.0233999849844	14.0357643515483	5.05019888802779e-26	4.40126445169038e-25	48.430898870329
UAP1	-1.02372680258495	7.60034521378185	-14.0629894541612	4.41136612421458e-26	3.86245327820444e-25	48.4155542895531
IGF1R	-1.30705399552179	5.1375700271785	-14.0145657711951	5.6113368496814e-26	4.87332759599861e-25	48.387165958047
HERC4	0.893941304132061	5.98996471073868	14.0400211647843	4.94450187337634e-26	4.31165157552957e-25	48.3798021206008
HINT2	0.787580428828935	6.25370805883081	14.0301626233057	5.19275647376901e-26	4.51502207354462e-25	48.3137938856484
CENPO	-0.977031536257187	4.95534483442274	-13.99736178151	6.11247648628332e-26	5.29324953391178e-25	48.3130646551086
CBR3	1.97249419199123	3.927720076627	13.9703357569645	6.99207363403432e-26	6.0167895523587e-25	48.2770405593556
SLC37A4	-0.863881070723868	5.74309600342415	-14.0055786523659	5.86775124099249e-26	5.08719126066646e-25	48.2572247546232
SLC39A8	-1.43338068469799	5.41211124179349	-13.9934670843179	6.23202890168289e-26	5.38435822713868e-25	48.2514238177513
SVIL	1.36289301743364	4.11248707877511	13.9737274528699	6.87505984939812e-26	5.91948960427536e-25	48.2451129305662
RELL2	1.44333287560065	2.88804519586131	13.9512321656441	7.68951879130729e-26	6.59051450743552e-25	48.24365714498
NBPF11	1.56868180740648	4.21510580763291	13.973946779681	6.86756111308782e-26	5.91642556937044e-25	48.2414594389833
ULK1	1.36379105647795	6.95200837254464	14.022300651759	5.39967843421221e-26	4.69222056528533e-25	48.2352756286402
TMEM8B	0.849524390393098	5.26826119760932	13.9940504009464	6.21397487550798e-26	5.3749450881698e-25	48.2220256927859
FBXO21	-0.731491807358995	6.24600655270681	-14.0046059482798	5.89620022299697e-26	5.10890609050909e-25	48.2130555667274
HBEGF	2.57459900075568	3.10454507748973	13.9358560441469	8.3013279874215e-26	7.09463523387144e-25	48.1751025357432
AMFR	0.755245494609246	7.18721694596489	14.0104161738704	5.72830126696958e-26	4.96916070622849e-25	48.164378147404
CBX2	-1.10341195659906	5.66398254910275	-13.9826163223983	6.57763899549065e-26	5.67642684806251e-25	48.1547667150157
ERAL1	-0.79386831151561	6.54199447961241	-13.9958661113121	6.15811300884384e-26	5.32969596200571e-25	48.1432920565665
RHPN1-AS1	-2.56314532138135	2.20905725547388	-13.9936393495155	6.2266917077556e-26	5.38284413837985e-25	48.1351459244835
LRRC37A3	1.72080722323616	2.61255502930822	13.9258612507504	8.72500329751822e-26	7.44401417701895e-25	48.1343383787607
CROT	-1.52314867936728	4.87538255969214	-13.9535888583938	7.59983494761329e-26	6.51736845079161e-25	48.1147951250707
RNF181	1.0036944834732	5.54481434668242	13.9763907707375	6.78455528077501e-26	5.84827107325589e-25	48.1033691925194
PSEN2	-1.15921600886069	4.89027563093795	-13.941549703038	8.06927775721689e-26	6.90417520241418e-25	48.0718763877238
GTF2H1	0.694554728387366	6.334133440177	13.9782388425524	6.7224584557267e-26	5.79807215227985e-25	48.0398968174923
NIPSNAP1	-0.761078327309624	7.50096097655591	-13.9841195925089	6.52863271726278e-26	5.63737486385382e-25	48.029757009799
NOL10	-1.04863143394928	5.67873650641939	-13.9566826388945	7.48369395428765e-26	6.42510854302935e-25	48.0235685208261
OSGIN2	1.54393828751331	5.90185606346519	13.9654057710807	7.16573474766142e-26	6.15916845855088e-25	48.019831635202
ABHD11	-1.00663319524596	5.39233000019294	-13.948044044572	7.81253658700872e-26	6.69213059843256e-25	48.0094083123477
MXD1	2.66950815125566	4.83792121044675	13.9274073659302	8.65807134353934e-26	7.39110854431988e-25	47.9980075782983
DLEU1	-1.3466646195814	3.98094673898335	-13.9078158694432	9.54570890164574e-26	8.11196179213992e-25	47.9631403302152
NSMCE4A	-1.09856956621425	4.94997615455224	-13.9241166170966	8.80115343850171e-26	7.50472004727664e-25	47.9574235821908
PAGR1	-0.849644172527635	6.19775799893293	-13.9548191207518	7.55343546770513e-26	6.48127925617487e-25	47.952716523912
MPHOSPH6	-1.44103718947333	5.58264268908314	-13.9340871268738	8.3747775126515e-26	7.15333669681313e-25	47.9525220853676
POLR3B	-1.33365049390004	5.36857979107709	-13.9205308019432	8.95977023614712e-26	7.62265778277536e-25	47.89534317532
KIF18B	-1.73880037780721	4.90570104631773	-13.9057036202174	9.64670918318685e-26	8.19315526553924e-25	47.8881745854514
DCTN4	0.636644814212788	7.71050133407186	13.9596275825978	7.37479658717358e-26	6.33523715978252e-25	47.8878026257695
SLC38A2	1.1193800963924	9.39939619865966	13.9687715645189	7.04671032635583e-26	6.0603323173287e-25	47.8824299559225
ZBTB40	0.978678885579633	5.94487812843951	13.9374674021686	8.23498389173963e-26	7.04194294523703e-25	47.875763692466
ZFPL1	1.12159750349848	5.05536346795379	13.9179887668111	9.07395203062939e-26	7.71542829512632e-25	47.8624416320888
NCAPD2	-1.03216051890954	7.57687584224625	-13.9458394047761	7.89875964402212e-26	6.76213083321757e-25	47.8369111411679
NOC3L	-1.71538293310564	3.8845195221798	-13.8661387818199	1.17499834074241e-25	9.89555529141225e-25	47.8082746492822
ZNF462	-1.40943188653156	4.7336199039769	-13.8830463110195	1.07999947907254e-25	9.14570400430017e-25	47.8074016700591
MAPK8IP2	1.25646747070945	4.92324583541017	13.8977113859025	1.00386796611428e-25	8.51162133211297e-25	47.7981943357514
LANCL2	-0.870305799966619	5.22275172341886	-13.8991697847231	9.96597966752346e-26	8.45475427613176e-25	47.791373819491
RUFY1	0.804439724083047	5.94978978211579	13.9220577265551	8.89187947131597e-26	7.56918719621772e-25	47.7853931973887
DDX54	-0.959542045452245	6.58982388586522	-13.9238119324836	8.81452067828261e-26	7.51185258258182e-25	47.7778893212046
PKMYT1	-1.61895741967069	4.56590854028249	-13.8746689097637	1.12606481518999e-25	9.51011769679017e-25	47.7552327949401
SLC25A17	-0.967847872297527	5.75381477277075	-13.8926764929988	1.029378309734e-25	8.72299362244119e-25	47.7149954409073
VASH2	-3.5172396887697	3.02892397555505	-13.8796049984761	1.09868889308129e-25	9.28936510051164e-25	47.6849259858034
MR1	1.22490453506057	3.73501243915421	13.8445293462725	1.30873642135466e-25	1.09910436818018e-24	47.6589812097632
CGN	-1.52650790349308	5.68869316528682	-13.8732466612892	1.13407910187503e-25	9.57241809654603e-25	47.6578416648386
CCNB1IP1	0.848782679212041	5.36414125535874	13.882957193703	1.080479415532e-25	9.14570400430017e-25	47.6561989106451
UMAD1	1.13463289990691	5.13868109063858	13.8715032549194	1.14398128265143e-25	9.65057468555831e-25	47.6197642851185
SNRPF	-1.08566328349996	5.87059887215367	-13.8706581806925	1.14881232494781e-25	9.68588763133983e-25	47.5836725179425
OFD1	1.35431491017575	4.45239077810036	13.8426164807191	1.32128734436809e-25	1.10902463739694e-24	47.5531872145255
NQO1	1.38019980442269	9.05325570610876	13.8992147127332	9.96374845768392e-26	8.45475427613176e-25	47.5424426746966
RFC5	-0.935419111867149	5.57491738160961	-13.8561410729961	1.23507617193694e-25	1.03898620715995e-24	47.5278828191935
B4GAT1	-1.91353248487809	4.5057305462408	-13.8161853008589	1.50761170761533e-25	1.25978282702014e-24	47.511936400223
FAM64A	-1.89674292397316	4.61807400153739	-13.8176404443103	1.4966991138838e-25	1.25136046180842e-24	47.5075210512782
ZNF286A	0.962075436119068	4.54623051170653	13.8337512877309	1.38105159957266e-25	1.15531313755894e-24	47.5033803285462
PRDX5	1.05110731604138	7.26187881111747	13.8786763146156	1.10378790172101e-25	9.32722517289965e-25	47.4990336992052
APLN	-4.52479186614501	2.38319782364309	-13.9224074301936	8.87640365265863e-26	7.56029933342723e-25	47.4893056487422
POLR2H	-1.0045951491171	5.83367055044703	-13.8510278380633	1.26698515532579e-25	1.06523231200292e-24	47.4843693010604
BRAF	1.4743346278459	5.03849313493772	13.8370284544007	1.35864882113326e-25	1.1384749273514e-24	47.4720025567715
CCDC71L	1.36229085218535	3.44662135779499	13.8009605719219	1.6266911812525e-25	1.35551580342328e-24	47.4660849819772
EIF5	1.14391508923456	9.00784437334584	13.8821670267947	1.08474419632889e-25	9.17663033919692e-25	47.4534176490586
SHC2	1.91442575423529	2.54790271975531	13.7853662240396	1.75846291050168e-25	1.46207525271834e-24	47.4417520336675
ANGEL1	-0.985221283114689	5.75984072974877	-13.8357909431342	1.36706526598583e-25	1.14488856854675e-24	47.4316325937635
TAX1BP1	0.820937656045232	7.85457446717192	13.8685625627641	1.1608809469324e-25	9.78214831601398e-25	47.4259130884136
AKIRIN2	1.21718345021002	4.38595629134347	13.8088020090976	1.56422502704142e-25	1.30563663179844e-24	47.403708113735
GYS1	-1.00704464556426	6.29706625131274	-13.8398870707867	1.33940545671037e-25	1.12297667995326e-24	47.3911128055062
PPARGC1B	-2.61488963304419	3.027400214901	-13.7765828883116	1.83734777932218e-25	1.5217658165638e-24	47.3796999415871
ILF2	-0.677399465753406	8.18197430505603	-13.8597675733076	1.21293544085318e-25	1.02093265582127e-24	47.3762819783066
ST8SIA6-AS1	1.0917803516188	6.23027896384732	13.8400436205551	1.33835955026587e-25	1.12272664842415e-24	47.3537809562738
CTPS2	-1.13397382032202	5.09989954850763	-13.8034280449765	1.60676939771973e-25	1.33965848285172e-24	47.3417576312586
NFIC	-1.01126579006861	7.51498458916399	-13.8451290287713	1.30482641646992e-25	1.09643388190892e-24	47.3363844580925
MRPL35	-0.862773077105058	5.68983406313076	-13.8148939424888	1.51736292417513e-25	1.26722589929999e-24	47.3236119303381
MTFR1	0.826875658033368	6.91905631540398	13.8355085836384	1.36899294728224e-25	1.14586388497158e-24	47.2943616564464
KCTD21	0.903537610516232	4.52242279478905	13.7896589683404	1.72115528975943e-25	1.43264234096605e-24	47.286686202244
ADRB2	-1.40315199365046	4.22821110065889	-13.7680536372538	1.91735073378904e-25	1.58470296921654e-24	47.2721806842388
PPAP2B	1.71020141789885	4.47944839307132	13.778556653048	1.81931697603549e-25	1.50963328030165e-24	47.2637920192978
TGIF1	1.43522697625521	5.38994975435248	13.7914632930651	1.70571238802295e-25	1.420575552887e-24	47.2058183304982
FAM149B1	0.802270761240669	5.09053017148516	13.7846902261249	1.76441147678644e-25	1.46620933787632e-24	47.2000285281161
RAPGEF5	-2.34397750065923	2.83219054899358	-13.7462092979434	2.13856882172367e-25	1.76249996855119e-24	47.188088584878
ZDHHC3	-0.790469132906868	6.67240381139387	-13.8058664204127	1.58732322924077e-25	1.32418031168219e-24	47.1870666482221
ERVMER34-1	-2.04421687598677	2.45796858843757	-13.7356527297688	2.25448902286356e-25	1.85396534322668e-24	47.1665618012412
RORA	3.32609790803349	1.94257644938843	13.7470008219183	2.13012231376257e-25	1.75650283709274e-24	47.0963705066098
ZFYVE26	0.989081776716442	5.95577750612556	13.7788121615291	1.8169958729472e-25	1.50907135111588e-24	47.0845711549444
CC2D2A	-1.51736603285451	3.78105260184057	-13.7171688071834	2.4728647914636e-25	2.03020982551216e-24	47.0750339197783
GLO1	-1.00030739667416	8.51854593041276	-13.7894802619537	1.72269242765766e-25	1.43312739577326e-24	47.0153168677379
SPATS2	0.696521478832425	6.60400978656127	13.7756914967363	1.84554956677182e-25	1.52771622351961e-24	47.0137380409623
PLEKHA8	0.995800021401148	4.74474854731067	13.7393355896716	2.21334832793255e-25	1.82239151514414e-24	47.0040638312425
ZFPM2	2.5491775404074	2.6274515454103	13.6940699979006	2.77586971085402e-25	2.2702864694e-24	46.9882705409053
SNX2	0.623298395164213	7.01251356793162	13.7732294953923	1.86839421441977e-25	1.54577451921362e-24	46.9843053225407
OTUD5	0.890078015642359	6.22299287189943	13.7628056131662	1.968305361797e-25	1.62574660686159e-24	46.9819187252274
CALU	0.969981233541358	7.73718568426205	13.7781478707399	1.82303665104331e-25	1.51158025135651e-24	46.9754635003811
C19orf48	-1.15965735601779	8.23696514967449	-13.7770640186969	1.83293606808484e-25	1.51894966878377e-24	46.9621471070425
UQCC2	-0.901611689393296	6.23810588608521	-13.7524326805988	2.07305463128344e-25	1.71132426296603e-24	46.9576458534574
UGT2B17	-3.1933130639267	7.0034022764312	-13.7362391881337	2.24788674273768e-25	1.84954889473693e-24	46.9430770494686
CAMK2G	-1.08502675378103	5.57510988809843	-13.7317441288495	2.29899175193037e-25	1.88952710164129e-24	46.9381696271589
E2F2	-2.42595664754958	3.34696767027431	-13.6800378567235	2.97786949980822e-25	2.4328448535974e-24	46.9210890032146
CCT3	-0.758764795448521	9.37236956397451	-13.7680319935799	1.91755813470062e-25	1.58470296921654e-24	46.8785940060437
STX17	0.838519232169111	6.60861728196152	13.7474657442419	2.12517666176339e-25	1.75338751390325e-24	46.8747628805807
VWA1	-1.86018620658299	6.06067612867098	-13.7113411691867	2.54602593801173e-25	2.08799156117882e-24	46.8381799153292
CASP3	1.1256936290971	6.2335579951702	13.7287273624108	2.33394250076223e-25	1.91720353344888e-24	46.8152962195772
PDGFA	1.90150114700997	2.64123655937787	13.6585765511244	3.31574170626084e-25	2.70006385364494e-24	46.813030608768
SNRPB	-0.81249939512521	7.64808748175129	-13.7393068138964	2.21366683778831e-25	1.82239151514414e-24	46.801270727368
HIST1H2BC	1.67331674477813	2.90535112487066	13.653850002347	3.39518133730702e-25	2.76175747351041e-24	46.789588420278
RAB21	0.864525199632612	6.29170836753091	13.7148212257389	2.50207933989651e-25	2.05307231518503e-24	46.7372005045983
PARD6B	1.81787225567499	3.56363550157219	13.6478739262541	3.49836361371065e-25	2.84107236470953e-24	46.7300397413013
LRRFIP2	1.08050619482632	6.14371960081343	13.7072904992086	2.59815545264518e-25	2.1284180183808e-24	46.7113970830519
SEMA3B	1.76693960929192	4.7512472394829	13.6779364231357	3.0093662406752e-25	2.45457053068869e-24	46.7078986936416
UBXN1	0.869989981586596	6.38978430187862	13.7078005163148	2.59153333091707e-25	2.1241519921971e-24	46.6871003349664
COQ10B	1.10984353558033	5.8706839849191	13.6956190971048	2.75443038111417e-25	2.25397965137931e-24	46.6788890029179
RAVER1	-1.17147157533986	5.72462506597086	-13.6850999740119	2.90334967180225e-25	2.37325523526307e-24	46.6749250983082
LINC00176	2.05432916326656	2.29813729621489	13.631980632428	3.78836023182177e-25	3.06828571958121e-24	46.6721405726287
PRKCH	1.44074152423625	4.78716031625338	13.6665249715356	3.1863369489857e-25	2.59750464853254e-24	46.6467113662175
SEC23IP	-0.781580364017858	7.05601096965657	-13.7026450361809	2.6592603889961e-25	2.17728756822058e-24	46.6441664289554
WDR54	-1.37178030464127	3.92817598176372	-13.6311085459414	3.80495384329035e-25	3.08006398441228e-24	46.6179677007214
DGAT2	-1.40844758487298	5.25895114511593	-13.6461376088466	3.52892883713485e-25	2.86434569829281e-24	46.5478232598324
HIPK3	0.914022939758486	6.52839473947418	13.6779601273429	3.00900909812127e-25	2.45457053068869e-24	46.5395683751908
METAP1D	-1.62388673385601	2.90153124842248	-13.5964779769199	4.52638244028108e-25	3.63660560317072e-24	46.5040670215089
TMEM45B	-1.47522090789132	4.63226486542408	-13.6189296834544	4.04446059970729e-25	3.26091834343838e-24	46.4868676055276
MMP16	-2.22763790706826	5.36648590061518	-13.6280747918494	3.86324915688438e-25	3.12556839115172e-24	46.4831995550604
MTHFD2	0.881676390996159	7.82208397240244	13.678107238836	3.00679357494663e-25	2.45457053068869e-24	46.4716970152886
MCM8	-1.31424688795388	5.29198737077814	-13.6334973959395	3.75967293299184e-25	3.04669448255831e-24	46.4556485359098
TRIM47	-2.44920866889982	3.52146091650742	-13.5855761349482	4.78078327549746e-25	3.83894340453849e-24	46.4521942306552
EFR3A	0.947786207695251	6.33578067466025	13.6571471242536	3.3395673537186e-25	2.71799151129748e-24	46.4421899704928
TSEN2	-1.09809396901986	4.71260228242128	-13.61632701901	4.09757584939325e-25	3.30029184404318e-24	46.4050084427623
PIK3C2A	1.0778823953333	7.63128066037044	13.6632904731612	3.23837301611225e-25	2.63849208952477e-24	46.4040905070243
COMT	-1.15379722160194	6.86600674279528	-13.6451092870779	3.54715715726083e-25	2.87758573060123e-24	46.3799605404545
BNIP3L	1.09945734944818	7.57174105789301	13.6503824544043	3.45467361033466e-25	2.80710924960959e-24	46.3473272921266
FOXD1	3.47146946855525	1.20852329320387	13.6536134940809	3.3992061884174e-25	2.76353438685846e-24	46.3173987632612
AMMECR1L	0.845940148340607	5.78595726801296	13.6237645595383	3.94761830956272e-25	3.18867329405023e-24	46.3142358312598
KCND1	3.49834542186283	1.84858653460842	13.5664591772658	5.26204775547538e-25	4.21282440304191e-24	46.308391445253
MTMR1	-0.718941771629552	5.84658726854249	-13.6162581596822	4.09899060278405e-25	3.30029184404318e-24	46.2948773292612
LAMTOR3	0.930875157776756	6.27285068403678	13.6269396410229	3.88529155583405e-25	3.14170910082952e-24	46.2936402572164
SEPT3	-1.09783479714312	5.34127341744482	-13.5973784991945	4.50598607971994e-25	3.62215669020742e-24	46.2878861171291
NBN	-1.09153593626092	6.34335031675061	-13.6211082540772	4.00053214171446e-25	3.22794146372834e-24	46.2856231726054
WARS	0.799661723269081	7.72649355208833	13.6404728380959	3.63052544711865e-25	2.94362689600074e-24	46.2840759605743
CTU2	-1.41050985397204	4.18884165236082	-13.5663030014978	5.2661734307284e-25	4.21293874458272e-24	46.2806052083135
FAM160B1	1.0634839250312	6.70071217430145	13.6213961260511	3.99476346931502e-25	3.22501979866851e-24	46.2465671074939
SERINC2	1.34705548741639	7.01753593459728	13.6249780257362	3.92368035116233e-25	3.17104328057339e-24	46.2395339202187
EVI5L	0.834251563597451	5.82491163319099	13.6104726858527	4.21962508956081e-25	3.39559969693704e-24	46.235139063095
NDUFS3	-0.746957094650618	6.15096318532857	-13.6069569431876	4.2946676281083e-25	3.4541365347442e-24	46.2327655034365
XRN2	-0.790314347538718	7.15251445504562	-13.6188663375031	4.04574512108797e-25	3.26091834343838e-24	46.2166526597776
ZFYVE21	-1.19820353228409	5.30009558792851	-13.584046659091	4.81760490673888e-25	3.86644336074778e-24	46.212606226941
HDHD1	-1.46489268736482	4.00209597759298	-13.5439454433528	5.89159286814708e-25	4.69078252959155e-24	46.1897221356902
WHAMMP3	1.67383793870706	2.71446567986133	13.5321360630787	6.25151157890295e-25	4.96418285927058e-24	46.1840320444758
ZNF511	-1.61644669161062	3.87370003495173	-13.5406532630498	5.98978532222033e-25	4.76390976686761e-24	46.1797111686618
SMG1P7	2.58148060294718	1.88381452677735	13.5299964451536	6.31904555865197e-25	5.01515793386459e-24	46.1304423152481
ARMC6	-1.23094157352015	5.34091662669573	-13.5629115597632	5.35657012902946e-25	4.27841792859076e-24	46.1001652791719
NR1H2	0.89550119136303	6.0529224650442	13.5834443165817	4.83218413769393e-25	3.87607248993654e-24	46.0879535541965
CDR2L	-1.03612664639028	5.30081768296759	-13.5562233529724	5.53943164770271e-25	4.41977181837959e-24	46.085112680782
FASTKD1	-1.34432588095001	4.59381810500592	-13.5382985557531	6.06102309333709e-25	4.81801602803334e-24	46.0619410349353
AKAP6	1.22471519325794	3.43933558334662	13.5118010865786	6.92377838091538e-25	5.48062499566818e-24	46.021039576015
ELP3	-0.732469465108896	5.7904784491807	-13.556814837854	5.52301035555677e-25	4.40901241355877e-24	46.018350027099
CAMK2N1	-2.42753478228351	6.33118258788692	-13.5523519754271	5.64812921681224e-25	4.50171487896245e-24	46.0092854447023
SCYL1	0.697808088816343	7.34822418467323	13.5813201038568	4.883953543701e-25	3.9155070161353e-24	46.0055032568761
TOP2A	-1.74166066499051	7.11878434844176	-13.5712962411549	5.13586180400838e-25	4.1152668542684e-24	45.9970909814854
PELO	0.827922464206528	6.2986521744297	13.5660729600539	5.27225632194592e-25	4.21555915497018e-24	45.9882058806472
MCM5	-1.55029276237666	6.0540619254246	-13.5490451435685	5.74267025522028e-25	4.57463854389324e-24	45.9666854787647
DNA2	-1.24668051322955	4.42803071479088	-13.5081823724566	7.05080674829499e-25	5.57529826921525e-24	45.9336300456905
HDAC2	-0.967820298696131	7.60307958724056	-13.5657496999646	5.28081607922794e-25	4.22015615996204e-24	45.9259276988333
RRP7A	-0.828248419102	6.05372806606997	-13.5434350391681	5.90670963497407e-25	4.70032601371333e-24	45.9109338561466
PTTG1IP	0.715422353115902	7.54893578785342	13.5548697243403	5.57719690756519e-25	4.44754056101959e-24	45.8664138040842
REXO4	-0.939801891637832	5.76653918313747	-13.5266139705935	6.42730601740903e-25	5.09838495284808e-24	45.8660003096007
DDX11	-1.06768948880849	5.16155111638991	-13.5141953681585	6.84099704487512e-25	5.4208132784087e-24	45.8586923154143
SLC16A6	-3.76850794953393	3.37597504149662	-13.4613107195574	8.92399705967067e-25	7.00118807983359e-24	45.7974656745418
SOCS6	1.11478450217468	5.16278796108226	13.5013328467651	7.2976885022128e-25	5.76141380385002e-24	45.7943674585711
MAN1B1-AS1	-1.61896347799456	3.82045126162729	-13.4593879558177	9.01070647988132e-25	7.06183551680051e-24	45.7878850015373
CHERP	-1.01930109558872	5.84193911361543	-13.5118410712256	6.92238770362911e-25	5.48062499566818e-24	45.7815781492407
TMEM245	-0.79717148596161	7.39842916585829	-13.5333260099818	6.21426667016391e-25	4.93721842958631e-24	45.7779469994546
GLYATL1	-1.76908579780469	5.99757723175156	-13.5048246601123	7.17076513322812e-25	5.66418775594705e-24	45.7711354408326
GDPD1	-1.191999049314	4.2026522981028	-13.467537858152	8.64888450584016e-25	6.78889962047547e-24	45.7557764322178
EFCAB7	1.30759328765003	4.05549086308775	13.4688819044798	8.59063136482439e-25	6.75023132256426e-24	45.7507126319737
LRP12	1.19904929985728	4.32518813643971	13.4692031443542	8.5767667331906e-25	6.7428654065754e-24	45.7329915329977
AKAP5	-2.63525665969955	3.58249746331907	-13.4355202848794	1.0160159230334e-24	7.92545200014001e-24	45.7067683940491
OGFOD2	1.20380934309882	5.07576978551009	13.4868077399614	7.85032562861763e-25	6.18470564739361e-24	45.6880168435935
ABCE1	-2.00552126400609	7.11026929306543	-13.5076250075243	7.0705789174119e-25	5.58799015915038e-24	45.6775029744983
MBD3	-1.24999996904212	7.13980968355361	-13.5081854710619	7.05069698253318e-25	5.57529826921525e-24	45.6729654966572
NDST2	0.859601755083419	5.59892169310552	13.4901153025825	7.72089791554864e-25	6.08912831406924e-24	45.6689423960113
ATP5A1	-0.856909976111501	9.75009249027906	-13.5255464445473	6.46185867896265e-25	5.12308711316278e-24	45.6574147755012
MRPS33	-0.942009505437899	6.0739468341066	-13.4915803807492	7.66425489251408e-25	6.04763276226965e-24	45.6567301157478
TNFRSF19	-1.64615093754509	4.40563886011166	-13.4511932138607	9.38984490010106e-25	7.35513359519653e-24	45.6441701231804
CORO2A	-1.52061139959881	4.8347129056866	-13.4496902623047	9.46109917679029e-25	7.40708369336199e-24	45.638572733396
LOC93622	-1.05146807784457	5.44497804304596	-13.4684845181479	8.60781359647668e-25	6.7601950295342e-24	45.6326879336074
SAMD8	1.00771828629672	6.11488678119556	13.4870546016917	7.84059094693213e-25	6.18027893223794e-24	45.6194688353621
LEPR	3.67012034312587	0.576899126855361	13.566414602633	5.2632249467945e-25	4.21282440304191e-24	45.613247032857
LINC01512	6.71480442127594	0.874436683707452	13.7785163728713	1.81968316285695e-25	1.50963328030165e-24	45.6098432842253
WBSCR22	-0.674288203624275	6.38832071589607	-13.4849689636768	7.92321829664793e-25	6.23558940998246e-24	45.5921748850403
FOXO4	1.19559214038961	3.95558520658722	13.43261881638	1.03095755473235e-24	8.03365783179082e-24	45.5815442296196
BMS1	-0.781193473142611	6.71916348743942	-13.4811313823614	8.07754395737155e-25	6.35371398972715e-24	45.5526433779684
SEMA6A	-1.87193262962469	5.51360644945617	-13.4430399655509	9.78295931430794e-25	7.64710656239709e-24	45.5435553043699
RNF146	1.14058471913854	5.50158932592856	13.459797193156	8.99218083526693e-25	7.05099673223855e-24	45.5417834365768
PHB	-1.25002413508794	7.54598319378516	-13.485206690267	7.9137562381566e-25	6.23140868758047e-24	45.5352004069017
CCSER2	0.97702403080132	5.12237821496328	13.4474673808741	9.56748141414212e-25	7.48256775597698e-24	45.5134411955016
LPAR3	-1.80988082674309	3.97411655394086	-13.40533459978	1.1827142963124e-24	9.16389983148969e-24	45.5121115565758
KIAA0020	-1.25852743700567	5.05105599686092	-13.435558763815	1.01581923652737e-24	7.92545200014001e-24	45.4959950916134
SKA3	-1.40159000703595	4.3041291868652	-13.4172557474997	1.11382798017651e-24	8.65695701362861e-24	45.4879223777645
DDX28	-1.44079764593088	4.59541967714476	-13.4176730666946	1.11149087402783e-24	8.64326616488964e-24	45.4651737496159
KAT2B	1.09863311826794	5.00037391145488	13.4355555387993	1.01583571984701e-24	7.92545200014001e-24	45.449920185577
LIG1	-1.19922014011234	4.76646416432422	-13.4080607557843	1.16659322875999e-24	9.0436571621373e-24	45.382113633044
E2F1	-1.35734273856469	5.51847109023476	-13.4235823189691	1.07892091613184e-24	8.39434014333459e-24	45.377372710351
PPRC1	-1.21792912778544	5.8784223670482	-13.4305811690293	1.04158245844039e-24	8.11224180287392e-24	45.3457133060796
ARHGEF34P	1.28242496698199	3.33346325654336	13.3683328367302	1.42498750594574e-24	1.09956898197746e-23	45.3224280814008
MRPL24	-0.920175138958298	6.72716892693999	-13.4341682687477	1.02295112992485e-24	7.97540714794995e-24	45.3183437470117
SGTA	1.16164371948315	7.72057639090605	13.4487180249822	9.50748142850964e-25	7.43951751591979e-24	45.3168574671758
NCAPG2	-0.964550850248962	6.52708637457819	-13.4285462512831	1.05230284091427e-24	8.19148753715329e-24	45.3040410925849
FOXP1	1.29110077294917	5.49699812951662	13.4099876777838	1.15533165565586e-24	8.96561247613873e-24	45.2664067266801
PPP5C	-0.98182390164477	5.95138790397261	-13.4090077287164	1.16104509919795e-24	9.00529607931634e-24	45.2662011540483
PARP1	-1.7559010971444	8.67047737935533	-13.4381760889817	1.00253002035102e-24	7.83246138688392e-24	45.2558326300801
AGL	-1.48579791577935	5.12110120367483	-13.3843103558782	1.31479310385173e-24	1.01610567408325e-23	45.252136943624
BUB1B	-1.9494743038277	6.04958900325397	-13.3992542475133	1.21948066255872e-24	9.43903176751638e-24	45.2420371025714
SLC35B4	-1.1616748983988	5.64034885759934	-13.3974268592673	1.23075306907173e-24	9.52137459308659e-24	45.2369653490443
PIK3R4	-0.905969504312099	5.98438099006619	-13.4042638267568	1.18910729536995e-24	9.20868238642349e-24	45.2362393833424
GINS3	-1.01667790335206	4.22819998996791	-13.3659604570871	1.44212194556725e-24	1.11221895914935e-23	45.2347254351615
GNA13	1.1951086118584	6.83909978193899	13.4152292026807	1.12524754715069e-24	8.73666864943885e-24	45.1978825860413
KIF13B	0.976718305848157	4.82599530430403	13.3721397143665	1.39791849214048e-24	1.07979136203608e-23	45.1862686922054
YEATS2	-0.65005894500724	6.06214235612178	-13.3971357761828	1.23255827434882e-24	9.53042999362613e-24	45.1782994075264
NRARP	-2.21874801106519	4.45274252125899	-13.3389537962704	1.65238532773305e-24	1.27242144006356e-23	45.1664484245877
IARS	0.520700799664466	9.24681267900654	13.4160388821308	1.12067097657664e-24	8.70563651540346e-24	45.1076205435551
ZNF222	2.7247137795242	2.08619450528918	13.3220772172473	1.79913919942617e-24	1.38330129127411e-23	45.1014522331762
RPGRIP1L	-1.03598820134578	4.83682311150194	-13.3464827549699	1.5908513919153e-24	1.22566570041048e-23	45.0781314820821
CMC2	-1.13220254426404	5.31582938964899	-13.3542973071932	1.52941466768613e-24	1.17893689168249e-23	45.0483125071182
CPEB3	1.81031269698232	3.90649910575807	13.3124231915459	1.88889982001525e-24	1.44786726377483e-23	44.9822836261215
RBM23	0.681296900117294	6.91812079398158	13.3683935118519	1.42455197238091e-24	1.09956898197746e-23	44.9533046530292
HABP4	1.0174335875443	4.45371819581056	13.3119811613111	1.89311566993699e-24	1.45035841325377e-23	44.9130307484683
GPR108	0.895806725067329	5.71009038463228	13.3375241658358	1.66433681729413e-24	1.2809677933618e-23	44.8851978631043
THOC3	-1.08685015694335	4.16269950999338	-13.2875244020083	2.14170778371008e-24	1.63165317504772e-23	44.8664484776275
PMM1	1.09641679816088	4.74580703256471	13.3131887359891	1.88162074559598e-24	1.44302436751119e-23	44.8579505295999
FLRT1	2.62448978407889	1.98725573874123	13.2648673564128	2.40116897079379e-24	1.82377103011834e-23	44.8548380152997
UAP1L1	1.48132031563119	5.96604658361656	13.3290096803929	1.73733586440626e-24	1.33646697438138e-23	44.83760844862
NFE2L3	-1.92910948522037	3.65706869274075	-13.2644907193163	2.40573875488726e-24	1.8263181568952e-23	44.8361238614244
SIAH1	1.61040298525703	4.38388839248918	13.2933137427918	2.08005055167473e-24	1.58871002461586e-23	44.8294446157004
C14orf28	1.70470423972129	2.31706508726596	13.2564201264614	2.50578566798677e-24	1.90034735305502e-23	44.8097300649054
AGO3	0.867001716032058	4.85766815946312	13.3033592566768	1.97726219516958e-24	1.51250988908132e-23	44.8094736399057
ZNF471	0.936495861618409	5.03105255704766	13.3060697891884	1.95041146677468e-24	1.49273081473438e-23	44.8047228491156
MDN1	-1.14305290378338	6.16554405474081	-13.3213498272739	1.80575053156164e-24	1.38767400112229e-23	44.7896559551837
DHRS13	-1.26154367151752	5.07946502430449	-13.288935505829	2.12651229592727e-24	1.62089891551492e-23	44.7836783630519
SLC25A38	0.563989926859677	6.36085682612339	13.3202982139187	1.81535190871748e-24	1.39433883689522e-23	44.7375263538092
WARS2	-0.731234045242438	4.85440578342828	-13.2792982398943	2.23248647032467e-24	1.69822780336349e-23	44.7166867276038
TRMT6	-1.43815514264444	4.02039610688645	-13.2523015304519	2.55844062523639e-24	1.93832212051209e-23	44.7055662728376
RBM28	-0.854297486248344	5.17143269201616	-13.282685205632	2.1946514134425e-24	1.67029323995198e-23	44.6985081793625
CASP2	-0.912332436230769	5.67025960045109	-13.2894876780052	2.12059572528054e-24	1.61721002594274e-23	44.6924169624147
COA6	1.35183732350366	5.11373740954408	13.2857587292828	2.16087506641363e-24	1.64542089235634e-23	44.671342557898
MDM4	1.28248375942328	6.09252566218083	13.3010105470524	2.00082857884681e-24	1.5297577362507e-23	44.6534911619484
MZF1	1.49466393304755	5.519779096936	13.292649592439	2.08703237978071e-24	1.59323224274464e-23	44.6520396650416
CHD4	-0.778908998606701	8.17096883307051	-13.3155115054223	1.85970688502399e-24	1.42694729614309e-23	44.6459668140199
ARF6	-0.770820763843167	7.35692697397771	-13.3071499520329	1.93981356665344e-24	1.48537687490403e-23	44.6371101790595
TAB2	0.841776159622494	6.58963275030519	13.2952730982439	2.05958929552112e-24	1.5738825883738e-23	44.608790635565
PKM	-0.898913062352502	10.1810573339944	-13.3176690223012	1.83958163280524e-24	1.41222688129875e-23	44.598755211453
PCSK6	-0.872781980199915	5.25297233820575	-13.2620117848082	2.43603456982131e-24	1.84838277415042e-23	44.5947165760904
DLG4	1.41544327634946	4.14371446641644	13.2420370874052	2.69455288936495e-24	2.0383579942924e-23	44.5803693341413
BEND4	-2.04467990914804	3.19755934844375	-13.2052617395406	3.24471325912314e-24	2.43979040055048e-23	44.5584898066404
SMU1	-0.596885381113196	7.03921196417415	-13.2765811179119	2.26331165521725e-24	1.72080444631606e-23	44.497217573808
E2F5	-1.77427064088587	2.59879438275862	-13.1924759932148	3.46132984526055e-24	2.59617027754407e-23	44.4930437725948
ARHGEF37	-1.84405051492404	4.55844332111484	-13.2099380153436	3.16893169926203e-24	2.38400192365324e-23	44.4929582559909
PRUNE2	-1.91182985700975	9.34739578725676	-13.28971484578	2.11816640387632e-24	1.6161781870227e-23	44.4904242376617
THRB	-1.48635035689711	5.88089985531333	-13.2437984387252	2.67069016829951e-24	2.02132477657185e-23	44.4818940045215
TRIM41	0.703925727308009	6.5557996448895	13.2722944812139	2.31281372812368e-24	1.75755116100735e-23	44.4815593333756
SNX11	0.953395486620327	5.04547835153632	13.2381382966417	2.74813753752092e-24	2.07784658929577e-23	44.4775336652929
PRKAA2	1.19415197843687	4.10689168677392	13.2190924074015	3.02568379476081e-24	2.27851894995629e-23	44.4643612750669
SAMM50	-0.894890142439019	5.56872937177799	-13.2439512586344	2.66862979753442e-24	2.02078391526862e-23	44.4562572547217
MZF1-AS1	1.77528467321012	2.26030213185817	13.1833817276163	3.62418541903972e-24	2.71425278066337e-23	44.4486495308268
ERCC2	-1.25512013796798	4.5158848836922	-13.1981068850021	3.36419751292721e-24	2.52583949270575e-23	44.3851621215445
PPM1G	-0.768345387363008	7.34246606965816	-13.2549096136124	2.52496958587871e-24	1.91392949528293e-23	44.370559455194
IZUMO4	1.84708973317481	2.31821747180415	13.1648719639696	3.97979872161771e-24	2.96873609556937e-23	44.3560846270337
NTHL1	-1.44385786141482	3.95287164735762	-13.1787202774692	3.71061966061332e-24	2.77621648349625e-23	44.3491050720299
TRMT10A	0.986167822151104	5.42243943892452	13.2279503291785	2.89326440892945e-24	2.18427643863673e-23	44.3401527720468
TMEM86A	1.27647162041938	3.7132178217674	13.1756119912127	3.76940146889808e-24	2.8187914570206e-23	44.336671973328
ACPP	-1.87092819672355	5.53536533708495	-13.2047670137452	3.25283621112815e-24	2.44467410141643e-23	44.3352842564179
TXLNGY	-1.11171768741686	5.91471737059859	-13.2274609323239	2.90042632810692e-24	2.18858300215344e-23	44.3340340416411
CENPN	-0.962405123126888	7.06896401008706	-13.2363746010398	2.77272774418083e-24	2.09538398624154e-23	44.2941037931877
[truncated: 13,017 more rows]
