# Supplementary material for: The transcriptomic response of cells to a drug combination is more than the sum of the responses to the monotherapies
Source: eLife. 2020 Sep 18;9:e52707. doi: 10.7554/eLife.52707 (PMC7546737; doi:10.7554/eLife.52707)
Supplement: Source data 7. [file elife-52707-data7.zip]

Archive with 11 entries (8 files):
- Supplementary Item 11 k-Means Clusters/
- Supplementary Item 11 k-Means Clusters/.DS_Store
- __MACOSX/
- __MACOSX/Supplementary Item 11 k-Means Clusters/
- __MACOSX/Supplementary Item 11 k-Means Clusters/._.DS_Store
- Supplementary Item 11 k-Means Clusters/Icon
- __MACOSX/Supplementary Item 11 k-Means Clusters/._Icon
- Supplementary Item 11 k-Means Clusters/T-M-TM_k_4_bestKc.tsv
- Supplementary Item 11 k-Means Clusters/README.txt
- __MACOSX/Supplementary Item 11 k-Means Clusters/._README.txt
- __MACOSX/._Supplementary Item 11 k-Means Clusters
