# Supplementary material for: The transcriptomic response of cells to a drug combination is more than the sum of the responses to the monotherapies
Source: eLife. 2020 Sep 18;9:e52707. doi: 10.7554/eLife.52707 (PMC7546737; doi:10.7554/eLife.52707)
Supplement: Source data 7. [file elife-52707-data7.zip › Supplementary Item 11 k-Means Clusters/T-M-TM_k_4_bestKc.tsv]

gene	cluster
ARRDC4	2
BHLHE40	4
BMF	4
CCND1	3
CCNG2	4
CXCL12	3
CYP1A1	4
CYP1B1	4
DDIT4	4
DKK1	1
DNAJB9	4
DUSP4	4
EDC3	1
EGR1	4
PNRC1	4
RARA	2
SIAH2	2
TNFRSF11B	4
TXNIP	2
UBC	4
AARS	1
ABCG1	2
ABCG2	1
ALDH1B1	3
ARMCX3	4
ASNS	4
ATG13	1
BSDC1	1
C1orf226	2
C5orf41	4
CA12	3
CD55	4
CLDN1	4
CREB3L2	1
DKC1	2
DSCAM-AS1	1
EPB41L1	3
FLCN	4
GIGYF1	1
GNPDA1	1
GOLGA2	1
GREB1	3
HBP1	4
HDAC5	4
HERPUD1	4
HS1BP3	1
HYOU1	4
INSIG1	1
IRF2BP2	4
JDP2	4
KLHL24	4
LPIN1	4
MAFG	4
MNT	4
NAIF1	4
NEAT1	4
NEU1	1
NPY1R	3
NSUN2	2
OLFM1	3
OSBPL2	1
PDCD11	2
PGPEP1	1
PGR	3
PI4K2A	1
PLEKHA6	1
PNPLA8	4
PPIF	2
PRSS23	3
PSAT1	1
RDH10	3
RRP1B	2
SLC22A5	2
SLC7A11	4
SRSF7	2
STX3	4
SUSD4	3
TACC2	1
TMEM150C	3
TMEM164	3
UAP1L1	1
WDR3	2
WIPI1	4
YPEL2	4
YPEL5	4
BRI3	1
C14orf132	2
CLCN7	1
EIF4B	1
ELOVL2	3
FAM114A1	1
FDFT1	1
FUS	2
IDH3A	2
IER3	1
IGFBP4	3
MAGED1	2
MREG	2
MRTO4	2
MTHFD1	2
NOLC1	2
NPC2	1
PA2G4	2
PBXIP1	2
PFKFB2	1
PHGDH	1
PKIB	2
PRPF4	2
PRSS8	1
RAB7L1	2
RAP1GAP	1
RRAGD	1
RUNX2	4
SFXN3	2
SLC17A5	1
SLC38A7	1
SLC39A7	1
SLC39A8	3
SLC6A9	4
THBS1	2
TMEM120B	1
TPBG	3
WBP2	1
ABCF2	2
ACSS1	2
ACSS2	1
ADM2	4
ADORA2A	3
AHRR	4
ATF4	1
ATF5	3
ATP5A1	2
BBC3	4
BDKRB2	1
BMS1	2
BNIP3L	1
BTG1	4
C1orf144	2
C8orf33	2
CALCOCO1	1
CALM1	3
CBS	1
CCDC86	2
CCT2	2
CD22	1
CDC25A	2
CDC6	1
CIRH1A	1
CTPS	2
CYP2S1	3
DDIT3	4
DDX56	2
DHX9	2
DLC1	2
DSCAM	1
DYNLL2	2
EPS15L1	2
FABP5	3
FADS2	1
FOXN3	1
FTSJ3	2
GDF15	4
GEMIN4	3
GEMIN5	2
GOT2	2
GPATCH4	2
GRPEL1	2
GTPBP4	2
HMGCS1	1
HNRNPAB	2
IARS2	2
ISG20L2	2
KARS	2
KPNB1	2
LDHA	3
LETMD1	1
LHFPL2	4
LSS	2
LYAR	2
MCM3	2
MCM4	2
MCM6	2
MSH6	2
MYLIP	1
MYO15B	1
NCL	2
NOP16	2
NOP2	2
NOP56	2
OPTN	4
PAICS	2
PGAM1	3
PGAM5	2
POLE3	2
PSME3	2
RAB31	3
RASD1	4
RCBTB1	1
RHOQ	1
RNF43	2
RPS6KA2	1
RPS6KL1	1
RRM2	2
SAT2	1
SC4MOL	1
SCD	2
SERBP1	2
SGCG	1
SLC24A3	2
SLC29A1	3
SQLE	2
TCEB3	2
TCOF1	2
TFDP1	3
TMEM45B	1
TP53INP1	1
TPM3	2
TPM4	2
TPP1	1
TRA2B	2
TRIB3	4
UNG	2
VEGFA	4
WDR1	2
WDR77	3
XRCC5	2
ZFYVE1	1
ABCC3	1
ABCC5	2
ACSL1	1
AHSA1	2
ALDH3B1	2
ALDH3B2	3
ANAPC7	2
ANXA9	3
ARF4	1
ARMCX1	4
ARSD	2
ASF1B	3
ATAD2	2
ATAD5	2
ATP1B1	1
ATP5B	2
ATP8B2	4
AURKB	2
BIRC5	2
BLM	2
BLMH	2
BLNK	4
BRCA1	2
BRIP1	1
BTG2	1
C11orf82	2
C15orf42	2
C17orf103	4
C1QBP	2
C3orf37	2
C4orf14	1
C6orf211	3
CA8	2
CALM3	3
CAP2	1
CAPN2	1
CBLB	1
CCDC137	2
CCDC34	2
CCNA2	3
CCND3	2
CCNE2	2
CCNI	1
CCT5	2
CCT6A	2
CCT7	2
CD24	2
CDC45	2
CDC7	2
CDCA4	2
CDCA5	2
CDCA7	2
CDCA8	2
CDK1	2
CDK18	2
CDK2	2
CDK2AP1	3
CDKN1A	1
CDT1	1
CENPH	2
CENPK	2
CENPN	2
CENPO	2
CEP55	2
CEP78	2
CERS4	1
CHAF1A	2
CHAF1B	2
CHCHD3	2
CHEK1	1
CHRNA5	3
CITED2	1
CKS1B	1
CLCN6	1
CLN3	2
CLSPN	2
COL4A5	2
COPS3	1
CSE1L	2
CSTF2	2
CTDSP2	1
CTNND2	1
CTNS	1
CTSA	2
DARS2	2
DCLRE1A	2
DCTPP1	2
DDR1	2
DDX11	2
DDX12	2
DEK	2
DHFR	2
DHTKD1	2
DHX15	2
DIAPH1	2
DNA2	2
DNAJC9	2
DNMT1	2
DNMT3B	3
DONSON	2
DSCC1	2
DSN1	2
DTL	1
DTNA	1
DUSP3	2
DUT	2
DYRK1B	4
E2F1	2
E2F2	2
E2F7	2
E2F8	2
EGR3	2
EHBP1L1	3
EIF2S1	2
EIF5A	2
ELAC2	2
ELF3	1
EME1	2
ENC1	2
ENDOD1	3
EPHA4	2
ERBB2	1
ERBB3	2
ERCC6L	3
ERLIN1	2
ESCO2	2
ESPL1	2
EXO1	1
EXOSC2	2
EXOSC9	2
EZH2	1
FAM111B	2
FAM136A	2
FAM174B	1
FAM54A	2
FAM63A	2
FAM83A	1
FAM83D	3
FANCA	2
FANCD2	2
FANCG	2
FANCI	2
FARSB	2
FBXO32	4
FBXO5	2
FEN1	2
FIGNL1	2
FKBP5	2
FOXC1	3
FOXM1	2
FTL	1
FTSJ2	2
FUT8	2
GART	2
GGH	3
GINS1	2
GINS2	3
GINS3	2
GINS4	3
GLA	2
GLB1L2	3
GMNN	2
GMPS	1
GNS	1
GOLGA5	4
GPR137B	2
GPR56	1
GPRIN1	2
GRAMD1A	1
GRN	3
GSG2	1
H2AFZ	2
H6PD	2
HAT1	2
HAUS2	1
HAUS8	1
HCAR1	3
HELLS	2
HEXA	2
HIST2H2BE	1
HJURP	2
HMGB1	2
HNRNPA2B1	2
HNRNPD	2
HNRNPU	2
HPRT1	2
HSP90AA1	3
HSP90AB1	2
HSPA4	2
HSPA8	2
HSPD1	2
ICMT	3
IGBP1	1
IL17RB	2
INCENP	2
IPO5	2
JPH1	3
KCNF1	1
KCNK5	3
KDM4A	1
KDM5B	1
KHK	3
KIAA0020	1
KIAA0101	2
KIAA0125	3
KIAA0141	1
KIAA0319L	1
KIAA0513	1
KIAA1370	1
KIAA1524	2
KIF11	2
KIF15	2
KIF23	2
KIF26A	3
KIF2C	1
KIFC1	2
KLF9	4
KNTC1	2
KPNA2	3
KRT80	1
L2HGDH	2
LAMB2	2
LIG1	2
LIMA1	1
LMNB1	3
LOC100506190	1
LOC100506994	2
LRP1	3
LRR1	2
LRRC59	1
LSG1	1
MAD2L1	2
MAF	4
MAGED2	2
MAGEH1	1
MAOB	2
MAP1LC3B	4
MAP2	4
MARCKS	1
MASTL	1
MB	1
MBOAT1	1
MBTPS1	2
MCM10	2
MCM2	2
MCM5	1
MCM7	2
MCM8	2
MCMBP	2
MEF2D	4
MELK	2
MGP	3
MIS18A	2
MLF1IP	1
MME	2
MMS22L	2
MPPED1	1
MSH2	2
MTHFR	1
MXD4	1
MYB	2
MYBL1	3
MYBL2	2
MYO19	2
NAA15	2
NASP	2
NAT10	2
NCAPD3	2
NCAPG	2
NCAPG2	2
NCAPH	2
NCBP1	2
NDC80	2
NEIL3	2
NEK8	1
NOC2L	2
NR2C2AP	2
NTN4	4
NUDC	2
NUP107	2
NUP155	2
NUP205	2
NUP50	2
NUP62	2
NUP85	2
NUSAP1	2
ODC1	2
ORAI3	1
ORC1	2
ORC6	2
OXCT1	2
PABPC1	1
PAQR4	3
PARP1	2
PARP2	1
PASK	3
PBK	3
PCNA	2
PDSS1	2
PDZK1	2
PGM5	1
PHLDA1	4
PIK3IP1	1
PIK3R3	2
PINK1	2
PKM2	3
PKMYT1	1
PLK4	1
PNP	2
PNPLA7	1
POLA1	2
POLA2	2
POLD1	2
POLD3	1
POLDIP2	2
POLE	2
POLE2	2
POLQ	2
POLR2D	2
POP1	3
PPM1G	2
PRC1	2
PRDX3	2
PRIM1	2
PRIM2	2
PRMT5	2
PRPS2	2
PRSS22	1
PSAP	1
PSMC3IP	2
PSMD1	2
PSMD11	2
PSMD12	2
PSMD2	2
PTP4A1	1
QPRT	2
R3HDM2	1
RAB26	3
RAB27B	1
RAB5B	2
RAB8A	2
RACGAP1	2
RAD18	1
RAD51	2
RAD51AP1	2
RAD51C	2
RAD54B	2
RAD54L	2
RAE1	2
RAN	2
RANBP1	2
RBBP7	2
RBBP8	1
RBL1	2
RBL2	2
RERG	2
RFC2	2
RFC3	2
RFC4	1
RFC5	2
RFWD3	2
RFX5	2
RMI1	2
RMI2	2
RNASEH2A	2
RPA1	3
RPA2	2
RRM1	2
RUVBL1	2
S100A14	2
S1PR3	2
SALL4	1
SAT1	4
SCIN	2
SCNN1A	2
SCPEP1	2
SDC2	2
SEC31A	1
SF3B3	2
SFXN2	3
SGMS1	1
SH3BP5	2
SHCBP1	2
SKA1	2
SKA3	2
SKP2	3
SLBP	2
SLC25A15	3
SLC25A19	2
SLC39A13	1
SLC39A6	2
SLC5A8	3
SMC1A	2
SMC2	2
SNRPA1	2
SNRPD3	3
SPAG5	2
SPC24	3
SPC25	3
SPIN4	2
SPIRE2	1
SQSTM1	4
SRPK1	2
SRSF1	2
SRSF2	2
SSRP1	2
ST6GAL1	2
ST8SIA4	3
STARD7	3
STIP1	2
STRA6	4
SUMO3	2
SUPT16H	2
SYTL2	2
TACC3	2
TACSTD2	3
TAGLN2	2
TARDBP	2
TATDN2	2
TCF19	2
TCP1	2
TESK2	1
TFAP2C	1
TFF1	2
TFPI	1
TGFBI	1
THBS3	1
TIMELESS	2
TIMM8A	2
TIPIN	2
TK1	2
TMC4	1
TMEM106C	2
TMPO	2
TMPRSS2	1
TOM1	1
TOMM5	2
TONSL	2
TOPBP1	2
TP53INP2	1
TPI1	3
TPX2	2
TRAF3IP2	1
TRIP13	2
TSC22D3	1
TTF2	2
TTI1	2
TUBA1B	3
TUBB	2
TUBB2C	3
TUBB6	2
TUBG1	2
TYMS	2
UBE2C	2
UBE2T	2
UBR7	2
UHRF1	2
UMPS	2
URB2	2
USP1	1
USP39	1
UTP20	2
VAT1	2
VEGFB	1
VRK1	2
WDHD1	2
WDR45L	1
WDR5	2
WDR62	1
WDR76	2
XRCC2	2
XRCC3	2
XRCC6	2
YIPF5	1
YWHAH	2
YWHAQ	2
ZDHHC7	1
ZNF277	1
ZNF367	1
ZWILCH	2
ZWINT	2
ALAS1	1
ATF3	4
CHAC1	4
HMOX1	4
KLF6	4
LDLR	1
LMCD1	4
MT1F	4
MT1X	4
MT2A	4
MYC	4
NFE2L2	1
SESN2	4
SIK1	1
STC2	1
TIPARP	4
TSC22D1	1
TSPYL2	4
ZNF165	4
AGPAT9	1
ALDH1L2	4
ARFGAP3	4
C12orf23	1
C1orf93	3
C20orf111	4
C20orf112	3
C4orf34	1
C9orf150	4
CACNG4	3
CALU	1
CARS	1
CDKN2B	4
CEBPG	4
CGN	2
COPG	1
CPT1A	3
EIF2AK3	4
ERLEC1	1
ERRFI1	4
ESRP1	1
FKBP14	4
GARS	1
GCLM	1
GFPT1	4
GPRC5A	2
GPT2	1
HECA	1
HSPA13	4
HSPA5	4
IARS	1
JMY	4
KANK2	3
KIAA0922	1
KIAA0930	3
LOC151162	3
LOC93622	3
LZTFL1	4
MARS	1
MBNL2	4
ME1	1
MIA3	1
MTHFD2	1
NBR1	1
NCRNA00263	1
NCS1	3
NUCB2	4
PCK2	1
PDGFB	3
PDIA4	1
PGM3	4
PRMT6	2
PRRC1	1
RAB39B	4
RDH11	2
RHOU	4
SARS	1
SEC24D	1
SEC61A1	1
SERINC1	1
SLC1A4	4
SLC33A1	1
SLC38A2	1
SLC43A1	4
SLCO4C1	1
SREBF1	2
SSR1	1
SSR3	1
STARD4	4
TARS	1
TES	4
TFRC	3
TGIF1	4
TMED10	1
TMEM39A	4
TMEM57	1
TRIM16	4
TRIM16L	4
TXNRD1	1
UBTF	3
ULK1	1
VAV2	2
WARS	1
WSB1	4
XPOT	1
YARS	1
ZNF740	1
ACTB	3
ASS1	1
CD44	1
COPB2	1
DDX43	1
DEPTOR	1
EIF1	1
ENPP1	1
FADS1	1
FTH1	1
GALNT10	3
GPX8	1
HDAC1	3
HEXIM1	2
ICA1	1
IFRD1	1
KCNE4	4
MID1IP1	1
NCRNA00219	4
NFIL3	4
PDE4DIP	1
PDXDC1	1
SHMT2	1
SLC16A1	1
TPM1	3
TSKU	2
WDR19	1
ADIPOR2	2
AGXT2L2	1
AKR1A1	1
AKR1C2	4
AKR1C3	4
ALCAM	1
AMIGO2	1
AMOTL2	4
ANXA1	4
ARF3	2
ARHGEF2	4
ATP2C2	1
ATP5G3	3
AURKA	3
BAK1	2
BEST1	4
BEX2	4
C14orf93	1
C1orf198	2
C6orf48	4
CALB2	3
CAMLG	1
CAMTA2	4
CCDC149	1
CCNB1	3
CCNB1IP1	1
CDCA7L	1
CEBPB	4
CKAP4	1
CLGN	4
COPA	1
CORO1C	2
CRABP2	3
CREB3	1
CRELD1	4
CTAGE5	4
CTNNB1	2
CUL7	1
DNAJA1	2
DNAJC10	1
EIF4EBP1	1
FADS3	1
FAM129A	4
FKBP11	1
GDAP1	3
GFRA1	3
GRB10	4
GRB2	2
GTPBP2	4
GYS1	3
HNRNPM	2
HSP90B1	1
IDH1	1
INSR	1
ISG20	4
KDELR2	1
KDELR3	1
LACTB	2
LMAN1	1
LMO4	1
MAP1B	4
MGLL	2
MTHFD1L	1
NFE2L1	1
NFS1	3
NRCAM	1
P2RY2	3
PABPC1L	1
PDIA3	1
PDIA5	1
PPAPDC1B	1
PRR15	1
PRSS16	4
PYCR1	1
RAB3IL1	4
RBCK1	1
RCN1	2
SEL1L3	1
SERP1	1
SFPQ	2
SLC1A5	1
SLC7A5	2
SND1	1
SNHG8	4
SPECC1	1
STMN3	3
STOM	1
SYVN1	1
TIMP3	2
TMCO3	4
TMEM214	1
TMEM64	3
TNFRSF10B	4
TTC17	1
UBE2N	2
UBE2Z	1
VLDLR	2
WDR45	1
XPC	1
YIPF2	1
ZFAND1	1
ZNF33B	1
H1F0	1
RET	3
TUBA1A	2
ABCA3	3
ABCD3	3
ABCE1	2
ACIN1	1
ADNP2	1
AFTPH	1
AGPAT5	2
AKAP17A	4
AKIRIN2	1
ALDH3A2	2
ALG8	3
ALOX12P2	1
AMBRA1	1
AMD1	2
AMFR	2
ANKRD32	2
APLP2	2
ARHGAP10	1
ARID5B	1
ARL4A	1
ARL4C	1
ARL6IP5	3
ARRDC3	4
ASB1	2
ASB13	3
ATF7IP2	1
ATP1A1	2
ATP6V0A1	3
ATXN2	1
ATXN2L	1
ATXN7L1	1
B3GNT1	3
BAMBI	2
BAZ1B	1
BCL10	1
BCL3	4
BCL6	1
BCL9L	1
BCOR	1
BICD1	1
BIRC3	4
BLCAP	2
BRD2	1
BRD4	1
BRPF1	1
BRPF3	1
C10orf28	1
C11orf30	1
C14orf28	4
C14orf43	1
C17orf53	1
C17orf91	1
C1GALT1C1	3
C20orf11	2
C20orf177	2
C20orf3	2
C22orf29	2
C3orf19	4
C5orf34	1
C5orf51	1
C7orf64	1
CAD	2
CAMKK2	3
CASP3	1
CC2D1B	1
CCDC85C	3
CCDC9	4
CCNK	1
CCNL1	1
CCRN4L	1
CCT6P1	4
CD83	1
CD9	2
CDK5RAP2	1
CDKN1B	1
CDKN2AIP	1
CDS2	2
CEBPD	4
CENPL	1
CEP164	1
CEP95	1
CHD2	4
CIC	1
CLCF1	1
CLK1	4
CMTM4	3
CNOT4	1
COG3	1
COL18A1	3
CPEB2	4
CSRNP1	4
CYB561D1	3
CYP20A1	1
CYR61	1
DAZAP2	2
DCAF5	1
DCLRE1C	1
DDX3X	2
DEGS1	2
DERL1	2
DGAT2	3
DLGAP4	1
DLX2	4
DMRTA1	4
DNAJB1	1
DNMBP	1
DOLK	3
DRD1	1
DUSP1	4
DUSP10	4
DUSP16	1
DUSP7	2
DUSP8	4
DYRK1A	1
EFNA1	4
EFTUD1	1
EGR2	4
EHD1	2
EIF4A2	1
EIF4E2	2
EIF4EBP2	3
ELOVL6	3
EPC1	1
EPC2	1
EPN2	2
ERCC6	1
ERF	1
ERMP1	3
ESYT1	2
ETS2	4
EXOC8	1
EZR	1
FAM111A	2
FAM123B	2
FAM13B	1
FAM193A	1
FAM48A	1
FAM53C	1
FBRS	1
FEM1C	1
FJX1	2
FLJ23867	3
FOS	1
FOSB	4
FOSL2	1
FOXA1	1
FOXO3	1
FRAT2	2
FRMD4A	2
FUCA1	3
FZD7	2
GADD45A	4
GADD45B	1
GATAD2B	1
GCC1	1
GCN1L1	2
GLIS2	1
GM2A	3
GMEB2	1
GOLPH3L	4
GORAB	4
GPANK1	1
GPATCH2	1
GRAMD3	1
GRB7	4
GRHL2	1
GRPEL2	1
GTF2IRD1	1
HELQ	1
HES1	4
HKR1	1
HMGCR	1
HPDL	3
HSD17B7	4
HSD17B7P2	4
ICAM1	4
ID1	2
ID3	1
IER2	1
IMP3	2
INADL	1
ING1	1
ING3	4
INO80	1
INTS6	1
IRF1	4
IRGQ	2
IRS2	4
ITPKC	1
JMJD6	1
JRK	3
JUB	1
JUN	4
JUNB	1
JUND	4
KAT7	1
KBTBD6	2
KDM2A	1
KDM3A	4
KDM4C	1
KDM6A	1
KDM6B	4
KIAA0753	1
KIAA1267	1
KIAA1731	1
KIAA1949	1
KIF24	1
KLF10	4
KLF2	4
KLF4	4
KLF5	1
KLHL21	2
LAPTM4A	2
LAPTM4B	3
LATS2	1
LIF	4
LOC100499177	1
LOC100507217	4
LOC150776	1
LOC338651	4
LOC388796	4
LOC401397	3
LOC493754	1
LRIF1	1
LYPD3	2
MAFF	4
MAP3K1	1
MAP6D1	2
MAPK1IP1L	1
MAPKAP1	2
MARCH7	1
MARS2	2
MAT2A	3
MB21D2	1
MBD6	1
MBLAC2	2
MCL1	1
MED26	1
MED9	1
MEPCE	2
METTL3	2
MFSD5	3
MIOS	1
MIS12	1
MKL1	1
MLEC	2
MLL5	1
MLLT10	1
MTFMT	2
MXD1	1
MYL6	3
MYO16	1
N4BP3	1
NAT8L	3
NBAS	1
NCOA5	2
NCOA6	1
NCOA7	4
NEDD9	1
NFKB1	1
NFKB2	4
NFKBIA	4
NFKBIE	1
NFKBIZ	1
NFX1	1
NHSL1	2
NIP7	2
NKX3-1	4
NOMO1	2
NOTCH3	3
NR4A1	4
NR4A2	4
NR4A3	4
NRARP	2
NUAK2	4
OAT	2
OTUD1	4
OVOL1	1
PAWR	1
PCDHB2	3
PCDHB3	3
PCYOX1	3
PER1	4
PEX13	1
PFN2	3
PGK1	3
PIGA	4
PIM3	4
PLAU	4
PLEKHB2	2
PLK2	1
PMAIP1	4
PNMA1	2
POGZ	1
POLR2B	2
PP7080	3
PPM1D	1
PPP1R10	1
PPP1R15A	4
PPP1R15B	1
PPT1	3
PRDX1	3
PRPF3	1
PRPF38B	1
PTGFRN	3
PTPLAD1	3
PUM1	1
PVRL1	3
PVT1	4
QSOX1	3
QSOX2	2
RAB9A	4
RABGGTB	1
RANBP17	1
RBM15	1
RBM39	1
RBM5	1
RECQL5	1
REEP5	2
RELB	4
RFX1	1
RGS16	2
RHOB	1
RLF	1
RND1	4
RND3	4
RNF10	1
RNF168	1
RNF216	1
RNFT1	4
RPN2	2
RSRC2	1
RTN4	2
SAP130	1
SCAF8	1
SCAPER	1
SERTAD1	1
SERTAD3	1
SETD5	1
SETDB1	1
SGOL1	1
SIPA1L2	1
SLC25A25	1
SLC25A3	2
SLC30A1	4
SLC35B2	3
SLC7A6	2
SLMAP	1
SMAD4	1
SMEK1	1
SNHG1	1
SNHG4	3
SNIP1	1
SNW1	1
SNX16	4
SOX4	1
SPATA5	1
SPATS2	1
SPOP	1
SPRED2	1
SPRY4	1
SRBD1	1
SREK1	1
SRGAP2	2
SRSF4	1
STK17B	1
STRN3	1
STX5	4
TAF1D	4
TAF3	1
TBC1D15	4
TBC1D9	2
TEX10	1
TFAP2A	1
TFE3	1
TICAM1	1
TJAP1	1
TLK2	1
TM9SF2	2
TMBIM6	2
TMED4	2
TMEM19	3
TMEM88	4
TNF	4
TNFAIP3	4
TPRG1L	2
TRIB1	1
TRIM25	2
TRIP11	1
TRPS1	1
TSC22D2	1
TSPAN3	2
TUBA1C	2
TUFT1	1
TYW1	1
UBAP1	1
UBL4A	2
UCK2	2
UHRF2	1
UIMC1	1
UNC119B	3
UPF2	1
UVRAG	1
UXS1	2
VCP	2
WEE1	1
WHAMM	1
YLPM1	2
YTHDF2	1
ZBTB10	4
ZBTB43	1
ZBTB5	1
ZC3H18	2
ZC3H6	4
ZC3HAV1	3
ZCCHC6	1
ZCCHC7	1
ZCCHC8	1
ZFAND5	1
ZFP36	4
ZFP36L1	1
ZFX	1
ZHX2	1
ZKSCAN2	1
ZKSCAN5	1
ZMYM4	1
ZMYM5	4
ZNF14	1
ZNF16	4
ZNF217	1
ZNF227	4
ZNF254	1
ZNF295	4
ZNF317	1
ZNF323	4
ZNF329	1
ZNF350	1
ZNF384	1
ZNF394	1
ZNF410	1
ZNF430	1
ZNF433	4
ZNF44	1
ZNF557	1
ZNF564	1
ZNF572	1
ZNF592	1
ZNF609	1
ZNF627	1
ZNF628	1
ZNF641	1
ZNF669	1
ZNF672	1
ZNF687	1
ZNF696	2
ZNF7	1
ZNF75A	1
ZNF766	1
ZNF79	4
ZNF805	1
ZNF845	1
ZRANB1	1
ZSCAN12P1	4
ZSWIM6	1
AAK1	1
ABCA5	1
ABCB10	3
ABCC2	4
ABCD1	3
ABHD15	3
ABHD2	2
ABHD4	4
ABR	2
ABTB2	1
ACADSB	3
ACBD3	1
ACLY	3
ACTG1	2
ADAM15	3
ADAM17	4
ADCY1	3
ADCY3	3
ADCY6	3
ADCY9	3
ADD1	2
ADH5	2
ADI1	2
ADRA2C	3
AEN	1
AFG3L1P	1
AGAP3	2
AGAP6	1
AGPAT3	3
AGPAT6	2
AGRN	3
AGTPBP1	1
AHNAK	3
AHR	1
AIF1L	3
AK4	3
AKAP1	2
AKAP10	1
AKAP5	3
AKAP8L	1
AKNA	1
AKT1	3
AKT2	2
ALAD	3
ALDH18A1	2
ALDH1A3	1
ALDH5A1	3
ALG1	2
ALG2	1
ALG6	3
ALKBH1	1
ALOXE3	4
AMMECR1L	1
AMZ2P1	1
ANKMY2	1
ANKRA2	1
ANKRD28	1
ANKRD52	3
ANKZF1	1
ANP32A	3
AP1S1	3
AP2M1	2
AP3M1	2
AP3M2	3
APOD	3
APP	2
ARAP1	3
ARAP2	1
ARCN1	1
AREG	4
ARHGAP12	1
ARHGAP29	1
ARID4A	1
ARID5A	4
ARL6IP1	2
ARMCX5	1
ARNTL	1
ARPC1A	2
ARPC5	2
ARRB1	3
ARRDC2	1
ASAH1	2
ASXL1	1
ATF1	1
ATF2	1
ATF6	1
ATF7	1
ATG14	1
ATP13A2	3
ATP1B3	2
ATP2A3	3
ATP2B1	1
ATP5F1	2
ATP5G1	3
ATP6V0E1	2
ATP6V0E2	3
ATPAF1	2
ATPIF1	2
ATRN	2
ATXN1	1
ATXN10	2
ATXN3	1
ATXN7	1
ATXN7L2	1
ATXN7L3B	2
AZI2	1
B3GALNT1	2
B3GAT3	3
B4GALT1	1
B4GALT5	2
BACE1	2
BACH1	1
BAG1	1
BAIAP2L1	1
BATF	1
BBS12	4
BCAP31	2
BCAT2	3
BCL2L11	1
BCL2L13	1
BCL2L2	2
BCL7B	1
BEND3	3
BET1	4
BICD2	2
BIRC2	1
BMS1P4	1
BNIP1	1
BOD1	1
BRAF	1
BRAP	1
BRCC3	3
BRD1	1
BRI3BP	3
BTD	3
BTN2A1	1
BTN2A2	1
C10orf47	4
C10orf58	3
C11orf46	1
C12orf4	1
C12orf41	1
C12orf66	1
C14orf101	1
C14orf167	2
C14orf79	1
C16orf45	1
C16orf46	4
C16orf55	3
C16orf72	1
C17orf28	1
C17orf48	4
C17orf59	1
C18orf10	2
C19orf54	1
C1orf112	1
C1orf135	1
C1orf216	2
C1orf27	1
C1orf55	1
C1QTNF6	3
C20orf108	2
C20orf27	3
C21orf33	3
C2CD4A	4
C2orf18	1
C2orf42	1
C3orf17	1
C3orf21	3
C3orf38	1
C3orf52	4
C5orf44	1
C6orf141	4
C7orf40	1
C7orf53	4
C7orf74	1
C8orf55	3
C8orf73	3
C8orf85	2
C9orf140	3
C9orf156	1
C9orf86	3
C9orf91	1
CA2	3
CABLES1	1
CACYBP	2
CALM2	2
CAP1	2
CASC3	1
CBLL1	1
CBX1	2
CBX4	1
CBX5	3
CCDC130	1
CCDC150	1
CCDC163P	4
CCDC88C	1
CCL2	4
CCNF	3
CCNT2	1
CCT3	2
CCT6P3	4
CD276	2
CD2BP2	2
CD46	2
CD81	3
CDC123	2
CDC20	3
CDC37L1	1
CDH1	2
CDK17	1
CDK2AP2	1
CDK5R1	3
CDK7	1
CDKN2B-AS1	1
CDR2	1
CDR2L	2
CDSN	3
CDYL	1
CEACAM6	3
CEBPZ	1
CELSR2	3
CEP192	1
CEP290	1
CERCAM	3
CERK	3
CERS2	2
CFL1	2
CGNL1	4
CGREF1	3
CHIC2	1
CHID1	3
CHMP1B	1
CHST14	3
CIAO1	2
CIDECP	1
CINP	2
CLASRP	1
CLIP1	1
CLK2	1
CLK3	1
CLK4	1
CLPTM1	2
CLPTM1L	2
CLSTN1	2
CNKSR1	1
CNKSR3	1
CNNM3	2
CNNM4	2
CNOT10	1
CNOT2	1
CNOT3	1
CNP	2
CNST	1
CNTRL	1
COBRA1	2
COL5A1	3
COPS7B	2
COQ10B	1
COX19	1
CPEB3	4
CPEB4	4
CPOX	3
CPSF7	1
CPT2	2
CREBBP	1
CREBZF	1
CRISPLD1	3
CROT	2
CRTAP	2
CRTC2	1
CRTC3	1
CRY1	1
CRY2	1
CRYZ	3
CS	2
CSGALNACT2	1
CSPP1	1
CTC1	1
CTSB	2
CTSC	3
CTSH	2
CTTNBP2NL	1
CUL3	2
CUL4A	2
CUTC	1
CWC22	1
CWC25	1
CXCR7	3
CYB5B	2
CYBASC3	3
CYLD	4
CYTH2	1
DAG1	3
DAGLA	2
DBI	3
DBNDD1	3
DCAF13	2
DCTN4	1
DCUN1D2	1
DDB1	2
DDX42	1
DDX50	1
DDX59	1
DENND4A	1
DENND5A	1
DEXI	2
DFFB	3
DGCR2	2
DHCR24	2
DHX35	1
DIS3L	2
DIS3L2	1
DLG3	2
DLX1	1
DMTF1	1
DNAJB11	1
DNAJB5	4
DNAJB6	2
DNAJC12	1
DNAJC25	1
DNAJC3	1
DNAJC5	2
DPF2	1
DPH3P1	3
DPP3	3
DPY19L1	2
DRAM1	1
DUSP11	1
DUSP14	1
DYNLL1	2
EAPP	1
EDEM1	1
EEF2K	2
EFHD2	3
EGLN3	3
EI24	2
EID1	2
EIF2A	1
EIF2B2	1
EIF2C1	3
EIF3A	1
EIF4G2	2
ELAVL1	2
ELF1	1
ELF2	1
ELF4	1
ELL2	1
EMP2	3
ENO1	2
ENTPD1	3
EPB41L4B	2
EPCAM	2
EPHB4	3
EPN3	3
ERC2	4
ERCC3	2
ERGIC1	2
ERLIN2	2
ERN1	4
ERO1LB	4
ERP44	1
ESCO1	1
EVPL	3
EXPH5	4
EXT1	1
EXT2	2
EXTL3	2
EZH1	1
FAM100B	4
FAM107B	1
FAM110B	4
FAM122B	2
FAM127A	2
FAM127C	3
FAM155B	3
FAM161B	1
FAM173B	3
FAM175B	1
FAM179B	1
FAM189A2	1
FAM193B	1
FAM20B	2
FAM46A	1
FAM53B	2
FAM57A	2
FAM65C	4
FAM76B	1
FAM84B	1
FASTKD1	3
FBXL12	1
FBXL16	3
FBXL18	2
FBXL19	3
FBXO16	4
FBXO30	1
FBXO38	1
FBXO42	1
FBXO8	4
FBXO9	2
FHL2	1
FHOD1	3
FICD	4
FILIP1L	4
FIP1L1	1
FITM2	3
FKBP1A	2
FKBP9	3
FLJ90757	3
FLNA	2
FLOT2	3
FLRT3	4
FNBP4	1
FNDC3A	1
FNDC3B	4
FNIP1	4
FOSL1	4
FOXJ2	1
FOXJ3	1
FOXO1	1
FOXRED2	3
FRMD4B	4
FTSJD1	1
FUCA2	2
FUNDC2	2
FZD3	2
FZD4	3
GAB1	1
GAB2	1
GABARAPL1	4
GALK2	1
GALNT2	2
GALNT6	3
GANAB	2
GAS2L1	3
GAS5	1
GATA2	3
GATA6	1
GBF1	1
GCFC1	1
GCLC	1
GDF11	3
GEM	4
GEMIN6	3
GGA2	2
GGNBP2	1
GIT2	2
GLB1	3
GLCCI1	1
GLCE	3
GLG1	2
GLT25D1	2
GLTPD1	2
GMPPA	1
GNA13	1
GNAI2	2
GNB4	3
GNL2	1
GOLGB1	1
GOLM1	2
GOSR2	1
GOT1	1
GPAM	3
GPATCH8	1
GPC1	2
GPC4	2
GPCPD1	4
GPER	3
GPHN	1
GPI	2
GPR125	2
GPR77	3
GPR87	4
GRIK3	3
GRIPAP1	1
GTF3C1	2
GTF3C2	2
GTPBP1	1
GTPBP3	2
GULP1	1
GZF1	1
HACL1	1
HADH	2
HBEGF	4
HDHD1	3
HEATR2	2
HECW2	1
HELB	1
HENMT1	2
HIF1A	1
HINFP	1
HIST1H1C	1
HIST1H2AC	1
HIST1H2AG	1
HIST1H2BJ	1
HIST1H2BN	4
HIVEP1	1
HIVEP2	1
HMG20A	1
HMGB3	3
HMGN2	2
HMGXB3	1
HN1L	2
HNRNPL	1
HNRPDL	1
HNRPLL	1
HOOK2	1
HOXB9	4
HPS6	3
HS6ST1	3
HSBP1	2
HSDL1	2
HSF2	1
HSPA1A	1
HSPBAP1	4
HSPE1	3
HSPH1	2
HTRA1	3
HYAL2	3
IFFO2	3
IFI30	3
IFI44	3
IFNGR1	1
IFNGR2	1
IGDCC3	3
IGFBP5	3
IGSF1	3
IGSF3	3
IKBKE	1
IKZF5	4
IL6	4
IL6R	4
IL6ST	1
IL8	4
IMPDH1	2
INHBB	2
INPP4B	1
INPP5K	1
INTS1	2
INTS12	1
INTS7	1
IP6K2	1
IQCB1	1
IQSEC1	3
IRAK1	2
IRAK2	4
IRX3	3
ISOC1	3
ITCH	1
ITGA5	1
ITGB1BP1	2
ITGB5	3
IVD	2
IVNS1ABP	1
IWS1	1
JAG2	2
JHDM1D	1
JKAMP	2
JMJD1C	1
KAT2A	3
KAT5	1
KATNA1	1
KBTBD2	1
KCMF1	1
KCNJ3	3
KCNMB3	1
KCTD2	2
KHNYN	1
KIAA0090	2
KIAA0100	2
KIAA0114	2
KIAA0146	2
KIAA0174	1
KIAA0247	1
KIAA0355	4
KIAA0586	1
KIAA0649	2
KIAA0664L3	1
KIAA0889	3
KIAA0907	2
KIAA0913	1
KIAA1147	2
KIAA1161	3
KIAA1217	1
KIAA1310	1
KIAA1609	3
KIAA1908	3
KIAA2013	3
KIF16B	1
[truncated: 3,102 more rows]
