# Supplementary material for: The transcriptomic response of cells to a drug combination is more than the sum of the responses to the monotherapies
Source: eLife. 2020 Sep 18;9:e52707. doi: 10.7554/eLife.52707 (PMC7546737; doi:10.7554/eLife.52707)
Supplement: Source data 7. [file elife-52707-data7.zip › Supplementary Item 11 k-Means Clusters/README.txt]

The clusters in this file were renamed for simplicity in the figure as follows:

number in this file --> number in figure
1 --> 1
4 --> 2
2 --> 3
3 --> 4
