# Supplementary material for: The transcriptomic response of cells to a drug combination is more than the sum of the responses to the monotherapies
Source: eLife. 2020 Sep 18;9:e52707. doi: 10.7554/eLife.52707 (PMC7546737; doi:10.7554/eLife.52707)
Supplement: Source data 8. [file elife-52707-data8.zip]

Archive with 78 entries (75 files):
- Supplementary Item 13 Differential Splicing/
- Supplementary Item 13 Differential Splicing/TMX_WFA_DMSO_singlet_6_dynsyn_exon_O_fcounts_O_flatten_exon_name.mtrx_exons_intragene_t_test_FDR_10
- Supplementary Item 13 Differential Splicing/MFL_singlet_DMSO_singlet_24_dynsyn_exon_O_fcounts_O_flatten_exon_name.mtrx_genes_simes_test_rare_splicing_FDR_10
- __MACOSX/
- __MACOSX/Supplementary Item 13 Differential Splicing/
- __MACOSX/Supplementary Item 13 Differential Splicing/._MFL_singlet_DMSO_singlet_24_dynsyn_exon_O_fcounts_O_flatten_exon_name.mtrx_genes_simes_test_rare_splicing_FDR_10
- Supplementary Item 13 Differential Splicing/TMX_MFL_DMSO_singlet_24_dynsyn_exon_O_fcounts_O_flatten_exon_name.mtrx_genes_simes_test_rare_splicing_FDR_10
- Supplementary Item 13 Differential Splicing/MFL_WFA_DMSO_singlet_9_dynsyn_exon_O_fcounts_O_flatten_exon_name.mtrx_genes_simes_test_rare_splicing_FDR_10
- __MACOSX/Supplementary Item 13 Differential Splicing/._MFL_WFA_DMSO_singlet_9_dynsyn_exon_O_fcounts_O_flatten_exon_name.mtrx_genes_simes_test_rare_splicing_FDR_10
- Supplementary Item 13 Differential Splicing/TMX_singlet_DMSO_singlet_6_dynsyn_exon_O_fcounts_O_flatten_exon_name.mtrx_genes_simes_test_rare_splicing_FDR_10
- Supplementary Item 13 Differential Splicing/MFL_WFA_DMSO_singlet_3_dynsyn_exon_O_fcounts_O_flatten_exon_name.mtrx_genes_simes_test_rare_splicing_FDR_10
- __MACOSX/Supplementary Item 13 Differential Splicing/._MFL_WFA_DMSO_singlet_3_dynsyn_exon_O_fcounts_O_flatten_exon_name.mtrx_genes_simes_test_rare_splicing_FDR_10
- Supplementary Item 13 Differential Splicing/TMX_singlet_DMSO_singlet_12_dynsyn_exon_O_fcounts_O_flatten_exon_name.mtrx_exons_intragene_t_test_FDR_10
- Supplementary Item 13 Differential Splicing/MFL_WFA_DMSO_singlet_12_dynsyn_exon_O_fcounts_O_flatten_exon_name.mtrx_genes_simes_test_rare_splicing_FDR_10
- __MACOSX/Supplementary Item 13 Differential Splicing/._MFL_WFA_DMSO_singlet_12_dynsyn_exon_O_fcounts_O_flatten_exon_name.mtrx_genes_simes_test_rare_splicing_FDR_10
- Supplementary Item 13 Differential Splicing/MFL_singlet_DMSO_singlet_12_dynsyn_exon_O_fcounts_O_flatten_exon_name.mtrx_exons_intragene_t_test_FDR_10
- Supplementary Item 13 Differential Splicing/MFL_singlet_DMSO_singlet_9_dynsyn_exon_O_fcounts_O_flatten_exon_name.mtrx_exons_intragene_t_test_FDR_10
- Supplementary Item 13 Differential Splicing/WFA_singlet_DMSO_singlet_6_dynsyn_exon_O_fcounts_O_flatten_exon_name.mtrx_exons_intragene_t_test_FDR_10
- Supplementary Item 13 Differential Splicing/.DS_Store
- __MACOSX/Supplementary Item 13 Differential Splicing/._.DS_Store
- Supplementary Item 13 Differential Splicing/MFL_WFA_DMSO_singlet_12_dynsyn_exon_O_fcounts_O_flatten_exon_name.mtrx_exons_intragene_t_test_FDR_10
- Supplementary Item 13 Differential Splicing/TMX_WFA_DMSO_singlet_12_dynsyn_exon_O_fcounts_O_flatten_exon_name.mtrx_genes_simes_test_rare_splicing_FDR_10
- Supplementary Item 13 Differential Splicing/TMX_singlet_DMSO_singlet_3_dynsyn_exon_O_fcounts_O_flatten_exon_name.mtrx_exons_intragene_t_test_FDR_10
- Supplementary Item 13 Differential Splicing/Icon
- __MACOSX/Supplementary Item 13 Differential Splicing/._Icon
- Supplementary Item 13 Differential Splicing/MFL_WFA_DMSO_singlet_3_dynsyn_exon_O_fcounts_O_flatten_exon_name.mtrx_exons_intragene_t_test_FDR_10
- Supplementary Item 13 Differential Splicing/TMX_MFL_DMSO_singlet_24_dynsyn_exon_O_fcounts_O_flatten_exon_name.mtrx_exons_intragene_t_test_FDR_10
- Supplementary Item 13 Differential Splicing/TMX_WFA_DMSO_singlet_3_dynsyn_exon_O_fcounts_O_flatten_exon_name.mtrx_exons_intragene_t_test_FDR_10
- Supplementary Item 13 Differential Splicing/TMX_WFA_DMSO_singlet_6_dynsyn_exon_O_fcounts_O_flatten_exon_name.mtrx_genes_simes_test_rare_splicing_FDR_10
- Supplementary Item 13 Differential Splicing/MFL_singlet_DMSO_singlet_9_dynsyn_exon_O_fcounts_O_flatten_exon_name.mtrx_genes_simes_test_rare_splicing_FDR_10
- __MACOSX/Supplementary Item 13 Differential Splicing/._MFL_singlet_DMSO_singlet_9_dynsyn_exon_O_fcounts_O_flatten_exon_name.mtrx_genes_simes_test_rare_splicing_FDR_10
- Supplementary Item 13 Differential Splicing/TMX_MFL_DMSO_singlet_9_dynsyn_exon_O_fcounts_O_flatten_exon_name.mtrx_exons_intragene_t_test_FDR_10
- Supplementary Item 13 Differential Splicing/MFL_singlet_DMSO_singlet_3_dynsyn_exon_O_fcounts_O_flatten_exon_name.mtrx_genes_simes_test_rare_splicing_FDR_10
- __MACOSX/Supplementary Item 13 Differential Splicing/._MFL_singlet_DMSO_singlet_3_dynsyn_exon_O_fcounts_O_flatten_exon_name.mtrx_genes_simes_test_rare_splicing_FDR_10
- Supplementary Item 13 Differential Splicing/TMX_MFL_DMSO_singlet_9_dynsyn_exon_O_fcounts_O_flatten_exon_name.mtrx_genes_simes_test_rare_splicing_FDR_10
- Supplementary Item 13 Differential Splicing/WFA_singlet_DMSO_singlet_3_dynsyn_exon_O_fcounts_O_flatten_exon_name.mtrx_exons_intragene_t_test_FDR_10
- Supplementary Item 13 Differential Splicing/TMX_singlet_DMSO_singlet_24_dynsyn_exon_O_fcounts_O_flatten_exon_name.mtrx_genes_simes_test_rare_splicing_FDR_10
- Supplementary Item 13 Differential Splicing/WFA_singlet_DMSO_singlet_12_dynsyn_exon_O_fcounts_O_flatten_exon_name.mtrx_genes_simes_test_rare_splicing_FDR_10
- Supplementary Item 13 Differential Splicing/TMX_MFL_DMSO_singlet_3_dynsyn_exon_O_fcounts_O_flatten_exon_name.mtrx_genes_simes_test_rare_splicing_FDR_10
- Supplementary Item 13 Differential Splicing/TMX_singlet_DMSO_singlet_6_dynsyn_exon_O_fcounts_O_flatten_exon_name.mtrx_exons_intragene_t_test_FDR_10
- Supplementary Item 13 Differential Splicing/MFL_WFA_DMSO_singlet_6_dynsyn_exon_O_fcounts_O_flatten_exon_name.mtrx_exons_intragene_t_test_FDR_10
- Supplementary Item 13 Differential Splicing/WFA_singlet_DMSO_singlet_3_dynsyn_exon_O_fcounts_O_flatten_exon_name.mtrx_genes_simes_test_rare_splicing_FDR_10
- Supplementary Item 13 Differential Splicing/TMX_WFA_DMSO_singlet_24_dynsyn_exon_O_fcounts_O_flatten_exon_name.mtrx_exons_intragene_t_test_FDR_10
- Supplementary Item 13 Differential Splicing/WFA_singlet_DMSO_singlet_9_dynsyn_exon_O_fcounts_O_flatten_exon_name.mtrx_genes_simes_test_rare_splicing_FDR_10
- Supplementary Item 13 Differential Splicing/WFA_singlet_DMSO_singlet_24_dynsyn_exon_O_fcounts_O_flatten_exon_name.mtrx_exons_intragene_t_test_FDR_10
- Supplementary Item 13 Differential Splicing/MFL_singlet_DMSO_singlet_6_dynsyn_exon_O_fcounts_O_flatten_exon_name.mtrx_genes_simes_test_rare_splicing_FDR_10
- __MACOSX/Supplementary Item 13 Differential Splicing/._MFL_singlet_DMSO_singlet_6_dynsyn_exon_O_fcounts_O_flatten_exon_name.mtrx_genes_simes_test_rare_splicing_FDR_10
- Supplementary Item 13 Differential Splicing/TMX_MFL_DMSO_singlet_12_dynsyn_exon_O_fcounts_O_flatten_exon_name.mtrx_exons_intragene_t_test_FDR_10
- Supplementary Item 13 Differential Splicing/MFL_WFA_DMSO_singlet_24_dynsyn_exon_O_fcounts_O_flatten_exon_name.mtrx_exons_intragene_t_test_FDR_10
- Supplementary Item 13 Differential Splicing/TMX_WFA_DMSO_singlet_3_dynsyn_exon_O_fcounts_O_flatten_exon_name.mtrx_genes_simes_test_rare_splicing_FDR_10
- Supplementary Item 13 Differential Splicing/WFA_singlet_DMSO_singlet_24_dynsyn_exon_O_fcounts_O_flatten_exon_name.mtrx_genes_simes_test_rare_splicing_FDR_10
- Supplementary Item 13 Differential Splicing/TMX_MFL_DMSO_singlet_6_dynsyn_exon_O_fcounts_O_flatten_exon_name.mtrx_exons_intragene_t_test_FDR_10
- Supplementary Item 13 Differential Splicing/TMX_singlet_DMSO_singlet_12_dynsyn_exon_O_fcounts_O_flatten_exon_name.mtrx_genes_simes_test_rare_splicing_FDR_10
- Supplementary Item 13 Differential Splicing/MFL_singlet_DMSO_singlet_3_dynsyn_exon_O_fcounts_O_flatten_exon_name.mtrx_exons_intragene_t_test_FDR_10
- Supplementary Item 13 Differential Splicing/TMX_WFA_DMSO_singlet_9_dynsyn_exon_O_fcounts_O_flatten_exon_name.mtrx_genes_simes_test_rare_splicing_FDR_10
- Supplementary Item 13 Differential Splicing/MFL_singlet_DMSO_singlet_24_dynsyn_exon_O_fcounts_O_flatten_exon_name.mtrx_exons_intragene_t_test_FDR_10
- Supplementary Item 13 Differential Splicing/TMX_singlet_DMSO_singlet_9_dynsyn_exon_O_fcounts_O_flatten_exon_name.mtrx_exons_intragene_t_test_FDR_10
- Supplementary Item 13 Differential Splicing/WFA_singlet_DMSO_singlet_6_dynsyn_exon_O_fcounts_O_flatten_exon_name.mtrx_genes_simes_test_rare_splicing_FDR_10
- Supplementary Item 13 Differential Splicing/TMX_MFL_DMSO_singlet_6_dynsyn_exon_O_fcounts_O_flatten_exon_name.mtrx_genes_simes_test_rare_splicing_FDR_10
- Supplementary Item 13 Differential Splicing/TMX_singlet_DMSO_singlet_24_dynsyn_exon_O_fcounts_O_flatten_exon_name.mtrx_exons_intragene_t_test_FDR_10
- Supplementary Item 13 Differential Splicing/MFL_WFA_DMSO_singlet_9_dynsyn_exon_O_fcounts_O_flatten_exon_name.mtrx_exons_intragene_t_test_FDR_10
- Supplementary Item 13 Differential Splicing/WFA_singlet_DMSO_singlet_12_dynsyn_exon_O_fcounts_O_flatten_exon_name.mtrx_exons_intragene_t_test_FDR_10
- Supplementary Item 13 Differential Splicing/TMX_WFA_DMSO_singlet_9_dynsyn_exon_O_fcounts_O_flatten_exon_name.mtrx_exons_intragene_t_test_FDR_10
- Supplementary Item 13 Differential Splicing/TMX_WFA_DMSO_singlet_12_dynsyn_exon_O_fcounts_O_flatten_exon_name.mtrx_exons_intragene_t_test_FDR_10
- Supplementary Item 13 Differential Splicing/TMX_singlet_DMSO_singlet_9_dynsyn_exon_O_fcounts_O_flatten_exon_name.mtrx_genes_simes_test_rare_splicing_FDR_10
- Supplementary Item 13 Differential Splicing/TMX_MFL_DMSO_singlet_3_dynsyn_exon_O_fcounts_O_flatten_exon_name.mtrx_exons_intragene_t_test_FDR_10
- Supplementary Item 13 Differential Splicing/MFL_WFA_DMSO_singlet_6_dynsyn_exon_O_fcounts_O_flatten_exon_name.mtrx_genes_simes_test_rare_splicing_FDR_10
- __MACOSX/Supplementary Item 13 Differential Splicing/._MFL_WFA_DMSO_singlet_6_dynsyn_exon_O_fcounts_O_flatten_exon_name.mtrx_genes_simes_test_rare_splicing_FDR_10
- Supplementary Item 13 Differential Splicing/TMX_singlet_DMSO_singlet_3_dynsyn_exon_O_fcounts_O_flatten_exon_name.mtrx_genes_simes_test_rare_splicing_FDR_10
- Supplementary Item 13 Differential Splicing/TMX_WFA_DMSO_singlet_24_dynsyn_exon_O_fcounts_O_flatten_exon_name.mtrx_genes_simes_test_rare_splicing_FDR_10
- Supplementary Item 13 Differential Splicing/MFL_singlet_DMSO_singlet_6_dynsyn_exon_O_fcounts_O_flatten_exon_name.mtrx_exons_intragene_t_test_FDR_10
- Supplementary Item 13 Differential Splicing/WFA_singlet_DMSO_singlet_9_dynsyn_exon_O_fcounts_O_flatten_exon_name.mtrx_exons_intragene_t_test_FDR_10
- Supplementary Item 13 Differential Splicing/TMX_MFL_DMSO_singlet_12_dynsyn_exon_O_fcounts_O_flatten_exon_name.mtrx_genes_simes_test_rare_splicing_FDR_10
- Supplementary Item 13 Differential Splicing/MFL_singlet_DMSO_singlet_12_dynsyn_exon_O_fcounts_O_flatten_exon_name.mtrx_genes_simes_test_rare_splicing_FDR_10
- __MACOSX/Supplementary Item 13 Differential Splicing/._MFL_singlet_DMSO_singlet_12_dynsyn_exon_O_fcounts_O_flatten_exon_name.mtrx_genes_simes_test_rare_splicing_FDR_10
- Supplementary Item 13 Differential Splicing/MFL_WFA_DMSO_singlet_24_dynsyn_exon_O_fcounts_O_flatten_exon_name.mtrx_genes_simes_test_rare_splicing_FDR_10
- __MACOSX/Supplementary Item 13 Differential Splicing/._MFL_WFA_DMSO_singlet_24_dynsyn_exon_O_fcounts_O_flatten_exon_name.mtrx_genes_simes_test_rare_splicing_FDR_10
- __MACOSX/._Supplementary Item 13 Differential Splicing
