# Supplementary material for: The transcriptomic response of cells to a drug combination is more than the sum of the responses to the monotherapies
Source: eLife. 2020 Sep 18;9:e52707. doi: 10.7554/eLife.52707 (PMC7546737; doi:10.7554/eLife.52707)
Supplement: Source data 8. [file elife-52707-data8.zip › Supplementary Item 13 Differential Splicing/TMX_WFA_DMSO_singlet_6_dynsyn_exon_O_fcounts_O_flatten_exon_name.mtrx_exons_intragene_t_test_FDR_10]

V1	V2	V3	V4	V5	V6	V7	V8	V9	V10	V11	V12	id	logFC	t	P.Value	FDR
ENSG00000112159.108	ENSG00000112159	ENSG00000112159_109	chr6	dexseq_prepare_annotation2.py	exon	90504296	90504520	.	-	.	ENST00000369393+ENST00000428876+ENST00000439638__exon_number_109__gene_id_ENSG00000112159	MDN1	ENSG00000112159.108	-1.79272093178973	-66.3105570332099	2.75493314651953e-184	3.71205202028335e-179
ENSG00000112159.107	ENSG00000112159	ENSG00000112159_108	chr6	dexseq_prepare_annotation2.py	exon	90503819	90503926	.	-	.	ENST00000369393+ENST00000428876+ENST00000439638__exon_number_108__gene_id_ENSG00000112159	MDN1	ENSG00000112159.107	-1.71571183901601	-54.4757894711246	4.43992520793991e-160	2.99122201184120e-155
ENSG00000215029.ENSG00000185945.4	ENSG00000215029+ENSG00000185945	ENSG00000215029+ENSG00000185945_005	chrX	dexseq_prepare_annotation2.py	exon	101618901	101618973	.	-	.	ENST00000457521+ENST00000372750+ENST00000372749+ENST00000412230__exon_number_005__gene_id_ENSG00000215029+ENSG00000185945		ENSG00000215029.ENSG00000185945.4	-4.48803044668317	-99.7759761584789	1.51222436933953e-148	6.79200453245159e-144
ENSG00000091536.72	ENSG00000091536	ENSG00000091536_073	chr17	dexseq_prepare_annotation2.py	exon	18062239	18062311	.	+	.	ENST00000578472+ENST00000556535+ENST00000418233+ENST00000557655+ENST00000205890+ENST00000433411__exon_number_073__gene_id_ENSG00000091536	MYO15A	ENSG00000091536.72	-2.15107938716876	-54.9876088878444	6.87805640197007e-148	2.31690768928563e-143
ENSG00000085872.ENSG00000105085.ENSG00000269578.ENSG00000214046.ENSG00000127526.ENSG00000269058.ENSG00000141979.ENSG00000268790.102	ENSG00000085872+ENSG00000105085+ENSG00000269578+ENSG00000214046+ENSG00000127526+ENSG00000269058+ENSG00000141979+ENSG00000268790	ENSG00000085872+ENSG00000105085+ENSG00000269578+ENSG00000214046+ENSG00000127526+ENSG00000269058+ENSG00000141979+ENSG00000268790_103	chr19	dexseq_prepare_annotation2.py	exon	16741279	16741370	.	-	.	ENST00000593991__exon_number_103__gene_id_ENSG00000085872+ENSG00000105085+ENSG00000269578+ENSG00000214046+ENSG00000127526+ENSG00000269058+ENSG00000141979+ENSG00000268790		ENSG00000085872.ENSG00000105085.ENSG00000269578.ENSG00000214046.ENSG00000127526.ENSG00000269058.ENSG00000141979.ENSG00000268790.102	2.04155042630763	47.6694916582045	1.84822052920362e-137	4.98065861091908e-133
ENSG00000091536.73	ENSG00000091536	ENSG00000091536_074	chr17	dexseq_prepare_annotation2.py	exon	18062589	18062661	.	+	.	ENST00000578472+ENST00000556535+ENST00000557190+ENST00000418233+ENST00000557655+ENST00000205890+ENST00000433411__exon_number_074__gene_id_ENSG00000091536	MYO15A	ENSG00000091536.73	-2.11308923660581	-48.7615603877843	3.49413726348836e-135	7.84678405261582e-131
ENSG00000166689.59	ENSG00000166689	ENSG00000166689_060	chr11	dexseq_prepare_annotation2.py	exon	17035672	17035689	.	-	.	ENST00000355661+ENST00000448080+ENST00000531066__exon_number_060__gene_id_ENSG00000166689	PLEKHA7	ENSG00000166689.59	-2.76036929317654	-61.4239607354893	7.24963419260872e-130	1.39547172911498e-125
ENSG00000100106.ENSG00000100101.26	ENSG00000100106+ENSG00000100101	ENSG00000100106+ENSG00000100101_027	chr22	dexseq_prepare_annotation2.py	exon	38122511	38122577	.	+	.	ENST00000492485__exon_number_027__gene_id_ENSG00000100106+ENSG00000100101		ENSG00000100106.ENSG00000100101.26	-4.84111972839469	-62.8249752841185	5.29821186616972e-128	8.923645790893e-124
ENSG00000066855.1	ENSG00000066855	ENSG00000066855_002	chr8	dexseq_prepare_annotation2.py	exon	66556974	66557019	.	+	.	ENST00000523222+ENST00000523170+ENST00000262146+ENST00000522239+ENST00000424808__exon_number_002__gene_id_ENSG00000066855	MTFR1	ENSG00000066855.1	-2.86104609582183	-78.7502419415564	2.39819690054599e-127	3.59042051970408e-123
ENSG00000085872.ENSG00000105085.ENSG00000269578.ENSG00000214046.ENSG00000127526.ENSG00000269058.ENSG00000141979.ENSG00000268790.101	ENSG00000085872+ENSG00000105085+ENSG00000269578+ENSG00000214046+ENSG00000127526+ENSG00000269058+ENSG00000141979+ENSG00000268790	ENSG00000085872+ENSG00000105085+ENSG00000269578+ENSG00000214046+ENSG00000127526+ENSG00000269058+ENSG00000141979+ENSG00000268790_102	chr19	dexseq_prepare_annotation2.py	exon	16739333	16739873	.	-	.	ENST00000598608__exon_number_102__gene_id_ENSG00000085872+ENSG00000105085+ENSG00000269578+ENSG00000214046+ENSG00000127526+ENSG00000269058+ENSG00000141979+ENSG00000268790		ENSG00000085872.ENSG00000105085.ENSG00000269578.ENSG00000214046.ENSG00000127526.ENSG00000269058.ENSG00000141979.ENSG00000268790.101	1.96231164887199	42.0892636385213	5.13327052239603e-124	6.91667136728686e-120
ENSG00000138744.ENSG00000198301.7	ENSG00000138744+ENSG00000198301	ENSG00000138744+ENSG00000198301_008	chr4	dexseq_prepare_annotation2.py	exon	76839914	76839942	.	-	.	ENST00000602782+ENST00000286733__exon_number_008__gene_id_ENSG00000138744+ENSG00000198301		ENSG00000138744.ENSG00000198301.7	-4.29638695743487	-59.5664542570237	4.42151482890737e-122	5.4160341006967e-118
ENSG00000085872.ENSG00000105085.ENSG00000269578.ENSG00000214046.ENSG00000127526.ENSG00000269058.ENSG00000141979.ENSG00000268790.97	ENSG00000085872+ENSG00000105085+ENSG00000269578+ENSG00000214046+ENSG00000127526+ENSG00000269058+ENSG00000141979+ENSG00000268790	ENSG00000085872+ENSG00000105085+ENSG00000269578+ENSG00000214046+ENSG00000127526+ENSG00000269058+ENSG00000141979+ENSG00000268790_098	chr19	dexseq_prepare_annotation2.py	exon	16735088	16735472	.	-	.	ENST00000601478__exon_number_098__gene_id_ENSG00000085872+ENSG00000105085+ENSG00000269578+ENSG00000214046+ENSG00000127526+ENSG00000269058+ENSG00000141979+ENSG00000268790		ENSG00000085872.ENSG00000105085.ENSG00000269578.ENSG00000214046.ENSG00000127526.ENSG00000269058.ENSG00000141979.ENSG00000268790.97	2.11976174350711	40.0745885635127	7.70800025754616e-119	8.65492808918571e-115
ENSG00000138744.ENSG00000198301.3	ENSG00000138744+ENSG00000198301	ENSG00000138744+ENSG00000198301_004	chr4	dexseq_prepare_annotation2.py	exon	76835458	76835491	.	-	.	ENST00000513045+ENST00000511606+ENST00000286733__exon_number_004__gene_id_ENSG00000138744+ENSG00000198301		ENSG00000138744.ENSG00000198301.3	-4.25581814343363	-56.9905989381957	9.83251798049501e-119	1.0191177982522e-114
ENSG00000227195.62	ENSG00000227195	ENSG00000227195_063	chr20	dexseq_prepare_annotation2.py	exon	26231899	26232102	.	-	.	ENST00000596767+ENST00000594130+ENST00000601901+ENST00000601119__exon_number_063__gene_id_ENSG00000227195	MIR663A	ENSG00000227195.62	-2.29396973938575	-48.602454734053	3.50911836713423e-118	3.37732590731714e-114
ENSG00000112159.109	ENSG00000112159	ENSG00000112159_110	chr6	dexseq_prepare_annotation2.py	exon	90513047	90513273	.	-	.	ENST00000369393+ENST00000428876+ENST00000439638__exon_number_110__gene_id_ENSG00000112159	MDN1	ENSG00000112159.109	-1.69582503563873	-36.124758160516	1.03456189921038e-112	9.293262628227e-109
ENSG00000063978.ENSG00000206113.ENSG00000125386.ENSG00000249428.95	ENSG00000063978+ENSG00000206113+ENSG00000125386+ENSG00000249428	ENSG00000063978+ENSG00000206113+ENSG00000125386+ENSG00000249428_096	chr4	dexseq_prepare_annotation2.py	exon	2664836	2664930	.	+	.	ENST00000512465+ENST00000505311+ENST00000513898+ENST00000382839+ENST00000502458+ENST00000324666+ENST00000545951+ENST00000513350+ENST00000506904__exon_number_096__gene_id_ENSG00000063978+ENSG00000206113+ENSG00000125386+ENSG00000249428		ENSG00000063978.ENSG00000206113.ENSG00000125386.ENSG00000249428.95	1.7804598676384	35.2245080886769	2.79359179795155e-109	2.35258841274742e-105
ENSG00000180448.9	ENSG00000180448	ENSG00000180448_010	chr19	dexseq_prepare_annotation2.py	exon	1071220	1071357	.	+	.	ENST00000543365__exon_number_010__gene_id_ENSG00000180448	HMHA1	ENSG00000180448.9	-4.93297361296793	-56.6970097747587	1.01648800689142e-107	8.05668394262137e-104
ENSG00000087460.93	ENSG00000087460	ENSG00000087460_094	chr20	dexseq_prepare_annotation2.py	exon	57485041	57485062	.	+	.	ENST00000496934+ENST00000371075+ENST00000494081+ENST00000477931+ENST00000487862+ENST00000306090+ENST00000371095+ENST00000371085+ENST00000265620+ENST00000464624+ENST00000313949+ENST00000480975+ENST00000488546+ENST00000371102+ENST00000476196+ENST00000371100+ENST00000354359__exon_number_094__gene_id_ENSG00000087460	GNAS	ENSG00000087460.93	4.81786933244313	43.0229349590914	2.0296670194426e-105	1.51934107518741e-101
ENSG00000085872.ENSG00000105085.ENSG00000269578.ENSG00000214046.ENSG00000127526.ENSG00000269058.ENSG00000141979.ENSG00000268790.94	ENSG00000085872+ENSG00000105085+ENSG00000269578+ENSG00000214046+ENSG00000127526+ENSG00000269058+ENSG00000141979+ENSG00000268790	ENSG00000085872+ENSG00000105085+ENSG00000269578+ENSG00000214046+ENSG00000127526+ENSG00000269058+ENSG00000141979+ENSG00000268790_095	chr19	dexseq_prepare_annotation2.py	exon	16698215	16698412	.	-	.	ENST00000593779+ENST00000598492__exon_number_095__gene_id_ENSG00000085872+ENSG00000105085+ENSG00000269578+ENSG00000214046+ENSG00000127526+ENSG00000269058+ENSG00000141979+ENSG00000268790		ENSG00000085872.ENSG00000105085.ENSG00000269578.ENSG00000214046.ENSG00000127526.ENSG00000269058.ENSG00000141979.ENSG00000268790.94	2.07673499865376	34.5241841621107	1.36606530543442e-103	9.68770375709712e-100
ENSG00000085872.ENSG00000105085.ENSG00000269578.ENSG00000214046.ENSG00000127526.ENSG00000269058.ENSG00000141979.ENSG00000268790.95	ENSG00000085872+ENSG00000105085+ENSG00000269578+ENSG00000214046+ENSG00000127526+ENSG00000269058+ENSG00000141979+ENSG00000268790	ENSG00000085872+ENSG00000105085+ENSG00000269578+ENSG00000214046+ENSG00000127526+ENSG00000269058+ENSG00000141979+ENSG00000268790_096	chr19	dexseq_prepare_annotation2.py	exon	16698413	16698796	.	-	.	ENST00000593779__exon_number_096__gene_id_ENSG00000085872+ENSG00000105085+ENSG00000269578+ENSG00000214046+ENSG00000127526+ENSG00000269058+ENSG00000141979+ENSG00000268790		ENSG00000085872.ENSG00000105085.ENSG00000269578.ENSG00000214046.ENSG00000127526.ENSG00000269058.ENSG00000141979.ENSG00000268790.95	2.13795630547696	34.3835365043273	3.481672303968e-103	2.34563744790628e-99
ENSG00000145362.95	ENSG00000145362	ENSG00000145362_096	chr4	dexseq_prepare_annotation2.py	exon	114304892	114304896	.	+	.	ENST00000357077+ENST00000505342__exon_number_096__gene_id_ENSG00000145362	ANK2	ENSG00000145362.95	2.25294527162342	38.7900249975285	3.16637103858112e-99	2.03163412609761e-95
ENSG00000138744.ENSG00000198301.1	ENSG00000138744+ENSG00000198301	ENSG00000138744+ENSG00000198301_002	chr4	dexseq_prepare_annotation2.py	exon	76834813	76835121	.	-	.	ENST00000286733__exon_number_002__gene_id_ENSG00000138744+ENSG00000198301		ENSG00000138744.ENSG00000198301.1	-3.97273879847425	-43.3623601314395	1.91976384062569e-98	1.17578554278903e-94
ENSG00000112159.110	ENSG00000112159	ENSG00000112159_111	chr6	dexseq_prepare_annotation2.py	exon	90529225	90529437	.	-	.	ENST00000369393+ENST00000428876+ENST00000439638__exon_number_111__gene_id_ENSG00000112159	MDN1	ENSG00000112159.110	-1.63576423940738	-31.4667112182219	3.47260648593184e-98	2.03437366577143e-94
ENSG00000091536.69	ENSG00000091536	ENSG00000091536_070	chr17	dexseq_prepare_annotation2.py	exon	18061652	18061659	.	+	.	ENST00000557655+ENST00000578472+ENST00000556535+ENST00000557190__exon_number_070__gene_id_ENSG00000091536	MYO15A	ENSG00000091536.69	-2.02257993013927	-33.4462211454282	1.34973038583607e-97	7.57772381868013e-94
ENSG00000091536.71	ENSG00000091536	ENSG00000091536_072	chr17	dexseq_prepare_annotation2.py	exon	18061837	18061952	.	+	.	ENST00000578472+ENST00000205890+ENST00000418233__exon_number_072__gene_id_ENSG00000091536	MYO15A	ENSG00000091536.71	-2.02537572321629	-33.2699145365284	4.22705712475664e-97	2.27824852441584e-93
ENSG00000227195.65	ENSG00000227195	ENSG00000227195_066	chr20	dexseq_prepare_annotation2.py	exon	26232142	26232162	.	-	.	ENST00000601119__exon_number_066__gene_id_ENSG00000227195	MIR663A	ENSG00000227195.65	-2.26729965731644	-37.2945108262442	5.10757449686488e-96	2.64694154944834e-92
ENSG00000079102.31	ENSG00000079102	ENSG00000079102_032	chr8	dexseq_prepare_annotation2.py	exon	93023281	93023315	.	-	.	ENST00000396218+ENST00000360348+ENST00000523629+ENST00000520724+ENST00000436581+ENST00000518844+ENST00000523290+ENST00000265814+ENST00000521553+ENST00000519847+ENST00000518992+ENST00000521054+ENST00000422361__exon_number_032__gene_id_ENSG00000079102	RUNX1T1	ENSG00000079102.31	-3.99965117493554	-76.1744931396364	1.60514198967438e-95	8.01037192491499e-92
ENSG00000085872.ENSG00000105085.ENSG00000269578.ENSG00000214046.ENSG00000127526.ENSG00000269058.ENSG00000141979.ENSG00000268790.100	ENSG00000085872+ENSG00000105085+ENSG00000269578+ENSG00000214046+ENSG00000127526+ENSG00000269058+ENSG00000141979+ENSG00000268790	ENSG00000085872+ENSG00000105085+ENSG00000269578+ENSG00000214046+ENSG00000127526+ENSG00000269058+ENSG00000141979+ENSG00000268790_101	chr19	dexseq_prepare_annotation2.py	exon	16739016	16739017	.	-	.	ENST00000263390__exon_number_101__gene_id_ENSG00000085872+ENSG00000105085+ENSG00000269578+ENSG00000214046+ENSG00000127526+ENSG00000269058+ENSG00000141979+ENSG00000268790		ENSG00000085872.ENSG00000105085.ENSG00000269578.ENSG00000214046.ENSG00000127526.ENSG00000269058.ENSG00000141979.ENSG00000268790.100	1.93753621826026	31.5845340958916	6.97560704804964e-95	3.35681158881537e-91
ENSG00000112159.69	ENSG00000112159	ENSG00000112159_070	chr6	dexseq_prepare_annotation2.py	exon	90428486	90428749	.	-	.	ENST00000428876+ENST00000369393__exon_number_070__gene_id_ENSG00000112159	MDN1	ENSG00000112159.69	0.728373163453987	30.4263132365815	8.80164726878603e-95	4.08948812514058e-91
ENSG00000148337.6	ENSG00000148337	ENSG00000148337_007	chr9	dexseq_prepare_annotation2.py	exon	130928431	130928547	.	-	.	ENST00000393608+ENST00000325721+ENST00000372948+ENST00000415526+ENST00000485862+ENST00000541172+ENST00000461765+ENST00000372938+ENST00000372954+ENST00000357558+ENST00000538431+ENST00000277465+ENST00000471773__exon_number_007__gene_id_ENSG00000148337	CIZ1	ENSG00000148337.6	1.79076048131969	32.1176636610863	1.67989027924854e-94	7.54505920021689e-91
ENSG00000142512.32	ENSG00000142512	ENSG00000142512_033	chr19	dexseq_prepare_annotation2.py	exon	51920966	51920991	.	-	.	ENST00000353836+ENST00000432469+ENST00000439889__exon_number_033__gene_id_ENSG00000142512	SIGLEC10	ENSG00000142512.32	3.4093647012787	52.1337226646957	1.85194383374356e-93	8.04950374342821e-90
ENSG00000158286.41	ENSG00000158286	ENSG00000158286_042	chr1	dexseq_prepare_annotation2.py	exon	6281352	6281359	.	+	.	ENST00000377939__exon_number_042__gene_id_ENSG00000158286	RNF207	ENSG00000158286.41	2.58638667346829	50.352701360205	3.43096993621134e-93	1.44467422232809e-89
ENSG00000085872.ENSG00000105085.ENSG00000269578.ENSG00000214046.ENSG00000127526.ENSG00000269058.ENSG00000141979.ENSG00000268790.99	ENSG00000085872+ENSG00000105085+ENSG00000269578+ENSG00000214046+ENSG00000127526+ENSG00000269058+ENSG00000141979+ENSG00000268790	ENSG00000085872+ENSG00000105085+ENSG00000269578+ENSG00000214046+ENSG00000127526+ENSG00000269058+ENSG00000141979+ENSG00000268790_100	chr19	dexseq_prepare_annotation2.py	exon	16738985	16739015	.	-	.	ENST00000409035+ENST00000263390__exon_number_100__gene_id_ENSG00000085872+ENSG00000105085+ENSG00000269578+ENSG00000214046+ENSG00000127526+ENSG00000269058+ENSG00000141979+ENSG00000268790		ENSG00000085872.ENSG00000105085.ENSG00000269578.ENSG00000214046.ENSG00000127526.ENSG00000269058.ENSG00000141979.ENSG00000268790.99	1.95054398594404	30.6651497197686	4.58904764292499e-92	1.87374987122121e-88
ENSG00000170421.48	ENSG00000170421	ENSG00000170421_049	chr12	dexseq_prepare_annotation2.py	exon	53343705	53343738	.	-	.	ENST00000546921__exon_number_049__gene_id_ENSG00000170421	KRT8	ENSG00000170421.48	-1.31963631223764	-47.6017465384674	1.65248107391465e-91	6.54878249592377e-88
ENSG00000091536.74	ENSG00000091536	ENSG00000091536_075	chr17	dexseq_prepare_annotation2.py	exon	18062662	18062919	.	+	.	ENST00000433411__exon_number_075__gene_id_ENSG00000091536	MYO15A	ENSG00000091536.74	-1.91947929922578	-31.267055596965	2.3580114319171e-91	9.07780503883926e-88
ENSG00000159216.40	ENSG00000159216	ENSG00000159216_041	chr21	dexseq_prepare_annotation2.py	exon	37342373	37342465	.	-	.	ENST00000460207+ENST00000475045__exon_number_041__gene_id_ENSG00000159216	RUNX1	ENSG00000159216.40	-1.62823738406527	-54.8811252807741	1.11876642013616e-90	4.18735624949961e-87
ENSG00000148337.55	ENSG00000148337	ENSG00000148337_056	chr9	dexseq_prepare_annotation2.py	exon	130952724	130952746	.	-	.	ENST00000474442__exon_number_056__gene_id_ENSG00000148337	CIZ1	ENSG00000148337.55	-1.92337702748404	-30.7086525702802	2.39809784027823e-90	8.73309457283159e-87
ENSG00000215440.ENSG00000124222.ENSG00000254995.87	ENSG00000215440+ENSG00000124222+ENSG00000254995	ENSG00000215440+ENSG00000124222+ENSG00000254995_088	chr20	dexseq_prepare_annotation2.py	exon	57292916	57293051	.	+	.	ENST00000532531+ENST00000527587__exon_number_088__gene_id_ENSG00000215440+ENSG00000124222+ENSG00000254995		ENSG00000215440.ENSG00000124222.ENSG00000254995.87	-1.62527645832729	-48.7085994181989	1.50548898653515e-89	5.3382262374663e-86
ENSG00000175455.1	ENSG00000175455	ENSG00000175455_002	chr3	dexseq_prepare_annotation2.py	exon	123616358	123616460	.	-	.	ENST00000479903+ENST00000463996__exon_number_002__gene_id_ENSG00000175455	CCDC14	ENSG00000175455.1	-1.99481604562518	-35.0701847334629	3.27074995484283e-89	1.13001894978316e-85
ENSG00000175224.7	ENSG00000175224	ENSG00000175224_008	chr11	dexseq_prepare_annotation2.py	exon	46639107	46639112	.	+	.	ENST00000312040+ENST00000434074+ENST00000533325+ENST00000451945+ENST00000526715+ENST00000579280+ENST00000583249+ENST00000580238+ENST00000581438+ENST00000529655+ENST00000581416__exon_number_008__gene_id_ENSG00000175224	ATG13	ENSG00000175224.7	1.45631389846681	45.4457629832082	1.00673301446452e-88	3.39123049587445e-85
ENSG00000172890.1	ENSG00000172890	ENSG00000172890_002	chr11	dexseq_prepare_annotation2.py	exon	71164255	71164256	.	+	.	ENST00000533612+ENST00000534634+ENST00000319023__exon_number_002__gene_id_ENSG00000172890	NADSYN1	ENSG00000172890.1	2.32895534876507	34.3917554100421	1.28585169975345e-88	4.22581048117509e-85
ENSG00000255339.ENSG00000075826.ENSG00000166136.42	ENSG00000255339+ENSG00000075826+ENSG00000166136	ENSG00000255339+ENSG00000075826+ENSG00000166136_043	chr10	dexseq_prepare_annotation2.py	exon	102265562	102265692	.	-	.	ENST00000535773+ENST00000479697+ENST00000462434+ENST00000484848+ENST00000527595+ENST00000469546+ENST00000529568__exon_number_043__gene_id_ENSG00000255339+ENSG00000075826+ENSG00000166136		ENSG00000255339.ENSG00000075826.ENSG00000166136.42	-1.38741944611268	-36.1954049873936	1.24035881808406e-87	3.97924828253053e-84
ENSG00000260391.ENSG00000160145.48	ENSG00000260391+ENSG00000160145	ENSG00000260391+ENSG00000160145_049	chr3	dexseq_prepare_annotation2.py	exon	124174024	124174206	.	+	.	ENST00000460856+ENST00000494648+ENST00000240874+ENST00000354186+ENST00000360013+ENST00000393501__exon_number_049__gene_id_ENSG00000260391+ENSG00000160145		ENSG00000260391.ENSG00000160145.48	2.26868479488107	27.8996692109227	8.59961795565374e-86	2.69472028507139e-82
ENSG00000023228.ENSG00000237580.2	ENSG00000023228+ENSG00000237580	ENSG00000023228+ENSG00000237580_003	chr2	dexseq_prepare_annotation2.py	exon	206981225	206988542	.	-	.	ENST00000233190__exon_number_003__gene_id_ENSG00000023228+ENSG00000237580		ENSG00000023228.ENSG00000237580.2	-3.8897421935096	-64.8182671122284	9.5220639230964e-86	2.91595894801331e-82
ENSG00000100106.ENSG00000100101.25	ENSG00000100106+ENSG00000100101	ENSG00000100106+ENSG00000100101_026	chr22	dexseq_prepare_annotation2.py	exon	38119192	38122510	.	+	.	ENST00000406386+ENST00000344404+ENST00000455236+ENST00000492485__exon_number_026__gene_id_ENSG00000100106+ENSG00000100101		ENSG00000100106.ENSG00000100101.25	-4.48200118930221	-35.5754848748641	2.31651116330465e-85	6.93625215924434e-82
ENSG00000161010.ENSG00000197226.23	ENSG00000161010+ENSG00000197226	ENSG00000161010+ENSG00000197226_024	chr5	dexseq_prepare_annotation2.py	exon	179268907	179268907	.	-	.	ENST00000520995+ENST00000523084+ENST00000376931+ENST00000522663+ENST00000520150+ENST00000518235+ENST00000292586+ENST00000521675+ENST00000519208+ENST00000521299+ENST00000523737+ENST00000520698+ENST00000403396+ENST00000518219+ENST00000520900__exon_number_024__gene_id_ENSG00000161010+ENSG00000197226		ENSG00000161010.ENSG00000197226.23	-1.36052793070452	-31.5276619866149	4.98166173062532e-85	1.45921535849547e-81
ENSG00000013441.27	ENSG00000013441	ENSG00000013441_028	chr2	dexseq_prepare_annotation2.py	exon	201725688	201725706	.	-	.	ENST00000492793+ENST00000473565+ENST00000461981__exon_number_028__gene_id_ENSG00000013441	CLK1	ENSG00000013441.27	-3.33884649723944	-54.1563287455345	4.71099349887182e-84	1.35057167239359e-80
ENSG00000215029.ENSG00000185945.3	ENSG00000215029+ENSG00000185945	ENSG00000215029+ENSG00000185945_004	chrX	dexseq_prepare_annotation2.py	exon	101618184	101618366	.	-	.	ENST00000457521+ENST00000372750+ENST00000372749+ENST00000412230__exon_number_004__gene_id_ENSG00000215029+ENSG00000185945		ENSG00000215029.ENSG00000185945.3	-4.20294925900328	-38.2241437667518	1.68024713340926e-83	4.71666373437146e-80
ENSG00000223745.58	ENSG00000223745	ENSG00000223745_059	chr1	dexseq_prepare_annotation2.py	exon	93806015	93806029	.	-	.	ENST00000452347+ENST00000411670+ENST00000451302+ENST00000413606+ENST00000421202+ENST00000457387+ENST00000449305+ENST00000438777+ENST00000447577__exon_number_059__gene_id_ENSG00000223745	RP4-717I23.3	ENSG00000223745.58	3.14779803148965	30.260772846505	3.77160205473907e-83	1.03712898787684e-79
ENSG00000257062.ENSG00000111700.ENSG00000134538.ENSG00000205754.ENSG00000257046.45	ENSG00000257062+ENSG00000111700+ENSG00000134538+ENSG00000205754+ENSG00000257046	ENSG00000257062+ENSG00000111700+ENSG00000134538+ENSG00000205754+ENSG00000257046_046	chr12	dexseq_prepare_annotation2.py	exon	21242842	21242863	.	+	.	ENST00000545916+ENST00000540229+ENST00000593147+ENST00000381541+ENST00000554957+ENST00000421593+ENST00000553473__exon_number_046__gene_id_ENSG00000257062+ENSG00000111700+ENSG00000134538+ENSG00000205754+ENSG00000257046		ENSG00000257062.ENSG00000111700.ENSG00000134538.ENSG00000205754.ENSG00000257046.45	1.88114362977732	37.2317197515139	5.39797802794943e-83	1.45466871088392e-79
ENSG00000172890.37	ENSG00000172890	ENSG00000172890_038	chr11	dexseq_prepare_annotation2.py	exon	71191195	71191197	.	+	.	ENST00000526039+ENST00000530055__exon_number_038__gene_id_ENSG00000172890	NADSYN1	ENSG00000172890.37	-1.5812515093205	-31.7972473070779	1.43379654241349e-82	3.78809046505643e-79
ENSG00000159216.41	ENSG00000159216	ENSG00000159216_042	chr21	dexseq_prepare_annotation2.py	exon	37354049	37354214	.	-	.	ENST00000460207+ENST00000475045__exon_number_042__gene_id_ENSG00000159216	RUNX1	ENSG00000159216.41	-1.5597978653365	-46.1696212017999	1.50719946007259e-81	3.90544364709809e-78
ENSG00000112159.106	ENSG00000112159	ENSG00000112159_107	chr6	dexseq_prepare_annotation2.py	exon	90503481	90503673	.	-	.	ENST00000369393+ENST00000428876+ENST00000439638__exon_number_107__gene_id_ENSG00000112159	MDN1	ENSG00000112159.106	-1.37588849581822	-26.5331506930101	1.59781761684166e-81	4.06213474204676e-78
ENSG00000255103.ENSG00000127603.34	ENSG00000255103+ENSG00000127603	ENSG00000255103+ENSG00000127603_035	chr1	dexseq_prepare_annotation2.py	exon	39749858	39749892	.	+	.	ENST00000472385+ENST00000485063__exon_number_035__gene_id_ENSG00000255103+ENSG00000127603		ENSG00000255103.ENSG00000127603.34	-8.29558313239398	-49.1814658616024	2.9529349169893e-81	7.27330547045086e-78
ENSG00000175899.50	ENSG00000175899	ENSG00000175899_051	chr12	dexseq_prepare_annotation2.py	exon	9261936	9262001	.	-	.	ENST00000539638+ENST00000318602__exon_number_051__gene_id_ENSG00000175899	A2M	ENSG00000175899.50	-2.36089610963137	-30.9332267637542	2.96887236997222e-81	7.27330547045086e-78
ENSG00000147996.19	ENSG00000147996	ENSG00000147996_020	chr9	dexseq_prepare_annotation2.py	exon	70434178	70434243	.	-	.	ENST00000463075+ENST00000486221+ENST00000480229+ENST00000461932+ENST00000377392+ENST00000476797+ENST00000382405+ENST00000430059+ENST00000485088+ENST00000468066+ENST00000489273+ENST00000377395+ENST00000429800+ENST00000476161+ENST00000480819+ENST00000486191+ENST00000465474+ENST00000497250+ENST00000377389__exon_number_020__gene_id_ENSG00000147996	CBWD5	ENSG00000147996.19	-1.01370894807831	-39.9888683807159	3.94061348378692e-81	9.48153825057889e-78
ENSG00000142512.30	ENSG00000142512	ENSG00000142512_031	chr19	dexseq_prepare_annotation2.py	exon	51920897	51920952	.	-	.	ENST00000357375+ENST00000439889+ENST00000353836+ENST00000529627+ENST00000356298+ENST00000432469+ENST00000339313__exon_number_031__gene_id_ENSG00000142512	SIGLEC10	ENSG00000142512.30	3.19178880852588	41.4155356142429	2.42635884296183e-80	5.73565689856776e-77
ENSG00000227195.41	ENSG00000227195	ENSG00000227195_042	chr20	dexseq_prepare_annotation2.py	exon	26188939	26189080	.	-	.	ENST00000608521__exon_number_042__gene_id_ENSG00000227195	MIR663A	ENSG00000227195.41	-2.08931368165224	-30.3428897178026	8.75003229207084e-80	2.03275319154864e-76
ENSG00000114735.22	ENSG00000114735	ENSG00000114735_023	chr3	dexseq_prepare_annotation2.py	exon	50617371	50617546	.	+	.	ENST00000448997+ENST00000482974__exon_number_023__gene_id_ENSG00000114735	HEMK1	ENSG00000114735.22	-3.88767564650332	-42.8785853830815	2.99407458425031e-79	6.83775589205178e-76
ENSG00000085872.ENSG00000105085.ENSG00000269578.ENSG00000214046.ENSG00000127526.ENSG00000269058.ENSG00000141979.ENSG00000268790.128	ENSG00000085872+ENSG00000105085+ENSG00000269578+ENSG00000214046+ENSG00000127526+ENSG00000269058+ENSG00000141979+ENSG00000268790	ENSG00000085872+ENSG00000105085+ENSG00000269578+ENSG00000214046+ENSG00000127526+ENSG00000269058+ENSG00000141979+ENSG00000268790_129	chr19	dexseq_prepare_annotation2.py	exon	16763509	16763772	.	-	.	ENST00000487803+ENST00000594507+ENST00000358726__exon_number_129__gene_id_ENSG00000085872+ENSG00000105085+ENSG00000269578+ENSG00000214046+ENSG00000127526+ENSG00000269058+ENSG00000141979+ENSG00000268790		ENSG00000085872.ENSG00000105085.ENSG00000269578.ENSG00000214046.ENSG00000127526.ENSG00000269058.ENSG00000141979.ENSG00000268790.128	2.26922996455654	26.6116633257313	4.31488878913859e-79	9.68994575376854e-76
ENSG00000213398.ENSG00000124067.ENSG00000267660.56	ENSG00000213398+ENSG00000124067+ENSG00000267660	ENSG00000213398+ENSG00000124067+ENSG00000267660_057	chr16	dexseq_prepare_annotation2.py	exon	67983703	67983809	.	-	.	ENST00000576616+ENST00000537830+ENST00000338335+ENST00000422611+ENST00000576513+ENST00000574665+ENST00000572037+ENST00000570802+ENST00000573023+ENST00000541864+ENST00000316341__exon_number_057__gene_id_ENSG00000213398+ENSG00000124067+ENSG00000267660		ENSG00000213398.ENSG00000124067.ENSG00000267660.56	-3.72366497017345	-37.9412202391784	4.68282168407939e-78	1.03438157271512e-74
ENSG00000147642.62	ENSG00000147642	ENSG00000147642_063	chr8	dexseq_prepare_annotation2.py	exon	110693144	110693144	.	-	.	ENST00000532189+ENST00000533171+ENST00000534184+ENST00000408889__exon_number_063__gene_id_ENSG00000147642	SYBU	ENSG00000147642.62	1.24777443995145	30.9978288325917	1.95439379789545e-77	4.24740208251659e-74
ENSG00000022840.70	ENSG00000022840	ENSG00000022840_071	chr12	dexseq_prepare_annotation2.py	exon	121014682	121014685	.	+	.	ENST00000325954+ENST00000545419+ENST00000542701+ENST00000535470+ENST00000413266+ENST00000538254__exon_number_071__gene_id_ENSG00000022840	RNF10	ENSG00000022840.70	2.82633934448976	29.3536714724551	2.7831337355273e-77	5.95246040940348e-74
ENSG00000198947.90	ENSG00000198947	ENSG00000198947_091	chrX	dexseq_prepare_annotation2.py	exon	32563276	32563451	.	-	.	ENST00000357033+ENST00000378677+ENST00000288447__exon_number_091__gene_id_ENSG00000198947	DMD	ENSG00000198947.90	-2.43658899933262	-31.7973299628254	1.28581881467455e-76	2.70709060510746e-73
ENSG00000180448.3	ENSG00000180448	ENSG00000180448_004	chr19	dexseq_prepare_annotation2.py	exon	1067316	1067317	.	+	.	ENST00000587602+ENST00000536472+ENST00000313093__exon_number_004__gene_id_ENSG00000180448	HMHA1	ENSG00000180448.3	-4.77632339537544	-34.8789873535386	1.34257464140265e-76	2.78309526664423e-73
ENSG00000181666.56	ENSG00000181666	ENSG00000181666_057	chr19	dexseq_prepare_annotation2.py	exon	37853112	37853175	.	+	.	ENST00000324411+ENST00000591391+ENST00000592768+ENST00000586897+ENST00000588820+ENST00000590570+ENST00000589392+ENST00000544914+ENST00000392153+ENST00000591471+ENST00000541583__exon_number_057__gene_id_ENSG00000181666	HKR1	ENSG00000181666.56	1.71029349908434	28.7758199426576	1.78475186567656e-76	3.64365205886349e-73
ENSG00000233673.ENSG00000187627.6	ENSG00000233673+ENSG00000187627	ENSG00000233673+ENSG00000187627_007	chr2	dexseq_prepare_annotation2.py	exon	87113707	87113852	.	+	.	ENST00000426186__exon_number_007__gene_id_ENSG00000233673+ENSG00000187627		ENSG00000233673.ENSG00000187627.6	1.92370831328396	33.51865941896	3.0374897456355e-76	6.10861855681222e-73
ENSG00000148343.44	ENSG00000148343	ENSG00000148343_045	chr9	dexseq_prepare_annotation2.py	exon	131832214	131832244	.	+	.	ENST00000406926+ENST00000358369+ENST00000445183+ENST00000439290+ENST00000277475+ENST00000483458__exon_number_045__gene_id_ENSG00000148343	FAM73B	ENSG00000148343.44	-2.35280476544624	-32.9965952857383	2.99430328040916e-75	5.93321195013075e-72
ENSG00000151150.40	ENSG00000151150	ENSG00000151150_041	chr10	dexseq_prepare_annotation2.py	exon	61844474	61844588	.	-	.	ENST00000503366+ENST00000355288+ENST00000280772+ENST00000373827__exon_number_041__gene_id_ENSG00000151150	ANK3	ENSG00000151150.40	-1.75667062513354	-35.3151795486085	4.45179209290454e-75	8.69338217655281e-72
ENSG00000252974.ENSG00000139116.36	ENSG00000252974+ENSG00000139116	ENSG00000252974+ENSG00000139116_037	chr12	dexseq_prepare_annotation2.py	exon	39726393	39726546	.	-	.	ENST00000544797+ENST00000361961+ENST00000541463+ENST00000395670+ENST00000547108+ENST00000552961+ENST00000361418__exon_number_037__gene_id_ENSG00000252974+ENSG00000139116		ENSG00000252974.ENSG00000139116.36	-1.33683316255341	-30.545142253593	9.29859043365668e-75	1.78987238887396e-71
ENSG00000159216.13	ENSG00000159216	ENSG00000159216_014	chr21	dexseq_prepare_annotation2.py	exon	36252903	36253010	.	-	.	ENST00000437180+ENST00000482318+ENST00000399237+ENST00000399240+ENST00000300305+ENST00000358356+ENST00000486278+ENST00000455571+ENST00000325074+ENST00000344691__exon_number_014__gene_id_ENSG00000159216	RUNX1	ENSG00000159216.13	2.4014391464051	40.2077876478078	2.27210919054787e-74	4.31195121905353e-71
ENSG00000141447.ENSG00000265750	ENSG00000141447+ENSG00000265750	ENSG00000141447+ENSG00000265750_001	chr18	dexseq_prepare_annotation2.py	exon	21739473	21739792	.	-	.	ENST00000583267__exon_number_001__gene_id_ENSG00000141447+ENSG00000265750		ENSG00000141447.ENSG00000265750	2.47157494196429	32.4231300712433	3.81349863947483e-74	7.13664491222386e-71
ENSG00000159216.23	ENSG00000159216	ENSG00000159216_024	chr21	dexseq_prepare_annotation2.py	exon	36421378	36421462	.	-	.	ENST00000300305+ENST00000486278+ENST00000416754__exon_number_024__gene_id_ENSG00000159216	RUNX1	ENSG00000159216.23	2.47974566792889	39.95282388034	4.82510841519711e-74	8.90609257644505e-71
ENSG00000085872.ENSG00000105085.ENSG00000269578.ENSG00000214046.ENSG00000127526.ENSG00000269058.ENSG00000141979.ENSG00000268790.96	ENSG00000085872+ENSG00000105085+ENSG00000269578+ENSG00000214046+ENSG00000127526+ENSG00000269058+ENSG00000141979+ENSG00000268790	ENSG00000085872+ENSG00000105085+ENSG00000269578+ENSG00000214046+ENSG00000127526+ENSG00000269058+ENSG00000141979+ENSG00000268790_097	chr19	dexseq_prepare_annotation2.py	exon	16708241	16708264	.	-	.	ENST00000409035__exon_number_097__gene_id_ENSG00000085872+ENSG00000105085+ENSG00000269578+ENSG00000214046+ENSG00000127526+ENSG00000269058+ENSG00000141979+ENSG00000268790		ENSG00000085872.ENSG00000105085.ENSG00000269578.ENSG00000214046.ENSG00000127526.ENSG00000269058.ENSG00000141979.ENSG00000268790.96	2.12139261811676	25.0493688202185	7.44052491774028e-74	1.35479893035968e-70
ENSG00000147642.66	ENSG00000147642	ENSG00000147642_067	chr8	dexseq_prepare_annotation2.py	exon	110703834	110703834	.	-	.	ENST00000534578+ENST00000529190+ENST00000422135+ENST00000419099__exon_number_067__gene_id_ENSG00000147642	SYBU	ENSG00000147642.66	1.19690992352363	29.3046036146669	1.67273904853403e-73	3.0051760650343e-70
ENSG00000092148.74	ENSG00000092148	ENSG00000092148_075	chr14	dexseq_prepare_annotation2.py	exon	31675003	31675163	.	-	.	ENST00000399332+ENST00000553700+ENST00000556224+ENST00000556474+ENST00000553616__exon_number_075__gene_id_ENSG00000092148	HECTD1	ENSG00000092148.74	1.66813186218259	30.2512908107657	2.82957705739248e-73	5.01661673509444e-70
ENSG00000159216.11	ENSG00000159216	ENSG00000159216_012	chr21	dexseq_prepare_annotation2.py	exon	36231771	36231875	.	-	.	ENST00000467577+ENST00000437180+ENST00000482318+ENST00000399237+ENST00000399240+ENST00000300305+ENST00000358356+ENST00000486278+ENST00000325074+ENST00000344691__exon_number_012__gene_id_ENSG00000159216	RUNX1	ENSG00000159216.11	2.518680306694	39.279764233617	3.59384421306874e-73	6.28885398645855e-70
ENSG00000022840.69	ENSG00000022840	ENSG00000022840_070	chr12	dexseq_prepare_annotation2.py	exon	121014393	121014681	.	+	.	ENST00000325954+ENST00000545419+ENST00000544805+ENST00000542701+ENST00000535470+ENST00000413266+ENST00000538254__exon_number_070__gene_id_ENSG00000022840	RNF10	ENSG00000022840.69	2.8206759292107	27.7351217864414	4.46782095585348e-73	7.71798886196936e-70
ENSG00000100201.33	ENSG00000100201	ENSG00000100201_034	chr22	dexseq_prepare_annotation2.py	exon	38902300	38902311	.	-	.	ENST00000381633+ENST00000479734+ENST00000396821+ENST00000403230__exon_number_034__gene_id_ENSG00000100201	DDX17	ENSG00000100201.33	-2.54856744277096	-38.1398534346324	4.78020295017984e-73	8.15308994826749e-70
ENSG00000148218.5	ENSG00000148218	ENSG00000148218_006	chr9	dexseq_prepare_annotation2.py	exon	116151879	116151966	.	-	.	ENST00000482847+ENST00000409155+ENST00000277315__exon_number_006__gene_id_ENSG00000148218	ALAD	ENSG00000148218.5	-2.36441235696183	-37.0586223883405	7.36545916464558e-73	1.24054587345334e-69
ENSG00000166535.23	ENSG00000166535	ENSG00000166535_024	chr12	dexseq_prepare_annotation2.py	exon	8998673	8998720	.	+	.	ENST00000539547+ENST00000541459+ENST00000536789+ENST00000545692+ENST00000540049+ENST00000299698__exon_number_024__gene_id_ENSG00000166535	A2ML1	ENSG00000166535.23	-1.82936376127109	-36.0294662352631	1.31405979212789e-72	2.18591412976415e-69
ENSG00000066855.2	ENSG00000066855	ENSG00000066855_003	chr8	dexseq_prepare_annotation2.py	exon	66582106	66582107	.	+	.	ENST00000517944__exon_number_003__gene_id_ENSG00000066855	MTFR1	ENSG00000066855.2	-2.59063676475013	-33.2131104304872	1.45972772827469e-72	2.39861748247791e-69
ENSG00000227195.64	ENSG00000227195	ENSG00000227195_065	chr20	dexseq_prepare_annotation2.py	exon	26232129	26232141	.	-	.	ENST00000594130+ENST00000601119__exon_number_065__gene_id_ENSG00000227195	MIR663A	ENSG00000227195.64	-2.22148754204397	-27.4342740713876	2.80045283026472e-72	4.54624837657264e-69
ENSG00000100106.ENSG00000100101.24	ENSG00000100106+ENSG00000100101	ENSG00000100106+ENSG00000100101_025	chr22	dexseq_prepare_annotation2.py	exon	38111770	38111941	.	+	.	ENST00000406386+ENST00000344404+ENST00000455236+ENST00000492485__exon_number_025__gene_id_ENSG00000100106+ENSG00000100101		ENSG00000100106.ENSG00000100101.24	-4.63228319099349	-29.1934217591717	1.0473125786451e-71	1.67996418418807e-68
ENSG00000085872.ENSG00000105085.ENSG00000269578.ENSG00000214046.ENSG00000127526.ENSG00000269058.ENSG00000141979.ENSG00000268790.30	ENSG00000085872+ENSG00000105085+ENSG00000269578+ENSG00000214046+ENSG00000127526+ENSG00000269058+ENSG00000141979+ENSG00000268790	ENSG00000085872+ENSG00000105085+ENSG00000269578+ENSG00000214046+ENSG00000127526+ENSG00000269058+ENSG00000141979+ENSG00000268790_031	chr19	dexseq_prepare_annotation2.py	exon	16636979	16637085	.	-	.	ENST00000544299__exon_number_031__gene_id_ENSG00000085872+ENSG00000105085+ENSG00000269578+ENSG00000214046+ENSG00000127526+ENSG00000269058+ENSG00000141979+ENSG00000268790		ENSG00000085872.ENSG00000105085.ENSG00000269578.ENSG00000214046.ENSG00000127526.ENSG00000269058.ENSG00000141979.ENSG00000268790.30	-2.54170014970317	-24.3910272683395	1.30698677903774e-71	2.07183544213062e-68
ENSG00000263072.23	ENSG00000263072	ENSG00000263072_024	chr16	dexseq_prepare_annotation2.py	exon	3182947	3183195	.	-	.	ENST00000571449__exon_number_024__gene_id_ENSG00000263072	RP11-473M20.14	ENSG00000263072.23	-1.84696278104912	-36.1575655446586	1.5333110191711e-71	2.40234178308316e-68
ENSG00000180448.2	ENSG00000180448	ENSG00000180448_003	chr19	dexseq_prepare_annotation2.py	exon	1067174	1067315	.	+	.	ENST00000313093__exon_number_003__gene_id_ENSG00000180448	HMHA1	ENSG00000180448.2	-4.75811621933513	-31.8753724494425	3.92687673304685e-71	6.08178419269194e-68
ENSG00000114735	ENSG00000114735	ENSG00000114735_001	chr3	dexseq_prepare_annotation2.py	exon	50606583	50606627	.	+	.	ENST00000434410__exon_number_001__gene_id_ENSG00000114735	HEMK1	ENSG00000114735	3.26081565312797	36.3222085766738	1.70650603890736e-70	2.61293223516427e-67
ENSG00000063978.ENSG00000206113.ENSG00000125386.ENSG00000249428.96	ENSG00000063978+ENSG00000206113+ENSG00000125386+ENSG00000249428	ENSG00000063978+ENSG00000206113+ENSG00000125386+ENSG00000249428_097	chr4	dexseq_prepare_annotation2.py	exon	2664931	2665015	.	+	.	ENST00000512465+ENST00000324666+ENST00000513898+ENST00000382839+ENST00000502458+ENST00000505311+ENST00000545951+ENST00000513350__exon_number_097__gene_id_ENSG00000063978+ENSG00000206113+ENSG00000125386+ENSG00000249428		ENSG00000063978.ENSG00000206113.ENSG00000125386.ENSG00000249428.96	1.69060164432492	23.5164090189494	2.29063896457264e-70	3.46792444229716e-67
ENSG00000148337	ENSG00000148337	ENSG00000148337_001	chr9	dexseq_prepare_annotation2.py	exon	130928343	130928343	.	-	.	ENST00000471773__exon_number_001__gene_id_ENSG00000148337	CIZ1	ENSG00000148337	0.643948929446879	24.3789577298248	2.3433378905918e-70	3.508289267268e-67
ENSG00000088247.ENSG00000266722.46	ENSG00000088247+ENSG00000266722	ENSG00000088247+ENSG00000266722_047	chr19	dexseq_prepare_annotation2.py	exon	6424464	6424540	.	-	.	ENST00000599395+ENST00000398148__exon_number_047__gene_id_ENSG00000088247+ENSG00000266722		ENSG00000088247.ENSG00000266722.46	1.56203697910632	31.9249759746876	3.15507593144764e-70	4.67166199071558e-67
ENSG00000114735.15	ENSG00000114735	ENSG00000114735_016	chr3	dexseq_prepare_annotation2.py	exon	50614483	50614554	.	+	.	ENST00000424388+ENST00000434410+ENST00000448997+ENST00000232854+ENST00000482974+ENST00000455834__exon_number_016__gene_id_ENSG00000114735	HEMK1	ENSG00000114735.15	-3.69431461347362	-36.1070718471846	3.4767243187691e-70	5.09196508869115e-67
ENSG00000127419.5	ENSG00000127419	ENSG00000127419_006	chr4	dexseq_prepare_annotation2.py	exon	926234	926247	.	+	.	ENST00000264771+ENST00000505734+ENST00000504744+ENST00000513952+ENST00000514453+ENST00000515492+ENST00000507319__exon_number_006__gene_id_ENSG00000127419	TMEM175	ENSG00000127419.5	2.82467725962585	47.288899211481	4.12585068313601e-70	5.97769218007648e-67
ENSG00000114735.21	ENSG00000114735	ENSG00000114735_022	chr3	dexseq_prepare_annotation2.py	exon	50617275	50617370	.	+	.	ENST00000434410+ENST00000443894+ENST00000448997+ENST00000232854+ENST00000482974+ENST00000455834__exon_number_022__gene_id_ENSG00000114735	HEMK1	ENSG00000114735.21	-3.74856371007058	-36.0400012491903	4.34341267980578e-70	6.2259586308765e-67
ENSG00000092148.73	ENSG00000092148	ENSG00000092148_074	chr14	dexseq_prepare_annotation2.py	exon	31672277	31672842	.	-	.	ENST00000556474__exon_number_074__gene_id_ENSG00000092148	HECTD1	ENSG00000092148.73	1.5598543683813	28.801213684681	4.92181665140105e-70	6.98079388676926e-67
ENSG00000102893.53	ENSG00000102893	ENSG00000102893_054	chr16	dexseq_prepare_annotation2.py	exon	47697646	47698301	.	+	.	ENST00000568171__exon_number_054__gene_id_ENSG00000102893	PHKB	ENSG00000102893.53	-1.68298750115884	-24.8098555533097	5.03405441410924e-70	7.0656099986032e-67
ENSG00000114423.33	ENSG00000114423	ENSG00000114423_034	chr3	dexseq_prepare_annotation2.py	exon	105588244	105588246	.	-	.	ENST00000438603+ENST00000394027+ENST00000447441__exon_number_034__gene_id_ENSG00000114423	CBLB	ENSG00000114423.33	1.53601563715156	32.9476956275097	5.90757232749722e-70	8.20616608816114e-67
ENSG00000148343.11	ENSG00000148343	ENSG00000148343_012	chr9	dexseq_prepare_annotation2.py	exon	131804786	131804793	.	+	.	ENST00000406926+ENST00000358369+ENST00000445183+ENST00000439290+ENST00000277475+ENST00000474534__exon_number_012__gene_id_ENSG00000148343	FAM73B	ENSG00000148343.11	1.00375604164166	30.2305839587996	8.71736043275054e-70	1.19856589737722e-66
ENSG00000131018.135	ENSG00000131018	ENSG00000131018_136	chr6	dexseq_prepare_annotation2.py	exon	152688132	152688352	.	-	.	ENST00000454018+ENST00000469439__exon_number_136__gene_id_ENSG00000131018	SYNE1	ENSG00000131018.135	-5.94983761426665	-21.2056222483492	9.02291273296501e-70	1.22804576511634e-66
ENSG00000114423.35	ENSG00000114423	ENSG00000114423_036	chr3	dexseq_prepare_annotation2.py	exon	105588269	105588396	.	-	.	ENST00000443752__exon_number_036__gene_id_ENSG00000114423	CBLB	ENSG00000114423.35	1.48535579499322	32.8172800721597	9.89645048697053e-70	1.33346753151538e-66
ENSG00000159216.20	ENSG00000159216	ENSG00000159216_021	chr21	dexseq_prepare_annotation2.py	exon	36265222	36265260	.	-	.	ENST00000437180+ENST00000300305+ENST00000486278+ENST00000416754+ENST00000475045__exon_number_021__gene_id_ENSG00000159216	RUNX1	ENSG00000159216.20	2.62627283374377	36.6039370248938	1.41961580174584e-69	1.89387992434493e-66
ENSG00000148337.56	ENSG00000148337	ENSG00000148337_057	chr9	dexseq_prepare_annotation2.py	exon	130952967	130952989	.	-	.	ENST00000467178+ENST00000325721+ENST00000420484+ENST00000372948+ENST00000415526+ENST00000491954+ENST00000393608+ENST00000541172+ENST00000372938+ENST00000372954+ENST00000357558+ENST00000324544+ENST00000538431+ENST00000277465+ENST00000498156__exon_number_057__gene_id_ENSG00000148337	CIZ1	ENSG00000148337.56	-1.74417777287737	-24.1031114238173	1.94818850240769e-69	2.57355701168056e-66
ENSG00000162878.26	ENSG00000162878	ENSG00000162878_027	chr2	dexseq_prepare_annotation2.py	exon	42285054	42285326	.	+	.	ENST00000490302+ENST00000480099+ENST00000294964__exon_number_027__gene_id_ENSG00000162878	PKDCC	ENSG00000162878.26	-2.05566438742966	-40.9236974626561	4.36951782886936e-69	5.7160929252186e-66
ENSG00000159216.26	ENSG00000159216	ENSG00000159216_027	chr21	dexseq_prepare_annotation2.py	exon	36421568	36421585	.	-	.	ENST00000455571+ENST00000300305+ENST00000437180+ENST00000482318__exon_number_027__gene_id_ENSG00000159216	RUNX1	ENSG00000159216.26	2.92357764145302	36.2112128615447	4.99280167405469e-69	6.4686546458219e-66
ENSG00000151150.22	ENSG00000151150	ENSG00000151150_023	chr10	dexseq_prepare_annotation2.py	exon	61819458	61819574	.	-	.	ENST00000503366+ENST00000514197+ENST00000373827+ENST00000511043+ENST00000355288+ENST00000373820+ENST00000469721__exon_number_023__gene_id_ENSG00000151150	ANK3	ENSG00000151150.22	1.63673985083446	31.8051783285968	5.36979756688515e-69	6.89083108340228e-66
ENSG00000180448.7	ENSG00000180448	ENSG00000180448_008	chr19	dexseq_prepare_annotation2.py	exon	1068332	1068412	.	+	.	ENST00000590214__exon_number_008__gene_id_ENSG00000180448	HMHA1	ENSG00000180448.7	-4.73195779100096	-30.7470528052471	5.56954367208894e-69	7.07368946119376e-66
ENSG00000148343.24	ENSG00000148343	ENSG00000148343_025	chr9	dexseq_prepare_annotation2.py	exon	131825523	131825565	.	+	.	ENST00000495975+ENST00000439290+ENST00000277475+ENST00000494608+ENST00000358369__exon_number_025__gene_id_ENSG00000148343	FAM73B	ENSG00000148343.24	-2.20160117984628	-29.8353724963444	5.61728913291871e-69	7.07368946119376e-66
ENSG00000221968.1	ENSG00000221968	ENSG00000221968_002	chr11	dexseq_prepare_annotation2.py	exon	61640996	61640997	.	-	.	ENST00000527697+ENST00000533676__exon_number_002__gene_id_ENSG00000221968	FADS3	ENSG00000221968.1	-2.86404802577384	-40.7810744944364	6.29936649137985e-69	7.85915962760652e-66
ENSG00000114735.9	ENSG00000114735	ENSG00000114735_010	chr3	dexseq_prepare_annotation2.py	exon	50607243	50608361	.	+	.	ENST00000482974__exon_number_010__gene_id_ENSG00000114735	HEMK1	ENSG00000114735.9	3.35964371907672	35.1515847406738	8.55525911192723e-69	1.05757130574248e-65
ENSG00000114735.23	ENSG00000114735	ENSG00000114735_024	chr3	dexseq_prepare_annotation2.py	exon	50617547	50617660	.	+	.	ENST00000434410+ENST00000443894+ENST00000448997+ENST00000232854+ENST00000482974+ENST00000455834__exon_number_024__gene_id_ENSG00000114735	HEMK1	ENSG00000114735.23	-3.73751899873153	-35.1049765658899	1.00200561802727e-68	1.22738400894755e-65
ENSG00000227195.58	ENSG00000227195	ENSG00000227195_059	chr20	dexseq_prepare_annotation2.py	exon	26189979	26189993	.	-	.	ENST00000600225+ENST00000601079__exon_number_059__gene_id_ENSG00000227195	MIR663A	ENSG00000227195.58	-2.00026460285939	-26.0889813984981	1.17953773051297e-68	1.43183128725026e-65
ENSG00000104365.45	ENSG00000104365	ENSG00000104365_046	chr8	dexseq_prepare_annotation2.py	exon	42177165	42177268	.	+	.	ENST00000517917+ENST00000520201__exon_number_046__gene_id_ENSG00000104365	IKBKB	ENSG00000104365.45	2.05155007415052	27.0212894599905	1.24618196259344e-68	1.4992236607479e-65
ENSG00000145362.94	ENSG00000145362	ENSG00000145362_095	chr4	dexseq_prepare_annotation2.py	exon	114304889	114304891	.	+	.	ENST00000357077+ENST00000506722+ENST00000505342__exon_number_095__gene_id_ENSG00000145362	ANK2	ENSG00000145362.94	2.29261817002688	25.9835684447075	2.29022156414089e-68	2.73087640703957e-65
ENSG00000127419.4	ENSG00000127419	ENSG00000127419_005	chr4	dexseq_prepare_annotation2.py	exon	926232	926233	.	+	.	ENST00000264771+ENST00000505734+ENST00000513952+ENST00000514453+ENST00000515492+ENST00000507319__exon_number_005__gene_id_ENSG00000127419	TMEM175	ENSG00000127419.4	2.74765546010398	45.1342701299199	3.51511935564238e-68	4.15468607208741e-65
ENSG00000182774.ENSG00000214575.ENSG00000260836.28	ENSG00000182774+ENSG00000214575+ENSG00000260836	ENSG00000182774+ENSG00000214575+ENSG00000260836_029	chr15	dexseq_prepare_annotation2.py	exon	83209208	83209208	.	-	.	ENST00000560229+ENST00000330244+ENST00000561157__exon_number_029__gene_id_ENSG00000182774+ENSG00000214575+ENSG00000260836		ENSG00000182774.ENSG00000214575.ENSG00000260836.28	-1.46008973946098	-31.8030649963165	5.77337932360371e-68	6.76449284192184e-65
ENSG00000167543.5	ENSG00000167543	ENSG00000167543_006	chr17	dexseq_prepare_annotation2.py	exon	27895045	27895064	.	+	.	ENST00000580183__exon_number_006__gene_id_ENSG00000167543	TP53I13	ENSG00000167543.5	-7.19780175344733	-41.0934706598418	1.18294693130441e-67	1.37407444325706e-64
ENSG00000127419	ENSG00000127419	ENSG00000127419_001	chr4	dexseq_prepare_annotation2.py	exon	926175	926191	.	+	.	ENST00000507319+ENST00000264771__exon_number_001__gene_id_ENSG00000127419	TMEM175	ENSG00000127419	2.76773935637001	44.5014753113688	1.34529567064785e-67	1.54929768593532e-64
ENSG00000091536.67	ENSG00000091536	ENSG00000091536_068	chr17	dexseq_prepare_annotation2.py	exon	18061622	18061625	.	+	.	ENST00000556535+ENST00000557190__exon_number_068__gene_id_ENSG00000091536	MYO15A	ENSG00000091536.67	-2.02571399727261	-23.5715698690186	2.89561987725954e-67	3.30645435170937e-64
ENSG00000092201	ENSG00000092201	ENSG00000092201_001	chr14	dexseq_prepare_annotation2.py	exon	21819631	21819637	.	-	.	ENST00000216297__exon_number_001__gene_id_ENSG00000092201	SUPT16H	ENSG00000092201	-2.01347640350499	-42.3239738100899	2.93614181775921e-67	3.32455143536565e-64
ENSG00000131558.13	ENSG00000131558	ENSG00000131558_014	chr7	dexseq_prepare_annotation2.py	exon	133059582	133059756	.	+	.	ENST00000393161+ENST00000462055+ENST00000253861+ENST00000539845+ENST00000486013+ENST00000480840__exon_number_014__gene_id_ENSG00000131558	EXOC4	ENSG00000131558.13	-3.42998020544462	-25.0058174885892	3.04764355051283e-67	3.42204656069333e-64
ENSG00000114735.7	ENSG00000114735	ENSG00000114735_008	chr3	dexseq_prepare_annotation2.py	exon	50607001	50607005	.	+	.	ENST00000482974+ENST00000448997+ENST00000424388+ENST00000232854__exon_number_008__gene_id_ENSG00000114735	HEMK1	ENSG00000114735.7	3.33389157261791	34.0515872611724	3.7329610287864e-67	4.15691433835319e-64
ENSG00000153048.30	ENSG00000153048	ENSG00000153048_031	chr16	dexseq_prepare_annotation2.py	exon	8962201	8962211	.	-	.	ENST00000562586+ENST00000396593+ENST00000561530__exon_number_031__gene_id_ENSG00000153048	CARHSP1	ENSG00000153048.30	-2.51562513084377	-37.8924675481096	4.51477393196888e-67	4.9863087634537e-64
ENSG00000050438.30	ENSG00000050438	ENSG00000050438_031	chr12	dexseq_prepare_annotation2.py	exon	51856094	51856240	.	+	.	ENST00000514353+ENST00000550211+ENST00000319957+ENST00000547697+ENST00000535225+ENST00000453097+ENST00000551071+ENST00000604314+ENST00000394856+ENST00000358657__exon_number_031__gene_id_ENSG00000050438	SLC4A8	ENSG00000050438.30	-3.92254810507382	-45.8375075531768	6.161601889842e-67	6.74980944586253e-64
ENSG00000163491.61	ENSG00000163491	ENSG00000163491_062	chr3	dexseq_prepare_annotation2.py	exon	27410716	27410883	.	-	.	ENST00000429845+ENST00000341435+ENST00000435750__exon_number_062__gene_id_ENSG00000163491	NEK10	ENSG00000163491.61	-2.16418100990795	-25.9317057590878	1.85683299235598e-66	2.01768863754863e-63
ENSG00000158286.21	ENSG00000158286	ENSG00000158286_022	chr1	dexseq_prepare_annotation2.py	exon	6270962	6270997	.	+	.	ENST00000377939+ENST00000463453__exon_number_022__gene_id_ENSG00000158286	RNF207	ENSG00000158286.21	3.94359576967985	31.3830022084542	3.41462334739351e-66	3.68074543259597e-63
ENSG00000068878.14	ENSG00000068878	ENSG00000068878_015	chr2	dexseq_prepare_annotation2.py	exon	54114396	54114453	.	-	.	ENST00000421748+ENST00000389993+ENST00000404125+ENST00000476586__exon_number_015__gene_id_ENSG00000068878	PSME4	ENSG00000068878.14	-4.52580302701907	-37.0123466369878	5.57816246958412e-66	5.96518069425955e-63
ENSG00000188897.73	ENSG00000188897	ENSG00000188897_074	chr16	dexseq_prepare_annotation2.py	exon	11588431	11588616	.	-	.	ENST00000598234__exon_number_074__gene_id_ENSG00000188897	CTD-3088G3.8	ENSG00000188897.73	-2.32935388465012	-35.8260968777401	7.77909728098575e-66	8.2533159514534e-63
ENSG00000147099.34	ENSG00000147099	ENSG00000147099_035	chrX	dexseq_prepare_annotation2.py	exon	71791796	71791906	.	-	.	ENST00000486704__exon_number_035__gene_id_ENSG00000147099	HDAC8	ENSG00000147099.34	2.88121033280909	32.4548709173888	7.89747928743279e-66	8.31345432927554e-63
ENSG00000159216.43	ENSG00000159216	ENSG00000159216_044	chr21	dexseq_prepare_annotation2.py	exon	37357048	37357128	.	-	.	ENST00000475045__exon_number_044__gene_id_ENSG00000159216	RUNX1	ENSG00000159216.43	-1.43345428002124	-33.8939001920024	1.05565082799848e-65	1.10263956485404e-62
ENSG00000180448.6	ENSG00000180448	ENSG00000180448_007	chr19	dexseq_prepare_annotation2.py	exon	1067497	1067673	.	+	.	ENST00000586866__exon_number_007__gene_id_ENSG00000180448	HMHA1	ENSG00000180448.6	-4.79647456725431	-28.9490394681815	1.9655429984445e-65	2.03723995920314e-62
ENSG00000148343.29	ENSG00000148343	ENSG00000148343_030	chr9	dexseq_prepare_annotation2.py	exon	131830052	131830150	.	+	.	ENST00000495975+ENST00000406926+ENST00000474639+ENST00000358369+ENST00000471943+ENST00000445183+ENST00000414342+ENST00000439290+ENST00000277475__exon_number_030__gene_id_ENSG00000148343	FAM73B	ENSG00000148343.29	-2.40988189308588	-28.0925941659964	2.5515870608422e-65	2.6244728530687e-62
ENSG00000140853.30	ENSG00000140853	ENSG00000140853_031	chr16	dexseq_prepare_annotation2.py	exon	57067516	57067581	.	+	.	ENST00000538110+ENST00000539144+ENST00000538805+ENST00000262510+ENST00000539881+ENST00000308149+ENST00000543030+ENST00000436936+ENST00000545081__exon_number_031__gene_id_ENSG00000140853	NLRC5	ENSG00000140853.30	2.36161224173416	42.0559748563495	2.84498826148212e-65	2.904086426732e-62
ENSG00000131018.136	ENSG00000131018	ENSG00000131018_137	chr6	dexseq_prepare_annotation2.py	exon	152688353	152688517	.	-	.	ENST00000469439+ENST00000471834+ENST00000341594+ENST00000448038+ENST00000265368+ENST00000454018+ENST00000367255+ENST00000423061__exon_number_137__gene_id_ENSG00000131018	SYNE1	ENSG00000131018.136	-6.11446125159476	-20.1842442598974	4.76398232122259e-65	4.82637974380582e-62
ENSG00000129467.ENSG00000129465.ENSG00000258973.18	ENSG00000129467+ENSG00000129465+ENSG00000258973	ENSG00000129467+ENSG00000129465+ENSG00000258973_019	chr14	dexseq_prepare_annotation2.py	exon	24791431	24791569	.	-	.	ENST00000557056+ENST00000560635+ENST00000554577__exon_number_019__gene_id_ENSG00000129467+ENSG00000129465+ENSG00000258973		ENSG00000129467.ENSG00000129465.ENSG00000258973.18	-1.63068619424885	-22.0043790953279	7.83424371131601e-65	7.87762437425479e-62
ENSG00000175224.42	ENSG00000175224	ENSG00000175224_043	chr11	dexseq_prepare_annotation2.py	exon	46670277	46670417	.	+	.	ENST00000525850__exon_number_043__gene_id_ENSG00000175224	ATG13	ENSG00000175224.42	1.98138078277291	29.9831348543503	1.09166465166901e-64	1.0895783592236e-61
ENSG00000238542.ENSG00000163492.ENSG00000155657.161	ENSG00000238542+ENSG00000163492+ENSG00000155657	ENSG00000238542+ENSG00000163492+ENSG00000155657_162	chr2	dexseq_prepare_annotation2.py	exon	179516248	179516263	.	-	.	ENST00000342992+ENST00000589042+ENST00000591111__exon_number_162__gene_id_ENSG00000238542+ENSG00000163492+ENSG00000155657		ENSG00000238542.ENSG00000163492.ENSG00000155657.161	1.34566418731597	20.0115279029354	1.55264689426435e-64	1.53828491049241e-61
ENSG00000148337.70	ENSG00000148337	ENSG00000148337_071	chr9	dexseq_prepare_annotation2.py	exon	130953852	130953868	.	-	.	ENST00000357558+ENST00000372938+ENST00000325721__exon_number_071__gene_id_ENSG00000148337	CIZ1	ENSG00000148337.70	-3.8353008635033	-22.6132572224612	2.10359756327104e-64	2.06892659029392e-61
ENSG00000167380.40	ENSG00000167380	ENSG00000167380_041	chr19	dexseq_prepare_annotation2.py	exon	44679797	44679832	.	+	.	ENST00000454662+ENST00000590524+ENST00000585678+ENST00000588883+ENST00000590089+ENST00000337433+ENST00000588127__exon_number_041__gene_id_ENSG00000167380	ZNF226	ENSG00000167380.40	2.90173462491945	28.8181742551575	2.66780106012272e-64	2.60481775683373e-61
ENSG00000180448.4	ENSG00000180448	ENSG00000180448_005	chr19	dexseq_prepare_annotation2.py	exon	1067318	1067325	.	+	.	ENST00000591293+ENST00000587602+ENST00000536472+ENST00000313093__exon_number_005__gene_id_ENSG00000180448	HMHA1	ENSG00000180448.4	-4.67461990068003	-28.3401875835107	3.38195839609389e-64	3.27835854824808e-61
ENSG00000265408.ENSG00000172828.ENSG00000172831.1	ENSG00000265408+ENSG00000172828+ENSG00000172831	ENSG00000265408+ENSG00000172828+ENSG00000172831_002	chr16	dexseq_prepare_annotation2.py	exon	66968359	66968362	.	+	.	ENST00000417689+ENST00000561697__exon_number_002__gene_id_ENSG00000265408+ENSG00000172828+ENSG00000172831		ENSG00000265408.ENSG00000172828.ENSG00000172831.1	-2.60911831436555	-35.4780857542049	5.05088033082451e-64	4.8611836966854e-61
ENSG00000242384.ENSG00000267043.ENSG00000161583.ENSG00000234972.20	ENSG00000242384+ENSG00000267043+ENSG00000161583+ENSG00000234972	ENSG00000242384+ENSG00000267043+ENSG00000161583+ENSG00000234972_021	chr17	dexseq_prepare_annotation2.py	exon	34590221	34590382	.	-	.	ENST00000585570__exon_number_021__gene_id_ENSG00000242384+ENSG00000267043+ENSG00000161583+ENSG00000234972		ENSG00000242384.ENSG00000267043.ENSG00000161583.ENSG00000234972.20	-1.07507125483351	-25.2239211462277	5.23914893086563e-64	5.00661989533828e-61
ENSG00000141002.ENSG00000267048.ENSG00000198211.ENSG00000258839.ENSG00000256390.ENSG00000258947.29	ENSG00000141002+ENSG00000267048+ENSG00000198211+ENSG00000258839+ENSG00000256390+ENSG00000258947	ENSG00000141002+ENSG00000267048+ENSG00000198211+ENSG00000258839+ENSG00000256390+ENSG00000258947_030	chr16	dexseq_prepare_annotation2.py	exon	89961446	89961490	.	+	.	ENST00000263347+ENST00000263346+ENST00000566751+ENST00000562184+ENST00000562256__exon_number_030__gene_id_ENSG00000141002+ENSG00000267048+ENSG00000198211+ENSG00000258839+ENSG00000256390+ENSG00000258947		ENSG00000141002.ENSG00000267048.ENSG00000198211.ENSG00000258839.ENSG00000256390.ENSG00000258947.29	-1.40494367295889	-22.5989311495662	5.35085081301422e-64	5.07735450878283e-61
ENSG00000172890.36	ENSG00000172890	ENSG00000172890_037	chr11	dexseq_prepare_annotation2.py	exon	71190340	71191194	.	+	.	ENST00000530055__exon_number_037__gene_id_ENSG00000172890	NADSYN1	ENSG00000172890.36	-1.5937338707334	-24.5865604250253	5.80171391691563e-64	5.46667508107025e-61
ENSG00000079102.80	ENSG00000079102	ENSG00000079102_081	chr8	dexseq_prepare_annotation2.py	exon	93107490	93107490	.	-	.	ENST00000523290__exon_number_081__gene_id_ENSG00000079102	RUNX1T1	ENSG00000079102.80	2.19253217794817	37.500813542999	1.19047705683473e-63	1.11393930272239e-60
ENSG00000114735.2	ENSG00000114735	ENSG00000114735_003	chr3	dexseq_prepare_annotation2.py	exon	50606705	50606908	.	+	.	ENST00000232854__exon_number_003__gene_id_ENSG00000114735	HEMK1	ENSG00000114735.2	3.15607634239278	31.6960863811549	1.69790981983938e-63	1.57779148237792e-60
ENSG00000159216.28	ENSG00000159216	ENSG00000159216_029	chr21	dexseq_prepare_annotation2.py	exon	36421596	36421641	.	-	.	ENST00000300305__exon_number_029__gene_id_ENSG00000159216	RUNX1	ENSG00000159216.28	2.8898880905712	32.3955033969324	1.87172822224099e-63	1.72740002822737e-60
ENSG00000227195.18	ENSG00000227195	ENSG00000227195_019	chr20	dexseq_prepare_annotation2.py	exon	26172429	26172449	.	-	.	ENST00000609914+ENST00000594150+ENST00000596223+ENST00000601901+ENST00000596537+ENST00000598448+ENST00000608521+ENST00000598150+ENST00000608084+ENST00000600225+ENST00000427348+ENST00000432499+ENST00000609012+ENST00000600263+ENST00000596767+ENST00000594130+ENST00000596058+ENST00000597361+ENST00000597267+ENST00000596111+ENST00000601079+ENST00000609202+ENST00000608487+ENST00000598451+ENST00000601119…	MIR663A	ENSG00000227195.18	1.27115488254242	24.2154617541955	1.92249010919449e-63	1.76217797478288e-60
ENSG00000212091.ENSG00000144061.29	ENSG00000212091+ENSG00000144061	ENSG00000212091+ENSG00000144061_030	chr2	dexseq_prepare_annotation2.py	exon	110922265	110922307	.	-	.	ENST00000355301+ENST00000496524+ENST00000393272+ENST00000417665+ENST00000445609+ENST00000461707+ENST00000316534__exon_number_030__gene_id_ENSG00000212091+ENSG00000144061		ENSG00000212091.ENSG00000144061.29	-1.99226372680831	-35.0197928820274	2.00270488170415e-63	1.82330041331474e-60
ENSG00000188897.65	ENSG00000188897	ENSG00000188897_066	chr16	dexseq_prepare_annotation2.py	exon	11571677	11571861	.	-	.	ENST00000344649+ENST00000598234+ENST00000595170__exon_number_066__gene_id_ENSG00000188897	CTD-3088G3.8	ENSG00000188897.65	-2.34162462721115	-33.9711352328181	2.56855544122866e-63	2.32276709571834e-60
ENSG00000118900.18	ENSG00000118900	ENSG00000118900_019	chr16	dexseq_prepare_annotation2.py	exon	4920213	4920342	.	+	.	ENST00000396658+ENST00000545171+ENST00000585857+ENST00000262376+ENST00000590769__exon_number_019__gene_id_ENSG00000118900	UBN1	ENSG00000118900.18	1.3020999843822	30.8981583442161	2.83058221343457e-63	2.54265539068401e-60
ENSG00000227195.63	ENSG00000227195	ENSG00000227195_064	chr20	dexseq_prepare_annotation2.py	exon	26232103	26232128	.	-	.	ENST00000594130+ENST00000601901+ENST00000601119__exon_number_064__gene_id_ENSG00000227195	MIR663A	ENSG00000227195.63	-2.21074238933057	-24.1302861346777	3.35258082682189e-63	2.99161222362673e-60
ENSG00000022840.71	ENSG00000022840	ENSG00000022840_072	chr12	dexseq_prepare_annotation2.py	exon	121014686	121014689	.	+	.	ENST00000325954+ENST00000538254+ENST00000542701+ENST00000413266+ENST00000545419__exon_number_072__gene_id_ENSG00000022840	RNF10	ENSG00000022840.71	2.73139952874699	23.9503507041406	1.0886366963882e-62	9.65033458846962e-60
ENSG00000119912.28	ENSG00000119912	ENSG00000119912_029	chr10	dexseq_prepare_annotation2.py	exon	94267332	94267423	.	-	.	ENST00000478361+ENST00000265986__exon_number_029__gene_id_ENSG00000119912	IDE	ENSG00000119912.28	1.49065868105908	36.639489374516	1.21476540219071e-62	1.06980339752928e-59
ENSG00000147642.63	ENSG00000147642	ENSG00000147642_064	chr8	dexseq_prepare_annotation2.py	exon	110693145	110693153	.	-	.	ENST00000533171+ENST00000534184+ENST00000408889__exon_number_064__gene_id_ENSG00000147642	SYBU	ENSG00000147642.63	1.226696520314	24.75632388642	3.33447102270866e-62	2.91748892559617e-59
ENSG00000091536.61	ENSG00000091536	ENSG00000091536_062	chr17	dexseq_prepare_annotation2.py	exon	18059509	18059583	.	+	.	ENST00000205890+ENST00000418233+ENST00000536811+ENST00000585180__exon_number_062__gene_id_ENSG00000091536	MYO15A	ENSG00000091536.61	1.02371778532019	22.0297189906903	4.5822742659913e-62	3.98338580095613e-59
ENSG00000255103.ENSG00000127603.30	ENSG00000255103+ENSG00000127603	ENSG00000255103+ENSG00000127603_031	chr1	dexseq_prepare_annotation2.py	exon	39748861	39748973	.	+	.	ENST00000372915+ENST00000567887+ENST00000539005+ENST00000496804+ENST00000524432+ENST00000361689+ENST00000564288+ENST00000485063+ENST00000545844+ENST00000530262+ENST00000317713__exon_number_031__gene_id_ENSG00000255103+ENSG00000127603		ENSG00000255103.ENSG00000127603.30	-8.18813373037669	-33.0487928598393	5.05992160053915e-62	4.37040997628106e-59
ENSG00000114735.6	ENSG00000114735	ENSG00000114735_007	chr3	dexseq_prepare_annotation2.py	exon	50606998	50607000	.	+	.	ENST00000448997+ENST00000482974+ENST00000232854__exon_number_007__gene_id_ENSG00000114735	HEMK1	ENSG00000114735.6	3.28754763384021	30.7671053851235	5.37848452203806e-62	4.61597300298377e-59
ENSG00000085872.ENSG00000105085.ENSG00000269578.ENSG00000214046.ENSG00000127526.ENSG00000269058.ENSG00000141979.ENSG00000268790.93	ENSG00000085872+ENSG00000105085+ENSG00000269578+ENSG00000214046+ENSG00000127526+ENSG00000269058+ENSG00000141979+ENSG00000268790	ENSG00000085872+ENSG00000105085+ENSG00000269578+ENSG00000214046+ENSG00000127526+ENSG00000269058+ENSG00000141979+ENSG00000268790_094	chr19	dexseq_prepare_annotation2.py	exon	16697716	16698214	.	-	.	ENST00000593779__exon_number_094__gene_id_ENSG00000085872+ENSG00000105085+ENSG00000269578+ENSG00000214046+ENSG00000127526+ENSG00000269058+ENSG00000141979+ENSG00000268790		ENSG00000085872.ENSG00000105085.ENSG00000269578.ENSG00000214046.ENSG00000127526.ENSG00000269058.ENSG00000141979.ENSG00000268790.93	2.36623341055224	21.6258834414283	5.92488297736499e-62	5.05272520339313e-59
ENSG00000177483.ENSG00000124831	ENSG00000177483+ENSG00000124831	ENSG00000177483+ENSG00000124831_001	chr2	dexseq_prepare_annotation2.py	exon	238536219	238536249	.	+	.	ENST00000308482__exon_number_001__gene_id_ENSG00000177483+ENSG00000124831		ENSG00000177483.ENSG00000124831	1.92181306241472	37.2669203954975	7.06050412751743e-62	5.98331098836449e-59
ENSG00000012232.20	ENSG00000012232	ENSG00000012232_021	chr8	dexseq_prepare_annotation2.py	exon	28573128	28573133	.	+	.	ENST00000522725+ENST00000519288+ENST00000518223+ENST00000519886+ENST00000220562__exon_number_021__gene_id_ENSG00000012232	EXTL3	ENSG00000012232.20	-1.26766077117632	-29.4693001398816	7.94704683563498e-62	6.69250615454456e-59
ENSG00000156113.68	ENSG00000156113	ENSG00000156113_069	chr10	dexseq_prepare_annotation2.py	exon	79398128	79398353	.	-	.	ENST00000286627__exon_number_069__gene_id_ENSG00000156113	KCNMA1	ENSG00000156113.68	2.50493072069885	24.1040591362118	1.42182340598487e-61	1.18993372279014e-58
ENSG00000131018.130	ENSG00000131018	ENSG00000131018_131	chr6	dexseq_prepare_annotation2.py	exon	152683305	152683349	.	-	.	ENST00000448038+ENST00000471834+ENST00000341594+ENST00000265368+ENST00000367255+ENST00000423061__exon_number_131__gene_id_ENSG00000131018	SYNE1	ENSG00000131018.130	-5.8547639056257	-19.4189404816879	1.62126477759676e-61	1.34847196705521e-58
ENSG00000156873.ENSG00000260899.ENSG00000080603.60	ENSG00000156873+ENSG00000260899+ENSG00000080603	ENSG00000156873+ENSG00000260899+ENSG00000080603_061	chr16	dexseq_prepare_annotation2.py	exon	30762539	30762602	.	+	.	ENST00000328273+ENST00000563588+ENST00000483578+ENST00000563913+ENST00000424889+ENST00000565924+ENST00000569762+ENST00000565897+ENST00000564838__exon_number_061__gene_id_ENSG00000156873+ENSG00000260899+ENSG00000080603		ENSG00000156873.ENSG00000260899.ENSG00000080603.60	3.39100454727946	35.6845436077476	1.68587867459535e-61	1.39361143786703e-58
ENSG00000114423.32	ENSG00000114423	ENSG00000114423_033	chr3	dexseq_prepare_annotation2.py	exon	105588181	105588243	.	-	.	ENST00000438603+ENST00000545639+ENST00000394027+ENST00000447441__exon_number_033__gene_id_ENSG00000114423	CBLB	ENSG00000114423.32	1.62101357052423	28.2756787059987	1.75837148893503e-61	1.44467372659808e-58
ENSG00000104490.15	ENSG00000104490	ENSG00000104490_016	chr8	dexseq_prepare_annotation2.py	exon	102731508	102731520	.	-	.	ENST00000311028+ENST00000522448+ENST00000220931+ENST00000518166+ENST00000522951+ENST00000520690+ENST00000520425+ENST00000521599+ENST00000518727+ENST00000395923+ENST00000519508__exon_number_016__gene_id_ENSG00000104490	NCALD	ENSG00000104490.15	1.26402167076342	23.8179807694364	2.62058864722779e-61	2.14002033639252e-58
ENSG00000159216.10	ENSG00000159216	ENSG00000159216_011	chr21	dexseq_prepare_annotation2.py	exon	36228710	36228744	.	-	.	ENST00000469087+ENST00000486278+ENST00000467577__exon_number_011__gene_id_ENSG00000159216	RUNX1	ENSG00000159216.10	2.44666223749505	30.9870088315183	2.89572096189632e-61	2.35045321595081e-58
ENSG00000148337.69	ENSG00000148337	ENSG00000148337_070	chr9	dexseq_prepare_annotation2.py	exon	130953848	130953851	.	-	.	ENST00000357558+ENST00000372938+ENST00000541172+ENST00000325721__exon_number_070__gene_id_ENSG00000148337	CIZ1	ENSG00000148337.69	-0.856031402652156	-21.6829767196958	3.30401561393931e-61	2.6658064182839e-58
ENSG00000090686.22	ENSG00000090686	ENSG00000090686_023	chr1	dexseq_prepare_annotation2.py	exon	22047529	22047639	.	-	.	ENST00000471752+ENST00000400301+ENST00000308271+ENST00000374732+ENST00000529637+ENST00000487880__exon_number_023__gene_id_ENSG00000090686	USP48	ENSG00000090686.22	1.68999030212138	26.5348824387184	3.5029089179717e-61	2.80945805610323e-58
ENSG00000167543.6	ENSG00000167543	ENSG00000167543_007	chr17	dexseq_prepare_annotation2.py	exon	27895065	27895073	.	+	.	ENST00000578749+ENST00000580183__exon_number_007__gene_id_ENSG00000167543	TP53I13	ENSG00000167543.6	-6.93437751247873	-35.3207448126429	4.66479517717549e-61	3.71919427078686e-58
ENSG00000091536.76	ENSG00000091536	ENSG00000091536_077	chr17	dexseq_prepare_annotation2.py	exon	18062976	18062993	.	+	.	ENST00000578472+ENST00000556535+ENST00000579848+ENST00000418233+ENST00000205890+ENST00000433411+ENST00000451725__exon_number_077__gene_id_ENSG00000091536	MYO15A	ENSG00000091536.76	1.71439800608786	21.7157963374731	5.41095837713522e-61	4.28872560971738e-58
ENSG00000114416.6	ENSG00000114416	ENSG00000114416_007	chr3	dexseq_prepare_annotation2.py	exon	180630326	180630458	.	+	.	ENST00000357559+ENST00000305586+ENST00000475315+ENST00000491674__exon_number_007__gene_id_ENSG00000114416	FXR1	ENSG00000114416.6	-2.24608992914844	-23.1751725029179	6.25009947526952e-61	4.92485908477641e-58
ENSG00000159216.15	ENSG00000159216	ENSG00000159216_016	chr21	dexseq_prepare_annotation2.py	exon	36259343	36259393	.	-	.	ENST00000437180+ENST00000475045+ENST00000399237+ENST00000399240+ENST00000300305+ENST00000358356+ENST00000486278+ENST00000455571+ENST00000325074+ENST00000344691__exon_number_016__gene_id_ENSG00000159216	RUNX1	ENSG00000159216.15	2.38288327909886	30.5831687995479	1.26961079803921e-60	9.94592431101159e-58
ENSG00000114423.34	ENSG00000114423	ENSG00000114423_035	chr3	dexseq_prepare_annotation2.py	exon	105588247	105588266	.	-	.	ENST00000438603+ENST00000447441__exon_number_035__gene_id_ENSG00000114423	CBLB	ENSG00000114423.34	1.46167658751768	27.8081641695766	1.40184243862197e-60	1.09183268129943e-57
ENSG00000114735.20	ENSG00000114735	ENSG00000114735_021	chr3	dexseq_prepare_annotation2.py	exon	50616252	50616357	.	+	.	ENST00000455834+ENST00000448997+ENST00000232854+ENST00000434410__exon_number_021__gene_id_ENSG00000114735	HEMK1	ENSG00000114735.20	-2.90780479414453	-29.8786462068223	1.5791325222378e-60	1.2228475535136e-57
ENSG00000158286.23	ENSG00000158286	ENSG00000158286_024	chr1	dexseq_prepare_annotation2.py	exon	6270999	6271080	.	+	.	ENST00000496329__exon_number_024__gene_id_ENSG00000158286	RNF207	ENSG00000158286.23	4.2076135775228	28.1654055403241	2.22004578402676e-60	1.70933376589334e-57
ENSG00000089053.27	ENSG00000089053	ENSG00000089053_028	chr12	dexseq_prepare_annotation2.py	exon	121766576	121766638	.	-	.	ENST00000535463__exon_number_028__gene_id_ENSG00000089053	ANAPC5	ENSG00000089053.27	-1.46593738315024	-27.263556450518	2.38268463209175e-60	1.82413461759833e-57
ENSG00000159216.44	ENSG00000159216	ENSG00000159216_045	chr21	dexseq_prepare_annotation2.py	exon	37360428	37360469	.	-	.	ENST00000475045__exon_number_045__gene_id_ENSG00000159216	RUNX1	ENSG00000159216.44	-1.39815265210689	-30.380790739229	2.67787400040324e-60	2.0385429297307e-57
ENSG00000165795.153	ENSG00000165795	ENSG00000165795_154	chr14	dexseq_prepare_annotation2.py	exon	21493852	21493891	.	-	.	ENST00000360463+ENST00000554419+ENST00000557669+ENST00000556974+ENST00000397858+ENST00000350792+ENST00000397847+ENST00000298687__exon_number_154__gene_id_ENSG00000165795	NDRG2	ENSG00000165795.153	-1.53028760134395	-21.2082094537465	3.60712633058769e-60	2.73051357323622e-57
ENSG00000181090.24	ENSG00000181090	ENSG00000181090_025	chr9	dexseq_prepare_annotation2.py	exon	140671070	140671233	.	+	.	ENST00000460843+ENST00000462484+ENST00000371394+ENST00000465566+ENST00000462942+ENST00000334856__exon_number_025__gene_id_ENSG00000181090	EHMT1	ENSG00000181090.24	-6.40102356135759	-36.8072351532012	7.59981493047691e-60	5.72075007464983e-57
ENSG00000005810.14	ENSG00000005810	ENSG00000005810_015	chr13	dexseq_prepare_annotation2.py	exon	77641716	77641999	.	-	.	ENST00000407578+ENST00000357337+ENST00000544440+ENST00000429715__exon_number_015__gene_id_ENSG00000005810	MYCBP2	ENSG00000005810.14	-1.44447131890626	-22.787188234775	8.6242281155044e-60	6.45580969299608e-57
ENSG00000064652.6	ENSG00000064652	ENSG00000064652_007	chr5	dexseq_prepare_annotation2.py	exon	122181358	122181388	.	+	.	ENST00000261369+ENST00000506996+ENST00000395451+ENST00000511545+ENST00000513881__exon_number_007__gene_id_ENSG00000064652	SNX24	ENSG00000064652.6	-3.6048106137121	-41.8123355384428	1.01809380739886e-59	7.57900529262638e-57
ENSG00000095564.35	ENSG00000095564	ENSG00000095564_036	chr10	dexseq_prepare_annotation2.py	exon	93768798	93768965	.	+	.	ENST00000265990+ENST00000544642__exon_number_036__gene_id_ENSG00000095564	BTAF1	ENSG00000095564.35	-2.824492894253	-25.2480546861857	1.07351264729561e-59	7.94765061109372e-57
ENSG00000114735.10	ENSG00000114735	ENSG00000114735_011	chr3	dexseq_prepare_annotation2.py	exon	50608362	50608725	.	+	.	ENST00000424388+ENST00000434410+ENST00000448997+ENST00000232854+ENST00000482974+ENST00000455834__exon_number_011__gene_id_ENSG00000114735	HEMK1	ENSG00000114735.10	3.19719475199715	29.3557246130748	1.19563214105985e-59	8.80338065304297e-57
ENSG00000172890.34	ENSG00000172890	ENSG00000172890_035	chr11	dexseq_prepare_annotation2.py	exon	71189441	71189515	.	+	.	ENST00000319023+ENST00000527852+ENST00000539574+ENST00000529840+ENST00000525200+ENST00000530534__exon_number_035__gene_id_ENSG00000172890	NADSYN1	ENSG00000172890.34	-1.60092374529975	-23.0020442405015	1.68992438423693e-59	1.23752060533072e-56
ENSG00000077782.75	ENSG00000077782	ENSG00000077782_076	chr8	dexseq_prepare_annotation2.py	exon	38314960	38314964	.	-	.	ENST00000532791+ENST00000530701+ENST00000397103+ENST00000341462+ENST00000326324+ENST00000434187+ENST00000484370+ENST00000413133+ENST00000529552+ENST00000440174+ENST00000447712+ENST00000397113+ENST00000356207+ENST00000487647+ENST00000425967+ENST00000530568+ENST00000496296+ENST00000397091+ENST00000397090+ENST00000397108+ENST00000527203+ENST00000526742+ENST00000470826+ENST00000525001+ENST00000335922…	FGFR1	ENSG00000077782.75	1.86451577266477	22.4702928221347	2.76975525294092e-59	2.01731006644197e-56
ENSG00000085872.ENSG00000105085.ENSG00000269578.ENSG00000214046.ENSG00000127526.ENSG00000269058.ENSG00000141979.ENSG00000268790.31	ENSG00000085872+ENSG00000105085+ENSG00000269578+ENSG00000214046+ENSG00000127526+ENSG00000269058+ENSG00000141979+ENSG00000268790	ENSG00000085872+ENSG00000105085+ENSG00000269578+ENSG00000214046+ENSG00000127526+ENSG00000269058+ENSG00000141979+ENSG00000268790_032	chr19	dexseq_prepare_annotation2.py	exon	16638891	16639066	.	-	.	ENST00000198939+ENST00000546361__exon_number_032__gene_id_ENSG00000085872+ENSG00000105085+ENSG00000269578+ENSG00000214046+ENSG00000127526+ENSG00000269058+ENSG00000141979+ENSG00000268790		ENSG00000085872.ENSG00000105085.ENSG00000269578.ENSG00000214046.ENSG00000127526.ENSG00000269058.ENSG00000141979.ENSG00000268790.31	-2.49775537820886	-20.8151888920591	4.64283937292944e-59	3.3633627031573e-56
ENSG00000166689.25	ENSG00000166689	ENSG00000166689_026	chr11	dexseq_prepare_annotation2.py	exon	16812750	16812892	.	-	.	ENST00000531776__exon_number_026__gene_id_ENSG00000166689	PLEKHA7	ENSG00000166689.25	1.52832527957763	23.5562521056266	4.90450412429891e-59	3.53391815356302e-56
ENSG00000145687.12	ENSG00000145687	ENSG00000145687_013	chr5	dexseq_prepare_annotation2.py	exon	80733278	80733649	.	-	.	ENST00000513785__exon_number_013__gene_id_ENSG00000145687	SSBP2	ENSG00000145687.12	-1.54164733681208	-24.6936828633652	4.95234408767166e-59	3.54940822904816e-56
ENSG00000113575.ENSG00000272772.ENSG00000113558.ENSG00000273345.ENSG00000006837.41	ENSG00000113575+ENSG00000272772+ENSG00000113558+ENSG00000273345+ENSG00000006837	ENSG00000113575+ENSG00000272772+ENSG00000113558+ENSG00000273345+ENSG00000006837_042	chr5	dexseq_prepare_annotation2.py	exon	133536665	133536675	.	-	.	ENST00000495833__exon_number_042__gene_id_ENSG00000113575+ENSG00000272772+ENSG00000113558+ENSG00000273345+ENSG00000006837		ENSG00000113575.ENSG00000272772.ENSG00000113558.ENSG00000273345.ENSG00000006837.41	1.92510615781418	20.3733629238113	9.17595792522287e-59	6.54172975005492e-56
ENSG00000175455.3	ENSG00000175455	ENSG00000175455_004	chr3	dexseq_prepare_annotation2.py	exon	123632564	123632571	.	-	.	ENST00000488653+ENST00000310351+ENST00000485727__exon_number_004__gene_id_ENSG00000175455	CCDC14	ENSG00000175455.3	-1.53630047097072	-22.8539721573138	1.32119360678617e-58	9.36948784029378e-56
ENSG00000114416.1	ENSG00000114416	ENSG00000114416_002	chr3	dexseq_prepare_annotation2.py	exon	180585944	180586083	.	+	.	ENST00000469882+ENST00000484790__exon_number_002__gene_id_ENSG00000114416	FXR1	ENSG00000114416.1	-2.09488774473062	-22.3826926986735	1.35688034769517e-58	9.5721870057143e-56
ENSG00000159216.42	ENSG00000159216	ENSG00000159216_043	chr21	dexseq_prepare_annotation2.py	exon	37356870	37357047	.	-	.	ENST00000460207+ENST00000475045__exon_number_043__gene_id_ENSG00000159216	RUNX1	ENSG00000159216.42	-1.38739865718927	-29.3104943471877	1.47762075646551e-58	1.03696654149831e-55
ENSG00000147642.57	ENSG00000147642	ENSG00000147642_058	chr8	dexseq_prepare_annotation2.py	exon	110692419	110692448	.	-	.	ENST00000533821__exon_number_058__gene_id_ENSG00000147642	SYBU	ENSG00000147642.57	1.15335934228314	23.3431287006546	1.82545187013921e-58	1.27443023775284e-55
ENSG00000180448.5	ENSG00000180448	ENSG00000180448_006	chr19	dexseq_prepare_annotation2.py	exon	1067326	1067494	.	+	.	ENST00000590214+ENST00000587602+ENST00000536472+ENST00000591293+ENST00000313093__exon_number_006__gene_id_ENSG00000180448	HMHA1	ENSG00000180448.5	-4.92821704440337	-25.6067613624303	2.00583063704705e-58	1.3931424314278e-55
ENSG00000005801.ENSG00000263365.66	ENSG00000005801+ENSG00000263365	ENSG00000005801+ENSG00000263365_067	chr11	dexseq_prepare_annotation2.py	exon	3400376	3400376	.	-	.	ENST00000399602+ENST00000330692+ENST00000532539+ENST00000429541+ENST00000526601+ENST00000533036+ENST00000525502+ENST00000527386__exon_number_067__gene_id_ENSG00000005801+ENSG00000263365		ENSG00000005801.ENSG00000263365.66	-1.9533967844153	-34.1879737382363	2.77602706396598e-58	1.91819199309181e-55
ENSG00000088247.ENSG00000266722.44	ENSG00000088247+ENSG00000266722	ENSG00000088247+ENSG00000266722_045	chr19	dexseq_prepare_annotation2.py	exon	6424228	6424288	.	-	.	ENST00000595258+ENST00000595548__exon_number_045__gene_id_ENSG00000088247+ENSG00000266722		ENSG00000088247.ENSG00000266722.44	1.54495165292742	25.8366039028822	3.4792688567713e-58	2.39185532805653e-55
ENSG00000164975.16	ENSG00000164975	ENSG00000164975_017	chr9	dexseq_prepare_annotation2.py	exon	15459717	15460311	.	+	.	ENST00000380821+ENST00000467062+ENST00000490969__exon_number_017__gene_id_ENSG00000164975	SNAPC3	ENSG00000164975.16	-2.27406975266828	-31.8987194646032	5.9849375344181e-58	4.09351499118053e-55
ENSG00000112983.74	ENSG00000112983	ENSG00000112983_075	chr5	dexseq_prepare_annotation2.py	exon	137514359	137514367	.	-	.	ENST00000432618+ENST00000254900+ENST00000430331__exon_number_075__gene_id_ENSG00000112983	BRD8	ENSG00000112983.74	-1.10395719567764	-23.1483362603711	6.0984969356592e-58	4.15011956618481e-55
ENSG00000146648.36	ENSG00000146648	ENSG00000146648_037	chr7	dexseq_prepare_annotation2.py	exon	55259412	55259567	.	+	.	ENST00000455089+ENST00000275493+ENST00000454757__exon_number_037__gene_id_ENSG00000146648	EGFR	ENSG00000146648.36	2.44147152065845	28.2796793132119	8.38586868862936e-58	5.67803376303165e-55
ENSG00000023839.27	ENSG00000023839	ENSG00000023839_028	chr10	dexseq_prepare_annotation2.py	exon	101594137	101594292	.	+	.	ENST00000370449__exon_number_028__gene_id_ENSG00000023839	ABCC2	ENSG00000023839.27	-1.62943655852434	-27.6132951277204	1.49053563810913e-57	1.0041887647505e-54
ENSG00000127419.38	ENSG00000127419	ENSG00000127419_039	chr4	dexseq_prepare_annotation2.py	exon	946978	947091	.	+	.	ENST00000264771+ENST00000452360+ENST00000506669+ENST00000514453+ENST00000504180+ENST00000508204+ENST00000515740+ENST00000515492+ENST00000513952+ENST00000509508+ENST00000438836+ENST00000510493+ENST00000515876__exon_number_039__gene_id_ENSG00000127419	TMEM175	ENSG00000127419.38	-3.17658722985353	-34.7195514857162	1.69203754691681e-57	1.13427125943614e-54
ENSG00000010327.56	ENSG00000010327	ENSG00000010327_057	chr3	dexseq_prepare_annotation2.py	exon	52552328	52552375	.	+	.	ENST00000321725+ENST00000461325__exon_number_057__gene_id_ENSG00000010327	STAB1	ENSG00000010327.56	-2.23657063063147	-29.9252706360267	2.05546440593443e-57	1.37107616328919e-54
ENSG00000148343.42	ENSG00000148343	ENSG00000148343_043	chr9	dexseq_prepare_annotation2.py	exon	131831538	131832127	.	+	.	ENST00000483458+ENST00000492279__exon_number_043__gene_id_ENSG00000148343	FAM73B	ENSG00000148343.42	-2.30651557761011	-24.4947415912364	2.7656452120616e-57	1.83570722740692e-54
ENSG00000148343.25	ENSG00000148343	ENSG00000148343_026	chr9	dexseq_prepare_annotation2.py	exon	131825566	131825595	.	+	.	ENST00000495975+ENST00000358369+ENST00000494608+ENST00000414342+ENST00000439290+ENST00000277475__exon_number_026__gene_id_ENSG00000148343	FAM73B	ENSG00000148343.25	-2.27287693338251	-24.4007374093564	4.58003192719827e-57	3.02511108791446e-54
ENSG00000068878.13	ENSG00000068878	ENSG00000068878_014	chr2	dexseq_prepare_annotation2.py	exon	54112827	54112912	.	-	.	ENST00000421748+ENST00000389993+ENST00000404125+ENST00000476586__exon_number_014__gene_id_ENSG00000068878	PSME4	ENSG00000068878.13	-4.36735401564217	-30.4048892918254	5.14920469808805e-57	3.38445921673063e-54
ENSG00000187775.91	ENSG00000187775	ENSG00000187775_092	chr17	dexseq_prepare_annotation2.py	exon	76533381	76533563	.	-	.	ENST00000389840+ENST00000585328__exon_number_092__gene_id_ENSG00000187775	DNAH17	ENSG00000187775.91	0.844377808981569	19.9625135468044	5.53762522467284e-57	3.6220907671013e-54
ENSG00000104490.18	ENSG00000104490	ENSG00000104490_019	chr8	dexseq_prepare_annotation2.py	exon	102731542	102731542	.	-	.	ENST00000311028+ENST00000522448+ENST00000220931+ENST00000518166+ENST00000522252+ENST00000520690+ENST00000517822+ENST00000520425+ENST00000521599+ENST00000518727+ENST00000395923+ENST00000524209+ENST00000522951+ENST00000519508__exon_number_019__gene_id_ENSG00000104490	NCALD	ENSG00000104490.18	1.24487193137606	22.2382911799011	7.46822473306601e-57	4.86127312552067e-54
ENSG00000159216.14	ENSG00000159216	ENSG00000159216_015	chr21	dexseq_prepare_annotation2.py	exon	36259140	36259342	.	-	.	ENST00000437180+ENST00000399237+ENST00000399240+ENST00000300305+ENST00000358356+ENST00000486278+ENST00000455571+ENST00000325074+ENST00000344691__exon_number_015__gene_id_ENSG00000159216	RUNX1	ENSG00000159216.14	2.26430713244425	28.1195835879113	1.45896249553598e-56	9.451130989111e-54
ENSG00000227195.21	ENSG00000227195	ENSG00000227195_022	chr20	dexseq_prepare_annotation2.py	exon	26172533	26172536	.	-	.	ENST00000609914+ENST00000594150+ENST00000601901+ENST00000596537+ENST00000608521+ENST00000598150+ENST00000598451+ENST00000432499+ENST00000609012+ENST00000600263+ENST00000596767+ENST00000596058+ENST00000597361+ENST00000597267+ENST00000596111+ENST00000601079+ENST00000609202+ENST00000608487+ENST00000427348+ENST00000593517+ENST00000601119+ENST00000597979+ENST00000596717+ENST00000609687__exon_number_02…	MIR663A	ENSG00000227195.21	1.14640990862401	21.8060612019313	1.8463866344268e-56	1.19036281289921e-53
ENSG00000159216.45	ENSG00000159216	ENSG00000159216_046	chr21	dexseq_prepare_annotation2.py	exon	37376862	37376965	.	-	.	ENST00000475045__exon_number_046__gene_id_ENSG00000159216	RUNX1	ENSG00000159216.45	-1.42067678277788	-28.0329369244111	2.04902105499935e-56	1.3147104523463e-53
ENSG00000091536.66	ENSG00000091536	ENSG00000091536_067	chr17	dexseq_prepare_annotation2.py	exon	18061036	18061214	.	+	.	ENST00000205890+ENST00000418233+ENST00000445289__exon_number_067__gene_id_ENSG00000091536	MYO15A	ENSG00000091536.66	-2.0435474584987	-20.3742236359064	2.30498981845569e-56	1.47193809534766e-53
ENSG00000215440.ENSG00000124222.ENSG00000254995.36	ENSG00000215440+ENSG00000124222+ENSG00000254995	ENSG00000215440+ENSG00000124222+ENSG00000254995_037	chr20	dexseq_prepare_annotation2.py	exon	57245604	57245659	.	+	.	ENST00000361770+ENST00000467096+ENST00000371141+ENST00000464640+ENST00000476384+ENST00000359617+ENST00000468590+ENST00000355957+ENST00000438253+ENST00000483434+ENST00000371132+ENST00000496117+ENST00000496003+ENST00000361830+ENST00000358029+ENST00000490700+ENST00000312283+ENST00000493301+ENST00000530122__exon_number_037__gene_id_ENSG00000215440+ENSG00000124222+ENSG00000254995		ENSG00000215440.ENSG00000124222.ENSG00000254995.36	2.00393325401514	26.4189883843872	3.37076305255211e-56	2.14237431710838e-53
ENSG00000187122.ENSG00000213390.ENSG00000269891.69	ENSG00000187122+ENSG00000213390+ENSG00000269891	ENSG00000187122+ENSG00000213390+ENSG00000269891_070	chr10	dexseq_prepare_annotation2.py	exon	99003725	99003916	.	-	.	ENST00000479633+ENST00000316676+ENST00000487035+ENST00000453547+ENST00000355366+ENST00000492211+ENST00000358531+ENST00000358308+ENST00000371027__exon_number_070__gene_id_ENSG00000187122+ENSG00000213390+ENSG00000269891		ENSG00000187122.ENSG00000213390.ENSG00000269891.69	1.53045643662939	34.8184797995822	3.74525620359067e-56	2.36921742433903e-53
ENSG00000100106.ENSG00000100101.22	ENSG00000100106+ENSG00000100101	ENSG00000100106+ENSG00000100101_023	chr22	dexseq_prepare_annotation2.py	exon	38106434	38106573	.	+	.	ENST00000406386+ENST00000344404+ENST00000455236+ENST00000492485__exon_number_023__gene_id_ENSG00000100106+ENSG00000100101		ENSG00000100106.ENSG00000100101.22	-4.69069262151864	-22.8070698714247	5.30002427710312e-56	3.33708351002537e-53
ENSG00000148343.28	ENSG00000148343	ENSG00000148343_029	chr9	dexseq_prepare_annotation2.py	exon	131829787	131830051	.	+	.	ENST00000471943__exon_number_029__gene_id_ENSG00000148343	FAM73B	ENSG00000148343.28	-2.35876093719818	-23.8905121707748	7.21517907362589e-56	4.5218030639e-53
ENSG00000163625.81	ENSG00000163625	ENSG00000163625_082	chr4	dexseq_prepare_annotation2.py	exon	85771169	85771178	.	-	.	ENST00000295888+ENST00000426414+ENST00000322366+ENST00000504990__exon_number_082__gene_id_ENSG00000163625	WDFY3	ENSG00000163625.81	1.77273224432186	20.6749698177308	7.35975595469156e-56	4.59105665206968e-53
ENSG00000159217.ENSG00000264552.20	ENSG00000159217+ENSG00000264552	ENSG00000159217+ENSG00000264552_021	chr17	dexseq_prepare_annotation2.py	exon	47122353	47122427	.	+	.	ENST00000290341+ENST00000431824__exon_number_021__gene_id_ENSG00000159217+ENSG00000264552		ENSG00000159217.ENSG00000264552.20	4.25403316516597	47.2375167649956	8.84639323777264e-56	5.4929986988201e-53
ENSG00000156873.ENSG00000260899.ENSG00000080603.62	ENSG00000156873+ENSG00000260899+ENSG00000080603	ENSG00000156873+ENSG00000260899+ENSG00000080603_063	chr16	dexseq_prepare_annotation2.py	exon	30762703	30762869	.	+	.	ENST00000569762+ENST00000563913+ENST00000564838__exon_number_063__gene_id_ENSG00000156873+ENSG00000260899+ENSG00000080603		ENSG00000156873.ENSG00000260899.ENSG00000080603.62	3.38136899284516	31.1909896707544	9.36849244225138e-56	5.79050187455888e-53
ENSG00000059573.23	ENSG00000059573	ENSG00000059573_024	chr10	dexseq_prepare_annotation2.py	exon	97416354	97416366	.	-	.	ENST00000483788+ENST00000371221+ENST00000371224__exon_number_024__gene_id_ENSG00000059573	ALDH18A1	ENSG00000059573.23	-2.03375075577115	-30.2458911084188	1.23887300138307e-55	7.62229342248211e-53
ENSG00000077782.34	ENSG00000077782	ENSG00000077782_035	chr8	dexseq_prepare_annotation2.py	exon	38277254	38277562	.	-	.	ENST00000527114+ENST00000527745__exon_number_035__gene_id_ENSG00000077782	FGFR1	ENSG00000077782.34	-1.69099438806396	-21.2516553053861	1.37763937257036e-55	8.43754019722159e-53
ENSG00000166233.ENSG00000207690.3	ENSG00000166233+ENSG00000207690	ENSG00000166233+ENSG00000207690_004	chr15	dexseq_prepare_annotation2.py	exon	72767277	72767355	.	+	.	ENST00000564062+ENST00000567762+ENST00000379887+ENST00000570085__exon_number_004__gene_id_ENSG00000166233+ENSG00000207690		ENSG00000166233.ENSG00000207690.3	1.30414577743375	27.5218742887558	1.54275953937272e-55	9.40608623774477e-53
ENSG00000207945.ENSG00000100124.24	ENSG00000207945+ENSG00000100124	ENSG00000207945+ENSG00000100124_025	chr22	dexseq_prepare_annotation2.py	exon	38239918	38240013	.	-	.	ENST00000434930+ENST00000215941+ENST00000407117+ENST00000458278+ENST00000413497+ENST00000411961__exon_number_025__gene_id_ENSG00000207945+ENSG00000100124		ENSG00000207945.ENSG00000100124.24	-2.97038641025749	-41.2032767995256	1.64619390701813e-55	9.98034792118017e-53
ENSG00000127419.41	ENSG00000127419	ENSG00000127419_042	chr4	dexseq_prepare_annotation2.py	exon	949272	949279	.	+	.	ENST00000506669__exon_number_042__gene_id_ENSG00000127419	TMEM175	ENSG00000127419.41	-3.15806108325149	-33.0298845793067	1.65176232089711e-55	9.98034792118017e-53
ENSG00000114423.29	ENSG00000114423	ENSG00000114423_030	chr3	dexseq_prepare_annotation2.py	exon	105587580	105587755	.	-	.	ENST00000405772+ENST00000403724+ENST00000264122__exon_number_030__gene_id_ENSG00000114423	CBLB	ENSG00000114423.29	1.66896383446319	25.2371303811221	1.97117374904158e-55	1.18571380934536e-52
ENSG00000131018.137	ENSG00000131018	ENSG00000131018_138	chr6	dexseq_prepare_annotation2.py	exon	152688518	152690106	.	-	.	ENST00000471834__exon_number_138__gene_id_ENSG00000131018	SYNE1	ENSG00000131018.137	-6.06245208275865	-18.0833473698829	2.19616207869607e-55	1.3151789813674e-52
ENSG00000227195.57	ENSG00000227195	ENSG00000227195_058	chr20	dexseq_prepare_annotation2.py	exon	26189960	26189978	.	-	.	ENST00000600225+ENST00000601079+ENST00000610014__exon_number_058__gene_id_ENSG00000227195	MIR663A	ENSG00000227195.57	-1.95079720878686	-21.410914074125	2.75827759718904e-55	1.64449486725861e-52
ENSG00000127419.37	ENSG00000127419	ENSG00000127419_038	chr4	dexseq_prepare_annotation2.py	exon	946225	946238	.	+	.	ENST00000264771+ENST00000452360+ENST00000506669+ENST00000514453+ENST00000504180+ENST00000508204+ENST00000515740+ENST00000515492+ENST00000513952+ENST00000509508+ENST00000438836+ENST00000510493+ENST00000515876__exon_number_038__gene_id_ENSG00000127419	TMEM175	ENSG00000127419.37	-3.00220167669743	-32.8125750676721	3.01983143602988e-55	1.79250276367198e-52
ENSG00000085872.ENSG00000105085.ENSG00000269578.ENSG00000214046.ENSG00000127526.ENSG00000269058.ENSG00000141979.ENSG00000268790.14	ENSG00000085872+ENSG00000105085+ENSG00000269578+ENSG00000214046+ENSG00000127526+ENSG00000269058+ENSG00000141979+ENSG00000268790	ENSG00000085872+ENSG00000105085+ENSG00000269578+ENSG00000214046+ENSG00000127526+ENSG00000269058+ENSG00000141979+ENSG00000268790_015	chr19	dexseq_prepare_annotation2.py	exon	16606931	16607003	.	-	.	ENST00000269881__exon_number_015__gene_id_ENSG00000085872+ENSG00000105085+ENSG00000269578+ENSG00000214046+ENSG00000127526+ENSG00000269058+ENSG00000141979+ENSG00000268790		ENSG00000085872.ENSG00000105085.ENSG00000269578.ENSG00000214046.ENSG00000127526.ENSG00000269058.ENSG00000141979.ENSG00000268790.14	-3.56623687083723	-19.7271235486119	3.87560890002885e-55	2.29038287020916e-52
ENSG00000140443.41	ENSG00000140443	ENSG00000140443_042	chr15	dexseq_prepare_annotation2.py	exon	99467829	99467865	.	+	.	ENST00000558762+ENST00000560972+ENST00000560343+ENST00000268035__exon_number_042__gene_id_ENSG00000140443	IGF1R	ENSG00000140443.41	-1.15920680508525	-22.4280844152411	5.31582708692363e-55	3.1178457351662e-52
ENSG00000131018.134	ENSG00000131018	ENSG00000131018_135	chr6	dexseq_prepare_annotation2.py	exon	152688127	152688131	.	-	.	ENST00000454018__exon_number_135__gene_id_ENSG00000131018	SYNE1	ENSG00000131018.134	-5.74014176031387	-17.9991892103904	5.32205636763761e-55	3.1178457351662e-52
ENSG00000085872.ENSG00000105085.ENSG00000269578.ENSG00000214046.ENSG00000127526.ENSG00000269058.ENSG00000141979.ENSG00000268790.26	ENSG00000085872+ENSG00000105085+ENSG00000269578+ENSG00000214046+ENSG00000127526+ENSG00000269058+ENSG00000141979+ENSG00000268790	ENSG00000085872+ENSG00000105085+ENSG00000269578+ENSG00000214046+ENSG00000127526+ENSG00000269058+ENSG00000141979+ENSG00000268790_027	chr19	dexseq_prepare_annotation2.py	exon	16631685	16631723	.	-	.	ENST00000544299+ENST00000198939+ENST00000546361__exon_number_027__gene_id_ENSG00000085872+ENSG00000105085+ENSG00000269578+ENSG00000214046+ENSG00000127526+ENSG00000269058+ENSG00000141979+ENSG00000268790		ENSG00000085872.ENSG00000105085.ENSG00000269578.ENSG00000214046.ENSG00000127526.ENSG00000269058.ENSG00000141979.ENSG00000268790.26	-2.40533783669601	-19.6644113589732	6.53913110859434e-55	3.81426668326502e-52
ENSG00000207945.ENSG00000100124.22	ENSG00000207945+ENSG00000100124	ENSG00000207945+ENSG00000100124_023	chr22	dexseq_prepare_annotation2.py	exon	38236194	38236241	.	-	.	ENST00000424350+ENST00000434930+ENST00000215941+ENST00000407117+ENST00000458278+ENST00000609454+ENST00000413497+ENST00000464849+ENST00000406423__exon_number_023__gene_id_ENSG00000207945+ENSG00000100124		ENSG00000207945.ENSG00000100124.22	-2.91850215496039	-40.401405406168	7.34922862804346e-55	4.26831794741307e-52
ENSG00000114735.28	ENSG00000114735	ENSG00000114735_029	chr3	dexseq_prepare_annotation2.py	exon	50618108	50622179	.	+	.	ENST00000448997+ENST00000232854__exon_number_029__gene_id_ENSG00000114735	HEMK1	ENSG00000114735.28	-3.90761321555784	-26.5993229903813	8.11787175736653e-55	4.69449904004756e-52
ENSG00000215298.ENSG00000147454.20	ENSG00000215298+ENSG00000147454	ENSG00000215298+ENSG00000147454_021	chr8	dexseq_prepare_annotation2.py	exon	23424479	23425771	.	+	.	ENST00000523883+ENST00000520654+ENST00000518881__exon_number_021__gene_id_ENSG00000215298+ENSG00000147454		ENSG00000215298.ENSG00000147454.20	-4.91953465843622	-31.3109601372015	1.1389821393793e-54	6.55849279590793e-52
ENSG00000114416.2	ENSG00000114416	ENSG00000114416_003	chr3	dexseq_prepare_annotation2.py	exon	180586539	180586624	.	+	.	ENST00000465551__exon_number_003__gene_id_ENSG00000114416	FXR1	ENSG00000114416.2	-2.04711233757163	-21.0329013209885	1.53979053724725e-54	8.80299732681343e-52
ENSG00000186635.ENSG00000214530.68	ENSG00000186635+ENSG00000214530	ENSG00000186635+ENSG00000214530_069	chr11	dexseq_prepare_annotation2.py	exon	72433074	72433133	.	-	.	ENST00000465814+ENST00000334211__exon_number_069__gene_id_ENSG00000186635+ENSG00000214530		ENSG00000186635.ENSG00000214530.68	1.11277995532833	23.8624004497105	1.54184097692477e-54	8.80299732681343e-52
ENSG00000148343.27	ENSG00000148343	ENSG00000148343_028	chr9	dexseq_prepare_annotation2.py	exon	131825910	131825910	.	+	.	ENST00000495975+ENST00000474639+ENST00000358369+ENST00000414342+ENST00000439290+ENST00000277475__exon_number_028__gene_id_ENSG00000148343	FAM73B	ENSG00000148343.27	-2.35276635540441	-23.2827213898276	2.00923244131406e-54	1.14231222619215e-51
ENSG00000005884.22	ENSG00000005884	ENSG00000005884_023	chr17	dexseq_prepare_annotation2.py	exon	48151576	48151644	.	+	.	ENST00000007722+ENST00000505306+ENST00000512553+ENST00000506401+ENST00000320031+ENST00000544892+ENST00000510809__exon_number_023__gene_id_ENSG00000005884	ITGA3	ENSG00000005884.22	-1.66792034265165	-31.0365082353695	2.60152098672719e-54	1.47283252434284e-51
ENSG00000104980.3	ENSG00000104980	ENSG00000104980_004	chr19	dexseq_prepare_annotation2.py	exon	7991625	7991798	.	-	.	ENST00000599939+ENST00000595565+ENST00000270538+ENST00000595831__exon_number_004__gene_id_ENSG00000104980	TIMM44	ENSG00000104980.3	-2.76849790958523	-28.5622559504309	3.07117098463826e-54	1.73144653059468e-51
ENSG00000159216.22	ENSG00000159216	ENSG00000159216_023	chr21	dexseq_prepare_annotation2.py	exon	36421256	36421377	.	-	.	ENST00000300305__exon_number_023__gene_id_ENSG00000159216	RUNX1	ENSG00000159216.22	2.36721400531482	26.7486941640258	3.44381982221347e-54	1.9334465436862e-51
ENSG00000225697.39	ENSG00000225697	ENSG00000225697_040	chr3	dexseq_prepare_annotation2.py	exon	48668726	48668739	.	-	.	ENST00000485361+ENST00000444531+ENST00000358747+ENST00000455886+ENST00000395550+ENST00000496469+ENST00000421649+ENST00000307364+ENST00000420764+ENST00000480524+ENST00000414944+ENST00000337000+ENST00000489483+ENST00000383733__exon_number_040__gene_id_ENSG00000225697	SLC26A6	ENSG00000225697.39	-1.4081484926748	-22.2957765727151	3.79247055722469e-54	2.12035297851273e-51
ENSG00000224743.3	ENSG00000224743	ENSG00000224743_004	chr13	dexseq_prepare_annotation2.py	exon	31457391	31457472	.	-	.	ENST00000592950+ENST00000588726+ENST00000585870__exon_number_004__gene_id_ENSG00000224743	TEX26-AS1	ENSG00000224743.3	1.45454520451076	24.6136021743359	3.92111781243561e-54	2.18322006728594e-51
ENSG00000254485.ENSG00000196220.ENSG00000206573.106	ENSG00000254485+ENSG00000196220+ENSG00000206573	ENSG00000254485+ENSG00000196220+ENSG00000206573_107	chr3	dexseq_prepare_annotation2.py	exon	9439178	9439179	.	-	.	ENST00000520447+ENST00000518437+ENST00000469846__exon_number_107__gene_id_ENSG00000254485+ENSG00000196220+ENSG00000206573		ENSG00000254485.ENSG00000196220.ENSG00000206573.106	-3.29458501166819	-19.4446865452621	4.09624986032402e-54	2.27134526205671e-51
ENSG00000148120.41	ENSG00000148120	ENSG00000148120_042	chr9	dexseq_prepare_annotation2.py	exon	97768282	97768482	.	+	.	ENST00000451893__exon_number_042__gene_id_ENSG00000148120	C9orf3	ENSG00000148120.41	1.4799896964991	22.6916908356576	4.11872754888925e-54	2.27444912865752e-51
ENSG00000119650.ENSG00000119685.ENSG00000119686.142	ENSG00000119650+ENSG00000119685+ENSG00000119686	ENSG00000119650+ENSG00000119685+ENSG00000119686_143	chr14	dexseq_prepare_annotation2.py	exon	76550106	76550416	.	+	.	ENST00000542766+ENST00000555305__exon_number_143__gene_id_ENSG00000119650+ENSG00000119685+ENSG00000119686		ENSG00000119650.ENSG00000119685.ENSG00000119686.142	2.95170532941863	21.2758971438811	4.49135495886296e-54	2.47009857088617e-51
ENSG00000175221.19	ENSG00000175221	ENSG00000175221_020	chr19	dexseq_prepare_annotation2.py	exon	885822	885909	.	-	.	ENST00000395808+ENST00000325464+ENST00000589119+ENST00000312090+ENST00000606248+ENST00000269814+ENST00000592373+ENST00000607471+ENST00000592943__exon_number_020__gene_id_ENSG00000175221	MED16	ENSG00000175221.19	-1.94321893867568	-37.4460182630417	4.55907330393335e-54	2.4971490045471e-51
ENSG00000133958.47	ENSG00000133958	ENSG00000133958_048	chr14	dexseq_prepare_annotation2.py	exon	94148963	94149040	.	+	.	ENST00000256339+ENST00000553484+ENST00000393151+ENST00000555664__exon_number_048__gene_id_ENSG00000133958	UNC79	ENSG00000133958.47	-1.31776190541508	-28.427389139955	4.96316630043741e-54	2.70747754515602e-51
ENSG00000214753.ENSG00000168000.ENSG00000234857.80	ENSG00000214753+ENSG00000168000+ENSG00000234857	ENSG00000214753+ENSG00000168000+ENSG00000234857_081	chr11	dexseq_prepare_annotation2.py	exon	62487495	62487663	.	-	.	ENST00000403734+ENST00000301785__exon_number_081__gene_id_ENSG00000214753+ENSG00000168000+ENSG00000234857		ENSG00000214753.ENSG00000168000.ENSG00000234857.80	-1.23558123125422	-19.3340769532347	5.99843310264017e-54	3.25903577869331e-51
ENSG00000177239.29	ENSG00000177239	ENSG00000177239_030	chr9	dexseq_prepare_annotation2.py	exon	139998878	139999054	.	+	.	ENST00000535028+ENST00000536349+ENST00000480100__exon_number_030__gene_id_ENSG00000177239	MAN1B1	ENSG00000177239.29	2.81705078607247	27.7075287477295	6.53476624637296e-54	3.53617459264572e-51
ENSG00000114423.28	ENSG00000114423	ENSG00000114423_029	chr3	dexseq_prepare_annotation2.py	exon	105586254	105586435	.	-	.	ENST00000405772+ENST00000403724+ENST00000443752+ENST00000394027+ENST00000438603+ENST00000545639+ENST00000264122+ENST00000447441__exon_number_029__gene_id_ENSG00000114423	CBLB	ENSG00000114423.28	1.67107464696709	24.4981204781075	6.85724910796309e-54	3.69583783722065e-51
ENSG00000140853.105	ENSG00000140853	ENSG00000140853_106	chr16	dexseq_prepare_annotation2.py	exon	57117432	57117432	.	+	.	ENST00000262510+ENST00000543103+ENST00000540182+ENST00000308149+ENST00000538453+ENST00000436936+ENST00000537056__exon_number_106__gene_id_ENSG00000140853	NLRC5	ENSG00000140853.105	-1.36808126165926	-31.6712240758037	7.59193452420880e-54	4.07550773570096e-51
ENSG00000153113.95	ENSG00000153113	ENSG00000153113_096	chr5	dexseq_prepare_annotation2.py	exon	96108491	96108517	.	+	.	ENST00000348386+ENST00000325674+ENST00000511049+ENST00000437034+ENST00000510098+ENST00000395813+ENST00000395812+ENST00000338252+ENST00000510500+ENST00000509529+ENST00000359176+ENST00000504465+ENST00000341926+ENST00000309190+ENST00000508579+ENST00000484552__exon_number_096__gene_id_ENSG00000153113	CAST	ENSG00000153113.95	-1.48288539730586	-19.0585258834183	8.1784358853667e-54	4.37293177804e-51
ENSG00000173846.1	ENSG00000173846	ENSG00000173846_002	chr1	dexseq_prepare_annotation2.py	exon	45266060	45266345	.	+	.	ENST00000372201+ENST00000465443__exon_number_002__gene_id_ENSG00000173846	PLK3	ENSG00000173846.1	-1.47164518023326	-28.9576930004531	9.29054773112721e-54	4.94793273670966e-51
ENSG00000114416.3	ENSG00000114416	ENSG00000114416_004	chr3	dexseq_prepare_annotation2.py	exon	180630090	180630269	.	+	.	ENST00000357559__exon_number_004__gene_id_ENSG00000114416	FXR1	ENSG00000114416.3	-2.23758570487811	-20.7718558636688	9.59872318056208e-54	5.09193369604447e-51
ENSG00000148120.57	ENSG00000148120	ENSG00000148120_058	chr9	dexseq_prepare_annotation2.py	exon	97845011	97845227	.	+	.	ENST00000425634+ENST00000445181+ENST00000433691__exon_number_058__gene_id_ENSG00000148120	C9orf3	ENSG00000148120.57	2.54114962508185	22.541555814834	9.83014801798374e-54	5.19425021270261e-51
ENSG00000139908.1	ENSG00000139908	ENSG00000139908_002	chr14	dexseq_prepare_annotation2.py	exon	24674926	24674933	.	+	.	ENST00000339917+ENST00000554420__exon_number_002__gene_id_ENSG00000139908	TSSK4	ENSG00000139908.1	-2.14215333228317	-41.3156571311902	1.0673259454398e-53	5.61772002111129e-51
ENSG00000175216.30	ENSG00000175216	ENSG00000175216_031	chr11	dexseq_prepare_annotation2.py	exon	46786681	46786806	.	-	.	ENST00000312055+ENST00000533413+ENST00000529230+ENST00000415402+ENST00000354558+ENST00000526943__exon_number_031__gene_id_ENSG00000175216	CKAP5	ENSG00000175216.30	-1.5866880178725	-26.3816151778771	1.53807043508696e-53	8.06391776515514e-51
ENSG00000257062.ENSG00000111700.ENSG00000134538.ENSG00000205754.ENSG00000257046.30	ENSG00000257062+ENSG00000111700+ENSG00000134538+ENSG00000205754+ENSG00000257046	ENSG00000257062+ENSG00000111700+ENSG00000134538+ENSG00000205754+ENSG00000257046_031	chr12	dexseq_prepare_annotation2.py	exon	21196268	21196510	.	+	.	ENST00000554957+ENST00000381541+ENST00000421593__exon_number_031__gene_id_ENSG00000257062+ENSG00000111700+ENSG00000134538+ENSG00000205754+ENSG00000257046		ENSG00000257062.ENSG00000111700.ENSG00000134538.ENSG00000205754.ENSG00000257046.30	2.24015076205724	22.9065078146092	1.61223020875706e-53	8.41996599954818e-51
ENSG00000134109.13	ENSG00000134109	ENSG00000134109_014	chr3	dexseq_prepare_annotation2.py	exon	5243438	5243464	.	+	.	ENST00000256497+ENST00000465369+ENST00000445686+ENST00000434243+ENST00000492751__exon_number_014__gene_id_ENSG00000134109	EDEM1	ENSG00000134109.13	-4.14568286443074	-41.030943952741	1.76243995738993e-53	9.1689067466654e-51
ENSG00000159216.33	ENSG00000159216	ENSG00000159216_034	chr21	dexseq_prepare_annotation2.py	exon	36834259	36834323	.	-	.	ENST00000494829+ENST00000467692+ENST00000475045__exon_number_034__gene_id_ENSG00000159216	RUNX1	ENSG00000159216.33	2.36634741128064	26.3395673336176	1.82736264884608e-53	9.47009607810838e-51
ENSG00000013441.12	ENSG00000013441	ENSG00000013441_013	chr2	dexseq_prepare_annotation2.py	exon	201718719	201718736	.	-	.	ENST00000461326+ENST00000464454__exon_number_013__gene_id_ENSG00000013441	CLK1	ENSG00000013441.12	1.80773483124567	28.002946579586	2.27338295768777e-53	1.17364048461596e-50
ENSG00000126883.11	ENSG00000126883	ENSG00000126883_012	chr9	dexseq_prepare_annotation2.py	exon	134007983	134008032	.	+	.	ENST00000451030+ENST00000411637+ENST00000359428__exon_number_012__gene_id_ENSG00000126883	NUP214	ENSG00000126883.11	2.33620600837329	25.3633225913724	2.37316047362558e-53	1.22047476540938e-50
ENSG00000196337.ENSG00000225950.4	ENSG00000196337+ENSG00000225950	ENSG00000196337+ENSG00000225950_005	chr19	dexseq_prepare_annotation2.py	exon	49558998	49559049	.	-	.	ENST00000597853+ENST00000596965+ENST00000356213__exon_number_005__gene_id_ENSG00000196337+ENSG00000225950		ENSG00000196337.ENSG00000225950.4	-2.90306693132121	-33.4574848576654	3.44899451059331e-53	1.76701299751469e-50
ENSG00000159216.12	ENSG00000159216	ENSG00000159216_013	chr21	dexseq_prepare_annotation2.py	exon	36252854	36252902	.	-	.	ENST00000437180+ENST00000482318+ENST00000399237+ENST00000399240+ENST00000300305+ENST00000358356+ENST00000486278+ENST00000325074+ENST00000344691__exon_number_013__gene_id_ENSG00000159216	RUNX1	ENSG00000159216.12	2.50355625177831	26.1558473784761	3.88895396560024e-53	1.98008410645786e-50
ENSG00000272084.ENSG00000127481.8	ENSG00000272084+ENSG00000127481	ENSG00000272084+ENSG00000127481_009	chr1	dexseq_prepare_annotation2.py	exon	19403234	19403396	.	-	.	ENST00000375226+ENST00000375224+ENST00000375225+ENST00000543981+ENST00000459947+ENST00000375217+ENST00000375254+ENST00000486515+ENST00000429347+ENST00000375267__exon_number_009__gene_id_ENSG00000272084+ENSG00000127481		ENSG00000272084.ENSG00000127481.8	-1.18058309997924	-17.3345289287134	3.89427415513598e-53	1.98008410645786e-50
ENSG00000150093.55	ENSG00000150093	ENSG00000150093_056	chr10	dexseq_prepare_annotation2.py	exon	33247414	33247814	.	-	.	ENST00000439974__exon_number_056__gene_id_ENSG00000150093	ITGB1	ENSG00000150093.55	2.27219742822064	28.3735682226511	6.91018370167436e-53	3.50034576064288e-50
ENSG00000163625.79	ENSG00000163625	ENSG00000163625_080	chr4	dexseq_prepare_annotation2.py	exon	85770826	85771054	.	-	.	ENST00000504990__exon_number_080__gene_id_ENSG00000163625	WDFY3	ENSG00000163625.79	1.81053413314462	19.7787629591097	6.96593998619702e-53	3.51537335438262e-50
ENSG00000048740.25	ENSG00000048740	ENSG00000048740_026	chr10	dexseq_prepare_annotation2.py	exon	11371061	11371242	.	+	.	ENST00000354440+ENST00000379261+ENST00000609870+ENST00000354897__exon_number_026__gene_id_ENSG00000048740	CELF2	ENSG00000048740.25	-3.25114260161978	-36.0331663621777	9.47535671835982e-53	4.76391236919865e-50
ENSG00000148343.31	ENSG00000148343	ENSG00000148343_032	chr9	dexseq_prepare_annotation2.py	exon	131830274	131830293	.	+	.	ENST00000495975+ENST00000414342__exon_number_032__gene_id_ENSG00000148343	FAM73B	ENSG00000148343.31	-2.49089208090779	-22.536636243673	1.27095097629272e-52	6.3661887155254e-50
ENSG00000007516.3	ENSG00000007516	ENSG00000007516_004	chr16	dexseq_prepare_annotation2.py	exon	1383646	1383750	.	+	.	ENST00000565665+ENST00000397488+ENST00000562208+ENST00000568887+ENST00000426824__exon_number_004__gene_id_ENSG00000007516	BAIAP3	ENSG00000007516.3	-2.51332586659384	-27.5119938719334	1.3505956894617e-52	6.74007275516476e-50
ENSG00000088756.5	ENSG00000088756	ENSG00000088756_006	chr18	dexseq_prepare_annotation2.py	exon	6754687	6754814	.	+	.	ENST00000583410__exon_number_006__gene_id_ENSG00000088756	ARHGAP28	ENSG00000088756.5	-2.47120590473886	-23.1627197902332	2.58609876568864e-52	1.28581594054029e-49
ENSG00000115423.53	ENSG00000115423	ENSG00000115423_054	chr2	dexseq_prepare_annotation2.py	exon	84924852	84924914	.	+	.	ENST00000398278+ENST00000602588__exon_number_054__gene_id_ENSG00000115423	DNAH6	ENSG00000115423.53	1.8295885439889	20.252703968527	3.73695313584214e-52	1.8511931596678e-49
ENSG00000185386.1	ENSG00000185386	ENSG00000185386_002	chr22	dexseq_prepare_annotation2.py	exon	50702144	50702167	.	-	.	ENST00000330651+ENST00000395764__exon_number_002__gene_id_ENSG00000185386	MAPK11	ENSG00000185386.1	1.75196437557945	29.3669476008746	4.5072288484881e-52	2.22458985165928e-49
ENSG00000215440.ENSG00000124222.ENSG00000254995.88	ENSG00000215440+ENSG00000124222+ENSG00000254995	ENSG00000215440+ENSG00000124222+ENSG00000254995_089	chr20	dexseq_prepare_annotation2.py	exon	57293136	57294287	.	+	.	ENST00000532531+ENST00000527587__exon_number_089__gene_id_ENSG00000215440+ENSG00000124222+ENSG00000254995		ENSG00000215440.ENSG00000124222.ENSG00000254995.88	-1.1784282911978	-24.2523034940299	6.26147523680788e-52	3.07913757794879e-49
ENSG00000062485.ENSG00000257727.ENSG00000135473.ENSG00000144785.138	ENSG00000062485+ENSG00000257727+ENSG00000135473+ENSG00000144785	ENSG00000062485+ENSG00000257727+ENSG00000135473+ENSG00000144785_139	chr12	dexseq_prepare_annotation2.py	exon	56715862	56715952	.	-	.	ENST00000547226+ENST00000551359+ENST00000257931+ENST00000550028+ENST00000552630+ENST00000440411+ENST00000425394+ENST00000548043__exon_number_139__gene_id_ENSG00000062485+ENSG00000257727+ENSG00000135473+ENSG00000144785		ENSG00000062485.ENSG00000257727.ENSG00000135473.ENSG00000144785.138	-4.00012386206163	-22.707398134674	7.09213530524833e-52	3.47493998290826e-49
ENSG00000022840.41	ENSG00000022840	ENSG00000022840_042	chr12	dexseq_prepare_annotation2.py	exon	121001244	121001257	.	+	.	ENST00000325954+ENST00000544124+ENST00000537740+ENST00000546262+ENST00000413266+ENST00000543675__exon_number_042__gene_id_ENSG00000022840	RNF10	ENSG00000022840.41	-1.04956579215416	-20.2551081350085	8.32478836269438e-52	4.06412548393538e-49
ENSG00000104490.16	ENSG00000104490	ENSG00000104490_017	chr8	dexseq_prepare_annotation2.py	exon	102731521	102731522	.	-	.	ENST00000311028+ENST00000522448+ENST00000220931+ENST00000518166+ENST00000522252+ENST00000520690+ENST00000520425+ENST00000521599+ENST00000518727+ENST00000395923+ENST00000522951+ENST00000519508__exon_number_017__gene_id_ENSG00000104490	NCALD	ENSG00000104490.16	1.2301757929856	20.4187949012304	1.47078218125329e-51	7.15437302044878e-49
ENSG00000006025.15	ENSG00000006025	ENSG00000006025_016	chr17	dexseq_prepare_annotation2.py	exon	45890953	45891185	.	-	.	ENST00000579728+ENST00000583167+ENST00000007414+ENST00000392507__exon_number_016__gene_id_ENSG00000006025	OSBPL7	ENSG00000006025.15	-2.50628549207089	-26.8491967638514	1.55432061148973e-51	7.53353481414926e-49
ENSG00000148343.30	ENSG00000148343	ENSG00000148343_031	chr9	dexseq_prepare_annotation2.py	exon	131830151	131830273	.	+	.	ENST00000495975__exon_number_031__gene_id_ENSG00000148343	FAM73B	ENSG00000148343.30	-2.40399947501533	-22.0647273817559	1.81589478159557e-51	8.76979550758963e-49
ENSG00000023191.26	ENSG00000023191	ENSG00000023191_027	chr11	dexseq_prepare_annotation2.py	exon	499601	499676	.	-	.	ENST00000525522+ENST00000524780__exon_number_027__gene_id_ENSG00000023191	RNH1	ENSG00000023191.26	4.95929246341714	43.8468244572363	1.88851987301822e-51	9.0879623117936e-49
ENSG00000132142.73	ENSG00000132142	ENSG00000132142_074	chr17	dexseq_prepare_annotation2.py	exon	35632844	35632942	.	-	.	ENST00000353139+ENST00000394406+ENST00000590888+ENST00000360679+ENST00000335166+ENST00000456066__exon_number_074__gene_id_ENSG00000132142	ACACA	ENSG00000132142.73	1.22854203761081	18.193974693509	1.90603723168161e-51	9.13961810217946e-49
ENSG00000141140.65	ENSG00000141140	ENSG00000141140_066	chr17	dexseq_prepare_annotation2.py	exon	34883382	34883484	.	-	.	ENST00000268852+ENST00000431794+ENST00000589404+ENST00000586908+ENST00000591794+ENST00000585719+ENST00000586007__exon_number_066__gene_id_ENSG00000141140	MYO19	ENSG00000141140.65	2.04365479423071	20.7874157095917	1.98258265287778e-51	9.47294864588855e-49
ENSG00000013441.10	ENSG00000013441	ENSG00000013441_011	chr2	dexseq_prepare_annotation2.py	exon	201718626	201718716	.	-	.	ENST00000409769+ENST00000321356+ENST00000473565+ENST00000496205+ENST00000409403+ENST00000461326+ENST00000461981+ENST00000434813+ENST00000472679+ENST00000432425+ENST00000464454__exon_number_011__gene_id_ENSG00000013441	CLK1	ENSG00000013441.10	2.00124796499858	26.6935855768582	2.77592457421966e-51	1.3216736006343e-48
ENSG00000050438.24	ENSG00000050438	ENSG00000050438_025	chr12	dexseq_prepare_annotation2.py	exon	51851228	51851323	.	+	.	ENST00000514353+ENST00000319957+ENST00000547697+ENST00000535225+ENST00000453097+ENST00000551071+ENST00000604314+ENST00000394856+ENST00000358657__exon_number_025__gene_id_ENSG00000050438	SLC4A8	ENSG00000050438.24	-3.69497855215759	-30.5750499580722	3.42256156762003e-51	1.6238126434657e-48
ENSG00000167543.7	ENSG00000167543	ENSG00000167543_008	chr17	dexseq_prepare_annotation2.py	exon	27895074	27895078	.	+	.	ENST00000578749+ENST00000582829+ENST00000580183__exon_number_008__gene_id_ENSG00000167543	TP53I13	ENSG00000167543.7	-7.20656199063087	-27.828429219569	5.2932907759212e-51	2.502556441155e-48
ENSG00000105063.ENSG00000180089.47	ENSG00000105063+ENSG00000180089	ENSG00000105063+ENSG00000180089_048	chr19	dexseq_prepare_annotation2.py	exon	55769803	55770363	.	-	.	ENST00000412770__exon_number_048__gene_id_ENSG00000105063+ENSG00000180089		ENSG00000105063.ENSG00000180089.47	-6.77298051091833	-25.8933099515072	6.86616203486989e-51	3.23482659056797e-48
ENSG00000013441.9	ENSG00000013441	ENSG00000013441_010	chr2	dexseq_prepare_annotation2.py	exon	201718055	201718172	.	-	.	ENST00000409769+ENST00000321356+ENST00000473565+ENST00000496205+ENST00000409403+ENST00000461326+ENST00000461981+ENST00000434813+ENST00000472679+ENST00000432425+ENST00000464454__exon_number_010__gene_id_ENSG00000013441	CLK1	ENSG00000013441.9	1.75132681025886	26.3705554108662	9.32521217263819e-51	4.37804090092549e-48
ENSG00000147642.56	ENSG00000147642	ENSG00000147642_057	chr8	dexseq_prepare_annotation2.py	exon	110661133	110661195	.	-	.	ENST00000524720__exon_number_057__gene_id_ENSG00000147642	SYBU	ENSG00000147642.56	1.11026592607875	20.5483166625521	9.40056590153631e-51	4.39809392605835e-48
ENSG00000008710.107	ENSG00000008710	ENSG00000008710_108	chr16	dexseq_prepare_annotation2.py	exon	2157884	2158017	.	-	.	ENST00000487932+ENST00000496574+ENST00000473780+ENST00000488185+ENST00000423118+ENST00000262304__exon_number_108__gene_id_ENSG00000008710	PKD1	ENSG00000008710.107	-2.75173452424447	-18.0478259293946	1.05841768267691e-50	4.93471679582187e-48
ENSG00000147606.ENSG00000214954.26	ENSG00000147606+ENSG00000214954	ENSG00000147606+ENSG00000214954_027	chr8	dexseq_prepare_annotation2.py	exon	92231229	92231233	.	+	.	ENST00000522862+ENST00000520099+ENST00000523719+ENST00000522181+ENST00000343709__exon_number_027__gene_id_ENSG00000147606+ENSG00000214954		ENSG00000147606.ENSG00000214954.26	1.64694228906105	33.877520415959	1.19484243469297e-50	5.55156756328966e-48
ENSG00000145687.13	ENSG00000145687	ENSG00000145687_014	chr5	dexseq_prepare_annotation2.py	exon	80736357	80736376	.	-	.	ENST00000512923__exon_number_014__gene_id_ENSG00000145687	SSBP2	ENSG00000145687.13	-1.78276845552901	-21.2877518853206	1.56937232824174e-50	7.26667925264426e-48
ENSG00000163322.19	ENSG00000163322	ENSG00000163322_020	chr4	dexseq_prepare_annotation2.py	exon	84406254	84406256	.	-	.	ENST00000321945+ENST00000511801+ENST00000475656__exon_number_020__gene_id_ENSG00000163322	FAM175A	ENSG00000163322.19	1.98963911238935	33.6794958884765	1.88832222313389e-50	8.71357236265433e-48
ENSG00000173715.ENSG00000173653.8	ENSG00000173715+ENSG00000173653	ENSG00000173715+ENSG00000173653_009	chr11	dexseq_prepare_annotation2.py	exon	66515850	66515864	.	+	.	ENST00000346672+ENST00000532565+ENST00000525908+ENST00000360962+ENST00000534325__exon_number_009__gene_id_ENSG00000173715+ENSG00000173653		ENSG00000173715.ENSG00000173653.8	1.43807172244071	27.4127775670746	2.19509873842693e-50	1.0094607311028e-47
ENSG00000022840.73	ENSG00000022840	ENSG00000022840_074	chr12	dexseq_prepare_annotation2.py	exon	121014692	121015050	.	+	.	ENST00000325954+ENST00000542701__exon_number_074__gene_id_ENSG00000022840	RNF10	ENSG00000022840.73	2.76012772819995	19.7490294227059	2.91202029232008e-50	1.33459672866596e-47
ENSG00000134109.12	ENSG00000134109	ENSG00000134109_013	chr3	dexseq_prepare_annotation2.py	exon	5241277	5241380	.	+	.	ENST00000465369+ENST00000445686+ENST00000492751+ENST00000256497__exon_number_013__gene_id_ENSG00000134109	EDEM1	ENSG00000134109.12	-4.05507491509526	-36.9666965209928	3.27555550167668e-50	1.4961183030743e-47
ENSG00000221968.4	ENSG00000221968	ENSG00000221968_005	chr11	dexseq_prepare_annotation2.py	exon	61641207	61641231	.	-	.	ENST00000527379+ENST00000278829+ENST00000527697+ENST00000529404+ENST00000533676__exon_number_005__gene_id_ENSG00000221968	FADS3	ENSG00000221968.4	-2.71489894037391	-26.5784951430074	4.02602444396681e-50	1.8326844109087e-47
ENSG00000108309.26	ENSG00000108309	ENSG00000108309_027	chr17	dexseq_prepare_annotation2.py	exon	42396039	42396039	.	+	.	ENST00000426726__exon_number_027__gene_id_ENSG00000108309	RUNDC3A	ENSG00000108309.26	1.02091620005208	24.9547345633657	4.04070842885372e-50	1.83317553912662e-47
ENSG00000188897.31	ENSG00000188897	ENSG00000188897_032	chr16	dexseq_prepare_annotation2.py	exon	11501056	11501193	.	-	.	ENST00000598234__exon_number_032__gene_id_ENSG00000188897	CTD-3088G3.8	ENSG00000188897.31	0.985759377524271	25.4372559046806	4.16598323014695e-50	1.88366749126329e-47
ENSG00000148343.43	ENSG00000148343	ENSG00000148343_044	chr9	dexseq_prepare_annotation2.py	exon	131832128	131832213	.	+	.	ENST00000406926+ENST00000492279+ENST00000358369+ENST00000445183+ENST00000439290+ENST00000277475+ENST00000483458__exon_number_044__gene_id_ENSG00000148343	FAM73B	ENSG00000148343.43	-2.30655012211665	-21.4901395644157	4.8064660576205e-50	2.16599615229398e-47
ENSG00000257062.ENSG00000111700.ENSG00000134538.ENSG00000205754.ENSG00000257046.33	ENSG00000257062+ENSG00000111700+ENSG00000134538+ENSG00000205754+ENSG00000257046	ENSG00000257062+ENSG00000111700+ENSG00000134538+ENSG00000205754+ENSG00000257046_034	chr12	dexseq_prepare_annotation2.py	exon	21201646	21201841	.	+	.	ENST00000554957+ENST00000381541+ENST00000421593__exon_number_034__gene_id_ENSG00000257062+ENSG00000111700+ENSG00000134538+ENSG00000205754+ENSG00000257046		ENSG00000257062.ENSG00000111700.ENSG00000134538.ENSG00000205754.ENSG00000257046.33	2.47995787489808	21.4640160426152	5.58392560198263e-50	2.50796434487448e-47
ENSG00000164113.16	ENSG00000164113	ENSG00000164113_017	chr4	dexseq_prepare_annotation2.py	exon	123305062	123305121	.	+	.	ENST00000439307+ENST00000492454+ENST00000388724+ENST00000388725+ENST00000296513__exon_number_017__gene_id_ENSG00000164113	ADAD1	ENSG00000164113.16	-1.57436165212239	-27.1335288304786	5.76015648752601e-50	2.57852161276488e-47
ENSG00000233673.ENSG00000187627.42	ENSG00000233673+ENSG00000187627	ENSG00000233673+ENSG00000187627_043	chr2	dexseq_prepare_annotation2.py	exon	87224686	87224881	.	+	.	ENST00000409776+ENST00000398193+ENST00000428128+ENST00000559485__exon_number_043__gene_id_ENSG00000233673+ENSG00000187627		ENSG00000233673.ENSG00000187627.42	-1.45063156469466	-21.4578326264915	5.7857205244212e-50	2.58138925464093e-47
ENSG00000163491.29	ENSG00000163491	ENSG00000163491_030	chr3	dexseq_prepare_annotation2.py	exon	27326093	27326195	.	-	.	ENST00000424275+ENST00000341435+ENST00000357467+ENST00000474938+ENST00000574215+ENST00000435584+ENST00000429845__exon_number_030__gene_id_ENSG00000163491	NEK10	ENSG00000163491.29	-2.3979929137515	-19.9881981261158	6.48038634790162e-50	2.8817828953431e-47
ENSG00000114416.8	ENSG00000114416	ENSG00000114416_009	chr3	dexseq_prepare_annotation2.py	exon	180630460	180630465	.	+	.	ENST00000445140+ENST00000305586+ENST00000491674+ENST00000468861+ENST00000479176+ENST00000475315+ENST00000357559+ENST00000491062__exon_number_009__gene_id_ENSG00000114416	FXR1	ENSG00000114416.8	-2.14462813949835	-19.5020711252195	7.83393402113284e-50	3.47223663774829e-47
ENSG00000172890.35	ENSG00000172890	ENSG00000172890_036	chr11	dexseq_prepare_annotation2.py	exon	71189516	71190128	.	+	.	ENST00000530534__exon_number_036__gene_id_ENSG00000172890	NADSYN1	ENSG00000172890.35	-1.43646370141595	-19.7190170704473	7.91642828943769e-50	3.49729632975546e-47
ENSG00000079215.7	ENSG00000079215	ENSG00000079215_008	chr5	dexseq_prepare_annotation2.py	exon	36608431	36608591	.	+	.	ENST00000265113+ENST00000513646+ENST00000512374+ENST00000416645+ENST00000513903+ENST00000505202+ENST00000506725+ENST00000504121+ENST00000381918__exon_number_008__gene_id_ENSG00000079215	SLC1A3	ENSG00000079215.7	3.15255886772757	29.4351542590261	9.19556733734042e-50	4.04911481754223e-47
ENSG00000113163.30	ENSG00000113163	ENSG00000113163_031	chr5	dexseq_prepare_annotation2.py	exon	74807331	74807454	.	-	.	ENST00000261415+ENST00000405807__exon_number_031__gene_id_ENSG00000113163	COL4A3BP	ENSG00000113163.30	3.10177336878292	28.5244700603922	9.24443705413151e-50	4.05737438940647e-47
ENSG00000038382.1	ENSG00000038382	ENSG00000038382_002	chr5	dexseq_prepare_annotation2.py	exon	14143829	14143945	.	+	.	ENST00000344204+ENST00000537187+ENST00000505971+ENST00000502816__exon_number_002__gene_id_ENSG00000038382	TRIO	ENSG00000038382.1	-3.2470860818413	-20.054899811894	9.82959716534828e-50	4.30019344562779e-47
ENSG00000148337.71	ENSG00000148337	ENSG00000148337_072	chr9	dexseq_prepare_annotation2.py	exon	130954011	130954056	.	-	.	ENST00000324544__exon_number_072__gene_id_ENSG00000148337	CIZ1	ENSG00000148337.71	-4.29424531135977	-18.4125717026759	1.05620433145267e-49	4.60566614979276e-47
ENSG00000189079.25	ENSG00000189079	ENSG00000189079_026	chr12	dexseq_prepare_annotation2.py	exon	46243819	46246077	.	+	.	ENST00000444670+ENST00000334344+ENST00000479608+ENST00000422737__exon_number_026__gene_id_ENSG00000189079	ARID2	ENSG00000189079.25	-0.847026659976821	-22.8442342846999	1.09024916869403e-49	4.73878559639261e-47
ENSG00000204316.ENSG00000188878.ENSG00000267426.68	ENSG00000204316+ENSG00000188878+ENSG00000267426	ENSG00000204316+ENSG00000188878+ENSG00000267426_069	chr17	dexseq_prepare_annotation2.py	exon	73909811	73909861	.	-	.	ENST00000590264+ENST00000586112+ENST00000593156+ENST00000585990+ENST00000389570+ENST00000588283+ENST00000319129+ENST00000586717+ENST00000592193__exon_number_069__gene_id_ENSG00000204316+ENSG00000188878+ENSG00000267426		ENSG00000204316.ENSG00000188878.ENSG00000267426.68	2.35815954158719	21.1276334122523	1.24308529459148e-49	5.38571700205288e-47
ENSG00000048740.24	ENSG00000048740	ENSG00000048740_025	chr10	dexseq_prepare_annotation2.py	exon	11371056	11371060	.	+	.	ENST00000542579+ENST00000609870+ENST00000354897+ENST00000399850+ENST00000608830+ENST00000379261+ENST00000417956+ENST00000315874+ENST00000450189+ENST00000427450+ENST00000609692+ENST00000416382+ENST00000354440__exon_number_025__gene_id_ENSG00000048740	CELF2	ENSG00000048740.24	-3.18181074672161	-32.8466856318052	1.32799791927645e-49	5.73516332176753e-47
ENSG00000085872.ENSG00000105085.ENSG00000269578.ENSG00000214046.ENSG00000127526.ENSG00000269058.ENSG00000141979.ENSG00000268790.98	ENSG00000085872+ENSG00000105085+ENSG00000269578+ENSG00000214046+ENSG00000127526+ENSG00000269058+ENSG00000141979+ENSG00000268790	ENSG00000085872+ENSG00000105085+ENSG00000269578+ENSG00000214046+ENSG00000127526+ENSG00000269058+ENSG00000141979+ENSG00000268790_099	chr19	dexseq_prepare_annotation2.py	exon	16738683	16738984	.	-	.	ENST00000600060+ENST00000409035+ENST00000263390__exon_number_099__gene_id_ENSG00000085872+ENSG00000105085+ENSG00000269578+ENSG00000214046+ENSG00000127526+ENSG00000269058+ENSG00000141979+ENSG00000268790		ENSG00000085872.ENSG00000105085.ENSG00000269578.ENSG00000214046.ENSG00000127526.ENSG00000269058.ENSG00000141979.ENSG00000268790.98	1.98078012392835	18.1830750733988	1.62527586743779e-49	6.99657894346016e-47
ENSG00000140443.38	ENSG00000140443	ENSG00000140443_039	chr15	dexseq_prepare_annotation2.py	exon	99467105	99467110	.	+	.	ENST00000561049+ENST00000558762+ENST00000560343+ENST00000268035__exon_number_039__gene_id_ENSG00000140443	IGF1R	ENSG00000140443.38	-1.09807333138757	-20.3902091010907	1.74787131925568e-49	7.50037188850793e-47
ENSG00000092148.76	ENSG00000092148	ENSG00000092148_077	chr14	dexseq_prepare_annotation2.py	exon	31676222	31676596	.	-	.	ENST00000399332+ENST00000556224__exon_number_077__gene_id_ENSG00000092148	HECTD1	ENSG00000092148.76	1.58716363543395	20.5348117235983	1.87603179262059e-49	8.02477066035819e-47
ENSG00000050438.28	ENSG00000050438	ENSG00000050438_029	chr12	dexseq_prepare_annotation2.py	exon	51855002	51855075	.	+	.	ENST00000514353+ENST00000550211+ENST00000319957+ENST00000547697+ENST00000535225+ENST00000453097+ENST00000551071+ENST00000604314+ENST00000394856+ENST00000358657__exon_number_029__gene_id_ENSG00000050438	SLC4A8	ENSG00000050438.28	-3.80921465549875	-29.1258956782769	2.28571415835125e-49	9.74625623811912e-47
ENSG00000150593.ENSG00000265827.10	ENSG00000150593+ENSG00000265827	ENSG00000150593+ENSG00000265827_011	chr10	dexseq_prepare_annotation2.py	exon	112642761	112642855	.	+	.	ENST00000467574+ENST00000492932+ENST00000444997+ENST00000280154+ENST00000483670+ENST00000393104__exon_number_011__gene_id_ENSG00000150593+ENSG00000265827		ENSG00000150593.ENSG00000265827.10	-1.72213343862755	-22.9900720055027	2.48073216780465e-49	1.05444420742692e-46
ENSG00000188897.71	ENSG00000188897	ENSG00000188897_072	chr16	dexseq_prepare_annotation2.py	exon	11585612	11585701	.	-	.	ENST00000598234__exon_number_072__gene_id_ENSG00000188897	CTD-3088G3.8	ENSG00000188897.71	-2.26988082520062	-24.9260505509287	3.22861620731426e-49	1.36801951259729e-46
ENSG00000164924.41	ENSG00000164924	ENSG00000164924_042	chr8	dexseq_prepare_annotation2.py	exon	101964184	101964197	.	-	.	ENST00000418997+ENST00000492736+ENST00000437293+ENST00000395958+ENST00000480304+ENST00000395957+ENST00000521309+ENST00000523131+ENST00000523938__exon_number_042__gene_id_ENSG00000164924	YWHAZ	ENSG00000164924.41	-0.951281790720803	-21.1399394852165	3.61251275647707e-49	1.52588462016687e-46
ENSG00000175455	ENSG00000175455	ENSG00000175455_001	chr3	dexseq_prepare_annotation2.py	exon	123616152	123616357	.	-	.	ENST00000463996__exon_number_001__gene_id_ENSG00000175455	CCDC14	ENSG00000175455	-2.64876415516221	-19.6147819065443	3.62871944646313e-49	1.52794036142292e-46
ENSG00000105135.15	ENSG00000105135	ENSG00000105135_016	chr19	dexseq_prepare_annotation2.py	exon	15227094	15227132	.	-	.	ENST00000533086+ENST00000524779+ENST00000534378+ENST00000263383+ENST00000525880+ENST00000596093+ENST00000598709+ENST00000534806__exon_number_016__gene_id_ENSG00000105135	ILVBL	ENSG00000105135.15	-2.38704508794898	-22.3123303088867	3.6644389922269e-49	1.53817395230728e-46
ENSG00000148343.45	ENSG00000148343	ENSG00000148343_046	chr9	dexseq_prepare_annotation2.py	exon	131832526	131834350	.	+	.	ENST00000406926+ENST00000358369+ENST00000445183+ENST00000439290+ENST00000277475+ENST00000483458__exon_number_046__gene_id_ENSG00000148343	FAM73B	ENSG00000148343.45	-2.32784029106738	-21.1274962009526	3.88202046945355e-49	1.62444472700345e-46
ENSG00000114416.5	ENSG00000114416	ENSG00000114416_006	chr3	dexseq_prepare_annotation2.py	exon	180630279	180630325	.	+	.	ENST00000357559+ENST00000305586+ENST00000475315__exon_number_006__gene_id_ENSG00000114416	FXR1	ENSG00000114416.5	-2.20595413811095	-19.2432983842096	5.01249301438338e-49	2.0910010332633e-46
ENSG00000085872.ENSG00000105085.ENSG00000269578.ENSG00000214046.ENSG00000127526.ENSG00000269058.ENSG00000141979.ENSG00000268790.48	ENSG00000085872+ENSG00000105085+ENSG00000269578+ENSG00000214046+ENSG00000127526+ENSG00000269058+ENSG00000141979+ENSG00000268790	ENSG00000085872+ENSG00000105085+ENSG00000269578+ENSG00000214046+ENSG00000127526+ENSG00000269058+ENSG00000141979+ENSG00000268790_049	chr19	dexseq_prepare_annotation2.py	exon	16661661	16662569	.	-	.	ENST00000595753+ENST00000409648__exon_number_049__gene_id_ENSG00000085872+ENSG00000105085+ENSG00000269578+ENSG00000214046+ENSG00000127526+ENSG00000269058+ENSG00000141979+ENSG00000268790		ENSG00000085872.ENSG00000105085.ENSG00000269578.ENSG00000214046.ENSG00000127526.ENSG00000269058.ENSG00000141979.ENSG00000268790.48	-0.75171164228468	-18.0414318923278	5.36046115448306e-49	2.22925696567085e-46
ENSG00000079102.32	ENSG00000079102	ENSG00000079102_033	chr8	dexseq_prepare_annotation2.py	exon	93023316	93023319	.	-	.	ENST00000396218+ENST00000360348+ENST00000523629+ENST00000520724+ENST00000523290+ENST00000436581+ENST00000518844+ENST00000517792+ENST00000265814+ENST00000521553+ENST00000519847+ENST00000518992+ENST00000521054+ENST00000422361__exon_number_033__gene_id_ENSG00000079102	RUNX1T1	ENSG00000079102.32	-2.74421554179827	-26.4837345081716	5.59710511023857e-49	2.32050811311928e-46
ENSG00000063978.ENSG00000206113.ENSG00000125386.ENSG00000249428.35	ENSG00000063978+ENSG00000206113+ENSG00000125386+ENSG00000249428	ENSG00000063978+ENSG00000206113+ENSG00000125386+ENSG00000249428_036	chr4	dexseq_prepare_annotation2.py	exon	2470867	2470885	.	+	.	ENST00000511859+ENST00000511843+ENST00000511892+ENST00000507247+ENST00000507784+ENST00000502316+ENST00000509388+ENST00000541204+ENST00000513284+ENST00000314289+ENST00000513578+ENST00000509258+ENST00000504782__exon_number_036__gene_id_ENSG00000063978+ENSG00000206113+ENSG00000125386+ENSG00000249428		ENSG00000063978.ENSG00000206113.ENSG00000125386.ENSG00000249428.35	0.554330910828421	17.7699300697186	6.23871660491519e-49	2.57858022324995e-46
ENSG00000100938.50	ENSG00000100938	ENSG00000100938_051	chr14	dexseq_prepare_annotation2.py	exon	24707585	24707593	.	+	.	ENST00000561038+ENST00000559836+ENST00000557854+ENST00000559910+ENST00000558865+ENST00000558007+ENST00000399440+ENST00000559287+ENST00000558748+ENST00000456667+ENST00000559479+ENST00000559104+ENST00000420554+ENST00000348719+ENST00000355299+ENST00000558483+ENST00000558932__exon_number_051__gene_id_ENSG00000100938	GMPR2	ENSG00000100938.50	-1.67049679665448	-29.7715772887982	6.29279271989686e-49	2.59297699285732e-46
ENSG00000187741.52	ENSG00000187741	ENSG00000187741_053	chr16	dexseq_prepare_annotation2.py	exon	89833556	89833645	.	-	.	ENST00000567205+ENST00000568369+ENST00000389301__exon_number_053__gene_id_ENSG00000187741	FANCA	ENSG00000187741.52	0.940585690113706	19.7746082971475	6.40451021887464e-49	2.63096498753539e-46
ENSG00000164113.15	ENSG00000164113	ENSG00000164113_016	chr4	dexseq_prepare_annotation2.py	exon	123304954	123305061	.	+	.	ENST00000492454+ENST00000439307+ENST00000446706+ENST00000296513+ENST00000388725+ENST00000388724__exon_number_016__gene_id_ENSG00000164113	ADAD1	ENSG00000164113.15	-1.61256056324589	-26.3004745972262	1.07079883362781e-48	4.38545825047655e-46
ENSG00000005801.ENSG00000263365.1	ENSG00000005801+ENSG00000263365	ENSG00000005801+ENSG00000263365_002	chr11	dexseq_prepare_annotation2.py	exon	3379157	3379995	.	-	.	ENST00000354599__exon_number_002__gene_id_ENSG00000005801+ENSG00000263365		ENSG00000005801.ENSG00000263365.1	2.02106832975452	26.9685156452043	1.12544900120987e-48	4.59531058548547e-46
ENSG00000125753.4	ENSG00000125753	ENSG00000125753_005	chr19	dexseq_prepare_annotation2.py	exon	46010764	46010767	.	+	.	ENST00000245932+ENST00000590603+ENST00000592139+ENST00000586014__exon_number_005__gene_id_ENSG00000125753	VASP	ENSG00000125753.4	-1.6213947155664	-25.0571387165934	1.43821721650609e-48	5.85463033795963e-46
ENSG00000166689.53	ENSG00000166689	ENSG00000166689_054	chr11	dexseq_prepare_annotation2.py	exon	16877350	16877461	.	-	.	ENST00000529213+ENST00000531066+ENST00000355661+ENST00000528376+ENST00000448080+ENST00000528637__exon_number_054__gene_id_ENSG00000166689	PLEKHA7	ENSG00000166689.53	-2.17954599765984	-19.7494129293925	1.78912998106469e-48	7.26117325025959e-46
ENSG00000140443.40	ENSG00000140443	ENSG00000140443_041	chr15	dexseq_prepare_annotation2.py	exon	99467754	99467828	.	+	.	ENST00000558762+ENST00000560343+ENST00000268035__exon_number_041__gene_id_ENSG00000140443	IGF1R	ENSG00000140443.40	-2.66691225413997	-20.018054590352	1.87781519131752e-48	7.59821545070586e-46
ENSG00000147606.ENSG00000214954.51	ENSG00000147606+ENSG00000214954	ENSG00000147606+ENSG00000214954_052	chr8	dexseq_prepare_annotation2.py	exon	92401566	92401666	.	+	.	ENST00000276609+ENST00000517930+ENST00000523719+ENST00000522181+ENST00000520249+ENST00000309536__exon_number_052__gene_id_ENSG00000147606+ENSG00000214954		ENSG00000147606.ENSG00000214954.51	-1.51210170256094	-31.5942219786852	2.70700779672384e-48	1.09205881600648e-45
ENSG00000233327.ENSG00000154874.ENSG00000213077.ENSG00000273018.86	ENSG00000233327+ENSG00000154874+ENSG00000213077+ENSG00000273018	ENSG00000233327+ENSG00000154874+ENSG00000213077+ENSG00000273018_087	chr17	dexseq_prepare_annotation2.py	exon	18509093	18509704	.	-	.	ENST00000457330+ENST00000442583+ENST00000285176+ENST00000445752+ENST00000447265__exon_number_087__gene_id_ENSG00000233327+ENSG00000154874+ENSG00000213077+ENSG00000273018		ENSG00000233327.ENSG00000154874.ENSG00000213077.ENSG00000273018.86	-3.01137166111056	-18.6168044824763	3.43783747374416e-48	1.38274954294697e-45
ENSG00000005810.4	ENSG00000005810	ENSG00000005810_005	chr13	dexseq_prepare_annotation2.py	exon	77625946	77626053	.	-	.	ENST00000407578+ENST00000357337+ENST00000544440+ENST00000429715__exon_number_005__gene_id_ENSG00000005810	MYCBP2	ENSG00000005810.4	-1.68629070810543	-18.9232508666208	5.02226854771649e-48	2.01401937100124e-45
ENSG00000070756.31	ENSG00000070756	ENSG00000070756_032	chr8	dexseq_prepare_annotation2.py	exon	101724990	101725017	.	-	.	ENST00000522387+ENST00000519596+ENST00000519004+ENST00000318607+ENST00000519100+ENST00000519622__exon_number_032__gene_id_ENSG00000070756	PABPC1	ENSG00000070756.31	-1.85152038616887	-22.323736689403	6.3109164167237e-48	2.52328041490263e-45
ENSG00000196549.22	ENSG00000196549	ENSG00000196549_023	chr3	dexseq_prepare_annotation2.py	exon	154834268	154834348	.	+	.	ENST00000493237+ENST00000360490+ENST00000481828+ENST00000462745+ENST00000462837+ENST00000492661+ENST00000460393__exon_number_023__gene_id_ENSG00000196549	MME	ENSG00000196549.22	1.4345854894413	21.0454575326669	6.45752310043738e-48	2.57425910532288e-45
ENSG00000085872.ENSG00000105085.ENSG00000269578.ENSG00000214046.ENSG00000127526.ENSG00000269058.ENSG00000141979.ENSG00000268790.16	ENSG00000085872+ENSG00000105085+ENSG00000269578+ENSG00000214046+ENSG00000127526+ENSG00000269058+ENSG00000141979+ENSG00000268790	ENSG00000085872+ENSG00000105085+ENSG00000269578+ENSG00000214046+ENSG00000127526+ENSG00000269058+ENSG00000141979+ENSG00000268790_017	chr19	dexseq_prepare_annotation2.py	exon	16628707	16629694	.	-	.	ENST00000198939+ENST00000546361__exon_number_017__gene_id_ENSG00000085872+ENSG00000105085+ENSG00000269578+ENSG00000214046+ENSG00000127526+ENSG00000269058+ENSG00000141979+ENSG00000268790		ENSG00000085872.ENSG00000105085.ENSG00000269578.ENSG00000214046.ENSG00000127526.ENSG00000269058.ENSG00000141979.ENSG00000268790.16	-2.13094540612947	-17.7297996986022	7.42159409687104e-48	2.94985378112271e-45
ENSG00000085872.ENSG00000105085.ENSG00000269578.ENSG00000214046.ENSG00000127526.ENSG00000269058.ENSG00000141979.ENSG00000268790.92	ENSG00000085872+ENSG00000105085+ENSG00000269578+ENSG00000214046+ENSG00000127526+ENSG00000269058+ENSG00000141979+ENSG00000268790	ENSG00000085872+ENSG00000105085+ENSG00000269578+ENSG00000214046+ENSG00000127526+ENSG00000269058+ENSG00000141979+ENSG00000268790_093	chr19	dexseq_prepare_annotation2.py	exon	16689221	16689588	.	-	.	ENST00000597244__exon_number_093__gene_id_ENSG00000085872+ENSG00000105085+ENSG00000269578+ENSG00000214046+ENSG00000127526+ENSG00000269058+ENSG00000141979+ENSG00000268790		ENSG00000085872.ENSG00000105085.ENSG00000269578.ENSG00000214046.ENSG00000127526.ENSG00000269058.ENSG00000141979.ENSG00000268790.92	2.20225133086688	17.7139653678744	8.48244350101403e-48	3.36159235945186e-45
ENSG00000173818.27	ENSG00000173818	ENSG00000173818_028	chr17	dexseq_prepare_annotation2.py	exon	78393386	78393520	.	+	.	ENST00000523999+ENST00000523228__exon_number_028__gene_id_ENSG00000173818	ENDOV	ENSG00000173818.27	-1.23105678899299	-25.7046875820108	9.03034276386333e-48	3.5682300430747e-45
ENSG00000221983.6	ENSG00000221983	ENSG00000221983_007	chr19	dexseq_prepare_annotation2.py	exon	18682685	18682688	.	+	.	ENST00000430157+ENST00000442744+ENST00000595683+ENST00000598814+ENST00000596273__exon_number_007__gene_id_ENSG00000221983	UBA52	ENSG00000221983.6	-3.6400392624099	-34.1495855208547	9.47122490053749e-48	3.72359085769356e-45
ENSG00000215440.ENSG00000124222.ENSG00000254995.61	ENSG00000215440+ENSG00000124222+ENSG00000254995	ENSG00000215440+ENSG00000124222+ENSG00000254995_062	chr20	dexseq_prepare_annotation2.py	exon	57268793	57268978	.	+	.	ENST00000527587+ENST00000356091+ENST00000525817+ENST00000525967+ENST00000530122+ENST00000529976__exon_number_062__gene_id_ENSG00000215440+ENSG00000124222+ENSG00000254995		ENSG00000215440.ENSG00000124222.ENSG00000254995.61	2.06822907170013	22.2407761034389	9.47879402256824e-48	3.72359085769356e-45
ENSG00000119912.32	ENSG00000119912	ENSG00000119912_033	chr10	dexseq_prepare_annotation2.py	exon	94269890	94269919	.	-	.	ENST00000478361+ENST00000265986+ENST00000436178__exon_number_033__gene_id_ENSG00000119912	IDE	ENSG00000119912.32	1.52321146095561	25.6831724145897	9.75964985626979e-48	3.82277540969042e-45
ENSG00000148120.44	ENSG00000148120	ENSG00000148120_045	chr9	dexseq_prepare_annotation2.py	exon	97783960	97784559	.	+	.	ENST00000496567+ENST00000482056__exon_number_045__gene_id_ENSG00000148120	C9orf3	ENSG00000148120.44	1.33417561566711	20.2173118607821	9.94959258895997e-48	3.88587827426564e-45
ENSG00000256626.ENSG00000197992.16	ENSG00000256626+ENSG00000197992	ENSG00000256626+ENSG00000197992_017	chr12	dexseq_prepare_annotation2.py	exon	10218099	10218565	.	+	.	ENST00000355819__exon_number_017__gene_id_ENSG00000256626+ENSG00000197992		ENSG00000256626.ENSG00000197992.16	-3.15623971178169	-32.2691899144716	1.59245702241143e-47	6.20146948305668e-45
ENSG00000114416.4	ENSG00000114416	ENSG00000114416_005	chr3	dexseq_prepare_annotation2.py	exon	180630270	180630278	.	+	.	ENST00000357559+ENST00000305586__exon_number_005__gene_id_ENSG00000114416	FXR1	ENSG00000114416.4	-2.3195348389257	-18.7599188613683	1.63410723333702e-47	6.34532786265985e-45
ENSG00000180448	ENSG00000180448	ENSG00000180448_001	chr19	dexseq_prepare_annotation2.py	exon	1065922	1066162	.	+	.	ENST00000539243__exon_number_001__gene_id_ENSG00000180448	HMHA1	ENSG00000180448	-4.77955642575588	-20.8562562509877	1.86380656940046e-47	7.21646622914244e-45
ENSG00000232732.45	ENSG00000232732	ENSG00000232732_046	chr2	dexseq_prepare_annotation2.py	exon	200775779	200775805	.	-	.	ENST00000457577+ENST00000599977+ENST00000608498+ENST00000608419+ENST00000596619__exon_number_046__gene_id_ENSG00000232732	AC073043.1	ENSG00000232732.45	-4.7124089603802	-19.5211963827393	1.91160888677104e-47	7.38034397195713e-45
ENSG00000156113.20	ENSG00000156113	ENSG00000156113_021	chr10	dexseq_prepare_annotation2.py	exon	78711795	78711917	.	-	.	ENST00000404857__exon_number_021__gene_id_ENSG00000156113	KCNMA1	ENSG00000156113.20	2.35471241223988	19.1522697847174	1.9267728390368e-47	7.41763502507132e-45
ENSG00000156113	ENSG00000156113	ENSG00000156113_001	chr10	dexseq_prepare_annotation2.py	exon	78629359	78637354	.	-	.	ENST00000604624__exon_number_001__gene_id_ENSG00000156113	KCNMA1	ENSG00000156113	2.98234312992993	19.1226607751494	2.3606285906955e-47	9.06198910448699e-45
ENSG00000187741.49	ENSG00000187741	ENSG00000187741_050	chr16	dexseq_prepare_annotation2.py	exon	89831453	89831474	.	-	.	ENST00000568369+ENST00000563318+ENST00000389301__exon_number_050__gene_id_ENSG00000187741	FANCA	ENSG00000187741.49	0.977997842667796	19.2343297707465	2.43267432074587e-47	9.31202850357784e-45
ENSG00000005810.12	ENSG00000005810	ENSG00000005810_013	chr13	dexseq_prepare_annotation2.py	exon	77638750	77638869	.	-	.	ENST00000407578+ENST00000357337+ENST00000544440+ENST00000429715__exon_number_013__gene_id_ENSG00000005810	MYCBP2	ENSG00000005810.12	-1.48391171335904	-18.6810124646586	2.89197300907784e-47	1.10364754960864e-44
ENSG00000163491.47	ENSG00000163491	ENSG00000163491_048	chr3	dexseq_prepare_annotation2.py	exon	27350648	27352439	.	-	.	ENST00000491627__exon_number_048__gene_id_ENSG00000163491	NEK10	ENSG00000163491.47	-2.31112191421591	-19.092694040096	2.89955049324976e-47	1.10364754960864e-44
ENSG00000158286.22	ENSG00000158286	ENSG00000158286_023	chr1	dexseq_prepare_annotation2.py	exon	6270998	6270998	.	+	.	ENST00000377939+ENST00000496329+ENST00000463453__exon_number_023__gene_id_ENSG00000158286	RNF207	ENSG00000158286.22	3.69722106911961	21.725970994099	2.9617937188417e-47	1.12416340637794e-44
ENSG00000085872.ENSG00000105085.ENSG00000269578.ENSG00000214046.ENSG00000127526.ENSG00000269058.ENSG00000141979.ENSG00000268790.49	ENSG00000085872+ENSG00000105085+ENSG00000269578+ENSG00000214046+ENSG00000127526+ENSG00000269058+ENSG00000141979+ENSG00000268790	ENSG00000085872+ENSG00000105085+ENSG00000269578+ENSG00000214046+ENSG00000127526+ENSG00000269058+ENSG00000141979+ENSG00000268790_050	chr19	dexseq_prepare_annotation2.py	exon	16662570	16662679	.	-	.	ENST00000595753+ENST00000596387+ENST00000409648__exon_number_050__gene_id_ENSG00000085872+ENSG00000105085+ENSG00000269578+ENSG00000214046+ENSG00000127526+ENSG00000269058+ENSG00000141979+ENSG00000268790		ENSG00000085872.ENSG00000105085.ENSG00000269578.ENSG00000214046.ENSG00000127526.ENSG00000269058.ENSG00000141979.ENSG00000268790.49	-0.702376421613285	-17.5568958298731	3.19332393011093e-47	1.20863722750283e-44
ENSG00000134853.ENSG00000145216.53	ENSG00000134853+ENSG00000145216	ENSG00000134853+ENSG00000145216_054	chr4	dexseq_prepare_annotation2.py	exon	55124924	55124984	.	+	.	ENST00000509490+ENST00000509092+ENST00000503856+ENST00000257290+ENST00000504461+ENST00000512143+ENST00000512522+ENST00000508170__exon_number_054__gene_id_ENSG00000134853+ENSG00000145216		ENSG00000134853.ENSG00000145216.53	-1.15446339689109	-19.824357870931	4.19852034869588e-47	1.58464153732207e-44
ENSG00000114416.7	ENSG00000114416	ENSG00000114416_008	chr3	dexseq_prepare_annotation2.py	exon	180630459	180630459	.	+	.	ENST00000305586+ENST00000491674+ENST00000468861+ENST00000479176+ENST00000475315+ENST00000357559+ENST00000491062__exon_number_008__gene_id_ENSG00000114416	FXR1	ENSG00000114416.7	-2.06140335863472	-18.6207474997087	4.47407678392458e-47	1.68392752519432e-44
ENSG00000166535.24	ENSG00000166535	ENSG00000166535_025	chr12	dexseq_prepare_annotation2.py	exon	8998721	8998818	.	+	.	ENST00000541459+ENST00000539547+ENST00000545692+ENST00000540049+ENST00000299698__exon_number_025__gene_id_ENSG00000166535	A2ML1	ENSG00000166535.24	-1.86221943843818	-21.9082599913948	4.88163865221723e-47	1.83202649423465e-44
ENSG00000159216.19	ENSG00000159216	ENSG00000159216_020	chr21	dexseq_prepare_annotation2.py	exon	36262035	36262087	.	-	.	ENST00000399237__exon_number_020__gene_id_ENSG00000159216	RUNX1	ENSG00000159216.19	2.65755423399943	22.8928241373372	4.89475841181275e-47	1.83202649423465e-44
ENSG00000013441.18	ENSG00000013441	ENSG00000013441_019	chr2	dexseq_prepare_annotation2.py	exon	201721614	201721708	.	-	.	ENST00000409769+ENST00000321356+ENST00000473565+ENST00000409403+ENST00000461981+ENST00000434813+ENST00000432425__exon_number_019__gene_id_ENSG00000013441	CLK1	ENSG00000013441.18	-2.75476573902957	-24.1631963955288	4.93293699138695e-47	1.84120165122842e-44
ENSG00000177483.ENSG00000124831.3	ENSG00000177483+ENSG00000124831	ENSG00000177483+ENSG00000124831_004	chr2	dexseq_prepare_annotation2.py	exon	238592845	238593116	.	+	.	ENST00000489295__exon_number_004__gene_id_ENSG00000177483+ENSG00000124831		ENSG00000177483.ENSG00000124831.3	1.76665167724179	25.8559092226671	5.07845599446622e-47	1.89027988289052e-44
ENSG00000214198.1	ENSG00000214198	ENSG00000214198_002	chr12	dexseq_prepare_annotation2.py	exon	104237534	104238197	.	-	.	ENST00000548527+ENST00000551270__exon_number_002__gene_id_ENSG00000214198	RP11-642P15.1	ENSG00000214198.1	1.07182000806166	21.6130837185256	5.26071043884975e-47	1.9527235425661e-44
ENSG00000050438.23	ENSG00000050438	ENSG00000050438_024	chr12	dexseq_prepare_annotation2.py	exon	51851135	51851227	.	+	.	ENST00000514353+ENST00000319957+ENST00000552001+ENST00000547697+ENST00000535225+ENST00000453097+ENST00000551071+ENST00000604314+ENST00000394856+ENST00000358657__exon_number_024__gene_id_ENSG00000050438	SLC4A8	ENSG00000050438.23	-4.1328135517284	-27.3126692143688	5.58470144153443e-47	2.06729077372317e-44
ENSG00000259522.ENSG00000260669.ENSG00000213920.ENSG00000254505.ENSG00000129559.ENSG00000254692.ENSG00000100926.ENSG00000255526.ENSG00000196497.104	ENSG00000259522+ENSG00000260669+ENSG00000213920+ENSG00000254505+ENSG00000129559+ENSG00000254692+ENSG00000100926+ENSG00000255526+ENSG00000196497	ENSG00000259522+ENSG00000260669+ENSG00000213920+ENSG00000254505+ENSG00000129559+ENSG00000254692+ENSG00000100926+ENSG00000255526+ENSG00000196497_105	chr14	dexseq_prepare_annotation2.py	exon	24664615	24664623	.	-	.	ENST00000529332+ENST00000524835+ENST00000396854+ENST00000530468+ENST00000532632+ENST00000528010+ENST00000261789__exon_number_105__gene_id_ENSG00000259522+ENSG00000260669+ENSG00000213920+ENSG00000254505+ENSG00000129559+ENSG00000254692+ENSG00000100926+ENSG00000255526+ENSG00000196497		ENSG00000259522.ENSG00000260669.ENSG00000213920.ENSG00000254505.ENSG00000129559.ENSG00000254692.ENSG00000100926.ENSG00000255526.ENSG00000196497.104	-3.75010013351573	-18.3282143169009	5.60677594911594e-47	2.06977590393365e-44
ENSG00000149187.3	ENSG00000149187	ENSG00000149187_004	chr11	dexseq_prepare_annotation2.py	exon	47489956	47490365	.	-	.	ENST00000395290+ENST00000358597+ENST00000395292+ENST00000310513__exon_number_004__gene_id_ENSG00000149187	CELF1	ENSG00000149187.3	-1.28068744274279	-20.0843272954373	6.15658990989504e-47	2.26653343617234e-44
ENSG00000140400.14	ENSG00000140400	ENSG00000140400_015	chr15	dexseq_prepare_annotation2.py	exon	75649027	75649133	.	-	.	ENST00000564929+ENST00000562067+ENST00000566569+ENST00000566099__exon_number_015__gene_id_ENSG00000140400	MAN2C1	ENSG00000140400.14	1.77742071836224	20.8432009101759	6.57843805772464e-47	2.41523678684996e-44
ENSG00000108100.26	ENSG00000108100	ENSG00000108100_027	chr10	dexseq_prepare_annotation2.py	exon	35854951	35855056	.	+	.	ENST00000374706+ENST00000497692+ENST00000374704+ENST00000265375+ENST00000339497+ENST00000465416__exon_number_027__gene_id_ENSG00000108100	CCNY	ENSG00000108100.26	2.57879563637479	30.2591631509419	7.54111845580548e-47	2.76115593198952e-44
ENSG00000013441.22	ENSG00000013441	ENSG00000013441_023	chr2	dexseq_prepare_annotation2.py	exon	201722813	201722889	.	-	.	ENST00000409769__exon_number_023__gene_id_ENSG00000013441	CLK1	ENSG00000013441.22	-2.89381353409209	-24.0539669289188	7.64409008593844e-47	2.79127367577105e-44
ENSG00000156261.4	ENSG00000156261	ENSG00000156261_005	chr21	dexseq_prepare_annotation2.py	exon	30432862	30432981	.	-	.	ENST00000432178+ENST00000470450+ENST00000286788+ENST00000542732+ENST00000540844+ENST00000496121__exon_number_005__gene_id_ENSG00000156261	CCT8	ENSG00000156261.4	3.48834049875622	30.2443468297778	7.8301342132753e-47	2.85148093017606e-44
ENSG00000158286.25	ENSG00000158286	ENSG00000158286_026	chr1	dexseq_prepare_annotation2.py	exon	6271095	6271178	.	+	.	ENST00000377939+ENST00000496329+ENST00000463453+ENST00000492476__exon_number_026__gene_id_ENSG00000158286	RNF207	ENSG00000158286.25	4.1999505676783	21.5323578028937	7.94112186094836e-47	2.88410415576255e-44
ENSG00000085276.49	ENSG00000085276	ENSG00000085276_050	chr3	dexseq_prepare_annotation2.py	exon	169098975	169099046	.	-	.	ENST00000494292+ENST00000485957__exon_number_050__gene_id_ENSG00000085276	MECOM	ENSG00000085276.49	-1.34839566186794	-28.9959399307669	1.01398229969143e-46	3.67274201680169e-44
ENSG00000187741.90	ENSG00000187741	ENSG00000187741_091	chr16	dexseq_prepare_annotation2.py	exon	89865580	89865640	.	-	.	ENST00000566409+ENST00000566889+ENST00000567621+ENST00000534992+ENST00000565582+ENST00000568369+ENST00000563673+ENST00000389302+ENST00000543736+ENST00000389301__exon_number_091__gene_id_ENSG00000187741	FANCA	ENSG00000187741.90	-0.954052722645761	-18.993676084698	1.24186568784306e-46	4.48609829789139e-44
ENSG00000150995.47	ENSG00000150995	ENSG00000150995_048	chr3	dexseq_prepare_annotation2.py	exon	4747851	4748035	.	+	.	ENST00000456211+ENST00000443694+ENST00000357086+ENST00000354582+ENST00000423119+ENST00000302640__exon_number_048__gene_id_ENSG00000150995	ITPR1	ENSG00000150995.47	-2.05494548006765	-26.2795835598825	1.26754506413737e-46	4.56661917197855e-44
ENSG00000077063.2	ENSG00000077063	ENSG00000077063_003	chr7	dexseq_prepare_annotation2.py	exon	117350917	117351681	.	-	.	ENST00000446636+ENST00000441556+ENST00000160373__exon_number_003__gene_id_ENSG00000077063	CTTNBP2	ENSG00000077063.2	-1.27741753070107	-21.1758164784088	1.33155205042635e-46	4.78442630342791e-44
ENSG00000085872.ENSG00000105085.ENSG00000269578.ENSG00000214046.ENSG00000127526.ENSG00000269058.ENSG00000141979.ENSG00000268790.20	ENSG00000085872+ENSG00000105085+ENSG00000269578+ENSG00000214046+ENSG00000127526+ENSG00000269058+ENSG00000141979+ENSG00000268790	ENSG00000085872+ENSG00000105085+ENSG00000269578+ENSG00000214046+ENSG00000127526+ENSG00000269058+ENSG00000141979+ENSG00000268790_021	chr19	dexseq_prepare_annotation2.py	exon	16630432	16630526	.	-	.	ENST00000544299+ENST00000597261+ENST00000198939+ENST00000546361__exon_number_021__gene_id_ENSG00000085872+ENSG00000105085+ENSG00000269578+ENSG00000214046+ENSG00000127526+ENSG00000269058+ENSG00000141979+ENSG00000268790		ENSG00000085872.ENSG00000105085.ENSG00000269578.ENSG00000214046.ENSG00000127526.ENSG00000269058.ENSG00000141979.ENSG00000268790.20	-2.38585905370364	-17.376718971533	1.46205161402777e-46	5.23935528131198e-44
ENSG00000150672.ENSG00000256466.86	ENSG00000150672+ENSG00000256466	ENSG00000150672+ENSG00000256466_087	chr11	dexseq_prepare_annotation2.py	exon	85236035	85236066	.	-	.	ENST00000530260__exon_number_087__gene_id_ENSG00000150672+ENSG00000256466		ENSG00000150672.ENSG00000256466.86	2.43886150205021	23.8322336631575	1.86746895198163e-46	6.67444301135035e-44
ENSG00000149187.1	ENSG00000149187	ENSG00000149187_002	chr11	dexseq_prepare_annotation2.py	exon	47489836	47489944	.	-	.	ENST00000395290+ENST00000358597__exon_number_002__gene_id_ENSG00000149187	CELF1	ENSG00000149187.1	-1.33129296578875	-19.8983274737094	1.88746431820322e-46	6.72806130061741e-44
ENSG00000105063.ENSG00000180089.46	ENSG00000105063+ENSG00000180089	ENSG00000105063+ENSG00000180089_047	chr19	dexseq_prepare_annotation2.py	exon	55767043	55767137	.	-	.	ENST00000592242__exon_number_047__gene_id_ENSG00000105063+ENSG00000180089		ENSG00000105063.ENSG00000180089.46	-6.47881405752777	-23.3778571784258	1.9027719443216e-46	6.76473080004698e-44
ENSG00000257062.ENSG00000111700.ENSG00000134538.ENSG00000205754.ENSG00000257046.32	ENSG00000257062+ENSG00000111700+ENSG00000134538+ENSG00000205754+ENSG00000257046	ENSG00000257062+ENSG00000111700+ENSG00000134538+ENSG00000205754+ENSG00000257046_033	chr12	dexseq_prepare_annotation2.py	exon	21200113	21200151	.	+	.	ENST00000554957+ENST00000381541+ENST00000543498+ENST00000421593__exon_number_033__gene_id_ENSG00000257062+ENSG00000111700+ENSG00000134538+ENSG00000205754+ENSG00000257046		ENSG00000257062.ENSG00000111700.ENSG00000134538.ENSG00000205754.ENSG00000257046.32	2.37633188154031	20.0566651643224	2.03993597354437e-46	7.23329086703462e-44
ENSG00000010438.1	ENSG00000010438	ENSG00000010438_002	chr9	dexseq_prepare_annotation2.py	exon	33750677	33750687	.	+	.	ENST00000361005+ENST00000468152__exon_number_002__gene_id_ENSG00000010438	PRSS3	ENSG00000010438.1	-1.71301261060192	-28.7379559076869	2.06277096649676e-46	7.29506261332563e-44
ENSG00000252974.ENSG00000139116.39	ENSG00000252974+ENSG00000139116	ENSG00000252974+ENSG00000139116_040	chr12	dexseq_prepare_annotation2.py	exon	39727014	39727082	.	-	.	ENST00000547108+ENST00000544797+ENST00000546817+ENST00000361961+ENST00000395670+ENST00000361418+ENST00000552961__exon_number_040__gene_id_ENSG00000252974+ENSG00000139116		ENSG00000252974.ENSG00000139116.39	1.15251806714503	19.2699977032391	2.33091197101284e-46	8.22177331932493e-44
ENSG00000050438.1	ENSG00000050438	ENSG00000050438_002	chr12	dexseq_prepare_annotation2.py	exon	51785132	51785272	.	+	.	ENST00000535225+ENST00000604314__exon_number_002__gene_id_ENSG00000050438	SLC4A8	ENSG00000050438.1	2.50718610689123	26.8154848611123	2.65070828523869e-46	9.32537169111311e-44
ENSG00000168314.32	ENSG00000168314	ENSG00000168314_033	chr3	dexseq_prepare_annotation2.py	exon	39566374	39567101	.	+	.	ENST00000452959+ENST00000396228__exon_number_033__gene_id_ENSG00000168314	MOBP	ENSG00000168314.32	-1.22152299920026	-24.7664950694525	2.79083570871661e-46	9.79278086103888e-44
ENSG00000151150.42	ENSG00000151150	ENSG00000151150_043	chr10	dexseq_prepare_annotation2.py	exon	61846301	61846434	.	-	.	ENST00000465749__exon_number_043__gene_id_ENSG00000151150	ANK3	ENSG00000151150.42	-1.57935234513432	-20.8003010115214	2.79916905185164e-46	9.79651003596347e-44
ENSG00000005810.2	ENSG00000005810	ENSG00000005810_003	chr13	dexseq_prepare_annotation2.py	exon	77619037	77619628	.	-	.	ENST00000407578+ENST00000357337+ENST00000544440+ENST00000429715__exon_number_003__gene_id_ENSG00000005810	MYCBP2	ENSG00000005810.2	-1.83647083829069	-18.3635215854964	2.89164733888444e-46	1.00939467807245e-43
ENSG00000079215.33	ENSG00000079215	ENSG00000079215_034	chr5	dexseq_prepare_annotation2.py	exon	36686167	36686335	.	+	.	ENST00000265113+ENST00000506178+ENST00000381918__exon_number_034__gene_id_ENSG00000079215	SLC1A3	ENSG00000079215.33	-3.16636145280649	-26.7801284452185	2.96365017878959e-46	1.03185569093144e-43
ENSG00000155827.31	ENSG00000155827	ENSG00000155827_032	chr9	dexseq_prepare_annotation2.py	exon	104324528	104325622	.	+	.	ENST00000389120__exon_number_032__gene_id_ENSG00000155827	RNF20	ENSG00000155827.31	-1.19086724816583	-23.2066459041656	3.91794659670136e-46	1.36059783590911e-43
ENSG00000257062.ENSG00000111700.ENSG00000134538.ENSG00000205754.ENSG00000257046.41	ENSG00000257062+ENSG00000111700+ENSG00000134538+ENSG00000205754+ENSG00000257046	ENSG00000257062+ENSG00000111700+ENSG00000134538+ENSG00000205754+ENSG00000257046_042	chr12	dexseq_prepare_annotation2.py	exon	21220253	21220284	.	+	.	ENST00000585342+ENST00000543498+ENST00000545916+ENST00000540229+ENST00000592513+ENST00000381541+ENST00000554957+ENST00000590779+ENST00000421593+ENST00000553473+ENST00000593147__exon_number_042__gene_id_ENSG00000257062+ENSG00000111700+ENSG00000134538+ENSG00000205754+ENSG00000257046		ENSG00000257062.ENSG00000111700.ENSG00000134538.ENSG00000205754.ENSG00000257046.41	2.47142897174003	19.9120652686222	4.80516899121358e-46	1.66441665864807e-43
ENSG00000092148.75	ENSG00000092148	ENSG00000092148_076	chr14	dexseq_prepare_annotation2.py	exon	31675164	31675382	.	-	.	ENST00000553616__exon_number_076__gene_id_ENSG00000092148	HECTD1	ENSG00000092148.75	1.5973468442328	19.2909755333056	4.86910435509308e-46	1.68223810003577e-43
ENSG00000077327.12	ENSG00000077327	ENSG00000077327_013	chr10	dexseq_prepare_annotation2.py	exon	22675722	22675888	.	+	.	ENST00000376603+ENST00000376624+ENST00000538630+ENST00000313311__exon_number_013__gene_id_ENSG00000077327	SPAG6	ENSG00000077327.12	1.43480322548706	26.6020514771211	5.20805086491838e-46	1.7947396154497e-43
ENSG00000104490.17	ENSG00000104490	ENSG00000104490_018	chr8	dexseq_prepare_annotation2.py	exon	102731523	102731541	.	-	.	ENST00000311028+ENST00000522448+ENST00000220931+ENST00000518166+ENST00000522951+ENST00000520690+ENST00000517822+ENST00000520425+ENST00000521599+ENST00000518727+ENST00000395923+ENST00000522252+ENST00000519508__exon_number_018__gene_id_ENSG00000104490	NCALD	ENSG00000104490.17	1.22411638960516	18.5531258602901	5.80818864579801e-46	1.99644631253091e-43
ENSG00000175137	ENSG00000175137	ENSG00000175137_001	chr1	dexseq_prepare_annotation2.py	exon	249104648	249104649	.	-	.	ENST00000484202__exon_number_001__gene_id_ENSG00000175137	SH3BP5L	ENSG00000175137	-1.09944144124611	-30.7076906425099	6.20971786495716e-46	2.12903258157776e-43
ENSG00000164924.19	ENSG00000164924	ENSG00000164924_020	chr8	dexseq_prepare_annotation2.py	exon	101936363	101936526	.	-	.	ENST00000353245+ENST00000419477+ENST00000395958+ENST00000395948+ENST00000457309+ENST00000395956+ENST00000517727+ENST00000521309+ENST00000518736+ENST00000522819+ENST00000523848+ENST00000480304+ENST00000395957+ENST00000521607+ENST00000522542+ENST00000395953+ENST00000395951__exon_number_020__gene_id_ENSG00000164924	YWHAZ	ENSG00000164924.19	1.44335021228908	19.8435476018472	7.21788634375332e-46	2.46840721251272e-43
ENSG00000173068.11	ENSG00000173068	ENSG00000173068_012	chr9	dexseq_prepare_annotation2.py	exon	16435553	16436370	.	-	.	ENST00000418777+ENST00000484726+ENST00000545497+ENST00000411752+ENST00000380666+ENST00000380667+ENST00000380672__exon_number_012__gene_id_ENSG00000173068	BNC2	ENSG00000173068.11	1.11941662684307	28.2694320181007	7.59189619377892e-46	2.58973994162572e-43
ENSG00000085872.ENSG00000105085.ENSG00000269578.ENSG00000214046.ENSG00000127526.ENSG00000269058.ENSG00000141979.ENSG00000268790.18	ENSG00000085872+ENSG00000105085+ENSG00000269578+ENSG00000214046+ENSG00000127526+ENSG00000269058+ENSG00000141979+ENSG00000268790	ENSG00000085872+ENSG00000105085+ENSG00000269578+ENSG00000214046+ENSG00000127526+ENSG00000269058+ENSG00000141979+ENSG00000268790_019	chr19	dexseq_prepare_annotation2.py	exon	16629768	16629977	.	-	.	ENST00000544299+ENST00000597261+ENST00000198939+ENST00000546361__exon_number_019__gene_id_ENSG00000085872+ENSG00000105085+ENSG00000269578+ENSG00000214046+ENSG00000127526+ENSG00000269058+ENSG00000141979+ENSG00000268790		ENSG00000085872.ENSG00000105085.ENSG00000269578.ENSG00000214046.ENSG00000127526.ENSG00000269058.ENSG00000141979.ENSG00000268790.18	-2.2270470869327	-17.1751936592962	8.02177181771393e-46	2.72946863197578e-43
ENSG00000257062.ENSG00000111700.ENSG00000134538.ENSG00000205754.ENSG00000257046.35	ENSG00000257062+ENSG00000111700+ENSG00000134538+ENSG00000205754+ENSG00000257046	ENSG00000257062+ENSG00000111700+ENSG00000134538+ENSG00000205754+ENSG00000257046_036	chr12	dexseq_prepare_annotation2.py	exon	21207386	21207502	.	+	.	ENST00000554957+ENST00000381541+ENST00000421593__exon_number_036__gene_id_ENSG00000257062+ENSG00000111700+ENSG00000134538+ENSG00000205754+ENSG00000257046		ENSG00000257062.ENSG00000111700.ENSG00000134538.ENSG00000205754.ENSG00000257046.35	2.4776344336336	19.8157499750992	8.51468901908269e-46	2.88988974259254e-43
ENSG00000221968.2	ENSG00000221968	ENSG00000221968_003	chr11	dexseq_prepare_annotation2.py	exon	61640998	61640998	.	-	.	ENST00000278829+ENST00000527697+ENST00000533676__exon_number_003__gene_id_ENSG00000221968	FADS3	ENSG00000221968.2	-2.50463379043836	-23.8620399260766	1.144548571813e-45	3.87484330812128e-43
ENSG00000100129.30	ENSG00000100129	ENSG00000100129_031	chr22	dexseq_prepare_annotation2.py	exon	38282711	38282771	.	+	.	ENST00000460638__exon_number_031__gene_id_ENSG00000100129	EIF3L	ENSG00000100129.30	2.43140688678704	27.1170836055377	1.39067240744799e-45	4.69629026376835e-43
ENSG00000059769.ENSG00000244115.ENSG00000242616.12	ENSG00000059769+ENSG00000244115+ENSG00000242616	ENSG00000059769+ENSG00000244115+ENSG00000242616_013	chr9	dexseq_prepare_annotation2.py	exon	114431549	114431551	.	+	.	ENST00000374293__exon_number_013__gene_id_ENSG00000059769+ENSG00000244115+ENSG00000242616		ENSG00000059769.ENSG00000244115.ENSG00000242616.12	1.78555859610245	35.4716511348269	1.78907821594602e-45	6.02659942432495e-43
ENSG00000105072	ENSG00000105072	ENSG00000105072_001	chr19	dexseq_prepare_annotation2.py	exon	16607122	16607204	.	+	.	ENST00000221671__exon_number_001__gene_id_ENSG00000105072	C19orf44	ENSG00000105072	-6.02932323263545	-31.6680718488758	1.98187325972018e-45	6.65939069229965e-43
ENSG00000158286.30	ENSG00000158286	ENSG00000158286_031	chr1	dexseq_prepare_annotation2.py	exon	6272291	6272476	.	+	.	ENST00000377948+ENST00000377939+ENST00000496676+ENST00000492476__exon_number_031__gene_id_ENSG00000158286	RNF207	ENSG00000158286.30	3.8924117535726	20.9024132089112	2.0309339728154e-45	6.80726630261424e-43
ENSG00000127329.14	ENSG00000127329	ENSG00000127329_015	chr12	dexseq_prepare_annotation2.py	exon	70933719	70933802	.	-	.	ENST00000538708+ENST00000550857+ENST00000261266+ENST00000549400+ENST00000334414+ENST00000550358+ENST00000451516__exon_number_015__gene_id_ENSG00000127329	PTPRB	ENSG00000127329.14	-5.57216539846896	-22.4209923208541	2.11301690289439e-45	7.06481696103713e-43
ENSG00000168259.6	ENSG00000168259	ENSG00000168259_007	chr17	dexseq_prepare_annotation2.py	exon	40133613	40133872	.	-	.	ENST00000585693__exon_number_007__gene_id_ENSG00000168259	DNAJC7	ENSG00000168259.6	1.58791427854965	26.912691589068	2.57826598369247e-45	8.59902760333394e-43
ENSG00000074181.5	ENSG00000074181	ENSG00000074181_006	chr19	dexseq_prepare_annotation2.py	exon	15276598	15276778	.	-	.	ENST00000263388+ENST00000597756__exon_number_006__gene_id_ENSG00000074181	NOTCH3	ENSG00000074181.5	2.16589788160264	18.7594965165759	2.89999261177515e-45	9.64816801224215e-43
ENSG00000118515.35	ENSG00000118515	ENSG00000118515_036	chr6	dexseq_prepare_annotation2.py	exon	134494293	134494309	.	-	.	ENST00000490149+ENST00000524764+ENST00000474427+ENST00000532021__exon_number_036__gene_id_ENSG00000118515	SGK1	ENSG00000118515.35	-1.15561613660615	-17.9601511162435	2.94691031016498e-45	9.78011302985836e-43
ENSG00000214753.ENSG00000168000.ENSG00000234857.82	ENSG00000214753+ENSG00000168000+ENSG00000234857	ENSG00000214753+ENSG00000168000+ENSG00000234857_083	chr11	dexseq_prepare_annotation2.py	exon	62489292	62489414	.	-	.	ENST00000403734+ENST00000301785__exon_number_083__gene_id_ENSG00000214753+ENSG00000168000+ENSG00000234857		ENSG00000214753.ENSG00000168000.ENSG00000234857.82	-0.934349417129017	-16.9727415416463	2.99316560415224e-45	9.90921670355483e-43
ENSG00000140443.42	ENSG00000140443	ENSG00000140443_043	chr15	dexseq_prepare_annotation2.py	exon	99467866	99467913	.	+	.	ENST00000558762+ENST00000560972+ENST00000268035__exon_number_043__gene_id_ENSG00000140443	IGF1R	ENSG00000140443.42	-1.08735139258888	-18.8462546528924	3.67967598736206e-45	1.21521299482632e-42
ENSG00000181191.18	ENSG00000181191	ENSG00000181191_019	chrX	dexseq_prepare_annotation2.py	exon	68385295	68385364	.	-	.	ENST00000374571+ENST00000361478__exon_number_019__gene_id_ENSG00000181191	PJA1	ENSG00000181191.18	-1.74198682756579	-35.0073781399159	4.17243203176721e-45	1.37457661815251e-42
ENSG00000166313.8	ENSG00000166313	ENSG00000166313_009	chr11	dexseq_prepare_annotation2.py	exon	6417016	6417192	.	-	.	ENST00000609331+ENST00000529519+ENST00000608394+ENST00000524626+ENST00000608704+ENST00000608435+ENST00000608645+ENST00000608655+ENST00000299402+ENST00000389906+ENST00000526240+ENST00000609360+ENST00000530885+ENST00000311051__exon_number_009__gene_id_ENSG00000166313	APBB1	ENSG00000166313.8	1.9861849675422	18.2593697994403	4.56207404497961e-45	1.49927556333815e-42
ENSG00000163803.62	ENSG00000163803	ENSG00000163803_063	chr2	dexseq_prepare_annotation2.py	exon	28843467	28843510	.	+	.	ENST00000411743+ENST00000327757+ENST00000404858+ENST00000541605+ENST00000422425+ENST00000444257__exon_number_063__gene_id_ENSG00000163803	PLB1	ENSG00000163803.62	-1.16045786477829	-20.2797627970166	4.76543101867733e-45	1.56229612242974e-42
ENSG00000142512.29	ENSG00000142512	ENSG00000142512_030	chr19	dexseq_prepare_annotation2.py	exon	51920891	51920896	.	-	.	ENST00000439889+ENST00000529627+ENST00000339313+ENST00000356298+ENST00000432469+ENST00000357375+ENST00000353836+ENST00000436984+ENST00000525998__exon_number_030__gene_id_ENSG00000142512	SIGLEC10	ENSG00000142512.29	2.7671475937843	20.9642159775941	5.5239533114388e-45	1.80657407060652e-42
ENSG00000077063.1	ENSG00000077063	ENSG00000077063_002	chr7	dexseq_prepare_annotation2.py	exon	117350795	117350916	.	-	.	ENST00000446636+ENST00000160373__exon_number_002__gene_id_ENSG00000077063	CTTNBP2	ENSG00000077063.1	-1.2149602680833	-20.4714448043611	5.58095050144378e-45	1.82079523599404e-42
ENSG00000187741.91	ENSG00000187741	ENSG00000187741_092	chr16	dexseq_prepare_annotation2.py	exon	89866013	89866046	.	-	.	ENST00000566889+ENST00000565582+ENST00000534992+ENST00000567621+ENST00000568369+ENST00000389301+ENST00000389302+ENST00000543736+ENST00000563673__exon_number_092__gene_id_ENSG00000187741	FANCA	ENSG00000187741.91	-0.726528056090781	-18.4101163466884	6.63247515081904e-45	2.15863035452091e-42
ENSG00000100106.ENSG00000100101.20	ENSG00000100106+ENSG00000100101	ENSG00000100106+ENSG00000100101_021	chr22	dexseq_prepare_annotation2.py	exon	38093628	38093703	.	+	.	ENST00000406386+ENST00000344404+ENST00000455236+ENST00000492485__exon_number_021__gene_id_ENSG00000100106+ENSG00000100101		ENSG00000100106.ENSG00000100101.20	-5.07166497373241	-18.7548170805438	6.69121328860685e-45	2.17249990586377e-42
ENSG00000147606.ENSG00000214954.24	ENSG00000147606+ENSG00000214954	ENSG00000147606+ENSG00000214954_025	chr8	dexseq_prepare_annotation2.py	exon	92221728	92221770	.	+	.	ENST00000522862+ENST00000523719+ENST00000522181__exon_number_025__gene_id_ENSG00000147606+ENSG00000214954		ENSG00000147606.ENSG00000214954.24	1.50938090524399	28.5185637013699	6.97034002993244e-45	2.25768643344509e-42
ENSG00000023228.ENSG00000237580	ENSG00000023228+ENSG00000237580	ENSG00000023228+ENSG00000237580_001	chr2	dexseq_prepare_annotation2.py	exon	206979541	206980833	.	-	.	ENST00000233190__exon_number_001__gene_id_ENSG00000023228+ENSG00000237580		ENSG00000023228.ENSG00000237580	-3.4791222933203	-24.4188895286495	8.34608921250499e-45	2.69680756036294e-42
ENSG00000050438.25	ENSG00000050438	ENSG00000050438_026	chr12	dexseq_prepare_annotation2.py	exon	51852343	51852434	.	+	.	ENST00000514353+ENST00000319957+ENST00000547697+ENST00000535225+ENST00000453097+ENST00000551071+ENST00000604314+ENST00000394856+ENST00000358657__exon_number_026__gene_id_ENSG00000050438	SLC4A8	ENSG00000050438.25	-3.61940736478647	-25.7365281189484	8.41033255951186e-45	2.7110646644348e-42
ENSG00000163491.30	ENSG00000163491	ENSG00000163491_031	chr3	dexseq_prepare_annotation2.py	exon	27326331	27326392	.	-	.	ENST00000424275+ENST00000341435+ENST00000357467+ENST00000474938+ENST00000574215+ENST00000435584+ENST00000429845__exon_number_031__gene_id_ENSG00000163491	NEK10	ENSG00000163491.30	-2.55965659683447	-18.270963896693	8.44238096639814e-45	2.7149004681967e-42
ENSG00000016864.17	ENSG00000016864	ENSG00000016864_018	chr3	dexseq_prepare_annotation2.py	exon	52730597	52730653	.	-	.	ENST00000463827+ENST00000478968+ENST00000485899+ENST00000480080+ENST00000491606+ENST00000407584+ENST00000484163+ENST00000266014+ENST00000394783+ENST00000479553__exon_number_018__gene_id_ENSG00000016864	GLT8D1	ENSG00000016864.17	1.11974811498968	20.8660475930981	9.0908322947456e-45	2.91646886918717e-42
ENSG00000179603.45	ENSG00000179603	ENSG00000179603_046	chr7	dexseq_prepare_annotation2.py	exon	126891219	126891273	.	-	.	ENST00000457830__exon_number_046__gene_id_ENSG00000179603	GRM8	ENSG00000179603.45	1.83115087745301	20.8444743208069	1.01442484518085e-44	3.24668960782322e-42
ENSG00000166313.1	ENSG00000166313	ENSG00000166313_002	chr11	dexseq_prepare_annotation2.py	exon	6416373	6416387	.	-	.	ENST00000608394+ENST00000608704+ENST00000608435+ENST00000608655+ENST00000299402+ENST00000389906+ENST00000526240+ENST00000609360+ENST00000311051__exon_number_002__gene_id_ENSG00000166313	APBB1	ENSG00000166313.1	1.99133074958704	18.1447929755851	1.02149330814724e-44	3.26156519730749e-42
ENSG00000085872.ENSG00000105085.ENSG00000269578.ENSG00000214046.ENSG00000127526.ENSG00000269058.ENSG00000141979.ENSG00000268790.21	ENSG00000085872+ENSG00000105085+ENSG00000269578+ENSG00000214046+ENSG00000127526+ENSG00000269058+ENSG00000141979+ENSG00000268790	ENSG00000085872+ENSG00000105085+ENSG00000269578+ENSG00000214046+ENSG00000127526+ENSG00000269058+ENSG00000141979+ENSG00000268790_022	chr19	dexseq_prepare_annotation2.py	exon	16630527	16630636	.	-	.	ENST00000597261__exon_number_022__gene_id_ENSG00000085872+ENSG00000105085+ENSG00000269578+ENSG00000214046+ENSG00000127526+ENSG00000269058+ENSG00000141979+ENSG00000268790		ENSG00000085872.ENSG00000105085.ENSG00000269578.ENSG00000214046.ENSG00000127526.ENSG00000269058.ENSG00000141979.ENSG00000268790.21	-2.54348099192309	-16.8737390116702	1.02462730308291e-44	3.26383763763589e-42
ENSG00000257062.ENSG00000111700.ENSG00000134538.ENSG00000205754.ENSG00000257046.36	ENSG00000257062+ENSG00000111700+ENSG00000134538+ENSG00000205754+ENSG00000257046	ENSG00000257062+ENSG00000111700+ENSG00000134538+ENSG00000205754+ENSG00000257046_037	chr12	dexseq_prepare_annotation2.py	exon	21207503	21207512	.	+	.	ENST00000545916+ENST00000554957+ENST00000381541+ENST00000421593__exon_number_037__gene_id_ENSG00000257062+ENSG00000111700+ENSG00000134538+ENSG00000205754+ENSG00000257046		ENSG00000257062.ENSG00000111700.ENSG00000134538.ENSG00000205754.ENSG00000257046.36	2.49592631535592	19.3781796972634	1.16174306447353e-44	3.69187698097388e-42
ENSG00000156261.5	ENSG00000156261	ENSG00000156261_006	chr21	dexseq_prepare_annotation2.py	exon	30433574	30433697	.	-	.	ENST00000432178+ENST00000470450+ENST00000286788+ENST00000542732+ENST00000540844+ENST00000496121__exon_number_006__gene_id_ENSG00000156261	CCT8	ENSG00000156261.5	3.61763642152168	28.3260755094059	1.16588217707685e-44	3.69631285420444e-42
ENSG00000257062.ENSG00000111700.ENSG00000134538.ENSG00000205754.ENSG00000257046.46	ENSG00000257062+ENSG00000111700+ENSG00000134538+ENSG00000205754+ENSG00000257046	ENSG00000257062+ENSG00000111700+ENSG00000134538+ENSG00000205754+ENSG00000257046_047	chr12	dexseq_prepare_annotation2.py	exon	21242864	21243040	.	+	.	ENST00000540229+ENST00000553473+ENST00000554957+ENST00000381541+ENST00000421593__exon_number_047__gene_id_ENSG00000257062+ENSG00000111700+ENSG00000134538+ENSG00000205754+ENSG00000257046		ENSG00000257062.ENSG00000111700.ENSG00000134538.ENSG00000205754.ENSG00000257046.46	2.00297620233259	19.3530739372148	1.3506166404764e-44	4.27194336551808e-42
ENSG00000239306.ENSG00000173933.ENSG00000248643.ENSG00000258297.44	ENSG00000239306+ENSG00000173933+ENSG00000248643+ENSG00000258297	ENSG00000239306+ENSG00000173933+ENSG00000248643+ENSG00000258297_045	chr11	dexseq_prepare_annotation2.py	exon	66411000	66411220	.	+	.	ENST00000310092+ENST00000514361+ENST00000409406+ENST00000421355+ENST00000408993+ENST00000412278+ENST00000503028__exon_number_045__gene_id_ENSG00000239306+ENSG00000173933+ENSG00000248643+ENSG00000258297		ENSG00000239306.ENSG00000173933.ENSG00000248643.ENSG00000258297.44	-0.943782132034988	-18.7634278339833	1.44196654330017e-44	4.55019803225648e-42
ENSG00000012504.24	ENSG00000012504	ENSG00000012504_025	chr12	dexseq_prepare_annotation2.py	exon	100957290	100957420	.	+	.	ENST00000548884+ENST00000188403__exon_number_025__gene_id_ENSG00000012504	NR1H4	ENSG00000012504.24	3.25563709704508	24.8782888052127	1.46258449246879e-44	4.60447569355677e-42
ENSG00000067248.26	ENSG00000067248	ENSG00000067248_027	chr5	dexseq_prepare_annotation2.py	exon	54586046	54586172	.	-	.	ENST00000504778+ENST00000251636__exon_number_027__gene_id_ENSG00000067248	DHX29	ENSG00000067248.26	1.87970282247698	20.7419819492111	1.7091823173403e-44	5.36826675531625e-42
ENSG00000167851	ENSG00000167851	ENSG00000167851_001	chr17	dexseq_prepare_annotation2.py	exon	72462555	72462796	.	+	.	ENST00000360141__exon_number_001__gene_id_ENSG00000167851	CD300A	ENSG00000167851	3.09158486851397	39.3570475913921	2.02586765065282e-44	6.34812695312238e-42
ENSG00000156113.4	ENSG00000156113	ENSG00000156113_005	chr10	dexseq_prepare_annotation2.py	exon	78643874	78644299	.	-	.	ENST00000434208__exon_number_005__gene_id_ENSG00000156113	KCNMA1	ENSG00000156113.4	2.88995910505159	18.1428766669682	2.05648399532853e-44	6.42911291179946e-42
ENSG00000259522.ENSG00000260669.ENSG00000213920.ENSG00000254505.ENSG00000129559.ENSG00000254692.ENSG00000100926.ENSG00000255526.ENSG00000196497.103	ENSG00000259522+ENSG00000260669+ENSG00000213920+ENSG00000254505+ENSG00000129559+ENSG00000254692+ENSG00000100926+ENSG00000255526+ENSG00000196497	ENSG00000259522+ENSG00000260669+ENSG00000213920+ENSG00000254505+ENSG00000129559+ENSG00000254692+ENSG00000100926+ENSG00000255526+ENSG00000196497_104	chr14	dexseq_prepare_annotation2.py	exon	24664557	24664614	.	-	.	ENST00000529332+ENST00000524835+ENST00000396854+ENST00000530468+ENST00000528669+ENST00000532632+ENST00000528010+ENST00000261789__exon_number_104__gene_id_ENSG00000259522+ENSG00000260669+ENSG00000213920+ENSG00000254505+ENSG00000129559+ENSG00000254692+ENSG00000100926+ENSG00000255526+ENSG00000196497		ENSG00000259522.ENSG00000260669.ENSG00000213920.ENSG00000254505.ENSG00000129559.ENSG00000254692.ENSG00000100926.ENSG00000255526.ENSG00000196497.103	-3.66756686188261	-17.5422798052604	2.08831831573317e-44	6.51352283561385e-42
ENSG00000163491.60	ENSG00000163491	ENSG00000163491_061	chr3	dexseq_prepare_annotation2.py	exon	27410522	27410687	.	-	.	ENST00000491627__exon_number_061__gene_id_ENSG00000163491	NEK10	ENSG00000163491.60	-2.11086182952491	-18.128658624071	2.27031752425708e-44	7.06482965019509e-42
ENSG00000257062.ENSG00000111700.ENSG00000134538.ENSG00000205754.ENSG00000257046.34	ENSG00000257062+ENSG00000111700+ENSG00000134538+ENSG00000205754+ENSG00000257046	ENSG00000257062+ENSG00000111700+ENSG00000134538+ENSG00000205754+ENSG00000257046_035	chr12	dexseq_prepare_annotation2.py	exon	21205030	21205195	.	+	.	ENST00000554957+ENST00000381541+ENST00000421593__exon_number_035__gene_id_ENSG00000257062+ENSG00000111700+ENSG00000134538+ENSG00000205754+ENSG00000257046		ENSG00000257062.ENSG00000111700.ENSG00000134538.ENSG00000205754.ENSG00000257046.34	2.5169663170192	19.2597937852591	2.36534235362843e-44	7.34357049337792e-42
ENSG00000085872.ENSG00000105085.ENSG00000269578.ENSG00000214046.ENSG00000127526.ENSG00000269058.ENSG00000141979.ENSG00000268790.103	ENSG00000085872+ENSG00000105085+ENSG00000269578+ENSG00000214046+ENSG00000127526+ENSG00000269058+ENSG00000141979+ENSG00000268790	ENSG00000085872+ENSG00000105085+ENSG00000269578+ENSG00000214046+ENSG00000127526+ENSG00000269058+ENSG00000141979+ENSG00000268790_104	chr19	dexseq_prepare_annotation2.py	exon	16741562	16741807	.	-	.	ENST00000599872+ENST00000465250__exon_number_104__gene_id_ENSG00000085872+ENSG00000105085+ENSG00000269578+ENSG00000214046+ENSG00000127526+ENSG00000269058+ENSG00000141979+ENSG00000268790		ENSG00000085872.ENSG00000105085.ENSG00000269578.ENSG00000214046.ENSG00000127526.ENSG00000269058.ENSG00000141979.ENSG00000268790.103	2.04016374195979	16.7727065565719	2.40655385440412e-44	7.4543420563246e-42
ENSG00000167543.10	ENSG00000167543	ENSG00000167543_011	chr17	dexseq_prepare_annotation2.py	exon	27895360	27895526	.	+	.	ENST00000578749+ENST00000583940+ENST00000582829+ENST00000580183__exon_number_011__gene_id_ENSG00000167543	TP53I13	ENSG00000167543.10	-6.741512824071	-23.5700541105809	2.53843078862828e-44	7.84479911287505e-42
ENSG00000050438.2	ENSG00000050438	ENSG00000050438_003	chr12	dexseq_prepare_annotation2.py	exon	51785520	51785916	.	+	.	ENST00000547697__exon_number_003__gene_id_ENSG00000050438	SLC4A8	ENSG00000050438.2	2.60120659622322	25.376718360438	2.72940665434505e-44	8.41569133683664e-42
ENSG00000050438.7	ENSG00000050438	ENSG00000050438_008	chr12	dexseq_prepare_annotation2.py	exon	51813884	51813992	.	+	.	ENST00000548352__exon_number_008__gene_id_ENSG00000050438	SLC4A8	ENSG00000050438.7	2.48059412695033	25.3454451690911	3.02523656777454e-44	9.30653939760449e-42
ENSG00000055609.26	ENSG00000055609	ENSG00000055609_027	chr7	dexseq_prepare_annotation2.py	exon	151854846	151855010	.	-	.	ENST00000360104+ENST00000473186+ENST00000355193+ENST00000424877__exon_number_027__gene_id_ENSG00000055609	KMT2C	ENSG00000055609.26	-3.03169956957236	-22.1835553225883	3.15237001715349e-44	9.67554990549649e-42
ENSG00000153048.33	ENSG00000153048	ENSG00000153048_034	chr16	dexseq_prepare_annotation2.py	exon	8962389	8962576	.	-	.	ENST00000570125__exon_number_034__gene_id_ENSG00000153048	CARHSP1	ENSG00000153048.33	-2.38048009524065	-22.5835510140448	3.17196782078885e-44	9.71357472974388e-42
ENSG00000050438.4	ENSG00000050438	ENSG00000050438_005	chr12	dexseq_prepare_annotation2.py	exon	51796945	51796946	.	+	.	ENST00000358657__exon_number_005__gene_id_ENSG00000050438	SLC4A8	ENSG00000050438.4	2.53591465047274	25.2760854016913	3.80211029928554e-44	1.16168695225926e-41
ENSG00000085872.ENSG00000105085.ENSG00000269578.ENSG00000214046.ENSG00000127526.ENSG00000269058.ENSG00000141979.ENSG00000268790.22	ENSG00000085872+ENSG00000105085+ENSG00000269578+ENSG00000214046+ENSG00000127526+ENSG00000269058+ENSG00000141979+ENSG00000268790	ENSG00000085872+ENSG00000105085+ENSG00000269578+ENSG00000214046+ENSG00000127526+ENSG00000269058+ENSG00000141979+ENSG00000268790_023	chr19	dexseq_prepare_annotation2.py	exon	16630715	16630959	.	-	.	ENST00000600432__exon_number_023__gene_id_ENSG00000085872+ENSG00000105085+ENSG00000269578+ENSG00000214046+ENSG00000127526+ENSG00000269058+ENSG00000141979+ENSG00000268790		ENSG00000085872.ENSG00000105085.ENSG00000269578.ENSG00000214046.ENSG00000127526.ENSG00000269058.ENSG00000141979.ENSG00000268790.22	-2.49000377085052	-16.7167991644966	3.86012682332989e-44	1.17674481545049e-41
ENSG00000168615.26	ENSG00000168615	ENSG00000168615_027	chr8	dexseq_prepare_annotation2.py	exon	38940487	38940592	.	+	.	ENST00000487273+ENST00000481873__exon_number_027__gene_id_ENSG00000168615	ADAM9	ENSG00000168615.26	-2.31885633484039	-21.7555346066692	4.15788963287664e-44	1.26443620490622e-41
ENSG00000091536.59	ENSG00000091536	ENSG00000091536_060	chr17	dexseq_prepare_annotation2.py	exon	18058628	18058632	.	+	.	ENST00000205890+ENST00000418233+ENST00000536811__exon_number_060__gene_id_ENSG00000091536	MYO15A	ENSG00000091536.59	1.11222876354931	16.9007062232328	4.17351136038603e-44	1.26443620490622e-41
ENSG00000187736.ENSG00000213901.20	ENSG00000187736+ENSG00000213901	ENSG00000187736+ENSG00000213901_021	chr2	dexseq_prepare_annotation2.py	exon	220022194	220022279	.	-	.	ENST00000426304+ENST00000450447+ENST00000318673+ENST00000418099+ENST00000356853+ENST00000457600+ENST00000498327+ENST00000409720__exon_number_021__gene_id_ENSG00000187736+ENSG00000213901		ENSG00000187736.ENSG00000213901.20	-2.14680490284172	-17.8533150148335	4.1759370588478e-44	1.26443620490622e-41
ENSG00000175221.27	ENSG00000175221	ENSG00000175221_028	chr19	dexseq_prepare_annotation2.py	exon	891132	891148	.	-	.	ENST00000586017+ENST00000395808+ENST00000325464+ENST00000312090+ENST00000606248+ENST00000586342+ENST00000606828+ENST00000269814+ENST00000592373+ENST00000592943__exon_number_028__gene_id_ENSG00000175221	MED16	ENSG00000175221.27	2.72986172837501	27.8496168468472	4.21678083744334e-44	1.27394054618563e-41
ENSG00000152556.54	ENSG00000152556	ENSG00000152556_055	chr12	dexseq_prepare_annotation2.py	exon	48527154	48527263	.	+	.	ENST00000551804+ENST00000340802+ENST00000547587+ENST00000395233+ENST00000547581+ENST00000312352+ENST00000546964+ENST00000359794__exon_number_055__gene_id_ENSG00000152556	PFKM	ENSG00000152556.54	-1.49700281227326	-22.1158471400703	4.23309195324766e-44	1.27600732877963e-41
ENSG00000014641.6	ENSG00000014641	ENSG00000014641_007	chr2	dexseq_prepare_annotation2.py	exon	63816119	63816130	.	+	.	ENST00000485781+ENST00000436321+ENST00000233114+ENST00000485155+ENST00000442225+ENST00000409908+ENST00000462944+ENST00000409476__exon_number_007__gene_id_ENSG00000014641	MDH1	ENSG00000014641.6	-1.18340780088352	-23.4218611096295	4.48646012201521e-44	1.34936296821557e-41
ENSG00000069943.19	ENSG00000069943	ENSG00000069943_020	chr15	dexseq_prepare_annotation2.py	exon	55642897	55642938	.	+	.	ENST00000539642+ENST00000565367+ENST00000565502+ENST00000164305+ENST00000565402+ENST00000563742__exon_number_020__gene_id_ENSG00000069943	PIGB	ENSG00000069943.19	-1.70221455324745	-21.0529425105664	5.58633952375705e-44	1.67642441004471e-41
ENSG00000114423.27	ENSG00000114423	ENSG00000114423_028	chr3	dexseq_prepare_annotation2.py	exon	105572258	105572508	.	-	.	ENST00000405772+ENST00000403724+ENST00000443752+ENST00000394027+ENST00000438603+ENST00000545639+ENST00000264122+ENST00000447441__exon_number_028__gene_id_ENSG00000114423	CBLB	ENSG00000114423.27	1.65551592365653	20.0315392527808	5.93920632749728e-44	1.77835675328809e-41
ENSG00000114374	ENSG00000114374	ENSG00000114374_001	chrY	dexseq_prepare_annotation2.py	exon	14813160	14813968	.	+	.	ENST00000338981__exon_number_001__gene_id_ENSG00000114374	USP9Y	ENSG00000114374	-2.53094035081821	-19.0646467769319	7.66438590853291e-44	2.28983300684599e-41
ENSG00000254634.ENSG00000183336.ENSG00000261740.27	ENSG00000254634+ENSG00000183336+ENSG00000261740	ENSG00000254634+ENSG00000183336+ENSG00000261740_028	chr16	dexseq_prepare_annotation2.py	exon	29465054	29465336	.	-	.	ENST00000565417__exon_number_028__gene_id_ENSG00000254634+ENSG00000183336+ENSG00000261740		ENSG00000254634.ENSG00000183336.ENSG00000261740.27	-2.64773183461565	-27.5937370219809	8.47270303244214e-44	2.52572776990557e-41
ENSG00000147813.20	ENSG00000147813	ENSG00000147813_021	chr8	dexseq_prepare_annotation2.py	exon	144658337	144658601	.	-	.	ENST00000464332__exon_number_021__gene_id_ENSG00000147813	NAPRT1	ENSG00000147813.20	-1.66079993529482	-19.3683160892884	9.08597332717028e-44	2.70256560275845e-41
ENSG00000148950.17	ENSG00000148950	ENSG00000148950_018	chr11	dexseq_prepare_annotation2.py	exon	31495271	31495333	.	-	.	ENST00000278200+ENST00000530023+ENST00000531693__exon_number_018__gene_id_ENSG00000148950	IMMP1L	ENSG00000148950.17	3.32585354077516	22.7523772119011	9.51151699233422e-44	2.82290930083942e-41
ENSG00000077782.35	ENSG00000077782	ENSG00000077782_036	chr8	dexseq_prepare_annotation2.py	exon	38277563	38277862	.	-	.	ENST00000527114__exon_number_036__gene_id_ENSG00000077782	FGFR1	ENSG00000077782.35	-1.12912434321775	-17.4741974237508	1.07205847782878e-43	3.17475392131001e-41
ENSG00000182774.ENSG00000214575.ENSG00000260836.27	ENSG00000182774+ENSG00000214575+ENSG00000260836	ENSG00000182774+ENSG00000214575+ENSG00000260836_028	chr15	dexseq_prepare_annotation2.py	exon	83209204	83209207	.	-	.	ENST00000560229+ENST00000330244+ENST00000561157+ENST00000559273__exon_number_028__gene_id_ENSG00000182774+ENSG00000214575+ENSG00000260836		ENSG00000182774.ENSG00000214575.ENSG00000260836.27	-1.32598164623633	-19.9085966467038	1.15517599725986e-43	3.41339307506113e-41
ENSG00000173818.29	ENSG00000173818	ENSG00000173818_030	chr17	dexseq_prepare_annotation2.py	exon	78395628	78395762	.	+	.	ENST00000518644+ENST00000517295+ENST00000522200+ENST00000521565+ENST00000523228+ENST00000518137__exon_number_030__gene_id_ENSG00000173818	ENDOV	ENSG00000173818.29	-1.16819961899116	-23.1649054862628	1.21138946435734e-43	3.57166387760255e-41
ENSG00000188811.13	ENSG00000188811	ENSG00000188811_014	chr13	dexseq_prepare_annotation2.py	exon	39621177	39621289	.	+	.	ENST00000470258+ENST00000379600+ENST00000379599__exon_number_014__gene_id_ENSG00000188811	NHLRC3	ENSG00000188811.13	3.43447694426599	33.1599125386102	1.34397763518333e-43	3.9539352515256e-41
ENSG00000255103.ENSG00000127603.33	ENSG00000255103+ENSG00000127603	ENSG00000255103+ENSG00000127603_034	chr1	dexseq_prepare_annotation2.py	exon	39749763	39749857	.	+	.	ENST00000372915+ENST00000361689+ENST00000317713+ENST00000539005+ENST00000496804+ENST00000524432+ENST00000567887+ENST00000472385+ENST00000485063+ENST00000564288+ENST00000530262+ENST00000545844__exon_number_034__gene_id_ENSG00000255103+ENSG00000127603		ENSG00000255103.ENSG00000127603.33	-7.95317583853838	-21.8279099216128	1.49197419019205e-43	4.37977312276377e-41
ENSG00000258818.ENSG00000259171.ENSG00000214274.1	ENSG00000258818+ENSG00000259171+ENSG00000214274	ENSG00000258818+ENSG00000259171+ENSG00000214274_002	chr14	dexseq_prepare_annotation2.py	exon	21152336	21152741	.	+	.	ENST00000336811+ENST00000555835__exon_number_002__gene_id_ENSG00000258818+ENSG00000259171+ENSG00000214274		ENSG00000258818.ENSG00000259171.ENSG00000214274.1	2.46765461232535	29.727706034298	1.67347740615563e-43	4.90190636217873e-41
ENSG00000156261.3	ENSG00000156261	ENSG00000156261_004	chr21	dexseq_prepare_annotation2.py	exon	30428777	30428873	.	-	.	ENST00000432178+ENST00000470450+ENST00000286788+ENST00000542732+ENST00000540844+ENST00000496121__exon_number_004__gene_id_ENSG00000156261	CCT8	ENSG00000156261.3	3.33876146437206	27.3121280942396	1.83720639329561e-43	5.36982351074702e-41
ENSG00000172890.32	ENSG00000172890	ENSG00000172890_033	chr11	dexseq_prepare_annotation2.py	exon	71188272	71188392	.	+	.	ENST00000539574+ENST00000525200__exon_number_033__gene_id_ENSG00000172890	NADSYN1	ENSG00000172890.32	-1.48055882075097	-17.6367159973315	1.96775261972032e-43	5.7389377377999e-41
ENSG00000089053.20	ENSG00000089053	ENSG00000089053_021	chr12	dexseq_prepare_annotation2.py	exon	121764289	121764445	.	-	.	ENST00000538334+ENST00000535472__exon_number_021__gene_id_ENSG00000089053	ANAPC5	ENSG00000089053.20	-1.50236827295614	-19.5962626218257	2.07511808369125e-43	6.03899699422736e-41
ENSG00000048740.21	ENSG00000048740	ENSG00000048740_022	chr10	dexseq_prepare_annotation2.py	exon	11363170	11363349	.	+	.	ENST00000542579+ENST00000609870+ENST00000417956+ENST00000399850+ENST00000608830+ENST00000379261+ENST00000537122+ENST00000315874+ENST00000450189+ENST00000354897+ENST00000427450+ENST00000609692+ENST00000416382+ENST00000354440__exon_number_022__gene_id_ENSG00000048740	CELF2	ENSG00000048740.21	-3.14877472414718	-27.2583215141956	2.13156626198313e-43	6.18990304465798e-41
ENSG00000091128.17	ENSG00000091128	ENSG00000091128_018	chr7	dexseq_prepare_annotation2.py	exon	107698277	107698373	.	-	.	ENST00000422975+ENST00000205386+ENST00000388781+ENST00000388780__exon_number_018__gene_id_ENSG00000091128	LAMB4	ENSG00000091128.17	1.25261510477299	19.9986975459503	2.31934081374455e-43	6.72070150377567e-41
ENSG00000257062.ENSG00000111700.ENSG00000134538.ENSG00000205754.ENSG00000257046.37	ENSG00000257062+ENSG00000111700+ENSG00000134538+ENSG00000205754+ENSG00000257046	ENSG00000257062+ENSG00000111700+ENSG00000134538+ENSG00000205754+ENSG00000257046_038	chr12	dexseq_prepare_annotation2.py	exon	21207513	21207520	.	+	.	ENST00000545916+ENST00000554957+ENST00000381541+ENST00000543498+ENST00000421593__exon_number_038__gene_id_ENSG00000257062+ENSG00000111700+ENSG00000134538+ENSG00000205754+ENSG00000257046		ENSG00000257062.ENSG00000111700.ENSG00000134538.ENSG00000205754.ENSG00000257046.37	2.60452876655494	18.8805815812129	2.33270850876727e-43	6.74493154266781e-41
ENSG00000080822.ENSG00000080819.40	ENSG00000080822+ENSG00000080819	ENSG00000080822+ENSG00000080819_041	chr3	dexseq_prepare_annotation2.py	exon	98240282	98240286	.	-	.	ENST00000341181+ENST00000514537+ENST00000506575+ENST00000437922+ENST00000508503+ENST00000394185+ENST00000394180+ENST00000394181+ENST00000503799+ENST00000512147+ENST00000508071+ENST00000503004+ENST00000513287+ENST00000512905+ENST00000507874+ENST00000513988+ENST00000502980+ENST00000507944+ENST00000510541+ENST00000507411__exon_number_041__gene_id_ENSG00000080822+ENSG00000080819		ENSG00000080822.ENSG00000080819.40	0.597402322314492	17.7783159072159	2.61337148967424e-43	7.54027625828022e-41
ENSG00000085872.ENSG00000105085.ENSG00000269578.ENSG00000214046.ENSG00000127526.ENSG00000269058.ENSG00000141979.ENSG00000268790.8	ENSG00000085872+ENSG00000105085+ENSG00000269578+ENSG00000214046+ENSG00000127526+ENSG00000269058+ENSG00000141979+ENSG00000268790	ENSG00000085872+ENSG00000105085+ENSG00000269578+ENSG00000214046+ENSG00000127526+ENSG00000269058+ENSG00000141979+ENSG00000268790_009	chr19	dexseq_prepare_annotation2.py	exon	16594780	16594924	.	-	.	ENST00000269881+ENST00000600762+ENST00000602234__exon_number_009__gene_id_ENSG00000085872+ENSG00000105085+ENSG00000269578+ENSG00000214046+ENSG00000127526+ENSG00000269058+ENSG00000141979+ENSG00000268790		ENSG00000085872.ENSG00000105085.ENSG00000269578.ENSG00000214046.ENSG00000127526.ENSG00000269058.ENSG00000141979.ENSG00000268790.8	-2.93530155655562	-16.4687658188956	3.14023400999147e-43	9.04105579004851e-41
ENSG00000068976.9	ENSG00000068976	ENSG00000068976_010	chr11	dexseq_prepare_annotation2.py	exon	64519488	64519543	.	-	.	ENST00000164139+ENST00000377432__exon_number_010__gene_id_ENSG00000068976	PYGM	ENSG00000068976.9	2.01424144710949	26.1793051421403	3.1615618611963e-43	9.08305262902585e-41
ENSG00000185813.22	ENSG00000185813	ENSG00000185813_023	chr17	dexseq_prepare_annotation2.py	exon	79864340	79864422	.	-	.	ENST00000570388+ENST00000331285+ENST00000538721+ENST00000576343+ENST00000538936+ENST00000570391+ENST00000571105+ENST00000573401+ENST00000574155+ENST00000571581+ENST00000572995+ENST00000573636__exon_number_023__gene_id_ENSG00000185813	PCYT2	ENSG00000185813.22	1.99914449187188	29.4343173589378	3.343156667903e-43	9.58433224992737e-41
ENSG00000023228.ENSG00000237580.30	ENSG00000023228+ENSG00000237580	ENSG00000023228+ENSG00000237580_031	chr2	dexseq_prepare_annotation2.py	exon	207023808	207023819	.	-	.	ENST00000454195__exon_number_031__gene_id_ENSG00000023228+ENSG00000237580		ENSG00000023228.ENSG00000237580.30	-1.29011250855224	-23.4052451819248	3.47294338867147e-43	9.93527257062361e-41
ENSG00000147606.ENSG00000214954.25	ENSG00000147606+ENSG00000214954	ENSG00000147606+ENSG00000214954_026	chr8	dexseq_prepare_annotation2.py	exon	92231118	92231228	.	+	.	ENST00000520099+ENST00000522862+ENST00000523719+ENST00000522181+ENST00000343709+ENST00000448384__exon_number_026__gene_id_ENSG00000147606+ENSG00000214954		ENSG00000147606.ENSG00000214954.25	1.47697618511407	27.0808899191493	3.48539494838434e-43	9.94571782472515e-41
ENSG00000166233.ENSG00000207690.11	ENSG00000166233+ENSG00000207690	ENSG00000166233+ENSG00000207690_012	chr15	dexseq_prepare_annotation2.py	exon	72853824	72853888	.	+	.	ENST00000564062+ENST00000561987+ENST00000379887+ENST00000570085__exon_number_012__gene_id_ENSG00000166233+ENSG00000207690		ENSG00000166233.ENSG00000207690.11	-1.10691543327686	-20.9689227750735	3.4913572094039e-43	9.94571782472515e-41
ENSG00000153048.34	ENSG00000153048	ENSG00000153048_035	chr16	dexseq_prepare_annotation2.py	exon	8962823	8962863	.	-	.	ENST00000569572+ENST00000565287+ENST00000311052+ENST00000563815__exon_number_035__gene_id_ENSG00000153048	CARHSP1	ENSG00000153048.34	-2.39963114753142	-21.9896404975837	3.88810511113377e-43	1.10525539849027e-40
ENSG00000125520.ENSG00000273047.ENSG00000273154.ENSG00000197114.ENSG00000203896.88	ENSG00000125520+ENSG00000273047+ENSG00000273154+ENSG00000197114+ENSG00000203896	ENSG00000125520+ENSG00000273047+ENSG00000273154+ENSG00000197114+ENSG00000203896_089	chr20	dexseq_prepare_annotation2.py	exon	62374232	62374470	.	+	.	ENST00000496425+ENST00000493772+ENST00000473157+ENST00000266077__exon_number_089__gene_id_ENSG00000125520+ENSG00000273047+ENSG00000273154+ENSG00000197114+ENSG00000203896		ENSG00000125520.ENSG00000273047.ENSG00000273154.ENSG00000197114.ENSG00000203896.88	0.677927026298647	18.634518293753	4.25894434005622e-43	1.20812353319549e-40
ENSG00000077782.72	ENSG00000077782	ENSG00000077782_073	chr8	dexseq_prepare_annotation2.py	exon	38287521	38288338	.	-	.	ENST00000526570__exon_number_073__gene_id_ENSG00000077782	FGFR1	ENSG00000077782.72	0.74473281675145	17.2749023013432	4.70342402690391e-43	1.33140495847287e-40
ENSG00000221988.ENSG00000258388.ENSG00000241404.69	ENSG00000221988+ENSG00000258388+ENSG00000241404	ENSG00000221988+ENSG00000258388+ENSG00000241404_070	chr6	dexseq_prepare_annotation2.py	exon	32139500	32139755	.	+	.	ENST00000422437__exon_number_070__gene_id_ENSG00000221988+ENSG00000258388+ENSG00000241404		ENSG00000221988.ENSG00000258388.ENSG00000241404.69	-4.32871059385228	-30.7541193264153	4.76797101523758e-43	1.3468468564678e-40
ENSG00000187741.48	ENSG00000187741	ENSG00000187741_049	chr16	dexseq_prepare_annotation2.py	exon	89831448	89831452	.	-	.	ENST00000561660+ENST00000568369+ENST00000563318+ENST00000389301__exon_number_049__gene_id_ENSG00000187741	FANCA	ENSG00000187741.48	0.925718924465797	17.7822834409433	4.97191147132978e-43	1.40151735453958e-40
ENSG00000013441.21	ENSG00000013441	ENSG00000013441_022	chr2	dexseq_prepare_annotation2.py	exon	201722696	201722812	.	-	.	ENST00000409769+ENST00000321356+ENST00000473565+ENST00000409403+ENST00000461981+ENST00000434813+ENST00000432425__exon_number_022__gene_id_ENSG00000013441	CLK1	ENSG00000013441.21	-2.66337408292386	-21.9061622713013	5.54858386007797e-43	1.56080853126227e-40
ENSG00000088538.1	ENSG00000088538	ENSG00000088538_002	chr3	dexseq_prepare_annotation2.py	exon	50816106	50816189	.	+	.	ENST00000266037__exon_number_002__gene_id_ENSG00000088538	DOCK3	ENSG00000088538.1	-1.24073448825213	-18.5889376251104	5.64624348443862e-43	1.58497112412548e-40
ENSG00000127419.28	ENSG00000127419	ENSG00000127419_029	chr4	dexseq_prepare_annotation2.py	exon	944995	945046	.	+	.	ENST00000264771+ENST00000452360+ENST00000513682+ENST00000515876+ENST00000504744+ENST00000504180+ENST00000508204+ENST00000507319+ENST00000514453+ENST00000515740+ENST00000515492+ENST00000513952+ENST00000509508+ENST00000502513+ENST00000510493+ENST00000514546+ENST00000438836__exon_number_029__gene_id_ENSG00000127419	TMEM175	ENSG00000127419.28	-3.18179105114171	-23.7913125915996	6.66335211654329e-43	1.86659748625213e-40
ENSG00000074181.2	ENSG00000074181	ENSG00000074181_003	chr19	dexseq_prepare_annotation2.py	exon	15273144	15273275	.	-	.	ENST00000597756__exon_number_003__gene_id_ENSG00000074181	NOTCH3	ENSG00000074181.2	1.7802867309053	17.9425667003174	6.77910654621244e-43	1.89508376400364e-40
ENSG00000168872.ENSG00000260537.ENSG00000157349.73	ENSG00000168872+ENSG00000260537+ENSG00000157349	ENSG00000168872+ENSG00000260537+ENSG00000157349_074	chr16	dexseq_prepare_annotation2.py	exon	70399836	70399987	.	+	.	ENST00000569319+ENST00000566574__exon_number_074__gene_id_ENSG00000168872+ENSG00000260537+ENSG00000157349		ENSG00000168872.ENSG00000260537.ENSG00000157349.73	2.20626070584983	25.1183758131235	6.83710631824533e-43	1.90734033029609e-40
ENSG00000140853.104	ENSG00000140853	ENSG00000140853_105	chr16	dexseq_prepare_annotation2.py	exon	57116546	57117431	.	+	.	ENST00000540182+ENST00000539144+ENST00000543103+ENST00000262510+ENST00000308149+ENST00000538453+ENST00000436936+ENST00000545081+ENST00000537056__exon_number_105__gene_id_ENSG00000140853	NLRC5	ENSG00000140853.104	-1.02096358664906	-23.764928087218	7.32176138103561e-43	2.03832390909814e-40
ENSG00000114735.29	ENSG00000114735	ENSG00000114735_030	chr3	dexseq_prepare_annotation2.py	exon	50622180	50622366	.	+	.	ENST00000232854__exon_number_030__gene_id_ENSG00000114735	HEMK1	ENSG00000114735.29	-3.89560260886141	-20.5218003674058	7.41155032725506e-43	2.05906621483505e-40
ENSG00000175221.26	ENSG00000175221	ENSG00000175221_027	chr19	dexseq_prepare_annotation2.py	exon	891104	891131	.	-	.	ENST00000586017+ENST00000395808+ENST00000325464+ENST00000589119+ENST00000312090+ENST00000606248+ENST00000586342+ENST00000606828+ENST00000269814+ENST00000592373+ENST00000592943__exon_number_027__gene_id_ENSG00000175221	MED16	ENSG00000175221.26	2.72353280527461	26.7911893146004	7.82239263488336e-43	2.16873421483427e-40
ENSG00000177542.21	ENSG00000177542	ENSG00000177542_022	chr11	dexseq_prepare_annotation2.py	exon	793905	794260	.	-	.	ENST00000532361__exon_number_022__gene_id_ENSG00000177542	SLC25A22	ENSG00000177542.21	-3.45840421100262	-19.159295877466	8.44218973057656e-43	2.33576494594938e-40
ENSG00000159086.34	ENSG00000159086	ENSG00000159086_035	chr21	dexseq_prepare_annotation2.py	exon	34143980	34143998	.	-	.	ENST00000443785+ENST00000331923+ENST00000464256__exon_number_035__gene_id_ENSG00000159086	PAXBP1	ENSG00000159086.34	-3.01271405116656	-32.1507993229274	9.63512463928263e-43	2.66036058226685e-40
ENSG00000187240.78	ENSG00000187240	ENSG00000187240_079	chr11	dexseq_prepare_annotation2.py	exon	103153737	103153745	.	+	.	ENST00000525306+ENST00000375735+ENST00000398093__exon_number_079__gene_id_ENSG00000187240	DYNC2H1	ENSG00000187240.78	2.10686150706496	18.3655791798515	9.68661874322685e-43	2.6691091670754e-40
ENSG00000114480.25	ENSG00000114480	ENSG00000114480_026	chr3	dexseq_prepare_annotation2.py	exon	81792708	81792780	.	-	.	ENST00000489715__exon_number_026__gene_id_ENSG00000114480	GBE1	ENSG00000114480.25	-2.73450393121703	-26.7006550646084	1.00850148194821e-42	2.7732144220544e-40
ENSG00000162878.25	ENSG00000162878	ENSG00000162878_026	chr2	dexseq_prepare_annotation2.py	exon	42284883	42285053	.	+	.	ENST00000490302+ENST00000470578+ENST00000480099+ENST00000294964__exon_number_026__gene_id_ENSG00000162878	PKDCC	ENSG00000162878.25	-1.79605567801308	-22.1636985525952	1.0507737030264e-42	2.88357128906688e-40
ENSG00000153113.94	ENSG00000153113	ENSG00000153113_095	chr5	dexseq_prepare_annotation2.py	exon	96108411	96108490	.	+	.	ENST00000348386+ENST00000341926+ENST00000511049+ENST00000395813+ENST00000510098+ENST00000511782+ENST00000437034+ENST00000395812+ENST00000338252+ENST00000510500+ENST00000509529+ENST00000359176+ENST00000504465+ENST00000325674+ENST00000484552+ENST00000508579+ENST00000309190__exon_number_095__gene_id_ENSG00000153113	CAST	ENSG00000153113.94	-1.47389783323132	-16.1272487066027	1.06685779505407e-42	2.92175920774746e-40
ENSG00000148337.11	ENSG00000148337	ENSG00000148337_012	chr9	dexseq_prepare_annotation2.py	exon	130929160	130929276	.	-	.	ENST00000485001+ENST00000491487__exon_number_012__gene_id_ENSG00000148337	CIZ1	ENSG00000148337.11	2.42242581355669	16.4557986804363	1.0871859840016e-42	2.97139176179196e-40
ENSG00000013441.8	ENSG00000013441	ENSG00000013441_009	chr2	dexseq_prepare_annotation2.py	exon	201717970	201718054	.	-	.	ENST00000409769+ENST00000321356+ENST00000473565+ENST00000409403+ENST00000461326+ENST00000461981+ENST00000434813+ENST00000472679+ENST00000432425+ENST00000464454__exon_number_009__gene_id_ENSG00000013441	CLK1	ENSG00000013441.8	1.62418977895924	21.7408267870354	1.12497458177631e-42	3.06844787647172e-40
ENSG00000257062.ENSG00000111700.ENSG00000134538.ENSG00000205754.ENSG00000257046.38	ENSG00000257062+ENSG00000111700+ENSG00000134538+ENSG00000205754+ENSG00000257046	ENSG00000257062+ENSG00000111700+ENSG00000134538+ENSG00000205754+ENSG00000257046_039	chr12	dexseq_prepare_annotation2.py	exon	21207521	21207523	.	+	.	ENST00000543498+ENST00000545916+ENST00000593147+ENST00000381541+ENST00000554957+ENST00000421593__exon_number_039__gene_id_ENSG00000257062+ENSG00000111700+ENSG00000134538+ENSG00000205754+ENSG00000257046		ENSG00000257062.ENSG00000111700.ENSG00000134538.ENSG00000205754.ENSG00000257046.38	2.47806932928388	18.6138350911996	1.17878610784896e-42	3.20872722714717e-40
ENSG00000048740.3	ENSG00000048740	ENSG00000048740_004	chr10	dexseq_prepare_annotation2.py	exon	11060053	11060105	.	+	.	ENST00000450189+ENST00000542579__exon_number_004__gene_id_ENSG00000048740	CELF2	ENSG00000048740.3	1.43410747597121	26.6272722082208	1.23973346617188e-42	3.36782594151071e-40
ENSG00000168393.15	ENSG00000168393	ENSG00000168393_016	chr2	dexseq_prepare_annotation2.py	exon	242626128	242626140	.	-	.	ENST00000464603+ENST00000400770+ENST00000305784+ENST00000493095+ENST00000432348__exon_number_016__gene_id_ENSG00000168393	DTYMK	ENSG00000168393.15	-1.37117247678406	-25.7165757412134	1.26438037079484e-42	3.42787001854402e-40
ENSG00000181666.64	ENSG00000181666	ENSG00000181666_065	chr19	dexseq_prepare_annotation2.py	exon	37855349	37855349	.	+	.	ENST00000392153+ENST00000324411+ENST00000541583__exon_number_065__gene_id_ENSG00000181666	HKR1	ENSG00000181666.64	1.77597110862238	17.2104395766698	1.32670073495522e-42	3.5896046270951e-40
ENSG00000139908.2	ENSG00000139908	ENSG00000139908_003	chr14	dexseq_prepare_annotation2.py	exon	24674934	24674961	.	+	.	ENST00000556621+ENST00000339917+ENST00000554420__exon_number_003__gene_id_ENSG00000139908	TSSK4	ENSG00000139908.2	-1.9554214670654	-28.8331728804318	1.40571182960543e-42	3.79575998686763e-40
ENSG00000105737.2	ENSG00000105737	ENSG00000105737_003	chr19	dexseq_prepare_annotation2.py	exon	42503395	42503451	.	-	.	ENST00000602210+ENST00000262895+ENST00000593562+ENST00000454993__exon_number_003__gene_id_ENSG00000105737	GRIK5	ENSG00000105737.2	2.27525256459081	23.5695248096674	1.47464216658485e-42	3.97392469619951e-40
ENSG00000119912.11	ENSG00000119912	ENSG00000119912_012	chr10	dexseq_prepare_annotation2.py	exon	94235641	94235701	.	-	.	ENST00000478361+ENST00000496903+ENST00000265986+ENST00000371581__exon_number_012__gene_id_ENSG00000119912	IDE	ENSG00000119912.11	-0.718651842951354	-22.5243423177615	1.48842675008497e-42	4.00306581157583e-40
ENSG00000188897.69	ENSG00000188897	ENSG00000188897_070	chr16	dexseq_prepare_annotation2.py	exon	11582565	11582723	.	-	.	ENST00000344649+ENST00000598234+ENST00000595170__exon_number_070__gene_id_ENSG00000188897	CTD-3088G3.8	ENSG00000188897.69	-2.21150057517275	-21.3031370801889	1.52096876560678e-42	4.08243771743802e-40
ENSG00000092148.78	ENSG00000092148	ENSG00000092148_079	chr14	dexseq_prepare_annotation2.py	exon	31676690	31676915	.	-	.	ENST00000553700+ENST00000556474__exon_number_079__gene_id_ENSG00000092148	HECTD1	ENSG00000092148.78	1.55654211186032	18.0433436318876	1.54464936246947e-42	4.13775634985809e-40
ENSG00000257207.ENSG00000184115.ENSG00000256671.ENSG00000230596.ENSG00000273471.40	ENSG00000257207+ENSG00000184115+ENSG00000256671+ENSG00000230596+ENSG00000273471	ENSG00000257207+ENSG00000184115+ENSG00000256671+ENSG00000230596+ENSG00000273471_041	chr2	dexseq_prepare_annotation2.py	exon	111230174	111230393	.	-	.	ENST00000413601+ENST00000447537+ENST00000603767+ENST00000480598__exon_number_041__gene_id_ENSG00000257207+ENSG00000184115+ENSG00000256671+ENSG00000230596+ENSG00000273471		ENSG00000257207.ENSG00000184115.ENSG00000256671.ENSG00000230596.ENSG00000273471.40	-1.4392133287092	-23.5389256779608	1.64612301935861e-42	4.40083150544479e-40
ENSG00000215021.ENSG00000238795.43	ENSG00000215021+ENSG00000238795	ENSG00000215021+ENSG00000238795_044	chr12	dexseq_prepare_annotation2.py	exon	7079880	7079914	.	-	.	ENST00000399433+ENST00000535923+ENST00000546111__exon_number_044__gene_id_ENSG00000215021+ENSG00000238795		ENSG00000215021.ENSG00000238795.43	2.34779865629336	20.6325490716642	1.72640393062795e-42	4.60631917664694e-40
ENSG00000249700.39	ENSG00000249700	ENSG00000249700_040	chr4	dexseq_prepare_annotation2.py	exon	56253058	56253438	.	-	.	ENST00000608136__exon_number_040__gene_id_ENSG00000249700	SRD5A3-AS1	ENSG00000249700.39	1.93181376336234	21.2731689191074	1.73838528471912e-42	4.62912075165265e-40
ENSG00000132142.74	ENSG00000132142	ENSG00000132142_075	chr17	dexseq_prepare_annotation2.py	exon	35633926	35634007	.	-	.	ENST00000353139+ENST00000394406+ENST00000590888+ENST00000360679+ENST00000335166+ENST00000456066__exon_number_075__gene_id_ENSG00000132142	ACACA	ENSG00000132142.74	1.11890379190242	15.9019573836881	1.75974623947275e-42	4.67675991714077e-40
ENSG00000168026.19	ENSG00000168026	ENSG00000168026_020	chr3	dexseq_prepare_annotation2.py	exon	39159669	39161122	.	+	.	ENST00000459702+ENST00000479954+ENST00000493337__exon_number_020__gene_id_ENSG00000168026	TTC21A	ENSG00000168026.19	-0.979216936126815	-18.6854798140243	1.91106387905194e-42	5.06890884234677e-40
ENSG00000257062.ENSG00000111700.ENSG00000134538.ENSG00000205754.ENSG00000257046.49	ENSG00000257062+ENSG00000111700+ENSG00000134538+ENSG00000205754+ENSG00000257046	ENSG00000257062+ENSG00000111700+ENSG00000134538+ENSG00000205754+ENSG00000257046_050	chr12	dexseq_prepare_annotation2.py	exon	21272538	21272561	.	+	.	ENST00000592513__exon_number_050__gene_id_ENSG00000257062+ENSG00000111700+ENSG00000134538+ENSG00000205754+ENSG00000257046		ENSG00000257062.ENSG00000111700.ENSG00000134538.ENSG00000205754.ENSG00000257046.49	2.01224091576176	18.5338420930701	1.91921751712057e-42	5.0805345126102e-40
ENSG00000170921.42	ENSG00000170921	ENSG00000170921_043	chr17	dexseq_prepare_annotation2.py	exon	61499718	61501499	.	+	.	ENST00000583356+ENST00000424789__exon_number_043__gene_id_ENSG00000170921	TANC2	ENSG00000170921.42	-2.45681227025792	-24.1066169450219	1.92627552941247e-42	5.08921994870776e-40
ENSG00000254615.ENSG00000164830.3	ENSG00000254615+ENSG00000164830	ENSG00000254615+ENSG00000164830_004	chr8	dexseq_prepare_annotation2.py	exon	107283933	107284033	.	+	.	ENST00000577661__exon_number_004__gene_id_ENSG00000254615+ENSG00000164830		ENSG00000254615.ENSG00000164830.3	2.28982173135751	18.6764855213536	2.01670892980029e-42	5.31771809430822e-40
ENSG00000113569.48	ENSG00000113569	ENSG00000113569_049	chr5	dexseq_prepare_annotation2.py	exon	37371184	37371205	.	-	.	ENST00000231498+ENST00000507675__exon_number_049__gene_id_ENSG00000113569	NUP155	ENSG00000113569.48	1.60377804699277	19.3645181307197	2.24461401466855e-42	5.90710510868105e-40
ENSG00000147813.21	ENSG00000147813	ENSG00000147813_022	chr8	dexseq_prepare_annotation2.py	exon	144658602	144658609	.	-	.	ENST00000340490+ENST00000426292+ENST00000488096+ENST00000449291+ENST00000532645+ENST00000525583+ENST00000276844+ENST00000464332+ENST00000435154__exon_number_022__gene_id_ENSG00000147813	NAPRT1	ENSG00000147813.21	-1.76983828131659	-18.8156160708237	2.28255312925504e-42	5.99523925423164e-40
ENSG00000215298.ENSG00000147454.17	ENSG00000215298+ENSG00000147454	ENSG00000215298+ENSG00000147454_018	chr8	dexseq_prepare_annotation2.py	exon	23424289	23424326	.	+	.	ENST00000290075+ENST00000520654+ENST00000523883+ENST00000521637+ENST00000518881+ENST00000522164__exon_number_018__gene_id_ENSG00000215298+ENSG00000147454		ENSG00000215298.ENSG00000147454.17	-4.63907652442191	-22.8301457778679	3.0264099957134e-42	7.93355127708979e-40
ENSG00000006025.11	ENSG00000006025	ENSG00000006025_012	chr17	dexseq_prepare_annotation2.py	exon	45886700	45886844	.	-	.	ENST00000579728+ENST00000583167+ENST00000007414+ENST00000392507__exon_number_012__gene_id_ENSG00000006025	OSBPL7	ENSG00000006025.11	-2.2161523230149	-21.5033848431415	3.12231666698284e-42	8.16907169597285e-40
ENSG00000136279.ENSG00000239775.22	ENSG00000136279+ENSG00000239775	ENSG00000136279+ENSG00000239775_023	chr7	dexseq_prepare_annotation2.py	exon	44092541	44092550	.	+	.	ENST00000464762__exon_number_023__gene_id_ENSG00000136279+ENSG00000239775		ENSG00000136279.ENSG00000239775.22	-2.07067035546656	-19.5047469781114	3.22821747023036e-42	8.42977671267014e-40
ENSG00000170004.40	ENSG00000170004	ENSG00000170004_041	chr17	dexseq_prepare_annotation2.py	exon	7807166	7807309	.	+	.	ENST00000470531+ENST00000380358+ENST00000330494+ENST00000358181__exon_number_041__gene_id_ENSG00000170004	CHD3	ENSG00000170004.40	-1.81254372275105	-16.9135263767068	4.09253208223977e-42	1.0666072685206e-39
ENSG00000105738	ENSG00000105738	ENSG00000105738_001	chr19	dexseq_prepare_annotation2.py	exon	38397868	38397884	.	+	.	ENST00000222345__exon_number_001__gene_id_ENSG00000105738	SIPA1L3	ENSG00000105738	-1.76742929999857	-27.1866803754228	4.42662295761403e-42	1.15145179643789e-39
ENSG00000205133.40	ENSG00000205133	ENSG00000205133_041	chr8	dexseq_prepare_annotation2.py	exon	93978316	93978326	.	-	.	ENST00000522925+ENST00000537541+ENST00000522903+ENST00000523580+ENST00000524037+ENST00000378861+ENST00000523375+ENST00000519792+ENST00000520430+ENST00000519069+ENST00000521988+ENST00000521617+ENST00000517540+ENST00000518748__exon_number_041__gene_id_ENSG00000205133	TRIQK	ENSG00000205133.40	1.23524078500021	21.4054046291113	4.76740284365324e-42	1.23770596138637e-39
ENSG00000137968.4	ENSG00000137968	ENSG00000137968_005	chr1	dexseq_prepare_annotation2.py	exon	75679390	75679478	.	-	.	ENST00000535611+ENST00000370855+ENST00000370859__exon_number_005__gene_id_ENSG00000137968	SLC44A5	ENSG00000137968.4	-0.849321198074125	-20.4010123395553	5.23035770611988e-42	1.3552862654577e-39
ENSG00000067221.10	ENSG00000067221	ENSG00000067221_011	chr15	dexseq_prepare_annotation2.py	exon	74278842	74280939	.	-	.	ENST00000563229__exon_number_011__gene_id_ENSG00000067221	STOML1	ENSG00000067221.10	-1.00149513013916	-22.6852227190285	5.25266800869675e-42	1.35845488066759e-39
ENSG00000158286.29	ENSG00000158286	ENSG00000158286_030	chr1	dexseq_prepare_annotation2.py	exon	6272278	6272290	.	+	.	ENST00000496676__exon_number_030__gene_id_ENSG00000158286	RNF207	ENSG00000158286.29	3.79113988373309	19.3948383637256	5.82419989843027e-42	1.50337996688561e-39
ENSG00000013441.25	ENSG00000013441	ENSG00000013441_026	chr2	dexseq_prepare_annotation2.py	exon	201724848	201724938	.	-	.	ENST00000434813+ENST00000321356+ENST00000409403+ENST00000473565+ENST00000461981__exon_number_026__gene_id_ENSG00000013441	CLK1	ENSG00000013441.25	-2.86872099410151	-21.3438317057175	6.2236889763958e-42	1.60342695995702e-39
ENSG00000153048.35	ENSG00000153048	ENSG00000153048_036	chr16	dexseq_prepare_annotation2.py	exon	8962864	8962866	.	-	.	ENST00000311052__exon_number_036__gene_id_ENSG00000153048	CARHSP1	ENSG00000153048.35	-2.44079716940396	-21.3190135156845	6.93052746238232e-42	1.78212429644336e-39
ENSG00000239306.ENSG00000173933.ENSG00000248643.ENSG00000258297.52	ENSG00000239306+ENSG00000173933+ENSG00000248643+ENSG00000258297	ENSG00000239306+ENSG00000173933+ENSG00000248643+ENSG00000258297_053	chr11	dexseq_prepare_annotation2.py	exon	66413924	66413938	.	+	.	ENST00000398692+ENST00000310092+ENST00000514361+ENST00000500635+ENST00000409406+ENST00000528039+ENST00000515838+ENST00000412278__exon_number_053__gene_id_ENSG00000239306+ENSG00000173933+ENSG00000248643+ENSG00000258297		ENSG00000239306.ENSG00000173933.ENSG00000248643.ENSG00000258297.52	-0.868050965403209	-17.8043104011223	7.37660677750212e-42	1.8932166674556e-39
ENSG00000215021.ENSG00000238795.40	ENSG00000215021+ENSG00000238795	ENSG00000215021+ENSG00000238795_041	chr12	dexseq_prepare_annotation2.py	exon	7079831	7079843	.	-	.	ENST00000546111+ENST00000543465+ENST00000535923+ENST00000542294+ENST00000399433+ENST00000544888__exon_number_041__gene_id_ENSG00000215021+ENSG00000238795		ENSG00000215021.ENSG00000238795.40	2.36332795273521	20.3104407648643	8.08418996092322e-42	2.07087437968577e-39
ENSG00000050438	ENSG00000050438	ENSG00000050438_001	chr12	dexseq_prepare_annotation2.py	exon	51785101	51785131	.	+	.	ENST00000535225__exon_number_001__gene_id_ENSG00000050438	SLC4A8	ENSG00000050438	2.3413062607756	23.6847125388227	8.21170372636674e-42	2.09954721726396e-39
ENSG00000100201.27	ENSG00000100201	ENSG00000100201_028	chr22	dexseq_prepare_annotation2.py	exon	38894558	38894578	.	-	.	ENST00000467279+ENST00000432525+ENST00000381633+ENST00000216019+ENST00000396821+ENST00000403230__exon_number_028__gene_id_ENSG00000100201	DDX17	ENSG00000100201.27	1.63718701311816	20.0237886920364	8.64347953240303e-42	2.20575704385426e-39
ENSG00000141480.55	ENSG00000141480	ENSG00000141480_056	chr17	dexseq_prepare_annotation2.py	exon	4624778	4624791	.	+	.	ENST00000575877+ENST00000412477+ENST00000346341__exon_number_056__gene_id_ENSG00000141480	ARRB2	ENSG00000141480.55	0.889755162447522	18.7539024656693	8.67458022501594e-42	2.20950905232344e-39
ENSG00000215021.ENSG00000238795.39	ENSG00000215021+ENSG00000238795	ENSG00000215021+ENSG00000238795_040	chr12	dexseq_prepare_annotation2.py	exon	7079823	7079830	.	-	.	ENST00000546111+ENST00000543465+ENST00000545167+ENST00000535923+ENST00000542294+ENST00000399433+ENST00000544888__exon_number_040__gene_id_ENSG00000215021+ENSG00000238795		ENSG00000215021.ENSG00000238795.39	2.58643529256121	20.2948066023259	8.71614887514092e-42	2.21590817308347e-39
ENSG00000213398.ENSG00000124067.ENSG00000267660.63	ENSG00000213398+ENSG00000124067+ENSG00000267660	ENSG00000213398+ENSG00000124067+ENSG00000267660_064	chr16	dexseq_prepare_annotation2.py	exon	67984325	67984396	.	-	.	ENST00000576616+ENST00000537830+ENST00000338335+ENST00000573702+ENST00000574665+ENST00000572037+ENST00000570802+ENST00000573023+ENST00000541864+ENST00000316341+ENST00000572766+ENST00000422611__exon_number_064__gene_id_ENSG00000213398+ENSG00000124067+ENSG00000267660		ENSG00000213398.ENSG00000124067.ENSG00000267660.63	-3.39722069370776	-19.1150052245036	8.85952411306879e-42	2.24811675714334e-39
ENSG00000167543.9	ENSG00000167543	ENSG00000167543_010	chr17	dexseq_prepare_annotation2.py	exon	27895296	27895359	.	+	.	ENST00000578749+ENST00000583940+ENST00000578073+ENST00000580183+ENST00000582829__exon_number_010__gene_id_ENSG00000167543	TP53I13	ENSG00000167543.9	-6.88811422970425	-22.0627999240038	9.33986667066247e-42	2.36554946416993e-39
ENSG00000215298.ENSG00000147454.18	ENSG00000215298+ENSG00000147454	ENSG00000215298+ENSG00000147454_019	chr8	dexseq_prepare_annotation2.py	exon	23424327	23424453	.	+	.	ENST00000521637+ENST00000520654+ENST00000518881+ENST00000522164+ENST00000523883__exon_number_019__gene_id_ENSG00000215298+ENSG00000147454		ENSG00000215298.ENSG00000147454.18	-4.75543454185046	-22.532745300276	9.4063267377183e-42	2.37791234013816e-39
ENSG00000173406.ENSG00000162600.49	ENSG00000173406+ENSG00000162600	ENSG00000173406+ENSG00000162600_050	chr1	dexseq_prepare_annotation2.py	exon	58996335	58996401	.	-	.	ENST00000421528+ENST00000358603+ENST00000371226__exon_number_050__gene_id_ENSG00000173406+ENSG00000162600		ENSG00000173406.ENSG00000162600.49	2.21623711020235	16.6580636359972	1.05223498853003e-41	2.65506080195717e-39
ENSG00000113569.47	ENSG00000113569	ENSG00000113569_048	chr5	dexseq_prepare_annotation2.py	exon	37370923	37371183	.	-	.	ENST00000231498+ENST00000507675+ENST00000513532__exon_number_048__gene_id_ENSG00000113569	NUP155	ENSG00000113569.47	1.61662773630161	19.074223273154	1.10965391364257e-41	2.79471004919677e-39
ENSG00000103671.20	ENSG00000103671	ENSG00000103671_021	chr15	dexseq_prepare_annotation2.py	exon	64701812	64701883	.	+	.	ENST00000561265+ENST00000559565+ENST00000560567+ENST00000261884+ENST00000558820__exon_number_021__gene_id_ENSG00000103671	TRIP4	ENSG00000103671.20	2.46788986697792	25.8367552304224	1.17941036066148e-41	2.96485281373598e-39
ENSG00000103671.19	ENSG00000103671	ENSG00000103671_020	chr15	dexseq_prepare_annotation2.py	exon	64698529	64698658	.	+	.	ENST00000560567+ENST00000261884+ENST00000558820__exon_number_020__gene_id_ENSG00000103671	TRIP4	ENSG00000103671.19	2.4798207540356	25.8078744044984	1.28188591438629e-41	3.21645943903607e-39
ENSG00000112159.70	ENSG00000112159	ENSG00000112159_071	chr6	dexseq_prepare_annotation2.py	exon	90428855	90428944	.	-	.	ENST00000428876+ENST00000369393__exon_number_071__gene_id_ENSG00000112159	MDN1	ENSG00000112159.70	0.681117365370906	15.7981891173128	1.3934539479713e-41	3.48990282263103e-39
ENSG00000007516	ENSG00000007516	ENSG00000007516_001	chr16	dexseq_prepare_annotation2.py	exon	1383602	1383638	.	+	.	ENST00000426824__exon_number_001__gene_id_ENSG00000007516	BAIAP3	ENSG00000007516	-2.3758759364173	-21.1528896771124	1.4266629514872e-41	3.5664456291148e-39
ENSG00000148343.3	ENSG00000148343	ENSG00000148343_004	chr9	dexseq_prepare_annotation2.py	exon	131799213	131799252	.	+	.	ENST00000358369__exon_number_004__gene_id_ENSG00000148343	FAM73B	ENSG00000148343.3	0.738519982834763	18.1739411355704	1.73570765049633e-41	4.33097630079956e-39
ENSG00000115970.31	ENSG00000115970	ENSG00000115970_032	chr2	dexseq_prepare_annotation2.py	exon	43657352	43657441	.	-	.	ENST00000469323+ENST00000415080+ENST00000402796+ENST00000330266+ENST00000405006+ENST00000485353+ENST00000408045+ENST00000405975__exon_number_032__gene_id_ENSG00000115970	THADA	ENSG00000115970.31	0.751470747086928	17.563061440829	1.75750813036819e-41	4.37726729209004e-39
ENSG00000104529.66	ENSG00000104529	ENSG00000104529_067	chr8	dexseq_prepare_annotation2.py	exon	144672906	144672908	.	-	.	ENST00000524883+ENST00000531670+ENST00000534475+ENST00000531953+ENST00000442189+ENST00000529832+ENST00000534804__exon_number_067__gene_id_ENSG00000104529	EEF1D	ENSG00000104529.66	-1.00943150155277	-16.3046253585636	1.83775977932709e-41	4.56869793701275e-39
ENSG00000175899.51	ENSG00000175899	ENSG00000175899_052	chr12	dexseq_prepare_annotation2.py	exon	9262463	9262631	.	-	.	ENST00000539638+ENST00000318602__exon_number_052__gene_id_ENSG00000175899	A2M	ENSG00000175899.51	-2.35979622798427	-16.9140793388116	2.03366949233583e-41	5.04642163418626e-39
ENSG00000257062.ENSG00000111700.ENSG00000134538.ENSG00000205754.ENSG00000257046.40	ENSG00000257062+ENSG00000111700+ENSG00000134538+ENSG00000205754+ENSG00000257046	ENSG00000257062+ENSG00000111700+ENSG00000134538+ENSG00000205754+ENSG00000257046_041	chr12	dexseq_prepare_annotation2.py	exon	21207528	21207570	.	+	.	ENST00000543498+ENST00000585342+ENST00000545916+ENST00000593147+ENST00000381541+ENST00000554957+ENST00000590779+ENST00000421593__exon_number_041__gene_id_ENSG00000257062+ENSG00000111700+ENSG00000134538+ENSG00000205754+ENSG00000257046		ENSG00000257062.ENSG00000111700.ENSG00000134538.ENSG00000205754.ENSG00000257046.40	2.49605595559942	18.135163819166	2.20240850838917e-41	5.45509057421641e-39
ENSG00000198947.89	ENSG00000198947	ENSG00000198947_090	chrX	dexseq_prepare_annotation2.py	exon	32536125	32536248	.	-	.	ENST00000357033+ENST00000378677+ENST00000288447__exon_number_090__gene_id_ENSG00000198947	DMD	ENSG00000198947.89	-2.56560462847526	-17.6281343351898	2.34379359797041e-41	5.79463187115098e-39
ENSG00000016864.30	ENSG00000016864	ENSG00000016864_031	chr3	dexseq_prepare_annotation2.py	exon	52735225	52735359	.	-	.	ENST00000497436__exon_number_031__gene_id_ENSG00000016864	GLT8D1	ENSG00000016864.30	-0.819787244065655	-19.3462080020455	2.37502615305104e-41	5.86109476033706e-39
ENSG00000153113.102	ENSG00000153113	ENSG00000153113_103	chr5	dexseq_prepare_annotation2.py	exon	96108760	96108937	.	+	.	ENST00000325674+ENST00000511049+ENST00000395813+ENST00000437034+ENST00000395812+ENST00000338252+ENST00000359176+ENST00000309190__exon_number_103__gene_id_ENSG00000153113	CAST	ENSG00000153113.102	-1.37212405130774	-15.7684799961937	2.4305774249476e-41	5.98721870918262e-39
ENSG00000215440.ENSG00000124222.ENSG00000254995.23	ENSG00000215440+ENSG00000124222+ENSG00000254995	ENSG00000215440+ENSG00000124222+ENSG00000254995_024	chr20	dexseq_prepare_annotation2.py	exon	57234679	57234690	.	+	.	ENST00000412911+ENST00000467096+ENST00000371141+ENST00000464640+ENST00000359617+ENST00000468590+ENST00000355957+ENST00000496117+ENST00000458280+ENST00000493301+ENST00000530122+ENST00000460655__exon_number_024__gene_id_ENSG00000215440+ENSG00000124222+ENSG00000254995		ENSG00000215440.ENSG00000124222.ENSG00000254995.23	1.97555295251581	19.3133770571391	2.82409704769814e-41	6.94387745257194e-39
ENSG00000080823.67	ENSG00000080823	ENSG00000080823_068	chr14	dexseq_prepare_annotation2.py	exon	102718093	102718141	.	-	.	ENST00000519877+ENST00000518399+ENST00000518482+ENST00000521766+ENST00000193029+ENST00000522874+ENST00000517537+ENST00000519569+ENST00000562292+ENST00000361847+ENST00000524019+ENST00000523485+ENST00000524214+ENST00000559838+ENST00000522093+ENST00000518686__exon_number_068__gene_id_ENSG00000080823	MOK	ENSG00000080823.67	-1.14938418560413	-18.8879892719464	3.11050179440341e-41	7.63415724556474e-39
ENSG00000166313.9	ENSG00000166313	ENSG00000166313_010	chr11	dexseq_prepare_annotation2.py	exon	6417330	6417445	.	-	.	ENST00000609331+ENST00000529519+ENST00000608394+ENST00000524626+ENST00000608704+ENST00000608435+ENST00000608645+ENST00000608655+ENST00000299402+ENST00000389906+ENST00000526240+ENST00000609360+ENST00000530885+ENST00000311051__exon_number_010__gene_id_ENSG00000166313	APBB1	ENSG00000166313.9	1.91162416160891	17.0035784967234	3.33034797920632e-41	8.15886813480397e-39
ENSG00000178031.4	ENSG00000178031	ENSG00000178031_005	chr9	dexseq_prepare_annotation2.py	exon	18474167	18474230	.	+	.	ENST00000380570+ENST00000380566+ENST00000380548+ENST00000431052+ENST00000327883__exon_number_005__gene_id_ENSG00000178031	ADAMTSL1	ENSG00000178031.4	-1.68386452626019	-27.5204968136092	3.53569997103145e-41	8.64623022680072e-39
ENSG00000005810.13	ENSG00000005810	ENSG00000005810_014	chr13	dexseq_prepare_annotation2.py	exon	77640127	77640223	.	-	.	ENST00000407578+ENST00000357337+ENST00000544440+ENST00000429715__exon_number_014__gene_id_ENSG00000005810	MYCBP2	ENSG00000005810.13	-1.44367702574535	-16.7603179124728	3.65732663679887e-41	8.92745481332523e-39
ENSG00000074181.12	ENSG00000074181	ENSG00000074181_013	chr19	dexseq_prepare_annotation2.py	exon	15284879	15285211	.	-	.	ENST00000263388__exon_number_013__gene_id_ENSG00000074181	NOTCH3	ENSG00000074181.12	2.33791927681588	17.3510393414256	3.66513026658863e-41	8.93032517867424e-39
ENSG00000239306.ENSG00000173933.ENSG00000248643.ENSG00000258297.42	ENSG00000239306+ENSG00000173933+ENSG00000248643+ENSG00000258297	ENSG00000239306+ENSG00000173933+ENSG00000248643+ENSG00000258297_043	chr11	dexseq_prepare_annotation2.py	exon	66407761	66408663	.	+	.	ENST00000483858__exon_number_043__gene_id_ENSG00000239306+ENSG00000173933+ENSG00000248643+ENSG00000258297		ENSG00000239306.ENSG00000173933.ENSG00000248643.ENSG00000258297.42	-0.972749956810991	-17.5314499681828	4.42600731805539e-41	1.07466757878769e-38
ENSG00000207945.ENSG00000100124	ENSG00000207945+ENSG00000100124	ENSG00000207945+ENSG00000100124_001	chr22	dexseq_prepare_annotation2.py	exon	38226862	38226862	.	-	.	ENST00000215941__exon_number_001__gene_id_ENSG00000207945+ENSG00000100124		ENSG00000207945.ENSG00000100124	1.29357300766808	26.3290396329478	4.4265374287688e-41	1.07466757878769e-38
ENSG00000055163.5	ENSG00000055163	ENSG00000055163_006	chr5	dexseq_prepare_annotation2.py	exon	156693149	156693183	.	+	.	ENST00000523969+ENST00000522463+ENST00000318218+ENST00000519002+ENST00000442283+ENST00000523119+ENST00000521420+ENST00000520759+ENST00000522637+ENST00000519252__exon_number_006__gene_id_ENSG00000055163	CYFIP2	ENSG00000055163.5	1.40085797654008	18.305289508423	4.62623015290358e-41	1.12112860299017e-38
ENSG00000163625.85	ENSG00000163625	ENSG00000163625_086	chr4	dexseq_prepare_annotation2.py	exon	85818064	85818094	.	-	.	ENST00000509172+ENST00000295888+ENST00000426414+ENST00000322366__exon_number_086__gene_id_ENSG00000163625	WDFY3	ENSG00000163625.85	1.6525020471972	16.2876480744534	4.85220984918443e-41	1.17378179443233e-38
ENSG00000105135.7	ENSG00000105135	ENSG00000105135_008	chr19	dexseq_prepare_annotation2.py	exon	15226483	15226660	.	-	.	ENST00000533086+ENST00000524779__exon_number_008__gene_id_ENSG00000105135	ILVBL	ENSG00000105135.7	-1.86280151695938	-18.7991612193378	5.09327731870791e-41	1.22988955641101e-38
ENSG00000196504.25	ENSG00000196504	ENSG00000196504_026	chr2	dexseq_prepare_annotation2.py	exon	153532913	153532918	.	-	.	ENST00000493468__exon_number_026__gene_id_ENSG00000196504	PRPF40A	ENSG00000196504.25	-2.90770031972611	-20.8546527039848	5.25915167935264e-41	1.26767194200238e-38
ENSG00000166689.51	ENSG00000166689	ENSG00000166689_052	chr11	dexseq_prepare_annotation2.py	exon	16876441	16876540	.	-	.	ENST00000529213+ENST00000531066+ENST00000355661+ENST00000528376+ENST00000448080+ENST00000528637__exon_number_052__gene_id_ENSG00000166689	PLEKHA7	ENSG00000166689.51	-1.99914814767563	-17.1997334798881	5.32733543374807e-41	1.28181398395372e-38
ENSG00000114374.1	ENSG00000114374	ENSG00000114374_002	chrY	dexseq_prepare_annotation2.py	exon	14813969	14813984	.	+	.	ENST00000493168+ENST00000338981__exon_number_002__gene_id_ENSG00000114374	USP9Y	ENSG00000114374.1	-2.48692875082136	-17.9851493521018	5.54219034402621e-41	1.33113335353793e-38
ENSG00000141646.ENSG00000267699.ENSG00000141642.47	ENSG00000141646+ENSG00000267699+ENSG00000141642	ENSG00000141646+ENSG00000267699+ENSG00000141642_048	chr18	dexseq_prepare_annotation2.py	exon	48593389	48593482	.	+	.	ENST00000591126+ENST00000588745+ENST00000398417+ENST00000342988+ENST00000590499__exon_number_048__gene_id_ENSG00000141646+ENSG00000267699+ENSG00000141642		ENSG00000141646.ENSG00000267699.ENSG00000141642.47	-1.57188441461266	-20.5014872468337	5.63505911632664e-41	1.35009444863662e-38
ENSG00000063176.11	ENSG00000063176	ENSG00000063176_012	chr19	dexseq_prepare_annotation2.py	exon	49127697	49127728	.	+	.	ENST00000593308__exon_number_012__gene_id_ENSG00000063176	SPHK2	ENSG00000063176.11	-1.39991033348076	-20.1924770750043	5.64117479763117e-41	1.35009444863662e-38
ENSG00000123213.21	ENSG00000123213	ENSG00000123213_022	chr5	dexseq_prepare_annotation2.py	exon	65104953	65105236	.	+	.	ENST00000507201__exon_number_022__gene_id_ENSG00000123213	NLN	ENSG00000123213.21	-1.64457691801651	-20.1374752650592	7.31158472643905e-41	1.74676870427278e-38
ENSG00000149084.ENSG00000235661.9	ENSG00000149084+ENSG00000235661	ENSG00000149084+ENSG00000235661_010	chr11	dexseq_prepare_annotation2.py	exon	43601045	43601066	.	+	.	ENST00000533358__exon_number_010__gene_id_ENSG00000149084+ENSG00000235661		ENSG00000149084.ENSG00000235661.9	2.54488533490382	18.2089773420658	8.19118440821949e-41	1.9534452558094e-38
ENSG00000140694.46	ENSG00000140694	ENSG00000140694_047	chr16	dexseq_prepare_annotation2.py	exon	14724096	14724108	.	-	.	ENST00000563641+ENST00000341484+ENST00000437198+ENST00000420015+ENST00000566021__exon_number_047__gene_id_ENSG00000140694	PARN	ENSG00000140694.46	-2.74132494531754	-19.8298036852267	8.29249141279711e-41	1.97411109177228e-38
ENSG00000177694.36	ENSG00000177694	ENSG00000177694_037	chr3	dexseq_prepare_annotation2.py	exon	175373269	175373351	.	+	.	ENST00000489299__exon_number_037__gene_id_ENSG00000177694	NAALADL2	ENSG00000177694.36	-1.5011772777884	-21.9133430076174	1.03068673248729e-40	2.44932613243039e-38
ENSG00000175203.59	ENSG00000175203	ENSG00000175203_060	chr12	dexseq_prepare_annotation2.py	exon	57940811	57940903	.	-	.	ENST00000547480+ENST00000548249+ENST00000550201+ENST00000547345+ENST00000546559+ENST00000546670+ENST00000550954+ENST00000549712+ENST00000434715+ENST00000543672+ENST00000550750+ENST00000549394__exon_number_060__gene_id_ENSG00000175203	DCTN2	ENSG00000175203.59	-0.946161748225225	-19.5211919442684	1.06438929493273e-40	2.52496377425749e-38
ENSG00000142512.7	ENSG00000142512	ENSG00000142512_008	chr19	dexseq_prepare_annotation2.py	exon	51916966	51917077	.	-	.	ENST00000353836+ENST00000357375+ENST00000439889+ENST00000339313+ENST00000356298+ENST00000432469+ENST00000441969+ENST00000436984+ENST00000442846+ENST00000525998__exon_number_008__gene_id_ENSG00000142512	SIGLEC10	ENSG00000142512.7	-1.15440928269494	-19.0207365697093	1.33007648527478e-40	3.14968656904911e-38
ENSG00000242384.ENSG00000267043.ENSG00000161583.ENSG00000234972.105	ENSG00000242384+ENSG00000267043+ENSG00000161583+ENSG00000234972	ENSG00000242384+ENSG00000267043+ENSG00000161583+ENSG00000234972_106	chr17	dexseq_prepare_annotation2.py	exon	34808062	34808083	.	-	.	ENST00000592987+ENST00000588834+ENST00000330458+ENST00000341264__exon_number_106__gene_id_ENSG00000242384+ENSG00000267043+ENSG00000161583+ENSG00000234972		ENSG00000242384.ENSG00000267043.ENSG00000161583.ENSG00000234972.105	0.816201822943375	16.9735165557283	1.36188821661722e-40	3.21936038742872e-38
ENSG00000214940.ENSG00000205746.ENSG00000233024.ENSG00000254681.45	ENSG00000214940+ENSG00000205746+ENSG00000233024+ENSG00000254681	ENSG00000214940+ENSG00000205746+ENSG00000233024+ENSG00000254681_046	chr16	dexseq_prepare_annotation2.py	exon	18440176	18440218	.	-	.	ENST00000540339+ENST00000339303+ENST00000525846__exon_number_046__gene_id_ENSG00000214940+ENSG00000205746+ENSG00000233024+ENSG00000254681		ENSG00000214940.ENSG00000205746.ENSG00000233024.ENSG00000254681.45	0.792063151806265	22.8785459503744	1.38086950178527e-40	3.25851345726009e-38
ENSG00000257062.ENSG00000111700.ENSG00000134538.ENSG00000205754.ENSG00000257046.39	ENSG00000257062+ENSG00000111700+ENSG00000134538+ENSG00000205754+ENSG00000257046	ENSG00000257062+ENSG00000111700+ENSG00000134538+ENSG00000205754+ENSG00000257046_040	chr12	dexseq_prepare_annotation2.py	exon	21207524	21207527	.	+	.	ENST00000543498+ENST00000585342+ENST00000545916+ENST00000593147+ENST00000381541+ENST00000554957+ENST00000421593__exon_number_040__gene_id_ENSG00000257062+ENSG00000111700+ENSG00000134538+ENSG00000205754+ENSG00000257046		ENSG00000257062.ENSG00000111700.ENSG00000134538.ENSG00000205754.ENSG00000257046.39	2.4415406078043	17.8158333207801	1.57517984322351e-40	3.71053990272066e-38
ENSG00000148700.10	ENSG00000148700	ENSG00000148700_011	chr10	dexseq_prepare_annotation2.py	exon	111836763	111836876	.	+	.	ENST00000473669+ENST00000468345__exon_number_011__gene_id_ENSG00000148700	ADD3	ENSG00000148700.10	1.05332659136791	17.6803926697574	1.63545659955692e-40	3.84580616295809e-38
ENSG00000166689.41	ENSG00000166689	ENSG00000166689_042	chr11	dexseq_prepare_annotation2.py	exon	16837725	16837811	.	-	.	ENST00000355661+ENST00000530489+ENST00000448080+ENST00000531066+ENST00000525781__exon_number_042__gene_id_ENSG00000166689	PLEKHA7	ENSG00000166689.41	1.66100236890463	17.0275132285855	1.7417174631976e-40	4.08854519906221e-38
ENSG00000215021.ENSG00000238795.45	ENSG00000215021+ENSG00000238795	ENSG00000215021+ENSG00000238795_046	chr12	dexseq_prepare_annotation2.py	exon	7079917	7079988	.	-	.	ENST00000535923__exon_number_046__gene_id_ENSG00000215021+ENSG00000238795		ENSG00000215021.ENSG00000238795.45	2.46044073496583	19.6528464153025	1.9684259397936e-40	4.61268953008121e-38
ENSG00000188603.ENSG00000261832.ENSG00000233232.45	ENSG00000188603+ENSG00000261832+ENSG00000233232	ENSG00000188603+ENSG00000261832+ENSG00000233232_046	chr16	dexseq_prepare_annotation2.py	exon	28497899	28497971	.	-	.	ENST00000567963+ENST00000535392+ENST00000566824+ENST00000565688+ENST00000395653+ENST00000568422+ENST00000333496+ENST00000564574+ENST00000359984+ENST00000563874+ENST00000561689+ENST00000568224+ENST00000360019+ENST00000566083+ENST00000354630+ENST00000355477+ENST00000565316+ENST00000569430+ENST00000561505+ENST00000357857+ENST00000568452__exon_number_046__gene_id_ENSG00000188603+ENSG00000261832+ENSG0…		ENSG00000188603.ENSG00000261832.ENSG00000233232.45	-0.798481328744812	-15.9067249407942	2.10632624219365e-40	4.92726754384822e-38
ENSG00000164924.16	ENSG00000164924	ENSG00000164924_017	chr8	dexseq_prepare_annotation2.py	exon	101936213	101936214	.	-	.	ENST00000523848+ENST00000395958+ENST00000419477+ENST00000395948+ENST00000480304+ENST00000522542+ENST00000457309+ENST00000395956+ENST00000353245+ENST00000518736+ENST00000522819+ENST00000521607+ENST00000395957+ENST00000521309+ENST00000395953+ENST00000395951__exon_number_017__gene_id_ENSG00000164924	YWHAZ	ENSG00000164924.16	1.43487183184317	17.7414780484703	2.49448457599862e-40	5.82516188456163e-38
ENSG00000156113.5	ENSG00000156113	ENSG00000156113_006	chr10	dexseq_prepare_annotation2.py	exon	78644639	78644746	.	-	.	ENST00000286627+ENST00000286628__exon_number_006__gene_id_ENSG00000156113	KCNMA1	ENSG00000156113.5	2.8118381514401	16.8011506546538	2.51480930545768e-40	5.86246428089928e-38
ENSG00000236581.1	ENSG00000236581	ENSG00000236581_002	chr13	dexseq_prepare_annotation2.py	exon	33845523	33845523	.	+	.	ENST00000608539+ENST00000609061+ENST00000609233+ENST00000608315__exon_number_002__gene_id_ENSG00000236581	STARD13-AS	ENSG00000236581.1	1.14210588836279	17.2648917237081	2.56577895648076e-40	5.97095316328377e-38
ENSG00000187527.5	ENSG00000187527	ENSG00000187527_006	chr3	dexseq_prepare_annotation2.py	exon	193007674	193007848	.	-	.	ENST00000495496+ENST00000342358__exon_number_006__gene_id_ENSG00000187527	ATP13A5	ENSG00000187527.5	1.64733238063272	19.3340497573236	2.73314692758146e-40	6.34947729855485e-38
ENSG00000166535.26	ENSG00000166535	ENSG00000166535_027	chr12	dexseq_prepare_annotation2.py	exon	9001316	9001391	.	+	.	ENST00000541459+ENST00000539547+ENST00000545692+ENST00000540049+ENST00000299698__exon_number_027__gene_id_ENSG00000166535	A2ML1	ENSG00000166535.26	-1.71473022555642	-18.8767100216622	2.86293395719928e-40	6.63445433711117e-38
ENSG00000038382.2	ENSG00000038382	ENSG00000038382_003	chr5	dexseq_prepare_annotation2.py	exon	14143946	14143991	.	+	.	ENST00000537187+ENST00000344204+ENST00000512070+ENST00000505971+ENST00000502816__exon_number_003__gene_id_ENSG00000038382	TRIO	ENSG00000038382.2	-4.25207154114942	-16.8668924330392	2.86566358240096e-40	6.63445433711117e-38
ENSG00000061273.47	ENSG00000061273	ENSG00000061273_048	chr12	dexseq_prepare_annotation2.py	exon	48188652	48188716	.	-	.	ENST00000463732+ENST00000354334+ENST00000380610+ENST00000477203+ENST00000080059+ENST00000470668+ENST00000485796+ENST00000491464+ENST00000427332+ENST00000552960__exon_number_048__gene_id_ENSG00000061273	HDAC7	ENSG00000061273.47	2.17159668142859	19.3178545176069	2.96617567834515e-40	6.85537638510432e-38
ENSG00000223705.ENSG00000205583.ENSG00000178809.42	ENSG00000223705+ENSG00000205583+ENSG00000178809	ENSG00000223705+ENSG00000205583+ENSG00000178809_043	chr7	dexseq_prepare_annotation2.py	exon	75039646	75039650	.	+	.	ENST00000473960+ENST00000393633+ENST00000457988+ENST00000455158__exon_number_043__gene_id_ENSG00000223705+ENSG00000205583+ENSG00000178809		ENSG00000223705.ENSG00000205583.ENSG00000178809.42	-2.60872630502646	-17.3359688077647	3.2722649948184e-40	7.54985496458598e-38
ENSG00000114374.3	ENSG00000114374	ENSG00000114374_004	chrY	dexseq_prepare_annotation2.py	exon	14821321	14821368	.	+	.	ENST00000493168+ENST00000338981__exon_number_004__gene_id_ENSG00000114374	USP9Y	ENSG00000114374.3	-2.66499681160073	-17.69260755379	3.37554918952241e-40	7.77484186144664e-38
ENSG00000050438.5	ENSG00000050438	ENSG00000050438_006	chr12	dexseq_prepare_annotation2.py	exon	51796947	51797073	.	+	.	ENST00000604314+ENST00000358657__exon_number_006__gene_id_ENSG00000050438	SLC4A8	ENSG00000050438.5	2.46330163698011	22.6222756726672	3.43641016176497e-40	7.90151498321732e-38
ENSG00000213599.ENSG00000261052.ENSG00000132207.12	ENSG00000213599+ENSG00000261052+ENSG00000132207	ENSG00000213599+ENSG00000261052+ENSG00000132207_013	chr16	dexseq_prepare_annotation2.py	exon	30206113	30206206	.	+	.	ENST00000567520+ENST00000355544+ENST00000568997__exon_number_013__gene_id_ENSG00000213599+ENSG00000261052+ENSG00000132207		ENSG00000213599.ENSG00000261052.ENSG00000132207.12	2.82196943640205	27.8408779851241	3.48077207895269e-40	7.98988401128183e-38
ENSG00000215296.2	ENSG00000215296	ENSG00000215296_003	chr15	dexseq_prepare_annotation2.py	exon	33528833	33529123	.	-	.	ENST00000529696__exon_number_003__gene_id_ENSG00000215296	TMCO5B	ENSG00000215296.2	2.56515776161336	35.8258738884441	3.65471655373161e-40	8.37489486195417e-38
ENSG00000140853.29	ENSG00000140853	ENSG00000140853_030	chr16	dexseq_prepare_annotation2.py	exon	57065316	57065375	.	+	.	ENST00000538110+ENST00000539144+ENST00000538805+ENST00000262510+ENST00000539881+ENST00000308149+ENST00000543030+ENST00000436936+ENST00000545081__exon_number_030__gene_id_ENSG00000140853	NLRC5	ENSG00000140853.29	1.9837109270697	22.0665401617254	3.6953002870062e-40	8.45351699952105e-38
ENSG00000166313.5	ENSG00000166313	ENSG00000166313_006	chr11	dexseq_prepare_annotation2.py	exon	6416534	6416659	.	-	.	ENST00000529519+ENST00000608394+ENST00000524626+ENST00000608704+ENST00000608655+ENST00000608645+ENST00000609360+ENST00000299402+ENST00000389906+ENST00000526240+ENST00000311051__exon_number_006__gene_id_ENSG00000166313	APBB1	ENSG00000166313.5	1.89192209619894	16.6638306260388	3.7734093683156e-40	8.61757161195898e-38
ENSG00000272084.ENSG00000127481.12	ENSG00000272084+ENSG00000127481	ENSG00000272084+ENSG00000127481_013	chr1	dexseq_prepare_annotation2.py	exon	19404561	19407800	.	-	.	ENST00000459947__exon_number_013__gene_id_ENSG00000272084+ENSG00000127481		ENSG00000272084.ENSG00000127481.12	-1.08207541876675	-14.5176328784673	3.80894966244891e-40	8.6840185349863e-38
ENSG00000105738.6	ENSG00000105738	ENSG00000105738_007	chr19	dexseq_prepare_annotation2.py	exon	38572089	38573739	.	+	.	ENST00000222345__exon_number_007__gene_id_ENSG00000105738	SIPA1L3	ENSG00000105738.6	1.24209638455913	25.5415700366892	3.86684884821862e-40	8.80113087004516e-38
ENSG00000127329.15	ENSG00000127329	ENSG00000127329_016	chr12	dexseq_prepare_annotation2.py	exon	70933803	70933839	.	-	.	ENST00000549400__exon_number_016__gene_id_ENSG00000127329	PTPRB	ENSG00000127329.15	-5.27357724257095	-19.7773042430206	4.03387622858618e-40	9.1658103000364e-38
ENSG00000140400.11	ENSG00000140400	ENSG00000140400_012	chr15	dexseq_prepare_annotation2.py	exon	75648722	75648790	.	-	.	ENST00000566569+ENST00000561693+ENST00000563622+ENST00000563528+ENST00000564929+ENST00000267978+ENST00000567163+ENST00000565683+ENST00000566099__exon_number_012__gene_id_ENSG00000140400	MAN2C1	ENSG00000140400.11	1.78110902871449	18.0813595855268	4.32216891723927e-40	9.80433811863054e-38
ENSG00000085872.ENSG00000105085.ENSG00000269578.ENSG00000214046.ENSG00000127526.ENSG00000269058.ENSG00000141979.ENSG00000268790.51	ENSG00000085872+ENSG00000105085+ENSG00000269578+ENSG00000214046+ENSG00000127526+ENSG00000269058+ENSG00000141979+ENSG00000268790	ENSG00000085872+ENSG00000105085+ENSG00000269578+ENSG00000214046+ENSG00000127526+ENSG00000269058+ENSG00000141979+ENSG00000268790_052	chr19	dexseq_prepare_annotation2.py	exon	16662804	16662860	.	-	.	ENST00000595753+ENST00000596387+ENST00000409648__exon_number_052__gene_id_ENSG00000085872+ENSG00000105085+ENSG00000269578+ENSG00000214046+ENSG00000127526+ENSG00000269058+ENSG00000141979+ENSG00000268790		ENSG00000085872.ENSG00000105085.ENSG00000269578.ENSG00000214046.ENSG00000127526.ENSG00000269058.ENSG00000141979.ENSG00000268790.51	-0.693952044083899	-15.6108628435635	4.39291658571748e-40	9.94807338811336e-38
ENSG00000164924.27	ENSG00000164924	ENSG00000164924_028	chr8	dexseq_prepare_annotation2.py	exon	101960824	101960841	.	-	.	ENST00000419477+ENST00000457309+ENST00000395948+ENST00000418997+ENST00000521328+ENST00000480304+ENST00000517727+ENST00000518736+ENST00000395958+ENST00000395956+ENST00000395957+ENST00000521607+ENST00000353245+ENST00000395953+ENST00000395951__exon_number_028__gene_id_ENSG00000164924	YWHAZ	ENSG00000164924.27	1.53933581455453	17.6156296351322	5.43860546098204e-40	1.22954459232155e-37
ENSG00000149187.6	ENSG00000149187	ENSG00000149187_007	chr11	dexseq_prepare_annotation2.py	exon	47491846	47491867	.	-	.	ENST00000395290+ENST00000539455__exon_number_007__gene_id_ENSG00000149187	CELF1	ENSG00000149187.6	-1.14525449618766	-17.481795890554	5.71385507839437e-40	1.28960847734173e-37
ENSG00000133606.41	ENSG00000133606	ENSG00000133606_042	chr7	dexseq_prepare_annotation2.py	exon	140179137	140179154	.	-	.	ENST00000443720+ENST00000255977+ENST00000437223+ENST00000481705+ENST00000496169+ENST00000495305+ENST00000498535__exon_number_042__gene_id_ENSG00000133606	MKRN1	ENSG00000133606.41	1.66851443486013	18.1831177568779	6.09750661615005e-40	1.37389671651052e-37
ENSG00000157483.33	ENSG00000157483	ENSG00000157483_034	chr15	dexseq_prepare_annotation2.py	exon	59519658	59519681	.	-	.	ENST00000558814+ENST00000288235+ENST00000559269__exon_number_034__gene_id_ENSG00000157483	MYO1E	ENSG00000157483.33	0.959321668059919	18.7046744210814	7.17738815022971e-40	1.6145169184278e-37
ENSG00000147606.ENSG00000214954.58	ENSG00000147606+ENSG00000214954	ENSG00000147606+ENSG00000214954_059	chr8	dexseq_prepare_annotation2.py	exon	92407985	92410366	.	+	.	ENST00000520249+ENST00000276609__exon_number_059__gene_id_ENSG00000147606+ENSG00000214954		ENSG00000147606.ENSG00000214954.58	-1.29875400330283	-24.4376161156969	7.27343647065786e-40	1.63339562821564e-37
ENSG00000168026.20	ENSG00000168026	ENSG00000168026_021	chr3	dexseq_prepare_annotation2.py	exon	39161123	39161148	.	+	.	ENST00000459702+ENST00000479954__exon_number_021__gene_id_ENSG00000168026	TTC21A	ENSG00000168026.20	-3.01884751288126	-17.6812955051032	8.22706003538918e-40	1.84447674424028e-37
ENSG00000105072.1	ENSG00000105072	ENSG00000105072_002	chr19	dexseq_prepare_annotation2.py	exon	16607205	16607216	.	+	.	ENST00000594035+ENST00000221671__exon_number_002__gene_id_ENSG00000105072	C19orf44	ENSG00000105072.1	-6.33055386570936	-26.2544973467496	8.95750170488665e-40	2.00490314737515e-37
ENSG00000215440.ENSG00000124222.ENSG00000254995.49	ENSG00000215440+ENSG00000124222+ENSG00000254995	ENSG00000215440+ENSG00000124222+ENSG00000254995_050	chr20	dexseq_prepare_annotation2.py	exon	57251543	57254556	.	+	.	ENST00000361770+ENST00000371141+ENST00000359617+ENST00000355957+ENST00000371132+ENST00000361830+ENST00000358029__exon_number_050__gene_id_ENSG00000215440+ENSG00000124222+ENSG00000254995		ENSG00000215440.ENSG00000124222.ENSG00000254995.49	1.66463680387799	18.6541732304965	9.40681616313438e-40	2.09970620580558e-37
ENSG00000158286.19	ENSG00000158286	ENSG00000158286_020	chr1	dexseq_prepare_annotation2.py	exon	6270930	6270960	.	+	.	ENST00000485539+ENST00000377939__exon_number_020__gene_id_ENSG00000158286	RNF207	ENSG00000158286.19	4.28610538757078	18.4590569498165	9.4122289138247e-40	2.09970620580558e-37
ENSG00000129467.ENSG00000129465.ENSG00000258973.17	ENSG00000129467+ENSG00000129465+ENSG00000258973	ENSG00000129467+ENSG00000129465+ENSG00000258973_018	chr14	dexseq_prepare_annotation2.py	exon	24791272	24791430	.	-	.	ENST00000310677+ENST00000554781+ENST00000554577+ENST00000557056+ENST00000554068+ENST00000545213+ENST00000560635+ENST00000418030__exon_number_018__gene_id_ENSG00000129467+ENSG00000129465+ENSG00000258973		ENSG00000129467.ENSG00000129465.ENSG00000258973.17	-0.527073230391758	-15.3176012445868	1.22389770498181e-39	2.7257921415646e-37
ENSG00000069329	ENSG00000069329	ENSG00000069329_001	chr16	dexseq_prepare_annotation2.py	exon	46690054	46693588	.	-	.	ENST00000299138__exon_number_001__gene_id_ENSG00000069329	VPS35	ENSG00000069329	-1.77767274743369	-20.8500298536081	1.31208227524873e-39	2.91736947081789e-37
ENSG00000175216.6	ENSG00000175216	ENSG00000175216_007	chr11	dexseq_prepare_annotation2.py	exon	46765976	46766127	.	-	.	ENST00000312055+ENST00000525896+ENST00000533413+ENST00000529230+ENST00000415402+ENST00000354558__exon_number_007__gene_id_ENSG00000175216	CKAP5	ENSG00000175216.6	1.33364565181174	19.2518124590124	1.41686138099096e-39	3.1451521614083e-37
ENSG00000026559	ENSG00000026559	ENSG00000026559_001	chr20	dexseq_prepare_annotation2.py	exon	49620193	49620193	.	-	.	ENST00000371571__exon_number_001__gene_id_ENSG00000026559	KCNG1	ENSG00000026559	2.15297993004682	28.626439386046	1.47148899519617e-39	3.26104227287372e-37
ENSG00000148337.59	ENSG00000148337	ENSG00000148337_060	chr9	dexseq_prepare_annotation2.py	exon	130953104	130953113	.	-	.	ENST00000467178+ENST00000325721+ENST00000420484+ENST00000372948+ENST00000491954+ENST00000393608+ENST00000541172+ENST00000476727+ENST00000357558+ENST00000372938+ENST00000372954+ENST00000488559+ENST00000324544+ENST00000538431+ENST00000277465+ENST00000498156__exon_number_060__gene_id_ENSG00000148337	CIZ1	ENSG00000148337.59	-0.725096322871581	-15.5744293271383	1.59054301448337e-39	3.51909600751261e-37
ENSG00000127419.21	ENSG00000127419	ENSG00000127419_022	chr4	dexseq_prepare_annotation2.py	exon	942199	942298	.	+	.	ENST00000452360+ENST00000505734+ENST00000504850+ENST00000504180+ENST00000504744+ENST00000513952+ENST00000438836__exon_number_022__gene_id_ENSG00000127419	TMEM175	ENSG00000127419.21	-3.04761013930975	-21.6768475689348	1.6125367209009e-39	3.5619085712726e-37
ENSG00000213599.ENSG00000261052.ENSG00000132207.32	ENSG00000213599+ENSG00000261052+ENSG00000132207	ENSG00000213599+ENSG00000261052+ENSG00000132207_033	chr16	dexseq_prepare_annotation2.py	exon	30212302	30212377	.	+	.	ENST00000567520+ENST00000566712+ENST00000565342+ENST00000567309+ENST00000395137+ENST00000395138+ENST00000569959+ENST00000568997+ENST00000569409+ENST00000563322+ENST00000561824+ENST00000338971+ENST00000354723+ENST00000355544__exon_number_033__gene_id_ENSG00000213599+ENSG00000261052+ENSG00000132207		ENSG00000213599.ENSG00000261052.ENSG00000132207.32	-3.81656901785558	-27.1547080953492	1.7888429831349e-39	3.94488185324979e-37
ENSG00000137968.19	ENSG00000137968	ENSG00000137968_020	chr1	dexseq_prepare_annotation2.py	exon	75708605	75708696	.	-	.	ENST00000469525+ENST00000535611+ENST00000370855+ENST00000370859__exon_number_020__gene_id_ENSG00000137968	SLC44A5	ENSG00000137968.19	1.13091144024907	19.2004340653689	1.82720588451541e-39	4.02289828907475e-37
ENSG00000013441.20	ENSG00000013441	ENSG00000013441_021	chr2	dexseq_prepare_annotation2.py	exon	201722441	201722607	.	-	.	ENST00000409769+ENST00000321356+ENST00000473565+ENST00000409403+ENST00000461981+ENST00000434813+ENST00000432425__exon_number_021__gene_id_ENSG00000013441	CLK1	ENSG00000013441.20	-2.80652780493857	-20.0460843426422	1.91002459235722e-39	4.19837738374219e-37
ENSG00000063438.ENSG00000249915.42	ENSG00000063438+ENSG00000249915	ENSG00000063438+ENSG00000249915_043	chr5	dexseq_prepare_annotation2.py	exon	422876	422889	.	+	.	ENST00000506456+ENST00000316418+ENST00000510910+ENST00000505113+ENST00000512529+ENST00000514523__exon_number_043__gene_id_ENSG00000063438+ENSG00000249915		ENSG00000063438.ENSG00000249915.42	0.874788526232799	17.2720348565999	2.15122343448441e-39	4.72084931611235e-37
ENSG00000013441.26	ENSG00000013441	ENSG00000013441_027	chr2	dexseq_prepare_annotation2.py	exon	201724939	201725687	.	-	.	ENST00000473565+ENST00000461981__exon_number_027__gene_id_ENSG00000013441	CLK1	ENSG00000013441.26	-2.9027885320003	-20.0190073704567	2.15722236829136e-39	4.72631636338722e-37
ENSG00000079785.24	ENSG00000079785	ENSG00000079785_025	chr2	dexseq_prepare_annotation2.py	exon	15761241	15761511	.	+	.	ENST00000459706__exon_number_025__gene_id_ENSG00000079785	DDX1	ENSG00000079785.24	-1.32075199646011	-20.0164203204706	2.18246397116775e-39	4.77385650005007e-37
ENSG00000013441.4	ENSG00000013441	ENSG00000013441_005	chr2	dexseq_prepare_annotation2.py	exon	201717805	201717820	.	-	.	ENST00000321356+ENST00000473565+ENST00000461981+ENST00000472679+ENST00000432425+ENST00000464454__exon_number_005__gene_id_ENSG00000013441	CLK1	ENSG00000013441.4	1.56841951558006	19.9796641205568	2.57493564286027e-39	5.62320872593644e-37
ENSG00000089053.66	ENSG00000089053	ENSG00000089053_067	chr12	dexseq_prepare_annotation2.py	exon	121790189	121790191	.	-	.	ENST00000536416+ENST00000539871+ENST00000261819+ENST00000541887__exon_number_067__gene_id_ENSG00000089053	ANAPC5	ENSG00000089053.66	0.488393625994091	17.9306565441902	2.60472047588024e-39	5.67904929386821e-37
ENSG00000114480.26	ENSG00000114480	ENSG00000114480_027	chr3	dexseq_prepare_annotation2.py	exon	81810526	81811312	.	-	.	ENST00000429644__exon_number_027__gene_id_ENSG00000114480	GBE1	ENSG00000114480.26	-2.71926419317738	-24.0049835367881	2.69808873411273e-39	5.87311586771919e-37
ENSG00000085231.10	ENSG00000085231	ENSG00000085231_011	chr5	dexseq_prepare_annotation2.py	exon	68661066	68661157	.	-	.	ENST00000509462+ENST00000217893+ENST00000503245+ENST00000328663+ENST00000506736__exon_number_011__gene_id_ENSG00000085231	TAF9	ENSG00000085231.10	-1.8108899859075	-19.1179720764039	2.7502908914974e-39	5.97709185971198e-37
ENSG00000266967.ENSG00000267060.ENSG00000108825.29	ENSG00000266967+ENSG00000267060+ENSG00000108825	ENSG00000266967+ENSG00000267060+ENSG00000108825_030	chr17	dexseq_prepare_annotation2.py	exon	41107990	41108044	.	-	.	ENST00000441280__exon_number_030__gene_id_ENSG00000266967+ENSG00000267060+ENSG00000108825		ENSG00000266967.ENSG00000267060.ENSG00000108825.29	-1.95546886314323	-16.61626974759	2.97596301856023e-39	6.45712091862871e-37
ENSG00000113648.30	ENSG00000113648	ENSG00000113648_031	chr5	dexseq_prepare_annotation2.py	exon	134696295	134696297	.	-	.	ENST00000312469+ENST00000511689+ENST00000510038+ENST00000512507+ENST00000506671+ENST00000513210+ENST00000360597__exon_number_031__gene_id_ENSG00000113648	H2AFY	ENSG00000113648.30	0.938990992896675	21.5060633117218	3.09249567518184e-39	6.69918090458765e-37
ENSG00000153048.31	ENSG00000153048	ENSG00000153048_032	chr16	dexseq_prepare_annotation2.py	exon	8962212	8962218	.	-	.	ENST00000396593+ENST00000561530__exon_number_032__gene_id_ENSG00000153048	CARHSP1	ENSG00000153048.31	-2.36846647608812	-19.9377568646267	3.10985460452161e-39	6.72597157499922e-37
ENSG00000141524.ENSG00000204282.19	ENSG00000141524+ENSG00000204282	ENSG00000141524+ENSG00000204282_020	chr17	dexseq_prepare_annotation2.py	exon	76113549	76113725	.	-	.	ENST00000590602+ENST00000322914+ENST00000591436+ENST00000589933+ENST00000392467+ENST00000593044+ENST00000322933__exon_number_020__gene_id_ENSG00000141524+ENSG00000204282		ENSG00000141524.ENSG00000204282.19	1.75936808984094	19.0830162575513	3.27169422903352e-39	7.06465743282747e-37
ENSG00000148337.3	ENSG00000148337	ENSG00000148337_004	chr9	dexseq_prepare_annotation2.py	exon	130928346	130928349	.	-	.	ENST00000325721+ENST00000485862+ENST00000393608+ENST00000541172+ENST00000461765+ENST00000372954+ENST00000357558+ENST00000538431+ENST00000471773__exon_number_004__gene_id_ENSG00000148337	CIZ1	ENSG00000148337.3	0.646405982903165	15.4774782777737	3.54301470925702e-39	7.63828620727535e-37
ENSG00000266967.ENSG00000267060.ENSG00000108825.31	ENSG00000266967+ENSG00000267060+ENSG00000108825	ENSG00000266967+ENSG00000267060+ENSG00000108825_032	chr17	dexseq_prepare_annotation2.py	exon	41108221	41108332	.	-	.	ENST00000491665+ENST00000421990+ENST00000427569+ENST00000486664+ENST00000450475+ENST00000423601+ENST00000591910+ENST00000430739+ENST00000483774+ENST00000409399+ENST00000409103+ENST00000478040+ENST00000441280+ENST00000360221__exon_number_032__gene_id_ENSG00000266967+ENSG00000267060+ENSG00000108825		ENSG00000266967.ENSG00000267060.ENSG00000108825.31	-1.79470919449307	-16.5834613208153	3.73428542916699e-39	8.03778094723352e-37
ENSG00000148343.32	ENSG00000148343	ENSG00000148343_033	chr9	dexseq_prepare_annotation2.py	exon	131830294	131830297	.	+	.	ENST00000414342__exon_number_033__gene_id_ENSG00000148343	FAM73B	ENSG00000148343.32	-2.59654647777209	-17.2828693269976	4.30599719914495e-39	9.25356737810509e-37
ENSG00000167380.38	ENSG00000167380	ENSG00000167380_039	chr19	dexseq_prepare_annotation2.py	exon	44679651	44679683	.	+	.	ENST00000590089+ENST00000590524+ENST00000454662+ENST00000588127+ENST00000588883+ENST00000590578+ENST00000337433+ENST00000586914+ENST00000585678__exon_number_039__gene_id_ENSG00000167380	ZNF226	ENSG00000167380.38	2.61689169507374	17.6587858262135	5.17637492343432e-39	1.11062915594488e-36
ENSG00000257062.ENSG00000111700.ENSG00000134538.ENSG00000205754.ENSG00000257046.52	ENSG00000257062+ENSG00000111700+ENSG00000134538+ENSG00000205754+ENSG00000257046	ENSG00000257062+ENSG00000111700+ENSG00000134538+ENSG00000205754+ENSG00000257046_053	chr12	dexseq_prepare_annotation2.py	exon	21284057	21284135	.	+	.	ENST00000590779+ENST00000592513+ENST00000593147+ENST00000585342__exon_number_053__gene_id_ENSG00000257062+ENSG00000111700+ENSG00000134538+ENSG00000205754+ENSG00000257046		ENSG00000257062.ENSG00000111700.ENSG00000134538.ENSG00000205754.ENSG00000257046.52	2.04164774278248	17.2479825809059	5.35270929537975e-39	1.14663713176162e-36
ENSG00000163491.56	ENSG00000163491	ENSG00000163491_057	chr3	dexseq_prepare_annotation2.py	exon	27393956	27394016	.	-	.	ENST00000435750+ENST00000429845+ENST00000341435+ENST00000491627__exon_number_057__gene_id_ENSG00000163491	NEK10	ENSG00000163491.56	-1.86371693660331	-16.3679782139326	5.40524774900971e-39	1.1560537971382e-36
ENSG00000175213	ENSG00000175213	ENSG00000175213_001	chr11	dexseq_prepare_annotation2.py	exon	46722368	46722579	.	+	.	ENST00000311764__exon_number_001__gene_id_ENSG00000175213	ZNF408	ENSG00000175213	-5.21592349359421	-31.4931097561381	6.68522149575624e-39	1.42754376352011e-36
ENSG00000072682.20	ENSG00000072682	ENSG00000072682_021	chr5	dexseq_prepare_annotation2.py	exon	131546073	131546073	.	-	.	ENST00000379100+ENST00000166534+ENST00000379104+ENST00000401867+ENST00000360568+ENST00000379086+ENST00000417528__exon_number_021__gene_id_ENSG00000072682	P4HA2	ENSG00000072682.20	1.0591360638747	20.0884549783015	6.95776272295878e-39	1.48339060888752e-36
ENSG00000118898	ENSG00000118898	ENSG00000118898_001	chr16	dexseq_prepare_annotation2.py	exon	4932508	4932823	.	-	.	ENST00000345988__exon_number_001__gene_id_ENSG00000118898	PPL	ENSG00000118898	-6.85752609579213	-22.339115737711	7.17494102449808e-39	1.52727630888297e-36
ENSG00000141293.1	ENSG00000141293	ENSG00000141293_002	chr17	dexseq_prepare_annotation2.py	exon	46210807	46210807	.	-	.	ENST00000336915+ENST00000584709__exon_number_002__gene_id_ENSG00000141293	SKAP1	ENSG00000141293.1	-2.24380731012943	-26.5111045034501	8.56988639961922e-39	1.8213306518257e-36
ENSG00000170448	ENSG00000170448	ENSG00000170448_001	chr4	dexseq_prepare_annotation2.py	exon	47849257	47849259	.	-	.	ENST00000381538+ENST00000502448+ENST00000464756__exon_number_001__gene_id_ENSG00000170448	NFXL1	ENSG00000170448	-0.880478291150176	-18.8805781735578	8.96848833597173e-39	1.90304260687481e-36
ENSG00000221297.ENSG00000167110.29	ENSG00000221297+ENSG00000167110	ENSG00000221297+ENSG00000167110_030	chr9	dexseq_prepare_annotation2.py	exon	131023947	131023963	.	-	.	ENST00000609374+ENST00000450617+ENST00000490257+ENST00000421699+ENST00000470630__exon_number_030__gene_id_ENSG00000221297+ENSG00000167110		ENSG00000221297.ENSG00000167110.29	4.60347943659994	20.7856559601777	9.03038692442777e-39	1.91316414303655e-36
ENSG00000158828.1	ENSG00000158828	ENSG00000158828_002	chr1	dexseq_prepare_annotation2.py	exon	20964335	20964621	.	+	.	ENST00000321556__exon_number_002__gene_id_ENSG00000158828	PINK1	ENSG00000158828.1	-1.28854608977573	-29.3621432188374	9.5719086889236e-39	2.02470662568751e-36
ENSG00000062485.ENSG00000257727.ENSG00000135473.ENSG00000144785.107	ENSG00000062485+ENSG00000257727+ENSG00000135473+ENSG00000144785	ENSG00000062485+ENSG00000257727+ENSG00000135473+ENSG00000144785_108	chr12	dexseq_prepare_annotation2.py	exon	56709501	56709534	.	-	.	ENST00000547570__exon_number_108__gene_id_ENSG00000062485+ENSG00000257727+ENSG00000135473+ENSG00000144785		ENSG00000062485.ENSG00000257727.ENSG00000135473.ENSG00000144785.107	1.63454288858269	17.4076310722155	9.89953174329659e-39	2.09072524475748e-36
ENSG00000088340.16	ENSG00000088340	ENSG00000088340_017	chr20	dexseq_prepare_annotation2.py	exon	34152458	34152663	.	-	.	ENST00000400461+ENST00000262870+ENST00000411519__exon_number_017__gene_id_ENSG00000088340	FER1L4	ENSG00000088340.16	-3.64141293132389	-23.5599015710582	1.0588594012382e-38	2.23275169705223e-36
ENSG00000100949.4	ENSG00000100949	ENSG00000100949_005	chr14	dexseq_prepare_annotation2.py	exon	24734763	24734773	.	-	.	ENST00000560243+ENST00000561055+ENST00000216840+ENST00000560521+ENST00000559551+ENST00000559974+ENST00000558376+ENST00000399409__exon_number_005__gene_id_ENSG00000100949	RABGGTA	ENSG00000100949.4	1.81282764710414	16.9050924159183	1.08825000250128e-38	2.29114034120356e-36
ENSG00000239306.ENSG00000173933.ENSG00000248643.ENSG00000258297.49	ENSG00000239306+ENSG00000173933+ENSG00000248643+ENSG00000258297	ENSG00000239306+ENSG00000173933+ENSG00000248643+ENSG00000258297_050	chr11	dexseq_prepare_annotation2.py	exon	66412105	66412214	.	+	.	ENST00000515838__exon_number_050__gene_id_ENSG00000239306+ENSG00000173933+ENSG00000248643+ENSG00000258297		ENSG00000239306.ENSG00000173933.ENSG00000248643.ENSG00000258297.49	-0.925665426467784	-16.6990110787186	1.09354526120902e-38	2.29869696701756e-36
ENSG00000050438.26	ENSG00000050438	ENSG00000050438_027	chr12	dexseq_prepare_annotation2.py	exon	51853735	51853892	.	+	.	ENST00000514353+ENST00000319957+ENST00000547697+ENST00000535225+ENST00000453097+ENST00000551071+ENST00000604314+ENST00000394856+ENST00000358657__exon_number_027__gene_id_ENSG00000050438	SLC4A8	ENSG00000050438.26	-3.64383363353613	-21.6289764747134	1.26010209217389e-38	2.64468342840645e-36
ENSG00000123213.22	ENSG00000123213	ENSG00000123213_023	chr5	dexseq_prepare_annotation2.py	exon	65105342	65105528	.	+	.	ENST00000502464+ENST00000509935+ENST00000511299+ENST00000506799+ENST00000507201+ENST00000380985__exon_number_023__gene_id_ENSG00000123213	NLN	ENSG00000123213.22	-1.50379214330302	-19.0571145305836	1.28880163385454e-38	2.70071088256343e-36
ENSG00000131018.133	ENSG00000131018	ENSG00000131018_134	chr6	dexseq_prepare_annotation2.py	exon	152685982	152686154	.	-	.	ENST00000448038+ENST00000471834+ENST00000341594+ENST00000265368+ENST00000367255+ENST00000423061__exon_number_134__gene_id_ENSG00000131018	SYNE1	ENSG00000131018.133	-5.60584874833501	-14.3147536343541	1.35949864965651e-38	2.84443427099407e-36
ENSG00000172890.33	ENSG00000172890	ENSG00000172890_034	chr11	dexseq_prepare_annotation2.py	exon	71188393	71188484	.	+	.	ENST00000539574+ENST00000527852+ENST00000525200__exon_number_034__gene_id_ENSG00000172890	NADSYN1	ENSG00000172890.33	-1.46736105429657	-16.088644868989	1.40623238725783e-38	2.93765216006038e-36
ENSG00000114735.24	ENSG00000114735	ENSG00000114735_025	chr3	dexseq_prepare_annotation2.py	exon	50617661	50617811	.	+	.	ENST00000482974__exon_number_025__gene_id_ENSG00000114735	HEMK1	ENSG00000114735.24	-3.04550190024653	-18.5513920944223	1.48023316869673e-38	3.08745476186587e-36
ENSG00000013441.23	ENSG00000013441	ENSG00000013441_024	chr2	dexseq_prepare_annotation2.py	exon	201724403	201724469	.	-	.	ENST00000321356+ENST00000473565+ENST00000409403+ENST00000461981+ENST00000434813+ENST00000432425__exon_number_024__gene_id_ENSG00000013441	CLK1	ENSG00000013441.23	-2.72274956171713	-19.5891061822425	1.50811523459418e-38	3.1407490407989e-36
ENSG00000074054.71	ENSG00000074054	ENSG00000074054_072	chr2	dexseq_prepare_annotation2.py	exon	122407053	122407163	.	-	.	ENST00000409078__exon_number_072__gene_id_ENSG00000074054	CLASP1	ENSG00000074054.71	-0.882946898282052	-16.078302001987	1.51599413057314e-38	3.1522852028038e-36
ENSG00000187741.89	ENSG00000187741	ENSG00000187741_090	chr16	dexseq_prepare_annotation2.py	exon	89865574	89865579	.	-	.	ENST00000566409+ENST00000566889+ENST00000567621+ENST00000565582+ENST00000568369+ENST00000389301+ENST00000389302+ENST00000543736+ENST00000563673__exon_number_090__gene_id_ENSG00000187741	FANCA	ENSG00000187741.89	-0.859876891830316	-16.2928190639051	1.59541737233267e-38	3.31232245890368e-36
ENSG00000151150.71	ENSG00000151150	ENSG00000151150_072	chr10	dexseq_prepare_annotation2.py	exon	61946473	61946670	.	-	.	ENST00000503366+ENST00000280772+ENST00000373827__exon_number_072__gene_id_ENSG00000151150	ANK3	ENSG00000151150.71	1.30218485406823	17.6134908830401	1.63150364264785e-38	3.38203175104087e-36
ENSG00000141140.61	ENSG00000141140	ENSG00000141140_062	chr17	dexseq_prepare_annotation2.py	exon	34871701	34871717	.	-	.	ENST00000544606+ENST00000586007+ENST00000431794+ENST00000586908+ENST00000591794+ENST00000268852__exon_number_062__gene_id_ENSG00000141140	MYO19	ENSG00000141140.61	2.06340901958295	16.3647363928765	1.69931665581127e-38	3.51719392991278e-36
ENSG00000163482.56	ENSG00000163482	ENSG00000163482_057	chr2	dexseq_prepare_annotation2.py	exon	219561581	219561683	.	+	.	ENST00000473681__exon_number_057__gene_id_ENSG00000163482	STK36	ENSG00000163482.56	0.991098595581245	17.9076850405601	1.98083647706953e-38	4.09358694161506e-36
ENSG00000026559.15	ENSG00000026559	ENSG00000026559_016	chr20	dexseq_prepare_annotation2.py	exon	49639619	49639631	.	-	.	ENST00000424171+ENST00000371571+ENST00000439216__exon_number_016__gene_id_ENSG00000026559	KCNG1	ENSG00000026559.15	-1.64819275028731	-27.4520483618575	2.01132904235425e-38	4.15023733269367e-36
ENSG00000155827.9	ENSG00000155827	ENSG00000155827_010	chr9	dexseq_prepare_annotation2.py	exon	104302485	104302561	.	+	.	ENST00000374819+ENST00000481046+ENST00000479306+ENST00000389120+ENST00000466817__exon_number_010__gene_id_ENSG00000155827	RNF20	ENSG00000155827.9	1.51588434966993	19.2287076572248	2.05723593302937e-38	4.2384722337652e-36
ENSG00000257062.ENSG00000111700.ENSG00000134538.ENSG00000205754.ENSG00000257046.18	ENSG00000257062+ENSG00000111700+ENSG00000134538+ENSG00000205754+ENSG00000257046	ENSG00000257062+ENSG00000111700+ENSG00000134538+ENSG00000205754+ENSG00000257046_019	chr12	dexseq_prepare_annotation2.py	exon	21032370	21032565	.	+	.	ENST00000261196+ENST00000381545+ENST00000553473+ENST00000544370+ENST00000540229__exon_number_019__gene_id_ENSG00000257062+ENSG00000111700+ENSG00000134538+ENSG00000205754+ENSG00000257046		ENSG00000257062.ENSG00000111700.ENSG00000134538.ENSG00000205754.ENSG00000257046.18	-0.649282113152239	-17.0267709826442	2.13326508592669e-38	4.38840311767838e-36
ENSG00000150556.32	ENSG00000150556	ENSG00000150556_033	chr2	dexseq_prepare_annotation2.py	exon	150071771	150071772	.	+	.	ENST00000498249+ENST00000280115+ENST00000409642+ENST00000409029__exon_number_033__gene_id_ENSG00000150556	LYPD6B	ENSG00000150556.32	-2.79543453827842	-24.0498384807013	2.7194408061369e-38	5.58571483384906e-36
ENSG00000166689.37	ENSG00000166689	ENSG00000166689_038	chr11	dexseq_prepare_annotation2.py	exon	16824843	16825080	.	-	.	ENST00000531079__exon_number_038__gene_id_ENSG00000166689	PLEKHA7	ENSG00000166689.37	1.6553383918213	16.2953873151791	2.74931762783429e-38	5.63848638979678e-36
ENSG00000227195.59	ENSG00000227195	ENSG00000227195_060	chr20	dexseq_prepare_annotation2.py	exon	26189994	26190098	.	-	.	ENST00000601079__exon_number_060__gene_id_ENSG00000227195	MIR663A	ENSG00000227195.59	-3.55130044087705	-15.9247634751034	2.85181710704049e-38	5.83981064797644e-36
ENSG00000079215.6	ENSG00000079215	ENSG00000079215_007	chr5	dexseq_prepare_annotation2.py	exon	36608280	36608430	.	+	.	ENST00000513646__exon_number_007__gene_id_ENSG00000079215	SLC1A3	ENSG00000079215.6	2.69217872974462	21.3936769877692	3.00606368207327e-38	6.14632826479387e-36
ENSG00000163491.46	ENSG00000163491	ENSG00000163491_047	chr3	dexseq_prepare_annotation2.py	exon	27350417	27350496	.	-	.	ENST00000429845+ENST00000341435__exon_number_047__gene_id_ENSG00000163491	NEK10	ENSG00000163491.46	-2.16760887377265	-16.1208676542808	3.12729843836198e-38	6.38452191184501e-36
ENSG00000013441.24	ENSG00000013441	ENSG00000013441_025	chr2	dexseq_prepare_annotation2.py	exon	201724470	201724847	.	-	.	ENST00000473565+ENST00000461981__exon_number_025__gene_id_ENSG00000013441	CLK1	ENSG00000013441.24	-2.83217612745501	-19.4228890254973	3.2186339615227e-38	6.56104655436447e-36
ENSG00000012504.22	ENSG00000012504	ENSG00000012504_023	chr12	dexseq_prepare_annotation2.py	exon	100957268	100957281	.	+	.	ENST00000321046+ENST00000392986+ENST00000549996+ENST00000548884+ENST00000188403__exon_number_023__gene_id_ENSG00000012504	NR1H4	ENSG00000012504.22	3.36994762303588	20.889086422257	3.3434912717025e-38	6.8052673856758e-36
ENSG00000083844.7	ENSG00000083844	ENSG00000083844_008	chr19	dexseq_prepare_annotation2.py	exon	57703159	57703241	.	+	.	ENST00000263095+ENST00000600531+ENST00000597447+ENST00000594126+ENST00000599653__exon_number_008__gene_id_ENSG00000083844	ZNF264	ENSG00000083844.7	-1.15493549943879	-21.3544783176243	3.4767020093123e-38	7.065728237387e-36
ENSG00000048740.1	ENSG00000048740	ENSG00000048740_002	chr10	dexseq_prepare_annotation2.py	exon	11047351	11047403	.	+	.	ENST00000416382+ENST00000379261__exon_number_002__gene_id_ENSG00000048740	CELF2	ENSG00000048740.1	1.32490104546813	23.1760779730721	3.49634324147604e-38	7.09494399161092e-36
ENSG00000123384.12	ENSG00000123384	ENSG00000123384_013	chr12	dexseq_prepare_annotation2.py	exon	57548262	57548484	.	+	.	ENST00000554174+ENST00000243077__exon_number_013__gene_id_ENSG00000123384	LRP1	ENSG00000123384.12	-1.36417382666865	-17.1954763236561	3.56517746174706e-38	7.22374648948455e-36
ENSG00000105135	ENSG00000105135	ENSG00000105135_001	chr19	dexseq_prepare_annotation2.py	exon	15225795	15225797	.	-	.	ENST00000533086__exon_number_001__gene_id_ENSG00000105135	ILVBL	ENSG00000105135	-1.45596234300126	-17.6251837216773	3.77192358039676e-38	7.63117908513244e-36
ENSG00000083838.22	ENSG00000083838	ENSG00000083838_023	chr19	dexseq_prepare_annotation2.py	exon	58992596	58992597	.	+	.	ENST00000391694+ENST00000594369+ENST00000335841__exon_number_023__gene_id_ENSG00000083838	ZNF446	ENSG00000083838.22	-3.09449674843713	-32.7371886981531	4.44069378251778e-38	8.97073405763135e-36
ENSG00000164924.21	ENSG00000164924	ENSG00000164924_022	chr8	dexseq_prepare_annotation2.py	exon	101937144	101937149	.	-	.	ENST00000353245+ENST00000419477+ENST00000395958+ENST00000395948+ENST00000457309+ENST00000395956+ENST00000517727+ENST00000521309+ENST00000518736+ENST00000522819+ENST00000523848+ENST00000480304+ENST00000395957+ENST00000521607+ENST00000522542+ENST00000395953+ENST00000395951__exon_number_022__gene_id_ENSG00000164924	YWHAZ	ENSG00000164924.21	1.58535966379549	16.9049760049028	4.57688164721894e-38	9.23200878607148e-36
ENSG00000141646.ENSG00000267699.ENSG00000141642.46	ENSG00000141646+ENSG00000267699+ENSG00000141642	ENSG00000141646+ENSG00000267699+ENSG00000141642_047	chr18	dexseq_prepare_annotation2.py	exon	48593192	48593388	.	+	.	ENST00000590499__exon_number_047__gene_id_ENSG00000141646+ENSG00000267699+ENSG00000141642		ENSG00000141646.ENSG00000267699.ENSG00000141642.46	-1.74709015688866	-19.0564386287397	4.64428849853221e-38	9.35397191134868e-36
ENSG00000104980.4	ENSG00000104980	ENSG00000104980_005	chr19	dexseq_prepare_annotation2.py	exon	7991799	7991933	.	-	.	ENST00000598968+ENST00000599939+ENST00000595565+ENST00000270538+ENST00000595831__exon_number_005__gene_id_ENSG00000104980	TIMM44	ENSG00000104980.4	-2.83743771127156	-19.3303824203785	4.91541746865407e-38	9.88527135166248e-36
ENSG00000012061.23	ENSG00000012061	ENSG00000012061_024	chr19	dexseq_prepare_annotation2.py	exon	45924436	45924651	.	-	.	ENST00000592083+ENST00000592023+ENST00000588300+ENST00000591636+ENST00000300853+ENST00000589214+ENST00000013807+ENST00000589165+ENST00000340192+ENST00000592905__exon_number_024__gene_id_ENSG00000012061	ERCC1	ENSG00000012061.23	2.14021889723657	18.7787103887323	5.00508636696991e-38	1.00506013004212e-35
ENSG00000132142.88	ENSG00000132142	ENSG00000132142_089	chr17	dexseq_prepare_annotation2.py	exon	35702210	35702339	.	-	.	ENST00000451642__exon_number_089__gene_id_ENSG00000132142	ACACA	ENSG00000132142.88	1.18625164303408	14.7467912129284	5.23257181301573e-38	1.04917736790084e-35
ENSG00000146648.37	ENSG00000146648	ENSG00000146648_038	chr7	dexseq_prepare_annotation2.py	exon	55260459	55260503	.	+	.	ENST00000455089+ENST00000275493+ENST00000454757__exon_number_038__gene_id_ENSG00000146648	EGFR	ENSG00000146648.37	2.12923898977262	18.3057931030202	5.26324529445335e-38	1.05375958018608e-35
ENSG00000085872.ENSG00000105085.ENSG00000269578.ENSG00000214046.ENSG00000127526.ENSG00000269058.ENSG00000141979.ENSG00000268790.34	ENSG00000085872+ENSG00000105085+ENSG00000269578+ENSG00000214046+ENSG00000127526+ENSG00000269058+ENSG00000141979+ENSG00000268790	ENSG00000085872+ENSG00000105085+ENSG00000269578+ENSG00000214046+ENSG00000127526+ENSG00000269058+ENSG00000141979+ENSG00000268790_035	chr19	dexseq_prepare_annotation2.py	exon	16641580	16641691	.	-	.	ENST00000198939+ENST00000546361__exon_number_035__gene_id_ENSG00000085872+ENSG00000105085+ENSG00000269578+ENSG00000214046+ENSG00000127526+ENSG00000269058+ENSG00000141979+ENSG00000268790		ENSG00000085872.ENSG00000105085.ENSG00000269578.ENSG00000214046.ENSG00000127526.ENSG00000269058.ENSG00000141979.ENSG00000268790.34	-2.25795656627657	-15.039108620558	5.41169949548279e-38	1.08187420388775e-35
ENSG00000155816	ENSG00000155816	ENSG00000155816_001	chr1	dexseq_prepare_annotation2.py	exon	240177648	240177735	.	+	.	ENST00000447095__exon_number_001__gene_id_ENSG00000155816	FMN2	ENSG00000155816	3.54866089646899	19.0223964155582	5.45750843820108e-38	1.08941570663717e-35
ENSG00000176658.31	ENSG00000176658	ENSG00000176658_032	chr17	dexseq_prepare_annotation2.py	exon	31076024	31076024	.	-	.	ENST00000394649+ENST00000577252+ENST00000318217+ENST00000584232+ENST00000582751+ENST00000580538+ENST00000579584__exon_number_032__gene_id_ENSG00000176658	MYO1D	ENSG00000176658.31	-1.93351301985229	-22.3536042324672	5.50571143697968e-38	1.09741208645195e-35
ENSG00000175455.6	ENSG00000175455	ENSG00000175455_007	chr3	dexseq_prepare_annotation2.py	exon	123633166	123633468	.	-	.	ENST00000433542+ENST00000488653+ENST00000485727+ENST00000489746+ENST00000409657+ENST00000495381+ENST00000310351__exon_number_007__gene_id_ENSG00000175455	CCDC14	ENSG00000175455.6	-1.20427998884351	-15.9597141938251	5.90961879570645e-38	1.17617999375344e-35
ENSG00000159216.27	ENSG00000159216	ENSG00000159216_028	chr21	dexseq_prepare_annotation2.py	exon	36421586	36421595	.	-	.	ENST00000455571+ENST00000437180+ENST00000300305__exon_number_028__gene_id_ENSG00000159216	RUNX1	ENSG00000159216.27	2.7545840948447	18.5019714281317	5.99538752013759e-38	1.19149042070557e-35
ENSG00000236963.15	ENSG00000236963	ENSG00000236963_016	chr1	dexseq_prepare_annotation2.py	exon	20755233	20755275	.	-	.	ENST00000426428__exon_number_016__gene_id_ENSG00000236963	LINC01141	ENSG00000236963.15	-1.30224141154926	-23.7777356401551	6.0372517123382e-38	1.19804325511616e-35
ENSG00000155816.2	ENSG00000155816	ENSG00000155816_003	chr1	dexseq_prepare_annotation2.py	exon	240255180	240257024	.	+	.	ENST00000319653__exon_number_003__gene_id_ENSG00000155816	FMN2	ENSG00000155816.2	3.6109389837517	18.9679966742258	7.06492498331194e-38	1.39991488544326e-35
ENSG00000048740.17	ENSG00000048740	ENSG00000048740_018	chr10	dexseq_prepare_annotation2.py	exon	11356102	11356221	.	+	.	ENST00000542579+ENST00000609870+ENST00000417956+ENST00000399850+ENST00000608830+ENST00000379261+ENST00000537122+ENST00000315874+ENST00000450189+ENST00000354897+ENST00000427450+ENST00000609692+ENST00000416382+ENST00000354440__exon_number_018__gene_id_ENSG00000048740	CELF2	ENSG00000048740.17	-3.28581405829201	-22.9351860026995	7.45480327235686e-38	1.47500015054906e-35
ENSG00000163491.51	ENSG00000163491	ENSG00000163491_052	chr3	dexseq_prepare_annotation2.py	exon	27355788	27355829	.	-	.	ENST00000429845+ENST00000341435+ENST00000491627__exon_number_052__gene_id_ENSG00000163491	NEK10	ENSG00000163491.51	-2.16187815674177	-15.997233286793	7.53639894279572e-38	1.48895816180378e-35
ENSG00000143702.18	ENSG00000143702	ENSG00000143702_019	chr1	dexseq_prepare_annotation2.py	exon	243292742	243292755	.	-	.	ENST00000490813+ENST00000336415+ENST00000413359+ENST00000366543+ENST00000481987+ENST00000439296+ENST00000468254+ENST00000366542+ENST00000464936+ENST00000366544__exon_number_019__gene_id_ENSG00000143702	CEP170	ENSG00000143702.18	1.37377073871507	16.710927783381	7.62397174148838e-38	1.50405446616636e-35
ENSG00000166313.3	ENSG00000166313	ENSG00000166313_004	chr11	dexseq_prepare_annotation2.py	exon	6416393	6416509	.	-	.	ENST00000529519+ENST00000608394+ENST00000524626+ENST00000608704+ENST00000608435+ENST00000608655+ENST00000299402+ENST00000389906+ENST00000526240+ENST00000609360+ENST00000311051__exon_number_004__gene_id_ENSG00000166313	APBB1	ENSG00000166313.3	2.19192827577301	15.916314032222	8.0765620895307e-38	1.59101188460168e-35
ENSG00000177483.ENSG00000124831.34	ENSG00000177483+ENSG00000124831	ENSG00000177483+ENSG00000124831_035	chr2	dexseq_prepare_annotation2.py	exon	238676840	238678268	.	+	.	ENST00000478958__exon_number_035__gene_id_ENSG00000177483+ENSG00000124831		ENSG00000177483.ENSG00000124831.34	-0.912880624527642	-20.2367145996851	8.41625153662427e-38	1.65550739350048e-35
ENSG00000085872.ENSG00000105085.ENSG00000269578.ENSG00000214046.ENSG00000127526.ENSG00000269058.ENSG00000141979.ENSG00000268790.58	ENSG00000085872+ENSG00000105085+ENSG00000269578+ENSG00000214046+ENSG00000127526+ENSG00000269058+ENSG00000141979+ENSG00000268790	ENSG00000085872+ENSG00000105085+ENSG00000269578+ENSG00000214046+ENSG00000127526+ENSG00000269058+ENSG00000141979+ENSG00000268790_059	chr19	dexseq_prepare_annotation2.py	exon	16664628	16664659	.	-	.	ENST00000595753+ENST00000436553+ENST00000409035+ENST00000409648+ENST00000600356+ENST00000421082__exon_number_059__gene_id_ENSG00000085872+ENSG00000105085+ENSG00000269578+ENSG00000214046+ENSG00000127526+ENSG00000269058+ENSG00000141979+ENSG00000268790		ENSG00000085872.ENSG00000105085.ENSG00000269578.ENSG00000214046.ENSG00000127526.ENSG00000269058.ENSG00000141979.ENSG00000268790.58	-0.661461734672477	-14.9795745607512	8.92471201103893e-38	1.75296435246561e-35
ENSG00000240731.ENSG00000127054.90	ENSG00000240731+ENSG00000127054	ENSG00000240731+ENSG00000127054_091	chr1	dexseq_prepare_annotation2.py	exon	1256474	1256476	.	-	.	ENST00000534345__exon_number_091__gene_id_ENSG00000240731+ENSG00000127054		ENSG00000240731.ENSG00000127054.90	-2.60106168654556	-17.039686995778	9.16313175878889e-38	1.7971742349967e-35
ENSG00000100453.3	ENSG00000100453	ENSG00000100453_004	chr14	dexseq_prepare_annotation2.py	exon	25100370	25100420	.	-	.	ENST00000382540+ENST00000532263+ENST00000382542+ENST00000216341+ENST00000530830+ENST00000554242+ENST00000415355__exon_number_004__gene_id_ENSG00000100453	GZMB	ENSG00000100453.3	-3.38782907808391	-26.7376119252436	1.03395581698484e-37	2.02496038796761e-35
ENSG00000259529.ENSG00000092098.ENSG00000213928.83	ENSG00000259529+ENSG00000092098+ENSG00000213928	ENSG00000259529+ENSG00000092098+ENSG00000213928_084	chr14	dexseq_prepare_annotation2.py	exon	24630486	24630498	.	+	.	ENST00000561342+ENST00000558468+ENST00000557894+ENST00000396864__exon_number_084__gene_id_ENSG00000259529+ENSG00000092098+ENSG00000213928		ENSG00000259529.ENSG00000092098.ENSG00000213928.83	-1.65366301098972	-22.1380955427717	1.13485996431695e-37	2.219351252714e-35
ENSG00000266967.ENSG00000267060.ENSG00000108825.35	ENSG00000266967+ENSG00000267060+ENSG00000108825	ENSG00000266967+ENSG00000267060+ENSG00000108825_036	chr17	dexseq_prepare_annotation2.py	exon	41108421	41108421	.	-	.	ENST00000491665+ENST00000421990+ENST00000427569+ENST00000486664+ENST00000450475+ENST00000423601+ENST00000591910+ENST00000430739+ENST00000483774+ENST00000409399+ENST00000409103+ENST00000478040+ENST00000441280+ENST00000360221__exon_number_036__gene_id_ENSG00000266967+ENSG00000267060+ENSG00000108825		ENSG00000266967.ENSG00000267060.ENSG00000108825.35	-1.61003902184252	-16.0711065098253	1.30599051945472e-37	2.55031557351257e-35
ENSG00000052749.21	ENSG00000052749	ENSG00000052749_022	chr10	dexseq_prepare_annotation2.py	exon	99130680	99130838	.	-	.	ENST00000315563+ENST00000536831+ENST00000370992+ENST00000479481+ENST00000414986__exon_number_022__gene_id_ENSG00000052749	RRP12	ENSG00000052749.21	3.24153144853496	28.0937526756998	1.30857460954528e-37	2.55166367640159e-35
ENSG00000214717.ENSG00000169084.16	ENSG00000214717+ENSG00000169084	ENSG00000214717+ENSG00000169084_017	chrX	dexseq_prepare_annotation2.py	exon	2405744	2406226	.	-	.	ENST00000381223+ENST00000381222__exon_number_017__gene_id_ENSG00000214717+ENSG00000169084		ENSG00000214717.ENSG00000169084.16	1.95997630289947	28.0820478641018	1.34116650015245e-37	2.61143723357718e-35
ENSG00000085872.ENSG00000105085.ENSG00000269578.ENSG00000214046.ENSG00000127526.ENSG00000269058.ENSG00000141979.ENSG00000268790.45	ENSG00000085872+ENSG00000105085+ENSG00000269578+ENSG00000214046+ENSG00000127526+ENSG00000269058+ENSG00000141979+ENSG00000268790	ENSG00000085872+ENSG00000105085+ENSG00000269578+ENSG00000214046+ENSG00000127526+ENSG00000269058+ENSG00000141979+ENSG00000268790_046	chr19	dexseq_prepare_annotation2.py	exon	16653227	16653341	.	-	.	ENST00000546361__exon_number_046__gene_id_ENSG00000085872+ENSG00000105085+ENSG00000269578+ENSG00000214046+ENSG00000127526+ENSG00000269058+ENSG00000141979+ENSG00000268790		ENSG00000085872.ENSG00000105085.ENSG00000269578.ENSG00000214046.ENSG00000127526.ENSG00000269058.ENSG00000141979.ENSG00000268790.45	-0.75270035094707	-14.92977737255	1.35596966456685e-37	2.63645114780759e-35
ENSG00000238542.ENSG00000163492.ENSG00000155657.158	ENSG00000238542+ENSG00000163492+ENSG00000155657	ENSG00000238542+ENSG00000163492+ENSG00000155657_159	chr2	dexseq_prepare_annotation2.py	exon	179515970	179516047	.	-	.	ENST00000446966+ENST00000589042+ENST00000426232+ENST00000342992+ENST00000591111__exon_number_159__gene_id_ENSG00000238542+ENSG00000163492+ENSG00000155657		ENSG00000238542.ENSG00000163492.ENSG00000155657.158	1.31640874776386	14.0575743723142	1.35960648844142e-37	2.63971321996503e-35
ENSG00000108100.14	ENSG00000108100	ENSG00000108100_015	chr10	dexseq_prepare_annotation2.py	exon	35790429	35790463	.	+	.	ENST00000374706+ENST00000374704+ENST00000490012+ENST00000470025+ENST00000492478+ENST00000339497+ENST00000265375+ENST00000493157__exon_number_015__gene_id_ENSG00000108100	CCNY	ENSG00000108100.14	-1.49824819207211	-22.7378641104917	1.39208642955173e-37	2.69888503152027e-35
ENSG00000088247.ENSG00000266722.43	ENSG00000088247+ENSG00000266722	ENSG00000088247+ENSG00000266722_044	chr19	dexseq_prepare_annotation2.py	exon	6424149	6424227	.	-	.	ENST00000595258__exon_number_044__gene_id_ENSG00000088247+ENSG00000266722		ENSG00000088247.ENSG00000266722.43	1.23867265135165	17.1008070032161	1.41685747674412e-37	2.74296278924506e-35
ENSG00000155827.8	ENSG00000155827	ENSG00000155827_009	chr9	dexseq_prepare_annotation2.py	exon	104302459	104302484	.	+	.	ENST00000481046__exon_number_009__gene_id_ENSG00000155827	RNF20	ENSG00000155827.8	1.45703775428655	18.8158371666974	1.45733630037006e-37	2.81727988213003e-35
ENSG00000187741.50	ENSG00000187741	ENSG00000187741_051	chr16	dexseq_prepare_annotation2.py	exon	89833549	89833549	.	-	.	ENST00000568369+ENST00000563318+ENST00000389301__exon_number_051__gene_id_ENSG00000187741	FANCA	ENSG00000187741.50	1.02716140216614	15.9757911641839	1.48227771911155e-37	2.86139060785857e-35
ENSG00000158286.20	ENSG00000158286	ENSG00000158286_021	chr1	dexseq_prepare_annotation2.py	exon	6270961	6270961	.	+	.	ENST00000377939__exon_number_021__gene_id_ENSG00000158286	RNF207	ENSG00000158286.20	4.00930513993833	17.5326337343632	1.60681111649762e-37	3.09735255306326e-35
ENSG00000113575.ENSG00000272772.ENSG00000113558.ENSG00000273345.ENSG00000006837.42	ENSG00000113575+ENSG00000272772+ENSG00000113558+ENSG00000273345+ENSG00000006837	ENSG00000113575+ENSG00000272772+ENSG00000113558+ENSG00000273345+ENSG00000006837_043	chr5	dexseq_prepare_annotation2.py	exon	133536676	133536678	.	-	.	ENST00000495833+ENST00000481195__exon_number_043__gene_id_ENSG00000113575+ENSG00000272772+ENSG00000113558+ENSG00000273345+ENSG00000006837		ENSG00000113575.ENSG00000272772.ENSG00000113558.ENSG00000273345.ENSG00000006837.42	1.58967910345947	14.7456098730639	1.73025664118517e-37	3.33054629066531e-35
ENSG00000215440.ENSG00000124222.ENSG00000254995.89	ENSG00000215440+ENSG00000124222+ENSG00000254995	ENSG00000215440+ENSG00000124222+ENSG00000254995_090	chr20	dexseq_prepare_annotation2.py	exon	57294288	57294294	.	+	.	ENST00000527587__exon_number_090__gene_id_ENSG00000215440+ENSG00000124222+ENSG00000254995		ENSG00000215440.ENSG00000124222.ENSG00000254995.89	-0.989573259167357	-17.6635795604563	2.02003899892286e-37	3.88279735795812e-35
ENSG00000108309.4	ENSG00000108309	ENSG00000108309_005	chr17	dexseq_prepare_annotation2.py	exon	42388072	42388881	.	+	.	ENST00000587483__exon_number_005__gene_id_ENSG00000108309	RUNDC3A	ENSG00000108309.4	-3.26237347268842	-18.4918397878667	2.04650589058514e-37	3.92806690468978e-35
ENSG00000074181.3	ENSG00000074181	ENSG00000074181_004	chr19	dexseq_prepare_annotation2.py	exon	15273276	15273373	.	-	.	ENST00000263388+ENST00000597756+ENST00000595514__exon_number_004__gene_id_ENSG00000074181	NOTCH3	ENSG00000074181.3	1.92459426135249	16.0699005420212	2.29982246687562e-37	4.4080039663123e-35
ENSG00000114374.6	ENSG00000114374	ENSG00000114374_007	chrY	dexseq_prepare_annotation2.py	exon	14832671	14833136	.	+	.	ENST00000493168__exon_number_007__gene_id_ENSG00000114374	USP9Y	ENSG00000114374.6	-2.59786514637886	-16.6407702402111	2.40944441655335e-37	4.61155340305726e-35
ENSG00000149179.7	ENSG00000149179	ENSG00000149179_008	chr11	dexseq_prepare_annotation2.py	exon	46958311	46958318	.	+	.	ENST00000527234+ENST00000528488+ENST00000536126+ENST00000278460+ENST00000378618+ENST00000525279+ENST00000533124+ENST00000531648+ENST00000522712+ENST00000532840__exon_number_008__gene_id_ENSG00000149179	C11orf49	ENSG00000149179.7	0.816013337843793	16.1399245823638	2.53180706438445e-37	4.83887585062823e-35
ENSG00000163491.24	ENSG00000163491	ENSG00000163491_025	chr3	dexseq_prepare_annotation2.py	exon	27257223	27257371	.	-	.	ENST00000383771+ENST00000341435+ENST00000295720+ENST00000383770__exon_number_025__gene_id_ENSG00000163491	NEK10	ENSG00000163491.24	0.69930495592118	15.8172641577221	2.71550583381992e-37	5.18261596403065e-35
ENSG00000103671.22	ENSG00000103671	ENSG00000103671_023	chr15	dexseq_prepare_annotation2.py	exon	64701917	64702001	.	+	.	ENST00000561265+ENST00000559565+ENST00000560567+ENST00000261884+ENST00000560475__exon_number_023__gene_id_ENSG00000103671	TRIP4	ENSG00000103671.22	2.68227681226525	22.5161709721587	2.82123132697371e-37	5.37314155948746e-35
ENSG00000215029.ENSG00000185945.43	ENSG00000215029+ENSG00000185945	ENSG00000215029+ENSG00000185945_044	chrX	dexseq_prepare_annotation2.py	exon	101718513	101718649	.	-	.	ENST00000457521+ENST00000453326+ENST00000429905+ENST00000412230__exon_number_044__gene_id_ENSG00000215029+ENSG00000185945		ENSG00000215029.ENSG00000185945.43	0.590637124201748	16.7315187091903	2.82330989900486e-37	5.37314155948746e-35
ENSG00000166888.45	ENSG00000166888	ENSG00000166888_046	chr12	dexseq_prepare_annotation2.py	exon	57500520	57500532	.	-	.	ENST00000554764+ENST00000454075+ENST00000538913+ENST00000556259+ENST00000556155+ENST00000553499+ENST00000553397+ENST00000537215+ENST00000543873+ENST00000555641+ENST00000300134+ENST00000555849__exon_number_046__gene_id_ENSG00000166888	STAT6	ENSG00000166888.45	-0.707325540536792	-17.2474442587811	3.27306099636409e-37	6.22029315616488e-35
ENSG00000167380.39	ENSG00000167380	ENSG00000167380_040	chr19	dexseq_prepare_annotation2.py	exon	44679684	44679796	.	+	.	ENST00000590089+ENST00000590524+ENST00000454662+ENST00000585678+ENST00000588883+ENST00000590578+ENST00000337433+ENST00000588127__exon_number_040__gene_id_ENSG00000167380	ZNF226	ENSG00000167380.39	2.6636787900841	16.9504086405087	3.47761423715766e-37	6.59972813440982e-35
ENSG00000125520.ENSG00000273047.ENSG00000273154.ENSG00000197114.ENSG00000203896.23	ENSG00000125520+ENSG00000273047+ENSG00000273154+ENSG00000197114+ENSG00000203896	ENSG00000125520+ENSG00000273047+ENSG00000273154+ENSG00000197114+ENSG00000203896_024	chr20	dexseq_prepare_annotation2.py	exon	62366057	62366176	.	+	.	ENST00000478385+ENST00000484569+ENST00000448100+ENST00000472711+ENST00000477340+ENST00000357119+ENST00000328969+ENST00000490623+ENST00000355969+ENST00000369967__exon_number_024__gene_id_ENSG00000125520+ENSG00000273047+ENSG00000273154+ENSG00000197114+ENSG00000203896		ENSG00000125520.ENSG00000273047.ENSG00000273154.ENSG00000197114.ENSG00000203896.23	-2.30279561629515	-16.466723264036	3.63593857668966e-37	6.89048714065145e-35
ENSG00000188897.67	ENSG00000188897	ENSG00000188897_068	chr16	dexseq_prepare_annotation2.py	exon	11578735	11578929	.	-	.	ENST00000344649+ENST00000598234+ENST00000595170__exon_number_068__gene_id_ENSG00000188897	CTD-3088G3.8	ENSG00000188897.67	-2.11869099082302	-18.6222983079401	3.67593152553964e-37	6.95649389907671e-35
ENSG00000158286.32	ENSG00000158286	ENSG00000158286_033	chr1	dexseq_prepare_annotation2.py	exon	6272794	6272797	.	+	.	ENST00000496676+ENST00000492476__exon_number_033__gene_id_ENSG00000158286	RNF207	ENSG00000158286.32	3.70432072098451	17.3751068243923	3.89012754200046e-37	7.35152265447723e-35
ENSG00000114416.14	ENSG00000114416	ENSG00000114416_015	chr3	dexseq_prepare_annotation2.py	exon	180633317	180633419	.	+	.	ENST00000484042__exon_number_015__gene_id_ENSG00000114416	FXR1	ENSG00000114416.14	-2.89836562373715	-15.4981042134117	4.22610857099859e-37	7.9752706032702e-35
ENSG00000125753.12	ENSG00000125753	ENSG00000125753_013	chr19	dexseq_prepare_annotation2.py	exon	46025426	46025475	.	+	.	ENST00000245932+ENST00000590603+ENST00000586619__exon_number_013__gene_id_ENSG00000125753	VASP	ENSG00000125753.12	-1.40874004213183	-18.8603632779254	4.29673798422733e-37	8.09721775483579e-35
ENSG00000085872.ENSG00000105085.ENSG00000269578.ENSG00000214046.ENSG00000127526.ENSG00000269058.ENSG00000141979.ENSG00000268790.44	ENSG00000085872+ENSG00000105085+ENSG00000269578+ENSG00000214046+ENSG00000127526+ENSG00000269058+ENSG00000141979+ENSG00000268790	ENSG00000085872+ENSG00000105085+ENSG00000269578+ENSG00000214046+ENSG00000127526+ENSG00000269058+ENSG00000141979+ENSG00000268790_045	chr19	dexseq_prepare_annotation2.py	exon	16653212	16653226	.	-	.	ENST00000198939+ENST00000546361__exon_number_045__gene_id_ENSG00000085872+ENSG00000105085+ENSG00000269578+ENSG00000214046+ENSG00000127526+ENSG00000269058+ENSG00000141979+ENSG00000268790		ENSG00000085872.ENSG00000105085.ENSG00000269578.ENSG00000214046.ENSG00000127526.ENSG00000269058.ENSG00000141979.ENSG00000268790.44	-0.826920958657595	-14.7832111268207	4.63992713269355e-37	8.73174667197479e-35
ENSG00000047188.15	ENSG00000047188	ENSG00000047188_016	chr5	dexseq_prepare_annotation2.py	exon	112884652	112884717	.	+	.	ENST00000161863+ENST00000503857+ENST00000515883__exon_number_016__gene_id_ENSG00000047188	YTHDC2	ENSG00000047188.15	1.7686379823491	31.304681929238	4.73615749328454e-37	8.90040910683605e-35
ENSG00000175224.8	ENSG00000175224	ENSG00000175224_009	chr11	dexseq_prepare_annotation2.py	exon	46639113	46639117	.	+	.	ENST00000312040+ENST00000451945+ENST00000434074+ENST00000533325+ENST00000526508+ENST00000526715+ENST00000579280+ENST00000583249+ENST00000580238+ENST00000581438+ENST00000530500+ENST00000529655+ENST00000581416__exon_number_009__gene_id_ENSG00000175224	ATG13	ENSG00000175224.8	1.16169284029007	17.1821580935755	4.76279428141102e-37	8.93800037696217e-35
ENSG00000166689.60	ENSG00000166689	ENSG00000166689_061	chr11	dexseq_prepare_annotation2.py	exon	17035690	17035748	.	-	.	ENST00000355661+ENST00000448080+ENST00000531066+ENST00000532079__exon_number_061__gene_id_ENSG00000166689	PLEKHA7	ENSG00000166689.60	-2.10930170940883	-15.8800145937798	4.93859003784518e-37	9.2550138926194e-35
ENSG00000196504.26	ENSG00000196504	ENSG00000196504_027	chr2	dexseq_prepare_annotation2.py	exon	153532919	153533293	.	-	.	ENST00000493468+ENST00000545856+ENST00000410080+ENST00000354363__exon_number_027__gene_id_ENSG00000196504	PRPF40A	ENSG00000196504.26	-3.1337271545652	-18.8235913605112	5.09700690833875e-37	9.53862367838028e-35
ENSG00000175287.ENSG00000095319.ENSG00000251184.40	ENSG00000175287+ENSG00000095319+ENSG00000251184	ENSG00000175287+ENSG00000095319+ENSG00000251184_041	chr9	dexseq_prepare_annotation2.py	exon	131709986	131710030	.	+	.	ENST00000491990+ENST00000372577__exon_number_041__gene_id_ENSG00000175287+ENSG00000095319+ENSG00000251184		ENSG00000175287.ENSG00000095319.ENSG00000251184.40	-0.892208866265121	-16.8823635548754	5.22464144946887e-37	9.7639200857744e-35
ENSG00000144426.ENSG00000204196.50	ENSG00000144426+ENSG00000204196	ENSG00000144426+ENSG00000204196_051	chr2	dexseq_prepare_annotation2.py	exon	204034470	204034574	.	+	.	ENST00000449802+ENST00000414576__exon_number_051__gene_id_ENSG00000144426+ENSG00000204196		ENSG00000144426.ENSG00000204196.50	-1.82376430750041	-16.2933292167345	5.75647223895329e-37	1.07429166540311e-34
ENSG00000119403.33	ENSG00000119403	ENSG00000119403_034	chr9	dexseq_prepare_annotation2.py	exon	123632721	123632764	.	-	.	ENST00000436309+ENST00000312189+ENST00000373896__exon_number_034__gene_id_ENSG00000119403	PHF19	ENSG00000119403.33	-0.99846972953383	-16.9979296848743	5.93382847406289e-37	1.10585880532805e-34
ENSG00000182541.30	ENSG00000182541	ENSG00000182541_031	chr22	dexseq_prepare_annotation2.py	exon	31674283	31674572	.	+	.	ENST00000467301+ENST00000333611+ENST00000444929+ENST00000331728__exon_number_031__gene_id_ENSG00000182541	LIMK2	ENSG00000182541.30	-3.80740657631015	-25.9676605685328	6.28974070999217e-37	1.17056939605769e-34
ENSG00000257062.ENSG00000111700.ENSG00000134538.ENSG00000205754.ENSG00000257046.51	ENSG00000257062+ENSG00000111700+ENSG00000134538+ENSG00000205754+ENSG00000257046	ENSG00000257062+ENSG00000111700+ENSG00000134538+ENSG00000205754+ENSG00000257046_052	chr12	dexseq_prepare_annotation2.py	exon	21279052	21279191	.	+	.	ENST00000590779+ENST00000592513+ENST00000593147+ENST00000585342__exon_number_052__gene_id_ENSG00000257062+ENSG00000111700+ENSG00000134538+ENSG00000205754+ENSG00000257046		ENSG00000257062.ENSG00000111700.ENSG00000134538.ENSG00000205754.ENSG00000257046.51	1.89631847895817	16.4863870812469	6.37925275331051e-37	1.18559072342974e-34
ENSG00000133316.ENSG00000222328.41	ENSG00000133316+ENSG00000222328	ENSG00000133316+ENSG00000222328_042	chr11	dexseq_prepare_annotation2.py	exon	62607069	62607131	.	-	.	ENST00000525239+ENST00000525752+ENST00000538098+ENST00000529106+ENST00000278856__exon_number_042__gene_id_ENSG00000133316+ENSG00000222328		ENSG00000133316.ENSG00000222328.41	-3.33472685182145	-17.630841550748	6.47759922653414e-37	1.20221029611799e-34
ENSG00000038382	ENSG00000038382	ENSG00000038382_001	chr5	dexseq_prepare_annotation2.py	exon	14143811	14143828	.	+	.	ENST00000344204+ENST00000505971+ENST00000502816__exon_number_001__gene_id_ENSG00000038382	TRIO	ENSG00000038382	-3.30629768495839	-15.758278861038	6.86389791549671e-37	1.27215314020613e-34
ENSG00000232732.13	ENSG00000232732	ENSG00000232732_014	chr2	dexseq_prepare_annotation2.py	exon	200745691	200745783	.	-	.	ENST00000600604__exon_number_014__gene_id_ENSG00000232732	AC073043.1	ENSG00000232732.13	1.24717248571186	15.9107213191057	6.87393603694111e-37	1.27226358446363e-34
ENSG00000179603.38	ENSG00000179603	ENSG00000179603_039	chr7	dexseq_prepare_annotation2.py	exon	126752341	126752374	.	-	.	ENST00000480995__exon_number_039__gene_id_ENSG00000179603	GRM8	ENSG00000179603.38	-0.768456086377912	-17.4395699137009	6.9161986826187e-37	1.27832982564254e-34
ENSG00000213221.ENSG00000187796.9	ENSG00000213221+ENSG00000187796	ENSG00000213221+ENSG00000187796_010	chr9	dexseq_prepare_annotation2.py	exon	139258409	139258614	.	-	.	ENST00000481053+ENST00000460290+ENST00000371732+ENST00000371734+ENST00000485975__exon_number_010__gene_id_ENSG00000213221+ENSG00000187796		ENSG00000213221.ENSG00000187796.9	2.47063794168701	24.7367957290057	7.60015423596789e-37	1.40282189323669e-34
ENSG00000119689.11	ENSG00000119689	ENSG00000119689_012	chr14	dexseq_prepare_annotation2.py	exon	75352289	75352337	.	+	.	ENST00000555492+ENST00000555459+ENST00000556190+ENST00000555071+ENST00000334220+ENST00000334212+ENST00000555988+ENST00000556582+ENST00000556460+ENST00000557012+ENST00000238671+ENST00000554612__exon_number_012__gene_id_ENSG00000119689	DLST	ENSG00000119689.11	1.72121972988803	24.7102743038629	8.14284189108195e-37	1.50093406578408e-34
ENSG00000164924.22	ENSG00000164924	ENSG00000164924_023	chr8	dexseq_prepare_annotation2.py	exon	101937150	101937216	.	-	.	ENST00000353245+ENST00000523848+ENST00000522819+ENST00000419477+ENST00000395948+ENST00000480304+ENST00000457309+ENST00000521328+ENST00000395956+ENST00000517727+ENST00000521309+ENST00000518736+ENST00000395958+ENST00000521607+ENST00000395957+ENST00000395951+ENST00000395953+ENST00000522542__exon_number_023__gene_id_ENSG00000164924	YWHAZ	ENSG00000164924.22	1.53376441344773	16.4423094352069	8.42706239063838e-37	1.55120114841448e-34
ENSG00000063978.ENSG00000206113.ENSG00000125386.ENSG00000249428.7	ENSG00000063978+ENSG00000206113+ENSG00000125386+ENSG00000249428	ENSG00000063978+ENSG00000206113+ENSG00000125386+ENSG00000249428_008	chr4	dexseq_prepare_annotation2.py	exon	2444924	2444941	.	+	.	ENST00000511731+ENST00000514556__exon_number_008__gene_id_ENSG00000063978+ENSG00000206113+ENSG00000125386+ENSG00000249428		ENSG00000063978.ENSG00000206113.ENSG00000125386.ENSG00000249428.7	-4.06632176070763	-14.5555942097971	8.90733597842236e-37	1.63737007422181e-34
ENSG00000131018.132	ENSG00000131018	ENSG00000131018_133	chr6	dexseq_prepare_annotation2.py	exon	152684861	152684909	.	-	.	ENST00000341594__exon_number_133__gene_id_ENSG00000131018	SYNE1	ENSG00000131018.132	-5.53554908516058	-13.8890079058051	8.96816375980097e-37	1.64630561488161e-34
ENSG00000207945.ENSG00000100124.19	ENSG00000207945+ENSG00000100124	ENSG00000207945+ENSG00000100124_020	chr22	dexseq_prepare_annotation2.py	exon	38229924	38230735	.	-	.	ENST00000498417__exon_number_020__gene_id_ENSG00000207945+ENSG00000100124		ENSG00000207945.ENSG00000100124.19	-3.0516767864052	-22.7892860744895	1.16057614101904e-36	2.12759660398895e-34
ENSG00000125462.8	ENSG00000125462	ENSG00000125462_009	chr1	dexseq_prepare_annotation2.py	exon	156374055	156374055	.	-	.	ENST00000310027+ENST00000608007+ENST00000488498+ENST00000465270+ENST00000465570+ENST00000486517+ENST00000471156+ENST00000400991+ENST00000497824+ENST00000368242+ENST00000368243+ENST00000462458__exon_number_009__gene_id_ENSG00000125462	C1orf61	ENSG00000125462.8	-1.5478179022524	-16.1680666789786	1.30250954114514e-36	2.38454810588285e-34
ENSG00000239306.ENSG00000173933.ENSG00000248643.ENSG00000258297.41	ENSG00000239306+ENSG00000173933+ENSG00000248643+ENSG00000258297	ENSG00000239306+ENSG00000173933+ENSG00000248643+ENSG00000258297_042	chr11	dexseq_prepare_annotation2.py	exon	66407595	66407760	.	+	.	ENST00000483858+ENST00000532968__exon_number_042__gene_id_ENSG00000239306+ENSG00000173933+ENSG00000248643+ENSG00000258297		ENSG00000239306.ENSG00000173933.ENSG00000248643.ENSG00000258297.41	-0.920090091261275	-15.9764440427539	1.36963155761729e-36	2.50212733443419e-34
ENSG00000197969.39	ENSG00000197969	ENSG00000197969_040	chr9	dexseq_prepare_annotation2.py	exon	79917831	79917978	.	+	.	ENST00000360280+ENST00000423463+ENST00000493341+ENST00000376634+ENST00000376636+ENST00000357409__exon_number_040__gene_id_ENSG00000197969	VPS13A	ENSG00000197969.39	2.19487345834268	19.5628870219921	1.37044868920784e-36	2.50212733443419e-34
ENSG00000186522.21	ENSG00000186522	ENSG00000186522_022	chr2	dexseq_prepare_annotation2.py	exon	110332158	110332344	.	-	.	ENST00000415095+ENST00000397714+ENST00000397712+ENST00000486678+ENST00000461295+ENST00000437928+ENST00000493445+ENST00000356688+ENST00000334001__exon_number_022__gene_id_ENSG00000186522	SEPT10	ENSG00000186522.21	1.60820154212401	22.6832447359738	1.60267971029138e-36	2.92216873510258e-34
ENSG00000132142.96	ENSG00000132142	ENSG00000132142_097	chr17	dexseq_prepare_annotation2.py	exon	35723886	35724003	.	-	.	ENST00000451642__exon_number_097__gene_id_ENSG00000132142	ACACA	ENSG00000132142.96	1.01355802221784	14.3578544727424	1.62768405634165e-36	2.96374871783225e-34
ENSG00000148337.8	ENSG00000148337	ENSG00000148337_009	chr9	dexseq_prepare_annotation2.py	exon	130928586	130928685	.	-	.	ENST00000393608+ENST00000325721+ENST00000372948+ENST00000485862+ENST00000471839+ENST00000415526+ENST00000541172+ENST00000461765+ENST00000372938+ENST00000372954+ENST00000357558+ENST00000491487+ENST00000538431+ENST00000277465+ENST00000471773__exon_number_009__gene_id_ENSG00000148337	CIZ1	ENSG00000148337.8	1.49849389564913	14.730245667374	1.67916434730605e-36	3.05335981760744e-34
ENSG00000138744.ENSG00000198301.67	ENSG00000138744+ENSG00000198301	ENSG00000138744+ENSG00000198301_068	chr4	dexseq_prepare_annotation2.py	exon	76911905	76912084	.	-	.	ENST00000395710+ENST00000395711+ENST00000356260+ENST00000503411+ENST00000514710+ENST00000504975__exon_number_068__gene_id_ENSG00000138744+ENSG00000198301		ENSG00000138744.ENSG00000198301.67	2.50884578960393	15.9451912149724	1.68937623613755e-36	3.06778885188202e-34
ENSG00000108100.27	ENSG00000108100	ENSG00000108100_028	chr10	dexseq_prepare_annotation2.py	exon	35855057	35855113	.	+	.	ENST00000497692+ENST00000374706+ENST00000374704+ENST00000339497+ENST00000265375__exon_number_028__gene_id_ENSG00000108100	CCNY	ENSG00000108100.27	2.35638891832853	21.9583032678854	1.70651845871938e-36	3.0947471085433e-34
ENSG00000152556.53	ENSG00000152556	ENSG00000152556_054	chr12	dexseq_prepare_annotation2.py	exon	48527144	48527153	.	+	.	ENST00000551804+ENST00000340802+ENST00000549022+ENST00000547587+ENST00000395233+ENST00000547581+ENST00000312352+ENST00000546964+ENST00000359794__exon_number_054__gene_id_ENSG00000152556	PFKM	ENSG00000152556.53	-1.5278754856411	-18.291230462374	1.80916344438597e-36	3.27648253794965e-34
ENSG00000166313.2	ENSG00000166313	ENSG00000166313_003	chr11	dexseq_prepare_annotation2.py	exon	6416388	6416392	.	-	.	ENST00000608394+ENST00000524626+ENST00000608704+ENST00000608655+ENST00000608435+ENST00000299402+ENST00000389906+ENST00000526240+ENST00000609360+ENST00000311051__exon_number_003__gene_id_ENSG00000166313	APBB1	ENSG00000166313.2	1.9790453929267	15.480910852694	1.86342931638101e-36	3.37023077782296e-34
ENSG00000139908	ENSG00000139908	ENSG00000139908_001	chr14	dexseq_prepare_annotation2.py	exon	24674903	24674925	.	+	.	ENST00000554420__exon_number_001__gene_id_ENSG00000139908	TSSK4	ENSG00000139908	-2.08838438522071	-23.3883295285285	2.19437771281983e-36	3.95945071389111e-34
ENSG00000255103.ENSG00000127603.32	ENSG00000255103+ENSG00000127603	ENSG00000255103+ENSG00000127603_033	chr1	dexseq_prepare_annotation2.py	exon	39749738	39749762	.	+	.	ENST00000372915+ENST00000567887+ENST00000539005+ENST00000496804+ENST00000524432+ENST00000361689+ENST00000564288+ENST00000485063+ENST00000545844+ENST00000530262+ENST00000317713__exon_number_033__gene_id_ENSG00000255103+ENSG00000127603		ENSG00000255103.ENSG00000127603.32	-8.19013875593388	-18.2512565585073	2.19509112472478e-36	3.95945071389111e-34
ENSG00000155827.5	ENSG00000155827	ENSG00000155827_006	chr9	dexseq_prepare_annotation2.py	exon	104296251	104296260	.	+	.	ENST00000481046__exon_number_006__gene_id_ENSG00000155827	RNF20	ENSG00000155827.5	1.42911027554803	18.2260113133145	2.48045560756239e-36	4.46820253307716e-34
ENSG00000215021.ENSG00000238795.38	ENSG00000215021+ENSG00000238795	ENSG00000215021+ENSG00000238795_039	chr12	dexseq_prepare_annotation2.py	exon	7079813	7079822	.	-	.	ENST00000546111+ENST00000543465+ENST00000440277+ENST00000545167+ENST00000535923+ENST00000542294+ENST00000399433+ENST00000544888__exon_number_039__gene_id_ENSG00000215021+ENSG00000238795		ENSG00000215021.ENSG00000238795.38	2.51657284022258	17.7557473892545	2.67284962089316e-36	4.80834584270209e-34
ENSG00000119383.8	ENSG00000119383	ENSG00000119383_009	chr9	dexseq_prepare_annotation2.py	exon	131873693	131873713	.	+	.	ENST00000393370+ENST00000348141+ENST00000337738+ENST00000347048+ENST00000355007+ENST00000445241+ENST00000452489+ENST00000357197__exon_number_009__gene_id_ENSG00000119383	PPP2R4	ENSG00000119383.8	-1.25578230400431	-17.5509613093582	2.72195966873887e-36	4.89016386246951e-34
ENSG00000147687.41	ENSG00000147687	ENSG00000147687_042	chr8	dexseq_prepare_annotation2.py	exon	125551320	125551323	.	-	.	ENST00000523214+ENST00000523152+ENST00000519776+ENST00000276692+ENST00000522310+ENST00000520938+ENST00000605953__exon_number_042__gene_id_ENSG00000147687	TATDN1	ENSG00000147687.41	1.30826030723828	17.0249084366585	2.8062702738837e-36	5.03491969698585e-34
ENSG00000257062.ENSG00000111700.ENSG00000134538.ENSG00000205754.ENSG00000257046.47	ENSG00000257062+ENSG00000111700+ENSG00000134538+ENSG00000205754+ENSG00000257046	ENSG00000257062+ENSG00000111700+ENSG00000134538+ENSG00000205754+ENSG00000257046_048	chr12	dexseq_prepare_annotation2.py	exon	21243041	21243179	.	+	.	ENST00000540229+ENST00000381541__exon_number_048__gene_id_ENSG00000257062+ENSG00000111700+ENSG00000134538+ENSG00000205754+ENSG00000257046		ENSG00000257062.ENSG00000111700.ENSG00000134538.ENSG00000205754.ENSG00000257046.47	1.9901396235811	16.2351884132443	3.12503431798311e-36	5.59937997438404e-34
ENSG00000120705.13	ENSG00000120705	ENSG00000120705_014	chr5	dexseq_prepare_annotation2.py	exon	137849257	137849339	.	-	.	ENST00000503183+ENST00000503014+ENST00000499810+ENST00000506345+ENST00000360541+ENST00000512198+ENST00000572514__exon_number_014__gene_id_ENSG00000120705	ETF1	ENSG00000120705.13	-4.54677441512152	-17.7246331941191	3.13612103129224e-36	5.611782470098e-34
ENSG00000104529.55	ENSG00000104529	ENSG00000104529_056	chr8	dexseq_prepare_annotation2.py	exon	144672047	144672063	.	-	.	ENST00000524883+ENST00000530306+ENST00000531670+ENST00000532741+ENST00000442189+ENST00000528519+ENST00000526710+ENST00000423316+ENST00000532596+ENST00000530545+ENST00000525261+ENST00000534804+ENST00000529832+ENST00000531281__exon_number_056__gene_id_ENSG00000104529	EEF1D	ENSG00000104529.55	-1.00202327366566	-14.8011872671303	3.1779173374603e-36	5.67903100642011e-34
ENSG00000189079.17	ENSG00000189079	ENSG00000189079_018	chr12	dexseq_prepare_annotation2.py	exon	46231281	46231490	.	+	.	ENST00000444670+ENST00000422737+ENST00000480128+ENST00000479608+ENST00000334344__exon_number_018__gene_id_ENSG00000189079	ARID2	ENSG00000189079.17	0.873343127941746	16.9995786361498	3.23920447654178e-36	5.78088595467804e-34
ENSG00000188676.10	ENSG00000188676	ENSG00000188676_011	chr8	dexseq_prepare_annotation2.py	exon	39844419	39844604	.	+	.	ENST00000343295__exon_number_011__gene_id_ENSG00000188676	IDO2	ENSG00000188676.10	-1.40792245940381	-22.4190068936482	3.5994910197124e-36	6.41537855791121e-34
ENSG00000215440.ENSG00000124222.ENSG00000254995.46	ENSG00000215440+ENSG00000124222+ENSG00000254995	ENSG00000215440+ENSG00000124222+ENSG00000254995_047	chr20	dexseq_prepare_annotation2.py	exon	57251385	57251404	.	+	.	ENST00000361770+ENST00000371141+ENST00000359617+ENST00000355957+ENST00000438253+ENST00000483434+ENST00000371132+ENST00000361830+ENST00000358029+ENST00000490700__exon_number_047__gene_id_ENSG00000215440+ENSG00000124222+ENSG00000254995		ENSG00000215440.ENSG00000124222.ENSG00000254995.46	1.21147010064998	17.1251945908058	3.92972428416553e-36	6.99470157856053e-34
ENSG00000163625.84	ENSG00000163625	ENSG00000163625_085	chr4	dexseq_prepare_annotation2.py	exon	85800559	85800647	.	-	.	ENST00000502713__exon_number_085__gene_id_ENSG00000163625	WDFY3	ENSG00000163625.84	1.58617557678391	14.8518427041998	4.08384180129291e-36	7.25943287585501e-34
ENSG00000223745.59	ENSG00000223745	ENSG00000223745_060	chr1	dexseq_prepare_annotation2.py	exon	93806030	93806067	.	-	.	ENST00000452347+ENST00000411670+ENST00000451302+ENST00000413606+ENST00000421202+ENST00000457387+ENST00000449305+ENST00000438777__exon_number_060__gene_id_ENSG00000223745	RP4-717I23.3	ENSG00000223745.59	3.16436974880147	14.9813693597689	4.2569406673768e-36	7.55716336500244e-34
ENSG00000050438.8	ENSG00000050438	ENSG00000050438_009	chr12	dexseq_prepare_annotation2.py	exon	51818555	51818593	.	+	.	ENST00000453097__exon_number_009__gene_id_ENSG00000050438	SLC4A8	ENSG00000050438.8	2.30872735042717	20.0806175365514	4.32658550822758e-36	7.67069453354737e-34
ENSG00000140955.15	ENSG00000140955	ENSG00000140955_016	chr16	dexseq_prepare_annotation2.py	exon	84228675	84228764	.	+	.	ENST00000564169+ENST00000315906+ENST00000567685+ENST00000566526+ENST00000564430+ENST00000268624__exon_number_016__gene_id_ENSG00000140955	ADAD2	ENSG00000140955.15	1.21839806797229	17.2710225275373	4.51658779923253e-36	7.9970311858632e-34
ENSG00000163482.41	ENSG00000163482	ENSG00000163482_042	chr2	dexseq_prepare_annotation2.py	exon	219557306	219557433	.	+	.	ENST00000392105+ENST00000392106+ENST00000295709+ENST00000492486+ENST00000440309__exon_number_042__gene_id_ENSG00000163482	STK36	ENSG00000163482.41	0.818576212596785	16.9381811286045	4.5877754469923e-36	8.11241521363041e-34
ENSG00000149187.4	ENSG00000149187	ENSG00000149187_005	chr11	dexseq_prepare_annotation2.py	exon	47490366	47490443	.	-	.	ENST00000395290+ENST00000358597+ENST00000395292+ENST00000361904+ENST00000310513__exon_number_005__gene_id_ENSG00000149187	CELF1	ENSG00000149187.4	-1.32743831670234	-16.0702019134625	4.64662755821624e-36	8.20571284992362e-34
ENSG00000221978.53	ENSG00000221978	ENSG00000221978_054	chr1	dexseq_prepare_annotation2.py	exon	1334690	1334691	.	-	.	ENST00000425598+ENST00000408918+ENST00000488340+ENST00000400809+ENST00000481223__exon_number_054__gene_id_ENSG00000221978	CCNL2	ENSG00000221978.53	-3.42058529102451	-21.0474442011871	4.7650818505649e-36	8.40388296739288e-34
ENSG00000062485.ENSG00000257727.ENSG00000135473.ENSG00000144785.135	ENSG00000062485+ENSG00000257727+ENSG00000135473+ENSG00000144785	ENSG00000062485+ENSG00000257727+ENSG00000135473+ENSG00000144785_136	chr12	dexseq_prepare_annotation2.py	exon	56713405	56713548	.	-	.	ENST00000547226+ENST00000551359+ENST00000257931+ENST00000550028+ENST00000440411+ENST00000425394+ENST00000548043__exon_number_136__gene_id_ENSG00000062485+ENSG00000257727+ENSG00000135473+ENSG00000144785		ENSG00000062485.ENSG00000257727.ENSG00000135473.ENSG00000144785.135	-6.98231541695311	-16.3781394130432	5.18926441060794e-36	9.14002438188412e-34
ENSG00000102786.37	ENSG00000102786	ENSG00000102786_038	chr13	dexseq_prepare_annotation2.py	exon	51995248	51995311	.	-	.	ENST00000466784+ENST00000497989+ENST00000469430__exon_number_038__gene_id_ENSG00000102786	INTS6	ENSG00000102786.37	-1.38492450188252	-18.3090902877637	5.6620353289734e-36	9.959712327631e-34
ENSG00000181625.ENSG00000260280.ENSG00000213648.2	ENSG00000181625+ENSG00000260280+ENSG00000213648	ENSG00000181625+ENSG00000260280+ENSG00000213648_003	chr16	dexseq_prepare_annotation2.py	exon	29465883	29466251	.	+	.	ENST00000351581+ENST00000330181+ENST00000565219__exon_number_003__gene_id_ENSG00000181625+ENSG00000260280+ENSG00000213648		ENSG00000181625.ENSG00000260280.ENSG00000213648.2	-1.00103929402975	-17.2260549421375	5.7635081488813e-36	1.01249884614937e-33
ENSG00000090659.24	ENSG00000090659	ENSG00000090659_025	chr19	dexseq_prepare_annotation2.py	exon	7812421	7812450	.	-	.	ENST00000394173+ENST00000301357__exon_number_025__gene_id_ENSG00000090659	CD209	ENSG00000090659.24	2.56524954197734	25.021263949267	6.15170475998465e-36	1.07928776402325e-33
ENSG00000125520.ENSG00000273047.ENSG00000273154.ENSG00000197114.ENSG00000203896.24	ENSG00000125520+ENSG00000273047+ENSG00000273154+ENSG00000197114+ENSG00000203896	ENSG00000125520+ENSG00000273047+ENSG00000273154+ENSG00000197114+ENSG00000203896_025	chr20	dexseq_prepare_annotation2.py	exon	62366177	62366510	.	+	.	ENST00000478385__exon_number_025__gene_id_ENSG00000125520+ENSG00000273047+ENSG00000273154+ENSG00000197114+ENSG00000203896		ENSG00000125520.ENSG00000273047.ENSG00000273154.ENSG00000197114.ENSG00000203896.24	-2.33280660415029	-16.0193281421741	6.44952822861746e-36	1.13006805277032e-33
ENSG00000197355.1	ENSG00000197355	ENSG00000197355_002	chr9	dexseq_prepare_annotation2.py	exon	139971978	139972273	.	+	.	ENST00000476184+ENST00000409858__exon_number_002__gene_id_ENSG00000197355	UAP1L1	ENSG00000197355.1	-1.17887025832925	-27.8302816711191	6.76949334325206e-36	1.18459100267074e-33
ENSG00000104490.20	ENSG00000104490	ENSG00000104490_021	chr8	dexseq_prepare_annotation2.py	exon	102731597	102731600	.	-	.	ENST00000311028+ENST00000522448+ENST00000220931+ENST00000518166+ENST00000517531+ENST00000522252+ENST00000520690+ENST00000517822+ENST00000520425+ENST00000521599+ENST00000518727+ENST00000395923+ENST00000524209+ENST00000521964+ENST00000522951+ENST00000519508__exon_number_021__gene_id_ENSG00000104490	NCALD	ENSG00000104490.20	1.28400361946871	15.2998800367638	6.88660101057627e-36	1.20352061396507e-33
ENSG00000163491.59	ENSG00000163491	ENSG00000163491_060	chr3	dexseq_prepare_annotation2.py	exon	27409014	27409053	.	-	.	ENST00000341435__exon_number_060__gene_id_ENSG00000163491	NEK10	ENSG00000163491.59	-2.0343575162695	-15.3615317064538	7.0228726402785e-36	1.22574599131659e-33
ENSG00000085872.ENSG00000105085.ENSG00000269578.ENSG00000214046.ENSG00000127526.ENSG00000269058.ENSG00000141979.ENSG00000268790.32	ENSG00000085872+ENSG00000105085+ENSG00000269578+ENSG00000214046+ENSG00000127526+ENSG00000269058+ENSG00000141979+ENSG00000268790	ENSG00000085872+ENSG00000105085+ENSG00000269578+ENSG00000214046+ENSG00000127526+ENSG00000269058+ENSG00000141979+ENSG00000268790_033	chr19	dexseq_prepare_annotation2.py	exon	16640459	16640711	.	-	.	ENST00000198939+ENST00000546361__exon_number_033__gene_id_ENSG00000085872+ENSG00000105085+ENSG00000269578+ENSG00000214046+ENSG00000127526+ENSG00000269058+ENSG00000141979+ENSG00000268790		ENSG00000085872.ENSG00000105085.ENSG00000269578.ENSG00000214046.ENSG00000127526.ENSG00000269058.ENSG00000141979.ENSG00000268790.32	-2.21928553928506	-14.451429081538	7.47248877351172e-36	1.3025330948519e-33
ENSG00000133606.10	ENSG00000133606	ENSG00000133606_011	chr7	dexseq_prepare_annotation2.py	exon	140155701	140155711	.	-	.	ENST00000463142__exon_number_011__gene_id_ENSG00000133606	MKRN1	ENSG00000133606.10	-2.16229991214936	-16.5636565660722	7.67991217688934e-36	1.33695959501088e-33
ENSG00000257062.ENSG00000111700.ENSG00000134538.ENSG00000205754.ENSG00000257046.48	ENSG00000257062+ENSG00000111700+ENSG00000134538+ENSG00000205754+ENSG00000257046	ENSG00000257062+ENSG00000111700+ENSG00000134538+ENSG00000205754+ENSG00000257046_049	chr12	dexseq_prepare_annotation2.py	exon	21245447	21245679	.	+	.	ENST00000545916__exon_number_049__gene_id_ENSG00000257062+ENSG00000111700+ENSG00000134538+ENSG00000205754+ENSG00000257046		ENSG00000257062.ENSG00000111700.ENSG00000134538.ENSG00000205754.ENSG00000257046.48	1.92893692442295	16.0727742553164	8.75684430979945e-36	1.52247060127871e-33
ENSG00000215021.ENSG00000238795.32	ENSG00000215021+ENSG00000238795	ENSG00000215021+ENSG00000238795_033	chr12	dexseq_prepare_annotation2.py	exon	7079232	7079358	.	-	.	ENST00000542294__exon_number_033__gene_id_ENSG00000215021+ENSG00000238795		ENSG00000215021.ENSG00000238795.32	-0.727751066131826	-17.5169811343094	9.141459767638e-36	1.58729197424108e-33
ENSG00000159674.27	ENSG00000159674	ENSG00000159674_028	chr4	dexseq_prepare_annotation2.py	exon	1166634	1166661	.	-	.	ENST00000290902__exon_number_028__gene_id_ENSG00000159674	SPON2	ENSG00000159674.27	-1.23944570519334	-18.197040740296	9.60796459575684e-36	1.6661471886248e-33
ENSG00000151612.10	ENSG00000151612	ENSG00000151612_011	chr4	dexseq_prepare_annotation2.py	exon	146686699	146686890	.	-	.	ENST00000379448+ENST00000515386+ENST00000511659+ENST00000513320+ENST00000508784__exon_number_011__gene_id_ENSG00000151612	ZNF827	ENSG00000151612.10	-2.13242828379942	-17.7096979800689	1.00327980094648e-35	1.73758260847211e-33
ENSG00000187741.42	ENSG00000187741	ENSG00000187741_043	chr16	dexseq_prepare_annotation2.py	exon	89828357	89828430	.	-	.	ENST00000305699+ENST00000567988+ENST00000563318+ENST00000561660+ENST00000563510+ENST00000568369+ENST00000389301__exon_number_043__gene_id_ENSG00000187741	FANCA	ENSG00000187741.42	0.75148946274808	15.3762384091334	1.01912918259594e-35	1.7627664226103e-33
ENSG00000205517.ENSG00000187266.35	ENSG00000205517+ENSG00000187266	ENSG00000205517+ENSG00000187266_036	chr19	dexseq_prepare_annotation2.py	exon	11508274	11508445	.	-	.	ENST00000566919__exon_number_036__gene_id_ENSG00000205517+ENSG00000187266		ENSG00000205517.ENSG00000187266.35	2.5584607372833	16.3849929205385	1.03891912512594e-35	1.79469283022717e-33
ENSG00000139998.12	ENSG00000139998	ENSG00000139998_013	chr14	dexseq_prepare_annotation2.py	exon	65417792	65417869	.	-	.	ENST00000554593+ENST00000436278+ENST00000267512+ENST00000585059+ENST00000533601+ENST00000426039__exon_number_013__gene_id_ENSG00000139998	RAB15	ENSG00000139998.12	1.64153339042398	29.4940428053215	1.08802674437206e-35	1.87711779244788e-33
ENSG00000263719.ENSG00000160551.16	ENSG00000263719+ENSG00000160551	ENSG00000263719+ENSG00000160551_017	chr17	dexseq_prepare_annotation2.py	exon	27809215	27809306	.	+	.	ENST00000577583+ENST00000261716+ENST00000536202__exon_number_017__gene_id_ENSG00000263719+ENSG00000160551		ENSG00000263719.ENSG00000160551.16	1.93334712119433	17.6848169014169	1.13695637317439e-35	1.95902526386527e-33
ENSG00000163810.21	ENSG00000163810	ENSG00000163810_022	chr3	dexseq_prepare_annotation2.py	exon	44952450	44952619	.	+	.	ENST00000296125__exon_number_022__gene_id_ENSG00000163810	TGM4	ENSG00000163810.21	-1.27631058001757	-19.4248109383227	1.13933346422163e-35	1.96061391617051e-33
ENSG00000166689.47	ENSG00000166689	ENSG00000166689_048	chr11	dexseq_prepare_annotation2.py	exon	16872738	16872744	.	-	.	ENST00000355661+ENST00000448080+ENST00000531066__exon_number_048__gene_id_ENSG00000166689	PLEKHA7	ENSG00000166689.47	-2.09525680722931	-15.416981720647	1.25040603008468e-35	2.149007771756e-33
ENSG00000127419.39	ENSG00000127419	ENSG00000127419_040	chr4	dexseq_prepare_annotation2.py	exon	947092	947142	.	+	.	ENST00000264771+ENST00000452360+ENST00000506669+ENST00000504180+ENST00000508204+ENST00000515876+ENST00000515492+ENST00000513952+ENST00000509508+ENST00000438836+ENST00000510493+ENST00000515740__exon_number_040__gene_id_ENSG00000127419	TMEM175	ENSG00000127419.39	-3.09084300205281	-19.3971982771895	1.27495019664968e-35	2.1883992279869e-33
ENSG00000159216.34	ENSG00000159216	ENSG00000159216_035	chr21	dexseq_prepare_annotation2.py	exon	36837482	36837627	.	-	.	ENST00000494829__exon_number_035__gene_id_ENSG00000159216	RUNX1	ENSG00000159216.34	2.25302991442376	17.4462672335231	1.31754806348839e-35	2.25863945509609e-33
ENSG00000127419.34	ENSG00000127419	ENSG00000127419_035	chr4	dexseq_prepare_annotation2.py	exon	946155	946177	.	+	.	ENST00000264771+ENST00000452360+ENST00000514453+ENST00000515492+ENST00000504180+ENST00000508204+ENST00000515876+ENST00000504744+ENST00000513952+ENST00000509508+ENST00000438836+ENST00000510493+ENST00000514546+ENST00000515740__exon_number_035__gene_id_ENSG00000127419	TMEM175	ENSG00000127419.34	-2.94609981774066	-19.3817609360335	1.35774172728364e-35	2.32458495321031e-33
ENSG00000239306.ENSG00000173933.ENSG00000248643.ENSG00000258297.60	ENSG00000239306+ENSG00000173933+ENSG00000248643+ENSG00000258297	ENSG00000239306+ENSG00000173933+ENSG00000248643+ENSG00000258297_061	chr11	dexseq_prepare_annotation2.py	exon	66435295	66435845	.	+	.	ENST00000550837+ENST00000548810__exon_number_061__gene_id_ENSG00000239306+ENSG00000173933+ENSG00000248643+ENSG00000258297		ENSG00000239306.ENSG00000173933.ENSG00000248643.ENSG00000258297.60	-0.688962052339506	-15.6349674419307	1.36089090723124e-35	2.32701983023034e-33
ENSG00000114416.13	ENSG00000114416	ENSG00000114416_014	chr3	dexseq_prepare_annotation2.py	exon	180633248	180633316	.	+	.	ENST00000480918+ENST00000484042__exon_number_014__gene_id_ENSG00000114416	FXR1	ENSG00000114416.13	-2.79160010084994	-15.0296210676925	1.37896409006006e-35	2.35493510041663e-33
ENSG00000188130.ENSG00000100429.58	ENSG00000188130+ENSG00000100429	ENSG00000188130+ENSG00000100429_059	chr22	dexseq_prepare_annotation2.py	exon	50688953	50689199	.	-	.	ENST00000497036__exon_number_059__gene_id_ENSG00000188130+ENSG00000100429		ENSG00000188130.ENSG00000100429.58	-2.10288895954692	-17.4248062703077	1.47230809261102e-35	2.51116122803283e-33
ENSG00000230768.18	ENSG00000230768	ENSG00000230768_019	chr1	dexseq_prepare_annotation2.py	exon	106161541	106161557	.	-	.	ENST00000610126+ENST00000435253__exon_number_019__gene_id_ENSG00000230768	RP11-251P6.1	ENSG00000230768.18	-1.87679093124864	-31.6983953110302	1.47461663436488e-35	2.51191902082924e-33
ENSG00000081803.10	ENSG00000081803	ENSG00000081803_011	chr7	dexseq_prepare_annotation2.py	exon	122019539	122019542	.	-	.	ENST00000313070__exon_number_011__gene_id_ENSG00000081803	CADPS2	ENSG00000081803.10	-1.89818205506594	-19.7569304378144	1.51967099980625e-35	2.58539785171584e-33
ENSG00000090372.20	ENSG00000090372	ENSG00000090372_021	chr19	dexseq_prepare_annotation2.py	exon	47228064	47228084	.	-	.	ENST00000263280+ENST00000595357+ENST00000601631+ENST00000594581+ENST00000391910+ENST00000598074+ENST00000539396+ENST00000594287+ENST00000594357__exon_number_021__gene_id_ENSG00000090372	STRN4	ENSG00000090372.20	-1.67954392995542	-23.5545339988869	1.74325415820179e-35	2.96203722300663e-33
ENSG00000005471	ENSG00000005471	ENSG00000005471_001	chr7	dexseq_prepare_annotation2.py	exon	87031013	87031294	.	-	.	ENST00000440025__exon_number_001__gene_id_ENSG00000005471	ABCB4	ENSG00000005471	1.23472123128928	18.9571007041611	1.76625515833879e-35	2.99733945270637e-33
ENSG00000177479.51	ENSG00000177479	ENSG00000177479_052	chr3	dexseq_prepare_annotation2.py	exon	49008147	49008274	.	+	.	ENST00000465217__exon_number_052__gene_id_ENSG00000177479	ARIH2	ENSG00000177479.51	-1.07245178943575	-14.9923312233895	1.8201013744091e-35	3.08483143887586e-33
ENSG00000187741.53	ENSG00000187741	ENSG00000187741_054	chr16	dexseq_prepare_annotation2.py	exon	89836116	89836244	.	-	.	ENST00000567205__exon_number_054__gene_id_ENSG00000187741	FANCA	ENSG00000187741.53	0.914513536951625	15.2860057163392	1.92918924501564e-35	3.26561328205901e-33
ENSG00000005884.23	ENSG00000005884	ENSG00000005884_024	chr17	dexseq_prepare_annotation2.py	exon	48151645	48151656	.	+	.	ENST00000510809__exon_number_024__gene_id_ENSG00000005884	ITGA3	ENSG00000005884.23	-1.60951791099566	-18.9299087809135	1.98313731415263e-35	3.35272130468699e-33
ENSG00000207112.ENSG00000210825.ENSG00000239195.ENSG00000207145.ENSG00000166012.ENSG00000207304.ENSG00000206834.ENSG00000221170.ENSG00000206799.73	ENSG00000207112+ENSG00000210825+ENSG00000239195+ENSG00000207145+ENSG00000166012+ENSG00000207304+ENSG00000206834+ENSG00000221170+ENSG00000206799	ENSG00000207112+ENSG00000210825+ENSG00000239195+ENSG00000207145+ENSG00000166012+ENSG00000207304+ENSG00000206834+ENSG00000221170+ENSG00000206799_074	chr11	dexseq_prepare_annotation2.py	exon	93472133	93472402	.	-	.	ENST00000529508__exon_number_074__gene_id_ENSG00000207112+ENSG00000210825+ENSG00000239195+ENSG00000207145+ENSG00000166012+ENSG00000207304+ENSG00000206834+ENSG00000221170+ENSG00000206799		ENSG00000207112.ENSG00000210825.ENSG00000239195.ENSG00000207145.ENSG00000166012.ENSG00000207304.ENSG00000206834.ENSG00000221170.ENSG00000206799.73	-1.77407507547261	-14.9723007532886	2.11275096786126e-35	3.56737206656093e-33
ENSG00000100106.ENSG00000100101.21	ENSG00000100106+ENSG00000100101	ENSG00000100106+ENSG00000100101_022	chr22	dexseq_prepare_annotation2.py	exon	38097313	38097486	.	+	.	ENST00000406386+ENST00000344404+ENST00000455236+ENST00000492485__exon_number_022__gene_id_ENSG00000100106+ENSG00000100101		ENSG00000100106.ENSG00000100101.21	-4.76103450410818	-15.4877087635908	2.14564282690096e-35	3.61837554170575e-33
ENSG00000123607.7	ENSG00000123607	ENSG00000123607_008	chr2	dexseq_prepare_annotation2.py	exon	166727531	166727721	.	-	.	ENST00000486672__exon_number_008__gene_id_ENSG00000123607	TTC21B	ENSG00000123607.7	1.07047952654423	16.6579230544088	2.25923286273849e-35	3.80516942988886e-33
ENSG00000012061.2	ENSG00000012061	ENSG00000012061_003	chr19	dexseq_prepare_annotation2.py	exon	45912804	45912871	.	-	.	ENST00000423698+ENST00000300853+ENST00000588738__exon_number_003__gene_id_ENSG00000012061	ERCC1	ENSG00000012061.2	-0.973595220717075	-17.5448264955964	2.30146295498421e-35	3.87145719700977e-33
ENSG00000129467.ENSG00000129465.ENSG00000258973.1	ENSG00000129467+ENSG00000129465+ENSG00000258973	ENSG00000129467+ENSG00000129465+ENSG00000258973_002	chr14	dexseq_prepare_annotation2.py	exon	24787570	24787570	.	-	.	ENST00000555684+ENST00000557056+ENST00000310677+ENST00000554577+ENST00000554068__exon_number_002__gene_id_ENSG00000129467+ENSG00000129465+ENSG00000258973		ENSG00000129467.ENSG00000129465.ENSG00000258973.1	-0.600118636212711	-14.1734057641995	2.37801160822093e-35	3.99523740791652e-33
ENSG00000166689.48	ENSG00000166689	ENSG00000166689_049	chr11	dexseq_prepare_annotation2.py	exon	16872745	16872838	.	-	.	ENST00000355661+ENST00000528376+ENST00000448080+ENST00000531066__exon_number_049__gene_id_ENSG00000166689	PLEKHA7	ENSG00000166689.48	-2.08400494283434	-15.3190251959911	2.48061833741544e-35	4.1624343215446e-33
ENSG00000164924.28	ENSG00000164924	ENSG00000164924_029	chr8	dexseq_prepare_annotation2.py	exon	101960842	101960890	.	-	.	ENST00000419477+ENST00000457309+ENST00000395948+ENST00000418997+ENST00000437293+ENST00000521328+ENST00000395956+ENST00000517727+ENST00000518736+ENST00000395958+ENST00000480304+ENST00000395957+ENST00000521607+ENST00000353245+ENST00000395953+ENST00000395951__exon_number_029__gene_id_ENSG00000164924	YWHAZ	ENSG00000164924.28	1.44859793164634	15.8878133296277	2.8390601672178e-35	4.7579682220306e-33
ENSG00000153048.20	ENSG00000153048	ENSG00000153048_021	chr16	dexseq_prepare_annotation2.py	exon	8955499	8955522	.	-	.	ENST00000568968+ENST00000567626__exon_number_021__gene_id_ENSG00000153048	CARHSP1	ENSG00000153048.20	1.08121637447736	17.9679444610712	2.84669989077846e-35	4.76484517618971e-33
ENSG00000148343.12	ENSG00000148343	ENSG00000148343_013	chr9	dexseq_prepare_annotation2.py	exon	131809384	131809503	.	+	.	ENST00000474534__exon_number_013__gene_id_ENSG00000148343	FAM73B	ENSG00000148343.12	0.963910015921551	15.8819590446932	2.94688788301301e-35	4.92642142844837e-33
ENSG00000137968.20	ENSG00000137968	ENSG00000137968_021	chr1	dexseq_prepare_annotation2.py	exon	75716895	75716979	.	-	.	ENST00000469525+ENST00000535611+ENST00000370855+ENST00000370859__exon_number_021__gene_id_ENSG00000137968	SLC44A5	ENSG00000137968.20	1.31068001020596	17.2884698526191	2.98524981893435e-35	4.98436841515306e-33
ENSG00000100239.9	ENSG00000100239	ENSG00000100239_010	chr22	dexseq_prepare_annotation2.py	exon	50852981	50853118	.	+	.	ENST00000359139+ENST00000395744+ENST00000216061+ENST00000395741__exon_number_010__gene_id_ENSG00000100239	PPP6R2	ENSG00000100239.9	0.650564449237047	20.0203486047096	3.05883027269812e-35	5.10090233420656e-33
ENSG00000132142.89	ENSG00000132142	ENSG00000132142_090	chr17	dexseq_prepare_annotation2.py	exon	35715942	35716039	.	-	.	ENST00000394403+ENST00000590888+ENST00000394406+ENST00000591148__exon_number_090__gene_id_ENSG00000132142	ACACA	ENSG00000132142.89	1.04160573164244	14.0206269359049	3.15539198377169e-35	5.25542430997978e-33
ENSG00000126883.76	ENSG00000126883	ENSG00000126883_077	chr9	dexseq_prepare_annotation2.py	exon	134103547	134103561	.	+	.	ENST00000411637+ENST00000451030+ENST00000530491+ENST00000453861+ENST00000483497+ENST00000359428__exon_number_077__gene_id_ENSG00000126883	NUP214	ENSG00000126883.76	0.747242847939671	16.9116874741649	3.18991810040434e-35	5.3063696874652e-33
ENSG00000067221.8	ENSG00000067221	ENSG00000067221_009	chr15	dexseq_prepare_annotation2.py	exon	74277855	74278703	.	-	.	ENST00000561480__exon_number_009__gene_id_ENSG00000067221	STOML1	ENSG00000067221.8	-0.944428024951499	-18.8161960490775	3.22205860077165e-35	5.35322589377527e-33
ENSG00000156113.8	ENSG00000156113	ENSG00000156113_009	chr10	dexseq_prepare_annotation2.py	exon	78647019	78647023	.	-	.	ENST00000286627+ENST00000434208+ENST00000286628__exon_number_009__gene_id_ENSG00000156113	KCNMA1	ENSG00000156113.8	2.77215946712691	15.1481836355854	3.2291290643919e-35	5.35836586692479e-33
ENSG00000166689.31	ENSG00000166689	ENSG00000166689_032	chr11	dexseq_prepare_annotation2.py	exon	16822521	16822562	.	-	.	ENST00000525781+ENST00000531066+ENST00000355661+ENST00000525581+ENST00000530489+ENST00000448080__exon_number_032__gene_id_ENSG00000166689	PLEKHA7	ENSG00000166689.31	1.55305086497329	15.2673854642322	3.56019672849596e-35	5.90046774404677e-33
ENSG00000254634.ENSG00000183336.ENSG00000261740.30	ENSG00000254634+ENSG00000183336+ENSG00000261740	ENSG00000254634+ENSG00000183336+ENSG00000261740_031	chr16	dexseq_prepare_annotation2.py	exon	29465512	29465668	.	-	.	ENST00000330978+ENST00000565417+ENST00000568556+ENST00000569622__exon_number_031__gene_id_ENSG00000254634+ENSG00000183336+ENSG00000261740		ENSG00000254634.ENSG00000183336.ENSG00000261740.30	-2.51272669092033	-21.0305541183267	3.66142154483262e-35	6.06077717191445e-33
ENSG00000164924.20	ENSG00000164924	ENSG00000164924_021	chr8	dexseq_prepare_annotation2.py	exon	101936527	101936550	.	-	.	ENST00000521607__exon_number_021__gene_id_ENSG00000164924	YWHAZ	ENSG00000164924.20	1.51573779825116	15.8446292700755	3.73785054272486e-35	6.17539803828213e-33
ENSG00000114423.5	ENSG00000114423	ENSG00000114423_006	chr3	dexseq_prepare_annotation2.py	exon	105389197	105392837	.	-	.	ENST00000476370__exon_number_006__gene_id_ENSG00000114423	CBLB	ENSG00000114423.5	-0.547231467282987	-16.4287203999736	3.73983227148047e-35	6.17539803828213e-33
ENSG00000257062.ENSG00000111700.ENSG00000134538.ENSG00000205754.ENSG00000257046.26	ENSG00000257062+ENSG00000111700+ENSG00000134538+ENSG00000205754+ENSG00000257046	ENSG00000257062+ENSG00000111700+ENSG00000134538+ENSG00000205754+ENSG00000257046_027	chr12	dexseq_prepare_annotation2.py	exon	21172182	21172314	.	+	.	ENST00000421593__exon_number_027__gene_id_ENSG00000257062+ENSG00000111700+ENSG00000134538+ENSG00000205754+ENSG00000257046		ENSG00000257062.ENSG00000111700.ENSG00000134538.ENSG00000205754.ENSG00000257046.26	-0.567850137948923	-15.8410819997262	3.82328524364741e-35	6.30547246388665e-33
ENSG00000120705.12	ENSG00000120705	ENSG00000120705_013	chr5	dexseq_prepare_annotation2.py	exon	137848461	137848643	.	-	.	ENST00000503183+ENST00000503014+ENST00000499810+ENST00000506345+ENST00000360541+ENST00000512198+ENST00000572514__exon_number_013__gene_id_ENSG00000120705	ETF1	ENSG00000120705.12	-2.03547196058112	-17.2399616667206	3.84098711378648e-35	6.32692280789508e-33
ENSG00000100938.49	ENSG00000100938	ENSG00000100938_050	chr14	dexseq_prepare_annotation2.py	exon	24707537	24707584	.	+	.	ENST00000561038+ENST00000559836+ENST00000557854+ENST00000559910+ENST00000558865+ENST00000558007+ENST00000399440+ENST00000559287+ENST00000558748+ENST00000456667+ENST00000355299+ENST00000559104+ENST00000559479+ENST00000420554+ENST00000558483+ENST00000348719__exon_number_050__gene_id_ENSG00000100938	GMPR2	ENSG00000100938.49	-1.49848833294039	-19.9561105007802	3.88982204778103e-35	6.39954093238231e-33
ENSG00000145703.15	ENSG00000145703	ENSG00000145703_016	chr5	dexseq_prepare_annotation2.py	exon	75896704	75896797	.	+	.	ENST00000379730+ENST00000514350+ENST00000274364+ENST00000505766__exon_number_016__gene_id_ENSG00000145703	IQGAP2	ENSG00000145703.15	1.10545311998542	15.1866491767015	3.89679443988265e-35	6.4031936148618e-33
ENSG00000066468.52	ENSG00000066468	ENSG00000066468_053	chr10	dexseq_prepare_annotation2.py	exon	123357599	123357748	.	-	.	ENST00000336553+ENST00000457416+ENST00000369058+ENST00000369059+ENST00000359354+ENST00000604236+ENST00000360144+ENST00000369060+ENST00000351936+ENST00000356226__exon_number_053__gene_id_ENSG00000066468	FGFR2	ENSG00000066468.52	-0.693546228383268	-16.7033712538522	4.11715346908482e-35	6.75704619648511e-33
ENSG00000005810.11	ENSG00000005810	ENSG00000005810_012	chr13	dexseq_prepare_annotation2.py	exon	77636731	77636832	.	-	.	ENST00000407578+ENST00000357337+ENST00000544440+ENST00000429715__exon_number_012__gene_id_ENSG00000005810	MYCBP2	ENSG00000005810.11	-1.40960401255473	-14.8809374548911	4.17078991876449e-35	6.83674665734994e-33
ENSG00000269332.ENSG00000269025.ENSG00000240713.ENSG00000221790.ENSG00000268823.19	ENSG00000269332+ENSG00000269025+ENSG00000240713+ENSG00000221790+ENSG00000268823	ENSG00000269332+ENSG00000269025+ENSG00000240713+ENSG00000221790+ENSG00000268823_020	chr19	dexseq_prepare_annotation2.py	exon	22785530	22785589	.	+	.	ENST00000408863__exon_number_020__gene_id_ENSG00000269332+ENSG00000269025+ENSG00000240713+ENSG00000221790+ENSG00000268823		ENSG00000269332.ENSG00000269025.ENSG00000240713.ENSG00000221790.ENSG00000268823.19	-0.838338944142494	-19.0803000815475	4.66617234934706e-35	7.63948231708046e-33
ENSG00000177479.15	ENSG00000177479	ENSG00000177479_016	chr3	dexseq_prepare_annotation2.py	exon	48960181	48960193	.	+	.	ENST00000430423+ENST00000483333+ENST00000420814+ENST00000356401+ENST00000492077+ENST00000482427+ENST00000474618+ENST00000449376+ENST00000433170+ENST00000498314+ENST00000449729+ENST00000488963+ENST00000474936__exon_number_016__gene_id_ENSG00000177479	ARIH2	ENSG00000177479.15	-1.54184155871071	-14.8608360172306	4.84404376631528e-35	7.92106972282588e-33
ENSG00000213908.3	ENSG00000213908	ENSG00000213908_004	chr19	dexseq_prepare_annotation2.py	exon	41531505	41531507	.	-	.	ENST00000595391__exon_number_004__gene_id_ENSG00000213908	CYP2A7P1	ENSG00000213908.3	-2.05500289295449	-23.1743535742292	4.89965252283444e-35	8.00229066947586e-33
ENSG00000148337.72	ENSG00000148337	ENSG00000148337_073	chr9	dexseq_prepare_annotation2.py	exon	130954134	130954376	.	-	.	ENST00000538431__exon_number_073__gene_id_ENSG00000148337	CIZ1	ENSG00000148337.72	-0.593663632670515	-14.3166462654531	5.01843055500982e-35	8.18636040972317e-33
ENSG00000238542.ENSG00000163492.ENSG00000155657.267	ENSG00000238542+ENSG00000163492+ENSG00000155657	ENSG00000238542+ENSG00000163492+ENSG00000155657_268	chr2	dexseq_prepare_annotation2.py	exon	179569237	179569504	.	-	.	ENST00000342992+ENST00000589042+ENST00000591111__exon_number_268__gene_id_ENSG00000238542+ENSG00000163492+ENSG00000155657		ENSG00000238542.ENSG00000163492.ENSG00000155657.267	1.55866382216043	13.4496435971277	5.23924879679061e-35	8.53623774337558e-33
ENSG00000232732.19	ENSG00000232732	ENSG00000232732_020	chr2	dexseq_prepare_annotation2.py	exon	200758886	200758982	.	-	.	ENST00000597051+ENST00000454153__exon_number_020__gene_id_ENSG00000232732	AC073043.1	ENSG00000232732.19	1.31523240143708	15.2816436273766	5.28246812680318e-35	8.59625990750863e-33
ENSG00000151150.41	ENSG00000151150	ENSG00000151150_042	chr10	dexseq_prepare_annotation2.py	exon	61844915	61845011	.	-	.	ENST00000503366+ENST00000355288+ENST00000280772+ENST00000373827__exon_number_042__gene_id_ENSG00000151150	ANK3	ENSG00000151150.41	-1.56889822796785	-16.237675544328	5.31825963992219e-35	8.64406441981177e-33
ENSG00000126883.79	ENSG00000126883	ENSG00000126883_080	chr9	dexseq_prepare_annotation2.py	exon	134103616	134103680	.	+	.	ENST00000498010+ENST00000476004+ENST00000411637+ENST00000451030+ENST00000453861+ENST00000359428+ENST00000483497__exon_number_080__gene_id_ENSG00000126883	NUP214	ENSG00000126883.79	-0.784486770695434	-16.8169415762777	5.35461465714834e-35	8.69266853172869e-33
ENSG00000187741.46	ENSG00000187741	ENSG00000187741_047	chr16	dexseq_prepare_annotation2.py	exon	89831356	89831412	.	-	.	ENST00000305699+ENST00000567988+ENST00000563318+ENST00000561660+ENST00000568369+ENST00000389301__exon_number_047__gene_id_ENSG00000187741	FANCA	ENSG00000187741.46	0.856429031339322	15.1398697759549	5.42652146330839e-35	8.79880090263657e-33
ENSG00000092148.79	ENSG00000092148	ENSG00000092148_080	chr14	dexseq_prepare_annotation2.py	exon	31676916	31677010	.	-	.	ENST00000553700__exon_number_080__gene_id_ENSG00000092148	HECTD1	ENSG00000092148.79	1.61154810619375	15.4289403770141	5.45872102828025e-35	8.84037246144877e-33
ENSG00000147642.17	ENSG00000147642	ENSG00000147642_018	chr8	dexseq_prepare_annotation2.py	exon	110593108	110593287	.	-	.	ENST00000527707__exon_number_018__gene_id_ENSG00000147642	SYBU	ENSG00000147642.17	-1.07914956211506	-15.2060009255917	5.47097456729224e-35	8.84958049395066e-33
ENSG00000127419.40	ENSG00000127419	ENSG00000127419_041	chr4	dexseq_prepare_annotation2.py	exon	949193	949271	.	+	.	ENST00000264771+ENST00000452360+ENST00000506669+ENST00000508204+ENST00000515740+ENST00000515492+ENST00000513952+ENST00000509508+ENST00000438836+ENST00000510493+ENST00000515876__exon_number_041__gene_id_ENSG00000127419	TMEM175	ENSG00000127419.40	-3.19247426958598	-19.0337661737526	5.65139844795479e-35	9.13046438458423e-33
ENSG00000163625.82	ENSG00000163625	ENSG00000163625_083	chr4	dexseq_prepare_annotation2.py	exon	85781565	85781716	.	-	.	ENST00000509172+ENST00000295888+ENST00000426414+ENST00000322366+ENST00000504990__exon_number_083__gene_id_ENSG00000163625	WDFY3	ENSG00000163625.82	1.55830597336065	14.506235147296	6.23375711309245e-35	1.00592682746384e-32
ENSG00000239306.ENSG00000173933.ENSG00000248643.ENSG00000258297.50	ENSG00000239306+ENSG00000173933+ENSG00000248643+ENSG00000258297	ENSG00000239306+ENSG00000173933+ENSG00000248643+ENSG00000258297_051	chr11	dexseq_prepare_annotation2.py	exon	66413498	66413910	.	+	.	ENST00000398692+ENST00000310092+ENST00000514361+ENST00000500635+ENST00000409406+ENST00000408993+ENST00000530235+ENST00000528039+ENST00000515838+ENST00000412278__exon_number_051__gene_id_ENSG00000239306+ENSG00000173933+ENSG00000248643+ENSG00000258297		ENSG00000239306.ENSG00000173933.ENSG00000248643.ENSG00000258297.50	-0.853916731888683	-15.3972083523139	6.76247536834645e-35	1.08993954076763e-32
ENSG00000160410.61	ENSG00000160410	ENSG00000160410_062	chr19	dexseq_prepare_annotation2.py	exon	41096262	41096328	.	+	.	ENST00000602239+ENST00000594973+ENST00000600733+ENST00000602011+ENST00000599833+ENST00000291842+ENST00000597396+ENST00000598201__exon_number_062__gene_id_ENSG00000160410	SHKBP1	ENSG00000160410.61	0.799423701178315	15.5638681808164	6.80570295349278e-35	1.09559620950959e-32
ENSG00000141627.39	ENSG00000141627	ENSG00000141627_040	chr18	dexseq_prepare_annotation2.py	exon	46895078	46895083	.	-	.	ENST00000581738__exon_number_040__gene_id_ENSG00000141627	DYM	ENSG00000141627.39	-3.4733064996292	-16.9428531717589	6.87793187517621e-35	1.10590250205846e-32
ENSG00000074054.28	ENSG00000074054	ENSG00000074054_029	chr2	dexseq_prepare_annotation2.py	exon	122168442	122168545	.	-	.	ENST00000455322+ENST00000452274+ENST00000463621+ENST00000397587+ENST00000263710+ENST00000545861+ENST00000409078+ENST00000541377+ENST00000541859__exon_number_029__gene_id_ENSG00000074054	CLASP1	ENSG00000074054.28	-1.79278738387533	-14.9218010706632	6.94575762193355e-35	1.11547708402213e-32
ENSG00000187741.41	ENSG00000187741	ENSG00000187741_042	chr16	dexseq_prepare_annotation2.py	exon	89824985	89825113	.	-	.	ENST00000561660+ENST00000568369+ENST00000563318+ENST00000567988+ENST00000389301__exon_number_042__gene_id_ENSG00000187741	FANCA	ENSG00000187741.41	0.710013643790329	15.1035993739556	7.0153830860889e-35	1.12531755688785e-32
ENSG00000163491.48	ENSG00000163491	ENSG00000163491_049	chr3	dexseq_prepare_annotation2.py	exon	27352440	27352507	.	-	.	ENST00000429845+ENST00000341435+ENST00000491627__exon_number_049__gene_id_ENSG00000163491	NEK10	ENSG00000163491.48	-2.17485417328398	-15.0390053764109	7.0534288309161e-35	1.13007503868644e-32
ENSG00000215021.ENSG00000238795.41	ENSG00000215021+ENSG00000238795	ENSG00000215021+ENSG00000238795_042	chr12	dexseq_prepare_annotation2.py	exon	7079844	7079865	.	-	.	ENST00000399433+ENST00000535923+ENST00000546111+ENST00000543465+ENST00000542294__exon_number_042__gene_id_ENSG00000215021+ENSG00000238795		ENSG00000215021.ENSG00000238795.41	2.27864152305865	17.1192005784204	7.20262744331106e-35	1.15260858309575e-32
ENSG00000067248.31	ENSG00000067248	ENSG00000067248_032	chr5	dexseq_prepare_annotation2.py	exon	54593113	54593226	.	-	.	ENST00000504778+ENST00000508346+ENST00000251636__exon_number_032__gene_id_ENSG00000067248	DHX29	ENSG00000067248.31	1.52288953761354	16.591533668453	7.70149979935132e-35	1.23097922415682e-32
ENSG00000105135.6	ENSG00000105135	ENSG00000105135_007	chr19	dexseq_prepare_annotation2.py	exon	15226377	15226482	.	-	.	ENST00000533086+ENST00000534378+ENST00000263383+ENST00000524779+ENST00000534806__exon_number_007__gene_id_ENSG00000105135	ILVBL	ENSG00000105135.6	-1.45494592689753	-16.2990864899245	7.97252361294951e-35	1.27278883490052e-32
ENSG00000142330.ENSG00000178623.54	ENSG00000142330+ENSG00000178623	ENSG00000142330+ENSG00000178623_055	chr2	dexseq_prepare_annotation2.py	exon	241570670	241570676	.	+	.	ENST00000319838__exon_number_055__gene_id_ENSG00000142330+ENSG00000178623		ENSG00000142330.ENSG00000178623.54	-1.21180940616846	-15.2851776507633	8.56199509390019e-35	1.36527851235775e-32
ENSG00000158286.27	ENSG00000158286	ENSG00000158286_028	chr1	dexseq_prepare_annotation2.py	exon	6271977	6271982	.	+	.	ENST00000377948+ENST00000377939+ENST00000496676+ENST00000492476__exon_number_028__gene_id_ENSG00000158286	RNF207	ENSG00000158286.27	4.1884458749314	16.4196586043136	8.82189264911056e-35	1.40505846256082e-32
ENSG00000268400.ENSG00000229833.ENSG00000076944.49	ENSG00000268400+ENSG00000229833+ENSG00000076944	ENSG00000268400+ENSG00000229833+ENSG00000076944_050	chr19	dexseq_prepare_annotation2.py	exon	7707423	7707651	.	+	.	ENST00000594221__exon_number_050__gene_id_ENSG00000268400+ENSG00000229833+ENSG00000076944		ENSG00000268400.ENSG00000229833.ENSG00000076944.49	3.35551091157323	18.2643197112469	9.06274774870435e-35	1.44171517964099e-32
ENSG00000138101.4	ENSG00000138101	ENSG00000138101_005	chr2	dexseq_prepare_annotation2.py	exon	25600131	25600152	.	-	.	ENST00000407661+ENST00000407186+ENST00000398951+ENST00000404103+ENST00000496972+ENST00000405222+ENST00000407038+ENST00000288642+ENST00000406818+ENST00000497476__exon_number_005__gene_id_ENSG00000138101	DTNB	ENSG00000138101.4	-1.81085336780535	-17.0736174975436	9.13603150069798e-35	1.45165938262623e-32
ENSG00000170448.29	ENSG00000170448	ENSG00000170448_030	chr4	dexseq_prepare_annotation2.py	exon	47912841	47913011	.	-	.	ENST00000507489+ENST00000507131+ENST00000329043+ENST00000381538+ENST00000464756__exon_number_030__gene_id_ENSG00000170448	NFXL1	ENSG00000170448.29	1.59267542214911	17.0728154397159	9.17435624243978e-35	1.45603193029307e-32
ENSG00000196235.ENSG00000213922	ENSG00000196235+ENSG00000213922	ENSG00000196235+ENSG00000213922_001	chr19	dexseq_prepare_annotation2.py	exon	39926796	39926817	.	+	.	ENST00000594990__exon_number_001__gene_id_ENSG00000196235+ENSG00000213922		ENSG00000196235.ENSG00000213922	-2.71123666866103	-25.1129913012348	9.27491842168368e-35	1.4702600682053e-32
ENSG00000148337.2	ENSG00000148337	ENSG00000148337_003	chr9	dexseq_prepare_annotation2.py	exon	130928345	130928345	.	-	.	ENST00000538431+ENST00000485862+ENST00000393608+ENST00000541172+ENST00000372954+ENST00000357558+ENST00000325721+ENST00000471773__exon_number_003__gene_id_ENSG00000148337	CIZ1	ENSG00000148337.2	0.644218466042765	14.2404426221681	9.3723649325828e-35	1.48396145211054e-32
ENSG00000127419.27	ENSG00000127419	ENSG00000127419_028	chr4	dexseq_prepare_annotation2.py	exon	944280	944306	.	+	.	ENST00000264771+ENST00000452360+ENST00000513682+ENST00000515876+ENST00000504744+ENST00000504180+ENST00000508204+ENST00000507319+ENST00000514453+ENST00000515740+ENST00000515492+ENST00000513952+ENST00000509508+ENST00000502513+ENST00000510493+ENST00000514546+ENST00000438836__exon_number_028__gene_id_ENSG00000127419	TMEM175	ENSG00000127419.27	-3.05988805537484	-18.9072675118009	9.52589207024891e-35	1.50649970578577e-32
ENSG00000188897.68	ENSG00000188897	ENSG00000188897_069	chr16	dexseq_prepare_annotation2.py	exon	11581118	11581242	.	-	.	ENST00000598234__exon_number_069__gene_id_ENSG00000188897	CTD-3088G3.8	ENSG00000188897.68	-2.17058474354697	-17.4796938525684	9.53808868791268e-35	1.50666019459171e-32
ENSG00000132142.78	ENSG00000132142	ENSG00000132142_079	chr17	dexseq_prepare_annotation2.py	exon	35641739	35641871	.	-	.	ENST00000591148+ENST00000394403+ENST00000335166+ENST00000394406+ENST00000416895+ENST00000590888+ENST00000360679+ENST00000353139+ENST00000413318+ENST00000456066+ENST00000451642__exon_number_079__gene_id_ENSG00000132142	ACACA	ENSG00000132142.78	1.20957960301849	13.8878652283278	1.00919511781949e-34	1.59228300427675e-32
ENSG00000160410.59	ENSG00000160410	ENSG00000160410_060	chr19	dexseq_prepare_annotation2.py	exon	41096115	41096149	.	+	.	ENST00000602239__exon_number_060__gene_id_ENSG00000160410	SHKBP1	ENSG00000160410.59	0.739175395767747	15.4991274555622	1.04151634876181e-34	1.64135667678203e-32
ENSG00000163491.54	ENSG00000163491	ENSG00000163491_055	chr3	dexseq_prepare_annotation2.py	exon	27385763	27385861	.	-	.	ENST00000435750+ENST00000429845+ENST00000341435+ENST00000491627__exon_number_055__gene_id_ENSG00000163491	NEK10	ENSG00000163491.54	-1.96516069426593	-14.9826613203802	1.05577525048983e-34	1.66188398132594e-32
ENSG00000198632.ENSG00000174368.26	ENSG00000198632+ENSG00000174368	ENSG00000198632+ENSG00000174368_027	chr7	dexseq_prepare_annotation2.py	exon	74984930	74984931	.	-	.	ENST00000513070+ENST00000414100__exon_number_027__gene_id_ENSG00000198632+ENSG00000174368		ENSG00000198632.ENSG00000174368.26	1.21226540168873	17.236809663434	1.09543005434496e-34	1.7222921398197e-32
ENSG00000023228.ENSG00000237580.7	ENSG00000023228+ENSG00000237580	ENSG00000023228+ENSG00000237580_008	chr2	dexseq_prepare_annotation2.py	exon	206988825	206989000	.	-	.	ENST00000449699+ENST00000432169+ENST00000457011+ENST00000455934+ENST00000233190+ENST00000423725+ENST00000440274__exon_number_008__gene_id_ENSG00000023228+ENSG00000237580		ENSG00000023228.ENSG00000237580.7	1.13925732043599	18.5159919067309	1.16946769390868e-34	1.83655496518232e-32
ENSG00000181381.8	ENSG00000181381	ENSG00000181381_009	chr4	dexseq_prepare_annotation2.py	exon	169299505	169299626	.	-	.	ENST00000510590+ENST00000511577+ENST00000260184__exon_number_009__gene_id_ENSG00000181381	DDX60L	ENSG00000181381.8	2.0348420124338	18.5083559571128	1.20862859250684e-34	1.89584439827191e-32
ENSG00000106266	ENSG00000106266	ENSG00000106266_001	chr7	dexseq_prepare_annotation2.py	exon	2291405	2294674	.	-	.	ENST00000222990__exon_number_001__gene_id_ENSG00000106266	SNX8	ENSG00000106266	2.21634757944732	17.9044713611762	1.29987416351571e-34	2.03660051791201e-32
ENSG00000138031.5	ENSG00000138031	ENSG00000138031_006	chr2	dexseq_prepare_annotation2.py	exon	25043321	25043592	.	-	.	ENST00000485887__exon_number_006__gene_id_ENSG00000138031	ADCY3	ENSG00000138031.5	2.21094925023896	18.4884465496154	1.31705744701289e-34	2.0611260688201e-32
ENSG00000177542.2	ENSG00000177542	ENSG00000177542_003	chr11	dexseq_prepare_annotation2.py	exon	792142	792217	.	-	.	ENST00000320230+ENST00000531214__exon_number_003__gene_id_ENSG00000177542	SLC25A22	ENSG00000177542.2	1.02210054807086	15.9648435762334	1.32415993018742e-34	2.06983709180179e-32
ENSG00000088340.15	ENSG00000088340	ENSG00000088340_016	chr20	dexseq_prepare_annotation2.py	exon	34151777	34152457	.	-	.	ENST00000400461+ENST00000434828+ENST00000262870+ENST00000411519__exon_number_016__gene_id_ENSG00000088340	FER1L4	ENSG00000088340.15	-4.02946643710708	-20.6484402353114	1.33006384447756e-34	2.07665657627573e-32
ENSG00000241015.ENSG00000160336.5	ENSG00000241015+ENSG00000160336	ENSG00000241015+ENSG00000160336_006	chr19	dexseq_prepare_annotation2.py	exon	53945861	53947923	.	+	.	ENST00000424846__exon_number_006__gene_id_ENSG00000241015+ENSG00000160336		ENSG00000241015.ENSG00000160336.5	-1.40234126371848	-18.8125776736394	1.40995055568728e-34	2.19883747424092e-32
ENSG00000131018.95	ENSG00000131018	ENSG00000131018_096	chr6	dexseq_prepare_annotation2.py	exon	152631823	152632008	.	-	.	ENST00000409694+ENST00000448038+ENST00000356820+ENST00000341594+ENST00000265368+ENST00000367255+ENST00000367256+ENST00000423061__exon_number_096__gene_id_ENSG00000131018	SYNE1	ENSG00000131018.95	1.04834392734453	13.3674192935807	1.41845644494164e-34	2.20954518270897e-32
ENSG00000149187	ENSG00000149187	ENSG00000149187_001	chr11	dexseq_prepare_annotation2.py	exon	47487496	47489835	.	-	.	ENST00000395290__exon_number_001__gene_id_ENSG00000149187	CELF1	ENSG00000149187	-1.3710370242344	-15.5314790545179	1.51195294751626e-34	2.35246609762396e-32
ENSG00000270179.ENSG00000149292.40	ENSG00000270179+ENSG00000149292	ENSG00000270179+ENSG00000149292_041	chr11	dexseq_prepare_annotation2.py	exon	113211386	113211455	.	+	.	ENST00000314756+ENST00000393020+ENST00000494714+ENST00000483239+ENST00000529221+ENST00000464224+ENST00000525965__exon_number_041__gene_id_ENSG00000270179+ENSG00000149292		ENSG00000270179.ENSG00000149292.40	2.49077855650015	17.1675862942855	1.55799138573017e-34	2.42130190652888e-32
ENSG00000232732.20	ENSG00000232732	ENSG00000232732_021	chr2	dexseq_prepare_annotation2.py	exon	200758983	200759285	.	-	.	ENST00000597051+ENST00000454153+ENST00000413557__exon_number_021__gene_id_ENSG00000232732	AC073043.1	ENSG00000232732.20	1.19721494040968	15.1196005176239	1.62182007878873e-34	2.51759540387271e-32
ENSG00000068400.7	ENSG00000068400	ENSG00000068400_008	chrX	dexseq_prepare_annotation2.py	exon	48837171	48837221	.	-	.	ENST00000488361__exon_number_008__gene_id_ENSG00000068400	GRIPAP1	ENSG00000068400.7	-1.00139849427009	-17.6034119092053	1.62502974011569e-34	2.51967499703876e-32
ENSG00000196924.1	ENSG00000196924	ENSG00000196924_002	chrX	dexseq_prepare_annotation2.py	exon	153576894	153576897	.	-	.	ENST00000420627+ENST00000360319__exon_number_002__gene_id_ENSG00000196924	FLNA	ENSG00000196924.1	-0.915600628317162	-18.4355019594299	1.65551386583024e-34	2.56399137137584e-32
ENSG00000225697.36	ENSG00000225697	ENSG00000225697_037	chr3	dexseq_prepare_annotation2.py	exon	48668574	48668656	.	-	.	ENST00000489483__exon_number_037__gene_id_ENSG00000225697	SLC26A6	ENSG00000225697.36	-1.17760690048909	-15.2606312105109	1.70113971848263e-34	2.63162994199526e-32
ENSG00000166689.54	ENSG00000166689	ENSG00000166689_055	chr11	dexseq_prepare_annotation2.py	exon	16892646	16892729	.	-	.	ENST00000529213+ENST00000531066+ENST00000355661+ENST00000528376+ENST00000448080+ENST00000528637__exon_number_055__gene_id_ENSG00000166689	PLEKHA7	ENSG00000166689.54	-2.40688695987492	-15.0352358168945	1.80923099460457e-34	2.79563535177763e-32
ENSG00000011243.26	ENSG00000011243	ENSG00000011243_027	chr19	dexseq_prepare_annotation2.py	exon	15512192	15512240	.	-	.	ENST00000609519+ENST00000594594+ENST00000593845+ENST00000594893+ENST00000595465+ENST00000599137+ENST00000599488+ENST00000397410__exon_number_027__gene_id_ENSG00000011243	AKAP8L	ENSG00000011243.26	1.76678916651265	15.9127650399962	1.81747337336106e-34	2.80515460794291e-32
ENSG00000038382.4	ENSG00000038382	ENSG00000038382_005	chr5	dexseq_prepare_annotation2.py	exon	14270934	14271008	.	+	.	ENST00000344204+ENST00000509967+ENST00000512070+ENST00000502816+ENST00000537187+ENST00000505971__exon_number_005__gene_id_ENSG00000038382	TRIO	ENSG00000038382.4	-4.42367074187191	-14.9643213828123	1.88150859783896e-34	2.90066626418784e-32
ENSG00000091536.77	ENSG00000091536	ENSG00000091536_078	chr17	dexseq_prepare_annotation2.py	exon	18062994	18063248	.	+	.	ENST00000433411__exon_number_078__gene_id_ENSG00000091536	MYO15A	ENSG00000091536.77	1.54466041548341	14.1860501424824	1.90428890894091e-34	2.93243081335447e-32
ENSG00000268614.ENSG00000090674.ENSG00000032444.57	ENSG00000268614+ENSG00000090674+ENSG00000032444	ENSG00000268614+ENSG00000090674+ENSG00000032444_058	chr19	dexseq_prepare_annotation2.py	exon	7600675	7600818	.	+	.	ENST00000600737+ENST00000414982__exon_number_058__gene_id_ENSG00000268614+ENSG00000090674+ENSG00000032444		ENSG00000268614.ENSG00000090674.ENSG00000032444.57	-1.47861721451315	-17.5557413221943	2.04329753198748e-34	3.14289949834539e-32
ENSG00000231870.6	ENSG00000231870	ENSG00000231870_007	chr17	dexseq_prepare_annotation2.py	exon	28898337	28898766	.	-	.	ENST00000420566__exon_number_007__gene_id_ENSG00000231870	KRT17P3	ENSG00000231870.6	-2.10115697988562	-32.8265705638584	2.07483525786333e-34	3.18777026584973e-32
ENSG00000138744.ENSG00000198301.56	ENSG00000138744+ENSG00000198301	ENSG00000138744+ENSG00000198301_057	chr4	dexseq_prepare_annotation2.py	exon	76896897	76896997	.	-	.	ENST00000395710+ENST00000395711+ENST00000356260+ENST00000507396+ENST00000503411+ENST00000515836__exon_number_057__gene_id_ENSG00000138744+ENSG00000198301		ENSG00000138744.ENSG00000198301.56	2.11096557544295	15.228278774991	2.11694576495322e-34	3.24876430821557e-32
ENSG00000257062.ENSG00000111700.ENSG00000134538.ENSG00000205754.ENSG00000257046.31	ENSG00000257062+ENSG00000111700+ENSG00000134538+ENSG00000205754+ENSG00000257046	ENSG00000257062+ENSG00000111700+ENSG00000134538+ENSG00000205754+ENSG00000257046_032	chr12	dexseq_prepare_annotation2.py	exon	21199987	21200112	.	+	.	ENST00000554957+ENST00000381541+ENST00000421593__exon_number_032__gene_id_ENSG00000257062+ENSG00000111700+ENSG00000134538+ENSG00000205754+ENSG00000257046		ENSG00000257062.ENSG00000111700.ENSG00000134538.ENSG00000205754.ENSG00000257046.31	2.39430041108409	15.5720038977417	2.12928192174132e-34	3.26397843798941e-32
ENSG00000082805.12	ENSG00000082805	ENSG00000082805_013	chr12	dexseq_prepare_annotation2.py	exon	1136589	1136705	.	+	.	ENST00000546231+ENST00000542302__exon_number_013__gene_id_ENSG00000082805	ERC1	ENSG00000082805.12	-0.873337317724498	-14.2713279741128	2.19861823190925e-34	3.36255626492034e-32
ENSG00000215298.ENSG00000147454.26	ENSG00000215298+ENSG00000147454	ENSG00000215298+ENSG00000147454_027	chr8	dexseq_prepare_annotation2.py	exon	23428988	23429103	.	+	.	ENST00000290075+ENST00000523883+ENST00000521637+ENST00000518881+ENST00000523930+ENST00000522164+ENST00000519973__exon_number_027__gene_id_ENSG00000215298+ENSG00000147454		ENSG00000215298.ENSG00000147454.26	-4.69858878886135	-18.3697237960617	2.20065346146124e-34	3.36255626492034e-32
ENSG00000103657.67	ENSG00000103657	ENSG00000103657_068	chr15	dexseq_prepare_annotation2.py	exon	63986511	63986748	.	-	.	ENST00000443617__exon_number_068__gene_id_ENSG00000103657	HERC1	ENSG00000103657.67	1.03924772304185	14.7639384508762	2.20107659501844e-34	3.36255626492034e-32
ENSG00000187741.51	ENSG00000187741	ENSG00000187741_052	chr16	dexseq_prepare_annotation2.py	exon	89833550	89833555	.	-	.	ENST00000567205+ENST00000568369+ENST00000563318+ENST00000389301__exon_number_052__gene_id_ENSG00000187741	FANCA	ENSG00000187741.51	1.00013200452722	14.9359609123466	2.30029500529076e-34	3.51015118463066e-32
ENSG00000185811.19	ENSG00000185811	ENSG00000185811_020	chr7	dexseq_prepare_annotation2.py	exon	50450238	50450405	.	+	.	ENST00000439701+ENST00000438033+ENST00000357364+ENST00000331340+ENST00000343574+ENST00000471793+ENST00000440768+ENST00000359197__exon_number_020__gene_id_ENSG00000185811	IKZF1	ENSG00000185811.19	2.01125706349221	22.6125220111044	2.31132569565238e-34	3.52299374302707e-32
ENSG00000267618.ENSG00000185379.ENSG00000092871.3	ENSG00000267618+ENSG00000185379+ENSG00000092871	ENSG00000267618+ENSG00000185379+ENSG00000092871_004	chr17	dexseq_prepare_annotation2.py	exon	33334891	33335251	.	-	.	ENST00000580569+ENST00000315249__exon_number_004__gene_id_ENSG00000267618+ENSG00000185379+ENSG00000092871		ENSG00000267618.ENSG00000185379.ENSG00000092871.3	-2.33539222334695	-19.0534036161645	2.43562208534802e-34	3.70825526580749e-32
ENSG00000140443.35	ENSG00000140443	ENSG00000140443_036	chr15	dexseq_prepare_annotation2.py	exon	99465377	99465471	.	+	.	ENST00000561049+ENST00000558762+ENST00000560144+ENST00000268035__exon_number_036__gene_id_ENSG00000140443	IGF1R	ENSG00000140443.35	-1.09714106891846	-15.1268285499022	2.53009155801954e-34	3.84773811185856e-32
ENSG00000005884.24	ENSG00000005884	ENSG00000005884_025	chr17	dexseq_prepare_annotation2.py	exon	48151812	48151878	.	+	.	ENST00000007722+ENST00000505306+ENST00000512553+ENST00000506401+ENST00000320031+ENST00000544892+ENST00000510809__exon_number_025__gene_id_ENSG00000005884	ITGA3	ENSG00000005884.24	-1.56901752299131	-18.330788238921	2.60517063498522e-34	3.95745097744282e-32
ENSG00000127329.32	ENSG00000127329	ENSG00000127329_033	chr12	dexseq_prepare_annotation2.py	exon	70970162	70970425	.	-	.	ENST00000538708+ENST00000550857+ENST00000261266+ENST00000548122+ENST00000334414+ENST00000551525+ENST00000451516__exon_number_033__gene_id_ENSG00000127329	PTPRB	ENSG00000127329.32	-5.73505823325823	-17.0528289464824	2.79729228767118e-34	4.2445130340697e-32
ENSG00000215440.ENSG00000124222.ENSG00000254995.24	ENSG00000215440+ENSG00000124222+ENSG00000254995	ENSG00000215440+ENSG00000124222+ENSG00000254995_025	chr20	dexseq_prepare_annotation2.py	exon	57242257	57242345	.	+	.	ENST00000476384__exon_number_025__gene_id_ENSG00000215440+ENSG00000124222+ENSG00000254995		ENSG00000215440.ENSG00000124222.ENSG00000254995.24	2.34977463937999	16.3565288242825	2.88451833577276e-34	4.37194341505842e-32
ENSG00000072609.ENSG00000196458.ENSG00000090615.38	ENSG00000072609+ENSG00000196458+ENSG00000090615	ENSG00000072609+ENSG00000196458+ENSG00000090615_039	chr12	dexseq_prepare_annotation2.py	exon	133405389	133405426	.	-	.	ENST00000537317+ENST00000545875+ENST00000456883__exon_number_039__gene_id_ENSG00000072609+ENSG00000196458+ENSG00000090615		ENSG00000072609.ENSG00000196458.ENSG00000090615.38	-7.46263978392935	-18.6384545100665	2.90823881281537e-34	4.4029428552401e-32
ENSG00000140955.16	ENSG00000140955	ENSG00000140955_017	chr16	dexseq_prepare_annotation2.py	exon	84228765	84228800	.	+	.	ENST00000566526+ENST00000315906+ENST00000567685+ENST00000564169+ENST00000268624__exon_number_017__gene_id_ENSG00000140955	ADAD2	ENSG00000140955.16	1.1341308192205	16.5082830280783	2.91536340749194e-34	4.4087754910469e-32
ENSG00000085872.ENSG00000105085.ENSG00000269578.ENSG00000214046.ENSG00000127526.ENSG00000269058.ENSG00000141979.ENSG00000268790.60	ENSG00000085872+ENSG00000105085+ENSG00000269578+ENSG00000214046+ENSG00000127526+ENSG00000269058+ENSG00000141979+ENSG00000268790	ENSG00000085872+ENSG00000105085+ENSG00000269578+ENSG00000214046+ENSG00000127526+ENSG00000269058+ENSG00000141979+ENSG00000268790_061	chr19	dexseq_prepare_annotation2.py	exon	16665963	16666159	.	-	.	ENST00000595753+ENST00000436553+ENST00000409648+ENST00000469055+ENST00000600356+ENST00000421082__exon_number_061__gene_id_ENSG00000085872+ENSG00000105085+ENSG00000269578+ENSG00000214046+ENSG00000127526+ENSG00000269058+ENSG00000141979+ENSG00000268790		ENSG00000085872.ENSG00000105085.ENSG00000269578.ENSG00000214046.ENSG00000127526.ENSG00000269058.ENSG00000141979.ENSG00000268790.60	-0.670618946878555	-14.0087594769076	3.00282813274578e-34	4.53595368007211e-32
ENSG00000145012.36	ENSG00000145012	ENSG00000145012_037	chr3	dexseq_prepare_annotation2.py	exon	188426182	188430630	.	+	.	ENST00000448637__exon_number_037__gene_id_ENSG00000145012	LPP	ENSG00000145012.36	-1.77191183092431	-17.0340895390486	3.07829301746488e-34	4.64474084836789e-32
ENSG00000113575.ENSG00000272772.ENSG00000113558.ENSG00000273345.ENSG00000006837.2	ENSG00000113575+ENSG00000272772+ENSG00000113558+ENSG00000273345+ENSG00000006837	ENSG00000113575+ENSG00000272772+ENSG00000113558+ENSG00000273345+ENSG00000006837_003	chr5	dexseq_prepare_annotation2.py	exon	133493083	133493164	.	-	.	ENST00000522552+ENST00000353411+ENST00000521216__exon_number_003__gene_id_ENSG00000113575+ENSG00000272772+ENSG00000113558+ENSG00000273345+ENSG00000006837		ENSG00000113575.ENSG00000272772.ENSG00000113558.ENSG00000273345.ENSG00000006837.2	-1.75774984561806	-13.8705296350954	3.17263187249035e-34	4.78173113828965e-32
ENSG00000138744.ENSG00000198301.65	ENSG00000138744+ENSG00000198301	ENSG00000138744+ENSG00000198301_066	chr4	dexseq_prepare_annotation2.py	exon	76903086	76903190	.	-	.	ENST00000395710+ENST00000395711+ENST00000356260+ENST00000503411+ENST00000514710+ENST00000504975__exon_number_066__gene_id_ENSG00000138744+ENSG00000198301		ENSG00000138744.ENSG00000198301.65	2.54920451951366	15.1604672792975	3.34849442608628e-34	5.04114900513651e-32
ENSG00000160410.68	ENSG00000160410	ENSG00000160410_069	chr19	dexseq_prepare_annotation2.py	exon	41097195	41097202	.	+	.	ENST00000594862+ENST00000600718+ENST00000600320+ENST00000594973+ENST00000596163+ENST00000600733+ENST00000594298+ENST00000595726+ENST00000291842+ENST00000597396+ENST00000598201__exon_number_069__gene_id_ENSG00000160410	SHKBP1	ENSG00000160410.68	0.916572023854329	15.3204877013712	3.37452966713702e-34	5.07467495992607e-32
ENSG00000266967.ENSG00000267060.ENSG00000108825.30	ENSG00000266967+ENSG00000267060+ENSG00000108825	ENSG00000266967+ENSG00000267060+ENSG00000108825_031	chr17	dexseq_prepare_annotation2.py	exon	41108045	41108220	.	-	.	ENST00000441280+ENST00000483774__exon_number_031__gene_id_ENSG00000266967+ENSG00000267060+ENSG00000108825		ENSG00000266967.ENSG00000267060.ENSG00000108825.30	-1.83220885185836	-14.9337060980046	3.68598617246062e-34	5.53686899497981e-32
ENSG00000150672.ENSG00000256466.94	ENSG00000150672+ENSG00000256466	ENSG00000150672+ENSG00000256466_095	chr11	dexseq_prepare_annotation2.py	exon	85338733	85338793	.	-	.	ENST00000526147+ENST00000472545__exon_number_095__gene_id_ENSG00000150672+ENSG00000256466		ENSG00000150672.ENSG00000256466.94	2.49490124767793	17.4133291123278	4.05725327321458e-34	6.08777751157548e-32
ENSG00000221177.ENSG00000259328	ENSG00000221177+ENSG00000259328	ENSG00000221177+ENSG00000259328_001	chr15	dexseq_prepare_annotation2.py	exon	82944773	82944794	.	+	.	ENST00000559567__exon_number_001__gene_id_ENSG00000221177+ENSG00000259328		ENSG00000221177.ENSG00000259328	1.58244858232781	20.9020053166903	4.30104462655835e-34	6.44639994518048e-32
ENSG00000105072.4	ENSG00000105072	ENSG00000105072_005	chr19	dexseq_prepare_annotation2.py	exon	16607267	16607273	.	+	.	ENST00000599550+ENST00000594035+ENST00000593380+ENST00000221671+ENST00000596592__exon_number_005__gene_id_ENSG00000105072	C19orf44	ENSG00000105072.4	-5.53698481520145	-21.585395224875	4.36119250181658e-34	6.52928666755299e-32
ENSG00000013441.39	ENSG00000013441	ENSG00000013441_040	chr2	dexseq_prepare_annotation2.py	exon	201729382	201729385	.	-	.	ENST00000409403+ENST00000321356+ENST00000473565__exon_number_040__gene_id_ENSG00000013441	CLK1	ENSG00000013441.39	2.59357685002829	17.3945448537632	4.44230264257854e-34	6.64333787642972e-32
ENSG00000133958.57	ENSG00000133958	ENSG00000133958_058	chr14	dexseq_prepare_annotation2.py	exon	94173251	94173618	.	+	.	ENST00000256339+ENST00000553484+ENST00000554549__exon_number_058__gene_id_ENSG00000133958	UNC79	ENSG00000133958.57	-1.29519906480392	-17.3817779790442	4.72477768170379e-34	7.05793785352697e-32
ENSG00000158286.14	ENSG00000158286	ENSG00000158286_015	chr1	dexseq_prepare_annotation2.py	exon	6269474	6269599	.	+	.	ENST00000377948+ENST00000485539+ENST00000496676+ENST00000377939__exon_number_015__gene_id_ENSG00000158286	RNF207	ENSG00000158286.14	-0.76690913699996	-16.1184119310751	4.9816795268019e-34	7.43346027464387e-32
ENSG00000165949.32	ENSG00000165949	ENSG00000165949_033	chr14	dexseq_prepare_annotation2.py	exon	94583032	94583032	.	+	.	ENST00000444961+ENST00000298902+ENST00000555744+ENST00000448882__exon_number_033__gene_id_ENSG00000165949	IFI27	ENSG00000165949.32	2.67535188781828	18.1812310293383	4.99006717723026e-34	7.43773928754822e-32
ENSG00000178149.16	ENSG00000178149	ENSG00000178149_017	chr3	dexseq_prepare_annotation2.py	exon	49053862	49053944	.	-	.	ENST00000498794+ENST00000440857+ENST00000467457+ENST00000313778+ENST00000472331+ENST00000498498+ENST00000460505+ENST00000438585+ENST00000395462+ENST00000441576+ENST00000484831+ENST00000341949__exon_number_017__gene_id_ENSG00000178149	DALRD3	ENSG00000178149.16	-2.79086066941448	-16.7487033686093	5.01186714793801e-34	7.46197793643606e-32
ENSG00000164924.29	ENSG00000164924	ENSG00000164924_030	chr8	dexseq_prepare_annotation2.py	exon	101960891	101960960	.	-	.	ENST00000419477+ENST00000457309+ENST00000395948+ENST00000418997+ENST00000480304+ENST00000437293+ENST00000521328+ENST00000395956+ENST00000517727+ENST00000518736+ENST00000395958+ENST00000521607+ENST00000395957+ENST00000353245+ENST00000395953+ENST00000523131+ENST00000395951__exon_number_030__gene_id_ENSG00000164924	YWHAZ	ENSG00000164924.29	1.48644060680318	15.4368783986583	5.05467160272792e-34	7.51740133658681e-32
ENSG00000150672.ENSG00000256466.93	ENSG00000150672+ENSG00000256466	ENSG00000150672+ENSG00000256466_094	chr11	dexseq_prepare_annotation2.py	exon	85338315	85338732	.	-	.	ENST00000472545__exon_number_094__gene_id_ENSG00000150672+ENSG00000256466		ENSG00000150672.ENSG00000256466.93	2.47233551867603	17.3636686047144	5.15672011520595e-34	7.66071424215084e-32
ENSG00000105135.30	ENSG00000105135	ENSG00000105135_031	chr19	dexseq_prepare_annotation2.py	exon	15233616	15233702	.	-	.	ENST00000533086__exon_number_031__gene_id_ENSG00000105135	ILVBL	ENSG00000105135.30	0.693257117147466	15.9644393393798	5.67222458007968e-34	8.417256435783e-32
ENSG00000252974.ENSG00000139116.33	ENSG00000252974+ENSG00000139116	ENSG00000252974+ENSG00000139116_034	chr12	dexseq_prepare_annotation2.py	exon	39725733	39725826	.	-	.	ENST00000552475__exon_number_034__gene_id_ENSG00000252974+ENSG00000139116		ENSG00000252974.ENSG00000139116.33	-1.18050344667868	-15.0042406119415	5.85857406374543e-34	8.68422427389644e-32
ENSG00000181381.68	ENSG00000181381	ENSG00000181381_069	chr4	dexseq_prepare_annotation2.py	exon	169413817	169414036	.	-	.	ENST00000505150+ENST00000512958__exon_number_069__gene_id_ENSG00000181381	DDX60L	ENSG00000181381.68	-0.637211228896143	-18.1334761957294	6.14463874076974e-34	9.09825179350326e-32
ENSG00000131558.12	ENSG00000131558	ENSG00000131558_013	chr7	dexseq_prepare_annotation2.py	exon	133041141	133041327	.	+	.	ENST00000393161+ENST00000462055+ENST00000253861+ENST00000539845+ENST00000486013+ENST00000480840__exon_number_013__gene_id_ENSG00000131558	EXOC4	ENSG00000131558.12	-1.12144972616299	-14.4225356945056	6.21600476647054e-34	9.19381903670442e-32
ENSG00000085872.ENSG00000105085.ENSG00000269578.ENSG00000214046.ENSG00000127526.ENSG00000269058.ENSG00000141979.ENSG00000268790.10	ENSG00000085872+ENSG00000105085+ENSG00000269578+ENSG00000214046+ENSG00000127526+ENSG00000269058+ENSG00000141979+ENSG00000268790	ENSG00000085872+ENSG00000105085+ENSG00000269578+ENSG00000214046+ENSG00000127526+ENSG00000269058+ENSG00000141979+ENSG00000268790_011	chr19	dexseq_prepare_annotation2.py	exon	16595974	16596068	.	-	.	ENST00000269881+ENST00000600762__exon_number_011__gene_id_ENSG00000085872+ENSG00000105085+ENSG00000269578+ENSG00000214046+ENSG00000127526+ENSG00000269058+ENSG00000141979+ENSG00000268790		ENSG00000085872.ENSG00000105085.ENSG00000269578.ENSG00000214046.ENSG00000127526.ENSG00000269058.ENSG00000141979.ENSG00000268790.10	-3.49334472893991	-13.9166950203922	6.45801113218929e-34	9.54128657865624e-32
ENSG00000041357.32	ENSG00000041357	ENSG00000041357_033	chr15	dexseq_prepare_annotation2.py	exon	78836987	78837210	.	+	.	ENST00000558094+ENST00000559154__exon_number_033__gene_id_ENSG00000041357	PSMA4	ENSG00000041357.32	-1.01496839208211	-16.0724769831317	6.49207002346258e-34	9.58110075686085e-32
ENSG00000114353.6	ENSG00000114353	ENSG00000114353_007	chr3	dexseq_prepare_annotation2.py	exon	50273636	50273885	.	+	.	ENST00000536647+ENST00000441156+ENST00000313601__exon_number_007__gene_id_ENSG00000114353	GNAI2	ENSG00000114353.6	2.38562377079436	18.8058631917317	6.55860555914063e-34	9.66870492614581e-32
ENSG00000123607.31	ENSG00000123607	ENSG00000123607_032	chr2	dexseq_prepare_annotation2.py	exon	166775786	166775943	.	-	.	ENST00000243344__exon_number_032__gene_id_ENSG00000123607	TTC21B	ENSG00000123607.31	1.31458957965163	16.0556003352983	7.15585410142707e-34	1.05376403643113e-31
ENSG00000119912.31	ENSG00000119912	ENSG00000119912_032	chr10	dexseq_prepare_annotation2.py	exon	94269807	94269889	.	-	.	ENST00000478361+ENST00000265986__exon_number_032__gene_id_ENSG00000119912	IDE	ENSG00000119912.31	1.37757050534816	17.7926510750352	7.57408677649286e-34	1.1141349349762e-31
ENSG00000150672.ENSG00000256466.89	ENSG00000150672+ENSG00000256466	ENSG00000150672+ENSG00000256466_090	chr11	dexseq_prepare_annotation2.py	exon	85336151	85336295	.	-	.	ENST00000526147__exon_number_090__gene_id_ENSG00000150672+ENSG00000256466		ENSG00000150672.ENSG00000256466.89	2.40941672884839	17.2675271914786	8.21052781730877e-34	1.20643722918192e-31
ENSG00000100201.34	ENSG00000100201	ENSG00000100201_035	chr22	dexseq_prepare_annotation2.py	exon	38902312	38902317	.	-	.	ENST00000381633+ENST00000396821+ENST00000403230__exon_number_035__gene_id_ENSG00000100201	DDX17	ENSG00000100201.34	-2.19049098126884	-16.4717677779648	8.65321949220729e-34	1.27010032768954e-31
ENSG00000005884.25	ENSG00000005884	ENSG00000005884_026	chr17	dexseq_prepare_annotation2.py	exon	48151879	48151898	.	+	.	ENST00000007722+ENST00000505306+ENST00000506401+ENST00000320031+ENST00000544892+ENST00000510809__exon_number_026__gene_id_ENSG00000005884	ITGA3	ENSG00000005884.25	-1.63953586354194	-18.0440860773322	9.07883758551396e-34	1.3311215820972e-31
ENSG00000148343.9	ENSG00000148343	ENSG00000148343_010	chr9	dexseq_prepare_annotation2.py	exon	131804583	131804679	.	+	.	ENST00000406926+ENST00000358369+ENST00000477088+ENST00000445183+ENST00000439290+ENST00000277475+ENST00000474534+ENST00000450073__exon_number_010__gene_id_ENSG00000148343	FAM73B	ENSG00000148343.9	0.86395805899792	15.343254872889	9.2084710671903e-34	1.34866066145147e-31
ENSG00000075151.23	ENSG00000075151	ENSG00000075151_024	chr1	dexseq_prepare_annotation2.py	exon	21191609	21191755	.	-	.	ENST00000374935+ENST00000374937+ENST00000264211+ENST00000537738+ENST00000602326+ENST00000400422+ENST00000536266__exon_number_024__gene_id_ENSG00000075151	EIF4G3	ENSG00000075151.23	-2.31684201667293	-29.1236469760595	9.38763807834049e-34	1.37340839299865e-31
ENSG00000080561.15	ENSG00000080561	ENSG00000080561_016	chrX	dexseq_prepare_annotation2.py	exon	107169901	107170423	.	+	.	ENST00000443968+ENST00000262843__exon_number_016__gene_id_ENSG00000080561	MID2	ENSG00000080561.15	-1.51951854614441	-22.0954966054608	9.88856461706315e-34	1.44512470025198e-31
ENSG00000175224.6	ENSG00000175224	ENSG00000175224_007	chr11	dexseq_prepare_annotation2.py	exon	46639099	46639106	.	+	.	ENST00000312040+ENST00000434074+ENST00000533325+ENST00000451945+ENST00000526715+ENST00000579280+ENST00000580238+ENST00000529655+ENST00000581416__exon_number_007__gene_id_ENSG00000175224	ATG13	ENSG00000175224.6	0.882321397249686	15.8665253041252	1.00930333092039e-33	1.47340790265303e-31
ENSG00000153048.29	ENSG00000153048	ENSG00000153048_030	chr16	dexseq_prepare_annotation2.py	exon	8962184	8962200	.	-	.	ENST00000562586+ENST00000396593+ENST00000561530+ENST00000562843__exon_number_030__gene_id_ENSG00000153048	CARHSP1	ENSG00000153048.29	-2.4183270166545	-17.2107341979724	1.08126578756912e-33	1.57675232411946e-31
ENSG00000166689.33	ENSG00000166689	ENSG00000166689_034	chr11	dexseq_prepare_annotation2.py	exon	16822572	16822622	.	-	.	ENST00000525049+ENST00000525781+ENST00000531066+ENST00000525581+ENST00000355661+ENST00000530489+ENST00000448080+ENST00000531079__exon_number_034__gene_id_ENSG00000166689	PLEKHA7	ENSG00000166689.33	1.46947269569602	14.7770561988699	1.10586173474909e-33	1.61087591203851e-31
ENSG00000104979.ENSG00000037757.21	ENSG00000104979+ENSG00000037757	ENSG00000104979+ENSG00000037757_022	chr19	dexseq_prepare_annotation2.py	exon	13885332	13885374	.	+	.	ENST00000588858+ENST00000588234+ENST00000221576__exon_number_022__gene_id_ENSG00000104979+ENSG00000037757		ENSG00000104979.ENSG00000037757.21	2.17280610405916	21.2788618576097	1.10729210080634e-33	1.61121762685581e-31
ENSG00000132142.87	ENSG00000132142	ENSG00000132142_088	chr17	dexseq_prepare_annotation2.py	exon	35696780	35696810	.	-	.	ENST00000591148+ENST00000394403+ENST00000456561+ENST00000394406+ENST00000416895+ENST00000590888+ENST00000353139+ENST00000413318+ENST00000456066+ENST00000451642__exon_number_088__gene_id_ENSG00000132142	ACACA	ENSG00000132142.87	1.08574172436044	13.6010933350051	1.23185925147046e-33	1.79054130810824e-31
ENSG00000066739.35	ENSG00000066739	ENSG00000066739_036	chr14	dexseq_prepare_annotation2.py	exon	96788449	96788591	.	-	.	ENST00000359933+ENST00000488421__exon_number_036__gene_id_ENSG00000066739	ATG2B	ENSG00000066739.35	-4.01849613186538	-15.8313735981609	1.24156895276915e-33	1.80270995510798e-31
ENSG00000174292.15	ENSG00000174292	ENSG00000174292_016	chr17	dexseq_prepare_annotation2.py	exon	7287038	7287047	.	+	.	ENST00000311668+ENST00000575268+ENST00000576812+ENST00000570896__exon_number_016__gene_id_ENSG00000174292	TNK1	ENSG00000174292.15	0.949557740676349	16.9562789931467	1.28559098368246e-33	1.8646189485828e-31
ENSG00000114374.4	ENSG00000114374	ENSG00000114374_005	chrY	dexseq_prepare_annotation2.py	exon	14821369	14821476	.	+	.	ENST00000493168+ENST00000338981+ENST00000426564__exon_number_005__gene_id_ENSG00000114374	USP9Y	ENSG00000114374.4	-2.61886211710388	-15.2864632258655	1.3253769925433e-33	1.92025749171258e-31
ENSG00000126733.6	ENSG00000126733	ENSG00000126733_007	chrX	dexseq_prepare_annotation2.py	exon	85769282	85769394	.	+	.	ENST00000506327+ENST00000508860+ENST00000461604+ENST00000373125+ENST00000373131+ENST00000510272__exon_number_007__gene_id_ENSG00000126733	DACH2	ENSG00000126733.6	1.47001507742998	21.1921468065996	1.44376237333086e-33	2.08953200544949e-31
ENSG00000063978.ENSG00000206113.ENSG00000125386.ENSG00000249428.6	ENSG00000063978+ENSG00000206113+ENSG00000125386+ENSG00000249428	ENSG00000063978+ENSG00000206113+ENSG00000125386+ENSG00000249428_007	chr4	dexseq_prepare_annotation2.py	exon	2444857	2444923	.	+	.	ENST00000511731__exon_number_007__gene_id_ENSG00000063978+ENSG00000206113+ENSG00000125386+ENSG00000249428		ENSG00000063978.ENSG00000206113.ENSG00000125386.ENSG00000249428.6	-4.24403163405173	-13.6803605845801	1.60421295468373e-33	2.31925817532183e-31
ENSG00000185811.18	ENSG00000185811	ENSG00000185811_019	chr7	dexseq_prepare_annotation2.py	exon	50444492	50445025	.	+	.	ENST00000462201__exon_number_019__gene_id_ENSG00000185811	IKZF1	ENSG00000185811.18	1.84027650779553	21.9030377771356	1.7098152923495e-33	2.46928115886126e-31
ENSG00000156261.6	ENSG00000156261	ENSG00000156261_007	chr21	dexseq_prepare_annotation2.py	exon	30433698	30433738	.	-	.	ENST00000286788+ENST00000540844+ENST00000542732+ENST00000470450+ENST00000496121__exon_number_007__gene_id_ENSG00000156261	CCT8	ENSG00000156261.6	3.51878797933187	19.8996793719358	1.74663901101161e-33	2.51976053128187e-31
ENSG00000138744.ENSG00000198301.59	ENSG00000138744+ENSG00000198301	ENSG00000138744+ENSG00000198301_060	chr4	dexseq_prepare_annotation2.py	exon	76898822	76898838	.	-	.	ENST00000395710+ENST00000515836+ENST00000503411+ENST00000356260+ENST00000504975__exon_number_060__gene_id_ENSG00000138744+ENSG00000198301		ENSG00000138744.ENSG00000198301.59	2.32266617865772	14.9143255959572	1.77238834924359e-33	2.55417273747358e-31
ENSG00000165795.122	ENSG00000165795	ENSG00000165795_123	chr14	dexseq_prepare_annotation2.py	exon	21492997	21493007	.	-	.	ENST00000556147+ENST00000554833+ENST00000557274+ENST00000555158+ENST00000554489+ENST00000555657__exon_number_123__gene_id_ENSG00000165795	NDRG2	ENSG00000165795.122	0.865117695824971	13.8183204977334	1.84013797648978e-33	2.64897298320711e-31
ENSG00000123329.75	ENSG00000123329	ENSG00000123329_076	chr12	dexseq_prepare_annotation2.py	exon	57877747	57877816	.	-	.	ENST00000550288__exon_number_076__gene_id_ENSG00000123329	ARHGAP9	ENSG00000123329.75	1.67104342685338	15.1408542863843	1.91445368796581e-33	2.7530130077256e-31
ENSG00000147642.2	ENSG00000147642	ENSG00000147642_003	chr8	dexseq_prepare_annotation2.py	exon	110586411	110586414	.	-	.	ENST00000533895+ENST00000424158+ENST00000446070+ENST00000399066+ENST00000528331+ENST00000532779__exon_number_003__gene_id_ENSG00000147642	SYBU	ENSG00000147642.2	-1.03621307752899	-14.6978132801356	1.92839479756126e-33	2.77010417711086e-31
ENSG00000134109.16	ENSG00000134109	ENSG00000134109_017	chr3	dexseq_prepare_annotation2.py	exon	5246752	5246926	.	+	.	ENST00000256497+ENST00000445686+ENST00000434243+ENST00000465369__exon_number_017__gene_id_ENSG00000134109	EDEM1	ENSG00000134109.16	2.20490074523174	21.093687243557	1.9531969710027e-33	2.80274404970017e-31
ENSG00000105135.17	ENSG00000105135	ENSG00000105135_018	chr19	dexseq_prepare_annotation2.py	exon	15227273	15227333	.	-	.	ENST00000533086+ENST00000533148+ENST00000524779+ENST00000534378+ENST00000263383+ENST00000525880+ENST00000596093+ENST00000598709+ENST00000534806__exon_number_018__gene_id_ENSG00000105135	ILVBL	ENSG00000105135.17	-2.98069559868948	-15.7521801332158	1.98066987456196e-33	2.83914276849179e-31
ENSG00000070756.59	ENSG00000070756	ENSG00000070756_060	chr8	dexseq_prepare_annotation2.py	exon	101734221	101734264	.	-	.	ENST00000520142+ENST00000318607+ENST00000519004+ENST00000518196__exon_number_060__gene_id_ENSG00000070756	PABPC1	ENSG00000070756.59	1.73807053905883	16.0040598000005	2.11436242009692e-33	3.02756026789266e-31
ENSG00000123104.1	ENSG00000123104	ENSG00000123104_002	chr12	dexseq_prepare_annotation2.py	exon	26493100	26493261	.	-	.	ENST00000381340__exon_number_002__gene_id_ENSG00000123104	ITPR2	ENSG00000123104.1	0.738705441582317	15.5075002762557	2.15473025262826e-33	3.08208772504923e-31
ENSG00000074706.21	ENSG00000074706	ENSG00000074706_022	chr6	dexseq_prepare_annotation2.py	exon	154542391	154542462	.	-	.	ENST00000367220+ENST00000422970+ENST00000519405+ENST00000519344+ENST00000265198+ENST00000517438+ENST00000519190__exon_number_022__gene_id_ENSG00000074706	IPCEF1	ENSG00000074706.21	-1.15485407770328	-18.8867978071949	2.28474584868643e-33	3.26459411605203e-31
ENSG00000255243.ENSG00000134343.19	ENSG00000255243+ENSG00000134343	ENSG00000255243+ENSG00000134343_020	chr11	dexseq_prepare_annotation2.py	exon	26563494	26563615	.	+	.	ENST00000525139+ENST00000537978+ENST00000256737+ENST00000529242+ENST00000531568__exon_number_020__gene_id_ENSG00000255243+ENSG00000134343		ENSG00000255243.ENSG00000134343.19	0.905917777404109	14.9451040014181	2.3875406397979e-33	3.40786017889459e-31
ENSG00000023228.ENSG00000237580.16	ENSG00000023228+ENSG00000237580	ENSG00000023228+ENSG00000237580_017	chr2	dexseq_prepare_annotation2.py	exon	207006665	207006793	.	-	.	ENST00000449699+ENST00000432169+ENST00000457011+ENST00000455934+ENST00000233190+ENST00000423725+ENST00000440274__exon_number_017__gene_id_ENSG00000023228+ENSG00000237580		ENSG00000023228.ENSG00000237580.16	1.34485802367656	17.8071105235368	2.56801270757453e-33	3.66157849993658e-31
ENSG00000016864.16	ENSG00000016864	ENSG00000016864_017	chr3	dexseq_prepare_annotation2.py	exon	52730558	52730596	.	-	.	ENST00000463827+ENST00000478968+ENST00000485899+ENST00000480080+ENST00000491606+ENST00000407584+ENST00000481643+ENST00000484163+ENST00000266014+ENST00000394783+ENST00000479553__exon_number_017__gene_id_ENSG00000016864	GLT8D1	ENSG00000016864.16	1.13768787981464	15.9662183465008	2.62062299865242e-33	3.73264253789032e-31
ENSG00000108309.19	ENSG00000108309	ENSG00000108309_020	chr17	dexseq_prepare_annotation2.py	exon	42393923	42393986	.	+	.	ENST00000590834+ENST00000588564__exon_number_020__gene_id_ENSG00000108309	RUNDC3A	ENSG00000108309.19	-2.53246731670113	-16.5794766898697	3.18079353310594e-33	4.52572842912101e-31
ENSG00000241015.ENSG00000160336.2	ENSG00000241015+ENSG00000160336	ENSG00000241015+ENSG00000160336_003	chr19	dexseq_prepare_annotation2.py	exon	53935246	53935281	.	+	.	ENST00000447129+ENST00000424846+ENST00000454407__exon_number_003__gene_id_ENSG00000241015+ENSG00000160336		ENSG00000241015.ENSG00000160336.2	-1.38577714537041	-18.0620476898137	3.28298954957444e-33	4.66620862751855e-31
ENSG00000164924.38	ENSG00000164924	ENSG00000164924_039	chr8	dexseq_prepare_annotation2.py	exon	101963684	101963822	.	-	.	ENST00000518736+ENST00000395953__exon_number_039__gene_id_ENSG00000164924	YWHAZ	ENSG00000164924.38	-0.965838184920842	-15.1352759136154	3.49825829681125e-33	4.96693698028389e-31
ENSG00000266967.ENSG00000267060.ENSG00000108825.32	ENSG00000266967+ENSG00000267060+ENSG00000108825	ENSG00000266967+ENSG00000267060+ENSG00000108825_033	chr17	dexseq_prepare_annotation2.py	exon	41108333	41108337	.	-	.	ENST00000491665+ENST00000421990+ENST00000427569+ENST00000486664+ENST00000423601+ENST00000591910+ENST00000430739+ENST00000483774+ENST00000409399+ENST00000409103+ENST00000478040+ENST00000441280+ENST00000360221__exon_number_033__gene_id_ENSG00000266967+ENSG00000267060+ENSG00000108825		ENSG00000266967.ENSG00000267060.ENSG00000108825.32	-1.64502757292092	-14.6083282232832	3.61405833670942e-33	5.12595208847263e-31
ENSG00000141349.23	ENSG00000141349	ENSG00000141349_024	chr17	dexseq_prepare_annotation2.py	exon	42153210	42153668	.	+	.	ENST00000588558+ENST00000590253+ENST00000269097+ENST00000585361__exon_number_024__gene_id_ENSG00000141349	G6PC3	ENSG00000141349.23	-3.74804593760961	-20.2222137375865	3.97107185097384e-33	5.6263949878435e-31
ENSG00000105738.5	ENSG00000105738	ENSG00000105738_006	chr19	dexseq_prepare_annotation2.py	exon	38571896	38572088	.	+	.	ENST00000222345+ENST00000476317__exon_number_006__gene_id_ENSG00000105738	SIPA1L3	ENSG00000105738.5	-1.62693131886493	-20.2053276448807	4.19920808585764e-33	5.94337915866208e-31
ENSG00000092148.67	ENSG00000092148	ENSG00000092148_068	chr14	dexseq_prepare_annotation2.py	exon	31642362	31642632	.	-	.	ENST00000399332+ENST00000554471+ENST00000553700+ENST00000556224__exon_number_068__gene_id_ENSG00000092148	HECTD1	ENSG00000092148.67	-0.604369869244111	-14.7773520622425	4.48579603026401e-33	6.34234132958901e-31
ENSG00000048740	ENSG00000048740	ENSG00000048740_001	chr10	dexseq_prepare_annotation2.py	exon	11047259	11047350	.	+	.	ENST00000379261__exon_number_001__gene_id_ENSG00000048740	CELF2	ENSG00000048740	1.22145588565053	19.6194558734302	4.65454323380962e-33	6.5740300252618e-31
ENSG00000154040.27	ENSG00000154040	ENSG00000154040_028	chr18	dexseq_prepare_annotation2.py	exon	21739436	21739626	.	+	.	ENST00000486759+ENST00000399499+ENST00000399496+ENST00000463087+ENST00000399481+ENST00000581397+ENST00000327201__exon_number_028__gene_id_ENSG00000154040	CABYR	ENSG00000154040.27	-2.62497134376317	-17.669073043199	4.72127398035715e-33	6.66129736818098e-31
ENSG00000239306.ENSG00000173933.ENSG00000248643.ENSG00000258297.10	ENSG00000239306+ENSG00000173933+ENSG00000248643+ENSG00000258297	ENSG00000239306+ENSG00000173933+ENSG00000248643+ENSG00000258297_011	chr11	dexseq_prepare_annotation2.py	exon	66384845	66385021	.	+	.	ENST00000460762+ENST00000461478__exon_number_011__gene_id_ENSG00000239306+ENSG00000173933+ENSG00000248643+ENSG00000258297		ENSG00000239306.ENSG00000173933.ENSG00000248643.ENSG00000258297.10	0.641450286664432	14.7538913374338	5.25956230927399e-33	7.41301197360038e-31
ENSG00000158321.18	ENSG00000158321	ENSG00000158321_019	chr7	dexseq_prepare_annotation2.py	exon	70229741	70229780	.	+	.	ENST00000406775+ENST00000416482+ENST00000342771__exon_number_019__gene_id_ENSG00000158321	AUTS2	ENSG00000158321.18	0.952425264840923	16.3002295887317	5.36234419517203e-33	7.54997890852528e-31
ENSG00000186635.ENSG00000214530.74	ENSG00000186635+ENSG00000214530	ENSG00000186635+ENSG00000214530_075	chr11	dexseq_prepare_annotation2.py	exon	72465774	72465774	.	-	.	ENST00000543304+ENST00000537351__exon_number_075__gene_id_ENSG00000186635+ENSG00000214530		ENSG00000186635.ENSG00000214530.74	1.84822930353948	15.2480299004683	5.64528762906464e-33	7.94005580078735e-31
ENSG00000050438.22	ENSG00000050438	ENSG00000050438_023	chr12	dexseq_prepare_annotation2.py	exon	51847371	51847483	.	+	.	ENST00000514353+ENST00000319957+ENST00000552001+ENST00000547697+ENST00000535225+ENST00000453097+ENST00000551071+ENST00000604314+ENST00000394856+ENST00000358657__exon_number_023__gene_id_ENSG00000050438	SLC4A8	ENSG00000050438.22	-4.52682138504459	-18.2737037465843	5.66015838599853e-33	7.95267008598763e-31
ENSG00000140443.37	ENSG00000140443	ENSG00000140443_038	chr15	dexseq_prepare_annotation2.py	exon	99467011	99467104	.	+	.	ENST00000560343__exon_number_038__gene_id_ENSG00000140443	IGF1R	ENSG00000140443.37	-1.03675107656102	-14.6720934559799	5.71789247186455e-33	8.02541945254139e-31
ENSG00000213398.ENSG00000124067.ENSG00000267660.57	ENSG00000213398+ENSG00000124067+ENSG00000267660	ENSG00000213398+ENSG00000124067+ENSG00000267660_058	chr16	dexseq_prepare_annotation2.py	exon	67983810	67983821	.	-	.	ENST00000576616+ENST00000537830+ENST00000338335+ENST00000422611+ENST00000576513+ENST00000574665+ENST00000572037+ENST00000570802+ENST00000573023+ENST00000541864+ENST00000316341+ENST00000572766__exon_number_058__gene_id_ENSG00000213398+ENSG00000124067+ENSG00000267660		ENSG00000213398.ENSG00000124067.ENSG00000267660.57	-3.2447790619858	-15.5679460437839	5.88470756976238e-33	8.25096011826142e-31
ENSG00000197969.37	ENSG00000197969	ENSG00000197969_038	chr9	dexseq_prepare_annotation2.py	exon	79908410	79908424	.	+	.	ENST00000360280+ENST00000423463+ENST00000493341+ENST00000376634+ENST00000376636+ENST00000357409__exon_number_038__gene_id_ENSG00000197969	VPS13A	ENSG00000197969.37	2.30997917383806	17.6064514887303	6.22845550154503e-33	8.72385188346341e-31
ENSG00000132702.10	ENSG00000132702	ENSG00000132702_011	chr1	dexseq_prepare_annotation2.py	exon	156593707	156593855	.	+	.	ENST00000456112+ENST00000255039__exon_number_011__gene_id_ENSG00000132702	HAPLN2	ENSG00000132702.10	-0.703992307286919	-20.7137500112407	6.32907049706732e-33	8.85557234595892e-31
ENSG00000137509.37	ENSG00000137509	ENSG00000137509_038	chr11	dexseq_prepare_annotation2.py	exon	82611824	82611874	.	-	.	ENST00000532809+ENST00000529671__exon_number_038__gene_id_ENSG00000137509	PRCP	ENSG00000137509.37	1.74668411677095	16.6346449513769	6.46488982426697e-33	9.03622598237947e-31
ENSG00000103343.ENSG00000103351.ENSG00000263212.ENSG00000262621.ENSG00000122390.2	ENSG00000103343+ENSG00000103351+ENSG00000263212+ENSG00000262621+ENSG00000122390	ENSG00000103343+ENSG00000103351+ENSG00000263212+ENSG00000262621+ENSG00000122390_003	chr16	dexseq_prepare_annotation2.py	exon	3434010	3434706	.	+	.	ENST00000576906__exon_number_003__gene_id_ENSG00000103343+ENSG00000103351+ENSG00000263212+ENSG00000262621+ENSG00000122390		ENSG00000103343.ENSG00000103351.ENSG00000263212.ENSG00000262621.ENSG00000122390.2	0.849491978949681	13.4457463976753	6.75694298592809e-33	9.43465297212355e-31
ENSG00000173406.ENSG00000162600.16	ENSG00000173406+ENSG00000162600	ENSG00000173406+ENSG00000162600_017	chr1	dexseq_prepare_annotation2.py	exon	57536407	57536695	.	-	.	ENST00000371230__exon_number_017__gene_id_ENSG00000173406+ENSG00000162600		ENSG00000173406.ENSG00000162600.16	-0.736823515978361	-14.0028027128418	7.95705862180822e-33	1.10988612093135e-30
ENSG00000257062.ENSG00000111700.ENSG00000134538.ENSG00000205754.ENSG00000257046.16	ENSG00000257062+ENSG00000111700+ENSG00000134538+ENSG00000205754+ENSG00000257046	ENSG00000257062+ENSG00000111700+ENSG00000134538+ENSG00000205754+ENSG00000257046_017	chr12	dexseq_prepare_annotation2.py	exon	21028316	21028411	.	+	.	ENST00000261196+ENST00000381545+ENST00000553473+ENST00000544370+ENST00000540229__exon_number_017__gene_id_ENSG00000257062+ENSG00000111700+ENSG00000134538+ENSG00000205754+ENSG00000257046		ENSG00000257062.ENSG00000111700.ENSG00000134538.ENSG00000205754.ENSG00000257046.16	-0.623693796123762	-14.9924207089262	8.76528646664408e-33	1.22135701043284e-30
ENSG00000018189.6	ENSG00000018189	ENSG00000018189_007	chr4	dexseq_prepare_annotation2.py	exon	71587728	71588371	.	+	.	ENST00000381006+ENST00000226328__exon_number_007__gene_id_ENSG00000018189	RUFY3	ENSG00000018189.6	-2.3185082851736	-16.0398295053316	9.02266052287602e-33	1.25592078943529e-30
ENSG00000077063.3	ENSG00000077063	ENSG00000077063_004	chr7	dexseq_prepare_annotation2.py	exon	117351682	117351836	.	-	.	ENST00000446636+ENST00000441556+ENST00000445366+ENST00000160373__exon_number_004__gene_id_ENSG00000077063	CTTNBP2	ENSG00000077063.3	-1.66836168651486	-15.4774770332745	1.00569795523044e-32	1.39844947248359e-30
ENSG00000080823.68	ENSG00000080823	ENSG00000080823_069	chr14	dexseq_prepare_annotation2.py	exon	102718142	102718253	.	-	.	ENST00000519877+ENST00000519569__exon_number_069__gene_id_ENSG00000080823	MOK	ENSG00000080823.68	-1.35881638495088	-15.4758624961968	1.01536972269564e-32	1.41044275438614e-30
ENSG00000143226.ENSG00000244682.ENSG00000273112.ENSG00000072694.55	ENSG00000143226+ENSG00000244682+ENSG00000273112+ENSG00000072694	ENSG00000143226+ENSG00000244682+ENSG00000273112+ENSG00000072694_056	chr1	dexseq_prepare_annotation2.py	exon	161559871	161560008	.	+	.	ENST00000465075__exon_number_056__gene_id_ENSG00000143226+ENSG00000244682+ENSG00000273112+ENSG00000072694		ENSG00000143226.ENSG00000244682.ENSG00000273112.ENSG00000072694.55	3.47755276903089	14.4601912306394	1.02278616906759e-32	1.41928170950057e-30
ENSG00000142347.6	ENSG00000142347	ENSG00000142347_007	chr19	dexseq_prepare_annotation2.py	exon	8591336	8591336	.	-	.	ENST00000598005__exon_number_007__gene_id_ENSG00000142347	MYO1F	ENSG00000142347.6	-1.82570033905095	-15.4670502776898	1.06982619225976e-32	1.48303004935663e-30
ENSG00000171320.12	ENSG00000171320	ENSG00000171320_013	chr8	dexseq_prepare_annotation2.py	exon	27637716	27637721	.	+	.	ENST00000305188+ENST00000523910+ENST00000518262__exon_number_013__gene_id_ENSG00000171320	ESCO2	ENSG00000171320.12	-5.25388588327461	-18.8975464741412	1.11893682638417e-32	1.54951475704683e-30
ENSG00000091536.87	ENSG00000091536	ENSG00000091536_088	chr17	dexseq_prepare_annotation2.py	exon	18066599	18066635	.	+	.	ENST00000418233+ENST00000579848+ENST00000473013+ENST00000578575+ENST00000205890+ENST00000433411+ENST00000451725+ENST00000445289__exon_number_088__gene_id_ENSG00000091536	MYO15A	ENSG00000091536.87	1.35136619715582	13.6820789712783	1.13852886214116e-32	1.57502726840477e-30
ENSG00000148700.5	ENSG00000148700	ENSG00000148700_006	chr10	dexseq_prepare_annotation2.py	exon	111767967	111767988	.	+	.	ENST00000484622+ENST00000459738+ENST00000356080+ENST00000277900+ENST00000487085__exon_number_006__gene_id_ENSG00000148700	ADD3	ENSG00000148700.5	1.09430774802196	14.8641518462681	1.16323162155419e-32	1.60755030924569e-30
ENSG00000063978.ENSG00000206113.ENSG00000125386.ENSG00000249428.97	ENSG00000063978+ENSG00000206113+ENSG00000125386+ENSG00000249428	ENSG00000063978+ENSG00000206113+ENSG00000125386+ENSG00000249428_098	chr4	dexseq_prepare_annotation2.py	exon	2673848	2674099	.	+	.	ENST00000512465+ENST00000324666+ENST00000513898+ENST00000382839+ENST00000502458+ENST00000505311+ENST00000545951+ENST00000513350__exon_number_098__gene_id_ENSG00000063978+ENSG00000206113+ENSG00000125386+ENSG00000249428		ENSG00000063978.ENSG00000206113.ENSG00000125386.ENSG00000249428.97	1.31607544736442	13.4403467670989	1.23140298562821e-32	1.70001742919586e-30
ENSG00000147813.25	ENSG00000147813	ENSG00000147813_026	chr8	dexseq_prepare_annotation2.py	exon	144659013	144659112	.	-	.	ENST00000480946__exon_number_026__gene_id_ENSG00000147813	NAPRT1	ENSG00000147813.25	0.957767203889905	15.1112180536708	1.32587065415345e-32	1.82856155252758e-30
ENSG00000160410.65	ENSG00000160410	ENSG00000160410_066	chr19	dexseq_prepare_annotation2.py	exon	41096882	41096993	.	+	.	ENST00000600718+ENST00000594862+ENST00000600320+ENST00000602239+ENST00000594973+ENST00000596163+ENST00000600733+ENST00000602011+ENST00000594298+ENST00000595726+ENST00000593764+ENST00000291842+ENST00000597396+ENST00000598201__exon_number_066__gene_id_ENSG00000160410	SHKBP1	ENSG00000160410.65	0.821706155474225	14.7589099562023	1.376632486539e-32	1.89662796013536e-30
ENSG00000014641.11	ENSG00000014641	ENSG00000014641_012	chr2	dexseq_prepare_annotation2.py	exon	63816459	63816518	.	+	.	ENST00000432309+ENST00000539945+ENST00000544381+ENST00000421012__exon_number_012__gene_id_ENSG00000014641	MDH1	ENSG00000014641.11	-2.82083236013455	-17.1563476650509	1.38889188421111e-32	1.91034373091808e-30
ENSG00000225697.40	ENSG00000225697	ENSG00000225697_041	chr3	dexseq_prepare_annotation2.py	exon	48668740	48668780	.	-	.	ENST00000485361+ENST00000489483+ENST00000496469__exon_number_041__gene_id_ENSG00000225697	SLC26A6	ENSG00000225697.40	-1.40959447221477	-14.6107481186256	1.38942338417102e-32	1.91034373091808e-30
ENSG00000048740.19	ENSG00000048740	ENSG00000048740_020	chr10	dexseq_prepare_annotation2.py	exon	11362820	11362861	.	+	.	ENST00000354897__exon_number_020__gene_id_ENSG00000048740	CELF2	ENSG00000048740.19	-3.11746706523827	-19.3093893880869	1.39154194587151e-32	1.91130626779428e-30
ENSG00000149187.5	ENSG00000149187	ENSG00000149187_006	chr11	dexseq_prepare_annotation2.py	exon	47490444	47491845	.	-	.	ENST00000395290__exon_number_006__gene_id_ENSG00000149187	CELF1	ENSG00000149187.5	-1.2728296246692	-14.8328597737706	1.4269628831867e-32	1.95796163753913e-30
ENSG00000125753.32	ENSG00000125753	ENSG00000125753_033	chr19	dexseq_prepare_annotation2.py	exon	46029204	46029261	.	+	.	ENST00000245932+ENST00000588273+ENST00000588482+ENST00000587444+ENST00000586014__exon_number_033__gene_id_ENSG00000125753	VASP	ENSG00000125753.32	1.36824243548428	16.6594381383412	1.59815151891859e-32	2.19062189178157e-30
ENSG00000157483.34	ENSG00000157483	ENSG00000157483_035	chr15	dexseq_prepare_annotation2.py	exon	59519682	59519789	.	-	.	ENST00000558571+ENST00000558814+ENST00000288235+ENST00000559269__exon_number_035__gene_id_ENSG00000157483	MYO1E	ENSG00000157483.34	0.914229582219014	15.6224871786708	1.85442014973469e-32	2.5393117867434e-30
ENSG00000147642.21	ENSG00000147642	ENSG00000147642_022	chr8	dexseq_prepare_annotation2.py	exon	110598328	110598355	.	-	.	ENST00000424158+ENST00000446070+ENST00000408908+ENST00000433638+ENST00000532779+ENST00000532594+ENST00000533821+ENST00000529190+ENST00000528569+ENST00000528735+ENST00000533065+ENST00000528045+ENST00000422135+ENST00000533895+ENST00000276646+ENST00000533171+ENST00000532189+ENST00000440310+ENST00000528647+ENST00000419099+ENST00000399066+ENST00000528331+ENST00000408889+ENST00000526736+ENST00000529690…	SYBU	ENSG00000147642.21	-1.16447333051862	-14.3753029245194	1.85681693832298e-32	2.54001246602553e-30
ENSG00000141449.10	ENSG00000141449	ENSG00000141449_011	chr18	dexseq_prepare_annotation2.py	exon	18981187	18981287	.	+	.	ENST00000580732+ENST00000431264+ENST00000578368+ENST00000400483+ENST00000269218+ENST00000584446+ENST00000579454+ENST00000424526__exon_number_011__gene_id_ENSG00000141449	GREB1L	ENSG00000141449.10	-4.07787300132909	-21.9063841874117	1.88208647113491e-32	2.57196851210608e-30
ENSG00000170921.43	ENSG00000170921	ENSG00000170921_044	chr17	dexseq_prepare_annotation2.py	exon	61501500	61505060	.	+	.	ENST00000424789__exon_number_044__gene_id_ENSG00000170921	TANC2	ENSG00000170921.43	-2.35889908443521	-17.967139769291	1.99077808057252e-32	2.71774488482779e-30
ENSG00000150672.ENSG00000256466.88	ENSG00000150672+ENSG00000256466	ENSG00000150672+ENSG00000256466_089	chr11	dexseq_prepare_annotation2.py	exon	85309741	85309832	.	-	.	ENST00000376104+ENST00000526147+ENST00000472545__exon_number_089__gene_id_ENSG00000150672+ENSG00000256466		ENSG00000150672.ENSG00000256466.88	2.31652693595503	16.6093481615625	2.04506007585944e-32	2.78902312491349e-30
ENSG00000147996	ENSG00000147996	ENSG00000147996_001	chr9	dexseq_prepare_annotation2.py	exon	70432004	70432050	.	-	.	ENST00000382405__exon_number_001__gene_id_ENSG00000147996	CBWD5	ENSG00000147996	0.806580212215866	15.3483485456455	2.16393138838486e-32	2.94815412673157e-30
ENSG00000092148.4	ENSG00000092148	ENSG00000092148_005	chr14	dexseq_prepare_annotation2.py	exon	31570531	31570598	.	-	.	ENST00000556281__exon_number_005__gene_id_ENSG00000092148	HECTD1	ENSG00000092148.4	1.78300624406906	14.5401469347893	2.24412487521889e-32	3.05432195895701e-30
ENSG00000269755.ENSG00000268870.ENSG00000268744.ENSG00000180855.ENSG00000196826.ENSG00000269693.ENSG00000248406.ENSG00000242852.ENSG00000249709.ENSG00000188033.ENSG00000196466.57	ENSG00000269755+ENSG00000268870+ENSG00000268744+ENSG00000180855+ENSG00000196826+ENSG00000269693+ENSG00000248406+ENSG00000242852+ENSG00000249709+ENSG00000188033+ENSG00000196466	ENSG00000269755+ENSG00000268870+ENSG00000268744+ENSG00000180855+ENSG00000196826+ENSG00000269693+ENSG00000248406+ENSG00000242852+ENSG00000249709+ENSG00000188033+ENSG00000196466_058	chr19	dexseq_prepare_annotation2.py	exon	12694244	12694298	.	-	.	ENST00000440366+ENST00000414906+ENST00000311437__exon_number_058__gene_id_ENSG00000269755+ENSG00000268870+ENSG00000268744+ENSG00000180855+ENSG00000196826+ENSG00000269693+ENSG00000248406+ENSG00000242852+ENSG00000249709+ENSG00000188033+ENSG00000196466		ENSG00000269755.ENSG00000268870.ENSG00000268744.ENSG00000180855.ENSG00000196826.ENSG00000269693.ENSG00000248406.ENSG00000242852.ENSG00000249709.ENSG00000188033.ENSG00000196466.57	-0.68540266684876	-14.846194511694	2.24750059626636e-32	3.0558297209094e-30
ENSG00000212091.ENSG00000144061.25	ENSG00000212091+ENSG00000144061	ENSG00000212091+ENSG00000144061_026	chr2	dexseq_prepare_annotation2.py	exon	110920625	110920709	.	-	.	ENST00000355301+ENST00000496524+ENST00000393272+ENST00000417665+ENST00000445609+ENST00000461707+ENST00000316534__exon_number_026__gene_id_ENSG00000212091+ENSG00000144061		ENSG00000212091.ENSG00000144061.25	1.1325365879618	16.5741401840652	2.43252995879756e-32	3.30407209383368e-30
ENSG00000063438.ENSG00000249915.40	ENSG00000063438+ENSG00000249915	ENSG00000063438+ENSG00000249915_041	chr5	dexseq_prepare_annotation2.py	exon	422492	422843	.	+	.	ENST00000510910__exon_number_041__gene_id_ENSG00000063438+ENSG00000249915		ENSG00000063438.ENSG00000249915.40	0.765308666758232	14.748636420307	2.47398951075755e-32	3.35700196030709e-30
ENSG00000026559.3	ENSG00000026559	ENSG00000026559_004	chr20	dexseq_prepare_annotation2.py	exon	49624473	49624577	.	-	.	ENST00000506387__exon_number_004__gene_id_ENSG00000026559	KCNG1	ENSG00000026559.3	1.96094342027269	21.7995550073848	2.51664845952023e-32	3.41145117437298e-30
ENSG00000166689.35	ENSG00000166689	ENSG00000166689_036	chr11	dexseq_prepare_annotation2.py	exon	16824519	16824599	.	-	.	ENST00000525049+ENST00000525781+ENST00000531066+ENST00000525581+ENST00000355661+ENST00000530489+ENST00000448080+ENST00000531079__exon_number_036__gene_id_ENSG00000166689	PLEKHA7	ENSG00000166689.35	1.5759052680886	14.3211487100251	2.71654521238564e-32	3.6787209548469e-30
ENSG00000147642.8	ENSG00000147642	ENSG00000147642_009	chr8	dexseq_prepare_annotation2.py	exon	110588204	110588242	.	-	.	ENST00000399066+ENST00000440310+ENST00000533895+ENST00000433638+ENST00000424158+ENST00000446070+ENST00000528647+ENST00000533065+ENST00000408908+ENST00000419099+ENST00000276646+ENST00000528331+ENST00000533171+ENST00000529175+ENST00000408889+ENST00000422135+ENST00000532779+ENST00000527707+ENST00000529690+ENST00000533394__exon_number_009__gene_id_ENSG00000147642	SYBU	ENSG00000147642.8	-0.998340220163224	-14.3148852479159	2.83877404000702e-32	3.84038244677335e-30
ENSG00000185420.8	ENSG00000185420	ENSG00000185420_009	chr1	dexseq_prepare_annotation2.py	exon	245977714	245977717	.	-	.	ENST00000470510+ENST00000488153__exon_number_009__gene_id_ENSG00000185420	SMYD3	ENSG00000185420.8	-1.48131346775534	-18.6419527740108	2.91962527738155e-32	3.94579888791319e-30
ENSG00000053770.15	ENSG00000053770	ENSG00000053770_016	chr14	dexseq_prepare_annotation2.py	exon	57749652	57749702	.	+	.	ENST00000431972+ENST00000555448+ENST00000556723+ENST00000261558__exon_number_016__gene_id_ENSG00000053770	AP5M1	ENSG00000053770.15	1.62720359345941	19.6111790233418	3.05904569118457e-32	4.13007950422436e-30
ENSG00000172638.29	ENSG00000172638	ENSG00000172638_030	chr11	dexseq_prepare_annotation2.py	exon	65635984	65636007	.	-	.	ENST00000531005+ENST00000307998+ENST00000528176+ENST00000527969+ENST00000530806+ENST00000532084+ENST00000531972+ENST00000526628__exon_number_030__gene_id_ENSG00000172638	EFEMP2	ENSG00000172638.29	-1.77593898119031	-17.8620831870753	3.0717000746949e-32	4.14301312777317e-30
ENSG00000066855.6	ENSG00000066855	ENSG00000066855_007	chr8	dexseq_prepare_annotation2.py	exon	66594279	66594315	.	+	.	ENST00000523170+ENST00000517944__exon_number_007__gene_id_ENSG00000066855	MTFR1	ENSG00000066855.6	0.632100884087769	15.0728293078366	3.10575806695771e-32	4.18476053458015e-30
ENSG00000215029.ENSG00000185945.46	ENSG00000215029+ENSG00000185945	ENSG00000215029+ENSG00000185945_047	chrX	dexseq_prepare_annotation2.py	exon	101719637	101720120	.	-	.	ENST00000429905__exon_number_047__gene_id_ENSG00000215029+ENSG00000185945		ENSG00000215029.ENSG00000185945.46	0.531923614960653	14.8810298207549	3.14377028128424e-32	4.2317472052028e-30
ENSG00000215021.ENSG00000238795.36	ENSG00000215021+ENSG00000238795	ENSG00000215021+ENSG00000238795_037	chr12	dexseq_prepare_annotation2.py	exon	7079806	7079808	.	-	.	ENST00000544134+ENST00000546111+ENST00000543465+ENST00000545167+ENST00000546217+ENST00000440277+ENST00000535923+ENST00000399433+ENST00000542294+ENST00000542912+ENST00000544888__exon_number_037__gene_id_ENSG00000215021+ENSG00000238795		ENSG00000215021.ENSG00000238795.36	2.51499263927254	15.9639953334672	3.21950764297715e-32	4.32937024780466e-30
ENSG00000091536.90	ENSG00000091536	ENSG00000091536_091	chr17	dexseq_prepare_annotation2.py	exon	18069675	18069835	.	+	.	ENST00000205890+ENST00000418233+ENST00000433411__exon_number_091__gene_id_ENSG00000091536	MYO15A	ENSG00000091536.90	1.476852693849	13.5517923050147	3.26563236994074e-32	4.38701731595768e-30
ENSG00000095585.9	ENSG00000095585	ENSG00000095585_010	chr10	dexseq_prepare_annotation2.py	exon	97964353	97964372	.	-	.	ENST00000224337+ENST00000427367+ENST00000371176+ENST00000467799+ENST00000413476+ENST00000485193+ENST00000468252__exon_number_010__gene_id_ENSG00000095585	BLNK	ENSG00000095585.9	-0.775750965187285	-16.5122323256504	3.3015222744845e-32	4.43081388753576e-30
ENSG00000185989.10	ENSG00000185989	ENSG00000185989_011	chr13	dexseq_prepare_annotation2.py	exon	114778618	114778724	.	-	.	ENST00000389544+ENST00000334062__exon_number_011__gene_id_ENSG00000185989	RASA3	ENSG00000185989.10	-1.87903586519872	-16.7246969335894	3.39045153067839e-32	4.54563403131012e-30
ENSG00000188130.ENSG00000100429.37	ENSG00000188130+ENSG00000100429	ENSG00000188130+ENSG00000100429_038	chr22	dexseq_prepare_annotation2.py	exon	50687505	50687531	.	-	.	ENST00000477814+ENST00000470378__exon_number_038__gene_id_ENSG00000188130+ENSG00000100429		ENSG00000188130.ENSG00000100429.37	-2.00380691675141	-15.9524923684624	3.42389431785559e-32	4.58590823237076e-30
ENSG00000135636.29	ENSG00000135636	ENSG00000135636_030	chr2	dexseq_prepare_annotation2.py	exon	71797268	71797358	.	+	.	ENST00000461565__exon_number_030__gene_id_ENSG00000135636	DYSF	ENSG00000135636.29	1.10924964366049	14.5457050217859	3.47204600361462e-32	4.64578374001034e-30
ENSG00000166689.30	ENSG00000166689	ENSG00000166689_031	chr11	dexseq_prepare_annotation2.py	exon	16816566	16816870	.	-	.	ENST00000525177__exon_number_031__gene_id_ENSG00000166689	PLEKHA7	ENSG00000166689.30	1.64058180661208	14.2835200054604	3.53875533555558e-32	4.73034693872451e-30
ENSG00000118058.25	ENSG00000118058	ENSG00000118058_026	chr11	dexseq_prepare_annotation2.py	exon	118359329	118359475	.	+	.	ENST00000392873+ENST00000354520+ENST00000389506+ENST00000534358__exon_number_026__gene_id_ENSG00000118058	KMT2A	ENSG00000118058.25	2.9779335150612	14.450919105949	4.11439483441127e-32	5.49436857064661e-30
ENSG00000159618.5	ENSG00000159618	ENSG00000159618_006	chr16	dexseq_prepare_annotation2.py	exon	57595968	57596069	.	+	.	ENST00000340339+ENST00000394361+ENST00000564983+ENST00000349457+ENST00000564607__exon_number_006__gene_id_ENSG00000159618	GPR114	ENSG00000159618.5	1.45745793203372	25.1602283841178	4.14883383399835e-32	5.5348729550555e-30
ENSG00000112159.71	ENSG00000112159	ENSG00000112159_072	chr6	dexseq_prepare_annotation2.py	exon	90432674	90432862	.	-	.	ENST00000428876+ENST00000369393__exon_number_072__gene_id_ENSG00000112159	MDN1	ENSG00000112159.71	0.619810481278727	13.2696602667971	4.35377059202378e-32	5.80252974392154e-30
ENSG00000187736.ENSG00000213901.21	ENSG00000187736+ENSG00000213901	ENSG00000187736+ENSG00000213901_022	chr2	dexseq_prepare_annotation2.py	exon	220022280	220022343	.	-	.	ENST00000426304+ENST00000318673+ENST00000418099+ENST00000356853+ENST00000457600+ENST00000498327+ENST00000409720__exon_number_022__gene_id_ENSG00000187736+ENSG00000213901		ENSG00000187736.ENSG00000213901.21	-2.61281955959118	-14.0327902946106	4.60663198572962e-32	6.13346647254131e-30
ENSG00000023228.ENSG00000237580.10	ENSG00000023228+ENSG00000237580	ENSG00000023228+ENSG00000237580_011	chr2	dexseq_prepare_annotation2.py	exon	206992284	206992520	.	-	.	ENST00000498520__exon_number_011__gene_id_ENSG00000023228+ENSG00000237580		ENSG00000023228.ENSG00000237580.10	1.3059556137393	17.1498565522568	4.76671346281024e-32	6.34034062592278e-30
ENSG00000170160.ENSG00000188933.ENSG00000264892.ENSG00000266302.ENSG00000264729.ENSG00000272815.59	ENSG00000170160+ENSG00000188933+ENSG00000264892+ENSG00000266302+ENSG00000264729+ENSG00000272815	ENSG00000170160+ENSG00000188933+ENSG00000264892+ENSG00000266302+ENSG00000264729+ENSG00000272815_060	chr17	dexseq_prepare_annotation2.py	exon	16697973	16699356	.	+	.	ENST00000444558__exon_number_060__gene_id_ENSG00000170160+ENSG00000188933+ENSG00000264892+ENSG00000266302+ENSG00000264729+ENSG00000272815		ENSG00000170160.ENSG00000188933.ENSG00000264892.ENSG00000266302.ENSG00000264729.ENSG00000272815.59	-4.25149487379105	-16.4282747534848	4.99971458169113e-32	6.64370357165904e-30
ENSG00000147606.ENSG00000214954.53	ENSG00000147606+ENSG00000214954	ENSG00000147606+ENSG00000214954_054	chr8	dexseq_prepare_annotation2.py	exon	92406065	92406079	.	+	.	ENST00000520249+ENST00000523719+ENST00000276609+ENST00000522181+ENST00000309536__exon_number_054__gene_id_ENSG00000147606+ENSG00000214954		ENSG00000147606.ENSG00000214954.53	-1.43645410180529	-18.9342084623136	5.31562198896993e-32	7.05652746835257e-30
ENSG00000160191	ENSG00000160191	ENSG00000160191_001	chr21	dexseq_prepare_annotation2.py	exon	44073746	44073858	.	+	.	ENST00000460905__exon_number_001__gene_id_ENSG00000160191	PDE9A	ENSG00000160191	1.81398591323933	20.0319994002002	5.42332527101885e-32	7.19241824476006e-30
ENSG00000166689.56	ENSG00000166689	ENSG00000166689_057	chr11	dexseq_prepare_annotation2.py	exon	16902906	16903166	.	-	.	ENST00000528637__exon_number_057__gene_id_ENSG00000166689	PLEKHA7	ENSG00000166689.56	-2.45990258278221	-14.2094977928151	5.9535250976953e-32	7.88780608371348e-30
ENSG00000239306.ENSG00000173933.ENSG00000248643.ENSG00000258297.9	ENSG00000239306+ENSG00000173933+ENSG00000248643+ENSG00000258297	ENSG00000239306+ENSG00000173933+ENSG00000248643+ENSG00000258297_010	chr11	dexseq_prepare_annotation2.py	exon	66384706	66384844	.	+	.	ENST00000512283+ENST00000460762+ENST00000461478__exon_number_010__gene_id_ENSG00000239306+ENSG00000173933+ENSG00000248643+ENSG00000258297		ENSG00000239306.ENSG00000173933.ENSG00000248643.ENSG00000258297.9	0.756033290099123	14.3871953585995	6.3444023093524e-32	8.39742098199176e-30
ENSG00000186815.46	ENSG00000186815	ENSG00000186815_047	chr12	dexseq_prepare_annotation2.py	exon	113722430	113722442	.	+	.	ENST00000550785+ENST00000541517+ENST00000551127+ENST00000546781+ENST00000550543+ENST00000392569+ENST00000428632+ENST00000335509+ENST00000552077__exon_number_047__gene_id_ENSG00000186815	TPCN1	ENSG00000186815.46	-1.87772275423062	-17.6629475537827	7.01564738503534e-32	9.27676506334084e-30
ENSG00000074181.6	ENSG00000074181	ENSG00000074181_007	chr19	dexseq_prepare_annotation2.py	exon	15276779	15276902	.	-	.	ENST00000263388__exon_number_007__gene_id_ENSG00000074181	NOTCH3	ENSG00000074181.6	2.42585792338539	14.2444905589643	7.05199892064278e-32	9.31569057416912e-30
[truncated: 33,254 more rows]
