# Supplementary material for: The transcriptomic response of cells to a drug combination is more than the sum of the responses to the monotherapies
Source: eLife. 2020 Sep 18;9:e52707. doi: 10.7554/eLife.52707 (PMC7546737; doi:10.7554/eLife.52707)
Supplement: Source data 8. [file elife-52707-data8.zip › Supplementary Item 13 Differential Splicing/MFL_singlet_DMSO_singlet_24_dynsyn_exon_O_fcounts_O_flatten_exon_name.mtrx_genes_simes_test_rare_splicing_FDR_10]

V1	V3	V4	V5	V8	V9	V10	V12	NExons	P.Value	FDR
ENSG00000180448.47	ENSG00000180448	chr19	dexseq_prepare_annotation2.py	exon	.	+	.	HMHA1	34	3.50904657881669e-85	4.77019791924341e-81
ENSG00000091536.101	ENSG00000091536	chr17	dexseq_prepare_annotation2.py	exon	.	+	.	MYO15A	60	1.14901851968014e-36	7.80987887826594e-33
ENSG00000163629.59	ENSG00000163629	chr4	dexseq_prepare_annotation2.py	exon	.	+	.	PTPN13	37	9.46812679697059e-36	4.29032385593394e-32
ENSG00000259344.ENSG00000170113.30	ENSG00000259344+ENSG00000170113	chr15	dexseq_prepare_annotation2.py	exon	.	-	.		16	7.79261620756087e-27	2.64832061813956e-23
ENSG00000036448.64	ENSG00000036448	chr8	dexseq_prepare_annotation2.py	exon	.	+	.	MYOM2	42	4.06826613940546e-26	1.10608019798156e-22
ENSG00000140199.59	ENSG00000140199	chr15	dexseq_prepare_annotation2.py	exon	.	-	.	SLC12A6	20	1.53077639987255e-25	3.37796979413359e-22
ENSG00000163491.62	ENSG00000163491	chr3	dexseq_prepare_annotation2.py	exon	.	-	.	NEK10	35	1.73942831829742e-25	3.37796979413359e-22
ENSG00000114735.29	ENSG00000114735	chr3	dexseq_prepare_annotation2.py	exon	.	+	.	HEMK1	20	2.57826504443764e-25	4.38111687676065e-22
ENSG00000086205.42	ENSG00000086205	chr11	dexseq_prepare_annotation2.py	exon	.	-	.	FOLH1	26	3.74653554286616e-25	5.65893379663585e-22
ENSG00000143341.116	ENSG00000143341	chr1	dexseq_prepare_annotation2.py	exon	.	+	.	HMCN1	39	2.42358558206748e-24	3.29462224026253e-21
ENSG00000173715.ENSG00000173653.69	ENSG00000173715+ENSG00000173653	chr11	dexseq_prepare_annotation2.py	exon	.	+	.		24	7.50267830110259e-24	9.27194625683533e-21
ENSG00000135250.49	ENSG00000135250	chr7	dexseq_prepare_annotation2.py	exon	.	-	.	SRPK2	23	4.47913296130813e-22	5.07411112300189e-19
ENSG00000117523.47	ENSG00000117523	chr1	dexseq_prepare_annotation2.py	exon	.	+	.	PRRC2C	26	3.69530962651725e-21	3.86415685099042e-18
ENSG00000158286.41	ENSG00000158286	chr1	dexseq_prepare_annotation2.py	exon	.	+	.	RNF207	29	8.81109283813587e-21	8.55557114582993e-18
ENSG00000196337.ENSG00000225950.26	ENSG00000196337+ENSG00000225950	chr19	dexseq_prepare_annotation2.py	exon	.	-	.		14	2.3654294384385e-20	2.14370985240887e-17
ENSG00000164941.70	ENSG00000164941	chr8	dexseq_prepare_annotation2.py	exon	.	+	.	INTS8	19	2.55245950878452e-20	2.16863341015105e-17
ENSG00000086232.35	ENSG00000086232	chr7	dexseq_prepare_annotation2.py	exon	.	-	.	EIF2AK1	10	1.1907926030888e-19	9.52213802728772e-17
ENSG00000105397.69	ENSG00000105397	chr19	dexseq_prepare_annotation2.py	exon	.	-	.	TYK2	19	1.66656363956952e-19	1.25862589535045e-16
ENSG00000131558.68	ENSG00000131558	chr7	dexseq_prepare_annotation2.py	exon	.	+	.	EXOC4	40	1.86722967315603e-19	1.2692620761942e-16
ENSG00000227195.65	ENSG00000227195	chr20	dexseq_prepare_annotation2.py	exon	.	-	.	MIR663A	44	1.86738572339885e-19	1.2692620761942e-16
ENSG00000177830.74	ENSG00000177830	chr11	dexseq_prepare_annotation2.py	exon	.	-	.	CHID1	45	2.2227314568573e-19	1.43884816307229e-16
ENSG00000185811.28	ENSG00000185811	chr7	dexseq_prepare_annotation2.py	exon	.	+	.	IKZF1	11	5.2063264167117e-19	3.21703642312631e-16
ENSG00000159640.ENSG00000224353.ENSG00000264813.67	ENSG00000159640+ENSG00000224353+ENSG00000264813	chr17	dexseq_prepare_annotation2.py	exon	.	+	.		45	6.02056989694828e-19	3.558418573005e-16
ENSG00000254485.ENSG00000196220.ENSG00000206573.106	ENSG00000254485+ENSG00000196220+ENSG00000206573	chr3	dexseq_prepare_annotation2.py	exon	.	-	.		63	8.88561376172964e-19	5.03295972820637e-16
ENSG00000185813.25	ENSG00000185813	chr17	dexseq_prepare_annotation2.py	exon	.	-	.	PCYT2	9	1.08887083682339e-18	5.92084406231084e-16
ENSG00000104218.45	ENSG00000104218	chr8	dexseq_prepare_annotation2.py	exon	.	+	.	CSPP1	23	1.31190728145363e-18	6.85925676310793e-16
ENSG00000113360.77	ENSG00000113360	chr5	dexseq_prepare_annotation2.py	exon	.	-	.	DROSHA	46	5.78567089596984e-18	2.91297815406718e-15
ENSG00000207945.ENSG00000100124.34	ENSG00000207945+ENSG00000100124	chr22	dexseq_prepare_annotation2.py	exon	.	-	.		11	7.34125724043296e-18	3.5266196352595e-15
ENSG00000140859.94	ENSG00000140859	chr16	dexseq_prepare_annotation2.py	exon	.	-	.	KIFC3	40	7.5233168620366e-18	3.5266196352595e-15
ENSG00000181827.21	ENSG00000181827	chr15	dexseq_prepare_annotation2.py	exon	.	-	.	RFX7	7	8.15091302026246e-18	3.69345038658159e-15
ENSG00000166183.34	ENSG00000166183	chr14	dexseq_prepare_annotation2.py	exon	.	+	.	ASPG	17	1.01727277260554e-17	4.46090518412893e-15
ENSG00000221983.24	ENSG00000221983	chr19	dexseq_prepare_annotation2.py	exon	.	+	.	UBA52	9	1.08491224845968e-17	4.60884284548776e-15
ENSG00000141380.59	ENSG00000141380	chr18	dexseq_prepare_annotation2.py	exon	.	-	.	SS18	32	2.41410305388079e-17	9.94464148922895e-15
ENSG00000143702.73	ENSG00000143702	chr1	dexseq_prepare_annotation2.py	exon	.	-	.	CEP170	33	3.13477870662558e-17	1.25335828640788e-14
ENSG00000135655.60	ENSG00000135655	chr12	dexseq_prepare_annotation2.py	exon	.	+	.	USP15	20	3.30228711063187e-17	1.28260831376942e-14
ENSG00000184779.29	ENSG00000184779	chr15	dexseq_prepare_annotation2.py	exon	.	-	.	RPS17	13	3.89778947875564e-17	1.47184861595012e-14
ENSG00000085276.54	ENSG00000085276	chr3	dexseq_prepare_annotation2.py	exon	.	-	.	MECOM	15	6.4480186025623e-17	2.369036888736e-14
ENSG00000173137.35	ENSG00000173137	chr8	dexseq_prepare_annotation2.py	exon	.	+	.	ADCK5	7	7.07334607085795e-17	2.53039648650639e-14
ENSG00000074054.71	ENSG00000074054	chr2	dexseq_prepare_annotation2.py	exon	.	-	.	CLASP1	44	2.44554473671733e-16	8.38127892436363e-14
ENSG00000132716.ENSG00000258465.ENSG00000162735.96	ENSG00000132716+ENSG00000258465+ENSG00000162735	chr1	dexseq_prepare_annotation2.py	exon	.	-	.		45	2.46617005277729e-16	8.38127892436363e-14
ENSG00000115091.28	ENSG00000115091	chr2	dexseq_prepare_annotation2.py	exon	.	+	.	ACTR3	19	2.60400912392431e-16	8.63387805625051e-14
ENSG00000058600.55	ENSG00000058600	chr16	dexseq_prepare_annotation2.py	exon	.	+	.	POLR3E	8	6.67337230286298e-16	2.12568151839767e-13
ENSG00000116128.13	ENSG00000116128	chr1	dexseq_prepare_annotation2.py	exon	.	+	.	BCL9	13	6.72387121458732e-16	2.12568151839767e-13
ENSG00000221978.53	ENSG00000221978	chr1	dexseq_prepare_annotation2.py	exon	.	-	.	CCNL2	13	1.21162582818383e-15	3.74337307007523e-13
ENSG00000127586.72	ENSG00000127586	chr16	dexseq_prepare_annotation2.py	exon	.	+	.	CHTF18	28	1.26562035311718e-15	3.78379269991377e-13
ENSG00000261487.ENSG00000175938.ENSG00000099364.16	ENSG00000261487+ENSG00000175938+ENSG00000099364	chr16	dexseq_prepare_annotation2.py	exon	.	+	.		10	1.28037710898951e-15	3.78379269991377e-13
ENSG00000139132.60	ENSG00000139132	chr12	dexseq_prepare_annotation2.py	exon	.	+	.	FGD4	8	2.48849368170894e-15	7.19757087428753e-13
ENSG00000261538.ENSG00000121270.47	ENSG00000261538+ENSG00000121270	chr16	dexseq_prepare_annotation2.py	exon	.	-	.		27	4.17358189491253e-15	1.18199317248835e-12
ENSG00000138101.70	ENSG00000138101	chr2	dexseq_prepare_annotation2.py	exon	.	-	.	DTNB	24	4.81566005219936e-15	1.33600168876731e-12
ENSG00000183091.94	ENSG00000183091	chr2	dexseq_prepare_annotation2.py	exon	.	-	.	NEB	32	5.0930849383864e-15	1.38470793304849e-12
ENSG00000214198.34	ENSG00000214198	chr12	dexseq_prepare_annotation2.py	exon	.	-	.	RP11-642P15.1	30	9.50399278443154e-15	2.53327995905024e-12
ENSG00000130827.29	ENSG00000130827	chrX	dexseq_prepare_annotation2.py	exon	.	+	.	PLXNA3	10	1.02071866530362e-14	2.6683941415649e-12
ENSG00000100201.37	ENSG00000100201	chr22	dexseq_prepare_annotation2.py	exon	.	-	.	DDX17	25	1.20956442478582e-14	3.10241863972423e-12
ENSG00000160214.17	ENSG00000160214	chr21	dexseq_prepare_annotation2.py	exon	.	+	.	RRP1	6	3.46311503071318e-14	8.7180714310213e-12
ENSG00000089053.70	ENSG00000089053	chr12	dexseq_prepare_annotation2.py	exon	.	-	.	ANAPC5	26	4.52556811263548e-14	1.1185558713303e-11
ENSG00000124920.53	ENSG00000124920	chr11	dexseq_prepare_annotation2.py	exon	.	+	.	MYRF	19	7.22614354572147e-14	1.75414634572389e-11
ENSG00000102901.95	ENSG00000102901	chr16	dexseq_prepare_annotation2.py	exon	.	-	.	CENPT	42	1.22936952539948e-13	2.9319384786457e-11
ENSG00000229807.29	ENSG00000229807	chrX	dexseq_prepare_annotation2.py	exon	.	-	.	XIST	18	1.43616511054018e-13	3.36607388149710e-11
ENSG00000171132.51	ENSG00000171132	chr2	dexseq_prepare_annotation2.py	exon	.	+	.	PRKCE	7	1.7615146762967e-13	4.05864923891142e-11
ENSG00000137807.45	ENSG00000137807	chr15	dexseq_prepare_annotation2.py	exon	.	+	.	KIF23	29	1.79451855748558e-13	4.06578087840984e-11
ENSG00000168619.33	ENSG00000168619	chr8	dexseq_prepare_annotation2.py	exon	.	+	.	ADAM18	11	2.07044339773429e-13	4.61403402439342e-11
ENSG00000224743.40	ENSG00000224743	chr13	dexseq_prepare_annotation2.py	exon	.	-	.	TEX26-AS1	32	2.69658706277769e-13	5.91248460183869e-11
ENSG00000085872.ENSG00000105085.ENSG00000269578.ENSG00000214046.ENSG00000127526.ENSG00000269058.ENSG00000141979.ENSG00000268790.128	ENSG00000085872+ENSG00000105085+ENSG00000269578+ENSG00000214046+ENSG00000127526+ENSG00000269058+ENSG00000141979+ENSG00000268790	chr19	dexseq_prepare_annotation2.py	exon	.	-	.		61	4.06985432526527e-13	8.78184122185017e-11
ENSG00000150990.38	ENSG00000150990	chr12	dexseq_prepare_annotation2.py	exon	.	-	.	DHX37	21	4.19514193481278e-13	8.91074366591327e-11
ENSG00000206120.55	ENSG00000206120	chr3	dexseq_prepare_annotation2.py	exon	.	+	.	EGFEM1P	19	5.06429731798304e-13	1.05913934985633e-10
ENSG00000166311.32	ENSG00000166311	chr11	dexseq_prepare_annotation2.py	exon	.	+	.	SMPD1	10	9.10387686703045e-13	1.8751227595517e-10
ENSG00000010361.52	ENSG00000010361	chr19	dexseq_prepare_annotation2.py	exon	.	-	.	FUZ	4	9.86559351487877e-13	2.00168474986958e-10
ENSG00000142621.76	ENSG00000142621	chr1	dexseq_prepare_annotation2.py	exon	.	+	.	FHAD1	28	1.02232831456219e-12	2.04375457472917e-10
ENSG00000268093.ENSG00000063177.49	ENSG00000268093+ENSG00000063177	chr19	dexseq_prepare_annotation2.py	exon	.	-	.		8	1.1430199516298e-12	2.24799241802804e-10
ENSG00000068305.41	ENSG00000068305	chr15	dexseq_prepare_annotation2.py	exon	.	+	.	MEF2A	10	1.15756561175491e-12	2.24799241802804e-10
ENSG00000213780.ENSG00000137411.48	ENSG00000213780+ENSG00000137411	chr6	dexseq_prepare_annotation2.py	exon	.	+	.		7	1.49300772651041e-12	2.85858408932148e-10
ENSG00000116478.14	ENSG00000116478	chr1	dexseq_prepare_annotation2.py	exon	.	+	.	HDAC1	6	1.60983770614914e-12	3.03946302463769e-10
ENSG00000187775.94	ENSG00000187775	chr17	dexseq_prepare_annotation2.py	exon	.	-	.	DNAH17	66	2.27002962766193e-12	4.22723051485428e-10
ENSG00000113594.37	ENSG00000113594	chr5	dexseq_prepare_annotation2.py	exon	.	-	.	LIFR	16	4.23487576779033e-12	7.77958124153267e-10
ENSG00000172890.75	ENSG00000172890	chr11	dexseq_prepare_annotation2.py	exon	.	+	.	NADSYN1	45	4.33298308125866e-12	7.85367626755069e-10
ENSG00000119689.17	ENSG00000119689	chr14	dexseq_prepare_annotation2.py	exon	.	+	.	DLST	10	4.40067232639888e-12	7.87141310592979e-10
ENSG00000165138.32	ENSG00000165138	chr9	dexseq_prepare_annotation2.py	exon	.	-	.	ANKS6	10	4.78654661382213e-12	8.45043047640235e-10
ENSG00000006025.45	ENSG00000006025	chr17	dexseq_prepare_annotation2.py	exon	.	-	.	OSBPL7	17	4.98588800604163e-12	8.68950789155511e-10
ENSG00000145362.95	ENSG00000145362	chr4	dexseq_prepare_annotation2.py	exon	.	+	.	ANK2	43	5.73976925075052e-12	9.87676242970918e-10
ENSG00000149269.49	ENSG00000149269	chr11	dexseq_prepare_annotation2.py	exon	.	-	.	PAK1	25	7.10342500857262e-12	1.2070494945817e-09
ENSG00000171777.29	ENSG00000171777	chr19	dexseq_prepare_annotation2.py	exon	.	-	.	RASGRP4	3	8.78651042675947e-12	1.47461509557245e-09
ENSG00000164116.27	ENSG00000164116	chr4	dexseq_prepare_annotation2.py	exon	.	+	.	GUCY1A3	17	1.02912186968402e-11	1.70608325566885e-09
ENSG00000167380.40	ENSG00000167380	chr19	dexseq_prepare_annotation2.py	exon	.	+	.	ZNF226	31	1.14652538520262e-11	1.86067769921785e-09
ENSG00000126005.ENSG00000088298.ENSG00000261582.ENSG00000242372.60	ENSG00000126005+ENSG00000088298+ENSG00000261582+ENSG00000242372	chr20	dexseq_prepare_annotation2.py	exon	.	-	.		40	1.14974935070104e-11	1.86067769921785e-09
ENSG00000226995.17	ENSG00000226995	chr20	dexseq_prepare_annotation2.py	exon	.	-	.	LINC00658	13	1.32927408384994e-11	2.12590022304189e-09
ENSG00000070756.68	ENSG00000070756	chr8	dexseq_prepare_annotation2.py	exon	.	-	.	PABPC1	22	1.37699317886749e-11	2.17660991552613e-09
ENSG00000229847.8	ENSG00000229847	chr10	dexseq_prepare_annotation2.py	exon	.	-	.	EMX2OS	7	1.43959265737865e-11	2.24940489475924e-09
ENSG00000149554.ENSG00000134910.77	ENSG00000149554+ENSG00000134910	chr11	dexseq_prepare_annotation2.py	exon	.	+	.		41	1.48174868593589e-11	2.28896495870596e-09
ENSG00000103671.28	ENSG00000103671	chr15	dexseq_prepare_annotation2.py	exon	.	+	.	TRIP4	13	1.54815720993184e-11	2.35988732191387e-09
ENSG00000105854.42	ENSG00000105854	chr7	dexseq_prepare_annotation2.py	exon	.	-	.	PON2	11	1.56237942454207e-11	2.35988732191387e-09
ENSG00000214753.ENSG00000168000.ENSG00000234857.92	ENSG00000214753+ENSG00000168000+ENSG00000234857	chr11	dexseq_prepare_annotation2.py	exon	.	-	.		65	1.62370972559522e-11	2.42557252854302e-09
ENSG00000187720.12	ENSG00000187720	chr15	dexseq_prepare_annotation2.py	exon	.	+	.	THSD4	12	2.1131867638117e-11	3.12246313774525e-09
ENSG00000132912.42	ENSG00000132912	chr5	dexseq_prepare_annotation2.py	exon	.	-	.	DCTN4	22	2.20590324620251e-11	3.22441384181472e-09
ENSG00000035681.43	ENSG00000035681	chr8	dexseq_prepare_annotation2.py	exon	.	-	.	NSMAF	18	2.35882894608855e-11	3.41126815884338e-09
ENSG00000181135.70	ENSG00000181135	chr8	dexseq_prepare_annotation2.py	exon	.	+	.	ZNF707	23	2.59857514848491e-11	3.71842427036883e-09
ENSG00000113649.35	ENSG00000113649	chr5	dexseq_prepare_annotation2.py	exon	.	+	.	TCERG1	33	2.64874716949507e-11	3.75073635647042e-09
ENSG00000108387.71	ENSG00000108387	chr17	dexseq_prepare_annotation2.py	exon	.	-	.	SEPT4	25	3.5600650628285e-11	4.98922932619491e-09
ENSG00000264594.ENSG00000204580.145	ENSG00000264594+ENSG00000204580	chr6	dexseq_prepare_annotation2.py	exon	.	+	.		20	4.7245047044432e-11	6.50331901127293e-09
ENSG00000075420.50	ENSG00000075420	chr3	dexseq_prepare_annotation2.py	exon	.	+	.	FNDC3B	12	4.73612315812873e-11	6.50331901127293e-09
ENSG00000178252.ENSG00000178467.86	ENSG00000178252+ENSG00000178467	chr3	dexseq_prepare_annotation2.py	exon	.	+	.		18	5.4791693634072e-11	7.44838283261575e-09
ENSG00000010671.34	ENSG00000010671	chrX	dexseq_prepare_annotation2.py	exon	.	-	.	BTK	11	6.30459313997295e-11	8.48560783611805e-09
ENSG00000005884.29	ENSG00000005884	chr17	dexseq_prepare_annotation2.py	exon	.	+	.	ITGA3	15	6.37334897158255e-11	8.49404959996992e-09
ENSG00000242086.ENSG00000215837.ENSG00000176945.136	ENSG00000242086+ENSG00000215837+ENSG00000176945	chr3	dexseq_prepare_annotation2.py	exon	.	+	.		41	6.4616311155374e-11	8.52809838685587e-09
ENSG00000188038.ENSG00000038358.ENSG00000263126.ENSG00000221526.52	ENSG00000188038+ENSG00000038358+ENSG00000263126+ENSG00000221526	chr16	dexseq_prepare_annotation2.py	exon	.	+	.		43	7.61093224294138e-11	9.94836662601396e-09
ENSG00000161013.62	ENSG00000161013	chr5	dexseq_prepare_annotation2.py	exon	.	-	.	MGAT4B	29	7.77895680429125e-11	1.00711560759557e-08
ENSG00000104915.30	ENSG00000104915	chr19	dexseq_prepare_annotation2.py	exon	.	-	.	STX10	20	9.73208273294324e-11	1.24809370444934e-08
ENSG00000158186.20	ENSG00000158186	chr3	dexseq_prepare_annotation2.py	exon	.	+	.	MRAS	17	1.42883097909808e-10	1.81528302148217e-08
ENSG00000021762.60	ENSG00000021762	chr11	dexseq_prepare_annotation2.py	exon	.	-	.	OSBPL5	34	1.47992702705061e-10	1.84709486648978e-08
ENSG00000246090.33	ENSG00000246090	chr4	dexseq_prepare_annotation2.py	exon	.	+	.	RP11-696N14.1	25	1.48104561164769e-10	1.84709486648978e-08
ENSG00000131876.35	ENSG00000131876	chr15	dexseq_prepare_annotation2.py	exon	.	-	.	SNRPA1	9	1.63368074983093e-10	2.01893237392743e-08
ENSG00000066427.ENSG00000259634.44	ENSG00000066427+ENSG00000259634	chr14	dexseq_prepare_annotation2.py	exon	.	-	.		5	1.66726862855369e-10	2.04187835464494e-08
ENSG00000145808.27	ENSG00000145808	chr5	dexseq_prepare_annotation2.py	exon	.	+	.	ADAMTS19	19	1.74275692307955e-10	2.11527121538781e-08
ENSG00000074181.41	ENSG00000074181	chr19	dexseq_prepare_annotation2.py	exon	.	-	.	NOTCH3	41	1.8281870785358e-10	2.19932523412528e-08
ENSG00000163520.31	ENSG00000163520	chr3	dexseq_prepare_annotation2.py	exon	.	+	.	FBLN2	15	3.44055452141646e-10	4.10271036527503e-08
ENSG00000140795.15	ENSG00000140795	chr16	dexseq_prepare_annotation2.py	exon	.	-	.	MYLK3	9	3.75576880260353e-10	4.4396453132689e-08
ENSG00000133226.69	ENSG00000133226	chr1	dexseq_prepare_annotation2.py	exon	.	+	.	SRRM1	32	4.13431695524167e-10	4.84499178358235e-08
ENSG00000116809.22	ENSG00000116809	chr1	dexseq_prepare_annotation2.py	exon	.	-	.	ZBTB17	13	4.19216335057832e-10	4.87079218698818e-08
ENSG00000223745.70	ENSG00000223745	chr1	dexseq_prepare_annotation2.py	exon	.	-	.	RP4-717I23.3	53	4.22871612688526e-10	4.8716243244812e-08
ENSG00000104490.71	ENSG00000104490	chr8	dexseq_prepare_annotation2.py	exon	.	-	.	NCALD	35	4.53210760136868e-10	5.17726644815175e-08
ENSG00000142512.33	ENSG00000142512	chr19	dexseq_prepare_annotation2.py	exon	.	-	.	SIGLEC10	25	5.14490922212174e-10	5.82832466379358e-08
ENSG00000037749.ENSG00000164574.54	ENSG00000037749+ENSG00000164574	chr5	dexseq_prepare_annotation2.py	exon	.	+	.		32	5.99158239278049e-10	6.73136950805438e-08
ENSG00000170921.43	ENSG00000170921	chr17	dexseq_prepare_annotation2.py	exon	.	+	.	TANC2	17	6.25546844875005e-10	6.97023263051706e-08
ENSG00000134852.44	ENSG00000134852	chr4	dexseq_prepare_annotation2.py	exon	.	-	.	CLOCK	12	7.04046442011416e-10	7.78114417292942e-08
ENSG00000182541.30	ENSG00000182541	chr22	dexseq_prepare_annotation2.py	exon	.	+	.	LIMK2	12	7.80055695264297e-10	8.55167509792165e-08
ENSG00000198130.41	ENSG00000198130	chr2	dexseq_prepare_annotation2.py	exon	.	-	.	HIBCH	24	8.02631221054275e-10	8.72877505520946e-08
ENSG00000173068.31	ENSG00000173068	chr9	dexseq_prepare_annotation2.py	exon	.	-	.	BNC2	15	9.00105755929824e-10	9.71114098897621e-08
ENSG00000147419.28	ENSG00000147419	chr8	dexseq_prepare_annotation2.py	exon	.	-	.	CCDC25	10	9.10395687026108e-10	9.74481808616765e-08
ENSG00000164946.50	ENSG00000164946	chr9	dexseq_prepare_annotation2.py	exon	.	-	.	FREM1	22	9.36113128715461e-10	9.94181396231092e-08
ENSG00000099251.19	ENSG00000099251	chr10	dexseq_prepare_annotation2.py	exon	.	+	.	HSD17B7P2	14	1.18985279787067e-09	1.25386503366309e-07
ENSG00000239539.ENSG00000204740.37	ENSG00000239539+ENSG00000204740	chr10	dexseq_prepare_annotation2.py	exon	.	+	.		27	1.2433316707051e-09	1.30014236396655e-07
ENSG00000074071.6	ENSG00000074071	chr16	dexseq_prepare_annotation2.py	exon	.	-	.	MRPS34	7	1.32794080831767e-09	1.3780173548298e-07
ENSG00000234757.5	ENSG00000234757	chr22	dexseq_prepare_annotation2.py	exon	.	-	.	CA15P2	2	1.38628112063479e-09	1.4276595116598e-07
ENSG00000036257.46	ENSG00000036257	chr2	dexseq_prepare_annotation2.py	exon	.	-	.	CUL3	28	1.42825074370897e-09	1.45982260225411e-07
ENSG00000087995.12	ENSG00000087995	chr17	dexseq_prepare_annotation2.py	exon	.	+	.	METTL2A	8	1.59282815538466e-09	1.6158885033059e-07
ENSG00000140386.77	ENSG00000140386	chr15	dexseq_prepare_annotation2.py	exon	.	-	.	SCAPER	43	1.62318395874135e-09	1.63448612852814e-07
ENSG00000231887.ENSG00000256682.ENSG00000212127.ENSG00000111215.61	ENSG00000231887+ENSG00000256682+ENSG00000212127+ENSG00000111215	chr12	dexseq_prepare_annotation2.py	exon	.	-	.		8	1.7034073610434e-09	1.70265585779588e-07
ENSG00000116741.12	ENSG00000116741	chr1	dexseq_prepare_annotation2.py	exon	.	+	.	RGS2	9	1.85461693262737e-09	1.84026734176178e-07
ENSG00000104691.27	ENSG00000104691	chr8	dexseq_prepare_annotation2.py	exon	.	+	.	UBXN8	11	2.02758754899248e-09	1.99732066239157e-07
ENSG00000177239.47	ENSG00000177239	chr9	dexseq_prepare_annotation2.py	exon	.	+	.	MAN1B1	23	2.14317545468555e-09	2.09599475762556e-07
ENSG00000068878.66	ENSG00000068878	chr2	dexseq_prepare_annotation2.py	exon	.	-	.	PSME4	14	2.17931780769109e-09	2.11611759126804e-07
ENSG00000134853.ENSG00000145216.53	ENSG00000134853+ENSG00000145216	chr4	dexseq_prepare_annotation2.py	exon	.	+	.		27	2.50077906119416e-09	2.41103479133854e-07
ENSG00000198561.ENSG00000213593.ENSG00000211450.ENSG00000254732.ENSG00000254462.80	ENSG00000198561+ENSG00000213593+ENSG00000211450+ENSG00000254732+ENSG00000254462	chr11	dexseq_prepare_annotation2.py	exon	.	+	.		33	2.54455633592059e-09	2.43596470637356e-07
ENSG00000174791.31	ENSG00000174791	chr11	dexseq_prepare_annotation2.py	exon	.	-	.	RIN1	19	2.65712576452162e-09	2.52594179321027e-07
ENSG00000112983.76	ENSG00000112983	chr5	dexseq_prepare_annotation2.py	exon	.	-	.	BRD8	44	2.92250538001236e-09	2.75892625943666e-07
ENSG00000143322.29	ENSG00000143322	chr1	dexseq_prepare_annotation2.py	exon	.	-	.	ABL2	16	2.95431928292499e-09	2.76972526428154e-07
ENSG00000226994.23	ENSG00000226994	chr2	dexseq_prepare_annotation2.py	exon	.	+	.	AC012593.1	14	3.92011662934715e-09	3.65000448351679e-07
ENSG00000091664.13	ENSG00000091664	chr11	dexseq_prepare_annotation2.py	exon	.	+	.	SLC17A6	6	4.25042849558046e-09	3.93063435162726e-07
ENSG00000090621.29	ENSG00000090621	chr1	dexseq_prepare_annotation2.py	exon	.	-	.	PABPC4	15	4.39123608321478e-09	4.03340968346093e-07
ENSG00000117472.25	ENSG00000117472	chr1	dexseq_prepare_annotation2.py	exon	.	+	.	TSPAN1	7	4.65493111016637e-09	4.24692171218803e-07
ENSG00000173706.28	ENSG00000173706	chr3	dexseq_prepare_annotation2.py	exon	.	-	.	HEG1	18	4.71516177456624e-09	4.27319394423023e-07
ENSG00000104365.82	ENSG00000104365	chr8	dexseq_prepare_annotation2.py	exon	.	+	.	IKBKB	47	4.78463322590131e-09	4.30743735582135e-07
ENSG00000197614.36	ENSG00000197614	chr12	dexseq_prepare_annotation2.py	exon	.	-	.	MFAP5	19	4.84217566843995e-09	4.33056158136662e-07
ENSG00000253522.3	ENSG00000253522	chr5	dexseq_prepare_annotation2.py	exon	.	+	.	MIR146A	4	5.57933915117503e-09	4.95722460268454e-07
ENSG00000185507.39	ENSG00000185507	chr11	dexseq_prepare_annotation2.py	exon	.	-	.	IRF7	23	6.19219791179313e-09	5.46602197486466e-07
ENSG00000105402.31	ENSG00000105402	chr19	dexseq_prepare_annotation2.py	exon	.	-	.	NAPA	5	6.25074688254429e-09	5.48210665298755e-07
ENSG00000103653.43	ENSG00000103653	chr15	dexseq_prepare_annotation2.py	exon	.	+	.	CSK	8	6.75852921478798e-09	5.8894516760146e-07
ENSG00000181381.73	ENSG00000181381	chr4	dexseq_prepare_annotation2.py	exon	.	-	.	DDX60L	19	6.9371269873421e-09	6.00657988954959e-07
ENSG00000142449.74	ENSG00000142449	chr19	dexseq_prepare_annotation2.py	exon	.	-	.	FBN3	30	7.09226779215753e-09	6.10204356750566e-07
ENSG00000260565.14	ENSG00000260565	chr16	dexseq_prepare_annotation2.py	exon	.	-	.	ERVK13-1	12	7.4525320560536e-09	6.37168055157187e-07
ENSG00000182774.ENSG00000214575.ENSG00000260836.80	ENSG00000182774+ENSG00000214575+ENSG00000260836	chr15	dexseq_prepare_annotation2.py	exon	.	-	.		31	7.91732980899294e-09	6.72676133896562e-07
ENSG00000118369.23	ENSG00000118369	chr11	dexseq_prepare_annotation2.py	exon	.	+	.	USP35	14	8.09529822508049e-09	6.83524745787231e-07
ENSG00000237276.20	ENSG00000237276	chr1	dexseq_prepare_annotation2.py	exon	.	-	.	ANO7P1	13	8.31272743019793e-09	6.97550720284634e-07
ENSG00000165458.58	ENSG00000165458	chr11	dexseq_prepare_annotation2.py	exon	.	+	.	INPPL1	26	8.41381488042459e-09	7.01701837328171e-07
ENSG00000118900.37	ENSG00000118900	chr16	dexseq_prepare_annotation2.py	exon	.	+	.	UBN1	27	8.50621391449959e-09	7.05082146059192e-07
ENSG00000037042.16	ENSG00000037042	chr17	dexseq_prepare_annotation2.py	exon	.	+	.	TUBG2	13	8.58169665417997e-09	7.07027783738924e-07
ENSG00000187736.ENSG00000213901.77	ENSG00000187736+ENSG00000213901	chr2	dexseq_prepare_annotation2.py	exon	.	-	.		46	9.17735651165071e-09	7.51548098911926e-07
ENSG00000197358.5	ENSG00000197358	chr14	dexseq_prepare_annotation2.py	exon	.	+	.	BNIP3P1	5	9.45032423305877e-09	7.69267710324557e-07
ENSG00000088854.41	ENSG00000088854	chr20	dexseq_prepare_annotation2.py	exon	.	-	.	C20orf194	15	1.01967013952402e-08	8.25083087898189e-07
ENSG00000271793.ENSG00000135317.ENSG00000135316.86	ENSG00000271793+ENSG00000135317+ENSG00000135316	chr6	dexseq_prepare_annotation2.py	exon	.	-	.		42	1.13667737716273e-08	9.14319068943799e-07
ENSG00000187527.37	ENSG00000187527	chr3	dexseq_prepare_annotation2.py	exon	.	-	.	ATP13A5	25	1.16738137529909e-08	9.33493083283285e-07
ENSG00000104368.37	ENSG00000104368	chr8	dexseq_prepare_annotation2.py	exon	.	-	.	PLAT	20	1.4199516349549e-08	1.12882003073549e-06
ENSG00000181355.55	ENSG00000181355	chr6	dexseq_prepare_annotation2.py	exon	.	-	.	OFCC1	11	1.48578305728716e-08	1.17428691167219e-06
ENSG00000175183.20	ENSG00000175183	chr12	dexseq_prepare_annotation2.py	exon	.	-	.	CSRP2	20	1.60671878009471e-08	1.26252804026633e-06
ENSG00000163689.38	ENSG00000163689	chr3	dexseq_prepare_annotation2.py	exon	.	-	.	C3orf67	28	1.94782286119499e-08	1.52176459626924e-06
ENSG00000134668.45	ENSG00000134668	chr1	dexseq_prepare_annotation2.py	exon	.	-	.	SPOCD1	18	1.96443763702787e-08	1.52597515644325e-06
ENSG00000222326.ENSG00000149485.60	ENSG00000222326+ENSG00000149485	chr11	dexseq_prepare_annotation2.py	exon	.	-	.		8	2.24158045110226e-08	1.73136617342524e-06
ENSG00000068971.22	ENSG00000068971	chr11	dexseq_prepare_annotation2.py	exon	.	+	.	PPP2R5B	14	2.26082642706289e-08	1.73636578810695e-06
ENSG00000140479.61	ENSG00000140479	chr15	dexseq_prepare_annotation2.py	exon	.	-	.	PCSK6	18	2.3270924605727e-08	1.77721881511378e-06
ENSG00000132326.16	ENSG00000132326	chr2	dexseq_prepare_annotation2.py	exon	.	-	.	PER2	7	2.41356776442797e-08	1.83296313908569e-06
ENSG00000080845.44	ENSG00000080845	chr20	dexseq_prepare_annotation2.py	exon	.	+	.	DLGAP4	19	2.4378301148454e-08	1.8411034767338e-06
ENSG00000079215.33	ENSG00000079215	chr5	dexseq_prepare_annotation2.py	exon	.	+	.	SLC1A3	6	2.5669693125598e-08	1.91255439341424e-06
ENSG00000012504.24	ENSG00000012504	chr12	dexseq_prepare_annotation2.py	exon	.	+	.	NR1H4	15	2.56811763986419e-08	1.91255439341424e-06
ENSG00000048740.27	ENSG00000048740	chr10	dexseq_prepare_annotation2.py	exon	.	+	.	CELF2	11	2.57464656462268e-08	1.91255439341424e-06
ENSG00000141524.ENSG00000204282.55	ENSG00000141524+ENSG00000204282	chr17	dexseq_prepare_annotation2.py	exon	.	-	.		25	2.59650197745819e-08	1.91830695008514e-06
ENSG00000013441.39	ENSG00000013441	chr2	dexseq_prepare_annotation2.py	exon	.	-	.	CLK1	23	2.93613470712398e-08	2.15750352479153e-06
ENSG00000255591.ENSG00000147140.49	ENSG00000255591+ENSG00000147140	chrX	dexseq_prepare_annotation2.py	exon	.	+	.		34	3.70112870115633e-08	2.70500771846877e-06
ENSG00000170852.15	ENSG00000170852	chr7	dexseq_prepare_annotation2.py	exon	.	-	.	KBTBD2	10	3.94104712397981e-08	2.86495158306853e-06
ENSG00000205592.79	ENSG00000205592	chr12	dexseq_prepare_annotation2.py	exon	.	+	.	MUC19	54	4.00426884735189e-08	2.89542716547349e-06
ENSG00000163781.47	ENSG00000163781	chr3	dexseq_prepare_annotation2.py	exon	.	-	.	TOPBP1	25	4.05477358686913e-08	2.9164334465555e-06
ENSG00000142675.50	ENSG00000142675	chr1	dexseq_prepare_annotation2.py	exon	.	+	.	CNKSR1	20	4.23238881058886e-08	3.02816281532342e-06
ENSG00000068079.18	ENSG00000068079	chr17	dexseq_prepare_annotation2.py	exon	.	+	.	IFI35	8	4.64059638718156e-08	3.30284121923278e-06
ENSG00000196562.8	ENSG00000196562	chr20	dexseq_prepare_annotation2.py	exon	.	-	.	SULF2	4	5.0295768825614e-08	3.56104521570519e-06
ENSG00000147099.36	ENSG00000147099	chrX	dexseq_prepare_annotation2.py	exon	.	-	.	HDAC8	26	5.19587765772045e-08	3.65972854295605e-06
ENSG00000212091.ENSG00000144061.35	ENSG00000212091+ENSG00000144061	chr2	dexseq_prepare_annotation2.py	exon	.	-	.		18	5.67395982490644e-08	3.97586648761743e-06
ENSG00000041353.15	ENSG00000041353	chr18	dexseq_prepare_annotation2.py	exon	.	+	.	RAB27B	3	6.03311490839282e-08	4.2058545674201e-06
ENSG00000198099.32	ENSG00000198099	chr4	dexseq_prepare_annotation2.py	exon	.	-	.	ADH4	27	6.53595065911188e-08	4.53314863571259e-06
ENSG00000122674.29	ENSG00000122674	chr7	dexseq_prepare_annotation2.py	exon	.	+	.	CCZ1	25	6.83175157055467e-08	4.71425537310255e-06
ENSG00000147130.41	ENSG00000147130	chrX	dexseq_prepare_annotation2.py	exon	.	-	.	ZMYM3	19	6.92676739387171e-08	4.75568060365111e-06
ENSG00000272162.ENSG00000153157.ENSG00000137210.82	ENSG00000272162+ENSG00000153157+ENSG00000137210	chr6	dexseq_prepare_annotation2.py	exon	.	+	.		49	7.28520354146133e-08	4.9766360272676e-06
ENSG00000102103.35	ENSG00000102103	chrX	dexseq_prepare_annotation2.py	exon	.	+	.	PQBP1	13	7.49998361635811e-08	5.08461008688993e-06
ENSG00000041357.32	ENSG00000041357	chr15	dexseq_prepare_annotation2.py	exon	.	+	.	PSMA4	28	7.51807140992259e-08	5.08461008688993e-06
ENSG00000108774.ENSG00000108773.ENSG00000267261.55	ENSG00000108774+ENSG00000108773+ENSG00000267261	chr17	dexseq_prepare_annotation2.py	exon	.	-	.		32	7.7618893872229e-08	5.2235210064311e-06
ENSG00000250571.ENSG00000181638.ENSG00000264668.37	ENSG00000250571+ENSG00000181638+ENSG00000264668	chr8	dexseq_prepare_annotation2.py	exon	.	+	.		23	7.8674929080655e-08	5.2685073198149e-06
ENSG00000007350.30	ENSG00000007350	chrX	dexseq_prepare_annotation2.py	exon	.	+	.	TKTL1	19	8.19831482269062e-08	5.46313194606159e-06
ENSG00000148120.64	ENSG00000148120	chr9	dexseq_prepare_annotation2.py	exon	.	+	.	C9orf3	36	8.4016475688593e-08	5.54458122522466e-06
ENSG00000110911.72	ENSG00000110911	chr12	dexseq_prepare_annotation2.py	exon	.	-	.	SLC11A2	30	8.40211661318435e-08	5.54458122522466e-06
ENSG00000158828.10	ENSG00000158828	chr1	dexseq_prepare_annotation2.py	exon	.	+	.	PINK1	8	9.10610232426738e-08	5.97905787946967e-06
ENSG00000181004.5	ENSG00000181004	chr4	dexseq_prepare_annotation2.py	exon	.	+	.	BBS12	3	9.14847755575763e-08	5.97905787946967e-06
ENSG00000068976.26	ENSG00000068976	chr11	dexseq_prepare_annotation2.py	exon	.	-	.	PYGM	16	1.0456454551759e-07	6.8011982381154e-06
ENSG00000148700.55	ENSG00000148700	chr10	dexseq_prepare_annotation2.py	exon	.	+	.	ADD3	32	1.15400809070689e-07	7.47027904050929e-06
ENSG00000173465.ENSG00000176973.25	ENSG00000173465+ENSG00000176973	chr11	dexseq_prepare_annotation2.py	exon	.	+	.		22	1.18716332823942e-07	7.64848259909323e-06
ENSG00000218305.5	ENSG00000218305	chr7	dexseq_prepare_annotation2.py	exon	.	+	.	AC006024.4	4	1.1955263801549e-07	7.6660309489744e-06
ENSG00000158201.24	ENSG00000158201	chr18	dexseq_prepare_annotation2.py	exon	.	-	.	ABHD3	12	1.24698546109103e-07	7.95846026200539e-06
ENSG00000126226.43	ENSG00000126226	chr13	dexseq_prepare_annotation2.py	exon	.	-	.	PCID2	27	1.41365508760866e-07	8.98001273876268e-06
ENSG00000222750.ENSG00000103534.38	ENSG00000222750+ENSG00000103534	chr16	dexseq_prepare_annotation2.py	exon	.	+	.		21	1.42360107694036e-07	9.00113164647779e-06
ENSG00000108312.44	ENSG00000108312	chr17	dexseq_prepare_annotation2.py	exon	.	-	.	UBTF	26	1.47262624991718e-07	9.26800057471024e-06
ENSG00000091009.ENSG00000091010.27	ENSG00000091009+ENSG00000091010	chr5	dexseq_prepare_annotation2.py	exon	.	+	.		16	1.48546125325327e-07	9.30569598005756e-06
ENSG00000255624.15	ENSG00000255624	chr10	dexseq_prepare_annotation2.py	exon	.	+	.	RP11-564D11.3	8	1.52028951021223e-07	9.48019064303902e-06
ENSG00000028203.83	ENSG00000028203	chr12	dexseq_prepare_annotation2.py	exon	.	+	.	VEZT	35	1.62814381006468e-07	1.01063867369951e-05
ENSG00000177058.64	ENSG00000177058	chr5	dexseq_prepare_annotation2.py	exon	.	-	.	SLC38A9	27	1.70053922777182e-07	1.05077864828773e-05
ENSG00000228192.11	ENSG00000228192	chr1	dexseq_prepare_annotation2.py	exon	.	-	.	RP11-342M1.3	8	1.86799448792691e-07	1.14902792166871e-05
ENSG00000114439.75	ENSG00000114439	chr3	dexseq_prepare_annotation2.py	exon	.	+	.	BBX	49	1.92200134842572e-07	1.17692280768015e-05
ENSG00000104695.28	ENSG00000104695	chr8	dexseq_prepare_annotation2.py	exon	.	-	.	PPP2CB	14	1.96779313430235e-07	1.19955963532314e-05
ENSG00000226803.35	ENSG00000226803	chr6	dexseq_prepare_annotation2.py	exon	.	-	.	RP11-203B9.4	19	1.99946576069924e-07	1.21342578352435e-05
ENSG00000108883.74	ENSG00000108883	chr17	dexseq_prepare_annotation2.py	exon	.	-	.	EFTUD2	16	2.05099463836796e-07	1.23916538284329e-05
ENSG00000147548.26	ENSG00000147548	chr8	dexseq_prepare_annotation2.py	exon	.	-	.	WHSC1L1	18	2.08035676020892e-07	1.25134379638407e-05
ENSG00000113368.30	ENSG00000113368	chr5	dexseq_prepare_annotation2.py	exon	.	+	.	LMNB1	23	2.3540189043219e-07	1.40971510948687e-05
ENSG00000143226.ENSG00000244682.ENSG00000273112.ENSG00000072694.80	ENSG00000143226+ENSG00000244682+ENSG00000273112+ENSG00000072694	chr1	dexseq_prepare_annotation2.py	exon	.	+	.		42	2.41568565829173e-07	1.44029959819376e-05
ENSG00000099904.22	ENSG00000099904	chr22	dexseq_prepare_annotation2.py	exon	.	+	.	ZDHHC8	8	2.44257747911384e-07	1.4499737227543e-05
ENSG00000156795.26	ENSG00000156795	chr8	dexseq_prepare_annotation2.py	exon	.	+	.	WDYHV1	15	2.46153970551314e-07	1.45487698942372e-05
ENSG00000140853.105	ENSG00000140853	chr16	dexseq_prepare_annotation2.py	exon	.	+	.	NLRC5	19	2.55925151522546e-07	1.50608074017208e-05
ENSG00000075415.ENSG00000212443.40	ENSG00000075415+ENSG00000212443	chr12	dexseq_prepare_annotation2.py	exon	.	+	.		27	2.6037546273734e-07	1.52566553467733e-05
ENSG00000111799.84	ENSG00000111799	chr6	dexseq_prepare_annotation2.py	exon	.	-	.	COL12A1	26	2.66473639866086e-07	1.5546964207466e-05
ENSG00000114374.53	ENSG00000114374	chrY	dexseq_prepare_annotation2.py	exon	.	+	.	USP9Y	31	2.83648285205517e-07	1.647635122897e-05
ENSG00000198632.ENSG00000174368.32	ENSG00000198632+ENSG00000174368	chr7	dexseq_prepare_annotation2.py	exon	.	-	.		24	2.84979918536609e-07	1.647635122897e-05
ENSG00000143862.11	ENSG00000143862	chr1	dexseq_prepare_annotation2.py	exon	.	-	.	ARL8A	5	2.86039347508969e-07	1.647635122897e-05
ENSG00000092108.64	ENSG00000092108	chr14	dexseq_prepare_annotation2.py	exon	.	+	.	SCFD1	30	2.89385204849501e-07	1.65654268906486e-05
ENSG00000213599.ENSG00000261052.ENSG00000132207.45	ENSG00000213599+ENSG00000261052+ENSG00000132207	chr16	dexseq_prepare_annotation2.py	exon	.	+	.		13	2.90022921875414e-07	1.65654268906486e-05
ENSG00000104974.17	ENSG00000104974	chr19	dexseq_prepare_annotation2.py	exon	.	+	.	LILRA1	14	3.06264401764656e-07	1.74162778883959e-05
ENSG00000186469.32	ENSG00000186469	chr14	dexseq_prepare_annotation2.py	exon	.	+	.	GNG2	14	3.07481734089672e-07	1.74162778883959e-05
ENSG00000103197.85	ENSG00000103197	chr16	dexseq_prepare_annotation2.py	exon	.	+	.	TSC2	49	3.3657614458999e-07	1.8985129085296e-05
ENSG00000224539.23	ENSG00000224539	chrX	dexseq_prepare_annotation2.py	exon	.	+	.	RP11-432N13.3	8	3.40780246410792e-07	1.91428374781335e-05
ENSG00000132635.13	ENSG00000132635	chr20	dexseq_prepare_annotation2.py	exon	.	-	.	PCED1A	3	3.44786824786173e-07	1.92881979265153e-05
ENSG00000068724.20	ENSG00000068724	chr2	dexseq_prepare_annotation2.py	exon	.	+	.	TTC7A	14	3.47272649748541e-07	1.93476409864003e-05
ENSG00000169057.23	ENSG00000169057	chrX	dexseq_prepare_annotation2.py	exon	.	-	.	MECP2	6	3.55767323032206e-07	1.97400040379584e-05
ENSG00000128596.47	ENSG00000128596	chr7	dexseq_prepare_annotation2.py	exon	.	+	.	CCDC136	30	3.6389872933353e-07	2.01091029534959e-05
ENSG00000103657.110	ENSG00000103657	chr15	dexseq_prepare_annotation2.py	exon	.	-	.	HERC1	43	3.67313857832799e-07	2.0215646086555e-05
ENSG00000183632.18	ENSG00000183632	chr16	dexseq_prepare_annotation2.py	exon	.	-	.	TP53TG3	6	3.76763140716104e-07	2.06520892536077e-05
ENSG00000197128.ENSG00000178201.ENSG00000268163.26	ENSG00000197128+ENSG00000178201+ENSG00000268163	chr19	dexseq_prepare_annotation2.py	exon	.	-	.		12	3.79910882678535e-07	2.07409981491245e-05
ENSG00000125630.53	ENSG00000125630	chr2	dexseq_prepare_annotation2.py	exon	.	+	.	POLR1B	35	3.88191947653137e-07	2.1108325345587e-05
ENSG00000104976.14	ENSG00000104976	chr19	dexseq_prepare_annotation2.py	exon	.	+	.	SNAPC2	11	3.96810428534677e-07	2.14909998625514e-05
ENSG00000138385.32	ENSG00000138385	chr2	dexseq_prepare_annotation2.py	exon	.	+	.	SSB	17	4.46087448223055e-07	2.40341939324615e-05
ENSG00000147044.50	ENSG00000147044	chrX	dexseq_prepare_annotation2.py	exon	.	-	.	CASK	14	4.47304035965335e-07	2.40341939324615e-05
ENSG00000140443.55	ENSG00000140443	chr15	dexseq_prepare_annotation2.py	exon	.	+	.	IGF1R	39	4.56749588123238e-07	2.44450940982177e-05
ENSG00000163293.18	ENSG00000163293	chr4	dexseq_prepare_annotation2.py	exon	.	+	.	NIPAL1	14	4.61258189586712e-07	2.45895836440853e-05
ENSG00000111199.18	ENSG00000111199	chr12	dexseq_prepare_annotation2.py	exon	.	-	.	TRPV4	9	4.77277271452981e-07	2.53441688598899e-05
ENSG00000178057.17	ENSG00000178057	chr3	dexseq_prepare_annotation2.py	exon	.	+	.	NDUFAF3	10	4.86374779318845e-07	2.57267655644373e-05
ENSG00000071794.13	ENSG00000071794	chr3	dexseq_prepare_annotation2.py	exon	.	-	.	HLTF	5	4.9790585712153e-07	2.62346210143802e-05
ENSG00000182718.68	ENSG00000182718	chr15	dexseq_prepare_annotation2.py	exon	.	-	.	ANXA2	13	5.01298495200631e-07	2.63113966940439e-05
ENSG00000215462.ENSG00000102547.39	ENSG00000215462+ENSG00000102547	chr13	dexseq_prepare_annotation2.py	exon	.	-	.		25	5.05613736279549e-07	2.64358197345546e-05
ENSG00000123411.38	ENSG00000123411	chr12	dexseq_prepare_annotation2.py	exon	.	+	.	IKZF4	10	5.07724316993201e-07	2.644446116937e-05
ENSG00000163626.13	ENSG00000163626	chr4	dexseq_prepare_annotation2.py	exon	.	-	.	COX18	5	5.28506424335211e-07	2.74218180626445e-05
ENSG00000090612.ENSG00000256223.ENSG00000256825.64	ENSG00000090612+ENSG00000256223+ENSG00000256825	chr12	dexseq_prepare_annotation2.py	exon	.	+	.		14	5.45325973151881e-07	2.81869250153106e-05
ENSG00000231817.22	ENSG00000231817	chr13	dexseq_prepare_annotation2.py	exon	.	-	.	RP11-189B4.6	12	5.56431262688992e-07	2.86519946401294e-05
ENSG00000100109.46	ENSG00000100109	chr22	dexseq_prepare_annotation2.py	exon	.	-	.	TFIP11	20	5.71527030420189e-07	2.93182583076681e-05
ENSG00000259472.ENSG00000221517.19	ENSG00000259472+ENSG00000221517	chr15	dexseq_prepare_annotation2.py	exon	.	-	.		10	6.0267379780252e-07	3.07886580738083e-05
ENSG00000173153.19	ENSG00000173153	chr11	dexseq_prepare_annotation2.py	exon	.	+	.	ESRRA	8	6.04720590385966e-07	3.07886580738083e-05
ENSG00000142173.41	ENSG00000142173	chr21	dexseq_prepare_annotation2.py	exon	.	+	.	COL6A2	25	6.09459479217725e-07	3.09141498525588e-05
ENSG00000268614.ENSG00000090674.ENSG00000032444.122	ENSG00000268614+ENSG00000090674+ENSG00000032444	chr19	dexseq_prepare_annotation2.py	exon	.	+	.		22	6.22528312397422e-07	3.14596649766935e-05
ENSG00000136828.45	ENSG00000136828	chr9	dexseq_prepare_annotation2.py	exon	.	+	.	RALGPS1	30	6.41339900754555e-07	3.2290276336509e-05
ENSG00000074201.26	ENSG00000074201	chr11	dexseq_prepare_annotation2.py	exon	.	-	.	CLNS1A	6	6.45333327602279e-07	3.23714437469571e-05
ENSG00000272084.ENSG00000127481.153	ENSG00000272084+ENSG00000127481	chr1	dexseq_prepare_annotation2.py	exon	.	-	.		118	6.63833484509931e-07	3.31770308398089e-05
ENSG00000035928.51	ENSG00000035928	chr4	dexseq_prepare_annotation2.py	exon	.	-	.	RFC1	9	6.92302668983968e-07	3.44105088839872e-05
ENSG00000229688.14	ENSG00000229688	chr7	dexseq_prepare_annotation2.py	exon	.	+	.	ISPD-AS1	5	6.93576536281631e-07	3.44105088839872e-05
ENSG00000125618.30	ENSG00000125618	chr2	dexseq_prepare_annotation2.py	exon	.	-	.	PAX8	8	7.17578279530326e-07	3.54718513888555e-05
ENSG00000100890.ENSG00000258790.ENSG00000100902.65	ENSG00000100890+ENSG00000258790+ENSG00000100902	chr14	dexseq_prepare_annotation2.py	exon	.	+	.		20	7.2517239309998e-07	3.57173677963809e-05
ENSG00000159720.42	ENSG00000159720	chr16	dexseq_prepare_annotation2.py	exon	.	-	.	ATP6V0D1	28	7.33182254162446e-07	3.59815146681743e-05
ENSG00000174136.17	ENSG00000174136	chr5	dexseq_prepare_annotation2.py	exon	.	+	.	RGMB	12	7.76340194975025e-07	3.79624770161529e-05
ENSG00000168542.53	ENSG00000168542	chr2	dexseq_prepare_annotation2.py	exon	.	+	.	COL3A1	5	7.79203483832269e-07	3.79659217176196e-05
ENSG00000162458.43	ENSG00000162458	chr1	dexseq_prepare_annotation2.py	exon	.	+	.	FBLIM1	12	7.89033561490849e-07	3.83075794103807e-05
ENSG00000008710.140	ENSG00000008710	chr16	dexseq_prepare_annotation2.py	exon	.	-	.	PKD1	71	8.00521908096094e-07	3.87270278244067e-05
ENSG00000226942.ENSG00000260803.ENSG00000234769.54	ENSG00000226942+ENSG00000260803+ENSG00000234769	chr16	dexseq_prepare_annotation2.py	exon	.	-	.		38	8.17436179430434e-07	3.94050617843167e-05
ENSG00000079134.47	ENSG00000079134	chr18	dexseq_prepare_annotation2.py	exon	.	-	.	THOC1	28	8.61310957224872e-07	4.13733609629502e-05
ENSG00000240216.21	ENSG00000240216	chr3	dexseq_prepare_annotation2.py	exon	.	-	.	CPHL1P	11	1.00420093147719e-06	4.80672797975382e-05
ENSG00000180176.22	ENSG00000180176	chr11	dexseq_prepare_annotation2.py	exon	.	-	.	TH	3	1.02948033159064e-06	4.91044057110288e-05
ENSG00000134744.77	ENSG00000134744	chr1	dexseq_prepare_annotation2.py	exon	.	-	.	ZCCHC11	66	1.04591628838174e-06	4.97139371477672e-05
ENSG00000239961.ENSG00000250507.ENSG00000248166.ENSG00000187116.ENSG00000249654.29	ENSG00000239961+ENSG00000250507+ENSG00000248166+ENSG00000187116+ENSG00000249654	chr19	dexseq_prepare_annotation2.py	exon	.	-	.		26	1.05304687338258e-06	4.97493161799406e-05
ENSG00000166949.26	ENSG00000166949	chr15	dexseq_prepare_annotation2.py	exon	.	+	.	SMAD3	14	1.05397992201139e-06	4.97493161799406e-05
ENSG00000113648.55	ENSG00000113648	chr5	dexseq_prepare_annotation2.py	exon	.	-	.	H2AFY	18	1.17976281007873e-06	5.549375654052e-05
ENSG00000196549.49	ENSG00000196549	chr3	dexseq_prepare_annotation2.py	exon	.	+	.	MME	30	1.22426611389301e-06	5.7388529490557e-05
ENSG00000172765.28	ENSG00000172765	chr3	dexseq_prepare_annotation2.py	exon	.	-	.	TMCC1	9	1.25135468279048e-06	5.84567544943428e-05
ENSG00000173193.26	ENSG00000173193	chr3	dexseq_prepare_annotation2.py	exon	.	+	.	PARP14	17	1.26207869762144e-06	5.87558144365267e-05
ENSG00000185038.34	ENSG00000185038	chr2	dexseq_prepare_annotation2.py	exon	.	+	.	MROH2A	19	1.30879619500509e-06	6.05303571749146e-05
ENSG00000101940.41	ENSG00000101940	chrX	dexseq_prepare_annotation2.py	exon	.	+	.	WDR13	20	1.30910144250588e-06	6.05303571749146e-05
ENSG00000099622.103	ENSG00000099622	chr19	dexseq_prepare_annotation2.py	exon	.	+	.	CIRBP	32	1.44843005872569e-06	6.67456210790407e-05
ENSG00000233673.ENSG00000187627.42	ENSG00000233673+ENSG00000187627	chr2	dexseq_prepare_annotation2.py	exon	.	+	.		29	1.45517947052053e-06	6.68301004130272e-05
ENSG00000175224.87	ENSG00000175224	chr11	dexseq_prepare_annotation2.py	exon	.	+	.	ATG13	30	1.51546856096471e-06	6.93645778375563e-05
ENSG00000021776.44	ENSG00000021776	chr15	dexseq_prepare_annotation2.py	exon	.	-	.	AQR	9	1.52295856252691e-06	6.94734855670833e-05
ENSG00000250852.ENSG00000188219.29	ENSG00000250852+ENSG00000188219	chr2	dexseq_prepare_annotation2.py	exon	.	+	.		13	1.53059292690747e-06	6.95882282554518e-05
ENSG00000112473.12	ENSG00000112473	chr6	dexseq_prepare_annotation2.py	exon	.	+	.	SLC39A7	6	1.55826643657531e-06	7.06102464626824e-05
ENSG00000100296.ENSG00000184117.77	ENSG00000100296+ENSG00000184117	chr22	dexseq_prepare_annotation2.py	exon	.	-	.		39	1.57465158384151e-06	7.11156599027956e-05
ENSG00000169507.28	ENSG00000169507	chr2	dexseq_prepare_annotation2.py	exon	.	-	.	SLC38A11	4	1.62002198468852e-06	7.27054333510196e-05
ENSG00000063438.ENSG00000249915.42	ENSG00000063438+ENSG00000249915	chr5	dexseq_prepare_annotation2.py	exon	.	+	.		28	1.62054923535081e-06	7.27054333510196e-05
ENSG00000165269.23	ENSG00000165269	chr9	dexseq_prepare_annotation2.py	exon	.	-	.	AQP7	10	1.6526807238415e-06	7.39030978944122e-05
ENSG00000151914.172	ENSG00000151914	chr6	dexseq_prepare_annotation2.py	exon	.	-	.	DST	67	1.69043846684801e-06	7.53436738305963e-05
ENSG00000079785.37	ENSG00000079785	chr2	dexseq_prepare_annotation2.py	exon	.	+	.	DDX1	22	1.721264792585e-06	7.63442926903916e-05
ENSG00000198756.18	ENSG00000198756	chr1	dexseq_prepare_annotation2.py	exon	.	-	.	COLGALT2	9	1.72412077798663e-06	7.63442926903916e-05
ENSG00000069018.19	ENSG00000069018	chr5	dexseq_prepare_annotation2.py	exon	.	-	.	TRPC7	8	1.78145482532321e-06	7.83897655991985e-05
ENSG00000166349.12	ENSG00000166349	chr11	dexseq_prepare_annotation2.py	exon	.	+	.	RAG1	10	1.78184769531796e-06	7.83897655991985e-05
ENSG00000133030.53	ENSG00000133030	chr17	dexseq_prepare_annotation2.py	exon	.	+	.	MPRIP	21	1.84016710579964e-06	8.06942956007752e-05
ENSG00000263053.ENSG00000171282.43	ENSG00000263053+ENSG00000171282	chr17	dexseq_prepare_annotation2.py	exon	.	+	.		26	1.88584107307948e-06	8.24312654258599e-05
ENSG00000112640.34	ENSG00000112640	chr6	dexseq_prepare_annotation2.py	exon	.	+	.	PPP2R5D	14	1.92601456047668e-06	8.39099795267148e-05
ENSG00000014914.38	ENSG00000014914	chr1	dexseq_prepare_annotation2.py	exon	.	-	.	MTMR11	15	1.93201585933954e-06	8.39099795267148e-05
ENSG00000100883.35	ENSG00000100883	chr14	dexseq_prepare_annotation2.py	exon	.	+	.	SRP54	9	1.95896664701019e-06	8.48095305715176e-05
ENSG00000007264.42	ENSG00000007264	chr19	dexseq_prepare_annotation2.py	exon	.	-	.	MATK	7	2.0128741250053e-06	8.68667011280064e-05
ENSG00000074706.24	ENSG00000074706	chr6	dexseq_prepare_annotation2.py	exon	.	-	.	IPCEF1	16	2.05928937002128e-06	8.85885433419913e-05
ENSG00000161016.38	ENSG00000161016	chr8	dexseq_prepare_annotation2.py	exon	.	-	.	RPL8	21	2.11523208785619e-06	9.07080914899591e-05
ENSG00000150712.26	ENSG00000150712	chr5	dexseq_prepare_annotation2.py	exon	.	-	.	MTMR12	19	2.14108811648394e-06	9.15281504889391e-05
ENSG00000173406.ENSG00000162600.75	ENSG00000173406+ENSG00000162600	chr1	dexseq_prepare_annotation2.py	exon	.	-	.		52	2.19360411776707e-06	9.34791673257855e-05
ENSG00000187240.105	ENSG00000187240	chr11	dexseq_prepare_annotation2.py	exon	.	+	.	DYNC2H1	36	2.28064567292367e-06	9.68846789928885e-05
ENSG00000175216.67	ENSG00000175216	chr11	dexseq_prepare_annotation2.py	exon	.	-	.	CKAP5	26	2.38954030794893e-06	0.000101194426623856
ENSG00000177694.38	ENSG00000177694	chr3	dexseq_prepare_annotation2.py	exon	.	+	.	NAALADL2	19	2.52447326188632e-06	0.000106576675534418
ENSG00000099624.17	ENSG00000099624	chr19	dexseq_prepare_annotation2.py	exon	.	+	.	ATP5D	9	2.55031077641422e-06	0.000107334132181346
ENSG00000267057.13	ENSG00000267057	chr18	dexseq_prepare_annotation2.py	exon	.	+	.	RP11-456O19.2	3	2.59887779494571e-06	0.000109040570199049
ENSG00000124177.56	ENSG00000124177	chr20	dexseq_prepare_annotation2.py	exon	.	-	.	CHD6	32	2.66176964396693e-06	0.000111201916600034
ENSG00000256453.ENSG00000170445.31	ENSG00000256453+ENSG00000170445	chr5	dexseq_prepare_annotation2.py	exon	.	-	.		2	2.66675186196933e-06	0.000111201916600034
ENSG00000068078.29	ENSG00000068078	chr4	dexseq_prepare_annotation2.py	exon	.	+	.	FGFR3	12	2.80335973192727e-06	0.000116540893565197
ENSG00000141510.34	ENSG00000141510	chr17	dexseq_prepare_annotation2.py	exon	.	-	.	TP53	12	2.93863612886826e-06	0.000121372896046422
ENSG00000233614.11	ENSG00000233614	chr16	dexseq_prepare_annotation2.py	exon	.	+	.	DDX11L10	6	2.94575447478352e-06	0.000121372896046422
ENSG00000010438.20	ENSG00000010438	chr9	dexseq_prepare_annotation2.py	exon	.	+	.	PRSS3	15	2.94637749708101e-06	0.000121372896046422
ENSG00000185261.28	ENSG00000185261	chr5	dexseq_prepare_annotation2.py	exon	.	-	.	KIAA0825	16	2.97440837250066e-06	0.00012215742421684
ENSG00000005844.72	ENSG00000005844	chr16	dexseq_prepare_annotation2.py	exon	.	+	.	ITGAL	10	3.01736256091647e-06	0.00012353224042013
ENSG00000064652.32	ENSG00000064652	chr5	dexseq_prepare_annotation2.py	exon	.	+	.	SNX24	14	3.02605826540409e-06	0.00012353224042013
ENSG00000170421.48	ENSG00000170421	chr12	dexseq_prepare_annotation2.py	exon	.	-	.	KRT8	30	3.0839651661972e-06	0.000125519228949954
ENSG00000272333.ENSG00000105663.6	ENSG00000272333+ENSG00000105663	chr19	dexseq_prepare_annotation2.py	exon	.	+	.		5	3.12104765176257e-06	0.000126649318740479
ENSG00000167751.52	ENSG00000167751	chr19	dexseq_prepare_annotation2.py	exon	.	+	.	KLK2	13	3.27668862750797e-06	0.00013256936072126
ENSG00000183054.45	ENSG00000183054	chr2	dexseq_prepare_annotation2.py	exon	.	-	.	RGPD6	7	3.49962380739594e-06	0.000141168801298933
ENSG00000029363.60	ENSG00000029363	chr6	dexseq_prepare_annotation2.py	exon	.	-	.	BCLAF1	13	3.55971525896977e-06	0.000143167956303062
ENSG00000123104.53	ENSG00000123104	chr12	dexseq_prepare_annotation2.py	exon	.	-	.	ITPR2	33	3.82840982699584e-06	0.000153520363386966
ENSG00000077157.ENSG00000232626.59	ENSG00000077157+ENSG00000232626	chr1	dexseq_prepare_annotation2.py	exon	.	+	.		33	3.89561343320298e-06	0.00015575579120871
ENSG00000197818.24	ENSG00000197818	chr20	dexseq_prepare_annotation2.py	exon	.	+	.	SLC9A8	12	4.00045631982532e-06	0.000159478601793858
ENSG00000128607.15	ENSG00000128607	chr7	dexseq_prepare_annotation2.py	exon	.	+	.	KLHDC10	7	4.06241008693621e-06	0.000161218312050949
ENSG00000181450.12	ENSG00000181450	chr1	dexseq_prepare_annotation2.py	exon	.	+	.	ZNF678	6	4.06781528861818e-06	0.000161218312050949
ENSG00000092607.11	ENSG00000092607	chr1	dexseq_prepare_annotation2.py	exon	.	-	.	TBX15	10	4.34753528699269e-06	0.000171803472940054
ENSG00000146263.52	ENSG00000146263	chr6	dexseq_prepare_annotation2.py	exon	.	-	.	MMS22L	28	4.41141207926705e-06	0.000173822422624801
ENSG00000215029.ENSG00000185945.51	ENSG00000215029+ENSG00000185945	chrX	dexseq_prepare_annotation2.py	exon	.	-	.		31	4.45343255437561e-06	0.000174970988856017
ENSG00000134215.56	ENSG00000134215	chr1	dexseq_prepare_annotation2.py	exon	.	-	.	VAV3	12	4.48140760626175e-06	0.000175562694523119
ENSG00000214717.ENSG00000169084.29	ENSG00000214717+ENSG00000169084	chrX	dexseq_prepare_annotation2.py	exon	.	-	.		8	4.61551926539489e-06	0.000180297037051087
ENSG00000138696.23	ENSG00000138696	chr4	dexseq_prepare_annotation2.py	exon	.	+	.	BMPR1B	15	4.90724099667171e-06	0.000190878390166051
ENSG00000174177.32	ENSG00000174177	chr16	dexseq_prepare_annotation2.py	exon	.	+	.	CTU2	16	4.92103194971261e-06	0.000190878390166051
ENSG00000104522.48	ENSG00000104522	chr8	dexseq_prepare_annotation2.py	exon	.	-	.	TSTA3	13	4.92852103488922e-06	0.000190878390166051
ENSG00000198554.33	ENSG00000198554	chr14	dexseq_prepare_annotation2.py	exon	.	-	.	WDHD1	9	5.10763939751527e-06	0.000197253551050632
ENSG00000256589.ENSG00000226091.26	ENSG00000256589+ENSG00000226091	chr12	dexseq_prepare_annotation2.py	exon	.	-	.		8	5.19821558340734e-06	0.000200182840342321
ENSG00000101280.10	ENSG00000101280	chr20	dexseq_prepare_annotation2.py	exon	.	-	.	ANGPT4	4	5.3158089263139e-06	0.000204133069334212
ENSG00000149761.ENSG00000110011.64	ENSG00000149761+ENSG00000110011	chr11	dexseq_prepare_annotation2.py	exon	.	+	.		31	5.33755449682743e-06	0.000204390748816541
ENSG00000085999.34	ENSG00000085999	chr1	dexseq_prepare_annotation2.py	exon	.	+	.	RAD54L	27	5.50498906591358e-06	0.00021021017236525
ENSG00000188739.ENSG00000054267.42	ENSG00000188739+ENSG00000054267	chr1	dexseq_prepare_annotation2.py	exon	.	-	.		4	5.55513513915828e-06	0.000211530832161674
ENSG00000174844.75	ENSG00000174844	chr3	dexseq_prepare_annotation2.py	exon	.	-	.	DNAH12	35	5.69784840779554e-06	0.000216359081719477
ENSG00000150093.62	ENSG00000150093	chr10	dexseq_prepare_annotation2.py	exon	.	-	.	ITGB1	16	5.78642003007492e-06	0.000218565963060259
ENSG00000104312.19	ENSG00000104312	chr8	dexseq_prepare_annotation2.py	exon	.	+	.	RIPK2	10	5.78812319418075e-06	0.000218565963060259
ENSG00000105197.47	ENSG00000105197	chr19	dexseq_prepare_annotation2.py	exon	.	+	.	TIMM50	13	5.81306855540987e-06	0.000218899872416182
ENSG00000122705.23	ENSG00000122705	chr9	dexseq_prepare_annotation2.py	exon	.	+	.	CLTA	6	5.87902823667553e-06	0.00022077212665571
ENSG00000137868.62	ENSG00000137868	chr15	dexseq_prepare_annotation2.py	exon	.	-	.	STRA6	46	6.50480993668378e-06	0.000243598860273497
ENSG00000151726.41	ENSG00000151726	chr4	dexseq_prepare_annotation2.py	exon	.	-	.	ACSL1	28	6.55864117281059e-06	0.000244940022261503
ENSG00000266504.ENSG00000214425.ENSG00000267246.28	ENSG00000266504+ENSG00000214425+ENSG00000267246	chr17	dexseq_prepare_annotation2.py	exon	.	-	.		17	6.58889674186897e-06	0.000245395787147854
ENSG00000211460.26	ENSG00000211460	chr2	dexseq_prepare_annotation2.py	exon	.	+	.	TSN	14	7.07523790872034e-06	0.000262789027680722
ENSG00000067798.66	ENSG00000067798	chr12	dexseq_prepare_annotation2.py	exon	.	+	.	NAV3	9	7.25926641312645e-06	0.000268466312155642
ENSG00000175093.9	ENSG00000175093	chr3	dexseq_prepare_annotation2.py	exon	.	+	.	SPSB4	4	7.26758885341151e-06	0.000268466312155642
ENSG00000135838.37	ENSG00000135838	chr1	dexseq_prepare_annotation2.py	exon	.	+	.	NPL	19	7.5824593712808e-06	0.0002793386251848
ENSG00000265381.ENSG00000162734.13	ENSG00000265381+ENSG00000162734	chr1	dexseq_prepare_annotation2.py	exon	.	+	.		6	7.6320851680353e-06	0.000280406934525059
ENSG00000226249.1	ENSG00000226249	chr6	dexseq_prepare_annotation2.py	exon	.	-	.	RP11-307P5.2	2	7.66443926450601e-06	0.000280836623616428
ENSG00000081479.75	ENSG00000081479	chr2	dexseq_prepare_annotation2.py	exon	.	-	.	LRP2	23	7.96515030984071e-06	0.000291070573419287
ENSG00000146147.ENSG00000236740.27	ENSG00000146147+ENSG00000236740	chr6	dexseq_prepare_annotation2.py	exon	.	+	.		8	8.0107349899718e-06	0.000291951558857042
ENSG00000225697.70	ENSG00000225697	chr3	dexseq_prepare_annotation2.py	exon	.	-	.	SLC26A6	39	8.09216614289437e-06	0.000294130766167129
ENSG00000200469.ENSG00000163644.30	ENSG00000200469+ENSG00000163644	chr4	dexseq_prepare_annotation2.py	exon	.	-	.		15	8.12735541790213e-06	0.000294622052135898
ENSG00000117143.20	ENSG00000117143	chr1	dexseq_prepare_annotation2.py	exon	.	+	.	UAP1	15	8.31759153144933e-06	0.00030071632786841
ENSG00000255429.ENSG00000086991.45	ENSG00000255429+ENSG00000086991	chr11	dexseq_prepare_annotation2.py	exon	.	-	.		26	8.54244797047537e-06	0.000308026625227167
ENSG00000166313.50	ENSG00000166313	chr11	dexseq_prepare_annotation2.py	exon	.	-	.	APBB1	40	9.04963385495696e-06	0.000325451647154193
ENSG00000105278.34	ENSG00000105278	chr19	dexseq_prepare_annotation2.py	exon	.	-	.	ZFR2	25	9.30585697243875e-06	0.000333783165391378
ENSG00000100298.11	ENSG00000100298	chr22	dexseq_prepare_annotation2.py	exon	.	+	.	APOBEC3H	8	9.38590285782305e-06	0.000335768324866438
ENSG00000232293.1	ENSG00000232293	chrX	dexseq_prepare_annotation2.py	exon	.	-	.	PAICSP7	2	9.50359206246578e-06	0.000339086169283884
ENSG00000169169.51	ENSG00000169169	chr19	dexseq_prepare_annotation2.py	exon	.	+	.	CPT1C	23	9.68046218130357e-06	0.000344492677729426
ENSG00000129484.37	ENSG00000129484	chr14	dexseq_prepare_annotation2.py	exon	.	+	.	PARP2	23	9.7723388131442e-06	0.000346854239754262
ENSG00000141076.42	ENSG00000141076	chr16	dexseq_prepare_annotation2.py	exon	.	+	.	CIRH1A	14	9.82986719148641e-06	0.00034798753802361
ENSG00000072818.52	ENSG00000072818	chr17	dexseq_prepare_annotation2.py	exon	.	+	.	ACAP1	7	9.87584237056521e-06	0.000348707016066139
ENSG00000116337.74	ENSG00000116337	chr1	dexseq_prepare_annotation2.py	exon	.	+	.	AMPD2	40	9.93194326393847e-06	0.00034960929536881
ENSG00000114757.27	ENSG00000114757	chr3	dexseq_prepare_annotation2.py	exon	.	-	.	PEX5L	9	9.95283193377441e-06	0.00034960929536881
ENSG00000102893.69	ENSG00000102893	chr16	dexseq_prepare_annotation2.py	exon	.	+	.	PHKB	57	1.00784246004026e-05	0.000353108515509983
ENSG00000154175.90	ENSG00000154175	chr3	dexseq_prepare_annotation2.py	exon	.	-	.	ABI3BP	41	1.03365168285701e-05	0.000361220076523347
ENSG00000177542.58	ENSG00000177542	chr11	dexseq_prepare_annotation2.py	exon	.	-	.	SLC25A22	27	1.06016849572045e-05	0.000369536680277532
ENSG00000059758.39	ENSG00000059758	chr12	dexseq_prepare_annotation2.py	exon	.	-	.	CDK17	29	1.06737519444914e-05	0.000371097145609759
ENSG00000166225.32	ENSG00000166225	chr12	dexseq_prepare_annotation2.py	exon	.	+	.	FRS2	25	1.09138273229438e-05	0.000378475940377802
ENSG00000177156.26	ENSG00000177156	chr11	dexseq_prepare_annotation2.py	exon	.	+	.	TALDO1	20	1.12390944788828e-05	0.000388763995791178
ENSG00000267796.ENSG00000188223.ENSG00000205155.40	ENSG00000267796+ENSG00000188223+ENSG00000205155	chr19	dexseq_prepare_annotation2.py	exon	.	+	.		7	1.13796968808383e-05	0.000392628424868313
ENSG00000188690.31	ENSG00000188690	chr10	dexseq_prepare_annotation2.py	exon	.	-	.	UROS	22	1.20826493674397e-05	0.000415826672154367
ENSG00000151150.92	ENSG00000151150	chr10	dexseq_prepare_annotation2.py	exon	.	-	.	ANK3	36	1.21416675019318e-05	0.000416802596013286
ENSG00000146350.45	ENSG00000146350	chr6	dexseq_prepare_annotation2.py	exon	.	-	.	TBC1D32	5	1.2705381010723e-05	0.000435055288311759
ENSG00000100031.ENSG00000100028.91	ENSG00000100031+ENSG00000100028	chr22	dexseq_prepare_annotation2.py	exon	.	+	.		61	1.28331996586165e-05	0.000438327930048322
ENSG00000128886.ENSG00000262560.ENSG00000184716.55	ENSG00000128886+ENSG00000262560+ENSG00000184716	chr15	dexseq_prepare_annotation2.py	exon	.	-	.		7	1.30731023218067e-05	0.000445402889630678
ENSG00000126247.29	ENSG00000126247	chr19	dexseq_prepare_annotation2.py	exon	.	+	.	CAPNS1	3	1.34211487768984e-05	0.000456117741182891
ENSG00000168389.28	ENSG00000168389	chr1	dexseq_prepare_annotation2.py	exon	.	+	.	MFSD2A	24	1.36389600532193e-05	0.000462364147041057
ENSG00000111077.47	ENSG00000111077	chr12	dexseq_prepare_annotation2.py	exon	.	+	.	TENC1	19	1.39243561541175e-05	0.000470864919301176
ENSG00000257225.ENSG00000134283.43	ENSG00000257225+ENSG00000134283	chr12	dexseq_prepare_annotation2.py	exon	.	+	.		6	1.40159751298843e-05	0.000472787012197636
ENSG00000152936.ENSG00000241846.33	ENSG00000152936+ENSG00000241846	chr12	dexseq_prepare_annotation2.py	exon	.	-	.		11	1.42362461394982e-05	0.000479028539654305
ENSG00000131584.6	ENSG00000131584	chr1	dexseq_prepare_annotation2.py	exon	.	-	.	ACAP3	4	1.42862516812621e-05	0.000479524210753275
ENSG00000230461.19	ENSG00000230461	chr1	dexseq_prepare_annotation2.py	exon	.	-	.	PROX1-AS1	9	1.43925706028479e-05	0.000481902967426391
ENSG00000130985.42	ENSG00000130985	chrX	dexseq_prepare_annotation2.py	exon	.	+	.	UBA1	19	1.44777413148344e-05	0.000483563674284665
ENSG00000229151.1	ENSG00000229151	chrX	dexseq_prepare_annotation2.py	exon	.	-	.	RP11-348F1.3	2	1.46778706056179e-05	0.000489046502482277
ENSG00000132122.35	ENSG00000132122	chr1	dexseq_prepare_annotation2.py	exon	.	-	.	SPATA6	20	1.47154642867972e-05	0.000489100297102009
ENSG00000213930.ENSG00000258728.ENSG00000137070.49	ENSG00000213930+ENSG00000258728+ENSG00000137070	chr9	dexseq_prepare_annotation2.py	exon	.	+	.		16	1.52671370584913e-05	0.000506057369768866
ENSG00000099338.71	ENSG00000099338	chr19	dexseq_prepare_annotation2.py	exon	.	+	.	CATSPERG	24	1.53001014399738e-05	0.000506057369768866
ENSG00000132740.37	ENSG00000132740	chr11	dexseq_prepare_annotation2.py	exon	.	+	.	IGHMBP2	8	1.5765626566282e-05	0.00052018914451951
ENSG00000147121.17	ENSG00000147121	chrX	dexseq_prepare_annotation2.py	exon	.	+	.	KRBOX4	14	1.69871708785301e-05	0.000559137048239077
ENSG00000165275.7	ENSG00000165275	chr9	dexseq_prepare_annotation2.py	exon	.	+	.	TRMT10B	4	1.74427794381907e-05	0.000572746723871413
ENSG00000077616.23	ENSG00000077616	chr11	dexseq_prepare_annotation2.py	exon	.	+	.	NAALAD2	15	1.87077540928447e-05	0.000611432909695846
ENSG00000140374.45	ENSG00000140374	chr15	dexseq_prepare_annotation2.py	exon	.	-	.	ETFA	4	1.87109085209263e-05	0.000611432909695846
ENSG00000077063.46	ENSG00000077063	chr7	dexseq_prepare_annotation2.py	exon	.	-	.	CTTNBP2	30	1.92984441070188e-05	0.000628156689496004
ENSG00000151689.37	ENSG00000151689	chr2	dexseq_prepare_annotation2.py	exon	.	+	.	INPP1	19	1.93151019721443e-05	0.000628156689496004
ENSG00000070501.42	ENSG00000070501	chr8	dexseq_prepare_annotation2.py	exon	.	+	.	POLB	21	2.01788514554266e-05	0.000654680922876059
ENSG00000123472.ENSG00000159658.53	ENSG00000123472+ENSG00000159658	chr1	dexseq_prepare_annotation2.py	exon	.	-	.		24	2.09331469055156e-05	0.000677536188175187
ENSG00000141458.51	ENSG00000141458	chr18	dexseq_prepare_annotation2.py	exon	.	-	.	NPC1	33	2.14448746643197e-05	0.00069126712837115
ENSG00000124228.24	ENSG00000124228	chr20	dexseq_prepare_annotation2.py	exon	.	+	.	DDX27	15	2.14590796066371e-05	0.00069126712837115
ENSG00000185485.42	ENSG00000185485	chr3	dexseq_prepare_annotation2.py	exon	.	-	.	SDHAP1	19	2.17275852622648e-05	0.000698261924480443
ENSG00000149260.28	ENSG00000149260	chr11	dexseq_prepare_annotation2.py	exon	.	+	.	CAPN5	3	2.23386216160258e-05	0.000716205712849657
ENSG00000160323.41	ENSG00000160323	chr9	dexseq_prepare_annotation2.py	exon	.	+	.	ADAMTS13	28	2.24252294832133e-05	0.000717290751987769
ENSG00000244045.ENSG00000258924.ENSG00000264302.ENSG00000004139.57	ENSG00000244045+ENSG00000258924+ENSG00000264302+ENSG00000004139	chr17	dexseq_prepare_annotation2.py	exon	.	+	.		35	2.25516745402398e-05	0.00071902684194822
ENSG00000125170.47	ENSG00000125170	chr16	dexseq_prepare_annotation2.py	exon	.	-	.	DOK4	19	2.25852921518236e-05	0.00071902684194822
ENSG00000103034.95	ENSG00000103034	chr16	dexseq_prepare_annotation2.py	exon	.	+	.	NDRG4	35	2.31028921895763e-05	0.000733786720619394
ENSG00000124126.43	ENSG00000124126	chr20	dexseq_prepare_annotation2.py	exon	.	-	.	PREX1	23	2.33034031126527e-05	0.000738429981150119
ENSG00000038382.79	ENSG00000038382	chr5	dexseq_prepare_annotation2.py	exon	.	+	.	TRIO	39	2.34856051026008e-05	0.000741417908901737
ENSG00000239953.ENSG00000112130.29	ENSG00000239953+ENSG00000112130	chr6	dexseq_prepare_annotation2.py	exon	.	+	.		21	2.3506776426118e-05	0.000741417908901737
ENSG00000255769.ENSG00000221095.7	ENSG00000255769+ENSG00000221095	chr15	dexseq_prepare_annotation2.py	exon	.	-	.		7	2.37354991820965e-05	0.000746899018244029
ENSG00000216937.ENSG00000150076.66	ENSG00000216937+ENSG00000150076	chr10	dexseq_prepare_annotation2.py	exon	.	+	.		17	2.4132196088171e-05	0.000757628345548722
ENSG00000265500.ENSG00000238917.ENSG00000161956.ENSG00000161960.ENSG00000129226.ENSG00000209582.ENSG00000264772.95	ENSG00000265500+ENSG00000238917+ENSG00000161956+ENSG00000161960+ENSG00000129226+ENSG00000209582+ENSG00000264772	chr17	dexseq_prepare_annotation2.py	exon	.	+	.		6	2.5052616422663e-05	0.000784712598271155
ENSG00000111275.ENSG00000111271.ENSG00000257767.53	ENSG00000111275+ENSG00000111271+ENSG00000257767	chr12	dexseq_prepare_annotation2.py	exon	.	+	.		5	2.56154622253357e-05	0.000800497916071756
ENSG00000175166.68	ENSG00000175166	chr3	dexseq_prepare_annotation2.py	exon	.	+	.	PSMD2	48	2.57870852099192e-05	0.000804012927393675
ENSG00000204673.21	ENSG00000204673	chr19	dexseq_prepare_annotation2.py	exon	.	-	.	AKT1S1	4	2.60374954744906e-05	0.000809962731076029
ENSG00000127463.53	ENSG00000127463	chr1	dexseq_prepare_annotation2.py	exon	.	-	.	EMC1	31	2.65422503612476e-05	0.000823779341120546
ENSG00000183117.79	ENSG00000183117	chr8	dexseq_prepare_annotation2.py	exon	.	-	.	CSMD1	27	2.68921589709383e-05	0.000832738061619441
ENSG00000174015.6	ENSG00000174015	chr13	dexseq_prepare_annotation2.py	exon	.	+	.	SPERT	6	2.744722701705e-05	0.000846219216541459
ENSG00000164985.33	ENSG00000164985	chr9	dexseq_prepare_annotation2.py	exon	.	-	.	PSIP1	4	2.74520137189042e-05	0.000846219216541459
ENSG00000090659.24	ENSG00000090659	chr19	dexseq_prepare_annotation2.py	exon	.	-	.	CD209	5	2.83292911310339e-05	0.000871285935826413
ENSG00000183044.51	ENSG00000183044	chr16	dexseq_prepare_annotation2.py	exon	.	+	.	ABAT	23	2.84581183233442e-05	0.000873272371303703
ENSG00000140575.74	ENSG00000140575	chr15	dexseq_prepare_annotation2.py	exon	.	+	.	IQGAP1	56	2.96070235407486e-05	0.000906481707236344
ENSG00000042832.86	ENSG00000042832	chr8	dexseq_prepare_annotation2.py	exon	.	+	.	TG	11	2.98643704059209e-05	0.000912306182692335
ENSG00000205707.16	ENSG00000205707	chr12	dexseq_prepare_annotation2.py	exon	.	+	.	LYRM5	13	3.0210543968183e-05	0.000920811961218563
ENSG00000142945.25	ENSG00000142945	chr1	dexseq_prepare_annotation2.py	exon	.	+	.	KIF2C	12	3.05104666066663e-05	0.000927873116445238
ENSG00000198538.ENSG00000204604.35	ENSG00000198538+ENSG00000204604	chr19	dexseq_prepare_annotation2.py	exon	.	-	.		17	3.08349925251324e-05	0.000935649304434487
ENSG00000148803.16	ENSG00000148803	chr10	dexseq_prepare_annotation2.py	exon	.	-	.	FUOM	12	3.10107128573192e-05	0.000938885591497544
ENSG00000213071.27	ENSG00000213071	chr6	dexseq_prepare_annotation2.py	exon	.	-	.	LPAL2	2	3.16161886937177e-05	0.000955089931338664
ENSG00000176884.31	ENSG00000176884	chr9	dexseq_prepare_annotation2.py	exon	.	+	.	GRIN1	21	3.20945309945758e-05	0.000967390364390827
ENSG00000164808.73	ENSG00000164808	chr8	dexseq_prepare_annotation2.py	exon	.	+	.	SPIDR	42	3.23361538830206e-05	0.000971647926799411
ENSG00000143799.40	ENSG00000143799	chr1	dexseq_prepare_annotation2.py	exon	.	-	.	PARP1	9	3.2378734062096e-05	0.000971647926799411
ENSG00000115977.ENSG00000188971.10	ENSG00000115977+ENSG00000188971	chr2	dexseq_prepare_annotation2.py	exon	.	-	.		7	3.45677289834259e-05	0.00103282830139565
ENSG00000162825.103	ENSG00000162825	chr1	dexseq_prepare_annotation2.py	exon	.	+	.	NBPF8	48	3.45694333628822e-05	0.00103282830139565
ENSG00000205944.33	ENSG00000205944	chrY	dexseq_prepare_annotation2.py	exon	.	+	.	DAZ2	15	3.55016490327646e-05	0.00105835398454255
ENSG00000166233.ENSG00000207690.34	ENSG00000166233+ENSG00000207690	chr15	dexseq_prepare_annotation2.py	exon	.	+	.		25	3.59187393225084e-05	0.00106844495043803
ENSG00000104447.31	ENSG00000104447	chr8	dexseq_prepare_annotation2.py	exon	.	-	.	TRPS1	23	3.63210394059591e-05	0.00107805285957338
ENSG00000204653.18	ENSG00000204653	chr19	dexseq_prepare_annotation2.py	exon	.	-	.	ASPDH	8	3.6447975945175e-05	0.00107832860536152
ENSG00000259264.ENSG00000140481.27	ENSG00000259264+ENSG00000140481	chr15	dexseq_prepare_annotation2.py	exon	.	+	.		12	3.64889773772472e-05	0.00107832860536152
ENSG00000100012.18	ENSG00000100012	chr22	dexseq_prepare_annotation2.py	exon	.	-	.	SEC14L3	17	3.66008457910002e-05	0.00107928828130772
ENSG00000172748.35	ENSG00000172748	chr8	dexseq_prepare_annotation2.py	exon	.	+	.	ZNF596	7	3.67721881825484e-05	0.00108199377955317
ENSG00000038295.29	ENSG00000038295	chr4	dexseq_prepare_annotation2.py	exon	.	+	.	TLL1	5	3.77430761313316e-05	0.00110816280114324
ENSG00000147687.41	ENSG00000147687	chr8	dexseq_prepare_annotation2.py	exon	.	-	.	TATDN1	27	3.78401370465583e-05	0.00110861815304076
ENSG00000081803.44	ENSG00000081803	chr7	dexseq_prepare_annotation2.py	exon	.	-	.	CADPS2	12	3.80124673015582e-05	0.00111127200106964
ENSG00000213221.ENSG00000187796.35	ENSG00000213221+ENSG00000187796	chr9	dexseq_prepare_annotation2.py	exon	.	-	.		11	3.8291555843792e-05	0.00111702877712555
ENSG00000163596.55	ENSG00000163596	chr2	dexseq_prepare_annotation2.py	exon	.	-	.	ICA1L	16	4.06286425668482e-05	0.00118266759540414
ENSG00000138074.58	ENSG00000138074	chr2	dexseq_prepare_annotation2.py	exon	.	-	.	SLC5A6	28	4.19336586707165e-05	0.00121804734181564
ENSG00000092094.42	ENSG00000092094	chr14	dexseq_prepare_annotation2.py	exon	.	-	.	OSGEP	25	4.25583677175804e-05	0.00123355746429166
ENSG00000173692.22	ENSG00000173692	chr2	dexseq_prepare_annotation2.py	exon	.	+	.	PSMD1	13	4.33822464824542e-05	0.00125476225251592
ENSG00000138075.19	ENSG00000138075	chr2	dexseq_prepare_annotation2.py	exon	.	-	.	ABCG5	5	4.50403053944517e-05	0.00129995310304072
ENSG00000257341.ENSG00000213145.ENSG00000185347.80	ENSG00000257341+ENSG00000213145+ENSG00000185347	chr14	dexseq_prepare_annotation2.py	exon	.	+	.		51	4.6236629356159e-05	0.00133165410904158
ENSG00000138002.36	ENSG00000138002	chr2	dexseq_prepare_annotation2.py	exon	.	-	.	IFT172	16	4.70112323801875e-05	0.00135110083081664
ENSG00000100949.67	ENSG00000100949	chr14	dexseq_prepare_annotation2.py	exon	.	-	.	RABGGTA	30	4.73147743967545e-05	0.00135695578723519
ENSG00000126561.43	ENSG00000126561	chr17	dexseq_prepare_annotation2.py	exon	.	+	.	STAT5A	11	4.81355886932722e-05	0.00137615028740418
ENSG00000141519.37	ENSG00000141519	chr17	dexseq_prepare_annotation2.py	exon	.	+	.	CCDC40	20	4.82132804041597e-05	0.00137615028740418
ENSG00000181894.13	ENSG00000181894	chr19	dexseq_prepare_annotation2.py	exon	.	-	.	ZNF329	8	4.82877509998378e-05	0.00137615028740418
ENSG00000127125.ENSG00000186409.69	ENSG00000127125+ENSG00000186409	chr1	dexseq_prepare_annotation2.py	exon	.	+	.		28	5.13831257849987e-05	0.00146130169858007
ENSG00000119929.ENSG00000198018.30	ENSG00000119929+ENSG00000198018	chr10	dexseq_prepare_annotation2.py	exon	.	+	.		14	5.19717809116299e-05	0.00147495697226033
ENSG00000112159.111	ENSG00000112159	chr6	dexseq_prepare_annotation2.py	exon	.	-	.	MDN1	73	5.339841528163e-05	0.00151134578276891
ENSG00000100029.44	ENSG00000100029	chr22	dexseq_prepare_annotation2.py	exon	.	-	.	PES1	28	5.34763367303108e-05	0.00151134578276891
ENSG00000147394.33	ENSG00000147394	chrX	dexseq_prepare_annotation2.py	exon	.	+	.	ZNF185	4	5.36957858492912e-05	0.00151439940422254
ENSG00000243323.36	ENSG00000243323	chr1	dexseq_prepare_annotation2.py	exon	.	+	.	PTPRVP	7	5.48410929645832e-05	0.00154349858749595
ENSG00000175198.32	ENSG00000175198	chr13	dexseq_prepare_annotation2.py	exon	.	+	.	PCCA	22	5.57398097893857e-05	0.00156555159974568
ENSG00000116641.63	ENSG00000116641	chr1	dexseq_prepare_annotation2.py	exon	.	-	.	DOCK7	23	5.6616792796611e-05	0.00158609985910514
ENSG00000188647.19	ENSG00000188647	chr9	dexseq_prepare_annotation2.py	exon	.	-	.	PTAR1	5	5.67047617717449e-05	0.00158609985910514
ENSG00000124942.21	ENSG00000124942	chr11	dexseq_prepare_annotation2.py	exon	.	-	.	AHNAK	7	5.72338162654097e-05	0.00159761087949072
ENSG00000215018.43	ENSG00000215018	chr7	dexseq_prepare_annotation2.py	exon	.	-	.	COL28A1	18	5.84329822024615e-05	0.00162774172143496
ENSG00000215296.21	ENSG00000215296	chr15	dexseq_prepare_annotation2.py	exon	.	-	.	TMCO5B	7	6.00182447831664e-05	0.00166848265763265
ENSG00000141469.37	ENSG00000141469	chr18	dexseq_prepare_annotation2.py	exon	.	+	.	SLC14A1	16	6.1012675792257e-05	0.00169266594840804
ENSG00000181690.11	ENSG00000181690	chr8	dexseq_prepare_annotation2.py	exon	.	-	.	PLAG1	8	6.18910792733167e-05	0.00171353835364861
ENSG00000124103.ENSG00000022277.31	ENSG00000124103+ENSG00000022277	chr20	dexseq_prepare_annotation2.py	exon	.	+	.		16	6.27610278490142e-05	0.00173409230199085
ENSG00000215456.5	ENSG00000215456	chr22	dexseq_prepare_annotation2.py	exon	.	+	.	BCRP4	2	6.33076752503469e-05	0.00174564814878949
ENSG00000255432.ENSG00000162194.ENSG00000185085.37	ENSG00000255432+ENSG00000162194+ENSG00000185085	chr11	dexseq_prepare_annotation2.py	exon	.	-	.		11	6.53701940968095e-05	0.00179533062258253
ENSG00000197085.21	ENSG00000197085	chr7	dexseq_prepare_annotation2.py	exon	.	-	.	NPSR1-AS1	10	6.53735955699833e-05	0.00179533062258253
ENSG00000114331.50	ENSG00000114331	chr3	dexseq_prepare_annotation2.py	exon	.	-	.	ACAP2	25	6.65178793925824e-05	0.00182307268641686
ENSG00000181240.11	ENSG00000181240	chr19	dexseq_prepare_annotation2.py	exon	.	-	.	SLC25A41	4	6.83936566605078e-05	0.00187071100330572
ENSG00000141012.44	ENSG00000141012	chr16	dexseq_prepare_annotation2.py	exon	.	-	.	GALNS	32	6.91032346484071e-05	0.00188632403978001
ENSG00000198960.17	ENSG00000198960	chrX	dexseq_prepare_annotation2.py	exon	.	-	.	ARMCX6	12	6.98546692370306e-05	0.00190301477676993
ENSG00000228107.ENSG00000159259.ENSG00000159256.51	ENSG00000228107+ENSG00000159259+ENSG00000159256	chr21	dexseq_prepare_annotation2.py	exon	.	+	.		34	7.04613074575724e-05	0.00191500993729227
ENSG00000224420.ENSG00000126457.41	ENSG00000224420+ENSG00000126457	chr19	dexseq_prepare_annotation2.py	exon	.	+	.		18	7.05767234503036e-05	0.00191500993729227
ENSG00000162687.43	ENSG00000162687	chr1	dexseq_prepare_annotation2.py	exon	.	-	.	KCNT2	16	7.10300833392598e-05	0.00192347201775677
ENSG00000214021.ENSG00000241553.ENSG00000250151.105	ENSG00000214021+ENSG00000241553+ENSG00000250151	chr3	dexseq_prepare_annotation2.py	exon	.	+	.		43	7.125094747958e-05	0.00192561705772845
ENSG00000161692.34	ENSG00000161692	chr17	dexseq_prepare_annotation2.py	exon	.	+	.	DBF4B	7	7.2261528007057e-05	0.00194905399152368
ENSG00000269404.ENSG00000142539.ENSG00000062822.80	ENSG00000269404+ENSG00000142539+ENSG00000062822	chr19	dexseq_prepare_annotation2.py	exon	.	+	.		13	7.26388662061243e-05	0.00195535197466545
ENSG00000110090.32	ENSG00000110090	chr11	dexseq_prepare_annotation2.py	exon	.	-	.	CPT1A	17	7.40495312970182e-05	0.00198938602460804
ENSG00000261987.4	ENSG00000261987	chr17	dexseq_prepare_annotation2.py	exon	.	-	.	KYNUP1	5	8.22722890344488e-05	0.00220553252627404
ENSG00000005238.29	ENSG00000005238	chr9	dexseq_prepare_annotation2.py	exon	.	-	.	FAM214B	12	8.24194882556431e-05	0.00220553252627404
ENSG00000105409.37	ENSG00000105409	chr19	dexseq_prepare_annotation2.py	exon	.	-	.	ATP1A3	6	8.32002882432874e-05	0.00222205249190422
ENSG00000100239.29	ENSG00000100239	chr22	dexseq_prepare_annotation2.py	exon	.	+	.	PPP6R2	17	8.39014121625141e-05	0.00223638391556317
ENSG00000183484.13	ENSG00000183484	chr14	dexseq_prepare_annotation2.py	exon	.	-	.	GPR132	9	8.56105764554474e-05	0.00227747588323944
ENSG00000172889.20	ENSG00000172889	chr9	dexseq_prepare_annotation2.py	exon	.	+	.	EGFL7	4	8.57839883137754e-05	0.00227763190847161
ENSG00000118257.50	ENSG00000118257	chr2	dexseq_prepare_annotation2.py	exon	.	+	.	NRP2	5	8.66440254737585e-05	0.00229598222668669
ENSG00000197568.17	ENSG00000197568	chr1	dexseq_prepare_annotation2.py	exon	.	+	.	HHLA3	14	8.70827818483751e-05	0.00230311933160858
ENSG00000233766.29	ENSG00000233766	chr2	dexseq_prepare_annotation2.py	exon	.	+	.	AC098617.1	13	8.81724056576508e-05	0.00232740909225263
ENSG00000165899.68	ENSG00000165899	chr12	dexseq_prepare_annotation2.py	exon	.	+	.	OTOGL	36	9.50918469318927e-05	0.00250519102169021
ENSG00000149179.51	ENSG00000149179	chr11	dexseq_prepare_annotation2.py	exon	.	+	.	C11orf49	39	9.69600880606011e-05	0.00254946893055283
ENSG00000106565.18	ENSG00000106565	chr7	dexseq_prepare_annotation2.py	exon	.	-	.	TMEM176B	7	9.74712185004363e-05	0.00255796089632226
ENSG00000104613.51	ENSG00000104613	chr8	dexseq_prepare_annotation2.py	exon	.	+	.	INTS10	27	9.78141022617993e-05	0.00256201330664142
ENSG00000141084.26	ENSG00000141084	chr16	dexseq_prepare_annotation2.py	exon	.	-	.	RANBP10	15	9.93973288257337e-05	0.00259508036027649
ENSG00000160285.ENSG00000235878.47	ENSG00000160285+ENSG00000235878	chr21	dexseq_prepare_annotation2.py	exon	.	-	.		25	9.9458354252174e-05	0.00259508036027649
ENSG00000080815.63	ENSG00000080815	chr14	dexseq_prepare_annotation2.py	exon	.	+	.	PSEN1	21	9.97073727535898e-05	0.00259659391803123
ENSG00000012061.30	ENSG00000012061	chr19	dexseq_prepare_annotation2.py	exon	.	-	.	ERCC1	24	0.000100378701440998	0.00260907852273218
ENSG00000224187.3	ENSG00000224187	chr3	dexseq_prepare_annotation2.py	exon	.	-	.	RP11-132N15.3	3	0.000104812791772201	0.00271462603307136
ENSG00000137145.33	ENSG00000137145	chr9	dexseq_prepare_annotation2.py	exon	.	+	.	DENND4C	2	0.000104838801483188	0.00271462603307136
ENSG00000215126.44	ENSG00000215126	chr9	dexseq_prepare_annotation2.py	exon	.	+	.	CBWD7	8	0.00010523902666758	0.00271980860935188
ENSG00000160867.34	ENSG00000160867	chr5	dexseq_prepare_annotation2.py	exon	.	+	.	FGFR4	19	0.000106104090458444	0.00273696206013679
ENSG00000077312.28	ENSG00000077312	chr19	dexseq_prepare_annotation2.py	exon	.	+	.	SNRPA	11	0.000107466949876947	0.00276686688755155
ENSG00000173120.27	ENSG00000173120	chr11	dexseq_prepare_annotation2.py	exon	.	+	.	KDM2A	7	0.000109219967688881	0.00280668476514679
ENSG00000004700.30	ENSG00000004700	chr12	dexseq_prepare_annotation2.py	exon	.	-	.	RECQL	10	0.000115149200940189	0.0029480657453568
ENSG00000141030.31	ENSG00000141030	chr17	dexseq_prepare_annotation2.py	exon	.	-	.	COPS3	21	0.000115353170908389	0.0029480657453568
ENSG00000198208.41	ENSG00000198208	chr14	dexseq_prepare_annotation2.py	exon	.	-	.	RPS6KL1	21	0.000115372294874932	0.0029480657453568
ENSG00000116745.11	ENSG00000116745	chr1	dexseq_prepare_annotation2.py	exon	.	-	.	RPE65	8	0.000116942129769351	0.00298257281816989
ENSG00000137845.52	ENSG00000137845	chr15	dexseq_prepare_annotation2.py	exon	.	-	.	ADAM10	25	0.000117357564102265	0.00298707742536121
ENSG00000148343.45	ENSG00000148343	chr9	dexseq_prepare_annotation2.py	exon	.	+	.	FAM73B	30	0.000117558218520542	0.00298707742536121
ENSG00000155755.ENSG00000241790.38	ENSG00000155755+ENSG00000241790	chr2	dexseq_prepare_annotation2.py	exon	.	-	.		22	0.00012494403513423	0.00316882315972896
ENSG00000133067.30	ENSG00000133067	chr1	dexseq_prepare_annotation2.py	exon	.	+	.	LGR6	23	0.000129187313041987	0.00327033954095488
ENSG00000147535.42	ENSG00000147535	chr8	dexseq_prepare_annotation2.py	exon	.	-	.	PPAPDC1B	20	0.000129440366305844	0.00327065490624841
ENSG00000213033.ENSG00000118873.27	ENSG00000213033+ENSG00000118873	chr1	dexseq_prepare_annotation2.py	exon	.	-	.		19	0.00013225762094159	0.00333564025803335
ENSG00000265690.ENSG00000135722.ENSG00000102878.94	ENSG00000265690+ENSG00000135722+ENSG00000102878	chr16	dexseq_prepare_annotation2.py	exon	.	+	.		13	0.000132600069191036	0.00333808396404248
ENSG00000163359.64	ENSG00000163359	chr2	dexseq_prepare_annotation2.py	exon	.	-	.	COL6A3	25	0.000133922098095913	0.00336513308967807
ENSG00000243789.ENSG00000243708.ENSG00000168970.60	ENSG00000243789+ENSG00000243708+ENSG00000168970	chr15	dexseq_prepare_annotation2.py	exon	.	+	.		22	0.000134980715163147	0.00338547572311406
ENSG00000267618.ENSG00000185379.ENSG00000092871.41	ENSG00000267618+ENSG00000185379+ENSG00000092871	chr17	dexseq_prepare_annotation2.py	exon	.	-	.		19	0.000135490310126341	0.00339199866640419
ENSG00000185722.50	ENSG00000185722	chr17	dexseq_prepare_annotation2.py	exon	.	-	.	ANKFY1	22	0.000135765295186875	0.00339263496832791
ENSG00000162367.13	ENSG00000162367	chr1	dexseq_prepare_annotation2.py	exon	.	-	.	TAL1	13	0.000136015686338503	0.00339265548639562
ENSG00000266981.ENSG00000141161.ENSG00000267744.30	ENSG00000266981+ENSG00000141161+ENSG00000267744	chr17	dexseq_prepare_annotation2.py	exon	.	+	.		9	0.000136380932630929	0.00339553552781109
ENSG00000148341.40	ENSG00000148341	chr9	dexseq_prepare_annotation2.py	exon	.	-	.	SH3GLB2	27	0.000139691936932817	0.00347161278000862
ENSG00000248222.23	ENSG00000248222	chr5	dexseq_prepare_annotation2.py	exon	.	+	.	CTB-174D11.1	9	0.000140358676627355	0.0034818172446574
ENSG00000141738.46	ENSG00000141738	chr17	dexseq_prepare_annotation2.py	exon	.	+	.	GRB7	28	0.000143230204951803	0.0035465781532146
ENSG00000167644.ENSG00000267748.ENSG00000167642.19	ENSG00000167644+ENSG00000267748+ENSG00000167642	chr19	dexseq_prepare_annotation2.py	exon	.	+	.		16	0.000145716071599191	0.003601571413308
ENSG00000125166.22	ENSG00000125166	chr16	dexseq_prepare_annotation2.py	exon	.	-	.	GOT2	11	0.000146443989360546	0.00361299381373368
ENSG00000006704.40	ENSG00000006704	chr7	dexseq_prepare_annotation2.py	exon	.	+	.	GTF2IRD1	26	0.000150867998589233	0.00371539777685152
ENSG00000030582.56	ENSG00000030582	chr17	dexseq_prepare_annotation2.py	exon	.	+	.	GRN	38	0.000152419682260049	0.003746823075304
ENSG00000224226.23	ENSG00000224226	chr17	dexseq_prepare_annotation2.py	exon	.	-	.	TBC1D3B	4	0.000158399791111968	0.00388679920645504
ENSG00000164972.16	ENSG00000164972	chr9	dexseq_prepare_annotation2.py	exon	.	-	.	C9orf24	7	0.000160679775652149	0.00393564120759516
ENSG00000183305.27	ENSG00000183305	chrX	dexseq_prepare_annotation2.py	exon	.	+	.	MAGEA2B	13	0.000164606498481273	0.00402456967689644
ENSG00000253374.ENSG00000253859.9	ENSG00000253374+ENSG00000253859	chr8	dexseq_prepare_annotation2.py	exon	.	+	.		8	0.00016663583760631	0.00406687177095185
ENSG00000078808.23	ENSG00000078808	chr1	dexseq_prepare_annotation2.py	exon	.	-	.	SDF4	3	0.000167740152372133	0.00408648679452828
ENSG00000168393.19	ENSG00000168393	chr2	dexseq_prepare_annotation2.py	exon	.	-	.	DTYMK	15	0.000169621917466104	0.00411835619297534
ENSG00000010379.37	ENSG00000010379	chr12	dexseq_prepare_annotation2.py	exon	.	-	.	SLC6A13	13	0.000169903327572512	0.00411835619297534
ENSG00000105202.28	ENSG00000105202	chr19	dexseq_prepare_annotation2.py	exon	.	-	.	FBL	4	0.000169957174066439	0.00411835619297534
ENSG00000172262.38	ENSG00000172262	chr5	dexseq_prepare_annotation2.py	exon	.	+	.	ZNF131	8	0.000173026744839937	0.00418527681379735
ENSG00000173818.62	ENSG00000173818	chr17	dexseq_prepare_annotation2.py	exon	.	+	.	ENDOV	20	0.000174258966471407	0.00420759571973767
ENSG00000104419.71	ENSG00000104419	chr8	dexseq_prepare_annotation2.py	exon	.	-	.	NDRG1	46	0.000175085273535731	0.00422005178802256
ENSG00000080823.99	ENSG00000080823	chr14	dexseq_prepare_annotation2.py	exon	.	-	.	MOK	32	0.000175912772493423	0.00423249244119574
ENSG00000177042.14	ENSG00000177042	chr11	dexseq_prepare_annotation2.py	exon	.	+	.	TMEM80	4	0.000177709588345941	0.00426816986567972
ENSG00000180957.27	ENSG00000180957	chr22	dexseq_prepare_annotation2.py	exon	.	-	.	PITPNB	11	0.000180817902939463	0.00433516503096837
ENSG00000065413.51	ENSG00000065413	chr2	dexseq_prepare_annotation2.py	exon	.	-	.	ANKRD44	11	0.00018115942857068	0.00433570646477082
ENSG00000184937.21	ENSG00000184937	chr11	dexseq_prepare_annotation2.py	exon	.	-	.	WT1	4	0.000188224278729834	0.00449687318990047
ENSG00000109572.35	ENSG00000109572	chr4	dexseq_prepare_annotation2.py	exon	.	+	.	CLCN3	16	0.000191515810608943	0.00456506785844211
ENSG00000224699.42	ENSG00000224699	chr1	dexseq_prepare_annotation2.py	exon	.	+	.	LAMTOR5-AS1	20	0.000191750312429781	0.00456506785844211
ENSG00000106070.44	ENSG00000106070	chr7	dexseq_prepare_annotation2.py	exon	.	-	.	GRB10	21	0.000196316796868286	0.00466561282627182
ENSG00000140943.52	ENSG00000140943	chr16	dexseq_prepare_annotation2.py	exon	.	-	.	MBTPS1	33	0.000199594713755417	0.00473523654239291
ENSG00000073584.ENSG00000213424.ENSG00000264058.19	ENSG00000073584+ENSG00000213424+ENSG00000264058	chr17	dexseq_prepare_annotation2.py	exon	.	-	.		11	0.000201016879748975	0.0047606680545428
ENSG00000225098.4	ENSG00000225098	chr22	dexseq_prepare_annotation2.py	exon	.	-	.	BCRP1	3	0.000211454940524793	0.00499883032972219
ENSG00000114841.92	ENSG00000114841	chr3	dexseq_prepare_annotation2.py	exon	.	+	.	DNAH1	46	0.000211808611881711	0.00499883032972219
ENSG00000196547.99	ENSG00000196547	chr15	dexseq_prepare_annotation2.py	exon	.	+	.	MAN2A2	28	0.000213885790884583	0.00503910475092725
ENSG00000100100.17	ENSG00000100100	chr22	dexseq_prepare_annotation2.py	exon	.	-	.	PIK3IP1	3	0.00022031125379304	0.00515927529872729
ENSG00000160201.25	ENSG00000160201	chr21	dexseq_prepare_annotation2.py	exon	.	-	.	U2AF1	16	0.000220490255627409	0.00515927529872729
ENSG00000177674.35	ENSG00000177674	chr1	dexseq_prepare_annotation2.py	exon	.	+	.	AGTRAP	17	0.000220875785892128	0.00515927529872729
ENSG00000146281.4	ENSG00000146281	chr6	dexseq_prepare_annotation2.py	exon	.	+	.	PM20D2	4	0.000221106918286642	0.00515927529872729
ENSG00000167196.16	ENSG00000167196	chr15	dexseq_prepare_annotation2.py	exon	.	+	.	FBXO22	12	0.000221206187335363	0.00515927529872729
ENSG00000245526.39	ENSG00000245526	chr5	dexseq_prepare_annotation2.py	exon	.	-	.	LINC00461	9	0.000221263608883184	0.00515927529872729
ENSG00000183506.19	ENSG00000183506	chr22	dexseq_prepare_annotation2.py	exon	.	-	.	PI4KAP2	6	0.000226066043753085	0.00526222910749903
ENSG00000115421.36	ENSG00000115421	chr2	dexseq_prepare_annotation2.py	exon	.	+	.	PAPOLG	25	0.000227344943875038	0.00528295242228593
ENSG00000122971.15	ENSG00000122971	chr12	dexseq_prepare_annotation2.py	exon	.	+	.	ACADS	9	0.000230632405923416	0.00535019953263297
ENSG00000156787.47	ENSG00000156787	chr8	dexseq_prepare_annotation2.py	exon	.	+	.	TBC1D31	28	0.000233388425505494	0.00540491014705569
ENSG00000100342.30	ENSG00000100342	chr22	dexseq_prepare_annotation2.py	exon	.	+	.	APOL1	11	0.00023393538387681	0.00540836327962816
ENSG00000117245.29	ENSG00000117245	chr1	dexseq_prepare_annotation2.py	exon	.	-	.	KIF17	17	0.000234566313411682	0.00541374272413991
ENSG00000135336.32	ENSG00000135336	chr6	dexseq_prepare_annotation2.py	exon	.	+	.	ORC3	18	0.00023828193105288	0.00549017723853026
ENSG00000166073.ENSG00000259580.ENSG00000150667.30	ENSG00000166073+ENSG00000259580+ENSG00000150667	chr15	dexseq_prepare_annotation2.py	exon	.	-	.		25	0.000241418813550715	0.00555304120373675
ENSG00000133119.10	ENSG00000133119	chr13	dexseq_prepare_annotation2.py	exon	.	+	.	RFC3	4	0.000244672768489739	0.00561550813497951
ENSG00000226674.71	ENSG00000226674	chr2	dexseq_prepare_annotation2.py	exon	.	+	.	TEX41	7	0.000245173801461944	0.00561550813497951
ENSG00000255717.74	ENSG00000255717	chr11	dexseq_prepare_annotation2.py	exon	.	-	.	SNHG1	39	0.000245373829055306	0.00561550813497951
ENSG00000175575.43	ENSG00000175575	chr11	dexseq_prepare_annotation2.py	exon	.	+	.	PAAF1	37	0.000248335763913059	0.00567374180610777
ENSG00000166748.30	ENSG00000166748	chr15	dexseq_prepare_annotation2.py	exon	.	+	.	AGBL1	13	0.000251378194571283	0.00573361606879533
ENSG00000141013.14	ENSG00000141013	chr16	dexseq_prepare_annotation2.py	exon	.	+	.	GAS8	12	0.000252629293038055	0.00575250018351644
ENSG00000182230.62	ENSG00000182230	chr5	dexseq_prepare_annotation2.py	exon	.	+	.	FAM153B	25	0.000259147993249635	0.00589106658902263
ENSG00000229186.2	ENSG00000229186	chr12	dexseq_prepare_annotation2.py	exon	.	+	.	ADAM1A	2	0.000263145327051788	0.00597194920858431
ENSG00000237854.2	ENSG00000237854	chr17	dexseq_prepare_annotation2.py	exon	.	+	.	LINC00674	3	0.000271833662821733	0.00615884468733106
ENSG00000136518.39	ENSG00000136518	chr3	dexseq_prepare_annotation2.py	exon	.	+	.	ACTL6A	27	0.000273056628095726	0.00617240690049751
ENSG00000117868.29	ENSG00000117868	chr7	dexseq_prepare_annotation2.py	exon	.	-	.	ESYT2	10	0.000273419822518354	0.00617240690049751
ENSG00000170579.48	ENSG00000170579	chr18	dexseq_prepare_annotation2.py	exon	.	-	.	DLGAP1	16	0.00027379442114168	0.00617240690049751
ENSG00000139998.19	ENSG00000139998	chr14	dexseq_prepare_annotation2.py	exon	.	-	.	RAB15	6	0.000275012247922372	0.00618959685141842
ENSG00000080345.65	ENSG00000080345	chr2	dexseq_prepare_annotation2.py	exon	.	+	.	RIF1	32	0.000281186645557166	0.00631810125570928
ENSG00000105072.25	ENSG00000105072	chr19	dexseq_prepare_annotation2.py	exon	.	+	.	C19orf44	6	0.000283532013076645	0.00636028743525399
ENSG00000225210.ENSG00000257227.16	ENSG00000225210+ENSG00000257227	chr14	dexseq_prepare_annotation2.py	exon	.	+	.		8	0.000289879499419825	0.0064919636163313
ENSG00000141646.ENSG00000267699.ENSG00000141642.58	ENSG00000141646+ENSG00000267699+ENSG00000141642	chr18	dexseq_prepare_annotation2.py	exon	.	+	.		18	0.000291653648361413	0.00652095344708066
ENSG00000149925.77	ENSG00000149925	chr16	dexseq_prepare_annotation2.py	exon	.	+	.	ALDOA	38	0.000292534177231732	0.00652990082970141
ENSG00000196344.11	ENSG00000196344	chr4	dexseq_prepare_annotation2.py	exon	.	-	.	ADH7	7	0.00029782573759866	0.00663711979822325
ENSG00000105298.33	ENSG00000105298	chr19	dexseq_prepare_annotation2.py	exon	.	-	.	CACTIN	18	0.000299774397125041	0.00666961236418627
ENSG00000173093.13	ENSG00000173093	chr12	dexseq_prepare_annotation2.py	exon	.	+	.	CCDC63	11	0.000300925177040764	0.0066842759096277
ENSG00000167186.32	ENSG00000167186	chr16	dexseq_prepare_annotation2.py	exon	.	+	.	COQ7	9	0.000303725597408169	0.00673547434121802
ENSG00000236963.15	ENSG00000236963	chr1	dexseq_prepare_annotation2.py	exon	.	-	.	LINC01141	13	0.000307298175705657	0.00680360162954837
ENSG00000253729.106	ENSG00000253729	chr8	dexseq_prepare_annotation2.py	exon	.	-	.	PRKDC	72	0.000308335438938338	0.00681546659663052
ENSG00000120533.36	ENSG00000120533	chr8	dexseq_prepare_annotation2.py	exon	.	+	.	ENY2	9	0.000309121286048953	0.00682174474439849
ENSG00000134516.82	ENSG00000134516	chr5	dexseq_prepare_annotation2.py	exon	.	+	.	DOCK2	21	0.000312920022210361	0.00689438376325389
ENSG00000212238.ENSG00000106459.15	ENSG00000212238+ENSG00000106459	chr7	dexseq_prepare_annotation2.py	exon	.	+	.		8	0.00031539845776517	0.00693774536385067
ENSG00000116691.20	ENSG00000116691	chr1	dexseq_prepare_annotation2.py	exon	.	+	.	MIIP	6	0.000317715007373552	0.00697741164820044
ENSG00000115234.38	ENSG00000115234	chr2	dexseq_prepare_annotation2.py	exon	.	+	.	SNX17	25	0.000319269527555472	0.00700024186707917
ENSG00000173402.44	ENSG00000173402	chr3	dexseq_prepare_annotation2.py	exon	.	+	.	DAG1	21	0.000323956025861593	0.00709155912328904
ENSG00000257501.17	ENSG00000257501	chr12	dexseq_prepare_annotation2.py	exon	.	-	.	RP11-1016B18.1	13	0.000327615213021906	0.00716013055598037
ENSG00000144278.35	ENSG00000144278	chr2	dexseq_prepare_annotation2.py	exon	.	+	.	GALNT13	5	0.000329516803868554	0.00719013070913182
ENSG00000073605.29	ENSG00000073605	chr17	dexseq_prepare_annotation2.py	exon	.	-	.	GSDMB	7	0.000330070375897243	0.00719066777235115
ENSG00000138448.32	ENSG00000138448	chr2	dexseq_prepare_annotation2.py	exon	.	+	.	ITGAV	20	0.000334937177132912	0.00728501757751168
ENSG00000136631.20	ENSG00000136631	chr1	dexseq_prepare_annotation2.py	exon	.	+	.	VPS45	4	0.000336955540871396	0.00731721025975361
ENSG00000136197.ENSG00000106588.ENSG00000256646.37	ENSG00000136197+ENSG00000106588+ENSG00000256646	chr7	dexseq_prepare_annotation2.py	exon	.	-	.		3	0.000341121897179996	0.00739587092546231
ENSG00000132702.12	ENSG00000132702	chr1	dexseq_prepare_annotation2.py	exon	.	+	.	HAPLN2	12	0.000347551908309548	0.00752328127636942
ENSG00000157851.22	ENSG00000157851	chr2	dexseq_prepare_annotation2.py	exon	.	+	.	DPYSL5	12	0.000368574856079976	0.00795824139512469
ENSG00000143842.29	ENSG00000143842	chr1	dexseq_prepare_annotation2.py	exon	.	+	.	SOX13	6	0.000368816542513502	0.00795824139512469
ENSG00000151651.44	ENSG00000151651	chr10	dexseq_prepare_annotation2.py	exon	.	-	.	ADAM8	18	0.000369527652291914	0.00796094913669776
ENSG00000033178.38	ENSG00000033178	chr4	dexseq_prepare_annotation2.py	exon	.	-	.	UBA6	3	0.000371506217812792	0.00799091064073908
ENSG00000131446.22	ENSG00000131446	chr5	dexseq_prepare_annotation2.py	exon	.	-	.	MGAT1	4	0.000379683517162427	0.00815389847125755
ENSG00000113575.ENSG00000272772.ENSG00000113558.ENSG00000273345.ENSG00000006837.71	ENSG00000113575+ENSG00000272772+ENSG00000113558+ENSG00000273345+ENSG00000006837	chr5	dexseq_prepare_annotation2.py	exon	.	-	.		60	0.000384900195758386	0.00825289157908439
ENSG00000110171.30	ENSG00000110171	chr11	dexseq_prepare_annotation2.py	exon	.	-	.	TRIM3	17	0.000388411491211789	0.00831106699567906
ENSG00000184247.ENSG00000167291.34	ENSG00000184247+ENSG00000167291	chr17	dexseq_prepare_annotation2.py	exon	.	-	.		11	0.000389259892281738	0.00831106699567906
ENSG00000267448.3	ENSG00000267448	chr19	dexseq_prepare_annotation2.py	exon	.	-	.	AC010649.1	3	0.000389504433208362	0.00831106699567906
ENSG00000255243.ENSG00000134343.38	ENSG00000255243+ENSG00000134343	chr11	dexseq_prepare_annotation2.py	exon	.	+	.		37	0.000390058904166782	0.00831106699567906
ENSG00000239779.ENSG00000115274.61	ENSG00000239779+ENSG00000115274	chr2	dexseq_prepare_annotation2.py	exon	.	+	.		49	0.000394074461869589	0.00838348706518809
ENSG00000236786.4	ENSG00000236786	chrY	dexseq_prepare_annotation2.py	exon	.	+	.	TSPY15P	2	0.000394762078950049	0.00838499328319839
ENSG00000227895.10	ENSG00000227895	chr22	dexseq_prepare_annotation2.py	exon	.	-	.	RP1-272J12.1	2	0.000397260180837206	0.00842489063697501
ENSG00000075292.88	ENSG00000075292	chr2	dexseq_prepare_annotation2.py	exon	.	+	.	ZNF638	48	0.000405299053390386	0.00858198649811357
ENSG00000181744.17	ENSG00000181744	chr3	dexseq_prepare_annotation2.py	exon	.	+	.	C3orf58	5	0.000406171009689213	0.00858707419240306
ENSG00000138100.14	ENSG00000138100	chr2	dexseq_prepare_annotation2.py	exon	.	+	.	TRIM54	11	0.000407413296355712	0.00858925690570356
ENSG00000105248.8	ENSG00000105248	chr19	dexseq_prepare_annotation2.py	exon	.	+	.	CCDC94	6	0.000407537936161453	0.00858925690570356
ENSG00000213799.6	ENSG00000213799	chr19	dexseq_prepare_annotation2.py	exon	.	+	.	ZNF845	3	0.000413014428383841	0.00868678872958865
ENSG00000104884.47	ENSG00000104884	chr19	dexseq_prepare_annotation2.py	exon	.	-	.	ERCC2	30	0.00041344360070942	0.00868678872958865
ENSG00000262664.ENSG00000108963.44	ENSG00000262664+ENSG00000108963	chr17	dexseq_prepare_annotation2.py	exon	.	+	.		10	0.000417555374447893	0.00874795740723375
ENSG00000117242.ENSG00000257033.ENSG00000244038.24	ENSG00000117242+ENSG00000257033+ENSG00000244038	chr1	dexseq_prepare_annotation2.py	exon	.	-	.		17	0.000417708383402073	0.00874795740723375
ENSG00000147955.16	ENSG00000147955	chr9	dexseq_prepare_annotation2.py	exon	.	-	.	SIGMAR1	16	0.000418285443188314	0.00874795740723375
ENSG00000142252.ENSG00000007047.ENSG00000104866.84	ENSG00000142252+ENSG00000007047+ENSG00000104866	chr19	dexseq_prepare_annotation2.py	exon	.	+	.		13	0.000420110205249602	0.00877262385585728
ENSG00000253542.9	ENSG00000253542	chr8	dexseq_prepare_annotation2.py	exon	.	-	.	SDR16C6P	7	0.000420832575938982	0.00877423011858056
ENSG00000060138.53	ENSG00000060138	chr12	dexseq_prepare_annotation2.py	exon	.	-	.	YBX3	37	0.00043080464818406	0.00896838956724979
ENSG00000204764.67	ENSG00000204764	chr5	dexseq_prepare_annotation2.py	exon	.	+	.	RANBP17	32	0.00043414622677649	0.00902413426116148
ENSG00000118473.47	ENSG00000118473	chr1	dexseq_prepare_annotation2.py	exon	.	+	.	SGIP1	8	0.000436811098359632	0.00906566423068831
ENSG00000118518.20	ENSG00000118518	chr6	dexseq_prepare_annotation2.py	exon	.	+	.	RNF146	14	0.000438376466510806	0.00908428305754252
ENSG00000104267.15	ENSG00000104267	chr8	dexseq_prepare_annotation2.py	exon	.	+	.	CA2	3	0.000442147874190234	0.0091484904136104
ENSG00000132170.25	ENSG00000132170	chr3	dexseq_prepare_annotation2.py	exon	.	+	.	PPARG	4	0.000448290403914043	0.00926148898299012
ENSG00000007376.19	ENSG00000007376	chr16	dexseq_prepare_annotation2.py	exon	.	-	.	RPUSD1	5	0.000452343434076852	0.00933104194664754
ENSG00000143228.37	ENSG00000143228	chr1	dexseq_prepare_annotation2.py	exon	.	+	.	NUF2	10	0.000453864314708444	0.00934033231825125
ENSG00000138411.39	ENSG00000138411	chr2	dexseq_prepare_annotation2.py	exon	.	-	.	HECW2	25	0.000454167990463739	0.00934033231825125
ENSG00000198874.21	ENSG00000198874	chr7	dexseq_prepare_annotation2.py	exon	.	+	.	TYW1	11	0.000463240395051987	0.00951252255337872
ENSG00000224792.ENSG00000229972.36	ENSG00000224792+ENSG00000229972	chr3	dexseq_prepare_annotation2.py	exon	.	+	.		27	0.000464000068430703	0.00951375102601354
ENSG00000115970.84	ENSG00000115970	chr2	dexseq_prepare_annotation2.py	exon	.	-	.	THADA	41	0.000468503826232395	0.0095916280328361
ENSG00000164111.29	ENSG00000164111	chr4	dexseq_prepare_annotation2.py	exon	.	-	.	ANXA5	19	0.000472379923064369	0.00965644011148426
ENSG00000068650.ENSG00000234603.62	ENSG00000068650+ENSG00000234603	chr13	dexseq_prepare_annotation2.py	exon	.	+	.		19	0.000480687303047198	0.00981150630273815
ENSG00000204410.ENSG00000228727.ENSG00000255152.84	ENSG00000204410+ENSG00000228727+ENSG00000255152	chr6	dexseq_prepare_annotation2.py	exon	.	+	.		19	0.000483483394809404	0.00985378301205254
ENSG00000095585.27	ENSG00000095585	chr10	dexseq_prepare_annotation2.py	exon	.	-	.	BLNK	21	0.000488793353081402	0.00994709108052183
ENSG00000185344.33	ENSG00000185344	chr12	dexseq_prepare_annotation2.py	exon	.	+	.	ATP6V0A2	3	0.000504019685750071	0.0102416197430291
ENSG00000205078.ENSG00000103111.44	ENSG00000205078+ENSG00000103111	chr16	dexseq_prepare_annotation2.py	exon	.	+	.		12	0.000507860956268605	0.0103002136782307
ENSG00000166405.25	ENSG00000166405	chr11	dexseq_prepare_annotation2.py	exon	.	-	.	RIC3	8	0.000508418668389935	0.0103002136782307
ENSG00000159842.95	ENSG00000159842	chr17	dexseq_prepare_annotation2.py	exon	.	-	.	ABR	27	0.000511584864782947	0.0103489354938384
ENSG00000163518.16	ENSG00000163518	chr1	dexseq_prepare_annotation2.py	exon	.	-	.	FCRL4	7	0.000519380687876435	0.0104910268514001
ENSG00000175318.35	ENSG00000175318	chr15	dexseq_prepare_annotation2.py	exon	.	-	.	GRAMD2	18	0.000522998008057188	0.0105484197648804
ENSG00000227733.33	ENSG00000227733	chr1	dexseq_prepare_annotation2.py	exon	.	-	.	RP4-565E6.1	8	0.000527913719677048	0.0106270258070848
ENSG00000106266.27	ENSG00000106266	chr7	dexseq_prepare_annotation2.py	exon	.	-	.	SNX8	21	0.000528458838133686	0.0106270258070848
ENSG00000183066.28	ENSG00000183066	chr22	dexseq_prepare_annotation2.py	exon	.	+	.	WBP2NL	11	0.000535723676838622	0.0107572048197108
ENSG00000263142.ENSG00000262633.ENSG00000108433.23	ENSG00000263142+ENSG00000262633+ENSG00000108433	chr17	dexseq_prepare_annotation2.py	exon	.	+	.		12	0.000541932700083142	0.0108658305677437
ENSG00000125347.35	ENSG00000125347	chr5	dexseq_prepare_annotation2.py	exon	.	-	.	IRF1	16	0.000547410369502552	0.0109594942017934
ENSG00000233917.16	ENSG00000233917	chr15	dexseq_prepare_annotation2.py	exon	.	-	.	POTEB	11	0.000556275474076414	0.0111206011685217
ENSG00000205517.ENSG00000187266.65	ENSG00000205517+ENSG00000187266	chr19	dexseq_prepare_annotation2.py	exon	.	-	.		29	0.00057397928401382	0.0114576716400644
ENSG00000010327.56	ENSG00000010327	chr3	dexseq_prepare_annotation2.py	exon	.	+	.	STAB1	23	0.000576701244724451	0.011495127156575
ENSG00000197355.11	ENSG00000197355	chr9	dexseq_prepare_annotation2.py	exon	.	+	.	UAP1L1	8	0.000578160861864104	0.0115073481056817
ENSG00000258941.ENSG00000150527.ENSG00000150526.45	ENSG00000258941+ENSG00000150527+ENSG00000150526	chr14	dexseq_prepare_annotation2.py	exon	.	+	.		3	0.000580350101074515	0.011534034026326
ENSG00000186815.74	ENSG00000186815	chr12	dexseq_prepare_annotation2.py	exon	.	+	.	TPCN1	17	0.000584513460482162	0.0115998189515248
ENSG00000159173.22	ENSG00000159173	chr1	dexseq_prepare_annotation2.py	exon	.	-	.	TNNI1	14	0.000586700031973588	0.0116262394091093
ENSG00000139842.38	ENSG00000139842	chr13	dexseq_prepare_annotation2.py	exon	.	+	.	CUL4A	20	0.000588855863578034	0.0116519746862879
ENSG00000013523.22	ENSG00000013523	chr14	dexseq_prepare_annotation2.py	exon	.	-	.	ANGEL1	16	0.0005957418291961	0.011771096549552
ENSG00000144840.19	ENSG00000144840	chr3	dexseq_prepare_annotation2.py	exon	.	-	.	RABL3	6	0.000597986807935832	0.0117983057577354
ENSG00000080200.26	ENSG00000080200	chr3	dexseq_prepare_annotation2.py	exon	.	+	.	CRYBG3	2	0.000608056135657729	0.0119795871132336
ENSG00000198689.20	ENSG00000198689	chrX	dexseq_prepare_annotation2.py	exon	.	+	.	SLC9A6	13	0.000612301970634352	0.0120457785655621
ENSG00000261218.ENSG00000197943.70	ENSG00000261218+ENSG00000197943	chr16	dexseq_prepare_annotation2.py	exon	.	+	.		44	0.000614953653076933	0.0120737663706219
ENSG00000119321.32	ENSG00000119321	chr9	dexseq_prepare_annotation2.py	exon	.	-	.	FKBP15	12	0.000615500963280932	0.0120737663706219
ENSG00000167759.14	ENSG00000167759	chr19	dexseq_prepare_annotation2.py	exon	.	-	.	KLK13	8	0.000628927744427545	0.0123193714088589
ENSG00000266994.ENSG00000168096.ENSG00000103199.101	ENSG00000266994+ENSG00000168096+ENSG00000103199	chr16	dexseq_prepare_annotation2.py	exon	.	-	.		77	0.000633674261080903	0.0123944861944371
ENSG00000113532.4	ENSG00000113532	chr5	dexseq_prepare_annotation2.py	exon	.	-	.	ST8SIA4	3	0.000639806726360715	0.0124964549398672
ENSG00000149716.37	ENSG00000149716	chr11	dexseq_prepare_annotation2.py	exon	.	-	.	ORAOV1	28	0.000653851608404447	0.012752451599211
ENSG00000147650.18	ENSG00000147650	chr8	dexseq_prepare_annotation2.py	exon	.	-	.	LRP12	10	0.000660107852646347	0.0128560260012528
ENSG00000013306.51	ENSG00000013306	chr17	dexseq_prepare_annotation2.py	exon	.	-	.	SLC25A39	17	0.000663036570100417	0.0128826617167789
ENSG00000215559.35	ENSG00000215559	chr21	dexseq_prepare_annotation2.py	exon	.	-	.	ANKRD20A11P	16	0.000663391899815477	0.0128826617167789
ENSG00000239589.17	ENSG00000239589	chr3	dexseq_prepare_annotation2.py	exon	.	+	.	LINC00879	12	0.00066431851283375	0.0128826617167789
ENSG00000115084.41	ENSG00000115084	chr2	dexseq_prepare_annotation2.py	exon	.	-	.	SLC35F5	33	0.000672004670883935	0.0130131502791969
ENSG00000113569.48	ENSG00000113569	chr5	dexseq_prepare_annotation2.py	exon	.	-	.	NUP155	15	0.000687671425666745	0.013285441979149
ENSG00000197102.99	ENSG00000197102	chr14	dexseq_prepare_annotation2.py	exon	.	+	.	DYNC1H1	38	0.000688020535039052	0.013285441979149
ENSG00000177225.41	ENSG00000177225	chr11	dexseq_prepare_annotation2.py	exon	.	-	.	PDDC1	3	0.000701948594101358	0.0135351619690977
ENSG00000163995.46	ENSG00000163995	chr4	dexseq_prepare_annotation2.py	exon	.	-	.	ABLIM2	3	0.000707354321941566	0.0136198565242505
ENSG00000108309.26	ENSG00000108309	chr17	dexseq_prepare_annotation2.py	exon	.	+	.	RUNDC3A	14	0.000709681011008952	0.0136198565242505
ENSG00000135218.32	ENSG00000135218	chr7	dexseq_prepare_annotation2.py	exon	.	+	.	CD36	3	0.000710202626881043	0.0136198565242505
ENSG00000155363.60	ENSG00000155363	chr1	dexseq_prepare_annotation2.py	exon	.	+	.	MOV10	15	0.000710348556399414	0.0136198565242505
ENSG00000112893.29	ENSG00000112893	chr5	dexseq_prepare_annotation2.py	exon	.	+	.	MAN2A1	29	0.000714861501722123	0.0136870806400148
ENSG00000087460.93	ENSG00000087460	chr20	dexseq_prepare_annotation2.py	exon	.	+	.	GNAS	22	0.000725274582286061	0.0138669235887436
ENSG00000237534.3	ENSG00000237534	chr13	dexseq_prepare_annotation2.py	exon	.	+	.	LINC00383	2	0.000731498585441308	0.0139662805765297
ENSG00000197045.26	ENSG00000197045	chr14	dexseq_prepare_annotation2.py	exon	.	-	.	GMFB	3	0.000739257100333507	0.0140946157390374
ENSG00000078098.40	ENSG00000078098	chr2	dexseq_prepare_annotation2.py	exon	.	-	.	FAP	22	0.00074124010133714	0.0141126301646738
ENSG00000082397.92	ENSG00000082397	chr18	dexseq_prepare_annotation2.py	exon	.	-	.	EPB41L3	27	0.000744960259949092	0.014163622061186
ENSG00000176853.39	ENSG00000176853	chr8	dexseq_prepare_annotation2.py	exon	.	+	.	FAM91A1	18	0.000746229384982907	0.0141646891958688
ENSG00000147996.78	ENSG00000147996	chr9	dexseq_prepare_annotation2.py	exon	.	-	.	CBWD5	37	0.000747100349671761	0.0141646891958688
ENSG00000068781.ENSG00000243244.ENSG00000242441.46	ENSG00000068781+ENSG00000243244+ENSG00000242441	chr2	dexseq_prepare_annotation2.py	exon	.	+	.		20	0.000751335580952332	0.0142251474755794
ENSG00000164675.23	ENSG00000164675	chr7	dexseq_prepare_annotation2.py	exon	.	-	.	IQUB	18	0.000755209722840321	0.0142786105316986
ENSG00000131626.78	ENSG00000131626	chr11	dexseq_prepare_annotation2.py	exon	.	+	.	PPFIA1	39	0.000763397510149776	0.0144133691013556
ENSG00000159176.42	ENSG00000159176	chr1	dexseq_prepare_annotation2.py	exon	.	-	.	CSRP1	26	0.000772560187464688	0.0145661347966643
ENSG00000087510.10	ENSG00000087510	chr20	dexseq_prepare_annotation2.py	exon	.	+	.	TFAP2C	4	0.000776912065945666	0.0146278983718357
ENSG00000133805.55	ENSG00000133805	chr11	dexseq_prepare_annotation2.py	exon	.	+	.	AMPD3	38	0.000781951048305366	0.0147024101668923
ENSG00000117859.75	ENSG00000117859	chr1	dexseq_prepare_annotation2.py	exon	.	+	.	OSBPL9	36	0.000798676486222659	0.0149961438587166
ENSG00000185917.16	ENSG00000185917	chr21	dexseq_prepare_annotation2.py	exon	.	-	.	SETD4	3	0.000822959792770266	0.0154307798936814
ENSG00000135931.49	ENSG00000135931	chr2	dexseq_prepare_annotation2.py	exon	.	+	.	ARMC9	27	0.000827314324518932	0.0154910618836231
ENSG00000181191.19	ENSG00000181191	chrX	dexseq_prepare_annotation2.py	exon	.	-	.	PJA1	10	0.000839706291057679	0.015701468116421
ENSG00000126581.56	ENSG00000126581	chr17	dexseq_prepare_annotation2.py	exon	.	-	.	BECN1	24	0.000841649987616068	0.0157161949610616
ENSG00000132613.18	ENSG00000132613	chr16	dexseq_prepare_annotation2.py	exon	.	-	.	MTSS1L	14	0.000850549049287178	0.015860581311399
ENSG00000131149.36	ENSG00000131149	chr16	dexseq_prepare_annotation2.py	exon	.	+	.	GSE1	16	0.0008653476585656	0.016079884298733
ENSG00000105221.88	ENSG00000105221	chr19	dexseq_prepare_annotation2.py	exon	.	-	.	AKT2	7	0.00086541802914834	0.016079884298733
ENSG00000132704.21	ENSG00000132704	chr1	dexseq_prepare_annotation2.py	exon	.	-	.	FCRL2	12	0.000865858121720801	0.016079884298733
ENSG00000174099.27	ENSG00000174099	chr12	dexseq_prepare_annotation2.py	exon	.	+	.	MSRB3	12	0.000875565673483057	0.0162379805802574
ENSG00000150672.ENSG00000256466.95	ENSG00000150672+ENSG00000256466	chr11	dexseq_prepare_annotation2.py	exon	.	-	.		18	0.000886319485229667	0.0164107520511027
ENSG00000221995.ENSG00000196535.93	ENSG00000221995+ENSG00000196535	chr17	dexseq_prepare_annotation2.py	exon	.	-	.		9	0.000887296068674453	0.0164107520511027
ENSG00000129270.21	ENSG00000129270	chr17	dexseq_prepare_annotation2.py	exon	.	-	.	MMP28	13	0.000891344113654629	0.0164531502059626
ENSG00000123213.32	ENSG00000123213	chr5	dexseq_prepare_annotation2.py	exon	.	+	.	NLN	24	0.000892009099734767	0.0164531502059626
ENSG00000125629.16	ENSG00000125629	chr2	dexseq_prepare_annotation2.py	exon	.	+	.	INSIG2	8	0.000894531667830024	0.0164773218055303
ENSG00000134779.42	ENSG00000134779	chr18	dexseq_prepare_annotation2.py	exon	.	-	.	TPGS2	19	0.000904904218417739	0.0166458294251296
ENSG00000129680.32	ENSG00000129680	chrX	dexseq_prepare_annotation2.py	exon	.	-	.	MAP7D3	14	0.000908066982207494	0.0166695522928912
ENSG00000164896.47	ENSG00000164896	chr7	dexseq_prepare_annotation2.py	exon	.	-	.	FASTK	14	0.000908646332869821	0.0166695522928912
ENSG00000104450.29	ENSG00000104450	chr8	dexseq_prepare_annotation2.py	exon	.	+	.	SPAG1	25	0.000910624753984792	0.0166833327569667
ENSG00000090487.33	ENSG00000090487	chr15	dexseq_prepare_annotation2.py	exon	.	-	.	SPG21	10	0.000915206169019837	0.016725740520994
ENSG00000170004.75	ENSG00000170004	chr17	dexseq_prepare_annotation2.py	exon	.	+	.	CHD3	50	0.000915400246257139	0.016725740520994
ENSG00000182177.5	ENSG00000182177	chr2	dexseq_prepare_annotation2.py	exon	.	-	.	ASB18	4	0.000932757904155711	0.0170200146967688
ENSG00000187323.68	ENSG00000187323	chr18	dexseq_prepare_annotation2.py	exon	.	+	.	DCC	31	0.000934050213000549	0.017020748787573
ENSG00000138744.ENSG00000198301.72	ENSG00000138744+ENSG00000198301	chr4	dexseq_prepare_annotation2.py	exon	.	-	.		37	0.000937328556121534	0.0170576230146133
ENSG00000108306.19	ENSG00000108306	chr17	dexseq_prepare_annotation2.py	exon	.	-	.	FBXL20	3	0.000943716177417841	0.01715090603719
ENSG00000065534.66	ENSG00000065534	chr3	dexseq_prepare_annotation2.py	exon	.	-	.	MYLK	25	0.000970207663986191	0.0176088157332821
ENSG00000099998.21	ENSG00000099998	chr22	dexseq_prepare_annotation2.py	exon	.	-	.	GGT5	2	0.000978126680108737	0.0177113331276659
ENSG00000135976.77	ENSG00000135976	chr2	dexseq_prepare_annotation2.py	exon	.	+	.	ANKRD36	17	0.000978461908112188	0.0177113331276659
ENSG00000237187.34	ENSG00000237187	chr5	dexseq_prepare_annotation2.py	exon	.	-	.	NR2F1-AS1	20	0.000984092041287362	0.0177895574591229
ENSG00000163539.95	ENSG00000163539	chr3	dexseq_prepare_annotation2.py	exon	.	-	.	CLASP2	46	0.000997603858967506	0.0180098630263005
ENSG00000132906.30	ENSG00000132906	chr1	dexseq_prepare_annotation2.py	exon	.	-	.	CASP9	22	0.00101457149661827	0.0182745577671306
ENSG00000128346.15	ENSG00000128346	chr22	dexseq_prepare_annotation2.py	exon	.	-	.	C22orf23	6	0.0010149544736048	0.0182745577671306
ENSG00000264208.ENSG00000116205.10	ENSG00000264208+ENSG00000116205	chr1	dexseq_prepare_annotation2.py	exon	.	+	.		2	0.00101808370145913	0.0183066532243854
ENSG00000059769.ENSG00000244115.ENSG00000242616.15	ENSG00000059769+ENSG00000244115+ENSG00000242616	chr9	dexseq_prepare_annotation2.py	exon	.	+	.		10	0.00102454855569664	0.0183985641560636
ENSG00000215440.ENSG00000124222.ENSG00000254995.89	ENSG00000215440+ENSG00000124222+ENSG00000254995	chr20	dexseq_prepare_annotation2.py	exon	.	+	.		31	0.00106076251971707	0.0190237542124457
ENSG00000150401.28	ENSG00000150401	chr13	dexseq_prepare_annotation2.py	exon	.	-	.	DCUN1D2	12	0.00106309203721073	0.0190404125874079
ENSG00000164506.21	ENSG00000164506	chr6	dexseq_prepare_annotation2.py	exon	.	+	.	STXBP5	2	0.00107284653783834	0.0191898366254927
ENSG00000166888.73	ENSG00000166888	chr12	dexseq_prepare_annotation2.py	exon	.	-	.	STAT6	30	0.00108195790906008	0.0193273795213703
ENSG00000181458.19	ENSG00000181458	chr3	dexseq_prepare_annotation2.py	exon	.	+	.	TMEM45A	15	0.00110002617835422	0.0196243515335266
ENSG00000188895.3	ENSG00000188895	chr17	dexseq_prepare_annotation2.py	exon	.	+	.	MSL1	4	0.00110677830382845	0.0197189308810537
ENSG00000137942.24	ENSG00000137942	chr1	dexseq_prepare_annotation2.py	exon	.	+	.	FNBP1L	2	0.0011134647523756	0.0198120940363795
ENSG00000168172.ENSG00000254673.ENSG00000168522.76	ENSG00000168172+ENSG00000254673+ENSG00000168522	chr8	dexseq_prepare_annotation2.py	exon	.	+	.		12	0.00112419500142626	0.0199768716985472
ENSG00000197724.27	ENSG00000197724	chr9	dexseq_prepare_annotation2.py	exon	.	+	.	PHF2	13	0.00112974599862455	0.0200493043150158
ENSG00000132744.10	ENSG00000132744	chr11	dexseq_prepare_annotation2.py	exon	.	-	.	ACY3	4	0.00113643483282353	0.0201417146250366
ENSG00000166670.11	ENSG00000166670	chr11	dexseq_prepare_annotation2.py	exon	.	-	.	MMP10	5	0.00114145099290655	0.0202042770801714
ENSG00000090565.29	ENSG00000090565	chr16	dexseq_prepare_annotation2.py	exon	.	+	.	RAB11FIP3	16	0.00114637194979956	0.0202649938694086
ENSG00000174839.23	ENSG00000174839	chr3	dexseq_prepare_annotation2.py	exon	.	-	.	DENND6A	20	0.00116762456473602	0.0206138809519759
ENSG00000254571.1	ENSG00000254571	chr9	dexseq_prepare_annotation2.py	exon	.	-	.	RP11-60I3.4	2	0.00117521303488939	0.0207209416294245
ENSG00000003509.37	ENSG00000003509	chr2	dexseq_prepare_annotation2.py	exon	.	+	.	NDUFAF7	13	0.00118352967281057	0.0208405471142317
ENSG00000164975.23	ENSG00000164975	chr9	dexseq_prepare_annotation2.py	exon	.	+	.	SNAPC3	21	0.00119235303066434	0.0209687543322781
ENSG00000233485.1	ENSG00000233485	chr1	dexseq_prepare_annotation2.py	exon	.	-	.	RP3-467K16.2	2	0.00122102526537192	0.0214452421931084
ENSG00000079999.26	ENSG00000079999	chr19	dexseq_prepare_annotation2.py	exon	.	-	.	KEAP1	19	0.00125314042221144	0.0219808914832804
ENSG00000259244.ENSG00000230373.ENSG00000189136.40	ENSG00000259244+ENSG00000230373+ENSG00000189136	chr15	dexseq_prepare_annotation2.py	exon	.	-	.		15	0.00126146064395826	0.0220983195798564
ENSG00000127419.41	ENSG00000127419	chr4	dexseq_prepare_annotation2.py	exon	.	+	.	TMEM175	16	0.00126379596038817	0.0221107365321966
ENSG00000051825.56	ENSG00000051825	chr12	dexseq_prepare_annotation2.py	exon	.	-	.	MPHOSPH9	15	0.00127115510375598	0.0222032083306675
ENSG00000142166.20	ENSG00000142166	chr21	dexseq_prepare_annotation2.py	exon	.	+	.	IFNAR1	14	0.0012723480424886	0.0222032083306675
ENSG00000143994.13	ENSG00000143994	chr2	dexseq_prepare_annotation2.py	exon	.	+	.	ABHD1	7	0.0012755600987408	0.0222307230542083
ENSG00000230989.12	ENSG00000230989	chr16	dexseq_prepare_annotation2.py	exon	.	+	.	HSBP1	8	0.001288664791594	0.0224303574608564
ENSG00000064270.54	ENSG00000064270	chr16	dexseq_prepare_annotation2.py	exon	.	+	.	ATP2C2	14	0.00130005370397112	0.0225996547976769
ENSG00000140519.26	ENSG00000140519	chr15	dexseq_prepare_annotation2.py	exon	.	-	.	RHCG	15	0.00132338860069719	0.0229759190777491
ENSG00000001084.ENSG00000231683.37	ENSG00000001084+ENSG00000231683	chr6	dexseq_prepare_annotation2.py	exon	.	-	.		3	0.00132663727777757	0.0230029427986074
ENSG00000140983.87	ENSG00000140983	chr16	dexseq_prepare_annotation2.py	exon	.	+	.	RHOT2	64	0.00133714721565865	0.0231556423562594
ENSG00000186081.34	ENSG00000186081	chr12	dexseq_prepare_annotation2.py	exon	.	-	.	KRT5	13	0.00134897392892098	0.0233307272134246
ENSG00000105287.54	ENSG00000105287	chr19	dexseq_prepare_annotation2.py	exon	.	-	.	PRKD2	34	0.00136753974478899	0.0236217729233311
ENSG00000259900.ENSG00000260371.ENSG00000213380.ENSG00000157315.ENSG00000272617.ENSG00000258429.ENSG00000132604.22	ENSG00000259900+ENSG00000260371+ENSG00000213380+ENSG00000157315+ENSG00000272617+ENSG00000258429+ENSG00000132604	chr16	dexseq_prepare_annotation2.py	exon	.	-	.		4	0.0013767816729594	0.0237512310434138
ENSG00000160949.32	ENSG00000160949	chr8	dexseq_prepare_annotation2.py	exon	.	-	.	TONSL	25	0.00139068721308436	0.0239607122619376
ENSG00000151692.19	ENSG00000151692	chr2	dexseq_prepare_annotation2.py	exon	.	+	.	RNF144A	13	0.00139735990517294	0.0240452032290138
ENSG00000065357.135	ENSG00000065357	chr12	dexseq_prepare_annotation2.py	exon	.	+	.	DGKA	21	0.00140259475801982	0.0241047700891549
ENSG00000231326.5	ENSG00000231326	chr10	dexseq_prepare_annotation2.py	exon	.	-	.	RP11-69C17.4	2	0.00140516176200533	0.0241183951928036
ENSG00000075151.24	ENSG00000075151	chr1	dexseq_prepare_annotation2.py	exon	.	-	.	EIF4G3	8	0.00143223577235592	0.0245520972123661
ENSG00000263655.2	ENSG00000263655	chr18	dexseq_prepare_annotation2.py	exon	.	-	.	RP11-25L3.3	3	0.00146471917362216	0.025049627146985
ENSG00000062485.ENSG00000257727.ENSG00000135473.ENSG00000144785.168	ENSG00000062485+ENSG00000257727+ENSG00000135473+ENSG00000144785	chr12	dexseq_prepare_annotation2.py	exon	.	-	.		29	0.00146604495981663	0.025049627146985
ENSG00000070366.49	ENSG00000070366	chr17	dexseq_prepare_annotation2.py	exon	.	-	.	SMG6	28	0.00146678705377373	0.025049627146985
ENSG00000181555.37	ENSG00000181555	chr3	dexseq_prepare_annotation2.py	exon	.	-	.	SETD2	13	0.00147304368196864	0.0251249131903158
ENSG00000040341.ENSG00000258677.ENSG00000104343.89	ENSG00000040341+ENSG00000258677+ENSG00000104343	chr8	dexseq_prepare_annotation2.py	exon	.	-	.		61	0.00149635209392798	0.0254781012620514
ENSG00000186090.22	ENSG00000186090	chr3	dexseq_prepare_annotation2.py	exon	.	+	.	HTR3D	17	0.001497797128565	0.0254781012620514
ENSG00000141002.ENSG00000267048.ENSG00000198211.ENSG00000258839.ENSG00000256390.ENSG00000258947.118	ENSG00000141002+ENSG00000267048+ENSG00000198211+ENSG00000258839+ENSG00000256390+ENSG00000258947	chr16	dexseq_prepare_annotation2.py	exon	.	+	.		57	0.00149937332717678	0.0254781012620514
ENSG00000215424.19	ENSG00000215424	chr21	dexseq_prepare_annotation2.py	exon	.	+	.	MCM3AP-AS1	15	0.00151483689026634	0.0257087299454189
ENSG00000137857.59	ENSG00000137857	chr15	dexseq_prepare_annotation2.py	exon	.	+	.	DUOX1	30	0.00152468365623869	0.0258435780834274
ENSG00000080824.27	ENSG00000080824	chr14	dexseq_prepare_annotation2.py	exon	.	-	.	HSP90AA1	9	0.00153381447653326	0.0258974244323559
ENSG00000135930.29	ENSG00000135930	chr2	dexseq_prepare_annotation2.py	exon	.	+	.	EIF4E2	14	0.00153420047995044	0.0258974244323559
ENSG00000083844.16	ENSG00000083844	chr19	dexseq_prepare_annotation2.py	exon	.	+	.	ZNF264	12	0.00153433547639127	0.0258974244323559
ENSG00000133816.91	ENSG00000133816	chr11	dexseq_prepare_annotation2.py	exon	.	+	.	MICAL2	21	0.00153548066003228	0.0258974244323559
ENSG00000161010.ENSG00000197226.119	ENSG00000161010+ENSG00000197226	chr5	dexseq_prepare_annotation2.py	exon	.	-	.		49	0.00156276777434456	0.026324987762627
ENSG00000160563.ENSG00000230940.9	ENSG00000160563+ENSG00000230940	chr9	dexseq_prepare_annotation2.py	exon	.	-	.		3	0.00157297702198852	0.0264641703427129
ENSG00000150637.18	ENSG00000150637	chr18	dexseq_prepare_annotation2.py	exon	.	-	.	CD226	11	0.00157761758850891	0.0264837353325396
ENSG00000137720.10	ENSG00000137720	chr11	dexseq_prepare_annotation2.py	exon	.	+	.	C11orf1	3	0.00157893038236602	0.0264837353325396
ENSG00000136997.15	ENSG00000136997	chr8	dexseq_prepare_annotation2.py	exon	.	+	.	MYC	14	0.00158128393209764	0.0264837353325396
ENSG00000081377.40	ENSG00000081377	chr9	dexseq_prepare_annotation2.py	exon	.	-	.	CDC14B	4	0.00158193269751524	0.0264837353325396
ENSG00000265352.10	ENSG00000265352	chr18	dexseq_prepare_annotation2.py	exon	.	-	.	RP11-723G8.2	5	0.00158734639631533	0.0265416813179712
ENSG00000161011.43	ENSG00000161011	chr5	dexseq_prepare_annotation2.py	exon	.	+	.	SQSTM1	16	0.00159710956567288	0.0266128888386806
ENSG00000225241.40	ENSG00000225241	chr1	dexseq_prepare_annotation2.py	exon	.	+	.	RP11-640M9.2	4	0.00159725143054458	0.0266128888386806
ENSG00000162688.40	ENSG00000162688	chr1	dexseq_prepare_annotation2.py	exon	.	+	.	AGL	14	0.00159747810007087	0.0266128888386806
ENSG00000153406.21	ENSG00000153406	chr16	dexseq_prepare_annotation2.py	exon	.	-	.	NMRAL1	9	0.00160033681191095	0.0266278808092013
ENSG00000204248.73	ENSG00000204248	chr6	dexseq_prepare_annotation2.py	exon	.	-	.	COL11A2	12	0.0016026041998376	0.0266330091596484
ENSG00000183397.3	ENSG00000183397	chr19	dexseq_prepare_annotation2.py	exon	.	+	.	C19orf71	4	0.00160794806357412	0.0266591066240551
ENSG00000189067.35	ENSG00000189067	chr16	dexseq_prepare_annotation2.py	exon	.	-	.	LITAF	6	0.00160809676561168	0.0266591066240551
ENSG00000140678.46	ENSG00000140678	chr16	dexseq_prepare_annotation2.py	exon	.	+	.	ITGAX	20	0.00161593944864843	0.0267564931363298
ENSG00000198650.15	ENSG00000198650	chr16	dexseq_prepare_annotation2.py	exon	.	-	.	TAT	14	0.00163656611152239	0.0270650604866611
ENSG00000143409.25	ENSG00000143409	chr1	dexseq_prepare_annotation2.py	exon	.	-	.	FAM63A	6	0.00164481834740396	0.0271684819132557
ENSG00000021488.23	ENSG00000021488	chr19	dexseq_prepare_annotation2.py	exon	.	-	.	SLC7A9	17	0.00166314688287112	0.0274378868030946
ENSG00000018408.37	ENSG00000018408	chr3	dexseq_prepare_annotation2.py	exon	.	-	.	WWTR1	19	0.00168432841497253	0.0277536490583474
ENSG00000136731.32	ENSG00000136731	chr2	dexseq_prepare_annotation2.py	exon	.	+	.	UGGT1	6	0.00170015700604664	0.0279805500486659
ENSG00000175455.60	ENSG00000175455	chr3	dexseq_prepare_annotation2.py	exon	.	-	.	CCDC14	44	0.00170569552301915	0.0280377568801962
ENSG00000066739.54	ENSG00000066739	chr14	dexseq_prepare_annotation2.py	exon	.	-	.	ATG2B	20	0.00172112291029628	0.0282571797615552
ENSG00000254377.10	ENSG00000254377	chr8	dexseq_prepare_annotation2.py	exon	.	+	.	LINC00966	10	0.00172340159114986	0.02826045986742
ENSG00000012822.64	ENSG00000012822	chr12	dexseq_prepare_annotation2.py	exon	.	-	.	CALCOCO1	33	0.00172968551652145	0.0283293312187862
ENSG00000145934.25	ENSG00000145934	chr5	dexseq_prepare_annotation2.py	exon	.	+	.	TENM2	14	0.00173770947341751	0.0284265013016097
ENSG00000129084.ENSG00000256206.ENSG00000129083.99	ENSG00000129084+ENSG00000256206+ENSG00000129083	chr11	dexseq_prepare_annotation2.py	exon	.	-	.		46	0.00175271798640243	0.0286375580614839
ENSG00000172728.ENSG00000129696.49	ENSG00000172728+ENSG00000129696	chr8	dexseq_prepare_annotation2.py	exon	.	-	.		17	0.00179244680222621	0.0292515268060781
ENSG00000177479.68	ENSG00000177479	chr3	dexseq_prepare_annotation2.py	exon	.	+	.	ARIH2	41	0.00179741998717592	0.0292975147549994
ENSG00000119283.22	ENSG00000119283	chr1	dexseq_prepare_annotation2.py	exon	.	+	.	TRIM67	13	0.00180823825793627	0.0294385519501625
ENSG00000265693.ENSG00000108448.33	ENSG00000265693+ENSG00000108448	chr17	dexseq_prepare_annotation2.py	exon	.	+	.		22	0.00181123686881283	0.0294520980797148
ENSG00000146839.57	ENSG00000146839	chr7	dexseq_prepare_annotation2.py	exon	.	+	.	ZAN	10	0.00181528682520694	0.0294826870990002
ENSG00000119688.ENSG00000258559.80	ENSG00000119688+ENSG00000258559	chr14	dexseq_prepare_annotation2.py	exon	.	-	.		23	0.00182945149312879	0.0296772835293469
ENSG00000153404.19	ENSG00000153404	chr5	dexseq_prepare_annotation2.py	exon	.	+	.	PLEKHG4B	3	0.00185455522809679	0.0300486576528579
ENSG00000090273.5	ENSG00000090273	chr1	dexseq_prepare_annotation2.py	exon	.	+	.	NUDC	3	0.00186066246868508	0.0301117209515536
ENSG00000197815.1	ENSG00000197815	chr17	dexseq_prepare_annotation2.py	exon	.	+	.	AC122129.1	2	0.00187423968817096	0.0302953796920285
ENSG00000164683.21	ENSG00000164683	chr8	dexseq_prepare_annotation2.py	exon	.	-	.	HEY1	15	0.00188667536977116	0.0304252611746916
ENSG00000261971.26	ENSG00000261971	chr16	dexseq_prepare_annotation2.py	exon	.	-	.	RP11-473M20.7	23	0.00188675115273393	0.0304252611746916
ENSG00000100599.30	ENSG00000100599	chr14	dexseq_prepare_annotation2.py	exon	.	+	.	RIN3	23	0.00190264558464531	0.0306452181015028
ENSG00000135828.9	ENSG00000135828	chr1	dexseq_prepare_annotation2.py	exon	.	-	.	RNASEL	7	0.00191377421836993	0.0307879842893737
ENSG00000003756.ENSG00000004534.144	ENSG00000003756+ENSG00000004534	chr3	dexseq_prepare_annotation2.py	exon	.	+	.		48	0.0019227948558897	0.0308965405094144
ENSG00000204946.ENSG00000244560.40	ENSG00000204946+ENSG00000244560	chr7	dexseq_prepare_annotation2.py	exon	.	+	.		15	0.00193674469419076	0.0310839520340369
ENSG00000084234.59	ENSG00000084234	chr11	dexseq_prepare_annotation2.py	exon	.	+	.	APLP2	11	0.00194066393517906	0.0311084325709528
ENSG00000219200.ENSG00000258315.ENSG00000161939.35	ENSG00000219200+ENSG00000258315+ENSG00000161939	chr17	dexseq_prepare_annotation2.py	exon	.	+	.		7	0.00194284678922605	0.0311084325709528
ENSG00000159202.20	ENSG00000159202	chr17	dexseq_prepare_annotation2.py	exon	.	+	.	UBE2Z	14	0.00197517120905624	0.0315887969598947
ENSG00000115159.38	ENSG00000115159	chr2	dexseq_prepare_annotation2.py	exon	.	+	.	GPD2	20	0.00198495096118994	0.0317079005480799
ENSG00000181625.ENSG00000260280.ENSG00000213648.41	ENSG00000181625+ENSG00000260280+ENSG00000213648	chr16	dexseq_prepare_annotation2.py	exon	.	+	.		26	0.00199204411661728	0.0317838588278114
ENSG00000196074.50	ENSG00000196074	chr20	dexseq_prepare_annotation2.py	exon	.	-	.	SYCP2	8	0.00200077683121499	0.0318857681635834
ENSG00000115423.84	ENSG00000115423	chr2	dexseq_prepare_annotation2.py	exon	.	+	.	DNAH6	47	0.00200568610031051	0.0319265771049427
ENSG00000259912.1	ENSG00000259912	chr16	dexseq_prepare_annotation2.py	exon	.	+	.	CTC-527H23.2	2	0.00202205772033941	0.0321495352635017
ENSG00000174871.18	ENSG00000174871	chr11	dexseq_prepare_annotation2.py	exon	.	+	.	CNIH2	12	0.00202586853942338	0.0321724964076185
ENSG00000261360.9	ENSG00000261360	chr5	dexseq_prepare_annotation2.py	exon	.	-	.	CTD-2165H16.4	5	0.00203843837311573	0.032334342175187
ENSG00000164659.48	ENSG00000164659	chr7	dexseq_prepare_annotation2.py	exon	.	-	.	KIAA1324L	8	0.00210731466395025	0.0333879202118178
ENSG00000172955.12	ENSG00000172955	chr4	dexseq_prepare_annotation2.py	exon	.	-	.	ADH6	9	0.00213199560711599	0.0337396371165714
ENSG00000266967.ENSG00000267060.ENSG00000108825.91	ENSG00000266967+ENSG00000267060+ENSG00000108825	chr17	dexseq_prepare_annotation2.py	exon	.	-	.		38	0.00213819664076132	0.0337984245750109
ENSG00000110077.50	ENSG00000110077	chr11	dexseq_prepare_annotation2.py	exon	.	-	.	MS4A6A	33	0.00215944732209889	0.0340946886139516
ENSG00000011426.16	ENSG00000011426	chr7	dexseq_prepare_annotation2.py	exon	.	+	.	ANLN	6	0.00216252049039878	0.0341036004019501
ENSG00000240198.4	ENSG00000240198	chr3	dexseq_prepare_annotation2.py	exon	.	+	.	ARHGEF3-AS1	2	0.00217305405552854	0.0342300079152434
ENSG00000171759.44	ENSG00000171759	chr12	dexseq_prepare_annotation2.py	exon	.	-	.	PAH	9	0.0021775247828096	0.034260731362863
ENSG00000196912.61	ENSG00000196912	chr2	dexseq_prepare_annotation2.py	exon	.	-	.	ANKRD36B	18	0.00218640609597645	0.0343572922802661
ENSG00000254262.5	ENSG00000254262	chr8	dexseq_prepare_annotation2.py	exon	.	+	.	RP11-58O3.2	5	0.00218871672169416	0.0343572922802661
ENSG00000091704.20	ENSG00000091704	chr7	dexseq_prepare_annotation2.py	exon	.	+	.	CPA1	16	0.0022281151824309	0.0349354069088415
ENSG00000174501.46	ENSG00000174501	chr2	dexseq_prepare_annotation2.py	exon	.	-	.	ANKRD36C	25	0.00223489596229019	0.0350013545061899
ENSG00000141971.ENSG00000269640.39	ENSG00000141971+ENSG00000269640	chr19	dexseq_prepare_annotation2.py	exon	.	+	.		7	0.0022522591714355	0.0351993097469932
ENSG00000178999.34	ENSG00000178999	chr17	dexseq_prepare_annotation2.py	exon	.	-	.	AURKB	7	0.00225271439457732	0.0351993097469932
ENSG00000223404.4	ENSG00000223404	chr13	dexseq_prepare_annotation2.py	exon	.	-	.	LINC00397	3	0.00226571928978256	0.0353618691450105
ENSG00000105255.40	ENSG00000105255	chr19	dexseq_prepare_annotation2.py	exon	.	+	.	FSD1	13	0.00231199576630262	0.0360427413384379
ENSG00000112701.16	ENSG00000112701	chr6	dexseq_prepare_annotation2.py	exon	.	+	.	SENP6	2	0.00233127997611682	0.0363017411172188
ENSG00000151576.42	ENSG00000151576	chr3	dexseq_prepare_annotation2.py	exon	.	+	.	QTRTD1	27	0.00233900001540665	0.0363802817041624
ENSG00000244607.ENSG00000010282.ENSG00000181061.51	ENSG00000244607+ENSG00000010282+ENSG00000181061	chr3	dexseq_prepare_annotation2.py	exon	.	-	.		20	0.00236426406568041	0.0367312065244109
ENSG00000145819.55	ENSG00000145819	chr5	dexseq_prepare_annotation2.py	exon	.	+	.	ARHGAP26	20	0.00237565432530601	0.0368660329888241
ENSG00000119681.50	ENSG00000119681	chr14	dexseq_prepare_annotation2.py	exon	.	-	.	LTBP2	12	0.00237937377656251	0.0368816500782106
ENSG00000006128.8	ENSG00000006128	chr7	dexseq_prepare_annotation2.py	exon	.	+	.	TAC1	6	0.00239286705696317	0.0370485589662385
ENSG00000128918.50	ENSG00000128918	chr15	dexseq_prepare_annotation2.py	exon	.	-	.	ALDH1A2	26	0.0023966471731591	0.0370648710715869
ENSG00000263798.ENSG00000108439.ENSG00000108465.115	ENSG00000263798+ENSG00000108439+ENSG00000108465	chr17	dexseq_prepare_annotation2.py	exon	.	+	.		56	0.00241911182525924	0.0373697797188342
ENSG00000105726.60	ENSG00000105726	chr19	dexseq_prepare_annotation2.py	exon	.	-	.	ATP13A1	17	0.00242435561577546	0.0374082749612391
ENSG00000137054.15	ENSG00000137054	chr9	dexseq_prepare_annotation2.py	exon	.	+	.	POLR1E	15	0.0024511402525508	0.037766275491464
ENSG00000187122.ENSG00000213390.ENSG00000269891.72	ENSG00000187122+ENSG00000213390+ENSG00000269891	chr10	dexseq_prepare_annotation2.py	exon	.	-	.		17	0.00245311323076083	0.037766275491464
ENSG00000105321.20	ENSG00000105321	chr19	dexseq_prepare_annotation2.py	exon	.	+	.	CCDC9	17	0.00246400759394988	0.0378910851042474
ENSG00000132874.26	ENSG00000132874	chr18	dexseq_prepare_annotation2.py	exon	.	+	.	SLC14A2	17	0.00248169167424481	0.0381199057849537
ENSG00000080503.60	ENSG00000080503	chr9	dexseq_prepare_annotation2.py	exon	.	+	.	SMARCA2	38	0.00250958294034824	0.0385048199673748
ENSG00000160191.36	ENSG00000160191	chr21	dexseq_prepare_annotation2.py	exon	.	+	.	PDE9A	4	0.00253134136572531	0.0387948754517135
ENSG00000176658.48	ENSG00000176658	chr17	dexseq_prepare_annotation2.py	exon	.	-	.	MYO1D	13	0.00258199259384122	0.0395265848205828
ENSG00000111641.58	ENSG00000111641	chr12	dexseq_prepare_annotation2.py	exon	.	-	.	NOP2	43	0.0026115929616802	0.0399347522171886
ENSG00000105486.62	ENSG00000105486	chr19	dexseq_prepare_annotation2.py	exon	.	-	.	LIG1	28	0.00262939087944588	0.0401617299047049
ENSG00000267320.10	ENSG00000267320	chr19	dexseq_prepare_annotation2.py	exon	.	-	.	AC005780.1	10	0.00264425583276628	0.040275307333411
ENSG00000112280.38	ENSG00000112280	chr6	dexseq_prepare_annotation2.py	exon	.	-	.	COL9A1	5	0.00264523625376939	0.040275307333411
ENSG00000042317.53	ENSG00000042317	chr14	dexseq_prepare_annotation2.py	exon	.	+	.	SPATA7	22	0.00264571498078094	0.040275307333411
ENSG00000166889.21	ENSG00000166889	chr11	dexseq_prepare_annotation2.py	exon	.	-	.	PATL1	9	0.00265849835885263	0.0404246383559762
ENSG00000174469.30	ENSG00000174469	chr7	dexseq_prepare_annotation2.py	exon	.	+	.	CNTNAP2	14	0.00270596813062997	0.0411004813047864
ENSG00000137500.48	ENSG00000137500	chr11	dexseq_prepare_annotation2.py	exon	.	-	.	CCDC90B	36	0.00273870466025855	0.0415512847673602
ENSG00000106571.24	ENSG00000106571	chr7	dexseq_prepare_annotation2.py	exon	.	-	.	GLI3	18	0.00275105776054328	0.0416921730176425
ENSG00000075043.32	ENSG00000075043	chr20	dexseq_prepare_annotation2.py	exon	.	-	.	KCNQ2	13	0.00278605174606477	0.0421754871224994
ENSG00000079385.37	ENSG00000079385	chr19	dexseq_prepare_annotation2.py	exon	.	-	.	CEACAM1	33	0.00280939063909585	0.0424814864826129
ENSG00000127616.74	ENSG00000127616	chr19	dexseq_prepare_annotation2.py	exon	.	+	.	SMARCA4	33	0.00281502773925431	0.0425194300971368
ENSG00000204688.12	ENSG00000204688	chr6	dexseq_prepare_annotation2.py	exon	.	+	.	OR2H1	11	0.00282482202918872	0.0426200118366165
ENSG00000158163.23	ENSG00000158163	chr3	dexseq_prepare_annotation2.py	exon	.	-	.	DZIP1L	15	0.00283144686443483	0.0426651661241958
ENSG00000204849.5	ENSG00000204849	chr9	dexseq_prepare_annotation2.py	exon	.	+	.	SPATA31A1	6	0.00283409187951661	0.0426651661241958
ENSG00000092978.8	ENSG00000092978	chr1	dexseq_prepare_annotation2.py	exon	.	-	.	GPATCH2	8	0.00284601257842143	0.0427972289724125
ENSG00000156113.68	ENSG00000156113	chr10	dexseq_prepare_annotation2.py	exon	.	-	.	KCNMA1	30	0.00285650928854006	0.042890897409013
ENSG00000148459.10	ENSG00000148459	chr10	dexseq_prepare_annotation2.py	exon	.	+	.	PDSS1	9	0.00285855179142017	0.042890897409013
ENSG00000129925.28	ENSG00000129925	chr16	dexseq_prepare_annotation2.py	exon	.	-	.	TMEM8A	19	0.00287433346774232	0.0430649099992573
ENSG00000269371.1	ENSG00000269371	chr19	dexseq_prepare_annotation2.py	exon	.	-	.	CTD-2207O23.11	2	0.00287648508748901	0.0430649099992573
ENSG00000100938.70	ENSG00000100938	chr14	dexseq_prepare_annotation2.py	exon	.	+	.	GMPR2	19	0.00288096564908087	0.043084540190985
ENSG00000234129.12	ENSG00000234129	chrX	dexseq_prepare_annotation2.py	exon	.	-	.	RP11-120D5.1	9	0.00292436694614991	0.0436855431494087
ENSG00000120071.48	ENSG00000120071	chr17	dexseq_prepare_annotation2.py	exon	.	-	.	KANSL1	23	0.00294814489401856	0.0439924058060245
ENSG00000184305.19	ENSG00000184305	chr4	dexseq_prepare_annotation2.py	exon	.	+	.	CCSER1	3	0.00299367454018094	0.0446228198456356
ENSG00000005189.59	ENSG00000005189	chr16	dexseq_prepare_annotation2.py	exon	.	+	.	AC004381.6	13	0.00302534387402791	0.0450454815153729
ENSG00000080822.ENSG00000080819.85	ENSG00000080822+ENSG00000080819	chr3	dexseq_prepare_annotation2.py	exon	.	-	.		50	0.00304394946472948	0.0452323760032279
ENSG00000180043.ENSG00000160471.ENSG00000267706.50	ENSG00000180043+ENSG00000160471+ENSG00000267706	chr19	dexseq_prepare_annotation2.py	exon	.	-	.		27	0.00304455083440882	0.0452323760032279
ENSG00000104321.30	ENSG00000104321	chr8	dexseq_prepare_annotation2.py	exon	.	-	.	TRPA1	11	0.0030568579438485	0.0453569870477617
ENSG00000175899.64	ENSG00000175899	chr12	dexseq_prepare_annotation2.py	exon	.	-	.	A2M	41	0.00305961138169762	0.0453569870477617
ENSG00000213918.45	ENSG00000213918	chr16	dexseq_prepare_annotation2.py	exon	.	+	.	DNASE1	16	0.00308426262415687	0.0456726210378959
ENSG00000158488.28	ENSG00000158488	chr1	dexseq_prepare_annotation2.py	exon	.	+	.	CD1E	3	0.00309924031983785	0.0458444754166221
ENSG00000143970.20	ENSG00000143970	chr2	dexseq_prepare_annotation2.py	exon	.	-	.	ASXL2	2	0.00311993718268067	0.046100463110175
ENSG00000169689.26	ENSG00000169689	chr17	dexseq_prepare_annotation2.py	exon	.	-	.	STRA13	12	0.00313350429409358	0.046250659472213
ENSG00000122678.44	ENSG00000122678	chr7	dexseq_prepare_annotation2.py	exon	.	-	.	POLM	21	0.00316102152844391	0.0466062111254517
ENSG00000135451.47	ENSG00000135451	chr12	dexseq_prepare_annotation2.py	exon	.	+	.	TROAP	26	0.00316593968759626	0.0466281518019324
ENSG00000162747.ENSG00000203747.32	ENSG00000162747+ENSG00000203747	chr1	dexseq_prepare_annotation2.py	exon	.	-	.		28	0.00317250432598244	0.0466742681898325
ENSG00000182872.21	ENSG00000182872	chrX	dexseq_prepare_annotation2.py	exon	.	+	.	RBM10	5	0.00326233935629429	0.0479440445507725
ENSG00000141562.72	ENSG00000141562	chr17	dexseq_prepare_annotation2.py	exon	.	+	.	NARF	37	0.00327553781845362	0.0480860271102143
ENSG00000226314.14	ENSG00000226314	chr6	dexseq_prepare_annotation2.py	exon	.	+	.	ZNF192P1	3	0.00329443442714044	0.0483112638646679
ENSG00000092820.20	ENSG00000092820	chr6	dexseq_prepare_annotation2.py	exon	.	-	.	EZR	14	0.00330720612635699	0.0483963496231817
ENSG00000225720.3	ENSG00000225720	chr22	dexseq_prepare_annotation2.py	exon	.	+	.	RP4-742C19.12	4	0.00330735683389259	0.0483963496231817
ENSG00000011422.38	ENSG00000011422	chr19	dexseq_prepare_annotation2.py	exon	.	-	.	PLAUR	16	0.00332112705677805	0.0485455926987536
ENSG00000088280.47	ENSG00000088280	chr1	dexseq_prepare_annotation2.py	exon	.	-	.	ASAP3	11	0.00332852296742961	0.0485514703432768
ENSG00000154040.34	ENSG00000154040	chr18	dexseq_prepare_annotation2.py	exon	.	+	.	CABYR	15	0.00333141424466144	0.0485514703432768
ENSG00000114850.22	ENSG00000114850	chr3	dexseq_prepare_annotation2.py	exon	.	-	.	SSR3	9	0.00333224377153724	0.0485514703432768
ENSG00000101605.40	ENSG00000101605	chr18	dexseq_prepare_annotation2.py	exon	.	-	.	MYOM1	10	0.00335157724377929	0.0487808790705949
ENSG00000113924.31	ENSG00000113924	chr3	dexseq_prepare_annotation2.py	exon	.	-	.	HGD	24	0.0033652895175056	0.0489280702684183
ENSG00000104412.23	ENSG00000104412	chr8	dexseq_prepare_annotation2.py	exon	.	+	.	EMC2	8	0.00337536853594379	0.0490221793564315
ENSG00000145014.39	ENSG00000145014	chr3	dexseq_prepare_annotation2.py	exon	.	-	.	TMEM44	11	0.00343184978782482	0.0497892913721351
ENSG00000267316.6	ENSG00000267316	chr18	dexseq_prepare_annotation2.py	exon	.	-	.	RP11-879F14.3	5	0.00344331567715659	0.0499023809331202
ENSG00000006194.25	ENSG00000006194	chr16	dexseq_prepare_annotation2.py	exon	.	+	.	ZNF263	17	0.00347667173121901	0.0503321357978607
ENSG00000174799.18	ENSG00000174799	chr4	dexseq_prepare_annotation2.py	exon	.	+	.	CEP135	5	0.00351333987790095	0.0508088747874314
ENSG00000133026.57	ENSG00000133026	chr17	dexseq_prepare_annotation2.py	exon	.	-	.	MYH10	31	0.00354075295961003	0.0511204284061562
ENSG00000166535.32	ENSG00000166535	chr12	dexseq_prepare_annotation2.py	exon	.	+	.	A2ML1	20	0.00354240426354268	0.0511204284061562
ENSG00000149932.22	ENSG00000149932	chr16	dexseq_prepare_annotation2.py	exon	.	+	.	TMEM219	14	0.00357528619097776	0.0515402338071598
ENSG00000204954.27	ENSG00000204954	chr12	dexseq_prepare_annotation2.py	exon	.	-	.	C12orf73	11	0.00360300065704917	0.0518847361567018
ENSG00000264019.2	ENSG00000264019	chr17	dexseq_prepare_annotation2.py	exon	.	-	.	RP11-6N17.6	3	0.00369033261321452	0.0530861180360192
ENSG00000065328.29	ENSG00000065328	chr10	dexseq_prepare_annotation2.py	exon	.	+	.	MCM10	14	0.00371564905375752	0.0533937983475472
ENSG00000197043.58	ENSG00000197043	chr5	dexseq_prepare_annotation2.py	exon	.	-	.	ANXA6	4	0.00374987286916995	0.0538286924852126
ENSG00000257506.1	ENSG00000257506	chr16	dexseq_prepare_annotation2.py	exon	.	+	.	RP11-231C14.5	2	0.00375617807216428	0.0538619931420311
ENSG00000160953.40	ENSG00000160953	chr19	dexseq_prepare_annotation2.py	exon	.	+	.	MUM1	21	0.00376341068509242	0.0538619931420311
ENSG00000052723.16	ENSG00000052723	chr1	dexseq_prepare_annotation2.py	exon	.	-	.	SIKE1	8	0.00376407926180149	0.0538619931420311
ENSG00000163743.38	ENSG00000163743	chr4	dexseq_prepare_annotation2.py	exon	.	-	.	RCHY1	16	0.00379592334677774	0.0542605488707641
ENSG00000103489.16	ENSG00000103489	chr16	dexseq_prepare_annotation2.py	exon	.	-	.	XYLT1	8	0.00383759353385823	0.0547985782555344
ENSG00000075651.62	ENSG00000075651	chr3	dexseq_prepare_annotation2.py	exon	.	-	.	PLD1	24	0.0038551866859988	0.0549920333782452
ENSG00000167705.13	ENSG00000167705	chr17	dexseq_prepare_annotation2.py	exon	.	-	.	RILP	3	0.00387930804034789	0.0552781063946428
ENSG00000108187.20	ENSG00000108187	chr10	dexseq_prepare_annotation2.py	exon	.	-	.	PBLD	9	0.0038924900342881	0.0554078633781283
ENSG00000119640.13	ENSG00000119640	chr14	dexseq_prepare_annotation2.py	exon	.	-	.	ACYP1	6	0.00392226733130978	0.0557733285583945
ENSG00000186635.ENSG00000214530.106	ENSG00000186635+ENSG00000214530	chr11	dexseq_prepare_annotation2.py	exon	.	-	.		33	0.00393595970943468	0.0558710914389199
ENSG00000197372.21	ENSG00000197372	chr19	dexseq_prepare_annotation2.py	exon	.	-	.	ZNF675	10	0.00393736248333716	0.0558710914389199
ENSG00000173838.27	ENSG00000173838	chr17	dexseq_prepare_annotation2.py	exon	.	-	.	MARCH10	23	0.003955497589413	0.0560699001360587
ENSG00000253614.2	ENSG00000253614	chr8	dexseq_prepare_annotation2.py	exon	.	+	.	RP11-513O17.3	3	0.00397867193261117	0.0563396523457461
ENSG00000108511.ENSG00000257178.ENSG00000182742.ENSG00000120093.56	ENSG00000108511+ENSG00000257178+ENSG00000182742+ENSG00000120093	chr17	dexseq_prepare_annotation2.py	exon	.	-	.		27	0.00402055355842893	0.0568716521922017
ENSG00000151876.16	ENSG00000151876	chr5	dexseq_prepare_annotation2.py	exon	.	+	.	FBXO4	3	0.00402460860739283	0.0568716521922017
ENSG00000146966.34	ENSG00000146966	chr7	dexseq_prepare_annotation2.py	exon	.	-	.	DENND2A	12	0.00402939394638312	0.0568801467363782
ENSG00000078246.ENSG00000171792.47	ENSG00000078246+ENSG00000171792	chr12	dexseq_prepare_annotation2.py	exon	.	+	.		23	0.00411140835762855	0.0579776817568491
ENSG00000139354.ENSG00000257803.29	ENSG00000139354+ENSG00000257803	chr12	dexseq_prepare_annotation2.py	exon	.	+	.		24	0.0041642140211734	0.0586614771024158
ENSG00000244313.4	ENSG00000244313	chr11	dexseq_prepare_annotation2.py	exon	.	-	.	RP11-425L10.1	4	0.00418588029204603	0.0589056487474884
ENSG00000270956.ENSG00000237298.14	ENSG00000270956+ENSG00000237298	chr2	dexseq_prepare_annotation2.py	exon	.	+	.		4	0.00421781538917465	0.059293673630238
ENSG00000187097.33	ENSG00000187097	chr14	dexseq_prepare_annotation2.py	exon	.	-	.	ENTPD5	9	0.00422614033388298	0.0593493302673608
ENSG00000066926.11	ENSG00000066926	chr18	dexseq_prepare_annotation2.py	exon	.	-	.	FECH	9	0.00426242542941965	0.0596388608723226
ENSG00000096006.17	ENSG00000096006	chr6	dexseq_prepare_annotation2.py	exon	.	-	.	CRISP3	7	0.00426310471968785	0.0596388608723226
ENSG00000090372.49	ENSG00000090372	chr19	dexseq_prepare_annotation2.py	exon	.	-	.	STRN4	11	0.00426384341003856	0.0596388608723226
ENSG00000101213.7	ENSG00000101213	chr20	dexseq_prepare_annotation2.py	exon	.	-	.	PTK6	2	0.00426430577960112	0.0596388608723226
ENSG00000172113.48	ENSG00000172113	chr3	dexseq_prepare_annotation2.py	exon	.	-	.	NME6	13	0.00427158818029446	0.0596436531887854
ENSG00000178685.17	ENSG00000178685	chr8	dexseq_prepare_annotation2.py	exon	.	-	.	PARP10	10	0.00427342343724268	0.0596436531887854
ENSG00000091129.31	ENSG00000091129	chr7	dexseq_prepare_annotation2.py	exon	.	-	.	NRCAM	21	0.00429275935044548	0.0598520724204675
ENSG00000074696.30	ENSG00000074696	chr15	dexseq_prepare_annotation2.py	exon	.	+	.	PTPLAD1	11	0.00434135140941881	0.0604675523152042
ENSG00000198836.49	ENSG00000198836	chr3	dexseq_prepare_annotation2.py	exon	.	+	.	OPA1	32	0.00435257559970797	0.0605618349052509
ENSG00000039560.75	ENSG00000039560	chr5	dexseq_prepare_annotation2.py	exon	.	+	.	RAI14	23	0.00438612436556434	0.0609385236746472
ENSG00000011295.ENSG00000243686.33	ENSG00000011295+ENSG00000243686	chr17	dexseq_prepare_annotation2.py	exon	.	+	.		14	0.00438861370291891	0.0609385236746472
ENSG00000010292.62	ENSG00000010292	chr12	dexseq_prepare_annotation2.py	exon	.	+	.	NCAPD2	15	0.0044257588159813	0.0613838239258022
ENSG00000139725.ENSG00000212694.47	ENSG00000139725+ENSG00000212694	chr12	dexseq_prepare_annotation2.py	exon	.	-	.		33	0.00442971393785581	0.0613838239258022
ENSG00000139737.40	ENSG00000139737	chr13	dexseq_prepare_annotation2.py	exon	.	+	.	SLAIN1	23	0.0044569312458671	0.0616980889575533
ENSG00000105737.25	ENSG00000105737	chr19	dexseq_prepare_annotation2.py	exon	.	-	.	GRIK5	5	0.00447341597684583	0.0618632927662688
ENSG00000127578.ENSG00000197562.26	ENSG00000127578+ENSG00000197562	chr16	dexseq_prepare_annotation2.py	exon	.	+	.		8	0.0045005459508208	0.0621681089900215
ENSG00000107872.14	ENSG00000107872	chr10	dexseq_prepare_annotation2.py	exon	.	+	.	FBXL15	6	0.00450642296820842	0.0621681089900215
ENSG00000152078.ENSG00000122481.ENSG00000271092.38	ENSG00000152078+ENSG00000122481+ENSG00000271092	chr1	dexseq_prepare_annotation2.py	exon	.	+	.		15	0.00450917724467862	0.0621681089900215
ENSG00000105499.66	ENSG00000105499	chr19	dexseq_prepare_annotation2.py	exon	.	-	.	PLA2G4C	17	0.0045148090293017	0.0621826889000276
ENSG00000141295.36	ENSG00000141295	chr17	dexseq_prepare_annotation2.py	exon	.	-	.	SCRN2	14	0.00452152753564716	0.0622121916190157
ENSG00000157103.26	ENSG00000157103	chr3	dexseq_prepare_annotation2.py	exon	.	+	.	SLC6A1	16	0.00459442614554833	0.0631512932483154
ENSG00000105438.13	ENSG00000105438	chr19	dexseq_prepare_annotation2.py	exon	.	-	.	KDELR1	12	0.00464614249764882	0.0637976374879172
ENSG00000172732.58	ENSG00000172732	chr11	dexseq_prepare_annotation2.py	exon	.	+	.	MUS81	25	0.00465339393380015	0.0638327317215734
ENSG00000125462.62	ENSG00000125462	chr1	dexseq_prepare_annotation2.py	exon	.	-	.	C1orf61	31	0.00467424317505092	0.0640081500085674
ENSG00000012660.22	ENSG00000012660	chr6	dexseq_prepare_annotation2.py	exon	.	-	.	ELOVL5	13	0.00467559901121873	0.0640081500085674
ENSG00000188130.ENSG00000100429.107	ENSG00000188130+ENSG00000100429	chr22	dexseq_prepare_annotation2.py	exon	.	-	.		23	0.00469854636089095	0.0642575847383819
ENSG00000143995.43	ENSG00000143995	chr2	dexseq_prepare_annotation2.py	exon	.	+	.	MEIS1	13	0.00470463151407015	0.0642638831832559
ENSG00000153820.15	ENSG00000153820	chr2	dexseq_prepare_annotation2.py	exon	.	-	.	SPHKAP	14	0.00470846164855987	0.0642638831832559
ENSG00000228624.52	ENSG00000228624	chr6	dexseq_prepare_annotation2.py	exon	.	+	.	RP3-399L15.3	9	0.00472610709697515	0.0644400199360884
ENSG00000138095.53	ENSG00000138095	chr2	dexseq_prepare_annotation2.py	exon	.	-	.	LRPPRC	33	0.00473174430301537	0.0644522365282474
ENSG00000137033.13	ENSG00000137033	chr9	dexseq_prepare_annotation2.py	exon	.	+	.	IL33	7	0.00476733610007602	0.0648720389834168
ENSG00000175356.40	ENSG00000175356	chr11	dexseq_prepare_annotation2.py	exon	.	-	.	SCUBE2	20	0.00477279543174459	0.0648813810991359
ENSG00000003147.39	ENSG00000003147	chr7	dexseq_prepare_annotation2.py	exon	.	-	.	ICA1	20	0.00479355133077214	0.0650984383521643
ENSG00000227835.17	ENSG00000227835	chr9	dexseq_prepare_annotation2.py	exon	.	-	.	CARM1P1	16	0.00480870609713049	0.0652390725393133
ENSG00000198917.13	ENSG00000198917	chr9	dexseq_prepare_annotation2.py	exon	.	-	.	C9orf114	6	0.00485624537632097	0.0658183446118716
ENSG00000229689.8	ENSG00000229689	chr2	dexseq_prepare_annotation2.py	exon	.	+	.	AC009237.8	6	0.00489836510586456	0.066323082917453
ENSG00000090975.30	ENSG00000090975	chr12	dexseq_prepare_annotation2.py	exon	.	-	.	PITPNM2	24	0.00494877662994337	0.0669389746342788
ENSG00000213908.17	ENSG00000213908	chr19	dexseq_prepare_annotation2.py	exon	.	-	.	CYP2A7P1	10	0.00499840900044028	0.067543113272351
ENSG00000211979.1	ENSG00000211979	chr14	dexseq_prepare_annotation2.py	exon	.	-	.	IGHV7-81	2	0.00504484748598469	0.0681029361712769
ENSG00000213699.ENSG00000115163.23	ENSG00000213699+ENSG00000115163	chr2	dexseq_prepare_annotation2.py	exon	.	+	.		18	0.00507266499553785	0.0683384302193308
ENSG00000185024.49	ENSG00000185024	chr14	dexseq_prepare_annotation2.py	exon	.	-	.	BRF1	27	0.00507676619086967	0.0683384302193308
ENSG00000233222.ENSG00000243613.4	ENSG00000233222+ENSG00000243613	chr1	dexseq_prepare_annotation2.py	exon	.	-	.		4	0.00507737343839371	0.0683384302193308
ENSG00000162521.15	ENSG00000162521	chr1	dexseq_prepare_annotation2.py	exon	.	+	.	RBBP4	2	0.00509241239976927	0.0684730506057997
ENSG00000236943.53	ENSG00000236943	chr1	dexseq_prepare_annotation2.py	exon	.	-	.	RP11-640M9.1	14	0.00511815746961353	0.0687512180256189
ENSG00000167107.67	ENSG00000167107	chr17	dexseq_prepare_annotation2.py	exon	.	+	.	ACSF2	32	0.00512858957087499	0.0688233431653254
ENSG00000253665.1	ENSG00000253665	chr8	dexseq_prepare_annotation2.py	exon	.	+	.	RP11-359E19.2	2	0.00518308330791562	0.0694860300668688
ENSG00000158850.24	ENSG00000158850	chr1	dexseq_prepare_annotation2.py	exon	.	-	.	B4GALT3	19	0.00526399006491967	0.0705011634901655
ENSG00000183773.ENSG00000099949.127	ENSG00000183773+ENSG00000099949	chr22	dexseq_prepare_annotation2.py	exon	.	+	.		51	0.00529381811689553	0.07083086956799
ENSG00000027001.22	ENSG00000027001	chr13	dexseq_prepare_annotation2.py	exon	.	-	.	MIPEP	10	0.00532584486542537	0.0711893167164134
ENSG00000034693.ENSG00000241847.ENSG00000229036.37	ENSG00000034693+ENSG00000241847+ENSG00000229036	chr6	dexseq_prepare_annotation2.py	exon	.	+	.		23	0.00537325627138611	0.0717525007399045
ENSG00000158104.26	ENSG00000158104	chr12	dexseq_prepare_annotation2.py	exon	.	-	.	HPD	11	0.00539737684209977	0.0719558776068345
ENSG00000155926.49	ENSG00000155926	chr8	dexseq_prepare_annotation2.py	exon	.	-	.	SLA	26	0.00539907276437923	0.0719558776068345
ENSG00000168003.67	ENSG00000168003	chr11	dexseq_prepare_annotation2.py	exon	.	+	.	SLC3A2	9	0.00541044520579991	0.0720368189301117
ENSG00000197343.ENSG00000272647.ENSG00000244219.72	ENSG00000197343+ENSG00000272647+ENSG00000244219	chr7	dexseq_prepare_annotation2.py	exon	.	+	.		30	0.00547570289068621	0.0728086852919995
ENSG00000198015.25	ENSG00000198015	chr12	dexseq_prepare_annotation2.py	exon	.	+	.	MRPL42	6	0.00547912939927287	0.0728086852919995
ENSG00000134602.11	ENSG00000134602	chrX	dexseq_prepare_annotation2.py	exon	.	+	.	MST4	5	0.00551445287868547	0.0732065160477054
ENSG00000254786.3	ENSG00000254786	chr11	dexseq_prepare_annotation2.py	exon	.	-	.	RP11-142C4.5	3	0.00552871544052254	0.0733003827651479
ENSG00000196935.20	ENSG00000196935	chr12	dexseq_prepare_annotation2.py	exon	.	+	.	SRGAP1	12	0.0055323078355923	0.0733003827651479
ENSG00000140694.46	ENSG00000140694	chr16	dexseq_prepare_annotation2.py	exon	.	-	.	PARN	20	0.00554308590015909	0.0733716745148614
ENSG00000170777.6	ENSG00000170777	chr9	dexseq_prepare_annotation2.py	exon	.	+	.	TPD52L3	3	0.00554911547658569	0.0733800348139163
ENSG00000218422.ENSG00000013810.43	ENSG00000218422+ENSG00000013810	chr4	dexseq_prepare_annotation2.py	exon	.	+	.		21	0.00556898286731846	0.0735711886281119
ENSG00000164951.23	ENSG00000164951	chr8	dexseq_prepare_annotation2.py	exon	.	+	.	PDP1	8	0.00562739561257949	0.0742706951042772
ENSG00000241015.ENSG00000160336.26	ENSG00000241015+ENSG00000160336	chr19	dexseq_prepare_annotation2.py	exon	.	+	.		20	0.00563552498970639	0.0743058454995816
ENSG00000113845.16	ENSG00000113845	chr3	dexseq_prepare_annotation2.py	exon	.	+	.	TIMMDC1	5	0.0056957455677628	0.0750270981086894
ENSG00000176809.35	ENSG00000176809	chr17	dexseq_prepare_annotation2.py	exon	.	-	.	LRRC37A3	22	0.0057144395073865	0.0752004749887823
ENSG00000260441.1	ENSG00000260441	chr16	dexseq_prepare_annotation2.py	exon	.	-	.	RP11-96D1.7	2	0.00572130112560337	0.075217956964654
ENSG00000260395.1	ENSG00000260395	chr16	dexseq_prepare_annotation2.py	exon	.	+	.	CTD-2649C14.1	2	0.0057746199853264	0.0758455884836011
ENSG00000240731.ENSG00000127054.120	ENSG00000240731+ENSG00000127054	chr1	dexseq_prepare_annotation2.py	exon	.	-	.		24	0.00580254446682712	0.0761387929363397
ENSG00000064687.47	ENSG00000064687	chr19	dexseq_prepare_annotation2.py	exon	.	+	.	ABCA7	23	0.00583880506581906	0.0765407098020678
ENSG00000102786.62	ENSG00000102786	chr13	dexseq_prepare_annotation2.py	exon	.	-	.	INTS6	23	0.00585006748969013	0.0766144676828975
ENSG00000100395.36	ENSG00000100395	chr22	dexseq_prepare_annotation2.py	exon	.	+	.	L3MBTL2	26	0.00585634599403833	0.0766228753060222
ENSG00000147642.66	ENSG00000147642	chr8	dexseq_prepare_annotation2.py	exon	.	-	.	SYBU	39	0.00589720707705925	0.0770682336661938
ENSG00000013503.33	ENSG00000013503	chr12	dexseq_prepare_annotation2.py	exon	.	+	.	POLR3B	14	0.00590172364620478	0.0770682336661938
ENSG00000124608.22	ENSG00000124608	chr6	dexseq_prepare_annotation2.py	exon	.	-	.	AARS2	13	0.00593061838496348	0.0773712344771532
ENSG00000225087.4	ENSG00000225087	chr1	dexseq_prepare_annotation2.py	exon	.	-	.	RP4-660H19.1	2	0.00599085193068543	0.078082110398598
ENSG00000119411.4	ENSG00000119411	chr9	dexseq_prepare_annotation2.py	exon	.	+	.	BSPRY	4	0.00606204066962489	0.0789342728571655
ENSG00000006118.49	ENSG00000006118	chr11	dexseq_prepare_annotation2.py	exon	.	+	.	TMEM132A	30	0.00607093838662787	0.0789744846199227
ENSG00000165124.57	ENSG00000165124	chr9	dexseq_prepare_annotation2.py	exon	.	-	.	SVEP1	33	0.00610261523527621	0.079310661097844
ENSG00000149582.ENSG00000172425.74	ENSG00000149582+ENSG00000172425	chr11	dexseq_prepare_annotation2.py	exon	.	+	.		33	0.00611910324090603	0.0794489870648296
ENSG00000184445.92	ENSG00000184445	chr12	dexseq_prepare_annotation2.py	exon	.	+	.	KNTC1	8	0.00613999553316303	0.0796441787002082
ENSG00000120820.24	ENSG00000120820	chr12	dexseq_prepare_annotation2.py	exon	.	-	.	GLT8D2	13	0.00618912387033471	0.0802049093358724
ENSG00000132840.21	ENSG00000132840	chr5	dexseq_prepare_annotation2.py	exon	.	+	.	BHMT2	7	0.00619813613335236	0.0802452024731353
ENSG00000022840.73	ENSG00000022840	chr12	dexseq_prepare_annotation2.py	exon	.	+	.	RNF10	23	0.00621382578462629	0.0803717865996287
ENSG00000165637.38	ENSG00000165637	chr10	dexseq_prepare_annotation2.py	exon	.	+	.	VDAC2	24	0.0062577495449092	0.0808629727314597
ENSG00000163873.22	ENSG00000163873	chr1	dexseq_prepare_annotation2.py	exon	.	-	.	GRIK3	19	0.00626441774796342	0.0808722648298335
ENSG00000268465.ENSG00000269751.ENSG00000182324.ENSG00000105447.ENSG00000105443.42	ENSG00000268465+ENSG00000269751+ENSG00000182324+ENSG00000105447+ENSG00000105443	chr19	dexseq_prepare_annotation2.py	exon	.	+	.		24	0.00628746635410931	0.0810928060889582
ENSG00000181143.67	ENSG00000181143	chr19	dexseq_prepare_annotation2.py	exon	.	-	.	MUC16	26	0.00630597720183536	0.0812544588452606
ENSG00000170892.17	ENSG00000170892	chr19	dexseq_prepare_annotation2.py	exon	.	+	.	TSEN34	11	0.00631475342919566	0.081265729458275
ENSG00000117625.47	ENSG00000117625	chr1	dexseq_prepare_annotation2.py	exon	.	+	.	RCOR3	34	0.00631880800628194	0.081265729458275
ENSG00000005955.32	ENSG00000005955	chr17	dexseq_prepare_annotation2.py	exon	.	+	.	GGNBP2	8	0.00632948467066777	0.0813261007684856
ENSG00000135390.ENSG00000213470.24	ENSG00000135390+ENSG00000213470	chr12	dexseq_prepare_annotation2.py	exon	.	-	.		14	0.006345625218119	0.0814564959538335
ENSG00000078269.34	ENSG00000078269	chr6	dexseq_prepare_annotation2.py	exon	.	+	.	SYNJ2	4	0.00638706404165553	0.0819110835681748
ENSG00000183604.ENSG00000198064.55	ENSG00000183604+ENSG00000198064	chr16	dexseq_prepare_annotation2.py	exon	.	-	.		15	0.00640026954830245	0.0820030765689195
ENSG00000229657.ENSG00000163531.82	ENSG00000229657+ENSG00000163531	chr1	dexseq_prepare_annotation2.py	exon	.	+	.		34	0.00642067050732284	0.0821870008253735
ENSG00000185681.11	ENSG00000185681	chr9	dexseq_prepare_annotation2.py	exon	.	+	.	MORN5	7	0.00643660488734229	0.0823134589261816
ENSG00000174951.7	ENSG00000174951	chr19	dexseq_prepare_annotation2.py	exon	.	-	.	FUT1	6	0.0064478137523087	0.0823793046512072
ENSG00000102001.58	ENSG00000102001	chrX	dexseq_prepare_annotation2.py	exon	.	-	.	CACNA1F	31	0.0064677998112936	0.0824032421099076
ENSG00000135622.17	ENSG00000135622	chr2	dexseq_prepare_annotation2.py	exon	.	+	.	SEMA4F	13	0.00646786067082886	0.0824032421099076
ENSG00000128908.56	ENSG00000128908	chr15	dexseq_prepare_annotation2.py	exon	.	-	.	INO80	20	0.00646787254165598	0.0824032421099076
ENSG00000257108.ENSG00000007541.52	ENSG00000257108+ENSG00000007541	chr16	dexseq_prepare_annotation2.py	exon	.	+	.		27	0.00649501494199943	0.0826715665932025
ENSG00000197852.12	ENSG00000197852	chr1	dexseq_prepare_annotation2.py	exon	.	-	.	FAM212B	12	0.00651399087770604	0.0828355397488643
ENSG00000173821.89	ENSG00000173821	chr17	dexseq_prepare_annotation2.py	exon	.	+	.	RNF213	22	0.00655262692352762	0.0832489816807798
ENSG00000177398.41	ENSG00000177398	chr21	dexseq_prepare_annotation2.py	exon	.	+	.	UMODL1	6	0.00662514979568844	0.0840917706093265
ENSG00000147050.47	ENSG00000147050	chrX	dexseq_prepare_annotation2.py	exon	.	+	.	KDM6A	22	0.00665243706790328	0.0843593558778706
ENSG00000224409.1	ENSG00000224409	chr1	dexseq_prepare_annotation2.py	exon	.	-	.	RP11-114B7.6	2	0.00666325902239629	0.0843861645328743
ENSG00000141873.ENSG00000267001.ENSG00000176490.18	ENSG00000141873+ENSG00000267001+ENSG00000176490	chr19	dexseq_prepare_annotation2.py	exon	.	-	.		5	0.00666696636076998	0.0843861645328743
ENSG00000067248.35	ENSG00000067248	chr5	dexseq_prepare_annotation2.py	exon	.	-	.	DHX29	26	0.00670201227996392	0.0847508417989112
ENSG00000120458.15	ENSG00000120458	chr11	dexseq_prepare_annotation2.py	exon	.	-	.	MSANTD2	12	0.00671839052931288	0.084878997077583
ENSG00000143839.11	ENSG00000143839	chr1	dexseq_prepare_annotation2.py	exon	.	-	.	REN	8	0.00673982248079683	0.0850707026963344
ENSG00000019102.ENSG00000149564.26	ENSG00000019102+ENSG00000149564	chr11	dexseq_prepare_annotation2.py	exon	.	-	.		14	0.0069133174634784	0.0871720538021892
ENSG00000243452.32	ENSG00000243452	chr1	dexseq_prepare_annotation2.py	exon	.	+	.	NBPF15	18	0.0069191294727499	0.0871720538021892
ENSG00000070182.48	ENSG00000070182	chr14	dexseq_prepare_annotation2.py	exon	.	-	.	SPTB	19	0.00694353309378352	0.0873985082193456
ENSG00000138041.27	ENSG00000138041	chr2	dexseq_prepare_annotation2.py	exon	.	-	.	SMEK2	17	0.00702014129684627	0.0882810368078891
ENSG00000071967.15	ENSG00000071967	chr2	dexseq_prepare_annotation2.py	exon	.	+	.	CYBRD1	10	0.00704380305091458	0.0884195429685165
ENSG00000174483.ENSG00000254986.ENSG00000256349.123	ENSG00000174483+ENSG00000254986+ENSG00000256349	chr11	dexseq_prepare_annotation2.py	exon	.	+	.		34	0.00704416397196582	0.0884195429685165
ENSG00000221923.9	ENSG00000221923	chr19	dexseq_prepare_annotation2.py	exon	.	+	.	ZNF880	3	0.00709963783849185	0.0889903983739345
ENSG00000230753.8	ENSG00000230753	chr20	dexseq_prepare_annotation2.py	exon	.	-	.	RP4-553F4.6	6	0.00710273519462402	0.0889903983739345
ENSG00000139514.16	ENSG00000139514	chr13	dexseq_prepare_annotation2.py	exon	.	-	.	SLC7A1	6	0.00712130756084963	0.089140934606068
ENSG00000261377.ENSG00000256951.ENSG00000232431.29	ENSG00000261377+ENSG00000256951+ENSG00000232431	chr15	dexseq_prepare_annotation2.py	exon	.	+	.		9	0.00713281243395343	0.0892028079366724
ENSG00000226250.3	ENSG00000226250	chr13	dexseq_prepare_annotation2.py	exon	.	+	.	LINC00408	4	0.00714035814038505	0.0892150997797743
ENSG00000147647.25	ENSG00000147647	chr8	dexseq_prepare_annotation2.py	exon	.	-	.	DPYS	17	0.00715167142615269	0.0892743997861521
ENSG00000215012.ENSG00000185838.27	ENSG00000215012+ENSG00000185838	chr22	dexseq_prepare_annotation2.py	exon	.	-	.		22	0.00718311775852539	0.0895846814765084
ENSG00000159884.17	ENSG00000159884	chr9	dexseq_prepare_annotation2.py	exon	.	+	.	CCDC107	7	0.00719699503700278	0.0896754816984563
ENSG00000214595.62	ENSG00000214595	chr2	dexseq_prepare_annotation2.py	exon	.	+	.	EML6	33	0.00727216921386643	0.0905291834187732
ENSG00000100297.37	ENSG00000100297	chr22	dexseq_prepare_annotation2.py	exon	.	+	.	MCM5	10	0.00728194660949069	0.0905679617652484
ENSG00000087338.19	ENSG00000087338	chr2	dexseq_prepare_annotation2.py	exon	.	+	.	GMCL1	7	0.00729122898824743	0.0906005181592647
ENSG00000139220.74	ENSG00000139220	chr12	dexseq_prepare_annotation2.py	exon	.	-	.	PPFIA2	13	0.00731097791366238	0.090762953203951
ENSG00000105245.30	ENSG00000105245	chr19	dexseq_prepare_annotation2.py	exon	.	-	.	NUMBL	20	0.00736088725130962	0.0912991800130501
ENSG00000142089.7	ENSG00000142089	chr11	dexseq_prepare_annotation2.py	exon	.	-	.	IFITM3	6	0.00737711369241623	0.0913588759677388
ENSG00000128394.ENSG00000239713.35	ENSG00000128394+ENSG00000239713	chr22	dexseq_prepare_annotation2.py	exon	.	+	.		11	0.00737914122499465	0.0913588759677388
ENSG00000261263.3	ENSG00000261263	chr16	dexseq_prepare_annotation2.py	exon	.	-	.	RP11-586K12.13	4	0.00743193280999773	0.0918488113646436
ENSG00000236790.20	ENSG00000236790	chr2	dexseq_prepare_annotation2.py	exon	.	-	.	LINC00299	6	0.00743222690165572	0.0918488113646436
ENSG00000177728.ENSG00000265636.28	ENSG00000177728+ENSG00000265636	chr17	dexseq_prepare_annotation2.py	exon	.	+	.		23	0.00748600748756571	0.092429414882805
ENSG00000122966.ENSG00000221323.79	ENSG00000122966+ENSG00000221323	chr12	dexseq_prepare_annotation2.py	exon	.	-	.		33	0.00752183840118927	0.0927875419471569
ENSG00000116147.28	ENSG00000116147	chr1	dexseq_prepare_annotation2.py	exon	.	-	.	TNR	6	0.00756955822711488	0.0932915453666361
ENSG00000107263.32	ENSG00000107263	chr9	dexseq_prepare_annotation2.py	exon	.	-	.	RAPGEF1	4	0.00758066091868518	0.0933437541019984
ENSG00000114353.32	ENSG00000114353	chr3	dexseq_prepare_annotation2.py	exon	.	+	.	GNAI2	15	0.0075937322302018	0.0934200868211432
ENSG00000116580.66	ENSG00000116580	chr1	dexseq_prepare_annotation2.py	exon	.	-	.	GON4L	5	0.0076917038004905	0.0945398024085605
ENSG00000145675.50	ENSG00000145675	chr5	dexseq_prepare_annotation2.py	exon	.	+	.	PIK3R1	9	0.00772996977859016	0.0948467541831091
ENSG00000151500.22	ENSG00000151500	chr11	dexseq_prepare_annotation2.py	exon	.	-	.	THYN1	15	0.00773063142819515	0.0948467541831091
ENSG00000065154.27	ENSG00000065154	chr10	dexseq_prepare_annotation2.py	exon	.	-	.	OAT	5	0.00774621020794184	0.0948669450985977
ENSG00000263316.3	ENSG00000263316	chr17	dexseq_prepare_annotation2.py	exon	.	-	.	RP11-530N7.3	3	0.00774623429891448	0.0948669450985977
ENSG00000013563.26	ENSG00000013563	chrX	dexseq_prepare_annotation2.py	exon	.	-	.	DNASE1L1	10	0.00778174298917892	0.0952160343788463
ENSG00000197858.57	ENSG00000197858	chr8	dexseq_prepare_annotation2.py	exon	.	+	.	GPAA1	21	0.00782057251994011	0.095554814566341
ENSG00000213123.ENSG00000145107.ENSG00000273331.ENSG00000161217.ENSG00000272741.20	ENSG00000213123+ENSG00000145107+ENSG00000273331+ENSG00000161217+ENSG00000272741	chr3	dexseq_prepare_annotation2.py	exon	.	-	.		5	0.007823488937203	0.095554814566341
ENSG00000125967.52	ENSG00000125967	chr20	dexseq_prepare_annotation2.py	exon	.	-	.	NECAB3	14	0.00790292983837562	0.09643844544244
ENSG00000255819.ENSG00000183542.ENSG00000213809.26	ENSG00000255819+ENSG00000183542+ENSG00000213809	chr12	dexseq_prepare_annotation2.py	exon	.	-	.		2	0.00793209704158652	0.0967075580119526
ENSG00000163749.35	ENSG00000163749	chr4	dexseq_prepare_annotation2.py	exon	.	-	.	CCDC158	26	0.00797433771733953	0.0971354363167684
ENSG00000144028.69	ENSG00000144028	chr2	dexseq_prepare_annotation2.py	exon	.	-	.	SNRNP200	21	0.007984853566242	0.0971764542341036
ENSG00000204818.8	ENSG00000204818	chr9	dexseq_prepare_annotation2.py	exon	.	-	.	BX649563.4	2	0.00801182579643283	0.0974174954174489
ENSG00000154263.ENSG00000154265.128	ENSG00000154263+ENSG00000154265	chr17	dexseq_prepare_annotation2.py	exon	.	-	.		15	0.0080249217117351	0.0974895315007389
ENSG00000196632.29	ENSG00000196632	chrX	dexseq_prepare_annotation2.py	exon	.	-	.	WNK3	20	0.0080456285458829	0.0976538164756537
ENSG00000104738.48	ENSG00000104738	chr8	dexseq_prepare_annotation2.py	exon	.	+	.	MCM4	33	0.00814510698914859	0.098773045861272
ENSG00000140937.47	ENSG00000140937	chr16	dexseq_prepare_annotation2.py	exon	.	-	.	CDH11	12	0.00815582500372195	0.0988148708561463
ENSG00000142623.25	ENSG00000142623	chr1	dexseq_prepare_annotation2.py	exon	.	+	.	PADI1	7	0.00824075193527733	0.09975492592
ENSG00000134709.35	ENSG00000134709	chr1	dexseq_prepare_annotation2.py	exon	.	+	.	HOOK1	8	0.00825386446006976	0.099824762873833
