# Supplementary material for: The transcriptomic response of cells to a drug combination is more than the sum of the responses to the monotherapies
Source: eLife. 2020 Sep 18;9:e52707. doi: 10.7554/eLife.52707 (PMC7546737; doi:10.7554/eLife.52707)
Supplement: Source data 8. [file elife-52707-data8.zip › Supplementary Item 13 Differential Splicing/TMX_MFL_DMSO_singlet_24_dynsyn_exon_O_fcounts_O_flatten_exon_name.mtrx_genes_simes_test_rare_splicing_FDR_10]

V1	V3	V4	V5	V8	V9	V10	V12	NExons	P.Value	FDR
ENSG00000180448.47	ENSG00000180448	chr19	dexseq_prepare_annotation2.py	exon	.	+	.	HMHA1	35	7.81460790718747e-117	1.12100550428604e-112
ENSG00000138744.ENSG00000198301.72	ENSG00000138744+ENSG00000198301	chr4	dexseq_prepare_annotation2.py	exon	.	-	.		40	2.28006748540627e-104	1.20254326031115e-100
ENSG00000227195.65	ENSG00000227195	chr20	dexseq_prepare_annotation2.py	exon	.	-	.	MIR663A	46	2.51490399507386e-104	1.20254326031115e-100
ENSG00000161010.ENSG00000197226.119	ENSG00000161010+ENSG00000197226	chr5	dexseq_prepare_annotation2.py	exon	.	-	.		51	1.83513656675896e-92	6.58125851253931e-89
ENSG00000074054.71	ENSG00000074054	chr2	dexseq_prepare_annotation2.py	exon	.	-	.	CLASP1	50	2.52485097146475e-86	7.24379743713238e-83
ENSG00000223745.70	ENSG00000223745	chr1	dexseq_prepare_annotation2.py	exon	.	-	.	RP4-717I23.3	53	3.52518793310628e-83	8.42813681673492e-80
ENSG00000214753.ENSG00000168000.ENSG00000234857.92	ENSG00000214753+ENSG00000168000+ENSG00000234857	chr11	dexseq_prepare_annotation2.py	exon	.	-	.		69	1.24777398006396e-82	2.5570453920025e-79
ENSG00000147099.36	ENSG00000147099	chrX	dexseq_prepare_annotation2.py	exon	.	-	.	HDAC8	31	7.46792043657695e-76	1.3390914832837e-72
ENSG00000172890.75	ENSG00000172890	chr11	dexseq_prepare_annotation2.py	exon	.	+	.	NADSYN1	50	7.82603173615762e-75	1.24738250283535e-71
ENSG00000175216.67	ENSG00000175216	chr11	dexseq_prepare_annotation2.py	exon	.	-	.	CKAP5	27	2.82096586760178e-73	4.04667553707475e-70
ENSG00000079102.89	ENSG00000079102	chr8	dexseq_prepare_annotation2.py	exon	.	-	.	RUNX1T1	24	1.42039910619875e-72	1.85232956167465e-69
ENSG00000163629.59	ENSG00000163629	chr4	dexseq_prepare_annotation2.py	exon	.	+	.	PTPN13	36	2.84886119201417e-71	3.40557614995361e-68
ENSG00000077782.100	ENSG00000077782	chr8	dexseq_prepare_annotation2.py	exon	.	-	.	FGFR1	53	1.04457683562193e-70	1.15265036207666e-67
ENSG00000118900.37	ENSG00000118900	chr16	dexseq_prepare_annotation2.py	exon	.	+	.	UBN1	27	3.10479593658169e-70	3.18130697930459e-67
ENSG00000103197.85	ENSG00000103197	chr16	dexseq_prepare_annotation2.py	exon	.	+	.	TSC2	57	9.32804092842104e-70	8.92071647454665e-67
ENSG00000005884.32	ENSG00000005884	chr17	dexseq_prepare_annotation2.py	exon	.	+	.	ITGA3	20	2.22238270753933e-68	1.99250499622823e-65
ENSG00000133226.69	ENSG00000133226	chr1	dexseq_prepare_annotation2.py	exon	.	+	.	SRRM1	35	1.40007463306583e-66	1.18141591831349e-63
ENSG00000114735.29	ENSG00000114735	chr3	dexseq_prepare_annotation2.py	exon	.	+	.	HEMK1	28	2.03135633419499e-66	1.61887814522373e-63
ENSG00000149179.51	ENSG00000149179	chr11	dexseq_prepare_annotation2.py	exon	.	+	.	C11orf49	39	4.94427702799269e-64	3.73292915613448e-61
ENSG00000142621.83	ENSG00000142621	chr1	dexseq_prepare_annotation2.py	exon	.	+	.	FHAD1	33	3.52036600207888e-61	2.52498251499108e-58
ENSG00000222750.ENSG00000103534.38	ENSG00000222750+ENSG00000103534	chr16	dexseq_prepare_annotation2.py	exon	.	+	.		25	3.92990205341176e-61	2.68449737886627e-58
ENSG00000236172.96	ENSG00000236172	chr2	dexseq_prepare_annotation2.py	exon	.	-	.	hsa-mir-7515	34	1.72765066408131e-60	1.12650676255665e-57
ENSG00000168397.53	ENSG00000168397	chr2	dexseq_prepare_annotation2.py	exon	.	+	.	ATG4B	41	2.09297417630478e-60	1.30537889387357e-57
ENSG00000198632.ENSG00000174368.32	ENSG00000198632+ENSG00000174368	chr7	dexseq_prepare_annotation2.py	exon	.	-	.		26	9.28683146510054e-59	5.5508165569528e-56
ENSG00000141646.ENSG00000267699.ENSG00000141642.58	ENSG00000141646+ENSG00000267699+ENSG00000141642	chr18	dexseq_prepare_annotation2.py	exon	.	+	.		29	5.96692995583903e-58	3.42382440866043e-55
ENSG00000113575.ENSG00000272772.ENSG00000113558.ENSG00000273345.ENSG00000006837.71	ENSG00000113575+ENSG00000272772+ENSG00000113558+ENSG00000273345+ENSG00000006837	chr5	dexseq_prepare_annotation2.py	exon	.	-	.		61	1.31465750882141e-57	7.25336998617045e-55
ENSG00000059769.ENSG00000244115.ENSG00000242616.15	ENSG00000059769+ENSG00000244115+ENSG00000242616	chr9	dexseq_prepare_annotation2.py	exon	.	+	.		14	1.74172771249185e-57	9.25373482803541e-55
ENSG00000212091.ENSG00000144061.44	ENSG00000212091+ENSG00000144061	chr2	dexseq_prepare_annotation2.py	exon	.	-	.		26	2.60274773204538e-57	1.33344343629254e-54
ENSG00000142512.33	ENSG00000142512	chr19	dexseq_prepare_annotation2.py	exon	.	-	.	SIGLEC10	26	5.45505056607147e-57	2.69836897828604e-54
ENSG00000255339.ENSG00000075826.ENSG00000166136.84	ENSG00000255339+ENSG00000075826+ENSG00000166136	chr10	dexseq_prepare_annotation2.py	exon	.	-	.		40	1.04444248015506e-56	4.99417579260813e-54
ENSG00000221978.57	ENSG00000221978	chr1	dexseq_prepare_annotation2.py	exon	.	-	.	CCNL2	20	1.63913569878592e-56	7.58496825776905e-54
ENSG00000254485.ENSG00000196220.ENSG00000206573.110	ENSG00000254485+ENSG00000196220+ENSG00000206573	chr3	dexseq_prepare_annotation2.py	exon	.	-	.		66	1.69840768180357e-56	7.61364318608508e-54
ENSG00000058600.62	ENSG00000058600	chr16	dexseq_prepare_annotation2.py	exon	.	+	.	POLR3E	16	1.04710364296186e-55	4.55172780554179e-53
ENSG00000108387.71	ENSG00000108387	chr17	dexseq_prepare_annotation2.py	exon	.	-	.	SEPT4	28	1.48531502519423e-54	6.2667188342386e-52
ENSG00000141447.ENSG00000265750.61	ENSG00000141447+ENSG00000265750	chr18	dexseq_prepare_annotation2.py	exon	.	-	.		34	2.26865072006853e-54	9.29822702268088e-52
ENSG00000161013.62	ENSG00000161013	chr5	dexseq_prepare_annotation2.py	exon	.	-	.	MGAT4B	30	3.11060461566987e-54	1.23948953366067e-51
ENSG00000147642.66	ENSG00000147642	chr8	dexseq_prepare_annotation2.py	exon	.	-	.	SYBU	42	1.10933571783793e-53	4.30092456010407e-51
ENSG00000163491.62	ENSG00000163491	chr3	dexseq_prepare_annotation2.py	exon	.	-	.	NEK10	41	1.19978668101664e-53	4.5291947208378e-51
ENSG00000079215.33	ENSG00000079215	chr5	dexseq_prepare_annotation2.py	exon	.	+	.	SLC1A3	21	2.18622018290355e-53	8.0413662881414e-51
ENSG00000213398.ENSG00000124067.ENSG00000267660.71	ENSG00000213398+ENSG00000124067+ENSG00000267660	chr16	dexseq_prepare_annotation2.py	exon	.	-	.		25	5.68961087553698e-53	2.04043670023945e-50
ENSG00000086205.42	ENSG00000086205	chr11	dexseq_prepare_annotation2.py	exon	.	-	.	FOLH1	29	6.54515663272569e-53	2.29000663162073e-50
ENSG00000169727.63	ENSG00000169727	chr17	dexseq_prepare_annotation2.py	exon	.	+	.	GPS1	40	8.63019938957622e-53	2.94762405341597e-50
ENSG00000104490.71	ENSG00000104490	chr8	dexseq_prepare_annotation2.py	exon	.	-	.	NCALD	51	1.08250206714215e-52	3.61127724491958e-50
ENSG00000148341.40	ENSG00000148341	chr9	dexseq_prepare_annotation2.py	exon	.	-	.	SH3GLB2	29	1.41735258608296e-52	4.6208915562182e-50
ENSG00000103343.ENSG00000103351.ENSG00000263212.ENSG00000262621.ENSG00000122390.139	ENSG00000103343+ENSG00000103351+ENSG00000263212+ENSG00000262621+ENSG00000122390	chr16	dexseq_prepare_annotation2.py	exon	.	+	.		78	2.38037575907984e-52	7.58810894755564e-50
ENSG00000174844.75	ENSG00000174844	chr3	dexseq_prepare_annotation2.py	exon	.	-	.	DNAH12	39	3.2087721117092e-52	1.00064860744497e-49
ENSG00000148337.72	ENSG00000148337	chr9	dexseq_prepare_annotation2.py	exon	.	-	.	CIZ1	53	3.83907406479718e-52	1.17173441403225e-49
ENSG00000177239.30	ENSG00000177239	chr9	dexseq_prepare_annotation2.py	exon	.	+	.	MAN1B1	23	1.39391876083803e-51	4.16578429671283e-49
ENSG00000104915.30	ENSG00000104915	chr19	dexseq_prepare_annotation2.py	exon	.	-	.	STX10	20	2.84437404566805e-51	8.32705013981799e-49
ENSG00000047188.40	ENSG00000047188	chr5	dexseq_prepare_annotation2.py	exon	.	+	.	YTHDC2	17	1.40134803724117e-50	4.02046751884491e-48
ENSG00000216937.ENSG00000150076.66	ENSG00000216937+ENSG00000150076	chr10	dexseq_prepare_annotation2.py	exon	.	+	.		19	4.0203870312502e-50	1.13083239143694e-47
ENSG00000250571.ENSG00000181638.ENSG00000264668.37	ENSG00000250571+ENSG00000181638+ENSG00000264668	chr8	dexseq_prepare_annotation2.py	exon	.	+	.		23	9.21315906220033e-50	2.54159166821661e-47
ENSG00000242086.ENSG00000215837.ENSG00000176945.136	ENSG00000242086+ENSG00000215837+ENSG00000176945	chr3	dexseq_prepare_annotation2.py	exon	.	+	.		44	1.30033603967848e-49	3.51949443192223e-47
ENSG00000264594.ENSG00000204580.145	ENSG00000264594+ENSG00000204580	chr6	dexseq_prepare_annotation2.py	exon	.	+	.		21	1.5881168511005e-49	4.21880300537717e-47
ENSG00000013441.39	ENSG00000013441	chr2	dexseq_prepare_annotation2.py	exon	.	-	.	CLK1	25	1.75241471592831e-49	4.57061619999846e-47
ENSG00000148218.32	ENSG00000148218	chr9	dexseq_prepare_annotation2.py	exon	.	-	.	ALAD	27	3.9384234485447e-49	1.00886936373882e-46
ENSG00000013573.86	ENSG00000013573	chr12	dexseq_prepare_annotation2.py	exon	.	+	.	DDX11	35	5.41949436867121e-49	1.36390608278225e-46
ENSG00000141458.51	ENSG00000141458	chr18	dexseq_prepare_annotation2.py	exon	.	-	.	NPC1	39	5.62182603004333e-49	1.39043266208572e-46
ENSG00000135250.49	ENSG00000135250	chr7	dexseq_prepare_annotation2.py	exon	.	-	.	SRPK2	26	7.29038306810558e-49	1.77255161206737e-46
ENSG00000145687.52	ENSG00000145687	chr5	dexseq_prepare_annotation2.py	exon	.	-	.	SSBP2	36	2.50339298298898e-48	5.98519539016282e-46
ENSG00000114346.58	ENSG00000114346	chr3	dexseq_prepare_annotation2.py	exon	.	+	.	ECT2	40	2.94553055868763e-48	6.92682555153672e-46
ENSG00000132286.ENSG00000265264.ENSG00000179532.111	ENSG00000132286+ENSG00000265264+ENSG00000179532	chr11	dexseq_prepare_annotation2.py	exon	.	+	.		89	3.33129929012734e-48	7.70765940594785e-46
ENSG00000124920.53	ENSG00000124920	chr11	dexseq_prepare_annotation2.py	exon	.	+	.	MYRF	21	3.81633414026348e-48	8.68973226064756e-46
ENSG00000215029.ENSG00000185945.51	ENSG00000215029+ENSG00000185945	chrX	dexseq_prepare_annotation2.py	exon	.	-	.		33	4.85985602022411e-48	1.08929116578304e-45
ENSG00000198099.32	ENSG00000198099	chr4	dexseq_prepare_annotation2.py	exon	.	-	.	ADH4	28	7.79770036227809e-47	1.70614753041933e-44
ENSG00000145362.95	ENSG00000145362	chr4	dexseq_prepare_annotation2.py	exon	.	+	.	ANK2	45	7.84982481754452e-47	1.70614753041933e-44
ENSG00000048052.73	ENSG00000048052	chr7	dexseq_prepare_annotation2.py	exon	.	+	.	HDAC9	31	1.13913821860998e-46	2.43894593223286e-44
ENSG00000187736.ENSG00000213901.77	ENSG00000187736+ENSG00000213901	chr2	dexseq_prepare_annotation2.py	exon	.	-	.		50	1.69763639243039e-46	3.58126383079618e-44
ENSG00000151150.92	ENSG00000151150	chr10	dexseq_prepare_annotation2.py	exon	.	-	.	ANK3	35	2.12181403830591e-46	4.41122063470991e-44
ENSG00000127586.72	ENSG00000127586	chr16	dexseq_prepare_annotation2.py	exon	.	+	.	CHTF18	32	4.04791169437485e-46	8.29532760797246e-44
ENSG00000074181.42	ENSG00000074181	chr19	dexseq_prepare_annotation2.py	exon	.	-	.	NOTCH3	42	4.30463828868978e-46	8.6971882044021e-44
ENSG00000030582.56	ENSG00000030582	chr17	dexseq_prepare_annotation2.py	exon	.	+	.	GRN	38	5.16663775646945e-46	1.02938081411881e-43
ENSG00000166747.73	ENSG00000166747	chr16	dexseq_prepare_annotation2.py	exon	.	-	.	AP1G1	39	1.13419678607345e-45	2.2287743693457e-43
ENSG00000175356.40	ENSG00000175356	chr11	dexseq_prepare_annotation2.py	exon	.	-	.	SCUBE2	31	2.17355316239118e-45	4.21346217763534e-43
ENSG00000128596.48	ENSG00000128596	chr7	dexseq_prepare_annotation2.py	exon	.	+	.	CCDC136	31	2.68014844979436e-45	5.12623060164002e-43
ENSG00000143341.116	ENSG00000143341	chr1	dexseq_prepare_annotation2.py	exon	.	+	.	HMCN1	39	3.10329650644504e-45	5.85747215591502e-43
ENSG00000140199.59	ENSG00000140199	chr15	dexseq_prepare_annotation2.py	exon	.	-	.	SLC12A6	21	4.40840993050232e-45	8.2128104484488e-43
ENSG00000164116.27	ENSG00000164116	chr4	dexseq_prepare_annotation2.py	exon	.	+	.	GUCY1A3	17	7.58736203582576e-45	1.39539369748616e-42
ENSG00000085276.54	ENSG00000085276	chr3	dexseq_prepare_annotation2.py	exon	.	-	.	MECOM	15	9.10175807075638e-45	1.65271796867089e-42
ENSG00000148408.68	ENSG00000148408	chr9	dexseq_prepare_annotation2.py	exon	.	+	.	CACNA1B	41	1.19786565094853e-44	2.14792284535708e-42
ENSG00000149554.ENSG00000134910.77	ENSG00000149554+ENSG00000134910	chr11	dexseq_prepare_annotation2.py	exon	.	+	.		41	2.30924650436634e-44	4.08964705001668e-42
ENSG00000166669.43	ENSG00000166669	chr16	dexseq_prepare_annotation2.py	exon	.	+	.	ATF7IP2	21	2.58068629153795e-44	4.51462742098925e-42
ENSG00000177565.40	ENSG00000177565	chr3	dexseq_prepare_annotation2.py	exon	.	-	.	TBL1XR1	34	2.87991407493105e-44	4.97739366323926e-42
ENSG00000260170.ENSG00000137767.ENSG00000104164.76	ENSG00000260170+ENSG00000137767+ENSG00000104164	chr15	dexseq_prepare_annotation2.py	exon	.	+	.		41	5.24538148760164e-44	8.95773779043399e-42
ENSG00000123213.32	ENSG00000123213	chr5	dexseq_prepare_annotation2.py	exon	.	+	.	NLN	26	6.57583238670907e-44	1.10976841867461e-41
ENSG00000138074.58	ENSG00000138074	chr2	dexseq_prepare_annotation2.py	exon	.	-	.	SLC5A6	28	1.21794442975499e-43	2.03155963312039e-41
ENSG00000271793.ENSG00000135317.ENSG00000135316.86	ENSG00000271793+ENSG00000135317+ENSG00000135316	chr6	dexseq_prepare_annotation2.py	exon	.	-	.		48	1.57545614169572e-43	2.59769176466955e-41
ENSG00000173406.ENSG00000162600.75	ENSG00000173406+ENSG00000162600	chr1	dexseq_prepare_annotation2.py	exon	.	-	.		55	2.59660658185567e-43	4.23276379735449e-41
ENSG00000229807.29	ENSG00000229807	chrX	dexseq_prepare_annotation2.py	exon	.	-	.	XIST	19	3.01387575351742e-43	4.85775816676487e-41
ENSG00000175198.32	ENSG00000175198	chr13	dexseq_prepare_annotation2.py	exon	.	+	.	PCCA	21	3.64975660385318e-43	5.81730649803044e-41
ENSG00000128973.ENSG00000260007.ENSG00000129007.30	ENSG00000128973+ENSG00000260007+ENSG00000129007	chr15	dexseq_prepare_annotation2.py	exon	.	-	.		24	4.27723693539951e-43	6.74252349871494e-41
ENSG00000207945.ENSG00000100124.34	ENSG00000207945+ENSG00000100124	chr22	dexseq_prepare_annotation2.py	exon	.	-	.		13	4.82413602313168e-43	7.52198165780695e-41
ENSG00000147206.37	ENSG00000147206	chrX	dexseq_prepare_annotation2.py	exon	.	-	.	NXF3	20	1.0296423605024e-42	1.58819566251688e-40
ENSG00000272084.ENSG00000127481.153	ENSG00000272084+ENSG00000127481	chr1	dexseq_prepare_annotation2.py	exon	.	-	.		119	1.11961642086499e-42	1.7086061231179e-40
ENSG00000240207.ENSG00000118855.66	ENSG00000240207+ENSG00000118855	chr3	dexseq_prepare_annotation2.py	exon	.	+	.		41	2.51471495001515e-42	3.79721957452287e-40
ENSG00000196337.ENSG00000225950.30	ENSG00000196337+ENSG00000225950	chr19	dexseq_prepare_annotation2.py	exon	.	-	.		20	2.81162638113646e-42	4.20133129556277e-40
ENSG00000149269.51	ENSG00000149269	chr11	dexseq_prepare_annotation2.py	exon	.	-	.	PAK1	30	4.68357204225838e-42	6.92637535527798e-40
ENSG00000167178.31	ENSG00000167178	chr15	dexseq_prepare_annotation2.py	exon	.	+	.	ISLR2	17	4.88774103217202e-42	7.15455562311302e-40
ENSG00000113649.35	ENSG00000113649	chr5	dexseq_prepare_annotation2.py	exon	.	+	.	TCERG1	33	5.57159602216476e-42	8.07318635736904e-40
ENSG00000070756.68	ENSG00000070756	chr8	dexseq_prepare_annotation2.py	exon	.	-	.	PABPC1	23	5.98552197429386e-42	8.58623127212454e-40
ENSG00000103671.28	ENSG00000103671	chr15	dexseq_prepare_annotation2.py	exon	.	+	.	TRIP4	16	7.20351812902783e-42	1.02311354020697e-39
ENSG00000012061.30	ENSG00000012061	chr19	dexseq_prepare_annotation2.py	exon	.	-	.	ERCC1	24	1.95541759092062e-41	2.75004562174081e-39
ENSG00000141664.27	ENSG00000141664	chr18	dexseq_prepare_annotation2.py	exon	.	+	.	ZCCHC2	14	2.46664246271336e-41	3.43533845899254e-39
ENSG00000113360.77	ENSG00000113360	chr5	dexseq_prepare_annotation2.py	exon	.	-	.	DROSHA	50	3.10369787852072e-41	4.28101404494036e-39
ENSG00000221968.44	ENSG00000221968	chr11	dexseq_prepare_annotation2.py	exon	.	-	.	FADS3	21	3.8779239931524e-41	5.29798282683535e-39
ENSG00000003756.ENSG00000004534.144	ENSG00000003756+ENSG00000004534	chr3	dexseq_prepare_annotation2.py	exon	.	+	.		50	4.29459035511486e-41	5.81187723057761e-39
ENSG00000183091.94	ENSG00000183091	chr2	dexseq_prepare_annotation2.py	exon	.	-	.	NEB	41	7.56940476281079e-41	1.01479543292075e-38
ENSG00000167380.40	ENSG00000167380	chr19	dexseq_prepare_annotation2.py	exon	.	+	.	ZNF226	33	1.54977020217625e-40	2.05846792131651e-38
ENSG00000126005.ENSG00000088298.ENSG00000261582.ENSG00000242372.60	ENSG00000126005+ENSG00000088298+ENSG00000261582+ENSG00000242372	chr20	dexseq_prepare_annotation2.py	exon	.	-	.		40	1.60159355955246e-40	2.10778528548441e-38
ENSG00000149582.ENSG00000172425.73	ENSG00000149582+ENSG00000172425	chr11	dexseq_prepare_annotation2.py	exon	.	+	.		31	4.38666538623594e-40	5.72061045141405e-38
ENSG00000175224.87	ENSG00000175224	chr11	dexseq_prepare_annotation2.py	exon	.	+	.	ATG13	43	4.71509042388037e-40	6.0935110027535e-38
ENSG00000099251.19	ENSG00000099251	chr10	dexseq_prepare_annotation2.py	exon	.	+	.	HSD17B7P2	14	5.76045758011364e-40	7.37801464167234e-38
ENSG00000205517.ENSG00000187266.67	ENSG00000205517+ENSG00000187266	chr19	dexseq_prepare_annotation2.py	exon	.	-	.		33	8.72890062892411e-40	1.10810689842404e-37
ENSG00000186635.ENSG00000214530.107	ENSG00000186635+ENSG00000214530	chr11	dexseq_prepare_annotation2.py	exon	.	-	.		45	9.94803377818232e-40	1.25179425042128e-37
ENSG00000148834.16	ENSG00000148834	chr10	dexseq_prepare_annotation2.py	exon	.	+	.	GSTO1	16	1.07968983328988e-39	1.34679570943855e-37
ENSG00000143702.73	ENSG00000143702	chr1	dexseq_prepare_annotation2.py	exon	.	-	.	CEP170	34	1.11852187537e-39	1.38320657777437e-37
ENSG00000135249.30	ENSG00000135249	chr7	dexseq_prepare_annotation2.py	exon	.	+	.	RINT1	16	1.64979163213429e-39	2.02275734726209e-37
ENSG00000132142.102	ENSG00000132142	chr17	dexseq_prepare_annotation2.py	exon	.	-	.	ACACA	75	2.27127393557335e-39	2.76113767845761e-37
ENSG00000070182.51	ENSG00000070182	chr14	dexseq_prepare_annotation2.py	exon	.	-	.	SPTB	27	2.6325650737323e-39	3.17345764560419e-37
ENSG00000165949.32	ENSG00000165949	chr14	dexseq_prepare_annotation2.py	exon	.	+	.	IFI27	20	2.72554702832018e-39	3.25816434343775e-37
ENSG00000089053.70	ENSG00000089053	chr12	dexseq_prepare_annotation2.py	exon	.	-	.	ANAPC5	31	3.24902108264112e-39	3.85183532483363e-37
ENSG00000100296.ENSG00000184117.77	ENSG00000100296+ENSG00000184117	chr22	dexseq_prepare_annotation2.py	exon	.	-	.		40	5.04338583337057e-39	5.93011227702466e-37
ENSG00000175166.68	ENSG00000175166	chr3	dexseq_prepare_annotation2.py	exon	.	+	.	PSMD2	48	5.7611472578038e-39	6.71899653765818e-37
ENSG00000091536.101	ENSG00000091536	chr17	dexseq_prepare_annotation2.py	exon	.	+	.	MYO15A	61	7.47530663308748e-39	8.6478446493258e-37
ENSG00000028203.83	ENSG00000028203	chr12	dexseq_prepare_annotation2.py	exon	.	+	.	VEZT	35	9.66326940280999e-39	1.10895679666647e-36
ENSG00000187775.94	ENSG00000187775	chr17	dexseq_prepare_annotation2.py	exon	.	-	.	DNAH17	70	1.86683283282673e-38	2.12537436403963e-36
ENSG00000159363.54	ENSG00000159363	chr1	dexseq_prepare_annotation2.py	exon	.	-	.	ATP13A2	27	9.90763572038746e-38	1.11909475912565e-35
ENSG00000179603.48	ENSG00000179603	chr7	dexseq_prepare_annotation2.py	exon	.	-	.	GRM8	30	1.00804699189793e-37	1.12972141396686e-35
ENSG00000175203.70	ENSG00000175203	chr12	dexseq_prepare_annotation2.py	exon	.	-	.	DCTN2	34	1.03646138538953e-37	1.15256112972192e-35
ENSG00000116688.30	ENSG00000116688	chr1	dexseq_prepare_annotation2.py	exon	.	+	.	MFN2	21	1.23277074920987e-37	1.36031510749351e-35
ENSG00000123243.33	ENSG00000123243	chr10	dexseq_prepare_annotation2.py	exon	.	-	.	ITIH5	32	1.44429161090401e-37	1.58155443957389e-35
ENSG00000111077.47	ENSG00000111077	chr12	dexseq_prepare_annotation2.py	exon	.	+	.	TENC1	19	1.53617127118011e-37	1.66942249129384e-35
ENSG00000048740.27	ENSG00000048740	chr10	dexseq_prepare_annotation2.py	exon	.	+	.	CELF2	13	3.05600435930232e-37	3.29611898753322e-35
ENSG00000150433.46	ENSG00000150433	chr11	dexseq_prepare_annotation2.py	exon	.	-	.	TMEM218	24	3.85834356690451e-37	4.13044316919741e-35
ENSG00000176853.39	ENSG00000176853	chr8	dexseq_prepare_annotation2.py	exon	.	+	.	FAM91A1	18	4.22292393158171e-37	4.48724768878072e-35
ENSG00000177694.38	ENSG00000177694	chr3	dexseq_prepare_annotation2.py	exon	.	+	.	NAALADL2	20	4.28027926779746e-37	4.51475044827607e-35
ENSG00000175115.55	ENSG00000175115	chr11	dexseq_prepare_annotation2.py	exon	.	+	.	PACS1	27	4.62787256382184e-37	4.84575415533024e-35
ENSG00000105576.69	ENSG00000105576	chr19	dexseq_prepare_annotation2.py	exon	.	-	.	TNPO2	44	7.33021873686115e-37	7.61970925944009e-35
ENSG00000183426.ENSG00000183458.63	ENSG00000183426+ENSG00000183458	chr16	dexseq_prepare_annotation2.py	exon	.	+	.		47	8.76228312870761e-37	9.04280226484249e-35
ENSG00000075420.50	ENSG00000075420	chr3	dexseq_prepare_annotation2.py	exon	.	+	.	FNDC3B	30	1.14212482923505e-36	1.17027004824119e-34
ENSG00000092108.64	ENSG00000092108	chr14	dexseq_prepare_annotation2.py	exon	.	+	.	SCFD1	29	1.32946271331623e-36	1.35256330656179e-34
ENSG00000113916.29	ENSG00000113916	chr3	dexseq_prepare_annotation2.py	exon	.	-	.	BCL6	17	1.76609193951772e-36	1.78412597692828e-34
ENSG00000174292.30	ENSG00000174292	chr17	dexseq_prepare_annotation2.py	exon	.	+	.	TNK1	25	2.02320976942671e-36	2.02957651345637e-34
ENSG00000104419.71	ENSG00000104419	chr8	dexseq_prepare_annotation2.py	exon	.	-	.	NDRG1	51	2.15213038770869e-36	2.14391044525564e-34
ENSG00000085999.34	ENSG00000085999	chr1	dexseq_prepare_annotation2.py	exon	.	+	.	RAD54L	27	2.48546116712246e-36	2.4588924443015e-34
ENSG00000173852.25	ENSG00000173852	chr7	dexseq_prepare_annotation2.py	exon	.	-	.	DPY19L1	17	2.62574152074755e-36	2.57988096678929e-34
ENSG00000201965.ENSG00000060971.47	ENSG00000201965+ENSG00000060971	chr3	dexseq_prepare_annotation2.py	exon	.	-	.		36	2.75874369412919e-36	2.69212097226416e-34
ENSG00000143226.ENSG00000244682.ENSG00000273112.ENSG00000072694.81	ENSG00000143226+ENSG00000244682+ENSG00000273112+ENSG00000072694	chr1	dexseq_prepare_annotation2.py	exon	.	+	.		43	3.52347458312379e-36	3.41515154695343e-34
ENSG00000215440.ENSG00000124222.ENSG00000254995.89	ENSG00000215440+ENSG00000124222+ENSG00000254995	chr20	dexseq_prepare_annotation2.py	exon	.	+	.		28	4.35161370885541e-36	4.18952339956583e-34
ENSG00000080823.99	ENSG00000080823	chr14	dexseq_prepare_annotation2.py	exon	.	-	.	MOK	33	4.40790073746745e-36	4.2154224052647e-34
ENSG00000119650.ENSG00000119685.ENSG00000119686.142	ENSG00000119650+ENSG00000119685+ENSG00000119686	chr14	dexseq_prepare_annotation2.py	exon	.	+	.		52	9.10590088545083e-36	8.65060584117829e-34
ENSG00000213983.ENSG00000092051.68	ENSG00000213983+ENSG00000092051	chr14	dexseq_prepare_annotation2.py	exon	.	-	.		42	9.26064562906647e-36	8.73973431243148e-34
ENSG00000104980.34	ENSG00000104980	chr19	dexseq_prepare_annotation2.py	exon	.	-	.	TIMM44	21	9.70104067033653e-36	9.09551819712271e-34
ENSG00000179818.ENSG00000244617.128	ENSG00000179818+ENSG00000244617	chr2	dexseq_prepare_annotation2.py	exon	.	-	.		57	1.09570949907716e-35	1.02064628339363e-33
ENSG00000095564.45	ENSG00000095564	chr10	dexseq_prepare_annotation2.py	exon	.	+	.	BTAF1	36	1.33007831926841e-35	1.2309660316068e-33
ENSG00000143390.59	ENSG00000143390	chr1	dexseq_prepare_annotation2.py	exon	.	-	.	RFX5	42	1.51901322592161e-35	1.39681055934907e-33
ENSG00000160305.64	ENSG00000160305	chr21	dexseq_prepare_annotation2.py	exon	.	+	.	DIP2A	26	1.83506713572648e-35	1.67669032242015e-33
ENSG00000161618.ENSG00000202503.ENSG00000200259.ENSG00000201675.ENSG00000273189.ENSG00000142541.ENSG00000090554.ENSG00000199631.ENSG00000269469.71	ENSG00000161618+ENSG00000202503+ENSG00000200259+ENSG00000201675+ENSG00000273189+ENSG00000142541+ENSG00000090554+ENSG00000199631+ENSG00000269469	chr19	dexseq_prepare_annotation2.py	exon	.	+	.		31	2.93675946183321e-35	2.66631737215173e-33
ENSG00000164941.70	ENSG00000164941	chr8	dexseq_prepare_annotation2.py	exon	.	+	.	INTS8	21	3.50478733343043e-35	3.16202354075846e-33
ENSG00000173464.ENSG00000258436.ENSG00000259060.34	ENSG00000173464+ENSG00000258436+ENSG00000259060	chr14	dexseq_prepare_annotation2.py	exon	.	-	.		21	5.17959703811291e-35	4.6438324694831e-33
ENSG00000014641.35	ENSG00000014641	chr2	dexseq_prepare_annotation2.py	exon	.	+	.	MDH1	21	5.55659079925045e-35	4.95088788914582e-33
ENSG00000168389.28	ENSG00000168389	chr1	dexseq_prepare_annotation2.py	exon	.	+	.	MFSD2A	23	6.07962276976198e-35	5.38346843408861e-33
ENSG00000138041.27	ENSG00000138041	chr2	dexseq_prepare_annotation2.py	exon	.	-	.	SMEK2	18	6.7063628998683e-35	5.90201078519085e-33
ENSG00000148219.38	ENSG00000148219	chr9	dexseq_prepare_annotation2.py	exon	.	-	.	ASTN2	35	6.99161518535763e-35	6.11553169719239e-33
ENSG00000170906.19	ENSG00000170906	chr19	dexseq_prepare_annotation2.py	exon	.	+	.	NDUFA3	16	7.03678724984699e-35	6.11774018782152e-33
ENSG00000140575.74	ENSG00000140575	chr15	dexseq_prepare_annotation2.py	exon	.	+	.	IQGAP1	56	7.19589246155575e-35	6.21837815427815e-33
ENSG00000228107.ENSG00000159259.ENSG00000159256.51	ENSG00000228107+ENSG00000159259+ENSG00000159256	chr21	dexseq_prepare_annotation2.py	exon	.	+	.		40	8.38195573613813e-35	7.19994940328751e-33
ENSG00000221983.24	ENSG00000221983	chr19	dexseq_prepare_annotation2.py	exon	.	+	.	UBA52	15	1.16649363880563e-34	9.96032812420641e-33
ENSG00000087191.62	ENSG00000087191	chr17	dexseq_prepare_annotation2.py	exon	.	+	.	PSMC5	26	1.42630587766359e-34	1.21067206006415e-32
ENSG00000182326.ENSG00000257084.ENSG00000126749.86	ENSG00000182326+ENSG00000257084+ENSG00000126749	chr12	dexseq_prepare_annotation2.py	exon	.	+	.		37	1.50184973107257e-34	1.26729614071976e-32
ENSG00000124721.101	ENSG00000124721	chr6	dexseq_prepare_annotation2.py	exon	.	+	.	DNAH8	49	1.68956872849663e-34	1.41736043334995e-32
ENSG00000158286.41	ENSG00000158286	chr1	dexseq_prepare_annotation2.py	exon	.	+	.	RNF207	29	1.89985124011388e-34	1.57673984366456e-32
ENSG00000067248.35	ENSG00000067248	chr5	dexseq_prepare_annotation2.py	exon	.	-	.	DHX29	26	1.90154055736472e-34	1.57673984366456e-32
ENSG00000126883.95	ENSG00000126883	chr9	dexseq_prepare_annotation2.py	exon	.	+	.	NUP214	38	1.96678181980409e-34	1.62146466695918e-32
ENSG00000143322.29	ENSG00000143322	chr1	dexseq_prepare_annotation2.py	exon	.	-	.	ABL2	16	2.0508475738384e-34	1.68110905409782e-32
ENSG00000090372.50	ENSG00000090372	chr19	dexseq_prepare_annotation2.py	exon	.	-	.	STRN4	13	2.18967013804477e-34	1.78470557558251e-32
ENSG00000181090.64	ENSG00000181090	chr9	dexseq_prepare_annotation2.py	exon	.	+	.	EHMT1	16	2.7110498356482e-34	2.19717570013409e-32
ENSG00000245937.30	ENSG00000245937	chr5	dexseq_prepare_annotation2.py	exon	.	-	.	CTC-228N24.3	20	2.85738351836251e-34	2.30276216690507e-32
ENSG00000132361.45	ENSG00000132361	chr17	dexseq_prepare_annotation2.py	exon	.	-	.	CLUH	22	3.14128768156833e-34	2.51741741855295e-32
ENSG00000187741.92	ENSG00000187741	chr16	dexseq_prepare_annotation2.py	exon	.	-	.	FANCA	41	3.54504852827303e-34	2.82520672989315e-32
ENSG00000141527.49	ENSG00000141527	chr17	dexseq_prepare_annotation2.py	exon	.	+	.	CARD14	36	3.80209193783961e-34	3.01331540598393e-32
ENSG00000036257.46	ENSG00000036257	chr2	dexseq_prepare_annotation2.py	exon	.	-	.	CUL3	31	3.84121516831643e-34	3.02759514228017e-32
ENSG00000253495.ENSG00000136960.24	ENSG00000253495+ENSG00000136960	chr8	dexseq_prepare_annotation2.py	exon	.	-	.		20	4.94480707881052e-34	3.87613429210584e-32
ENSG00000232732.49	ENSG00000232732	chr2	dexseq_prepare_annotation2.py	exon	.	-	.	AC073043.1	40	5.1673620775913e-34	4.02857657625257e-32
ENSG00000105287.54	ENSG00000105287	chr19	dexseq_prepare_annotation2.py	exon	.	-	.	PRKD2	34	7.24083472965417e-34	5.61458238902103e-32
ENSG00000108774.ENSG00000108773.ENSG00000267261.55	ENSG00000108774+ENSG00000108773+ENSG00000267261	chr17	dexseq_prepare_annotation2.py	exon	.	-	.		33	1.05924073526221e-33	8.16925179964323e-32
ENSG00000066855.36	ENSG00000066855	chr8	dexseq_prepare_annotation2.py	exon	.	+	.	MTFR1	30	1.11035819194757e-33	8.5176942585497e-32
ENSG00000198626.121	ENSG00000198626	chr1	dexseq_prepare_annotation2.py	exon	.	+	.	RYR2	34	1.81954643850228e-33	1.38837200320826e-31
ENSG00000182541.30	ENSG00000182541	chr22	dexseq_prepare_annotation2.py	exon	.	+	.	LIMK2	17	2.22658266047654e-33	1.68996445844105e-31
ENSG00000068724.21	ENSG00000068724	chr2	dexseq_prepare_annotation2.py	exon	.	+	.	TTC7A	16	2.46342788241563e-33	1.8598880512238e-31
ENSG00000008710.140	ENSG00000008710	chr16	dexseq_prepare_annotation2.py	exon	.	-	.	PKD1	71	2.61096154402921e-33	1.96095514916749e-31
ENSG00000164924.55	ENSG00000164924	chr8	dexseq_prepare_annotation2.py	exon	.	-	.	YWHAZ	33	2.89987676330263e-33	2.1666006338321e-31
ENSG00000099331.55	ENSG00000099331	chr19	dexseq_prepare_annotation2.py	exon	.	+	.	MYO9B	23	3.22073384092924e-33	2.39385631855595e-31
ENSG00000153827.78	ENSG00000153827	chr2	dexseq_prepare_annotation2.py	exon	.	-	.	TRIP12	20	4.3276606746731e-33	3.2000150710405e-31
ENSG00000205336.173	ENSG00000205336	chr16	dexseq_prepare_annotation2.py	exon	.	+	.	GPR56	58	5.6295645352328e-33	4.141338628611e-31
ENSG00000104299.53	ENSG00000104299	chr8	dexseq_prepare_annotation2.py	exon	.	-	.	INTS9	48	5.7981772671432e-33	4.24361494373312e-31
ENSG00000225697.70	ENSG00000225697	chr3	dexseq_prepare_annotation2.py	exon	.	-	.	SLC26A6	41	6.14413873310739e-33	4.47399340743276e-31
ENSG00000147130.41	ENSG00000147130	chrX	dexseq_prepare_annotation2.py	exon	.	-	.	ZMYM3	18	6.86757183692769e-33	4.97552111114787e-31
ENSG00000159216.45	ENSG00000159216	chr21	dexseq_prepare_annotation2.py	exon	.	-	.	RUNX1	23	7.20481094089054e-33	5.19361874105903e-31
ENSG00000168619.33	ENSG00000168619	chr8	dexseq_prepare_annotation2.py	exon	.	+	.	ADAM18	11	7.4500284331068e-33	5.34353289364585e-31
ENSG00000103187.15	ENSG00000103187	chr16	dexseq_prepare_annotation2.py	exon	.	-	.	COTL1	8	8.00762363238883e-33	5.71489358241879e-31
ENSG00000168314.33	ENSG00000168314	chr3	dexseq_prepare_annotation2.py	exon	.	+	.	MOBP	22	8.14713524635539e-33	5.78567599549347e-31
ENSG00000021300.50	ENSG00000021300	chr11	dexseq_prepare_annotation2.py	exon	.	+	.	PLEKHB1	18	8.19056619652359e-33	5.78786562015423e-31
ENSG00000011422.38	ENSG00000011422	chr19	dexseq_prepare_annotation2.py	exon	.	-	.	PLAUR	17	1.06441885026713e-32	7.48484725837351e-31
ENSG00000149043.43	ENSG00000149043	chr11	dexseq_prepare_annotation2.py	exon	.	+	.	SYT8	23	1.1622599360297e-32	8.13298477187615e-31
ENSG00000075275.43	ENSG00000075275	chr22	dexseq_prepare_annotation2.py	exon	.	-	.	CELSR1	11	1.18266545020585e-32	8.23559994330242e-31
ENSG00000196549.49	ENSG00000196549	chr3	dexseq_prepare_annotation2.py	exon	.	+	.	MME	31	1.34708903514172e-32	9.33526193676714e-31
ENSG00000124942.21	ENSG00000124942	chr11	dexseq_prepare_annotation2.py	exon	.	-	.	AHNAK	9	1.40585674671543e-32	9.69568030366965e-31
ENSG00000158828.10	ENSG00000158828	chr1	dexseq_prepare_annotation2.py	exon	.	+	.	PINK1	7	1.64664796828336e-32	1.13019928732176e-30
ENSG00000147687.41	ENSG00000147687	chr8	dexseq_prepare_annotation2.py	exon	.	-	.	TATDN1	28	1.71596894476365e-32	1.17217021488736e-30
ENSG00000110075.78	ENSG00000110075	chr11	dexseq_prepare_annotation2.py	exon	.	+	.	PPP6R3	36	1.8024033779389e-32	1.22537803111533e-30
ENSG00000116698.56	ENSG00000116698	chr1	dexseq_prepare_annotation2.py	exon	.	+	.	SMG7	21	2.12969927108214e-32	1.44106302092799e-30
ENSG00000137776.58	ENSG00000137776	chr15	dexseq_prepare_annotation2.py	exon	.	-	.	SLTM	46	2.15834845504425e-32	1.45359195246994e-30
ENSG00000122966.ENSG00000221323.86	ENSG00000122966+ENSG00000221323	chr12	dexseq_prepare_annotation2.py	exon	.	-	.		38	2.46059746191871e-32	1.6494051678142e-30
ENSG00000151090.32	ENSG00000151090	chr3	dexseq_prepare_annotation2.py	exon	.	-	.	THRB	16	2.6188935304341e-32	1.74735012530591e-30
ENSG00000168872.ENSG00000260537.ENSG00000157349.89	ENSG00000168872+ENSG00000260537+ENSG00000157349	chr16	dexseq_prepare_annotation2.py	exon	.	+	.		20	2.67638538293802e-32	1.77744205177064e-30
ENSG00000121940.ENSG00000162641.28	ENSG00000121940+ENSG00000162641	chr1	dexseq_prepare_annotation2.py	exon	.	-	.		17	3.04718229859711e-32	2.01437004946431e-30
ENSG00000111641.57	ENSG00000111641	chr12	dexseq_prepare_annotation2.py	exon	.	-	.	NOP2	42	4.22663790078107e-32	2.78124406819745e-30
ENSG00000077380.52	ENSG00000077380	chr2	dexseq_prepare_annotation2.py	exon	.	+	.	DYNC1I2	26	4.63771184307179e-32	3.03780714104405e-30
ENSG00000178149.44	ENSG00000178149	chr3	dexseq_prepare_annotation2.py	exon	.	-	.	DALRD3	25	7.12349046016869e-32	4.6448395750509e-30
ENSG00000268093.ENSG00000063177.49	ENSG00000268093+ENSG00000063177	chr19	dexseq_prepare_annotation2.py	exon	.	-	.		12	7.92614710654556e-32	5.14482263544779e-30
ENSG00000160201.25	ENSG00000160201	chr21	dexseq_prepare_annotation2.py	exon	.	-	.	U2AF1	15	8.04838006386918e-32	5.20063117190105e-30
ENSG00000100949.67	ENSG00000100949	chr14	dexseq_prepare_annotation2.py	exon	.	-	.	RABGGTA	38	8.50381984840874e-32	5.47028231952571e-30
ENSG00000142945.30	ENSG00000142945	chr1	dexseq_prepare_annotation2.py	exon	.	+	.	KIF2C	16	8.62987636316036e-32	5.5265882334614e-30
ENSG00000197614.36	ENSG00000197614	chr12	dexseq_prepare_annotation2.py	exon	.	-	.	MFAP5	20	9.10570136749408e-32	5.80539049407567e-30
ENSG00000259472.ENSG00000221517.19	ENSG00000259472+ENSG00000221517	chr15	dexseq_prepare_annotation2.py	exon	.	-	.		10	1.02368267653969e-31	6.49766725440792e-30
ENSG00000129277.7	ENSG00000129277	chr17	dexseq_prepare_annotation2.py	exon	.	+	.	CCL4	8	1.0780823521921e-31	6.81281556924917e-30
ENSG00000037749.ENSG00000164574.60	ENSG00000037749+ENSG00000164574	chr5	dexseq_prepare_annotation2.py	exon	.	+	.		33	1.26345920582076e-31	7.94926416995564e-30
ENSG00000063438.ENSG00000249915.42	ENSG00000063438+ENSG00000249915	chr5	dexseq_prepare_annotation2.py	exon	.	+	.		29	1.52835128831063e-31	9.57388612699387e-30
ENSG00000153048.35	ENSG00000153048	chr16	dexseq_prepare_annotation2.py	exon	.	-	.	CARHSP1	22	1.57028173469639e-31	9.7937789061825e-30
ENSG00000147050.47	ENSG00000147050	chrX	dexseq_prepare_annotation2.py	exon	.	+	.	KDM6A	21	1.58112841231101e-31	9.81873899333394e-30
ENSG00000175137.17	ENSG00000175137	chr1	dexseq_prepare_annotation2.py	exon	.	-	.	SH3BP5L	13	1.66880615866062e-31	1.03185449767184e-29
ENSG00000145012.45	ENSG00000145012	chr3	dexseq_prepare_annotation2.py	exon	.	+	.	LPP	22	1.94339319435089e-31	1.19647962974093e-29
ENSG00000177697.50	ENSG00000177697	chr11	dexseq_prepare_annotation2.py	exon	.	+	.	CD151	23	2.15895534982402e-31	1.32351343988143e-29
ENSG00000152894.77	ENSG00000152894	chr6	dexseq_prepare_annotation2.py	exon	.	-	.	PTPRK	46	2.1749063795047e-31	1.32761838357425e-29
ENSG00000070366.46	ENSG00000070366	chr17	dexseq_prepare_annotation2.py	exon	.	-	.	SMG6	26	2.67454163296778e-31	1.62569066631029e-29
ENSG00000108588.ENSG00000266173.ENSG00000125695.80	ENSG00000108588+ENSG00000266173+ENSG00000125695	chr17	dexseq_prepare_annotation2.py	exon	.	-	.		47	3.21322136847712e-31	1.94488019117318e-29
ENSG00000259529.ENSG00000092098.ENSG00000213928.121	ENSG00000259529+ENSG00000092098+ENSG00000213928	chr14	dexseq_prepare_annotation2.py	exon	.	+	.		20	3.27500781628549e-31	1.97394903884938e-29
ENSG00000104375.54	ENSG00000104375	chr8	dexseq_prepare_annotation2.py	exon	.	-	.	STK3	28	3.63980845641703e-31	2.17784114398687e-29
ENSG00000169045.117	ENSG00000169045	chr5	dexseq_prepare_annotation2.py	exon	.	-	.	HNRNPH1	51	3.64365196623806e-31	2.17784114398687e-29
ENSG00000104368.37	ENSG00000104368	chr8	dexseq_prepare_annotation2.py	exon	.	-	.	PLAT	22	3.75079944097224e-31	2.23258165895215e-29
ENSG00000139998.19	ENSG00000139998	chr14	dexseq_prepare_annotation2.py	exon	.	-	.	RAB15	8	4.30478709394409e-31	2.55174259762925e-29
ENSG00000131018.244	ENSG00000131018	chr6	dexseq_prepare_annotation2.py	exon	.	-	.	SYNE1	119	4.49619634297926e-31	2.65423607160648e-29
ENSG00000159217.ENSG00000264552.21	ENSG00000159217+ENSG00000264552	chr17	dexseq_prepare_annotation2.py	exon	.	+	.		11	6.28964409825834e-31	3.69774363071786e-29
ENSG00000067369.62	ENSG00000067369	chr15	dexseq_prepare_annotation2.py	exon	.	-	.	TP53BP1	35	8.05498901663629e-31	4.71627826300602e-29
ENSG00000119689.17	ENSG00000119689	chr14	dexseq_prepare_annotation2.py	exon	.	+	.	DLST	10	8.92170172957497e-31	5.20251265490866e-29
ENSG00000135336.33	ENSG00000135336	chr6	dexseq_prepare_annotation2.py	exon	.	+	.	ORC3	21	1.10444240121462e-30	6.41426163782337e-29
ENSG00000104447.31	ENSG00000104447	chr8	dexseq_prepare_annotation2.py	exon	.	-	.	TRPS1	24	1.46034180128487e-30	8.44701739493204e-29
ENSG00000083845.26	ENSG00000083845	chr19	dexseq_prepare_annotation2.py	exon	.	+	.	RPS5	22	1.64568524963688e-30	9.48086542411284e-29
ENSG00000158321.49	ENSG00000158321	chr7	dexseq_prepare_annotation2.py	exon	.	+	.	AUTS2	27	1.67375347350162e-30	9.60399743095228e-29
ENSG00000069329.36	ENSG00000069329	chr16	dexseq_prepare_annotation2.py	exon	.	-	.	VPS35	22	1.76440530564225e-30	1.00838223543578e-28
ENSG00000196367.ENSG00000242687.94	ENSG00000196367+ENSG00000242687	chr7	dexseq_prepare_annotation2.py	exon	.	+	.		55	2.03068958914033e-30	1.15596199032611e-28
ENSG00000123384.69	ENSG00000123384	chr12	dexseq_prepare_annotation2.py	exon	.	+	.	LRP1	34	2.15908916853205e-30	1.22419502460839e-28
ENSG00000125633.36	ENSG00000125633	chr2	dexseq_prepare_annotation2.py	exon	.	-	.	CCDC93	27	2.1828530037716e-30	1.22983425703956e-28
ENSG00000221177.ENSG00000259328.19	ENSG00000221177+ENSG00000259328	chr15	dexseq_prepare_annotation2.py	exon	.	+	.		13	2.18618149560883e-30	1.22983425703956e-28
ENSG00000145348.67	ENSG00000145348	chr4	dexseq_prepare_annotation2.py	exon	.	-	.	TBCK	44	2.33546310341588e-30	1.30868039916019e-28
ENSG00000092148.79	ENSG00000092148	chr14	dexseq_prepare_annotation2.py	exon	.	-	.	HECTD1	35	2.40676357247205e-30	1.34338612634675e-28
ENSG00000183773.ENSG00000099949.127	ENSG00000183773+ENSG00000099949	chr22	dexseq_prepare_annotation2.py	exon	.	+	.		56	2.47670568047145e-30	1.37706755761097e-28
ENSG00000077157.ENSG00000232626.59	ENSG00000077157+ENSG00000232626	chr1	dexseq_prepare_annotation2.py	exon	.	+	.		33	2.93035613229722e-30	1.62300998910439e-28
ENSG00000117472.25	ENSG00000117472	chr1	dexseq_prepare_annotation2.py	exon	.	+	.	TSPAN1	12	2.96073465084183e-30	1.63352840639716e-28
ENSG00000174791.31	ENSG00000174791	chr11	dexseq_prepare_annotation2.py	exon	.	-	.	RIN1	22	3.14499446666571e-30	1.72854197794328e-28
ENSG00000076650.23	ENSG00000076650	chr19	dexseq_prepare_annotation2.py	exon	.	+	.	GPATCH1	15	3.36522545575657e-30	1.84252515888656e-28
ENSG00000133619.37	ENSG00000133619	chr7	dexseq_prepare_annotation2.py	exon	.	+	.	KRBA1	19	3.84834767340452e-30	2.09903221958129e-28
ENSG00000125347.35	ENSG00000125347	chr5	dexseq_prepare_annotation2.py	exon	.	-	.	IRF1	26	3.89363506929583e-30	2.11568920716093e-28
ENSG00000171316.61	ENSG00000171316	chr8	dexseq_prepare_annotation2.py	exon	.	+	.	CHD7	35	4.2211129685753e-30	2.28497605789482e-28
ENSG00000049759.95	ENSG00000049759	chr18	dexseq_prepare_annotation2.py	exon	.	+	.	NEDD4L	36	4.30041021903887e-30	2.31914979669596e-28
ENSG00000215148.12	ENSG00000215148	chr16	dexseq_prepare_annotation2.py	exon	.	+	.	PRSS41	13	4.92709463374764e-30	2.64716001951722e-28
ENSG00000117528.32	ENSG00000117528	chr1	dexseq_prepare_annotation2.py	exon	.	+	.	ABCD3	19	5.09021493400446e-30	2.72459452344381e-28
ENSG00000075415.ENSG00000212443.40	ENSG00000075415+ENSG00000212443	chr12	dexseq_prepare_annotation2.py	exon	.	+	.		27	5.19669469498649e-30	2.77124852786547e-28
ENSG00000182774.ENSG00000214575.ENSG00000260836.80	ENSG00000182774+ENSG00000214575+ENSG00000260836	chr15	dexseq_prepare_annotation2.py	exon	.	-	.		32	5.30017452334941e-30	2.81596309397953e-28
ENSG00000170448.29	ENSG00000170448	chr4	dexseq_prepare_annotation2.py	exon	.	-	.	NFXL1	24	5.32001005479613e-30	2.81607174302769e-28
ENSG00000243509.ENSG00000026036.ENSG00000258366.53	ENSG00000243509+ENSG00000026036+ENSG00000258366	chr20	dexseq_prepare_annotation2.py	exon	.	+	.		18	5.54875509065832e-30	2.9263563152755e-28
ENSG00000263053.ENSG00000171282.43	ENSG00000263053+ENSG00000171282	chr17	dexseq_prepare_annotation2.py	exon	.	+	.		27	5.64564655964393e-30	2.96654944681656e-28
ENSG00000166183.34	ENSG00000166183	chr14	dexseq_prepare_annotation2.py	exon	.	+	.	ASPG	20	6.0267980927442e-30	3.15527075329984e-28
ENSG00000148343.46	ENSG00000148343	chr9	dexseq_prepare_annotation2.py	exon	.	+	.	FAM73B	35	7.5925205887482e-30	3.96053483074883e-28
ENSG00000170421.48	ENSG00000170421	chr12	dexseq_prepare_annotation2.py	exon	.	-	.	KRT8	35	7.94495223845979e-30	4.12936013988064e-28
ENSG00000228775.19	ENSG00000228775	chr7	dexseq_prepare_annotation2.py	exon	.	-	.	WEE2-AS1	12	8.4636601425071e-30	4.38307598354745e-28
ENSG00000159166.ENSG00000118194.90	ENSG00000159166+ENSG00000118194	chr1	dexseq_prepare_annotation2.py	exon	.	-	.		28	9.3631401248555e-30	4.83144766514576e-28
ENSG00000147606.ENSG00000214954.59	ENSG00000147606+ENSG00000214954	chr8	dexseq_prepare_annotation2.py	exon	.	+	.		15	9.81591140670763e-30	5.04692649208677e-28
ENSG00000254706.ENSG00000198929.ENSG00000239887.34	ENSG00000254706+ENSG00000198929+ENSG00000239887	chr1	dexseq_prepare_annotation2.py	exon	.	+	.		25	9.98237203666806e-30	5.11418310235726e-28
ENSG00000125618.30	ENSG00000125618	chr2	dexseq_prepare_annotation2.py	exon	.	-	.	PAX8	11	1.26007433377077e-29	6.43265705264829e-28
ENSG00000100225.23	ENSG00000100225	chr22	dexseq_prepare_annotation2.py	exon	.	+	.	FBXO7	21	1.39126258400938e-29	7.07718502397679e-28
ENSG00000092094.43	ENSG00000092094	chr14	dexseq_prepare_annotation2.py	exon	.	-	.	OSGEP	28	1.65848742134105e-29	8.40671450852912e-28
ENSG00000138448.37	ENSG00000138448	chr2	dexseq_prepare_annotation2.py	exon	.	+	.	ITGAV	25	1.87090147957643e-29	9.45002877624081e-28
ENSG00000167261.30	ENSG00000167261	chr16	dexseq_prepare_annotation2.py	exon	.	-	.	DPEP2	21	2.19850540337836e-29	1.10658105303377e-27
ENSG00000112365.ENSG00000135596.49	ENSG00000112365+ENSG00000135596	chr6	dexseq_prepare_annotation2.py	exon	.	-	.		18	2.59355212862111e-29	1.30085682814929e-27
ENSG00000140853.105	ENSG00000140853	chr16	dexseq_prepare_annotation2.py	exon	.	+	.	NLRC5	24	2.69617207070401e-29	1.34761631896338e-27
ENSG00000260565.14	ENSG00000260565	chr16	dexseq_prepare_annotation2.py	exon	.	-	.	ERVK13-1	12	2.74848529382451e-29	1.36899380346919e-27
ENSG00000188130.ENSG00000100429.107	ENSG00000188130+ENSG00000100429	chr22	dexseq_prepare_annotation2.py	exon	.	-	.		24	3.49296498328796e-29	1.7337917884175e-27
ENSG00000102103.35	ENSG00000102103	chrX	dexseq_prepare_annotation2.py	exon	.	+	.	PQBP1	13	3.91534079432104e-29	1.93674357567363e-27
ENSG00000183044.51	ENSG00000183044	chr16	dexseq_prepare_annotation2.py	exon	.	+	.	ABAT	28	4.25558896418515e-29	2.09781524712151e-27
ENSG00000177542.58	ENSG00000177542	chr11	dexseq_prepare_annotation2.py	exon	.	-	.	SLC25A22	34	5.3512489188083e-29	2.62889266233921e-27
ENSG00000100201.37	ENSG00000100201	chr22	dexseq_prepare_annotation2.py	exon	.	-	.	DDX17	25	5.40359599815162e-29	2.64554896223498e-27
ENSG00000136546.32	ENSG00000136546	chr2	dexseq_prepare_annotation2.py	exon	.	-	.	SCN7A	13	5.58942861942326e-29	2.72722290971519e-27
ENSG00000160214.17	ENSG00000160214	chr21	dexseq_prepare_annotation2.py	exon	.	+	.	RRP1	6	7.62902898077988e-29	3.70977697387415e-27
ENSG00000185122.39	ENSG00000185122	chr8	dexseq_prepare_annotation2.py	exon	.	+	.	HSF1	30	7.79434059555339e-29	3.7773586433518e-27
ENSG00000144028.69	ENSG00000144028	chr2	dexseq_prepare_annotation2.py	exon	.	-	.	SNRNP200	21	8.0802509491371e-29	3.90273400220107e-27
ENSG00000238542.ENSG00000163492.ENSG00000155657.407	ENSG00000238542+ENSG00000163492+ENSG00000155657	chr2	dexseq_prepare_annotation2.py	exon	.	-	.		133	8.1893340896167e-29	3.94214756763596e-27
ENSG00000272333.ENSG00000105663.7	ENSG00000272333+ENSG00000105663	chr19	dexseq_prepare_annotation2.py	exon	.	+	.		6	8.44652272038415e-29	4.05235345899367e-27
ENSG00000088205.25	ENSG00000088205	chr2	dexseq_prepare_annotation2.py	exon	.	+	.	DDX18	11	9.2690223219031e-29	4.43213750692333e-27
ENSG00000184779.29	ENSG00000184779	chr15	dexseq_prepare_annotation2.py	exon	.	-	.	RPS17	13	1.01568943591193e-28	4.84055314224474e-27
ENSG00000172765.28	ENSG00000172765	chr3	dexseq_prepare_annotation2.py	exon	.	-	.	TMCC1	20	1.06884773532796e-28	5.0770267428078e-27
ENSG00000134376.34	ENSG00000134376	chr1	dexseq_prepare_annotation2.py	exon	.	+	.	CRB1	29	1.11339491102201e-28	5.27117161670321e-27
ENSG00000138078.35	ENSG00000138078	chr2	dexseq_prepare_annotation2.py	exon	.	-	.	PREPL	23	1.12283337819286e-28	5.29837000334755e-27
ENSG00000234377.27	ENSG00000234377	chr13	dexseq_prepare_annotation2.py	exon	.	+	.	RNF219-AS1	19	1.72017292455838e-28	8.09045265665244e-27
ENSG00000173715.ENSG00000173653.69	ENSG00000173715+ENSG00000173653	chr11	dexseq_prepare_annotation2.py	exon	.	+	.		20	1.93163539632033e-28	9.0553299869984e-27
ENSG00000018408.37	ENSG00000018408	chr3	dexseq_prepare_annotation2.py	exon	.	-	.	WWTR1	19	1.93993632279907e-28	9.06462102623866e-27
ENSG00000044115.107	ENSG00000044115	chr5	dexseq_prepare_annotation2.py	exon	.	+	.	CTNNA1	46	2.13323733922416e-28	9.93548364648394e-27
ENSG00000116128.13	ENSG00000116128	chr1	dexseq_prepare_annotation2.py	exon	.	+	.	BCL9	13	2.27428337521407e-28	1.05581213648692e-26
ENSG00000106638.26	ENSG00000106638	chr7	dexseq_prepare_annotation2.py	exon	.	-	.	TBL2	9	2.31414692142383e-28	1.07054056126696e-26
ENSG00000059758.40	ENSG00000059758	chr12	dexseq_prepare_annotation2.py	exon	.	-	.	CDK17	31	2.32093492195206e-28	1.07054056126696e-26
ENSG00000007545.ENSG00000261732.ENSG00000206053.81	ENSG00000007545+ENSG00000261732+ENSG00000206053	chr16	dexseq_prepare_annotation2.py	exon	.	+	.		28	2.36326167015385e-28	1.08657014930631e-26
ENSG00000263072.27	ENSG00000263072	chr16	dexseq_prepare_annotation2.py	exon	.	-	.	RP11-473M20.14	26	2.62388387891164e-28	1.20254358603794e-26
ENSG00000168393.19	ENSG00000168393	chr2	dexseq_prepare_annotation2.py	exon	.	-	.	DTYMK	15	2.71210698135301e-28	1.23901830087608e-26
ENSG00000129270.21	ENSG00000129270	chr17	dexseq_prepare_annotation2.py	exon	.	-	.	MMP28	13	2.98875074673072e-28	1.36106760196356e-26
ENSG00000141030.35	ENSG00000141030	chr17	dexseq_prepare_annotation2.py	exon	.	-	.	COPS3	24	3.00792030506023e-28	1.36546255620535e-26
ENSG00000188690.31	ENSG00000188690	chr10	dexseq_prepare_annotation2.py	exon	.	-	.	UROS	22	3.06399427333774e-28	1.38391921718462e-26
ENSG00000166311.32	ENSG00000166311	chr11	dexseq_prepare_annotation2.py	exon	.	+	.	SMPD1	14	3.07654636022816e-28	1.38391921718462e-26
ENSG00000236107.28	ENSG00000236107	chr2	dexseq_prepare_annotation2.py	exon	.	+	.	AC010127.3	21	3.07751990437011e-28	1.38391921718462e-26
ENSG00000088247.ENSG00000266722.47	ENSG00000088247+ENSG00000266722	chr19	dexseq_prepare_annotation2.py	exon	.	-	.		32	3.89614001852887e-28	1.74656651768115e-26
ENSG00000123104.53	ENSG00000123104	chr12	dexseq_prepare_annotation2.py	exon	.	-	.	ITPR2	35	3.9308433966876e-28	1.7566339104512e-26
ENSG00000066926.12	ENSG00000066926	chr18	dexseq_prepare_annotation2.py	exon	.	-	.	FECH	11	4.39884209054238e-28	1.95967049033635e-26
ENSG00000100029.44	ENSG00000100029	chr22	dexseq_prepare_annotation2.py	exon	.	-	.	PES1	35	4.52257372863542e-28	2.00855480301162e-26
ENSG00000133318.31	ENSG00000133318	chr11	dexseq_prepare_annotation2.py	exon	.	+	.	RTN3	23	4.83174494746633e-28	2.13924016269767e-26
ENSG00000141480.55	ENSG00000141480	chr17	dexseq_prepare_annotation2.py	exon	.	+	.	ARRB2	33	4.98923210134609e-28	2.20217029211722e-26
ENSG00000266967.ENSG00000267060.ENSG00000108825.91	ENSG00000266967+ENSG00000267060+ENSG00000108825	chr17	dexseq_prepare_annotation2.py	exon	.	-	.		43	5.12448144001911e-28	2.25492902629062e-26
ENSG00000259244.ENSG00000230373.ENSG00000189136.40	ENSG00000259244+ENSG00000230373+ENSG00000189136	chr15	dexseq_prepare_annotation2.py	exon	.	-	.		23	5.60145521534986e-28	2.45727446679492e-26
ENSG00000151789.34	ENSG00000151789	chr3	dexseq_prepare_annotation2.py	exon	.	-	.	ZNF385D	31	6.04984879139125e-28	2.6458866131862e-26
ENSG00000147889.39	ENSG00000147889	chr9	dexseq_prepare_annotation2.py	exon	.	-	.	CDKN2A	18	6.22957729452361e-28	2.71620930972466e-26
ENSG00000257225.ENSG00000134283.43	ENSG00000257225+ENSG00000134283	chr12	dexseq_prepare_annotation2.py	exon	.	+	.		7	6.24903504674367e-28	2.71643659834963e-26
ENSG00000113648.55	ENSG00000113648	chr5	dexseq_prepare_annotation2.py	exon	.	-	.	H2AFY	18	7.00355527594673e-28	3.03522659919806e-26
ENSG00000204677.43	ENSG00000204677	chr5	dexseq_prepare_annotation2.py	exon	.	+	.	FAM153C	34	7.13651880093723e-28	3.08353500600736e-26
ENSG00000265759.ENSG00000132026.ENSG00000095066.117	ENSG00000265759+ENSG00000132026+ENSG00000095066	chr19	dexseq_prepare_annotation2.py	exon	.	-	.		81	7.1607066244619e-28	3.08469479062781e-26
ENSG00000187240.105	ENSG00000187240	chr11	dexseq_prepare_annotation2.py	exon	.	+	.	DYNC2H1	37	7.719346624383e-28	3.31539003972378e-26
ENSG00000151576.42	ENSG00000151576	chr3	dexseq_prepare_annotation2.py	exon	.	+	.	QTRTD1	35	9.30827953096318e-28	3.98588865288558e-26
ENSG00000068878.66	ENSG00000068878	chr2	dexseq_prepare_annotation2.py	exon	.	-	.	PSME4	14	9.56825830175174e-28	4.0850198017449e-26
ENSG00000261487.ENSG00000175938.ENSG00000099364.16	ENSG00000261487+ENSG00000175938+ENSG00000099364	chr16	dexseq_prepare_annotation2.py	exon	.	+	.		10	9.78506445661613e-28	4.16518544896613e-26
ENSG00000171777.29	ENSG00000171777	chr19	dexseq_prepare_annotation2.py	exon	.	-	.	RASGRP4	5	1.22481069814354e-27	5.19819806652932e-26
ENSG00000175575.43	ENSG00000175575	chr11	dexseq_prepare_annotation2.py	exon	.	+	.	PAAF1	37	1.35315957500825e-27	5.72598056150245e-26
ENSG00000185813.51	ENSG00000185813	chr17	dexseq_prepare_annotation2.py	exon	.	-	.	PCYT2	11	1.37905679487712e-27	5.81840285956245e-26
ENSG00000158104.26	ENSG00000158104	chr12	dexseq_prepare_annotation2.py	exon	.	-	.	HPD	11	1.52386012554947e-27	6.4104907627587e-26
ENSG00000107521.39	ENSG00000107521	chr10	dexseq_prepare_annotation2.py	exon	.	-	.	HPS1	18	1.72064476534186e-27	7.2171488768506e-26
ENSG00000241015.ENSG00000160336.26	ENSG00000241015+ENSG00000160336	chr19	dexseq_prepare_annotation2.py	exon	.	+	.		21	1.94594619126376e-27	8.13836679699086e-26
ENSG00000064687.47	ENSG00000064687	chr19	dexseq_prepare_annotation2.py	exon	.	+	.	ABCA7	23	1.98487661958016e-27	8.27705090345273e-26
ENSG00000226942.ENSG00000260803.ENSG00000234769.54	ENSG00000226942+ENSG00000260803+ENSG00000234769	chr16	dexseq_prepare_annotation2.py	exon	.	-	.		38	2.05457397371641e-27	8.53291335044015e-26
ENSG00000196547.99	ENSG00000196547	chr15	dexseq_prepare_annotation2.py	exon	.	+	.	MAN2A2	29	2.05813037243102e-27	8.53291335044015e-26
ENSG00000035681.57	ENSG00000035681	chr8	dexseq_prepare_annotation2.py	exon	.	-	.	NSMAF	19	2.37829869335654e-27	9.8319005061094e-26
ENSG00000227028.38	ENSG00000227028	chr2	dexseq_prepare_annotation2.py	exon	.	+	.	SLC8A1-AS1	31	2.45242240620979e-27	1.01091952347929e-25
ENSG00000118515.80	ENSG00000118515	chr6	dexseq_prepare_annotation2.py	exon	.	-	.	SGK1	50	2.53887284638751e-27	1.04355676164552e-25
ENSG00000066739.54	ENSG00000066739	chr14	dexseq_prepare_annotation2.py	exon	.	-	.	ATG2B	32	2.55649937188364e-27	1.04779952827631e-25
ENSG00000082397.92	ENSG00000082397	chr18	dexseq_prepare_annotation2.py	exon	.	-	.	EPB41L3	28	3.15233121227741e-27	1.28832453675554e-25
ENSG00000075035.37	ENSG00000075035	chr12	dexseq_prepare_annotation2.py	exon	.	+	.	WSCD2	22	3.18859450157737e-27	1.29944284446384e-25
ENSG00000075151.24	ENSG00000075151	chr1	dexseq_prepare_annotation2.py	exon	.	-	.	EIF4G3	6	3.37470716374457e-27	1.37139303863784e-25
ENSG00000149972.41	ENSG00000149972	chr11	dexseq_prepare_annotation2.py	exon	.	+	.	CNTN5	32	3.41944190655664e-27	1.38564672738856e-25
ENSG00000129084.ENSG00000256206.ENSG00000129083.99	ENSG00000129084+ENSG00000256206+ENSG00000129083	chr11	dexseq_prepare_annotation2.py	exon	.	-	.		59	3.50366761766042e-27	1.41577780212222e-25
ENSG00000213908.17	ENSG00000213908	chr19	dexseq_prepare_annotation2.py	exon	.	-	.	CYP2A7P1	12	4.03631116436958e-27	1.62642931609218e-25
ENSG00000025796.39	ENSG00000025796	chr6	dexseq_prepare_annotation2.py	exon	.	-	.	SEC63	35	4.2242001288266e-27	1.69737117221338e-25
ENSG00000182986.27	ENSG00000182986	chr19	dexseq_prepare_annotation2.py	exon	.	-	.	ZNF320	15	5.00724276462766e-27	2.00639378375932e-25
ENSG00000212238.ENSG00000106459.27	ENSG00000212238+ENSG00000106459	chr7	dexseq_prepare_annotation2.py	exon	.	+	.		11	5.76498894802444e-27	2.30358680945434e-25
ENSG00000168014.74	ENSG00000168014	chr11	dexseq_prepare_annotation2.py	exon	.	-	.	C2CD3	30	6.49944411972373e-27	2.58984794159547e-25
ENSG00000125107.93	ENSG00000125107	chr16	dexseq_prepare_annotation2.py	exon	.	-	.	CNOT1	51	7.38494906787635e-27	2.93454555065613e-25
ENSG00000185989.27	ENSG00000185989	chr13	dexseq_prepare_annotation2.py	exon	.	-	.	RASA3	21	8.27598326348428e-27	3.27952983189729e-25
ENSG00000164929.17	ENSG00000164929	chr8	dexseq_prepare_annotation2.py	exon	.	+	.	BAALC	11	9.10692477260196e-27	3.59886600173485e-25
ENSG00000053524.40	ENSG00000053524	chr3	dexseq_prepare_annotation2.py	exon	.	-	.	MCF2L2	25	9.77362629495432e-27	3.85172168134944e-25
ENSG00000170579.48	ENSG00000170579	chr18	dexseq_prepare_annotation2.py	exon	.	-	.	DLGAP1	16	1.03640902858083e-26	4.0732294561622e-25
ENSG00000085872.ENSG00000105085.ENSG00000269578.ENSG00000214046.ENSG00000127526.ENSG00000269058.ENSG00000141979.ENSG00000268790.128	ENSG00000085872+ENSG00000105085+ENSG00000269578+ENSG00000214046+ENSG00000127526+ENSG00000269058+ENSG00000141979+ENSG00000268790	chr19	dexseq_prepare_annotation2.py	exon	.	-	.		64	1.06531337271483e-26	4.17538806874159e-25
ENSG00000100372.44	ENSG00000100372	chr22	dexseq_prepare_annotation2.py	exon	.	-	.	SLC25A17	25	1.19861395779527e-26	4.68504556527878e-25
ENSG00000129292.53	ENSG00000129292	chr8	dexseq_prepare_annotation2.py	exon	.	+	.	PHF20L1	22	1.32031642275649e-26	5.14672257729397e-25
ENSG00000166535.41	ENSG00000166535	chr12	dexseq_prepare_annotation2.py	exon	.	+	.	A2ML1	27	1.33509884286439e-26	5.1902419785609e-25
ENSG00000141141.35	ENSG00000141141	chr17	dexseq_prepare_annotation2.py	exon	.	-	.	DDX52	12	1.37174183129571e-26	5.318280154037e-25
ENSG00000141627.58	ENSG00000141627	chr18	dexseq_prepare_annotation2.py	exon	.	-	.	DYM	23	1.7396282631641e-26	6.7264063167356e-25
ENSG00000138400.24	ENSG00000138400	chr2	dexseq_prepare_annotation2.py	exon	.	-	.	MDH1B	14	1.78301458517161e-26	6.87563016781902e-25
ENSG00000112655.56	ENSG00000112655	chr6	dexseq_prepare_annotation2.py	exon	.	+	.	PTK7	27	2.18133490608169e-26	8.38907485998441e-25
ENSG00000039560.75	ENSG00000039560	chr5	dexseq_prepare_annotation2.py	exon	.	+	.	RAI14	24	2.25506521236738e-26	8.64944130251605e-25
ENSG00000111961.22	ENSG00000111961	chr6	dexseq_prepare_annotation2.py	exon	.	+	.	SASH1	16	2.31744687200592e-26	8.8650067677133e-25
ENSG00000103932.49	ENSG00000103932	chr15	dexseq_prepare_annotation2.py	exon	.	-	.	RPAP1	30	2.35663593287083e-26	8.99094214282768e-25
ENSG00000036448.64	ENSG00000036448	chr8	dexseq_prepare_annotation2.py	exon	.	+	.	MYOM2	42	2.70482146040215e-26	1.02919532757212e-24
ENSG00000149476.64	ENSG00000149476	chr11	dexseq_prepare_annotation2.py	exon	.	+	.	DAK	14	2.90572158966432e-26	1.10271365618346e-24
ENSG00000252974.ENSG00000139116.68	ENSG00000252974+ENSG00000139116	chr12	dexseq_prepare_annotation2.py	exon	.	-	.		44	2.92884536787997e-26	1.10855638000628e-24
ENSG00000115421.36	ENSG00000115421	chr2	dexseq_prepare_annotation2.py	exon	.	+	.	PAPOLG	26	2.94259100804598e-26	1.11082810553736e-24
ENSG00000055483.76	ENSG00000055483	chr17	dexseq_prepare_annotation2.py	exon	.	-	.	USP36	23	3.04296291385323e-26	1.1457034907933e-24
ENSG00000150093.60	ENSG00000150093	chr10	dexseq_prepare_annotation2.py	exon	.	-	.	ITGB1	23	3.15533609923899e-26	1.18490304564354e-24
ENSG00000174695.14	ENSG00000174695	chr5	dexseq_prepare_annotation2.py	exon	.	-	.	TMEM167A	11	3.29690010938928e-26	1.23483112452191e-24
ENSG00000174514.19	ENSG00000174514	chr1	dexseq_prepare_annotation2.py	exon	.	+	.	MFSD4	18	3.34830162184982e-26	1.25081736368322e-24
ENSG00000136560.54	ENSG00000136560	chr2	dexseq_prepare_annotation2.py	exon	.	+	.	TANK	18	3.408125432073e-26	1.26985868371655e-24
ENSG00000141738.46	ENSG00000141738	chr17	dexseq_prepare_annotation2.py	exon	.	+	.	GRB7	28	3.69027535041342e-26	1.37142486791918e-24
ENSG00000173436.ENSG00000270136.ENSG00000158747.32	ENSG00000173436+ENSG00000270136+ENSG00000158747	chr1	dexseq_prepare_annotation2.py	exon	.	+	.		11	3.72351113587367e-26	1.37665144600989e-24
ENSG00000164107.11	ENSG00000164107	chr4	dexseq_prepare_annotation2.py	exon	.	-	.	HAND2	11	3.72353266679567e-26	1.37665144600989e-24
ENSG00000215298.ENSG00000147454.29	ENSG00000215298+ENSG00000147454	chr8	dexseq_prepare_annotation2.py	exon	.	+	.		18	4.40231746276781e-26	1.62342529571733e-24
ENSG00000082196.ENSG00000250767.ENSG00000273294.ENSG00000242110.41	ENSG00000082196+ENSG00000250767+ENSG00000273294+ENSG00000242110	chr5	dexseq_prepare_annotation2.py	exon	.	-	.		19	4.73805076059001e-26	1.74275226052984e-24
ENSG00000164733.68	ENSG00000164733	chr8	dexseq_prepare_annotation2.py	exon	.	-	.	CTSB	14	4.90766836691839e-26	1.8005243663285e-24
ENSG00000197013.ENSG00000269237.ENSG00000196268.ENSG00000268658.50	ENSG00000197013+ENSG00000269237+ENSG00000196268+ENSG00000268658	chr19	dexseq_prepare_annotation2.py	exon	.	+	.		28	4.95167541371848e-26	1.8120353012702e-24
ENSG00000172752.48	ENSG00000172752	chr3	dexseq_prepare_annotation2.py	exon	.	+	.	COL6A5	43	5.10292722567108e-26	1.86263336010819e-24
ENSG00000129282.7	ENSG00000129282	chr17	dexseq_prepare_annotation2.py	exon	.	+	.	MRM1	8	5.37286447060255e-26	1.95618631550238e-24
ENSG00000080845.44	ENSG00000080845	chr20	dexseq_prepare_annotation2.py	exon	.	+	.	DLGAP4	19	5.39034575130291e-26	1.95758252664406e-24
ENSG00000026559.15	ENSG00000026559	chr20	dexseq_prepare_annotation2.py	exon	.	-	.	KCNG1	10	5.78404077174893e-26	2.09525416340248e-24
ENSG00000142675.50	ENSG00000142675	chr1	dexseq_prepare_annotation2.py	exon	.	+	.	CNKSR1	23	6.03107784574124e-26	2.17923958934907e-24
ENSG00000082126.46	ENSG00000082126	chr2	dexseq_prepare_annotation2.py	exon	.	-	.	MPP4	27	6.5732876388172e-26	2.36919123564906e-24
ENSG00000104450.29	ENSG00000104450	chr8	dexseq_prepare_annotation2.py	exon	.	+	.	SPAG1	25	8.15936457165601e-26	2.93348583409537e-24
ENSG00000078142.35	ENSG00000078142	chr18	dexseq_prepare_annotation2.py	exon	.	+	.	PIK3C3	20	8.28255625342201e-26	2.97033173638347e-24
ENSG00000226803.35	ENSG00000226803	chr6	dexseq_prepare_annotation2.py	exon	.	-	.	RP11-203B9.4	21	8.91995974489589e-26	3.19094320549954e-24
ENSG00000104884.47	ENSG00000104884	chr19	dexseq_prepare_annotation2.py	exon	.	-	.	ERCC2	31	9.17372294148589e-26	3.27355859690585e-24
ENSG00000138002.36	ENSG00000138002	chr2	dexseq_prepare_annotation2.py	exon	.	-	.	IFT172	16	9.32279437498981e-26	3.31849839476995e-24
ENSG00000177058.64	ENSG00000177058	chr5	dexseq_prepare_annotation2.py	exon	.	-	.	SLC38A9	40	9.92975721025829e-26	3.52580116785037e-24
ENSG00000165124.57	ENSG00000165124	chr9	dexseq_prepare_annotation2.py	exon	.	-	.	SVEP1	33	1.17666219344256e-25	4.16770843578604e-24
ENSG00000198208.41	ENSG00000198208	chr14	dexseq_prepare_annotation2.py	exon	.	-	.	RPS6KL1	26	1.19462441901109e-25	4.22090819968329e-24
ENSG00000169689.26	ENSG00000169689	chr17	dexseq_prepare_annotation2.py	exon	.	-	.	STRA13	13	1.21835323058287e-25	4.29417127585042e-24
ENSG00000126733.24	ENSG00000126733	chrX	dexseq_prepare_annotation2.py	exon	.	+	.	DACH2	13	1.26918608340762e-25	4.46237116825548e-24
ENSG00000197879.66	ENSG00000197879	chr17	dexseq_prepare_annotation2.py	exon	.	-	.	MYO1C	27	1.5942676441043e-25	5.59163064906507e-24
ENSG00000022840.73	ENSG00000022840	chr12	dexseq_prepare_annotation2.py	exon	.	+	.	RNF10	26	1.61027145213743e-25	5.63398633680768e-24
ENSG00000177728.ENSG00000265636.99	ENSG00000177728+ENSG00000265636	chr17	dexseq_prepare_annotation2.py	exon	.	+	.		28	1.83737362610358e-25	6.41292570959996e-24
ENSG00000081479.75	ENSG00000081479	chr2	dexseq_prepare_annotation2.py	exon	.	-	.	LRP2	29	1.91057549730222e-25	6.65223434679619e-24
ENSG00000213221.ENSG00000187796.37	ENSG00000213221+ENSG00000187796	chr9	dexseq_prepare_annotation2.py	exon	.	-	.		13	2.08379952089828e-25	7.23779760951229e-24
ENSG00000136235.34	ENSG00000136235	chr7	dexseq_prepare_annotation2.py	exon	.	+	.	GPNMB	18	2.13589342596225e-25	7.40081912933054e-24
ENSG00000197969.92	ENSG00000197969	chr9	dexseq_prepare_annotation2.py	exon	.	+	.	VPS13A	27	2.19697678275214e-25	7.59412818038057e-24
ENSG00000100129.34	ENSG00000100129	chr22	dexseq_prepare_annotation2.py	exon	.	+	.	EIF3L	16	2.3743810719979e-25	8.18761934562737e-24
ENSG00000197343.ENSG00000272647.ENSG00000244219.71	ENSG00000197343+ENSG00000272647+ENSG00000244219	chr7	dexseq_prepare_annotation2.py	exon	.	+	.		25	2.38849248557436e-25	8.21652870637032e-24
ENSG00000003987.27	ENSG00000003987	chr8	dexseq_prepare_annotation2.py	exon	.	-	.	MTMR7	8	2.3967219231638e-25	8.22511387267578e-24
ENSG00000164985.33	ENSG00000164985	chr9	dexseq_prepare_annotation2.py	exon	.	-	.	PSIP1	5	2.43063774559704e-25	8.321598677945e-24
ENSG00000109466.33	ENSG00000109466	chr4	dexseq_prepare_annotation2.py	exon	.	+	.	KLHL2	21	2.73854840721321e-25	9.35344688130323e-24
ENSG00000167792.58	ENSG00000167792	chr11	dexseq_prepare_annotation2.py	exon	.	+	.	NDUFV1	16	2.97325505622936e-25	1.01309605181972e-23
ENSG00000163138.68	ENSG00000163138	chr4	dexseq_prepare_annotation2.py	exon	.	+	.	PACRGL	29	3.63131958135918e-25	1.23439050698098e-23
ENSG00000127824.19	ENSG00000127824	chr2	dexseq_prepare_annotation2.py	exon	.	-	.	TUBA4A	7	3.76504624603797e-25	1.27682242078995e-23
ENSG00000080822.ENSG00000080819.85	ENSG00000080822+ENSG00000080819	chr3	dexseq_prepare_annotation2.py	exon	.	-	.		47	4.09992160453918e-25	1.387107910781e-23
ENSG00000157470.42	ENSG00000157470	chr15	dexseq_prepare_annotation2.py	exon	.	+	.	FAM81A	13	4.62540453904406e-25	1.56121007323734e-23
ENSG00000170852.15	ENSG00000170852	chr7	dexseq_prepare_annotation2.py	exon	.	-	.	KBTBD2	10	5.0252680096146e-25	1.69219412201693e-23
ENSG00000148950.29	ENSG00000148950	chr11	dexseq_prepare_annotation2.py	exon	.	-	.	IMMP1L	20	5.24233530561599e-25	1.76115456578598e-23
ENSG00000156299.35	ENSG00000156299	chr21	dexseq_prepare_annotation2.py	exon	.	-	.	TIAM1	9	5.41848390066928e-25	1.81607830736217e-23
ENSG00000122674.29	ENSG00000122674	chr7	dexseq_prepare_annotation2.py	exon	.	+	.	CCZ1	26	6.64065652063727e-25	2.2205178971688e-23
ENSG00000139197.37	ENSG00000139197	chr12	dexseq_prepare_annotation2.py	exon	.	+	.	PEX5	29	6.75844971930346e-25	2.25465026100949e-23
ENSG00000133216.30	ENSG00000133216	chr1	dexseq_prepare_annotation2.py	exon	.	+	.	EPHB2	19	6.78003410173558e-25	2.2566029974338e-23
ENSG00000114857.52	ENSG00000114857	chr3	dexseq_prepare_annotation2.py	exon	.	+	.	NKTR	19	6.87902240224967e-25	2.28424945278406e-23
ENSG00000065534.66	ENSG00000065534	chr3	dexseq_prepare_annotation2.py	exon	.	-	.	MYLK	28	7.0012497718985e-25	2.31946715884259e-23
ENSG00000189403.23	ENSG00000189403	chr13	dexseq_prepare_annotation2.py	exon	.	-	.	HMGB1	19	7.76462776455635e-25	2.56644205720186e-23
ENSG00000240891.ENSG00000144824.41	ENSG00000240891+ENSG00000144824	chr3	dexseq_prepare_annotation2.py	exon	.	+	.		26	7.88130368558001e-25	2.59901842229069e-23
ENSG00000117425.ENSG00000202444.27	ENSG00000117425+ENSG00000202444	chr1	dexseq_prepare_annotation2.py	exon	.	-	.		26	8.14517054423581e-25	2.67987319855648e-23
ENSG00000183305.29	ENSG00000183305	chrX	dexseq_prepare_annotation2.py	exon	.	+	.	MAGEA2B	15	9.37203623503952e-25	3.0764727641108e-23
ENSG00000173818.62	ENSG00000173818	chr17	dexseq_prepare_annotation2.py	exon	.	+	.	ENDOV	23	9.82753558353185e-25	3.21863009008594e-23
ENSG00000129680.32	ENSG00000129680	chrX	dexseq_prepare_annotation2.py	exon	.	-	.	MAP7D3	15	9.99755823789389e-25	3.26685587522979e-23
ENSG00000267138.ENSG00000011132.21	ENSG00000267138+ENSG00000011132	chr19	dexseq_prepare_annotation2.py	exon	.	-	.		11	1.00855992403031e-24	3.28813457050336e-23
ENSG00000169347.29	ENSG00000169347	chr16	dexseq_prepare_annotation2.py	exon	.	-	.	GP2	17	1.05951226572086e-24	3.4464180162734e-23
ENSG00000115977.ENSG00000188971.10	ENSG00000115977+ENSG00000188971	chr2	dexseq_prepare_annotation2.py	exon	.	-	.		7	1.07447229728017e-24	3.487173100562e-23
ENSG00000073331.24	ENSG00000073331	chr4	dexseq_prepare_annotation2.py	exon	.	+	.	ALPK1	10	1.13806972337666e-24	3.68523931869936e-23
ENSG00000150712.26	ENSG00000150712	chr5	dexseq_prepare_annotation2.py	exon	.	-	.	MTMR12	19	1.19242849271966e-24	3.85256457839267e-23
ENSG00000244045.ENSG00000258924.ENSG00000264302.ENSG00000004139.57	ENSG00000244045+ENSG00000258924+ENSG00000264302+ENSG00000004139	chr17	dexseq_prepare_annotation2.py	exon	.	+	.		36	1.25178810389294e-24	4.03525850569532e-23
ENSG00000139908.16	ENSG00000139908	chr14	dexseq_prepare_annotation2.py	exon	.	+	.	TSSK4	12	1.35358395136103e-24	4.35362371799866e-23
ENSG00000079785.37	ENSG00000079785	chr2	dexseq_prepare_annotation2.py	exon	.	+	.	DDX1	23	1.53877253002145e-24	4.93717031018933e-23
ENSG00000142188.30	ENSG00000142188	chr21	dexseq_prepare_annotation2.py	exon	.	-	.	TMEM50B	20	1.5418977336806e-24	4.93717031018933e-23
ENSG00000126522.ENSG00000249319.ENSG00000241258.60	ENSG00000126522+ENSG00000249319+ENSG00000241258	chr7	dexseq_prepare_annotation2.py	exon	.	+	.		39	1.74163943979652e-24	5.56432466901583e-23
ENSG00000166889.21	ENSG00000166889	chr11	dexseq_prepare_annotation2.py	exon	.	-	.	PATL1	9	1.78371954429519e-24	5.68610152509212e-23
ENSG00000078246.ENSG00000171792.47	ENSG00000078246+ENSG00000171792	chr12	dexseq_prepare_annotation2.py	exon	.	+	.		25	1.8170149115622e-24	5.77939665329486e-23
ENSG00000141084.26	ENSG00000141084	chr16	dexseq_prepare_annotation2.py	exon	.	-	.	RANBP10	14	1.97242410267147e-24	6.25982826389873e-23
ENSG00000226994.23	ENSG00000226994	chr2	dexseq_prepare_annotation2.py	exon	.	+	.	AC012593.1	14	2.09236974093415e-24	6.62583751295815e-23
ENSG00000148985.ENSG00000250404.89	ENSG00000148985+ENSG00000250404	chr11	dexseq_prepare_annotation2.py	exon	.	+	.		68	2.14385602605252e-24	6.77392394134876e-23
ENSG00000100239.29	ENSG00000100239	chr22	dexseq_prepare_annotation2.py	exon	.	+	.	PPP6R2	17	2.15239076654931e-24	6.7859440760769e-23
ENSG00000205744.57	ENSG00000205744	chr19	dexseq_prepare_annotation2.py	exon	.	-	.	DENND1C	29	2.46888954529456e-24	7.76671502790581e-23
ENSG00000265408.ENSG00000172828.ENSG00000172831.64	ENSG00000265408+ENSG00000172828+ENSG00000172831	chr16	dexseq_prepare_annotation2.py	exon	.	+	.		29	2.53629069148384e-24	7.96128883355268e-23
ENSG00000197858.57	ENSG00000197858	chr8	dexseq_prepare_annotation2.py	exon	.	+	.	GPAA1	34	2.59273776337061e-24	8.12070375885401e-23
ENSG00000013563.26	ENSG00000013563	chrX	dexseq_prepare_annotation2.py	exon	.	-	.	DNASE1L1	11	2.64768299708639e-24	8.2747304124628e-23
ENSG00000213780.ENSG00000137411.48	ENSG00000213780+ENSG00000137411	chr6	dexseq_prepare_annotation2.py	exon	.	+	.		8	3.04859332403173e-24	9.50697200722502e-23
ENSG00000110906.27	ENSG00000110906	chr12	dexseq_prepare_annotation2.py	exon	.	-	.	KCTD10	18	3.1562051019763e-24	9.82120654834056e-23
ENSG00000074071.6	ENSG00000074071	chr16	dexseq_prepare_annotation2.py	exon	.	-	.	MRPS34	7	3.49092689354604e-24	1.08392524432723e-22
ENSG00000010327.56	ENSG00000010327	chr3	dexseq_prepare_annotation2.py	exon	.	+	.	STAB1	23	3.5385375944014e-24	1.09633524388095e-22
ENSG00000006025.45	ENSG00000006025	chr17	dexseq_prepare_annotation2.py	exon	.	-	.	OSBPL7	16	3.95992616926801e-24	1.22424872625322e-22
ENSG00000156931.97	ENSG00000156931	chr3	dexseq_prepare_annotation2.py	exon	.	+	.	VPS8	54	4.06045173562766e-24	1.25262753005546e-22
ENSG00000129534.39	ENSG00000129534	chr14	dexseq_prepare_annotation2.py	exon	.	-	.	MIS18BP1	11	4.2143884478845e-24	1.29732622928977e-22
ENSG00000177156.26	ENSG00000177156	chr11	dexseq_prepare_annotation2.py	exon	.	+	.	TALDO1	20	4.23746780475844e-24	1.3016375944167e-22
ENSG00000119638.40	ENSG00000119638	chr14	dexseq_prepare_annotation2.py	exon	.	-	.	NEK9	35	4.29220294033941e-24	1.31563357220446e-22
ENSG00000135976.77	ENSG00000135976	chr2	dexseq_prepare_annotation2.py	exon	.	+	.	ANKRD36	20	4.54120367304323e-24	1.38898862878049e-22
ENSG00000106571.24	ENSG00000106571	chr7	dexseq_prepare_annotation2.py	exon	.	-	.	GLI3	19	4.60704836926454e-24	1.40612997568297e-22
ENSG00000068305.41	ENSG00000068305	chr15	dexseq_prepare_annotation2.py	exon	.	+	.	MEF2A	10	5.28950309196833e-24	1.61099621771307e-22
ENSG00000172819.47	ENSG00000172819	chr12	dexseq_prepare_annotation2.py	exon	.	-	.	RARG	31	5.49377645896294e-24	1.66966574796236e-22
ENSG00000255429.ENSG00000086991.45	ENSG00000255429+ENSG00000086991	chr11	dexseq_prepare_annotation2.py	exon	.	-	.		28	6.65211690780816e-24	2.01743376411222e-22
ENSG00000130827.29	ENSG00000130827	chrX	dexseq_prepare_annotation2.py	exon	.	+	.	PLXNA3	10	7.1719286349604e-24	2.17049190439888e-22
ENSG00000239779.ENSG00000115274.63	ENSG00000239779+ENSG00000115274	chr2	dexseq_prepare_annotation2.py	exon	.	+	.		51	7.20331142941796e-24	2.17540005168422e-22
ENSG00000165795.162	ENSG00000165795	chr14	dexseq_prepare_annotation2.py	exon	.	-	.	NDRG2	63	7.23488022627326e-24	2.18034363121618e-22
ENSG00000068137.34	ENSG00000068137	chr17	dexseq_prepare_annotation2.py	exon	.	-	.	PLEKHH3	25	7.48978755713638e-24	2.25243191838829e-22
ENSG00000256498.ENSG00000179364.35	ENSG00000256498+ENSG00000179364	chr14	dexseq_prepare_annotation2.py	exon	.	+	.		23	7.61401327302227e-24	2.28500042680972e-22
ENSG00000122678.46	ENSG00000122678	chr7	dexseq_prepare_annotation2.py	exon	.	-	.	POLM	21	7.69429708788466e-24	2.30427331368905e-22
ENSG00000129484.37	ENSG00000129484	chr14	dexseq_prepare_annotation2.py	exon	.	+	.	PARP2	23	7.99220719037732e-24	2.38850441970756e-22
ENSG00000112659.68	ENSG00000112659	chr6	dexseq_prepare_annotation2.py	exon	.	+	.	CUL9	32	8.18229755943617e-24	2.44022990623933e-22
ENSG00000166145.29	ENSG00000166145	chr15	dexseq_prepare_annotation2.py	exon	.	+	.	SPINT1	9	8.44888804655551e-24	2.51450827858587e-22
ENSG00000126214.ENSG00000256500.ENSG00000256053.98	ENSG00000126214+ENSG00000256500+ENSG00000256053	chr14	dexseq_prepare_annotation2.py	exon	.	+	.		35	8.72848537241132e-24	2.59234208420787e-22
ENSG00000173821.89	ENSG00000173821	chr17	dexseq_prepare_annotation2.py	exon	.	+	.	RNF213	22	9.51816320516846e-24	2.81674464218232e-22
ENSG00000108264.41	ENSG00000108264	chr17	dexseq_prepare_annotation2.py	exon	.	+	.	TADA2A	26	9.52332625624555e-24	2.81674464218232e-22
ENSG00000104408.49	ENSG00000104408	chr8	dexseq_prepare_annotation2.py	exon	.	-	.	EIF3E	26	1.00660177102241e-23	2.97113218216388e-22
ENSG00000214597.ENSG00000271698.ENSG00000182325.37	ENSG00000214597+ENSG00000271698+ENSG00000182325	chr8	dexseq_prepare_annotation2.py	exon	.	-	.		24	1.07364776498101e-23	3.16252098329622e-22
ENSG00000231887.ENSG00000256682.ENSG00000212127.ENSG00000111215.61	ENSG00000231887+ENSG00000256682+ENSG00000212127+ENSG00000111215	chr12	dexseq_prepare_annotation2.py	exon	.	-	.		8	1.11827776010524e-23	3.28723247309625e-22
ENSG00000166532.28	ENSG00000166532	chr12	dexseq_prepare_annotation2.py	exon	.	+	.	RIMKLB	14	1.30616495957395e-23	3.83168432414894e-22
ENSG00000174996.30	ENSG00000174996	chr11	dexseq_prepare_annotation2.py	exon	.	+	.	KLC2	22	1.45641580972412e-23	4.26373158989642e-22
ENSG00000196074.50	ENSG00000196074	chr20	dexseq_prepare_annotation2.py	exon	.	-	.	SYCP2	8	1.48600923704575e-23	4.34150763857866e-22
ENSG00000231890.41	ENSG00000231890	chr2	dexseq_prepare_annotation2.py	exon	.	+	.	AC093391.2	28	1.56511553644288e-23	4.56332975005551e-22
ENSG00000172572.16	ENSG00000172572	chr12	dexseq_prepare_annotation2.py	exon	.	+	.	PDE3A	11	1.62404548350887e-23	4.72554410972307e-22
ENSG00000074706.37	ENSG00000074706	chr6	dexseq_prepare_annotation2.py	exon	.	-	.	IPCEF1	20	1.71939838904173e-23	4.99286839894809e-22
ENSG00000158683.61	ENSG00000158683	chr7	dexseq_prepare_annotation2.py	exon	.	-	.	PKD1L1	42	1.7879386027502e-23	5.18140995079831e-22
ENSG00000153823.13	ENSG00000153823	chr2	dexseq_prepare_annotation2.py	exon	.	-	.	PID1	10	1.91941689446067e-23	5.55121680464483e-22
ENSG00000125414.45	ENSG00000125414	chr17	dexseq_prepare_annotation2.py	exon	.	-	.	MYH2	25	1.98202687421267e-23	5.72075966007661e-22
ENSG00000113368.28	ENSG00000113368	chr5	dexseq_prepare_annotation2.py	exon	.	+	.	LMNB1	22	2.03700374270802e-23	5.86763427492903e-22
ENSG00000076662.31	ENSG00000076662	chr19	dexseq_prepare_annotation2.py	exon	.	-	.	ICAM3	21	2.2440513981065e-23	6.45108563243241e-22
ENSG00000109572.35	ENSG00000109572	chr4	dexseq_prepare_annotation2.py	exon	.	+	.	CLCN3	21	2.25133017084722e-23	6.45906626016066e-22
ENSG00000115361.16	ENSG00000115361	chr2	dexseq_prepare_annotation2.py	exon	.	-	.	ACADL	10	2.31388910961929e-23	6.62529726097579e-22
ENSG00000174501.46	ENSG00000174501	chr2	dexseq_prepare_annotation2.py	exon	.	-	.	ANKRD36C	26	2.40941591628482e-23	6.88507396794934e-22
ENSG00000082641.56	ENSG00000082641	chr17	dexseq_prepare_annotation2.py	exon	.	+	.	NFE2L1	11	2.41701235677647e-23	6.89305015068757e-22
ENSG00000135749.ENSG00000251508.86	ENSG00000135749+ENSG00000251508	chr1	dexseq_prepare_annotation2.py	exon	.	-	.		49	2.65291328343029e-23	7.55080179579515e-22
ENSG00000166455.ENSG00000140905.ENSG00000260643.29	ENSG00000166455+ENSG00000140905+ENSG00000260643	chr16	dexseq_prepare_annotation2.py	exon	.	-	.		24	2.91480937274453e-23	8.27979018851887e-22
ENSG00000112983.76	ENSG00000112983	chr5	dexseq_prepare_annotation2.py	exon	.	-	.	BRD8	44	3.37437942003768e-23	9.5662989684665e-22
ENSG00000019102.ENSG00000149564.26	ENSG00000019102+ENSG00000149564	chr11	dexseq_prepare_annotation2.py	exon	.	-	.		14	3.56406135663237e-23	1.00841144301561e-21
ENSG00000145868.56	ENSG00000145868	chr5	dexseq_prepare_annotation2.py	exon	.	+	.	FBXO38	17	3.58276717401042e-23	1.0117085651807e-21
ENSG00000175287.ENSG00000095319.ENSG00000251184.106	ENSG00000175287+ENSG00000095319+ENSG00000251184	chr9	dexseq_prepare_annotation2.py	exon	.	+	.		31	3.81987165406502e-23	1.07654339641577e-21
ENSG00000074201.26	ENSG00000074201	chr11	dexseq_prepare_annotation2.py	exon	.	-	.	CLNS1A	6	4.16517122166574e-23	1.17155649362343e-21
ENSG00000167522.42	ENSG00000167522	chr16	dexseq_prepare_annotation2.py	exon	.	-	.	ANKRD11	9	4.20358400459822e-23	1.18004721224974e-21
ENSG00000115970.84	ENSG00000115970	chr2	dexseq_prepare_annotation2.py	exon	.	-	.	THADA	44	4.52055132782202e-23	1.26654899995326e-21
ENSG00000167965.72	ENSG00000167965	chr16	dexseq_prepare_annotation2.py	exon	.	+	.	MLST8	32	4.68873759068195e-23	1.31110995591291e-21
ENSG00000147231.24	ENSG00000147231	chrX	dexseq_prepare_annotation2.py	exon	.	+	.	CXorf57	15	4.90699536011167e-23	1.36947175954867e-21
ENSG00000115084.41	ENSG00000115084	chr2	dexseq_prepare_annotation2.py	exon	.	-	.	SLC35F5	36	4.98675349837038e-23	1.38806432160782e-21
ENSG00000163539.95	ENSG00000163539	chr3	dexseq_prepare_annotation2.py	exon	.	-	.	CLASP2	47	4.99296751446243e-23	1.38806432160782e-21
ENSG00000116883.ENSG00000214193.37	ENSG00000116883+ENSG00000214193	chr1	dexseq_prepare_annotation2.py	exon	.	+	.		26	5.81805343217361e-23	1.61431289138357e-21
ENSG00000154727.11	ENSG00000154727	chr21	dexseq_prepare_annotation2.py	exon	.	+	.	GABPA	4	5.91707147818132e-23	1.63861757441141e-21
ENSG00000144744.32	ENSG00000144744	chr3	dexseq_prepare_annotation2.py	exon	.	-	.	UBA3	23	6.21036607298557e-23	1.71652603693599e-21
ENSG00000141376.90	ENSG00000141376	chr17	dexseq_prepare_annotation2.py	exon	.	+	.	BCAS3	63	6.43246708336129e-23	1.77449500597726e-21
ENSG00000185811.28	ENSG00000185811	chr7	dexseq_prepare_annotation2.py	exon	.	+	.	IKZF1	11	6.5166428814443e-23	1.79426568396005e-21
ENSG00000178125.ENSG00000121022.30	ENSG00000178125+ENSG00000121022	chr8	dexseq_prepare_annotation2.py	exon	.	-	.		15	7.00302181190115e-23	1.92448942321307e-21
ENSG00000150401.28	ENSG00000150401	chr13	dexseq_prepare_annotation2.py	exon	.	-	.	DCUN1D2	15	7.50420660381083e-23	2.05827617077756e-21
ENSG00000242600.19	ENSG00000242600	chr10	dexseq_prepare_annotation2.py	exon	.	+	.	MBL1P	10	7.84585339237566e-23	2.14787723117612e-21
ENSG00000158186.20	ENSG00000158186	chr3	dexseq_prepare_annotation2.py	exon	.	+	.	MRAS	17	8.00790768535817e-23	2.18806544278977e-21
ENSG00000196705.21	ENSG00000196705	chr19	dexseq_prepare_annotation2.py	exon	.	+	.	ZNF431	9	8.49998236198574e-23	2.31443223244271e-21
ENSG00000068650.ENSG00000234603.62	ENSG00000068650+ENSG00000234603	chr13	dexseq_prepare_annotation2.py	exon	.	+	.		23	8.50265448935034e-23	2.31443223244271e-21
ENSG00000215012.ENSG00000185838.27	ENSG00000215012+ENSG00000185838	chr22	dexseq_prepare_annotation2.py	exon	.	-	.		22	1.02772332368963e-22	2.79217634059238e-21
ENSG00000133624.16	ENSG00000133624	chr7	dexseq_prepare_annotation2.py	exon	.	-	.	ZNF767	8	1.03864147908734e-22	2.81650510727936e-21
ENSG00000181666.64	ENSG00000181666	chr19	dexseq_prepare_annotation2.py	exon	.	+	.	HKR1	44	1.0489725496633e-22	2.83915306130568e-21
ENSG00000205352.ENSG00000257379.ENSG00000197111.104	ENSG00000205352+ENSG00000257379+ENSG00000197111	chr12	dexseq_prepare_annotation2.py	exon	.	+	.		32	1.07364074555173e-22	2.90044755083608e-21
ENSG00000172955.12	ENSG00000172955	chr4	dexseq_prepare_annotation2.py	exon	.	-	.	ADH6	11	1.08046166691562e-22	2.91338770900462e-21
ENSG00000198947.90	ENSG00000198947	chrX	dexseq_prepare_annotation2.py	exon	.	-	.	DMD	30	1.10397877268957e-22	2.97121491449004e-21
ENSG00000159640.ENSG00000224353.ENSG00000264813.68	ENSG00000159640+ENSG00000224353+ENSG00000264813	chr17	dexseq_prepare_annotation2.py	exon	.	+	.		47	1.31686058808496e-22	3.53752156106342e-21
ENSG00000140678.46	ENSG00000140678	chr16	dexseq_prepare_annotation2.py	exon	.	+	.	ITGAX	20	1.32166291372351e-22	3.54378588735772e-21
ENSG00000214776.34	ENSG00000214776	chr12	dexseq_prepare_annotation2.py	exon	.	+	.	RP11-726G1.1	26	1.42792927069513e-22	3.82157563211224e-21
ENSG00000230524.21	ENSG00000230524	chr3	dexseq_prepare_annotation2.py	exon	.	-	.	COL6A4P1	15	1.74998070357459e-22	4.6747622332919e-21
ENSG00000141380.59	ENSG00000141380	chr18	dexseq_prepare_annotation2.py	exon	.	-	.	SS18	32	1.82023788090711e-22	4.85340379212129e-21
ENSG00000114416.58	ENSG00000114416	chr3	dexseq_prepare_annotation2.py	exon	.	+	.	FXR1	46	1.88628204594167e-22	5.02016993488558e-21
ENSG00000185722.50	ENSG00000185722	chr17	dexseq_prepare_annotation2.py	exon	.	-	.	ANKFY1	27	1.89182770140624e-22	5.02560525493936e-21
ENSG00000251154.ENSG00000058091.ENSG00000157224.ENSG00000105793.ENSG00000273299.120	ENSG00000251154+ENSG00000058091+ENSG00000157224+ENSG00000105793+ENSG00000273299	chr7	dexseq_prepare_annotation2.py	exon	.	+	.		17	1.90110493170554e-22	5.04091501761849e-21
ENSG00000157107.43	ENSG00000157107	chr5	dexseq_prepare_annotation2.py	exon	.	+	.	FCHO2	11	2.08503528612916e-22	5.51841903681233e-21
ENSG00000103657.110	ENSG00000103657	chr15	dexseq_prepare_annotation2.py	exon	.	-	.	HERC1	50	2.23496142461212e-22	5.90433179301304e-21
ENSG00000158882.ENSG00000263548.27	ENSG00000158882+ENSG00000263548	chr1	dexseq_prepare_annotation2.py	exon	.	+	.		24	2.3353662339298e-22	6.15103462348285e-21
ENSG00000126581.56	ENSG00000126581	chr17	dexseq_prepare_annotation2.py	exon	.	-	.	BECN1	27	2.33692148469721e-22	6.15103462348285e-21
ENSG00000159082.52	ENSG00000159082	chr21	dexseq_prepare_annotation2.py	exon	.	-	.	SYNJ1	32	2.41388902274636e-22	6.34198498741694e-21
ENSG00000108306.22	ENSG00000108306	chr17	dexseq_prepare_annotation2.py	exon	.	-	.	FBXL20	13	2.60771092334558e-22	6.83868614175363e-21
ENSG00000127022.58	ENSG00000127022	chr5	dexseq_prepare_annotation2.py	exon	.	+	.	CANX	24	2.62324367049854e-22	6.86686687104044e-21
ENSG00000255103.ENSG00000127603.104	ENSG00000255103+ENSG00000127603	chr1	dexseq_prepare_annotation2.py	exon	.	+	.		22	2.72544201149579e-22	7.1213962941543e-21
ENSG00000253877.7	ENSG00000253877	chr8	dexseq_prepare_annotation2.py	exon	.	-	.	RP11-946L20.2	8	2.75093841156422e-22	7.17494754797976e-21
ENSG00000196504.32	ENSG00000196504	chr2	dexseq_prepare_annotation2.py	exon	.	-	.	PRPF40A	24	2.76415981210171e-22	7.19634709702343e-21
ENSG00000072952.46	ENSG00000072952	chr11	dexseq_prepare_annotation2.py	exon	.	-	.	MRVI1	17	2.85442339419758e-22	7.41788108510222e-21
ENSG00000104976.14	ENSG00000104976	chr19	dexseq_prepare_annotation2.py	exon	.	+	.	SNAPC2	11	3.05450665461948e-22	7.923489685446e-21
ENSG00000004700.30	ENSG00000004700	chr12	dexseq_prepare_annotation2.py	exon	.	-	.	RECQL	11	3.49426054950708e-22	9.04786418459911e-21
ENSG00000151914.152	ENSG00000151914	chr6	dexseq_prepare_annotation2.py	exon	.	-	.	DST	69	3.61864603554334e-22	9.35305898736383e-21
ENSG00000156886.ENSG00000260757.38	ENSG00000156886+ENSG00000260757	chr16	dexseq_prepare_annotation2.py	exon	.	+	.		15	3.63585139114461e-22	9.38062737517435e-21
ENSG00000267534.ENSG00000130816.89	ENSG00000267534+ENSG00000130816	chr19	dexseq_prepare_annotation2.py	exon	.	-	.		50	4.06932085493782e-22	1.04799032764227e-20
ENSG00000140009.ENSG00000214770.43	ENSG00000140009+ENSG00000214770	chr14	dexseq_prepare_annotation2.py	exon	.	-	.		25	4.07653260944152e-22	1.04799032764227e-20
ENSG00000120318.39	ENSG00000120318	chr5	dexseq_prepare_annotation2.py	exon	.	-	.	ARAP3	11	4.23397950322664e-22	1.08651942708025e-20
ENSG00000144426.ENSG00000204196.60	ENSG00000144426+ENSG00000204196	chr2	dexseq_prepare_annotation2.py	exon	.	+	.		37	4.49134838899919e-22	1.15050701143203e-20
ENSG00000151651.45	ENSG00000151651	chr10	dexseq_prepare_annotation2.py	exon	.	-	.	ADAM8	19	5.61927080660124e-22	1.43677245715438e-20
ENSG00000162994.38	ENSG00000162994	chr2	dexseq_prepare_annotation2.py	exon	.	-	.	CLHC1	14	5.62890289941277e-22	1.43677245715438e-20
ENSG00000172757.39	ENSG00000172757	chr11	dexseq_prepare_annotation2.py	exon	.	-	.	CFL1	39	5.68982532290579e-22	1.44974323724838e-20
ENSG00000118308.67	ENSG00000118308	chr12	dexseq_prepare_annotation2.py	exon	.	+	.	LRMP	40	6.09599342425668e-22	1.55047917856316e-20
ENSG00000059145.59	ENSG00000059145	chr16	dexseq_prepare_annotation2.py	exon	.	-	.	UNKL	28	6.54465443571317e-22	1.66164721912045e-20
ENSG00000105136.ENSG00000268107.ENSG00000152439.56	ENSG00000105136+ENSG00000268107+ENSG00000152439	chr19	dexseq_prepare_annotation2.py	exon	.	+	.		28	6.73342958656631e-22	1.70655560811473e-20
ENSG00000172766.42	ENSG00000172766	chr13	dexseq_prepare_annotation2.py	exon	.	+	.	NAA16	11	7.05817333301267e-22	1.78570540497472e-20
ENSG00000184634.ENSG00000265597.66	ENSG00000184634+ENSG00000265597	chrX	dexseq_prepare_annotation2.py	exon	.	+	.		35	7.26254593496544e-22	1.83417643375139e-20
ENSG00000163810.21	ENSG00000163810	chr3	dexseq_prepare_annotation2.py	exon	.	+	.	TGM4	17	7.60391486041355e-22	1.91701509090742e-20
ENSG00000136504.49	ENSG00000136504	chr17	dexseq_prepare_annotation2.py	exon	.	+	.	KAT7	23	8.20629567580957e-22	2.06525107841207e-20
ENSG00000177030.35	ENSG00000177030	chr11	dexseq_prepare_annotation2.py	exon	.	-	.	DEAF1	9	8.3867818763828e-22	2.10697698803347e-20
ENSG00000169344.33	ENSG00000169344	chr16	dexseq_prepare_annotation2.py	exon	.	-	.	UMOD	15	8.53849516827444e-22	2.14134113966603e-20
ENSG00000266365.8	ENSG00000266365	chr17	dexseq_prepare_annotation2.py	exon	.	-	.	RP11-51L5.3	9	1.02311970852768e-21	2.56137036977828e-20
ENSG00000088538.52	ENSG00000088538	chr3	dexseq_prepare_annotation2.py	exon	.	+	.	DOCK3	36	1.04034485722874e-21	2.59995591932862e-20
ENSG00000122705.23	ENSG00000122705	chr9	dexseq_prepare_annotation2.py	exon	.	+	.	CLTA	9	1.07362085652959e-21	2.67411760834132e-20
ENSG00000198691.61	ENSG00000198691	chr1	dexseq_prepare_annotation2.py	exon	.	-	.	ABCA4	30	1.0737481647993e-21	2.67411760834132e-20
ENSG00000025434.75	ENSG00000025434	chr11	dexseq_prepare_annotation2.py	exon	.	+	.	NR1H3	18	1.08175751554315e-21	2.6893954177585e-20
ENSG00000168078.16	ENSG00000168078	chr8	dexseq_prepare_annotation2.py	exon	.	-	.	PBK	12	1.11800328389869e-21	2.7746984615098e-20
ENSG00000204316.ENSG00000188878.ENSG00000267426.118	ENSG00000204316+ENSG00000188878+ENSG00000267426	chr17	dexseq_prepare_annotation2.py	exon	.	-	.		33	1.19617446582994e-21	2.96357905221598e-20
ENSG00000120533.36	ENSG00000120533	chr8	dexseq_prepare_annotation2.py	exon	.	+	.	ENY2	9	1.29604882479525e-21	3.20548627442894e-20
ENSG00000149084.ENSG00000235661.45	ENSG00000149084+ENSG00000235661	chr11	dexseq_prepare_annotation2.py	exon	.	+	.		36	1.34915847023315e-21	3.33109780645346e-20
ENSG00000234680.6	ENSG00000234680	chr9	dexseq_prepare_annotation2.py	exon	.	+	.	VN2R3P	7	1.35362392408961e-21	3.33638061702157e-20
ENSG00000164808.73	ENSG00000164808	chr8	dexseq_prepare_annotation2.py	exon	.	+	.	SPIDR	42	1.44453352917025e-21	3.55434536465648e-20
ENSG00000080345.65	ENSG00000080345	chr2	dexseq_prepare_annotation2.py	exon	.	+	.	RIF1	46	1.45251346751766e-21	3.56786056362e-20
ENSG00000185298.20	ENSG00000185298	chr17	dexseq_prepare_annotation2.py	exon	.	+	.	CCDC137	8	1.54812741944513e-21	3.79622014221203e-20
ENSG00000141867.43	ENSG00000141867	chr19	dexseq_prepare_annotation2.py	exon	.	-	.	BRD4	12	1.5786586081298e-21	3.86448084191502e-20
ENSG00000115806.31	ENSG00000115806	chr2	dexseq_prepare_annotation2.py	exon	.	+	.	GORASP2	14	1.62266853224882e-21	3.96544805708846e-20
ENSG00000069248.35	ENSG00000069248	chr1	dexseq_prepare_annotation2.py	exon	.	-	.	NUP133	8	1.62548932688983e-21	3.96558578133242e-20
ENSG00000177830.74	ENSG00000177830	chr11	dexseq_prepare_annotation2.py	exon	.	-	.	CHID1	45	1.74836941070592e-21	4.25812550026763e-20
ENSG00000229692.6	ENSG00000229692	chr2	dexseq_prepare_annotation2.py	exon	.	-	.	SOS1-IT1	7	1.86896955842373e-21	4.54413022298109e-20
ENSG00000133107.29	ENSG00000133107	chr13	dexseq_prepare_annotation2.py	exon	.	-	.	TRPC4	7	1.91475488412738e-21	4.64757340318227e-20
ENSG00000258818.ENSG00000259171.ENSG00000214274.11	ENSG00000258818+ENSG00000259171+ENSG00000214274	chr14	dexseq_prepare_annotation2.py	exon	.	+	.		10	2.0296873406593e-21	4.91822042259419e-20
ENSG00000110911.72	ENSG00000110911	chr12	dexseq_prepare_annotation2.py	exon	.	-	.	SLC11A2	31	2.13488937821831e-21	5.16441621088392e-20
ENSG00000155363.60	ENSG00000155363	chr1	dexseq_prepare_annotation2.py	exon	.	+	.	MOV10	15	2.15230427716881e-21	5.19777859528394e-20
ENSG00000082805.63	ENSG00000082805	chr12	dexseq_prepare_annotation2.py	exon	.	+	.	ERC1	57	2.38110173256666e-21	5.74065619389392e-20
ENSG00000059573.24	ENSG00000059573	chr10	dexseq_prepare_annotation2.py	exon	.	-	.	ALDH18A1	21	2.47833130040399e-21	5.96504404434483e-20
ENSG00000173838.27	ENSG00000173838	chr17	dexseq_prepare_annotation2.py	exon	.	-	.	MARCH10	24	2.48338031045169e-21	5.96718434730813e-20
ENSG00000212290.ENSG00000129636.42	ENSG00000212290+ENSG00000129636	chr16	dexseq_prepare_annotation2.py	exon	.	-	.		17	2.60852553259162e-21	6.25740782023858e-20
ENSG00000263798.ENSG00000108439.ENSG00000108465.115	ENSG00000263798+ENSG00000108439+ENSG00000108465	chr17	dexseq_prepare_annotation2.py	exon	.	+	.		61	2.61352596918625e-21	6.25893656560548e-20
ENSG00000135723.48	ENSG00000135723	chr16	dexseq_prepare_annotation2.py	exon	.	-	.	FHOD1	27	2.65295994244544e-21	6.34278506239663e-20
ENSG00000113504.32	ENSG00000113504	chr5	dexseq_prepare_annotation2.py	exon	.	-	.	SLC12A7	16	2.65920921163597e-21	6.3471474444123e-20
ENSG00000008838.82	ENSG00000008838	chr17	dexseq_prepare_annotation2.py	exon	.	-	.	MED24	10	2.67301625569428e-21	6.36950468238113e-20
ENSG00000091262.45	ENSG00000091262	chr16	dexseq_prepare_annotation2.py	exon	.	-	.	ABCC6	17	2.68853903840301e-21	6.39586940396206e-20
ENSG00000100359.50	ENSG00000100359	chr22	dexseq_prepare_annotation2.py	exon	.	+	.	SGSM3	27	2.85365818119109e-21	6.77743818032883e-20
ENSG00000064201.43	ENSG00000064201	chr11	dexseq_prepare_annotation2.py	exon	.	+	.	TSPAN32	11	2.86997928926734e-21	6.80493436438678e-20
ENSG00000200469.ENSG00000163644.30	ENSG00000200469+ENSG00000163644	chr4	dexseq_prepare_annotation2.py	exon	.	-	.		17	3.06035036158101e-21	7.24434421400653e-20
ENSG00000050438.30	ENSG00000050438	chr12	dexseq_prepare_annotation2.py	exon	.	+	.	SLC4A8	16	3.10714320607789e-21	7.34299329344107e-20
ENSG00000261156.ENSG00000108684.27	ENSG00000261156+ENSG00000108684	chr17	dexseq_prepare_annotation2.py	exon	.	-	.		26	3.12442031171252e-21	7.37167917294672e-20
ENSG00000198363.82	ENSG00000198363	chr8	dexseq_prepare_annotation2.py	exon	.	-	.	ASPH	12	3.19865574462477e-21	7.53443623261778e-20
ENSG00000239520.ENSG00000006125.52	ENSG00000239520+ENSG00000006125	chr17	dexseq_prepare_annotation2.py	exon	.	+	.		34	3.70090406827581e-21	8.70319161629778e-20
ENSG00000140694.51	ENSG00000140694	chr16	dexseq_prepare_annotation2.py	exon	.	-	.	PARN	27	4.03287095802928e-21	9.46833615268905e-20
ENSG00000174953.47	ENSG00000174953	chr3	dexseq_prepare_annotation2.py	exon	.	-	.	DHX36	11	4.20318065510322e-21	9.85206315317904e-20
ENSG00000204248.73	ENSG00000204248	chr6	dexseq_prepare_annotation2.py	exon	.	-	.	COL11A2	12	4.5127207627279e-21	1.05603555206088e-19
ENSG00000068976.26	ENSG00000068976	chr11	dexseq_prepare_annotation2.py	exon	.	-	.	PYGM	14	4.75219229917041e-21	1.11026381973289e-19
ENSG00000172927.29	ENSG00000172927	chr11	dexseq_prepare_annotation2.py	exon	.	+	.	MYEOV	23	4.78386439977983e-21	1.11584609455027e-19
ENSG00000222326.ENSG00000149485.60	ENSG00000222326+ENSG00000149485	chr11	dexseq_prepare_annotation2.py	exon	.	-	.		9	5.31661537038699e-21	1.23809817350976e-19
ENSG00000125844.29	ENSG00000125844	chr20	dexseq_prepare_annotation2.py	exon	.	-	.	RRBP1	15	5.48236118241706e-21	1.27462676113084e-19
ENSG00000017797.4	ENSG00000017797	chr18	dexseq_prepare_annotation2.py	exon	.	+	.	RALBP1	5	5.52921870162734e-21	1.28344081350881e-19
ENSG00000114698.26	ENSG00000114698	chr3	dexseq_prepare_annotation2.py	exon	.	-	.	PLSCR4	25	5.93640515731847e-21	1.3757307266839e-19
ENSG00000079337.70	ENSG00000079337	chr12	dexseq_prepare_annotation2.py	exon	.	-	.	RAPGEF3	18	6.89167066947102e-21	1.59453251215422e-19
ENSG00000140297.20	ENSG00000140297	chr15	dexseq_prepare_annotation2.py	exon	.	+	.	GCNT3	17	7.02196807873323e-21	1.62206331867034e-19
ENSG00000114127.71	ENSG00000114127	chr3	dexseq_prepare_annotation2.py	exon	.	-	.	XRN1	30	7.27346767754735e-21	1.67745810023178e-19
ENSG00000228486.72	ENSG00000228486	chr2	dexseq_prepare_annotation2.py	exon	.	+	.	LINC01125	4	7.59658008311686e-21	1.74916438671447e-19
ENSG00000021776.44	ENSG00000021776	chr15	dexseq_prepare_annotation2.py	exon	.	-	.	AQR	7	7.6445117408568e-21	1.75738014299024e-19
ENSG00000138073.29	ENSG00000138073	chr2	dexseq_prepare_annotation2.py	exon	.	-	.	PREB	17	8.14558517420651e-21	1.86957470918388e-19
ENSG00000147316.22	ENSG00000147316	chr8	dexseq_prepare_annotation2.py	exon	.	+	.	MCPH1	4	8.34989930283161e-21	1.91340743608817e-19
ENSG00000138031.50	ENSG00000138031	chr2	dexseq_prepare_annotation2.py	exon	.	-	.	ADCY3	19	8.74029895644635e-21	1.99717411303386e-19
ENSG00000239306.ENSG00000173933.ENSG00000248643.ENSG00000258297.60	ENSG00000239306+ENSG00000173933+ENSG00000248643+ENSG00000258297	chr11	dexseq_prepare_annotation2.py	exon	.	+	.		38	8.74329273604229e-21	1.99717411303386e-19
ENSG00000258941.ENSG00000150527.ENSG00000150526.61	ENSG00000258941+ENSG00000150527+ENSG00000150526	chr14	dexseq_prepare_annotation2.py	exon	.	+	.		22	9.16232205097084e-21	2.08956295423174e-19
ENSG00000023839.35	ENSG00000023839	chr10	dexseq_prepare_annotation2.py	exon	.	+	.	ABCC2	23	1.12238783744345e-20	2.55565929017878e-19
ENSG00000158089.50	ENSG00000158089	chr2	dexseq_prepare_annotation2.py	exon	.	-	.	GALNT14	29	1.13092392040233e-20	2.57101483964683e-19
ENSG00000134982.ENSG00000272869.ENSG00000258864.ENSG00000212643.ENSG00000153037.72	ENSG00000134982+ENSG00000272869+ENSG00000258864+ENSG00000212643+ENSG00000153037	chr5	dexseq_prepare_annotation2.py	exon	.	+	.		21	1.18683390257951e-20	2.68997824082895e-19
ENSG00000105186.45	ENSG00000105186	chr19	dexseq_prepare_annotation2.py	exon	.	-	.	ANKRD27	16	1.18700329483773e-20	2.68997824082895e-19
ENSG00000259522.ENSG00000260669.ENSG00000213920.ENSG00000254505.ENSG00000129559.ENSG00000254692.ENSG00000100926.ENSG00000255526.ENSG00000196497.205	ENSG00000259522+ENSG00000260669+ENSG00000213920+ENSG00000254505+ENSG00000129559+ENSG00000254692+ENSG00000100926+ENSG00000255526+ENSG00000196497	chr14	dexseq_prepare_annotation2.py	exon	.	-	.		55	1.21076429408901e-20	2.73949744459098e-19
ENSG00000055609.26	ENSG00000055609	chr7	dexseq_prepare_annotation2.py	exon	.	-	.	KMT2C	20	1.27771674707017e-20	2.88643255696403e-19
ENSG00000183066.28	ENSG00000183066	chr22	dexseq_prepare_annotation2.py	exon	.	+	.	WBP2NL	11	1.31111002684204e-20	2.95721278852973e-19
ENSG00000104974.17	ENSG00000104974	chr19	dexseq_prepare_annotation2.py	exon	.	+	.	LILRA1	15	1.36104572149633e-20	3.06502368522211e-19
ENSG00000260345.ENSG00000088682.ENSG00000102978.70	ENSG00000260345+ENSG00000088682+ENSG00000102978	chr16	dexseq_prepare_annotation2.py	exon	.	+	.		32	1.38725963527071e-20	3.11915979121604e-19
ENSG00000143224.43	ENSG00000143224	chr1	dexseq_prepare_annotation2.py	exon	.	+	.	PPOX	20	1.40567693783328e-20	3.15562373602793e-19
ENSG00000112414.49	ENSG00000112414	chr6	dexseq_prepare_annotation2.py	exon	.	+	.	GPR126	35	1.44285971114777e-20	3.23403477443981e-19
ENSG00000227001.14	ENSG00000227001	chr1	dexseq_prepare_annotation2.py	exon	.	-	.	NBPF2P	10	1.53035192360143e-20	3.42478913323909e-19
ENSG00000136267.43	ENSG00000136267	chr7	dexseq_prepare_annotation2.py	exon	.	-	.	DGKB	25	1.55659526010618e-20	3.47809330315003e-19
ENSG00000111011.40	ENSG00000111011	chr12	dexseq_prepare_annotation2.py	exon	.	-	.	RSRC2	33	1.60541581475485e-20	3.58160028968248e-19
ENSG00000261360.9	ENSG00000261360	chr5	dexseq_prepare_annotation2.py	exon	.	-	.	CTD-2165H16.4	4	1.76013725532909e-20	3.92067840492172e-19
ENSG00000140983.87	ENSG00000140983	chr16	dexseq_prepare_annotation2.py	exon	.	+	.	RHOT2	64	1.78530779444433e-20	3.9705798932254e-19
ENSG00000188647.19	ENSG00000188647	chr9	dexseq_prepare_annotation2.py	exon	.	-	.	PTAR1	5	1.81408701045988e-20	4.02834027322708e-19
ENSG00000241287.ENSG00000179344.8	ENSG00000241287+ENSG00000179344	chr6	dexseq_prepare_annotation2.py	exon	.	-	.		6	1.84686318183653e-20	4.09478397889412e-19
ENSG00000170423.17	ENSG00000170423	chr12	dexseq_prepare_annotation2.py	exon	.	-	.	KRT78	16	1.95294366305716e-20	4.32329889607329e-19
ENSG00000181450.12	ENSG00000181450	chr1	dexseq_prepare_annotation2.py	exon	.	+	.	ZNF678	6	1.97278114453826e-20	4.36048467155644e-19
ENSG00000204673.22	ENSG00000204673	chr19	dexseq_prepare_annotation2.py	exon	.	-	.	AKT1S1	7	1.9818812059222e-20	4.37385936906984e-19
ENSG00000105339.45	ENSG00000105339	chr8	dexseq_prepare_annotation2.py	exon	.	+	.	DENND3	33	2.30230662112553e-20	5.07320867589029e-19
ENSG00000172382.14	ENSG00000172382	chr16	dexseq_prepare_annotation2.py	exon	.	-	.	PRSS27	12	2.43561249974322e-20	5.35872105963443e-19
ENSG00000072682.41	ENSG00000072682	chr5	dexseq_prepare_annotation2.py	exon	.	-	.	P4HA2	21	2.50332494473936e-20	5.49926436941594e-19
ENSG00000265381.ENSG00000162734.13	ENSG00000265381+ENSG00000162734	chr1	dexseq_prepare_annotation2.py	exon	.	+	.		8	2.51467370699797e-20	5.51574836802536e-19
ENSG00000228203.14	ENSG00000228203	chr2	dexseq_prepare_annotation2.py	exon	.	-	.	RNF144A-AS1	11	2.57715085148606e-20	5.6441570938271e-19
ENSG00000104979.ENSG00000037757.32	ENSG00000104979+ENSG00000037757	chr19	dexseq_prepare_annotation2.py	exon	.	+	.		14	2.60328807924518e-20	5.6927084598738e-19
ENSG00000010810.15	ENSG00000010810	chr6	dexseq_prepare_annotation2.py	exon	.	-	.	FYN	10	2.82596689302146e-20	6.17024278240378e-19
ENSG00000014914.38	ENSG00000014914	chr1	dexseq_prepare_annotation2.py	exon	.	-	.	MTMR11	16	2.83710647871497e-20	6.18515082631706e-19
ENSG00000077616.23	ENSG00000077616	chr11	dexseq_prepare_annotation2.py	exon	.	+	.	NAALAD2	15	2.89892373839323e-20	6.31032792522776e-19
ENSG00000171241.26	ENSG00000171241	chr16	dexseq_prepare_annotation2.py	exon	.	-	.	SHCBP1	10	2.91220161470115e-20	6.32962608528606e-19
ENSG00000117748.20	ENSG00000117748	chr1	dexseq_prepare_annotation2.py	exon	.	-	.	RPA2	14	3.37138086646999e-20	7.31655953547837e-19
ENSG00000156970.ENSG00000259288.ENSG00000137843.104	ENSG00000156970+ENSG00000259288+ENSG00000137843	chr15	dexseq_prepare_annotation2.py	exon	.	+	.		53	3.40034108420713e-20	7.36826176026454e-19
ENSG00000164300.23	ENSG00000164300	chr5	dexseq_prepare_annotation2.py	exon	.	-	.	SERINC5	10	3.43185693500236e-20	7.4205586559067e-19
ENSG00000065427.23	ENSG00000065427	chr16	dexseq_prepare_annotation2.py	exon	.	-	.	KARS	12	3.43482115547023e-20	7.4205586559067e-19
ENSG00000033178.43	ENSG00000033178	chr4	dexseq_prepare_annotation2.py	exon	.	-	.	UBA6	16	3.85712421848221e-20	8.32036795701163e-19
ENSG00000106266.27	ENSG00000106266	chr7	dexseq_prepare_annotation2.py	exon	.	-	.	SNX8	20	3.93152896682323e-20	8.46813558995183e-19
ENSG00000175463.31	ENSG00000175463	chr11	dexseq_prepare_annotation2.py	exon	.	+	.	TBC1D10C	30	4.64231059124121e-20	9.98409976482087e-19
ENSG00000163520.31	ENSG00000163520	chr3	dexseq_prepare_annotation2.py	exon	.	+	.	FBLN2	15	5.92314236873126e-20	1.27196822274626e-18
ENSG00000177674.35	ENSG00000177674	chr1	dexseq_prepare_annotation2.py	exon	.	+	.	AGTRAP	17	6.11722774157787e-20	1.31168358674043e-18
ENSG00000132716.ENSG00000258465.ENSG00000162735.96	ENSG00000132716+ENSG00000258465+ENSG00000162735	chr1	dexseq_prepare_annotation2.py	exon	.	-	.		45	6.56437553852065e-20	1.40546219552356e-18
ENSG00000141367.60	ENSG00000141367	chr17	dexseq_prepare_annotation2.py	exon	.	+	.	CLTC	26	6.72835587753507e-20	1.43842421852818e-18
ENSG00000131037.57	ENSG00000131037	chr19	dexseq_prepare_annotation2.py	exon	.	+	.	EPS8L1	40	6.93985344206578e-20	1.48143151229812e-18
ENSG00000188739.ENSG00000054267.42	ENSG00000188739+ENSG00000054267	chr1	dexseq_prepare_annotation2.py	exon	.	-	.		5	7.43326134177355e-20	1.58440020724728e-18
ENSG00000109536.23	ENSG00000109536	chr4	dexseq_prepare_annotation2.py	exon	.	+	.	FRG1	14	7.62308223127023e-20	1.62244977162569e-18
ENSG00000146839.57	ENSG00000146839	chr7	dexseq_prepare_annotation2.py	exon	.	+	.	ZAN	10	7.6495937425298e-20	1.62568032943096e-18
ENSG00000242111.7	ENSG00000242111	chr9	dexseq_prepare_annotation2.py	exon	.	+	.	RP11-86L19.2	6	7.75332897992417e-20	1.6452885239203e-18
ENSG00000072310.66	ENSG00000072310	chr17	dexseq_prepare_annotation2.py	exon	.	-	.	SREBF1	27	8.14196819162194e-20	1.725207292597e-18
ENSG00000091436.31	ENSG00000091436	chr2	dexseq_prepare_annotation2.py	exon	.	+	.	MLTK	7	8.58885339628883e-20	1.81721389335934e-18
ENSG00000165275.9	ENSG00000165275	chr9	dexseq_prepare_annotation2.py	exon	.	+	.	TRMT10B	6	8.73492069981133e-20	1.84539672222082e-18
ENSG00000164796.83	ENSG00000164796	chr8	dexseq_prepare_annotation2.py	exon	.	-	.	CSMD3	27	9.10914989427293e-20	1.92162875343155e-18
ENSG00000269897.ENSG00000168283.ENSG00000148444.52	ENSG00000269897+ENSG00000168283+ENSG00000148444	chr10	dexseq_prepare_annotation2.py	exon	.	+	.		25	9.24951706190385e-20	1.94837477610882e-18
ENSG00000070761.19	ENSG00000070761	chr16	dexseq_prepare_annotation2.py	exon	.	-	.	C16orf80	13	1.03318852447605e-19	2.17318026152623e-18
ENSG00000085998.49	ENSG00000085998	chr1	dexseq_prepare_annotation2.py	exon	.	-	.	POMGNT1	24	1.05950085167322e-19	2.22526203766506e-18
ENSG00000128833.52	ENSG00000128833	chr15	dexseq_prepare_annotation2.py	exon	.	-	.	MYO5C	13	1.11798169463523e-19	2.34323603206072e-18
ENSG00000166140.48	ENSG00000166140	chr15	dexseq_prepare_annotation2.py	exon	.	+	.	ZFYVE19	15	1.11893808432317e-19	2.34323603206072e-18
ENSG00000270179.ENSG00000149292.64	ENSG00000270179+ENSG00000149292	chr11	dexseq_prepare_annotation2.py	exon	.	+	.		27	1.12656740437955e-19	2.35577396732137e-18
ENSG00000166689.60	ENSG00000166689	chr11	dexseq_prepare_annotation2.py	exon	.	-	.	PLEKHA7	40	1.14539593363547e-19	2.39166006812239e-18
ENSG00000163214.45	ENSG00000163214	chr2	dexseq_prepare_annotation2.py	exon	.	-	.	DHX57	22	1.15517823157133e-19	2.40858019358877e-18
ENSG00000147996.78	ENSG00000147996	chr9	dexseq_prepare_annotation2.py	exon	.	-	.	CBWD5	40	1.2181586417802e-19	2.53620982820567e-18
ENSG00000134882.26	ENSG00000134882	chr13	dexseq_prepare_annotation2.py	exon	.	+	.	UBAC2	14	1.27227067138837e-19	2.64503228711104e-18
ENSG00000067798.66	ENSG00000067798	chr12	dexseq_prepare_annotation2.py	exon	.	+	.	NAV3	9	1.3904130137297e-19	2.8864652217008e-18
ENSG00000074319.ENSG00000256464.37	ENSG00000074319+ENSG00000256464	chr11	dexseq_prepare_annotation2.py	exon	.	-	.		10	1.41353580748618e-19	2.93022704601e-18
ENSG00000129055.14	ENSG00000129055	chr3	dexseq_prepare_annotation2.py	exon	.	-	.	ANAPC13	7	1.64197799955916e-19	3.39887076532123e-18
ENSG00000106554.26	ENSG00000106554	chr7	dexseq_prepare_annotation2.py	exon	.	-	.	CHCHD3	17	1.64434745577284e-19	3.39887092983593e-18
ENSG00000124104.28	ENSG00000124104	chr20	dexseq_prepare_annotation2.py	exon	.	+	.	SNX21	18	1.7048713253575e-19	3.51890347658321e-18
ENSG00000226995.17	ENSG00000226995	chr20	dexseq_prepare_annotation2.py	exon	.	-	.	LINC00658	13	1.7749267141326e-19	3.65823616583796e-18
ENSG00000139613.61	ENSG00000139613	chr12	dexseq_prepare_annotation2.py	exon	.	-	.	SMARCC2	23	1.89033051218991e-19	3.89050088914838e-18
ENSG00000123329.77	ENSG00000123329	chr12	dexseq_prepare_annotation2.py	exon	.	-	.	ARHGAP9	38	1.93375616782985e-19	3.97417367156436e-18
ENSG00000134107.7	ENSG00000134107	chr3	dexseq_prepare_annotation2.py	exon	.	+	.	BHLHE40	5	1.93885015775565e-19	3.97894213347708e-18
ENSG00000152556.88	ENSG00000152556	chr12	dexseq_prepare_annotation2.py	exon	.	+	.	PFKM	24	2.11848815339528e-19	4.34138750863647e-18
ENSG00000172113.48	ENSG00000172113	chr3	dexseq_prepare_annotation2.py	exon	.	-	.	NME6	13	2.16737064277651e-19	4.43522565914821e-18
ENSG00000258976.4	ENSG00000258976	chr14	dexseq_prepare_annotation2.py	exon	.	-	.	CTD-2207P18.2	4	2.18126088297262e-19	4.45729164761285e-18
ENSG00000259673.16	ENSG00000259673	chr15	dexseq_prepare_annotation2.py	exon	.	-	.	IQCH-AS1	6	2.22813532077943e-19	4.54660045186073e-18
ENSG00000256121.ENSG00000092421.56	ENSG00000256121+ENSG00000092421	chr5	dexseq_prepare_annotation2.py	exon	.	-	.		13	2.29651031476623e-19	4.67946597518772e-18
ENSG00000076604.45	ENSG00000076604	chr17	dexseq_prepare_annotation2.py	exon	.	+	.	TRAF4	5	2.58168214286429e-19	5.25308231764372e-18
ENSG00000145016.ENSG00000216042.39	ENSG00000145016+ENSG00000216042	chr3	dexseq_prepare_annotation2.py	exon	.	-	.		19	2.61701678066673e-19	5.31743707063232e-18
ENSG00000255591.ENSG00000147140.49	ENSG00000255591+ENSG00000147140	chrX	dexseq_prepare_annotation2.py	exon	.	+	.		37	2.78895550829757e-19	5.65877889201254e-18
ENSG00000114204.ENSG00000174776.61	ENSG00000114204+ENSG00000174776	chr3	dexseq_prepare_annotation2.py	exon	.	-	.		31	3.00512005994153e-19	6.08876373726854e-18
ENSG00000270249.ENSG00000267645.ENSG00000267368.ENSG00000105808.ENSG00000168255.ENSG00000170667.ENSG00000205236.ENSG00000228049.ENSG00000272949.153	ENSG00000270249+ENSG00000267645+ENSG00000267368+ENSG00000105808+ENSG00000168255+ENSG00000170667+ENSG00000205236+ENSG00000228049+ENSG00000272949	chr7	dexseq_prepare_annotation2.py	exon	.	-	.		36	3.11180398695384e-19	6.29602654342072e-18
ENSG00000177200.72	ENSG00000177200	chr16	dexseq_prepare_annotation2.py	exon	.	+	.	CHD9	19	3.17509011833083e-19	6.41502362640222e-18
ENSG00000105726.60	ENSG00000105726	chr19	dexseq_prepare_annotation2.py	exon	.	-	.	ATP13A1	16	3.41917912008788e-19	6.89847039066957e-18
ENSG00000259080.ENSG00000198522.ENSG00000243943.54	ENSG00000259080+ENSG00000198522+ENSG00000243943	chr2	dexseq_prepare_annotation2.py	exon	.	+	.		11	3.46892452191311e-19	6.98900593635443e-18
ENSG00000104880.ENSG00000268861.ENSG00000263264.43	ENSG00000104880+ENSG00000268861+ENSG00000263264	chr19	dexseq_prepare_annotation2.py	exon	.	+	.		22	3.47945674404679e-19	7.00039368770705e-18
ENSG00000211456.48	ENSG00000211456	chr3	dexseq_prepare_annotation2.py	exon	.	+	.	SACM1L	20	3.51197251702224e-19	7.05591677264483e-18
ENSG00000214021.ENSG00000241553.ENSG00000250151.116	ENSG00000214021+ENSG00000241553+ENSG00000250151	chr3	dexseq_prepare_annotation2.py	exon	.	+	.		49	3.5286333873885e-19	7.07947495693539e-18
ENSG00000204054.ENSG00000239353.25	ENSG00000204054+ENSG00000239353	chr9	dexseq_prepare_annotation2.py	exon	.	+	.		15	3.82725434506287e-19	7.66787200836967e-18
ENSG00000147162.43	ENSG00000147162	chrX	dexseq_prepare_annotation2.py	exon	.	+	.	OGT	4	3.8344734778004e-19	7.67162092594794e-18
ENSG00000100297.37	ENSG00000100297	chr22	dexseq_prepare_annotation2.py	exon	.	+	.	MCM5	10	4.07097035618476e-19	8.122387436572e-18
ENSG00000099953.33	ENSG00000099953	chr22	dexseq_prepare_annotation2.py	exon	.	+	.	MMP11	28	4.07110252136303e-19	8.122387436572e-18
ENSG00000116478.14	ENSG00000116478	chr1	dexseq_prepare_annotation2.py	exon	.	+	.	HDAC1	6	4.1051370310281e-19	8.17891537640251e-18
ENSG00000167566.21	ENSG00000167566	chr12	dexseq_prepare_annotation2.py	exon	.	-	.	NCKAP5L	13	4.32416691773379e-19	8.60335290359101e-18
ENSG00000099330.37	ENSG00000099330	chr19	dexseq_prepare_annotation2.py	exon	.	+	.	OCEL1	14	4.46713268383468e-19	8.86633470654981e-18
ENSG00000257083.7	ENSG00000257083	chr12	dexseq_prepare_annotation2.py	exon	.	-	.	RP11-123O10.3	7	4.46870686150959e-19	8.86633470654981e-18
ENSG00000235033.ENSG00000124615.32	ENSG00000235033+ENSG00000124615	chr6	dexseq_prepare_annotation2.py	exon	.	-	.		9	4.53947221802028e-19	8.99429958114653e-18
ENSG00000260765.10	ENSG00000260765	chr16	dexseq_prepare_annotation2.py	exon	.	+	.	CES1P2	9	4.66929696222145e-19	9.2387675755954e-18
ENSG00000187097.33	ENSG00000187097	chr14	dexseq_prepare_annotation2.py	exon	.	-	.	ENTPD5	11	4.67828403579442e-19	9.24379951700701e-18
ENSG00000106565.18	ENSG00000106565	chr7	dexseq_prepare_annotation2.py	exon	.	-	.	TMEM176B	13	4.808348626907e-19	9.48772504167551e-18
ENSG00000198130.41	ENSG00000198130	chr2	dexseq_prepare_annotation2.py	exon	.	-	.	HIBCH	25	4.81917292515045e-19	9.49602137517627e-18
ENSG00000197165.17	ENSG00000197165	chr16	dexseq_prepare_annotation2.py	exon	.	-	.	SULT1A2	10	5.00652095928887e-19	9.85165201111095e-18
ENSG00000129993.33	ENSG00000129993	chr16	dexseq_prepare_annotation2.py	exon	.	-	.	CBFA2T3	15	5.04813731773563e-19	9.9199355921805e-18
ENSG00000183090.9	ENSG00000183090	chr4	dexseq_prepare_annotation2.py	exon	.	-	.	FREM3	9	5.10578768011649e-19	1.00194971643326e-17
ENSG00000095585.27	ENSG00000095585	chr10	dexseq_prepare_annotation2.py	exon	.	-	.	BLNK	22	5.13429882673477e-19	1.00502546360309e-17
ENSG00000175221.32	ENSG00000175221	chr19	dexseq_prepare_annotation2.py	exon	.	-	.	MED16	12	5.13547343897572e-19	1.00502546360309e-17
ENSG00000144290.ENSG00000136535.ENSG00000251621.81	ENSG00000144290+ENSG00000136535+ENSG00000251621	chr2	dexseq_prepare_annotation2.py	exon	.	+	.		15	5.97329283636994e-19	1.16739626345677e-17
ENSG00000148803.16	ENSG00000148803	chr10	dexseq_prepare_annotation2.py	exon	.	-	.	FUOM	12	6.04589328831958e-19	1.17997740436659e-17
ENSG00000178057.17	ENSG00000178057	chr3	dexseq_prepare_annotation2.py	exon	.	+	.	NDUFAF3	11	6.25322066089614e-19	1.21878329321406e-17
ENSG00000118007.45	ENSG00000118007	chr3	dexseq_prepare_annotation2.py	exon	.	-	.	STAG1	22	6.35551200028935e-19	1.23703961525306e-17
ENSG00000166435.55	ENSG00000166435	chr11	dexseq_prepare_annotation2.py	exon	.	-	.	XRRA1	13	7.70523246182606e-19	1.49771761063543e-17
ENSG00000018869.16	ENSG00000018869	chr19	dexseq_prepare_annotation2.py	exon	.	-	.	ZNF582	9	7.76794845383798e-19	1.50786496035596e-17
ENSG00000170442.15	ENSG00000170442	chr12	dexseq_prepare_annotation2.py	exon	.	+	.	KRT86	10	7.82583869001109e-19	1.51580353109548e-17
ENSG00000239539.ENSG00000204740.37	ENSG00000239539+ENSG00000204740	chr10	dexseq_prepare_annotation2.py	exon	.	+	.		28	7.82997850499654e-19	1.51580353109548e-17
ENSG00000183087.14	ENSG00000183087	chr13	dexseq_prepare_annotation2.py	exon	.	-	.	GAS6	11	8.93654819412756e-19	1.72769250464636e-17
ENSG00000182568.ENSG00000131374.89	ENSG00000182568+ENSG00000131374	chr3	dexseq_prepare_annotation2.py	exon	.	-	.		5	8.98149541959743e-19	1.73404511163022e-17
ENSG00000128886.ENSG00000262560.ENSG00000184716.55	ENSG00000128886+ENSG00000262560+ENSG00000184716	chr15	dexseq_prepare_annotation2.py	exon	.	-	.		8	9.0370632144713e-19	1.74242838456439e-17
ENSG00000132953.26	ENSG00000132953	chr13	dexseq_prepare_annotation2.py	exon	.	-	.	XPO4	18	1.01420024966089e-18	1.95284598407858e-17
ENSG00000107614.28	ENSG00000107614	chr10	dexseq_prepare_annotation2.py	exon	.	-	.	TRDMT1	12	1.05077311242807e-18	2.0205549997025e-17
ENSG00000135750.14	ENSG00000135750	chr1	dexseq_prepare_annotation2.py	exon	.	+	.	KCNK1	12	1.08171725755322e-18	2.07727363582342e-17
ENSG00000130948.21	ENSG00000130948	chr9	dexseq_prepare_annotation2.py	exon	.	-	.	HSD17B3	11	1.09146845067914e-18	2.09319718248559e-17
ENSG00000173699.20	ENSG00000173699	chr2	dexseq_prepare_annotation2.py	exon	.	+	.	SPATA3	20	1.17817002440965e-18	2.2564551402078e-17
ENSG00000017621.22	ENSG00000017621	chrX	dexseq_prepare_annotation2.py	exon	.	+	.	MAGIX	16	1.28609282038188e-18	2.45731245851783e-17
ENSG00000119760.10	ENSG00000119760	chr2	dexseq_prepare_annotation2.py	exon	.	-	.	SUPT7L	8	1.28647030766601e-18	2.45731245851783e-17
ENSG00000267618.ENSG00000185379.ENSG00000092871.41	ENSG00000267618+ENSG00000185379+ENSG00000092871	chr17	dexseq_prepare_annotation2.py	exon	.	-	.		21	1.39646173029836e-18	2.66386217036304e-17
ENSG00000175931.30	ENSG00000175931	chr17	dexseq_prepare_annotation2.py	exon	.	-	.	UBE2O	27	1.41321690695105e-18	2.69224389511458e-17
ENSG00000159720.42	ENSG00000159720	chr16	dexseq_prepare_annotation2.py	exon	.	-	.	ATP6V0D1	34	1.43525154353151e-18	2.73059461431823e-17
ENSG00000104691.27	ENSG00000104691	chr8	dexseq_prepare_annotation2.py	exon	.	+	.	UBXN8	13	1.4700332368191e-18	2.79306314995629e-17
ENSG00000141562.72	ENSG00000141562	chr17	dexseq_prepare_annotation2.py	exon	.	+	.	NARF	35	1.52899120582909e-18	2.9012405883093e-17
ENSG00000113594.37	ENSG00000113594	chr5	dexseq_prepare_annotation2.py	exon	.	-	.	LIFR	18	1.56054506428133e-18	2.9572019745199e-17
ENSG00000213782.ENSG00000178878.44	ENSG00000213782+ENSG00000178878	chr12	dexseq_prepare_annotation2.py	exon	.	+	.		10	1.60888024203372e-18	3.0447740200493e-17
ENSG00000196396.11	ENSG00000196396	chr20	dexseq_prepare_annotation2.py	exon	.	+	.	PTPN1	12	1.65787749768187e-18	3.13255682668184e-17
ENSG00000132635.13	ENSG00000132635	chr20	dexseq_prepare_annotation2.py	exon	.	-	.	PCED1A	3	1.65963275585793e-18	3.13255682668184e-17
ENSG00000205339.37	ENSG00000205339	chr11	dexseq_prepare_annotation2.py	exon	.	+	.	IPO7	20	1.75205651597014e-18	3.30266106722623e-17
ENSG00000225190.46	ENSG00000225190	chr17	dexseq_prepare_annotation2.py	exon	.	-	.	PLEKHM1	13	1.85719641606105e-18	3.49625755753226e-17
ENSG00000032219.44	ENSG00000032219	chr14	dexseq_prepare_annotation2.py	exon	.	+	.	ARID4A	35	1.86814400511852e-18	3.51225763478705e-17
ENSG00000147813.46	ENSG00000147813	chr8	dexseq_prepare_annotation2.py	exon	.	-	.	NAPRT1	35	1.88016421776535e-18	3.53022980416805e-17
ENSG00000257093.ENSG00000244701.14	ENSG00000257093+ENSG00000244701	chr7	dexseq_prepare_annotation2.py	exon	.	-	.		12	1.98775301018132e-18	3.72736169033347e-17
ENSG00000165138.32	ENSG00000165138	chr9	dexseq_prepare_annotation2.py	exon	.	-	.	ANKS6	14	2.1055343423532e-18	3.94306659804918e-17
ENSG00000003509.37	ENSG00000003509	chr2	dexseq_prepare_annotation2.py	exon	.	+	.	NDUFAF7	13	2.21311807128436e-18	4.13913673175672e-17
ENSG00000060237.64	ENSG00000060237	chr12	dexseq_prepare_annotation2.py	exon	.	+	.	WNK1	17	2.35733944214079e-18	4.40312946582157e-17
ENSG00000115204.46	ENSG00000115204	chr2	dexseq_prepare_annotation2.py	exon	.	-	.	MPV17	25	2.45383775801925e-18	4.57741256681223e-17
ENSG00000198911.33	ENSG00000198911	chr22	dexseq_prepare_annotation2.py	exon	.	+	.	SREBF2	12	2.49856839301019e-18	4.65480046723781e-17
ENSG00000214940.ENSG00000205746.ENSG00000233024.ENSG00000254681.130	ENSG00000214940+ENSG00000205746+ENSG00000233024+ENSG00000254681	chr16	dexseq_prepare_annotation2.py	exon	.	-	.		17	2.55706248218239e-18	4.75759550024727e-17
ENSG00000070770.19	ENSG00000070770	chr16	dexseq_prepare_annotation2.py	exon	.	-	.	CSNK2A2	16	2.67050888109274e-18	4.96223444291132e-17
ENSG00000174871.18	ENSG00000174871	chr11	dexseq_prepare_annotation2.py	exon	.	+	.	CNIH2	14	2.89905769338563e-18	5.37994600409016e-17
ENSG00000151834.36	ENSG00000151834	chr4	dexseq_prepare_annotation2.py	exon	.	-	.	GABRA2	12	2.95068446046557e-18	5.46867811180602e-17
ENSG00000023191.63	ENSG00000023191	chr11	dexseq_prepare_annotation2.py	exon	.	-	.	RNH1	4	3.08815279744448e-18	5.71607121023755e-17
ENSG00000005810.107	ENSG00000005810	chr13	dexseq_prepare_annotation2.py	exon	.	-	.	MYCBP2	51	3.45764272970421e-18	6.39173775226893e-17
ENSG00000174099.27	ENSG00000174099	chr12	dexseq_prepare_annotation2.py	exon	.	+	.	MSRB3	12	3.48524359995178e-18	6.43446839656477e-17
ENSG00000081800.22	ENSG00000081800	chr7	dexseq_prepare_annotation2.py	exon	.	-	.	SLC13A1	19	3.61591370826146e-18	6.66713138110677e-17
ENSG00000136518.39	ENSG00000136518	chr3	dexseq_prepare_annotation2.py	exon	.	+	.	ACTL6A	31	3.62239834119918e-18	6.67051401854971e-17
ENSG00000100106.ENSG00000100101.58	ENSG00000100106+ENSG00000100101	chr22	dexseq_prepare_annotation2.py	exon	.	+	.		38	3.85415389028607e-18	7.08818430207098e-17
ENSG00000001631.ENSG00000243107.67	ENSG00000001631+ENSG00000243107	chr7	dexseq_prepare_annotation2.py	exon	.	-	.		50	4.03253972611849e-18	7.4067583061677e-17
ENSG00000197410.33	ENSG00000197410	chr4	dexseq_prepare_annotation2.py	exon	.	-	.	DCHS2	4	4.05849732162454e-18	7.44490333487263e-17
ENSG00000159140.47	ENSG00000159140	chr21	dexseq_prepare_annotation2.py	exon	.	+	.	SON	25	4.19452059310221e-18	7.68459743397845e-17
ENSG00000135390.ENSG00000213470.24	ENSG00000135390+ENSG00000213470	chr12	dexseq_prepare_annotation2.py	exon	.	-	.		14	4.27017020842718e-18	7.80805185171959e-17
ENSG00000174951.8	ENSG00000174951	chr19	dexseq_prepare_annotation2.py	exon	.	-	.	FUT1	7	4.27279240404313e-18	7.80805185171959e-17
ENSG00000183785.ENSG00000215193.ENSG00000235617.24	ENSG00000183785+ENSG00000215193+ENSG00000235617	chr22	dexseq_prepare_annotation2.py	exon	.	+	.		10	4.37575171611533e-18	7.9860252376176e-17
ENSG00000167244.ENSG00000129965.ENSG00000254647.ENSG00000240801.41	ENSG00000167244+ENSG00000129965+ENSG00000254647+ENSG00000240801	chr11	dexseq_prepare_annotation2.py	exon	.	-	.		24	4.40115322954844e-18	8.02217828181352e-17
ENSG00000123415.56	ENSG00000123415	chr12	dexseq_prepare_annotation2.py	exon	.	-	.	SMUG1	38	4.55968346890151e-18	8.30059128951677e-17
ENSG00000181827.21	ENSG00000181827	chr15	dexseq_prepare_annotation2.py	exon	.	-	.	RFX7	7	4.91387151562062e-18	8.93402875685396e-17
ENSG00000010704.29	ENSG00000010704	chr6	dexseq_prepare_annotation2.py	exon	.	+	.	HFE	16	5.32228873610241e-18	9.66433315435304e-17
ENSG00000146530.36	ENSG00000146530	chr7	dexseq_prepare_annotation2.py	exon	.	-	.	VWDE	26	5.33573441640541e-18	9.67649939359488e-17
ENSG00000151612.28	ENSG00000151612	chr4	dexseq_prepare_annotation2.py	exon	.	-	.	ZNF827	21	5.36907934876656e-18	9.7246771790475e-17
ENSG00000077800.22	ENSG00000077800	chr7	dexseq_prepare_annotation2.py	exon	.	+	.	FKBP6	9	5.40971791259453e-18	9.78592729585983e-17
ENSG00000099904.22	ENSG00000099904	chr22	dexseq_prepare_annotation2.py	exon	.	+	.	ZDHHC8	8	5.53505019777929e-18	1.00000371646277e-16
ENSG00000085563.48	ENSG00000085563	chr7	dexseq_prepare_annotation2.py	exon	.	-	.	ABCB1	13	5.710202473167e-18	1.03035037078718e-16
ENSG00000102786.62	ENSG00000102786	chr13	dexseq_prepare_annotation2.py	exon	.	-	.	INTS6	22	5.82751989960301e-18	1.05019815276137e-16
ENSG00000136051.55	ENSG00000136051	chr12	dexseq_prepare_annotation2.py	exon	.	+	.	KIAA1033	32	6.29546344156136e-18	1.13310442997739e-16
ENSG00000184014.57	ENSG00000184014	chr11	dexseq_prepare_annotation2.py	exon	.	-	.	DENND5A	26	6.65599286410231e-18	1.19649395533268e-16
ENSG00000204790.57	ENSG00000204790	chr9	dexseq_prepare_annotation2.py	exon	.	-	.	CBWD6	30	7.00572236530386e-18	1.25778582390843e-16
ENSG00000129757.16	ENSG00000129757	chr11	dexseq_prepare_annotation2.py	exon	.	-	.	CDKN1C	14	7.08303516412962e-18	1.27007674286799e-16
ENSG00000173890.ENSG00000242583.20	ENSG00000173890+ENSG00000242583	chr3	dexseq_prepare_annotation2.py	exon	.	+	.		15	7.32922112958421e-18	1.31258023850044e-16
ENSG00000140382.36	ENSG00000140382	chr15	dexseq_prepare_annotation2.py	exon	.	+	.	HMG20A	20	7.77571150128177e-18	1.390805255435e-16
ENSG00000256453.ENSG00000170445.33	ENSG00000256453+ENSG00000170445	chr5	dexseq_prepare_annotation2.py	exon	.	-	.		4	8.16643500785516e-18	1.45887310320899e-16
ENSG00000178445.32	ENSG00000178445	chr9	dexseq_prepare_annotation2.py	exon	.	-	.	GLDC	26	8.60478830789064e-18	1.53526975468521e-16
ENSG00000234761.3	ENSG00000234761	chr1	dexseq_prepare_annotation2.py	exon	.	-	.	RP11-38O14.5	4	9.05665082907095e-18	1.61388392724252e-16
ENSG00000011243.50	ENSG00000011243	chr19	dexseq_prepare_annotation2.py	exon	.	-	.	AKAP8L	35	9.24983013446591e-18	1.64626319204607e-16
ENSG00000223501.45	ENSG00000223501	chr6	dexseq_prepare_annotation2.py	exon	.	-	.	VPS52	34	9.46217655189283e-18	1.68196930157252e-16
ENSG00000048028.63	ENSG00000048028	chr11	dexseq_prepare_annotation2.py	exon	.	-	.	USP28	9	9.49454742297055e-18	1.68563468790238e-16
ENSG00000140943.52	ENSG00000140943	chr16	dexseq_prepare_annotation2.py	exon	.	-	.	MBTPS1	31	9.54860569899138e-18	1.69313657295465e-16
ENSG00000175701.12	ENSG00000175701	chr2	dexseq_prepare_annotation2.py	exon	.	-	.	LINC00116	10	9.99978479436785e-18	1.77094954166922e-16
ENSG00000230267.50	ENSG00000230267	chr16	dexseq_prepare_annotation2.py	exon	.	-	.	HERC2P4	12	1.00212374162091e-17	1.77256042830481e-16
ENSG00000164113.26	ENSG00000164113	chr4	dexseq_prepare_annotation2.py	exon	.	+	.	ADAD1	20	1.03125132594119e-17	1.82183500869782e-16
ENSG00000158352.18	ENSG00000158352	chrX	dexseq_prepare_annotation2.py	exon	.	-	.	SHROOM4	6	1.03933016025736e-17	1.83384884980219e-16
ENSG00000229688.14	ENSG00000229688	chr7	dexseq_prepare_annotation2.py	exon	.	+	.	ISPD-AS1	7	1.07964487383829e-17	1.90264197975555e-16
ENSG00000151320.45	ENSG00000151320	chr14	dexseq_prepare_annotation2.py	exon	.	+	.	AKAP6	29	1.09192860119042e-17	1.9219283170646e-16
ENSG00000110455.39	ENSG00000110455	chr11	dexseq_prepare_annotation2.py	exon	.	+	.	ACCS	17	1.10590380516516e-17	1.94414094180076e-16
ENSG00000183484.13	ENSG00000183484	chr14	dexseq_prepare_annotation2.py	exon	.	-	.	GPR132	8	1.14923303433957e-17	2.0178393975032e-16
ENSG00000138834.62	ENSG00000138834	chr16	dexseq_prepare_annotation2.py	exon	.	+	.	MAPK8IP3	21	1.19306753610036e-17	2.0922437414865e-16
ENSG00000128915.50	ENSG00000128915	chr15	dexseq_prepare_annotation2.py	exon	.	-	.	NARG2	33	1.25337885843262e-17	2.19532597365274e-16
ENSG00000257207.ENSG00000184115.ENSG00000256671.ENSG00000230596.ENSG00000273471.42	ENSG00000257207+ENSG00000184115+ENSG00000256671+ENSG00000230596+ENSG00000273471	chr2	dexseq_prepare_annotation2.py	exon	.	-	.		18	1.2638057345741e-17	2.21088942225188e-16
ENSG00000104325.48	ENSG00000104325	chr8	dexseq_prepare_annotation2.py	exon	.	+	.	DECR1	31	1.29411611110324e-17	2.26115659120293e-16
ENSG00000078018.38	ENSG00000078018	chr2	dexseq_prepare_annotation2.py	exon	.	+	.	MAP2	13	1.32519173840774e-17	2.31263692061546e-16
ENSG00000178202.18	ENSG00000178202	chr11	dexseq_prepare_annotation2.py	exon	.	-	.	KDELC2	7	1.33179080848382e-17	2.32132917955048e-16
ENSG00000067066.ENSG00000250011.68	ENSG00000067066+ENSG00000250011	chr2	dexseq_prepare_annotation2.py	exon	.	+	.		45	1.35781996475917e-17	2.36382614010563e-16
ENSG00000266009.ENSG00000264660.ENSG00000233098.ENSG00000244456.55	ENSG00000266009+ENSG00000264660+ENSG00000233098+ENSG00000244456	chr17	dexseq_prepare_annotation2.py	exon	.	+	.		39	1.36195143647895e-17	2.36814464924734e-16
ENSG00000156858.38	ENSG00000156858	chr16	dexseq_prepare_annotation2.py	exon	.	+	.	PRR14	8	1.37589800721243e-17	2.38949841567341e-16
ENSG00000053770.16	ENSG00000053770	chr14	dexseq_prepare_annotation2.py	exon	.	+	.	AP5M1	13	1.42183357678395e-17	2.46628810870203e-16
ENSG00000042317.54	ENSG00000042317	chr14	dexseq_prepare_annotation2.py	exon	.	+	.	SPATA7	23	1.48291133220646e-17	2.56912597349054e-16
ENSG00000134602.11	ENSG00000134602	chrX	dexseq_prepare_annotation2.py	exon	.	+	.	MST4	5	1.63731235119523e-17	2.83320213243613e-16
ENSG00000121892.41	ENSG00000121892	chr4	dexseq_prepare_annotation2.py	exon	.	-	.	PDS5A	13	1.6803779930931e-17	2.90421955553259e-16
ENSG00000231492.3	ENSG00000231492	chr11	dexseq_prepare_annotation2.py	exon	.	+	.	AP003774.5	4	1.72956871025008e-17	2.98563936805503e-16
ENSG00000257067.5	ENSG00000257067	chr11	dexseq_prepare_annotation2.py	exon	.	+	.	AP000797.4	4	1.7370182829991e-17	2.99489510452189e-16
ENSG00000115355.56	ENSG00000115355	chr2	dexseq_prepare_annotation2.py	exon	.	-	.	CCDC88A	30	1.75949440735388e-17	3.030005675089e-16
ENSG00000067596.36	ENSG00000067596	chr17	dexseq_prepare_annotation2.py	exon	.	+	.	DHX8	23	1.8532893441146e-17	3.18770211526666e-16
ENSG00000099290.45	ENSG00000099290	chr10	dexseq_prepare_annotation2.py	exon	.	+	.	FAM21A	34	1.89067070985897e-17	3.24810435124873e-16
ENSG00000183292.12	ENSG00000183292	chr2	dexseq_prepare_annotation2.py	exon	.	+	.	AC140481.2	8	1.94985376067926e-17	3.34577179389283e-16
ENSG00000091129.31	ENSG00000091129	chr7	dexseq_prepare_annotation2.py	exon	.	-	.	NRCAM	23	1.98280358827976e-17	3.39824581527755e-16
ENSG00000095794.45	ENSG00000095794	chr10	dexseq_prepare_annotation2.py	exon	.	+	.	CREM	13	2.14746083368646e-17	3.67605318129263e-16
ENSG00000181355.55	ENSG00000181355	chr6	dexseq_prepare_annotation2.py	exon	.	-	.	OFCC1	11	2.16142293072048e-17	3.69554373554056e-16
ENSG00000166888.73	ENSG00000166888	chr12	dexseq_prepare_annotation2.py	exon	.	-	.	STAT6	30	2.17988027920964e-17	3.72266459586455e-16
ENSG00000068079.18	ENSG00000068079	chr17	dexseq_prepare_annotation2.py	exon	.	+	.	IFI35	11	2.20132501574718e-17	3.75481656966626e-16
ENSG00000107959.48	ENSG00000107959	chr10	dexseq_prepare_annotation2.py	exon	.	-	.	PITRM1	19	2.30097837414354e-17	3.92013477162578e-16
ENSG00000150995.88	ENSG00000150995	chr3	dexseq_prepare_annotation2.py	exon	.	+	.	ITPR1	20	2.32315768590945e-17	3.95322621641412e-16
ENSG00000166847.16	ENSG00000166847	chr16	dexseq_prepare_annotation2.py	exon	.	+	.	DCTN5	14	2.36731177810612e-17	4.0235885612479e-16
ENSG00000007264.42	ENSG00000007264	chr19	dexseq_prepare_annotation2.py	exon	.	-	.	MATK	9	2.54482151065376e-17	4.32017332193233e-16
ENSG00000154175.90	ENSG00000154175	chr3	dexseq_prepare_annotation2.py	exon	.	-	.	ABI3BP	41	2.60110992443127e-17	4.4105108588613e-16
ENSG00000108312.44	ENSG00000108312	chr17	dexseq_prepare_annotation2.py	exon	.	-	.	UBTF	26	2.63846395919648e-17	4.46856735474304e-16
ENSG00000104695.28	ENSG00000104695	chr8	dexseq_prepare_annotation2.py	exon	.	-	.	PPP2CB	17	2.65858336243099e-17	4.49733235071611e-16
ENSG00000266994.ENSG00000168096.ENSG00000103199.101	ENSG00000266994+ENSG00000168096+ENSG00000103199	chr16	dexseq_prepare_annotation2.py	exon	.	-	.		79	2.70860310127084e-17	4.57655023412606e-16
ENSG00000065809.61	ENSG00000065809	chr10	dexseq_prepare_annotation2.py	exon	.	-	.	FAM107B	33	2.81695360416286e-17	4.75402346490779e-16
ENSG00000158055.28	ENSG00000158055	chr1	dexseq_prepare_annotation2.py	exon	.	+	.	GRHL3	18	2.91504359965918e-17	4.91378383514817e-16
ENSG00000174353.22	ENSG00000174353	chr7	dexseq_prepare_annotation2.py	exon	.	-	.	STAG3L3	19	2.92172380808228e-17	4.91926385292726e-16
ENSG00000175183.20	ENSG00000175183	chr12	dexseq_prepare_annotation2.py	exon	.	-	.	CSRP2	20	3.01372282848129e-17	5.06821265821384e-16
ENSG00000131966.46	ENSG00000131966	chr14	dexseq_prepare_annotation2.py	exon	.	+	.	ACTR10	17	3.16436413533893e-17	5.31531657159683e-16
ENSG00000151689.37	ENSG00000151689	chr2	dexseq_prepare_annotation2.py	exon	.	+	.	INPP1	19	3.23713654826522e-17	5.43119576431165e-16
ENSG00000197756.13	ENSG00000197756	chr2	dexseq_prepare_annotation2.py	exon	.	+	.	RPL37A	8	3.28633570434644e-17	5.50729972883758e-16
ENSG00000166157.ENSG00000187172.51	ENSG00000166157+ENSG00000187172	chr21	dexseq_prepare_annotation2.py	exon	.	-	.		16	3.31823788656216e-17	5.55427333520819e-16
ENSG00000166452.21	ENSG00000166452	chr11	dexseq_prepare_annotation2.py	exon	.	+	.	AKIP1	9	3.49511225206793e-17	5.84351809509492e-16
ENSG00000164898.ENSG00000269955.ENSG00000146963.35	ENSG00000164898+ENSG00000269955+ENSG00000146963	chr7	dexseq_prepare_annotation2.py	exon	.	+	.		11	3.69921243827559e-17	6.17755557940202e-16
ENSG00000099917.90	ENSG00000099917	chr22	dexseq_prepare_annotation2.py	exon	.	+	.	MED15	47	3.7378982747017e-17	6.2349012500693e-16
ENSG00000146151.28	ENSG00000146151	chr6	dexseq_prepare_annotation2.py	exon	.	-	.	HMGCLL1	14	3.95182518085991e-17	6.58408039714698e-16
ENSG00000065413.51	ENSG00000065413	chr2	dexseq_prepare_annotation2.py	exon	.	-	.	ANKRD44	12	4.06120241739398e-17	6.75846272360983e-16
ENSG00000268153.6	ENSG00000268153	chr19	dexseq_prepare_annotation2.py	exon	.	+	.	AC005176.2	7	4.3246051921904e-17	7.18846598864094e-16
ENSG00000104365.82	ENSG00000104365	chr8	dexseq_prepare_annotation2.py	exon	.	+	.	IKBKB	45	4.63413763179389e-17	7.69406300093557e-16
ENSG00000141401.33	ENSG00000141401	chr18	dexseq_prepare_annotation2.py	exon	.	+	.	IMPA2	24	4.66909618201939e-17	7.74314274347608e-16
ENSG00000140105.66	ENSG00000140105	chr14	dexseq_prepare_annotation2.py	exon	.	-	.	WARS	39	4.78883098090746e-17	7.93253815486345e-16
ENSG00000136261.33	ENSG00000136261	chr7	dexseq_prepare_annotation2.py	exon	.	+	.	BZW2	22	5.03047655178394e-17	8.32320485990088e-16
ENSG00000179715.16	ENSG00000179715	chr12	dexseq_prepare_annotation2.py	exon	.	+	.	PCED1B	16	5.08824719151969e-17	8.40909054865783e-16
ENSG00000100346.49	ENSG00000100346	chr22	dexseq_prepare_annotation2.py	exon	.	+	.	CACNA1I	18	5.14084154899317e-17	8.48623383432762e-16
ENSG00000137968.30	ENSG00000137968	chr1	dexseq_prepare_annotation2.py	exon	.	-	.	SLC44A5	19	5.21400425746541e-17	8.59711391647602e-16
ENSG00000237651.ENSG00000162929.59	ENSG00000237651+ENSG00000162929	chr2	dexseq_prepare_annotation2.py	exon	.	+	.		35	5.30851637720892e-17	8.74290096797496e-16
ENSG00000166984.21	ENSG00000166984	chr6	dexseq_prepare_annotation2.py	exon	.	+	.	TCP10L2	10	5.6474142894793e-17	9.29038508974548e-16
ENSG00000171759.44	ENSG00000171759	chr12	dexseq_prepare_annotation2.py	exon	.	-	.	PAH	8	6.16088888757463e-17	1.01234766428703e-15
ENSG00000269371.1	ENSG00000269371	chr19	dexseq_prepare_annotation2.py	exon	.	-	.	CTD-2207O23.11	2	6.42949839689075e-17	1.05527636731576e-15
ENSG00000112715.43	ENSG00000112715	chr6	dexseq_prepare_annotation2.py	exon	.	+	.	VEGFA	27	6.44001195851952e-17	1.05579396051386e-15
ENSG00000149260.28	ENSG00000149260	chr11	dexseq_prepare_annotation2.py	exon	.	+	.	CAPN5	4	6.46195220705268e-17	1.05818155719373e-15
ENSG00000099622.103	ENSG00000099622	chr19	dexseq_prepare_annotation2.py	exon	.	+	.	CIRBP	43	6.55766206823763e-17	1.07263012963362e-15
ENSG00000261218.ENSG00000197943.70	ENSG00000261218+ENSG00000197943	chr16	dexseq_prepare_annotation2.py	exon	.	+	.		48	6.62723628783295e-17	1.08277567823421e-15
ENSG00000213923.ENSG00000244627.68	ENSG00000213923+ENSG00000244627	chr22	dexseq_prepare_annotation2.py	exon	.	-	.		18	6.67839806202449e-17	1.08989329009945e-15
ENSG00000263142.ENSG00000262633.ENSG00000108433.23	ENSG00000263142+ENSG00000262633+ENSG00000108433	chr17	dexseq_prepare_annotation2.py	exon	.	+	.		13	6.79199040034677e-17	1.10717161696562e-15
ENSG00000152042.ENSG00000232637.95	ENSG00000152042+ENSG00000232637	chr1	dexseq_prepare_annotation2.py	exon	.	-	.		10	6.96144412122395e-17	1.1335064235977e-15
ENSG00000115363.23	ENSG00000115363	chr2	dexseq_prepare_annotation2.py	exon	.	-	.	EVA1A	10	7.56012418445187e-17	1.22959162614469e-15
ENSG00000086758.71	ENSG00000086758	chrX	dexseq_prepare_annotation2.py	exon	.	-	.	HUWE1	12	7.70550367047583e-17	1.25181710252521e-15
ENSG00000100364.41	ENSG00000100364	chr22	dexseq_prepare_annotation2.py	exon	.	-	.	KIAA0930	24	8.13875446055839e-17	1.32070625267772e-15
ENSG00000140092.29	ENSG00000140092	chr14	dexseq_prepare_annotation2.py	exon	.	-	.	FBLN5	23	8.56030790070771e-17	1.38754369305822e-15
ENSG00000144381.46	ENSG00000144381	chr2	dexseq_prepare_annotation2.py	exon	.	-	.	HSPD1	14	8.82671545404222e-17	1.42911098406587e-15
ENSG00000174744.17	ENSG00000174744	chr11	dexseq_prepare_annotation2.py	exon	.	-	.	BRMS1	8	9.08035847134657e-17	1.46852020599173e-15
ENSG00000187091.33	ENSG00000187091	chr3	dexseq_prepare_annotation2.py	exon	.	-	.	PLCD1	7	9.22525573047946e-17	1.49027357492937e-15
ENSG00000099804.18	ENSG00000099804	chr19	dexseq_prepare_annotation2.py	exon	.	+	.	CDC34	16	9.29363885436424e-17	1.49963160141569e-15
ENSG00000186001.36	ENSG00000186001	chr3	dexseq_prepare_annotation2.py	exon	.	+	.	LRCH3	25	9.57395650875939e-17	1.54312815863094e-15
ENSG00000148700.55	ENSG00000148700	chr10	dexseq_prepare_annotation2.py	exon	.	+	.	ADD3	34	9.69054922748332e-17	1.56016754958752e-15
ENSG00000139915.ENSG00000272781.45	ENSG00000139915+ENSG00000272781	chr14	dexseq_prepare_annotation2.py	exon	.	-	.		16	9.90165373072683e-17	1.59236796824301e-15
ENSG00000259132.ENSG00000129474.ENSG00000092036.ENSG00000265037.75	ENSG00000259132+ENSG00000129474+ENSG00000092036+ENSG00000265037	chr14	dexseq_prepare_annotation2.py	exon	.	-	.		32	1.03718565014746e-16	1.66611737417305e-15
ENSG00000049768.14	ENSG00000049768	chrX	dexseq_prepare_annotation2.py	exon	.	-	.	FOXP3	12	1.05178679148405e-16	1.68768249707368e-15
ENSG00000066777.57	ENSG00000066777	chr8	dexseq_prepare_annotation2.py	exon	.	-	.	ARFGEF1	42	1.09004423766551e-16	1.74711559657114e-15
ENSG00000132640.25	ENSG00000132640	chr20	dexseq_prepare_annotation2.py	exon	.	+	.	BTBD3	6	1.11960609157869e-16	1.79249435085896e-15
ENSG00000232274.21	ENSG00000232274	chr1	dexseq_prepare_annotation2.py	exon	.	-	.	RP11-782C8.2	14	1.12447946522831e-16	1.79828962415832e-15
ENSG00000132613.19	ENSG00000132613	chr16	dexseq_prepare_annotation2.py	exon	.	-	.	MTSS1L	16	1.16867624754145e-16	1.86688872728086e-15
ENSG00000074370.48	ENSG00000074370	chr17	dexseq_prepare_annotation2.py	exon	.	-	.	ATP2A3	19	1.22057755645702e-16	1.94762903752792e-15
ENSG00000197818.24	ENSG00000197818	chr20	dexseq_prepare_annotation2.py	exon	.	+	.	SLC9A8	12	1.24413658681777e-16	1.98301548198899e-15
ENSG00000181191.19	ENSG00000181191	chrX	dexseq_prepare_annotation2.py	exon	.	-	.	PJA1	10	1.25895536731997e-16	2.00440785174307e-15
ENSG00000231870.6	ENSG00000231870	chr17	dexseq_prepare_annotation2.py	exon	.	-	.	KRT17P3	5	1.30762686881857e-16	2.07959062452354e-15
ENSG00000238098.38	ENSG00000238098	chr16	dexseq_prepare_annotation2.py	exon	.	+	.	ABCA17P	21	1.31356155188403e-16	2.08671544427202e-15
ENSG00000187824.14	ENSG00000187824	chr17	dexseq_prepare_annotation2.py	exon	.	-	.	TMEM220	11	1.34010304257606e-16	2.12652413116743e-15
ENSG00000204843.ENSG00000188687.ENSG00000264324.144	ENSG00000204843+ENSG00000188687+ENSG00000264324	chr2	dexseq_prepare_annotation2.py	exon	.	-	.		48	1.3838182067385e-16	2.19346653874737e-15
ENSG00000204344.ENSG00000244731.104	ENSG00000204344+ENSG00000244731	chr6	dexseq_prepare_annotation2.py	exon	.	+	.		36	1.47276247681675e-16	2.33187392162652e-15
ENSG00000018236.42	ENSG00000018236	chr12	dexseq_prepare_annotation2.py	exon	.	+	.	CNTN1	17	1.50637286169653e-16	2.38246071676259e-15
ENSG00000234232.14	ENSG00000234232	chr1	dexseq_prepare_annotation2.py	exon	.	-	.	RP11-353N4.5	7	1.55737594681219e-16	2.45986658900895e-15
ENSG00000239953.ENSG00000112130.29	ENSG00000239953+ENSG00000112130	chr6	dexseq_prepare_annotation2.py	exon	.	+	.		21	1.55874432165154e-16	2.45986658900895e-15
ENSG00000163689.38	ENSG00000163689	chr3	dexseq_prepare_annotation2.py	exon	.	-	.	C3orf67	29	1.57871289190969e-16	2.48864136642247e-15
ENSG00000146938.21	ENSG00000146938	chrX	dexseq_prepare_annotation2.py	exon	.	-	.	NLGN4X	18	1.83393756979485e-16	2.88779741368903e-15
ENSG00000233223.9	ENSG00000233223	chr17	dexseq_prepare_annotation2.py	exon	.	-	.	AC113189.5	6	1.88373883107794e-16	2.96296420304968e-15
ENSG00000064419.29	ENSG00000064419	chr7	dexseq_prepare_annotation2.py	exon	.	-	.	TNPO3	13	1.91400275168935e-16	3.0072693836784e-15
ENSG00000146414.53	ENSG00000146414	chr6	dexseq_prepare_annotation2.py	exon	.	-	.	SHPRH	22	1.93295855520546e-16	3.03372981120594e-15
ENSG00000178031.34	ENSG00000178031	chr9	dexseq_prepare_annotation2.py	exon	.	+	.	ADAMTSL1	12	1.94735191400943e-16	3.05297958540604e-15
ENSG00000079999.26	ENSG00000079999	chr19	dexseq_prepare_annotation2.py	exon	.	-	.	KEAP1	20	1.97055157461815e-16	3.08597842116784e-15
ENSG00000168079.8	ENSG00000168079	chr8	dexseq_prepare_annotation2.py	exon	.	-	.	SCARA5	8	2.08830558534901e-16	3.26682046039603e-15
ENSG00000168883.22	ENSG00000168883	chr2	dexseq_prepare_annotation2.py	exon	.	+	.	USP39	7	2.1502738045178e-16	3.3600956128331e-15
ENSG00000267320.10	ENSG00000267320	chr19	dexseq_prepare_annotation2.py	exon	.	-	.	AC005780.1	11	2.21974662768707e-16	3.46488197760294e-15
ENSG00000008382.27	ENSG00000008382	chr19	dexseq_prepare_annotation2.py	exon	.	+	.	MPND	4	2.23361479648563e-16	3.48273959299852e-15
ENSG00000142396.ENSG00000269545.ENSG00000198131.ENSG00000267216.ENSG00000273439.ENSG00000083842.67	ENSG00000142396+ENSG00000269545+ENSG00000198131+ENSG00000267216+ENSG00000273439+ENSG00000083842	chr19	dexseq_prepare_annotation2.py	exon	.	+	.		46	2.26010964452213e-16	3.5199058920343e-15
ENSG00000205356.21	ENSG00000205356	chr7	dexseq_prepare_annotation2.py	exon	.	-	.	TECPR1	20	2.26235847504749e-16	3.5199058920343e-15
ENSG00000164953.73	ENSG00000164953	chr8	dexseq_prepare_annotation2.py	exon	.	+	.	TMEM67	33	2.29690888119155e-16	3.56978958837408e-15
ENSG00000134109.23	ENSG00000134109	chr3	dexseq_prepare_annotation2.py	exon	.	+	.	EDEM1	12	2.3043729782555e-16	3.57751410964016e-15
ENSG00000129480.ENSG00000129493.ENSG00000203546.77	ENSG00000129480+ENSG00000129493+ENSG00000203546	chr14	dexseq_prepare_annotation2.py	exon	.	-	.		57	2.31893100439927e-16	3.59622327114676e-15
ENSG00000092199.77	ENSG00000092199	chr14	dexseq_prepare_annotation2.py	exon	.	-	.	HNRNPC	35	2.33277434129341e-16	3.61378487320236e-15
ENSG00000175155.12	ENSG00000175155	chr17	dexseq_prepare_annotation2.py	exon	.	+	.	YPEL2	11	2.49361010990454e-16	3.8587742207746e-15
ENSG00000124116.25	ENSG00000124116	chr20	dexseq_prepare_annotation2.py	exon	.	-	.	WFDC3	15	2.50562795157177e-16	3.86920680149138e-15
ENSG00000117868.29	ENSG00000117868	chr7	dexseq_prepare_annotation2.py	exon	.	-	.	ESYT2	10	2.50574633571662e-16	3.86920680149138e-15
ENSG00000127720.31	ENSG00000127720	chr12	dexseq_prepare_annotation2.py	exon	.	+	.	METTL25	24	2.64885519007418e-16	4.08578792490474e-15
ENSG00000163499.14	ENSG00000163499	chr2	dexseq_prepare_annotation2.py	exon	.	-	.	CRYBA2	7	2.66062519344298e-16	4.09953473683561e-15
ENSG00000134668.45	ENSG00000134668	chr1	dexseq_prepare_annotation2.py	exon	.	-	.	SPOCD1	29	2.76943825537285e-16	4.26261714306046e-15
ENSG00000226249.1	ENSG00000226249	chr6	dexseq_prepare_annotation2.py	exon	.	-	.	RP11-307P5.2	2	2.80699302280101e-16	4.31578937964421e-15
ENSG00000104472.10	ENSG00000104472	chr8	dexseq_prepare_annotation2.py	exon	.	+	.	CHRAC1	7	3.0097859067146e-16	4.62263156657612e-15
ENSG00000136531.8	ENSG00000136531	chr2	dexseq_prepare_annotation2.py	exon	.	+	.	SCN2A	7	3.22398491240747e-16	4.94631695919628e-15
ENSG00000167702.35	ENSG00000167702	chr8	dexseq_prepare_annotation2.py	exon	.	+	.	KIFC2	18	3.25169268727252e-16	4.98349696569703e-15
ENSG00000163482.56	ENSG00000163482	chr2	dexseq_prepare_annotation2.py	exon	.	+	.	STK36	29	3.27008672020387e-16	5.00633874080304e-15
ENSG00000091732.14	ENSG00000091732	chr7	dexseq_prepare_annotation2.py	exon	.	-	.	ZC3HC1	4	3.28155513711013e-16	5.01854034561245e-15
ENSG00000156113.68	ENSG00000156113	chr10	dexseq_prepare_annotation2.py	exon	.	-	.	KCNMA1	34	3.28776762670681e-16	5.02268653941524e-15
ENSG00000182389.33	ENSG00000182389	chr2	dexseq_prepare_annotation2.py	exon	.	-	.	CACNB4	19	3.29458264652846e-16	5.02774341111179e-15
ENSG00000183054.45	ENSG00000183054	chr2	dexseq_prepare_annotation2.py	exon	.	-	.	RGPD6	9	3.32840245466472e-16	5.07395677068708e-15
ENSG00000213830.ENSG00000183323.27	ENSG00000213830+ENSG00000183323	chr5	dexseq_prepare_annotation2.py	exon	.	-	.		15	3.33326314160104e-16	5.07597237433832e-15
ENSG00000114812.33	ENSG00000114812	chr3	dexseq_prepare_annotation2.py	exon	.	+	.	VIPR1	32	3.34850072649194e-16	5.09376913271759e-15
ENSG00000163293.18	ENSG00000163293	chr4	dexseq_prepare_annotation2.py	exon	.	+	.	NIPAL1	14	3.40209548935827e-16	5.16981565623352e-15
ENSG00000171988.32	ENSG00000171988	chr10	dexseq_prepare_annotation2.py	exon	.	-	.	JMJD1C	12	3.42142318527485e-16	5.19368418971086e-15
ENSG00000206140.39	ENSG00000206140	chr22	dexseq_prepare_annotation2.py	exon	.	+	.	TMEM191C	34	3.7270909825939e-16	5.65170403227373e-15
ENSG00000143198.32	ENSG00000143198	chr1	dexseq_prepare_annotation2.py	exon	.	+	.	MGST3	22	3.88887644615581e-16	5.89080597889177e-15
ENSG00000137822.47	ENSG00000137822	chr15	dexseq_prepare_annotation2.py	exon	.	+	.	TUBGCP4	14	3.90754388296161e-16	5.91283934610594e-15
ENSG00000139910.30	ENSG00000139910	chr14	dexseq_prepare_annotation2.py	exon	.	-	.	NOVA1	22	4.0361353608958e-16	6.10098648599055e-15
ENSG00000114268.ENSG00000145040.41	ENSG00000114268+ENSG00000145040	chr3	dexseq_prepare_annotation2.py	exon	.	-	.		16	4.2373147225214e-16	6.39834523100732e-15
ENSG00000127191.29	ENSG00000127191	chr9	dexseq_prepare_annotation2.py	exon	.	+	.	TRAF2	16	4.33184133782638e-16	6.53420231242055e-15
ENSG00000077063.46	ENSG00000077063	chr7	dexseq_prepare_annotation2.py	exon	.	-	.	CTTNBP2	30	4.42881253527944e-16	6.67345754396887e-15
ENSG00000103528.ENSG00000261427.ENSG00000205730.31	ENSG00000103528+ENSG00000261427+ENSG00000205730	chr16	dexseq_prepare_annotation2.py	exon	.	+	.		24	4.44978270372577e-16	6.6980202397635e-15
ENSG00000137509.50	ENSG00000137509	chr11	dexseq_prepare_annotation2.py	exon	.	-	.	PRCP	24	4.51643608508718e-16	6.79122386169556e-15
ENSG00000232956.24	ENSG00000232956	chr7	dexseq_prepare_annotation2.py	exon	.	-	.	SNHG15	17	4.55423549470768e-16	6.84089090801903e-15
ENSG00000249700.48	ENSG00000249700	chr4	dexseq_prepare_annotation2.py	exon	.	-	.	SRD5A3-AS1	24	4.56057280431224e-16	6.84324444329071e-15
ENSG00000172500.39	ENSG00000172500	chr11	dexseq_prepare_annotation2.py	exon	.	-	.	FIBP	13	4.62315906490478e-16	6.92990771014201e-15
ENSG00000167723.ENSG00000141255.76	ENSG00000167723+ENSG00000141255	chr17	dexseq_prepare_annotation2.py	exon	.	-	.		8	4.66893045526467e-16	6.99121162638535e-15
ENSG00000262664.ENSG00000108963.47	ENSG00000262664+ENSG00000108963	chr17	dexseq_prepare_annotation2.py	exon	.	+	.		11	4.83394782268192e-16	7.23075928220773e-15
ENSG00000198015.25	ENSG00000198015	chr12	dexseq_prepare_annotation2.py	exon	.	+	.	MRPL42	5	5.17454489227617e-16	7.73217150830226e-15
ENSG00000228315.ENSG00000189269.ENSG00000244723.ENSG00000272578.ENSG00000234353.ENSG00000211683.ENSG00000273000.73	ENSG00000228315+ENSG00000189269+ENSG00000244723+ENSG00000272578+ENSG00000234353+ENSG00000211683+ENSG00000273000	chr22	dexseq_prepare_annotation2.py	exon	.	-	.		26	5.18632653777755e-16	7.74171219400821e-15
ENSG00000132256.43	ENSG00000132256	chr11	dexseq_prepare_annotation2.py	exon	.	-	.	TRIM5	16	5.46200715782889e-16	8.14474975873757e-15
ENSG00000226210.10	ENSG00000226210	chr12	dexseq_prepare_annotation2.py	exon	.	+	.	ABC7-42389800N19.1	9	5.75344776846625e-16	8.56248040812039e-15
ENSG00000143398.48	ENSG00000143398	chr1	dexseq_prepare_annotation2.py	exon	.	+	.	PIP5K1A	14	5.75408233769819e-16	8.56248040812039e-15
ENSG00000269966.ENSG00000232295.ENSG00000233237.47	ENSG00000269966+ENSG00000232295+ENSG00000233237	chr6	dexseq_prepare_annotation2.py	exon	.	-	.		22	5.91012439645875e-16	8.78556833857003e-15
ENSG00000149927.54	ENSG00000149927	chr16	dexseq_prepare_annotation2.py	exon	.	-	.	DOC2A	24	6.30495120342742e-16	9.36147112562321e-15
ENSG00000204764.67	ENSG00000204764	chr5	dexseq_prepare_annotation2.py	exon	.	+	.	RANBP17	32	6.31059085289484e-16	9.36147112562321e-15
ENSG00000104529.112	ENSG00000104529	chr8	dexseq_prepare_annotation2.py	exon	.	-	.	EEF1D	56	6.33475914498753e-16	9.38761569574857e-15
ENSG00000255819.ENSG00000183542.ENSG00000213809.34	ENSG00000255819+ENSG00000183542+ENSG00000213809	chr12	dexseq_prepare_annotation2.py	exon	.	-	.		6	6.43369268967502e-16	9.52438819746008e-15
ENSG00000255432.ENSG00000162194.ENSG00000185085.37	ENSG00000255432+ENSG00000162194+ENSG00000185085	chr11	dexseq_prepare_annotation2.py	exon	.	-	.		11	6.5168320282796e-16	9.63752117996607e-15
ENSG00000169519.11	ENSG00000169519	chr11	dexseq_prepare_annotation2.py	exon	.	+	.	METTL15	5	6.6449333980949e-16	9.81684547844194e-15
ENSG00000133597.ENSG00000090266.46	ENSG00000133597+ENSG00000090266	chr7	dexseq_prepare_annotation2.py	exon	.	+	.		12	6.83009173554437e-16	1.00800067846074e-14
ENSG00000174093.ENSG00000197681.55	ENSG00000174093+ENSG00000197681	chr17	dexseq_prepare_annotation2.py	exon	.	-	.		35	7.16311731577551e-16	1.05606287661665e-14
ENSG00000228113.16	ENSG00000228113	chr7	dexseq_prepare_annotation2.py	exon	.	+	.	AC003991.3	11	7.4463229506838e-16	1.096688939708e-14
ENSG00000124126.43	ENSG00000124126	chr20	dexseq_prepare_annotation2.py	exon	.	-	.	PREX1	31	7.60156407972989e-16	1.1184044792177e-14
ENSG00000103540.32	ENSG00000103540	chr16	dexseq_prepare_annotation2.py	exon	.	+	.	CCP110	22	7.62295860984704e-16	1.12040308666246e-14
ENSG00000214717.ENSG00000169084.29	ENSG00000214717+ENSG00000169084	chrX	dexseq_prepare_annotation2.py	exon	.	-	.		8	8.00452597024105e-16	1.17417330826861e-14
ENSG00000169169.51	ENSG00000169169	chr19	dexseq_prepare_annotation2.py	exon	.	+	.	CPT1C	22	8.00516901698641e-16	1.17417330826861e-14
ENSG00000170745.12	ENSG00000170745	chr2	dexseq_prepare_annotation2.py	exon	.	+	.	KCNS3	8	8.084151838065e-16	1.18454706963271e-14
ENSG00000142156.43	ENSG00000142156	chr21	dexseq_prepare_annotation2.py	exon	.	+	.	COL6A1	28	8.39255099027692e-16	1.22848106077064e-14
ENSG00000178252.ENSG00000178467.86	ENSG00000178252+ENSG00000178467	chr3	dexseq_prepare_annotation2.py	exon	.	+	.		20	8.43329293092381e-16	1.23318641278391e-14
ENSG00000225960.2	ENSG00000225960	chr9	dexseq_prepare_annotation2.py	exon	.	+	.	RP11-360A18.1	3	8.56509717804672e-16	1.25118451139593e-14
ENSG00000026297.ENSG00000249141.ENSG00000071242.61	ENSG00000026297+ENSG00000249141+ENSG00000071242	chr6	dexseq_prepare_annotation2.py	exon	.	-	.		15	8.74854600253519e-16	1.27668252702306e-14
ENSG00000152242.3	ENSG00000152242	chr18	dexseq_prepare_annotation2.py	exon	.	+	.	C18orf25	4	9.12551044075339e-16	1.32929310853342e-14
ENSG00000118729.15	ENSG00000118729	chr1	dexseq_prepare_annotation2.py	exon	.	-	.	CASQ2	8	9.12759645803707e-16	1.32929310853342e-14
ENSG00000070269.41	ENSG00000070269	chr14	dexseq_prepare_annotation2.py	exon	.	+	.	TMEM260	25	9.18959935878882e-16	1.33696554565746e-14
ENSG00000148200.18	ENSG00000148200	chr9	dexseq_prepare_annotation2.py	exon	.	-	.	NR6A1	18	9.47341512853688e-16	1.37686058783041e-14
ENSG00000129467.ENSG00000129465.ENSG00000258973.100	ENSG00000129467+ENSG00000129465+ENSG00000258973	chr14	dexseq_prepare_annotation2.py	exon	.	-	.		70	1.0105894355686e-15	1.46729812279671e-14
ENSG00000133026.57	ENSG00000133026	chr17	dexseq_prepare_annotation2.py	exon	.	-	.	MYH10	32	1.09933900185796e-15	1.59454175749771e-14
ENSG00000113522.44	ENSG00000113522	chr5	dexseq_prepare_annotation2.py	exon	.	+	.	RAD50	29	1.14245485080942e-15	1.65540553887486e-14
ENSG00000130702.ENSG00000265329.94	ENSG00000130702+ENSG00000265329	chr20	dexseq_prepare_annotation2.py	exon	.	-	.		21	1.14418001851722e-15	1.65623232751054e-14
ENSG00000184381.76	ENSG00000184381	chr22	dexseq_prepare_annotation2.py	exon	.	-	.	PLA2G6	7	1.19951734774697e-15	1.7345843098216e-14
ENSG00000141086.ENSG00000205220.ENSG00000261884.54	ENSG00000141086+ENSG00000205220+ENSG00000261884	chr16	dexseq_prepare_annotation2.py	exon	.	-	.		46	1.21409471193851e-15	1.75389613723645e-14
ENSG00000240038.ENSG00000236085.ENSG00000185946.57	ENSG00000240038+ENSG00000236085+ENSG00000185946	chr1	dexseq_prepare_annotation2.py	exon	.	+	.		45	1.23301815184221e-15	1.77944118593325e-14
ENSG00000233528.3	ENSG00000233528	chr13	dexseq_prepare_annotation2.py	exon	.	+	.	LINC00430	4	1.34267782316921e-15	1.9357500877751e-14
ENSG00000241468.ENSG00000248919.ENSG00000106246.46	ENSG00000241468+ENSG00000248919+ENSG00000106246	chr7	dexseq_prepare_annotation2.py	exon	.	-	.		8	1.34835297007255e-15	1.94198025659545e-14
ENSG00000176463.35	ENSG00000176463	chr15	dexseq_prepare_annotation2.py	exon	.	+	.	SLCO3A1	11	1.40929273744022e-15	2.02771357257572e-14
ENSG00000084234.59	ENSG00000084234	chr11	dexseq_prepare_annotation2.py	exon	.	+	.	APLP2	18	1.48387311305187e-15	2.13288174416123e-14
ENSG00000132326.16	ENSG00000132326	chr2	dexseq_prepare_annotation2.py	exon	.	-	.	PER2	7	1.50624396667123e-15	2.16286984002991e-14
ENSG00000166828.12	ENSG00000166828	chr16	dexseq_prepare_annotation2.py	exon	.	+	.	SCNN1G	2	1.52107039038815e-15	2.18197547501181e-14
ENSG00000104972.ENSG00000239998.53	ENSG00000104972+ENSG00000239998	chr19	dexseq_prepare_annotation2.py	exon	.	+	.		33	1.59937196287744e-15	2.29200707367401e-14
ENSG00000165119.ENSG00000207603.38	ENSG00000165119+ENSG00000207603	chr9	dexseq_prepare_annotation2.py	exon	.	-	.		15	1.60996104107604e-15	2.30487935471415e-14
ENSG00000105609.35	ENSG00000105609	chr19	dexseq_prepare_annotation2.py	exon	.	-	.	LILRB5	17	1.61872137102991e-15	2.31452076026306e-14
ENSG00000164972.16	ENSG00000164972	chr9	dexseq_prepare_annotation2.py	exon	.	-	.	C9orf24	6	1.61992251188854e-15	2.31452076026306e-14
ENSG00000140521.31	ENSG00000140521	chr15	dexseq_prepare_annotation2.py	exon	.	-	.	POLG	13	1.65056214180655e-15	2.35595163425024e-14
ENSG00000234770.4	ENSG00000234770	chr8	dexseq_prepare_annotation2.py	exon	.	+	.	GULOP	5	1.65779728126516e-15	2.36392664013407e-14
ENSG00000232119.20	ENSG00000232119	chrX	dexseq_prepare_annotation2.py	exon	.	+	.	MCTS1	12	1.66681421212424e-15	2.37442401915812e-14
ENSG00000173402.44	ENSG00000173402	chr3	dexseq_prepare_annotation2.py	exon	.	+	.	DAG1	22	1.68893860332489e-15	2.40355399451345e-14
ENSG00000231091.ENSG00000232561.66	ENSG00000231091+ENSG00000232561	chr7	dexseq_prepare_annotation2.py	exon	.	-	.		35	1.69211157571726e-15	2.40568290918376e-14
ENSG00000224167.3	ENSG00000224167	chr1	dexseq_prepare_annotation2.py	exon	.	+	.	RP3-522D1.1	4	1.78330810035706e-15	2.53282719798238e-14
ENSG00000182718.68	ENSG00000182718	chr15	dexseq_prepare_annotation2.py	exon	.	-	.	ANXA2	12	1.82659906597695e-15	2.59174714158648e-14
ENSG00000080503.60	ENSG00000080503	chr9	dexseq_prepare_annotation2.py	exon	.	+	.	SMARCA2	38	1.86583531934021e-15	2.64480312805685e-14
ENSG00000140682.44	ENSG00000140682	chr16	dexseq_prepare_annotation2.py	exon	.	+	.	TGFB1I1	12	1.93182116103503e-15	2.7356342107648e-14
ENSG00000151575.28	ENSG00000151575	chr15	dexseq_prepare_annotation2.py	exon	.	+	.	TEX9	26	1.93760334238135e-15	2.74111636552865e-14
ENSG00000005801.ENSG00000263365.68	ENSG00000005801+ENSG00000263365	chr11	dexseq_prepare_annotation2.py	exon	.	-	.		23	1.97026521762705e-15	2.78457680264631e-14
ENSG00000161609.49	ENSG00000161609	chr19	dexseq_prepare_annotation2.py	exon	.	+	.	CCDC155	10	1.98734185480712e-15	2.80594674283544e-14
ENSG00000233901.11	ENSG00000233901	chr9	dexseq_prepare_annotation2.py	exon	.	+	.	RP11-65J3.1	10	1.99651298821162e-15	2.81612377737421e-14
ENSG00000147010.38	ENSG00000147010	chrX	dexseq_prepare_annotation2.py	exon	.	-	.	SH3KBP1	9	2.14586463594778e-15	3.02381416529184e-14
ENSG00000138095.53	ENSG00000138095	chr2	dexseq_prepare_annotation2.py	exon	.	-	.	LRPPRC	34	2.15649076131199e-15	3.03580568901084e-14
ENSG00000114209.28	ENSG00000114209	chr3	dexseq_prepare_annotation2.py	exon	.	-	.	PDCD10	15	2.29332913829413e-15	3.22527514596366e-14
ENSG00000225087.4	ENSG00000225087	chr1	dexseq_prepare_annotation2.py	exon	.	-	.	RP4-660H19.1	3	2.4029399570583e-15	3.37611887208632e-14
ENSG00000231817.22	ENSG00000231817	chr13	dexseq_prepare_annotation2.py	exon	.	-	.	RP11-189B4.6	13	2.45236904980561e-15	3.44219510953635e-14
ENSG00000163781.47	ENSG00000163781	chr3	dexseq_prepare_annotation2.py	exon	.	-	.	TOPBP1	26	2.46594840908102e-15	3.45787193824705e-14
ENSG00000143797.21	ENSG00000143797	chr2	dexseq_prepare_annotation2.py	exon	.	-	.	MBOAT2	2	2.544265044559e-15	3.56420723283191e-14
ENSG00000048544.3	ENSG00000048544	chr6	dexseq_prepare_annotation2.py	exon	.	-	.	MRPS10	2	2.54724618938302e-15	3.56490210601946e-14
ENSG00000140937.47	ENSG00000140937	chr16	dexseq_prepare_annotation2.py	exon	.	-	.	CDH11	12	2.61084493029944e-15	3.65034800440014e-14
ENSG00000099940.6	ENSG00000099940	chr22	dexseq_prepare_annotation2.py	exon	.	+	.	SNAP29	4	2.63528240772872e-15	3.68092756951008e-14
ENSG00000133816.91	ENSG00000133816	chr11	dexseq_prepare_annotation2.py	exon	.	+	.	MICAL2	19	2.71485732459278e-15	3.78838796899644e-14
ENSG00000196935.20	ENSG00000196935	chr12	dexseq_prepare_annotation2.py	exon	.	+	.	SRGAP1	13	2.75073223740872e-15	3.83471855642644e-14
ENSG00000136828.45	ENSG00000136828	chr9	dexseq_prepare_annotation2.py	exon	.	+	.	RALGPS1	32	2.81492916970356e-15	3.92040378052403e-14
ENSG00000135931.49	ENSG00000135931	chr2	dexseq_prepare_annotation2.py	exon	.	+	.	ARMC9	26	2.86997844430627e-15	3.98997628208833e-14
ENSG00000104361.ENSG00000252558.28	ENSG00000104361+ENSG00000252558	chr8	dexseq_prepare_annotation2.py	exon	.	-	.		18	2.87044651315103e-15	3.98997628208833e-14
ENSG00000255033.ENSG00000253434.13	ENSG00000255033+ENSG00000253434	chr8	dexseq_prepare_annotation2.py	exon	.	+	.		10	2.90852868397762e-15	4.03899748031549e-14
ENSG00000166340.30	ENSG00000166340	chr11	dexseq_prepare_annotation2.py	exon	.	-	.	TPP1	22	2.92030900769715e-15	4.05143449858952e-14
ENSG00000151779.65	ENSG00000151779	chr2	dexseq_prepare_annotation2.py	exon	.	-	.	NBAS	6	2.9393753375324e-15	4.07394581805819e-14
ENSG00000167186.32	ENSG00000167186	chr16	dexseq_prepare_annotation2.py	exon	.	+	.	COQ7	10	2.94564746619237e-15	4.07723877292496e-14
ENSG00000186090.22	ENSG00000186090	chr3	dexseq_prepare_annotation2.py	exon	.	+	.	HTR3D	18	2.94743576683387e-15	4.07723877292496e-14
ENSG00000236963.15	ENSG00000236963	chr1	dexseq_prepare_annotation2.py	exon	.	-	.	LINC01141	13	3.10400063527292e-15	4.28968103207996e-14
ENSG00000154359.26	ENSG00000154359	chr8	dexseq_prepare_annotation2.py	exon	.	-	.	LONRF1	11	3.11713347379075e-15	4.30368428118655e-14
ENSG00000253309.16	ENSG00000253309	chr13	dexseq_prepare_annotation2.py	exon	.	+	.	SERPINE3	8	3.13183454780832e-15	4.31982371041446e-14
ENSG00000204463.82	ENSG00000204463	chr6	dexseq_prepare_annotation2.py	exon	.	-	.	BAG6	17	3.15876724073944e-15	4.35278732645602e-14
ENSG00000140403.30	ENSG00000140403	chr15	dexseq_prepare_annotation2.py	exon	.	+	.	DNAJA4	20	3.25477900733521e-15	4.48078741460879e-14
ENSG00000135424.74	ENSG00000135424	chr12	dexseq_prepare_annotation2.py	exon	.	-	.	ITGA7	26	3.36974911431048e-15	4.63461659106268e-14
ENSG00000233355.15	ENSG00000233355	chr1	dexseq_prepare_annotation2.py	exon	.	-	.	CHRM3-AS2	10	3.37998167681014e-15	4.64423727527217e-14
ENSG00000119403.40	ENSG00000119403	chr9	dexseq_prepare_annotation2.py	exon	.	-	.	PHF19	28	3.51069268952379e-15	4.81922360107356e-14
ENSG00000158805.36	ENSG00000158805	chr16	dexseq_prepare_annotation2.py	exon	.	+	.	ZNF276	14	3.702920843647e-15	5.07479721429635e-14
ENSG00000260774.ENSG00000164366.4	ENSG00000260774+ENSG00000164366	chr5	dexseq_prepare_annotation2.py	exon	.	-	.		5	3.70394749624837e-15	5.07479721429635e-14
ENSG00000136010.23	ENSG00000136010	chr12	dexseq_prepare_annotation2.py	exon	.	-	.	ALDH1L2	18	3.75404808830865e-15	5.13853242622019e-14
ENSG00000160688.29	ENSG00000160688	chr1	dexseq_prepare_annotation2.py	exon	.	+	.	FLAD1	8	3.81010010715758e-15	5.21028465559347e-14
ENSG00000149187.53	ENSG00000149187	chr11	dexseq_prepare_annotation2.py	exon	.	-	.	CELF1	37	3.91737554671337e-15	5.35188116358126e-14
ENSG00000030066.ENSG00000252941.48	ENSG00000030066+ENSG00000252941	chr11	dexseq_prepare_annotation2.py	exon	.	-	.		8	4.05970695418509e-15	5.54105578095006e-14
ENSG00000077312.28	ENSG00000077312	chr19	dexseq_prepare_annotation2.py	exon	.	+	.	SNRPA	14	4.19673721134846e-15	5.72264213847848e-14
ENSG00000074935.34	ENSG00000074935	chr6	dexseq_prepare_annotation2.py	exon	.	-	.	TUBE1	19	4.28508460927133e-15	5.83756303133876e-14
ENSG00000204745.30	ENSG00000204745	chr2	dexseq_prepare_annotation2.py	exon	.	+	.	AC083899.3	26	4.34321302048009e-15	5.9111376450462e-14
ENSG00000142347.75	ENSG00000142347	chr19	dexseq_prepare_annotation2.py	exon	.	-	.	MYO1F	27	4.38831456151781e-15	5.9668599417036e-14
ENSG00000134901.16	ENSG00000134901	chr13	dexseq_prepare_annotation2.py	exon	.	-	.	KDELC1	12	4.67209347933749e-15	6.34670274252805e-14
ENSG00000060138.53	ENSG00000060138	chr12	dexseq_prepare_annotation2.py	exon	.	-	.	YBX3	38	4.67749808163276e-15	6.34803311078732e-14
ENSG00000167378.ENSG00000268361.ENSG00000073050.48	ENSG00000167378+ENSG00000268361+ENSG00000073050	chr19	dexseq_prepare_annotation2.py	exon	.	-	.		4	4.74830608712094e-15	6.43803882984403e-14
ENSG00000167543.38	ENSG00000167543	chr17	dexseq_prepare_annotation2.py	exon	.	+	.	TP53I13	18	4.81081167499577e-15	6.51662827930258e-14
ENSG00000104904.32	ENSG00000104904	chr19	dexseq_prepare_annotation2.py	exon	.	+	.	OAZ1	19	4.82232699292248e-15	6.52606421825216e-14
ENSG00000166450.26	ENSG00000166450	chr15	dexseq_prepare_annotation2.py	exon	.	-	.	PRTG	24	4.85082582165317e-15	6.55844452512862e-14
ENSG00000115504.61	ENSG00000115504	chr2	dexseq_prepare_annotation2.py	exon	.	+	.	EHBP1	32	5.00355537557742e-15	6.75811264410419e-14
ENSG00000147382.27	ENSG00000147382	chrX	dexseq_prepare_annotation2.py	exon	.	-	.	FAM58A	22	5.00792871431352e-15	6.75811264410419e-14
ENSG00000136997.15	ENSG00000136997	chr8	dexseq_prepare_annotation2.py	exon	.	+	.	MYC	14	5.01431669872442e-15	6.76037340631597e-14
ENSG00000122359.29	ENSG00000122359	chr10	dexseq_prepare_annotation2.py	exon	.	-	.	ANXA11	14	5.03093592579136e-15	6.77641087844855e-14
ENSG00000105397.69	ENSG00000105397	chr19	dexseq_prepare_annotation2.py	exon	.	-	.	TYK2	19	5.25915619816112e-15	7.07716657247854e-14
ENSG00000183291.17	ENSG00000183291	chr1	dexseq_prepare_annotation2.py	exon	.	-	.	SEP15	14	5.33572408480369e-15	7.17347347671124e-14
ENSG00000139354.ENSG00000257803.29	ENSG00000139354+ENSG00000257803	chr12	dexseq_prepare_annotation2.py	exon	.	+	.		19	5.37877793044476e-15	7.222648831984e-14
ENSG00000236144.15	ENSG00000236144	chr19	dexseq_prepare_annotation2.py	exon	.	-	.	AD000090.2	8	5.38237128016096e-15	7.222648831984e-14
ENSG00000163359.64	ENSG00000163359	chr2	dexseq_prepare_annotation2.py	exon	.	-	.	COL6A3	21	5.47800899675797e-15	7.34411579985917e-14
ENSG00000224743.40	ENSG00000224743	chr13	dexseq_prepare_annotation2.py	exon	.	-	.	TEX26-AS1	32	5.54701437613279e-15	7.4296845215336e-14
ENSG00000108821.78	ENSG00000108821	chr17	dexseq_prepare_annotation2.py	exon	.	-	.	COL1A1	15	5.70053322682529e-15	7.62818555399336e-14
ENSG00000031823.71	ENSG00000031823	chr19	dexseq_prepare_annotation2.py	exon	.	-	.	RANBP3	31	6.00328724472079e-15	8.0258299650997e-14
ENSG00000170004.75	ENSG00000170004	chr17	dexseq_prepare_annotation2.py	exon	.	+	.	CHD3	54	6.06807168349003e-15	8.10488717873971e-14
ENSG00000104953.39	ENSG00000104953	chr19	dexseq_prepare_annotation2.py	exon	.	+	.	TLE6	14	6.28379765899462e-15	8.38521650402585e-14
ENSG00000259236.14	ENSG00000259236	chr15	dexseq_prepare_annotation2.py	exon	.	-	.	CTD-2611K5.5	10	6.32086609983041e-15	8.42684239796164e-14
ENSG00000254275.17	ENSG00000254275	chr8	dexseq_prepare_annotation2.py	exon	.	-	.	RP11-89M16.1	16	6.68930856094421e-15	8.90976149551946e-14
ENSG00000154133.34	ENSG00000154133	chr11	dexseq_prepare_annotation2.py	exon	.	-	.	ROBO4	14	7.16421762528762e-15	9.53346028151679e-14
ENSG00000162438.9	ENSG00000162438	chr1	dexseq_prepare_annotation2.py	exon	.	+	.	CTRC	7	7.27335445965394e-15	9.6697191588263e-14
ENSG00000165322.35	ENSG00000165322	chr10	dexseq_prepare_annotation2.py	exon	.	-	.	ARHGAP12	9	7.41811744705977e-15	9.85304581278448e-14
ENSG00000096063.20	ENSG00000096063	chr6	dexseq_prepare_annotation2.py	exon	.	-	.	SRPK1	17	7.65519246485569e-15	1.01585324614574e-13
ENSG00000128394.ENSG00000239713.35	ENSG00000128394+ENSG00000239713	chr22	dexseq_prepare_annotation2.py	exon	.	+	.		13	7.78116833072858e-15	1.03161607859798e-13
ENSG00000072849.26	ENSG00000072849	chr17	dexseq_prepare_annotation2.py	exon	.	-	.	DERL2	12	7.81586445030616e-15	1.03525923859318e-13
ENSG00000183474.46	ENSG00000183474	chr5	dexseq_prepare_annotation2.py	exon	.	+	.	GTF2H2C	29	7.86448046718882e-15	1.04073775186184e-13
ENSG00000180229.63	ENSG00000180229	chr15	dexseq_prepare_annotation2.py	exon	.	-	.	HERC2P3	22	8.03322328992031e-15	1.0620883695291e-13
ENSG00000184640.109	ENSG00000184640	chr17	dexseq_prepare_annotation2.py	exon	.	+	.	SEPT9	44	8.28259799500206e-15	1.09405035210225e-13
ENSG00000173020.52	ENSG00000173020	chr11	dexseq_prepare_annotation2.py	exon	.	+	.	ADRBK1	18	8.41743371753328e-15	1.11083796391918e-13
ENSG00000165591.15	ENSG00000165591	chrX	dexseq_prepare_annotation2.py	exon	.	+	.	FAAH2	12	8.44388872763121e-15	1.11330499814219e-13
ENSG00000117143.20	ENSG00000117143	chr1	dexseq_prepare_annotation2.py	exon	.	+	.	UAP1	16	8.75175546300715e-15	1.15283684221155e-13
ENSG00000142102.40	ENSG00000142102	chr11	dexseq_prepare_annotation2.py	exon	.	+	.	ATHL1	40	9.36913996921388e-15	1.23303039319608e-13
ENSG00000128438.ENSG00000240505.24	ENSG00000128438+ENSG00000240505	chr17	dexseq_prepare_annotation2.py	exon	.	-	.		6	9.54439187168951e-15	1.25494318422902e-13
ENSG00000165323.37	ENSG00000165323	chr11	dexseq_prepare_annotation2.py	exon	.	+	.	FAT3	14	9.55466939151906e-15	1.2551440697925e-13
ENSG00000146221.8	ENSG00000146221	chr6	dexseq_prepare_annotation2.py	exon	.	-	.	TCTE1	8	9.98654362275374e-15	1.31067674536507e-13
ENSG00000141040.18	ENSG00000141040	chr17	dexseq_prepare_annotation2.py	exon	.	-	.	ZNF287	9	1.04580505379755e-14	1.37130470719615e-13
ENSG00000116337.74	ENSG00000116337	chr1	dexseq_prepare_annotation2.py	exon	.	+	.	AMPD2	41	1.06399346375997e-14	1.39388002170199e-13
ENSG00000006459.25	ENSG00000006459	chr7	dexseq_prepare_annotation2.py	exon	.	-	.	KDM7A	15	1.07994309940654e-14	1.41348391979807e-13
ENSG00000198795.8	ENSG00000198795	chr18	dexseq_prepare_annotation2.py	exon	.	-	.	ZNF521	4	1.08969362232647e-14	1.42494576228562e-13
ENSG00000162825.103	ENSG00000162825	chr1	dexseq_prepare_annotation2.py	exon	.	+	.	NBPF8	48	1.0962880806235e-14	1.43226343502223e-13
ENSG00000162889.18	ENSG00000162889	chr1	dexseq_prepare_annotation2.py	exon	.	+	.	MAPKAPK2	14	1.19240422999039e-14	1.55641844214852e-13
ENSG00000135766.5	ENSG00000135766	chr1	dexseq_prepare_annotation2.py	exon	.	-	.	EGLN1	6	1.20413095888966e-14	1.57029623684293e-13
ENSG00000130559.34	ENSG00000130559	chr9	dexseq_prepare_annotation2.py	exon	.	-	.	CAMSAP1	22	1.22609046899678e-14	1.59748117872469e-13
ENSG00000143761.ENSG00000264944.31	ENSG00000143761+ENSG00000264944	chr1	dexseq_prepare_annotation2.py	exon	.	+	.		28	1.23213202102964e-14	1.60389599289203e-13
ENSG00000166987.25	ENSG00000166987	chr12	dexseq_prepare_annotation2.py	exon	.	+	.	MBD6	7	1.24439105070977e-14	1.61838527855228e-13
ENSG00000213886.ENSG00000204681.52	ENSG00000213886+ENSG00000204681	chr6	dexseq_prepare_annotation2.py	exon	.	-	.		10	1.28437846021796e-14	1.66887762788285e-13
ENSG00000106069.80	ENSG00000106069	chr7	dexseq_prepare_annotation2.py	exon	.	+	.	CHN2	20	1.2989757852279e-14	1.68631743340219e-13
ENSG00000196739.69	ENSG00000196739	chr9	dexseq_prepare_annotation2.py	exon	.	+	.	COL27A1	17	1.3150062750953e-14	1.70558454034739e-13
ENSG00000120616.ENSG00000222309.9	ENSG00000120616+ENSG00000222309	chr10	dexseq_prepare_annotation2.py	exon	.	-	.		3	1.34734532933495e-14	1.74595020318969e-13
ENSG00000157483.43	ENSG00000157483	chr15	dexseq_prepare_annotation2.py	exon	.	-	.	MYO1E	24	1.37605340327971e-14	1.78154206408371e-13
ENSG00000170743.14	ENSG00000170743	chr11	dexseq_prepare_annotation2.py	exon	.	+	.	SYT9	3	1.39206806325484e-14	1.80065070941305e-13
ENSG00000197358.5	ENSG00000197358	chr14	dexseq_prepare_annotation2.py	exon	.	+	.	BNIP3P1	5	1.41782466586003e-14	1.8323148497083e-13
ENSG00000108187.20	ENSG00000108187	chr10	dexseq_prepare_annotation2.py	exon	.	-	.	PBLD	10	1.45529888796562e-14	1.87905153446146e-13
ENSG00000136490.27	ENSG00000136490	chr17	dexseq_prepare_annotation2.py	exon	.	-	.	LIMD2	17	1.53721391082383e-14	1.98303359269495e-13
ENSG00000197102.100	ENSG00000197102	chr14	dexseq_prepare_annotation2.py	exon	.	+	.	DYNC1H1	40	1.53976218856486e-14	1.98453626190143e-13
ENSG00000196482.50	ENSG00000196482	chr1	dexseq_prepare_annotation2.py	exon	.	-	.	ESRRG	12	1.54705364599325e-14	1.99214403516814e-13
ENSG00000142515.37	ENSG00000142515	chr19	dexseq_prepare_annotation2.py	exon	.	+	.	KLK3	26	1.58475882698263e-14	2.03886684960232e-13
ENSG00000068400.37	ENSG00000068400	chrX	dexseq_prepare_annotation2.py	exon	.	-	.	GRIPAP1	23	1.63215554143881e-14	2.09796337293366e-13
ENSG00000105193.19	ENSG00000105193	chr19	dexseq_prepare_annotation2.py	exon	.	-	.	RPS16	11	1.63674343826134e-14	2.10197713714046e-13
ENSG00000207112.ENSG00000210825.ENSG00000239195.ENSG00000207145.ENSG00000166012.ENSG00000207304.ENSG00000206834.ENSG00000221170.ENSG00000206799.74	ENSG00000207112+ENSG00000210825+ENSG00000239195+ENSG00000207145+ENSG00000166012+ENSG00000207304+ENSG00000206834+ENSG00000221170+ENSG00000206799	chr11	dexseq_prepare_annotation2.py	exon	.	-	.		49	1.69341354827368e-14	2.17281013863917e-13
ENSG00000149926.22	ENSG00000149926	chr16	dexseq_prepare_annotation2.py	exon	.	-	.	FAM57B	11	1.71887959270951e-14	2.20351454489883e-13
ENSG00000136044.56	ENSG00000136044	chr12	dexseq_prepare_annotation2.py	exon	.	-	.	APPL2	36	1.72623411123125e-14	2.21096681478681e-13
ENSG00000175854.16	ENSG00000175854	chr9	dexseq_prepare_annotation2.py	exon	.	+	.	SWI5	10	1.77108994745222e-14	2.26639476326513e-13
ENSG00000119912.32	ENSG00000119912	chr10	dexseq_prepare_annotation2.py	exon	.	-	.	IDE	20	1.80314307024458e-14	2.30535537813356e-13
ENSG00000181381.73	ENSG00000181381	chr4	dexseq_prepare_annotation2.py	exon	.	-	.	DDX60L	19	1.81234454533844e-14	2.3150563226073e-13
ENSG00000117676.56	ENSG00000117676	chr1	dexseq_prepare_annotation2.py	exon	.	+	.	RPS6KA1	52	1.86967832244097e-14	2.3861686419409e-13
ENSG00000228192.11	ENSG00000228192	chr1	dexseq_prepare_annotation2.py	exon	.	-	.	RP11-342M1.3	8	1.91865774541378e-14	2.44650180959651e-13
ENSG00000063761.22	ENSG00000063761	chr14	dexseq_prepare_annotation2.py	exon	.	+	.	ADCK1	23	1.97758273058942e-14	2.51939824780686e-13
ENSG00000110799.50	ENSG00000110799	chr12	dexseq_prepare_annotation2.py	exon	.	-	.	VWF	13	1.98612402437147e-14	2.52803452791559e-13
ENSG00000154734.19	ENSG00000154734	chr21	dexseq_prepare_annotation2.py	exon	.	-	.	ADAMTS1	10	1.98939812196055e-14	2.52995709747554e-13
ENSG00000177042.14	ENSG00000177042	chr11	dexseq_prepare_annotation2.py	exon	.	+	.	TMEM80	4	1.99776174223025e-14	2.53834297540239e-13
ENSG00000188352.78	ENSG00000188352	chr9	dexseq_prepare_annotation2.py	exon	.	+	.	FOCAD	27	2.00475383445485e-14	2.54497289869512e-13
ENSG00000088854.41	ENSG00000088854	chr20	dexseq_prepare_annotation2.py	exon	.	-	.	C20orf194	15	2.14504840831242e-14	2.72066484679414e-13
ENSG00000160972.35	ENSG00000160972	chr8	dexseq_prepare_annotation2.py	exon	.	+	.	PPP1R16A	28	2.29757614794994e-14	2.91154857264504e-13
ENSG00000091181.31	ENSG00000091181	chr3	dexseq_prepare_annotation2.py	exon	.	-	.	IL5RA	21	2.3779321874774e-14	3.01071820206208e-13
ENSG00000142173.41	ENSG00000142173	chr21	dexseq_prepare_annotation2.py	exon	.	+	.	COL6A2	24	2.54540532107902e-14	3.21991528490993e-13
ENSG00000147419.28	ENSG00000147419	chr8	dexseq_prepare_annotation2.py	exon	.	-	.	CCDC25	10	2.62344914406397e-14	3.31571612084561e-13
ENSG00000142453.30	ENSG00000142453	chr19	dexseq_prepare_annotation2.py	exon	.	+	.	CARM1	13	2.70913856015584e-14	3.42100287371792e-13
ENSG00000103148.44	ENSG00000103148	chr16	dexseq_prepare_annotation2.py	exon	.	-	.	NPRL3	25	2.82776812385572e-14	3.56766347728322e-13
ENSG00000125247.37	ENSG00000125247	chr13	dexseq_prepare_annotation2.py	exon	.	-	.	TMTC4	20	2.83919006234662e-14	3.57892631321285e-13
ENSG00000029993.9	ENSG00000029993	chrX	dexseq_prepare_annotation2.py	exon	.	+	.	HMGB3	2	2.91841662471829e-14	3.67556509934889e-13
ENSG00000187391.44	ENSG00000187391	chr7	dexseq_prepare_annotation2.py	exon	.	-	.	MAGI2	28	2.9613161617078e-14	3.72632283681565e-13
ENSG00000100353.46	ENSG00000100353	chr22	dexseq_prepare_annotation2.py	exon	.	-	.	EIF3D	7	2.99942867236986e-14	3.77097320816351e-13
ENSG00000272027.4	ENSG00000272027	chr2	dexseq_prepare_annotation2.py	exon	.	-	.	RP11-529E15.1	2	3.01476688788129e-14	3.78693791651988e-13
ENSG00000139132.60	ENSG00000139132	chr12	dexseq_prepare_annotation2.py	exon	.	+	.	FGD4	7	3.06480013553844e-14	3.84641801787392e-13
ENSG00000167644.ENSG00000267748.ENSG00000167642.19	ENSG00000167644+ENSG00000267748+ENSG00000167642	chr19	dexseq_prepare_annotation2.py	exon	.	+	.		17	3.07585713609002e-14	3.85692050849749e-13
ENSG00000042493.44	ENSG00000042493	chr2	dexseq_prepare_annotation2.py	exon	.	-	.	CAPG	19	3.09832057006593e-14	3.88169507227911e-13
ENSG00000173467.9	ENSG00000173467	chr7	dexseq_prepare_annotation2.py	exon	.	-	.	AGR3	9	3.15958321099939e-14	3.95499312057472e-13
ENSG00000164292.42	ENSG00000164292	chr5	dexseq_prepare_annotation2.py	exon	.	+	.	RHOBTB3	23	3.18155855225962e-14	3.9790285468321e-13
ENSG00000075391.18	ENSG00000075391	chr1	dexseq_prepare_annotation2.py	exon	.	+	.	RASAL2	17	3.21630743729135e-14	4.01898346584881e-13
ENSG00000177479.68	ENSG00000177479	chr3	dexseq_prepare_annotation2.py	exon	.	+	.	ARIH2	44	3.31998025055234e-14	4.14491877233884e-13
ENSG00000204653.18	ENSG00000204653	chr19	dexseq_prepare_annotation2.py	exon	.	-	.	ASPDH	8	3.33850956066039e-14	4.16442779544985e-13
ENSG00000111596.78	ENSG00000111596	chr12	dexseq_prepare_annotation2.py	exon	.	+	.	CNOT2	16	3.34303037586527e-14	4.16644402621957e-13
ENSG00000148488.10	ENSG00000148488	chr10	dexseq_prepare_annotation2.py	exon	.	-	.	ST8SIA6	7	3.49062227988218e-14	4.34661255250954e-13
ENSG00000007952.23	ENSG00000007952	chrX	dexseq_prepare_annotation2.py	exon	.	-	.	NOX1	16	3.62590310883154e-14	4.51115178631296e-13
ENSG00000100395.36	ENSG00000100395	chr22	dexseq_prepare_annotation2.py	exon	.	+	.	L3MBTL2	26	3.796285397929e-14	4.71903934430602e-13
ENSG00000166676.22	ENSG00000166676	chr16	dexseq_prepare_annotation2.py	exon	.	-	.	TVP23A	13	3.81747456101203e-14	4.74127035304914e-13
ENSG00000159842.95	ENSG00000159842	chr17	dexseq_prepare_annotation2.py	exon	.	-	.	ABR	28	3.83634676261148e-14	4.76058774305031e-13
ENSG00000166387.82	ENSG00000166387	chr11	dexseq_prepare_annotation2.py	exon	.	+	.	PPFIBP2	60	4.04240506063218e-14	5.01195337897741e-13
ENSG00000128683.42	ENSG00000128683	chr2	dexseq_prepare_annotation2.py	exon	.	+	.	GAD1	16	4.09134054231661e-14	5.06824525729981e-13
ENSG00000118369.23	ENSG00000118369	chr11	dexseq_prepare_annotation2.py	exon	.	+	.	USP35	13	4.15983082039413e-14	5.14864306458618e-13
ENSG00000134769.87	ENSG00000134769	chr18	dexseq_prepare_annotation2.py	exon	.	+	.	DTNA	17	4.21912834839171e-14	5.21753415152406e-13
ENSG00000118898.34	ENSG00000118898	chr16	dexseq_prepare_annotation2.py	exon	.	-	.	PPL	16	4.35131030854858e-14	5.37636058364593e-13
ENSG00000136250.42	ENSG00000136250	chr7	dexseq_prepare_annotation2.py	exon	.	-	.	AOAH	3	4.41693851089379e-14	5.45275240436931e-13
ENSG00000196912.61	ENSG00000196912	chr2	dexseq_prepare_annotation2.py	exon	.	-	.	ANKRD36B	17	4.44574761200945e-14	5.48359840879411e-13
ENSG00000147481.37	ENSG00000147481	chr8	dexseq_prepare_annotation2.py	exon	.	+	.	SNTG1	17	4.5386877221348e-14	5.59342571941785e-13
ENSG00000150636.33	ENSG00000150636	chr18	dexseq_prepare_annotation2.py	exon	.	+	.	CCDC102B	6	4.63314097711691e-14	5.70492766667314e-13
ENSG00000118263.26	ENSG00000118263	chr2	dexseq_prepare_annotation2.py	exon	.	-	.	KLF7	12	4.70342285144239e-14	5.78619147590707e-13
ENSG00000124406.52	ENSG00000124406	chr4	dexseq_prepare_annotation2.py	exon	.	-	.	ATP8A1	33	4.70720491626598e-14	5.78619147590707e-13
ENSG00000176769.7	ENSG00000176769	chr10	dexseq_prepare_annotation2.py	exon	.	-	.	TCERG1L	8	4.81289536129929e-14	5.9110431470752e-13
ENSG00000225241.40	ENSG00000225241	chr1	dexseq_prepare_annotation2.py	exon	.	+	.	RP11-640M9.2	13	4.85263297604548e-14	5.95474936196514e-13
ENSG00000156873.ENSG00000260899.ENSG00000080603.83	ENSG00000156873+ENSG00000260899+ENSG00000080603	chr16	dexseq_prepare_annotation2.py	exon	.	+	.		24	4.86123997570515e-14	5.96021260269148e-13
ENSG00000128805.32	ENSG00000128805	chr10	dexseq_prepare_annotation2.py	exon	.	-	.	ARHGAP22	8	4.88616456407104e-14	5.98565590705372e-13
ENSG00000108883.74	ENSG00000108883	chr17	dexseq_prepare_annotation2.py	exon	.	-	.	EFTUD2	24	5.03499658457095e-14	6.16271552949405e-13
ENSG00000235790.ENSG00000264078.30	ENSG00000235790+ENSG00000264078	chr1	dexseq_prepare_annotation2.py	exon	.	+	.		13	5.0837383604972e-14	6.21706963182714e-13
ENSG00000105520.27	ENSG00000105520	chr19	dexseq_prepare_annotation2.py	exon	.	+	.	DKFZP761J1410	17	5.23513915396854e-14	6.39676926436787e-13
ENSG00000163702.68	ENSG00000163702	chr3	dexseq_prepare_annotation2.py	exon	.	+	.	IL17RC	43	5.27399949002498e-14	6.43876788803476e-13
ENSG00000025293.33	ENSG00000025293	chr20	dexseq_prepare_annotation2.py	exon	.	+	.	PHF20	13	5.8377835775722e-14	7.12100386226813e-13
ENSG00000133805.55	ENSG00000133805	chr11	dexseq_prepare_annotation2.py	exon	.	+	.	AMPD3	38	5.91203339237301e-14	7.2054476647061e-13
ENSG00000176148.20	ENSG00000176148	chr11	dexseq_prepare_annotation2.py	exon	.	+	.	TCP11L1	8	6.08932077392468e-14	7.41522126502118e-13
ENSG00000118804.ENSG00000189157.ENSG00000272414.39	ENSG00000118804+ENSG00000189157+ENSG00000272414	chr4	dexseq_prepare_annotation2.py	exon	.	+	.		24	6.37695940219894e-14	7.75890437867208e-13
ENSG00000161800.67	ENSG00000161800	chr12	dexseq_prepare_annotation2.py	exon	.	-	.	RACGAP1	38	6.66187388598547e-14	8.09869329614081e-13
ENSG00000140470.40	ENSG00000140470	chr15	dexseq_prepare_annotation2.py	exon	.	-	.	ADAMTS17	10	6.69186566232585e-14	8.12826527739749e-13
ENSG00000013503.33	ENSG00000013503	chr12	dexseq_prepare_annotation2.py	exon	.	+	.	POLR3B	13	6.77164430687731e-14	8.21820960931937e-13
ENSG00000131558.68	ENSG00000131558	chr7	dexseq_prepare_annotation2.py	exon	.	+	.	EXOC4	41	6.78999989244987e-14	8.23352057964442e-13
ENSG00000079805.45	ENSG00000079805	chr19	dexseq_prepare_annotation2.py	exon	.	+	.	DNM2	29	6.82868307812646e-14	8.27343401653075e-13
ENSG00000204949.3	ENSG00000204949	chr8	dexseq_prepare_annotation2.py	exon	.	-	.	FAM83A-AS1	3	6.89472470444319e-14	8.34639880888081e-13
ENSG00000265148.25	ENSG00000265148	chr17	dexseq_prepare_annotation2.py	exon	.	+	.	BZRAP1-AS1	11	6.98833044558763e-14	8.45258012158132e-13
ENSG00000150403.26	ENSG00000150403	chr13	dexseq_prepare_annotation2.py	exon	.	+	.	TMCO3	13	7.3245448349973e-14	8.85177722477138e-13
ENSG00000004399.62	ENSG00000004399	chr3	dexseq_prepare_annotation2.py	exon	.	-	.	PLXND1	18	7.39421044389164e-14	8.9284468701705e-13
ENSG00000116691.25	ENSG00000116691	chr1	dexseq_prepare_annotation2.py	exon	.	+	.	MIIP	9	7.43049175697489e-14	8.96471019796508e-13
ENSG00000091164.39	ENSG00000091164	chr18	dexseq_prepare_annotation2.py	exon	.	-	.	TXNL1	21	7.62175375184898e-14	9.18773593027509e-13
ENSG00000215428.ENSG00000148357.68	ENSG00000215428+ENSG00000148357	chr9	dexseq_prepare_annotation2.py	exon	.	+	.		36	7.66318532769758e-14	9.22992388965758e-13
ENSG00000108100.30	ENSG00000108100	chr10	dexseq_prepare_annotation2.py	exon	.	+	.	CCNY	11	7.73279162619097e-14	9.30594764074744e-13
ENSG00000181004.5	ENSG00000181004	chr4	dexseq_prepare_annotation2.py	exon	.	+	.	BBS12	3	7.74782001033395e-14	9.31621777437054e-13
ENSG00000169592.41	ENSG00000169592	chr16	dexseq_prepare_annotation2.py	exon	.	+	.	INO80E	16	7.78487021697022e-14	9.35292824643533e-13
ENSG00000102225.65	ENSG00000102225	chrX	dexseq_prepare_annotation2.py	exon	.	+	.	CDK16	13	7.96736290437028e-14	9.56416910989051e-13
ENSG00000181240.11	ENSG00000181240	chr19	dexseq_prepare_annotation2.py	exon	.	-	.	SLC25A41	3	8.29194937236007e-14	9.94548609920612e-13
ENSG00000171469.35	ENSG00000171469	chr19	dexseq_prepare_annotation2.py	exon	.	-	.	ZNF561	23	8.43071838999594e-14	1.01034799753126e-12
ENSG00000272281.ENSG00000243406.ENSG00000217576.62	ENSG00000272281+ENSG00000243406+ENSG00000217576	chr13	dexseq_prepare_annotation2.py	exon	.	-	.		27	8.4799382057976e-14	1.01526239958803e-12
ENSG00000132781.83	ENSG00000132781	chr1	dexseq_prepare_annotation2.py	exon	.	-	.	MUTYH	8	8.48588091394944e-14	1.01526239958803e-12
ENSG00000152061.50	ENSG00000152061	chr1	dexseq_prepare_annotation2.py	exon	.	+	.	RABGAP1L	30	8.55715401848206e-14	1.02293645329271e-12
ENSG00000105486.62	ENSG00000105486	chr19	dexseq_prepare_annotation2.py	exon	.	-	.	LIG1	27	8.77023839731736e-14	1.04753596843895e-12
ENSG00000260781.18	ENSG00000260781	chr16	dexseq_prepare_annotation2.py	exon	.	-	.	ARHGAP23P1	14	8.93914956421943e-14	1.06682279949025e-12
ENSG00000136710.16	ENSG00000136710	chr2	dexseq_prepare_annotation2.py	exon	.	-	.	CCDC115	10	8.98225667055745e-14	1.07107624222067e-12
ENSG00000225957.2	ENSG00000225957	chrX	dexseq_prepare_annotation2.py	exon	.	+	.	CTD-2267G17.2	3	9.12639678296104e-14	1.08736014826891e-12
ENSG00000166313.50	ENSG00000166313	chr11	dexseq_prepare_annotation2.py	exon	.	-	.	APBB1	42	9.33805031357888e-14	1.11083958333589e-12
ENSG00000197372.21	ENSG00000197372	chr19	dexseq_prepare_annotation2.py	exon	.	-	.	ZNF675	12	9.33895111539271e-14	1.11083958333589e-12
ENSG00000267302.ENSG00000267318.ENSG00000108443.51	ENSG00000267302+ENSG00000267318+ENSG00000108443	chr17	dexseq_prepare_annotation2.py	exon	.	+	.		13	9.35825903743925e-14	1.11221396762275e-12
ENSG00000229974.ENSG00000122783.30	ENSG00000229974+ENSG00000122783	chr7	dexseq_prepare_annotation2.py	exon	.	-	.		6	9.46064541435098e-14	1.123171735838e-12
ENSG00000090060.61	ENSG00000090060	chr14	dexseq_prepare_annotation2.py	exon	.	+	.	PAPOLA	14	9.46611801065278e-14	1.123171735838e-12
ENSG00000026652.21	ENSG00000026652	chr6	dexseq_prepare_annotation2.py	exon	.	-	.	AGPAT4	13	9.543638370074e-14	1.13143382164224e-12
ENSG00000161016.38	ENSG00000161016	chr8	dexseq_prepare_annotation2.py	exon	.	-	.	RPL8	21	9.68732852860632e-14	1.14752046030436e-12
ENSG00000142252.ENSG00000007047.ENSG00000104866.84	ENSG00000142252+ENSG00000007047+ENSG00000104866	chr19	dexseq_prepare_annotation2.py	exon	.	+	.		13	9.8526962421881e-14	1.16614626727878e-12
ENSG00000100453.10	ENSG00000100453	chr14	dexseq_prepare_annotation2.py	exon	.	-	.	GZMB	10	1.00210970561061e-13	1.18510005993275e-12
ENSG00000177084.105	ENSG00000177084	chr12	dexseq_prepare_annotation2.py	exon	.	-	.	POLE	48	1.01072838474255e-13	1.19430796368467e-12
ENSG00000244125.ENSG00000168702.65	ENSG00000244125+ENSG00000168702	chr2	dexseq_prepare_annotation2.py	exon	.	-	.		14	1.01964970745585e-13	1.20385802909087e-12
ENSG00000173137.35	ENSG00000173137	chr8	dexseq_prepare_annotation2.py	exon	.	+	.	ADCK5	7	1.07113485698045e-13	1.26360440159413e-12
ENSG00000134852.44	ENSG00000134852	chr4	dexseq_prepare_annotation2.py	exon	.	-	.	CLOCK	14	1.08253669892248e-13	1.27600566524593e-12
ENSG00000092445.37	ENSG00000092445	chr15	dexseq_prepare_annotation2.py	exon	.	+	.	TYRO3	30	1.08349707142957e-13	1.27608912066151e-12
ENSG00000126778.11	ENSG00000126778	chr14	dexseq_prepare_annotation2.py	exon	.	-	.	SIX1	9	1.10659715448508e-13	1.30222610181202e-12
ENSG00000063978.ENSG00000206113.ENSG00000125386.ENSG00000249428.116	ENSG00000063978+ENSG00000206113+ENSG00000125386+ENSG00000249428	chr4	dexseq_prepare_annotation2.py	exon	.	+	.		62	1.12883380919813e-13	1.3273049994219e-12
ENSG00000180481.15	ENSG00000180481	chr12	dexseq_prepare_annotation2.py	exon	.	+	.	GLIPR1L2	2	1.13111361109467e-13	1.32889637601581e-12
ENSG00000091039.58	ENSG00000091039	chr12	dexseq_prepare_annotation2.py	exon	.	-	.	OSBPL8	12	1.13398669031684e-13	1.33118159350205e-12
ENSG00000082153.36	ENSG00000082153	chr2	dexseq_prepare_annotation2.py	exon	.	+	.	BZW1	2	1.14501517792491e-13	1.34302884115559e-12
ENSG00000139644.49	ENSG00000139644	chr12	dexseq_prepare_annotation2.py	exon	.	+	.	TMBIM6	29	1.14863226061754e-13	1.34617073354237e-12
ENSG00000138107.25	ENSG00000138107	chr10	dexseq_prepare_annotation2.py	exon	.	-	.	ACTR1A	19	1.17989383071925e-13	1.38167975523817e-12
ENSG00000088340.37	ENSG00000088340	chr20	dexseq_prepare_annotation2.py	exon	.	-	.	FER1L4	14	1.22008207426175e-13	1.4275756407247e-12
ENSG00000139668.12	ENSG00000139668	chr13	dexseq_prepare_annotation2.py	exon	.	+	.	WDFY2	9	1.22945199989102e-13	1.43736666164928e-12
ENSG00000257337.19	ENSG00000257337	chr12	dexseq_prepare_annotation2.py	exon	.	-	.	RP11-983P16.4	11	1.28121932476224e-13	1.49666866561191e-12
ENSG00000218305.5	ENSG00000218305	chr7	dexseq_prepare_annotation2.py	exon	.	+	.	AC006024.4	4	1.28669814831389e-13	1.50184580452098e-12
ENSG00000151655.30	ENSG00000151655	chr10	dexseq_prepare_annotation2.py	exon	.	+	.	ITIH2	21	1.29931076985686e-13	1.5153343897233e-12
ENSG00000062485.ENSG00000257727.ENSG00000135473.ENSG00000144785.168	ENSG00000062485+ENSG00000257727+ENSG00000135473+ENSG00000144785	chr12	dexseq_prepare_annotation2.py	exon	.	-	.		31	1.37760152792686e-13	1.60533663022833e-12
ENSG00000008394.33	ENSG00000008394	chr12	dexseq_prepare_annotation2.py	exon	.	+	.	MGST1	28	1.38641340924189e-13	1.61429386003043e-12
ENSG00000090857.21	ENSG00000090857	chr16	dexseq_prepare_annotation2.py	exon	.	+	.	PDPR	10	1.40350554659559e-13	1.63286999723551e-12
ENSG00000242153.20	ENSG00000242153	chrY	dexseq_prepare_annotation2.py	exon	.	+	.	OFD1P6Y	18	1.45245017410345e-13	1.68844390174344e-12
ENSG00000233725.19	ENSG00000233725	chr13	dexseq_prepare_annotation2.py	exon	.	+	.	LINC00284	14	1.48107642094998e-13	1.72032722741113e-12
ENSG00000183828.ENSG00000257622.ENSG00000184916.47	ENSG00000183828+ENSG00000257622+ENSG00000184916	chr14	dexseq_prepare_annotation2.py	exon	.	-	.		33	1.53943618165722e-13	1.78666763963372e-12
ENSG00000113552.25	ENSG00000113552	chr5	dexseq_prepare_annotation2.py	exon	.	-	.	GNPDA1	10	1.5738594393572e-13	1.82514257539038e-12
ENSG00000153046.25	ENSG00000153046	chr6	dexseq_prepare_annotation2.py	exon	.	+	.	CDYL	2	1.59135789996406e-13	1.84394419022491e-12
ENSG00000122257.41	ENSG00000122257	chr16	dexseq_prepare_annotation2.py	exon	.	+	.	RBBP6	8	1.60111745631652e-13	1.85244820329e-12
ENSG00000187994.34	ENSG00000187994	chr19	dexseq_prepare_annotation2.py	exon	.	-	.	RINL	16	1.60127972957797e-13	1.85244820329e-12
ENSG00000115266.29	ENSG00000115266	chr19	dexseq_prepare_annotation2.py	exon	.	+	.	APC2	12	1.63470619850183e-13	1.88959390954946e-12
ENSG00000205133.40	ENSG00000205133	chr8	dexseq_prepare_annotation2.py	exon	.	-	.	TRIQK	18	1.66582426385407e-13	1.92401361231776e-12
ENSG00000226147.ENSG00000116171.14	ENSG00000226147+ENSG00000116171	chr1	dexseq_prepare_annotation2.py	exon	.	+	.		9	1.67623981820733e-13	1.9344859366198e-12
ENSG00000090975.38	ENSG00000090975	chr12	dexseq_prepare_annotation2.py	exon	.	-	.	PITPNM2	29	1.68474371992841e-13	1.94248371248858e-12
ENSG00000139725.ENSG00000212694.48	ENSG00000139725+ENSG00000212694	chr12	dexseq_prepare_annotation2.py	exon	.	-	.		34	1.68587816106538e-13	1.94248371248858e-12
ENSG00000068781.ENSG00000243244.ENSG00000242441.46	ENSG00000068781+ENSG00000243244+ENSG00000242441	chr2	dexseq_prepare_annotation2.py	exon	.	+	.		20	1.70179612978484e-13	1.95925084123303e-12
ENSG00000231731.16	ENSG00000231731	chr2	dexseq_prepare_annotation2.py	exon	.	+	.	AC010976.2	11	1.75713304382012e-13	2.02133709010422e-12
ENSG00000120709.31	ENSG00000120709	chr5	dexseq_prepare_annotation2.py	exon	.	+	.	FAM53C	8	1.76947771160094e-13	2.03390687282976e-12
ENSG00000254119.20	ENSG00000254119	chr8	dexseq_prepare_annotation2.py	exon	.	+	.	RP11-705O24.1	13	1.78899186815532e-13	2.05469082055149e-12
ENSG00000147647.25	ENSG00000147647	chr8	dexseq_prepare_annotation2.py	exon	.	-	.	DPYS	17	1.79386371280835e-13	2.05863799681886e-12
ENSG00000234129.12	ENSG00000234129	chrX	dexseq_prepare_annotation2.py	exon	.	-	.	RP11-120D5.1	12	1.8006186657195e-13	2.06473819022751e-12
ENSG00000246090.33	ENSG00000246090	chr4	dexseq_prepare_annotation2.py	exon	.	+	.	RP11-696N14.1	25	1.86604472523308e-13	2.13805204340803e-12
ENSG00000070669.45	ENSG00000070669	chr7	dexseq_prepare_annotation2.py	exon	.	-	.	ASNS	31	1.87061190134312e-13	2.14157443932698e-12
ENSG00000133943.39	ENSG00000133943	chr14	dexseq_prepare_annotation2.py	exon	.	+	.	C14orf159	16	1.90112920674078e-13	2.17477659255953e-12
ENSG00000186469.32	ENSG00000186469	chr14	dexseq_prepare_annotation2.py	exon	.	+	.	GNG2	14	1.91370766775193e-13	2.18742123457382e-12
ENSG00000103034.95	ENSG00000103034	chr16	dexseq_prepare_annotation2.py	exon	.	+	.	NDRG4	35	1.95904099853954e-13	2.23745566274281e-12
ENSG00000254444.2	ENSG00000254444	chr11	dexseq_prepare_annotation2.py	exon	.	-	.	RP11-290F24.3	3	1.96723517897052e-13	2.24502694051966e-12
ENSG00000188282.40	ENSG00000188282	chr2	dexseq_prepare_annotation2.py	exon	.	+	.	RUFY4	38	2.02381484368553e-13	2.30776024901978e-12
ENSG00000028310.ENSG00000188818.ENSG00000206077.123	ENSG00000028310+ENSG00000188818+ENSG00000206077	chr5	dexseq_prepare_annotation2.py	exon	.	-	.		27	2.07255960087199e-13	2.3614668367362e-12
ENSG00000176658.48	ENSG00000176658	chr17	dexseq_prepare_annotation2.py	exon	.	-	.	MYO1D	16	2.07818883717977e-13	2.36600149756697e-12
ENSG00000168003.67	ENSG00000168003	chr11	dexseq_prepare_annotation2.py	exon	.	+	.	SLC3A2	9	2.09377526654743e-13	2.38185616166716e-12
ENSG00000104814.43	ENSG00000104814	chr19	dexseq_prepare_annotation2.py	exon	.	-	.	MAP4K1	28	2.1687116884188e-13	2.46514811175655e-12
ENSG00000250917.ENSG00000101444.23	ENSG00000250917+ENSG00000101444	chr20	dexseq_prepare_annotation2.py	exon	.	-	.		9	2.1796438451765e-13	2.47561290253815e-12
ENSG00000134759.59	ENSG00000134759	chr18	dexseq_prepare_annotation2.py	exon	.	+	.	ELP2	28	2.19611932264475e-13	2.49235219013757e-12
ENSG00000188897.79	ENSG00000188897	chr16	dexseq_prepare_annotation2.py	exon	.	-	.	CTD-3088G3.8	24	2.22911478974737e-13	2.52779855011273e-12
ENSG00000166979.27	ENSG00000166979	chr21	dexseq_prepare_annotation2.py	exon	.	+	.	EVA1C	15	2.23640030907107e-13	2.53346984013757e-12
ENSG00000131435.18	ENSG00000131435	chr5	dexseq_prepare_annotation2.py	exon	.	+	.	PDLIM4	13	2.23870795461779e-13	2.53346984013757e-12
ENSG00000188895.3	ENSG00000188895	chr17	dexseq_prepare_annotation2.py	exon	.	+	.	MSL1	4	2.23941426092328e-13	2.53346984013757e-12
ENSG00000157445.56	ENSG00000157445	chr3	dexseq_prepare_annotation2.py	exon	.	+	.	CACNA2D3	10	2.26960363105957e-13	2.5656000068991e-12
ENSG00000115286.23	ENSG00000115286	chr19	dexseq_prepare_annotation2.py	exon	.	+	.	NDUFS7	13	2.28203693676659e-13	2.57762361085959e-12
ENSG00000172748.35	ENSG00000172748	chr8	dexseq_prepare_annotation2.py	exon	.	+	.	ZNF596	10	2.32991734697501e-13	2.62963527477235e-12
ENSG00000127952.26	ENSG00000127952	chr7	dexseq_prepare_annotation2.py	exon	.	-	.	STYXL1	3	2.33216913039793e-13	2.63010740373886e-12
ENSG00000100284.49	ENSG00000100284	chr22	dexseq_prepare_annotation2.py	exon	.	+	.	TOM1	18	2.34247074852485e-13	2.63964987333771e-12
ENSG00000165490.ENSG00000242279.32	ENSG00000165490+ENSG00000242279	chr11	dexseq_prepare_annotation2.py	exon	.	+	.		21	2.39545077622686e-13	2.69723244780019e-12
ENSG00000146918.56	ENSG00000146918	chr7	dexseq_prepare_annotation2.py	exon	.	-	.	NCAPG2	27	2.39970242274973e-13	2.69990049053686e-12
ENSG00000132254.24	ENSG00000132254	chr11	dexseq_prepare_annotation2.py	exon	.	-	.	ARFIP2	16	2.41607474448949e-13	2.71619061204559e-12
ENSG00000107295.5	ENSG00000107295	chr9	dexseq_prepare_annotation2.py	exon	.	+	.	SH3GL2	5	2.43976185594822e-13	2.74067218665444e-12
ENSG00000151532.24	ENSG00000151532	chr10	dexseq_prepare_annotation2.py	exon	.	+	.	VTI1A	18	2.46846182124035e-13	2.77074216163481e-12
ENSG00000105063.ENSG00000180089.47	ENSG00000105063+ENSG00000180089	chr19	dexseq_prepare_annotation2.py	exon	.	-	.		22	2.48508157005765e-13	2.78721619409515e-12
ENSG00000186148.ENSG00000240069.23	ENSG00000186148+ENSG00000240069	chr2	dexseq_prepare_annotation2.py	exon	.	+	.		5	2.50069519979591e-13	2.80253692508378e-12
ENSG00000003400.33	ENSG00000003400	chr2	dexseq_prepare_annotation2.py	exon	.	+	.	CASP10	21	2.50770333389535e-13	2.80819705891716e-12
ENSG00000116641.64	ENSG00000116641	chr1	dexseq_prepare_annotation2.py	exon	.	-	.	DOCK7	27	2.54076894721079e-13	2.84300550294374e-12
ENSG00000120539.15	ENSG00000120539	chr10	dexseq_prepare_annotation2.py	exon	.	+	.	MASTL	14	2.60826054169507e-13	2.91625077713295e-12
ENSG00000143549.40	ENSG00000143549	chr1	dexseq_prepare_annotation2.py	exon	.	-	.	TPM3	28	2.63000845499187e-13	2.93827657997339e-12
ENSG00000166073.ENSG00000259580.ENSG00000150667.30	ENSG00000166073+ENSG00000259580+ENSG00000150667	chr15	dexseq_prepare_annotation2.py	exon	.	-	.		25	2.7707360274986e-13	3.09309014120369e-12
ENSG00000145934.26	ENSG00000145934	chr5	dexseq_prepare_annotation2.py	exon	.	+	.	TENM2	15	2.78345811327188e-13	3.1048760991357e-12
ENSG00000163633.23	ENSG00000163633	chr4	dexseq_prepare_annotation2.py	exon	.	-	.	C4orf36	21	2.788063806604e-13	3.10759714885271e-12
ENSG00000168172.ENSG00000254673.ENSG00000168522.76	ENSG00000168172+ENSG00000254673+ENSG00000168522	chr8	dexseq_prepare_annotation2.py	exon	.	+	.		11	2.8347010194249e-13	3.1571262518362e-12
ENSG00000173083.16	ENSG00000173083	chr4	dexseq_prepare_annotation2.py	exon	.	-	.	HPSE	11	2.85003008969132e-13	3.17173635660373e-12
ENSG00000067606.66	ENSG00000067606	chr1	dexseq_prepare_annotation2.py	exon	.	+	.	PRKCZ	7	2.98508577895849e-13	3.31946166660151e-12
ENSG00000156958.53	ENSG00000156958	chr15	dexseq_prepare_annotation2.py	exon	.	+	.	GALK2	37	3.00013718769981e-13	3.33361486890424e-12
ENSG00000172508.25	ENSG00000172508	chr11	dexseq_prepare_annotation2.py	exon	.	+	.	CARNS1	13	3.05550051081595e-13	3.39250424362653e-12
ENSG00000205707.16	ENSG00000205707	chr12	dexseq_prepare_annotation2.py	exon	.	+	.	LYRM5	13	3.07566688567375e-13	3.41225378770224e-12
ENSG00000128917.16	ENSG00000128917	chr15	dexseq_prepare_annotation2.py	exon	.	+	.	DLL4	12	3.0783205837408e-13	3.41255863784867e-12
ENSG00000163701.31	ENSG00000163701	chr3	dexseq_prepare_annotation2.py	exon	.	+	.	IL17RE	21	3.17442435887487e-13	3.51593286673884e-12
ENSG00000149196.21	ENSG00000149196	chr11	dexseq_prepare_annotation2.py	exon	.	+	.	C11orf73	17	3.17760950331228e-13	3.51593286673884e-12
ENSG00000146828.51	ENSG00000146828	chr7	dexseq_prepare_annotation2.py	exon	.	+	.	SLC12A9	4	3.17892291959587e-13	3.51593286673884e-12
ENSG00000105948.19	ENSG00000105948	chr7	dexseq_prepare_annotation2.py	exon	.	+	.	TTC26	19	3.18989557056430e-13	3.52535069027311e-12
ENSG00000112308.10	ENSG00000112308	chr6	dexseq_prepare_annotation2.py	exon	.	-	.	C6orf62	9	3.26570268645583e-13	3.60635142703686e-12
ENSG00000172409.ENSG00000254602.23	ENSG00000172409+ENSG00000254602	chr11	dexseq_prepare_annotation2.py	exon	.	+	.		21	3.30732489679227e-13	3.64950581880654e-12
ENSG00000155849.54	ENSG00000155849	chr7	dexseq_prepare_annotation2.py	exon	.	-	.	ELMO1	44	3.32364231665959e-13	3.6646924698295e-12
ENSG00000215104.5	ENSG00000215104	chrX	dexseq_prepare_annotation2.py	exon	.	-	.	CHMP1B2P	6	3.38972098207634e-13	3.73468106665784e-12
ENSG00000173692.15	ENSG00000173692	chr2	dexseq_prepare_annotation2.py	exon	.	+	.	PSMD1	11	3.48182392615548e-13	3.83321291026097e-12
ENSG00000141027.103	ENSG00000141027	chr17	dexseq_prepare_annotation2.py	exon	.	-	.	NCOR1	39	3.66083424253429e-13	4.02719840561e-12
ENSG00000114547.27	ENSG00000114547	chr3	dexseq_prepare_annotation2.py	exon	.	+	.	ROPN1B	16	3.68494328771687e-13	4.05061390515697e-12
ENSG00000196517.20	ENSG00000196517	chr1	dexseq_prepare_annotation2.py	exon	.	-	.	SLC6A9	15	3.74060092607269e-13	4.10808778119502e-12
ENSG00000127511.24	ENSG00000127511	chr19	dexseq_prepare_annotation2.py	exon	.	+	.	SIN3B	15	3.7429562426085e-13	4.10808778119502e-12
ENSG00000148541.43	ENSG00000148541	chr10	dexseq_prepare_annotation2.py	exon	.	-	.	FAM13C	29	3.88027212502031e-13	4.25554309123978e-12
ENSG00000159202.20	ENSG00000159202	chr17	dexseq_prepare_annotation2.py	exon	.	+	.	UBE2Z	13	3.88475037048458e-13	4.25719969935839e-12
ENSG00000242114.ENSG00000249590.ENSG00000100003.60	ENSG00000242114+ENSG00000249590+ENSG00000100003	chr22	dexseq_prepare_annotation2.py	exon	.	+	.		27	3.95170704707301e-13	4.32727004505819e-12
ENSG00000175215.17	ENSG00000175215	chr12	dexseq_prepare_annotation2.py	exon	.	-	.	CTDSP2	11	3.96041756949334e-13	4.33350038401083e-12
ENSG00000105499.66	ENSG00000105499	chr19	dexseq_prepare_annotation2.py	exon	.	-	.	PLA2G4C	24	3.98459422979872e-13	4.3566314196999e-12
ENSG00000156787.47	ENSG00000156787	chr8	dexseq_prepare_annotation2.py	exon	.	+	.	TBC1D31	28	4.07379240615547e-13	4.45076558006856e-12
ENSG00000198231.28	ENSG00000198231	chr17	dexseq_prepare_annotation2.py	exon	.	+	.	DDX42	24	4.12228166863671e-13	4.50031434829479e-12
ENSG00000067064.13	ENSG00000067064	chr10	dexseq_prepare_annotation2.py	exon	.	-	.	IDI1	13	4.12781061664447e-13	4.50292344454486e-12
ENSG00000198848.21	ENSG00000198848	chr16	dexseq_prepare_annotation2.py	exon	.	-	.	CES1	16	4.13935306858413e-13	4.51208356906074e-12
ENSG00000167751.52	ENSG00000167751	chr19	dexseq_prepare_annotation2.py	exon	.	+	.	KLK2	14	4.33816846606456e-13	4.72521083110829e-12
ENSG00000166793.28	ENSG00000166793	chr11	dexseq_prepare_annotation2.py	exon	.	-	.	YPEL4	14	4.42091046842647e-13	4.80922511301946e-12
ENSG00000227733.33	ENSG00000227733	chr1	dexseq_prepare_annotation2.py	exon	.	-	.	RP4-565E6.1	8	4.42200622103358e-13	4.80922511301946e-12
ENSG00000087995.12	ENSG00000087995	chr17	dexseq_prepare_annotation2.py	exon	.	+	.	METTL2A	9	4.4743786014159e-13	4.86249704828114e-12
ENSG00000105483.78	ENSG00000105483	chr19	dexseq_prepare_annotation2.py	exon	.	-	.	CARD8	55	4.49008852743328e-13	4.87587584602804e-12
ENSG00000166960.46	ENSG00000166960	chr18	dexseq_prepare_annotation2.py	exon	.	-	.	CCDC178	28	4.49524979528745e-13	4.87778807211789e-12
ENSG00000133030.53	ENSG00000133030	chr17	dexseq_prepare_annotation2.py	exon	.	+	.	MPRIP	20	4.53578985357395e-13	4.91805785710644e-12
ENSG00000167842.13	ENSG00000167842	chr17	dexseq_prepare_annotation2.py	exon	.	+	.	MIS12	7	4.55633113587762e-13	4.93659895348674e-12
ENSG00000233527.10	ENSG00000233527	chr19	dexseq_prepare_annotation2.py	exon	.	+	.	AC092295.7	10	4.77480226203427e-13	5.16939912821748e-12
ENSG00000106034.ENSG00000234927.38	ENSG00000106034+ENSG00000234927	chr7	dexseq_prepare_annotation2.py	exon	.	+	.		17	4.84511267822773e-13	5.24156420582027e-12
ENSG00000154473.18	ENSG00000154473	chr10	dexseq_prepare_annotation2.py	exon	.	+	.	BUB3	10	4.88628096241378e-13	5.2821175889846e-12
ENSG00000040608.3	ENSG00000040608	chr22	dexseq_prepare_annotation2.py	exon	.	-	.	RTN4R	3	4.90023233232425e-13	5.29321030174633e-12
ENSG00000130733.29	ENSG00000130733	chr19	dexseq_prepare_annotation2.py	exon	.	-	.	YIPF2	4	4.96462224084498e-13	5.35872882204073e-12
ENSG00000187122.ENSG00000213390.ENSG00000269891.72	ENSG00000187122+ENSG00000213390+ENSG00000269891	chr10	dexseq_prepare_annotation2.py	exon	.	-	.		17	5.0105955780246e-13	5.40428523058368e-12
ENSG00000175213.13	ENSG00000175213	chr11	dexseq_prepare_annotation2.py	exon	.	+	.	ZNF408	8	5.04252176427236e-13	5.43463371213275e-12
ENSG00000151491.53	ENSG00000151491	chr12	dexseq_prepare_annotation2.py	exon	.	-	.	EPS8	34	5.05832655935046e-13	5.44757466170288e-12
ENSG00000100764.12	ENSG00000100764	chr14	dexseq_prepare_annotation2.py	exon	.	+	.	PSMC1	8	5.06215571308762e-13	5.44760867998815e-12
ENSG00000120800.51	ENSG00000120800	chr12	dexseq_prepare_annotation2.py	exon	.	+	.	UTP20	35	5.11303125579375e-13	5.49823338563428e-12
ENSG00000139719.ENSG00000184047.ENSG00000256861.76	ENSG00000139719+ENSG00000184047+ENSG00000256861	chr12	dexseq_prepare_annotation2.py	exon	.	-	.		18	5.1395503130816e-13	5.52261043004911e-12
ENSG00000132694.37	ENSG00000132694	chr1	dexseq_prepare_annotation2.py	exon	.	-	.	ARHGEF11	27	5.26895647974805e-13	5.65742370523846e-12
ENSG00000175711.32	ENSG00000175711	chr17	dexseq_prepare_annotation2.py	exon	.	-	.	B3GNTL1	17	5.29341405955699e-13	5.67943340944989e-12
ENSG00000254117.1	ENSG00000254117	chr14	dexseq_prepare_annotation2.py	exon	.	-	.	IGHV2-10	2	5.30942949595786e-13	5.69235920175751e-12
ENSG00000181143.67	ENSG00000181143	chr19	dexseq_prepare_annotation2.py	exon	.	-	.	MUC16	26	5.34184090820397e-13	5.72283105512965e-12
ENSG00000254413.ENSG00000205560.ENSG00000100288.60	ENSG00000254413+ENSG00000205560+ENSG00000100288	chr22	dexseq_prepare_annotation2.py	exon	.	-	.		15	5.36668093925456e-13	5.74515209504527e-12
ENSG00000101751.32	ENSG00000101751	chr18	dexseq_prepare_annotation2.py	exon	.	+	.	POLI	10	5.4183581705762e-13	5.79614824436358e-12
ENSG00000187527.37	ENSG00000187527	chr3	dexseq_prepare_annotation2.py	exon	.	-	.	ATP13A5	24	5.43892247608094e-13	5.81381094779293e-12
ENSG00000012504.24	ENSG00000012504	chr12	dexseq_prepare_annotation2.py	exon	.	+	.	NR1H4	17	5.46118180224121e-13	5.83325785205883e-12
ENSG00000203875.33	ENSG00000203875	chr6	dexseq_prepare_annotation2.py	exon	.	-	.	SNHG5	23	5.77251334995597e-13	6.16121309561893e-12
ENSG00000183298.3	ENSG00000183298	chr1	dexseq_prepare_annotation2.py	exon	.	-	.	RP11-556K13.1	4	5.78222680363271e-13	6.16699208164396e-12
ENSG00000171681.67	ENSG00000171681	chr12	dexseq_prepare_annotation2.py	exon	.	+	.	ATF7IP	23	5.99610438591237e-13	6.39035047666515e-12
ENSG00000162599.37	ENSG00000162599	chr1	dexseq_prepare_annotation2.py	exon	.	+	.	NFIA	26	6.06388046582068e-13	6.45778509890108e-12
ENSG00000181378.48	ENSG00000181378	chr2	dexseq_prepare_annotation2.py	exon	.	-	.	CCDC108	15	6.13447445417524e-13	6.52549834303168e-12
ENSG00000149050.10	ENSG00000149050	chr11	dexseq_prepare_annotation2.py	exon	.	-	.	ZNF214	9	6.13656135569866e-13	6.52549834303168e-12
ENSG00000083857.46	ENSG00000083857	chr4	dexseq_prepare_annotation2.py	exon	.	-	.	FAT1	13	6.46904275412897e-13	6.87395691170223e-12
ENSG00000117859.75	ENSG00000117859	chr1	dexseq_prepare_annotation2.py	exon	.	+	.	OSBPL9	37	6.49385744345637e-13	6.89521724843684e-12
ENSG00000001084.ENSG00000231683.58	ENSG00000001084+ENSG00000231683	chr6	dexseq_prepare_annotation2.py	exon	.	-	.		5	6.51022851858253e-13	6.90748728543390e-12
ENSG00000100031.ENSG00000100028.91	ENSG00000100031+ENSG00000100028	chr22	dexseq_prepare_annotation2.py	exon	.	+	.		68	6.64899545606363e-13	7.04950774702386e-12
ENSG00000116353.42	ENSG00000116353	chr1	dexseq_prepare_annotation2.py	exon	.	-	.	MECR	25	6.72614504679443e-13	7.1260377175972e-12
ENSG00000143839.11	ENSG00000143839	chr1	dexseq_prepare_annotation2.py	exon	.	-	.	REN	7	6.97218763738869e-13	7.38125694895504e-12
ENSG00000119242.27	ENSG00000119242	chr12	dexseq_prepare_annotation2.py	exon	.	-	.	CCDC92	15	7.00861314729707e-13	7.41434775796287e-12
ENSG00000106686.16	ENSG00000106686	chr9	dexseq_prepare_annotation2.py	exon	.	-	.	SPATA6L	11	7.26478596279134e-13	7.67968715079158e-12
ENSG00000223662.4	ENSG00000223662	chr21	dexseq_prepare_annotation2.py	exon	.	+	.	SAMSN1-AS1	5	7.36138279946987e-13	7.77607041667123e-12
ENSG00000126259.26	ENSG00000126259	chr19	dexseq_prepare_annotation2.py	exon	.	+	.	KIRREL2	16	7.64918204155061e-13	8.07413659941453e-12
ENSG00000100116.19	ENSG00000100116	chr22	dexseq_prepare_annotation2.py	exon	.	+	.	GCAT	13	7.91535266772481e-13	8.34895103077297e-12
ENSG00000109576.17	ENSG00000109576	chr4	dexseq_prepare_annotation2.py	exon	.	-	.	AADAT	10	8.00860043971315e-13	8.44110016955805e-12
ENSG00000175390.30	ENSG00000175390	chr11	dexseq_prepare_annotation2.py	exon	.	+	.	EIF3F	19	8.20519915910507e-13	8.64196636838196e-12
ENSG00000132382.55	ENSG00000132382	chr17	dexseq_prepare_annotation2.py	exon	.	-	.	MYBBP1A	17	8.37509832538153e-13	8.81095947031065e-12
ENSG00000265817.ENSG00000197275.34	ENSG00000265817+ENSG00000197275	chr8	dexseq_prepare_annotation2.py	exon	.	-	.		13	8.37793566922532e-13	8.81095947031065e-12
ENSG00000156453.20	ENSG00000156453	chr5	dexseq_prepare_annotation2.py	exon	.	-	.	PCDH1	7	8.78484486980925e-13	9.23213184303397e-12
ENSG00000027001.22	ENSG00000027001	chr13	dexseq_prepare_annotation2.py	exon	.	-	.	MIPEP	11	8.81222594541419e-13	9.25412746610296e-12
ENSG00000145703.70	ENSG00000145703	chr5	dexseq_prepare_annotation2.py	exon	.	+	.	IQGAP2	42	8.89944259228023e-13	9.33888105239648e-12
ENSG00000153234.24	ENSG00000153234	chr2	dexseq_prepare_annotation2.py	exon	.	-	.	NR4A2	20	9.0147634246679e-13	9.45298109114481e-12
ENSG00000099250.40	ENSG00000099250	chr10	dexseq_prepare_annotation2.py	exon	.	-	.	NRP1	30	9.03460204039808e-13	9.46686386190727e-12
ENSG00000124228.24	ENSG00000124228	chr20	dexseq_prepare_annotation2.py	exon	.	+	.	DDX27	15	9.15074379268799e-13	9.58156348219775e-12
ENSG00000010671.34	ENSG00000010671	chrX	dexseq_prepare_annotation2.py	exon	.	-	.	BTK	11	9.17546401534543e-13	9.60043991977609e-12
ENSG00000244462.ENSG00000272897.ENSG00000214078.ENSG00000244005.123	ENSG00000244462+ENSG00000272897+ENSG00000214078+ENSG00000244005	chr20	dexseq_prepare_annotation2.py	exon	.	-	.		42	9.38726240439676e-13	9.81488915386819e-12
ENSG00000175866.72	ENSG00000175866	chr17	dexseq_prepare_annotation2.py	exon	.	+	.	BAIAP2	48	9.40201052740153e-13	9.81675345705898e-12
ENSG00000167325.40	ENSG00000167325	chr11	dexseq_prepare_annotation2.py	exon	.	+	.	RRM1	3	9.4027321366323e-13	9.81675345705898e-12
ENSG00000175727.43	ENSG00000175727	chr12	dexseq_prepare_annotation2.py	exon	.	+	.	MLXIP	4	9.69093205314563e-13	1.01102851128999e-11
ENSG00000182378.29	ENSG00000182378	chrX	dexseq_prepare_annotation2.py	exon	.	+	.	PLCXD1	16	9.89345491418299e-13	1.03140705482525e-11
ENSG00000170776.35	ENSG00000170776	chr15	dexseq_prepare_annotation2.py	exon	.	+	.	AKAP13	12	1.00974580657299e-12	1.05191021026068e-11
ENSG00000118058.66	ENSG00000118058	chr11	dexseq_prepare_annotation2.py	exon	.	+	.	KMT2A	36	1.01260736565648e-12	1.05412573732526e-11
ENSG00000136830.30	ENSG00000136830	chr9	dexseq_prepare_annotation2.py	exon	.	-	.	FAM129B	17	1.02424251046022e-12	1.06546474347729e-11
ENSG00000029363.60	ENSG00000029363	chr6	dexseq_prepare_annotation2.py	exon	.	-	.	BCLAF1	23	1.032913951175e-12	1.0737065673627e-11
ENSG00000197283.ENSG00000264085.34	ENSG00000197283+ENSG00000264085	chr6	dexseq_prepare_annotation2.py	exon	.	+	.		16	1.03571304845096e-12	1.07583661694635e-11
ENSG00000233429.13	ENSG00000233429	chr7	dexseq_prepare_annotation2.py	exon	.	+	.	HOTAIRM1	7	1.05578857264814e-12	1.09589631509679e-11
ENSG00000123560.55	ENSG00000123560	chrX	dexseq_prepare_annotation2.py	exon	.	+	.	PLP1	41	1.06247720940886e-12	1.10204161742373e-11
ENSG00000125482.12	ENSG00000125482	chr9	dexseq_prepare_annotation2.py	exon	.	-	.	TTF1	7	1.08319679752582e-12	1.12272095812918e-11
ENSG00000267360.ENSG00000245680.ENSG00000196967.54	ENSG00000267360+ENSG00000245680+ENSG00000196967	chr19	dexseq_prepare_annotation2.py	exon	.	-	.		35	1.09044081404102e-12	1.12918040258155e-11
ENSG00000112246.17	ENSG00000112246	chr6	dexseq_prepare_annotation2.py	exon	.	-	.	SIM1	8	1.09100316345628e-12	1.12918040258155e-11
ENSG00000037897.ENSG00000111012.42	ENSG00000037897+ENSG00000111012	chr12	dexseq_prepare_annotation2.py	exon	.	-	.		26	1.09993499237474e-12	1.13760399896291e-11
ENSG00000198586.42	ENSG00000198586	chr2	dexseq_prepare_annotation2.py	exon	.	-	.	TLK1	4	1.10262519299016e-12	1.13956472575244e-11
ENSG00000143799.40	ENSG00000143799	chr1	dexseq_prepare_annotation2.py	exon	.	-	.	PARP1	9	1.11651851325182e-12	1.1530927338083e-11
ENSG00000157404.26	ENSG00000157404	chr4	dexseq_prepare_annotation2.py	exon	.	+	.	KIT	17	1.12400803486303e-12	1.15999246475613e-11
ENSG00000095787.60	ENSG00000095787	chr10	dexseq_prepare_annotation2.py	exon	.	+	.	WAC	6	1.13626825445371e-12	1.17180216463972e-11
ENSG00000104522.48	ENSG00000104522	chr8	dexseq_prepare_annotation2.py	exon	.	-	.	TSTA3	13	1.14213242255778e-12	1.17700356333272e-11
ENSG00000091106.14	ENSG00000091106	chr2	dexseq_prepare_annotation2.py	exon	.	-	.	NLRC4	3	1.18167879521654e-12	1.2168831527194e-11
ENSG00000172803.35	ENSG00000172803	chr11	dexseq_prepare_annotation2.py	exon	.	+	.	SNX32	13	1.21727085467254e-12	1.25263632785348e-11
ENSG00000118432.20	ENSG00000118432	chr6	dexseq_prepare_annotation2.py	exon	.	-	.	CNR1	14	1.23201325459225e-12	1.26689821771512e-11
ENSG00000232774.ENSG00000258989.ENSG00000027075.33	ENSG00000232774+ENSG00000258989+ENSG00000027075	chr14	dexseq_prepare_annotation2.py	exon	.	+	.		21	1.23835991650546e-12	1.27251239271281e-11
ENSG00000136279.ENSG00000239775.64	ENSG00000136279+ENSG00000239775	chr7	dexseq_prepare_annotation2.py	exon	.	+	.		33	1.24189155082958e-12	1.27522793819974e-11
ENSG00000197852.12	ENSG00000197852	chr1	dexseq_prepare_annotation2.py	exon	.	-	.	FAM212B	12	1.24696427914783e-12	1.27952092878224e-11
ENSG00000181625.ENSG00000260280.ENSG00000213648.41	ENSG00000181625+ENSG00000260280+ENSG00000213648	chr16	dexseq_prepare_annotation2.py	exon	.	+	.		27	1.26879891470409e-12	1.30099502726449e-11
ENSG00000267488.7	ENSG00000267488	chr17	dexseq_prepare_annotation2.py	exon	.	+	.	AC131056.3	4	1.27378323465297e-12	1.30517289293549e-11
ENSG00000254870.ENSG00000213760.ENSG00000265236.ENSG00000198563.75	ENSG00000254870+ENSG00000213760+ENSG00000265236+ENSG00000198563	chr6	dexseq_prepare_annotation2.py	exon	.	-	.		23	1.27555698600089e-12	1.30605745640134e-11
ENSG00000114544.52	ENSG00000114544	chr3	dexseq_prepare_annotation2.py	exon	.	-	.	SLC41A3	9	1.34488383944597e-12	1.37605982003228e-11
ENSG00000118526.4	ENSG00000118526	chr6	dexseq_prepare_annotation2.py	exon	.	+	.	TCF21	3	1.34796916401216e-12	1.37823361780146e-11
ENSG00000254615.ENSG00000164830.49	ENSG00000254615+ENSG00000164830	chr8	dexseq_prepare_annotation2.py	exon	.	+	.		34	1.37017729369643e-12	1.39914034131889e-11
ENSG00000223773.15	ENSG00000223773	chrX	dexseq_prepare_annotation2.py	exon	.	+	.	CD99P1	9	1.37036750055981e-12	1.39914034131889e-11
ENSG00000176635.16	ENSG00000176635	chr22	dexseq_prepare_annotation2.py	exon	.	+	.	HORMAD2	10	1.37455056083418e-12	1.40241307220244e-11
ENSG00000100399.12	ENSG00000100399	chr22	dexseq_prepare_annotation2.py	exon	.	-	.	CHADL	12	1.40698329129187e-12	1.43448296471797e-11
ENSG00000161011.43	ENSG00000161011	chr5	dexseq_prepare_annotation2.py	exon	.	+	.	SQSTM1	18	1.42497512683104e-12	1.45179461607892e-11
ENSG00000167107.67	ENSG00000167107	chr17	dexseq_prepare_annotation2.py	exon	.	+	.	ACSF2	29	1.45292890065155e-12	1.479223923339e-11
ENSG00000108294.14	ENSG00000108294	chr17	dexseq_prepare_annotation2.py	exon	.	+	.	PSMB3	5	1.47642586259347e-12	1.5020800708442e-11
ENSG00000170759.27	ENSG00000170759	chr10	dexseq_prepare_annotation2.py	exon	.	-	.	KIF5B	18	1.49716714872971e-12	1.52210225007283e-11
ENSG00000125538.19	ENSG00000125538	chr2	dexseq_prepare_annotation2.py	exon	.	-	.	IL1B	6	1.50360777157179e-12	1.52756752713862e-11
ENSG00000213123.ENSG00000145107.ENSG00000273331.ENSG00000161217.ENSG00000272741.41	ENSG00000213123+ENSG00000145107+ENSG00000273331+ENSG00000161217+ENSG00000272741	chr3	dexseq_prepare_annotation2.py	exon	.	-	.		13	1.50629425745683e-12	1.52921380914495e-11
ENSG00000134531.28	ENSG00000134531	chr12	dexseq_prepare_annotation2.py	exon	.	+	.	EMP1	21	1.54851412140764e-12	1.57096429077741e-11
ENSG00000197150.36	ENSG00000197150	chr7	dexseq_prepare_annotation2.py	exon	.	+	.	ABCB8	16	1.55191422475449e-12	1.57330102855853e-11
ENSG00000104886.18	ENSG00000104886	chr19	dexseq_prepare_annotation2.py	exon	.	-	.	PLEKHJ1	15	1.57404888682764e-12	1.59461379106939e-11
ENSG00000140939.35	ENSG00000140939	chr16	dexseq_prepare_annotation2.py	exon	.	+	.	NOL3	28	1.65730417964858e-12	1.67777194474656e-11
ENSG00000178105.30	ENSG00000178105	chr11	dexseq_prepare_annotation2.py	exon	.	+	.	DDX10	15	1.66951737706761e-12	1.68894406022813e-11
ENSG00000137033.13	ENSG00000137033	chr9	dexseq_prepare_annotation2.py	exon	.	+	.	IL33	7	1.70116134578386e-12	1.71974344646014e-11
ENSG00000115902.15	ENSG00000115902	chr2	dexseq_prepare_annotation2.py	exon	.	+	.	SLC1A4	12	1.74604784124685e-12	1.76387720300606e-11
ENSG00000104312.19	ENSG00000104312	chr8	dexseq_prepare_annotation2.py	exon	.	+	.	RIPK2	13	1.75890778734684e-12	1.77561803022452e-11
ENSG00000166670.11	ENSG00000166670	chr11	dexseq_prepare_annotation2.py	exon	.	-	.	MMP10	5	1.77716949353863e-12	1.79279158824273e-11
ENSG00000203618.ENSG00000184702.48	ENSG00000203618+ENSG00000184702	chr22	dexseq_prepare_annotation2.py	exon	.	+	.		9	1.84170466493068e-12	1.85658843418346e-11
ENSG00000256269.22	ENSG00000256269	chr11	dexseq_prepare_annotation2.py	exon	.	+	.	HMBS	4	1.87408513546924e-12	1.88790388120128e-11
ENSG00000150540.21	ENSG00000150540	chr2	dexseq_prepare_annotation2.py	exon	.	+	.	HNMT	5	1.88865577260999e-12	1.90124681109405e-11
ENSG00000172456.51	ENSG00000172456	chr1	dexseq_prepare_annotation2.py	exon	.	+	.	FGGY	13	1.90086374624636e-12	1.91219428049818e-11
ENSG00000106546.18	ENSG00000106546	chr7	dexseq_prepare_annotation2.py	exon	.	+	.	AHR	6	1.93902335835501e-12	1.94871120725653e-11
ENSG00000197121.47	ENSG00000197121	chr2	dexseq_prepare_annotation2.py	exon	.	-	.	PGAP1	27	1.93988121572836e-12	1.94871120725653e-11
ENSG00000012660.22	ENSG00000012660	chr6	dexseq_prepare_annotation2.py	exon	.	-	.	ELOVL5	13	1.96243224657178e-12	1.96998534479162e-11
ENSG00000166451.29	ENSG00000166451	chr16	dexseq_prepare_annotation2.py	exon	.	+	.	CENPN	20	1.97027812873255e-12	1.97647830466213e-11
ENSG00000068793.51	ENSG00000068793	chr15	dexseq_prepare_annotation2.py	exon	.	+	.	CYFIP1	26	1.97307606025699e-12	1.97790189268948e-11
ENSG00000156261.26	ENSG00000156261	chr21	dexseq_prepare_annotation2.py	exon	.	-	.	CCT8	12	1.98722577866868e-12	1.99069509741636e-11
ENSG00000140451.22	ENSG00000140451	chr15	dexseq_prepare_annotation2.py	exon	.	-	.	PIF1	14	2.01983977696606e-12	2.02195405447161e-11
ENSG00000007314.29	ENSG00000007314	chr17	dexseq_prepare_annotation2.py	exon	.	-	.	SCN4A	20	2.06369779953012e-12	2.06441735943233e-11
ENSG00000227790.8	ENSG00000227790	chr17	dexseq_prepare_annotation2.py	exon	.	+	.	AC015922.5	8	2.10412641595027e-12	2.10339327085761e-11
ENSG00000172167.34	ENSG00000172167	chr8	dexseq_prepare_annotation2.py	exon	.	+	.	MTBP	29	2.1216288892684e-12	2.11941270310273e-11
ENSG00000135747.ENSG00000197472.25	ENSG00000135747+ENSG00000197472	chr1	dexseq_prepare_annotation2.py	exon	.	-	.		15	2.1435610302321e-12	2.13983180088236e-11
ENSG00000013374.39	ENSG00000013374	chr7	dexseq_prepare_annotation2.py	exon	.	+	.	NUB1	17	2.19531223565281e-12	2.18996898612236e-11
ENSG00000175550.27	ENSG00000175550	chr11	dexseq_prepare_annotation2.py	exon	.	+	.	DRAP1	23	2.21300802907639e-12	2.20608757311333e-11
ENSG00000139865.53	ENSG00000139865	chr14	dexseq_prepare_annotation2.py	exon	.	+	.	TTC6	35	2.25017116417776e-12	2.2415767604257e-11
ENSG00000122971.15	ENSG00000122971	chr12	dexseq_prepare_annotation2.py	exon	.	+	.	ACADS	9	2.31333306426613e-12	2.30289818229685e-11
ENSG00000265500.ENSG00000238917.ENSG00000161956.ENSG00000161960.ENSG00000129226.ENSG00000209582.ENSG00000264772.95	ENSG00000265500+ENSG00000238917+ENSG00000161956+ENSG00000161960+ENSG00000129226+ENSG00000209582+ENSG00000264772	chr17	dexseq_prepare_annotation2.py	exon	.	+	.		7	2.32344291542767e-12	2.3113584342448e-11
ENSG00000119414.15	ENSG00000119414	chr9	dexseq_prepare_annotation2.py	exon	.	-	.	PPP6C	12	2.36177198323198e-12	2.34785995145272e-11
ENSG00000069702.46	ENSG00000069702	chr1	dexseq_prepare_annotation2.py	exon	.	-	.	TGFBR3	20	2.46393081815639e-12	2.44772074698431e-11
ENSG00000227671.ENSG00000263568.ENSG00000232347.21	ENSG00000227671+ENSG00000263568+ENSG00000232347	chr1	dexseq_prepare_annotation2.py	exon	.	-	.		5	2.48568253094698e-12	2.46762047795394e-11
ENSG00000158417.21	ENSG00000158417	chr2	dexseq_prepare_annotation2.py	exon	.	+	.	EIF5B	12	2.52736940683596e-12	2.50726930436113e-11
ENSG00000223960.20	ENSG00000223960	chr2	dexseq_prepare_annotation2.py	exon	.	+	.	AC009948.5	15	2.6187964282676e-12	2.59617379153412e-11
ENSG00000132141.22	ENSG00000132141	chr17	dexseq_prepare_annotation2.py	exon	.	-	.	CCT6B	17	2.68267087495263e-12	2.65765978599417e-11
ENSG00000135968.43	ENSG00000135968	chr2	dexseq_prepare_annotation2.py	exon	.	+	.	GCC2	16	2.68913472541363e-12	2.66222481960376e-11
ENSG00000100387.ENSG00000196236.37	ENSG00000100387+ENSG00000196236	chr22	dexseq_prepare_annotation2.py	exon	.	+	.		22	2.72959627055027e-12	2.70041782765818e-11
ENSG00000085265.8	ENSG00000085265	chr9	dexseq_prepare_annotation2.py	exon	.	-	.	FCN1	7	2.75056761840999e-12	2.71928962688431e-11
ENSG00000196862.19	ENSG00000196862	chr2	dexseq_prepare_annotation2.py	exon	.	+	.	RGPD4	14	2.75771796889154e-12	2.72448100990008e-11
ENSG00000185624.65	ENSG00000185624	chr17	dexseq_prepare_annotation2.py	exon	.	-	.	P4HB	26	2.85391824886538e-12	2.81758136820192e-11
ENSG00000126934.36	ENSG00000126934	chr19	dexseq_prepare_annotation2.py	exon	.	-	.	MAP2K2	16	2.88035741828865e-12	2.84172814067061e-11
ENSG00000232293.1	ENSG00000232293	chrX	dexseq_prepare_annotation2.py	exon	.	-	.	PAICSP7	2	2.9127276616331e-12	2.87168923066164e-11
ENSG00000229657.ENSG00000163531.82	ENSG00000229657+ENSG00000163531	chr1	dexseq_prepare_annotation2.py	exon	.	+	.		34	3.09818359517399e-12	3.05243431818481e-11
ENSG00000176809.35	ENSG00000176809	chr17	dexseq_prepare_annotation2.py	exon	.	-	.	LRRC37A3	22	3.1149322890744e-12	3.06682935393083e-11
ENSG00000254645.8	ENSG00000254645	chr11	dexseq_prepare_annotation2.py	exon	.	-	.	RP11-396O20.2	4	3.15705527500465e-12	3.10616995335677e-11
ENSG00000176986.34	ENSG00000176986	chr10	dexseq_prepare_annotation2.py	exon	.	+	.	SEC24C	10	3.16008231520297e-12	3.10701719065022e-11
ENSG00000221988.ENSG00000258388.ENSG00000241404.69	ENSG00000221988+ENSG00000258388+ENSG00000241404	chr6	dexseq_prepare_annotation2.py	exon	.	+	.		13	3.19966950186456e-12	3.1437848633046e-11
ENSG00000114796.33	ENSG00000114796	chr3	dexseq_prepare_annotation2.py	exon	.	+	.	KLHL24	16	3.25979975214819e-12	3.200672651921e-11
ENSG00000111275.ENSG00000111271.ENSG00000257767.53	ENSG00000111275+ENSG00000111271+ENSG00000257767	chr12	dexseq_prepare_annotation2.py	exon	.	+	.		6	3.33345855141215e-12	3.27075669767492e-11
ENSG00000196470.ENSG00000261802.22	ENSG00000196470+ENSG00000261802	chr16	dexseq_prepare_annotation2.py	exon	.	-	.		8	3.36917286135003e-12	3.30353962379126e-11
ENSG00000154144.27	ENSG00000154144	chr11	dexseq_prepare_annotation2.py	exon	.	+	.	TBRG1	7	3.40017089999533e-12	3.33053334602768e-11
ENSG00000124120.14	ENSG00000124120	chr20	dexseq_prepare_annotation2.py	exon	.	+	.	TTPAL	12	3.40134635896169e-12	3.33053334602768e-11
ENSG00000223553.18	ENSG00000223553	chr22	dexseq_prepare_annotation2.py	exon	.	-	.	SMPD4P1	8	3.41734333401371e-12	3.3439147425939e-11
ENSG00000113448.72	ENSG00000113448	chr5	dexseq_prepare_annotation2.py	exon	.	-	.	PDE4D	21	3.50321305609141e-12	3.42560267822981e-11
ENSG00000172893.35	ENSG00000172893	chr11	dexseq_prepare_annotation2.py	exon	.	-	.	DHCR7	24	3.51549115882392e-12	3.43526707583986e-11
ENSG00000198793.6	ENSG00000198793	chr1	dexseq_prepare_annotation2.py	exon	.	-	.	MTOR	4	3.52736155169947e-12	3.44452018101627e-11
ENSG00000066427.ENSG00000259634.44	ENSG00000066427+ENSG00000259634	chr14	dexseq_prepare_annotation2.py	exon	.	-	.		7	3.54463739684624e-12	3.45903560937138e-11
ENSG00000151067.74	ENSG00000151067	chr12	dexseq_prepare_annotation2.py	exon	.	+	.	CACNA1C	39	3.55304859710943e-12	3.46488661628381e-11
ENSG00000183401.42	ENSG00000183401	chr19	dexseq_prepare_annotation2.py	exon	.	+	.	CCDC159	28	3.6105416884954e-12	3.51856117673006e-11
ENSG00000114166.27	ENSG00000114166	chr3	dexseq_prepare_annotation2.py	exon	.	+	.	KAT2B	23	3.64370049134787e-12	3.54846459934726e-11
ENSG00000196305.23	ENSG00000196305	chr9	dexseq_prepare_annotation2.py	exon	.	-	.	IARS	10	3.77261470684377e-12	3.67151682290868e-11
ENSG00000185485.42	ENSG00000185485	chr3	dexseq_prepare_annotation2.py	exon	.	-	.	SDHAP1	17	3.83726593161685e-12	3.73190371451143e-11
ENSG00000112159.111	ENSG00000112159	chr6	dexseq_prepare_annotation2.py	exon	.	-	.	MDN1	73	3.84866082819566e-12	3.74044983607498e-11
ENSG00000137869.51	ENSG00000137869	chr15	dexseq_prepare_annotation2.py	exon	.	-	.	CYP19A1	25	3.88427803471322e-12	3.77250970940833e-11
ENSG00000105559.38	ENSG00000105559	chr19	dexseq_prepare_annotation2.py	exon	.	-	.	PLEKHA4	27	3.93423931833979e-12	3.81844810700841e-11
ENSG00000159208.16	ENSG00000159208	chr1	dexseq_prepare_annotation2.py	exon	.	+	.	C1orf51	13	3.98436676142333e-12	3.86234372815098e-11
ENSG00000079691.42	ENSG00000079691	chr6	dexseq_prepare_annotation2.py	exon	.	+	.	LRRC16A	32	3.98485097083544e-12	3.86234372815098e-11
ENSG00000261263.3	ENSG00000261263	chr16	dexseq_prepare_annotation2.py	exon	.	-	.	RP11-586K12.13	4	4.00626625673227e-12	3.88047869364109e-11
ENSG00000066629.65	ENSG00000066629	chr14	dexseq_prepare_annotation2.py	exon	.	+	.	EML1	24	4.01980304105189e-12	3.89096319999253e-11
ENSG00000215424.19	ENSG00000215424	chr21	dexseq_prepare_annotation2.py	exon	.	+	.	MCM3AP-AS1	15	4.03054800585879e-12	3.89873305084587e-11
ENSG00000182985.43	ENSG00000182985	chr11	dexseq_prepare_annotation2.py	exon	.	-	.	CADM1	15	4.041023556945e-12	3.9062320029903e-11
ENSG00000262333.ENSG00000167720.22	ENSG00000262333+ENSG00000167720	chr17	dexseq_prepare_annotation2.py	exon	.	+	.		11	4.21087453681417e-12	4.067676446505e-11
ENSG00000117245.29	ENSG00000117245	chr1	dexseq_prepare_annotation2.py	exon	.	-	.	KIF17	17	4.23495468289759e-12	4.08818471912287e-11
ENSG00000143851.46	ENSG00000143851	chr1	dexseq_prepare_annotation2.py	exon	.	-	.	PTPN7	2	4.24911300647987e-12	4.09909388553824e-11
ENSG00000127616.74	ENSG00000127616	chr19	dexseq_prepare_annotation2.py	exon	.	+	.	SMARCA4	33	4.26742543777406e-12	4.11399313876807e-11
ENSG00000115159.38	ENSG00000115159	chr2	dexseq_prepare_annotation2.py	exon	.	+	.	GPD2	21	4.33344874909197e-12	4.17483695807416e-11
ENSG00000166349.12	ENSG00000166349	chr11	dexseq_prepare_annotation2.py	exon	.	+	.	RAG1	9	4.39809179764536e-12	4.23427025753173e-11
ENSG00000261556.23	ENSG00000261556	chr16	dexseq_prepare_annotation2.py	exon	.	-	.	RP11-296I10.6	14	4.41771690012946e-12	4.25031179962154e-11
ENSG00000081870.15	ENSG00000081870	chr1	dexseq_prepare_annotation2.py	exon	.	-	.	HSPB11	11	4.51026414868977e-12	4.33528587583505e-11
ENSG00000173120.27	ENSG00000173120	chr11	dexseq_prepare_annotation2.py	exon	.	+	.	KDM2A	10	4.51208212800399e-12	4.33528587583505e-11
ENSG00000183675.29	ENSG00000183675	chr10	dexseq_prepare_annotation2.py	exon	.	-	.	PTPN20B	17	4.60172275247152e-12	4.41845467765756e-11
ENSG00000215296.21	ENSG00000215296	chr15	dexseq_prepare_annotation2.py	exon	.	-	.	TMCO5B	7	4.64174636681714e-12	4.45390311919678e-11
ENSG00000251360.ENSG00000135314.ENSG00000256980.ENSG00000243501.27	ENSG00000251360+ENSG00000135314+ENSG00000256980+ENSG00000243501	chr6	dexseq_prepare_annotation2.py	exon	.	-	.		19	4.66709574846415e-12	4.47523318928598e-11
ENSG00000154198.14	ENSG00000154198	chr1	dexseq_prepare_annotation2.py	exon	.	-	.	CYP4Z2P	8	4.68335033800816e-12	4.48781967927368e-11
ENSG00000128951.32	ENSG00000128951	chr15	dexseq_prepare_annotation2.py	exon	.	+	.	DUT	18	4.79204522113878e-12	4.58891112798637e-11
ENSG00000214226.13	ENSG00000214226	chr17	dexseq_prepare_annotation2.py	exon	.	-	.	C17orf67	8	4.98573449157038e-12	4.7712048886976e-11
ENSG00000021645.54	ENSG00000021645	chr14	dexseq_prepare_annotation2.py	exon	.	+	.	NRXN3	23	5.12243522162378e-12	4.89875555027954e-11
ENSG00000170629.30	ENSG00000170629	chr7	dexseq_prepare_annotation2.py	exon	.	-	.	DPY19L2P2	4	5.25624743518586e-12	5.02337571337383e-11
ENSG00000127314.71	ENSG00000127314	chr12	dexseq_prepare_annotation2.py	exon	.	+	.	RAP1B	43	5.27255847540956e-12	5.03560927628164e-11
ENSG00000129535.15	ENSG00000129535	chr14	dexseq_prepare_annotation2.py	exon	.	-	.	NRL	9	5.39677052837188e-12	5.15080992877542e-11
ENSG00000134108.19	ENSG00000134108	chr3	dexseq_prepare_annotation2.py	exon	.	+	.	ARL8B	14	5.42857766583392e-12	5.17772251438747e-11
ENSG00000144596.36	ENSG00000144596	chr3	dexseq_prepare_annotation2.py	exon	.	-	.	GRIP2	29	5.51432331286395e-12	5.25601115767663e-11
ENSG00000148334.37	ENSG00000148334	chr9	dexseq_prepare_annotation2.py	exon	.	-	.	PTGES2	32	5.58983904618131e-12	5.32445160142569e-11
ENSG00000129932.12	ENSG00000129932	chr19	dexseq_prepare_annotation2.py	exon	.	-	.	DOHH	11	5.5953480245386e-12	5.32616240292012e-11
ENSG00000215154.6	ENSG00000215154	chr16	dexseq_prepare_annotation2.py	exon	.	+	.	AC141586.5	7	5.6817939026396e-12	5.40486296640351e-11
ENSG00000160285.ENSG00000235878.47	ENSG00000160285+ENSG00000235878	chr21	dexseq_prepare_annotation2.py	exon	.	-	.		26	5.93801453911982e-12	5.64485212482928e-11
ENSG00000104938.29	ENSG00000104938	chr19	dexseq_prepare_annotation2.py	exon	.	+	.	CLEC4M	23	6.0183479128423e-12	5.71743051720018e-11
ENSG00000128944.38	ENSG00000128944	chr15	dexseq_prepare_annotation2.py	exon	.	+	.	KNSTRN	7	6.04298643695334e-12	5.73703775235577e-11
ENSG00000012817.50	ENSG00000012817	chrY	dexseq_prepare_annotation2.py	exon	.	-	.	KDM5D	18	6.10250652383664e-12	5.78971270399713e-11
ENSG00000163710.28	ENSG00000163710	chr3	dexseq_prepare_annotation2.py	exon	.	-	.	PCOLCE2	21	6.45017214201053e-12	6.11551350807277e-11
ENSG00000177182.26	ENSG00000177182	chr8	dexseq_prepare_annotation2.py	exon	.	+	.	CLVS1	10	6.5535910013181e-12	6.20946254385126e-11
ENSG00000129968.18	ENSG00000129968	chr19	dexseq_prepare_annotation2.py	exon	.	-	.	ABHD17A	8	6.60636214206236e-12	6.25533101834222e-11
ENSG00000137825.10	ENSG00000137825	chr15	dexseq_prepare_annotation2.py	exon	.	+	.	ITPKA	8	6.62520222952264e-12	6.26903205689329e-11
ENSG00000175920.20	ENSG00000175920	chr4	dexseq_prepare_annotation2.py	exon	.	+	.	DOK7	12	6.67912953504137e-12	6.3158940791146e-11
ENSG00000226314.14	ENSG00000226314	chr6	dexseq_prepare_annotation2.py	exon	.	+	.	ZNF192P1	3	6.73594417359061e-12	6.36542287023434e-11
ENSG00000185420.41	ENSG00000185420	chr1	dexseq_prepare_annotation2.py	exon	.	-	.	SMYD3	13	6.90540868128395e-12	6.5212697520091e-11
ENSG00000013523.22	ENSG00000013523	chr14	dexseq_prepare_annotation2.py	exon	.	-	.	ANGEL1	16	6.91240011062377e-12	6.52357760440118e-11
ENSG00000070081.60	ENSG00000070081	chr11	dexseq_prepare_annotation2.py	exon	.	+	.	NUCB2	24	6.95343199713594e-12	6.55798698217719e-11
ENSG00000053747.89	ENSG00000053747	chr18	dexseq_prepare_annotation2.py	exon	.	+	.	LAMA3	45	6.96590080619628e-12	6.56543016195044e-11
ENSG00000236943.53	ENSG00000236943	chr1	dexseq_prepare_annotation2.py	exon	.	-	.	RP11-640M9.1	15	7.02055841156352e-12	6.61260081509381e-11
ENSG00000231728.6	ENSG00000231728	chrX	dexseq_prepare_annotation2.py	exon	.	-	.	LL0XNC01-116E7.2	5	7.24768055470992e-12	6.82204577147729e-11
ENSG00000165533.46	ENSG00000165533	chr14	dexseq_prepare_annotation2.py	exon	.	+	.	TTC8	21	7.27411662286985e-12	6.84243953803725e-11
ENSG00000133706.65	ENSG00000133706	chr5	dexseq_prepare_annotation2.py	exon	.	-	.	LARS	17	7.32359200917074e-12	6.88446444112413e-11
ENSG00000254317.2	ENSG00000254317	chr8	dexseq_prepare_annotation2.py	exon	.	+	.	RP11-473O4.5	3	7.33978628021073e-12	6.89516923311218e-11
ENSG00000254547.3	ENSG00000254547	chr11	dexseq_prepare_annotation2.py	exon	.	-	.	RP11-738O11.13	2	7.37764242715201e-12	6.92619637549055e-11
ENSG00000103249.52	ENSG00000103249	chr16	dexseq_prepare_annotation2.py	exon	.	-	.	CLCN7	27	7.46773157191166e-12	7.00618766507997e-11
ENSG00000129422.53	ENSG00000129422	chr8	dexseq_prepare_annotation2.py	exon	.	-	.	MTUS1	47	7.48490204923554e-12	7.01770718276365e-11
ENSG00000133958.57	ENSG00000133958	chr14	dexseq_prepare_annotation2.py	exon	.	+	.	UNC79	19	7.6446222218906e-12	7.16277634049776e-11
ENSG00000253729.106	ENSG00000253729	chr8	dexseq_prepare_annotation2.py	exon	.	-	.	PRKDC	72	7.83930216859737e-12	7.34039096661418e-11
ENSG00000248672.ENSG00000241399.ENSG00000054219.51	ENSG00000248672+ENSG00000241399+ENSG00000054219	chr2	dexseq_prepare_annotation2.py	exon	.	-	.		2	7.86110872386769e-12	7.35600813071638e-11
ENSG00000198961.13	ENSG00000198961	chr5	dexseq_prepare_annotation2.py	exon	.	-	.	PJA2	11	7.86710283082747e-12	7.35681812961018e-11
ENSG00000178814.38	ENSG00000178814	chr8	dexseq_prepare_annotation2.py	exon	.	-	.	OPLAH	17	8.14706984730002e-12	7.61366234263966e-11
ENSG00000170959.37	ENSG00000170959	chr11	dexseq_prepare_annotation2.py	exon	.	-	.	DCDC1	19	8.19469522649136e-12	7.65318379062621e-11
ENSG00000141469.40	ENSG00000141469	chr18	dexseq_prepare_annotation2.py	exon	.	+	.	SLC14A1	22	8.23207239704439e-12	7.68308903940155e-11
ENSG00000134516.82	ENSG00000134516	chr5	dexseq_prepare_annotation2.py	exon	.	+	.	DOCK2	22	8.55302499750357e-12	7.97744756756754e-11
ENSG00000148516.58	ENSG00000148516	chr10	dexseq_prepare_annotation2.py	exon	.	+	.	ZEB1	16	8.57974369437921e-12	7.99716850525469e-11
ENSG00000106804.33	ENSG00000106804	chr9	dexseq_prepare_annotation2.py	exon	.	-	.	C5	16	8.69286980618294e-12	8.09735177725288e-11
ENSG00000234911.ENSG00000258809.5	ENSG00000234911+ENSG00000258809	chr14	dexseq_prepare_annotation2.py	exon	.	-	.		3	8.76902769646448e-12	8.15838978703229e-11
ENSG00000185630.48	ENSG00000185630	chr1	dexseq_prepare_annotation2.py	exon	.	+	.	PBX1	26	8.76977138487542e-12	8.15838978703229e-11
ENSG00000158488.29	ENSG00000158488	chr1	dexseq_prepare_annotation2.py	exon	.	+	.	CD1E	6	8.80743107450996e-12	8.18811398339893e-11
ENSG00000141905.30	ENSG00000141905	chr19	dexseq_prepare_annotation2.py	exon	.	+	.	NFIC	7	9.00829491626034e-12	8.36942944130534e-11
ENSG00000135423.26	ENSG00000135423	chr12	dexseq_prepare_annotation2.py	exon	.	-	.	GLS2	20	9.10122170653391e-12	8.45029290486919e-11
ENSG00000132356.24	ENSG00000132356	chr5	dexseq_prepare_annotation2.py	exon	.	-	.	PRKAA1	2	9.28113164766226e-12	8.61176154500098e-11
ENSG00000005955.32	ENSG00000005955	chr17	dexseq_prepare_annotation2.py	exon	.	+	.	GGNBP2	8	9.35403253558228e-12	8.67379422901926e-11
ENSG00000158486.75	ENSG00000158486	chr16	dexseq_prepare_annotation2.py	exon	.	-	.	DNAH3	20	9.51780067248843e-12	8.81879848770687e-11
ENSG00000196975.40	ENSG00000196975	chr2	dexseq_prepare_annotation2.py	exon	.	+	.	ANXA4	21	9.52270397870892e-12	8.81879848770687e-11
ENSG00000119688.ENSG00000258559.80	ENSG00000119688+ENSG00000258559	chr14	dexseq_prepare_annotation2.py	exon	.	-	.		24	9.54381849031378e-12	8.83265008022910e-11
ENSG00000215421.21	ENSG00000215421	chr18	dexseq_prepare_annotation2.py	exon	.	+	.	ZNF407	13	9.60239425564016e-12	8.88113124417525e-11
ENSG00000064313.43	ENSG00000064313	chr8	dexseq_prepare_annotation2.py	exon	.	-	.	TAF2	20	9.62606980795391e-12	8.89729197133369e-11
ENSG00000100100.17	ENSG00000100100	chr22	dexseq_prepare_annotation2.py	exon	.	-	.	PIK3IP1	3	9.86813384099372e-12	9.11515646806535e-11
ENSG00000124496.17	ENSG00000124496	chr6	dexseq_prepare_annotation2.py	exon	.	-	.	TRERF1	11	9.96676515518902e-12	9.20033759016644e-11
ENSG00000158796.34	ENSG00000158796	chr1	dexseq_prepare_annotation2.py	exon	.	-	.	DEDD	21	1.01843280641251e-11	9.39512450674439e-11
ENSG00000159685.24	ENSG00000159685	chr3	dexseq_prepare_annotation2.py	exon	.	+	.	CHCHD6	18	1.04159302016278e-11	9.60260403228471e-11
ENSG00000126822.31	ENSG00000126822	chr14	dexseq_prepare_annotation2.py	exon	.	+	.	PLEKHG3	29	1.0568493712101e-11	9.73699693642192e-11
ENSG00000183397.3	ENSG00000183397	chr19	dexseq_prepare_annotation2.py	exon	.	+	.	C19orf71	4	1.06156101609728e-11	9.77412886772492e-11
ENSG00000078403.37	ENSG00000078403	chr10	dexseq_prepare_annotation2.py	exon	.	+	.	MLLT10	25	1.07951561480634e-11	9.93306702655355e-11
ENSG00000134779.42	ENSG00000134779	chr18	dexseq_prepare_annotation2.py	exon	.	-	.	TPGS2	19	1.11302721007349e-11	1.02348559798104e-10
ENSG00000106560.6	ENSG00000106560	chr7	dexseq_prepare_annotation2.py	exon	.	+	.	GIMAP2	6	1.11471035691124e-11	1.02437668609172e-10
ENSG00000114480.26	ENSG00000114480	chr3	dexseq_prepare_annotation2.py	exon	.	-	.	GBE1	13	1.11723921855588e-11	1.02559294933611e-10
ENSG00000164659.48	ENSG00000164659	chr7	dexseq_prepare_annotation2.py	exon	.	-	.	KIAA1324L	8	1.11770748518572e-11	1.02559294933611e-10
ENSG00000164690.13	ENSG00000164690	chr7	dexseq_prepare_annotation2.py	exon	.	-	.	SHH	7	1.1181787192483e-11	1.02559294933611e-10
ENSG00000164024.30	ENSG00000164024	chr4	dexseq_prepare_annotation2.py	exon	.	+	.	METAP1	18	1.12009500350732e-11	1.02669411024361e-10
ENSG00000005961.14	ENSG00000005961	chr17	dexseq_prepare_annotation2.py	exon	.	-	.	ITGA2B	14	1.12427175436993e-11	1.0298645157367e-10
ENSG00000137337.35	ENSG00000137337	chr6	dexseq_prepare_annotation2.py	exon	.	-	.	MDC1	20	1.13112237239797e-11	1.0354786491416e-10
ENSG00000133119.10	ENSG00000133119	chr13	dexseq_prepare_annotation2.py	exon	.	+	.	RFC3	5	1.13587170145946e-11	1.03916323708138e-10
ENSG00000196411.28	ENSG00000196411	chr7	dexseq_prepare_annotation2.py	exon	.	-	.	EPHB4	23	1.14322365364973e-11	1.04522264573648e-10
ENSG00000068097.44	ENSG00000068097	chr17	dexseq_prepare_annotation2.py	exon	.	-	.	HEATR6	24	1.15879577237002e-11	1.05878505443618e-10
ENSG00000261934.ENSG00000253910.ENSG00000204956.ENSG00000253159.ENSG00000242419.ENSG00000253846.ENSG00000262209.ENSG00000253485.ENSG00000253767.ENSG00000240184.ENSG00000240764.ENSG00000253731.ENSG00000254221.ENSG00000081853.ENSG00000253305.ENSG00000254122.ENSG00000253953.ENSG00000254245.ENSG00000262576.ENSG00000253873.ENSG00000253537.22	ENSG00000261934+ENSG00000253910+ENSG00000204956+ENSG00000253159+ENSG00000242419+ENSG00000253846+ENSG00000262209+ENSG00000253485+ENSG00000253767+ENSG00000240184+ENSG00000240764+ENSG00000253731+ENSG00000254221+ENSG00000081853+ENSG00000253305+ENSG00000254122+ENSG00000253953+ENSG00000254245+ENSG00000262576+ENSG00000253873+ENSG00000253537	chr5	dexseq_prepare_annotation2.py	exon	.	+	.		15	1.18785975719325e-11	1.08464979102083e-10
ENSG00000075292.88	ENSG00000075292	chr2	dexseq_prepare_annotation2.py	exon	.	+	.	ZNF638	49	1.21692549246525e-11	1.11048321815611e-10
ENSG00000257501.17	ENSG00000257501	chr12	dexseq_prepare_annotation2.py	exon	.	-	.	RP11-1016B18.1	13	1.21812684992576e-11	1.11087283294247e-10
ENSG00000164188.18	ENSG00000164188	chr5	dexseq_prepare_annotation2.py	exon	.	-	.	RANBP3L	10	1.23618928097077e-11	1.1266286680766e-10
ENSG00000173093.13	ENSG00000173093	chr12	dexseq_prepare_annotation2.py	exon	.	+	.	CCDC63	11	1.25233194978812e-11	1.14061598855306e-10
ENSG00000140025.ENSG00000259053.ENSG00000053254.35	ENSG00000140025+ENSG00000259053+ENSG00000053254	chr14	dexseq_prepare_annotation2.py	exon	.	-	.		17	1.28793037821204e-11	1.17229449717333e-10
ENSG00000061936.39	ENSG00000061936	chr12	dexseq_prepare_annotation2.py	exon	.	+	.	SFSWAP	11	1.29119485031269e-11	1.17402427629523e-10
ENSG00000067141.45	ENSG00000067141	chr15	dexseq_prepare_annotation2.py	exon	.	+	.	NEO1	17	1.29146762495216e-11	1.17402427629523e-10
ENSG00000092201.40	ENSG00000092201	chr14	dexseq_prepare_annotation2.py	exon	.	-	.	SUPT16H	21	1.29624007144018e-11	1.17761645502276e-10
ENSG00000181744.17	ENSG00000181744	chr3	dexseq_prepare_annotation2.py	exon	.	+	.	C3orf58	5	1.32249955413579e-11	1.2007124116505e-10
ENSG00000105248.8	ENSG00000105248	chr19	dexseq_prepare_annotation2.py	exon	.	+	.	CCDC94	6	1.37166880453754e-11	1.24456603422461e-10
ENSG00000007350.30	ENSG00000007350	chrX	dexseq_prepare_annotation2.py	exon	.	+	.	TKTL1	19	1.40736863109584e-11	1.27615063293741e-10
ENSG00000253871.11	ENSG00000253871	chr8	dexseq_prepare_annotation2.py	exon	.	+	.	RP11-756K15.2	5	1.45701382046785e-11	1.32033248607779e-10
ENSG00000120549.37	ENSG00000120549	chr10	dexseq_prepare_annotation2.py	exon	.	+	.	KIAA1217	13	1.4622389844349e-11	1.32423094897213e-10
ENSG00000198074.15	ENSG00000198074	chr7	dexseq_prepare_annotation2.py	exon	.	+	.	AKR1B10	7	1.47037929811337e-11	1.33076284110008e-10
ENSG00000120526.15	ENSG00000120526	chr8	dexseq_prepare_annotation2.py	exon	.	-	.	NUDCD1	10	1.48741733221146e-11	1.34533427683312e-10
ENSG00000169683.28	ENSG00000169683	chr17	dexseq_prepare_annotation2.py	exon	.	+	.	LRRC45	10	1.49269439706622e-11	1.34925652967328e-10
ENSG00000167236.9	ENSG00000167236	chr17	dexseq_prepare_annotation2.py	exon	.	-	.	CCL23	6	1.55717647556553e-11	1.40665595352567e-10
ENSG00000073803.44	ENSG00000073803	chr3	dexseq_prepare_annotation2.py	exon	.	+	.	MAP3K13	34	1.56766783069812e-11	1.41524197805944e-10
ENSG00000079819.57	ENSG00000079819	chr6	dexseq_prepare_annotation2.py	exon	.	-	.	EPB41L2	7	1.57041325677066e-11	1.41682881562108e-10
ENSG00000050426.80	ENSG00000050426	chr12	dexseq_prepare_annotation2.py	exon	.	+	.	LETMD1	24	1.61059762468096e-11	1.45216988850084e-10
ENSG00000146834.12	ENSG00000146834	chr7	dexseq_prepare_annotation2.py	exon	.	+	.	MEPCE	10	1.63210831195033e-11	1.47064030998288e-10
ENSG00000172728.ENSG00000129696.49	ENSG00000172728+ENSG00000129696	chr8	dexseq_prepare_annotation2.py	exon	.	-	.		17	1.68585508125669e-11	1.5181162046847e-10
ENSG00000204410.ENSG00000228727.ENSG00000255152.84	ENSG00000204410+ENSG00000228727+ENSG00000255152	chr6	dexseq_prepare_annotation2.py	exon	.	+	.		21	1.74348204111303e-11	1.56902445920743e-10
ENSG00000108469.41	ENSG00000108469	chr17	dexseq_prepare_annotation2.py	exon	.	-	.	RECQL5	4	1.75693656402555e-11	1.58014137999664e-10
ENSG00000134419.ENSG00000170540.ENSG00000260342.53	ENSG00000134419+ENSG00000170540+ENSG00000260342	chr16	dexseq_prepare_annotation2.py	exon	.	-	.		16	1.76442149384302e-11	1.58587884268034e-10
ENSG00000204531.14	ENSG00000204531	chr6	dexseq_prepare_annotation2.py	exon	.	-	.	POU5F1	6	1.78269290134117e-11	1.60129803818028e-10
ENSG00000070886.19	ENSG00000070886	chr1	dexseq_prepare_annotation2.py	exon	.	+	.	EPHA8	3	1.79526690344517e-11	1.61158346244812e-10
ENSG00000165029.54	ENSG00000165029	chr9	dexseq_prepare_annotation2.py	exon	.	-	.	ABCA1	16	1.8290521317056e-11	1.64088510502294e-10
ENSG00000142677.5	ENSG00000142677	chr1	dexseq_prepare_annotation2.py	exon	.	-	.	IL22RA1	4	1.90495360992567e-11	1.70790997089898e-10
ENSG00000196118.32	ENSG00000196118	chr16	dexseq_prepare_annotation2.py	exon	.	-	.	C16orf93	25	1.90981364182731e-11	1.71119779462915e-10
ENSG00000189410.22	ENSG00000189410	chr1	dexseq_prepare_annotation2.py	exon	.	-	.	SH2D5	15	1.91679090824154e-11	1.71637737694912e-10
ENSG00000011295.ENSG00000243686.33	ENSG00000011295+ENSG00000243686	chr17	dexseq_prepare_annotation2.py	exon	.	+	.		15	1.95369860054854e-11	1.74833477385332e-10
ENSG00000155066.38	ENSG00000155066	chr2	dexseq_prepare_annotation2.py	exon	.	+	.	PROM2	8	1.99917722455984e-11	1.78791753655305e-10
ENSG00000184867.31	ENSG00000184867	chrX	dexseq_prepare_annotation2.py	exon	.	-	.	ARMCX2	7	2.0115140731897e-11	1.79782986790693e-10
ENSG00000115919.20	ENSG00000115919	chr2	dexseq_prepare_annotation2.py	exon	.	+	.	KYNU	7	2.01391115979238e-11	1.79885153096025e-10
ENSG00000138696.23	ENSG00000138696	chr4	dexseq_prepare_annotation2.py	exon	.	+	.	BMPR1B	14	2.03522892439116e-11	1.81676160052217e-10
ENSG00000012822.64	ENSG00000012822	chr12	dexseq_prepare_annotation2.py	exon	.	-	.	CALCOCO1	39	2.04159880489432e-11	1.82131435672942e-10
ENSG00000257062.ENSG00000111700.ENSG00000134538.ENSG00000205754.ENSG00000257046.53	ENSG00000257062+ENSG00000111700+ENSG00000134538+ENSG00000205754+ENSG00000257046	chr12	dexseq_prepare_annotation2.py	exon	.	+	.		33	2.05098008678858e-11	1.82854626134134e-10
ENSG00000084774.66	ENSG00000084774	chr2	dexseq_prepare_annotation2.py	exon	.	+	.	CAD	49	2.08053325419914e-11	1.85374220692464e-10
ENSG00000082438.67	ENSG00000082438	chr2	dexseq_prepare_annotation2.py	exon	.	-	.	COBLL1	35	2.13319522627424e-11	1.89948389329013e-10
ENSG00000196576.21	ENSG00000196576	chr22	dexseq_prepare_annotation2.py	exon	.	-	.	PLXNB2	11	2.14071025985147e-11	1.90404919822498e-10
ENSG00000142185.ENSG00000266692.ENSG00000264452.41	ENSG00000142185+ENSG00000266692+ENSG00000264452	chr21	dexseq_prepare_annotation2.py	exon	.	+	.		16	2.14097689559909e-11	1.90404919822498e-10
ENSG00000104626.25	ENSG00000104626	chr8	dexseq_prepare_annotation2.py	exon	.	+	.	ERI1	12	2.15562766145987e-11	1.91589088002738e-10
ENSG00000135924.51	ENSG00000135924	chr2	dexseq_prepare_annotation2.py	exon	.	+	.	DNAJB2	26	2.19279825609603e-11	1.94772080394412e-10
ENSG00000230768.18	ENSG00000230768	chr1	dexseq_prepare_annotation2.py	exon	.	-	.	RP11-251P6.1	5	2.21182656041928e-11	1.96340668373852e-10
ENSG00000196961.49	ENSG00000196961	chr19	dexseq_prepare_annotation2.py	exon	.	+	.	AP2A1	8	2.22121457072151e-11	1.96942988640135e-10
ENSG00000136754.25	ENSG00000136754	chr10	dexseq_prepare_annotation2.py	exon	.	-	.	ABI1	17	2.22135765506963e-11	1.96942988640135e-10
ENSG00000133275.12	ENSG00000133275	chr19	dexseq_prepare_annotation2.py	exon	.	+	.	CSNK1G2	9	2.23004163581445e-11	1.97590779899681e-10
ENSG00000132780.54	ENSG00000132780	chr1	dexseq_prepare_annotation2.py	exon	.	+	.	NASP	27	2.26949067615791e-11	2.00961998453612e-10
ENSG00000079385.37	ENSG00000079385	chr19	dexseq_prepare_annotation2.py	exon	.	-	.	CEACAM1	33	2.42005250412081e-11	2.1416195664166e-10
ENSG00000069424.57	ENSG00000069424	chr1	dexseq_prepare_annotation2.py	exon	.	+	.	KCNAB2	3	2.47232904534585e-11	2.18653268529508e-10
ENSG00000106477.27	ENSG00000106477	chr7	dexseq_prepare_annotation2.py	exon	.	-	.	CEP41	16	2.48897938035706e-11	2.19990198467172e-10
ENSG00000101901.43	ENSG00000101901	chrX	dexseq_prepare_annotation2.py	exon	.	+	.	ALG13	16	2.54613916459072e-11	2.24903733473238e-10
ENSG00000068784.29	ENSG00000068784	chr2	dexseq_prepare_annotation2.py	exon	.	-	.	SRBD1	22	2.56686138548232e-11	2.26594625075347e-10
ENSG00000258984.ENSG00000184182.ENSG00000132330.80	ENSG00000258984+ENSG00000184182+ENSG00000132330	chr2	dexseq_prepare_annotation2.py	exon	.	+	.		37	2.57580797534094e-11	2.27244559694132e-10
ENSG00000086717.28	ENSG00000086717	chrX	dexseq_prepare_annotation2.py	exon	.	+	.	PPEF1	16	2.58856879732894e-11	2.28229990151713e-10
ENSG00000197568.20	ENSG00000197568	chr1	dexseq_prepare_annotation2.py	exon	.	+	.	HHLA3	17	2.5903784356503e-11	2.28249254664641e-10
ENSG00000092621.8	ENSG00000092621	chr1	dexseq_prepare_annotation2.py	exon	.	+	.	PHGDH	5	2.67672877421189e-11	2.35713163082072e-10
ENSG00000151366.ENSG00000259112.ENSG00000151364.20	ENSG00000151366+ENSG00000259112+ENSG00000151364	chr11	dexseq_prepare_annotation2.py	exon	.	-	.		4	2.73547428065871e-11	2.40738518748768e-10
ENSG00000122417.26	ENSG00000122417	chr1	dexseq_prepare_annotation2.py	exon	.	-	.	ODF2L	6	2.84563103920242e-11	2.50279443638006e-10
ENSG00000149212.21	ENSG00000149212	chr11	dexseq_prepare_annotation2.py	exon	.	-	.	SESN3	16	2.8534191410744e-11	2.50810646928384e-10
ENSG00000123130.33	ENSG00000123130	chrX	dexseq_prepare_annotation2.py	exon	.	-	.	ACOT9	28	2.88847802804531e-11	2.53736786970667e-10
ENSG00000165912.32	ENSG00000165912	chr11	dexseq_prepare_annotation2.py	exon	.	-	.	PACSIN3	14	2.93937369067365e-11	2.5804966703007e-10
ENSG00000149761.ENSG00000110011.64	ENSG00000149761+ENSG00000110011	chr11	dexseq_prepare_annotation2.py	exon	.	+	.		32	2.9919682472818e-11	2.62506327261514e-10
ENSG00000173334.8	ENSG00000173334	chr8	dexseq_prepare_annotation2.py	exon	.	+	.	TRIB1	2	3.04871911152363e-11	2.67321978330113e-10
ENSG00000164620.19	ENSG00000164620	chr5	dexseq_prepare_annotation2.py	exon	.	+	.	RELL2	10	3.09737404600779e-11	2.71422301099461e-10
ENSG00000137076.71	ENSG00000137076	chr9	dexseq_prepare_annotation2.py	exon	.	-	.	TLN1	14	3.14902867535078e-11	2.75780319584291e-10
ENSG00000185386.23	ENSG00000185386	chr22	dexseq_prepare_annotation2.py	exon	.	-	.	MAPK11	21	3.17166931691831e-11	2.77593632405083e-10
ENSG00000263609.12	ENSG00000263609	chr17	dexseq_prepare_annotation2.py	exon	.	-	.	RP11-1109M24.16	11	3.27257442733111e-11	2.86250488780882e-10
ENSG00000239381.6	ENSG00000239381	chr3	dexseq_prepare_annotation2.py	exon	.	-	.	RP11-4B14.3	4	3.29657962721334e-11	2.88174495748783e-10
ENSG00000164307.37	ENSG00000164307	chr5	dexseq_prepare_annotation2.py	exon	.	-	.	ERAP1	27	3.30315352362332e-11	2.88573308747726e-10
ENSG00000162669.58	ENSG00000162669	chr1	dexseq_prepare_annotation2.py	exon	.	-	.	HFM1	24	3.36302341016796e-11	2.93624898471451e-10
ENSG00000203801.15	ENSG00000203801	chr6	dexseq_prepare_annotation2.py	exon	.	+	.	LINC00222	5	3.37676516296054e-11	2.94628684198273e-10
ENSG00000114353.32	ENSG00000114353	chr3	dexseq_prepare_annotation2.py	exon	.	+	.	GNAI2	16	3.37862799237475e-11	2.94628684198273e-10
ENSG00000260776.23	ENSG00000260776	chr15	dexseq_prepare_annotation2.py	exon	.	-	.	RP11-114H24.2	20	3.39975428727778e-11	2.96290858147021e-10
ENSG00000198089.ENSG00000185721.96	ENSG00000198089+ENSG00000185721	chr22	dexseq_prepare_annotation2.py	exon	.	+	.		26	3.53531169940139e-11	3.07917706909004e-10
ENSG00000139651.14	ENSG00000139651	chr12	dexseq_prepare_annotation2.py	exon	.	+	.	ZNF740	11	3.5426145713339e-11	3.08366541418597e-10
ENSG00000131844.36	ENSG00000131844	chr5	dexseq_prepare_annotation2.py	exon	.	+	.	MCCC2	25	3.58621815187793e-11	3.11972707026616e-10
ENSG00000028277.53	ENSG00000028277	chr19	dexseq_prepare_annotation2.py	exon	.	-	.	POU2F2	5	3.63730539196023e-11	3.16225126349512e-10
ENSG00000214765.35	ENSG00000214765	chr7	dexseq_prepare_annotation2.py	exon	.	-	.	SEPT7P2	28	3.67193093275784e-11	3.19042091038227e-10
ENSG00000117523.44	ENSG00000117523	chr1	dexseq_prepare_annotation2.py	exon	.	+	.	PRRC2C	25	3.88491257487357e-11	3.37343044107514e-10
ENSG00000011114.24	ENSG00000011114	chr14	dexseq_prepare_annotation2.py	exon	.	-	.	BTBD7	11	3.95142092061949e-11	3.42910666099737e-10
ENSG00000121152.26	ENSG00000121152	chr2	dexseq_prepare_annotation2.py	exon	.	+	.	NCAPH	10	4.01179121066834e-11	3.47939207479065e-10
ENSG00000137601.49	ENSG00000137601	chr4	dexseq_prepare_annotation2.py	exon	.	-	.	NEK1	23	4.05360473955942e-11	3.51353232561812e-10
ENSG00000119778.49	ENSG00000119778	chr2	dexseq_prepare_annotation2.py	exon	.	-	.	ATAD2B	17	4.0833059289488e-11	3.5371391033074e-10
ENSG00000145604.20	ENSG00000145604	chr5	dexseq_prepare_annotation2.py	exon	.	+	.	SKP2	16	4.09384657662351e-11	3.54412970076429e-10
ENSG00000141524.ENSG00000204282.55	ENSG00000141524+ENSG00000204282	chr17	dexseq_prepare_annotation2.py	exon	.	-	.		25	4.15443120377321e-11	3.5944098684033e-10
ENSG00000109471.6	ENSG00000109471	chr4	dexseq_prepare_annotation2.py	exon	.	-	.	IL2	3	4.17414918805103e-11	3.60929295374273e-10
ENSG00000116191.33	ENSG00000116191	chr1	dexseq_prepare_annotation2.py	exon	.	+	.	RALGPS2	9	4.22995712893747e-11	3.65534548280771e-10
ENSG00000229391.8	ENSG00000229391	chr6	dexseq_prepare_annotation2.py	exon	.	-	.	HLA-DRB6	8	4.2602480075795e-11	3.67930509745503e-10
ENSG00000059691.39	ENSG00000059691	chr4	dexseq_prepare_annotation2.py	exon	.	-	.	PET112	5	4.26706884935994e-11	3.68297849843973e-10
ENSG00000012232.43	ENSG00000012232	chr8	dexseq_prepare_annotation2.py	exon	.	+	.	EXTL3	28	4.2999753734694e-11	3.70914893159462e-10
ENSG00000166233.ENSG00000207690.34	ENSG00000166233+ENSG00000207690	chr15	dexseq_prepare_annotation2.py	exon	.	+	.		25	4.3151338215929e-11	3.71998766050181e-10
ENSG00000052344.11	ENSG00000052344	chr16	dexseq_prepare_annotation2.py	exon	.	-	.	PRSS8	8	4.48492417129856e-11	3.86403827250918e-10
ENSG00000059122.49	ENSG00000059122	chr16	dexseq_prepare_annotation2.py	exon	.	+	.	FLYWCH1	19	4.5128232887779e-11	3.88574130117161e-10
ENSG00000268614.ENSG00000090674.ENSG00000032444.122	ENSG00000268614+ENSG00000090674+ENSG00000032444	chr19	dexseq_prepare_annotation2.py	exon	.	+	.		19	4.51869276579034e-11	3.88846117128149e-10
ENSG00000228434.2	ENSG00000228434	chr7	dexseq_prepare_annotation2.py	exon	.	-	.	AC004951.6	3	4.59084278320431e-11	3.94817983963224e-10
ENSG00000226819.3	ENSG00000226819	chr2	dexseq_prepare_annotation2.py	exon	.	-	.	MEIS1-AS3	3	4.64149241271867e-11	3.98934743322045e-10
ENSG00000141002.ENSG00000267048.ENSG00000198211.ENSG00000258839.ENSG00000256390.ENSG00000258947.118	ENSG00000141002+ENSG00000267048+ENSG00000198211+ENSG00000258839+ENSG00000256390+ENSG00000258947	chr16	dexseq_prepare_annotation2.py	exon	.	+	.		61	4.74051504088626e-11	4.07201726116847e-10
ENSG00000166748.30	ENSG00000166748	chr15	dexseq_prepare_annotation2.py	exon	.	+	.	AGBL1	14	4.85942787962719e-11	4.17166325154111e-10
ENSG00000101940.41	ENSG00000101940	chrX	dexseq_prepare_annotation2.py	exon	.	+	.	WDR13	23	4.92119314913624e-11	4.2221600313612e-10
ENSG00000255624.15	ENSG00000255624	chr10	dexseq_prepare_annotation2.py	exon	.	+	.	RP11-564D11.3	8	5.024850480594e-11	4.30851644615187e-10
ENSG00000171824.44	ENSG00000171824	chr1	dexseq_prepare_annotation2.py	exon	.	-	.	EXOSC10	6	5.07971208603836e-11	4.3529551896189e-10
ENSG00000164305.12	ENSG00000164305	chr4	dexseq_prepare_annotation2.py	exon	.	-	.	CASP3	5	5.30677209434477e-11	4.54481466826124e-10
ENSG00000177192.17	ENSG00000177192	chr12	dexseq_prepare_annotation2.py	exon	.	+	.	PUS1	11	5.40488803659893e-11	4.62608107905798e-10
ENSG00000171720.47	ENSG00000171720	chr5	dexseq_prepare_annotation2.py	exon	.	-	.	HDAC3	29	5.47322392432627e-11	4.68177681541207e-10
ENSG00000107957.28	ENSG00000107957	chr10	dexseq_prepare_annotation2.py	exon	.	-	.	SH3PXD2A	6	5.54397471427221e-11	4.7394706362476e-10
ENSG00000175110.41	ENSG00000175110	chr3	dexseq_prepare_annotation2.py	exon	.	+	.	MRPS22	28	5.7363598958863e-11	4.90101743338231e-10
ENSG00000143994.11	ENSG00000143994	chr2	dexseq_prepare_annotation2.py	exon	.	+	.	ABHD1	6	5.80714041191777e-11	4.95853745291431e-10
ENSG00000067601.19	ENSG00000067601	chr7	dexseq_prepare_annotation2.py	exon	.	-	.	PMS2P4	10	5.88762301237479e-11	5.02426841835314e-10
ENSG00000141522.25	ENSG00000141522	chr17	dexseq_prepare_annotation2.py	exon	.	-	.	ARHGDIA	10	5.97287563686491e-11	5.09398935855096e-10
ENSG00000259471.4	ENSG00000259471	chr15	dexseq_prepare_annotation2.py	exon	.	+	.	RP11-321F6.1	3	6.07111059988295e-11	5.17469290287112e-10
ENSG00000107186.84	ENSG00000107186	chr9	dexseq_prepare_annotation2.py	exon	.	-	.	MPDZ	39	6.21105752274553e-11	5.29083255129363e-10
ENSG00000259134.7	ENSG00000259134	chr15	dexseq_prepare_annotation2.py	exon	.	+	.	LINC00924	8	6.28620329952307e-11	5.35166684460881e-10
ENSG00000143228.37	ENSG00000143228	chr1	dexseq_prepare_annotation2.py	exon	.	+	.	NUF2	9	6.31244281803605e-11	5.37081804417125e-10
ENSG00000239344.ENSG00000176406.56	ENSG00000239344+ENSG00000176406	chr8	dexseq_prepare_annotation2.py	exon	.	+	.		24	6.36255180663018e-11	5.41024337084232e-10
ENSG00000006118.49	ENSG00000006118	chr11	dexseq_prepare_annotation2.py	exon	.	+	.	TMEM132A	30	6.49582254202257e-11	5.52029468988826e-10
ENSG00000161888.21	ENSG00000161888	chr19	dexseq_prepare_annotation2.py	exon	.	-	.	SPC24	5	6.5847619298929e-11	5.59256423234539e-10
ENSG00000164975.23	ENSG00000164975	chr9	dexseq_prepare_annotation2.py	exon	.	+	.	SNAPC3	21	6.66226362069122e-11	5.65503974194175e-10
ENSG00000147223.5	ENSG00000147223	chrX	dexseq_prepare_annotation2.py	exon	.	-	.	RIPPLY1	6	6.6984190045931e-11	5.68236668367168e-10
ENSG00000100711.23	ENSG00000100711	chr14	dexseq_prepare_annotation2.py	exon	.	+	.	ZFYVE21	13	6.72283095664677e-11	5.69654590401378e-10
ENSG00000068697.8	ENSG00000068697	chr2	dexseq_prepare_annotation2.py	exon	.	-	.	LAPTM4A	4	6.72307578633345e-11	5.69654590401378e-10
ENSG00000185261.28	ENSG00000185261	chr5	dexseq_prepare_annotation2.py	exon	.	-	.	KIAA0825	16	6.75311539550178e-11	5.71862103591931e-10
ENSG00000198561.ENSG00000213593.ENSG00000211450.ENSG00000254732.ENSG00000254462.82	ENSG00000198561+ENSG00000213593+ENSG00000211450+ENSG00000254732+ENSG00000254462	chr11	dexseq_prepare_annotation2.py	exon	.	+	.		35	6.81492152160217e-11	5.76755452668927e-10
ENSG00000072778.92	ENSG00000072778	chr17	dexseq_prepare_annotation2.py	exon	.	+	.	ACADVL	20	6.85015320887302e-11	5.79395328899077e-10
ENSG00000171766.39	ENSG00000171766	chr15	dexseq_prepare_annotation2.py	exon	.	-	.	GATM	27	6.85733020258121e-11	5.79660587837522e-10
ENSG00000226250.3	ENSG00000226250	chr13	dexseq_prepare_annotation2.py	exon	.	+	.	LINC00408	4	6.86636248840615e-11	5.80082272651274e-10
ENSG00000074855.22	ENSG00000074855	chr19	dexseq_prepare_annotation2.py	exon	.	-	.	ANO8	6	6.98422240626740e-11	5.89691997751065e-10
ENSG00000086015.47	ENSG00000086015	chr1	dexseq_prepare_annotation2.py	exon	.	+	.	MAST2	13	7.03614126043917e-11	5.93726155182352e-10
ENSG00000103653.43	ENSG00000103653	chr15	dexseq_prepare_annotation2.py	exon	.	+	.	CSK	8	7.06229982633871e-11	5.95583133502814e-10
ENSG00000171219.22	ENSG00000171219	chr11	dexseq_prepare_annotation2.py	exon	.	-	.	CDC42BPG	16	7.07827450495617e-11	5.96579599139813e-10
ENSG00000253438.7	ENSG00000253438	chr8	dexseq_prepare_annotation2.py	exon	.	+	.	PCAT1	6	7.15970087061663e-11	6.0308813264237e-10
ENSG00000266554.6	ENSG00000266554	chr18	dexseq_prepare_annotation2.py	exon	.	+	.	RP11-527H14.2	2	7.45548874647752e-11	6.27634894766549e-10
ENSG00000054356.63	ENSG00000054356	chr2	dexseq_prepare_annotation2.py	exon	.	-	.	PTPRN	16	7.46422889065004e-11	6.28002131591642e-10
ENSG00000074317.16	ENSG00000074317	chr5	dexseq_prepare_annotation2.py	exon	.	-	.	SNCB	11	7.54134303958304e-11	6.34118205760954e-10
ENSG00000259912.1	ENSG00000259912	chr16	dexseq_prepare_annotation2.py	exon	.	+	.	CTC-527H23.2	2	7.81971286571792e-11	6.57139900754092e-10
ENSG00000117360.31	ENSG00000117360	chr1	dexseq_prepare_annotation2.py	exon	.	+	.	PRPF3	13	7.82701149771778e-11	6.57368149500946e-10
ENSG00000102904.23	ENSG00000102904	chr16	dexseq_prepare_annotation2.py	exon	.	+	.	TSNAXIP1	19	7.8504712671403e-11	6.58952664289805e-10
ENSG00000170085.34	ENSG00000170085	chr5	dexseq_prepare_annotation2.py	exon	.	+	.	SIMC1	7	7.93252164029726e-11	6.65450426491603e-10
ENSG00000167701.26	ENSG00000167701	chr8	dexseq_prepare_annotation2.py	exon	.	+	.	GPT	12	8.01626828192967e-11	6.72080776985105e-10
ENSG00000134115.35	ENSG00000134115	chr3	dexseq_prepare_annotation2.py	exon	.	+	.	CNTN6	27	8.02092917531195e-11	6.72080776985105e-10
ENSG00000100354.37	ENSG00000100354	chr22	dexseq_prepare_annotation2.py	exon	.	+	.	TNRC6B	6	8.13314463363573e-11	6.8108557950674e-10
ENSG00000244607.ENSG00000010282.ENSG00000181061.51	ENSG00000244607+ENSG00000010282+ENSG00000181061	chr3	dexseq_prepare_annotation2.py	exon	.	-	.		25	8.14326293091193e-11	6.81535045180465e-10
ENSG00000150760.50	ENSG00000150760	chr10	dexseq_prepare_annotation2.py	exon	.	+	.	DOCK1	33	8.30703037518129e-11	6.94835864326389e-10
ENSG00000174437.48	ENSG00000174437	chr12	dexseq_prepare_annotation2.py	exon	.	+	.	ATP2A2	19	8.40997627073038e-11	7.03036769251907e-10
ENSG00000258573.15	ENSG00000258573	chr14	dexseq_prepare_annotation2.py	exon	.	+	.	RP11-14J7.6	15	8.6396409726696e-11	7.21815083010748e-10
ENSG00000175600.30	ENSG00000175600	chr7	dexseq_prepare_annotation2.py	exon	.	+	.	SUGCT	24	8.85865418254696e-11	7.39682155114297e-10
ENSG00000147596.8	ENSG00000147596	chr8	dexseq_prepare_annotation2.py	exon	.	-	.	PRDM14	5	8.97885951562002e-11	7.4928295376131e-10
ENSG00000135124.16	ENSG00000135124	chr12	dexseq_prepare_annotation2.py	exon	.	+	.	P2RX4	8	9.00243417968193e-11	7.50813478532193e-10
ENSG00000172037.76	ENSG00000172037	chr3	dexseq_prepare_annotation2.py	exon	.	-	.	LAMB2	28	9.11474193016043e-11	7.59738367159508e-10
ENSG00000213614.ENSG00000140488.ENSG00000273025.ENSG00000137817.ENSG00000260729.144	ENSG00000213614+ENSG00000140488+ENSG00000273025+ENSG00000137817+ENSG00000260729	chr15	dexseq_prepare_annotation2.py	exon	.	-	.		50	9.12475566643918e-11	7.60131359088676e-10
ENSG00000203711.9	ENSG00000203711	chr6	dexseq_prepare_annotation2.py	exon	.	+	.	C6orf99	4	9.21494473890072e-11	7.67198968540515e-10
ENSG00000124177.55	ENSG00000124177	chr20	dexseq_prepare_annotation2.py	exon	.	-	.	CHD6	31	9.32397354993847e-11	7.75825989407584e-10
ENSG00000141012.44	ENSG00000141012	chr16	dexseq_prepare_annotation2.py	exon	.	-	.	GALNS	34	9.35564474423328e-11	7.78009993368269e-10
ENSG00000004897.54	ENSG00000004897	chr17	dexseq_prepare_annotation2.py	exon	.	-	.	CDC27	21	9.49520337154604e-11	7.89158124941066e-10
ENSG00000132849.16	ENSG00000132849	chr1	dexseq_prepare_annotation2.py	exon	.	+	.	INADL	16	9.63839312430988e-11	8.00594958704257e-10
ENSG00000160293.ENSG00000256225.32	ENSG00000160293+ENSG00000256225	chr9	dexseq_prepare_annotation2.py	exon	.	-	.		22	9.64470071422528e-11	8.00655276305334e-10
ENSG00000181991.29	ENSG00000181991	chr15	dexseq_prepare_annotation2.py	exon	.	+	.	MRPS11	13	9.65713181301412e-11	8.01223573497326e-10
ENSG00000226317.3	ENSG00000226317	chr13	dexseq_prepare_annotation2.py	exon	.	+	.	LINC00351	4	9.88010995400036e-11	8.19249579711764e-10
ENSG00000144452.52	ENSG00000144452	chr2	dexseq_prepare_annotation2.py	exon	.	-	.	ABCA12	31	9.96171685276101e-11	8.25539158017659e-10
ENSG00000241359.4	ENSG00000241359	chr3	dexseq_prepare_annotation2.py	exon	.	-	.	SYNPR-AS1	5	9.97262651065739e-11	8.25966092929447e-10
ENSG00000149182.ENSG00000270060.71	ENSG00000149182+ENSG00000270060	chr11	dexseq_prepare_annotation2.py	exon	.	-	.		41	1.00637206560895e-10	8.33029848884039e-10
ENSG00000237850.11	ENSG00000237850	chr15	dexseq_prepare_annotation2.py	exon	.	-	.	RP11-483E23.2	6	1.01509463605724e-10	8.39765429887034e-10
ENSG00000114354.25	ENSG00000114354	chr3	dexseq_prepare_annotation2.py	exon	.	+	.	TFG	12	1.01857510429922e-10	8.4215907038457e-10
ENSG00000151726.41	ENSG00000151726	chr4	dexseq_prepare_annotation2.py	exon	.	-	.	ACSL1	28	1.04411593654505e-10	8.62778980975732e-10
ENSG00000148384.9	ENSG00000148384	chr9	dexseq_prepare_annotation2.py	exon	.	-	.	INPP5E	9	1.06052187550081e-10	8.75831105587748e-10
ENSG00000099783.48	ENSG00000099783	chr19	dexseq_prepare_annotation2.py	exon	.	+	.	HNRNPM	36	1.07135807049796e-10	8.84271088682002e-10
ENSG00000139372.30	ENSG00000139372	chr12	dexseq_prepare_annotation2.py	exon	.	+	.	TDG	17	1.07489563202991e-10	8.86680726938992e-10
ENSG00000114867.80	ENSG00000114867	chr3	dexseq_prepare_annotation2.py	exon	.	+	.	EIF4G1	10	1.08670090895027e-10	8.959037091317e-10
ENSG00000139597.ENSG00000244754.ENSG00000270008.68	ENSG00000139597+ENSG00000244754+ENSG00000270008	chr13	dexseq_prepare_annotation2.py	exon	.	-	.		23	1.10239001387878e-10	9.08316183175825e-10
ENSG00000140326.11	ENSG00000140326	chr15	dexseq_prepare_annotation2.py	exon	.	-	.	CDAN1	7	1.12408997439912e-10	9.25664218298239e-10
ENSG00000115816.14	ENSG00000115816	chr2	dexseq_prepare_annotation2.py	exon	.	-	.	CEBPZ	3	1.16616512380891e-10	9.59761256513989e-10
ENSG00000104413.34	ENSG00000104413	chr8	dexseq_prepare_annotation2.py	exon	.	+	.	ESRP1	21	1.17827701864348e-10	9.69173384887657e-10
ENSG00000132622.3	ENSG00000132622	chr20	dexseq_prepare_annotation2.py	exon	.	+	.	HSPA12B	2	1.19587712189522e-10	9.83086379002119e-10
ENSG00000069966.35	ENSG00000069966	chr15	dexseq_prepare_annotation2.py	exon	.	-	.	GNB5	28	1.1996765712698e-10	9.85644926395494e-10
ENSG00000167524.ENSG00000258472.ENSG00000076382.92	ENSG00000167524+ENSG00000258472+ENSG00000076382	chr17	dexseq_prepare_annotation2.py	exon	.	-	.		5	1.2101675499419e-10	9.93695106120013e-10
ENSG00000137502.36	ENSG00000137502	chr11	dexseq_prepare_annotation2.py	exon	.	-	.	RAB30	14	1.21101621715354e-10	9.93823091251005e-10
ENSG00000062598.61	ENSG00000062598	chr20	dexseq_prepare_annotation2.py	exon	.	-	.	ELMO2	20	1.22625605131418e-10	1.00575431996009e-09
ENSG00000105323.52	ENSG00000105323	chr19	dexseq_prepare_annotation2.py	exon	.	+	.	HNRNPUL1	38	1.24458905274718e-10	1.02020742638048e-09
ENSG00000249715.75	ENSG00000249715	chr2	dexseq_prepare_annotation2.py	exon	.	+	.	FER1L5	20	1.26843288686591e-10	1.03915875283218e-09
ENSG00000253522.3	ENSG00000253522	chr5	dexseq_prepare_annotation2.py	exon	.	+	.	MIR146A	4	1.28612740501879e-10	1.05305351740837e-09
ENSG00000243197.14	ENSG00000243197	chr3	dexseq_prepare_annotation2.py	exon	.	+	.	TUSC7	13	1.30295875148239e-10	1.0662260861389e-09
ENSG00000055208.ENSG00000228408.17	ENSG00000055208+ENSG00000228408	chr6	dexseq_prepare_annotation2.py	exon	.	+	.		9	1.3499510454497e-10	1.10405061271242e-09
ENSG00000197774.27	ENSG00000197774	chr16	dexseq_prepare_annotation2.py	exon	.	+	.	EME2	7	1.35751770668815e-10	1.10960635341547e-09
ENSG00000157540.ENSG00000267937.37	ENSG00000157540+ENSG00000267937	chr21	dexseq_prepare_annotation2.py	exon	.	+	.		13	1.38743019236037e-10	1.1334103706953e-09
ENSG00000250474.ENSG00000075790.45	ENSG00000250474+ENSG00000075790	chr7	dexseq_prepare_annotation2.py	exon	.	+	.		7	1.3983118384603e-10	1.1416495915033e-09
ENSG00000114423.35	ENSG00000114423	chr3	dexseq_prepare_annotation2.py	exon	.	-	.	CBLB	26	1.40325074478725e-10	1.14503025790518e-09
ENSG00000120669.ENSG00000242715.ENSG00000250709.37	ENSG00000120669+ENSG00000242715+ENSG00000250709	chr13	dexseq_prepare_annotation2.py	exon	.	-	.		3	1.41668284380078e-10	1.15533345050154e-09
ENSG00000134077.29	ENSG00000134077	chr3	dexseq_prepare_annotation2.py	exon	.	+	.	THUMPD3	17	1.45975463745714e-10	1.18978297013197e-09
ENSG00000103226.68	ENSG00000103226	chr16	dexseq_prepare_annotation2.py	exon	.	+	.	NOMO3	15	1.4611321191451e-10	1.19022942925249e-09
ENSG00000196391.14	ENSG00000196391	chr15	dexseq_prepare_annotation2.py	exon	.	+	.	ZNF774	4	1.47838604548637e-10	1.20360089798535e-09
ENSG00000055163.92	ENSG00000055163	chr5	dexseq_prepare_annotation2.py	exon	.	+	.	CYFIP2	33	1.49388613809668e-10	1.21553015604066e-09
ENSG00000165637.38	ENSG00000165637	chr10	dexseq_prepare_annotation2.py	exon	.	+	.	VDAC2	25	1.53564723441667e-10	1.24858848274914e-09
ENSG00000140398.35	ENSG00000140398	chr15	dexseq_prepare_annotation2.py	exon	.	+	.	NEIL1	16	1.53625560965649e-10	1.24858848274914e-09
ENSG00000027847.20	ENSG00000027847	chr5	dexseq_prepare_annotation2.py	exon	.	+	.	B4GALT7	3	1.56574376557002e-10	1.27183433279173e-09
ENSG00000120992.31	ENSG00000120992	chr8	dexseq_prepare_annotation2.py	exon	.	-	.	LYPLA1	11	1.56943250376809e-10	1.27410918316657e-09
ENSG00000174839.23	ENSG00000174839	chr3	dexseq_prepare_annotation2.py	exon	.	-	.	DENND6A	20	1.57695471570211e-10	1.27949182108296e-09
ENSG00000087274.73	ENSG00000087274	chr4	dexseq_prepare_annotation2.py	exon	.	+	.	ADD1	31	1.58227637253008e-10	1.28308392108219e-09
ENSG00000081803.44	ENSG00000081803	chr7	dexseq_prepare_annotation2.py	exon	.	-	.	CADPS2	13	1.63696107302918e-10	1.32667833856517e-09
ENSG00000163518.16	ENSG00000163518	chr1	dexseq_prepare_annotation2.py	exon	.	-	.	FCRL4	9	1.66305780530875e-10	1.34706743179864e-09
ENSG00000186918.ENSG00000214050.46	ENSG00000186918+ENSG00000214050	chr8	dexseq_prepare_annotation2.py	exon	.	-	.		25	1.68234749916323e-10	1.36192296137114e-09
ENSG00000087460.93	ENSG00000087460	chr20	dexseq_prepare_annotation2.py	exon	.	+	.	GNAS	23	1.71030018619307e-10	1.38377079362321e-09
ENSG00000077254.51	ENSG00000077254	chr1	dexseq_prepare_annotation2.py	exon	.	-	.	USP33	9	1.71478626552823e-10	1.38661831899676e-09
ENSG00000005302.28	ENSG00000005302	chrX	dexseq_prepare_annotation2.py	exon	.	+	.	MSL3	6	1.72436677780879e-10	1.39357979874181e-09
ENSG00000152056.22	ENSG00000152056	chr2	dexseq_prepare_annotation2.py	exon	.	-	.	AP1S3	20	1.81527882688068e-10	1.46622605695965e-09
ENSG00000184661.22	ENSG00000184661	chr8	dexseq_prepare_annotation2.py	exon	.	+	.	CDCA2	4	1.81744284174767e-10	1.46714786521499e-09
ENSG00000107537.15	ENSG00000107537	chr10	dexseq_prepare_annotation2.py	exon	.	-	.	PHYH	3	1.88481856424557e-10	1.52068179438148e-09
ENSG00000142449.74	ENSG00000142449	chr19	dexseq_prepare_annotation2.py	exon	.	-	.	FBN3	37	1.89665097626809e-10	1.52936808626002e-09
ENSG00000215126.44	ENSG00000215126	chr9	dexseq_prepare_annotation2.py	exon	.	+	.	CBWD7	8	1.93178236016913e-10	1.55682123351832e-09
ENSG00000010539.25	ENSG00000010539	chr16	dexseq_prepare_annotation2.py	exon	.	-	.	ZNF200	11	1.96967461266284e-10	1.58646728347268e-09
ENSG00000157965.4	ENSG00000157965	chrX	dexseq_prepare_annotation2.py	exon	.	+	.	SSX8	2	1.97411850211577e-10	1.58915431609712e-09
ENSG00000180061.20	ENSG00000180061	chr19	dexseq_prepare_annotation2.py	exon	.	-	.	TMEM150B	19	2.02990491468266e-10	1.63314559737088e-09
ENSG00000128585.42	ENSG00000128585	chr7	dexseq_prepare_annotation2.py	exon	.	+	.	MKLN1	23	2.04221452338871e-10	1.64212821401407e-09
ENSG00000272162.ENSG00000153157.ENSG00000137210.83	ENSG00000272162+ENSG00000153157+ENSG00000137210	chr6	dexseq_prepare_annotation2.py	exon	.	+	.		52	2.04836218890746e-10	1.64614877310238e-09
ENSG00000179709.12	ENSG00000179709	chr19	dexseq_prepare_annotation2.py	exon	.	+	.	NLRP8	13	2.04973195641107e-10	1.64632726286208e-09
ENSG00000173809.35	ENSG00000173809	chr19	dexseq_prepare_annotation2.py	exon	.	+	.	TDRD12	14	2.06240721853945e-10	1.65558094851418e-09
ENSG00000113971.ENSG00000240303.48	ENSG00000113971+ENSG00000240303	chr3	dexseq_prepare_annotation2.py	exon	.	-	.		10	2.0938010705132e-10	1.67984207810469e-09
ENSG00000215398.4	ENSG00000215398	chr14	dexseq_prepare_annotation2.py	exon	.	+	.	RP11-754I20.1	2	2.19046030135806e-10	1.75640877713703e-09
ENSG00000116459.19	ENSG00000116459	chr1	dexseq_prepare_annotation2.py	exon	.	+	.	ATP5F1	9	2.19919399456953e-10	1.76242669564804e-09
ENSG00000172375.45	ENSG00000172375	chr11	dexseq_prepare_annotation2.py	exon	.	+	.	C2CD2L	15	2.22097889292035e-10	1.77889124617211e-09
ENSG00000159377.24	ENSG00000159377	chr1	dexseq_prepare_annotation2.py	exon	.	+	.	PSMB4	12	2.22311096367678e-10	1.77893288309164e-09
ENSG00000113494.36	ENSG00000113494	chr5	dexseq_prepare_annotation2.py	exon	.	-	.	PRLR	24	2.22351109054257e-10	1.77893288309164e-09
ENSG00000174483.ENSG00000254986.ENSG00000256349.123	ENSG00000174483+ENSG00000254986+ENSG00000256349	chr11	dexseq_prepare_annotation2.py	exon	.	+	.		36	2.23340190964751e-10	1.78585007769752e-09
ENSG00000100012.18	ENSG00000100012	chr22	dexseq_prepare_annotation2.py	exon	.	-	.	SEC14L3	17	2.23670398760649e-10	1.78749407811783e-09
ENSG00000136280.47	ENSG00000136280	chr7	dexseq_prepare_annotation2.py	exon	.	+	.	CCM2	28	2.24448630508428e-10	1.79271470191726e-09
ENSG00000181722.53	ENSG00000181722	chr3	dexseq_prepare_annotation2.py	exon	.	-	.	ZBTB20	30	2.26703691435687e-10	1.80891882108721e-09
ENSG00000181929.ENSG00000167548.124	ENSG00000181929+ENSG00000167548	chr12	dexseq_prepare_annotation2.py	exon	.	-	.		14	2.26729595002775e-10	1.80891882108721e-09
ENSG00000119977.18	ENSG00000119977	chr10	dexseq_prepare_annotation2.py	exon	.	-	.	TCTN3	19	2.27767865386646e-10	1.81619234517589e-09
ENSG00000203710.60	ENSG00000203710	chr1	dexseq_prepare_annotation2.py	exon	.	+	.	CR1	21	2.32162241786891e-10	1.85020408801831e-09
ENSG00000146250.4	ENSG00000146250	chr6	dexseq_prepare_annotation2.py	exon	.	+	.	PRSS35	4	2.33515600768322e-10	1.85995629817967e-09
ENSG00000111799.84	ENSG00000111799	chr6	dexseq_prepare_annotation2.py	exon	.	-	.	COL12A1	24	2.35998515472304e-10	1.8786896251111e-09
ENSG00000221297.ENSG00000167110.55	ENSG00000221297+ENSG00000167110	chr9	dexseq_prepare_annotation2.py	exon	.	-	.		19	2.41998403055385e-10	1.92538385570133e-09
ENSG00000175161.12	ENSG00000175161	chr3	dexseq_prepare_annotation2.py	exon	.	+	.	CADM2	10	2.44318951266366e-10	1.94276904429935e-09
ENSG00000115221.39	ENSG00000115221	chr2	dexseq_prepare_annotation2.py	exon	.	-	.	ITGB6	18	2.45539700880245e-10	1.95139446489037e-09
ENSG00000120903.11	ENSG00000120903	chr8	dexseq_prepare_annotation2.py	exon	.	-	.	CHRNA2	5	2.46804439204033e-10	1.96022372471319e-09
ENSG00000132478.37	ENSG00000132478	chr17	dexseq_prepare_annotation2.py	exon	.	+	.	UNK	15	2.46923964486354e-10	1.96022372471319e-09
ENSG00000150625.47	ENSG00000150625	chr4	dexseq_prepare_annotation2.py	exon	.	-	.	GPM6A	18	2.49225557280991e-10	1.97740078495344e-09
ENSG00000170374.7	ENSG00000170374	chr12	dexseq_prepare_annotation2.py	exon	.	-	.	SP7	8	2.55299232793024e-10	2.0244706989585e-09
ENSG00000237675.6	ENSG00000237675	chr10	dexseq_prepare_annotation2.py	exon	.	+	.	TEX36-AS1	5	2.57544554543387e-10	2.0411473121132e-09
ENSG00000198814.37	ENSG00000198814	chrX	dexseq_prepare_annotation2.py	exon	.	+	.	GK	16	2.58244545423718e-10	2.04556488354679e-09
ENSG00000118046.28	ENSG00000118046	chr19	dexseq_prepare_annotation2.py	exon	.	+	.	STK11	15	2.67614870908208e-10	2.11861772802331e-09
ENSG00000201129.ENSG00000143569.59	ENSG00000201129+ENSG00000143569	chr1	dexseq_prepare_annotation2.py	exon	.	+	.		32	2.68404586311415e-10	2.12369762307625e-09
ENSG00000115657.ENSG00000198925.85	ENSG00000115657+ENSG00000198925	chr2	dexseq_prepare_annotation2.py	exon	.	-	.		31	2.75826446757072e-10	2.18121851087663e-09
ENSG00000158636.51	ENSG00000158636	chr11	dexseq_prepare_annotation2.py	exon	.	+	.	C11orf30	6	2.8043746656472e-10	2.21646030736689e-09
ENSG00000101898.ENSG00000101294.63	ENSG00000101898+ENSG00000101294	chr20	dexseq_prepare_annotation2.py	exon	.	+	.		18	2.8635502416607e-10	2.26198393263341e-09
ENSG00000117054.ENSG00000207241.ENSG00000201487.ENSG00000137955.ENSG00000206620.99	ENSG00000117054+ENSG00000207241+ENSG00000201487+ENSG00000137955+ENSG00000206620	chr1	dexseq_prepare_annotation2.py	exon	.	+	.		46	2.87409655184846e-10	2.26906521938724e-09
ENSG00000105877.100	ENSG00000105877	chr7	dexseq_prepare_annotation2.py	exon	.	+	.	DNAH11	11	2.87764558682405e-10	2.27008479178926e-09
ENSG00000067221.32	ENSG00000067221	chr15	dexseq_prepare_annotation2.py	exon	.	-	.	STOML1	24	2.87855297055745e-10	2.27008479178926e-09
ENSG00000162909.28	ENSG00000162909	chr1	dexseq_prepare_annotation2.py	exon	.	+	.	CAPN2	4	2.88805997286328e-10	2.27633078630351e-09
ENSG00000226742.13	ENSG00000226742	chr18	dexseq_prepare_annotation2.py	exon	.	+	.	HSBP1L1	14	2.97253433448949e-10	2.34162575663107e-09
ENSG00000196923.45	ENSG00000196923	chr5	dexseq_prepare_annotation2.py	exon	.	-	.	PDLIM7	27	3.0341974095756e-10	2.38888923382887e-09
ENSG00000114841.92	ENSG00000114841	chr3	dexseq_prepare_annotation2.py	exon	.	+	.	DNAH1	45	3.04219065447174e-10	2.39311665909774e-09
ENSG00000014216.85	ENSG00000014216	chr11	dexseq_prepare_annotation2.py	exon	.	+	.	CAPN1	6	3.04290330163422e-10	2.39311665909774e-09
ENSG00000137700.45	ENSG00000137700	chr11	dexseq_prepare_annotation2.py	exon	.	-	.	SLC37A4	21	3.0553321211233e-10	2.40157475493226e-09
ENSG00000105778.36	ENSG00000105778	chr7	dexseq_prepare_annotation2.py	exon	.	+	.	AVL9	11	3.15804482659328e-10	2.48095033063968e-09
ENSG00000148204.15	ENSG00000148204	chr9	dexseq_prepare_annotation2.py	exon	.	+	.	CRB2	10	3.2434753732469e-10	2.54666963487832e-09
ENSG00000170892.17	ENSG00000170892	chr19	dexseq_prepare_annotation2.py	exon	.	+	.	TSEN34	11	3.26150041113572e-10	2.55942141125502e-09
ENSG00000134897.ENSG00000134899.ENSG00000270181.51	ENSG00000134897+ENSG00000134899+ENSG00000270181	chr13	dexseq_prepare_annotation2.py	exon	.	+	.		24	3.2922094725562e-10	2.58210742940507e-09
ENSG00000196792.11	ENSG00000196792	chr14	dexseq_prepare_annotation2.py	exon	.	-	.	STRN3	5	3.34923191054548e-10	2.62539517796584e-09
ENSG00000087266.67	ENSG00000087266	chr4	dexseq_prepare_annotation2.py	exon	.	+	.	SH3BP2	30	3.51830643903005e-10	2.75642304029962e-09
ENSG00000185046.84	ENSG00000185046	chr12	dexseq_prepare_annotation2.py	exon	.	-	.	ANKS1B	29	3.59315846984423e-10	2.8135293804539e-09
ENSG00000178127.ENSG00000101745.ENSG00000265257.64	ENSG00000178127+ENSG00000101745+ENSG00000265257	chr18	dexseq_prepare_annotation2.py	exon	.	+	.		32	3.61286353971442e-10	2.82741557431551e-09
ENSG00000251913.ENSG00000182841.9	ENSG00000251913+ENSG00000182841	chr22	dexseq_prepare_annotation2.py	exon	.	-	.		5	3.66672379873316e-10	2.86800179350203e-09
ENSG00000173812.20	ENSG00000173812	chr17	dexseq_prepare_annotation2.py	exon	.	+	.	EIF1	16	3.69607647176791e-10	2.88938512193518e-09
ENSG00000145819.56	ENSG00000145819	chr5	dexseq_prepare_annotation2.py	exon	.	+	.	ARHGAP26	25	3.7402800627746e-10	2.92234844773974e-09
ENSG00000215151.2	ENSG00000215151	chr10	dexseq_prepare_annotation2.py	exon	.	+	.	ABCD1P2	3	3.82428812910007e-10	2.98635891191837e-09
ENSG00000118242.ENSG00000115425.33	ENSG00000118242+ENSG00000115425	chr2	dexseq_prepare_annotation2.py	exon	.	-	.		11	3.94813314954431e-10	3.08139118771562e-09
ENSG00000114098.67	ENSG00000114098	chr3	dexseq_prepare_annotation2.py	exon	.	+	.	ARMC8	17	3.95648646991757e-10	3.08623156122716e-09
ENSG00000261538.ENSG00000121270.47	ENSG00000261538+ENSG00000121270	chr16	dexseq_prepare_annotation2.py	exon	.	-	.		29	3.99885519414546e-10	3.11758574782699e-09
ENSG00000267448.3	ENSG00000267448	chr19	dexseq_prepare_annotation2.py	exon	.	-	.	AC010649.1	3	4.16540189805279e-10	3.24566486841756e-09
ENSG00000163630.10	ENSG00000163630	chr3	dexseq_prepare_annotation2.py	exon	.	+	.	SYNPR	9	4.17456157543758e-10	3.25103614547514e-09
ENSG00000159708.19	ENSG00000159708	chr16	dexseq_prepare_annotation2.py	exon	.	+	.	LRRC36	6	4.18027147745115e-10	3.25371645925322e-09
ENSG00000188315.ENSG00000114316.52	ENSG00000188315+ENSG00000114316	chr3	dexseq_prepare_annotation2.py	exon	.	-	.		22	4.22734304483169e-10	3.28754639663526e-09
ENSG00000229956.33	ENSG00000229956	chr1	dexseq_prepare_annotation2.py	exon	.	+	.	ZRANB2-AS2	21	4.22831864886166e-10	3.28754639663526e-09
ENSG00000047230.11	ENSG00000047230	chrX	dexseq_prepare_annotation2.py	exon	.	-	.	CTPS2	4	4.33945239030481e-10	3.37212592301855e-09
ENSG00000142330.ENSG00000178623.54	ENSG00000142330+ENSG00000178623	chr2	dexseq_prepare_annotation2.py	exon	.	+	.		41	4.37556317003564e-10	3.39834616535794e-09
ENSG00000119812.20	ENSG00000119812	chr2	dexseq_prepare_annotation2.py	exon	.	-	.	FAM98A	19	4.39899937195018e-10	3.41469945836717e-09
ENSG00000099899.ENSG00000243762.56	ENSG00000099899+ENSG00000243762	chr22	dexseq_prepare_annotation2.py	exon	.	-	.		33	4.47400009671591e-10	3.47104009666792e-09
ENSG00000204758.10	ENSG00000204758	chr5	dexseq_prepare_annotation2.py	exon	.	-	.	CTC-308K20.1	8	4.54990358508844e-10	3.52801983395101e-09
ENSG00000167550.14	ENSG00000167550	chr12	dexseq_prepare_annotation2.py	exon	.	-	.	RHEBL1	10	4.59618067175722e-10	3.56197794361736e-09
ENSG00000182919.37	ENSG00000182919	chr11	dexseq_prepare_annotation2.py	exon	.	+	.	C11orf54	32	4.62356835907176e-10	3.58126825652724e-09
ENSG00000085982.51	ENSG00000085982	chr2	dexseq_prepare_annotation2.py	exon	.	-	.	USP40	15	4.66398131172413e-10	3.6106212583207e-09
ENSG00000148399.38	ENSG00000148399	chr9	dexseq_prepare_annotation2.py	exon	.	-	.	DPH7	28	4.67121973428106e-10	3.61427438448014e-09
ENSG00000115297.8	ENSG00000115297	chr2	dexseq_prepare_annotation2.py	exon	.	+	.	TLX2	7	4.72230357018911e-10	3.65182990373924e-09
ENSG00000256066.ENSG00000196834.13	ENSG00000256066+ENSG00000196834	chr2	dexseq_prepare_annotation2.py	exon	.	-	.		12	4.73320361228042e-10	3.65828695140963e-09
ENSG00000136811.32	ENSG00000136811	chr9	dexseq_prepare_annotation2.py	exon	.	+	.	ODF2	22	4.76075811924757e-10	3.67760232744245e-09
ENSG00000100890.ENSG00000258790.ENSG00000100902.65	ENSG00000100890+ENSG00000258790+ENSG00000100902	chr14	dexseq_prepare_annotation2.py	exon	.	+	.		21	4.77911960059278e-10	3.68979928258899e-09
ENSG00000077327.27	ENSG00000077327	chr10	dexseq_prepare_annotation2.py	exon	.	+	.	SPAG6	18	4.78308780419668e-10	3.69087652238846e-09
ENSG00000213599.ENSG00000261052.ENSG00000132207.32	ENSG00000213599+ENSG00000261052+ENSG00000132207	chr16	dexseq_prepare_annotation2.py	exon	.	+	.		11	4.79371400300527e-10	3.69708749317799e-09
ENSG00000010292.62	ENSG00000010292	chr12	dexseq_prepare_annotation2.py	exon	.	+	.	NCAPD2	19	4.8199258516264e-10	3.71530555301347e-09
ENSG00000147535.42	ENSG00000147535	chr8	dexseq_prepare_annotation2.py	exon	.	-	.	PPAPDC1B	20	4.82789408266368e-10	3.71944901266437e-09
ENSG00000149636.26	ENSG00000149636	chr20	dexseq_prepare_annotation2.py	exon	.	-	.	DSN1	11	4.83973782248466e-10	3.72657214511768e-09
ENSG00000220908.1	ENSG00000220908	chr6	dexseq_prepare_annotation2.py	exon	.	-	.	RP11-127B16.1	2	4.87714999667477e-10	3.75336462995169e-09
ENSG00000116668.23	ENSG00000116668	chr1	dexseq_prepare_annotation2.py	exon	.	+	.	SWT1	21	4.90730742166338e-10	3.77454825542956e-09
ENSG00000141971.ENSG00000269640.48	ENSG00000141971+ENSG00000269640	chr19	dexseq_prepare_annotation2.py	exon	.	+	.		16	4.96555136366898e-10	3.81730087416032e-09
ENSG00000182450.ENSG00000257069.ENSG00000219435.40	ENSG00000182450+ENSG00000257069+ENSG00000219435	chr11	dexseq_prepare_annotation2.py	exon	.	+	.		20	4.98308659746937e-10	3.82872936479368e-09
ENSG00000021488.23	ENSG00000021488	chr19	dexseq_prepare_annotation2.py	exon	.	-	.	SLC7A9	18	4.98792783222849e-10	3.83039747073436e-09
ENSG00000185837.4	ENSG00000185837	chr22	dexseq_prepare_annotation2.py	exon	.	+	.	CECR5-AS1	3	5.00295626338355e-10	3.83988269653488e-09
ENSG00000148773.23	ENSG00000148773	chr10	dexseq_prepare_annotation2.py	exon	.	-	.	MKI67	20	5.0885423753846e-10	3.9034834425076e-09
ENSG00000257026.ENSG00000262470.ENSG00000186260.17	ENSG00000257026+ENSG00000262470+ENSG00000186260	chr16	dexseq_prepare_annotation2.py	exon	.	+	.		6	5.1627686311263e-10	3.95830657474649e-09
ENSG00000101695.ENSG00000263917.ENSG00000134758.41	ENSG00000101695+ENSG00000263917+ENSG00000134758	chr18	dexseq_prepare_annotation2.py	exon	.	+	.		36	5.20159755754303e-10	3.98594641896126e-09
ENSG00000137868.62	ENSG00000137868	chr15	dexseq_prepare_annotation2.py	exon	.	-	.	STRA6	47	5.22304328514706e-10	4.00024324214814e-09
ENSG00000182872.21	ENSG00000182872	chrX	dexseq_prepare_annotation2.py	exon	.	+	.	RBM10	12	5.2423042436419e-10	4.01285242129365e-09
ENSG00000070731.28	ENSG00000070731	chr17	dexseq_prepare_annotation2.py	exon	.	-	.	ST6GALNAC2	2	5.28714121178231e-10	4.04501550309425e-09
ENSG00000100567.35	ENSG00000100567	chr14	dexseq_prepare_annotation2.py	exon	.	+	.	PSMA3	21	5.34617928963439e-10	4.08800330009623e-09
ENSG00000196141.52	ENSG00000196141	chr2	dexseq_prepare_annotation2.py	exon	.	+	.	SPATS2L	15	5.45660679373644e-10	4.17021973660891e-09
ENSG00000165458.58	ENSG00000165458	chr11	dexseq_prepare_annotation2.py	exon	.	+	.	INPPL1	22	5.52432802955114e-10	4.21972766687493e-09
ENSG00000141140.90	ENSG00000141140	chr17	dexseq_prepare_annotation2.py	exon	.	-	.	MYO19	46	5.74068407326138e-10	4.38265636141216e-09
ENSG00000188827.4	ENSG00000188827	chr16	dexseq_prepare_annotation2.py	exon	.	-	.	SLX4	4	5.78230721113497e-10	4.41208494381548e-09
ENSG00000060982.25	ENSG00000060982	chr12	dexseq_prepare_annotation2.py	exon	.	-	.	BCAT1	17	5.88377719935279e-10	4.48712301566804e-09
ENSG00000163104.21	ENSG00000163104	chr4	dexseq_prepare_annotation2.py	exon	.	+	.	SMARCAD1	10	5.90480382657742e-10	4.50076572222386e-09
ENSG00000145414.10	ENSG00000145414	chr4	dexseq_prepare_annotation2.py	exon	.	-	.	NAF1	3	5.92159144174944e-10	4.5111645901166e-09
ENSG00000116791.19	ENSG00000116791	chr1	dexseq_prepare_annotation2.py	exon	.	-	.	CRYZ	7	5.93231532094377e-10	4.51693541820268e-09
ENSG00000124608.22	ENSG00000124608	chr6	dexseq_prepare_annotation2.py	exon	.	-	.	AARS2	16	5.93978694598781e-10	4.51793831021922e-09
ENSG00000170545.19	ENSG00000170545	chr12	dexseq_prepare_annotation2.py	exon	.	-	.	SMAGP	13	5.93993144166849e-10	4.51793831021922e-09
ENSG00000019144.72	ENSG00000019144	chr11	dexseq_prepare_annotation2.py	exon	.	+	.	PHLDB1	9	5.97527182064545e-10	4.54240987107361e-09
ENSG00000146648.40	ENSG00000146648	chr7	dexseq_prepare_annotation2.py	exon	.	+	.	EGFR	17	6.05103413933076e-10	4.59756804707096e-09
ENSG00000199066.ENSG00000125746.80	ENSG00000199066+ENSG00000125746	chr19	dexseq_prepare_annotation2.py	exon	.	-	.		28	6.13814651454909e-10	4.66128701700406e-09
ENSG00000116830.38	ENSG00000116830	chr1	dexseq_prepare_annotation2.py	exon	.	+	.	TTF2	11	6.16047461285773e-10	4.67576763605525e-09
ENSG00000100292.11	ENSG00000100292	chr22	dexseq_prepare_annotation2.py	exon	.	+	.	HMOX1	12	6.21116905549366e-10	4.71175145960109e-09
ENSG00000172977.48	ENSG00000172977	chr11	dexseq_prepare_annotation2.py	exon	.	+	.	KAT5	38	6.2724717159224e-10	4.75574031526992e-09
ENSG00000169403.5	ENSG00000169403	chr1	dexseq_prepare_annotation2.py	exon	.	-	.	PTAFR	3	6.38751378361272e-10	4.84040598129554e-09
ENSG00000129990.30	ENSG00000129990	chr19	dexseq_prepare_annotation2.py	exon	.	-	.	SYT5	25	6.40039687634063e-10	4.84760787703835e-09
ENSG00000163811.26	ENSG00000163811	chr2	dexseq_prepare_annotation2.py	exon	.	+	.	WDR43	6	6.51774060907973e-10	4.93387804945904e-09
ENSG00000267097.12	ENSG00000267097	chr18	dexseq_prepare_annotation2.py	exon	.	-	.	RP11-309E23.2	3	6.53944055675322e-10	4.94769381785997e-09
ENSG00000223802.ENSG00000130283.15	ENSG00000223802+ENSG00000130283	chr19	dexseq_prepare_annotation2.py	exon	.	-	.		9	6.59710752112993e-10	4.98869306223557e-09
ENSG00000166405.25	ENSG00000166405	chr11	dexseq_prepare_annotation2.py	exon	.	-	.	RIC3	7	6.66231270611391e-10	5.03316246399237e-09
ENSG00000160255.49	ENSG00000160255	chr21	dexseq_prepare_annotation2.py	exon	.	-	.	ITGB2	21	6.66293169684315e-10	5.03316246399237e-09
ENSG00000156795.26	ENSG00000156795	chr8	dexseq_prepare_annotation2.py	exon	.	+	.	WDYHV1	15	6.71244294777251e-10	5.06789442556825e-09
ENSG00000092607.11	ENSG00000092607	chr1	dexseq_prepare_annotation2.py	exon	.	-	.	TBX15	11	6.71809551325387e-10	5.06949395779204e-09
ENSG00000238556.ENSG00000205581.51	ENSG00000238556+ENSG00000205581	chr21	dexseq_prepare_annotation2.py	exon	.	-	.		9	6.80945753383979e-10	5.13554847254473e-09
ENSG00000268119.16	ENSG00000268119	chr19	dexseq_prepare_annotation2.py	exon	.	-	.	CTD-2561J22.5	5	6.81279103747133e-10	5.13554847254473e-09
ENSG00000155561.70	ENSG00000155561	chr7	dexseq_prepare_annotation2.py	exon	.	+	.	NUP205	30	6.85908609276614e-10	5.16773056726525e-09
ENSG00000163596.56	ENSG00000163596	chr2	dexseq_prepare_annotation2.py	exon	.	-	.	ICA1L	18	6.8754371156316e-10	5.17733046843755e-09
ENSG00000036549.29	ENSG00000036549	chr1	dexseq_prepare_annotation2.py	exon	.	-	.	ZZZ3	23	6.8850007952165e-10	5.18181198359815e-09
ENSG00000249961.28	ENSG00000249961	chr16	dexseq_prepare_annotation2.py	exon	.	-	.	CCDC79	14	6.91930240874777e-10	5.20489738088552e-09
ENSG00000224166.2	ENSG00000224166	chrY	dexseq_prepare_annotation2.py	exon	.	-	.	PRYP1	2	6.93226648379401e-10	5.21191628459251e-09
ENSG00000125485.30	ENSG00000125485	chr9	dexseq_prepare_annotation2.py	exon	.	-	.	DDX31	21	6.96849451632199e-10	5.23640931569612e-09
ENSG00000118094.28	ENSG00000118094	chr11	dexseq_prepare_annotation2.py	exon	.	-	.	TREH	20	7.07821495175626e-10	5.31607295722217e-09
ENSG00000116580.51	ENSG00000116580	chr1	dexseq_prepare_annotation2.py	exon	.	-	.	GON4L	10	7.12946491677417e-10	5.35176212617088e-09
ENSG00000224187.3	ENSG00000224187	chr3	dexseq_prepare_annotation2.py	exon	.	-	.	RP11-132N15.3	3	7.25020363733776e-10	5.43954870175785e-09
ENSG00000131143.47	ENSG00000131143	chr16	dexseq_prepare_annotation2.py	exon	.	+	.	COX4I1	4	7.26092646690212e-10	5.44474595753847e-09
ENSG00000186106.ENSG00000251013.28	ENSG00000186106+ENSG00000251013	chr8	dexseq_prepare_annotation2.py	exon	.	-	.		4	7.36126399980182e-10	5.51710198940215e-09
ENSG00000117448.34	ENSG00000117448	chr1	dexseq_prepare_annotation2.py	exon	.	+	.	AKR1A1	4	7.38425147310266e-10	5.53144059434244e-09
ENSG00000150593.ENSG00000265827.36	ENSG00000150593+ENSG00000265827	chr10	dexseq_prepare_annotation2.py	exon	.	+	.		25	7.40900366470731e-10	5.54708546817465e-09
ENSG00000127324.25	ENSG00000127324	chr12	dexseq_prepare_annotation2.py	exon	.	-	.	TSPAN8	20	7.49869511273729e-10	5.61130836683445e-09
ENSG00000251018.6	ENSG00000251018	chr5	dexseq_prepare_annotation2.py	exon	.	-	.	RP11-80G7.1	3	7.52733393878087e-10	5.629802155986e-09
ENSG00000170848.20	ENSG00000170848	chr19	dexseq_prepare_annotation2.py	exon	.	-	.	PSG6	17	7.55449242542165e-10	5.64717008038945e-09
ENSG00000007866.15	ENSG00000007866	chr6	dexseq_prepare_annotation2.py	exon	.	-	.	TEAD3	11	7.55946703365805e-10	5.64794555197004e-09
ENSG00000255439.ENSG00000167397.ENSG00000151006.38	ENSG00000255439+ENSG00000167397+ENSG00000151006	chr16	dexseq_prepare_annotation2.py	exon	.	-	.		18	7.66732241623314e-10	5.72554607292371e-09
ENSG00000164466.25	ENSG00000164466	chr5	dexseq_prepare_annotation2.py	exon	.	+	.	SFXN1	3	7.74961523143645e-10	5.78398701846805e-09
ENSG00000250606.12	ENSG00000250606	chr7	dexseq_prepare_annotation2.py	exon	.	+	.	PRSS3P2	10	7.91935923367192e-10	5.90760313089047e-09
ENSG00000203583.ENSG00000257034.ENSG00000100226.54	ENSG00000203583+ENSG00000257034+ENSG00000100226	chr22	dexseq_prepare_annotation2.py	exon	.	+	.		12	7.94604798030636e-10	5.92443130340409e-09
ENSG00000009413.54	ENSG00000009413	chr6	dexseq_prepare_annotation2.py	exon	.	-	.	REV3L	16	7.96342954899986e-10	5.9343063314495e-09
ENSG00000184445.92	ENSG00000184445	chr12	dexseq_prepare_annotation2.py	exon	.	+	.	KNTC1	9	8.0227972012635e-10	5.97544267144989e-09
ENSG00000160953.40	ENSG00000160953	chr19	dexseq_prepare_annotation2.py	exon	.	+	.	MUM1	20	8.15296673368708e-10	6.0692427501163e-09
ENSG00000078070.40	ENSG00000078070	chr3	dexseq_prepare_annotation2.py	exon	.	-	.	MCCC1	9	8.16147971196627e-10	6.07242875872179e-09
ENSG00000123374.33	ENSG00000123374	chr12	dexseq_prepare_annotation2.py	exon	.	+	.	CDK2	16	8.18203292200858e-10	6.08456517709762e-09
ENSG00000086696.14	ENSG00000086696	chr16	dexseq_prepare_annotation2.py	exon	.	+	.	HSD17B2	9	8.36508819646849e-10	6.2174709936964e-09
ENSG00000232636.ENSG00000228824.17	ENSG00000232636+ENSG00000228824	chr13	dexseq_prepare_annotation2.py	exon	.	-	.		4	8.47571659430367e-10	6.2964347252867e-09
ENSG00000164535.ENSG00000136240.39	ENSG00000164535+ENSG00000136240	chr7	dexseq_prepare_annotation2.py	exon	.	-	.		13	8.50891544010481e-10	6.31782567227244e-09
ENSG00000143870.27	ENSG00000143870	chr2	dexseq_prepare_annotation2.py	exon	.	-	.	PDIA6	10	8.70744954421359e-10	6.46189155259927e-09
ENSG00000267796.ENSG00000188223.ENSG00000205155.40	ENSG00000267796+ENSG00000188223+ENSG00000205155	chr19	dexseq_prepare_annotation2.py	exon	.	+	.		8	8.71551681332997e-10	6.4645340582843e-09
ENSG00000124574.39	ENSG00000124574	chr6	dexseq_prepare_annotation2.py	exon	.	+	.	ABCC10	23	8.86387517081603e-10	6.57117774291246e-09
ENSG00000049618.36	ENSG00000049618	chr6	dexseq_prepare_annotation2.py	exon	.	+	.	ARID1B	19	8.96126383294781e-10	6.63994471506386e-09
ENSG00000101353.47	ENSG00000101353	chr20	dexseq_prepare_annotation2.py	exon	.	-	.	MROH8	11	9.02336914148057e-10	6.68251060064733e-09
ENSG00000166783.66	ENSG00000166783	chr16	dexseq_prepare_annotation2.py	exon	.	-	.	KIAA0430	20	9.03375850184785e-10	6.68675261656385e-09
ENSG00000148358.9	ENSG00000148358	chr9	dexseq_prepare_annotation2.py	exon	.	+	.	GPR107	9	9.08523625227557e-10	6.72138803707545e-09
ENSG00000144524.47	ENSG00000144524	chr2	dexseq_prepare_annotation2.py	exon	.	+	.	COPS7B	24	9.10822410358209e-10	6.73169974982764e-09
ENSG00000188603.ENSG00000261832.ENSG00000233232.89	ENSG00000188603+ENSG00000261832+ENSG00000233232	chr16	dexseq_prepare_annotation2.py	exon	.	-	.		59	9.10855992639627e-10	6.73169974982764e-09
ENSG00000182934.28	ENSG00000182934	chr11	dexseq_prepare_annotation2.py	exon	.	-	.	SRPR	24	9.13348666454283e-10	6.74664604546173e-09
ENSG00000143493.5	ENSG00000143493	chr1	dexseq_prepare_annotation2.py	exon	.	-	.	INTS7	6	9.27099665277324e-10	6.8446961906347e-09
ENSG00000213822.8	ENSG00000213822	chr19	dexseq_prepare_annotation2.py	exon	.	+	.	CEACAM18	7	9.28070488145786e-10	6.84822854112502e-09
ENSG00000124107.3	ENSG00000124107	chr20	dexseq_prepare_annotation2.py	exon	.	-	.	SLPI	3	9.28532904321238e-10	6.84822854112502e-09
ENSG00000090971.15	ENSG00000090971	chr19	dexseq_prepare_annotation2.py	exon	.	+	.	NAT14	13	9.31459452646545e-10	6.86628255303941e-09
ENSG00000164306.31	ENSG00000164306	chr4	dexseq_prepare_annotation2.py	exon	.	+	.	PRIMPOL	14	9.53843722586969e-10	7.02767755547512e-09
ENSG00000143337.34	ENSG00000143337	chr1	dexseq_prepare_annotation2.py	exon	.	+	.	TOR1AIP1	22	9.6340717705755e-10	7.09169129607231e-09
ENSG00000185507.39	ENSG00000185507	chr11	dexseq_prepare_annotation2.py	exon	.	-	.	IRF7	23	9.63520832070055e-10	7.09169129607231e-09
ENSG00000169087.5	ENSG00000169087	chr3	dexseq_prepare_annotation2.py	exon	.	-	.	HSPBAP1	6	9.81570641549398e-10	7.22083633488519e-09
ENSG00000065491.12	ENSG00000065491	chr6	dexseq_prepare_annotation2.py	exon	.	+	.	TBC1D22B	8	9.83705077973967e-10	7.23282898182294e-09
ENSG00000171163.23	ENSG00000171163	chr1	dexseq_prepare_annotation2.py	exon	.	-	.	ZNF692	14	1.02811676804869e-09	7.55549950699717e-09
ENSG00000155511.32	ENSG00000155511	chr5	dexseq_prepare_annotation2.py	exon	.	+	.	GRIA1	5	1.0307456261313e-09	7.57094009567513e-09
ENSG00000133106.31	ENSG00000133106	chr13	dexseq_prepare_annotation2.py	exon	.	-	.	EPSTI1	21	1.04176810689273e-09	7.64798541114443e-09
ENSG00000141101.15	ENSG00000141101	chr16	dexseq_prepare_annotation2.py	exon	.	-	.	NOB1	8	1.05336602466721e-09	7.72917423214891e-09
ENSG00000122483.51	ENSG00000122483	chr1	dexseq_prepare_annotation2.py	exon	.	+	.	CCDC18	14	1.06633672624123e-09	7.82034782102781e-09
ENSG00000111664.3	ENSG00000111664	chr12	dexseq_prepare_annotation2.py	exon	.	+	.	GNB3	2	1.07689275836833e-09	7.89372847153487e-09
ENSG00000181819.3	ENSG00000181819	chrX	dexseq_prepare_annotation2.py	exon	.	+	.	KCTD9P2	3	1.08170093388838e-09	7.92492333842124e-09
ENSG00000103091.71	ENSG00000103091	chr16	dexseq_prepare_annotation2.py	exon	.	-	.	WDR59	31	1.08927339759366e-09	7.97632817176167e-09
ENSG00000175467.33	ENSG00000175467	chr11	dexseq_prepare_annotation2.py	exon	.	+	.	SART1	16	1.09653285644302e-09	8.0253897069771e-09
ENSG00000156603.10	ENSG00000156603	chr11	dexseq_prepare_annotation2.py	exon	.	-	.	MED19	10	1.10272341987071e-09	8.06658207957435e-09
ENSG00000213413.ENSG00000066923.83	ENSG00000213413+ENSG00000066923	chr7	dexseq_prepare_annotation2.py	exon	.	+	.		57	1.11865868821677e-09	8.1789800624208e-09
ENSG00000232729.12	ENSG00000232729	chr7	dexseq_prepare_annotation2.py	exon	.	-	.	AC083884.8	4	1.13424714569403e-09	8.28872914161022e-09
ENSG00000164951.23	ENSG00000164951	chr8	dexseq_prepare_annotation2.py	exon	.	+	.	PDP1	8	1.14245761540786e-09	8.34447784777282e-09
ENSG00000152939.9	ENSG00000152939	chr5	dexseq_prepare_annotation2.py	exon	.	+	.	MARVELD2	9	1.17584140520476e-09	8.58394145428103e-09
ENSG00000091428.53	ENSG00000091428	chr2	dexseq_prepare_annotation2.py	exon	.	+	.	RAPGEF4	22	1.17763340083233e-09	8.59265062814842e-09
ENSG00000235431.2	ENSG00000235431	chr7	dexseq_prepare_annotation2.py	exon	.	+	.	AC006373.1	3	1.18043382310854e-09	8.6087052325836e-09
ENSG00000167508.45	ENSG00000167508	chr16	dexseq_prepare_annotation2.py	exon	.	-	.	MVD	25	1.18900399071435e-09	8.66679992215313e-09
ENSG00000264019.2	ENSG00000264019	chr17	dexseq_prepare_annotation2.py	exon	.	-	.	RP11-6N17.6	3	1.20025661461215e-09	8.74437843403318e-09
ENSG00000261482.1	ENSG00000261482	chr16	dexseq_prepare_annotation2.py	exon	.	-	.	RP11-673P17.2	2	1.21355501546494e-09	8.83677497301755e-09
ENSG00000141510.31	ENSG00000141510	chr17	dexseq_prepare_annotation2.py	exon	.	-	.	TP53	10	1.21642863055111e-09	8.85320583726823e-09
ENSG00000105255.40	ENSG00000105255	chr19	dexseq_prepare_annotation2.py	exon	.	+	.	FSD1	16	1.2300903448049e-09	8.94809634697077e-09
ENSG00000180353.22	ENSG00000180353	chr3	dexseq_prepare_annotation2.py	exon	.	-	.	HCLS1	17	1.26889366601089e-09	9.22568658840657e-09
ENSG00000167685.30	ENSG00000167685	chr19	dexseq_prepare_annotation2.py	exon	.	+	.	ZNF444	23	1.29340264286626e-09	9.39911900299721e-09
ENSG00000255769.ENSG00000221095.7	ENSG00000255769+ENSG00000221095	chr15	dexseq_prepare_annotation2.py	exon	.	-	.		7	1.30166430671989e-09	9.45436682526424e-09
ENSG00000104412.23	ENSG00000104412	chr8	dexseq_prepare_annotation2.py	exon	.	+	.	EMC2	8	1.31678453838972e-09	9.5593492931177e-09
ENSG00000264831.ENSG00000196878.24	ENSG00000264831+ENSG00000196878	chr1	dexseq_prepare_annotation2.py	exon	.	-	.		17	1.34051676020955e-09	9.72671366980576e-09
ENSG00000133612.70	ENSG00000133612	chr7	dexseq_prepare_annotation2.py	exon	.	+	.	AGAP3	50	1.34680930900572e-09	9.76743151551416e-09
ENSG00000228353.1	ENSG00000228353	chr10	dexseq_prepare_annotation2.py	exon	.	+	.	RP11-184A2.2	2	1.36090483849686e-09	9.86466897839188e-09
ENSG00000118514.16	ENSG00000118514	chr6	dexseq_prepare_annotation2.py	exon	.	-	.	ALDH8A1	4	1.38982467474178e-09	1.00692095753388e-08
ENSG00000234177.9	ENSG00000234177	chr2	dexseq_prepare_annotation2.py	exon	.	-	.	LINC01114	4	1.39719490520692e-09	1.01174966760188e-08
ENSG00000214581.2	ENSG00000214581	chr16	dexseq_prepare_annotation2.py	exon	.	-	.	RP11-80F22.10	3	1.39858221112459e-09	1.01224328045319e-08
ENSG00000175832.31	ENSG00000175832	chr17	dexseq_prepare_annotation2.py	exon	.	-	.	ETV4	26	1.40177079066928e-09	1.01403943480337e-08
ENSG00000257017.ENSG00000261701.30	ENSG00000257017+ENSG00000261701	chr16	dexseq_prepare_annotation2.py	exon	.	+	.		20	1.4041159652892e-09	1.01522396784645e-08
ENSG00000132669.15	ENSG00000132669	chr20	dexseq_prepare_annotation2.py	exon	.	+	.	RIN2	14	1.41109635604386e-09	1.01975703916621e-08
ENSG00000182944.60	ENSG00000182944	chr22	dexseq_prepare_annotation2.py	exon	.	+	.	EWSR1	20	1.42484267724929e-09	1.02917261858717e-08
ENSG00000119929.ENSG00000198018.30	ENSG00000119929+ENSG00000198018	chr10	dexseq_prepare_annotation2.py	exon	.	+	.		13	1.44677607938871e-09	1.04448932354459e-08
ENSG00000173409.17	ENSG00000173409	chr1	dexseq_prepare_annotation2.py	exon	.	+	.	ARV1	14	1.45970124455496e-09	1.05278858826718e-08
ENSG00000103194.51	ENSG00000103194	chr16	dexseq_prepare_annotation2.py	exon	.	+	.	USP10	28	1.45973963197172e-09	1.05278858826718e-08
ENSG00000225663.ENSG00000215621.28	ENSG00000225663+ENSG00000215621	chr17	dexseq_prepare_annotation2.py	exon	.	-	.		18	1.50233310384383e-09	1.08296323490652e-08
ENSG00000215462.ENSG00000102547.39	ENSG00000215462+ENSG00000102547	chr13	dexseq_prepare_annotation2.py	exon	.	-	.		25	1.53307192567846e-09	1.10456638743634e-08
ENSG00000240821.ENSG00000075131.19	ENSG00000240821+ENSG00000075131	chr15	dexseq_prepare_annotation2.py	exon	.	-	.		7	1.57121684218915e-09	1.13148120487969e-08
ENSG00000151572.49	ENSG00000151572	chr12	dexseq_prepare_annotation2.py	exon	.	+	.	ANO4	17	1.5788346080838e-09	1.13639651043463e-08
ENSG00000269793.ENSG00000268067.11	ENSG00000269793+ENSG00000268067	chr19	dexseq_prepare_annotation2.py	exon	.	+	.		4	1.6073861430653e-09	1.15636681154823e-08
ENSG00000151746.21	ENSG00000151746	chr12	dexseq_prepare_annotation2.py	exon	.	+	.	BICD1	16	1.618547368076e-09	1.16381263133084e-08
ENSG00000152689.52	ENSG00000152689	chr2	dexseq_prepare_annotation2.py	exon	.	+	.	RASGRP3	5	1.66340970179644e-09	1.19547155171693e-08
ENSG00000198515.23	ENSG00000198515	chr4	dexseq_prepare_annotation2.py	exon	.	-	.	CNGA1	16	1.66947948650311e-09	1.19923301121117e-08
ENSG00000034693.ENSG00000241847.ENSG00000229036.38	ENSG00000034693+ENSG00000241847+ENSG00000229036	chr6	dexseq_prepare_annotation2.py	exon	.	+	.		25	1.69110309257397e-09	1.21415785099968e-08
ENSG00000142611.32	ENSG00000142611	chr1	dexseq_prepare_annotation2.py	exon	.	+	.	PRDM16	10	1.72750490597084e-09	1.23967273017267e-08
[truncated: 3,062 more rows]
