# Supplementary material for: The transcriptomic response of cells to a drug combination is more than the sum of the responses to the monotherapies
Source: eLife. 2020 Sep 18;9:e52707. doi: 10.7554/eLife.52707 (PMC7546737; doi:10.7554/eLife.52707)
Supplement: Source data 8. [file elife-52707-data8.zip › Supplementary Item 13 Differential Splicing/MFL_WFA_DMSO_singlet_9_dynsyn_exon_O_fcounts_O_flatten_exon_name.mtrx_genes_simes_test_rare_splicing_FDR_10]

V1	V3	V4	V5	V8	V9	V10	V12	NExons	P.Value	FDR
ENSG00000138744.ENSG00000198301.72	ENSG00000138744+ENSG00000198301	chr4	dexseq_prepare_annotation2.py	exon	.	-	.		39	5.843252182239e-105	8.10342212632904e-101
ENSG00000112159.111	ENSG00000112159	chr6	dexseq_prepare_annotation2.py	exon	.	-	.	MDN1	74	5.94523642912871e-97	4.12242693995785e-93
ENSG00000087460.93	ENSG00000087460	chr20	dexseq_prepare_annotation2.py	exon	.	+	.	GNAS	45	6.36260837637278e-83	2.94122176545126e-79
ENSG00000100106.ENSG00000100101.58	ENSG00000100106+ENSG00000100101	chr22	dexseq_prepare_annotation2.py	exon	.	+	.		40	3.70116605526008e-81	1.28319427135867e-77
ENSG00000145362.95	ENSG00000145362	chr4	dexseq_prepare_annotation2.py	exon	.	+	.	ANK2	48	5.26665018206749e-80	1.46075809449824e-76
ENSG00000166689.60	ENSG00000166689	chr11	dexseq_prepare_annotation2.py	exon	.	-	.	PLEKHA7	43	3.33276659088584e-78	7.70313451373414e-75
ENSG00000215029.ENSG00000185945.51	ENSG00000215029+ENSG00000185945	chrX	dexseq_prepare_annotation2.py	exon	.	-	.		33	4.81303665177855e-78	9.53531318383785e-75
ENSG00000091536.101	ENSG00000091536	chr17	dexseq_prepare_annotation2.py	exon	.	+	.	MYO15A	61	1.4151124358934e-77	2.45309740762122e-74
ENSG00000227195.65	ENSG00000227195	chr20	dexseq_prepare_annotation2.py	exon	.	-	.	MIR663A	47	7.53963206334708e-74	1.16177352727219e-70
ENSG00000066855.36	ENSG00000066855	chr8	dexseq_prepare_annotation2.py	exon	.	+	.	MTFR1	32	1.40083233884203e-73	1.94267428750613e-70
ENSG00000180448.47	ENSG00000180448	chr19	dexseq_prepare_annotation2.py	exon	.	+	.	HMHA1	33	2.74112518856629e-68	3.4558112831852e-65
ENSG00000079102.89	ENSG00000079102	chr8	dexseq_prepare_annotation2.py	exon	.	-	.	RUNX1T1	26	9.98283766658035e-66	1.15368327300114e-62
ENSG00000213398.ENSG00000124067.ENSG00000267660.79	ENSG00000213398+ENSG00000124067+ENSG00000267660	chr16	dexseq_prepare_annotation2.py	exon	.	-	.		36	1.6302992208353e-60	1.73915304573415e-57
ENSG00000148337.72	ENSG00000148337	chr9	dexseq_prepare_annotation2.py	exon	.	-	.	CIZ1	62	2.5363598221723e-58	2.51244557242039e-55
ENSG00000260391.ENSG00000160145.110	ENSG00000260391+ENSG00000160145	chr3	dexseq_prepare_annotation2.py	exon	.	+	.		69	5.96321003952554e-58	5.51318645520935e-55
ENSG00000205133.40	ENSG00000205133	chr8	dexseq_prepare_annotation2.py	exon	.	-	.	TRIQK	25	1.14104959075427e-57	9.89004732786265e-55
ENSG00000022840.73	ENSG00000022840	chr12	dexseq_prepare_annotation2.py	exon	.	+	.	RNF10	44	1.48892219463629e-56	1.21461017618918e-53
ENSG00000215440.ENSG00000124222.ENSG00000254995.89	ENSG00000215440+ENSG00000124222+ENSG00000254995	chr20	dexseq_prepare_annotation2.py	exon	.	+	.		28	2.4063690890685e-56	1.85397369595567e-53
ENSG00000148218.32	ENSG00000148218	chr9	dexseq_prepare_annotation2.py	exon	.	-	.	ALAD	27	3.87801032075128e-56	2.83053932253572e-53
ENSG00000023228.ENSG00000237580.35	ENSG00000023228+ENSG00000237580	chr2	dexseq_prepare_annotation2.py	exon	.	-	.		20	5.08291142551298e-56	3.5244907824507e-53
ENSG00000102893.69	ENSG00000102893	chr16	dexseq_prepare_annotation2.py	exon	.	+	.	PHKB	57	1.06728410645182e-55	7.04814094679705e-53
ENSG00000114735.29	ENSG00000114735	chr3	dexseq_prepare_annotation2.py	exon	.	+	.	HEMK1	26	1.52733435244548e-55	9.62776036350633e-53
ENSG00000113575.ENSG00000272772.ENSG00000113558.ENSG00000273345.ENSG00000006837.89	ENSG00000113575+ENSG00000272772+ENSG00000113558+ENSG00000273345+ENSG00000006837	chr5	dexseq_prepare_annotation2.py	exon	.	-	.		82	6.37353368065938e-55	3.84296369927758e-52
ENSG00000068878.66	ENSG00000068878	chr2	dexseq_prepare_annotation2.py	exon	.	-	.	PSME4	22	9.85855445718247e-54	5.69660138384194e-51
ENSG00000131558.68	ENSG00000131558	chr7	dexseq_prepare_annotation2.py	exon	.	+	.	EXOC4	48	6.64157507788869e-53	3.68421452720642e-50
ENSG00000092148.79	ENSG00000092148	chr14	dexseq_prepare_annotation2.py	exon	.	-	.	HECTD1	39	9.76361707426519e-53	5.2077631379196e-50
ENSG00000129467.ENSG00000129465.ENSG00000258973.100	ENSG00000129467+ENSG00000129465+ENSG00000258973	chr14	dexseq_prepare_annotation2.py	exon	.	-	.		68	1.74035197049454e-52	8.93896338030305e-50
ENSG00000167380.40	ENSG00000167380	chr19	dexseq_prepare_annotation2.py	exon	.	+	.	ZNF226	32	3.7492592002653e-52	1.85695452104569e-49
ENSG00000170004.75	ENSG00000170004	chr17	dexseq_prepare_annotation2.py	exon	.	+	.	CHD3	52	5.90873190576925e-52	2.82559634721407e-49
ENSG00000254485.ENSG00000196220.ENSG00000206573.110	ENSG00000254485+ENSG00000196220+ENSG00000206573	chr3	dexseq_prepare_annotation2.py	exon	.	-	.		67	8.9308280869253e-52	4.128424130316e-49
ENSG00000141002.ENSG00000267048.ENSG00000198211.ENSG00000258839.ENSG00000256390.ENSG00000258947.118	ENSG00000141002+ENSG00000267048+ENSG00000198211+ENSG00000258839+ENSG00000256390+ENSG00000258947	chr16	dexseq_prepare_annotation2.py	exon	.	+	.		60	1.40578557941133e-50	6.28884981137946e-48
ENSG00000265408.ENSG00000172828.ENSG00000172831.64	ENSG00000265408+ENSG00000172828+ENSG00000172831	chr16	dexseq_prepare_annotation2.py	exon	.	+	.		24	1.70638235328076e-50	7.3950345235305e-48
ENSG00000187736.ENSG00000213901.77	ENSG00000187736+ENSG00000213901	chr2	dexseq_prepare_annotation2.py	exon	.	-	.		46	1.88192710286e-50	7.90865607953409e-48
ENSG00000100201.37	ENSG00000100201	chr22	dexseq_prepare_annotation2.py	exon	.	-	.	DDX17	27	2.83639507271284e-50	1.15691549612887e-47
ENSG00000126883.95	ENSG00000126883	chr9	dexseq_prepare_annotation2.py	exon	.	+	.	NUP214	31	4.9518696526667e-50	1.94944195138665e-47
ENSG00000255103.ENSG00000127603.104	ENSG00000255103+ENSG00000127603	chr1	dexseq_prepare_annotation2.py	exon	.	+	.		24	5.06056462719349e-50	1.94944195138665e-47
ENSG00000147099.36	ENSG00000147099	chrX	dexseq_prepare_annotation2.py	exon	.	-	.	HDAC8	26	8.27066508595843e-50	3.09993468681274e-47
ENSG00000159216.45	ENSG00000159216	chr21	dexseq_prepare_annotation2.py	exon	.	-	.	RUNX1	23	1.41147759614195e-49	5.15115034297278e-47
ENSG00000158286.41	ENSG00000158286	chr1	dexseq_prepare_annotation2.py	exon	.	+	.	RNF207	29	2.93148436614846e-49	1.04240577409607e-46
ENSG00000088756.51	ENSG00000088756	chr18	dexseq_prepare_annotation2.py	exon	.	+	.	ARHGAP28	32	4.0389919130895e-49	1.40031849626813e-46
ENSG00000127419.41	ENSG00000127419	chr4	dexseq_prepare_annotation2.py	exon	.	+	.	TMEM175	18	9.98729285111194e-49	3.37814090876147e-46
ENSG00000172890.75	ENSG00000172890	chr11	dexseq_prepare_annotation2.py	exon	.	+	.	NADSYN1	47	1.05370966350432e-48	3.47924895558999e-46
ENSG00000005810.107	ENSG00000005810	chr13	dexseq_prepare_annotation2.py	exon	.	-	.	MYCBP2	48	2.64818448043998e-48	8.5407028778469e-46
ENSG00000013441.39	ENSG00000013441	chr2	dexseq_prepare_annotation2.py	exon	.	-	.	CLK1	22	3.23917381187049e-48	1.02092869143227e-45
ENSG00000142512.33	ENSG00000142512	chr19	dexseq_prepare_annotation2.py	exon	.	-	.	SIGLEC10	27	5.14395786677272e-48	1.58525350436454e-45
ENSG00000147996.78	ENSG00000147996	chr9	dexseq_prepare_annotation2.py	exon	.	-	.	CBWD5	33	7.70293202575689e-47	2.32226655072167e-44
ENSG00000212091.ENSG00000144061.43	ENSG00000212091+ENSG00000144061	chr2	dexseq_prepare_annotation2.py	exon	.	-	.		23	1.0654883890205e-46	3.1438708465822e-44
ENSG00000085872.ENSG00000105085.ENSG00000269578.ENSG00000214046.ENSG00000127526.ENSG00000269058.ENSG00000141979.ENSG00000268790.128	ENSG00000085872+ENSG00000105085+ENSG00000269578+ENSG00000214046+ENSG00000127526+ENSG00000269058+ENSG00000141979+ENSG00000268790	chr19	dexseq_prepare_annotation2.py	exon	.	-	.		61	3.73719419220479e-46	1.07973768869783e-43
ENSG00000161010.ENSG00000197226.110	ENSG00000161010+ENSG00000197226	chr5	dexseq_prepare_annotation2.py	exon	.	-	.		45	4.72744251567733e-46	1.33796271035537e-43
ENSG00000134109.24	ENSG00000134109	chr3	dexseq_prepare_annotation2.py	exon	.	+	.	EDEM1	12	5.94250540545806e-46	1.64821329925785e-43
ENSG00000198947.115	ENSG00000198947	chrX	dexseq_prepare_annotation2.py	exon	.	-	.	DMD	41	8.9821723114111e-46	2.44244638460096e-43
ENSG00000150093.60	ENSG00000150093	chr10	dexseq_prepare_annotation2.py	exon	.	-	.	ITGB1	19	9.90164668773615e-46	2.64069300510625e-43
ENSG00000129084.ENSG00000256206.ENSG00000129083.99	ENSG00000129084+ENSG00000256206+ENSG00000129083	chr11	dexseq_prepare_annotation2.py	exon	.	-	.		48	1.10630190826948e-45	2.8947537479021e-43
ENSG00000167543.35	ENSG00000167543	chr17	dexseq_prepare_annotation2.py	exon	.	+	.	TP53I13	20	2.14667099526232e-45	5.51296914116628e-43
ENSG00000059573.24	ENSG00000059573	chr10	dexseq_prepare_annotation2.py	exon	.	-	.	ALDH18A1	22	2.63623950465071e-45	6.64715808190837e-43
ENSG00000063978.ENSG00000206113.ENSG00000125386.ENSG00000249428.116	ENSG00000063978+ENSG00000206113+ENSG00000125386+ENSG00000249428	chr4	dexseq_prepare_annotation2.py	exon	.	+	.		74	5.21626699733784e-45	1.29177126284073e-42
ENSG00000108309.26	ENSG00000108309	chr17	dexseq_prepare_annotation2.py	exon	.	+	.	RUNDC3A	23	3.15410399218113e-44	7.67387967781893e-42
ENSG00000095564.45	ENSG00000095564	chr10	dexseq_prepare_annotation2.py	exon	.	+	.	BTAF1	38	4.14185640172458e-44	9.90332147915801e-42
ENSG00000223745.70	ENSG00000223745	chr1	dexseq_prepare_annotation2.py	exon	.	-	.	RP4-717I23.3	52	4.43717229403773e-44	1.04296110802907e-41
ENSG00000181090.64	ENSG00000181090	chr9	dexseq_prepare_annotation2.py	exon	.	+	.	EHMT1	17	7.15778671228599e-44	1.6544031020997e-41
ENSG00000105135.32	ENSG00000105135	chr19	dexseq_prepare_annotation2.py	exon	.	-	.	ILVBL	31	7.43005481851803e-44	1.689180331528e-41
ENSG00000163625.89	ENSG00000163625	chr4	dexseq_prepare_annotation2.py	exon	.	-	.	WDFY3	55	3.59414778746652e-43	8.03929701880415e-41
ENSG00000141140.90	ENSG00000141140	chr17	dexseq_prepare_annotation2.py	exon	.	-	.	MYO19	41	5.27374845046436e-43	1.16089434144508e-40
ENSG00000156113.68	ENSG00000156113	chr10	dexseq_prepare_annotation2.py	exon	.	-	.	KCNMA1	41	8.24388508705486e-43	1.7863468498012e-40
ENSG00000232732.49	ENSG00000232732	chr2	dexseq_prepare_annotation2.py	exon	.	-	.	AC073043.1	41	1.1828630767831e-42	2.52368386905047e-40
ENSG00000077782.99	ENSG00000077782	chr8	dexseq_prepare_annotation2.py	exon	.	-	.	FGFR1	50	1.44928173613987e-42	3.04524835102844e-40
ENSG00000104365.82	ENSG00000104365	chr8	dexseq_prepare_annotation2.py	exon	.	+	.	IKBKB	40	2.02656771580742e-42	4.19469269892795e-40
ENSG00000114374.53	ENSG00000114374	chrY	dexseq_prepare_annotation2.py	exon	.	+	.	USP9Y	36	3.00488093171594e-42	6.12818952368187e-40
ENSG00000177239.47	ENSG00000177239	chr9	dexseq_prepare_annotation2.py	exon	.	+	.	MAN1B1	23	4.58357365448384e-42	9.21231875947563e-40
ENSG00000159217.ENSG00000264552.21	ENSG00000159217+ENSG00000264552	chr17	dexseq_prepare_annotation2.py	exon	.	+	.		11	5.71250636375581e-42	1.13172911789379e-39
ENSG00000175287.ENSG00000095319.ENSG00000251184.106	ENSG00000175287+ENSG00000095319+ENSG00000251184	chr9	dexseq_prepare_annotation2.py	exon	.	+	.		31	6.45841529982674e-42	1.26148314616898e-39
ENSG00000005884.31	ENSG00000005884	chr17	dexseq_prepare_annotation2.py	exon	.	+	.	ITGA3	18	1.4228834582354e-41	2.7406316387234e-39
ENSG00000162878.28	ENSG00000162878	chr2	dexseq_prepare_annotation2.py	exon	.	+	.	PKDCC	22	3.45294003814369e-41	6.55964006150366e-39
ENSG00000156873.ENSG00000260899.ENSG00000080603.83	ENSG00000156873+ENSG00000260899+ENSG00000080603	chr16	dexseq_prepare_annotation2.py	exon	.	+	.		24	5.57266067959148e-41	1.04361699214224e-38
ENSG00000168026.69	ENSG00000168026	chr3	dexseq_prepare_annotation2.py	exon	.	+	.	TTC21A	33	5.64402036419584e-41	1.04361699214224e-38
ENSG00000263072.27	ENSG00000263072	chr16	dexseq_prepare_annotation2.py	exon	.	-	.	RP11-473M20.14	27	6.6595886807632e-41	1.21519968190558e-38
ENSG00000177542.58	ENSG00000177542	chr11	dexseq_prepare_annotation2.py	exon	.	-	.	SLC25A22	30	1.18733882709136e-40	2.13844348754584e-38
ENSG00000164975.23	ENSG00000164975	chr9	dexseq_prepare_annotation2.py	exon	.	+	.	SNAPC3	21	3.28979717797726e-40	5.84909067489598e-38
ENSG00000145687.52	ENSG00000145687	chr5	dexseq_prepare_annotation2.py	exon	.	-	.	SSBP2	37	3.3879460359109e-40	5.94734628177372e-38
ENSG00000175224.87	ENSG00000175224	chr11	dexseq_prepare_annotation2.py	exon	.	+	.	ATG13	32	3.63860509405054e-40	6.30752193053661e-38
ENSG00000140694.51	ENSG00000140694	chr16	dexseq_prepare_annotation2.py	exon	.	-	.	PARN	29	4.28660642417351e-40	7.33909356672078e-38
ENSG00000150672.ENSG00000256466.95	ENSG00000150672+ENSG00000256466	chr11	dexseq_prepare_annotation2.py	exon	.	-	.		21	8.16003994525804e-40	1.3800418775712e-37
ENSG00000138594.26	ENSG00000138594	chr15	dexseq_prepare_annotation2.py	exon	.	+	.	TMOD3	20	9.88735964733798e-40	1.65202293481064e-37
ENSG00000111731.51	ENSG00000111731	chr12	dexseq_prepare_annotation2.py	exon	.	-	.	C2CD5	17	1.00982186051557e-39	1.66716780495594e-37
ENSG00000215298.ENSG00000147454.29	ENSG00000215298+ENSG00000147454	chr8	dexseq_prepare_annotation2.py	exon	.	+	.		19	1.28492097464903e-39	2.09638636193326e-37
ENSG00000150995.84	ENSG00000150995	chr3	dexseq_prepare_annotation2.py	exon	.	+	.	ITPR1	19	1.62195497110137e-39	2.61549669060859e-37
ENSG00000131018.244	ENSG00000131018	chr6	dexseq_prepare_annotation2.py	exon	.	-	.	SYNE1	101	1.77320353139992e-39	2.82652719235105e-37
ENSG00000204790.57	ENSG00000204790	chr9	dexseq_prepare_annotation2.py	exon	.	-	.	CBWD6	29	5.31492022919296e-39	8.37583110664181e-37
ENSG00000118900.37	ENSG00000118900	chr16	dexseq_prepare_annotation2.py	exon	.	+	.	UBN1	27	6.26519706774461e-39	9.76244415005418e-37
ENSG00000151150.82	ENSG00000151150	chr10	dexseq_prepare_annotation2.py	exon	.	-	.	ANK3	33	7.43203407491657e-39	1.14519387278825e-36
ENSG00000127329.56	ENSG00000127329	chr12	dexseq_prepare_annotation2.py	exon	.	-	.	PTPRB	24	7.81460033150549e-39	1.19091074062987e-36
ENSG00000170421.48	ENSG00000170421	chr12	dexseq_prepare_annotation2.py	exon	.	-	.	KRT8	32	8.59954291616206e-39	1.29628762131886e-36
ENSG00000266967.ENSG00000267060.ENSG00000108825.91	ENSG00000266967+ENSG00000267060+ENSG00000108825	chr17	dexseq_prepare_annotation2.py	exon	.	-	.		41	9.45908105287137e-39	1.41052189291635e-36
ENSG00000166535.41	ENSG00000166535	chr12	dexseq_prepare_annotation2.py	exon	.	+	.	A2ML1	28	1.6798928638637e-38	2.47837811021934e-36
ENSG00000147813.46	ENSG00000147813	chr8	dexseq_prepare_annotation2.py	exon	.	-	.	NAPRT1	34	1.7841790970777e-38	2.60452586508142e-36
ENSG00000141447.ENSG00000265750.61	ENSG00000141447+ENSG00000265750	chr18	dexseq_prepare_annotation2.py	exon	.	-	.		35	3.00845127793607e-38	4.34595857525181e-36
ENSG00000104980.35	ENSG00000104980	chr19	dexseq_prepare_annotation2.py	exon	.	-	.	TIMM44	22	6.70533894056633e-38	9.58656086884266e-36
ENSG00000188897.78	ENSG00000188897	chr16	dexseq_prepare_annotation2.py	exon	.	-	.	CTD-3088G3.8	25	7.39542677439852e-38	1.0465283521159e-35
ENSG00000163491.62	ENSG00000163491	chr3	dexseq_prepare_annotation2.py	exon	.	-	.	NEK10	46	9.6515710571538e-38	1.35199987293544e-35
ENSG00000064652.32	ENSG00000064652	chr5	dexseq_prepare_annotation2.py	exon	.	+	.	SNX24	15	1.02310462712911e-37	1.41884149690264e-35
ENSG00000018189.43	ENSG00000018189	chr4	dexseq_prepare_annotation2.py	exon	.	+	.	RUFY3	27	1.4757628858247e-37	2.0172657478437e-35
ENSG00000196504.32	ENSG00000196504	chr2	dexseq_prepare_annotation2.py	exon	.	-	.	PRPF40A	22	1.48371146726318e-37	2.0172657478437e-35
ENSG00000103671.28	ENSG00000103671	chr15	dexseq_prepare_annotation2.py	exon	.	+	.	TRIP4	14	1.56153743908422e-37	2.10246613642913e-35
ENSG00000105737.28	ENSG00000105737	chr19	dexseq_prepare_annotation2.py	exon	.	-	.	GRIK5	18	4.31930434783679e-37	5.75962622075006e-35
ENSG00000100949.67	ENSG00000100949	chr14	dexseq_prepare_annotation2.py	exon	.	-	.	RABGGTA	37	5.44988643107403e-37	7.1980023834414e-35
ENSG00000012061.30	ENSG00000012061	chr19	dexseq_prepare_annotation2.py	exon	.	-	.	ERCC1	24	5.82257444122812e-37	7.61768512744827e-35
ENSG00000005801.ENSG00000263365.69	ENSG00000005801+ENSG00000263365	chr11	dexseq_prepare_annotation2.py	exon	.	-	.		16	8.3608293431525e-37	1.08362599374616e-34
ENSG00000221968.44	ENSG00000221968	chr11	dexseq_prepare_annotation2.py	exon	.	-	.	FADS3	21	1.10246402606168e-36	1.41564547346513e-34
ENSG00000148120.64	ENSG00000148120	chr9	dexseq_prepare_annotation2.py	exon	.	+	.	C9orf3	36	3.20583327498661e-36	4.07876108784535e-34
ENSG00000153048.35	ENSG00000153048	chr16	dexseq_prepare_annotation2.py	exon	.	-	.	CARHSP1	24	3.56425616169545e-36	4.49355495003568e-34
ENSG00000048740.27	ENSG00000048740	chr10	dexseq_prepare_annotation2.py	exon	.	+	.	CELF2	14	1.44017158755956e-35	1.79682997809172e-33
ENSG00000146648.41	ENSG00000146648	chr7	dexseq_prepare_annotation2.py	exon	.	+	.	EGFR	26	1.45114621824541e-35	1.79682997809172e-33
ENSG00000012504.24	ENSG00000012504	chr12	dexseq_prepare_annotation2.py	exon	.	+	.	NR1H4	17	1.50678824168957e-35	1.84921587042043e-33
ENSG00000215305.ENSG00000132670.72	ENSG00000215305+ENSG00000132670	chr20	dexseq_prepare_annotation2.py	exon	.	+	.		60	1.55524116765783e-35	1.89193723798936e-33
ENSG00000023191.67	ENSG00000023191	chr11	dexseq_prepare_annotation2.py	exon	.	-	.	RNH1	10	1.87961910713711e-35	2.26665719806761e-33
ENSG00000221983.24	ENSG00000221983	chr19	dexseq_prepare_annotation2.py	exon	.	+	.	UBA52	11	1.93042704882948e-35	2.30785882010063e-33
ENSG00000187775.94	ENSG00000187775	chr17	dexseq_prepare_annotation2.py	exon	.	-	.	DNAH17	66	2.19879554530551e-35	2.60623048053819e-33
ENSG00000119650.ENSG00000119685.ENSG00000119686.142	ENSG00000119650+ENSG00000119685+ENSG00000119686	chr14	dexseq_prepare_annotation2.py	exon	.	+	.		45	2.22929684266023e-35	2.6199905605095e-33
ENSG00000204316.ENSG00000188878.ENSG00000267426.117	ENSG00000204316+ENSG00000188878+ENSG00000267426	chr17	dexseq_prepare_annotation2.py	exon	.	-	.		38	3.19893292479097e-35	3.72796653789926e-33
ENSG00000255339.ENSG00000075826.ENSG00000166136.84	ENSG00000255339+ENSG00000075826+ENSG00000166136	chr10	dexseq_prepare_annotation2.py	exon	.	-	.		41	3.38910492053322e-35	3.91667558649622e-33
ENSG00000233327.ENSG00000154874.ENSG00000213077.ENSG00000273018.97	ENSG00000233327+ENSG00000154874+ENSG00000213077+ENSG00000273018	chr17	dexseq_prepare_annotation2.py	exon	.	-	.		54	5.32237360573433e-35	6.1000559639937e-33
ENSG00000240731.ENSG00000127054.120	ENSG00000240731+ENSG00000127054	chr1	dexseq_prepare_annotation2.py	exon	.	-	.		30	6.1555650994515e-35	6.99716203272077e-33
ENSG00000221988.ENSG00000258388.ENSG00000241404.69	ENSG00000221988+ENSG00000258388+ENSG00000241404	chr6	dexseq_prepare_annotation2.py	exon	.	+	.		12	8.07054328120041e-35	9.09937351412092e-33
ENSG00000168314.33	ENSG00000168314	chr3	dexseq_prepare_annotation2.py	exon	.	+	.	MOBP	20	2.14842643190143e-34	2.40277239980718e-32
ENSG00000100427.27	ENSG00000100427	chr22	dexseq_prepare_annotation2.py	exon	.	-	.	MLC1	21	2.18670420299276e-34	2.42601711096829e-32
ENSG00000214021.ENSG00000241553.ENSG00000250151.116	ENSG00000214021+ENSG00000241553+ENSG00000250151	chr3	dexseq_prepare_annotation2.py	exon	.	+	.		42	2.94368390802526e-34	3.23992130448367e-32
ENSG00000140443.55	ENSG00000140443	chr15	dexseq_prepare_annotation2.py	exon	.	+	.	IGF1R	40	3.07748037641326e-34	3.36051164252749e-32
ENSG00000038382.79	ENSG00000038382	chr5	dexseq_prepare_annotation2.py	exon	.	+	.	TRIO	41	4.77386739445588e-34	5.1721869551808e-32
ENSG00000062485.ENSG00000257727.ENSG00000135473.ENSG00000144785.168	ENSG00000062485+ENSG00000257727+ENSG00000135473+ENSG00000144785	chr12	dexseq_prepare_annotation2.py	exon	.	-	.		31	5.19805258944614e-34	5.58810800856117e-32
ENSG00000074054.71	ENSG00000074054	chr2	dexseq_prepare_annotation2.py	exon	.	-	.	CLASP1	47	5.56320286685334e-34	5.93465364288632e-32
ENSG00000181666.64	ENSG00000181666	chr19	dexseq_prepare_annotation2.py	exon	.	+	.	HKR1	43	6.08689616603007e-34	6.44374626187061e-32
ENSG00000079215.33	ENSG00000079215	chr5	dexseq_prepare_annotation2.py	exon	.	+	.	SLC1A3	18	9.07756389504968e-34	9.53694364367795e-32
ENSG00000050438.30	ENSG00000050438	chr12	dexseq_prepare_annotation2.py	exon	.	+	.	SLC4A8	17	9.51317670428242e-34	9.91945372443523e-32
ENSG00000178149.44	ENSG00000178149	chr3	dexseq_prepare_annotation2.py	exon	.	-	.	DALRD3	25	1.11752443306324e-33	1.1565543908747e-31
ENSG00000207945.ENSG00000100124.34	ENSG00000207945+ENSG00000100124	chr22	dexseq_prepare_annotation2.py	exon	.	-	.		12	1.38265846429655e-33	1.42034870984182e-31
ENSG00000163803.69	ENSG00000163803	chr2	dexseq_prepare_annotation2.py	exon	.	+	.	PLB1	32	2.16314085497859e-33	2.20576745417964e-31
ENSG00000008710.140	ENSG00000008710	chr16	dexseq_prepare_annotation2.py	exon	.	-	.	PKD1	72	2.23853385248935e-33	2.26598448659287e-31
ENSG00000225697.70	ENSG00000225697	chr3	dexseq_prepare_annotation2.py	exon	.	-	.	SLC26A6	39	2.89295354422158e-33	2.90720867762789e-31
ENSG00000215012.ENSG00000185838.27	ENSG00000215012+ENSG00000185838	chr22	dexseq_prepare_annotation2.py	exon	.	-	.		22	4.12907789247186e-33	4.11957210164027e-31
ENSG00000173846.28	ENSG00000173846	chr1	dexseq_prepare_annotation2.py	exon	.	+	.	PLK3	21	4.27757120177233e-33	4.23723981615562e-31
ENSG00000067248.35	ENSG00000067248	chr5	dexseq_prepare_annotation2.py	exon	.	-	.	DHX29	27	4.96643642467985e-33	4.88471917286951e-31
ENSG00000155363.60	ENSG00000155363	chr1	dexseq_prepare_annotation2.py	exon	.	+	.	MOV10	15	6.38369716285849e-33	6.23444452496631e-31
ENSG00000159086.36	ENSG00000159086	chr21	dexseq_prepare_annotation2.py	exon	.	-	.	PAXBP1	11	1.16924298972694e-32	1.13392040430302e-30
ENSG00000214753.ENSG00000168000.ENSG00000234857.92	ENSG00000214753+ENSG00000168000+ENSG00000234857	chr11	dexseq_prepare_annotation2.py	exon	.	-	.		66	1.34592638591496e-32	1.29620188332421e-30
ENSG00000007545.ENSG00000261732.ENSG00000206053.81	ENSG00000007545+ENSG00000261732+ENSG00000206053	chr16	dexseq_prepare_annotation2.py	exon	.	+	.		34	1.70972349406384e-32	1.63520313211567e-30
ENSG00000198632.ENSG00000174368.32	ENSG00000198632+ENSG00000174368	chr7	dexseq_prepare_annotation2.py	exon	.	-	.		24	2.15680803458015e-32	2.04867217969572e-30
ENSG00000221978.56	ENSG00000221978	chr1	dexseq_prepare_annotation2.py	exon	.	-	.	CCNL2	17	2.77314150544773e-32	2.61618546922103e-30
ENSG00000167210.66	ENSG00000167210	chr18	dexseq_prepare_annotation2.py	exon	.	-	.	LOXHD1	30	3.20978694659883e-32	3.00765711996166e-30
ENSG00000010327.56	ENSG00000010327	chr3	dexseq_prepare_annotation2.py	exon	.	+	.	STAB1	22	3.2714718964348e-32	3.04488404427904e-30
ENSG00000118898.34	ENSG00000118898	chr16	dexseq_prepare_annotation2.py	exon	.	-	.	PPL	16	3.63698601945178e-32	3.36251480785049e-30
ENSG00000125170.44	ENSG00000125170	chr16	dexseq_prepare_annotation2.py	exon	.	-	.	DOK4	19	3.69919825016662e-32	3.39738286975568e-30
ENSG00000188811.13	ENSG00000188811	chr13	dexseq_prepare_annotation2.py	exon	.	+	.	NHLRC3	10	4.16648324004658e-32	3.80136773506355e-30
ENSG00000173406.ENSG00000162600.75	ENSG00000173406+ENSG00000162600	chr1	dexseq_prepare_annotation2.py	exon	.	-	.		52	4.25116303202066e-32	3.85327640052696e-30
ENSG00000010438.20	ENSG00000010438	chr9	dexseq_prepare_annotation2.py	exon	.	+	.	PRSS3	15	4.52719541698924e-32	4.07682766511732e-30
ENSG00000140853.105	ENSG00000140853	chr16	dexseq_prepare_annotation2.py	exon	.	+	.	NLRC5	19	4.83655404499229e-32	4.32731170941633e-30
ENSG00000175899.64	ENSG00000175899	chr12	dexseq_prepare_annotation2.py	exon	.	-	.	A2M	45	4.95489408895861e-32	4.40477379651782e-30
ENSG00000133067.30	ENSG00000133067	chr1	dexseq_prepare_annotation2.py	exon	.	+	.	LGR6	25	5.12429253458502e-32	4.52634960953026e-30
ENSG00000158321.48	ENSG00000158321	chr7	dexseq_prepare_annotation2.py	exon	.	+	.	AUTS2	25	7.62535469009379e-32	6.69293790140637e-30
ENSG00000175216.68	ENSG00000175216	chr11	dexseq_prepare_annotation2.py	exon	.	-	.	CKAP5	27	8.74108013710975e-32	7.62398109065648e-30
ENSG00000166313.50	ENSG00000166313	chr11	dexseq_prepare_annotation2.py	exon	.	-	.	APBB1	45	8.95095407342115e-32	7.7182233424363e-30
ENSG00000133958.59	ENSG00000133958	chr14	dexseq_prepare_annotation2.py	exon	.	+	.	UNC79	23	8.9604410018189e-32	7.7182233424363e-30
ENSG00000196235.ENSG00000213922.19	ENSG00000196235+ENSG00000213922	chr19	dexseq_prepare_annotation2.py	exon	.	+	.		10	9.36698967804912e-32	7.96945562335597e-30
ENSG00000151612.33	ENSG00000151612	chr4	dexseq_prepare_annotation2.py	exon	.	-	.	ZNF827	24	9.36704114945935e-32	7.96945562335597e-30
ENSG00000006025.45	ENSG00000006025	chr17	dexseq_prepare_annotation2.py	exon	.	-	.	OSBPL7	19	1.41065667454437e-31	1.19286504649886e-29
ENSG00000115464.45	ENSG00000115464	chr2	dexseq_prepare_annotation2.py	exon	.	-	.	USP34	17	1.43140127269155e-31	1.20307108179918e-29
ENSG00000100453.10	ENSG00000100453	chr14	dexseq_prepare_annotation2.py	exon	.	-	.	GZMB	10	1.6829414327384e-31	1.40596577043471e-29
ENSG00000143226.ENSG00000244682.ENSG00000273112.ENSG00000072694.80	ENSG00000143226+ENSG00000244682+ENSG00000273112+ENSG00000072694	chr1	dexseq_prepare_annotation2.py	exon	.	+	.		41	1.72218733387425e-31	1.43013736204599e-29
ENSG00000103343.ENSG00000103351.ENSG00000263212.ENSG00000262621.ENSG00000122390.139	ENSG00000103343+ENSG00000103351+ENSG00000263212+ENSG00000262621+ENSG00000122390	chr16	dexseq_prepare_annotation2.py	exon	.	+	.		73	2.24202209810706e-31	1.84530374403997e-29
ENSG00000105738.20	ENSG00000105738	chr19	dexseq_prepare_annotation2.py	exon	.	+	.	SIPA1L3	14	2.24874771230714e-31	1.84530374403997e-29
ENSG00000113163.31	ENSG00000113163	chr5	dexseq_prepare_annotation2.py	exon	.	-	.	COL4A3BP	18	2.35208315265361e-31	1.91874642123531e-29
ENSG00000176658.48	ENSG00000176658	chr17	dexseq_prepare_annotation2.py	exon	.	-	.	MYO1D	17	2.44233708866034e-31	1.9807210962305e-29
ENSG00000059769.ENSG00000244115.ENSG00000242616.15	ENSG00000059769+ENSG00000244115+ENSG00000242616	chr9	dexseq_prepare_annotation2.py	exon	.	+	.		10	3.13820148320531e-31	2.53026617262158e-29
ENSG00000023839.35	ENSG00000023839	chr10	dexseq_prepare_annotation2.py	exon	.	+	.	ABCC2	27	3.26003303110189e-31	2.61330277892029e-29
ENSG00000147642.66	ENSG00000147642	chr8	dexseq_prepare_annotation2.py	exon	.	-	.	SYBU	42	3.41303073370396e-31	2.72022472500037e-29
ENSG00000108349.36	ENSG00000108349	chr17	dexseq_prepare_annotation2.py	exon	.	+	.	CASC3	32	3.9443245077654e-31	3.12570812992517e-29
ENSG00000257062.ENSG00000111700.ENSG00000134538.ENSG00000205754.ENSG00000257046.53	ENSG00000257062+ENSG00000111700+ENSG00000134538+ENSG00000205754+ENSG00000257046	chr12	dexseq_prepare_annotation2.py	exon	.	+	.		36	4.98111728829019e-31	3.92489400875047e-29
ENSG00000065357.135	ENSG00000065357	chr12	dexseq_prepare_annotation2.py	exon	.	+	.	DGKA	26	5.01228155875363e-31	3.92713676027092e-29
ENSG00000149187.53	ENSG00000149187	chr11	dexseq_prepare_annotation2.py	exon	.	-	.	CELF1	35	5.55276517312643e-31	4.3261655854448e-29
ENSG00000215021.ENSG00000238795.45	ENSG00000215021+ENSG00000238795	chr12	dexseq_prepare_annotation2.py	exon	.	-	.		25	5.84499911284459e-31	4.52840489926977e-29
ENSG00000196549.49	ENSG00000196549	chr3	dexseq_prepare_annotation2.py	exon	.	+	.	MME	33	7.16033906214213e-31	5.51664345076594e-29
ENSG00000123213.32	ENSG00000123213	chr5	dexseq_prepare_annotation2.py	exon	.	+	.	NLN	24	7.50791215614076e-31	5.7524710376442e-29
ENSG00000105063.ENSG00000180089.47	ENSG00000105063+ENSG00000180089	chr19	dexseq_prepare_annotation2.py	exon	.	-	.		23	9.48700908752096e-31	7.22889241899674e-29
ENSG00000185386.23	ENSG00000185386	chr22	dexseq_prepare_annotation2.py	exon	.	-	.	MAPK11	21	9.7475216150947e-31	7.3868103692969e-29
ENSG00000254615.ENSG00000164830.49	ENSG00000254615+ENSG00000164830	chr8	dexseq_prepare_annotation2.py	exon	.	+	.		35	1.04125841640723e-30	7.84791941235625e-29
ENSG00000249700.39	ENSG00000249700	chr4	dexseq_prepare_annotation2.py	exon	.	-	.	SRD5A3-AS1	23	1.07763270047598e-30	8.07816772443288e-29
ENSG00000119912.32	ENSG00000119912	chr10	dexseq_prepare_annotation2.py	exon	.	-	.	IDE	20	1.11649211892282e-30	8.32446919635574e-29
ENSG00000114416.58	ENSG00000114416	chr3	dexseq_prepare_annotation2.py	exon	.	+	.	FXR1	48	1.1399867295602e-30	8.45419035590421e-29
ENSG00000258818.ENSG00000259171.ENSG00000214274.11	ENSG00000258818+ENSG00000259171+ENSG00000214274	chr14	dexseq_prepare_annotation2.py	exon	.	+	.		12	1.17662751392368e-30	8.67950551228385e-29
ENSG00000148700.55	ENSG00000148700	chr10	dexseq_prepare_annotation2.py	exon	.	+	.	ADD3	36	1.30517917402889e-30	9.57683851081094e-29
ENSG00000156261.26	ENSG00000156261	chr21	dexseq_prepare_annotation2.py	exon	.	-	.	CCT8	14	1.34978005383064e-30	9.85197357185439e-29
ENSG00000196337.ENSG00000225950.26	ENSG00000196337+ENSG00000225950	chr19	dexseq_prepare_annotation2.py	exon	.	-	.		13	1.44103527762962e-30	1.04629723718155e-28
ENSG00000055609.30	ENSG00000055609	chr7	dexseq_prepare_annotation2.py	exon	.	-	.	KMT2C	21	1.55363157432097e-30	1.11999567552454e-28
ENSG00000163322.21	ENSG00000163322	chr4	dexseq_prepare_annotation2.py	exon	.	-	.	FAM175A	14	1.55869026086124e-30	1.11999567552454e-28
ENSG00000165949.32	ENSG00000165949	chr14	dexseq_prepare_annotation2.py	exon	.	+	.	IFI27	20	1.74475281633554e-30	1.24722845654337e-28
ENSG00000164076.33	ENSG00000164076	chr3	dexseq_prepare_annotation2.py	exon	.	-	.	CAMKV	15	1.8161259032972e-30	1.29159148856029e-28
ENSG00000012983.43	ENSG00000012983	chr14	dexseq_prepare_annotation2.py	exon	.	-	.	MAP4K5	21	1.89934578767315e-30	1.34388405017608e-28
ENSG00000085276.54	ENSG00000085276	chr3	dexseq_prepare_annotation2.py	exon	.	-	.	MECOM	15	2.40716333138901e-30	1.69454523247222e-28
ENSG00000268400.ENSG00000229833.ENSG00000076944.49	ENSG00000268400+ENSG00000229833+ENSG00000076944	chr19	dexseq_prepare_annotation2.py	exon	.	+	.		20	3.13472095632315e-30	2.19557122334795e-28
ENSG00000148341.40	ENSG00000148341	chr9	dexseq_prepare_annotation2.py	exon	.	-	.	SH3GLB2	26	3.22508367690215e-30	2.24751057443613e-28
ENSG00000167851.15	ENSG00000167851	chr17	dexseq_prepare_annotation2.py	exon	.	+	.	CD300A	8	3.56758474236704e-30	2.4737632603573e-28
ENSG00000092201.40	ENSG00000092201	chr14	dexseq_prepare_annotation2.py	exon	.	-	.	SUPT16H	20	4.764905198125e-30	3.28754752674614e-28
ENSG00000141556.92	ENSG00000141556	chr17	dexseq_prepare_annotation2.py	exon	.	+	.	TBCD	42	4.94225807547233e-30	3.39303143518071e-28
ENSG00000254634.ENSG00000183336.ENSG00000261740.32	ENSG00000254634+ENSG00000183336+ENSG00000261740	chr16	dexseq_prepare_annotation2.py	exon	.	-	.		15	5.40675541996472e-30	3.69363961399363e-28
ENSG00000155849.54	ENSG00000155849	chr7	dexseq_prepare_annotation2.py	exon	.	-	.	ELMO1	40	7.44161069091018e-30	5.05883613046776e-28
ENSG00000114353.30	ENSG00000114353	chr3	dexseq_prepare_annotation2.py	exon	.	+	.	GNAI2	13	8.30877177028019e-30	5.6047811427333e-28
ENSG00000116883.ENSG00000214193.35	ENSG00000116883+ENSG00000214193	chr1	dexseq_prepare_annotation2.py	exon	.	+	.		28	8.32553299252279e-30	5.6047811427333e-28
ENSG00000233673.ENSG00000187627.44	ENSG00000233673+ENSG00000187627	chr2	dexseq_prepare_annotation2.py	exon	.	+	.		36	9.06039454466464e-30	6.07002664470576e-28
ENSG00000092607.11	ENSG00000092607	chr1	dexseq_prepare_annotation2.py	exon	.	-	.	TBX15	10	9.4550815545476e-30	6.30399379800318e-28
ENSG00000185813.51	ENSG00000185813	chr17	dexseq_prepare_annotation2.py	exon	.	-	.	PCYT2	13	1.07144842657457e-29	7.10949606685941e-28
ENSG00000181191.19	ENSG00000181191	chrX	dexseq_prepare_annotation2.py	exon	.	-	.	PJA1	10	1.32871680365998e-29	8.77459268245555e-28
ENSG00000253877.7	ENSG00000253877	chr8	dexseq_prepare_annotation2.py	exon	.	-	.	RP11-946L20.2	8	1.35960776411419e-29	8.93603813873722e-28
ENSG00000069329.36	ENSG00000069329	chr16	dexseq_prepare_annotation2.py	exon	.	-	.	VPS35	20	1.49294133505346e-29	9.76608982760444e-28
ENSG00000214198.34	ENSG00000214198	chr12	dexseq_prepare_annotation2.py	exon	.	-	.	RP11-642P15.1	29	1.60238400244917e-29	1.04327987539742e-27
ENSG00000177694.38	ENSG00000177694	chr3	dexseq_prepare_annotation2.py	exon	.	+	.	NAALADL2	19	1.9583577676362e-29	1.26908904306443e-27
ENSG00000066813.59	ENSG00000066813	chr16	dexseq_prepare_annotation2.py	exon	.	-	.	ACSM2B	23	2.19175949935326e-29	1.413735848234e-27
ENSG00000182541.30	ENSG00000182541	chr22	dexseq_prepare_annotation2.py	exon	.	+	.	LIMK2	10	2.45372004899889e-29	1.57537914997762e-27
ENSG00000181381.73	ENSG00000181381	chr4	dexseq_prepare_annotation2.py	exon	.	-	.	DDX60L	19	2.63910971954532e-29	1.68659786132049e-27
ENSG00000148343.46	ENSG00000148343	chr9	dexseq_prepare_annotation2.py	exon	.	+	.	FAM73B	33	2.7095814182818e-29	1.72369151874917e-27
ENSG00000133226.69	ENSG00000133226	chr1	dexseq_prepare_annotation2.py	exon	.	+	.	SRRM1	34	4.13812158437455e-29	2.62043242612357e-27
ENSG00000114480.26	ENSG00000114480	chr3	dexseq_prepare_annotation2.py	exon	.	-	.	GBE1	14	4.96481268215551e-29	3.12963737618785e-27
ENSG00000080823.99	ENSG00000080823	chr14	dexseq_prepare_annotation2.py	exon	.	-	.	MOK	30	7.47893794576027e-29	4.693118164335e-27
ENSG00000204655.30	ENSG00000204655	chr6	dexseq_prepare_annotation2.py	exon	.	+	.	MOG	20	7.89072754033966e-29	4.92921664546984e-27
ENSG00000254553.ENSG00000273274.ENSG00000160062.16	ENSG00000254553+ENSG00000273274+ENSG00000160062	chr1	dexseq_prepare_annotation2.py	exon	.	+	.		11	8.82721249372633e-29	5.48949698937205e-27
ENSG00000070669.45	ENSG00000070669	chr7	dexseq_prepare_annotation2.py	exon	.	-	.	ASNS	33	1.16093286352762e-28	7.18741828187544e-27
ENSG00000081803.44	ENSG00000081803	chr7	dexseq_prepare_annotation2.py	exon	.	-	.	CADPS2	19	1.17314877792851e-28	7.23076766769449e-27
ENSG00000112146.ENSG00000242865.42	ENSG00000112146+ENSG00000242865	chr6	dexseq_prepare_annotation2.py	exon	.	+	.		23	1.41851331350376e-28	8.70439939454433e-27
ENSG00000075420.50	ENSG00000075420	chr3	dexseq_prepare_annotation2.py	exon	.	+	.	FNDC3B	22	1.61774467724483e-28	9.88320845111511e-27
ENSG00000165795.162	ENSG00000165795	chr14	dexseq_prepare_annotation2.py	exon	.	-	.	NDRG2	60	1.82551103317445e-28	1.11035907930102e-26
ENSG00000077549.29	ENSG00000077549	chr1	dexseq_prepare_annotation2.py	exon	.	-	.	CAPZB	24	1.9003304236499e-28	1.15082018843567e-26
ENSG00000113494.36	ENSG00000113494	chr5	dexseq_prepare_annotation2.py	exon	.	-	.	PRLR	26	2.10404618362986e-28	1.26864836845995e-26
ENSG00000175213.13	ENSG00000175213	chr11	dexseq_prepare_annotation2.py	exon	.	+	.	ZNF408	8	2.22425150342656e-28	1.3353212056069e-26
ENSG00000133313.74	ENSG00000133313	chr18	dexseq_prepare_annotation2.py	exon	.	+	.	CNDP2	35	2.36328058461101e-28	1.41267134255972e-26
ENSG00000197102.99	ENSG00000197102	chr14	dexseq_prepare_annotation2.py	exon	.	+	.	DYNC1H1	42	2.8316242221811e-28	1.68536329241234e-26
ENSG00000014641.35	ENSG00000014641	chr2	dexseq_prepare_annotation2.py	exon	.	+	.	MDH1	20	2.98339801699611e-28	1.76810955981633e-26
ENSG00000240207.ENSG00000118855.66	ENSG00000240207+ENSG00000118855	chr3	dexseq_prepare_annotation2.py	exon	.	+	.		43	3.06307093129076e-28	1.8076028797932e-26
ENSG00000138101.70	ENSG00000138101	chr2	dexseq_prepare_annotation2.py	exon	.	-	.	DTNB	25	3.38315251867442e-28	1.98803216648207e-26
ENSG00000108100.30	ENSG00000108100	chr10	dexseq_prepare_annotation2.py	exon	.	+	.	CCNY	14	3.49706246365481e-28	2.04629798506181e-26
ENSG00000167107.61	ENSG00000167107	chr17	dexseq_prepare_annotation2.py	exon	.	+	.	ACSF2	27	3.78393767577464e-28	2.20485914653961e-26
ENSG00000074181.41	ENSG00000074181	chr19	dexseq_prepare_annotation2.py	exon	.	-	.	NOTCH3	41	3.87060417887247e-28	2.24592212353989e-26
ENSG00000177189.35	ENSG00000177189	chrX	dexseq_prepare_annotation2.py	exon	.	-	.	RPS6KA3	35	4.19997539559575e-28	2.42688578275508e-26
ENSG00000079785.36	ENSG00000079785	chr2	dexseq_prepare_annotation2.py	exon	.	+	.	DDX1	21	5.28467020995322e-28	3.04098782039964e-26
ENSG00000113569.48	ENSG00000113569	chr5	dexseq_prepare_annotation2.py	exon	.	-	.	NUP155	28	5.38400144183856e-28	3.08534429733129e-26
ENSG00000177483.ENSG00000124831.50	ENSG00000177483+ENSG00000124831	chr2	dexseq_prepare_annotation2.py	exon	.	+	.		19	6.29157090686134e-28	3.59059692742194e-26
ENSG00000016864.30	ENSG00000016864	chr3	dexseq_prepare_annotation2.py	exon	.	-	.	GLT8D1	28	6.75096972297424e-28	3.83698557861503e-26
ENSG00000025434.75	ENSG00000025434	chr11	dexseq_prepare_annotation2.py	exon	.	+	.	NR1H3	19	6.85142990612091e-28	3.87818897706468e-26
ENSG00000164941.70	ENSG00000164941	chr8	dexseq_prepare_annotation2.py	exon	.	+	.	INTS8	25	7.53491063953606e-28	4.24772929874334e-26
ENSG00000123104.53	ENSG00000123104	chr12	dexseq_prepare_annotation2.py	exon	.	-	.	ITPR2	33	7.87670416788188e-28	4.42243455061482e-26
ENSG00000125462.62	ENSG00000125462	chr1	dexseq_prepare_annotation2.py	exon	.	-	.	C1orf61	39	8.0225210571409e-28	4.48614201695282e-26
ENSG00000042317.53	ENSG00000042317	chr14	dexseq_prepare_annotation2.py	exon	.	+	.	SPATA7	22	9.06494202055317e-28	5.04869943538278e-26
ENSG00000170448.33	ENSG00000170448	chr4	dexseq_prepare_annotation2.py	exon	.	-	.	NFXL1	26	1.02053136896151e-27	5.66109160990326e-26
ENSG00000182774.ENSG00000214575.ENSG00000260836.80	ENSG00000182774+ENSG00000214575+ENSG00000260836	chr15	dexseq_prepare_annotation2.py	exon	.	-	.		30	1.02531484747411e-27	5.66496665528726e-26
ENSG00000116406.35	ENSG00000116406	chr1	dexseq_prepare_annotation2.py	exon	.	-	.	EDEM3	22	1.32360473097117e-27	7.28402794012229e-26
ENSG00000185989.27	ENSG00000185989	chr13	dexseq_prepare_annotation2.py	exon	.	-	.	RASA3	21	1.46489138648912e-27	8.02968922839177e-26
ENSG00000144426.ENSG00000204196.77	ENSG00000144426+ENSG00000204196	chr2	dexseq_prepare_annotation2.py	exon	.	+	.		40	1.49160340969153e-27	8.143919718741e-26
ENSG00000061273.54	ENSG00000061273	chr12	dexseq_prepare_annotation2.py	exon	.	-	.	HDAC7	24	1.59759985831071e-27	8.68843719021682e-26
ENSG00000085760.40	ENSG00000085760	chr2	dexseq_prepare_annotation2.py	exon	.	-	.	MTIF2	24	1.6885289921247e-27	9.13632224290513e-26
ENSG00000007516.39	ENSG00000007516	chr16	dexseq_prepare_annotation2.py	exon	.	+	.	BAIAP3	19	1.69313153765981e-27	9.13632224290513e-26
ENSG00000177156.26	ENSG00000177156	chr11	dexseq_prepare_annotation2.py	exon	.	+	.	TALDO1	20	1.94330282489447e-27	1.04456292928823e-25
ENSG00000168259.35	ENSG00000168259	chr17	dexseq_prepare_annotation2.py	exon	.	-	.	DNAJC7	16	2.03454666736134e-27	1.0893858371802e-25
ENSG00000068976.26	ENSG00000068976	chr11	dexseq_prepare_annotation2.py	exon	.	-	.	PYGM	14	2.66513513229466e-27	1.42154207748701e-25
ENSG00000187122.ENSG00000213390.ENSG00000269891.72	ENSG00000187122+ENSG00000213390+ENSG00000269891	chr10	dexseq_prepare_annotation2.py	exon	.	-	.		17	2.99624143104687e-27	1.58758023998167e-25
ENSG00000175221.32	ENSG00000175221	chr19	dexseq_prepare_annotation2.py	exon	.	-	.	MED16	13	2.99932234550907e-27	1.58758023998167e-25
ENSG00000139908.16	ENSG00000139908	chr14	dexseq_prepare_annotation2.py	exon	.	+	.	TSSK4	12	3.35840485485092e-27	1.77088815692291e-25
ENSG00000120705.28	ENSG00000120705	chr5	dexseq_prepare_annotation2.py	exon	.	-	.	ETF1	27	4.08512750551896e-27	2.14592985782337e-25
ENSG00000187527.37	ENSG00000187527	chr3	dexseq_prepare_annotation2.py	exon	.	-	.	ATP13A5	26	4.87583512217215e-27	2.55162571601069e-25
ENSG00000170266.ENSG00000188167.54	ENSG00000170266+ENSG00000188167	chr3	dexseq_prepare_annotation2.py	exon	.	-	.		36	5.3938677748872e-27	2.812111214366e-25
ENSG00000125835.ENSG00000088876.ENSG00000256566.30	ENSG00000125835+ENSG00000088876+ENSG00000256566	chr20	dexseq_prepare_annotation2.py	exon	.	-	.		19	6.07438583511392e-27	3.15504055285992e-25
ENSG00000118515.80	ENSG00000118515	chr6	dexseq_prepare_annotation2.py	exon	.	-	.	SGK1	52	7.06622060546847e-27	3.65650549838197e-25
ENSG00000168393.19	ENSG00000168393	chr2	dexseq_prepare_annotation2.py	exon	.	-	.	DTYMK	15	7.1791371246594e-27	3.70112541430396e-25
ENSG00000172638.43	ENSG00000172638	chr11	dexseq_prepare_annotation2.py	exon	.	-	.	EFEMP2	17	7.82936745069489e-27	4.02139510393469e-25
ENSG00000148950.29	ENSG00000148950	chr11	dexseq_prepare_annotation2.py	exon	.	-	.	IMMP1L	20	9.2142104356765e-27	4.71522768715726e-25
ENSG00000005471.46	ENSG00000005471	chr7	dexseq_prepare_annotation2.py	exon	.	-	.	ABCB4	20	1.73297694879879e-26	8.83563394336088e-25
ENSG00000168137.84	ENSG00000168137	chr3	dexseq_prepare_annotation2.py	exon	.	+	.	SETD5	31	1.85569061528534e-26	9.42663642958866e-25
ENSG00000268093.ENSG00000063177.49	ENSG00000268093+ENSG00000063177	chr19	dexseq_prepare_annotation2.py	exon	.	-	.		11	2.09034611926445e-26	1.05798978036348e-24
ENSG00000090686.58	ENSG00000090686	chr1	dexseq_prepare_annotation2.py	exon	.	-	.	USP48	34	2.16098593078474e-26	1.0897655595681e-24
ENSG00000068097.44	ENSG00000068097	chr17	dexseq_prepare_annotation2.py	exon	.	-	.	HEATR6	25	2.40213052500672e-26	1.2069835551012e-24
ENSG00000173890.ENSG00000242583.20	ENSG00000173890+ENSG00000242583	chr3	dexseq_prepare_annotation2.py	exon	.	+	.		16	2.43344792825392e-26	1.2183052660298e-24
ENSG00000259522.ENSG00000260669.ENSG00000213920.ENSG00000254505.ENSG00000129559.ENSG00000254692.ENSG00000100926.ENSG00000255526.ENSG00000196497.205	ENSG00000259522+ENSG00000260669+ENSG00000213920+ENSG00000254505+ENSG00000129559+ENSG00000254692+ENSG00000100926+ENSG00000255526+ENSG00000196497	chr14	dexseq_prepare_annotation2.py	exon	.	-	.		44	2.4502578085981e-26	1.22230846365606e-24
ENSG00000134853.ENSG00000145216.53	ENSG00000134853+ENSG00000145216	chr4	dexseq_prepare_annotation2.py	exon	.	+	.		38	2.63335452452606e-26	1.30893765398306e-24
ENSG00000164924.55	ENSG00000164924	chr8	dexseq_prepare_annotation2.py	exon	.	-	.	YWHAZ	37	2.64747007659718e-26	1.30983517535549e-24
ENSG00000127314.71	ENSG00000127314	chr12	dexseq_prepare_annotation2.py	exon	.	+	.	RAP1B	42	2.65405021830756e-26	1.30983517535549e-24
ENSG00000066739.54	ENSG00000066739	chr14	dexseq_prepare_annotation2.py	exon	.	-	.	ATG2B	28	3.3720351497456e-26	1.65827600910184e-24
ENSG00000135636.46	ENSG00000135636	chr2	dexseq_prepare_annotation2.py	exon	.	+	.	DYSF	38	3.50444768770622e-26	1.71730319904982e-24
ENSG00000256626.ENSG00000197992.16	ENSG00000256626+ENSG00000197992	chr12	dexseq_prepare_annotation2.py	exon	.	+	.		11	3.93848702581731e-26	1.92320204486037e-24
ENSG00000141349.23	ENSG00000141349	chr17	dexseq_prepare_annotation2.py	exon	.	+	.	G6PC3	13	4.23196360340938e-26	2.05925864042391e-24
ENSG00000129933.56	ENSG00000129933	chr19	dexseq_prepare_annotation2.py	exon	.	+	.	MAU2	24	4.25694739460996e-26	2.06417295344234e-24
ENSG00000123384.69	ENSG00000123384	chr12	dexseq_prepare_annotation2.py	exon	.	+	.	LRP1	32	4.38981018516293e-26	2.12118075428012e-24
ENSG00000133597.ENSG00000090266.48	ENSG00000133597+ENSG00000090266	chr7	dexseq_prepare_annotation2.py	exon	.	+	.		11	5.26948878298495e-26	2.53740522369567e-24
ENSG00000112655.56	ENSG00000112655	chr6	dexseq_prepare_annotation2.py	exon	.	+	.	PTK7	28	5.57898400803448e-26	2.67714014613918e-24
ENSG00000083838.22	ENSG00000083838	chr19	dexseq_prepare_annotation2.py	exon	.	+	.	ZNF446	7	5.77807834148729e-26	2.76311691171537e-24
ENSG00000151575.28	ENSG00000151575	chr15	dexseq_prepare_annotation2.py	exon	.	+	.	TEX9	27	5.82443154013561e-26	2.77571191060483e-24
ENSG00000085231.28	ENSG00000085231	chr5	dexseq_prepare_annotation2.py	exon	.	-	.	TAF9	24	6.35629126883273e-26	3.01880299027987e-24
ENSG00000120549.40	ENSG00000120549	chr10	dexseq_prepare_annotation2.py	exon	.	+	.	KIAA1217	25	6.66046372900564e-26	3.15246795200854e-24
ENSG00000177565.40	ENSG00000177565	chr3	dexseq_prepare_annotation2.py	exon	.	-	.	TBL1XR1	34	7.11749405031591e-26	3.3573267853667e-24
ENSG00000133318.31	ENSG00000133318	chr11	dexseq_prepare_annotation2.py	exon	.	+	.	RTN3	24	7.40616508611088e-26	3.4816507598029e-24
ENSG00000216937.ENSG00000150076.66	ENSG00000216937+ENSG00000150076	chr10	dexseq_prepare_annotation2.py	exon	.	+	.		16	7.86963991587719e-26	3.68703264707381e-24
ENSG00000018236.42	ENSG00000018236	chr12	dexseq_prepare_annotation2.py	exon	.	+	.	CNTN1	12	8.59229249655543e-26	4.01205092061383e-24
ENSG00000187240.105	ENSG00000187240	chr11	dexseq_prepare_annotation2.py	exon	.	+	.	DYNC2H1	35	9.07187575491794e-26	4.22177090500678e-24
ENSG00000242384.ENSG00000267043.ENSG00000161583.ENSG00000234972.105	ENSG00000242384+ENSG00000267043+ENSG00000161583+ENSG00000234972	chr17	dexseq_prepare_annotation2.py	exon	.	-	.		40	9.92406759747849e-26	4.60290867698434e-24
ENSG00000228113.20	ENSG00000228113	chr7	dexseq_prepare_annotation2.py	exon	.	+	.	AC003991.3	13	1.13041497054575e-25	5.22553160384281e-24
ENSG00000088247.ENSG00000266722.47	ENSG00000088247+ENSG00000266722	chr19	dexseq_prepare_annotation2.py	exon	.	-	.		32	1.1566623043029e-25	5.32910060999093e-24
ENSG00000130948.21	ENSG00000130948	chr9	dexseq_prepare_annotation2.py	exon	.	-	.	HSD17B3	12	1.24433437908498e-25	5.71404939375846e-24
ENSG00000224596.13	ENSG00000224596	chr10	dexseq_prepare_annotation2.py	exon	.	-	.	ZMIZ1-AS1	11	1.29337796037298e-25	5.91965859882919e-24
ENSG00000088340.37	ENSG00000088340	chr20	dexseq_prepare_annotation2.py	exon	.	-	.	FER1L4	14	1.29947611074941e-25	5.92800483680025e-24
ENSG00000149084.ENSG00000235661.46	ENSG00000149084+ENSG00000235661	chr11	dexseq_prepare_annotation2.py	exon	.	+	.		33	1.56270188794964e-25	7.10542615806087e-24
ENSG00000174292.28	ENSG00000174292	chr17	dexseq_prepare_annotation2.py	exon	.	+	.	TNK1	23	1.84977679429094e-25	8.38323679190419e-24
ENSG00000147604.24	ENSG00000147604	chr8	dexseq_prepare_annotation2.py	exon	.	-	.	RPL7	21	2.19999520138924e-25	9.93795877943516e-24
ENSG00000223705.ENSG00000205583.ENSG00000178809.74	ENSG00000223705+ENSG00000205583+ENSG00000178809	chr7	dexseq_prepare_annotation2.py	exon	.	+	.		37	2.4435730808703e-25	1.10024258069835e-23
ENSG00000070756.68	ENSG00000070756	chr8	dexseq_prepare_annotation2.py	exon	.	-	.	PABPC1	24	2.79905133882178e-25	1.25622148759807e-23
ENSG00000168872.ENSG00000260537.ENSG00000157349.89	ENSG00000168872+ENSG00000260537+ENSG00000157349	chr16	dexseq_prepare_annotation2.py	exon	.	+	.		20	2.82110387565998e-25	1.26203446927911e-23
ENSG00000118308.68	ENSG00000118308	chr12	dexseq_prepare_annotation2.py	exon	.	+	.	LRMP	42	2.98995773170267e-25	1.33327118402742e-23
ENSG00000174233.41	ENSG00000174233	chr12	dexseq_prepare_annotation2.py	exon	.	-	.	ADCY6	27	3.08025358424778e-25	1.36913322776757e-23
ENSG00000241015.ENSG00000160336.26	ENSG00000241015+ENSG00000160336	chr19	dexseq_prepare_annotation2.py	exon	.	+	.		20	3.32030717536026e-25	1.47111884689764e-23
ENSG00000197077.22	ENSG00000197077	chr22	dexseq_prepare_annotation2.py	exon	.	+	.	KIAA1671	13	3.42125924811528e-25	1.51101984881728e-23
ENSG00000213699.ENSG00000115163.23	ENSG00000213699+ENSG00000115163	chr2	dexseq_prepare_annotation2.py	exon	.	+	.		19	4.28609772138801e-25	1.88697153016536e-23
ENSG00000116731.35	ENSG00000116731	chr1	dexseq_prepare_annotation2.py	exon	.	+	.	PRDM2	18	4.68119715991691e-25	2.05439374094075e-23
ENSG00000213908.17	ENSG00000213908	chr19	dexseq_prepare_annotation2.py	exon	.	-	.	CYP2A7P1	11	4.7260429006296e-25	2.06753195413032e-23
ENSG00000151655.30	ENSG00000151655	chr10	dexseq_prepare_annotation2.py	exon	.	+	.	ITIH2	21	5.14200206713851e-25	2.24243033544267e-23
ENSG00000221297.ENSG00000167110.55	ENSG00000221297+ENSG00000167110	chr9	dexseq_prepare_annotation2.py	exon	.	-	.		19	5.77529064138563e-25	2.50303042954838e-23
ENSG00000270179.ENSG00000149292.64	ENSG00000270179+ENSG00000149292	chr11	dexseq_prepare_annotation2.py	exon	.	+	.		25	5.77566871542746e-25	2.50303042954838e-23
ENSG00000158636.50	ENSG00000158636	chr11	dexseq_prepare_annotation2.py	exon	.	+	.	C11orf30	9	7.00520369927575e-25	3.01803363937448e-23
ENSG00000080815.63	ENSG00000080815	chr14	dexseq_prepare_annotation2.py	exon	.	+	.	PSEN1	20	7.00754854253377e-25	3.01803363937448e-23
ENSG00000147955.16	ENSG00000147955	chr9	dexseq_prepare_annotation2.py	exon	.	-	.	SIGMAR1	17	7.60001960314927e-25	3.26306724013852e-23
ENSG00000177463.36	ENSG00000177463	chr3	dexseq_prepare_annotation2.py	exon	.	+	.	NR2C2	17	7.66776060085036e-25	3.2819908645862e-23
ENSG00000052749.30	ENSG00000052749	chr10	dexseq_prepare_annotation2.py	exon	.	-	.	RRP12	9	7.69242566538688e-25	3.2824172039257e-23
ENSG00000113649.35	ENSG00000113649	chr5	dexseq_prepare_annotation2.py	exon	.	+	.	TCERG1	33	8.0101431722782e-25	3.40750507709062e-23
ENSG00000138399.28	ENSG00000138399	chr2	dexseq_prepare_annotation2.py	exon	.	-	.	FASTKD1	16	8.83961808618477e-25	3.74886310762111e-23
ENSG00000174514.19	ENSG00000174514	chr1	dexseq_prepare_annotation2.py	exon	.	+	.	MFSD4	16	9.81768767229741e-25	4.15096623900672e-23
ENSG00000104490.71	ENSG00000104490	chr8	dexseq_prepare_annotation2.py	exon	.	-	.	NCALD	44	1.00853578245228e-24	4.25117757782621e-23
ENSG00000198887.27	ENSG00000198887	chr9	dexseq_prepare_annotation2.py	exon	.	+	.	SMC5	16	1.07123600664674e-24	4.50178816369001e-23
ENSG00000011143.47	ENSG00000011143	chr17	dexseq_prepare_annotation2.py	exon	.	-	.	MKS1	39	1.54267951476212e-24	6.4634077071665e-23
ENSG00000207112.ENSG00000210825.ENSG00000239195.ENSG00000207145.ENSG00000166012.ENSG00000207304.ENSG00000206834.ENSG00000221170.ENSG00000206799.74	ENSG00000207112+ENSG00000210825+ENSG00000239195+ENSG00000207145+ENSG00000166012+ENSG00000207304+ENSG00000206834+ENSG00000221170+ENSG00000206799	chr11	dexseq_prepare_annotation2.py	exon	.	-	.		49	1.66839214342752e-24	6.96905489308821e-23
ENSG00000272084.ENSG00000127481.153	ENSG00000272084+ENSG00000127481	chr1	dexseq_prepare_annotation2.py	exon	.	-	.		124	1.7001388624603e-24	7.08033806144126e-23
ENSG00000112983.76	ENSG00000112983	chr5	dexseq_prepare_annotation2.py	exon	.	-	.	BRD8	43	1.80022277635388e-24	7.47469744385496e-23
ENSG00000182903.ENSG00000251595.16	ENSG00000182903+ENSG00000251595	chr4	dexseq_prepare_annotation2.py	exon	.	-	.		16	2.08711544502401e-24	8.64003492286359e-23
ENSG00000013374.39	ENSG00000013374	chr7	dexseq_prepare_annotation2.py	exon	.	+	.	NUB1	14	2.24736760901451e-24	9.2757422624444e-23
ENSG00000126733.24	ENSG00000126733	chrX	dexseq_prepare_annotation2.py	exon	.	+	.	DACH2	14	2.39989971672851e-24	9.87590779572434e-23
ENSG00000068400.37	ENSG00000068400	chrX	dexseq_prepare_annotation2.py	exon	.	-	.	GRIPAP1	22	2.56127482479114e-24	1.05088045178117e-22
ENSG00000104324.24	ENSG00000104324	chr8	dexseq_prepare_annotation2.py	exon	.	+	.	CPQ	19	2.62391438025323e-24	1.07340544617557e-22
ENSG00000224743.38	ENSG00000224743	chr13	dexseq_prepare_annotation2.py	exon	.	-	.	TEX26-AS1	29	2.90896503598473e-24	1.18651550350107e-22
ENSG00000010322.44	ENSG00000010322	chr3	dexseq_prepare_annotation2.py	exon	.	+	.	NISCH	30	3.38033745050943e-24	1.37473664996084e-22
ENSG00000066777.57	ENSG00000066777	chr8	dexseq_prepare_annotation2.py	exon	.	-	.	ARFGEF1	41	4.2149931728178e-24	1.70867401320786e-22
ENSG00000105072.25	ENSG00000105072	chr19	dexseq_prepare_annotation2.py	exon	.	+	.	C19orf44	12	4.22609739349795e-24	1.70867401320786e-22
ENSG00000137509.50	ENSG00000137509	chr11	dexseq_prepare_annotation2.py	exon	.	-	.	PRCP	21	4.23956775533663e-24	1.70913737299443e-22
ENSG00000173715.ENSG00000173653.67	ENSG00000173715+ENSG00000173653	chr11	dexseq_prepare_annotation2.py	exon	.	+	.		19	4.30794560968359e-24	1.73166926710412e-22
ENSG00000125347.35	ENSG00000125347	chr5	dexseq_prepare_annotation2.py	exon	.	-	.	IRF1	26	4.40435856431774e-24	1.76530764653059e-22
ENSG00000126005.ENSG00000088298.ENSG00000261582.ENSG00000242372.60	ENSG00000126005+ENSG00000088298+ENSG00000261582+ENSG00000242372	chr20	dexseq_prepare_annotation2.py	exon	.	-	.		40	5.14751718088791e-24	2.05722675113987e-22
ENSG00000173821.108	ENSG00000173821	chr17	dexseq_prepare_annotation2.py	exon	.	+	.	RNF213	24	5.43749842882446e-24	2.16687437387752e-22
ENSG00000147889.39	ENSG00000147889	chr9	dexseq_prepare_annotation2.py	exon	.	-	.	CDKN2A	19	5.60049549683823e-24	2.22543471490409e-22
ENSG00000231074.ENSG00000270604.38	ENSG00000231074+ENSG00000270604	chr6	dexseq_prepare_annotation2.py	exon	.	-	.		20	6.0157918076632e-24	2.38362859396209e-22
ENSG00000100129.36	ENSG00000100129	chr22	dexseq_prepare_annotation2.py	exon	.	+	.	EIF3L	17	7.1558994925825e-24	2.82729385080154e-22
ENSG00000179603.48	ENSG00000179603	chr7	dexseq_prepare_annotation2.py	exon	.	-	.	GRM8	28	7.92838576080542e-24	3.12360379917186e-22
ENSG00000104447.31	ENSG00000104447	chr8	dexseq_prepare_annotation2.py	exon	.	-	.	TRPS1	23	8.04789947454293e-24	3.16170736297341e-22
ENSG00000157483.43	ENSG00000157483	chr15	dexseq_prepare_annotation2.py	exon	.	-	.	MYO1E	30	9.84852676477343e-24	3.85817427044853e-22
ENSG00000154359.28	ENSG00000154359	chr8	dexseq_prepare_annotation2.py	exon	.	-	.	LONRF1	14	1.02685528411241e-23	4.00375079410919e-22
ENSG00000128815.67	ENSG00000128815	chr10	dexseq_prepare_annotation2.py	exon	.	+	.	WDFY4	42	1.02778719548808e-23	4.00375079410919e-22
ENSG00000177830.74	ENSG00000177830	chr11	dexseq_prepare_annotation2.py	exon	.	-	.	CHID1	46	1.07274511070761e-23	4.16717904630058e-22
ENSG00000197905.28	ENSG00000197905	chr12	dexseq_prepare_annotation2.py	exon	.	+	.	TEAD4	22	1.11258810921656e-23	4.30988041860762e-22
ENSG00000136758.31	ENSG00000136758	chr10	dexseq_prepare_annotation2.py	exon	.	-	.	YME1L1	13	1.18154614293257e-23	4.5642567994955e-22
ENSG00000133606.46	ENSG00000133606	chr7	dexseq_prepare_annotation2.py	exon	.	-	.	MKRN1	30	1.21294908198699e-23	4.67254940805432e-22
ENSG00000114126.ENSG00000269905.58	ENSG00000114126+ENSG00000269905	chr3	dexseq_prepare_annotation2.py	exon	.	-	.		46	1.23194011791003e-23	4.73256109561669e-22
ENSG00000117748.20	ENSG00000117748	chr1	dexseq_prepare_annotation2.py	exon	.	-	.	RPA2	16	1.64982318845082e-23	6.30981284258229e-22
ENSG00000188130.ENSG00000100429.107	ENSG00000188130+ENSG00000100429	chr22	dexseq_prepare_annotation2.py	exon	.	-	.		25	1.65161671607829e-23	6.30981284258229e-22
ENSG00000090659.24	ENSG00000090659	chr19	dexseq_prepare_annotation2.py	exon	.	-	.	CD209	9	1.68423371067386e-23	6.4062195522939e-22
ENSG00000163214.45	ENSG00000163214	chr2	dexseq_prepare_annotation2.py	exon	.	-	.	DHX57	19	1.68609037827176e-23	6.4062195522939e-22
ENSG00000067221.32	ENSG00000067221	chr15	dexseq_prepare_annotation2.py	exon	.	-	.	STOML1	19	1.70495097696047e-23	6.46018036843928e-22
ENSG00000260565.14	ENSG00000260565	chr16	dexseq_prepare_annotation2.py	exon	.	-	.	ERVK13-1	12	1.8509739810807e-23	6.99436162660141e-22
ENSG00000089053.70	ENSG00000089053	chr12	dexseq_prepare_annotation2.py	exon	.	-	.	ANAPC5	30	1.89381321602532e-23	7.13679393473889e-22
ENSG00000145740.28	ENSG00000145740	chr5	dexseq_prepare_annotation2.py	exon	.	+	.	SLC30A5	12	1.96238643207603e-23	7.37516938754211e-22
ENSG00000167261.30	ENSG00000167261	chr16	dexseq_prepare_annotation2.py	exon	.	-	.	DPEP2	21	2.13011821962823e-23	7.98391337021737e-22
ENSG00000100297.37	ENSG00000100297	chr22	dexseq_prepare_annotation2.py	exon	.	+	.	MCM5	10	2.23273458642174e-23	8.34597392034952e-22
ENSG00000268614.ENSG00000090674.ENSG00000032444.122	ENSG00000268614+ENSG00000090674+ENSG00000032444	chr19	dexseq_prepare_annotation2.py	exon	.	+	.		22	2.29129526380694e-23	8.54185019313834e-22
ENSG00000139644.49	ENSG00000139644	chr12	dexseq_prepare_annotation2.py	exon	.	+	.	TMBIM6	29	2.32868267300703e-23	8.65795477460095e-22
ENSG00000063438.ENSG00000249915.42	ENSG00000063438+ENSG00000249915	chr5	dexseq_prepare_annotation2.py	exon	.	+	.		36	2.36758568354731e-23	8.77905835813744e-22
ENSG00000204661.20	ENSG00000204661	chr5	dexseq_prepare_annotation2.py	exon	.	-	.	C5orf60	16	3.17800294073999e-23	1.17347695695631e-21
ENSG00000072609.ENSG00000196458.ENSG00000090615.125	ENSG00000072609+ENSG00000196458+ENSG00000090615	chr12	dexseq_prepare_annotation2.py	exon	.	-	.		19	3.18162197732602e-23	1.17347695695631e-21
ENSG00000102897.25	ENSG00000102897	chr16	dexseq_prepare_annotation2.py	exon	.	+	.	LYRM1	16	3.21295808959808e-23	1.18189132059804e-21
ENSG00000226742.13	ENSG00000226742	chr18	dexseq_prepare_annotation2.py	exon	.	+	.	HSBP1L1	14	3.22175810065082e-23	1.18199315713824e-21
ENSG00000185811.28	ENSG00000185811	chr7	dexseq_prepare_annotation2.py	exon	.	+	.	IKZF1	11	3.28204823386786e-23	1.20093522182796e-21
ENSG00000230782.6	ENSG00000230782	chr9	dexseq_prepare_annotation2.py	exon	.	-	.	RP11-508N12.2	5	3.38292723022227e-23	1.23459039022954e-21
ENSG00000163810.22	ENSG00000163810	chr3	dexseq_prepare_annotation2.py	exon	.	+	.	TGM4	18	3.64670500860556e-23	1.32736233751554e-21
ENSG00000196547.99	ENSG00000196547	chr15	dexseq_prepare_annotation2.py	exon	.	+	.	MAN2A2	29	3.84368940413887e-23	1.39540012190047e-21
ENSG00000178038.54	ENSG00000178038	chr3	dexseq_prepare_annotation2.py	exon	.	-	.	ALS2CL	8	5.26137915277727e-23	1.9050863209064e-21
ENSG00000183185.11	ENSG00000183185	chr3	dexseq_prepare_annotation2.py	exon	.	-	.	GABRR3	11	5.28342829661389e-23	1.90808811503754e-21
ENSG00000178031.33	ENSG00000178031	chr9	dexseq_prepare_annotation2.py	exon	.	+	.	ADAMTSL1	12	5.5980144373857e-23	2.01644842123805e-21
ENSG00000174485.45	ENSG00000174485	chr15	dexseq_prepare_annotation2.py	exon	.	-	.	DENND4A	15	5.75950298245979e-23	2.06924319587442e-21
ENSG00000175701.12	ENSG00000175701	chr2	dexseq_prepare_annotation2.py	exon	.	-	.	LINC00116	10	7.04003477436579e-23	2.52277008400271e-21
ENSG00000142621.51	ENSG00000142621	chr1	dexseq_prepare_annotation2.py	exon	.	+	.	FHAD1	29	7.69466258705846e-23	2.75024692673522e-21
ENSG00000230493.ENSG00000072134.71	ENSG00000230493+ENSG00000072134	chr17	dexseq_prepare_annotation2.py	exon	.	+	.		22	7.9103546496114e-23	2.82007193523936e-21
ENSG00000141524.ENSG00000204282.55	ENSG00000141524+ENSG00000204282	chr17	dexseq_prepare_annotation2.py	exon	.	-	.		25	8.02964596938271e-23	2.85525975136921e-21
ENSG00000170921.43	ENSG00000170921	chr17	dexseq_prepare_annotation2.py	exon	.	+	.	TANC2	16	8.5948779481143e-23	3.04843394845138e-21
ENSG00000196482.50	ENSG00000196482	chr1	dexseq_prepare_annotation2.py	exon	.	-	.	ESRRG	13	9.21273799754e-23	3.25924108545624e-21
ENSG00000141646.ENSG00000267699.ENSG00000141642.58	ENSG00000141646+ENSG00000267699+ENSG00000141642	chr18	dexseq_prepare_annotation2.py	exon	.	+	.		22	9.23927345406331e-23	3.2603115588028e-21
ENSG00000236963.15	ENSG00000236963	chr1	dexseq_prepare_annotation2.py	exon	.	-	.	LINC01141	13	9.30198372666728e-23	3.27410939902086e-21
ENSG00000100938.70	ENSG00000100938	chr14	dexseq_prepare_annotation2.py	exon	.	+	.	GMPR2	17	9.53763030360784e-23	3.34855334304895e-21
ENSG00000120616.ENSG00000222309.9	ENSG00000120616+ENSG00000222309	chr10	dexseq_prepare_annotation2.py	exon	.	-	.		6	1.04665856566637e-22	3.66541944158112e-21
ENSG00000155816.25	ENSG00000155816	chr1	dexseq_prepare_annotation2.py	exon	.	+	.	FMN2	20	1.06079959720611e-22	3.70558408414468e-21
ENSG00000091128.48	ENSG00000091128	chr7	dexseq_prepare_annotation2.py	exon	.	-	.	LAMB4	29	1.18977188020746e-22	4.1456674459088e-21
ENSG00000123607.45	ENSG00000123607	chr2	dexseq_prepare_annotation2.py	exon	.	-	.	TTC21B	28	1.4498987531293e-22	5.03939747077623e-21
ENSG00000086102.29	ENSG00000086102	chr9	dexseq_prepare_annotation2.py	exon	.	+	.	NFX1	8	1.50160945060451e-22	5.20607996524585e-21
ENSG00000184779.29	ENSG00000184779	chr15	dexseq_prepare_annotation2.py	exon	.	-	.	RPS17	13	1.60834444779172e-22	5.56222463889664e-21
ENSG00000215296.21	ENSG00000215296	chr15	dexseq_prepare_annotation2.py	exon	.	-	.	TMCO5B	7	1.79163733751579e-22	6.18070313349973e-21
ENSG00000083844.16	ENSG00000083844	chr19	dexseq_prepare_annotation2.py	exon	.	+	.	ZNF264	17	1.85793522850977e-22	6.39351011140781e-21
ENSG00000258984.ENSG00000184182.ENSG00000132330.80	ENSG00000258984+ENSG00000184182+ENSG00000132330	chr2	dexseq_prepare_annotation2.py	exon	.	+	.		34	2.00706642146686e-22	6.88960325071842e-21
ENSG00000122966.ENSG00000221323.79	ENSG00000122966+ENSG00000221323	chr12	dexseq_prepare_annotation2.py	exon	.	-	.		34	2.04826922760512e-22	7.01367843171056e-21
ENSG00000137877.58	ENSG00000137877	chr15	dexseq_prepare_annotation2.py	exon	.	-	.	SPTBN5	37	2.22044832492969e-22	7.58452644584357e-21
ENSG00000173818.62	ENSG00000173818	chr17	dexseq_prepare_annotation2.py	exon	.	+	.	ENDOV	21	2.25747258671409e-22	7.69204664190443e-21
ENSG00000228192.11	ENSG00000228192	chr1	dexseq_prepare_annotation2.py	exon	.	-	.	RP11-342M1.3	10	2.36219979827859e-22	8.02916343199202e-21
ENSG00000196684.ENSG00000167461.51	ENSG00000196684+ENSG00000167461	chr19	dexseq_prepare_annotation2.py	exon	.	+	.		17	2.74073107419228e-22	9.28389278753784e-21
ENSG00000141971.ENSG00000269640.56	ENSG00000141971+ENSG00000269640	chr19	dexseq_prepare_annotation2.py	exon	.	+	.		22	2.74473322965858e-22	9.28389278753784e-21
ENSG00000214717.ENSG00000169084.29	ENSG00000214717+ENSG00000169084	chrX	dexseq_prepare_annotation2.py	exon	.	-	.		9	2.84803737456025e-22	9.60987404146022e-21
ENSG00000171320.25	ENSG00000171320	chr8	dexseq_prepare_annotation2.py	exon	.	+	.	ESCO2	15	3.0579678266068e-22	1.02931790823745e-20
ENSG00000114423.35	ENSG00000114423	chr3	dexseq_prepare_annotation2.py	exon	.	-	.	CBLB	29	3.15245660512208e-22	1.05855370943906e-20
ENSG00000106128.27	ENSG00000106128	chr7	dexseq_prepare_annotation2.py	exon	.	+	.	GHRHR	17	3.23164837544954e-22	1.08252414663609e-20
ENSG00000091181.31	ENSG00000091181	chr3	dexseq_prepare_annotation2.py	exon	.	-	.	IL5RA	21	3.3025587866683e-22	1.10361169285581e-20
ENSG00000123200.31	ENSG00000123200	chr13	dexseq_prepare_annotation2.py	exon	.	-	.	ZC3H13	6	3.36436304512684e-22	1.12156218052449e-20
ENSG00000245937.30	ENSG00000245937	chr5	dexseq_prepare_annotation2.py	exon	.	-	.	CTC-228N24.3	26	3.60198134399388e-22	1.19789633761408e-20
ENSG00000106327.43	ENSG00000106327	chr7	dexseq_prepare_annotation2.py	exon	.	-	.	TFR2	21	4.51318038949775e-22	1.49733936941519e-20
ENSG00000187741.92	ENSG00000187741	chr16	dexseq_prepare_annotation2.py	exon	.	-	.	FANCA	45	4.61645065392261e-22	1.52794600641047e-20
ENSG00000213599.ENSG00000261052.ENSG00000132207.45	ENSG00000213599+ENSG00000261052+ENSG00000132207	chr16	dexseq_prepare_annotation2.py	exon	.	+	.		10	4.69366625247457e-22	1.54980389498375e-20
ENSG00000141627.67	ENSG00000141627	chr18	dexseq_prepare_annotation2.py	exon	.	-	.	DYM	25	4.86079299323851e-22	1.60117523112189e-20
ENSG00000101898.ENSG00000101294.63	ENSG00000101898+ENSG00000101294	chr20	dexseq_prepare_annotation2.py	exon	.	+	.		15	5.04643127580018e-22	1.65838646760182e-20
ENSG00000226926.11	ENSG00000226926	chr5	dexseq_prepare_annotation2.py	exon	.	-	.	AC010423.1	7	5.13333959368307e-22	1.68295871123397e-20
ENSG00000137968.30	ENSG00000137968	chr1	dexseq_prepare_annotation2.py	exon	.	-	.	SLC44A5	23	5.1770621077753e-22	1.69329003091104e-20
ENSG00000139998.19	ENSG00000139998	chr14	dexseq_prepare_annotation2.py	exon	.	-	.	RAB15	7	6.48015608944315e-22	2.11451305055053e-20
ENSG00000215148.11	ENSG00000215148	chr16	dexseq_prepare_annotation2.py	exon	.	+	.	PRSS41	12	7.45454955693824e-22	2.42675336280797e-20
ENSG00000175318.36	ENSG00000175318	chr15	dexseq_prepare_annotation2.py	exon	.	-	.	GRAMD2	19	7.72286551711093e-22	2.50821309113102e-20
ENSG00000148773.23	ENSG00000148773	chr10	dexseq_prepare_annotation2.py	exon	.	-	.	MKI67	20	9.46377963013088e-22	3.0664414932396e-20
ENSG00000082805.63	ENSG00000082805	chr12	dexseq_prepare_annotation2.py	exon	.	+	.	ERC1	56	1.19635732961531e-21	3.86738541890562e-20
ENSG00000072071.21	ENSG00000072071	chr19	dexseq_prepare_annotation2.py	exon	.	-	.	LPHN1	13	1.19929513088981e-21	3.86786625004182e-20
ENSG00000162434.34	ENSG00000162434	chr1	dexseq_prepare_annotation2.py	exon	.	-	.	JAK1	26	1.22753559906127e-21	3.94975955632985e-20
ENSG00000072952.52	ENSG00000072952	chr11	dexseq_prepare_annotation2.py	exon	.	-	.	MRVI1	16	1.38752306327291e-21	4.45420598182147e-20
ENSG00000124839.31	ENSG00000124839	chr2	dexseq_prepare_annotation2.py	exon	.	-	.	RAB17	17	1.45421485508599e-21	4.65751769291743e-20
ENSG00000170017.17	ENSG00000170017	chr3	dexseq_prepare_annotation2.py	exon	.	+	.	ALCAM	12	1.47031039778902e-21	4.69821764897193e-20
ENSG00000145012.45	ENSG00000145012	chr3	dexseq_prepare_annotation2.py	exon	.	+	.	LPP	21	1.52854655434291e-21	4.8730766932477e-20
ENSG00000175203.70	ENSG00000175203	chr12	dexseq_prepare_annotation2.py	exon	.	-	.	DCTN2	28	1.53772822696033e-21	4.89110436960685e-20
ENSG00000133612.70	ENSG00000133612	chr7	dexseq_prepare_annotation2.py	exon	.	+	.	AGAP3	48	1.6551749503287e-21	5.25262384694699e-20
ENSG00000181625.ENSG00000260280.ENSG00000213648.41	ENSG00000181625+ENSG00000260280+ENSG00000213648	chr16	dexseq_prepare_annotation2.py	exon	.	+	.		26	1.74429852732211e-21	5.52281551984088e-20
ENSG00000168615.34	ENSG00000168615	chr8	dexseq_prepare_annotation2.py	exon	.	+	.	ADAM9	24	1.78132853713495e-21	5.62721279111334e-20
ENSG00000154727.11	ENSG00000154727	chr21	dexseq_prepare_annotation2.py	exon	.	+	.	GABPA	4	1.87354213158622e-21	5.90506415473585e-20
ENSG00000267618.ENSG00000185379.ENSG00000092871.41	ENSG00000267618+ENSG00000185379+ENSG00000092871	chr17	dexseq_prepare_annotation2.py	exon	.	-	.		21	1.90856118200039e-21	6.00179738593683e-20
ENSG00000160953.40	ENSG00000160953	chr19	dexseq_prepare_annotation2.py	exon	.	+	.	MUM1	20	2.03993171873883e-21	6.40040114829639e-20
ENSG00000148824.ENSG00000148832.ENSG00000254536.53	ENSG00000148824+ENSG00000148832+ENSG00000254536	chr10	dexseq_prepare_annotation2.py	exon	.	+	.		44	2.08289526265761e-21	6.52044954910515e-20
ENSG00000030582.56	ENSG00000030582	chr17	dexseq_prepare_annotation2.py	exon	.	+	.	GRN	38	2.23499979779354e-21	6.98085071977497e-20
ENSG00000252974.ENSG00000139116.68	ENSG00000252974+ENSG00000139116	chr12	dexseq_prepare_annotation2.py	exon	.	-	.		39	2.42905984372006e-21	7.56993301409209e-20
ENSG00000223501.45	ENSG00000223501	chr6	dexseq_prepare_annotation2.py	exon	.	-	.	VPS52	35	2.53289999862085e-21	7.87584241723631e-20
ENSG00000105186.45	ENSG00000105186	chr19	dexseq_prepare_annotation2.py	exon	.	-	.	ANKRD27	15	2.55636218932395e-21	7.93101361108378e-20
ENSG00000260498.4	ENSG00000260498	chr16	dexseq_prepare_annotation2.py	exon	.	-	.	RP4-536B24.4	5	2.96364010935321e-21	9.17405380279248e-20
ENSG00000140992.57	ENSG00000140992	chr16	dexseq_prepare_annotation2.py	exon	.	+	.	PDPK1	19	3.32463222426041e-21	1.02462645188385e-19
ENSG00000272298.ENSG00000185442.ENSG00000258741.35	ENSG00000272298+ENSG00000185442+ENSG00000258741	chr15	dexseq_prepare_annotation2.py	exon	.	-	.		13	3.32479018854725e-21	1.02462645188385e-19
ENSG00000080561.15	ENSG00000080561	chrX	dexseq_prepare_annotation2.py	exon	.	+	.	MID2	11	3.3936325576186e-21	1.04352319975731e-19
ENSG00000074706.36	ENSG00000074706	chr6	dexseq_prepare_annotation2.py	exon	.	-	.	IPCEF1	17	3.98242400901775e-21	1.2218640742712e-19
ENSG00000136051.55	ENSG00000136051	chr12	dexseq_prepare_annotation2.py	exon	.	+	.	KIAA1033	49	4.27924194926087e-21	1.30927509284991e-19
ENSG00000257207.ENSG00000184115.ENSG00000256671.ENSG00000230596.ENSG00000273471.42	ENSG00000257207+ENSG00000184115+ENSG00000256671+ENSG00000230596+ENSG00000273471	chr2	dexseq_prepare_annotation2.py	exon	.	-	.		18	4.28620487564075e-21	1.30927509284991e-19
ENSG00000166669.43	ENSG00000166669	chr16	dexseq_prepare_annotation2.py	exon	.	+	.	ATF7IP2	21	4.51519055539975e-21	1.37619038730294e-19
ENSG00000105669.ENSG00000051128.ENSG00000268193.65	ENSG00000105669+ENSG00000051128+ENSG00000268193	chr19	dexseq_prepare_annotation2.py	exon	.	-	.		33	4.54679664410822e-21	1.38278455834414e-19
ENSG00000125753.37	ENSG00000125753	chr19	dexseq_prepare_annotation2.py	exon	.	+	.	VASP	22	4.60701462852224e-21	1.39803236035769e-19
ENSG00000175166.68	ENSG00000175166	chr3	dexseq_prepare_annotation2.py	exon	.	+	.	PSMD2	48	5.70263496970951e-21	1.7267279860247e-19
ENSG00000070501.42	ENSG00000070501	chr8	dexseq_prepare_annotation2.py	exon	.	+	.	POLB	10	5.89634904380254e-21	1.78149386796195e-19
ENSG00000077063.46	ENSG00000077063	chr7	dexseq_prepare_annotation2.py	exon	.	-	.	CTTNBP2	30	6.22700009396686e-21	1.87730515876375e-19
ENSG00000041357.32	ENSG00000041357	chr15	dexseq_prepare_annotation2.py	exon	.	+	.	PSMA4	30	6.36265563955157e-21	1.91404139716488e-19
ENSG00000155066.38	ENSG00000155066	chr2	dexseq_prepare_annotation2.py	exon	.	+	.	PROM2	10	6.66591188444276e-21	2.00092783578901e-19
ENSG00000166833.59	ENSG00000166833	chr11	dexseq_prepare_annotation2.py	exon	.	+	.	NAV2	16	6.94375185228959e-21	2.07982614875922e-19
ENSG00000123329.77	ENSG00000123329	chr12	dexseq_prepare_annotation2.py	exon	.	-	.	ARHGAP9	35	7.09538016368364e-21	2.12066232995614e-19
ENSG00000147224.18	ENSG00000147224	chrX	dexseq_prepare_annotation2.py	exon	.	+	.	PRPS1	13	8.09285381701651e-21	2.41358487600828e-19
ENSG00000256121.ENSG00000092421.56	ENSG00000256121+ENSG00000092421	chr5	dexseq_prepare_annotation2.py	exon	.	-	.		18	8.12778273563634e-21	2.41880023557521e-19
ENSG00000103489.16	ENSG00000103489	chr16	dexseq_prepare_annotation2.py	exon	.	-	.	XYLT1	10	8.74003730013616e-21	2.59543548775778e-19
ENSG00000104043.61	ENSG00000104043	chr15	dexseq_prepare_annotation2.py	exon	.	-	.	ATP8B4	9	8.76911565317413e-21	2.59850632218416e-19
ENSG00000103091.71	ENSG00000103091	chr16	dexseq_prepare_annotation2.py	exon	.	-	.	WDR59	21	9.23176935621187e-21	2.72976924161932e-19
ENSG00000162572.30	ENSG00000162572	chr1	dexseq_prepare_annotation2.py	exon	.	+	.	SCNN1D	15	9.58415400715609e-21	2.82793718662214e-19
ENSG00000159618.23	ENSG00000159618	chr16	dexseq_prepare_annotation2.py	exon	.	+	.	GPR114	8	9.61177749138466e-21	2.83006645967139e-19
ENSG00000055163.92	ENSG00000055163	chr5	dexseq_prepare_annotation2.py	exon	.	+	.	CYFIP2	34	9.69074867464682e-21	2.84727336059327e-19
ENSG00000146151.28	ENSG00000146151	chr6	dexseq_prepare_annotation2.py	exon	.	-	.	HMGCLL1	15	9.73623542488271e-21	2.85459012414954e-19
ENSG00000134982.ENSG00000272869.ENSG00000258864.ENSG00000212643.ENSG00000153037.70	ENSG00000134982+ENSG00000272869+ENSG00000258864+ENSG00000212643+ENSG00000153037	chr5	dexseq_prepare_annotation2.py	exon	.	+	.		20	9.84286775830784e-21	2.87976561333783e-19
ENSG00000223972.18	ENSG00000223972	chr1	dexseq_prepare_annotation2.py	exon	.	+	.	DDX11L1	19	1.15433590493769e-20	3.37017480624754e-19
ENSG00000005844.74	ENSG00000005844	chr16	dexseq_prepare_annotation2.py	exon	.	+	.	ITGAL	13	1.15926052706468e-20	3.37744222464979e-19
ENSG00000166435.55	ENSG00000166435	chr11	dexseq_prepare_annotation2.py	exon	.	-	.	XRRA1	15	1.18373105152617e-20	3.44150570703668e-19
ENSG00000157851.22	ENSG00000157851	chr2	dexseq_prepare_annotation2.py	exon	.	+	.	DPYSL5	12	1.19739333167727e-20	3.47394366604611e-19
ENSG00000164934.20	ENSG00000164934	chr8	dexseq_prepare_annotation2.py	exon	.	+	.	DCAF13	14	1.21505430067619e-20	3.51782318199944e-19
ENSG00000110090.32	ENSG00000110090	chr11	dexseq_prepare_annotation2.py	exon	.	-	.	CPT1A	17	1.23320849328366e-20	3.56294487184537e-19
ENSG00000128340.ENSG00000255594.24	ENSG00000128340+ENSG00000255594	chr22	dexseq_prepare_annotation2.py	exon	.	-	.		14	1.28607711276459e-20	3.70796619538863e-19
ENSG00000115361.16	ENSG00000115361	chr2	dexseq_prepare_annotation2.py	exon	.	-	.	ACADL	10	1.32082802554186e-20	3.80025789589514e-19
ENSG00000159674.46	ENSG00000159674	chr4	dexseq_prepare_annotation2.py	exon	.	-	.	SPON2	24	1.33077364784472e-20	3.82094595203119e-19
ENSG00000028310.ENSG00000188818.ENSG00000206077.123	ENSG00000028310+ENSG00000188818+ENSG00000206077	chr5	dexseq_prepare_annotation2.py	exon	.	-	.		26	1.36119385203599e-20	3.90021411984196e-19
ENSG00000263719.ENSG00000160551.31	ENSG00000263719+ENSG00000160551	chr17	dexseq_prepare_annotation2.py	exon	.	+	.		23	1.39347902399396e-20	3.98448806283469e-19
ENSG00000142330.ENSG00000178623.54	ENSG00000142330+ENSG00000178623	chr2	dexseq_prepare_annotation2.py	exon	.	+	.		38	1.41038600772815e-20	4.02453357102346e-19
ENSG00000108469.42	ENSG00000108469	chr17	dexseq_prepare_annotation2.py	exon	.	-	.	RECQL5	5	1.42125343162216e-20	4.04721613752283e-19
ENSG00000196208.32	ENSG00000196208	chr2	dexseq_prepare_annotation2.py	exon	.	+	.	GREB1	23	1.46374314827758e-20	4.15967007793308e-19
ENSG00000163499.14	ENSG00000163499	chr2	dexseq_prepare_annotation2.py	exon	.	-	.	CRYBA2	9	1.53695432479898e-20	4.35878989290638e-19
ENSG00000196693.ENSG00000272373.15	ENSG00000196693+ENSG00000272373	chr10	dexseq_prepare_annotation2.py	exon	.	-	.		10	1.55376158541784e-20	4.3974623809336e-19
ENSG00000040633.24	ENSG00000040633	chr17	dexseq_prepare_annotation2.py	exon	.	-	.	PHF23	13	1.62655419731952e-20	4.59410460456763e-19
ENSG00000162825.82	ENSG00000162825	chr1	dexseq_prepare_annotation2.py	exon	.	+	.	NBPF8	46	1.64030425364351e-20	4.62352426616428e-19
ENSG00000088538.52	ENSG00000088538	chr3	dexseq_prepare_annotation2.py	exon	.	+	.	DOCK3	36	1.64943115981661e-20	4.63341428171812e-19
ENSG00000082196.ENSG00000250767.ENSG00000273294.ENSG00000242110.41	ENSG00000082196+ENSG00000250767+ENSG00000273294+ENSG00000242110	chr5	dexseq_prepare_annotation2.py	exon	.	-	.		17	1.65049513640666e-20	4.63341428171812e-19
ENSG00000001631.ENSG00000243107.67	ENSG00000001631+ENSG00000243107	chr7	dexseq_prepare_annotation2.py	exon	.	-	.		52	1.67205554941727e-20	4.68445785036741e-19
ENSG00000039560.75	ENSG00000039560	chr5	dexseq_prepare_annotation2.py	exon	.	+	.	RAI14	25	1.7091952889912e-20	4.7788548926875e-19
ENSG00000125633.36	ENSG00000125633	chr2	dexseq_prepare_annotation2.py	exon	.	-	.	CCDC93	28	1.76667487147949e-20	4.92962718665544e-19
ENSG00000152767.79	ENSG00000152767	chr13	dexseq_prepare_annotation2.py	exon	.	+	.	FARP1	40	1.78655963289603e-20	4.97510220662692e-19
ENSG00000103657.110	ENSG00000103657	chr15	dexseq_prepare_annotation2.py	exon	.	-	.	HERC1	44	1.89775241618897e-20	5.27415441036244e-19
ENSG00000109536.23	ENSG00000109536	chr4	dexseq_prepare_annotation2.py	exon	.	+	.	FRG1	13	2.03996907398669e-20	5.65805822360947e-19
ENSG00000255036.ENSG00000254633.ENSG00000254483.ENSG00000197816.ENSG00000254876.120	ENSG00000255036+ENSG00000254633+ENSG00000254483+ENSG00000197816+ENSG00000254876	chr9	dexseq_prepare_annotation2.py	exon	.	+	.		71	2.31836303015887e-20	6.41737694655554e-19
ENSG00000075275.43	ENSG00000075275	chr22	dexseq_prepare_annotation2.py	exon	.	-	.	CELSR1	11	2.78719152711653e-20	7.69975539801834e-19
ENSG00000139835.14	ENSG00000139835	chr13	dexseq_prepare_annotation2.py	exon	.	-	.	GRTP1	12	2.81789095711454e-20	7.76908783166291e-19
ENSG00000186635.ENSG00000214530.106	ENSG00000186635+ENSG00000214530	chr11	dexseq_prepare_annotation2.py	exon	.	-	.		34	3.03205633863188e-20	8.34296771907677e-19
ENSG00000133816.91	ENSG00000133816	chr11	dexseq_prepare_annotation2.py	exon	.	+	.	MICAL2	17	3.50920148936912e-20	9.63675371377644e-19
ENSG00000160410.69	ENSG00000160410	chr19	dexseq_prepare_annotation2.py	exon	.	+	.	SHKBP1	40	3.59875895504419e-20	9.86315991868633e-19
ENSG00000037042.16	ENSG00000037042	chr17	dexseq_prepare_annotation2.py	exon	.	+	.	TUBG2	13	3.61566681527244e-20	9.88995412114363e-19
ENSG00000170160.ENSG00000188933.ENSG00000264892.ENSG00000266302.ENSG00000264729.ENSG00000272815.83	ENSG00000170160+ENSG00000188933+ENSG00000264892+ENSG00000266302+ENSG00000264729+ENSG00000272815	chr17	dexseq_prepare_annotation2.py	exon	.	+	.		25	3.72832798459301e-20	1.01780418288063e-18
ENSG00000172375.45	ENSG00000172375	chr11	dexseq_prepare_annotation2.py	exon	.	+	.	C2CD2L	15	3.9379545121009e-20	1.07291852993743e-18
ENSG00000078246.ENSG00000171792.47	ENSG00000078246+ENSG00000171792	chr12	dexseq_prepare_annotation2.py	exon	.	+	.		25	3.99950209084088e-20	1.08755088227022e-18
ENSG00000267320.10	ENSG00000267320	chr19	dexseq_prepare_annotation2.py	exon	.	-	.	AC005780.1	10	4.12882207465872e-20	1.1205186796745e-18
ENSG00000025293.33	ENSG00000025293	chr20	dexseq_prepare_annotation2.py	exon	.	+	.	PHF20	14	4.19290492693185e-20	1.13568760794318e-18
ENSG00000188672.11	ENSG00000188672	chr1	dexseq_prepare_annotation2.py	exon	.	-	.	RHCE	8	4.22460813505942e-20	1.14204416407415e-18
ENSG00000129680.32	ENSG00000129680	chrX	dexseq_prepare_annotation2.py	exon	.	-	.	MAP7D3	14	4.24896226819009e-20	1.14639316605564e-18
ENSG00000253309.16	ENSG00000253309	chr13	dexseq_prepare_annotation2.py	exon	.	+	.	SERPINE3	8	4.51918414732096e-20	1.21693292728247e-18
ENSG00000240038.ENSG00000236085.ENSG00000185946.64	ENSG00000240038+ENSG00000236085+ENSG00000185946	chr1	dexseq_prepare_annotation2.py	exon	.	+	.		46	4.54694128892631e-20	1.22203453090756e-18
ENSG00000120709.31	ENSG00000120709	chr5	dexseq_prepare_annotation2.py	exon	.	+	.	FAM53C	17	5.10709999063906e-20	1.3699277112221e-18
ENSG00000103316.33	ENSG00000103316	chr16	dexseq_prepare_annotation2.py	exon	.	-	.	CRYM	21	5.36456612070992e-20	1.43621241239392e-18
ENSG00000129038.15	ENSG00000129038	chr15	dexseq_prepare_annotation2.py	exon	.	+	.	LOXL1	14	5.42045656375556e-20	1.44837941476228e-18
ENSG00000126012.31	ENSG00000126012	chrX	dexseq_prepare_annotation2.py	exon	.	-	.	KDM5C	12	5.60651288091421e-20	1.49521385831766e-18
ENSG00000105248.8	ENSG00000105248	chr19	dexseq_prepare_annotation2.py	exon	.	+	.	CCDC94	7	5.70086018698732e-20	1.5174573718453e-18
ENSG00000164116.27	ENSG00000164116	chr4	dexseq_prepare_annotation2.py	exon	.	+	.	GUCY1A3	18	5.76982114131833e-20	1.53287125647131e-18
ENSG00000196352.37	ENSG00000196352	chr1	dexseq_prepare_annotation2.py	exon	.	+	.	CD55	30	5.88124809218431e-20	1.55948658780902e-18
ENSG00000145632.28	ENSG00000145632	chr5	dexseq_prepare_annotation2.py	exon	.	-	.	PLK2	18	6.52297336664802e-20	1.72580053872292e-18
ENSG00000212290.ENSG00000129636.42	ENSG00000212290+ENSG00000129636	chr16	dexseq_prepare_annotation2.py	exon	.	-	.		12	6.53335219807856e-20	1.72580053872292e-18
ENSG00000076864.47	ENSG00000076864	chr1	dexseq_prepare_annotation2.py	exon	.	-	.	RAP1GAP	13	6.56100796113339e-20	1.72981099629273e-18
ENSG00000196498.78	ENSG00000196498	chr12	dexseq_prepare_annotation2.py	exon	.	-	.	NCOR2	29	7.32100051277717e-20	1.92652059034523e-18
ENSG00000118454.17	ENSG00000118454	chr1	dexseq_prepare_annotation2.py	exon	.	-	.	ANKRD13C	15	7.46811545640543e-20	1.96151183995133e-18
ENSG00000177479.68	ENSG00000177479	chr3	dexseq_prepare_annotation2.py	exon	.	+	.	ARIH2	45	7.86086521673104e-20	2.06076519519142e-18
ENSG00000104529.112	ENSG00000104529	chr8	dexseq_prepare_annotation2.py	exon	.	-	.	EEF1D	59	7.88378658716393e-20	2.06287457341112e-18
ENSG00000141380.59	ENSG00000141380	chr18	dexseq_prepare_annotation2.py	exon	.	-	.	SS18	32	8.48130040123622e-20	2.2150409409481e-18
ENSG00000213983.ENSG00000092051.68	ENSG00000213983+ENSG00000092051	chr14	dexseq_prepare_annotation2.py	exon	.	-	.		42	9.18669588688665e-20	2.39475749171699e-18
ENSG00000223685.7	ENSG00000223685	chr13	dexseq_prepare_annotation2.py	exon	.	-	.	LINC00571	7	9.98911130098978e-20	2.59904306795734e-18
ENSG00000070269.40	ENSG00000070269	chr14	dexseq_prepare_annotation2.py	exon	.	+	.	TMEM260	19	1.00212537139709e-19	2.60252334279678e-18
ENSG00000142449.74	ENSG00000142449	chr19	dexseq_prepare_annotation2.py	exon	.	-	.	FBN3	27	1.01503215665562e-19	2.63111513056077e-18
ENSG00000070366.46	ENSG00000070366	chr17	dexseq_prepare_annotation2.py	exon	.	-	.	SMG6	24	1.06200316528297e-19	2.74773505525078e-18
ENSG00000236107.28	ENSG00000236107	chr2	dexseq_prepare_annotation2.py	exon	.	+	.	AC010127.3	22	1.1193308245177e-19	2.8906666432796e-18
ENSG00000023287.48	ENSG00000023287	chr8	dexseq_prepare_annotation2.py	exon	.	-	.	RB1CC1	18	1.13691803250505e-19	2.9229833722325e-18
ENSG00000100802.45	ENSG00000100802	chr14	dexseq_prepare_annotation2.py	exon	.	-	.	C14orf93	18	1.13778955073066e-19	2.9229833722325e-18
ENSG00000265381.ENSG00000162734.13	ENSG00000265381+ENSG00000162734	chr1	dexseq_prepare_annotation2.py	exon	.	+	.		9	1.13816773940406e-19	2.9229833722325e-18
ENSG00000069248.35	ENSG00000069248	chr1	dexseq_prepare_annotation2.py	exon	.	-	.	NUP133	13	1.18757837330598e-19	3.04423971922502e-18
ENSG00000013563.27	ENSG00000013563	chrX	dexseq_prepare_annotation2.py	exon	.	-	.	DNASE1L1	15	1.24998395505343e-19	3.19829842964594e-18
ENSG00000173093.13	ENSG00000173093	chr12	dexseq_prepare_annotation2.py	exon	.	+	.	CCDC63	12	1.26666081019734e-19	3.23500038965318e-18
ENSG00000106263.44	ENSG00000106263	chr7	dexseq_prepare_annotation2.py	exon	.	+	.	EIF3B	28	1.28408405086686e-19	3.27347015026132e-18
ENSG00000141543.27	ENSG00000141543	chr17	dexseq_prepare_annotation2.py	exon	.	-	.	EIF4A3	19	1.30200140319536e-19	3.3130560476171e-18
ENSG00000240891.ENSG00000144824.38	ENSG00000240891+ENSG00000144824	chr3	dexseq_prepare_annotation2.py	exon	.	+	.		23	1.31660651873347e-19	3.344084102893e-18
ENSG00000163630.21	ENSG00000163630	chr3	dexseq_prepare_annotation2.py	exon	.	+	.	SYNPR	19	1.32407113436247e-19	3.35689551944036e-18
ENSG00000104450.29	ENSG00000104450	chr8	dexseq_prepare_annotation2.py	exon	.	+	.	SPAG1	26	1.44424088080461e-19	3.65487819981721e-18
ENSG00000266997.ENSG00000167306.ENSG00000167315.78	ENSG00000266997+ENSG00000167306+ENSG00000167315	chr18	dexseq_prepare_annotation2.py	exon	.	-	.		56	1.44936575163349e-19	3.66116652889857e-18
ENSG00000090372.50	ENSG00000090372	chr19	dexseq_prepare_annotation2.py	exon	.	-	.	STRN4	12	1.56391167264932e-19	3.94333219569106e-18
ENSG00000075151.24	ENSG00000075151	chr1	dexseq_prepare_annotation2.py	exon	.	-	.	EIF4G3	5	1.58316758622597e-19	3.9846403059495e-18
ENSG00000168256.31	ENSG00000168256	chr17	dexseq_prepare_annotation2.py	exon	.	+	.	NKIRAS2	20	1.88739328506461e-19	4.74173370965146e-18
ENSG00000141293.14	ENSG00000141293	chr17	dexseq_prepare_annotation2.py	exon	.	-	.	SKAP1	10	1.908286131639e-19	4.78555372035619e-18
ENSG00000229688.14	ENSG00000229688	chr7	dexseq_prepare_annotation2.py	exon	.	+	.	ISPD-AS1	8	2.09467211619699e-19	5.2434860843718e-18
ENSG00000142675.50	ENSG00000142675	chr1	dexseq_prepare_annotation2.py	exon	.	+	.	CNKSR1	25	2.15913034291973e-19	5.3951026298398e-18
ENSG00000177200.72	ENSG00000177200	chr16	dexseq_prepare_annotation2.py	exon	.	+	.	CHD9	16	2.19228349715063e-19	5.46809128390016e-18
ENSG00000151376.37	ENSG00000151376	chr11	dexseq_prepare_annotation2.py	exon	.	-	.	ME3	24	2.20471084094135e-19	5.48921542947481e-18
ENSG00000225190.46	ENSG00000225190	chr17	dexseq_prepare_annotation2.py	exon	.	-	.	PLEKHM1	8	2.4082069069737e-19	5.98512784693751e-18
ENSG00000086288.ENSG00000187037.ENSG00000086289.47	ENSG00000086288+ENSG00000187037+ENSG00000086289	chr7	dexseq_prepare_annotation2.py	exon	.	+	.		13	2.43582944511388e-19	6.0429486126725e-18
ENSG00000166233.ENSG00000207690.34	ENSG00000166233+ENSG00000207690	chr15	dexseq_prepare_annotation2.py	exon	.	+	.		25	2.46183217159781e-19	6.09655152780687e-18
ENSG00000012232.43	ENSG00000012232	chr8	dexseq_prepare_annotation2.py	exon	.	+	.	EXTL3	29	2.49627839295524e-19	6.1651490085831e-18
ENSG00000114204.ENSG00000174776.61	ENSG00000114204+ENSG00000174776	chr3	dexseq_prepare_annotation2.py	exon	.	-	.		30	2.49842352381288e-19	6.1651490085831e-18
ENSG00000083845.26	ENSG00000083845	chr19	dexseq_prepare_annotation2.py	exon	.	+	.	RPS5	22	2.75425770147029e-19	6.78437758507816e-18
ENSG00000175054.46	ENSG00000175054	chr3	dexseq_prepare_annotation2.py	exon	.	-	.	ATR	10	2.7611225498411e-19	6.78922828390007e-18
ENSG00000156931.97	ENSG00000156931	chr3	dexseq_prepare_annotation2.py	exon	.	+	.	VPS8	49	2.86344736149813e-19	7.02836955916037e-18
ENSG00000013503.33	ENSG00000013503	chr12	dexseq_prepare_annotation2.py	exon	.	+	.	POLR3B	14	3.18682082399562e-19	7.80827406133768e-18
ENSG00000130940.38	ENSG00000130940	chr1	dexseq_prepare_annotation2.py	exon	.	-	.	CASZ1	26	3.37619262001889e-19	8.25767888085045e-18
ENSG00000173085.16	ENSG00000173085	chr4	dexseq_prepare_annotation2.py	exon	.	-	.	COQ2	10	3.58730278723469e-19	8.7585765939033e-18
ENSG00000185666.27	ENSG00000185666	chr22	dexseq_prepare_annotation2.py	exon	.	-	.	SYN3	14	3.66576790375622e-19	8.91995025102463e-18
ENSG00000150556.33	ENSG00000150556	chr2	dexseq_prepare_annotation2.py	exon	.	+	.	LYPD6B	13	3.66626164052786e-19	8.91995025102463e-18
ENSG00000136710.16	ENSG00000136710	chr2	dexseq_prepare_annotation2.py	exon	.	-	.	CCDC115	12	3.70485292102063e-19	8.99805609609704e-18
ENSG00000197969.92	ENSG00000197969	chr9	dexseq_prepare_annotation2.py	exon	.	+	.	VPS13A	14	3.80075123236273e-19	9.21482833748364e-18
ENSG00000154734.19	ENSG00000154734	chr21	dexseq_prepare_annotation2.py	exon	.	-	.	ADAMTS1	12	4.0680854249739e-19	9.84576067601013e-18
ENSG00000047188.38	ENSG00000047188	chr5	dexseq_prepare_annotation2.py	exon	.	+	.	YTHDC2	8	4.10216690214683e-19	9.91094958170249e-18
ENSG00000165929.ENSG00000133962.65	ENSG00000165929+ENSG00000133962	chr14	dexseq_prepare_annotation2.py	exon	.	-	.		33	4.20124916672804e-19	1.0132682338119e-17
ENSG00000221267.ENSG00000204356.41	ENSG00000221267+ENSG00000204356	chr6	dexseq_prepare_annotation2.py	exon	.	-	.		19	4.33170231339498e-19	1.04291749448197e-17
ENSG00000197013.ENSG00000269237.ENSG00000196268.ENSG00000268658.50	ENSG00000197013+ENSG00000269237+ENSG00000196268+ENSG00000268658	chr19	dexseq_prepare_annotation2.py	exon	.	+	.		23	4.44287215053418e-19	1.06782930647501e-17
ENSG00000149179.51	ENSG00000149179	chr11	dexseq_prepare_annotation2.py	exon	.	+	.	C11orf49	39	4.46799872541528e-19	1.07201049003562e-17
ENSG00000133316.ENSG00000222328.41	ENSG00000133316+ENSG00000222328	chr11	dexseq_prepare_annotation2.py	exon	.	-	.		28	4.77979234905999e-19	1.14483869251751e-17
ENSG00000249006.ENSG00000130997.ENSG00000214367.68	ENSG00000249006+ENSG00000130997+ENSG00000214367	chr4	dexseq_prepare_annotation2.py	exon	.	-	.		29	4.90408917601384e-19	1.17258463263724e-17
ENSG00000092978.8	ENSG00000092978	chr1	dexseq_prepare_annotation2.py	exon	.	-	.	GPATCH2	8	4.98033321793854e-19	1.18876525071208e-17
ENSG00000158023.ENSG00000256950.ENSG00000110801.51	ENSG00000158023+ENSG00000256950+ENSG00000110801	chr12	dexseq_prepare_annotation2.py	exon	.	+	.		37	5.02765532090416e-19	1.19799869399139e-17
ENSG00000072682.41	ENSG00000072682	chr5	dexseq_prepare_annotation2.py	exon	.	-	.	P4HA2	20	5.21545689140265e-19	1.24061674391032e-17
ENSG00000149488.22	ENSG00000149488	chr20	dexseq_prepare_annotation2.py	exon	.	+	.	TMC2	10	5.37314606199852e-19	1.27593817787321e-17
ENSG00000106266.27	ENSG00000106266	chr7	dexseq_prepare_annotation2.py	exon	.	-	.	SNX8	21	5.5408673357497e-19	1.31351706345601e-17
ENSG00000009413.54	ENSG00000009413	chr6	dexseq_prepare_annotation2.py	exon	.	-	.	REV3L	17	5.65743090438742e-19	1.33886095191203e-17
ENSG00000104979.ENSG00000037757.32	ENSG00000104979+ENSG00000037757	chr19	dexseq_prepare_annotation2.py	exon	.	+	.		11	5.71194989061064e-19	1.3494603250935e-17
ENSG00000186815.74	ENSG00000186815	chr12	dexseq_prepare_annotation2.py	exon	.	+	.	TPCN1	17	6.07763273944823e-19	1.43341174882089e-17
ENSG00000152556.88	ENSG00000152556	chr12	dexseq_prepare_annotation2.py	exon	.	+	.	PFKM	28	6.42951686060442e-19	1.51382919902992e-17
ENSG00000175711.20	ENSG00000175711	chr17	dexseq_prepare_annotation2.py	exon	.	-	.	B3GNTL1	15	6.73861933839398e-19	1.58391818618386e-17
ENSG00000007952.20	ENSG00000007952	chrX	dexseq_prepare_annotation2.py	exon	.	-	.	NOX1	12	6.83762217998824e-19	1.60446944825849e-17
ENSG00000125520.ENSG00000273047.ENSG00000273154.ENSG00000197114.ENSG00000203896.89	ENSG00000125520+ENSG00000273047+ENSG00000273154+ENSG00000197114+ENSG00000203896	chr20	dexseq_prepare_annotation2.py	exon	.	+	.		34	6.87348819237381e-19	1.61016105155135e-17
ENSG00000233429.13	ENSG00000233429	chr7	dexseq_prepare_annotation2.py	exon	.	+	.	HOTAIRM1	7	7.99846577068026e-19	1.87053496303194e-17
ENSG00000170442.15	ENSG00000170442	chr12	dexseq_prepare_annotation2.py	exon	.	+	.	KRT86	13	8.32068981292628e-19	1.94261492130744e-17
ENSG00000104093.66	ENSG00000104093	chr15	dexseq_prepare_annotation2.py	exon	.	-	.	DMXL2	40	8.34548611649277e-19	1.94512943636171e-17
ENSG00000117242.ENSG00000257033.ENSG00000244038.25	ENSG00000117242+ENSG00000257033+ENSG00000244038	chr1	dexseq_prepare_annotation2.py	exon	.	-	.		18	8.62781776683086e-19	2.00756001326192e-17
ENSG00000169251.34	ENSG00000169251	chr3	dexseq_prepare_annotation2.py	exon	.	+	.	NMD3	27	9.11959444170384e-19	2.1184344341298e-17
ENSG00000071967.15	ENSG00000071967	chr2	dexseq_prepare_annotation2.py	exon	.	+	.	CYBRD1	11	9.40652437104991e-19	2.18143277554716e-17
ENSG00000143228.37	ENSG00000143228	chr1	dexseq_prepare_annotation2.py	exon	.	+	.	NUF2	8	9.88881204817995e-19	2.28944984113789e-17
ENSG00000168003.67	ENSG00000168003	chr11	dexseq_prepare_annotation2.py	exon	.	+	.	SLC3A2	10	1.01272699038232e-18	2.34074965043699e-17
ENSG00000034693.ENSG00000241847.ENSG00000229036.38	ENSG00000034693+ENSG00000241847+ENSG00000229036	chr6	dexseq_prepare_annotation2.py	exon	.	+	.		24	1.03677412646577e-18	2.3923433587067e-17
ENSG00000263053.ENSG00000171282.43	ENSG00000263053+ENSG00000171282	chr17	dexseq_prepare_annotation2.py	exon	.	+	.		28	1.16438278997134e-18	2.68233563643233e-17
ENSG00000100304.18	ENSG00000100304	chr22	dexseq_prepare_annotation2.py	exon	.	-	.	TTLL12	9	1.1703260295839e-18	2.69155578412429e-17
ENSG00000132142.102	ENSG00000132142	chr17	dexseq_prepare_annotation2.py	exon	.	-	.	ACACA	74	1.2321827663783e-18	2.82912427220765e-17
ENSG00000153113.109	ENSG00000153113	chr5	dexseq_prepare_annotation2.py	exon	.	+	.	CAST	66	1.33476071833574e-18	3.05958043667439e-17
ENSG00000135093.30	ENSG00000135093	chr12	dexseq_prepare_annotation2.py	exon	.	+	.	USP30	7	1.347927378699e-18	3.08466285277191e-17
ENSG00000237276.20	ENSG00000237276	chr1	dexseq_prepare_annotation2.py	exon	.	-	.	ANO7P1	11	1.3550823427085e-18	3.09592783009579e-17
ENSG00000230768.18	ENSG00000230768	chr1	dexseq_prepare_annotation2.py	exon	.	-	.	RP11-251P6.1	6	1.46311412231585e-18	3.33709844261192e-17
ENSG00000026559.15	ENSG00000026559	chr20	dexseq_prepare_annotation2.py	exon	.	-	.	KCNG1	10	1.46545496939044e-18	3.33709844261192e-17
ENSG00000233436.5	ENSG00000233436	chr11	dexseq_prepare_annotation2.py	exon	.	-	.	BTBD18	5	1.54895788767127e-18	3.52146688298772e-17
ENSG00000082641.52	ENSG00000082641	chr17	dexseq_prepare_annotation2.py	exon	.	+	.	NFE2L1	9	1.66135386883693e-18	3.77081103977587e-17
ENSG00000234771.6	ENSG00000234771	chr9	dexseq_prepare_annotation2.py	exon	.	-	.	RP11-395P17.3	6	1.722927236048e-18	3.90417563880942e-17
ENSG00000141664.27	ENSG00000141664	chr18	dexseq_prepare_annotation2.py	exon	.	+	.	ZCCHC2	9	1.73116157535528e-18	3.91643535514308e-17
ENSG00000132694.37	ENSG00000132694	chr1	dexseq_prepare_annotation2.py	exon	.	-	.	ARHGEF11	26	1.79052724676342e-18	4.04414199643568e-17
ENSG00000151491.53	ENSG00000151491	chr12	dexseq_prepare_annotation2.py	exon	.	-	.	EPS8	34	1.86683828711859e-18	4.20964444971717e-17
ENSG00000095110.19	ENSG00000095110	chr11	dexseq_prepare_annotation2.py	exon	.	-	.	NXPE1	13	1.88490703343176e-18	4.24348875643371e-17
ENSG00000174365.30	ENSG00000174365	chr20	dexseq_prepare_annotation2.py	exon	.	+	.	SNHG11	10	1.93213959732891e-18	4.34277340936099e-17
ENSG00000148481.22	ENSG00000148481	chr10	dexseq_prepare_annotation2.py	exon	.	-	.	FAM188A	11	2.08262992707106e-18	4.67344851595817e-17
ENSG00000134668.45	ENSG00000134668	chr1	dexseq_prepare_annotation2.py	exon	.	-	.	SPOCD1	25	2.17991075732632e-18	4.88384529605839e-17
ENSG00000140955.28	ENSG00000140955	chr16	dexseq_prepare_annotation2.py	exon	.	+	.	ADAD2	27	2.2019134299959e-18	4.92518313664244e-17
ENSG00000065328.29	ENSG00000065328	chr10	dexseq_prepare_annotation2.py	exon	.	+	.	MCM10	16	2.31828671814767e-18	5.17713368877164e-17
ENSG00000257225.ENSG00000134283.52	ENSG00000257225+ENSG00000134283	chr12	dexseq_prepare_annotation2.py	exon	.	+	.		12	2.55237600286188e-18	5.69073157679881e-17
ENSG00000151651.45	ENSG00000151651	chr10	dexseq_prepare_annotation2.py	exon	.	-	.	ADAM8	18	2.5600249993158e-18	5.69862386685578e-17
ENSG00000115363.23	ENSG00000115363	chr2	dexseq_prepare_annotation2.py	exon	.	-	.	EVA1A	10	2.77125282699668e-18	6.15893176358814e-17
ENSG00000076662.31	ENSG00000076662	chr19	dexseq_prepare_annotation2.py	exon	.	-	.	ICAM3	21	2.82803059212104e-18	6.27506052024554e-17
ENSG00000139915.ENSG00000272781.39	ENSG00000139915+ENSG00000272781	chr14	dexseq_prepare_annotation2.py	exon	.	-	.		15	2.89447823683635e-18	6.41224028569433e-17
ENSG00000065534.66	ENSG00000065534	chr3	dexseq_prepare_annotation2.py	exon	.	-	.	MYLK	27	2.97734222475757e-18	6.58529218069185e-17
ENSG00000130827.29	ENSG00000130827	chrX	dexseq_prepare_annotation2.py	exon	.	+	.	PLXNA3	12	3.19274510132495e-18	7.05047596579211e-17
ENSG00000184277.25	ENSG00000184277	chr15	dexseq_prepare_annotation2.py	exon	.	-	.	TM2D3	20	3.23541616946986e-18	7.13334681052592e-17
ENSG00000119689.17	ENSG00000119689	chr14	dexseq_prepare_annotation2.py	exon	.	+	.	DLST	10	3.61754838369892e-18	7.96320015637089e-17
ENSG00000181004.5	ENSG00000181004	chr4	dexseq_prepare_annotation2.py	exon	.	+	.	BBS12	3	3.64001788545987e-18	7.99996323859865e-17
ENSG00000205517.ENSG00000187266.62	ENSG00000205517+ENSG00000187266	chr19	dexseq_prepare_annotation2.py	exon	.	-	.		26	3.73608116692581e-18	8.19809709223532e-17
ENSG00000119737.ENSG00000270898.ENSG00000115239.51	ENSG00000119737+ENSG00000270898+ENSG00000115239	chr2	dexseq_prepare_annotation2.py	exon	.	-	.		30	3.80069576560509e-18	8.32670598379327e-17
ENSG00000166444.151	ENSG00000166444	chr11	dexseq_prepare_annotation2.py	exon	.	-	.	ST5	124	3.82431649496646e-18	8.36523992936828e-17
ENSG00000091164.39	ENSG00000091164	chr18	dexseq_prepare_annotation2.py	exon	.	-	.	TXNL1	20	4.08446747859067e-18	8.92021968395204e-17
ENSG00000266542.ENSG00000172379.36	ENSG00000266542+ENSG00000172379	chr15	dexseq_prepare_annotation2.py	exon	.	+	.		23	4.36021273731041e-18	9.50745758506616e-17
ENSG00000154227.26	ENSG00000154227	chr15	dexseq_prepare_annotation2.py	exon	.	-	.	CERS3	21	4.47976480172947e-18	9.75280663585311e-17
ENSG00000182272.21	ENSG00000182272	chr11	dexseq_prepare_annotation2.py	exon	.	+	.	B4GALNT4	16	4.5866071520946e-18	9.96975987229592e-17
ENSG00000117682.52	ENSG00000117682	chr1	dexseq_prepare_annotation2.py	exon	.	+	.	DHDDS	39	4.62482016344477e-18	1.0037090145016e-16
ENSG00000178814.18	ENSG00000178814	chr8	dexseq_prepare_annotation2.py	exon	.	-	.	OPLAH	13	4.65039060688617e-18	1.00768151462965e-16
ENSG00000204344.ENSG00000244731.104	ENSG00000204344+ENSG00000244731	chr6	dexseq_prepare_annotation2.py	exon	.	+	.		33	4.81348307382065e-18	1.04139443475421e-16
ENSG00000132300.46	ENSG00000132300	chr2	dexseq_prepare_annotation2.py	exon	.	+	.	PTCD3	31	5.98352414643003e-18	1.29251577667744e-16
ENSG00000141449.53	ENSG00000141449	chr18	dexseq_prepare_annotation2.py	exon	.	+	.	GREB1L	9	6.33339411128792e-18	1.36596437846564e-16
ENSG00000239306.ENSG00000173933.ENSG00000248643.ENSG00000258297.60	ENSG00000239306+ENSG00000173933+ENSG00000248643+ENSG00000258297	chr11	dexseq_prepare_annotation2.py	exon	.	+	.		40	6.35204610604159e-18	1.36785986643765e-16
ENSG00000136279.ENSG00000239775.64	ENSG00000136279+ENSG00000239775	chr7	dexseq_prepare_annotation2.py	exon	.	+	.		28	6.55023459649073e-18	1.40835121525788e-16
ENSG00000221177.ENSG00000259328.19	ENSG00000221177+ENSG00000259328	chr15	dexseq_prepare_annotation2.py	exon	.	+	.		13	6.81585477674874e-18	1.4631930966556e-16
ENSG00000116977.63	ENSG00000116977	chr1	dexseq_prepare_annotation2.py	exon	.	+	.	LGALS8	18	7.10629542156434e-18	1.52318554723731e-16
ENSG00000170074.75	ENSG00000170074	chr5	dexseq_prepare_annotation2.py	exon	.	-	.	FAM153A	14	7.18940699555618e-18	1.53862185516008e-16
ENSG00000053770.16	ENSG00000053770	chr14	dexseq_prepare_annotation2.py	exon	.	+	.	AP5M1	12	7.38839296629787e-18	1.57877093461662e-16
ENSG00000100031.ENSG00000100028.91	ENSG00000100031+ENSG00000100028	chr22	dexseq_prepare_annotation2.py	exon	.	+	.		61	7.64745902235969e-18	1.63161479572437e-16
ENSG00000138448.32	ENSG00000138448	chr2	dexseq_prepare_annotation2.py	exon	.	+	.	ITGAV	19	8.03383831092336e-18	1.7114173532394e-16
ENSG00000227671.ENSG00000263568.ENSG00000232347.21	ENSG00000227671+ENSG00000263568+ENSG00000232347	chr1	dexseq_prepare_annotation2.py	exon	.	-	.		5	8.2052530685878e-18	1.74525229379104e-16
ENSG00000172572.16	ENSG00000172572	chr12	dexseq_prepare_annotation2.py	exon	.	+	.	PDE3A	11	8.34166502332036e-18	1.77154993175202e-16
ENSG00000242600.19	ENSG00000242600	chr10	dexseq_prepare_annotation2.py	exon	.	+	.	MBL1P	9	8.58489981493291e-18	1.82041881702584e-16
ENSG00000018408.37	ENSG00000018408	chr3	dexseq_prepare_annotation2.py	exon	.	-	.	WWTR1	21	9.33270718611868e-18	1.97596921003197e-16
ENSG00000166889.21	ENSG00000166889	chr11	dexseq_prepare_annotation2.py	exon	.	-	.	PATL1	9	9.35542198089351e-18	1.97775902486328e-16
ENSG00000142102.38	ENSG00000142102	chr11	dexseq_prepare_annotation2.py	exon	.	+	.	ATHL1	36	9.44369432902215e-18	1.99338132351414e-16
ENSG00000132740.37	ENSG00000132740	chr11	dexseq_prepare_annotation2.py	exon	.	+	.	IGHMBP2	13	9.95633148731935e-18	2.0983952137712e-16
ENSG00000185420.41	ENSG00000185420	chr1	dexseq_prepare_annotation2.py	exon	.	-	.	SMYD3	14	1.08160381860301e-17	2.27612773238035e-16
ENSG00000215126.44	ENSG00000215126	chr9	dexseq_prepare_annotation2.py	exon	.	+	.	CBWD7	16	1.14368366195852e-17	2.40312197333951e-16
ENSG00000130702.ENSG00000265329.94	ENSG00000130702+ENSG00000265329	chr20	dexseq_prepare_annotation2.py	exon	.	-	.		22	1.15936635994497e-17	2.43238921024461e-16
ENSG00000231817.22	ENSG00000231817	chr13	dexseq_prepare_annotation2.py	exon	.	-	.	RP11-189B4.6	10	1.17870927918461e-17	2.46923569240668e-16
ENSG00000244607.ENSG00000010282.ENSG00000181061.51	ENSG00000244607+ENSG00000010282+ENSG00000181061	chr3	dexseq_prepare_annotation2.py	exon	.	-	.		17	1.18233072019351e-17	2.47308633901109e-16
ENSG00000182326.ENSG00000257084.ENSG00000126749.86	ENSG00000182326+ENSG00000257084+ENSG00000126749	chr12	dexseq_prepare_annotation2.py	exon	.	+	.		42	1.27444327952536e-17	2.6617438856111e-16
ENSG00000175183.20	ENSG00000175183	chr12	dexseq_prepare_annotation2.py	exon	.	-	.	CSRP2	20	1.31462189968892e-17	2.7415303014866e-16
ENSG00000227001.14	ENSG00000227001	chr1	dexseq_prepare_annotation2.py	exon	.	-	.	NBPF2P	10	1.49624794243415e-17	3.11561058043194e-16
ENSG00000064201.43	ENSG00000064201	chr11	dexseq_prepare_annotation2.py	exon	.	+	.	TSPAN32	13	1.52105420012478e-17	3.16251568925494e-16
ENSG00000259271.ENSG00000273244.ENSG00000189295.ENSG00000249263.ENSG00000241717.24	ENSG00000259271+ENSG00000273244+ENSG00000189295+ENSG00000249263+ENSG00000241717	chr22	dexseq_prepare_annotation2.py	exon	.	-	.		13	1.54643999705909e-17	3.21048351485261e-16
ENSG00000108352.29	ENSG00000108352	chr17	dexseq_prepare_annotation2.py	exon	.	+	.	RAPGEFL1	21	1.55785994918103e-17	3.22935751498393e-16
ENSG00000146350.45	ENSG00000146350	chr6	dexseq_prepare_annotation2.py	exon	.	-	.	TBC1D32	9	1.60003524924226e-17	3.31183415470024e-16
ENSG00000176463.35	ENSG00000176463	chr15	dexseq_prepare_annotation2.py	exon	.	+	.	SLCO3A1	9	1.60547936670744e-17	3.3181502023098e-16
ENSG00000134852.44	ENSG00000134852	chr4	dexseq_prepare_annotation2.py	exon	.	-	.	CLOCK	15	1.65450219803652e-17	3.41438042892418e-16
ENSG00000141013.14	ENSG00000141013	chr16	dexseq_prepare_annotation2.py	exon	.	+	.	GAS8	11	1.76926760469535e-17	3.64579541484623e-16
ENSG00000099940.6	ENSG00000099940	chr22	dexseq_prepare_annotation2.py	exon	.	+	.	SNAP29	4	1.7829351447543e-17	3.66850809902858e-16
ENSG00000225241.40	ENSG00000225241	chr1	dexseq_prepare_annotation2.py	exon	.	+	.	RP11-640M9.2	8	1.80578840980753e-17	3.71002572847568e-16
ENSG00000166183.34	ENSG00000166183	chr14	dexseq_prepare_annotation2.py	exon	.	+	.	ASPG	20	1.84425820071376e-17	3.78345750406781e-16
ENSG00000197565.63	ENSG00000197565	chrX	dexseq_prepare_annotation2.py	exon	.	-	.	COL4A6	26	1.86932069143899e-17	3.82920817560944e-16
ENSG00000003436.32	ENSG00000003436	chr2	dexseq_prepare_annotation2.py	exon	.	-	.	TFPI	24	1.9907838281468e-17	4.06919155212285e-16
ENSG00000142347.75	ENSG00000142347	chr19	dexseq_prepare_annotation2.py	exon	.	-	.	MYO1F	29	1.99234284964769e-17	4.06919155212285e-16
ENSG00000107186.84	ENSG00000107186	chr9	dexseq_prepare_annotation2.py	exon	.	-	.	MPDZ	41	2.18360776825305e-17	4.45327537207843e-16
ENSG00000145016.ENSG00000216042.41	ENSG00000145016+ENSG00000216042	chr3	dexseq_prepare_annotation2.py	exon	.	-	.		20	2.24697058456541e-17	4.57576917279781e-16
ENSG00000127616.74	ENSG00000127616	chr19	dexseq_prepare_annotation2.py	exon	.	+	.	SMARCA4	36	2.32441862406862e-17	4.72654508483631e-16
ENSG00000175137.17	ENSG00000175137	chr1	dexseq_prepare_annotation2.py	exon	.	-	.	SH3BP5L	14	2.35230031813014e-17	4.77623730773482e-16
ENSG00000147402.8	ENSG00000147402	chrX	dexseq_prepare_annotation2.py	exon	.	+	.	GABRQ	8	2.43239259013217e-17	4.9316404151978e-16
ENSG00000063176.35	ENSG00000063176	chr19	dexseq_prepare_annotation2.py	exon	.	+	.	SPHK2	24	2.56973757732869e-17	5.20249937553201e-16
ENSG00000188676.17	ENSG00000188676	chr8	dexseq_prepare_annotation2.py	exon	.	+	.	IDO2	12	2.62913271112404e-17	5.31498723584085e-16
ENSG00000223646.7	ENSG00000223646	chr7	dexseq_prepare_annotation2.py	exon	.	+	.	AC002463.3	8	2.69521095016257e-17	5.44063834888712e-16
ENSG00000197157.38	ENSG00000197157	chr7	dexseq_prepare_annotation2.py	exon	.	+	.	SND1	10	2.72438689224436e-17	5.49154032291348e-16
ENSG00000170485.40	ENSG00000170485	chr2	dexseq_prepare_annotation2.py	exon	.	+	.	NPAS2	16	2.8285745983965e-17	5.69327612925438e-16
ENSG00000134717.22	ENSG00000134717	chr1	dexseq_prepare_annotation2.py	exon	.	+	.	BTF3L4	18	2.90604579416474e-17	5.84073088021401e-16
ENSG00000236943.54	ENSG00000236943	chr1	dexseq_prepare_annotation2.py	exon	.	-	.	RP11-640M9.1	19	3.34603093103237e-17	6.71530491339462e-16
ENSG00000197360.12	ENSG00000197360	chr19	dexseq_prepare_annotation2.py	exon	.	-	.	ZNF98	5	3.39020107096847e-17	6.79411971852467e-16
ENSG00000244510.ENSG00000230189.ENSG00000251451.ENSG00000244657.19	ENSG00000244510+ENSG00000230189+ENSG00000251451+ENSG00000244657	chr7	dexseq_prepare_annotation2.py	exon	.	-	.		16	3.40301562765243e-17	6.80995970047386e-16
ENSG00000187243.ENSG00000221705.45	ENSG00000187243+ENSG00000221705	chrX	dexseq_prepare_annotation2.py	exon	.	-	.		12	3.48651944798581e-17	6.96542987174606e-16
ENSG00000102471.14	ENSG00000102471	chr13	dexseq_prepare_annotation2.py	exon	.	+	.	NDFIP2	10	3.49075119762295e-17	6.96542987174606e-16
ENSG00000109819.47	ENSG00000109819	chr4	dexseq_prepare_annotation2.py	exon	.	-	.	PPARGC1A	34	3.64068926433467e-17	7.25417797669442e-16
ENSG00000213886.ENSG00000204681.52	ENSG00000213886+ENSG00000204681	chr6	dexseq_prepare_annotation2.py	exon	.	-	.		11	3.96377759286413e-17	7.88660942006309e-16
ENSG00000135622.17	ENSG00000135622	chr2	dexseq_prepare_annotation2.py	exon	.	+	.	SEMA4F	14	4.08258033361868e-17	8.11135015281144e-16
ENSG00000135655.60	ENSG00000135655	chr12	dexseq_prepare_annotation2.py	exon	.	+	.	USP15	20	4.28747912434374e-17	8.50626044297554e-16
ENSG00000022567.21	ENSG00000022567	chr8	dexseq_prepare_annotation2.py	exon	.	-	.	SLC45A4	17	4.48033604577542e-17	8.87618575468765e-16
ENSG00000088808.51	ENSG00000088808	chr14	dexseq_prepare_annotation2.py	exon	.	-	.	PPP1R13B	28	4.62175942457216e-17	9.14330380883975e-16
ENSG00000185722.50	ENSG00000185722	chr17	dexseq_prepare_annotation2.py	exon	.	-	.	ANKFY1	24	4.64084107384355e-17	9.16797493049322e-16
ENSG00000165309.42	ENSG00000165309	chr10	dexseq_prepare_annotation2.py	exon	.	+	.	ARMC3	17	4.74017393843391e-17	9.3508865118352e-16
ENSG00000175467.33	ENSG00000175467	chr11	dexseq_prepare_annotation2.py	exon	.	+	.	SART1	18	5.01573412199408e-17	9.88042625054175e-16
ENSG00000178252.ENSG00000178467.86	ENSG00000178252+ENSG00000178467	chr3	dexseq_prepare_annotation2.py	exon	.	+	.		15	5.06411654956085e-17	9.96158415734891e-16
ENSG00000138031.50	ENSG00000138031	chr2	dexseq_prepare_annotation2.py	exon	.	-	.	ADCY3	18	5.27574176279436e-17	1.03631709300895e-15
ENSG00000147082.21	ENSG00000147082	chrX	dexseq_prepare_annotation2.py	exon	.	+	.	CCNB3	22	5.43970958964668e-17	1.06701403945149e-15
ENSG00000171208.18	ENSG00000171208	chr16	dexseq_prepare_annotation2.py	exon	.	-	.	NETO2	6	5.66211660999325e-17	1.10907108965235e-15
ENSG00000183914.100	ENSG00000183914	chr17	dexseq_prepare_annotation2.py	exon	.	+	.	DNAH2	54	5.96710176746482e-17	1.16716173922711e-15
ENSG00000234680.6	ENSG00000234680	chr9	dexseq_prepare_annotation2.py	exon	.	+	.	VN2R3P	6	6.06627684699397e-17	1.18488911710017e-15
ENSG00000186001.36	ENSG00000186001	chr3	dexseq_prepare_annotation2.py	exon	.	+	.	LRCH3	28	6.10036572510236e-17	1.18987161569226e-15
ENSG00000067182.28	ENSG00000067182	chr12	dexseq_prepare_annotation2.py	exon	.	-	.	TNFRSF1A	12	6.76651745045606e-17	1.31795033711973e-15
ENSG00000088854.41	ENSG00000088854	chr20	dexseq_prepare_annotation2.py	exon	.	-	.	C20orf194	16	6.99219866921304e-17	1.35999735125731e-15
ENSG00000186148.ENSG00000240069.23	ENSG00000186148+ENSG00000240069	chr2	dexseq_prepare_annotation2.py	exon	.	+	.		5	7.14076200483122e-17	1.38694800396358e-15
ENSG00000081760.42	ENSG00000081760	chr12	dexseq_prepare_annotation2.py	exon	.	+	.	AACS	23	7.90389393984278e-17	1.53302379241594e-15
ENSG00000163104.21	ENSG00000163104	chr4	dexseq_prepare_annotation2.py	exon	.	+	.	SMARCAD1	10	8.31581745265418e-17	1.61066698929341e-15
ENSG00000145388.17	ENSG00000145388	chr4	dexseq_prepare_annotation2.py	exon	.	+	.	METTL14	14	8.76729148892882e-17	1.69574335241931e-15
ENSG00000119383.39	ENSG00000119383	chr9	dexseq_prepare_annotation2.py	exon	.	+	.	PPP2R4	26	8.89477052904997e-17	1.71800386764436e-15
ENSG00000183091.92	ENSG00000183091	chr2	dexseq_prepare_annotation2.py	exon	.	-	.	NEB	31	9.28044188561578e-17	1.78853939819067e-15
ENSG00000147316.22	ENSG00000147316	chr8	dexseq_prepare_annotation2.py	exon	.	+	.	MCPH1	4	9.2857540142579e-17	1.78853939819067e-15
ENSG00000143702.73	ENSG00000143702	chr1	dexseq_prepare_annotation2.py	exon	.	-	.	CEP170	38	9.41461706165691e-17	1.81084479072203e-15
ENSG00000267072.ENSG00000103184.ENSG00000033011.34	ENSG00000267072+ENSG00000103184+ENSG00000033011	chr16	dexseq_prepare_annotation2.py	exon	.	+	.		8	9.77573728909486e-17	1.87769978843722e-15
ENSG00000136504.49	ENSG00000136504	chr17	dexseq_prepare_annotation2.py	exon	.	+	.	KAT7	22	9.80128853642801e-17	1.88000372646174e-15
ENSG00000100266.ENSG00000242247.52	ENSG00000100266+ENSG00000242247	chr22	dexseq_prepare_annotation2.py	exon	.	-	.		9	1.08640047588175e-16	2.08096709938234e-15
ENSG00000156970.ENSG00000259288.ENSG00000137843.103	ENSG00000156970+ENSG00000259288+ENSG00000137843	chr15	dexseq_prepare_annotation2.py	exon	.	+	.		52	1.13456841784862e-16	2.17023376809995e-15
ENSG00000173020.52	ENSG00000173020	chr11	dexseq_prepare_annotation2.py	exon	.	+	.	ADRBK1	18	1.14168886956131e-16	2.18084590125017e-15
ENSG00000136237.43	ENSG00000136237	chr7	dexseq_prepare_annotation2.py	exon	.	-	.	RAPGEF5	10	1.30561635142027e-16	2.49054849539151e-15
ENSG00000095777.43	ENSG00000095777	chr10	dexseq_prepare_annotation2.py	exon	.	+	.	MYO3A	39	1.32203480495223e-16	2.518403664159e-15
ENSG00000104419.71	ENSG00000104419	chr8	dexseq_prepare_annotation2.py	exon	.	-	.	NDRG1	57	1.34859110212401e-16	2.56546795668803e-15
ENSG00000119681.50	ENSG00000119681	chr14	dexseq_prepare_annotation2.py	exon	.	-	.	LTBP2	16	1.36468571430855e-16	2.59252897068917e-15
ENSG00000149201.30	ENSG00000149201	chr11	dexseq_prepare_annotation2.py	exon	.	+	.	CCDC81	28	1.41857514481264e-16	2.69121752506999e-15
ENSG00000129422.53	ENSG00000129422	chr8	dexseq_prepare_annotation2.py	exon	.	-	.	MTUS1	47	1.42237514475439e-16	2.69474023325872e-15
ENSG00000075035.37	ENSG00000075035	chr12	dexseq_prepare_annotation2.py	exon	.	+	.	WSCD2	21	1.46487322869012e-16	2.77146820402109e-15
ENSG00000070081.60	ENSG00000070081	chr11	dexseq_prepare_annotation2.py	exon	.	+	.	NUCB2	24	1.51614823193167e-16	2.86456998370959e-15
ENSG00000177106.58	ENSG00000177106	chr11	dexseq_prepare_annotation2.py	exon	.	+	.	EPS8L2	27	1.54134517121946e-16	2.9082142631934e-15
ENSG00000011243.50	ENSG00000011243	chr19	dexseq_prepare_annotation2.py	exon	.	-	.	AKAP8L	37	1.59626724716305e-16	3.00774920973604e-15
ENSG00000082269.61	ENSG00000082269	chr6	dexseq_prepare_annotation2.py	exon	.	+	.	FAM135A	12	1.62838202618067e-16	3.06409795645502e-15
ENSG00000272162.ENSG00000153157.ENSG00000137210.83	ENSG00000272162+ENSG00000153157+ENSG00000137210	chr6	dexseq_prepare_annotation2.py	exon	.	+	.		56	1.71137171866361e-16	3.215894714692e-15
ENSG00000074319.ENSG00000256464.37	ENSG00000074319+ENSG00000256464	chr11	dexseq_prepare_annotation2.py	exon	.	-	.		11	1.72454191501958e-16	3.23625808897044e-15
ENSG00000120800.51	ENSG00000120800	chr12	dexseq_prepare_annotation2.py	exon	.	+	.	UTP20	27	1.74781963228151e-16	3.27550846763243e-15
ENSG00000132746.16	ENSG00000132746	chr11	dexseq_prepare_annotation2.py	exon	.	-	.	ALDH3B2	5	1.7825553596172e-16	3.33609685926739e-15
ENSG00000140400.118	ENSG00000140400	chr15	dexseq_prepare_annotation2.py	exon	.	-	.	MAN2C1	32	1.81478197394926e-16	3.39183240090678e-15
ENSG00000175455.60	ENSG00000175455	chr3	dexseq_prepare_annotation2.py	exon	.	-	.	CCDC14	44	1.82187847424415e-16	3.40051287763362e-15
ENSG00000127324.25	ENSG00000127324	chr12	dexseq_prepare_annotation2.py	exon	.	-	.	TSPAN8	20	1.97739979405135e-16	3.68583069138496e-15
ENSG00000170522.19	ENSG00000170522	chr4	dexseq_prepare_annotation2.py	exon	.	-	.	ELOVL6	15	2.01700285444503e-16	3.75460343428775e-15
ENSG00000104472.9	ENSG00000104472	chr8	dexseq_prepare_annotation2.py	exon	.	+	.	CHRAC1	8	2.02527944462922e-16	3.7646041630094e-15
ENSG00000129221.25	ENSG00000129221	chr17	dexseq_prepare_annotation2.py	exon	.	-	.	AIPL1	7	2.02780452103261e-16	3.7646041630094e-15
ENSG00000119408.27	ENSG00000119408	chr9	dexseq_prepare_annotation2.py	exon	.	+	.	NEK6	22	2.10098926553226e-16	3.89525656877024e-15
ENSG00000142945.25	ENSG00000142945	chr1	dexseq_prepare_annotation2.py	exon	.	+	.	KIF2C	12	2.1095686917322e-16	3.90594107035276e-15
ENSG00000214402.ENSG00000107317.35	ENSG00000214402+ENSG00000107317	chr9	dexseq_prepare_annotation2.py	exon	.	+	.		26	2.21636143662741e-16	4.0982000537532e-15
ENSG00000240758.ENSG00000272601.ENSG00000135245.ENSG00000273184.ENSG00000165055.39	ENSG00000240758+ENSG00000272601+ENSG00000135245+ENSG00000273184+ENSG00000165055	chr7	dexseq_prepare_annotation2.py	exon	.	+	.		32	2.21948524023397e-16	4.09851149288479e-15
ENSG00000067601.19	ENSG00000067601	chr7	dexseq_prepare_annotation2.py	exon	.	-	.	PMS2P4	9	2.24450508935043e-16	4.13920167275423e-15
ENSG00000079337.70	ENSG00000079337	chr12	dexseq_prepare_annotation2.py	exon	.	-	.	RAPGEF3	21	2.26624242092951e-16	4.17063425823542e-15
ENSG00000066629.65	ENSG00000066629	chr14	dexseq_prepare_annotation2.py	exon	.	+	.	EML1	31	2.26756434288254e-16	4.17063425823542e-15
ENSG00000239827.ENSG00000168852.24	ENSG00000239827+ENSG00000168852	chr13	dexseq_prepare_annotation2.py	exon	.	-	.		16	2.28422336018818e-16	4.19570987537611e-15
ENSG00000145703.72	ENSG00000145703	chr5	dexseq_prepare_annotation2.py	exon	.	+	.	IQGAP2	45	2.32041657643231e-16	4.25655252406922e-15
ENSG00000147606.ENSG00000214954.59	ENSG00000147606+ENSG00000214954	chr8	dexseq_prepare_annotation2.py	exon	.	+	.		14	2.40905104176599e-16	4.41330513173194e-15
ENSG00000004399.60	ENSG00000004399	chr3	dexseq_prepare_annotation2.py	exon	.	-	.	PLXND1	16	2.42502087757704e-16	4.43670046573067e-15
ENSG00000132702.12	ENSG00000132702	chr1	dexseq_prepare_annotation2.py	exon	.	+	.	HAPLN2	12	2.58758959516496e-16	4.72789097572432e-15
ENSG00000118058.66	ENSG00000118058	chr11	dexseq_prepare_annotation2.py	exon	.	+	.	KMT2A	39	2.62589082763827e-16	4.78796829945304e-15
ENSG00000080822.ENSG00000080819.84	ENSG00000080822+ENSG00000080819	chr3	dexseq_prepare_annotation2.py	exon	.	-	.		44	2.62880313205508e-16	4.78796829945304e-15
ENSG00000077157.ENSG00000232626.59	ENSG00000077157+ENSG00000232626	chr1	dexseq_prepare_annotation2.py	exon	.	+	.		31	2.63082769266168e-16	4.78796829945304e-15
ENSG00000011422.38	ENSG00000011422	chr19	dexseq_prepare_annotation2.py	exon	.	-	.	PLAUR	17	2.88489455864624e-16	5.24347545731404e-15
ENSG00000060718.47	ENSG00000060718	chr1	dexseq_prepare_annotation2.py	exon	.	-	.	COL11A1	14	2.89943226518561e-16	5.26300087088927e-15
ENSG00000113971.ENSG00000240303.48	ENSG00000113971+ENSG00000240303	chr3	dexseq_prepare_annotation2.py	exon	.	-	.		10	2.96089597728829e-16	5.36754319124627e-15
ENSG00000164733.84	ENSG00000164733	chr8	dexseq_prepare_annotation2.py	exon	.	-	.	CTSB	12	3.11986776898414e-16	5.64834545956554e-15
ENSG00000115306.44	ENSG00000115306	chr2	dexseq_prepare_annotation2.py	exon	.	+	.	SPTBN1	20	3.24481136141936e-16	5.8668896949366e-15
ENSG00000170954.22	ENSG00000170954	chr19	dexseq_prepare_annotation2.py	exon	.	-	.	ZNF415	20	3.41394022729092e-16	6.16465144167585e-15
ENSG00000081791.18	ENSG00000081791	chr5	dexseq_prepare_annotation2.py	exon	.	+	.	KIAA0141	10	3.44629047943878e-16	6.21497482039752e-15
ENSG00000108511.ENSG00000257178.ENSG00000182742.ENSG00000120093.56	ENSG00000108511+ENSG00000257178+ENSG00000182742+ENSG00000120093	chr17	dexseq_prepare_annotation2.py	exon	.	-	.		31	3.4814118172514e-16	6.27015832229123e-15
ENSG00000090661.45	ENSG00000090661	chr19	dexseq_prepare_annotation2.py	exon	.	+	.	CERS4	4	3.70595387203011e-16	6.66591028499527e-15
ENSG00000157837.20	ENSG00000157837	chr12	dexseq_prepare_annotation2.py	exon	.	-	.	SPPL3	8	3.7807266189546e-16	6.79159543415316e-15
ENSG00000101751.32	ENSG00000101751	chr18	dexseq_prepare_annotation2.py	exon	.	+	.	POLI	10	3.80943692403443e-16	6.83431711028583e-15
ENSG00000175061.68	ENSG00000175061	chr17	dexseq_prepare_annotation2.py	exon	.	+	.	FAM211A-AS1	35	3.91613124948885e-16	7.01665480205573e-15
ENSG00000185298.20	ENSG00000185298	chr17	dexseq_prepare_annotation2.py	exon	.	+	.	CCDC137	8	3.94574615982158e-16	7.06059454766524e-15
ENSG00000147050.47	ENSG00000147050	chrX	dexseq_prepare_annotation2.py	exon	.	+	.	KDM6A	18	3.97262210200589e-16	7.09952619982187e-15
ENSG00000238542.ENSG00000163492.ENSG00000155657.407	ENSG00000238542+ENSG00000163492+ENSG00000155657	chr2	dexseq_prepare_annotation2.py	exon	.	-	.		112	4.01060799730932e-16	7.14959751913742e-15
ENSG00000270956.ENSG00000237298.14	ENSG00000270956+ENSG00000237298	chr2	dexseq_prepare_annotation2.py	exon	.	+	.		6	4.01095101664905e-16	7.14959751913742e-15
ENSG00000162598.23	ENSG00000162598	chr1	dexseq_prepare_annotation2.py	exon	.	-	.	C1orf87	16	4.16584687142162e-16	7.41617001448973e-15
ENSG00000174628.38	ENSG00000174628	chr16	dexseq_prepare_annotation2.py	exon	.	+	.	IQCK	30	4.18272772903052e-16	7.43667540335836e-15
ENSG00000183066.28	ENSG00000183066	chr22	dexseq_prepare_annotation2.py	exon	.	+	.	WBP2NL	13	4.24087004963206e-16	7.53039511501888e-15
ENSG00000034053.36	ENSG00000034053	chr15	dexseq_prepare_annotation2.py	exon	.	+	.	APBA2	18	4.25012526235082e-16	7.53717866218429e-15
ENSG00000114354.25	ENSG00000114354	chr3	dexseq_prepare_annotation2.py	exon	.	+	.	TFG	24	4.27305209397391e-16	7.56815918764116e-15
ENSG00000163354.24	ENSG00000163354	chr1	dexseq_prepare_annotation2.py	exon	.	-	.	DCST2	4	4.47518615262498e-16	7.91605632201572e-15
ENSG00000231890.41	ENSG00000231890	chr2	dexseq_prepare_annotation2.py	exon	.	+	.	AC093391.2	27	4.86079431176217e-16	8.58719688095768e-15
ENSG00000116688.30	ENSG00000116688	chr1	dexseq_prepare_annotation2.py	exon	.	+	.	MFN2	18	5.01350783450949e-16	8.84571585864855e-15
ENSG00000224729.18	ENSG00000224729	chr7	dexseq_prepare_annotation2.py	exon	.	-	.	PCOLCE-AS1	8	5.16392609972061e-16	9.09953331015571e-15
ENSG00000003756.ENSG00000004534.144	ENSG00000003756+ENSG00000004534	chr3	dexseq_prepare_annotation2.py	exon	.	+	.		49	5.2544559095081e-16	9.2473089534338e-15
ENSG00000141551.47	ENSG00000141551	chr17	dexseq_prepare_annotation2.py	exon	.	-	.	CSNK1D	26	5.30571683997005e-16	9.32568835699679e-15
ENSG00000067225.62	ENSG00000067225	chr15	dexseq_prepare_annotation2.py	exon	.	-	.	PKM	38	5.62741183479707e-16	9.87860092721087e-15
ENSG00000123243.33	ENSG00000123243	chr10	dexseq_prepare_annotation2.py	exon	.	-	.	ITIH5	31	5.73751116484803e-16	1.00591409398372e-14
ENSG00000020577.32	ENSG00000020577	chr14	dexseq_prepare_annotation2.py	exon	.	+	.	SAMD4A	7	5.77630636900176e-16	1.01143707986511e-14
ENSG00000196924.65	ENSG00000196924	chrX	dexseq_prepare_annotation2.py	exon	.	-	.	FLNA	15	6.13301103035494e-16	1.07254220641819e-14
ENSG00000133107.28	ENSG00000133107	chr13	dexseq_prepare_annotation2.py	exon	.	-	.	TRPC4	6	6.3393129385469e-16	1.10722407848575e-14
ENSG00000226147.ENSG00000116171.14	ENSG00000226147+ENSG00000116171	chr1	dexseq_prepare_annotation2.py	exon	.	+	.		10	6.36128067013782e-16	1.10966340042102e-14
ENSG00000135913.23	ENSG00000135913	chr2	dexseq_prepare_annotation2.py	exon	.	-	.	USP37	21	6.42002724596529e-16	1.11850424430963e-14
ENSG00000169592.41	ENSG00000169592	chr16	dexseq_prepare_annotation2.py	exon	.	+	.	INO80E	14	6.70390709067288e-16	1.16649665663051e-14
ENSG00000066926.12	ENSG00000066926	chr18	dexseq_prepare_annotation2.py	exon	.	-	.	FECH	10	6.79611797366738e-16	1.1810596999852e-14
ENSG00000174353.22	ENSG00000174353	chr7	dexseq_prepare_annotation2.py	exon	.	-	.	STAG3L3	14	6.978308558642e-16	1.21120379338232e-14
ENSG00000038295.29	ENSG00000038295	chr4	dexseq_prepare_annotation2.py	exon	.	+	.	TLL1	4	8.31174100775375e-16	1.44084030369411e-14
ENSG00000239779.ENSG00000115274.61	ENSG00000239779+ENSG00000115274	chr2	dexseq_prepare_annotation2.py	exon	.	+	.		50	8.32427653137107e-16	1.44121182193576e-14
ENSG00000104915.30	ENSG00000104915	chr19	dexseq_prepare_annotation2.py	exon	.	-	.	STX10	21	8.38125147313531e-16	1.44926677592819e-14
ENSG00000223678.2	ENSG00000223678	chr9	dexseq_prepare_annotation2.py	exon	.	+	.	RP11-311H10.4	3	8.45364861795413e-16	1.45996511872712e-14
ENSG00000040531.35	ENSG00000040531	chr17	dexseq_prepare_annotation2.py	exon	.	+	.	CTNS	12	8.72001597157051e-16	1.50409429718582e-14
ENSG00000070159.36	ENSG00000070159	chr9	dexseq_prepare_annotation2.py	exon	.	-	.	PTPN3	13	9.02026458629974e-16	1.55395067432056e-14
ENSG00000235098.14	ENSG00000235098	chr1	dexseq_prepare_annotation2.py	exon	.	-	.	ANKRD65	12	9.12298031334482e-16	1.56969591793382e-14
ENSG00000259905.43	ENSG00000259905	chr15	dexseq_prepare_annotation2.py	exon	.	+	.	PWRN1	26	9.51479064805669e-16	1.63508199141574e-14
ENSG00000257108.ENSG00000007541.52	ENSG00000257108+ENSG00000007541	chr16	dexseq_prepare_annotation2.py	exon	.	+	.		27	9.61835155189955e-16	1.65083291239781e-14
ENSG00000214822.19	ENSG00000214822	chr17	dexseq_prepare_annotation2.py	exon	.	-	.	KRT16P3	14	9.76434092795476e-16	1.67381804683407e-14
ENSG00000156858.38	ENSG00000156858	chr16	dexseq_prepare_annotation2.py	exon	.	+	.	PRR14	8	9.89875379748334e-16	1.69476441559875e-14
ENSG00000035928.56	ENSG00000035928	chr4	dexseq_prepare_annotation2.py	exon	.	-	.	RFC1	9	1.05113521029862e-15	1.79742824863395e-14
ENSG00000140983.87	ENSG00000140983	chr16	dexseq_prepare_annotation2.py	exon	.	+	.	RHOT2	63	1.07314747954219e-15	1.83280902047919e-14
ENSG00000135249.29	ENSG00000135249	chr7	dexseq_prepare_annotation2.py	exon	.	+	.	RINT1	15	1.10121044868337e-15	1.87842392402718e-14
ENSG00000269755.ENSG00000268870.ENSG00000268744.ENSG00000180855.ENSG00000196826.ENSG00000269693.ENSG00000248406.ENSG00000242852.ENSG00000249709.ENSG00000188033.ENSG00000196466.66	ENSG00000269755+ENSG00000268870+ENSG00000268744+ENSG00000180855+ENSG00000196826+ENSG00000269693+ENSG00000248406+ENSG00000242852+ENSG00000249709+ENSG00000188033+ENSG00000196466	chr19	dexseq_prepare_annotation2.py	exon	.	-	.		37	1.10403470216513e-15	1.88092791764447e-14
ENSG00000145934.25	ENSG00000145934	chr5	dexseq_prepare_annotation2.py	exon	.	+	.	TENM2	14	1.13836612584186e-15	1.9370382126595e-14
ENSG00000156453.20	ENSG00000156453	chr5	dexseq_prepare_annotation2.py	exon	.	-	.	PCDH1	7	1.18521420331198e-15	2.01428315827579e-14
ENSG00000140470.40	ENSG00000140470	chr15	dexseq_prepare_annotation2.py	exon	.	-	.	ADAMTS17	10	1.24485933466492e-15	2.11306110809463e-14
ENSG00000072135.49	ENSG00000072135	chr2	dexseq_prepare_annotation2.py	exon	.	+	.	PTPN18	20	1.26221834638752e-15	2.13990758284867e-14
ENSG00000131966.33	ENSG00000131966	chr14	dexseq_prepare_annotation2.py	exon	.	+	.	ACTR10	15	1.27530147227032e-15	2.15944820725821e-14
ENSG00000223802.ENSG00000130283.15	ENSG00000223802+ENSG00000130283	chr19	dexseq_prepare_annotation2.py	exon	.	-	.		10	1.28957631560915e-15	2.18095662742289e-14
ENSG00000173402.44	ENSG00000173402	chr3	dexseq_prepare_annotation2.py	exon	.	+	.	DAG1	24	1.30842428923061e-15	2.21013739866627e-14
ENSG00000172943.58	ENSG00000172943	chrX	dexseq_prepare_annotation2.py	exon	.	-	.	PHF8	5	1.35290903843869e-15	2.28249909307394e-14
ENSG00000104626.28	ENSG00000104626	chr8	dexseq_prepare_annotation2.py	exon	.	+	.	ERI1	17	1.36586656711437e-15	2.30155984844982e-14
ENSG00000160201.27	ENSG00000160201	chr21	dexseq_prepare_annotation2.py	exon	.	-	.	U2AF1	17	1.42832948147531e-15	2.40389238459947e-14
ENSG00000138162.80	ENSG00000138162	chr10	dexseq_prepare_annotation2.py	exon	.	+	.	TACC2	34	1.4350513634956e-15	2.41227785563115e-14
ENSG00000166387.82	ENSG00000166387	chr11	dexseq_prepare_annotation2.py	exon	.	+	.	PPFIBP2	65	1.44171946869696e-15	2.42055273509558e-14
ENSG00000099622.104	ENSG00000099622	chr19	dexseq_prepare_annotation2.py	exon	.	+	.	CIRBP	32	1.46296474568459e-15	2.4532521273463e-14
ENSG00000256028.ENSG00000182196.ENSG00000111325.35	ENSG00000256028+ENSG00000182196+ENSG00000111325	chr12	dexseq_prepare_annotation2.py	exon	.	+	.		10	1.46949595882608e-15	2.46122825567634e-14
ENSG00000133794.57	ENSG00000133794	chr11	dexseq_prepare_annotation2.py	exon	.	+	.	ARNTL	42	1.48204253312109e-15	2.47924799147446e-14
ENSG00000187908.56	ENSG00000187908	chr10	dexseq_prepare_annotation2.py	exon	.	+	.	DMBT1	18	1.54866350247272e-15	2.58757415087851e-14
ENSG00000136381.40	ENSG00000136381	chr15	dexseq_prepare_annotation2.py	exon	.	+	.	IREB2	28	1.59829489574942e-15	2.66728683685354e-14
ENSG00000171067.21	ENSG00000171067	chr11	dexseq_prepare_annotation2.py	exon	.	-	.	C11orf24	14	1.60086150537947e-15	2.66835905728395e-14
ENSG00000095485.32	ENSG00000095485	chr10	dexseq_prepare_annotation2.py	exon	.	-	.	CWF19L1	8	1.66317084924963e-15	2.76888995646984e-14
ENSG00000268465.ENSG00000269751.ENSG00000182324.ENSG00000105447.ENSG00000105443.42	ENSG00000268465+ENSG00000269751+ENSG00000182324+ENSG00000105447+ENSG00000105443	chr19	dexseq_prepare_annotation2.py	exon	.	+	.		24	1.67346007160045e-15	2.78267916941907e-14
ENSG00000115718.33	ENSG00000115718	chr2	dexseq_prepare_annotation2.py	exon	.	+	.	PROC	16	1.71568725933908e-15	2.84782998290717e-14
ENSG00000242590.ENSG00000188157.58	ENSG00000242590+ENSG00000188157	chr1	dexseq_prepare_annotation2.py	exon	.	+	.		23	1.71674781202076e-15	2.84782998290717e-14
ENSG00000138074.58	ENSG00000138074	chr2	dexseq_prepare_annotation2.py	exon	.	-	.	SLC5A6	27	1.73379796880444e-15	2.8726774469988e-14
ENSG00000090512.20	ENSG00000090512	chr3	dexseq_prepare_annotation2.py	exon	.	+	.	FETUB	15	1.76745008532244e-15	2.92494006960043e-14
ENSG00000169519.11	ENSG00000169519	chr11	dexseq_prepare_annotation2.py	exon	.	+	.	METTL15	5	1.800324596337e-15	2.97579278927313e-14
ENSG00000175267.52	ENSG00000175267	chr16	dexseq_prepare_annotation2.py	exon	.	+	.	VWA3A	12	1.87474581404124e-15	3.09511606537189e-14
ENSG00000021762.60	ENSG00000021762	chr11	dexseq_prepare_annotation2.py	exon	.	-	.	OSBPL5	35	1.96709473165159e-15	3.24371816153915e-14
ENSG00000213830.ENSG00000183323.27	ENSG00000213830+ENSG00000183323	chr5	dexseq_prepare_annotation2.py	exon	.	-	.		15	1.978463259064e-15	3.25859008036813e-14
ENSG00000138100.14	ENSG00000138100	chr2	dexseq_prepare_annotation2.py	exon	.	+	.	TRIM54	11	2.00890386525364e-15	3.30480175603055e-14
ENSG00000142173.41	ENSG00000142173	chr21	dexseq_prepare_annotation2.py	exon	.	+	.	COL6A2	26	2.04540809987502e-15	3.36086724278043e-14
ENSG00000143224.43	ENSG00000143224	chr1	dexseq_prepare_annotation2.py	exon	.	+	.	PPOX	26	2.10962795426729e-15	3.46228644612766e-14
ENSG00000108312.44	ENSG00000108312	chr17	dexseq_prepare_annotation2.py	exon	.	-	.	UBTF	26	2.1617527526992e-15	3.54363914591401e-14
ENSG00000121152.11	ENSG00000121152	chr2	dexseq_prepare_annotation2.py	exon	.	+	.	NCAPH	11	2.22487495312097e-15	3.64280588546418e-14
ENSG00000100239.29	ENSG00000100239	chr22	dexseq_prepare_annotation2.py	exon	.	+	.	PPP6R2	17	2.22918634083893e-15	3.64556086966442e-14
ENSG00000164985.33	ENSG00000164985	chr9	dexseq_prepare_annotation2.py	exon	.	-	.	PSIP1	5	2.24415332339705e-15	3.66571475722855e-14
ENSG00000239520.ENSG00000006125.52	ENSG00000239520+ENSG00000006125	chr17	dexseq_prepare_annotation2.py	exon	.	+	.		28	2.38011537507977e-15	3.88322823783604e-14
ENSG00000150593.ENSG00000265827.35	ENSG00000150593+ENSG00000265827	chr10	dexseq_prepare_annotation2.py	exon	.	+	.		27	2.38643742703594e-15	3.88896759555046e-14
ENSG00000255275.ENSG00000159423.ENSG00000179002.ENSG00000169991.32	ENSG00000255275+ENSG00000159423+ENSG00000179002+ENSG00000169991	chr1	dexseq_prepare_annotation2.py	exon	.	-	.		10	2.42323162163467e-15	3.94429297286732e-14
ENSG00000006114.59	ENSG00000006114	chr17	dexseq_prepare_annotation2.py	exon	.	-	.	SYNRG	39	2.48849589379656e-15	4.04577503577616e-14
ENSG00000167244.ENSG00000129965.ENSG00000254647.ENSG00000240801.42	ENSG00000167244+ENSG00000129965+ENSG00000254647+ENSG00000240801	chr11	dexseq_prepare_annotation2.py	exon	.	-	.		24	2.73098566625479e-15	4.43481372595099e-14
ENSG00000065371.22	ENSG00000065371	chr3	dexseq_prepare_annotation2.py	exon	.	-	.	ROPN1	12	2.79015914147363e-15	4.52560549402998e-14
ENSG00000154040.34	ENSG00000154040	chr18	dexseq_prepare_annotation2.py	exon	.	+	.	CABYR	19	2.90964999734574e-15	4.71390492560639e-14
ENSG00000174695.14	ENSG00000174695	chr5	dexseq_prepare_annotation2.py	exon	.	-	.	TMEM167A	10	3.27439538214227e-15	5.29863654137094e-14
ENSG00000099331.55	ENSG00000099331	chr19	dexseq_prepare_annotation2.py	exon	.	+	.	MYO9B	28	3.38748592770802e-15	5.47525114748891e-14
ENSG00000267796.ENSG00000188223.ENSG00000205155.40	ENSG00000267796+ENSG00000188223+ENSG00000205155	chr19	dexseq_prepare_annotation2.py	exon	.	+	.		4	3.45051175533425e-15	5.57062829138247e-14
ENSG00000134376.32	ENSG00000134376	chr1	dexseq_prepare_annotation2.py	exon	.	+	.	CRB1	29	3.55674817010086e-15	5.73546321197195e-14
ENSG00000172893.35	ENSG00000172893	chr11	dexseq_prepare_annotation2.py	exon	.	-	.	DHCR7	22	3.57249520621322e-15	5.75416533330603e-14
ENSG00000095585.27	ENSG00000095585	chr10	dexseq_prepare_annotation2.py	exon	.	-	.	BLNK	22	3.70947303043569e-15	5.96786217935987e-14
ENSG00000124678.50	ENSG00000124678	chr6	dexseq_prepare_annotation2.py	exon	.	-	.	TCP11	17	3.74557378879194e-15	6.01895913128235e-14
ENSG00000105483.78	ENSG00000105483	chr19	dexseq_prepare_annotation2.py	exon	.	-	.	CARD8	53	3.77498131946267e-15	6.05919455304494e-14
ENSG00000110888.47	ENSG00000110888	chr12	dexseq_prepare_annotation2.py	exon	.	-	.	CAPRIN2	10	3.96925698288105e-15	6.36365963451959e-14
ENSG00000188917.26	ENSG00000188917	chrX	dexseq_prepare_annotation2.py	exon	.	-	.	TRMT2B	17	4.15293642417847e-15	6.65045292500081e-14
ENSG00000133216.30	ENSG00000133216	chr1	dexseq_prepare_annotation2.py	exon	.	+	.	EPHB2	19	4.35794786946345e-15	6.97070600388916e-14
ENSG00000117472.24	ENSG00000117472	chr1	dexseq_prepare_annotation2.py	exon	.	+	.	TSPAN1	5	4.47671343102839e-15	7.15242648173983e-14
ENSG00000182986.27	ENSG00000182986	chr19	dexseq_prepare_annotation2.py	exon	.	-	.	ZNF320	17	4.52762081929129e-15	7.22543676892193e-14
ENSG00000140326.11	ENSG00000140326	chr15	dexseq_prepare_annotation2.py	exon	.	-	.	CDAN1	7	4.60069311969837e-15	7.33361059585943e-14
ENSG00000070886.21	ENSG00000070886	chr1	dexseq_prepare_annotation2.py	exon	.	+	.	EPHA8	4	4.84456344072946e-15	7.7134794254921e-14
ENSG00000196411.28	ENSG00000196411	chr7	dexseq_prepare_annotation2.py	exon	.	-	.	EPHB4	22	5.11474533282855e-15	8.13432204996173e-14
ENSG00000185038.34	ENSG00000185038	chr2	dexseq_prepare_annotation2.py	exon	.	+	.	MROH2A	15	5.21571825877683e-15	8.28540444590116e-14
ENSG00000135723.48	ENSG00000135723	chr16	dexseq_prepare_annotation2.py	exon	.	-	.	FHOD1	26	5.3369203646432e-15	8.46823931543156e-14
ENSG00000175115.55	ENSG00000175115	chr11	dexseq_prepare_annotation2.py	exon	.	+	.	PACS1	27	5.4206026121082e-15	8.59119051711046e-14
ENSG00000081059.68	ENSG00000081059	chr5	dexseq_prepare_annotation2.py	exon	.	+	.	TCF7	24	5.45466727513956e-15	8.63531116114559e-14
ENSG00000132326.16	ENSG00000132326	chr2	dexseq_prepare_annotation2.py	exon	.	-	.	PER2	8	5.51353558091489e-15	8.71777125555702e-14
ENSG00000115042.18	ENSG00000115042	chr2	dexseq_prepare_annotation2.py	exon	.	+	.	FAHD2A	10	5.51932734524017e-15	8.71777125555702e-14
ENSG00000233396.13	ENSG00000233396	chr1	dexseq_prepare_annotation2.py	exon	.	-	.	RP11-458D21.1	9	5.9737615011148e-15	9.42481507365871e-14
ENSG00000136531.8	ENSG00000136531	chr2	dexseq_prepare_annotation2.py	exon	.	+	.	SCN2A	7	5.9973645638715e-15	9.45130133770113e-14
ENSG00000170236.11	ENSG00000170236	chr15	dexseq_prepare_annotation2.py	exon	.	-	.	USP50	7	6.27155848574304e-15	9.87218763680869e-14
ENSG00000233932.ENSG00000074803.52	ENSG00000233932+ENSG00000074803	chr15	dexseq_prepare_annotation2.py	exon	.	+	.		28	6.3411269381187e-15	9.97037963467461e-14
ENSG00000177595.23	ENSG00000177595	chr11	dexseq_prepare_annotation2.py	exon	.	-	.	PIDD	7	6.62306814106275e-15	1.0401892296745e-13
ENSG00000167842.13	ENSG00000167842	chr17	dexseq_prepare_annotation2.py	exon	.	+	.	MIS12	5	6.79856549141904e-15	1.06654418817872e-13
ENSG00000077327.27	ENSG00000077327	chr10	dexseq_prepare_annotation2.py	exon	.	+	.	SPAG6	19	6.94197480943371e-15	1.08781137465793e-13
ENSG00000139625.43	ENSG00000139625	chr12	dexseq_prepare_annotation2.py	exon	.	-	.	MAP3K12	28	6.98948594308236e-15	1.0940202151091e-13
ENSG00000176473.26	ENSG00000176473	chr14	dexseq_prepare_annotation2.py	exon	.	+	.	WDR25	15	7.04413532014277e-15	1.10133110056077e-13
ENSG00000112280.49	ENSG00000112280	chr6	dexseq_prepare_annotation2.py	exon	.	-	.	COL9A1	9	7.1793417203173e-15	1.1212062047e-13
ENSG00000158352.18	ENSG00000158352	chrX	dexseq_prepare_annotation2.py	exon	.	-	.	SHROOM4	6	7.19662444965026e-15	1.12264103338301e-13
ENSG00000074201.26	ENSG00000074201	chr11	dexseq_prepare_annotation2.py	exon	.	-	.	CLNS1A	6	7.25017147834863e-15	1.1297233490083e-13
ENSG00000166105.16	ENSG00000166105	chr11	dexseq_prepare_annotation2.py	exon	.	+	.	GLB1L3	5	7.32210963623166e-15	1.13965226077734e-13
ENSG00000232749.ENSG00000228430.8	ENSG00000232749+ENSG00000228430	chr9	dexseq_prepare_annotation2.py	exon	.	+	.		7	7.39996354387654e-15	1.15047863706816e-13
ENSG00000066933.82	ENSG00000066933	chr15	dexseq_prepare_annotation2.py	exon	.	-	.	MYO9A	25	7.57937825266522e-15	1.17705282875657e-13
ENSG00000134108.19	ENSG00000134108	chr3	dexseq_prepare_annotation2.py	exon	.	+	.	ARL8B	13	8.02477785493111e-15	1.24482795628842e-13
ENSG00000121940.ENSG00000162641.28	ENSG00000121940+ENSG00000162641	chr1	dexseq_prepare_annotation2.py	exon	.	-	.		13	8.03553231796187e-15	1.24510348810609e-13
ENSG00000141030.31	ENSG00000141030	chr17	dexseq_prepare_annotation2.py	exon	.	-	.	COPS3	21	8.26909989116405e-15	1.27986470190472e-13
ENSG00000077616.26	ENSG00000077616	chr11	dexseq_prepare_annotation2.py	exon	.	+	.	NAALAD2	16	8.36482107480957e-15	1.29323677441983e-13
ENSG00000174243.55	ENSG00000174243	chr12	dexseq_prepare_annotation2.py	exon	.	-	.	DDX23	18	8.66601838337433e-15	1.33831116860396e-13
ENSG00000141448.2	ENSG00000141448	chr18	dexseq_prepare_annotation2.py	exon	.	+	.	GATA6	3	8.72814560169002e-15	1.34640626478573e-13
ENSG00000204843.ENSG00000188687.ENSG00000264324.144	ENSG00000204843+ENSG00000188687+ENSG00000264324	chr2	dexseq_prepare_annotation2.py	exon	.	-	.		43	8.81765283992225e-15	1.35870232871158e-13
ENSG00000129270.21	ENSG00000129270	chr17	dexseq_prepare_annotation2.py	exon	.	-	.	MMP28	14	8.93613466599675e-15	1.37543080519471e-13
ENSG00000196865.ENSG00000234631.14	ENSG00000196865+ENSG00000234631	chr10	dexseq_prepare_annotation2.py	exon	.	+	.		10	9.04338982273181e-15	1.38926172745579e-13
ENSG00000147130.41	ENSG00000147130	chrX	dexseq_prepare_annotation2.py	exon	.	-	.	ZMYM3	19	9.04602927525655e-15	1.38926172745579e-13
ENSG00000067596.36	ENSG00000067596	chr17	dexseq_prepare_annotation2.py	exon	.	+	.	DHX8	23	9.23825789424077e-15	1.41721416457225e-13
ENSG00000021776.44	ENSG00000021776	chr15	dexseq_prepare_annotation2.py	exon	.	-	.	AQR	6	9.4744692271612e-15	1.45184463251129e-13
ENSG00000017797.15	ENSG00000017797	chr18	dexseq_prepare_annotation2.py	exon	.	+	.	RALBP1	8	9.77751094907384e-15	1.49662827639907e-13
ENSG00000137801.35	ENSG00000137801	chr15	dexseq_prepare_annotation2.py	exon	.	+	.	THBS1	18	9.83044200918526e-15	1.50307133168006e-13
ENSG00000103197.85	ENSG00000103197	chr16	dexseq_prepare_annotation2.py	exon	.	+	.	TSC2	49	1.01216359804705e-14	1.54589039402164e-13
ENSG00000108799.17	ENSG00000108799	chr17	dexseq_prepare_annotation2.py	exon	.	-	.	EZH1	4	1.03499914613555e-14	1.57902840028689e-13
ENSG00000197355.11	ENSG00000197355	chr9	dexseq_prepare_annotation2.py	exon	.	+	.	UAP1L1	8	1.09822937071962e-14	1.67365328715821e-13
ENSG00000243509.ENSG00000026036.ENSG00000258366.53	ENSG00000243509+ENSG00000026036+ENSG00000258366	chr20	dexseq_prepare_annotation2.py	exon	.	+	.		17	1.1321822494156e-14	1.72350202358897e-13
ENSG00000164675.24	ENSG00000164675	chr7	dexseq_prepare_annotation2.py	exon	.	-	.	IQUB	19	1.13979385189098e-14	1.73318652829212e-13
ENSG00000072736.ENSG00000263276.ENSG00000261864.ENSG00000167264.45	ENSG00000072736+ENSG00000263276+ENSG00000261864+ENSG00000167264	chr16	dexseq_prepare_annotation2.py	exon	.	+	.		17	1.19461991647828e-14	1.81456615571969e-13
ENSG00000095627.28	ENSG00000095627	chr10	dexseq_prepare_annotation2.py	exon	.	+	.	TDRD1	16	1.24321384093229e-14	1.88631176652615e-13
ENSG00000149806.ENSG00000162298.74	ENSG00000149806+ENSG00000162298	chr11	dexseq_prepare_annotation2.py	exon	.	-	.		55	1.25064382120324e-14	1.89551131283569e-13
ENSG00000189091.52	ENSG00000189091	chr16	dexseq_prepare_annotation2.py	exon	.	+	.	SF3B3	23	1.35793978296787e-14	2.05588525220507e-13
ENSG00000064687.47	ENSG00000064687	chr19	dexseq_prepare_annotation2.py	exon	.	+	.	ABCA7	22	1.39032070340732e-14	2.1026136875521e-13
ENSG00000226803.35	ENSG00000226803	chr6	dexseq_prepare_annotation2.py	exon	.	-	.	RP11-203B9.4	16	1.41084318788897e-14	2.13059009416678e-13
ENSG00000215424.19	ENSG00000215424	chr21	dexseq_prepare_annotation2.py	exon	.	+	.	MCM3AP-AS1	16	1.41306253272461e-14	2.13059009416678e-13
ENSG00000151834.36	ENSG00000151834	chr4	dexseq_prepare_annotation2.py	exon	.	-	.	GABRA2	14	1.41342867510343e-14	2.13059009416678e-13
ENSG00000006534.34	ENSG00000006534	chr11	dexseq_prepare_annotation2.py	exon	.	+	.	ALDH3B1	17	1.46507428299615e-14	2.20604236227911e-13
ENSG00000204764.67	ENSG00000204764	chr5	dexseq_prepare_annotation2.py	exon	.	+	.	RANBP17	32	1.47016571642481e-14	2.21130782596305e-13
ENSG00000074696.30	ENSG00000074696	chr15	dexseq_prepare_annotation2.py	exon	.	+	.	PTPLAD1	11	1.48135857485725e-14	2.22572922168151e-13
ENSG00000134490.46	ENSG00000134490	chr18	dexseq_prepare_annotation2.py	exon	.	-	.	TMEM241	24	1.49924554135378e-14	2.25016636011842e-13
ENSG00000162687.43	ENSG00000162687	chr1	dexseq_prepare_annotation2.py	exon	.	-	.	KCNT2	18	1.51247168794441e-14	2.26756295874736e-13
ENSG00000114988.20	ENSG00000114988	chr2	dexseq_prepare_annotation2.py	exon	.	-	.	LMAN2L	13	1.52352053205843e-14	2.28166120287109e-13
ENSG00000141376.89	ENSG00000141376	chr17	dexseq_prepare_annotation2.py	exon	.	+	.	BCAS3	60	1.55819263052753e-14	2.33106962245478e-13
ENSG00000073910.76	ENSG00000073910	chr13	dexseq_prepare_annotation2.py	exon	.	+	.	FRY	8	1.60167942024669e-14	2.39354420258417e-13
ENSG00000259738.ENSG00000157450.35	ENSG00000259738+ENSG00000157450	chr15	dexseq_prepare_annotation2.py	exon	.	+	.		6	1.67314084154201e-14	2.49764447691116e-13
ENSG00000188997.14	ENSG00000188997	chr11	dexseq_prepare_annotation2.py	exon	.	-	.	KCTD21	7	1.70440928902187e-14	2.54158580861885e-13
ENSG00000122678.50	ENSG00000122678	chr7	dexseq_prepare_annotation2.py	exon	.	-	.	POLM	26	1.75882259633005e-14	2.61990889000055e-13
ENSG00000234912.ENSG00000129657.35	ENSG00000234912+ENSG00000129657	chr17	dexseq_prepare_annotation2.py	exon	.	+	.		33	1.83126524038109e-14	2.72489123965718e-13
ENSG00000198626.121	ENSG00000198626	chr1	dexseq_prepare_annotation2.py	exon	.	+	.	RYR2	33	1.86112632599784e-14	2.76635582946817e-13
ENSG00000155465.56	ENSG00000155465	chr14	dexseq_prepare_annotation2.py	exon	.	-	.	SLC7A7	27	1.93789788719406e-14	2.87738414342689e-13
ENSG00000147687.41	ENSG00000147687	chr8	dexseq_prepare_annotation2.py	exon	.	-	.	TATDN1	28	1.95568198224561e-14	2.90068424917456e-13
ENSG00000074071.6	ENSG00000074071	chr16	dexseq_prepare_annotation2.py	exon	.	-	.	MRPS34	7	2.08837732968462e-14	3.09418982992161e-13
ENSG00000206597.ENSG00000214756.11	ENSG00000206597+ENSG00000214756	chr11	dexseq_prepare_annotation2.py	exon	.	+	.		8	2.09960970194105e-14	3.10751199002332e-13
ENSG00000115970.84	ENSG00000115970	chr2	dexseq_prepare_annotation2.py	exon	.	-	.	THADA	44	2.16861976224004e-14	3.20622802374679e-13
ENSG00000213123.ENSG00000145107.ENSG00000273331.ENSG00000161217.ENSG00000272741.30	ENSG00000213123+ENSG00000145107+ENSG00000273331+ENSG00000161217+ENSG00000272741	chr3	dexseq_prepare_annotation2.py	exon	.	-	.		9	2.17495097610501e-14	3.21216401880983e-13
ENSG00000134107.7	ENSG00000134107	chr3	dexseq_prepare_annotation2.py	exon	.	+	.	BHLHE40	8	2.19001308467688e-14	3.23096824024457e-13
ENSG00000144021.13	ENSG00000144021	chr2	dexseq_prepare_annotation2.py	exon	.	+	.	CIAO1	11	2.21904248625953e-14	3.27031681184348e-13
ENSG00000142515.37	ENSG00000142515	chr19	dexseq_prepare_annotation2.py	exon	.	+	.	KLK3	18	2.27894008908354e-14	3.35502560036205e-13
ENSG00000175463.31	ENSG00000175463	chr11	dexseq_prepare_annotation2.py	exon	.	+	.	TBC1D10C	27	2.30012746232384e-14	3.38262647375472e-13
ENSG00000265148.25	ENSG00000265148	chr17	dexseq_prepare_annotation2.py	exon	.	+	.	BZRAP1-AS1	11	2.33914768898081e-14	3.4363665413968e-13
ENSG00000164113.26	ENSG00000164113	chr4	dexseq_prepare_annotation2.py	exon	.	+	.	ADAD1	19	2.45232901088168e-14	3.5960361436443e-13
ENSG00000259529.ENSG00000092098.ENSG00000213928.121	ENSG00000259529+ENSG00000092098+ENSG00000213928	chr14	dexseq_prepare_annotation2.py	exon	.	+	.		16	2.45302148246864e-14	3.5960361436443e-13
ENSG00000090857.21	ENSG00000090857	chr16	dexseq_prepare_annotation2.py	exon	.	+	.	PDPR	11	2.47442461285979e-14	3.62358189346774e-13
ENSG00000261971.26	ENSG00000261971	chr16	dexseq_prepare_annotation2.py	exon	.	-	.	RP11-473M20.7	21	2.49661342183908e-14	3.65221887490131e-13
ENSG00000215417.19	ENSG00000215417	chr13	dexseq_prepare_annotation2.py	exon	.	+	.	MIR17HG	14	2.56548586676732e-14	3.74901559539822e-13
ENSG00000013375.43	ENSG00000013375	chr6	dexseq_prepare_annotation2.py	exon	.	-	.	PGM3	14	2.65061399039134e-14	3.86933840197339e-13
ENSG00000169689.26	ENSG00000169689	chr17	dexseq_prepare_annotation2.py	exon	.	-	.	STRA13	13	2.66167018700474e-14	3.88139244515055e-13
ENSG00000253729.106	ENSG00000253729	chr8	dexseq_prepare_annotation2.py	exon	.	-	.	PRKDC	77	2.69029615289773e-14	3.91901544625901e-13
ENSG00000166676.22	ENSG00000166676	chr16	dexseq_prepare_annotation2.py	exon	.	-	.	TVP23A	11	2.69624790504716e-14	3.92356410778532e-13
ENSG00000196405.62	ENSG00000196405	chr14	dexseq_prepare_annotation2.py	exon	.	+	.	EVL	44	2.76689696655358e-14	4.02215169100263e-13
ENSG00000227775.7	ENSG00000227775	chr1	dexseq_prepare_annotation2.py	exon	.	+	.	RP1-283E3.4	2	2.77863752842054e-14	4.03498903079959e-13
ENSG00000143862.11	ENSG00000143862	chr1	dexseq_prepare_annotation2.py	exon	.	-	.	ARL8A	5	2.78979152817369e-14	4.0469486310369e-13
ENSG00000259673.16	ENSG00000259673	chr15	dexseq_prepare_annotation2.py	exon	.	-	.	IQCH-AS1	6	3.02990665870879e-14	4.39067351546222e-13
ENSG00000266365.8	ENSG00000266365	chr17	dexseq_prepare_annotation2.py	exon	.	-	.	RP11-51L5.3	8	3.05841089373078e-14	4.42735305576811e-13
ENSG00000052126.64	ENSG00000052126	chr12	dexseq_prepare_annotation2.py	exon	.	+	.	PLEKHA5	11	3.06794963073598e-14	4.43653028978587e-13
ENSG00000167759.14	ENSG00000167759	chr19	dexseq_prepare_annotation2.py	exon	.	-	.	KLK13	9	3.07326691678368e-14	4.43959016687042e-13
ENSG00000091436.31	ENSG00000091436	chr2	dexseq_prepare_annotation2.py	exon	.	+	.	MLTK	6	3.08345899834392e-14	4.44967839636145e-13
ENSG00000084234.56	ENSG00000084234	chr11	dexseq_prepare_annotation2.py	exon	.	+	.	APLP2	12	3.15682289203237e-14	4.55081287595686e-13
ENSG00000141086.ENSG00000205220.ENSG00000261884.54	ENSG00000141086+ENSG00000205220+ENSG00000261884	chr16	dexseq_prepare_annotation2.py	exon	.	-	.		38	3.25445242197415e-14	4.68668184713785e-13
ENSG00000010810.15	ENSG00000010810	chr6	dexseq_prepare_annotation2.py	exon	.	-	.	FYN	4	3.53673369755366e-14	5.08790694166745e-13
ENSG00000215033.ENSG00000186807.ENSG00000239492.28	ENSG00000215033+ENSG00000186807+ENSG00000239492	chr10	dexseq_prepare_annotation2.py	exon	.	+	.		21	3.61982597896429e-14	5.20204628769707e-13
ENSG00000181143.67	ENSG00000181143	chr19	dexseq_prepare_annotation2.py	exon	.	-	.	MUC16	27	3.67873621015144e-14	5.28123330873501e-13
ENSG00000175193.26	ENSG00000175193	chr3	dexseq_prepare_annotation2.py	exon	.	-	.	PARL	22	3.70178091976514e-14	5.30882086818025e-13
ENSG00000135976.77	ENSG00000135976	chr2	dexseq_prepare_annotation2.py	exon	.	+	.	ANKRD36	21	3.80775590230808e-14	5.45516103855459e-13
ENSG00000035681.43	ENSG00000035681	chr8	dexseq_prepare_annotation2.py	exon	.	-	.	NSMAF	13	3.88449557549042e-14	5.55935858007236e-13
ENSG00000188603.ENSG00000261832.ENSG00000233232.89	ENSG00000188603+ENSG00000261832+ENSG00000233232	chr16	dexseq_prepare_annotation2.py	exon	.	-	.		59	4.00210836852389e-14	5.72177720151436e-13
ENSG00000166888.73	ENSG00000166888	chr12	dexseq_prepare_annotation2.py	exon	.	-	.	STAT6	31	4.01214827005163e-14	5.73022370845274e-13
ENSG00000173852.28	ENSG00000173852	chr7	dexseq_prepare_annotation2.py	exon	.	-	.	DPY19L1	17	4.07315046025066e-14	5.81136322867862e-13
ENSG00000068137.34	ENSG00000068137	chr17	dexseq_prepare_annotation2.py	exon	.	-	.	PLEKHH3	25	4.11203762887215e-14	5.86081581060627e-13
ENSG00000075407.3	ENSG00000075407	chr10	dexseq_prepare_annotation2.py	exon	.	+	.	ZNF37A	4	4.19429854818831e-14	5.97192323062376e-13
ENSG00000125618.30	ENSG00000125618	chr2	dexseq_prepare_annotation2.py	exon	.	-	.	PAX8	8	4.31328436283025e-14	6.13503872243383e-13
ENSG00000180776.5	ENSG00000180776	chr13	dexseq_prepare_annotation2.py	exon	.	-	.	ZDHHC20	4	4.36914515848215e-14	6.20812551822033e-13
ENSG00000132912.42	ENSG00000132912	chr5	dexseq_prepare_annotation2.py	exon	.	-	.	DCTN4	25	4.53321623748257e-14	6.43466149246758e-13
ENSG00000159363.54	ENSG00000159363	chr1	dexseq_prepare_annotation2.py	exon	.	-	.	ATP13A2	29	4.5618876742816e-14	6.46873806410402e-13
ENSG00000112658.7	ENSG00000112658	chr6	dexseq_prepare_annotation2.py	exon	.	+	.	SRF	3	4.56851679237174e-14	6.47152102927592e-13
ENSG00000189079.37	ENSG00000189079	chr12	dexseq_prepare_annotation2.py	exon	.	+	.	ARID2	29	4.65898026281285e-14	6.59293247802944e-13
ENSG00000101558.23	ENSG00000101558	chr18	dexseq_prepare_annotation2.py	exon	.	+	.	VAPA	15	4.73021570279194e-14	6.68691451236683e-13
ENSG00000188641.21	ENSG00000188641	chr1	dexseq_prepare_annotation2.py	exon	.	-	.	DPYD	9	4.8975429462636e-14	6.9164079000798e-13
ENSG00000175155.12	ENSG00000175155	chr17	dexseq_prepare_annotation2.py	exon	.	+	.	YPEL2	13	5.03917641359348e-14	7.10918601258539e-13
ENSG00000074317.16	ENSG00000074317	chr5	dexseq_prepare_annotation2.py	exon	.	-	.	SNCB	11	5.05720266936371e-14	7.1273665262943e-13
ENSG00000132153.38	ENSG00000132153	chr3	dexseq_prepare_annotation2.py	exon	.	+	.	DHX30	24	5.21941106019993e-14	7.34850686120331e-13
ENSG00000189143.12	ENSG00000189143	chr7	dexseq_prepare_annotation2.py	exon	.	+	.	CLDN4	9	5.27660204447943e-14	7.42149261184998e-13
ENSG00000203875.33	ENSG00000203875	chr6	dexseq_prepare_annotation2.py	exon	.	-	.	SNHG5	20	5.29986894953819e-14	7.44666490295801e-13
ENSG00000074855.22	ENSG00000074855	chr19	dexseq_prepare_annotation2.py	exon	.	-	.	ANO8	6	5.31387813642977e-14	7.45879170000082e-13
ENSG00000163739.5	ENSG00000163739	chr4	dexseq_prepare_annotation2.py	exon	.	+	.	CXCL1	3	5.35808441459162e-14	7.51323707396933e-13
ENSG00000272333.ENSG00000105663.7	ENSG00000272333+ENSG00000105663	chr19	dexseq_prepare_annotation2.py	exon	.	+	.		6	5.63740632769816e-14	7.89692433863819e-13
ENSG00000250132.ENSG00000002016.59	ENSG00000250132+ENSG00000002016	chr12	dexseq_prepare_annotation2.py	exon	.	-	.		17	5.79792329724226e-14	8.11358226903691e-13
ENSG00000145348.67	ENSG00000145348	chr4	dexseq_prepare_annotation2.py	exon	.	-	.	TBCK	33	5.80619170742913e-14	8.11696235873257e-13
ENSG00000119403.40	ENSG00000119403	chr9	dexseq_prepare_annotation2.py	exon	.	-	.	PHF19	29	5.865344151621e-14	8.19139906290837e-13
ENSG00000141279.84	ENSG00000141279	chr17	dexseq_prepare_annotation2.py	exon	.	+	.	NPEPPS	28	5.92671363270689e-14	8.26877914068201e-13
ENSG00000140521.30	ENSG00000140521	chr15	dexseq_prepare_annotation2.py	exon	.	-	.	POLG	12	5.99429784144805e-14	8.35466557439212e-13
ENSG00000125485.30	ENSG00000125485	chr9	dexseq_prepare_annotation2.py	exon	.	-	.	DDX31	21	6.06535809213886e-14	8.44521948009856e-13
ENSG00000231731.16	ENSG00000231731	chr2	dexseq_prepare_annotation2.py	exon	.	+	.	AC010976.2	11	6.18092766993491e-14	8.59750300167074e-13
ENSG00000147394.33	ENSG00000147394	chrX	dexseq_prepare_annotation2.py	exon	.	+	.	ZNF185	20	6.40030662862289e-14	8.89373269797017e-13
ENSG00000167378.ENSG00000268361.ENSG00000073050.48	ENSG00000167378+ENSG00000268361+ENSG00000073050	chr19	dexseq_prepare_annotation2.py	exon	.	-	.		3	6.42252006083021e-14	8.91566648684619e-13
ENSG00000221926.ENSG00000251537.ENSG00000241322.ENSG00000181464.92	ENSG00000221926+ENSG00000251537+ENSG00000241322+ENSG00000181464	chr17	dexseq_prepare_annotation2.py	exon	.	-	.		56	6.43329747954483e-14	8.92169694463277e-13
ENSG00000266009.ENSG00000264660.ENSG00000233098.ENSG00000244456.55	ENSG00000266009+ENSG00000264660+ENSG00000233098+ENSG00000244456	chr17	dexseq_prepare_annotation2.py	exon	.	+	.		38	6.4694566696927e-14	8.96287962989994e-13
ENSG00000255794.23	ENSG00000255794	chr12	dexseq_prepare_annotation2.py	exon	.	+	.	RMST	16	6.48918440344623e-14	8.97865268365839e-13
ENSG00000156171.34	ENSG00000156171	chr1	dexseq_prepare_annotation2.py	exon	.	-	.	DRAM2	20	6.49379048291705e-14	8.97865268365839e-13
ENSG00000118520.11	ENSG00000118520	chr6	dexseq_prepare_annotation2.py	exon	.	+	.	ARG1	4	6.5268827933651e-14	9.01541938031746e-13
ENSG00000124103.ENSG00000022277.31	ENSG00000124103+ENSG00000022277	chr20	dexseq_prepare_annotation2.py	exon	.	+	.		18	6.55823260259095e-14	9.04970843111754e-13
ENSG00000102901.95	ENSG00000102901	chr16	dexseq_prepare_annotation2.py	exon	.	-	.	CENPT	39	6.56746886516531e-14	9.05344515130343e-13
ENSG00000134138.45	ENSG00000134138	chr15	dexseq_prepare_annotation2.py	exon	.	-	.	MEIS2	39	6.65778966580621e-14	9.16884082278058e-13
ENSG00000166311.32	ENSG00000166311	chr11	dexseq_prepare_annotation2.py	exon	.	+	.	SMPD1	10	6.75856193956571e-14	9.29838660495012e-13
ENSG00000136546.32	ENSG00000136546	chr2	dexseq_prepare_annotation2.py	exon	.	-	.	SCN7A	13	6.79355597157066e-14	9.33726800929058e-13
ENSG00000021300.50	ENSG00000021300	chr11	dexseq_prepare_annotation2.py	exon	.	+	.	PLEKHB1	19	6.8473344354422e-14	9.40186474759529e-13
ENSG00000160191.37	ENSG00000160191	chr21	dexseq_prepare_annotation2.py	exon	.	+	.	PDE9A	9	7.13682220261582e-14	9.78965878396401e-13
ENSG00000163516.54	ENSG00000163516	chr2	dexseq_prepare_annotation2.py	exon	.	+	.	ANKZF1	39	7.16500115462872e-14	9.81860039648133e-13
ENSG00000215462.ENSG00000102547.39	ENSG00000215462+ENSG00000102547	chr13	dexseq_prepare_annotation2.py	exon	.	-	.		25	7.1989597554605e-14	9.8553972249483e-13
ENSG00000166960.46	ENSG00000166960	chr18	dexseq_prepare_annotation2.py	exon	.	-	.	CCDC178	24	7.33284087445292e-14	1.00287807935812e-12
ENSG00000151490.43	ENSG00000151490	chr12	dexseq_prepare_annotation2.py	exon	.	+	.	PTPRO	18	7.42681395729067e-14	1.01472961536657e-12
ENSG00000141480.55	ENSG00000141480	chr17	dexseq_prepare_annotation2.py	exon	.	+	.	ARRB2	32	7.54255281996679e-14	1.02952876483562e-12
ENSG00000176956.5	ENSG00000176956	chr8	dexseq_prepare_annotation2.py	exon	.	-	.	LY6H	5	8.18783152280149e-14	1.11650784226363e-12
ENSG00000164929.17	ENSG00000164929	chr8	dexseq_prepare_annotation2.py	exon	.	+	.	BAALC	11	8.36146049793502e-14	1.13906418649669e-12
ENSG00000164898.ENSG00000269955.ENSG00000146963.43	ENSG00000164898+ENSG00000269955+ENSG00000146963	chr7	dexseq_prepare_annotation2.py	exon	.	+	.		25	8.72448689539532e-14	1.1873521517698e-12
ENSG00000249007.ENSG00000163435.32	ENSG00000249007+ENSG00000163435	chr1	dexseq_prepare_annotation2.py	exon	.	+	.		13	8.79522571116062e-14	1.19580578590564e-12
ENSG00000230572.ENSG00000184303.26	ENSG00000230572+ENSG00000184303	chr2	dexseq_prepare_annotation2.py	exon	.	-	.		8	8.92300480556239e-14	1.21199050581331e-12
ENSG00000228509.7	ENSG00000228509	chr2	dexseq_prepare_annotation2.py	exon	.	-	.	AC006460.2	4	9.01843852974619e-14	1.22375445724579e-12
ENSG00000137822.47	ENSG00000137822	chr15	dexseq_prepare_annotation2.py	exon	.	+	.	TUBGCP4	14	9.22363457759818e-14	1.25037501781165e-12
ENSG00000171241.26	ENSG00000171241	chr16	dexseq_prepare_annotation2.py	exon	.	-	.	SHCBP1	10	9.3315186579583e-14	1.26376465574771e-12
ENSG00000204954.27	ENSG00000204954	chr12	dexseq_prepare_annotation2.py	exon	.	-	.	C12orf73	11	9.40111462697475e-14	1.27194787948181e-12
ENSG00000166526.15	ENSG00000166526	chr7	dexseq_prepare_annotation2.py	exon	.	-	.	ZNF3	6	9.42795418068895e-14	1.27433595105063e-12
ENSG00000132254.24	ENSG00000132254	chr11	dexseq_prepare_annotation2.py	exon	.	-	.	ARFIP2	15	9.69647384922105e-14	1.30935442396297e-12
ENSG00000172766.42	ENSG00000172766	chr13	dexseq_prepare_annotation2.py	exon	.	+	.	NAA16	12	9.73552694616639e-14	1.31334910203731e-12
ENSG00000170310.27	ENSG00000170310	chr17	dexseq_prepare_annotation2.py	exon	.	-	.	STX8	3	9.92320937032945e-14	1.33736703156199e-12
ENSG00000143324.24	ENSG00000143324	chr1	dexseq_prepare_annotation2.py	exon	.	+	.	XPR1	14	1.01181330787034e-13	1.36231329646076e-12
ENSG00000116337.74	ENSG00000116337	chr1	dexseq_prepare_annotation2.py	exon	.	+	.	AMPD2	38	1.03729132031449e-13	1.39526246654911e-12
ENSG00000113924.27	ENSG00000113924	chr3	dexseq_prepare_annotation2.py	exon	.	-	.	HGD	23	1.03984602312156e-13	1.39734347370638e-12
ENSG00000120071.48	ENSG00000120071	chr17	dexseq_prepare_annotation2.py	exon	.	-	.	KANSL1	31	1.05958087562832e-13	1.4224847612017e-12
ENSG00000145014.39	ENSG00000145014	chr3	dexseq_prepare_annotation2.py	exon	.	-	.	TMEM44	13	1.0951359189443e-13	1.46879544718758e-12
ENSG00000154845.71	ENSG00000154845	chr18	dexseq_prepare_annotation2.py	exon	.	-	.	PPP4R1	4	1.14889971427451e-13	1.53941461232453e-12
ENSG00000262117.3	ENSG00000262117	chr16	dexseq_prepare_annotation2.py	exon	.	-	.	BCAR4	4	1.19841344301302e-13	1.60420826522245e-12
ENSG00000128886.ENSG00000262560.ENSG00000184716.55	ENSG00000128886+ENSG00000262560+ENSG00000184716	chr15	dexseq_prepare_annotation2.py	exon	.	-	.		7	1.20287865518789e-13	1.60863270878936e-12
ENSG00000133243.29	ENSG00000133243	chr19	dexseq_prepare_annotation2.py	exon	.	-	.	BTBD2	27	1.20988401493767e-13	1.6164423428859e-12
ENSG00000124570.12	ENSG00000124570	chr6	dexseq_prepare_annotation2.py	exon	.	-	.	SERPINB6	7	1.21196066810308e-13	1.61765837779149e-12
ENSG00000073584.ENSG00000213424.ENSG00000264058.19	ENSG00000073584+ENSG00000213424+ENSG00000264058	chr17	dexseq_prepare_annotation2.py	exon	.	-	.		16	1.23650293829736e-13	1.64882911041421e-12
ENSG00000115423.84	ENSG00000115423	chr2	dexseq_prepare_annotation2.py	exon	.	+	.	DNAH6	48	1.26372814148106e-13	1.68351410817093e-12
ENSG00000255243.ENSG00000134343.38	ENSG00000255243+ENSG00000134343	chr11	dexseq_prepare_annotation2.py	exon	.	+	.		37	1.27562554731785e-13	1.69773273418463e-12
ENSG00000177181.7	ENSG00000177181	chr1	dexseq_prepare_annotation2.py	exon	.	+	.	RIMKLA	7	1.29572198261863e-13	1.72282573873012e-12
ENSG00000142396.ENSG00000269545.ENSG00000198131.ENSG00000267216.ENSG00000273439.ENSG00000083842.67	ENSG00000142396+ENSG00000269545+ENSG00000198131+ENSG00000267216+ENSG00000273439+ENSG00000083842	chr19	dexseq_prepare_annotation2.py	exon	.	+	.		49	1.34753294166206e-13	1.78999873898174e-12
ENSG00000237854.2	ENSG00000237854	chr17	dexseq_prepare_annotation2.py	exon	.	+	.	LINC00674	3	1.34985038741065e-13	1.79136126053693e-12
ENSG00000120899.66	ENSG00000120899	chr8	dexseq_prepare_annotation2.py	exon	.	+	.	PTK2B	33	1.3698772589712e-13	1.81620055711402e-12
ENSG00000197085.20	ENSG00000197085	chr7	dexseq_prepare_annotation2.py	exon	.	-	.	NPSR1-AS1	15	1.37271090508421e-13	1.81821918163398e-12
ENSG00000229692.6	ENSG00000229692	chr2	dexseq_prepare_annotation2.py	exon	.	-	.	SOS1-IT1	7	1.43129215062109e-13	1.89400377336005e-12
ENSG00000259900.ENSG00000260371.ENSG00000213380.ENSG00000157315.ENSG00000272617.ENSG00000258429.ENSG00000132604.22	ENSG00000259900+ENSG00000260371+ENSG00000213380+ENSG00000157315+ENSG00000272617+ENSG00000258429+ENSG00000132604	chr16	dexseq_prepare_annotation2.py	exon	.	-	.		10	1.44356861438005e-13	1.90842798324333e-12
ENSG00000160867.34	ENSG00000160867	chr5	dexseq_prepare_annotation2.py	exon	.	+	.	FGFR4	18	1.44696082854274e-13	1.91109074002197e-12
ENSG00000255624.15	ENSG00000255624	chr10	dexseq_prepare_annotation2.py	exon	.	+	.	RP11-564D11.3	8	1.44981641949501e-13	1.91304035257439e-12
ENSG00000048544.3	ENSG00000048544	chr6	dexseq_prepare_annotation2.py	exon	.	-	.	MRPS10	2	1.45539058881925e-13	1.9185700271621e-12
ENSG00000165029.53	ENSG00000165029	chr9	dexseq_prepare_annotation2.py	exon	.	-	.	ABCA1	11	1.51546180301555e-13	1.99586175538648e-12
ENSG00000129534.39	ENSG00000129534	chr14	dexseq_prepare_annotation2.py	exon	.	-	.	MIS18BP1	13	1.62763793727429e-13	2.14156384384439e-12
ENSG00000186522.40	ENSG00000186522	chr2	dexseq_prepare_annotation2.py	exon	.	-	.	SEPT10	13	1.63265135570811e-13	2.14612407592039e-12
ENSG00000239857.ENSG00000164828.95	ENSG00000239857+ENSG00000164828	chr7	dexseq_prepare_annotation2.py	exon	.	+	.		38	1.7332149884036e-13	2.2761577139376e-12
ENSG00000184254.ENSG00000232386.ENSG00000259604.ENSG00000272808.ENSG00000272639.38	ENSG00000184254+ENSG00000232386+ENSG00000259604+ENSG00000272808+ENSG00000272639	chr15	dexseq_prepare_annotation2.py	exon	.	+	.		10	1.76560384918328e-13	2.31649897639298e-12
ENSG00000164946.50	ENSG00000164946	chr9	dexseq_prepare_annotation2.py	exon	.	-	.	FREM1	22	1.79304464623172e-13	2.35027818090184e-12
ENSG00000079459.24	ENSG00000079459	chr8	dexseq_prepare_annotation2.py	exon	.	+	.	FDFT1	8	1.80973957086164e-13	2.36992147013307e-12
ENSG00000223662.4	ENSG00000223662	chr21	dexseq_prepare_annotation2.py	exon	.	+	.	SAMSN1-AS1	5	1.8938514303141e-13	2.47772939958453e-12
ENSG00000121104.33	ENSG00000121104	chr17	dexseq_prepare_annotation2.py	exon	.	-	.	FAM117A	10	1.90831018754649e-13	2.49213607443845e-12
ENSG00000118369.23	ENSG00000118369	chr11	dexseq_prepare_annotation2.py	exon	.	+	.	USP35	14	1.90845724765909e-13	2.49213607443845e-12
ENSG00000100911.48	ENSG00000100911	chr14	dexseq_prepare_annotation2.py	exon	.	-	.	PSME2	10	2.01300972589332e-13	2.62425412895539e-12
ENSG00000152042.ENSG00000232637.26	ENSG00000152042+ENSG00000232637	chr1	dexseq_prepare_annotation2.py	exon	.	-	.		11	2.0134167819502e-13	2.62425412895539e-12
ENSG00000022267.34	ENSG00000022267	chrX	dexseq_prepare_annotation2.py	exon	.	+	.	FHL1	19	2.08326268963403e-13	2.71274056148777e-12
ENSG00000261263.3	ENSG00000261263	chr16	dexseq_prepare_annotation2.py	exon	.	-	.	RP11-586K12.13	4	2.13300707805653e-13	2.77491014619961e-12
ENSG00000105245.30	ENSG00000105245	chr19	dexseq_prepare_annotation2.py	exon	.	-	.	NUMBL	21	2.14290899624236e-13	2.78517919024265e-12
ENSG00000187486.12	ENSG00000187486	chr11	dexseq_prepare_annotation2.py	exon	.	-	.	KCNJ11	7	2.17094775021348e-13	2.81897971909743e-12
ENSG00000183090.9	ENSG00000183090	chr4	dexseq_prepare_annotation2.py	exon	.	-	.	FREM3	9	2.18213958662179e-13	2.83086172004406e-12
ENSG00000127663.18	ENSG00000127663	chr19	dexseq_prepare_annotation2.py	exon	.	+	.	KDM4B	15	2.21068620977111e-13	2.86521461281362e-12
ENSG00000105486.62	ENSG00000105486	chr19	dexseq_prepare_annotation2.py	exon	.	-	.	LIG1	28	2.32680997240502e-13	3.01290389330652e-12
ENSG00000013573.86	ENSG00000013573	chr12	dexseq_prepare_annotation2.py	exon	.	+	.	DDX11	29	2.35413222819893e-13	3.04543896834541e-12
ENSG00000184206.23	ENSG00000184206	chr15	dexseq_prepare_annotation2.py	exon	.	+	.	GOLGA6L4	7	2.37680458240693e-13	3.07190362989929e-12
ENSG00000163995.46	ENSG00000163995	chr4	dexseq_prepare_annotation2.py	exon	.	-	.	ABLIM2	3	2.4479809696624e-13	3.16094972879684e-12
ENSG00000197568.19	ENSG00000197568	chr1	dexseq_prepare_annotation2.py	exon	.	+	.	HHLA3	16	2.46468216710064e-13	3.17955463193969e-12
ENSG00000160218.46	ENSG00000160218	chr21	dexseq_prepare_annotation2.py	exon	.	+	.	TRAPPC10	27	2.47711800838798e-13	3.19262755950971e-12
ENSG00000177455.16	ENSG00000177455	chr16	dexseq_prepare_annotation2.py	exon	.	+	.	CD19	14	2.65259482293144e-13	3.41561606354812e-12
ENSG00000228203.10	ENSG00000228203	chr2	dexseq_prepare_annotation2.py	exon	.	-	.	RNF144A-AS1	9	2.74902974509709e-13	3.53650691141061e-12
ENSG00000155506.49	ENSG00000155506	chr5	dexseq_prepare_annotation2.py	exon	.	+	.	LARP1	10	2.77104292909286e-13	3.56152208903241e-12
ENSG00000036448.64	ENSG00000036448	chr8	dexseq_prepare_annotation2.py	exon	.	+	.	MYOM2	41	2.80222564927717e-13	3.59826530594220e-12
ENSG00000173273.50	ENSG00000173273	chr8	dexseq_prepare_annotation2.py	exon	.	+	.	TNKS	29	2.85549388073588e-13	3.66327374079974e-12
ENSG00000151065.17	ENSG00000151065	chr12	dexseq_prepare_annotation2.py	exon	.	-	.	DCP1B	12	2.91152642902469e-13	3.73170503860577e-12
ENSG00000223647.4	ENSG00000223647	chr2	dexseq_prepare_annotation2.py	exon	.	-	.	AL133249.1	5	3.02822249680489e-13	3.8776906357978e-12
ENSG00000174963.33	ENSG00000174963	chr3	dexseq_prepare_annotation2.py	exon	.	-	.	ZIC4	9	3.09654940061485e-13	3.9613127828166e-12
ENSG00000134882.26	ENSG00000134882	chr13	dexseq_prepare_annotation2.py	exon	.	+	.	UBAC2	13	3.09923880109317e-13	3.9613127828166e-12
ENSG00000244734.10	ENSG00000244734	chr11	dexseq_prepare_annotation2.py	exon	.	-	.	HBB	7	3.20115610272881e-13	4.08781149471852e-12
ENSG00000213782.ENSG00000178878.46	ENSG00000213782+ENSG00000178878	chr12	dexseq_prepare_annotation2.py	exon	.	+	.		8	3.29646716346747e-13	4.20564918334562e-12
ENSG00000198384.ENSG00000244471.49	ENSG00000198384+ENSG00000244471	chr13	dexseq_prepare_annotation2.py	exon	.	+	.		24	3.34054781009385e-13	4.25797031529242e-12
ENSG00000106565.18	ENSG00000106565	chr7	dexseq_prepare_annotation2.py	exon	.	-	.	TMEM176B	6	3.39987876347727e-13	4.32961604149704e-12
ENSG00000265817.ENSG00000197275.34	ENSG00000265817+ENSG00000197275	chr8	dexseq_prepare_annotation2.py	exon	.	-	.		13	3.46696420060487e-13	4.41099628752187e-12
ENSG00000166508.21	ENSG00000166508	chr7	dexseq_prepare_annotation2.py	exon	.	-	.	MCM7	5	3.50210592005954e-13	4.45162281387587e-12
ENSG00000123908.28	ENSG00000123908	chr8	dexseq_prepare_annotation2.py	exon	.	-	.	AGO2	15	3.52742623762715e-13	4.47970211203419e-12
ENSG00000143156.29	ENSG00000143156	chr1	dexseq_prepare_annotation2.py	exon	.	-	.	NME7	22	3.56027089357427e-13	4.5172769215085e-12
ENSG00000140332.80	ENSG00000140332	chr15	dexseq_prepare_annotation2.py	exon	.	-	.	TLE3	45	3.63630295732162e-13	4.60952919672178e-12
ENSG00000159208.16	ENSG00000159208	chr1	dexseq_prepare_annotation2.py	exon	.	+	.	C1orf51	11	3.64744529446795e-13	4.61943117293895e-12
ENSG00000062716.ENSG00000199004.52	ENSG00000062716+ENSG00000199004	chr17	dexseq_prepare_annotation2.py	exon	.	+	.		30	3.77613400225651e-13	4.77804984884062e-12
ENSG00000174851.25	ENSG00000174851	chr11	dexseq_prepare_annotation2.py	exon	.	-	.	YIF1A	18	3.78582606128689e-13	4.78162387808562e-12
ENSG00000160209.45	ENSG00000160209	chr21	dexseq_prepare_annotation2.py	exon	.	+	.	PDXK	10	3.7858544982247e-13	4.78162387808562e-12
ENSG00000081189.56	ENSG00000081189	chr5	dexseq_prepare_annotation2.py	exon	.	-	.	MEF2C	32	3.83183480375047e-13	4.8352943638227e-12
ENSG00000175265.ENSG00000215252.31	ENSG00000175265+ENSG00000215252	chr15	dexseq_prepare_annotation2.py	exon	.	-	.		6	3.89295592965297e-13	4.90795571203885e-12
ENSG00000263142.ENSG00000262633.ENSG00000108433.23	ENSG00000263142+ENSG00000262633+ENSG00000108433	chr17	dexseq_prepare_annotation2.py	exon	.	+	.		13	3.93834314642234e-13	4.96066691685604e-12
ENSG00000104738.48	ENSG00000104738	chr8	dexseq_prepare_annotation2.py	exon	.	+	.	MCM4	33	4.04955340751587e-13	5.09611675639111e-12
ENSG00000236144.15	ENSG00000236144	chr19	dexseq_prepare_annotation2.py	exon	.	-	.	AD000090.2	7	4.05435476775476e-13	5.09753326556872e-12
ENSG00000055208.ENSG00000228408.17	ENSG00000055208+ENSG00000228408	chr6	dexseq_prepare_annotation2.py	exon	.	+	.		12	4.21817928505469e-13	5.29870564539298e-12
ENSG00000269404.ENSG00000142539.ENSG00000062822.80	ENSG00000269404+ENSG00000142539+ENSG00000062822	chr19	dexseq_prepare_annotation2.py	exon	.	+	.		13	4.25357209725949e-13	5.33832921672349e-12
ENSG00000026103.33	ENSG00000026103	chr10	dexseq_prepare_annotation2.py	exon	.	+	.	FAS	13	4.36166995417754e-13	5.46904511071737e-12
ENSG00000143977.21	ENSG00000143977	chr2	dexseq_prepare_annotation2.py	exon	.	-	.	SNRPG	17	4.42456072925112e-13	5.54008377105414e-12
ENSG00000255033.ENSG00000253434.13	ENSG00000255033+ENSG00000253434	chr8	dexseq_prepare_annotation2.py	exon	.	+	.		10	4.42631440606287e-13	5.54008377105414e-12
ENSG00000177182.26	ENSG00000177182	chr8	dexseq_prepare_annotation2.py	exon	.	+	.	CLVS1	9	4.5303401813049e-13	5.66517201391672e-12
ENSG00000182896.11	ENSG00000182896	chr17	dexseq_prepare_annotation2.py	exon	.	+	.	TMEM95	6	4.70939225037473e-13	5.88172525951022e-12
ENSG00000105609.35	ENSG00000105609	chr19	dexseq_prepare_annotation2.py	exon	.	-	.	LILRB5	17	4.71199651234198e-13	5.88172525951022e-12
ENSG00000183795.10	ENSG00000183795	chrY	dexseq_prepare_annotation2.py	exon	.	+	.	BPY2B	6	4.85897108997642e-13	6.05973121185188e-12
ENSG00000251018.6	ENSG00000251018	chr5	dexseq_prepare_annotation2.py	exon	.	-	.	RP11-80G7.1	3	4.86533467297186e-13	6.0622157452627e-12
ENSG00000100364.41	ENSG00000100364	chr22	dexseq_prepare_annotation2.py	exon	.	-	.	KIAA0930	24	4.87234085603703e-13	6.06549578020839e-12
ENSG00000123338.19	ENSG00000123338	chr12	dexseq_prepare_annotation2.py	exon	.	+	.	NCKAP1L	12	4.90996152439841e-13	6.10684721258809e-12
ENSG00000232274.21	ENSG00000232274	chr1	dexseq_prepare_annotation2.py	exon	.	-	.	RP11-782C8.2	14	4.94051103072127e-13	6.13933754247693e-12
ENSG00000105193.19	ENSG00000105193	chr19	dexseq_prepare_annotation2.py	exon	.	-	.	RPS16	11	5.16837383341066e-13	6.41674201627027e-12
ENSG00000125450.72	ENSG00000125450	chr17	dexseq_prepare_annotation2.py	exon	.	+	.	NUP85	11	5.42731108167717e-13	6.732195892728e-12
ENSG00000158828.10	ENSG00000158828	chr1	dexseq_prepare_annotation2.py	exon	.	+	.	PINK1	9	5.47748061025278e-13	6.78835577327842e-12
ENSG00000159625.39	ENSG00000159625	chr16	dexseq_prepare_annotation2.py	exon	.	+	.	CCDC135	17	5.5364392588637e-13	6.85529818231445e-12
ENSG00000227232.23	ENSG00000227232	chr1	dexseq_prepare_annotation2.py	exon	.	-	.	WASH7P	22	5.66644668145654e-13	7.01001628710431e-12
ENSG00000102316.39	ENSG00000102316	chrX	dexseq_prepare_annotation2.py	exon	.	+	.	MAGED2	5	5.73937478540182e-13	7.09390815721501e-12
ENSG00000263136.ENSG00000185928.ENSG00000013364.66	ENSG00000263136+ENSG00000185928+ENSG00000013364	chr16	dexseq_prepare_annotation2.py	exon	.	+	.		33	5.75347005671021e-13	7.10499757314846e-12
ENSG00000171759.44	ENSG00000171759	chr12	dexseq_prepare_annotation2.py	exon	.	-	.	PAH	9	5.82759814256246e-13	7.1901362136171e-12
ENSG00000140009.ENSG00000214770.43	ENSG00000140009+ENSG00000214770	chr14	dexseq_prepare_annotation2.py	exon	.	-	.		25	6.01314806740477e-13	7.41247443544617e-12
ENSG00000126261.33	ENSG00000126261	chr19	dexseq_prepare_annotation2.py	exon	.	+	.	UBA2	9	6.04558381376066e-13	7.44583981609528e-12
ENSG00000115486.33	ENSG00000115486	chr2	dexseq_prepare_annotation2.py	exon	.	-	.	GGCX	6	6.16574884613463e-13	7.5870989350661e-12
ENSG00000152939.9	ENSG00000152939	chr5	dexseq_prepare_annotation2.py	exon	.	+	.	MARVELD2	7	6.54137296905081e-13	8.04217733464509e-12
ENSG00000147650.18	ENSG00000147650	chr8	dexseq_prepare_annotation2.py	exon	.	-	.	LRP12	10	6.74752178790335e-13	8.2882756558586e-12
ENSG00000162458.43	ENSG00000162458	chr1	dexseq_prepare_annotation2.py	exon	.	+	.	FBLIM1	11	6.87250489456005e-13	8.43432724581936e-12
ENSG00000123815.51	ENSG00000123815	chr19	dexseq_prepare_annotation2.py	exon	.	-	.	ADCK4	38	6.98399155545602e-13	8.56357160840531e-12
ENSG00000165633.10	ENSG00000165633	chr10	dexseq_prepare_annotation2.py	exon	.	-	.	VSTM4	11	7.26875229571603e-13	8.90201460891113e-12
ENSG00000159377.24	ENSG00000159377	chr1	dexseq_prepare_annotation2.py	exon	.	+	.	PSMB4	10	7.2728457974447e-13	8.90201460891113e-12
ENSG00000064393.20	ENSG00000064393	chr7	dexseq_prepare_annotation2.py	exon	.	-	.	HIPK2	7	7.66970738430443e-13	9.37949753135219e-12
ENSG00000100311.11	ENSG00000100311	chr22	dexseq_prepare_annotation2.py	exon	.	-	.	PDGFB	9	7.83141001328957e-13	9.56881004971804e-12
ENSG00000177058.64	ENSG00000177058	chr5	dexseq_prepare_annotation2.py	exon	.	-	.	SLC38A9	38	8.07287293257369e-13	9.85118174646953e-12
ENSG00000137497.88	ENSG00000137497	chr11	dexseq_prepare_annotation2.py	exon	.	-	.	NUMA1	8	8.07671881002009e-13	9.85118174646953e-12
ENSG00000143126.36	ENSG00000143126	chr1	dexseq_prepare_annotation2.py	exon	.	+	.	CELSR2	6	8.23658213243566e-13	1.00349277370094e-11
ENSG00000104611.18	ENSG00000104611	chr8	dexseq_prepare_annotation2.py	exon	.	+	.	SH2D4A	7	8.24183926482092e-13	1.00349277370094e-11
ENSG00000141748.19	ENSG00000141748	chr17	dexseq_prepare_annotation2.py	exon	.	-	.	ARL5C	18	8.30546135992437e-13	1.01035208894238e-11
ENSG00000001084.ENSG00000231683.37	ENSG00000001084+ENSG00000231683	chr6	dexseq_prepare_annotation2.py	exon	.	-	.		3	8.65777772303799e-13	1.05228800581149e-11
ENSG00000066427.ENSG00000259634.44	ENSG00000066427+ENSG00000259634	chr14	dexseq_prepare_annotation2.py	exon	.	-	.		9	8.70985649954169e-13	1.05769080504067e-11
ENSG00000184640.109	ENSG00000184640	chr17	dexseq_prepare_annotation2.py	exon	.	+	.	SEPT9	41	8.86061778739971e-13	1.07505728325161e-11
ENSG00000092094.42	ENSG00000092094	chr14	dexseq_prepare_annotation2.py	exon	.	-	.	OSGEP	23	9.01279694706867e-13	1.09256528026179e-11
ENSG00000198198.88	ENSG00000198198	chr1	dexseq_prepare_annotation2.py	exon	.	+	.	SZT2	7	9.03585833300889e-13	1.09440422150364e-11
ENSG00000124126.43	ENSG00000124126	chr20	dexseq_prepare_annotation2.py	exon	.	-	.	PREX1	21	9.53436787251856e-13	1.15377498827301e-11
ENSG00000117620.24	ENSG00000117620	chr1	dexseq_prepare_annotation2.py	exon	.	+	.	SLC35A3	14	1.00213929907731e-12	1.21165368784691e-11
ENSG00000021852.20	ENSG00000021852	chr1	dexseq_prepare_annotation2.py	exon	.	-	.	C8B	12	1.03632317093509e-12	1.25189283401811e-11
ENSG00000188677.33	ENSG00000188677	chr22	dexseq_prepare_annotation2.py	exon	.	+	.	PARVB	10	1.08333098485535e-12	1.30753995630757e-11
ENSG00000001630.ENSG00000240720.34	ENSG00000001630+ENSG00000240720	chr7	dexseq_prepare_annotation2.py	exon	.	-	.		14	1.09804108233289e-12	1.32414206346022e-11
ENSG00000213842.ENSG00000182973.13	ENSG00000213842+ENSG00000182973	chr3	dexseq_prepare_annotation2.py	exon	.	+	.		9	1.15369335190005e-12	1.38998447555629e-11
ENSG00000177697.50	ENSG00000177697	chr11	dexseq_prepare_annotation2.py	exon	.	+	.	CD151	22	1.15464530995157e-12	1.38998447555629e-11
ENSG00000187764.61	ENSG00000187764	chr9	dexseq_prepare_annotation2.py	exon	.	-	.	SEMA4D	20	1.15841966619633e-12	1.393318641007e-11
ENSG00000170579.48	ENSG00000170579	chr18	dexseq_prepare_annotation2.py	exon	.	-	.	DLGAP1	14	1.15983048321214e-12	1.39380668467816e-11
ENSG00000136021.39	ENSG00000136021	chr12	dexseq_prepare_annotation2.py	exon	.	+	.	SCYL2	10	1.16388227863686e-12	1.39746488659185e-11
ENSG00000147872.29	ENSG00000147872	chr9	dexseq_prepare_annotation2.py	exon	.	-	.	PLIN2	20	1.16763072455918e-12	1.40075284499886e-11
ENSG00000158089.50	ENSG00000158089	chr2	dexseq_prepare_annotation2.py	exon	.	-	.	GALNT14	28	1.17347600397788e-12	1.40654842032544e-11
ENSG00000165409.26	ENSG00000165409	chr14	dexseq_prepare_annotation2.py	exon	.	+	.	TSHR	16	1.20351560155177e-12	1.44130866686701e-11
ENSG00000011295.ENSG00000243686.33	ENSG00000011295+ENSG00000243686	chr17	dexseq_prepare_annotation2.py	exon	.	+	.		19	1.21680494192551e-12	1.45596643094245e-11
ENSG00000182871.50	ENSG00000182871	chr21	dexseq_prepare_annotation2.py	exon	.	+	.	COL18A1	11	1.23839293139118e-12	1.48052010108042e-11
ENSG00000102804.28	ENSG00000102804	chr13	dexseq_prepare_annotation2.py	exon	.	-	.	TSC22D1	22	1.2714756226048e-12	1.5187617514456e-11
ENSG00000163811.26	ENSG00000163811	chr2	dexseq_prepare_annotation2.py	exon	.	+	.	WDR43	8	1.30428608202297e-12	1.5566126837775e-11
ENSG00000094631.113	ENSG00000094631	chrX	dexseq_prepare_annotation2.py	exon	.	+	.	HDAC6	31	1.35300466767063e-12	1.61336790466521e-11
ENSG00000160685.17	ENSG00000160685	chr1	dexseq_prepare_annotation2.py	exon	.	+	.	ZBTB7B	10	1.38297109964256e-12	1.64768412455697e-11
ENSG00000164306.31	ENSG00000164306	chr4	dexseq_prepare_annotation2.py	exon	.	+	.	PRIMPOL	13	1.42902426668259e-12	1.7010908609746e-11
ENSG00000180098.30	ENSG00000180098	chr1	dexseq_prepare_annotation2.py	exon	.	+	.	TRNAU1AP	18	1.44089290076911e-12	1.7137480915837e-11
ENSG00000171606.36	ENSG00000171606	chr19	dexseq_prepare_annotation2.py	exon	.	+	.	ZNF274	16	1.45869327586239e-12	1.73343259208737e-11
ENSG00000118518.17	ENSG00000118518	chr6	dexseq_prepare_annotation2.py	exon	.	+	.	RNF146	13	1.53307167801772e-12	1.82026010537241e-11
ENSG00000050628.18	ENSG00000050628	chr1	dexseq_prepare_annotation2.py	exon	.	-	.	PTGER3	14	1.55313204096333e-12	1.84250086775701e-11
ENSG00000154222.55	ENSG00000154222	chr1	dexseq_prepare_annotation2.py	exon	.	-	.	CC2D1B	27	1.56164700430908e-12	1.85101885946652e-11
ENSG00000149269.49	ENSG00000149269	chr11	dexseq_prepare_annotation2.py	exon	.	-	.	PAK1	26	1.57923382473767e-12	1.87026598475338e-11
ENSG00000230267.50	ENSG00000230267	chr16	dexseq_prepare_annotation2.py	exon	.	-	.	HERC2P4	11	1.63404663193354e-12	1.93352889860531e-11
ENSG00000234757.5	ENSG00000234757	chr22	dexseq_prepare_annotation2.py	exon	.	-	.	CA15P2	6	1.64652642089357e-12	1.94663498763445e-11
ENSG00000265759.ENSG00000132026.ENSG00000095066.117	ENSG00000265759+ENSG00000132026+ENSG00000095066	chr19	dexseq_prepare_annotation2.py	exon	.	-	.		80	1.74937108950189e-12	2.06646322565692e-11
ENSG00000091129.31	ENSG00000091129	chr7	dexseq_prepare_annotation2.py	exon	.	-	.	NRCAM	20	1.79948090298729e-12	2.12384690745767e-11
ENSG00000173706.28	ENSG00000173706	chr3	dexseq_prepare_annotation2.py	exon	.	-	.	HEG1	18	1.81652756825624e-12	2.14214322419877e-11
ENSG00000162148.ENSG00000167985.ENSG00000256591.57	ENSG00000162148+ENSG00000167985+ENSG00000256591	chr11	dexseq_prepare_annotation2.py	exon	.	+	.		10	1.84467383076749e-12	2.17348654928492e-11
ENSG00000065548.28	ENSG00000065548	chr2	dexseq_prepare_annotation2.py	exon	.	+	.	ZC3H15	9	1.87009342786327e-12	2.20156669419422e-11
ENSG00000183292.12	ENSG00000183292	chr2	dexseq_prepare_annotation2.py	exon	.	+	.	AC140481.2	8	1.89298130431847e-12	2.22662126618223e-11
ENSG00000141867.43	ENSG00000141867	chr19	dexseq_prepare_annotation2.py	exon	.	-	.	BRD4	8	1.92247906556648e-12	2.25940166790474e-11
ENSG00000060982.26	ENSG00000060982	chr12	dexseq_prepare_annotation2.py	exon	.	-	.	BCAT1	17	1.93135147854587e-12	2.26790705372346e-11
ENSG00000105676.50	ENSG00000105676	chr19	dexseq_prepare_annotation2.py	exon	.	+	.	ARMC6	43	2.01410166209598e-12	2.36307629864188e-11
ENSG00000162368.5	ENSG00000162368	chr1	dexseq_prepare_annotation2.py	exon	.	+	.	CMPK1	3	2.0446714905367e-12	2.39691498146771e-11
ENSG00000228107.ENSG00000159259.ENSG00000159256.51	ENSG00000228107+ENSG00000159259+ENSG00000159256	chr21	dexseq_prepare_annotation2.py	exon	.	+	.		36	2.0607091200519e-12	2.41367517541214e-11
ENSG00000175161.20	ENSG00000175161	chr3	dexseq_prepare_annotation2.py	exon	.	+	.	CADM2	13	2.07155913829954e-12	2.42433604472051e-11
ENSG00000108370.34	ENSG00000108370	chr17	dexseq_prepare_annotation2.py	exon	.	+	.	RGS9	21	2.11505505482474e-12	2.47315206579338e-11
ENSG00000264147.ENSG00000241990.ENSG00000197182.ENSG00000198986.ENSG00000207875.5	ENSG00000264147+ENSG00000241990+ENSG00000197182+ENSG00000198986+ENSG00000207875	chr22	dexseq_prepare_annotation2.py	exon	.	+	.		4	2.15900681901279e-12	2.52241841331671e-11
ENSG00000163719.41	ENSG00000163719	chr3	dexseq_prepare_annotation2.py	exon	.	+	.	MTMR14	30	2.16569824438728e-12	2.52810633444131e-11
ENSG00000126262.6	ENSG00000126262	chr19	dexseq_prepare_annotation2.py	exon	.	+	.	FFAR2	5	2.19521904469261e-12	2.56041191856998e-11
ENSG00000251360.ENSG00000135314.ENSG00000256980.ENSG00000243501.27	ENSG00000251360+ENSG00000135314+ENSG00000256980+ENSG00000243501	chr6	dexseq_prepare_annotation2.py	exon	.	-	.		16	2.24025222424043e-12	2.61047468424834e-11
ENSG00000163539.95	ENSG00000163539	chr3	dexseq_prepare_annotation2.py	exon	.	-	.	CLASP2	46	2.24190607797791e-12	2.61047468424834e-11
ENSG00000088986.21	ENSG00000088986	chr12	dexseq_prepare_annotation2.py	exon	.	+	.	DYNLL1	5	2.26325834047424e-12	2.6321976645657e-11
ENSG00000125755.64	ENSG00000125755	chr19	dexseq_prepare_annotation2.py	exon	.	-	.	SYMPK	25	2.26435810053857e-12	2.6321976645657e-11
ENSG00000258912.5	ENSG00000258912	chr14	dexseq_prepare_annotation2.py	exon	.	-	.	RP11-1079H9.1	6	2.29058056090707e-12	2.66044985080898e-11
ENSG00000128973.ENSG00000260007.ENSG00000129007.30	ENSG00000128973+ENSG00000260007+ENSG00000129007	chr15	dexseq_prepare_annotation2.py	exon	.	-	.		23	2.29939149211739e-12	2.66844863704469e-11
ENSG00000203666.40	ENSG00000203666	chr1	dexseq_prepare_annotation2.py	exon	.	+	.	EFCAB2	12	2.33747446475222e-12	2.71037590946353e-11
ENSG00000201965.ENSG00000060971.47	ENSG00000201965+ENSG00000060971	chr3	dexseq_prepare_annotation2.py	exon	.	-	.		28	2.34587182397073e-12	2.71784047241655e-11
ENSG00000137076.71	ENSG00000137076	chr9	dexseq_prepare_annotation2.py	exon	.	-	.	TLN1	17	2.39423482403027e-12	2.77014611113453e-11
ENSG00000130958.19	ENSG00000130958	chr9	dexseq_prepare_annotation2.py	exon	.	-	.	SLC35D2	3	2.395013835629e-12	2.77014611113453e-11
ENSG00000158169.35	ENSG00000158169	chr9	dexseq_prepare_annotation2.py	exon	.	-	.	FANCC	22	2.51167392097129e-12	2.90265782800249e-11
ENSG00000118307.39	ENSG00000118307	chr12	dexseq_prepare_annotation2.py	exon	.	-	.	CASC1	25	2.53490709699518e-12	2.92638130710998e-11
ENSG00000196814.18	ENSG00000196814	chr9	dexseq_prepare_annotation2.py	exon	.	+	.	MVB12B	7	2.53642221744029e-12	2.92638130710998e-11
ENSG00000138081.40	ENSG00000138081	chr2	dexseq_prepare_annotation2.py	exon	.	-	.	FBXO11	11	2.65032565468113e-12	3.05525487773217e-11
ENSG00000165525.70	ENSG00000165525	chr14	dexseq_prepare_annotation2.py	exon	.	-	.	NEMF	34	2.66915453388317e-12	3.07440490663553e-11
ENSG00000136059.38	ENSG00000136059	chr3	dexseq_prepare_annotation2.py	exon	.	+	.	VILL	10	2.71142872023743e-12	3.12050568400437e-11
ENSG00000054356.63	ENSG00000054356	chr2	dexseq_prepare_annotation2.py	exon	.	-	.	PTPRN	17	2.72242662125346e-12	3.1305648742573e-11
ENSG00000138041.27	ENSG00000138041	chr2	dexseq_prepare_annotation2.py	exon	.	-	.	SMEK2	18	2.83769843871118e-12	3.26041441160287e-11
ENSG00000006283.51	ENSG00000006283	chr17	dexseq_prepare_annotation2.py	exon	.	+	.	CACNA1G	19	2.89976999637248e-12	3.32505683030567e-11
ENSG00000255439.ENSG00000167397.ENSG00000151006.38	ENSG00000255439+ENSG00000167397+ENSG00000151006	chr16	dexseq_prepare_annotation2.py	exon	.	-	.		17	2.90102455146954e-12	3.32505683030567e-11
ENSG00000155827.31	ENSG00000155827	chr9	dexseq_prepare_annotation2.py	exon	.	+	.	RNF20	24	2.90115284444033e-12	3.32505683030567e-11
ENSG00000241369.29	ENSG00000241369	chr3	dexseq_prepare_annotation2.py	exon	.	-	.	CT64	20	2.9203235747091e-12	3.34426485004672e-11
ENSG00000105321.20	ENSG00000105321	chr19	dexseq_prepare_annotation2.py	exon	.	+	.	CCDC9	17	2.93103216871953e-12	3.35375859041274e-11
ENSG00000141519.34	ENSG00000141519	chr17	dexseq_prepare_annotation2.py	exon	.	+	.	CCDC40	20	2.93822830382943e-12	3.3592209495059e-11
ENSG00000111799.84	ENSG00000111799	chr6	dexseq_prepare_annotation2.py	exon	.	-	.	COL12A1	23	3.02829891572317e-12	3.45934508758228e-11
ENSG00000173068.31	ENSG00000173068	chr9	dexseq_prepare_annotation2.py	exon	.	-	.	BNC2	15	3.04051290088507e-12	3.47043892259047e-11
ENSG00000126226.43	ENSG00000126226	chr13	dexseq_prepare_annotation2.py	exon	.	-	.	PCID2	29	3.10349271929165e-12	3.53941094006057e-11
ENSG00000213221.ENSG00000187796.37	ENSG00000213221+ENSG00000187796	chr9	dexseq_prepare_annotation2.py	exon	.	-	.		10	3.17639467817403e-12	3.61957612135722e-11
ENSG00000139842.38	ENSG00000139842	chr13	dexseq_prepare_annotation2.py	exon	.	+	.	CUL4A	18	3.27645058666813e-12	3.73052682560867e-11
ENSG00000233355.15	ENSG00000233355	chr1	dexseq_prepare_annotation2.py	exon	.	-	.	CHRM3-AS2	10	3.30446996107735e-12	3.75934285645781e-11
ENSG00000150471.41	ENSG00000150471	chr4	dexseq_prepare_annotation2.py	exon	.	+	.	LPHN3	3	3.39505420291245e-12	3.85923046606474e-11
ENSG00000123552.45	ENSG00000123552	chr6	dexseq_prepare_annotation2.py	exon	.	-	.	USP45	27	3.40694994784816e-12	3.86958082528732e-11
ENSG00000105792.52	ENSG00000105792	chr7	dexseq_prepare_annotation2.py	exon	.	+	.	C7orf63	14	3.42815182762684e-12	3.89047541289108e-11
ENSG00000162438.9	ENSG00000162438	chr1	dexseq_prepare_annotation2.py	exon	.	+	.	CTRC	7	3.44547182199882e-12	3.90544981336552e-11
ENSG00000109572.35	ENSG00000109572	chr4	dexseq_prepare_annotation2.py	exon	.	+	.	CLCN3	21	3.4469790680411e-12	3.90544981336552e-11
ENSG00000164077.4	ENSG00000164077	chr3	dexseq_prepare_annotation2.py	exon	.	-	.	MON1A	2	3.4979347620134e-12	3.95994769629403e-11
ENSG00000244791.2	ENSG00000244791	chr8	dexseq_prepare_annotation2.py	exon	.	+	.	RP11-65D17.1	3	3.5240569641003e-12	3.98626606673271e-11
ENSG00000105926.28	ENSG00000105926	chr7	dexseq_prepare_annotation2.py	exon	.	+	.	MPP6	27	3.54211771465182e-12	4.00343019289254e-11
ENSG00000148814.43	ENSG00000148814	chr10	dexseq_prepare_annotation2.py	exon	.	+	.	LRRC27	34	3.72436339221415e-12	4.20598302306399e-11
ENSG00000259080.ENSG00000198522.ENSG00000243943.54	ENSG00000259080+ENSG00000198522+ENSG00000243943	chr2	dexseq_prepare_annotation2.py	exon	.	+	.		8	3.83982444422709e-12	4.33284665521085e-11
ENSG00000138078.37	ENSG00000138078	chr2	dexseq_prepare_annotation2.py	exon	.	-	.	PREPL	26	3.92489362513797e-12	4.42523778808239e-11
ENSG00000114439.75	ENSG00000114439	chr3	dexseq_prepare_annotation2.py	exon	.	+	.	BBX	49	3.99128614770764e-12	4.49643836688949e-11
ENSG00000224655.12	ENSG00000224655	chr2	dexseq_prepare_annotation2.py	exon	.	+	.	AC018737.3	12	4.02159064270508e-12	4.52690089553847e-11
ENSG00000259784.ENSG00000162066.ENSG00000162065.ENSG00000185883.ENSG00000260272.86	ENSG00000259784+ENSG00000162066+ENSG00000162065+ENSG00000185883+ENSG00000260272	chr16	dexseq_prepare_annotation2.py	exon	.	+	.		34	4.0344058261782e-12	4.53764314658875e-11
ENSG00000196923.45	ENSG00000196923	chr5	dexseq_prepare_annotation2.py	exon	.	-	.	PDLIM7	28	4.10670792998385e-12	4.61522087301589e-11
ENSG00000132481.20	ENSG00000132481	chr17	dexseq_prepare_annotation2.py	exon	.	-	.	TRIM47	8	4.27221376173634e-12	4.7973328297781e-11
ENSG00000120519.30	ENSG00000120519	chr4	dexseq_prepare_annotation2.py	exon	.	-	.	SLC10A7	4	4.44994060629812e-12	4.99286216247106e-11
ENSG00000258913.5	ENSG00000258913	chr14	dexseq_prepare_annotation2.py	exon	.	+	.	RP11-260M19.2	6	4.47227283724957e-12	5.01386254704745e-11
ENSG00000224187.3	ENSG00000224187	chr3	dexseq_prepare_annotation2.py	exon	.	-	.	RP11-132N15.3	3	4.48023072263829e-12	5.01872695165976e-11
ENSG00000122008.44	ENSG00000122008	chr5	dexseq_prepare_annotation2.py	exon	.	+	.	POLK	10	4.55449973822158e-12	5.09780487245011e-11
ENSG00000172794.35	ENSG00000172794	chr17	dexseq_prepare_annotation2.py	exon	.	+	.	RAB37	27	4.59529053947628e-12	5.13931364527879e-11
ENSG00000134255.17	ENSG00000134255	chr1	dexseq_prepare_annotation2.py	exon	.	+	.	CEPT1	8	4.66539684110359e-12	5.21351518069497e-11
ENSG00000135747.ENSG00000197472.22	ENSG00000135747+ENSG00000197472	chr1	dexseq_prepare_annotation2.py	exon	.	-	.		8	4.67817492514719e-12	5.22358533509993e-11
ENSG00000125734.51	ENSG00000125734	chr19	dexseq_prepare_annotation2.py	exon	.	-	.	GPR108	15	4.81870446711098e-12	5.3761700361943e-11
ENSG00000120318.44	ENSG00000120318	chr5	dexseq_prepare_annotation2.py	exon	.	-	.	ARAP3	3	4.86248614838788e-12	5.42065578021247e-11
ENSG00000126581.56	ENSG00000126581	chr17	dexseq_prepare_annotation2.py	exon	.	-	.	BECN1	30	4.89729240987095e-12	5.45507238073015e-11
ENSG00000175497.46	ENSG00000175497	chr2	dexseq_prepare_annotation2.py	exon	.	+	.	DPP10	9	5.009726204114e-12	5.57583330647295e-11
ENSG00000162129.43	ENSG00000162129	chr11	dexseq_prepare_annotation2.py	exon	.	-	.	CLPB	21	5.06325721294838e-12	5.6308942284818e-11
ENSG00000140807.13	ENSG00000140807	chr16	dexseq_prepare_annotation2.py	exon	.	+	.	NKD1	6	5.13535863754211e-12	5.70650269114055e-11
ENSG00000132005.33	ENSG00000132005	chr19	dexseq_prepare_annotation2.py	exon	.	-	.	RFX1	11	5.21314542936734e-12	5.78830270732317e-11
ENSG00000175198.32	ENSG00000175198	chr13	dexseq_prepare_annotation2.py	exon	.	+	.	PCCA	21	5.22232539337397e-12	5.79385668442482e-11
ENSG00000242294.ENSG00000121716.ENSG00000085514.ENSG00000235333.ENSG00000272752.86	ENSG00000242294+ENSG00000121716+ENSG00000085514+ENSG00000235333+ENSG00000272752	chr7	dexseq_prepare_annotation2.py	exon	.	+	.		31	5.3497191933435e-12	5.9304481033803e-11
ENSG00000222750.ENSG00000103534.38	ENSG00000222750+ENSG00000103534	chr16	dexseq_prepare_annotation2.py	exon	.	+	.		21	5.43043973283537e-12	6.01512286061988e-11
ENSG00000123836.29	ENSG00000123836	chr1	dexseq_prepare_annotation2.py	exon	.	+	.	PFKFB2	22	5.53239319222266e-12	6.1231627126691e-11
ENSG00000163682.31	ENSG00000163682	chr4	dexseq_prepare_annotation2.py	exon	.	-	.	RPL9	22	5.54484116950068e-12	6.13204603976359e-11
ENSG00000156299.35	ENSG00000156299	chr21	dexseq_prepare_annotation2.py	exon	.	-	.	TIAM1	9	5.6054684244388e-12	6.1941542717225e-11
ENSG00000166153.25	ENSG00000166153	chr12	dexseq_prepare_annotation2.py	exon	.	-	.	DEPDC4	10	5.658797415237e-12	6.24810529892569e-11
ENSG00000145826.12	ENSG00000145826	chr5	dexseq_prepare_annotation2.py	exon	.	-	.	LECT2	9	5.82969759169055e-12	6.43168227538302e-11
ENSG00000166589.35	ENSG00000166589	chr16	dexseq_prepare_annotation2.py	exon	.	-	.	CDH16	19	5.86972439674622e-12	6.47069458935426e-11
ENSG00000262664.ENSG00000108963.42	ENSG00000262664+ENSG00000108963	chr17	dexseq_prepare_annotation2.py	exon	.	+	.		11	5.89949668876581e-12	6.49834949005594e-11
ENSG00000177674.35	ENSG00000177674	chr1	dexseq_prepare_annotation2.py	exon	.	+	.	AGTRAP	16	5.94233286068683e-12	6.54033905650833e-11
ENSG00000183484.13	ENSG00000183484	chr14	dexseq_prepare_annotation2.py	exon	.	-	.	GPR132	8	5.97208644100013e-12	6.5678742873743e-11
ENSG00000133818.15	ENSG00000133818	chr11	dexseq_prepare_annotation2.py	exon	.	-	.	RRAS2	10	6.02392349036781e-12	6.61963319844856e-11
ENSG00000126561.43	ENSG00000126561	chr17	dexseq_prepare_annotation2.py	exon	.	+	.	STAT5A	11	6.24593333708393e-12	6.85301832728794e-11
ENSG00000069849.22	ENSG00000069849	chr3	dexseq_prepare_annotation2.py	exon	.	+	.	ATP1B3	4	6.24618918783672e-12	6.85301832728794e-11
ENSG00000231870.6	ENSG00000231870	chr17	dexseq_prepare_annotation2.py	exon	.	-	.	KRT17P3	5	6.25358731522328e-12	6.85571137450723e-11
ENSG00000221995.ENSG00000196535.93	ENSG00000221995+ENSG00000196535	chr17	dexseq_prepare_annotation2.py	exon	.	-	.		8	6.27248438632885e-12	6.87099632461363e-11
ENSG00000183049.14	ENSG00000183049	chr10	dexseq_prepare_annotation2.py	exon	.	+	.	CAMK1D	10	6.37022011907931e-12	6.97255032449817e-11
ENSG00000149782.38	ENSG00000149782	chr11	dexseq_prepare_annotation2.py	exon	.	+	.	PLCB3	31	6.47183403597376e-12	7.0781856790918e-11
ENSG00000268153.7	ENSG00000268153	chr19	dexseq_prepare_annotation2.py	exon	.	+	.	AC005176.2	8	6.50509965676537e-12	7.10896154767709e-11
ENSG00000137486.35	ENSG00000137486	chr11	dexseq_prepare_annotation2.py	exon	.	-	.	ARRB1	21	6.54485530105369e-12	7.1467758515758e-11
ENSG00000166260.21	ENSG00000166260	chr17	dexseq_prepare_annotation2.py	exon	.	-	.	COX11	9	6.56072409707587e-12	7.15846748845383e-11
ENSG00000163793.15	ENSG00000163793	chr2	dexseq_prepare_annotation2.py	exon	.	+	.	DNAJC5G	10	6.89224421599478e-12	7.51372837878226e-11
ENSG00000215039.30	ENSG00000215039	chr12	dexseq_prepare_annotation2.py	exon	.	-	.	CD27-AS1	18	6.89715620579018e-12	7.51372837878226e-11
ENSG00000205020.18	ENSG00000205020	chr17	dexseq_prepare_annotation2.py	exon	.	+	.	CCL4L1	9	6.98250984400288e-12	7.60074148482197e-11
ENSG00000006071.82	ENSG00000006071	chr11	dexseq_prepare_annotation2.py	exon	.	-	.	ABCC8	40	7.01857197473039e-12	7.63400440357342e-11
ENSG00000223659.2	ENSG00000223659	chr1	dexseq_prepare_annotation2.py	exon	.	-	.	RP5-857K21.5	3	7.12432959111959e-12	7.74296259950208e-11
ENSG00000126217.105	ENSG00000126217	chr13	dexseq_prepare_annotation2.py	exon	.	+	.	MCF2L	32	7.19448178097771e-12	7.81308326848855e-11
ENSG00000104381.19	ENSG00000104381	chr8	dexseq_prepare_annotation2.py	exon	.	+	.	GDAP1	10	7.37954091504911e-12	8.0077835219015e-11
ENSG00000125875.17	ENSG00000125875	chr20	dexseq_prepare_annotation2.py	exon	.	-	.	TBC1D20	8	7.44987248594649e-12	8.0777819886713e-11
ENSG00000139624.75	ENSG00000139624	chr12	dexseq_prepare_annotation2.py	exon	.	-	.	CERS5	23	7.51549866809548e-12	8.14257308821469e-11
ENSG00000244045.ENSG00000258924.ENSG00000264302.ENSG00000004139.56	ENSG00000244045+ENSG00000258924+ENSG00000264302+ENSG00000004139	chr17	dexseq_prepare_annotation2.py	exon	.	+	.		34	7.67140663445424e-12	8.30500134321713e-11
ENSG00000186281.31	ENSG00000186281	chr2	dexseq_prepare_annotation2.py	exon	.	-	.	GPAT2	16	7.81581716372554e-12	8.45473887882572e-11
ENSG00000261538.ENSG00000121270.47	ENSG00000261538+ENSG00000121270	chr16	dexseq_prepare_annotation2.py	exon	.	-	.		29	7.96111473025467e-12	8.60520179884426e-11
ENSG00000198589.82	ENSG00000198589	chr4	dexseq_prepare_annotation2.py	exon	.	-	.	LRBA	24	8.053742040204e-12	8.69854319420164e-11
ENSG00000119682.ENSG00000214670.33	ENSG00000119682+ENSG00000214670	chr14	dexseq_prepare_annotation2.py	exon	.	-	.		23	8.0951670920671e-12	8.73648071850478e-11
ENSG00000162688.40	ENSG00000162688	chr1	dexseq_prepare_annotation2.py	exon	.	+	.	AGL	14	8.21591516919931e-12	8.85989981076641e-11
ENSG00000175600.30	ENSG00000175600	chr7	dexseq_prepare_annotation2.py	exon	.	+	.	SUGCT	24	8.32753610755419e-12	8.96737852827134e-11
ENSG00000141510.31	ENSG00000141510	chr17	dexseq_prepare_annotation2.py	exon	.	-	.	TP53	10	8.32851423739075e-12	8.96737852827134e-11
ENSG00000175766.25	ENSG00000175766	chr5	dexseq_prepare_annotation2.py	exon	.	+	.	EIF4E1B	13	8.39796631033931e-12	9.03514327321843e-11
ENSG00000026297.ENSG00000249141.ENSG00000071242.61	ENSG00000026297+ENSG00000249141+ENSG00000071242	chr6	dexseq_prepare_annotation2.py	exon	.	-	.		11	8.49678730559495e-12	9.13437568635588e-11
ENSG00000133858.19	ENSG00000133858	chr12	dexseq_prepare_annotation2.py	exon	.	-	.	ZFC3H1	15	8.51176693115916e-12	9.14339146408328e-11
ENSG00000061656.4	ENSG00000061656	chr20	dexseq_prepare_annotation2.py	exon	.	+	.	SPAG4	2	8.63674242165642e-12	9.27046005445288e-11
ENSG00000115204.29	ENSG00000115204	chr2	dexseq_prepare_annotation2.py	exon	.	-	.	MPV17	23	8.86945201569461e-12	9.51288171335289e-11
ENSG00000260914.ENSG00000168807.ENSG00000132612.39	ENSG00000260914+ENSG00000168807+ENSG00000132612	chr16	dexseq_prepare_annotation2.py	exon	.	+	.		19	9.15859983037522e-12	9.81541440862778e-11
ENSG00000161040.28	ENSG00000161040	chr7	dexseq_prepare_annotation2.py	exon	.	-	.	FBXL13	13	9.27862820463173e-12	9.93637188740022e-11
ENSG00000129990.30	ENSG00000129990	chr19	dexseq_prepare_annotation2.py	exon	.	-	.	SYT5	24	1.0031889926851e-11	1.07347414741952e-10
ENSG00000083312.17	ENSG00000083312	chr5	dexseq_prepare_annotation2.py	exon	.	+	.	TNPO1	5	1.00919916466918e-11	1.07907278455144e-10
ENSG00000082153.36	ENSG00000082153	chr2	dexseq_prepare_annotation2.py	exon	.	+	.	BZW1	2	1.01087376337839e-11	1.08003061252169e-10
ENSG00000231728.6	ENSG00000231728	chrX	dexseq_prepare_annotation2.py	exon	.	-	.	LL0XNC01-116E7.2	4	1.02612393529174e-11	1.09548011813901e-10
ENSG00000100884.50	ENSG00000100884	chr14	dexseq_prepare_annotation2.py	exon	.	+	.	CPNE6	27	1.05202722911297e-11	1.12227027794913e-10
ENSG00000116668.23	ENSG00000116668	chr1	dexseq_prepare_annotation2.py	exon	.	+	.	SWT1	21	1.06998741487145e-11	1.14055230356935e-10
ENSG00000181450.12	ENSG00000181450	chr1	dexseq_prepare_annotation2.py	exon	.	+	.	ZNF678	6	1.10465896840772e-11	1.17660603486008e-10
ENSG00000120903.33	ENSG00000120903	chr8	dexseq_prepare_annotation2.py	exon	.	-	.	CHRNA2	9	1.12668657090272e-11	1.19914730355172e-10
ENSG00000188352.79	ENSG00000188352	chr9	dexseq_prepare_annotation2.py	exon	.	+	.	FOCAD	25	1.18459412840234e-11	1.25981222183157e-10
ENSG00000204653.18	ENSG00000204653	chr19	dexseq_prepare_annotation2.py	exon	.	-	.	ASPDH	9	1.27827172731318e-11	1.35839634592944e-10
ENSG00000150540.21	ENSG00000150540	chr2	dexseq_prepare_annotation2.py	exon	.	+	.	HNMT	5	1.28142703792437e-11	1.36070675053102e-10
ENSG00000163389.25	ENSG00000163389	chr3	dexseq_prepare_annotation2.py	exon	.	+	.	POGLUT1	21	1.28604631682243e-11	1.3636816252513e-10
ENSG00000017260.72	ENSG00000017260	chr3	dexseq_prepare_annotation2.py	exon	.	+	.	ATP2C1	6	1.28619524504521e-11	1.3636816252513e-10
ENSG00000063854.36	ENSG00000063854	chr16	dexseq_prepare_annotation2.py	exon	.	-	.	HAGH	26	1.30905788550023e-11	1.38686132590658e-10
ENSG00000137337.35	ENSG00000137337	chr6	dexseq_prepare_annotation2.py	exon	.	-	.	MDC1	19	1.31079182314868e-11	1.38763824453632e-10
ENSG00000041982.45	ENSG00000041982	chr9	dexseq_prepare_annotation2.py	exon	.	-	.	TNC	7	1.32258064130198e-11	1.39905021613851e-10
ENSG00000146215.ENSG00000171467.40	ENSG00000146215+ENSG00000171467	chr6	dexseq_prepare_annotation2.py	exon	.	-	.		23	1.33053675952758e-11	1.40639358087869e-10
ENSG00000136830.30	ENSG00000136830	chr9	dexseq_prepare_annotation2.py	exon	.	-	.	FAM129B	19	1.33503480622062e-11	1.41007332008131e-10
ENSG00000005469.30	ENSG00000005469	chr7	dexseq_prepare_annotation2.py	exon	.	+	.	CROT	7	1.36998772546798e-11	1.44588963293683e-10
ENSG00000113448.72	ENSG00000113448	chr5	dexseq_prepare_annotation2.py	exon	.	-	.	PDE4D	21	1.39061367830355e-11	1.46654224263982e-10
ENSG00000131355.12	ENSG00000131355	chr19	dexseq_prepare_annotation2.py	exon	.	-	.	EMR3	5	1.42073998188723e-11	1.49717492924104e-10
ENSG00000154710.ENSG00000243335.41	ENSG00000154710+ENSG00000243335	chr7	dexseq_prepare_annotation2.py	exon	.	+	.		8	1.42978460231642e-11	1.50556210060168e-10
ENSG00000245534.13	ENSG00000245534	chr15	dexseq_prepare_annotation2.py	exon	.	+	.	RP11-219B17.1	5	1.4369801287626e-11	1.5119909275933e-10
ENSG00000168918.38	ENSG00000168918	chr2	dexseq_prepare_annotation2.py	exon	.	+	.	INPP5D	10	1.4434099897917e-11	1.51760498395992e-10
ENSG00000129354.7	ENSG00000129354	chr19	dexseq_prepare_annotation2.py	exon	.	-	.	AP1M2	6	1.44535486396398e-11	1.51849857980701e-10
ENSG00000248710.ENSG00000068885.ENSG00000213186.100	ENSG00000248710+ENSG00000068885+ENSG00000213186	chr3	dexseq_prepare_annotation2.py	exon	.	-	.		22	1.46109373219026e-11	1.53387190598142e-10
ENSG00000171824.44	ENSG00000171824	chr1	dexseq_prepare_annotation2.py	exon	.	-	.	EXOSC10	5	1.48617550498892e-11	1.55902283685222e-10
ENSG00000261987.4	ENSG00000261987	chr17	dexseq_prepare_annotation2.py	exon	.	-	.	KYNUP1	5	1.55070670262833e-11	1.6252685505852e-10
ENSG00000206483.ENSG00000197763.26	ENSG00000206483+ENSG00000197763	chr3	dexseq_prepare_annotation2.py	exon	.	-	.		6	1.55166971515345e-11	1.6252685505852e-10
ENSG00000124120.14	ENSG00000124120	chr20	dexseq_prepare_annotation2.py	exon	.	+	.	TTPAL	11	1.61221140085474e-11	1.68740737411724e-10
ENSG00000257067.5	ENSG00000257067	chr11	dexseq_prepare_annotation2.py	exon	.	+	.	AP000797.4	4	1.62790552444189e-11	1.70254855301358e-10
ENSG00000171084.10	ENSG00000171084	chr3	dexseq_prepare_annotation2.py	exon	.	+	.	FAM86JP	7	1.63119546005153e-11	1.70366579941796e-10
ENSG00000148516.58	ENSG00000148516	chr10	dexseq_prepare_annotation2.py	exon	.	+	.	ZEB1	11	1.63143076263849e-11	1.70366579941796e-10
ENSG00000260141.ENSG00000261599.47	ENSG00000260141+ENSG00000261599	chr16	dexseq_prepare_annotation2.py	exon	.	-	.		7	1.72747282521007e-11	1.80260294507247e-10
ENSG00000119535.33	ENSG00000119535	chr1	dexseq_prepare_annotation2.py	exon	.	-	.	CSF3R	8	1.75422067113244e-11	1.82913776445599e-10
ENSG00000188282.40	ENSG00000188282	chr2	dexseq_prepare_annotation2.py	exon	.	+	.	RUFY4	35	1.79795280483478e-11	1.87332903812537e-10
ENSG00000144290.ENSG00000136535.ENSG00000251621.81	ENSG00000144290+ENSG00000136535+ENSG00000251621	chr2	dexseq_prepare_annotation2.py	exon	.	+	.		9	1.82508761073492e-11	1.90017379772312e-10
ENSG00000166532.31	ENSG00000166532	chr12	dexseq_prepare_annotation2.py	exon	.	+	.	RIMKLB	17	1.82988787832432e-11	1.90374231782458e-10
ENSG00000177943.ENSG00000054148.47	ENSG00000177943+ENSG00000054148	chr9	dexseq_prepare_annotation2.py	exon	.	+	.		18	1.9414741729909e-11	2.01831812826371e-10
ENSG00000140297.20	ENSG00000140297	chr15	dexseq_prepare_annotation2.py	exon	.	+	.	GCNT3	14	1.94925625718967e-11	2.02489032020272e-10
ENSG00000175029.37	ENSG00000175029	chr10	dexseq_prepare_annotation2.py	exon	.	-	.	CTBP2	26	1.96238351221772e-11	2.03700108887989e-10
ENSG00000137869.51	ENSG00000137869	chr15	dexseq_prepare_annotation2.py	exon	.	-	.	CYP19A1	24	1.98958128005215e-11	2.06368834642956e-10
ENSG00000163633.24	ENSG00000163633	chr4	dexseq_prepare_annotation2.py	exon	.	-	.	C4orf36	21	2.03518424447943e-11	2.10941219001799e-10
ENSG00000117625.47	ENSG00000117625	chr1	dexseq_prepare_annotation2.py	exon	.	+	.	RCOR3	34	2.03800032386786e-11	2.11075343475724e-10
ENSG00000240990.14	ENSG00000240990	chr7	dexseq_prepare_annotation2.py	exon	.	+	.	HOXA11-AS	12	2.04001532845713e-11	2.11126362500324e-10
ENSG00000126822.31	ENSG00000126822	chr14	dexseq_prepare_annotation2.py	exon	.	+	.	PLEKHG3	23	2.05268689033369e-11	2.12279357159938e-10
ENSG00000116580.60	ENSG00000116580	chr1	dexseq_prepare_annotation2.py	exon	.	-	.	GON4L	6	2.06897710215124e-11	2.13768369683856e-10
ENSG00000267827.ENSG00000204611.ENSG00000196267.18	ENSG00000267827+ENSG00000204611+ENSG00000196267	chr19	dexseq_prepare_annotation2.py	exon	.	-	.		15	2.07016816040826e-11	2.13768369683856e-10
ENSG00000126214.ENSG00000256500.ENSG00000256053.98	ENSG00000126214+ENSG00000256500+ENSG00000256053	chr14	dexseq_prepare_annotation2.py	exon	.	+	.		29	2.08249509214625e-11	2.14881264418781e-10
ENSG00000069345.16	ENSG00000069345	chr16	dexseq_prepare_annotation2.py	exon	.	-	.	DNAJA2	8	2.095166182695e-11	2.16027989751779e-10
ENSG00000100342.30	ENSG00000100342	chr22	dexseq_prepare_annotation2.py	exon	.	+	.	APOL1	4	2.18361182222271e-11	2.24980154164819e-10
ENSG00000172053.35	ENSG00000172053	chr3	dexseq_prepare_annotation2.py	exon	.	-	.	QARS	12	2.19920845813985e-11	2.26418878229276e-10
ENSG00000118046.28	ENSG00000118046	chr19	dexseq_prepare_annotation2.py	exon	.	+	.	STK11	15	2.20751303413098e-11	2.27105272680478e-10
ENSG00000267057.13	ENSG00000267057	chr18	dexseq_prepare_annotation2.py	exon	.	+	.	RP11-456O19.2	3	2.23821875054195e-11	2.29948501357624e-10
ENSG00000183087.14	ENSG00000183087	chr13	dexseq_prepare_annotation2.py	exon	.	-	.	GAS6	11	2.23846608618973e-11	2.29948501357624e-10
ENSG00000261408.ENSG00000250506.ENSG00000257949.34	ENSG00000261408+ENSG00000250506+ENSG00000257949	chr17	dexseq_prepare_annotation2.py	exon	.	+	.		21	2.26552814277935e-11	2.32556212317276e-10
ENSG00000229956.33	ENSG00000229956	chr1	dexseq_prepare_annotation2.py	exon	.	+	.	ZRANB2-AS2	21	2.29560140774416e-11	2.35468937297308e-10
ENSG00000163702.68	ENSG00000163702	chr3	dexseq_prepare_annotation2.py	exon	.	+	.	IL17RC	52	2.30276283284123e-11	2.36028935445988e-10
ENSG00000113966.20	ENSG00000113966	chr3	dexseq_prepare_annotation2.py	exon	.	+	.	ARL6	8	2.33810116370391e-11	2.39474054196794e-10
ENSG00000233452.18	ENSG00000233452	chr6	dexseq_prepare_annotation2.py	exon	.	-	.	STXBP5-AS1	4	2.36956165168912e-11	2.42517202845939e-10
ENSG00000090621.29	ENSG00000090621	chr1	dexseq_prepare_annotation2.py	exon	.	-	.	PABPC4	12	2.40036962034325e-11	2.45489129018585e-10
ENSG00000153820.15	ENSG00000153820	chr2	dexseq_prepare_annotation2.py	exon	.	-	.	SPHKAP	14	2.40663790655304e-11	2.45948817156061e-10
ENSG00000235703.33	ENSG00000235703	chrX	dexseq_prepare_annotation2.py	exon	.	+	.	LINC00894	21	2.41614304879285e-11	2.46738378502645e-10
ENSG00000165669.4	ENSG00000165669	chr10	dexseq_prepare_annotation2.py	exon	.	-	.	FAM204A	4	2.41797293930125e-11	2.46743552039954e-10
ENSG00000237233.2	ENSG00000237233	chr10	dexseq_prepare_annotation2.py	exon	.	+	.	RP11-809M12.1	2	2.44617346457586e-11	2.49437747108368e-10
ENSG00000100038.31	ENSG00000100038	chr22	dexseq_prepare_annotation2.py	exon	.	-	.	TOP3B	26	2.44933238522174e-11	2.49576352081228e-10
ENSG00000090612.ENSG00000256223.ENSG00000256825.64	ENSG00000090612+ENSG00000256223+ENSG00000256825	chr12	dexseq_prepare_annotation2.py	exon	.	+	.		13	2.4544720032219e-11	2.49916429814106e-10
ENSG00000239344.ENSG00000176406.56	ENSG00000239344+ENSG00000176406	chr8	dexseq_prepare_annotation2.py	exon	.	+	.		26	2.48684634964953e-11	2.53027037248273e-10
ENSG00000106571.24	ENSG00000106571	chr7	dexseq_prepare_annotation2.py	exon	.	-	.	GLI3	18	2.51250370417356e-11	2.55450156667734e-10
ENSG00000118492.54	ENSG00000118492	chr6	dexseq_prepare_annotation2.py	exon	.	+	.	ADGB	26	2.57418993892988e-11	2.61530154381536e-10
ENSG00000005448.8	ENSG00000005448	chr2	dexseq_prepare_annotation2.py	exon	.	+	.	WDR54	6	2.60871523043861e-11	2.6484379806532e-10
ENSG00000118557.44	ENSG00000118557	chr16	dexseq_prepare_annotation2.py	exon	.	-	.	PMFBP1	28	2.67870469333233e-11	2.71750378106311e-10
ENSG00000131446.22	ENSG00000131446	chr5	dexseq_prepare_annotation2.py	exon	.	-	.	MGAT1	5	2.72195483733932e-11	2.75936181902205e-10
ENSG00000108883.74	ENSG00000108883	chr17	dexseq_prepare_annotation2.py	exon	.	-	.	EFTUD2	15	2.73708966398811e-11	2.77089477221903e-10
ENSG00000147206.37	ENSG00000147206	chrX	dexseq_prepare_annotation2.py	exon	.	-	.	NXF3	19	2.73732754394294e-11	2.77089477221903e-10
ENSG00000254377.10	ENSG00000254377	chr8	dexseq_prepare_annotation2.py	exon	.	+	.	LINC00966	10	2.75237046591357e-11	2.784089979671e-10
ENSG00000059145.59	ENSG00000059145	chr16	dexseq_prepare_annotation2.py	exon	.	-	.	UNKL	27	2.7545654603182e-11	2.78427943175604e-10
ENSG00000150459.13	ENSG00000150459	chr13	dexseq_prepare_annotation2.py	exon	.	+	.	SAP18	12	2.77518676882164e-11	2.80308012454614e-10
ENSG00000156482.28	ENSG00000156482	chr8	dexseq_prepare_annotation2.py	exon	.	-	.	RPL30	12	2.80993421579496e-11	2.83611118665535e-10
ENSG00000116809.22	ENSG00000116809	chr1	dexseq_prepare_annotation2.py	exon	.	-	.	ZBTB17	12	2.83817245887365e-11	2.86252913888435e-10
ENSG00000267009.ENSG00000108946.ENSG00000141337.95	ENSG00000267009+ENSG00000108946+ENSG00000141337	chr17	dexseq_prepare_annotation2.py	exon	.	+	.		15	2.84518494107676e-11	2.86690698869024e-10
ENSG00000175274.52	ENSG00000175274	chr11	dexseq_prepare_annotation2.py	exon	.	-	.	TP53I11	5	2.84664762289188e-11	2.86690698869024e-10
ENSG00000127947.47	ENSG00000127947	chr7	dexseq_prepare_annotation2.py	exon	.	+	.	PTPN12	12	2.89474426740102e-11	2.91323029755569e-10
ENSG00000105576.69	ENSG00000105576	chr19	dexseq_prepare_annotation2.py	exon	.	-	.	TNPO2	42	3.01888849646089e-11	3.03596415293108e-10
ENSG00000186472.29	ENSG00000186472	chr7	dexseq_prepare_annotation2.py	exon	.	-	.	PCLO	23	3.08110066561438e-11	3.09628290077828e-10
ENSG00000138002.36	ENSG00000138002	chr2	dexseq_prepare_annotation2.py	exon	.	-	.	IFT172	17	3.13551413785923e-11	3.14868284314495e-10
ENSG00000120533.36	ENSG00000120533	chr8	dexseq_prepare_annotation2.py	exon	.	+	.	ENY2	9	3.17420929484166e-11	3.18523404492505e-10
ENSG00000006432.24	ENSG00000006432	chr14	dexseq_prepare_annotation2.py	exon	.	-	.	MAP3K9	18	3.20655265599396e-11	3.21536314051513e-10
ENSG00000136631.20	ENSG00000136631	chr1	dexseq_prepare_annotation2.py	exon	.	+	.	VPS45	3	3.27106767616277e-11	3.27768544313766e-10
ENSG00000049759.95	ENSG00000049759	chr18	dexseq_prepare_annotation2.py	exon	.	+	.	NEDD4L	32	3.34902623936913e-11	3.35337876444556e-10
ENSG00000233404.ENSG00000071054.63	ENSG00000233404+ENSG00000071054	chr2	dexseq_prepare_annotation2.py	exon	.	+	.		52	3.45866618171688e-11	3.46066252583332e-10
ENSG00000008838.82	ENSG00000008838	chr17	dexseq_prepare_annotation2.py	exon	.	-	.	MED24	19	3.60732486098195e-11	3.60680469878137e-10
ENSG00000137868.62	ENSG00000137868	chr15	dexseq_prepare_annotation2.py	exon	.	-	.	STRA6	44	3.63878661930977e-11	3.63564069427867e-10
ENSG00000086205.42	ENSG00000086205	chr11	dexseq_prepare_annotation2.py	exon	.	-	.	FOLH1	26	3.64839800561542e-11	3.64261940546254e-10
ENSG00000141298.25	ENSG00000141298	chr17	dexseq_prepare_annotation2.py	exon	.	-	.	SSH2	12	3.69033755636154e-11	3.68184181522459e-10
ENSG00000134602.11	ENSG00000134602	chrX	dexseq_prepare_annotation2.py	exon	.	+	.	MST4	5	3.79371427816494e-11	3.78225949745445e-10
ENSG00000249274.ENSG00000064225.70	ENSG00000249274+ENSG00000064225	chr3	dexseq_prepare_annotation2.py	exon	.	+	.		28	3.81343493375534e-11	3.79918934348556e-10
ENSG00000159131.54	ENSG00000159131	chr21	dexseq_prepare_annotation2.py	exon	.	-	.	GART	31	3.91784212769434e-11	3.90040449582664e-10
ENSG00000151474.46	ENSG00000151474	chr10	dexseq_prepare_annotation2.py	exon	.	-	.	FRMD4A	40	3.96845416141524e-11	3.94795712413964e-10
ENSG00000073464.15	ENSG00000073464	chrX	dexseq_prepare_annotation2.py	exon	.	+	.	CLCN4	7	4.0126353618674e-11	3.98904854468653e-10
ENSG00000162367.13	ENSG00000162367	chr1	dexseq_prepare_annotation2.py	exon	.	-	.	TAL1	13	4.06022046562903e-11	4.03346256571227e-10
ENSG00000198668.32	ENSG00000198668	chr14	dexseq_prepare_annotation2.py	exon	.	+	.	CALM1	9	4.06580520558705e-11	4.03611929785836e-10
ENSG00000176635.13	ENSG00000176635	chr22	dexseq_prepare_annotation2.py	exon	.	+	.	HORMAD2	9	4.07325088896667e-11	4.04061826381901e-10
ENSG00000226074.ENSG00000188086.ENSG00000261603.ENSG00000206549.32	ENSG00000226074+ENSG00000188086+ENSG00000261603+ENSG00000206549	chr3	dexseq_prepare_annotation2.py	exon	.	-	.		8	4.23551244931452e-11	4.19857660093594e-10
ENSG00000267097.9	ENSG00000267097	chr18	dexseq_prepare_annotation2.py	exon	.	-	.	RP11-309E23.2	2	4.42183954239432e-11	4.38014791242317e-10
ENSG00000181355.55	ENSG00000181355	chr6	dexseq_prepare_annotation2.py	exon	.	-	.	OFCC1	11	4.61617973980112e-11	4.5693919080344e-10
ENSG00000263006.6	ENSG00000263006	chr18	dexseq_prepare_annotation2.py	exon	.	+	.	ROCK1P1	6	4.76023128322495e-11	4.70862249898457e-10
ENSG00000215375.22	ENSG00000215375	chr4	dexseq_prepare_annotation2.py	exon	.	+	.	MYL5	6	4.77825649107912e-11	4.72308346530899e-10
ENSG00000068079.18	ENSG00000068079	chr17	dexseq_prepare_annotation2.py	exon	.	+	.	IFI35	9	4.82285936028046e-11	4.76377589803201e-10
ENSG00000175866.72	ENSG00000175866	chr17	dexseq_prepare_annotation2.py	exon	.	+	.	BAIAP2	48	4.82681480550544e-11	4.76428951763341e-10
ENSG00000131051.104	ENSG00000131051	chr20	dexseq_prepare_annotation2.py	exon	.	-	.	RBM39	5	4.93491230277767e-11	4.86752231969564e-10
ENSG00000168389.28	ENSG00000168389	chr1	dexseq_prepare_annotation2.py	exon	.	+	.	MFSD2A	24	4.99219927171751e-11	4.92052732766016e-10
ENSG00000267787.ENSG00000267040.10	ENSG00000267787+ENSG00000267040	chr18	dexseq_prepare_annotation2.py	exon	.	+	.		7	5.02393008204138e-11	4.94828568023791e-10
ENSG00000136143.33	ENSG00000136143	chr13	dexseq_prepare_annotation2.py	exon	.	-	.	SUCLA2	15	5.0422480420437e-11	4.96280311192776e-10
ENSG00000255311.11	ENSG00000255311	chr11	dexseq_prepare_annotation2.py	exon	.	+	.	RP11-160H12.2	8	5.06956982339051e-11	4.98615562487799e-10
ENSG00000103266.14	ENSG00000103266	chr16	dexseq_prepare_annotation2.py	exon	.	+	.	STUB1	11	5.10665326230744e-11	5.01906927297516e-10
ENSG00000206120.55	ENSG00000206120	chr3	dexseq_prepare_annotation2.py	exon	.	+	.	EGFEM1P	18	5.32270366479775e-11	5.22770923678578e-10
ENSG00000088205.25	ENSG00000088205	chr2	dexseq_prepare_annotation2.py	exon	.	+	.	DDX18	11	5.41937470893525e-11	5.31888807243553e-10
ENSG00000108387.71	ENSG00000108387	chr17	dexseq_prepare_annotation2.py	exon	.	-	.	SEPT4	24	5.51013074902742e-11	5.4041367204747e-10
ENSG00000142252.ENSG00000007047.ENSG00000104866.84	ENSG00000142252+ENSG00000007047+ENSG00000104866	chr19	dexseq_prepare_annotation2.py	exon	.	+	.		10	5.53224422385231e-11	5.42199031069851e-10
ENSG00000085999.34	ENSG00000085999	chr1	dexseq_prepare_annotation2.py	exon	.	+	.	RAD54L	27	5.6825202870596e-11	5.56533837153549e-10
ENSG00000095383.12	ENSG00000095383	chr9	dexseq_prepare_annotation2.py	exon	.	-	.	TBC1D2	8	5.76592168693004e-11	5.63972631185192e-10
ENSG00000170523.8	ENSG00000170523	chr12	dexseq_prepare_annotation2.py	exon	.	-	.	KRT83	8	5.76660795371072e-11	5.63972631185192e-10
ENSG00000214711.25	ENSG00000214711	chr2	dexseq_prepare_annotation2.py	exon	.	-	.	CAPN14	9	5.77618553242041e-11	5.64511211864738e-10
ENSG00000009307.51	ENSG00000009307	chr1	dexseq_prepare_annotation2.py	exon	.	-	.	CSDE1	25	5.79134428191736e-11	5.65594102124155e-10
ENSG00000002726.18	ENSG00000002726	chr7	dexseq_prepare_annotation2.py	exon	.	+	.	AOC1	14	5.90202481522197e-11	5.75997749032359e-10
ENSG00000092531.51	ENSG00000092531	chr15	dexseq_prepare_annotation2.py	exon	.	+	.	SNAP23	35	5.93247805361685e-11	5.78562627619961e-10
ENSG00000255591.ENSG00000147140.49	ENSG00000255591+ENSG00000147140	chrX	dexseq_prepare_annotation2.py	exon	.	+	.		32	5.97924446268473e-11	5.82713718963541e-10
ENSG00000149196.21	ENSG00000149196	chr11	dexseq_prepare_annotation2.py	exon	.	+	.	C11orf73	16	6.06661300083266e-11	5.90813125670979e-10
ENSG00000136986.18	ENSG00000136986	chr8	dexseq_prepare_annotation2.py	exon	.	-	.	DERL1	10	6.16957058115784e-11	6.00418279435067e-10
ENSG00000135365.59	ENSG00000135365	chr11	dexseq_prepare_annotation2.py	exon	.	-	.	PHF21A	20	6.43248445736396e-11	6.25565879766644e-10
ENSG00000050165.40	ENSG00000050165	chr11	dexseq_prepare_annotation2.py	exon	.	-	.	DKK3	23	6.45551681556195e-11	6.273658528256e-10
ENSG00000099958.26	ENSG00000099958	chr22	dexseq_prepare_annotation2.py	exon	.	-	.	DERL3	27	6.49225270945386e-11	6.30494121671612e-10
ENSG00000163463.ENSG00000185499.ENSG00000273088.42	ENSG00000163463+ENSG00000185499+ENSG00000273088	chr1	dexseq_prepare_annotation2.py	exon	.	-	.		28	6.5208581941547e-11	6.32828981361353e-10
ENSG00000143761.ENSG00000264944.27	ENSG00000143761+ENSG00000264944	chr1	dexseq_prepare_annotation2.py	exon	.	+	.		19	6.60697584401034e-11	6.40738048984163e-10
ENSG00000117751.17	ENSG00000117751	chr1	dexseq_prepare_annotation2.py	exon	.	+	.	PPP1R8	9	6.71625944737849e-11	6.50881104236512e-10
ENSG00000257341.ENSG00000213145.ENSG00000185347.80	ENSG00000257341+ENSG00000213145+ENSG00000185347	chr14	dexseq_prepare_annotation2.py	exon	.	+	.		50	6.74457512618508e-11	6.53168769901779e-10
ENSG00000174428.35	ENSG00000174428	chr7	dexseq_prepare_annotation2.py	exon	.	+	.	GTF2IRD2B	7	6.81482474694973e-11	6.59511441665728e-10
ENSG00000163395.15	ENSG00000163395	chr1	dexseq_prepare_annotation2.py	exon	.	+	.	IGFN1	4	6.8258964821013e-11	6.60122262299727e-10
ENSG00000068831.61	ENSG00000068831	chr11	dexseq_prepare_annotation2.py	exon	.	-	.	RASGRP2	6	6.92482325473797e-11	6.69222640395165e-10
ENSG00000163520.31	ENSG00000163520	chr3	dexseq_prepare_annotation2.py	exon	.	+	.	FBLN2	18	7.08307805215322e-11	6.84039877627165e-10
ENSG00000158486.75	ENSG00000158486	chr16	dexseq_prepare_annotation2.py	exon	.	-	.	DNAH3	20	7.15434909915135e-11	6.90441985435149e-10
ENSG00000126970.25	ENSG00000126970	chrX	dexseq_prepare_annotation2.py	exon	.	-	.	ZC4H2	8	7.24571636571716e-11	6.98773258412834e-10
ENSG00000240216.21	ENSG00000240216	chr3	dexseq_prepare_annotation2.py	exon	.	-	.	CPHL1P	10	7.25866908710035e-11	6.99535947879831e-10
ENSG00000143341.116	ENSG00000143341	chr1	dexseq_prepare_annotation2.py	exon	.	+	.	HMCN1	39	7.54351231451828e-11	7.26482144289858e-10
ENSG00000119471.21	ENSG00000119471	chr9	dexseq_prepare_annotation2.py	exon	.	+	.	HSDL2	10	7.77601091261675e-11	7.48353361111513e-10
ENSG00000185787.24	ENSG00000185787	chr15	dexseq_prepare_annotation2.py	exon	.	+	.	MORF4L1	18	7.87185120248341e-11	7.57051542829681e-10
ENSG00000171316.61	ENSG00000171316	chr8	dexseq_prepare_annotation2.py	exon	.	+	.	CHD7	33	7.89561469605089e-11	7.58810704122202e-10
ENSG00000143061.16	ENSG00000143061	chr1	dexseq_prepare_annotation2.py	exon	.	-	.	IGSF3	5	7.94309342293388e-11	7.62845011005866e-10
ENSG00000147419.28	ENSG00000147419	chr8	dexseq_prepare_annotation2.py	exon	.	-	.	CCDC25	11	8.08720384354112e-11	7.76147701745524e-10
ENSG00000108001.20	ENSG00000108001	chr10	dexseq_prepare_annotation2.py	exon	.	-	.	EBF3	14	8.2686521876925e-11	7.93012922122542e-10
ENSG00000115266.29	ENSG00000115266	chr19	dexseq_prepare_annotation2.py	exon	.	+	.	APC2	12	8.29917004521547e-11	7.9538970412611e-10
ENSG00000136193.25	ENSG00000136193	chr7	dexseq_prepare_annotation2.py	exon	.	-	.	SCRN1	5	8.44588116488977e-11	8.08891436427427e-10
ENSG00000135953.23	ENSG00000135953	chr2	dexseq_prepare_annotation2.py	exon	.	-	.	MFSD9	12	8.51165590482649e-11	8.14628323589605e-10
ENSG00000159140.45	ENSG00000159140	chr21	dexseq_prepare_annotation2.py	exon	.	+	.	SON	22	8.62700365728482e-11	8.25098529098109e-10
ENSG00000175556.19	ENSG00000175556	chrX	dexseq_prepare_annotation2.py	exon	.	+	.	LONRF3	15	8.7057956049453e-11	8.32060464847563e-10
ENSG00000056661.15	ENSG00000056661	chr17	dexseq_prepare_annotation2.py	exon	.	-	.	PCGF2	10	8.80172334847314e-11	8.40649444880341e-10
ENSG00000215428.ENSG00000148357.68	ENSG00000215428+ENSG00000148357	chr9	dexseq_prepare_annotation2.py	exon	.	+	.		35	8.81782705377089e-11	8.41592818660863e-10
ENSG00000238088.9	ENSG00000238088	chrY	dexseq_prepare_annotation2.py	exon	.	+	.	OFD1P7Y	5	8.82373780165053e-11	8.41592818660863e-10
ENSG00000113597.ENSG00000253251.40	ENSG00000113597+ENSG00000253251	chr5	dexseq_prepare_annotation2.py	exon	.	+	.		5	8.92986261907963e-11	8.51129448806848e-10
ENSG00000128536.34	ENSG00000128536	chr7	dexseq_prepare_annotation2.py	exon	.	+	.	CDHR3	17	8.95630646358046e-11	8.53063585418502e-10
ENSG00000157445.56	ENSG00000157445	chr3	dexseq_prepare_annotation2.py	exon	.	+	.	CACNA2D3	9	9.0688104764704e-11	8.63186435742564e-10
ENSG00000174640.26	ENSG00000174640	chr3	dexseq_prepare_annotation2.py	exon	.	-	.	SLCO2A1	20	9.22263479795648e-11	8.772256473118e-10
ENSG00000261771.ENSG00000260916.ENSG00000207964.ENSG00000256061.66	ENSG00000261771+ENSG00000260916+ENSG00000207964+ENSG00000256061	chr15	dexseq_prepare_annotation2.py	exon	.	-	.		38	9.26493345164752e-11	8.80644942477367e-10
ENSG00000135269.22	ENSG00000135269	chr7	dexseq_prepare_annotation2.py	exon	.	+	.	TES	4	9.63031259798897e-11	9.14747774718569e-10
ENSG00000104321.30	ENSG00000104321	chr8	dexseq_prepare_annotation2.py	exon	.	-	.	TRPA1	12	9.68325522809083e-11	9.19147046565117e-10
ENSG00000267534.ENSG00000130816.89	ENSG00000267534+ENSG00000130816	chr19	dexseq_prepare_annotation2.py	exon	.	-	.		49	9.80271740420184e-11	9.29850102335643e-10
ENSG00000197971.105	ENSG00000197971	chr18	dexseq_prepare_annotation2.py	exon	.	-	.	MBP	14	9.93657372497109e-11	9.4190296936363e-10
ENSG00000224406.17	ENSG00000224406	chr3	dexseq_prepare_annotation2.py	exon	.	-	.	RP11-48F14.1	11	1.00377006483208e-10	9.50839020429737e-10
ENSG00000106123.43	ENSG00000106123	chr7	dexseq_prepare_annotation2.py	exon	.	+	.	EPHB6	24	1.03370754174201e-10	9.78529432687927e-10
ENSG00000149212.21	ENSG00000149212	chr11	dexseq_prepare_annotation2.py	exon	.	-	.	SESN3	15	1.03558551289831e-10	9.79638464725362e-10
ENSG00000230773.15	ENSG00000230773	chr2	dexseq_prepare_annotation2.py	exon	.	-	.	AC079807.4	2	1.04825341799858e-10	9.90946039591295e-10
ENSG00000265371.ENSG00000094916.15	ENSG00000265371+ENSG00000094916	chr12	dexseq_prepare_annotation2.py	exon	.	-	.		3	1.13257951931335e-10	1.06993275026141e-09
ENSG00000155893.39	ENSG00000155893	chr3	dexseq_prepare_annotation2.py	exon	.	+	.	ACPL2	19	1.14426159001309e-10	1.08023279307703e-09
ENSG00000197724.27	ENSG00000197724	chr9	dexseq_prepare_annotation2.py	exon	.	+	.	PHF2	14	1.16836078611433e-10	1.10223315522677e-09
ENSG00000075142.26	ENSG00000075142	chr7	dexseq_prepare_annotation2.py	exon	.	-	.	SRI	16	1.17269218537269e-10	1.10556731657025e-09
ENSG00000178127.ENSG00000101745.ENSG00000265257.64	ENSG00000178127+ENSG00000101745+ENSG00000265257	chr18	dexseq_prepare_annotation2.py	exon	.	+	.		32	1.20057462867363e-10	1.13108484717703e-09
ENSG00000011114.24	ENSG00000011114	chr14	dexseq_prepare_annotation2.py	exon	.	-	.	BTBD7	5	1.20505976065118e-10	1.13453963073391e-09
ENSG00000139620.45	ENSG00000139620	chr12	dexseq_prepare_annotation2.py	exon	.	-	.	KANSL2	25	1.21812090884115e-10	1.14605839645923e-09
ENSG00000174501.46	ENSG00000174501	chr2	dexseq_prepare_annotation2.py	exon	.	-	.	ANKRD36C	26	1.22369780639209e-10	1.150524825698e-09
ENSG00000176834.36	ENSG00000176834	chr12	dexseq_prepare_annotation2.py	exon	.	-	.	VSIG10	23	1.23222343868923e-10	1.15775573494188e-09
ENSG00000169627.6	ENSG00000169627	chr16	dexseq_prepare_annotation2.py	exon	.	-	.	BOLA2B	3	1.26183028779637e-10	1.18477064530535e-09
ENSG00000242153.20	ENSG00000242153	chrY	dexseq_prepare_annotation2.py	exon	.	+	.	OFD1P6Y	14	1.26352159401804e-10	1.1855559855103e-09
ENSG00000130822.95	ENSG00000130822	chrX	dexseq_prepare_annotation2.py	exon	.	-	.	PNCK	15	1.27952533399182e-10	1.19976046868144e-09
ENSG00000167693.20	ENSG00000167693	chr17	dexseq_prepare_annotation2.py	exon	.	-	.	NXN	4	1.29761047916565e-10	1.2158960895317e-09
ENSG00000259052.ENSG00000197119.33	ENSG00000259052+ENSG00000197119	chr14	dexseq_prepare_annotation2.py	exon	.	-	.		13	1.31514438843224e-10	1.23149374603499e-09
ENSG00000166478.38	ENSG00000166478	chr11	dexseq_prepare_annotation2.py	exon	.	+	.	ZNF143	18	1.32782356915812e-10	1.24252748023515e-09
ENSG00000181690.11	ENSG00000181690	chr8	dexseq_prepare_annotation2.py	exon	.	-	.	PLAG1	8	1.35071298810517e-10	1.2630942494297e-09
ENSG00000015133.51	ENSG00000015133	chr14	dexseq_prepare_annotation2.py	exon	.	-	.	CCDC88C	25	1.35483227379001e-10	1.26609258577627e-09
ENSG00000116898.15	ENSG00000116898	chr1	dexseq_prepare_annotation2.py	exon	.	-	.	MRPS15	9	1.35919760288711e-10	1.26931665702616e-09
ENSG00000229847.8	ENSG00000229847	chr10	dexseq_prepare_annotation2.py	exon	.	-	.	EMX2OS	7	1.36707994988035e-10	1.27581862348188e-09
ENSG00000159685.24	ENSG00000159685	chr3	dexseq_prepare_annotation2.py	exon	.	+	.	CHCHD6	12	1.39443801416656e-10	1.30047521052198e-09
ENSG00000116698.56	ENSG00000116698	chr1	dexseq_prepare_annotation2.py	exon	.	+	.	SMG7	19	1.41077539240683e-10	1.31482749609529e-09
ENSG00000155530.21	ENSG00000155530	chr7	dexseq_prepare_annotation2.py	exon	.	+	.	LRGUK	15	1.42676731713041e-10	1.32883876117962e-09
ENSG00000067445.ENSG00000221750.46	ENSG00000067445+ENSG00000221750	chrX	dexseq_prepare_annotation2.py	exon	.	+	.		35	1.46123310243397e-10	1.36002554795667e-09
ENSG00000175643.16	ENSG00000175643	chr16	dexseq_prepare_annotation2.py	exon	.	+	.	RMI2	15	1.49747692411395e-10	1.39282427790827e-09
ENSG00000163596.55	ENSG00000163596	chr2	dexseq_prepare_annotation2.py	exon	.	-	.	ICA1L	19	1.51309515948989e-10	1.406407752802e-09
ENSG00000163728.20	ENSG00000163728	chr3	dexseq_prepare_annotation2.py	exon	.	+	.	TTC14	16	1.51759812290697e-10	1.4096484104805e-09
ENSG00000156170.57	ENSG00000156170	chr8	dexseq_prepare_annotation2.py	exon	.	+	.	NDUFAF6	39	1.5189506411058e-10	1.40996034075336e-09
ENSG00000158062.43	ENSG00000158062	chr1	dexseq_prepare_annotation2.py	exon	.	-	.	UBXN11	24	1.52423447673686e-10	1.4139186437048e-09
ENSG00000152092.24	ENSG00000152092	chr1	dexseq_prepare_annotation2.py	exon	.	-	.	ASTN1	14	1.53451178041145e-10	1.42250062638677e-09
ENSG00000146966.34	ENSG00000146966	chr7	dexseq_prepare_annotation2.py	exon	.	-	.	DENND2A	12	1.56711455204158e-10	1.45175314680779e-09
ENSG00000206561.ENSG00000206562.ENSG00000249786.89	ENSG00000206561+ENSG00000206562+ENSG00000249786	chr3	dexseq_prepare_annotation2.py	exon	.	-	.		22	1.58737404146103e-10	1.46953959993201e-09
ENSG00000075891.28	ENSG00000075891	chr10	dexseq_prepare_annotation2.py	exon	.	+	.	PAX2	3	1.59881461107687e-10	1.47835595455589e-09
ENSG00000163710.29	ENSG00000163710	chr3	dexseq_prepare_annotation2.py	exon	.	-	.	PCOLCE2	19	1.59902937109449e-10	1.47835595455589e-09
ENSG00000185122.38	ENSG00000185122	chr8	dexseq_prepare_annotation2.py	exon	.	+	.	HSF1	22	1.63834547588149e-10	1.51369587338604e-09
ENSG00000175575.43	ENSG00000175575	chr11	dexseq_prepare_annotation2.py	exon	.	+	.	PAAF1	38	1.64239855372096e-10	1.51643030246354e-09
ENSG00000125851.16	ENSG00000125851	chr20	dexseq_prepare_annotation2.py	exon	.	+	.	PCSK2	7	1.65502048355434e-10	1.52706746945653e-09
ENSG00000156467.28	ENSG00000156467	chr8	dexseq_prepare_annotation2.py	exon	.	-	.	UQCRB	24	1.67525199818513e-10	1.54470709513507e-09
ENSG00000161013.62	ENSG00000161013	chr5	dexseq_prepare_annotation2.py	exon	.	-	.	MGAT4B	29	1.7812785857129e-10	1.64138016124029e-09
ENSG00000150712.26	ENSG00000150712	chr5	dexseq_prepare_annotation2.py	exon	.	-	.	MTMR12	19	1.7891347084083e-10	1.64752457743734e-09
ENSG00000158417.21	ENSG00000158417	chr2	dexseq_prepare_annotation2.py	exon	.	+	.	EIF5B	10	1.85084277772741e-10	1.70321749446076e-09
ENSG00000204469.44	ENSG00000204469	chr6	dexseq_prepare_annotation2.py	exon	.	+	.	PRRC2A	5	1.89413344828283e-10	1.74189938068875e-09
ENSG00000131584.6	ENSG00000131584	chr1	dexseq_prepare_annotation2.py	exon	.	-	.	ACAP3	4	1.90630220175676e-10	1.75192835877818e-09
ENSG00000116641.64	ENSG00000116641	chr1	dexseq_prepare_annotation2.py	exon	.	-	.	DOCK7	28	1.93386182651807e-10	1.77607919272534e-09
ENSG00000170743.14	ENSG00000170743	chr11	dexseq_prepare_annotation2.py	exon	.	+	.	SYT9	3	1.96441352127923e-10	1.80294419014562e-09
ENSG00000245888.12	ENSG00000245888	chr16	dexseq_prepare_annotation2.py	exon	.	+	.	CTD-3203P2.2	11	1.99409736807449e-10	1.82891401168127e-09
ENSG00000179044.15	ENSG00000179044	chr16	dexseq_prepare_annotation2.py	exon	.	-	.	EXOC3L1	10	1.99534676930614e-10	1.82891401168127e-09
ENSG00000133069.2	ENSG00000133069	chr1	dexseq_prepare_annotation2.py	exon	.	+	.	TMCC2	3	2.03855726505067e-10	1.8672861394797e-09
ENSG00000142661.49	ENSG00000142661	chr1	dexseq_prepare_annotation2.py	exon	.	-	.	MYOM3	12	2.06417561281698e-10	1.8895041187159e-09
ENSG00000215127.6	ENSG00000215127	chr4	dexseq_prepare_annotation2.py	exon	.	-	.	SYT14L	6	2.07637400541838e-10	1.89831373560704e-09
ENSG00000167173.15	ENSG00000167173	chr15	dexseq_prepare_annotation2.py	exon	.	+	.	C15orf39	12	2.0765373066887e-10	1.89831373560704e-09
ENSG00000051523.8	ENSG00000051523	chr16	dexseq_prepare_annotation2.py	exon	.	-	.	CYBA	6	2.10631445252776e-10	1.92426672118939e-09
ENSG00000135837.57	ENSG00000135837	chr1	dexseq_prepare_annotation2.py	exon	.	+	.	CEP350	24	2.11484457670328e-10	1.93078766225946e-09
ENSG00000148735.20	ENSG00000148735	chr10	dexseq_prepare_annotation2.py	exon	.	+	.	PLEKHS1	18	2.12217335429141e-10	1.93620395245482e-09
ENSG00000104218.45	ENSG00000104218	chr8	dexseq_prepare_annotation2.py	exon	.	+	.	CSPP1	17	2.19183914800528e-10	1.99809346870334e-09
ENSG00000137500.48	ENSG00000137500	chr11	dexseq_prepare_annotation2.py	exon	.	-	.	CCDC90B	33	2.19288885157663e-10	1.99809346870334e-09
ENSG00000114127.71	ENSG00000114127	chr3	dexseq_prepare_annotation2.py	exon	.	-	.	XRN1	30	2.23118115182453e-10	2.03164939024968e-09
ENSG00000164744.25	ENSG00000164744	chr7	dexseq_prepare_annotation2.py	exon	.	-	.	SUN3	5	2.25417997706254e-10	2.05124461429812e-09
ENSG00000128585.42	ENSG00000128585	chr7	dexseq_prepare_annotation2.py	exon	.	+	.	MKLN1	22	2.2673396814714e-10	2.06186666902592e-09
ENSG00000110074.53	ENSG00000110074	chr11	dexseq_prepare_annotation2.py	exon	.	+	.	FOXRED1	27	2.32820407351269e-10	2.11582792211494e-09
ENSG00000176387.ENSG00000203401.16	ENSG00000176387+ENSG00000203401	chr16	dexseq_prepare_annotation2.py	exon	.	+	.		11	2.35306532660799e-10	2.1370209528094e-09
ENSG00000125967.60	ENSG00000125967	chr20	dexseq_prepare_annotation2.py	exon	.	-	.	NECAB3	17	2.35573593751238e-10	2.13804620297263e-09
ENSG00000168014.74	ENSG00000168014	chr11	dexseq_prepare_annotation2.py	exon	.	-	.	C2CD3	21	2.35997850763209e-10	2.14049587598704e-09
ENSG00000118257.50	ENSG00000118257	chr2	dexseq_prepare_annotation2.py	exon	.	+	.	NRP2	5	2.3747916288166e-10	2.1525235495705e-09
ENSG00000113648.55	ENSG00000113648	chr5	dexseq_prepare_annotation2.py	exon	.	-	.	H2AFY	18	2.40636071087064e-10	2.17971328140784e-09
ENSG00000125257.39	ENSG00000125257	chr13	dexseq_prepare_annotation2.py	exon	.	-	.	ABCC4	23	2.41266635277932e-10	2.18399849741146e-09
ENSG00000129003.99	ENSG00000129003	chr15	dexseq_prepare_annotation2.py	exon	.	-	.	VPS13C	15	2.41913581860549e-10	2.1884263230542e-09
ENSG00000104904.32	ENSG00000104904	chr19	dexseq_prepare_annotation2.py	exon	.	+	.	OAZ1	18	2.46329945192773e-10	2.22692547583662e-09
ENSG00000185485.42	ENSG00000185485	chr3	dexseq_prepare_annotation2.py	exon	.	-	.	SDHAP1	14	2.5234407352043e-10	2.27980951894549e-09
ENSG00000168060.56	ENSG00000168060	chr11	dexseq_prepare_annotation2.py	exon	.	-	.	NAALADL1	5	2.55019046856695e-10	2.30247665482334e-09
ENSG00000172765.28	ENSG00000172765	chr3	dexseq_prepare_annotation2.py	exon	.	-	.	TMCC1	19	2.61306059325698e-10	2.35770489962836e-09
ENSG00000115355.56	ENSG00000115355	chr2	dexseq_prepare_annotation2.py	exon	.	-	.	CCDC88A	32	2.62985104353922e-10	2.37131172118348e-09
ENSG00000114745.67	ENSG00000114745	chr3	dexseq_prepare_annotation2.py	exon	.	-	.	GORASP1	25	2.67752136261663e-10	2.41272685229158e-09
ENSG00000181827.21	ENSG00000181827	chr15	dexseq_prepare_annotation2.py	exon	.	-	.	RFX7	7	2.69256360326832e-10	2.42470597728085e-09
ENSG00000147485.27	ENSG00000147485	chr8	dexseq_prepare_annotation2.py	exon	.	-	.	PXDNL	14	2.79750345264065e-10	2.51757156919017e-09
ENSG00000255246.3	ENSG00000255246	chr11	dexseq_prepare_annotation2.py	exon	.	-	.	RP11-179A16.2	4	2.82680145900189e-10	2.54228810852388e-09
ENSG00000155324.48	ENSG00000155324	chr5	dexseq_prepare_annotation2.py	exon	.	+	.	GRAMD3	24	2.8804161578834e-10	2.58882769134977e-09
ENSG00000129235.29	ENSG00000129235	chr17	dexseq_prepare_annotation2.py	exon	.	+	.	TXNDC17	6	2.89394729119089e-10	2.59930447112922e-09
ENSG00000082438.67	ENSG00000082438	chr2	dexseq_prepare_annotation2.py	exon	.	-	.	COBLL1	36	3.00913751265482e-10	2.70101741265353e-09
ENSG00000140025.ENSG00000259053.ENSG00000053254.35	ENSG00000140025+ENSG00000259053+ENSG00000053254	chr14	dexseq_prepare_annotation2.py	exon	.	-	.		16	3.07532324443941e-10	2.75864054035483e-09
ENSG00000127564.56	ENSG00000127564	chr16	dexseq_prepare_annotation2.py	exon	.	-	.	PKMYT1	7	3.09607573125368e-10	2.77546077834687e-09
ENSG00000065427.23	ENSG00000065427	chr16	dexseq_prepare_annotation2.py	exon	.	-	.	KARS	12	3.10464272238278e-10	2.78134271795894e-09
ENSG00000262879.23	ENSG00000262879	chr17	dexseq_prepare_annotation2.py	exon	.	-	.	RP11-156P1.3	16	3.1684903386768e-10	2.8367091037295e-09
ENSG00000198691.62	ENSG00000198691	chr1	dexseq_prepare_annotation2.py	exon	.	-	.	ABCA4	28	3.24243654776516e-10	2.90103935770369e-09
ENSG00000196367.ENSG00000242687.94	ENSG00000196367+ENSG00000242687	chr7	dexseq_prepare_annotation2.py	exon	.	+	.		54	3.25939285056375e-10	2.91433011293476e-09
ENSG00000166436.36	ENSG00000166436	chr11	dexseq_prepare_annotation2.py	exon	.	-	.	TRIM66	6	3.27379045013265e-10	2.92531739448709e-09
ENSG00000065154.27	ENSG00000065154	chr10	dexseq_prepare_annotation2.py	exon	.	-	.	OAT	5	3.37251447783386e-10	3.01159245193818e-09
ENSG00000183773.ENSG00000099949.127	ENSG00000183773+ENSG00000099949	chr22	dexseq_prepare_annotation2.py	exon	.	+	.		48	3.53020573466562e-10	3.15037922318808e-09
ENSG00000174899.17	ENSG00000174899	chr3	dexseq_prepare_annotation2.py	exon	.	+	.	C3orf55	3	3.53629406939997e-10	3.15378303243980e-09
ENSG00000082126.46	ENSG00000082126	chr2	dexseq_prepare_annotation2.py	exon	.	-	.	MPP4	25	3.58151550863937e-10	3.19206022325262e-09
ENSG00000138696.23	ENSG00000138696	chr4	dexseq_prepare_annotation2.py	exon	.	+	.	BMPR1B	14	3.5908295939555e-10	3.1974008799287e-09
ENSG00000139372.30	ENSG00000139372	chr12	dexseq_prepare_annotation2.py	exon	.	+	.	TDG	20	3.59211895798162e-10	3.1974008799287e-09
ENSG00000245466.ENSG00000259115.ENSG00000133997.31	ENSG00000245466+ENSG00000259115+ENSG00000133997	chr14	dexseq_prepare_annotation2.py	exon	.	-	.		11	3.63452913584587e-10	3.23307569313089e-09
ENSG00000164151.11	ENSG00000164151	chr5	dexseq_prepare_annotation2.py	exon	.	+	.	KIAA0947	11	3.6497990611504e-10	3.24457778077139e-09
ENSG00000100298.11	ENSG00000100298	chr22	dexseq_prepare_annotation2.py	exon	.	+	.	APOBEC3H	8	3.73228654981599e-10	3.31578154214274e-09
ENSG00000144749.35	ENSG00000144749	chr3	dexseq_prepare_annotation2.py	exon	.	-	.	LRIG1	3	3.9155289589003e-10	3.47634798988664e-09
ENSG00000196169.29	ENSG00000196169	chr17	dexseq_prepare_annotation2.py	exon	.	+	.	KIF19	18	3.93758030229992e-10	3.49368929189349e-09
ENSG00000262943.39	ENSG00000262943	chr17	dexseq_prepare_annotation2.py	exon	.	+	.	ALOX12P2	13	3.96942489379354e-10	3.51969209892128e-09
ENSG00000188315.ENSG00000114316.52	ENSG00000188315+ENSG00000114316	chr3	dexseq_prepare_annotation2.py	exon	.	-	.		18	4.00195771827934e-10	3.54627154230657e-09
ENSG00000118322.42	ENSG00000118322	chr5	dexseq_prepare_annotation2.py	exon	.	-	.	ATP10B	41	4.01406107731838e-10	3.55472535250647e-09
ENSG00000232636.ENSG00000228824.17	ENSG00000232636+ENSG00000228824	chr13	dexseq_prepare_annotation2.py	exon	.	-	.		3	4.06275462568869e-10	3.59555080721447e-09
ENSG00000165862.23	ENSG00000165862	chr10	dexseq_prepare_annotation2.py	exon	.	+	.	PNLIPRP2	14	4.08782254120409e-10	3.61542876284556e-09
ENSG00000163071.19	ENSG00000163071	chr4	dexseq_prepare_annotation2.py	exon	.	+	.	SPATA18	3	4.1000941590802e-10	3.62397105150569e-09
ENSG00000114554.23	ENSG00000114554	chr3	dexseq_prepare_annotation2.py	exon	.	+	.	PLXNA1	21	4.13544032605312e-10	3.65288448673278e-09
ENSG00000223773.15	ENSG00000223773	chrX	dexseq_prepare_annotation2.py	exon	.	+	.	CD99P1	8	4.15304864261077e-10	3.66610302837213e-09
ENSG00000059588.46	ENSG00000059588	chr1	dexseq_prepare_annotation2.py	exon	.	-	.	TARBP1	24	4.15784749341702e-10	3.66800439177527e-09
ENSG00000091664.13	ENSG00000091664	chr11	dexseq_prepare_annotation2.py	exon	.	+	.	SLC17A6	5	4.18008347995865e-10	3.68527639542699e-09
ENSG00000167178.30	ENSG00000167178	chr15	dexseq_prepare_annotation2.py	exon	.	+	.	ISLR2	16	4.21237996758222e-10	3.71139043141234e-09
ENSG00000130254.42	ENSG00000130254	chr19	dexseq_prepare_annotation2.py	exon	.	-	.	SAFB2	27	4.21879281206622e-10	3.71468055350694e-09
ENSG00000165637.38	ENSG00000165637	chr10	dexseq_prepare_annotation2.py	exon	.	+	.	VDAC2	24	4.35034601708317e-10	3.82808366528613e-09
ENSG00000104814.35	ENSG00000104814	chr19	dexseq_prepare_annotation2.py	exon	.	-	.	MAP4K1	27	4.40514049745569e-10	3.87384200499147e-09
ENSG00000164292.42	ENSG00000164292	chr5	dexseq_prepare_annotation2.py	exon	.	+	.	RHOBTB3	24	4.4445296602265e-10	3.90600363295444e-09
ENSG00000163467.16	ENSG00000163467	chr1	dexseq_prepare_annotation2.py	exon	.	+	.	TSACC	9	4.46728693506687e-10	3.92351711307836e-09
ENSG00000114098.67	ENSG00000114098	chr3	dexseq_prepare_annotation2.py	exon	.	+	.	ARMC8	16	4.4869028435323e-10	3.93825117937379e-09
ENSG00000170374.7	ENSG00000170374	chr12	dexseq_prepare_annotation2.py	exon	.	-	.	SP7	8	4.55744341512179e-10	3.99763600764763e-09
ENSG00000163468.43	ENSG00000163468	chr1	dexseq_prepare_annotation2.py	exon	.	-	.	CCT3	32	4.58192673753242e-10	4.01657142832488e-09
ENSG00000256589.ENSG00000226091.26	ENSG00000256589+ENSG00000226091	chr12	dexseq_prepare_annotation2.py	exon	.	-	.		8	4.67915352863816e-10	4.09921043178484e-09
ENSG00000184985.33	ENSG00000184985	chr4	dexseq_prepare_annotation2.py	exon	.	+	.	SORCS2	4	4.70088265834112e-10	4.11564650920925e-09
ENSG00000197461.13	ENSG00000197461	chr7	dexseq_prepare_annotation2.py	exon	.	-	.	PDGFA	10	4.73971943432839e-10	4.14703022809249e-09
ENSG00000259248.22	ENSG00000259248	chr15	dexseq_prepare_annotation2.py	exon	.	-	.	USP3-AS1	5	4.77321185355902e-10	4.17370126009814e-09
ENSG00000104231.58	ENSG00000104231	chr8	dexseq_prepare_annotation2.py	exon	.	-	.	ZFAND1	23	4.82160275022447e-10	4.213357715193e-09
ENSG00000235034.8	ENSG00000235034	chr19	dexseq_prepare_annotation2.py	exon	.	+	.	C19orf81	3	4.99231718334705e-10	4.35978933870635e-09
ENSG00000052344.11	ENSG00000052344	chr16	dexseq_prepare_annotation2.py	exon	.	-	.	PRSS8	8	5.25864280110581e-10	4.58948133201608e-09
ENSG00000121578.39	ENSG00000121578	chr3	dexseq_prepare_annotation2.py	exon	.	-	.	B4GALT4	14	5.3621244164181e-10	4.67685166081046e-09
ENSG00000238168.2	ENSG00000238168	chr12	dexseq_prepare_annotation2.py	exon	.	+	.	RP11-686G8.1	2	5.51116701631153e-10	4.80382552999424e-09
ENSG00000226994.23	ENSG00000226994	chr2	dexseq_prepare_annotation2.py	exon	.	+	.	AC012593.1	17	5.62338641334441e-10	4.89856298870981e-09
ENSG00000223519.23	ENSG00000223519	chr1	dexseq_prepare_annotation2.py	exon	.	-	.	KIF28P	9	5.73217439406695e-10	4.99019425592721e-09
ENSG00000116885.32	ENSG00000116885	chr1	dexseq_prepare_annotation2.py	exon	.	-	.	OSCP1	21	5.73766856204061e-10	4.99184363979794e-09
ENSG00000007216.15	ENSG00000007216	chr17	dexseq_prepare_annotation2.py	exon	.	+	.	SLC13A2	7	5.80704656627201e-10	5.04903584834233e-09
ENSG00000119121.46	ENSG00000119121	chr9	dexseq_prepare_annotation2.py	exon	.	-	.	TRPM6	5	5.84330826767432e-10	5.07585946016773e-09
ENSG00000157890.58	ENSG00000157890	chr15	dexseq_prepare_annotation2.py	exon	.	-	.	MEGF11	44	5.84521744872214e-10	5.07585946016773e-09
ENSG00000233297.7	ENSG00000233297	chr7	dexseq_prepare_annotation2.py	exon	.	-	.	RASA4DP	4	5.86064752232601e-10	5.0860738322664e-09
ENSG00000140382.36	ENSG00000140382	chr15	dexseq_prepare_annotation2.py	exon	.	+	.	HMG20A	19	6.08492130889201e-10	5.27740392193336e-09
ENSG00000160298.29	ENSG00000160298	chr21	dexseq_prepare_annotation2.py	exon	.	-	.	C21orf58	24	6.13691792786419e-10	5.31895424580037e-09
ENSG00000141378.12	ENSG00000141378	chr17	dexseq_prepare_annotation2.py	exon	.	-	.	PTRH2	7	6.1405002505959e-10	5.31895424580037e-09
ENSG00000119487.42	ENSG00000119487	chr9	dexseq_prepare_annotation2.py	exon	.	-	.	MAPKAP1	13	6.2037073880643e-10	5.37035044055404e-09
ENSG00000137441.ENSG00000007062.73	ENSG00000137441+ENSG00000007062	chr4	dexseq_prepare_annotation2.py	exon	.	-	.		14	6.25089925093716e-10	5.40782724965668e-09
ENSG00000242125.ENSG00000180198.46	ENSG00000242125+ENSG00000180198	chr1	dexseq_prepare_annotation2.py	exon	.	+	.		11	6.26390693097938e-10	5.41570207723329e-09
ENSG00000174038.9	ENSG00000174038	chr9	dexseq_prepare_annotation2.py	exon	.	+	.	C9orf131	5	6.30434880504489e-10	5.44727160301324e-09
ENSG00000069020.57	ENSG00000069020	chr5	dexseq_prepare_annotation2.py	exon	.	+	.	MAST4	24	6.31908088485165e-10	5.45660110280964e-09
ENSG00000106125.ENSG00000241644.ENSG00000240583.ENSG00000250424.ENSG00000254959.38	ENSG00000106125+ENSG00000241644+ENSG00000240583+ENSG00000250424+ENSG00000254959	chr7	dexseq_prepare_annotation2.py	exon	.	+	.		19	6.43260385353607e-10	5.55117300814177e-09
ENSG00000150893.24	ENSG00000150893	chr13	dexseq_prepare_annotation2.py	exon	.	+	.	FREM2	9	6.46749364918185e-10	5.57781106510286e-09
ENSG00000155629.25	ENSG00000155629	chr10	dexseq_prepare_annotation2.py	exon	.	-	.	PIK3AP1	10	6.62140672982499e-10	5.70700239460615e-09
ENSG00000090889.34	ENSG00000090889	chrX	dexseq_prepare_annotation2.py	exon	.	+	.	KIF4A	15	6.69357793711816e-10	5.76562352993507e-09
ENSG00000149926.22	ENSG00000149926	chr16	dexseq_prepare_annotation2.py	exon	.	-	.	FAM57B	5	6.84397284703544e-10	5.89150933846602e-09
ENSG00000176148.20	ENSG00000176148	chr11	dexseq_prepare_annotation2.py	exon	.	+	.	TCP11L1	7	6.93420462473839e-10	5.96548075284566e-09
ENSG00000261963.3	ENSG00000261963	chr17	dexseq_prepare_annotation2.py	exon	.	-	.	RP11-74E22.4	4	7.04323697071764e-10	6.0555245077441e-09
ENSG00000213799.6	ENSG00000213799	chr19	dexseq_prepare_annotation2.py	exon	.	+	.	ZNF845	3	7.10754453090108e-10	6.10702772952517e-09
ENSG00000139613.61	ENSG00000139613	chr12	dexseq_prepare_annotation2.py	exon	.	-	.	SMARCC2	15	7.22191504721461e-10	6.20145621515617e-09
ENSG00000116478.14	ENSG00000116478	chr1	dexseq_prepare_annotation2.py	exon	.	+	.	HDAC1	6	7.24508369667391e-10	6.21750128127932e-09
ENSG00000141994.ENSG00000267157.ENSG00000212123.37	ENSG00000141994+ENSG00000267157+ENSG00000212123	chr19	dexseq_prepare_annotation2.py	exon	.	-	.		18	7.3353313059451e-10	6.29105594006473e-09
ENSG00000159348.23	ENSG00000159348	chr1	dexseq_prepare_annotation2.py	exon	.	-	.	CYB5R1	6	7.45408228831021e-10	6.38895013438109e-09
ENSG00000165501.ENSG00000258568.15	ENSG00000165501+ENSG00000258568	chr14	dexseq_prepare_annotation2.py	exon	.	+	.		10	7.48747307594878e-10	6.41360572064594e-09
ENSG00000261487.ENSG00000175938.ENSG00000099364.16	ENSG00000261487+ENSG00000175938+ENSG00000099364	chr16	dexseq_prepare_annotation2.py	exon	.	+	.		10	7.51915527880496e-10	6.43676823496711e-09
ENSG00000250571.ENSG00000181638.ENSG00000264668.37	ENSG00000250571+ENSG00000181638+ENSG00000264668	chr8	dexseq_prepare_annotation2.py	exon	.	+	.		24	7.54736975373988e-10	6.45693545619153e-09
ENSG00000164619.26	ENSG00000164619	chr7	dexseq_prepare_annotation2.py	exon	.	+	.	BMPER	9	7.66788123838544e-10	6.55599118458257e-09
ENSG00000136689.21	ENSG00000136689	chr2	dexseq_prepare_annotation2.py	exon	.	+	.	IL1RN	3	7.69134685336819e-10	6.57200235135613e-09
ENSG00000166748.30	ENSG00000166748	chr15	dexseq_prepare_annotation2.py	exon	.	+	.	AGBL1	12	7.71632846406033e-10	6.58928837066432e-09
ENSG00000159884.17	ENSG00000159884	chr9	dexseq_prepare_annotation2.py	exon	.	+	.	CCDC107	7	8.01544178516909e-10	6.8405013339523e-09
ENSG00000163032.12	ENSG00000163032	chr2	dexseq_prepare_annotation2.py	exon	.	+	.	VSNL1	4	8.09748077850015e-10	6.9062646639754e-09
ENSG00000105290.37	ENSG00000105290	chr19	dexseq_prepare_annotation2.py	exon	.	+	.	APLP1	25	8.15735293577648e-10	6.95305288957273e-09
ENSG00000204946.ENSG00000244560.40	ENSG00000204946+ENSG00000244560	chr7	dexseq_prepare_annotation2.py	exon	.	+	.		16	8.34431045931831e-10	7.10804038389596e-09
ENSG00000157470.42	ENSG00000157470	chr15	dexseq_prepare_annotation2.py	exon	.	+	.	FAM81A	16	8.38287949655079e-10	7.13651153211580e-09
ENSG00000204745.27	ENSG00000204745	chr2	dexseq_prepare_annotation2.py	exon	.	+	.	AC083899.3	21	8.51904588996402e-10	7.2479833375473e-09
ENSG00000141458.43	ENSG00000141458	chr18	dexseq_prepare_annotation2.py	exon	.	-	.	NPC1	30	8.53870904231478e-10	7.26025855296268e-09
ENSG00000092445.37	ENSG00000092445	chr15	dexseq_prepare_annotation2.py	exon	.	+	.	TYRO3	30	8.60164703415123e-10	7.30929173220645e-09
ENSG00000142188.30	ENSG00000142188	chr21	dexseq_prepare_annotation2.py	exon	.	-	.	TMEM50B	18	8.72669277707892e-10	7.41100890585e-09
ENSG00000136010.23	ENSG00000136010	chr12	dexseq_prepare_annotation2.py	exon	.	-	.	ALDH1L2	19	8.75176673336656e-10	7.4277540427373e-09
ENSG00000213047.33	ENSG00000213047	chr1	dexseq_prepare_annotation2.py	exon	.	-	.	DENND1B	17	8.81933473203103e-10	7.48052196108907e-09
ENSG00000166986.77	ENSG00000166986	chr12	dexseq_prepare_annotation2.py	exon	.	+	.	MARS	15	9.21135778796178e-10	7.80825854544339e-09
ENSG00000122705.23	ENSG00000122705	chr9	dexseq_prepare_annotation2.py	exon	.	+	.	CLTA	8	9.40444882892993e-10	7.96706758458157e-09
ENSG00000160219.16	ENSG00000160219	chrX	dexseq_prepare_annotation2.py	exon	.	-	.	GAB3	13	9.43536419781564e-10	7.98837794232646e-09
ENSG00000167995.33	ENSG00000167995	chr11	dexseq_prepare_annotation2.py	exon	.	+	.	BEST1	6	9.47587533257959e-10	8.01778151996423e-09
ENSG00000228486.73	ENSG00000228486	chr2	dexseq_prepare_annotation2.py	exon	.	+	.	LINC01125	5	9.71533353111194e-10	8.21538081765002e-09
ENSG00000135605.26	ENSG00000135605	chr4	dexseq_prepare_annotation2.py	exon	.	-	.	TEC	13	1.00603174799701e-09	8.50191851384675e-09
ENSG00000100299.27	ENSG00000100299	chr22	dexseq_prepare_annotation2.py	exon	.	-	.	ARSA	18	1.01066502471297e-09	8.53587244989007e-09
ENSG00000213413.ENSG00000066923.83	ENSG00000213413+ENSG00000066923	chr7	dexseq_prepare_annotation2.py	exon	.	+	.		60	1.01380381884997e-09	8.55717063896002e-09
ENSG00000155561.70	ENSG00000155561	chr7	dexseq_prepare_annotation2.py	exon	.	+	.	NUP205	22	1.02076637691445e-09	8.61069836681852e-09
ENSG00000236166.3	ENSG00000236166	chr6	dexseq_prepare_annotation2.py	exon	.	+	.	RP3-523C21.2	4	1.02285523931349e-09	8.61985617746466e-09
ENSG00000104884.47	ENSG00000104884	chr19	dexseq_prepare_annotation2.py	exon	.	-	.	ERCC2	31	1.02309513037978e-09	8.61985617746466e-09
ENSG00000170515.ENSG00000257411.ENSG00000065361.112	ENSG00000170515+ENSG00000257411+ENSG00000065361	chr12	dexseq_prepare_annotation2.py	exon	.	+	.		26	1.02429351377641e-09	8.62471308381986e-09
ENSG00000163166.35	ENSG00000163166	chr2	dexseq_prepare_annotation2.py	exon	.	-	.	IWS1	22	1.03614282970604e-09	8.71919221017191e-09
ENSG00000010379.37	ENSG00000010379	chr12	dexseq_prepare_annotation2.py	exon	.	-	.	SLC6A13	12	1.04518419527849e-09	8.78994203767257e-09
ENSG00000130810.ENSG00000243207.ENSG00000244165.26	ENSG00000130810+ENSG00000243207+ENSG00000244165	chr19	dexseq_prepare_annotation2.py	exon	.	+	.		14	1.04747848387195e-09	8.80389794808252e-09
ENSG00000236029.12	ENSG00000236029	chr9	dexseq_prepare_annotation2.py	exon	.	-	.	AL953854.2	5	1.07471133926589e-09	9.02616063528954e-09
ENSG00000178585.13	ENSG00000178585	chr1	dexseq_prepare_annotation2.py	exon	.	-	.	CTNNBIP1	10	1.07522478868606e-09	9.02616063528954e-09
ENSG00000127445.27	ENSG00000127445	chr19	dexseq_prepare_annotation2.py	exon	.	+	.	PIN1	11	1.07741493478046e-09	9.03907460104983e-09
ENSG00000177556.14	ENSG00000177556	chr5	dexseq_prepare_annotation2.py	exon	.	-	.	ATOX1	5	1.0854329789942e-09	9.10083709352574e-09
ENSG00000164535.ENSG00000136240.39	ENSG00000164535+ENSG00000136240	chr7	dexseq_prepare_annotation2.py	exon	.	-	.		12	1.12031201734382e-09	9.38760547222003e-09
ENSG00000179818.ENSG00000244617.128	ENSG00000179818+ENSG00000244617	chr2	dexseq_prepare_annotation2.py	exon	.	-	.		63	1.14031992468632e-09	9.54949077025960e-09
ENSG00000011566.24	ENSG00000011566	chr2	dexseq_prepare_annotation2.py	exon	.	-	.	MAP4K3	17	1.15357511841954e-09	9.65466490177564e-09
ENSG00000078668.32	ENSG00000078668	chr8	dexseq_prepare_annotation2.py	exon	.	+	.	VDAC3	3	1.15995323531397e-09	9.70219026980349e-09
ENSG00000013523.22	ENSG00000013523	chr14	dexseq_prepare_annotation2.py	exon	.	-	.	ANGEL1	15	1.19155891731576e-09	9.96054193208862e-09
ENSG00000135336.33	ENSG00000135336	chr6	dexseq_prepare_annotation2.py	exon	.	+	.	ORC3	19	1.21473654468964e-09	1.01481725311783e-08
ENSG00000070182.48	ENSG00000070182	chr14	dexseq_prepare_annotation2.py	exon	.	-	.	SPTB	25	1.23455221124507e-09	1.03075075650492e-08
ENSG00000113504.32	ENSG00000113504	chr5	dexseq_prepare_annotation2.py	exon	.	-	.	SLC12A7	11	1.24039709770241e-09	1.03500763844387e-08
ENSG00000165219.64	ENSG00000165219	chr9	dexseq_prepare_annotation2.py	exon	.	+	.	GAPVD1	9	1.26531263155646e-09	1.05516269238876e-08
ENSG00000260773.1	ENSG00000260773	chr15	dexseq_prepare_annotation2.py	exon	.	-	.	RP11-352G18.2	2	1.27343212276233e-09	1.06088212561939e-08
ENSG00000174744.17	ENSG00000174744	chr11	dexseq_prepare_annotation2.py	exon	.	-	.	BRMS1	8	1.27370113870514e-09	1.06088212561939e-08
ENSG00000142185.ENSG00000266692.ENSG00000264452.41	ENSG00000142185+ENSG00000266692+ENSG00000264452	chr21	dexseq_prepare_annotation2.py	exon	.	+	.		15	1.34112367507423e-09	1.11636873504978e-08
ENSG00000253320.31	ENSG00000253320	chr8	dexseq_prepare_annotation2.py	exon	.	+	.	KB-1507C5.2	29	1.34351146148931e-09	1.11768547978007e-08
ENSG00000134769.87	ENSG00000134769	chr18	dexseq_prepare_annotation2.py	exon	.	+	.	DTNA	17	1.36188372937091e-09	1.13229038122996e-08
ENSG00000234232.14	ENSG00000234232	chr1	dexseq_prepare_annotation2.py	exon	.	-	.	RP11-353N4.5	6	1.39402489544749e-09	1.15831858897937e-08
ENSG00000069018.19	ENSG00000069018	chr5	dexseq_prepare_annotation2.py	exon	.	-	.	TRPC7	9	1.40081561653716e-09	1.16326412994835e-08
ENSG00000203910.5	ENSG00000203910	chr1	dexseq_prepare_annotation2.py	exon	.	+	.	C1orf146	2	1.40318548985924e-09	1.16453479194302e-08
ENSG00000104833.29	ENSG00000104833	chr19	dexseq_prepare_annotation2.py	exon	.	-	.	TUBB4A	25	1.4295084959621e-09	1.18567128122024e-08
ENSG00000172748.35	ENSG00000172748	chr8	dexseq_prepare_annotation2.py	exon	.	+	.	ZNF596	9	1.43655936515036e-09	1.19080724900808e-08
ENSG00000006062.23	ENSG00000006062	chr17	dexseq_prepare_annotation2.py	exon	.	-	.	MAP3K14	16	1.45422512084883e-09	1.20473082293498e-08
ENSG00000105393.ENSG00000160117.ENSG00000269307.78	ENSG00000105393+ENSG00000160117+ENSG00000269307	chr19	dexseq_prepare_annotation2.py	exon	.	+	.		33	1.48225796282394e-09	1.22722110020551e-08
ENSG00000165102.25	ENSG00000165102	chr8	dexseq_prepare_annotation2.py	exon	.	+	.	HGSNAT	10	1.48333280958792e-09	1.22737824602418e-08
ENSG00000150401.28	ENSG00000150401	chr13	dexseq_prepare_annotation2.py	exon	.	-	.	DCUN1D2	14	1.51287566545963e-09	1.25107690689291e-08
ENSG00000161011.43	ENSG00000161011	chr5	dexseq_prepare_annotation2.py	exon	.	+	.	SQSTM1	16	1.51529998971547e-09	1.25233493786497e-08
ENSG00000254645.8	ENSG00000254645	chr11	dexseq_prepare_annotation2.py	exon	.	-	.	RP11-396O20.2	4	1.53714529530342e-09	1.26963257625181e-08
ENSG00000100065.36	ENSG00000100065	chr22	dexseq_prepare_annotation2.py	exon	.	-	.	CARD10	15	1.54001236572577e-09	1.27124354094554e-08
ENSG00000213822.8	ENSG00000213822	chr19	dexseq_prepare_annotation2.py	exon	.	+	.	CEACAM18	7	1.59187031904765e-09	1.31326933875984e-08
ENSG00000128833.52	ENSG00000128833	chr15	dexseq_prepare_annotation2.py	exon	.	-	.	MYO5C	11	1.6084304360955e-09	1.32614228821477e-08
ENSG00000261272.3	ENSG00000261272	chr6	dexseq_prepare_annotation2.py	exon	.	+	.	MUC22	4	1.70529569614158e-09	1.40517175960139e-08
ENSG00000049618.37	ENSG00000049618	chr6	dexseq_prepare_annotation2.py	exon	.	+	.	ARID1B	21	1.72014153333508e-09	1.41656311070611e-08
ENSG00000085265.8	ENSG00000085265	chr9	dexseq_prepare_annotation2.py	exon	.	-	.	FCN1	7	1.8416591290395e-09	1.51573464697447e-08
ENSG00000240210.4	ENSG00000240210	chr14	dexseq_prepare_annotation2.py	exon	.	-	.	RP11-204K16.1	4	1.85244307988134e-09	1.52370585004712e-08
ENSG00000255011.ENSG00000204449.8	ENSG00000255011+ENSG00000204449	chr11	dexseq_prepare_annotation2.py	exon	.	+	.		3	1.94139985278106e-09	1.59592964779891e-08
ENSG00000137841.30	ENSG00000137841	chr15	dexseq_prepare_annotation2.py	exon	.	-	.	PLCB2	17	1.97351741787546e-09	1.62137082648678e-08
ENSG00000104824.ENSG00000104823.ENSG00000268083.79	ENSG00000104824+ENSG00000104823+ENSG00000268083	chr19	dexseq_prepare_annotation2.py	exon	.	-	.		28	1.9937463247838e-09	1.63702036898175e-08
ENSG00000149256.54	ENSG00000149256	chr11	dexseq_prepare_annotation2.py	exon	.	-	.	TENM4	12	2.10305853469511e-09	1.72575241178413e-08
ENSG00000214940.ENSG00000205746.ENSG00000233024.ENSG00000254681.130	ENSG00000214940+ENSG00000205746+ENSG00000233024+ENSG00000254681	chr16	dexseq_prepare_annotation2.py	exon	.	-	.		17	2.11370654225685e-09	1.73346436002472e-08
ENSG00000148358.9	ENSG00000148358	chr9	dexseq_prepare_annotation2.py	exon	.	+	.	GPR107	6	2.15974595273004e-09	1.77017475605557e-08
ENSG00000104177.44	ENSG00000104177	chr15	dexseq_prepare_annotation2.py	exon	.	-	.	MYEF2	3	2.16967260216599e-09	1.77726046348718e-08
ENSG00000151725.24	ENSG00000151725	chr4	dexseq_prepare_annotation2.py	exon	.	-	.	CENPU	16	2.18751075048619e-09	1.79081458605328e-08
ENSG00000131370.5	ENSG00000131370	chr3	dexseq_prepare_annotation2.py	exon	.	-	.	SH3BP5	3	2.21484098839979e-09	1.81211886885713e-08
ENSG00000188895.3	ENSG00000188895	chr17	dexseq_prepare_annotation2.py	exon	.	+	.	MSL1	4	2.22212100038943e-09	1.81700318593164e-08
ENSG00000143811.ENSG00000243709.ENSG00000255835.28	ENSG00000143811+ENSG00000243709+ENSG00000255835	chr1	dexseq_prepare_annotation2.py	exon	.	-	.		26	2.25128649242913e-09	1.83976671048952e-08
ENSG00000085982.51	ENSG00000085982	chr2	dexseq_prepare_annotation2.py	exon	.	-	.	USP40	14	2.29787356949129e-09	1.87673207666109e-08
ENSG00000174358.14	ENSG00000174358	chr5	dexseq_prepare_annotation2.py	exon	.	+	.	SLC6A19	12	2.35521258208318e-09	1.92243014057267e-08
ENSG00000105520.26	ENSG00000105520	chr19	dexseq_prepare_annotation2.py	exon	.	+	.	DKFZP761J1410	15	2.35928614909273e-09	1.92462237150694e-08
ENSG00000133030.53	ENSG00000133030	chr17	dexseq_prepare_annotation2.py	exon	.	+	.	MPRIP	19	2.37641104281158e-09	1.93745257740805e-08
ENSG00000213672.32	ENSG00000213672	chr3	dexseq_prepare_annotation2.py	exon	.	-	.	NCKIPSD	11	2.392720176069e-09	1.94960302007785e-08
ENSG00000134644.62	ENSG00000134644	chr1	dexseq_prepare_annotation2.py	exon	.	-	.	PUM1	16	2.44721926527741e-09	1.99283833064399e-08
ENSG00000138050.33	ENSG00000138050	chr2	dexseq_prepare_annotation2.py	exon	.	-	.	THUMPD2	11	2.46607315213021e-09	2.00701305597076e-08
ENSG00000256873.ENSG00000198792.48	ENSG00000256873+ENSG00000198792	chr22	dexseq_prepare_annotation2.py	exon	.	-	.		20	2.48953189002114e-09	2.02491661295092e-08
ENSG00000163092.14	ENSG00000163092	chr2	dexseq_prepare_annotation2.py	exon	.	+	.	XIRP2	2	2.49168794124368e-09	2.02548231941192e-08
ENSG00000113580.39	ENSG00000113580	chr5	dexseq_prepare_annotation2.py	exon	.	-	.	NR3C1	21	2.54321364989868e-09	2.06615623296982e-08
ENSG00000172955.12	ENSG00000172955	chr4	dexseq_prepare_annotation2.py	exon	.	-	.	ADH6	10	2.58536542155853e-09	2.09917140902656e-08
ENSG00000144744.32	ENSG00000144744	chr3	dexseq_prepare_annotation2.py	exon	.	-	.	UBA3	20	2.61658212218464e-09	2.12327448042461e-08
ENSG00000184465.51	ENSG00000184465	chr6	dexseq_prepare_annotation2.py	exon	.	-	.	WDR27	14	2.61830057964466e-09	2.12342645839252e-08
ENSG00000136052.28	ENSG00000136052	chr12	dexseq_prepare_annotation2.py	exon	.	-	.	SLC41A2	22	2.68113564359993e-09	2.17311450061039e-08
ENSG00000132781.83	ENSG00000132781	chr1	dexseq_prepare_annotation2.py	exon	.	-	.	MUTYH	6	2.70429591754396e-09	2.19060606217872e-08
ENSG00000223960.20	ENSG00000223960	chr2	dexseq_prepare_annotation2.py	exon	.	+	.	AC009948.5	14	2.7182476471024e-09	2.20062220490462e-08
ENSG00000079691.42	ENSG00000079691	chr6	dexseq_prepare_annotation2.py	exon	.	+	.	LRRC16A	31	2.71985816166505e-09	2.20064136440904e-08
ENSG00000174844.75	ENSG00000174844	chr3	dexseq_prepare_annotation2.py	exon	.	-	.	DNAH12	35	2.73954493651613e-09	2.215277503184e-08
ENSG00000134900.46	ENSG00000134900	chr13	dexseq_prepare_annotation2.py	exon	.	+	.	TPP2	37	2.75601140077128e-09	2.22729406211516e-08
ENSG00000101280.10	ENSG00000101280	chr20	dexseq_prepare_annotation2.py	exon	.	-	.	ANGPT4	4	2.83914383086606e-09	2.29314191301401e-08
ENSG00000167613.20	ENSG00000167613	chr19	dexseq_prepare_annotation2.py	exon	.	-	.	LAIR1	18	2.84525387727606e-09	2.29673927648803e-08
ENSG00000102786.62	ENSG00000102786	chr13	dexseq_prepare_annotation2.py	exon	.	-	.	INTS6	22	2.9176003490571e-09	2.35376856548713e-08
ENSG00000100154.11	ENSG00000100154	chr22	dexseq_prepare_annotation2.py	exon	.	-	.	TTC28	5	2.94343682826328e-09	2.37323150781135e-08
ENSG00000146221.8	ENSG00000146221	chr6	dexseq_prepare_annotation2.py	exon	.	-	.	TCTE1	8	2.96354462636985e-09	2.3880556001451e-08
ENSG00000159251.9	ENSG00000159251	chr15	dexseq_prepare_annotation2.py	exon	.	-	.	ACTC1	6	2.96740351432761e-09	2.38977653523201e-08
ENSG00000061936.37	ENSG00000061936	chr12	dexseq_prepare_annotation2.py	exon	.	+	.	SFSWAP	12	2.9773614556141e-09	2.39619013705223e-08
ENSG00000139734.39	ENSG00000139734	chr13	dexseq_prepare_annotation2.py	exon	.	-	.	DIAPH3	2	2.97882304317713e-09	2.39619013705223e-08
ENSG00000244482.ENSG00000204577.57	ENSG00000244482+ENSG00000204577	chr19	dexseq_prepare_annotation2.py	exon	.	-	.		25	3.03781554878627e-09	2.44222759597496e-08
ENSG00000157399.21	ENSG00000157399	chrX	dexseq_prepare_annotation2.py	exon	.	-	.	ARSE	14	3.0478218342627e-09	2.44885244481779e-08
ENSG00000246090.33	ENSG00000246090	chr4	dexseq_prepare_annotation2.py	exon	.	+	.	RP11-696N14.1	26	3.0518416976544e-09	2.45066245877656e-08
ENSG00000164620.19	ENSG00000164620	chr5	dexseq_prepare_annotation2.py	exon	.	+	.	RELL2	10	3.05893261179658e-09	2.4549350382173e-08
ENSG00000171132.51	ENSG00000171132	chr2	dexseq_prepare_annotation2.py	exon	.	+	.	PRKCE	12	3.07314207529413e-09	2.46491233662111e-08
ENSG00000085224.43	ENSG00000085224	chrX	dexseq_prepare_annotation2.py	exon	.	-	.	ATRX	15	3.08017623601922e-09	2.46912624515113e-08
ENSG00000117593.16	ENSG00000117593	chr1	dexseq_prepare_annotation2.py	exon	.	+	.	DARS2	7	3.10019733203905e-09	2.48373983828524e-08
ENSG00000136828.45	ENSG00000136828	chr9	dexseq_prepare_annotation2.py	exon	.	+	.	RALGPS1	32	3.16444806259604e-09	2.53319411346257e-08
ENSG00000163293.18	ENSG00000163293	chr4	dexseq_prepare_annotation2.py	exon	.	+	.	NIPAL1	11	3.16557931830879e-09	2.53319411346257e-08
ENSG00000134686.ENSG00000266239.40	ENSG00000134686+ENSG00000266239	chr1	dexseq_prepare_annotation2.py	exon	.	-	.		10	3.20131830262217e-09	2.56031616036703e-08
ENSG00000128965.7	ENSG00000128965	chr15	dexseq_prepare_annotation2.py	exon	.	+	.	CHAC1	8	3.20868777535207e-09	2.56473095496153e-08
ENSG00000120992.27	ENSG00000120992	chr8	dexseq_prepare_annotation2.py	exon	.	-	.	LYPLA1	9	3.24898539178962e-09	2.59544524270383e-08
ENSG00000159082.52	ENSG00000159082	chr21	dexseq_prepare_annotation2.py	exon	.	-	.	SYNJ1	26	3.2955369025581e-09	2.6311172000389e-08
ENSG00000167566.21	ENSG00000167566	chr12	dexseq_prepare_annotation2.py	exon	.	-	.	NCKAP5L	11	3.31572188401763e-09	2.64570949870866e-08
ENSG00000149927.55	ENSG00000149927	chr16	dexseq_prepare_annotation2.py	exon	.	-	.	DOC2A	24	3.32102721040495e-09	2.64841893926946e-08
ENSG00000225361.8	ENSG00000225361	chr9	dexseq_prepare_annotation2.py	exon	.	-	.	PPP1R26-AS1	5	3.3676879752507e-09	2.68408602533199e-08
ENSG00000154493.29	ENSG00000154493	chr10	dexseq_prepare_annotation2.py	exon	.	-	.	C10orf90	15	3.40148949130364e-09	2.70877253970351e-08
ENSG00000166887.52	ENSG00000166887	chr15	dexseq_prepare_annotation2.py	exon	.	-	.	VPS39	26	3.40256833297052e-09	2.70877253970351e-08
ENSG00000226321.43	ENSG00000226321	chr2	dexseq_prepare_annotation2.py	exon	.	+	.	AC104809.3	16	3.41521271460379e-09	2.71727882536577e-08
ENSG00000158683.61	ENSG00000158683	chr7	dexseq_prepare_annotation2.py	exon	.	-	.	PKD1L1	43	3.45360703093137e-09	2.74625127895391e-08
ENSG00000117385.43	ENSG00000117385	chr1	dexseq_prepare_annotation2.py	exon	.	-	.	LEPRE1	16	3.48565964605686e-09	2.77015060008691e-08
ENSG00000135424.74	ENSG00000135424	chr12	dexseq_prepare_annotation2.py	exon	.	-	.	ITGA7	21	3.55596483815961e-09	2.82440551979367e-08
ENSG00000204463.82	ENSG00000204463	chr6	dexseq_prepare_annotation2.py	exon	.	-	.	BAG6	20	3.57174406259874e-09	2.83531463423694e-08
ENSG00000183474.46	ENSG00000183474	chr5	dexseq_prepare_annotation2.py	exon	.	+	.	GTF2H2C	22	3.61854495499066e-09	2.87082273660243e-08
ENSG00000091039.58	ENSG00000091039	chr12	dexseq_prepare_annotation2.py	exon	.	-	.	OSBPL8	12	3.62502838397915e-09	2.87432210571886e-08
ENSG00000269332.ENSG00000269025.ENSG00000240713.ENSG00000221790.ENSG00000268823.24	ENSG00000269332+ENSG00000269025+ENSG00000240713+ENSG00000221790+ENSG00000268823	chr19	dexseq_prepare_annotation2.py	exon	.	+	.		18	3.63967029829897e-09	2.88428272553201e-08
ENSG00000004487.33	ENSG00000004487	chr1	dexseq_prepare_annotation2.py	exon	.	+	.	KDM1A	7	3.65391167141894e-09	2.89266473788618e-08
ENSG00000157954.41	ENSG00000157954	chr7	dexseq_prepare_annotation2.py	exon	.	+	.	WIPI2	23	3.65441925351643e-09	2.89266473788618e-08
ENSG00000133835.ENSG00000164334.87	ENSG00000133835+ENSG00000164334	chr5	dexseq_prepare_annotation2.py	exon	.	+	.		24	3.66907276551218e-09	2.90260702293913e-08
ENSG00000110075.78	ENSG00000110075	chr11	dexseq_prepare_annotation2.py	exon	.	+	.	PPP6R3	36	3.71937232244732e-09	2.9407215146921e-08
ENSG00000142676.10	ENSG00000142676	chr1	dexseq_prepare_annotation2.py	exon	.	+	.	RPL11	8	3.86204254407684e-09	3.05178381773547e-08
ENSG00000183354.13	ENSG00000183354	chr9	dexseq_prepare_annotation2.py	exon	.	-	.	KIAA2026	7	3.86730275167657e-09	3.05420014580015e-08
ENSG00000196391.14	ENSG00000196391	chr15	dexseq_prepare_annotation2.py	exon	.	+	.	ZNF774	5	3.89030653462423e-09	3.07061872636134e-08
ENSG00000007923.11	ENSG00000007923	chr1	dexseq_prepare_annotation2.py	exon	.	-	.	DNAJC11	10	4.00438803813302e-09	3.15886537615635e-08
ENSG00000167740.13	ENSG00000167740	chr17	dexseq_prepare_annotation2.py	exon	.	+	.	CYB5D2	9	4.01249578577983e-09	3.16346171445109e-08
ENSG00000075426.9	ENSG00000075426	chr2	dexseq_prepare_annotation2.py	exon	.	+	.	FOSL2	5	4.03424332743315e-09	3.17880036732062e-08
ENSG00000228048.1	ENSG00000228048	chr10	dexseq_prepare_annotation2.py	exon	.	+	.	RP11-598C10.1	2	4.0393740726626e-09	3.18103575466694e-08
ENSG00000134242.33	ENSG00000134242	chr1	dexseq_prepare_annotation2.py	exon	.	-	.	PTPN22	19	4.12143549053854e-09	3.24381767212194e-08
ENSG00000225526.3	ENSG00000225526	chr3	dexseq_prepare_annotation2.py	exon	.	-	.	C3orf83	3	4.13342281446495e-09	3.25140712370958e-08
ENSG00000164683.21	ENSG00000164683	chr8	dexseq_prepare_annotation2.py	exon	.	-	.	HEY1	15	4.165337743067e-09	3.27465441161299e-08
ENSG00000204248.73	ENSG00000204248	chr6	dexseq_prepare_annotation2.py	exon	.	-	.	COL11A2	11	4.22449703767524e-09	3.3192818650697e-08
ENSG00000229974.ENSG00000122783.30	ENSG00000229974+ENSG00000122783	chr7	dexseq_prepare_annotation2.py	exon	.	-	.		5	4.30904272693771e-09	3.38379414140272e-08
ENSG00000250421.6	ENSG00000250421	chr5	dexseq_prepare_annotation2.py	exon	.	-	.	RP11-83M16.6	6	4.31175229065844e-09	3.38400570270805e-08
ENSG00000095637.36	ENSG00000095637	chr10	dexseq_prepare_annotation2.py	exon	.	-	.	SORBS1	19	4.40844479989631e-09	3.45793622652501e-08
ENSG00000204706.15	ENSG00000204706	chr9	dexseq_prepare_annotation2.py	exon	.	-	.	MAMDC2-AS1	6	4.43557773799349e-09	3.47725223688489e-08
ENSG00000169554.ENSG00000176824.66	ENSG00000169554+ENSG00000176824	chr2	dexseq_prepare_annotation2.py	exon	.	-	.		5	4.46304198730256e-09	3.49571166167432e-08
ENSG00000108506.34	ENSG00000108506	chr17	dexseq_prepare_annotation2.py	exon	.	-	.	INTS2	4	4.46416595963745e-09	3.49571166167432e-08
ENSG00000198561.ENSG00000213593.ENSG00000211450.ENSG00000254732.ENSG00000254462.95	ENSG00000198561+ENSG00000213593+ENSG00000211450+ENSG00000254732+ENSG00000254462	chr11	dexseq_prepare_annotation2.py	exon	.	+	.		39	4.53647283509254e-09	3.55032761157243e-08
ENSG00000139865.53	ENSG00000139865	chr14	dexseq_prepare_annotation2.py	exon	.	+	.	TTC6	32	4.67403361684857e-09	3.65592206421072e-08
ENSG00000115750.36	ENSG00000115750	chr2	dexseq_prepare_annotation2.py	exon	.	+	.	TAF1B	4	4.68111739779101e-09	3.65888994288957e-08
ENSG00000224788.3	ENSG00000224788	chr10	dexseq_prepare_annotation2.py	exon	.	+	.	RP5-933E2.1	2	4.68310473653663e-09	3.65888994288957e-08
ENSG00000131504.54	ENSG00000131504	chr5	dexseq_prepare_annotation2.py	exon	.	-	.	DIAPH1	29	4.74680857996609e-09	3.70657327629334e-08
ENSG00000250318.ENSG00000167065.7	ENSG00000250318+ENSG00000167065	chr22	dexseq_prepare_annotation2.py	exon	.	-	.		2	4.80981443703294e-09	3.75365822244079e-08
ENSG00000129351.60	ENSG00000129351	chr19	dexseq_prepare_annotation2.py	exon	.	+	.	ILF3	15	4.84143492856123e-09	3.7762103256067e-08
ENSG00000099250.40	ENSG00000099250	chr10	dexseq_prepare_annotation2.py	exon	.	-	.	NRP1	30	4.91270553779834e-09	3.82964589084809e-08
ENSG00000106560.6	ENSG00000106560	chr7	dexseq_prepare_annotation2.py	exon	.	+	.	GIMAP2	3	4.97715453565357e-09	3.87770669103616e-08
ENSG00000269897.ENSG00000168283.ENSG00000148444.52	ENSG00000269897+ENSG00000168283+ENSG00000148444	chr10	dexseq_prepare_annotation2.py	exon	.	+	.		25	5.06735840754276e-09	3.94490528388032e-08
ENSG00000234394.ENSG00000154330.39	ENSG00000234394+ENSG00000154330	chr9	dexseq_prepare_annotation2.py	exon	.	+	.		17	5.06909519460248e-09	3.94490528388032e-08
ENSG00000132204.18	ENSG00000132204	chr18	dexseq_prepare_annotation2.py	exon	.	-	.	LINC00470	5	5.11287553498454e-09	3.9767446954103e-08
ENSG00000171564.21	ENSG00000171564	chr4	dexseq_prepare_annotation2.py	exon	.	+	.	FGB	17	5.32945338036939e-09	4.14287328917952e-08
ENSG00000099994.10	ENSG00000099994	chr22	dexseq_prepare_annotation2.py	exon	.	+	.	SUSD2	6	5.35642045713633e-09	4.16150357980766e-08
ENSG00000123297.ENSG00000257921.ENSG00000123427.45	ENSG00000123297+ENSG00000257921+ENSG00000123427	chr12	dexseq_prepare_annotation2.py	exon	.	+	.		40	5.38549433311129e-09	4.18174890322437e-08
ENSG00000013561.34	ENSG00000013561	chr5	dexseq_prepare_annotation2.py	exon	.	+	.	RNF14	15	5.45786223145658e-09	4.23556986154672e-08
ENSG00000150637.16	ENSG00000150637	chr18	dexseq_prepare_annotation2.py	exon	.	-	.	CD226	11	5.54181672830552e-09	4.29831735951571e-08
ENSG00000250910.57	ENSG00000250910	chr4	dexseq_prepare_annotation2.py	exon	.	+	.	AC097467.2	18	5.67484724785872e-09	4.39903754238707e-08
ENSG00000257489.ENSG00000221770.ENSG00000238105.ENSG00000266610.70	ENSG00000257489+ENSG00000221770+ENSG00000238105+ENSG00000266610	chr12	dexseq_prepare_annotation2.py	exon	.	-	.		13	5.71386527017587e-09	4.42680913781e-08
ENSG00000104412.23	ENSG00000104412	chr8	dexseq_prepare_annotation2.py	exon	.	+	.	EMC2	7	5.7314319151341e-09	4.43793957560468e-08
ENSG00000068305.41	ENSG00000068305	chr15	dexseq_prepare_annotation2.py	exon	.	+	.	MEF2A	10	5.79736133180241e-09	4.48648476280334e-08
ENSG00000169427.12	ENSG00000169427	chr8	dexseq_prepare_annotation2.py	exon	.	-	.	KCNK9	11	5.92224268799349e-09	4.58057231439452e-08
ENSG00000183054.45	ENSG00000183054	chr2	dexseq_prepare_annotation2.py	exon	.	-	.	RGPD6	11	5.9706118590129e-09	4.6154094348267e-08
ENSG00000113360.77	ENSG00000113360	chr5	dexseq_prepare_annotation2.py	exon	.	-	.	DROSHA	46	6.06529842166171e-09	4.68599211763814e-08
ENSG00000178685.15	ENSG00000178685	chr8	dexseq_prepare_annotation2.py	exon	.	-	.	PARP10	8	6.08498319023433e-09	4.69641245484122e-08
ENSG00000151914.152	ENSG00000151914	chr6	dexseq_prepare_annotation2.py	exon	.	-	.	DST	66	6.08555897126454e-09	4.69641245484122e-08
ENSG00000025770.40	ENSG00000025770	chr22	dexseq_prepare_annotation2.py	exon	.	+	.	NCAPH2	11	6.09438193261022e-09	4.69947639059998e-08
ENSG00000151576.42	ENSG00000151576	chr3	dexseq_prepare_annotation2.py	exon	.	+	.	QTRTD1	35	6.09630662437941e-09	4.69947639059998e-08
ENSG00000255247.2	ENSG00000255247	chr11	dexseq_prepare_annotation2.py	exon	.	+	.	CTD-2523D13.1	3	6.19471789754013e-09	4.77268598906036e-08
ENSG00000160305.64	ENSG00000160305	chr21	dexseq_prepare_annotation2.py	exon	.	+	.	DIP2A	27	6.24463704896167e-09	4.80847454719603e-08
ENSG00000162889.18	ENSG00000162889	chr1	dexseq_prepare_annotation2.py	exon	.	+	.	MAPKAPK2	14	6.26416514012473e-09	4.82083474823806e-08
ENSG00000077943.34	ENSG00000077943	chr10	dexseq_prepare_annotation2.py	exon	.	-	.	ITGA8	12	6.2684839908167e-09	4.82148286104526e-08
ENSG00000165275.9	ENSG00000165275	chr9	dexseq_prepare_annotation2.py	exon	.	+	.	TRMT10B	5	6.33229539662679e-09	4.86786433261754e-08
ENSG00000129757.14	ENSG00000129757	chr11	dexseq_prepare_annotation2.py	exon	.	-	.	CDKN1C	4	6.3566399810698e-09	4.88387164861363e-08
ENSG00000182230.62	ENSG00000182230	chr5	dexseq_prepare_annotation2.py	exon	.	+	.	FAM153B	25	6.37961219664084e-09	4.89880741655676e-08
ENSG00000020922.29	ENSG00000020922	chr11	dexseq_prepare_annotation2.py	exon	.	-	.	MRE11A	5	6.41024059534598e-09	4.91960246686542e-08
ENSG00000178075.44	ENSG00000178075	chr3	dexseq_prepare_annotation2.py	exon	.	+	.	GRAMD1C	4	6.64124799835167e-09	5.09407230316045e-08
ENSG00000159640.ENSG00000224353.ENSG00000264813.67	ENSG00000159640+ENSG00000224353+ENSG00000264813	chr17	dexseq_prepare_annotation2.py	exon	.	+	.		47	6.66124718912224e-09	5.1065879501795e-08
ENSG00000139132.60	ENSG00000139132	chr12	dexseq_prepare_annotation2.py	exon	.	+	.	FGD4	7	6.71937540703911e-09	5.14830376490709e-08
ENSG00000002079.31	ENSG00000002079	chr7	dexseq_prepare_annotation2.py	exon	.	+	.	MYH16	13	6.7305978555103e-09	5.1540547244736e-08
ENSG00000163629.59	ENSG00000163629	chr4	dexseq_prepare_annotation2.py	exon	.	+	.	PTPN13	42	6.86821634831836e-09	5.25653555841496e-08
ENSG00000167524.ENSG00000258472.ENSG00000076382.92	ENSG00000167524+ENSG00000258472+ENSG00000076382	chr17	dexseq_prepare_annotation2.py	exon	.	-	.		6	6.91204497115212e-09	5.28703440518278e-08
ENSG00000156076.13	ENSG00000156076	chr12	dexseq_prepare_annotation2.py	exon	.	-	.	WIF1	4	6.9156910953285e-09	5.28703440518278e-08
ENSG00000185033.60	ENSG00000185033	chr15	dexseq_prepare_annotation2.py	exon	.	+	.	SEMA4B	29	6.99593099271766e-09	5.34543090947706e-08
ENSG00000124406.52	ENSG00000124406	chr4	dexseq_prepare_annotation2.py	exon	.	-	.	ATP8A1	34	7.01163322279415e-09	5.35447849855227e-08
ENSG00000205356.24	ENSG00000205356	chr7	dexseq_prepare_annotation2.py	exon	.	-	.	TECPR1	21	7.02389191437072e-09	5.36088789589946e-08
ENSG00000135333.18	ENSG00000135333	chr6	dexseq_prepare_annotation2.py	exon	.	-	.	EPHA7	3	7.04693137468819e-09	5.37551398812848e-08
ENSG00000132704.21	ENSG00000132704	chr1	dexseq_prepare_annotation2.py	exon	.	-	.	FCRL2	16	7.07855476410308e-09	5.39666836000998e-08
ENSG00000257083.7	ENSG00000257083	chr12	dexseq_prepare_annotation2.py	exon	.	-	.	RP11-123O10.3	7	7.11853555290953e-09	5.42416763998623e-08
ENSG00000007314.29	ENSG00000007314	chr17	dexseq_prepare_annotation2.py	exon	.	-	.	SCN4A	20	7.1486307271042e-09	5.44410823303026e-08
ENSG00000234772.1	ENSG00000234772	chr13	dexseq_prepare_annotation2.py	exon	.	-	.	LINC00412	2	7.18202746894996e-09	5.46653989788134e-08
ENSG00000144452.52	ENSG00000144452	chr2	dexseq_prepare_annotation2.py	exon	.	-	.	ABCA12	31	7.20368801951093e-09	5.48001894978484e-08
ENSG00000130559.34	ENSG00000130559	chr9	dexseq_prepare_annotation2.py	exon	.	-	.	CAMSAP1	20	7.2221294771474e-09	5.49103572308553e-08
ENSG00000253738.1	ENSG00000253738	chr8	dexseq_prepare_annotation2.py	exon	.	-	.	GS1-251I9.4	2	7.25370989079288e-09	5.51202458989127e-08
ENSG00000172965.42	ENSG00000172965	chr2	dexseq_prepare_annotation2.py	exon	.	-	.	MIR4435-1HG	8	7.29403805688704e-09	5.5395738624106e-08
ENSG00000166946.ENSG00000137842.46	ENSG00000166946+ENSG00000137842	chr15	dexseq_prepare_annotation2.py	exon	.	+	.		22	7.29795316312675e-09	5.5395738624106e-08
ENSG00000119285.ENSG00000230325.54	ENSG00000119285+ENSG00000230325	chr1	dexseq_prepare_annotation2.py	exon	.	-	.		41	7.36722645721184e-09	5.58909718318456e-08
ENSG00000135124.16	ENSG00000135124	chr12	dexseq_prepare_annotation2.py	exon	.	+	.	P2RX4	8	7.38610669567307e-09	5.60035689751745e-08
ENSG00000078403.35	ENSG00000078403	chr10	dexseq_prepare_annotation2.py	exon	.	+	.	MLLT10	22	7.48570672872708e-09	5.67277491333263e-08
ENSG00000175426.14	ENSG00000175426	chr5	dexseq_prepare_annotation2.py	exon	.	-	.	PCSK1	4	7.58784721292809e-09	5.74703796553177e-08
ENSG00000148690.32	ENSG00000148690	chr10	dexseq_prepare_annotation2.py	exon	.	-	.	FRA10AC1	18	7.60365237459318e-09	5.75586523640056e-08
ENSG00000167196.16	ENSG00000167196	chr15	dexseq_prepare_annotation2.py	exon	.	+	.	FBXO22	11	7.65911258768604e-09	5.79468485357501e-08
ENSG00000196290.25	ENSG00000196290	chr2	dexseq_prepare_annotation2.py	exon	.	+	.	NIF3L1	17	7.72209369766298e-09	5.83914914935607e-08
ENSG00000141068.ENSG00000266728.ENSG00000168961.106	ENSG00000141068+ENSG00000266728+ENSG00000168961	chr17	dexseq_prepare_annotation2.py	exon	.	+	.		86	7.74822461515537e-09	5.85571547482151e-08
ENSG00000100092.ENSG00000241360.44	ENSG00000100092+ENSG00000241360	chr22	dexseq_prepare_annotation2.py	exon	.	+	.		20	7.84611904812939e-09	5.9264694422363e-08
ENSG00000106462.41	ENSG00000106462	chr7	dexseq_prepare_annotation2.py	exon	.	-	.	EZH2	6	7.96878291996808e-09	6.01584548362098e-08
ENSG00000111641.57	ENSG00000111641	chr12	dexseq_prepare_annotation2.py	exon	.	-	.	NOP2	41	8.15126195936789e-09	6.15025575911392e-08
ENSG00000173137.35	ENSG00000173137	chr8	dexseq_prepare_annotation2.py	exon	.	+	.	ADCK5	5	8.18956191809101e-09	6.17579362045058e-08
ENSG00000133704.44	ENSG00000133704	chr12	dexseq_prepare_annotation2.py	exon	.	-	.	IPO8	17	8.48609730258259e-09	6.39593464088127e-08
ENSG00000242078.2	ENSG00000242078	chr7	dexseq_prepare_annotation2.py	exon	.	-	.	RP11-738B7.1	2	8.50156124302139e-09	6.4041092513971e-08
ENSG00000214439.5	ENSG00000214439	chr7	dexseq_prepare_annotation2.py	exon	.	-	.	FAM185BP	4	8.61253270970441e-09	6.48418043529754e-08
ENSG00000221723.ENSG00000186399.21	ENSG00000221723+ENSG00000186399	chr15	dexseq_prepare_annotation2.py	exon	.	-	.		12	8.67233623666327e-09	6.52566244872742e-08
ENSG00000230812.7	ENSG00000230812	chr1	dexseq_prepare_annotation2.py	exon	.	+	.	RP4-794H19.4	5	8.69507325564381e-09	6.53922320549178e-08
ENSG00000119688.ENSG00000258559.80	ENSG00000119688+ENSG00000258559	chr14	dexseq_prepare_annotation2.py	exon	.	-	.		23	8.77692250201732e-09	6.59720115219383e-08
ENSG00000234911.ENSG00000258809.5	ENSG00000234911+ENSG00000258809	chr14	dexseq_prepare_annotation2.py	exon	.	-	.		2	8.8075723543657e-09	6.61665294747256e-08
ENSG00000141027.103	ENSG00000141027	chr17	dexseq_prepare_annotation2.py	exon	.	-	.	NCOR1	38	8.85459986575954e-09	6.64838066802129e-08
ENSG00000141562.72	ENSG00000141562	chr17	dexseq_prepare_annotation2.py	exon	.	+	.	NARF	31	9.0663681149919e-09	6.80370092092574e-08
ENSG00000137770.38	ENSG00000137770	chr15	dexseq_prepare_annotation2.py	exon	.	+	.	CTDSPL2	27	9.20261834818520e-09	6.90221261506935e-08
ENSG00000134779.42	ENSG00000134779	chr18	dexseq_prepare_annotation2.py	exon	.	-	.	TPGS2	19	9.25431526592059e-09	6.93723481663712e-08
ENSG00000198015.25	ENSG00000198015	chr12	dexseq_prepare_annotation2.py	exon	.	+	.	MRPL42	5	9.28080504043823e-09	6.95333356568327e-08
ENSG00000174136.17	ENSG00000174136	chr5	dexseq_prepare_annotation2.py	exon	.	+	.	RGMB	10	9.54134361689865e-09	7.14467350319387e-08
ENSG00000006118.49	ENSG00000006118	chr11	dexseq_prepare_annotation2.py	exon	.	+	.	TMEM132A	33	9.60557134218501e-09	7.18888631265093e-08
ENSG00000115806.26	ENSG00000115806	chr2	dexseq_prepare_annotation2.py	exon	.	+	.	GORASP2	13	9.6791769247252e-09	7.24006610529067e-08
ENSG00000078018.38	ENSG00000078018	chr2	dexseq_prepare_annotation2.py	exon	.	+	.	MAP2	10	9.70138218677729e-09	7.25276378254595e-08
ENSG00000172915.68	ENSG00000172915	chr13	dexseq_prepare_annotation2.py	exon	.	+	.	NBEA	20	9.84758371203897e-09	7.35809757104291e-08
ENSG00000090989.33	ENSG00000090989	chr4	dexseq_prepare_annotation2.py	exon	.	+	.	EXOC1	9	9.86725850119826e-09	7.36882826573061e-08
ENSG00000140093.8	ENSG00000140093	chr14	dexseq_prepare_annotation2.py	exon	.	-	.	SERPINA10	7	1.00306841190077e-08	7.48684216159306e-08
ENSG00000244301.ENSG00000243478.56	ENSG00000244301+ENSG00000243478	chr2	dexseq_prepare_annotation2.py	exon	.	+	.		9	1.00633150816181e-08	7.50715726475955e-08
ENSG00000140682.44	ENSG00000140682	chr16	dexseq_prepare_annotation2.py	exon	.	+	.	TGFB1I1	13	1.02148434093828e-08	7.61609937641512e-08
ENSG00000245651.4	ENSG00000245651	chr12	dexseq_prepare_annotation2.py	exon	.	-	.	RP11-620J15.2	3	1.02590544814434e-08	7.64495258187302e-08
ENSG00000105568.40	ENSG00000105568	chr19	dexseq_prepare_annotation2.py	exon	.	+	.	PPP2R1A	29	1.03655885686373e-08	7.72019238828474e-08
ENSG00000140105.66	ENSG00000140105	chr14	dexseq_prepare_annotation2.py	exon	.	-	.	WARS	40	1.04221316326868e-08	7.75582979425959e-08
ENSG00000141934.12	ENSG00000141934	chr19	dexseq_prepare_annotation2.py	exon	.	-	.	PPAP2C	6	1.04246226827948e-08	7.75582979425959e-08
ENSG00000214646.9	ENSG00000214646	chr15	dexseq_prepare_annotation2.py	exon	.	-	.	RP11-114H24.4	7	1.04374785674114e-08	7.75888168917238e-08
ENSG00000166377.92	ENSG00000166377	chr18	dexseq_prepare_annotation2.py	exon	.	+	.	ATP9B	11	1.04412347971344e-08	7.75888168917238e-08
ENSG00000065882.46	ENSG00000065882	chr4	dexseq_prepare_annotation2.py	exon	.	+	.	TBC1D1	7	1.04455091676412e-08	7.75888168917238e-08
ENSG00000255507.15	ENSG00000255507	chr11	dexseq_prepare_annotation2.py	exon	.	-	.	RP11-535A19.2	7	1.053720501218e-08	7.82280295015594e-08
ENSG00000236780.9	ENSG00000236780	chr2	dexseq_prepare_annotation2.py	exon	.	-	.	AC078941.1	4	1.06052524887843e-08	7.86910869526275e-08
ENSG00000063761.22	ENSG00000063761	chr14	dexseq_prepare_annotation2.py	exon	.	+	.	ADCK1	22	1.07612132260299e-08	7.98056176569962e-08
ENSG00000132517.14	ENSG00000132517	chr17	dexseq_prepare_annotation2.py	exon	.	-	.	SLC52A1	5	1.08604322496654e-08	8.04983829173491e-08
ENSG00000100883.35	ENSG00000100883	chr14	dexseq_prepare_annotation2.py	exon	.	+	.	SRP54	13	1.09990659578647e-08	8.14823967434119e-08
ENSG00000129071.29	ENSG00000129071	chr3	dexseq_prepare_annotation2.py	exon	.	-	.	MBD4	25	1.10907484941424e-08	8.20748560909014e-08
ENSG00000184863.39	ENSG00000184863	chr7	dexseq_prepare_annotation2.py	exon	.	+	.	RBM33	13	1.10908768614327e-08	8.20748560909014e-08
ENSG00000106013.19	ENSG00000106013	chr7	dexseq_prepare_annotation2.py	exon	.	+	.	ANKRD7	8	1.13392601719033e-08	8.38681920341095e-08
ENSG00000188883.6	ENSG00000188883	chr7	dexseq_prepare_annotation2.py	exon	.	-	.	KLRG2	7	1.13788908244939e-08	8.41164488028153e-08
ENSG00000110917.10	ENSG00000110917	chr12	dexseq_prepare_annotation2.py	exon	.	+	.	MLEC	9	1.14642423027647e-08	8.47022441421102e-08
ENSG00000236581.67	ENSG00000236581	chr13	dexseq_prepare_annotation2.py	exon	.	+	.	STARD13-AS	39	1.15809140195985e-08	8.55186984152248e-08
ENSG00000153291.14	ENSG00000153291	chr6	dexseq_prepare_annotation2.py	exon	.	+	.	SLC25A27	3	1.17857827967527e-08	8.69852239624091e-08
ENSG00000113916.29	ENSG00000113916	chr3	dexseq_prepare_annotation2.py	exon	.	-	.	BCL6	14	1.18832735517476e-08	8.76581051147002e-08
ENSG00000124571.57	ENSG00000124571	chr6	dexseq_prepare_annotation2.py	exon	.	-	.	XPO5	12	1.18978935568124e-08	8.77192917840904e-08
ENSG00000124279.12	ENSG00000124279	chr5	dexseq_prepare_annotation2.py	exon	.	-	.	FASTKD3	7	1.19421998241961e-08	8.79991642730883e-08
ENSG00000141569.16	ENSG00000141569	chr17	dexseq_prepare_annotation2.py	exon	.	-	.	TRIM65	8	1.23356171357232e-08	9.08498876464201e-08
ENSG00000164970.15	ENSG00000164970	chr9	dexseq_prepare_annotation2.py	exon	.	-	.	FAM219A	11	1.24429432597375e-08	9.15916863726325e-08
ENSG00000267228.ENSG00000167220.ENSG00000134049.38	ENSG00000267228+ENSG00000167220+ENSG00000134049	chr18	dexseq_prepare_annotation2.py	exon	.	-	.		20	1.24819556966586e-08	9.18027477966007e-08
ENSG00000100711.23	ENSG00000100711	chr14	dexseq_prepare_annotation2.py	exon	.	+	.	ZFYVE21	14	1.2484855952148e-08	9.18027477966007e-08
ENSG00000110799.56	ENSG00000110799	chr12	dexseq_prepare_annotation2.py	exon	.	-	.	VWF	8	1.25026782880686e-08	9.18850781658374e-08
ENSG00000010292.62	ENSG00000010292	chr12	dexseq_prepare_annotation2.py	exon	.	+	.	NCAPD2	17	1.26367665665949e-08	9.28213340813235e-08
ENSG00000138385.32	ENSG00000138385	chr2	dexseq_prepare_annotation2.py	exon	.	+	.	SSB	19	1.26607364375369e-08	9.29481698865863e-08
ENSG00000253250.5	ENSG00000253250	chr8	dexseq_prepare_annotation2.py	exon	.	-	.	C8orf88	4	1.28171242617848e-08	9.40464969642495e-08
ENSG00000237250.ENSG00000243781.8	ENSG00000237250+ENSG00000243781	chr1	dexseq_prepare_annotation2.py	exon	.	+	.		8	1.30720108499558e-08	9.58660213998875e-08
ENSG00000005238.29	ENSG00000005238	chr9	dexseq_prepare_annotation2.py	exon	.	-	.	FAM214B	12	1.32974699817343e-08	9.74679247921202e-08
ENSG00000042980.46	ENSG00000042980	chr8	dexseq_prepare_annotation2.py	exon	.	+	.	ADAM28	26	1.35340508815504e-08	9.9149613114285e-08
ENSG00000136378.32	ENSG00000136378	chr15	dexseq_prepare_annotation2.py	exon	.	-	.	ADAMTS7	22	1.35972447318293e-08	9.95599735696984e-08
ENSG00000152240.33	ENSG00000152240	chr18	dexseq_prepare_annotation2.py	exon	.	+	.	HAUS1	3	1.38892410517654e-08	1.0161762018124e-07
ENSG00000169604.20	ENSG00000169604	chr2	dexseq_prepare_annotation2.py	exon	.	+	.	ANTXR1	9	1.38941158203536e-08	1.0161762018124e-07
ENSG00000084774.66	ENSG00000084774	chr2	dexseq_prepare_annotation2.py	exon	.	+	.	CAD	46	1.39002470063321e-08	1.0161762018124e-07
ENSG00000131408.42	ENSG00000131408	chr19	dexseq_prepare_annotation2.py	exon	.	+	.	NR1H2	13	1.39187282015295e-08	1.01699116279669e-07
ENSG00000142233.11	ENSG00000142233	chr19	dexseq_prepare_annotation2.py	exon	.	-	.	NTN5	8	1.39293882614787e-08	1.01723410431905e-07
ENSG00000225098.4	ENSG00000225098	chr22	dexseq_prepare_annotation2.py	exon	.	-	.	BCRP1	3	1.3955627720925e-08	1.01861392228309e-07
ENSG00000260781.18	ENSG00000260781	chr16	dexseq_prepare_annotation2.py	exon	.	-	.	ARHGAP23P1	15	1.4014726198911e-08	1.02238938940819e-07
ENSG00000079335.ENSG00000223906.31	ENSG00000079335+ENSG00000223906	chr1	dexseq_prepare_annotation2.py	exon	.	+	.		15	1.40681005562476e-08	1.02574352531042e-07
ENSG00000171914.73	ENSG00000171914	chr15	dexseq_prepare_annotation2.py	exon	.	+	.	TLN2	61	1.42760752524149e-08	1.04036054440615e-07
ENSG00000131238.16	ENSG00000131238	chr1	dexseq_prepare_annotation2.py	exon	.	-	.	PPT1	6	1.43274591993901e-08	1.04355674462785e-07
ENSG00000258573.15	ENSG00000258573	chr14	dexseq_prepare_annotation2.py	exon	.	+	.	RP11-14J7.6	14	1.44612709315413e-08	1.05275015894286e-07
ENSG00000229676.3	ENSG00000229676	chr19	dexseq_prepare_annotation2.py	exon	.	+	.	ZNF492	4	1.45710717737952e-08	1.06018690114896e-07
ENSG00000185359.61	ENSG00000185359	chr17	dexseq_prepare_annotation2.py	exon	.	+	.	HGS	3	1.46969663549811e-08	1.06878620561551e-07
ENSG00000149657.19	ENSG00000149657	chr20	dexseq_prepare_annotation2.py	exon	.	+	.	LSM14B	13	1.48273674651923e-08	1.07770404615979e-07
ENSG00000117523.49	ENSG00000117523	chr1	dexseq_prepare_annotation2.py	exon	.	+	.	PRRC2C	27	1.49462713586022e-08	1.08535777601892e-07
ENSG00000068615.24	ENSG00000068615	chr2	dexseq_prepare_annotation2.py	exon	.	-	.	REEP1	19	1.49483224127209e-08	1.08535777601892e-07
ENSG00000215386.9	ENSG00000215386	chr21	dexseq_prepare_annotation2.py	exon	.	+	.	LINC00478	7	1.49938044263674e-08	1.08809042273607e-07
ENSG00000184634.ENSG00000265597.66	ENSG00000184634+ENSG00000265597	chrX	dexseq_prepare_annotation2.py	exon	.	+	.		30	1.50260434690964e-08	1.08985968007024e-07
ENSG00000167996.23	ENSG00000167996	chr11	dexseq_prepare_annotation2.py	exon	.	-	.	FTH1	9	1.51262246448852e-08	1.09655244838091e-07
ENSG00000135250.48	ENSG00000135250	chr7	dexseq_prepare_annotation2.py	exon	.	-	.	SRPK2	23	1.51375519488497e-08	1.09680026346211e-07
ENSG00000205707.16	ENSG00000205707	chr12	dexseq_prepare_annotation2.py	exon	.	+	.	LYRM5	13	1.54514520869086e-08	1.11895946496736e-07
ENSG00000158104.26	ENSG00000158104	chr12	dexseq_prepare_annotation2.py	exon	.	-	.	HPD	11	1.56462448477632e-08	1.13247454879322e-07
ENSG00000070731.28	ENSG00000070731	chr17	dexseq_prepare_annotation2.py	exon	.	-	.	ST6GALNAC2	2	1.60061993972631e-08	1.15792369974567e-07
ENSG00000266554.6	ENSG00000266554	chr18	dexseq_prepare_annotation2.py	exon	.	+	.	RP11-527H14.2	2	1.6069082947792e-08	1.16186674827935e-07
ENSG00000240086.5	ENSG00000240086	chr3	dexseq_prepare_annotation2.py	exon	.	-	.	RP11-657O9.1	5	1.61469175193936e-08	1.16688614986426e-07
ENSG00000024422.7	ENSG00000024422	chr19	dexseq_prepare_annotation2.py	exon	.	+	.	EHD2	7	1.63432381978638e-08	1.18045847566654e-07
ENSG00000101251.35	ENSG00000101251	chr20	dexseq_prepare_annotation2.py	exon	.	-	.	SEL1L2	4	1.64177801678597e-08	1.1852252752102e-07
ENSG00000182378.29	ENSG00000182378	chrX	dexseq_prepare_annotation2.py	exon	.	+	.	PLCXD1	9	1.65170619437281e-08	1.19177219061198e-07
ENSG00000083799.54	ENSG00000083799	chr16	dexseq_prepare_annotation2.py	exon	.	+	.	CYLD	2	1.67560563379832e-08	1.20838787984998e-07
ENSG00000232517.8	ENSG00000232517	chr5	dexseq_prepare_annotation2.py	exon	.	-	.	AC112198.1	4	1.68988610483693e-08	1.21805304063818e-07
ENSG00000196712.73	ENSG00000196712	chr17	dexseq_prepare_annotation2.py	exon	.	+	.	NF1	7	1.71637993299467e-08	1.23650685250753e-07
ENSG00000233217.16	ENSG00000233217	chr1	dexseq_prepare_annotation2.py	exon	.	+	.	MROH3P	6	1.75583774426545e-08	1.26427610786466e-07
ENSG00000125676.80	ENSG00000125676	chrX	dexseq_prepare_annotation2.py	exon	.	-	.	THOC2	3	1.75946568642941e-08	1.26623093613924e-07
ENSG00000078070.38	ENSG00000078070	chr3	dexseq_prepare_annotation2.py	exon	.	-	.	MCCC1	7	1.76154038503626e-08	1.26706649687152e-07
ENSG00000164307.37	ENSG00000164307	chr5	dexseq_prepare_annotation2.py	exon	.	-	.	ERAP1	27	1.78783070172478e-08	1.28531032511764e-07
ENSG00000119283.18	ENSG00000119283	chr1	dexseq_prepare_annotation2.py	exon	.	+	.	TRIM67	9	1.79796507658877e-08	1.29192640840067e-07
ENSG00000163006.32	ENSG00000163006	chr2	dexseq_prepare_annotation2.py	exon	.	+	.	CCDC138	17	1.80917310288265e-08	1.29930671107077e-07
ENSG00000147202.31	ENSG00000147202	chrX	dexseq_prepare_annotation2.py	exon	.	+	.	DIAPH2	21	1.81324275530552e-08	1.30155541048535e-07
ENSG00000133275.12	ENSG00000133275	chr19	dexseq_prepare_annotation2.py	exon	.	+	.	CSNK1G2	10	1.81601463082164e-08	1.30287071392832e-07
ENSG00000196605.33	ENSG00000196605	chr19	dexseq_prepare_annotation2.py	exon	.	-	.	ZNF846	13	1.83586547360942e-08	1.31643135408559e-07
ENSG00000256212.ENSG00000205441.4	ENSG00000256212+ENSG00000205441	chr21	dexseq_prepare_annotation2.py	exon	.	+	.		4	1.84265470319273e-08	1.32061681777141e-07
ENSG00000162374.27	ENSG00000162374	chr1	dexseq_prepare_annotation2.py	exon	.	+	.	ELAVL4	11	1.90646378351029e-08	1.36564254905582e-07
ENSG00000156265.33	ENSG00000156265	chr21	dexseq_prepare_annotation2.py	exon	.	+	.	MAP3K7CL	10	1.92979415432112e-08	1.38164095674369e-07
ENSG00000073605.29	ENSG00000073605	chr17	dexseq_prepare_annotation2.py	exon	.	-	.	GSDMB	12	1.93986325469321e-08	1.3881333135235e-07
ENSG00000233917.16	ENSG00000233917	chr15	dexseq_prepare_annotation2.py	exon	.	-	.	POTEB	11	1.95016905372659e-08	1.39478826390306e-07
ENSG00000166157.ENSG00000187172.51	ENSG00000166157+ENSG00000187172	chr21	dexseq_prepare_annotation2.py	exon	.	-	.		17	1.97487802797749e-08	1.41173239649443e-07
ENSG00000126603.8	ENSG00000126603	chr16	dexseq_prepare_annotation2.py	exon	.	+	.	GLIS2	7	1.98678946375288e-08	1.41951552206723e-07
ENSG00000145882.15	ENSG00000145882	chr5	dexseq_prepare_annotation2.py	exon	.	+	.	PCYOX1L	10	1.99845163031677e-08	1.42711262663403e-07
ENSG00000091262.45	ENSG00000091262	chr16	dexseq_prepare_annotation2.py	exon	.	-	.	ABCC6	18	2.01365301853811e-08	1.43722800108526e-07
ENSG00000135617.7	ENSG00000135617	chr2	dexseq_prepare_annotation2.py	exon	.	-	.	PRADC1	3	2.02824856544867e-08	1.44641402976631e-07
ENSG00000126934.36	ENSG00000126934	chr19	dexseq_prepare_annotation2.py	exon	.	-	.	MAP2K2	18	2.02860923557505e-08	1.44641402976631e-07
ENSG00000173848.18	ENSG00000173848	chr10	dexseq_prepare_annotation2.py	exon	.	+	.	NET1	10	2.04228713376806e-08	1.45520458079445e-07
ENSG00000137413.20	ENSG00000137413	chr6	dexseq_prepare_annotation2.py	exon	.	+	.	TAF8	7	2.0430367167629e-08	1.45520458079445e-07
ENSG00000148153.18	ENSG00000148153	chr9	dexseq_prepare_annotation2.py	exon	.	-	.	INIP	15	2.04636443251066e-08	1.456826588812e-07
ENSG00000129353.52	ENSG00000129353	chr19	dexseq_prepare_annotation2.py	exon	.	+	.	SLC44A2	31	2.04753721843854e-08	1.45691360417166e-07
ENSG00000230035.3	ENSG00000230035	chr1	dexseq_prepare_annotation2.py	exon	.	-	.	RP11-174G17	4	2.05125083901045e-08	1.45880751976394e-07
ENSG00000153064.33	ENSG00000153064	chr4	dexseq_prepare_annotation2.py	exon	.	+	.	BANK1	19	2.0677095963363e-08	1.46975892783146e-07
ENSG00000100664.51	ENSG00000100664	chr14	dexseq_prepare_annotation2.py	exon	.	+	.	EIF5	25	2.07200900758889e-08	1.47206049780957e-07
ENSG00000166987.24	ENSG00000166987	chr12	dexseq_prepare_annotation2.py	exon	.	+	.	MBD6	2	2.07310458069399e-08	1.47208470686453e-07
ENSG00000145725.59	ENSG00000145725	chr5	dexseq_prepare_annotation2.py	exon	.	+	.	PPIP5K2	39	2.08092274378594e-08	1.47688007220181e-07
ENSG00000110925.25	ENSG00000110925	chr12	dexseq_prepare_annotation2.py	exon	.	-	.	CSRNP2	6	2.08586471925737e-08	1.47963027757858e-07
ENSG00000174442.42	ENSG00000174442	chr15	dexseq_prepare_annotation2.py	exon	.	+	.	ZWILCH	26	2.09218909265843e-08	1.48335778818952e-07
ENSG00000099840.31	ENSG00000099840	chr19	dexseq_prepare_annotation2.py	exon	.	+	.	IZUMO4	10	2.1433985592211e-08	1.5188886673111e-07
ENSG00000147044.50	ENSG00000147044	chrX	dexseq_prepare_annotation2.py	exon	.	-	.	CASK	9	2.17297039230734e-08	1.53905788562401e-07
ENSG00000198121.14	ENSG00000198121	chr9	dexseq_prepare_annotation2.py	exon	.	-	.	LPAR1	8	2.19802338014899e-08	1.55600756691711e-07
ENSG00000085563.48	ENSG00000085563	chr7	dexseq_prepare_annotation2.py	exon	.	-	.	ABCB1	10	2.21062515076472e-08	1.56413008116352e-07
ENSG00000226853.7	ENSG00000226853	chr2	dexseq_prepare_annotation2.py	exon	.	+	.	AC010894.3	7	2.21751112746385e-08	1.56820215786174e-07
ENSG00000116922.32	ENSG00000116922	chr1	dexseq_prepare_annotation2.py	exon	.	-	.	C1orf109	13	2.22006176343096e-08	1.56920573574213e-07
ENSG00000255693.6	ENSG00000255693	chr12	dexseq_prepare_annotation2.py	exon	.	+	.	RP11-766N7.3	7	2.22261280599758e-08	1.57020857837873e-07
ENSG00000114487.12	ENSG00000114487	chr3	dexseq_prepare_annotation2.py	exon	.	-	.	MORC1	11	2.23189857932811e-08	1.57596586039319e-07
ENSG00000196912.61	ENSG00000196912	chr2	dexseq_prepare_annotation2.py	exon	.	-	.	ANKRD36B	18	2.27223357618392e-08	1.60363029183301e-07
ENSG00000147234.8	ENSG00000147234	chrX	dexseq_prepare_annotation2.py	exon	.	+	.	FRMPD3	4	2.34366803466514e-08	1.65320388121751e-07
ENSG00000086696.14	ENSG00000086696	chr16	dexseq_prepare_annotation2.py	exon	.	+	.	HSD17B2	9	2.37148159533588e-08	1.67197289090584e-07
ENSG00000141425.32	ENSG00000141425	chr18	dexseq_prepare_annotation2.py	exon	.	-	.	RPRD1A	31	2.37358704216785e-08	1.67260696650324e-07
ENSG00000086015.47	ENSG00000086015	chr1	dexseq_prepare_annotation2.py	exon	.	+	.	MAST2	15	2.37767573386048e-08	1.6746372309384e-07
ENSG00000266374.ENSG00000138604.5	ENSG00000266374+ENSG00000138604	chr15	dexseq_prepare_annotation2.py	exon	.	+	.		6	2.48990910948321e-08	1.7527949000159e-07
ENSG00000263798.ENSG00000108439.ENSG00000108465.115	ENSG00000263798+ENSG00000108439+ENSG00000108465	chr17	dexseq_prepare_annotation2.py	exon	.	+	.		53	2.51447272871098e-08	1.76918862515291e-07
ENSG00000099804.18	ENSG00000099804	chr19	dexseq_prepare_annotation2.py	exon	.	+	.	CDC34	16	2.52339353197575e-08	1.77456498486002e-07
ENSG00000164038.ENSG00000164039.66	ENSG00000164038+ENSG00000164039	chr4	dexseq_prepare_annotation2.py	exon	.	-	.		3	2.52729029814051e-08	1.77640455421249e-07
ENSG00000211535.ENSG00000114270.124	ENSG00000211535+ENSG00000114270	chr3	dexseq_prepare_annotation2.py	exon	.	-	.		65	2.53054213475539e-08	1.77778917552116e-07
ENSG00000184305.19	ENSG00000184305	chr4	dexseq_prepare_annotation2.py	exon	.	+	.	CCSER1	7	2.53640845843971e-08	1.78100822793123e-07
ENSG00000160255.49	ENSG00000160255	chr21	dexseq_prepare_annotation2.py	exon	.	-	.	ITGB2	23	2.55851237719485e-08	1.79561992140375e-07
ENSG00000233005.3	ENSG00000233005	chr2	dexseq_prepare_annotation2.py	exon	.	+	.	AC067959.1	3	2.5810475416256e-08	1.81051933774728e-07
ENSG00000177822.23	ENSG00000177822	chr4	dexseq_prepare_annotation2.py	exon	.	-	.	AC108142.1	23	2.63669727579439e-08	1.84862071894422e-07
ENSG00000118260.52	ENSG00000118260	chr2	dexseq_prepare_annotation2.py	exon	.	+	.	CREB1	29	2.67282622811689e-08	1.873004251214e-07
ENSG00000174953.47	ENSG00000174953	chr3	dexseq_prepare_annotation2.py	exon	.	-	.	DHX36	12	2.67485185362781e-08	1.87347704576316e-07
ENSG00000224167.3	ENSG00000224167	chr1	dexseq_prepare_annotation2.py	exon	.	+	.	RP3-522D1.1	3	2.71342404258563e-08	1.89953380225025e-07
ENSG00000040608.3	ENSG00000040608	chr22	dexseq_prepare_annotation2.py	exon	.	-	.	RTN4R	3	2.72255501604892e-08	1.90496432707197e-07
ENSG00000135164.92	ENSG00000135164	chr7	dexseq_prepare_annotation2.py	exon	.	+	.	DMTF1	20	2.77009311565102e-08	1.93724918446033e-07
ENSG00000127507.39	ENSG00000127507	chr19	dexseq_prepare_annotation2.py	exon	.	-	.	EMR2	4	2.82681157707744e-08	1.97591849550957e-07
ENSG00000183675.29	ENSG00000183675	chr10	dexseq_prepare_annotation2.py	exon	.	-	.	PTPN20B	15	2.83546985070997e-08	1.98097208512069e-07
ENSG00000215421.21	ENSG00000215421	chr18	dexseq_prepare_annotation2.py	exon	.	+	.	ZNF407	17	2.87041834221775e-08	2.004378729601e-07
ENSG00000068650.ENSG00000234603.58	ENSG00000068650+ENSG00000234603	chr13	dexseq_prepare_annotation2.py	exon	.	+	.		16	2.8836274262456e-08	2.01258908642043e-07
ENSG00000132478.37	ENSG00000132478	chr17	dexseq_prepare_annotation2.py	exon	.	+	.	UNK	15	2.9187817622457e-08	2.03609987318025e-07
ENSG00000117013.16	ENSG00000117013	chr1	dexseq_prepare_annotation2.py	exon	.	+	.	KCNQ4	7	2.9216500096545e-08	2.0370760348863e-07
ENSG00000117425.ENSG00000202444.27	ENSG00000117425+ENSG00000202444	chr1	dexseq_prepare_annotation2.py	exon	.	-	.		24	2.9724508106245e-08	2.0714546654141e-07
ENSG00000132906.30	ENSG00000132906	chr1	dexseq_prepare_annotation2.py	exon	.	-	.	CASP9	22	2.97840212617743e-08	2.07455955227667e-07
ENSG00000125844.29	ENSG00000125844	chr20	dexseq_prepare_annotation2.py	exon	.	-	.	RRBP1	14	2.99290075586027e-08	2.08361183143927e-07
ENSG00000225957.2	ENSG00000225957	chrX	dexseq_prepare_annotation2.py	exon	.	+	.	CTD-2267G17.2	3	3.04500401541136e-08	2.11882166009657e-07
ENSG00000143889.38	ENSG00000143889	chr2	dexseq_prepare_annotation2.py	exon	.	-	.	HNRNPLL	20	3.05238202595148e-08	2.12289036789845e-07
ENSG00000166140.34	ENSG00000166140	chr15	dexseq_prepare_annotation2.py	exon	.	+	.	ZFYVE19	5	3.05877083363549e-08	2.12533271652756e-07
ENSG00000095321.31	ENSG00000095321	chr9	dexseq_prepare_annotation2.py	exon	.	-	.	CRAT	28	3.05895882765288e-08	2.12533271652756e-07
ENSG00000140798.52	ENSG00000140798	chr16	dexseq_prepare_annotation2.py	exon	.	-	.	ABCC12	28	3.08813189991394e-08	2.14452745057619e-07
ENSG00000183431.31	ENSG00000183431	chr1	dexseq_prepare_annotation2.py	exon	.	-	.	SF3A3	12	3.10909362930541e-08	2.15800352608646e-07
ENSG00000135436.18	ENSG00000135436	chr12	dexseq_prepare_annotation2.py	exon	.	-	.	FAM186B	13	3.18713972042877e-08	2.21106821625344e-07
[truncated: 2,426 more rows]
