# Supplementary material for: The transcriptomic response of cells to a drug combination is more than the sum of the responses to the monotherapies
Source: eLife. 2020 Sep 18;9:e52707. doi: 10.7554/eLife.52707 (PMC7546737; doi:10.7554/eLife.52707)
Supplement: Source data 8. [file elife-52707-data8.zip › Supplementary Item 13 Differential Splicing/TMX_singlet_DMSO_singlet_6_dynsyn_exon_O_fcounts_O_flatten_exon_name.mtrx_genes_simes_test_rare_splicing_FDR_10]

V1	V3	V4	V5	V8	V9	V10	V12	NExons	P.Value	FDR
ENSG00000091536.101	ENSG00000091536	chr17	dexseq_prepare_annotation2.py	exon	.	+	.	MYO15A	61	5.12345499915287e-84	6.91410252135679e-80
ENSG00000215029.ENSG00000185945.51	ENSG00000215029+ENSG00000185945	chrX	dexseq_prepare_annotation2.py	exon	.	-	.		32	7.16236393539328e-62	4.83280506540661e-58
ENSG00000079102.90	ENSG00000079102	chr8	dexseq_prepare_annotation2.py	exon	.	-	.	RUNX1T1	25	1.05602924704196e-45	4.75037156294375e-42
ENSG00000175216.67	ENSG00000175216	chr11	dexseq_prepare_annotation2.py	exon	.	-	.	CKAP5	25	3.9638324387631e-44	1.3372979690277e-40
ENSG00000143341.115	ENSG00000143341	chr1	dexseq_prepare_annotation2.py	exon	.	+	.	HMCN1	39	2.05630015063712e-41	5.5499541065696e-38
ENSG00000112159.111	ENSG00000112159	chr6	dexseq_prepare_annotation2.py	exon	.	-	.	MDN1	73	8.41523590005528e-40	1.8927268078541e-36
ENSG00000148337.72	ENSG00000148337	chr9	dexseq_prepare_annotation2.py	exon	.	-	.	CIZ1	53	1.08728874503695e-37	2.09613737346766e-34
ENSG00000087460.93	ENSG00000087460	chr20	dexseq_prepare_annotation2.py	exon	.	+	.	GNAS	27	9.07775672300874e-37	1.53130408721254e-33
ENSG00000149269.49	ENSG00000149269	chr11	dexseq_prepare_annotation2.py	exon	.	-	.	PAK1	26	2.98836734242233e-36	4.48089080955438e-33
ENSG00000143322.29	ENSG00000143322	chr1	dexseq_prepare_annotation2.py	exon	.	-	.	ABL2	16	3.54540984121546e-35	4.78453058072026e-32
ENSG00000089053.70	ENSG00000089053	chr12	dexseq_prepare_annotation2.py	exon	.	-	.	ANAPC5	28	1.75547819588982e-34	2.15365256850301e-31
ENSG00000196337.ENSG00000225950.30	ENSG00000196337+ENSG00000225950	chr19	dexseq_prepare_annotation2.py	exon	.	-	.		17	6.69320383569578e-34	7.52706548022621e-31
ENSG00000158286.41	ENSG00000158286	chr1	dexseq_prepare_annotation2.py	exon	.	+	.	RNF207	29	5.59058707361307e-33	5.80345942756988e-30
ENSG00000161010.ENSG00000197226.119	ENSG00000161010+ENSG00000197226	chr5	dexseq_prepare_annotation2.py	exon	.	-	.		48	7.69268208841064e-33	7.41519605593582e-30
ENSG00000119689.17	ENSG00000119689	chr14	dexseq_prepare_annotation2.py	exon	.	+	.	DLST	11	1.46320322011711e-31	1.31639516369869e-28
ENSG00000198561.ENSG00000213593.ENSG00000211450.ENSG00000254732.ENSG00000254462.85	ENSG00000198561+ENSG00000213593+ENSG00000211450+ENSG00000254732+ENSG00000254462	chr11	dexseq_prepare_annotation2.py	exon	.	+	.		34	3.45401361356469e-31	2.91324460719096e-28
ENSG00000258818.ENSG00000259171.ENSG00000214274.11	ENSG00000258818+ENSG00000259171+ENSG00000214274	chr14	dexseq_prepare_annotation2.py	exon	.	+	.		12	3.18795589363957e-30	2.530674399098e-27
ENSG00000085872.ENSG00000105085.ENSG00000269578.ENSG00000214046.ENSG00000127526.ENSG00000269058.ENSG00000141979.ENSG00000268790.128	ENSG00000085872+ENSG00000105085+ENSG00000269578+ENSG00000214046+ENSG00000127526+ENSG00000269058+ENSG00000141979+ENSG00000268790	chr19	dexseq_prepare_annotation2.py	exon	.	-	.		57	4.37771120917706e-30	3.16282615638531e-27
ENSG00000222750.ENSG00000103534.38	ENSG00000222750+ENSG00000103534	chr16	dexseq_prepare_annotation2.py	exon	.	+	.		23	4.56955479098836e-30	3.16282615638531e-27
ENSG00000180448.47	ENSG00000180448	chr19	dexseq_prepare_annotation2.py	exon	.	+	.	HMHA1	33	4.68740445555436e-30	3.16282615638531e-27
ENSG00000173068.31	ENSG00000173068	chr9	dexseq_prepare_annotation2.py	exon	.	-	.	BNC2	16	8.56907428782145e-30	5.50665035781669e-27
ENSG00000166535.41	ENSG00000166535	chr12	dexseq_prepare_annotation2.py	exon	.	+	.	A2ML1	27	2.90625302774432e-29	1.78272202770044e-26
ENSG00000221983.24	ENSG00000221983	chr19	dexseq_prepare_annotation2.py	exon	.	+	.	UBA52	9	4.60976622347913e-29	2.70473022547178e-26
ENSG00000141458.51	ENSG00000141458	chr18	dexseq_prepare_annotation2.py	exon	.	-	.	NPC1	33	5.6085049140791e-29	3.15361557564572e-26
ENSG00000090372.50	ENSG00000090372	chr19	dexseq_prepare_annotation2.py	exon	.	-	.	STRN4	13	9.62677887681111e-29	5.19653523770264e-26
ENSG00000172890.75	ENSG00000172890	chr11	dexseq_prepare_annotation2.py	exon	.	+	.	NADSYN1	46	9.00421886288795e-28	4.67353590594896e-25
ENSG00000163629.59	ENSG00000163629	chr4	dexseq_prepare_annotation2.py	exon	.	+	.	PTPN13	35	2.47764654977758e-27	1.23836445145365e-24
ENSG00000263072.26	ENSG00000263072	chr16	dexseq_prepare_annotation2.py	exon	.	-	.	RP11-473M20.14	26	4.40226304748728e-26	2.1217335652086e-23
ENSG00000058600.57	ENSG00000058600	chr16	dexseq_prepare_annotation2.py	exon	.	+	.	POLR3E	8	1.1138735752336e-25	5.18335306819911e-23
ENSG00000138744.ENSG00000198301.72	ENSG00000138744+ENSG00000198301	chr4	dexseq_prepare_annotation2.py	exon	.	-	.		37	1.69196206176706e-25	7.43448880356579e-23
ENSG00000164946.50	ENSG00000164946	chr9	dexseq_prepare_annotation2.py	exon	.	-	.	FREM1	22	1.70781143320148e-25	7.43448880356579e-23
ENSG00000239953.ENSG00000112130.29	ENSG00000239953+ENSG00000112130	chr6	dexseq_prepare_annotation2.py	exon	.	+	.		21	5.62309763974449e-25	2.371365707761e-22
ENSG00000255339.ENSG00000075826.ENSG00000166136.84	ENSG00000255339+ENSG00000075826+ENSG00000166136	chr10	dexseq_prepare_annotation2.py	exon	.	-	.		42	7.93732014149954e-25	3.24588288816777e-22
ENSG00000005884.31	ENSG00000005884	chr17	dexseq_prepare_annotation2.py	exon	.	+	.	ITGA3	19	1.15941860201317e-24	4.60186883357875e-22
ENSG00000103671.28	ENSG00000103671	chr15	dexseq_prepare_annotation2.py	exon	.	+	.	TRIP4	13	2.92101057993561e-24	1.12625822217803e-21
ENSG00000181381.73	ENSG00000181381	chr4	dexseq_prepare_annotation2.py	exon	.	-	.	DDX60L	18	3.63842808793834e-24	1.36390519574244e-21
ENSG00000150093.62	ENSG00000150093	chr10	dexseq_prepare_annotation2.py	exon	.	-	.	ITGB1	17	6.4925585565391e-24	2.36802912758095e-21
ENSG00000198632.ENSG00000174368.32	ENSG00000198632+ENSG00000174368	chr7	dexseq_prepare_annotation2.py	exon	.	-	.		24	7.43963525200061e-24	2.64204941383548e-21
ENSG00000257225.ENSG00000134283.50	ENSG00000257225+ENSG00000134283	chr12	dexseq_prepare_annotation2.py	exon	.	+	.		10	1.69346362767391e-23	5.85981837319471e-21
ENSG00000272084.ENSG00000127481.153	ENSG00000272084+ENSG00000127481	chr1	dexseq_prepare_annotation2.py	exon	.	-	.		119	3.80388566161505e-23	1.28333592508738e-20
ENSG00000164985.33	ENSG00000164985	chr9	dexseq_prepare_annotation2.py	exon	.	-	.	PSIP1	5	4.16898664204488e-23	1.37220670083892e-20
ENSG00000221995.ENSG00000196535.93	ENSG00000221995+ENSG00000196535	chr17	dexseq_prepare_annotation2.py	exon	.	-	.		9	7.85536541223374e-23	2.52400371995463e-20
ENSG00000035681.43	ENSG00000035681	chr8	dexseq_prepare_annotation2.py	exon	.	-	.	NSMAF	16	1.11995424676321e-22	3.51483315350455e-20
ENSG00000130827.29	ENSG00000130827	chrX	dexseq_prepare_annotation2.py	exon	.	+	.	PLXNA3	10	1.65459240253847e-22	5.07471010733106e-20
ENSG00000105726.58	ENSG00000105726	chr19	dexseq_prepare_annotation2.py	exon	.	-	.	ATP13A1	17	1.82185233199209e-22	5.46353271560739e-20
ENSG00000104490.71	ENSG00000104490	chr8	dexseq_prepare_annotation2.py	exon	.	-	.	NCALD	39	2.25220194675095e-22	6.60727505900087e-20
ENSG00000139998.19	ENSG00000139998	chr14	dexseq_prepare_annotation2.py	exon	.	-	.	RAB15	7	3.27226767797025e-22	9.39558559876778e-20
ENSG00000082397.90	ENSG00000082397	chr18	dexseq_prepare_annotation2.py	exon	.	-	.	EPB41L3	26	6.52400218770855e-22	1.83419603173181e-19
ENSG00000182541.30	ENSG00000182541	chr22	dexseq_prepare_annotation2.py	exon	.	+	.	LIMK2	9	2.27483782060142e-21	6.26508905898288e-19
ENSG00000085276.54	ENSG00000085276	chr3	dexseq_prepare_annotation2.py	exon	.	-	.	MECOM	15	2.86677830681531e-21	7.73743465009451e-19
ENSG00000175166.68	ENSG00000175166	chr3	dexseq_prepare_annotation2.py	exon	.	+	.	PSMD2	48	1.12152497245157e-20	2.9676430398498e-18
ENSG00000100201.37	ENSG00000100201	chr22	dexseq_prepare_annotation2.py	exon	.	-	.	DDX17	27	1.56504102791945e-20	4.06158243687943e-18
ENSG00000133619.37	ENSG00000133619	chr7	dexseq_prepare_annotation2.py	exon	.	+	.	KRBA1	17	2.53310552775746e-20	6.44986020699754e-18
ENSG00000223501.45	ENSG00000223501	chr6	dexseq_prepare_annotation2.py	exon	.	-	.	VPS52	36	4.76320466820902e-20	1.19036012958298e-17
ENSG00000151651.44	ENSG00000151651	chr10	dexseq_prepare_annotation2.py	exon	.	-	.	ADAM8	19	5.12976819752829e-20	1.25865857864808e-17
ENSG00000182774.ENSG00000214575.ENSG00000260836.80	ENSG00000182774+ENSG00000214575+ENSG00000260836	chr15	dexseq_prepare_annotation2.py	exon	.	-	.		31	7.21291318530633e-20	1.73818327563766e-17
ENSG00000147642.66	ENSG00000147642	chr8	dexseq_prepare_annotation2.py	exon	.	-	.	SYBU	39	8.65765663289216e-20	2.04973818001543e-17
ENSG00000186522.40	ENSG00000186522	chr2	dexseq_prepare_annotation2.py	exon	.	-	.	SEPT10	13	1.32473266904652e-19	3.08228747737634e-17
ENSG00000168619.33	ENSG00000168619	chr8	dexseq_prepare_annotation2.py	exon	.	+	.	ADAM18	11	1.41282872522755e-19	3.23154638083826e-17
ENSG00000221978.53	ENSG00000221978	chr1	dexseq_prepare_annotation2.py	exon	.	-	.	CCNL2	13	1.43892420812861e-19	3.2363803647826e-17
ENSG00000065427.23	ENSG00000065427	chr16	dexseq_prepare_annotation2.py	exon	.	-	.	KARS	12	1.8166368073315e-19	4.01893667458009e-17
ENSG00000227195.65	ENSG00000227195	chr20	dexseq_prepare_annotation2.py	exon	.	-	.	MIR663A	44	1.94314032189709e-19	4.22946429741956e-17
ENSG00000177542.58	ENSG00000177542	chr11	dexseq_prepare_annotation2.py	exon	.	-	.	SLC25A22	30	5.86033773617394e-19	1.25532155158202e-16
ENSG00000140943.53	ENSG00000140943	chr16	dexseq_prepare_annotation2.py	exon	.	-	.	MBTPS1	36	1.03234981901496e-18	2.17680637618858e-16
ENSG00000175137.17	ENSG00000175137	chr1	dexseq_prepare_annotation2.py	exon	.	-	.	SH3BP5L	13	1.12372667090202e-18	2.33302944981888e-16
ENSG00000255429.ENSG00000086991.45	ENSG00000255429+ENSG00000086991	chr11	dexseq_prepare_annotation2.py	exon	.	-	.		25	1.26512207533885e-18	2.58679127374209e-16
ENSG00000135655.60	ENSG00000135655	chr12	dexseq_prepare_annotation2.py	exon	.	+	.	USP15	21	1.3574632834892e-18	2.69411096439306e-16
ENSG00000239961.ENSG00000250507.ENSG00000248166.ENSG00000187116.ENSG00000249654.29	ENSG00000239961+ENSG00000250507+ENSG00000248166+ENSG00000187116+ENSG00000249654	chr19	dexseq_prepare_annotation2.py	exon	.	-	.		27	1.35753646223585e-18	2.69411096439306e-16
ENSG00000119912.32	ENSG00000119912	chr10	dexseq_prepare_annotation2.py	exon	.	-	.	IDE	20	2.48729259711683e-18	4.86463965189734e-16
ENSG00000231887.ENSG00000256682.ENSG00000212127.ENSG00000111215.61	ENSG00000231887+ENSG00000256682+ENSG00000212127+ENSG00000111215	chr12	dexseq_prepare_annotation2.py	exon	.	-	.		8	2.83897511175275e-18	5.4731384475862e-16
ENSG00000167380.40	ENSG00000167380	chr19	dexseq_prepare_annotation2.py	exon	.	+	.	ZNF226	31	8.46463971584093e-18	1.60887764739822e-15
ENSG00000077782.100	ENSG00000077782	chr8	dexseq_prepare_annotation2.py	exon	.	-	.	FGFR1	45	1.12361114605918e-17	2.10599061334287e-15
ENSG00000175356.40	ENSG00000175356	chr11	dexseq_prepare_annotation2.py	exon	.	-	.	SCUBE2	22	1.19345403089746e-17	2.20625508862482e-15
ENSG00000124920.53	ENSG00000124920	chr11	dexseq_prepare_annotation2.py	exon	.	+	.	MYRF	16	1.43925950766993e-17	2.62470365621699e-15
ENSG00000263053.ENSG00000171282.43	ENSG00000263053+ENSG00000171282	chr17	dexseq_prepare_annotation2.py	exon	.	+	.		29	1.53224443811364e-17	2.75701849231248e-15
ENSG00000177398.41	ENSG00000177398	chr21	dexseq_prepare_annotation2.py	exon	.	+	.	UMODL1	5	2.01558503616854e-17	3.57898948198611e-15
ENSG00000115421.36	ENSG00000115421	chr2	dexseq_prepare_annotation2.py	exon	.	+	.	PAPOLG	26	2.23977607301624e-17	3.92542572796807e-15
ENSG00000008294.72	ENSG00000008294	chr17	dexseq_prepare_annotation2.py	exon	.	-	.	SPAG9	23	2.42717021030812e-17	4.19931563950104e-15
ENSG00000227028.38	ENSG00000227028	chr2	dexseq_prepare_annotation2.py	exon	.	+	.	SLC8A1-AS1	32	2.65032250161084e-17	4.52735470370105e-15
ENSG00000018408.37	ENSG00000018408	chr3	dexseq_prepare_annotation2.py	exon	.	-	.	WWTR1	19	2.69935034940658e-17	4.55346662065522e-15
ENSG00000229807.29	ENSG00000229807	chrX	dexseq_prepare_annotation2.py	exon	.	-	.	XIST	18	2.96350941707543e-17	4.93735303499171e-15
ENSG00000150712.26	ENSG00000150712	chr5	dexseq_prepare_annotation2.py	exon	.	-	.	MTMR12	19	3.29582198432092e-17	5.4240387412696e-15
ENSG00000140479.61	ENSG00000140479	chr15	dexseq_prepare_annotation2.py	exon	.	-	.	PCSK6	18	3.84338643495604e-17	6.24897589635323e-15
ENSG00000131018.244	ENSG00000131018	chr6	dexseq_prepare_annotation2.py	exon	.	-	.	SYNE1	103	4.14125307977003e-17	6.65312027517817e-15
ENSG00000173715.ENSG00000173653.69	ENSG00000173715+ENSG00000173653	chr11	dexseq_prepare_annotation2.py	exon	.	+	.		26	4.34174537823889e-17	6.89315927992163e-15
ENSG00000175224.87	ENSG00000175224	chr11	dexseq_prepare_annotation2.py	exon	.	+	.	ATG13	30	7.18850807883319e-17	1.12801065725412e-14
ENSG00000214753.ENSG00000168000.ENSG00000234857.92	ENSG00000214753+ENSG00000168000+ENSG00000234857	chr11	dexseq_prepare_annotation2.py	exon	.	-	.		64	8.12507223201432e-17	1.26032011231073e-14
ENSG00000197355.11	ENSG00000197355	chr9	dexseq_prepare_annotation2.py	exon	.	+	.	UAP1L1	8	1.5936224397243e-16	2.44385623000903e-14
ENSG00000231889.28	ENSG00000231889	chr6	dexseq_prepare_annotation2.py	exon	.	+	.	TRAF3IP2-AS1	19	2.23292603669602e-16	3.38576818710256e-14
ENSG00000165125.35	ENSG00000165125	chr7	dexseq_prepare_annotation2.py	exon	.	-	.	TRPV6	20	2.3958518113253e-16	3.59244668820388e-14
ENSG00000261487.ENSG00000175938.ENSG00000099364.16	ENSG00000261487+ENSG00000175938+ENSG00000099364	chr16	dexseq_prepare_annotation2.py	exon	.	+	.		9	5.04336086446297e-16	7.4791378973547e-14
ENSG00000166889.21	ENSG00000166889	chr11	dexseq_prepare_annotation2.py	exon	.	-	.	PATL1	9	7.18937308797934e-16	1.05457162850306e-13
ENSG00000214717.ENSG00000169084.29	ENSG00000214717+ENSG00000169084	chrX	dexseq_prepare_annotation2.py	exon	.	-	.		8	8.65644016925162e-16	1.25611462455968e-13
ENSG00000082805.63	ENSG00000082805	chr12	dexseq_prepare_annotation2.py	exon	.	+	.	ERC1	57	8.98030260970371e-16	1.28924663529736e-13
ENSG00000187736.ENSG00000213901.77	ENSG00000187736+ENSG00000213901	chr2	dexseq_prepare_annotation2.py	exon	.	-	.		44	1.55432942502162e-15	2.20796585164914e-13
ENSG00000174839.23	ENSG00000174839	chr3	dexseq_prepare_annotation2.py	exon	.	-	.	DENND6A	20	2.86125249764838e-15	4.02214608914218e-13
ENSG00000261987.4	ENSG00000261987	chr17	dexseq_prepare_annotation2.py	exon	.	-	.	KYNUP1	5	3.96787323498015e-15	5.52025250577909e-13
ENSG00000165949.32	ENSG00000165949	chr14	dexseq_prepare_annotation2.py	exon	.	+	.	IFI27	19	4.16473435733854e-15	5.73500919921261e-13
ENSG00000173818.62	ENSG00000173818	chr17	dexseq_prepare_annotation2.py	exon	.	+	.	ENDOV	20	4.31617298114466e-15	5.88351054348961e-13
ENSG00000010438.20	ENSG00000010438	chr9	dexseq_prepare_annotation2.py	exon	.	+	.	PRSS3	15	4.8735345163327e-15	6.57683482979098e-13
ENSG00000168872.ENSG00000260537.ENSG00000157349.89	ENSG00000168872+ENSG00000260537+ENSG00000157349	chr16	dexseq_prepare_annotation2.py	exon	.	+	.		20	7.76845335105552e-15	1.03797304923262e-12
ENSG00000149179.51	ENSG00000149179	chr11	dexseq_prepare_annotation2.py	exon	.	+	.	C11orf49	40	8.57662124563262e-15	1.134720624606e-12
ENSG00000198626.121	ENSG00000198626	chr1	dexseq_prepare_annotation2.py	exon	.	+	.	RYR2	33	1.19792921220021e-14	1.56951987559629e-12
ENSG00000092820.20	ENSG00000092820	chr6	dexseq_prepare_annotation2.py	exon	.	-	.	EZR	14	1.33150156940532e-14	1.72775131530046e-12
ENSG00000214198.34	ENSG00000214198	chr12	dexseq_prepare_annotation2.py	exon	.	-	.	RP11-642P15.1	30	1.49744715852804e-14	1.92457613374627e-12
ENSG00000138101.70	ENSG00000138101	chr2	dexseq_prepare_annotation2.py	exon	.	-	.	DTNB	25	1.53560663887036e-14	1.95500109354297e-12
ENSG00000123104.53	ENSG00000123104	chr12	dexseq_prepare_annotation2.py	exon	.	-	.	ITPR2	35	1.90644824918993e-14	2.4044410395157e-12
ENSG00000008710.140	ENSG00000008710	chr16	dexseq_prepare_annotation2.py	exon	.	-	.	PKD1	71	2.36742612330828e-14	2.95818662352271e-12
ENSG00000092201.40	ENSG00000092201	chr14	dexseq_prepare_annotation2.py	exon	.	-	.	SUPT16H	19	2.60790310950028e-14	3.22877545529415e-12
ENSG00000149182.ENSG00000270060.71	ENSG00000149182+ENSG00000270060	chr11	dexseq_prepare_annotation2.py	exon	.	-	.		40	4.18519068053355e-14	5.13446802125457e-12
ENSG00000272333.ENSG00000105663.6	ENSG00000272333+ENSG00000105663	chr19	dexseq_prepare_annotation2.py	exon	.	+	.		5	5.47084161927115e-14	6.65126195063641e-12
ENSG00000142546.48	ENSG00000142546	chr19	dexseq_prepare_annotation2.py	exon	.	-	.	NOSIP	16	6.02671756289079e-14	7.261656563501e-12
ENSG00000143702.73	ENSG00000143702	chr1	dexseq_prepare_annotation2.py	exon	.	-	.	CEP170	33	6.26708352205071e-14	7.48445063098003e-12
ENSG00000140859.94	ENSG00000140859	chr16	dexseq_prepare_annotation2.py	exon	.	-	.	KIFC3	42	6.68619742260603e-14	7.91493282614635e-12
ENSG00000079215.33	ENSG00000079215	chr5	dexseq_prepare_annotation2.py	exon	.	+	.	SLC1A3	8	7.76848179633149e-14	9.11614450795595e-12
ENSG00000091128.48	ENSG00000091128	chr7	dexseq_prepare_annotation2.py	exon	.	-	.	LAMB4	29	9.20233154088358e-14	1.0705643460709e-11
ENSG00000196482.50	ENSG00000196482	chr1	dexseq_prepare_annotation2.py	exon	.	-	.	ESRRG	11	9.62465677486264e-14	1.11012601005787e-11
ENSG00000103653.43	ENSG00000103653	chr15	dexseq_prepare_annotation2.py	exon	.	+	.	CSK	10	9.84588273231711e-14	1.12601853790355e-11
ENSG00000207945.ENSG00000100124.34	ENSG00000207945+ENSG00000100124	chr22	dexseq_prepare_annotation2.py	exon	.	-	.		11	1.01289806769957e-13	1.14866045576518e-11
ENSG00000035928.50	ENSG00000035928	chr4	dexseq_prepare_annotation2.py	exon	.	-	.	RFC1	6	1.05125201549923e-13	1.18222049576351e-11
ENSG00000205352.ENSG00000257379.ENSG00000197111.104	ENSG00000205352+ENSG00000257379+ENSG00000197111	chr12	dexseq_prepare_annotation2.py	exon	.	+	.		31	1.07530510534839e-13	1.1992762311303e-11
ENSG00000147099.36	ENSG00000147099	chrX	dexseq_prepare_annotation2.py	exon	.	-	.	HDAC8	28	1.09731693678663e-13	1.2137944313062e-11
ENSG00000103657.110	ENSG00000103657	chr15	dexseq_prepare_annotation2.py	exon	.	-	.	HERC1	45	1.18767538447452e-13	1.3030633588198e-11
ENSG00000130702.ENSG00000265329.94	ENSG00000130702+ENSG00000265329	chr20	dexseq_prepare_annotation2.py	exon	.	-	.		21	1.32975310331023e-13	1.44151823577435e-11
ENSG00000123843.22	ENSG00000123843	chr1	dexseq_prepare_annotation2.py	exon	.	+	.	C4BPB	6	1.33523363817558e-13	1.44151823577435e-11
ENSG00000022840.73	ENSG00000022840	chr12	dexseq_prepare_annotation2.py	exon	.	+	.	RNF10	28	1.52647984966182e-13	1.63490837866558e-11
ENSG00000197102.99	ENSG00000197102	chr14	dexseq_prepare_annotation2.py	exon	.	+	.	DYNC1H1	39	1.64853916699018e-13	1.75173512271909e-11
ENSG00000167173.15	ENSG00000167173	chr15	dexseq_prepare_annotation2.py	exon	.	+	.	C15orf39	11	1.84544117000391e-13	1.94564285853146e-11
ENSG00000148219.38	ENSG00000148219	chr9	dexseq_prepare_annotation2.py	exon	.	-	.	ASTN2	34	2.05194210548942e-13	2.14658594678913e-11
ENSG00000268614.ENSG00000090674.ENSG00000032444.122	ENSG00000268614+ENSG00000090674+ENSG00000032444	chr19	dexseq_prepare_annotation2.py	exon	.	+	.		20	2.16233715009066e-13	2.23551636467215e-11
ENSG00000252974.ENSG00000139116.68	ENSG00000252974+ENSG00000139116	chr12	dexseq_prepare_annotation2.py	exon	.	-	.		40	2.17008257704373e-13	2.23551636467215e-11
ENSG00000171777.29	ENSG00000171777	chr19	dexseq_prepare_annotation2.py	exon	.	-	.	RASGRP4	3	2.20806014465473e-13	2.25740694334209e-11
ENSG00000185989.27	ENSG00000185989	chr13	dexseq_prepare_annotation2.py	exon	.	-	.	RASA3	21	2.62097372174508e-13	2.65940153195111e-11
ENSG00000084774.66	ENSG00000084774	chr2	dexseq_prepare_annotation2.py	exon	.	+	.	CAD	47	2.65511591909658e-13	2.6739395021051e-11
ENSG00000166233.ENSG00000207690.34	ENSG00000166233+ENSG00000207690	chr15	dexseq_prepare_annotation2.py	exon	.	+	.		25	2.93177387738421e-13	2.9306880352074e-11
ENSG00000183431.32	ENSG00000183431	chr1	dexseq_prepare_annotation2.py	exon	.	-	.	SF3A3	13	3.520124089386e-13	3.49294666075471e-11
ENSG00000187775.94	ENSG00000187775	chr17	dexseq_prepare_annotation2.py	exon	.	-	.	DNAH17	67	3.79231525633708e-13	3.73556893315831e-11
ENSG00000116809.22	ENSG00000116809	chr1	dexseq_prepare_annotation2.py	exon	.	-	.	ZBTB17	13	4.13699831403426e-13	4.04556465564437e-11
ENSG00000068878.66	ENSG00000068878	chr2	dexseq_prepare_annotation2.py	exon	.	-	.	PSME4	14	4.18033931859931e-13	4.05853806507178e-11
ENSG00000167178.30	ENSG00000167178	chr15	dexseq_prepare_annotation2.py	exon	.	+	.	ISLR2	15	4.26724288212949e-13	4.11331733530982e-11
ENSG00000008382.27	ENSG00000008382	chr19	dexseq_prepare_annotation2.py	exon	.	+	.	MPND	4	4.83586993556317e-13	4.62837338868262e-11
ENSG00000138399.28	ENSG00000138399	chr2	dexseq_prepare_annotation2.py	exon	.	-	.	FASTKD1	15	5.99098188058887e-13	5.69354228722161e-11
ENSG00000212091.ENSG00000144061.35	ENSG00000212091+ENSG00000144061	chr2	dexseq_prepare_annotation2.py	exon	.	-	.		19	6.24501205826139e-13	5.86041991403983e-11
ENSG00000135250.50	ENSG00000135250	chr7	dexseq_prepare_annotation2.py	exon	.	-	.	SRPK2	24	6.2534306604056e-13	5.86041991403983e-11
ENSG00000100225.23	ENSG00000100225	chr22	dexseq_prepare_annotation2.py	exon	.	+	.	FBXO7	20	6.48591484543285e-13	6.03637385097354e-11
ENSG00000160953.40	ENSG00000160953	chr19	dexseq_prepare_annotation2.py	exon	.	+	.	MUM1	22	8.70563711473457e-13	8.0467515659824e-11
ENSG00000177479.68	ENSG00000177479	chr3	dexseq_prepare_annotation2.py	exon	.	+	.	ARIH2	45	8.89842900233853e-13	8.16899995826929e-11
ENSG00000141469.39	ENSG00000141469	chr18	dexseq_prepare_annotation2.py	exon	.	+	.	SLC14A1	17	8.96200199868037e-13	8.17177141703997e-11
ENSG00000167792.46	ENSG00000167792	chr11	dexseq_prepare_annotation2.py	exon	.	+	.	NDUFV1	11	9.08848565258596e-13	8.2314841531307e-11
ENSG00000059769.ENSG00000244115.ENSG00000242616.15	ENSG00000059769+ENSG00000244115+ENSG00000242616	chr9	dexseq_prepare_annotation2.py	exon	.	+	.		10	9.28759051070625e-13	8.35573559613206e-11
ENSG00000162614.29	ENSG00000162614	chr1	dexseq_prepare_annotation2.py	exon	.	+	.	NEXN	20	1.02628384609066e-12	9.17198708807515e-11
ENSG00000174353.22	ENSG00000174353	chr7	dexseq_prepare_annotation2.py	exon	.	-	.	STAG3L3	13	1.16485045592731e-12	1.03418795412757e-10
ENSG00000189143.12	ENSG00000189143	chr7	dexseq_prepare_annotation2.py	exon	.	+	.	CLDN4	9	1.263762464239e-12	1.11467153300035e-10
ENSG00000231870.6	ENSG00000231870	chr17	dexseq_prepare_annotation2.py	exon	.	-	.	KRT17P3	4	1.33174698750523e-12	1.16700815560929e-10
ENSG00000006025.45	ENSG00000006025	chr17	dexseq_prepare_annotation2.py	exon	.	-	.	OSBPL7	18	1.38459867082287e-12	1.20549413308094e-10
ENSG00000142512.33	ENSG00000142512	chr19	dexseq_prepare_annotation2.py	exon	.	-	.	SIGLEC10	23	1.50717284689975e-12	1.30380112621231e-10
ENSG00000117713.38	ENSG00000117713	chr1	dexseq_prepare_annotation2.py	exon	.	+	.	ARID1A	16	1.7704452678693e-12	1.521793559866e-10
ENSG00000106638.26	ENSG00000106638	chr7	dexseq_prepare_annotation2.py	exon	.	-	.	TBL2	8	2.17426609952788e-12	1.85707095019802e-10
ENSG00000226994.23	ENSG00000226994	chr2	dexseq_prepare_annotation2.py	exon	.	+	.	AC012593.1	17	2.19907619772776e-12	1.86644863448655e-10
ENSG00000132953.26	ENSG00000132953	chr13	dexseq_prepare_annotation2.py	exon	.	-	.	XPO4	18	2.5063871350655e-12	2.11398089923181e-10
ENSG00000175701.12	ENSG00000175701	chr2	dexseq_prepare_annotation2.py	exon	.	-	.	LINC00116	10	2.70260559584636e-12	2.25368553684026e-10
ENSG00000142515.37	ENSG00000142515	chr19	dexseq_prepare_annotation2.py	exon	.	+	.	KLK3	19	2.70542465333918e-12	2.25368553684026e-10
ENSG00000205336.173	ENSG00000205336	chr16	dexseq_prepare_annotation2.py	exon	.	+	.	GPR56	60	2.88864987402172e-12	2.39155399079283e-10
ENSG00000164941.71	ENSG00000164941	chr8	dexseq_prepare_annotation2.py	exon	.	+	.	INTS8	23	3.04491932234646e-12	2.50556013750399e-10
ENSG00000139865.53	ENSG00000139865	chr14	dexseq_prepare_annotation2.py	exon	.	+	.	TTC6	33	3.61109659174342e-12	2.95343930336833e-10
ENSG00000163491.62	ENSG00000163491	chr3	dexseq_prepare_annotation2.py	exon	.	-	.	NEK10	36	4.49018027094061e-12	3.65030016604479e-10
ENSG00000113360.77	ENSG00000113360	chr5	dexseq_prepare_annotation2.py	exon	.	-	.	DROSHA	45	4.67492709049866e-12	3.76773176864169e-10
ENSG00000204843.ENSG00000188687.ENSG00000264324.144	ENSG00000204843+ENSG00000188687+ENSG00000264324	chr2	dexseq_prepare_annotation2.py	exon	.	-	.		44	4.69047007878329e-12	3.76773176864169e-10
ENSG00000136235.33	ENSG00000136235	chr7	dexseq_prepare_annotation2.py	exon	.	+	.	GPNMB	16	5.05014020419936e-12	4.03264154175565e-10
ENSG00000185811.28	ENSG00000185811	chr7	dexseq_prepare_annotation2.py	exon	.	+	.	IKZF1	10	5.32793233045819e-12	4.21508994996707e-10
ENSG00000183091.93	ENSG00000183091	chr2	dexseq_prepare_annotation2.py	exon	.	-	.	NEB	31	5.35836860605832e-12	4.21508994996707e-10
ENSG00000116128.13	ENSG00000116128	chr1	dexseq_prepare_annotation2.py	exon	.	+	.	BCL9	13	5.39551661990927e-12	4.21508994996707e-10
ENSG00000236581.67	ENSG00000236581	chr13	dexseq_prepare_annotation2.py	exon	.	+	.	STARD13-AS	39	5.40356103256246e-12	4.21508994996707e-10
ENSG00000166311.32	ENSG00000166311	chr11	dexseq_prepare_annotation2.py	exon	.	+	.	SMPD1	11	5.52495195908119e-12	4.28501302803452e-10
ENSG00000121940.ENSG00000162641.28	ENSG00000121940+ENSG00000162641	chr1	dexseq_prepare_annotation2.py	exon	.	-	.		12	7.06896347047062e-12	5.4511806876572e-10
ENSG00000081479.75	ENSG00000081479	chr2	dexseq_prepare_annotation2.py	exon	.	-	.	LRP2	26	7.22509165601859e-12	5.53992113056653e-10
ENSG00000174844.75	ENSG00000174844	chr3	dexseq_prepare_annotation2.py	exon	.	-	.	DNAH12	37	7.78929086680016e-12	5.93878419477221e-10
ENSG00000152078.ENSG00000122481.ENSG00000271092.38	ENSG00000152078+ENSG00000122481+ENSG00000271092	chr1	dexseq_prepare_annotation2.py	exon	.	+	.		16	9.52433565786056e-12	7.2208376237544e-10
ENSG00000168026.69	ENSG00000168026	chr3	dexseq_prepare_annotation2.py	exon	.	+	.	TTC21A	32	9.89453961089406e-12	7.45959843849248e-10
ENSG00000175575.43	ENSG00000175575	chr11	dexseq_prepare_annotation2.py	exon	.	+	.	PAAF1	38	1.26274938743832e-11	9.46711276860005e-10
ENSG00000147996.78	ENSG00000147996	chr9	dexseq_prepare_annotation2.py	exon	.	-	.	CBWD5	35	1.32226447169778e-11	9.85854090915001e-10
ENSG00000186635.ENSG00000214530.107	ENSG00000186635+ENSG00000214530	chr11	dexseq_prepare_annotation2.py	exon	.	-	.		34	1.33902159049976e-11	9.9286243757111e-10
ENSG00000147606.ENSG00000214954.59	ENSG00000147606+ENSG00000214954	chr8	dexseq_prepare_annotation2.py	exon	.	+	.		15	1.46810975267596e-11	1.08263066187771e-09
ENSG00000223509.16	ENSG00000223509	chr15	dexseq_prepare_annotation2.py	exon	.	-	.	RP11-632K20.7	14	2.06115429032514e-11	1.51169984499662e-09
ENSG00000198947.90	ENSG00000198947	chrX	dexseq_prepare_annotation2.py	exon	.	-	.	DMD	29	2.08407881831878e-11	1.52025100828172e-09
ENSG00000139132.60	ENSG00000139132	chr12	dexseq_prepare_annotation2.py	exon	.	+	.	FGD4	8	2.20824360630338e-11	1.60216384231527e-09
ENSG00000113163.30	ENSG00000113163	chr5	dexseq_prepare_annotation2.py	exon	.	-	.	COL4A3BP	12	2.28502159094811e-11	1.64900354918956e-09
ENSG00000214597.ENSG00000271698.ENSG00000182325.37	ENSG00000214597+ENSG00000271698+ENSG00000182325	chr8	dexseq_prepare_annotation2.py	exon	.	-	.		26	2.65173975573746e-11	1.90346957466367e-09
ENSG00000100949.67	ENSG00000100949	chr14	dexseq_prepare_annotation2.py	exon	.	-	.	RABGGTA	31	2.78476498696762e-11	1.98838113752e-09
ENSG00000151532.24	ENSG00000151532	chr10	dexseq_prepare_annotation2.py	exon	.	+	.	VTI1A	16	3.47813721813066e-11	2.4703927241407e-09
ENSG00000257062.ENSG00000111700.ENSG00000134538.ENSG00000205754.ENSG00000257046.53	ENSG00000257062+ENSG00000111700+ENSG00000134538+ENSG00000205754+ENSG00000257046	chr12	dexseq_prepare_annotation2.py	exon	.	+	.		33	3.60839922472264e-11	2.5408867542821e-09
ENSG00000104419.71	ENSG00000104419	chr8	dexseq_prepare_annotation2.py	exon	.	-	.	NDRG1	47	3.61504451146471e-11	2.5408867542821e-09
ENSG00000133818.15	ENSG00000133818	chr11	dexseq_prepare_annotation2.py	exon	.	-	.	RRAS2	10	3.96997850805674e-11	2.77589948011532e-09
ENSG00000270249.ENSG00000267645.ENSG00000267368.ENSG00000105808.ENSG00000168255.ENSG00000170667.ENSG00000205236.ENSG00000228049.ENSG00000272949.153	ENSG00000270249+ENSG00000267645+ENSG00000267368+ENSG00000105808+ENSG00000168255+ENSG00000170667+ENSG00000205236+ENSG00000228049+ENSG00000272949	chr7	dexseq_prepare_annotation2.py	exon	.	-	.		35	4.15253057448071e-11	2.88857732487718e-09
ENSG00000213221.ENSG00000187796.35	ENSG00000213221+ENSG00000187796	chr9	dexseq_prepare_annotation2.py	exon	.	-	.		9	4.21568034294256e-11	2.91746698605179e-09
ENSG00000221968.44	ENSG00000221968	chr11	dexseq_prepare_annotation2.py	exon	.	-	.	FADS3	20	4.33666081405006e-11	2.98587947375538e-09
ENSG00000141480.55	ENSG00000141480	chr17	dexseq_prepare_annotation2.py	exon	.	+	.	ARRB2	32	4.41689685073769e-11	3.0256864467363e-09
ENSG00000103197.85	ENSG00000103197	chr16	dexseq_prepare_annotation2.py	exon	.	+	.	TSC2	49	4.6753231917131e-11	3.18653972081658e-09
ENSG00000133943.39	ENSG00000133943	chr14	dexseq_prepare_annotation2.py	exon	.	+	.	C14orf159	11	4.80008167521466e-11	3.25513076417195e-09
ENSG00000088854.41	ENSG00000088854	chr20	dexseq_prepare_annotation2.py	exon	.	-	.	C20orf194	15	4.96977895081839e-11	3.35335834706471e-09
ENSG00000166387.82	ENSG00000166387	chr11	dexseq_prepare_annotation2.py	exon	.	+	.	PPFIBP2	64	5.16872193562841e-11	3.4702439065326e-09
ENSG00000163482.56	ENSG00000163482	chr2	dexseq_prepare_annotation2.py	exon	.	+	.	STK36	29	5.29233946893376e-11	3.53564956105253e-09
ENSG00000149636.26	ENSG00000149636	chr20	dexseq_prepare_annotation2.py	exon	.	-	.	DSN1	12	5.49101686717037e-11	3.6503089961805e-09
ENSG00000164114.28	ENSG00000164114	chr4	dexseq_prepare_annotation2.py	exon	.	-	.	MAP9	16	6.38534552949499e-11	4.22403127061446e-09
ENSG00000064652.32	ENSG00000064652	chr5	dexseq_prepare_annotation2.py	exon	.	+	.	SNX24	14	6.58415270908162e-11	4.33429955166129e-09
ENSG00000151789.34	ENSG00000151789	chr3	dexseq_prepare_annotation2.py	exon	.	-	.	ZNF385D	30	6.65749663726019e-11	4.36130665630224e-09
ENSG00000264594.ENSG00000204580.145	ENSG00000264594+ENSG00000204580	chr6	dexseq_prepare_annotation2.py	exon	.	+	.		20	7.51000800844423e-11	4.89601729825869e-09
ENSG00000013441.39	ENSG00000013441	chr2	dexseq_prepare_annotation2.py	exon	.	-	.	CLK1	22	8.55818922956497e-11	5.55253671408554e-09
ENSG00000181450.12	ENSG00000181450	chr1	dexseq_prepare_annotation2.py	exon	.	+	.	ZNF678	6	9.06039314695988e-11	5.85023949847959e-09
ENSG00000165795.162	ENSG00000165795	chr14	dexseq_prepare_annotation2.py	exon	.	-	.	NDRG2	63	9.97458979038021e-11	6.4098613914848e-09
ENSG00000169727.63	ENSG00000169727	chr17	dexseq_prepare_annotation2.py	exon	.	+	.	GPS1	39	1.0188988373591e-10	6.51660654510002e-09
ENSG00000226803.35	ENSG00000226803	chr6	dexseq_prepare_annotation2.py	exon	.	-	.	RP11-203B9.4	18	1.13296399393029e-10	7.1926532688337e-09
ENSG00000169689.26	ENSG00000169689	chr17	dexseq_prepare_annotation2.py	exon	.	-	.	STRA13	12	1.13526131623681e-10	7.1926532688337e-09
ENSG00000262664.ENSG00000108963.44	ENSG00000262664+ENSG00000108963	chr17	dexseq_prepare_annotation2.py	exon	.	+	.		10	1.14650589845358e-10	7.22995191571544e-09
ENSG00000236107.28	ENSG00000236107	chr2	dexseq_prepare_annotation2.py	exon	.	+	.	AC010127.3	22	1.22959340353587e-10	7.7178432468449e-09
ENSG00000140853.105	ENSG00000140853	chr16	dexseq_prepare_annotation2.py	exon	.	+	.	NLRC5	18	1.32605484677127e-10	8.28477322091585e-09
ENSG00000204673.21	ENSG00000204673	chr19	dexseq_prepare_annotation2.py	exon	.	-	.	AKT1S1	5	1.38248041390485e-10	8.59749916389212e-09
ENSG00000260774.ENSG00000164366.4	ENSG00000260774+ENSG00000164366	chr5	dexseq_prepare_annotation2.py	exon	.	-	.		5	1.41879482543564e-10	8.77079555304018e-09
ENSG00000168314.33	ENSG00000168314	chr3	dexseq_prepare_annotation2.py	exon	.	+	.	MOBP	21	1.42334511012656e-10	8.77079555304018e-09
ENSG00000242111.7	ENSG00000242111	chr9	dexseq_prepare_annotation2.py	exon	.	+	.	RP11-86L19.2	6	1.46339089320587e-10	8.97657277446054e-09
ENSG00000145214.31	ENSG00000145214	chr4	dexseq_prepare_annotation2.py	exon	.	-	.	DGKQ	23	1.49765432243291e-10	9.14517876978828e-09
ENSG00000165929.ENSG00000133962.65	ENSG00000165929+ENSG00000133962	chr14	dexseq_prepare_annotation2.py	exon	.	-	.		33	1.61513676869631e-10	9.79169575883727e-09
ENSG00000010671.34	ENSG00000010671	chrX	dexseq_prepare_annotation2.py	exon	.	-	.	BTK	11	1.61804235214577e-10	9.79169575883727e-09
ENSG00000179603.48	ENSG00000179603	chr7	dexseq_prepare_annotation2.py	exon	.	-	.	GRM8	28	2.06706423273248e-10	1.24521949514133e-08
ENSG00000117724.13	ENSG00000117724	chr1	dexseq_prepare_annotation2.py	exon	.	+	.	CENPF	12	2.07613476403704e-10	1.24521949514133e-08
ENSG00000003756.ENSG00000004534.144	ENSG00000003756+ENSG00000004534	chr3	dexseq_prepare_annotation2.py	exon	.	+	.		50	2.18937612092477e-10	1.30732879433096e-08
ENSG00000145362.95	ENSG00000145362	chr4	dexseq_prepare_annotation2.py	exon	.	+	.	ANK2	43	2.45664795128198e-10	1.46046097368063e-08
ENSG00000180957.27	ENSG00000180957	chr22	dexseq_prepare_annotation2.py	exon	.	-	.	PITPNB	8	2.50820986244674e-10	1.48457421463679e-08
ENSG00000114735.29	ENSG00000114735	chr3	dexseq_prepare_annotation2.py	exon	.	+	.	HEMK1	21	2.7866689874106e-10	1.64218768493913e-08
ENSG00000213599.ENSG00000261052.ENSG00000132207.45	ENSG00000213599+ENSG00000261052+ENSG00000132207	chr16	dexseq_prepare_annotation2.py	exon	.	+	.		13	2.82502534753559e-10	1.65755291586925e-08
ENSG00000230768.18	ENSG00000230768	chr1	dexseq_prepare_annotation2.py	exon	.	-	.	RP11-251P6.1	6	3.02025577540483e-10	1.76443080905144e-08
ENSG00000119242.27	ENSG00000119242	chr12	dexseq_prepare_annotation2.py	exon	.	-	.	CCDC92	15	3.2797410166768e-10	1.90776314741609e-08
ENSG00000177565.40	ENSG00000177565	chr3	dexseq_prepare_annotation2.py	exon	.	-	.	TBL1XR1	34	3.66358672333334e-10	2.12189282538126e-08
ENSG00000133226.69	ENSG00000133226	chr1	dexseq_prepare_annotation2.py	exon	.	+	.	SRRM1	34	4.44557294098581e-10	2.56380371105143e-08
ENSG00000174744.17	ENSG00000174744	chr11	dexseq_prepare_annotation2.py	exon	.	-	.	BRMS1	8	4.48317025013979e-10	2.57448436279304e-08
ENSG00000151491.53	ENSG00000151491	chr12	dexseq_prepare_annotation2.py	exon	.	-	.	EPS8	36	4.53426250504008e-10	2.59279120786084e-08
ENSG00000092148.79	ENSG00000092148	chr14	dexseq_prepare_annotation2.py	exon	.	-	.	HECTD1	37	4.80938794497463e-10	2.73851013997606e-08
ENSG00000168393.19	ENSG00000168393	chr2	dexseq_prepare_annotation2.py	exon	.	-	.	DTYMK	15	5.19106953169407e-10	2.94342366933662e-08
ENSG00000151834.36	ENSG00000151834	chr4	dexseq_prepare_annotation2.py	exon	.	-	.	GABRA2	13	5.31459853674986e-10	3.00085804407696e-08
ENSG00000148120.64	ENSG00000148120	chr9	dexseq_prepare_annotation2.py	exon	.	+	.	C9orf3	37	6.2413016173471e-10	3.50943188858746e-08
ENSG00000104365.82	ENSG00000104365	chr8	dexseq_prepare_annotation2.py	exon	.	+	.	IKBKB	43	6.62071450199621e-10	3.70732540267381e-08
ENSG00000149554.ENSG00000134910.77	ENSG00000149554+ENSG00000134910	chr11	dexseq_prepare_annotation2.py	exon	.	+	.		33	7.00001399354003e-10	3.90352020011664e-08
ENSG00000141519.45	ENSG00000141519	chr17	dexseq_prepare_annotation2.py	exon	.	+	.	CCDC40	23	7.03336240362207e-10	3.90597636365761e-08
ENSG00000161013.62	ENSG00000161013	chr5	dexseq_prepare_annotation2.py	exon	.	-	.	MGAT4B	29	7.32197022703914e-10	4.03516770751262e-08
ENSG00000092094.42	ENSG00000092094	chr14	dexseq_prepare_annotation2.py	exon	.	-	.	OSGEP	26	7.32579539340935e-10	4.03516770751262e-08
ENSG00000139908.16	ENSG00000139908	chr14	dexseq_prepare_annotation2.py	exon	.	+	.	TSSK4	12	7.5920093085286e-10	4.16480348043063e-08
ENSG00000152556.88	ENSG00000152556	chr12	dexseq_prepare_annotation2.py	exon	.	+	.	PFKM	19	8.30713759831579e-10	4.53865675665067e-08
ENSG00000081059.68	ENSG00000081059	chr5	dexseq_prepare_annotation2.py	exon	.	+	.	TCF7	22	8.52700532869397e-10	4.63999745607763e-08
ENSG00000166444.150	ENSG00000166444	chr11	dexseq_prepare_annotation2.py	exon	.	-	.	ST5	121	9.15343727597834e-10	4.96086891724207e-08
ENSG00000119285.ENSG00000230325.54	ENSG00000119285+ENSG00000230325	chr1	dexseq_prepare_annotation2.py	exon	.	-	.		42	9.24374809274296e-10	4.98977522046265e-08
ENSG00000225697.70	ENSG00000225697	chr3	dexseq_prepare_annotation2.py	exon	.	-	.	SLC26A6	41	9.28487106059998e-10	4.99200537700385e-08
ENSG00000141367.60	ENSG00000141367	chr17	dexseq_prepare_annotation2.py	exon	.	+	.	CLTC	25	1.10512619423769e-09	5.91812618699904e-08
ENSG00000260565.14	ENSG00000260565	chr16	dexseq_prepare_annotation2.py	exon	.	-	.	ERVK13-1	12	1.12145654408157e-09	5.98184034086198e-08
ENSG00000147604.24	ENSG00000147604	chr8	dexseq_prepare_annotation2.py	exon	.	-	.	RPL7	22	1.1748454492595e-09	6.24194462116414e-08
ENSG00000178057.17	ENSG00000178057	chr3	dexseq_prepare_annotation2.py	exon	.	+	.	NDUFAF3	9	1.19749950089607e-09	6.33735520180096e-08
ENSG00000228192.11	ENSG00000228192	chr1	dexseq_prepare_annotation2.py	exon	.	-	.	RP11-342M1.3	9	1.23229428526804e-09	6.49602007019225e-08
ENSG00000099904.22	ENSG00000099904	chr22	dexseq_prepare_annotation2.py	exon	.	+	.	ZDHHC8	8	1.24706626629074e-09	6.54831099750724e-08
ENSG00000175183.20	ENSG00000175183	chr12	dexseq_prepare_annotation2.py	exon	.	-	.	CSRP2	20	1.30435535737264e-09	6.82258742160612e-08
ENSG00000181191.19	ENSG00000181191	chrX	dexseq_prepare_annotation2.py	exon	.	-	.	PJA1	10	1.41201976799196e-09	7.35722269075349e-08
ENSG00000133624.16	ENSG00000133624	chr7	dexseq_prepare_annotation2.py	exon	.	-	.	ZNF767	7	1.42759923897341e-09	7.4097891269024e-08
ENSG00000123607.45	ENSG00000123607	chr2	dexseq_prepare_annotation2.py	exon	.	-	.	TTC21B	29	1.43863110583981e-09	7.43843937674645e-08
ENSG00000198099.32	ENSG00000198099	chr4	dexseq_prepare_annotation2.py	exon	.	-	.	ADH4	27	1.47080117392407e-09	7.57574879469667e-08
ENSG00000105229.16	ENSG00000105229	chr19	dexseq_prepare_annotation2.py	exon	.	+	.	PIAS4	9	1.52468700549072e-09	7.82344149775563e-08
ENSG00000149968.13	ENSG00000149968	chr11	dexseq_prepare_annotation2.py	exon	.	-	.	MMP3	13	1.53125605430812e-09	7.8273865351849e-08
ENSG00000123384.69	ENSG00000123384	chr12	dexseq_prepare_annotation2.py	exon	.	+	.	LRP1	33	1.74681531296714e-09	8.89557458433643e-08
ENSG00000138698.47	ENSG00000138698	chr4	dexseq_prepare_annotation2.py	exon	.	+	.	RAP1GDS1	28	1.80068653808739e-09	9.13543790657494e-08
ENSG00000181355.55	ENSG00000181355	chr6	dexseq_prepare_annotation2.py	exon	.	-	.	OFCC1	11	1.90429618985337e-09	9.62489778354726e-08
ENSG00000105193.19	ENSG00000105193	chr19	dexseq_prepare_annotation2.py	exon	.	-	.	RPS16	12	1.99828049598494e-09	1.00622370497451e-07
ENSG00000186001.36	ENSG00000186001	chr3	dexseq_prepare_annotation2.py	exon	.	+	.	LRCH3	23	2.13672429568151e-09	1.07193659368855e-07
ENSG00000148343.45	ENSG00000148343	chr9	dexseq_prepare_annotation2.py	exon	.	+	.	FAM73B	29	2.37069784573594e-09	1.18490990474839e-07
ENSG00000170852.15	ENSG00000170852	chr7	dexseq_prepare_annotation2.py	exon	.	-	.	KBTBD2	10	2.40252313726284e-09	1.19638559916465e-07
ENSG00000215296.21	ENSG00000215296	chr15	dexseq_prepare_annotation2.py	exon	.	-	.	TMCO5B	7	2.42637120065783e-09	1.20381909385579e-07
ENSG00000200469.ENSG00000163644.30	ENSG00000200469+ENSG00000163644	chr4	dexseq_prepare_annotation2.py	exon	.	-	.		16	2.64887988338654e-09	1.30940051378393e-07
ENSG00000177483.ENSG00000124831.49	ENSG00000177483+ENSG00000124831	chr2	dexseq_prepare_annotation2.py	exon	.	+	.		16	2.77487746124113e-09	1.36667778611128e-07
ENSG00000129055.14	ENSG00000129055	chr3	dexseq_prepare_annotation2.py	exon	.	-	.	ANAPC13	6	2.82277576941212e-09	1.38521305484424e-07
ENSG00000014641.35	ENSG00000014641	chr2	dexseq_prepare_annotation2.py	exon	.	+	.	MDH1	18	2.96595989783837e-09	1.44508273586472e-07
ENSG00000108387.71	ENSG00000108387	chr17	dexseq_prepare_annotation2.py	exon	.	-	.	SEPT4	25	2.96619427813655e-09	1.44508273586472e-07
ENSG00000153107.29	ENSG00000153107	chr2	dexseq_prepare_annotation2.py	exon	.	-	.	ANAPC1	11	3.1209195463253e-09	1.51499313948417e-07
ENSG00000173120.27	ENSG00000173120	chr11	dexseq_prepare_annotation2.py	exon	.	+	.	KDM2A	8	3.14286339548176e-09	1.52017711548481e-07
ENSG00000265759.ENSG00000132026.ENSG00000095066.117	ENSG00000265759+ENSG00000132026+ENSG00000095066	chr19	dexseq_prepare_annotation2.py	exon	.	-	.		81	3.16056053219517e-09	1.52327729935621e-07
ENSG00000214021.ENSG00000241553.ENSG00000250151.116	ENSG00000214021+ENSG00000241553+ENSG00000250151	chr3	dexseq_prepare_annotation2.py	exon	.	+	.		46	3.25722392012666e-09	1.56427888975478e-07
ENSG00000255103.ENSG00000127603.104	ENSG00000255103+ENSG00000127603	chr1	dexseq_prepare_annotation2.py	exon	.	+	.		21	3.47947367275894e-09	1.66107584410655e-07
ENSG00000142945.25	ENSG00000142945	chr1	dexseq_prepare_annotation2.py	exon	.	+	.	KIF2C	12	3.48339728701115e-09	1.66107584410655e-07
ENSG00000140575.74	ENSG00000140575	chr15	dexseq_prepare_annotation2.py	exon	.	+	.	IQGAP1	56	3.63626678611705e-09	1.72786691122006e-07
ENSG00000164307.37	ENSG00000164307	chr5	dexseq_prepare_annotation2.py	exon	.	-	.	ERAP1	26	3.8754456222716e-09	1.83505749728264e-07
ENSG00000030582.56	ENSG00000030582	chr17	dexseq_prepare_annotation2.py	exon	.	+	.	GRN	38	3.91696796235596e-09	1.84823365916062e-07
ENSG00000077616.26	ENSG00000077616	chr11	dexseq_prepare_annotation2.py	exon	.	+	.	NAALAD2	16	4.09067477074325e-09	1.91723104435855e-07
ENSG00000188037.26	ENSG00000188037	chr7	dexseq_prepare_annotation2.py	exon	.	+	.	CLCN1	14	4.09160830511496e-09	1.91723104435855e-07
ENSG00000159842.95	ENSG00000159842	chr17	dexseq_prepare_annotation2.py	exon	.	-	.	ABR	27	4.35855317562371e-09	2.03524827353086e-07
ENSG00000166748.30	ENSG00000166748	chr15	dexseq_prepare_annotation2.py	exon	.	+	.	AGBL1	14	4.40591056496224e-09	2.0502676922126e-07
ENSG00000133030.53	ENSG00000133030	chr17	dexseq_prepare_annotation2.py	exon	.	+	.	MPRIP	20	4.63820135985594e-09	2.15094595708783e-07
ENSG00000135336.33	ENSG00000135336	chr6	dexseq_prepare_annotation2.py	exon	.	+	.	ORC3	19	4.75248768788566e-09	2.19639799137045e-07
ENSG00000148700.55	ENSG00000148700	chr10	dexseq_prepare_annotation2.py	exon	.	+	.	ADD3	35	5.00505133796019e-09	2.30522757016289e-07
ENSG00000168397.53	ENSG00000168397	chr2	dexseq_prepare_annotation2.py	exon	.	+	.	ATG4B	41	5.61635004613497e-09	2.57798108410175e-07
ENSG00000196352.37	ENSG00000196352	chr1	dexseq_prepare_annotation2.py	exon	.	+	.	CD55	33	5.67588065221205e-09	2.59647489496955e-07
ENSG00000141447.ENSG00000265750.61	ENSG00000141447+ENSG00000265750	chr18	dexseq_prepare_annotation2.py	exon	.	-	.		30	6.03967123893714e-09	2.75355957329246e-07
ENSG00000163781.47	ENSG00000163781	chr3	dexseq_prepare_annotation2.py	exon	.	-	.	TOPBP1	25	6.11868454969909e-09	2.7801901682892e-07
ENSG00000140795.14	ENSG00000140795	chr16	dexseq_prepare_annotation2.py	exon	.	-	.	MYLK3	9	6.14328626686214e-09	2.78199075661452e-07
ENSG00000103888.37	ENSG00000103888	chr15	dexseq_prepare_annotation2.py	exon	.	+	.	KIAA1199	12	6.1638772599314e-09	2.78199075661452e-07
ENSG00000078098.40	ENSG00000078098	chr2	dexseq_prepare_annotation2.py	exon	.	-	.	FAP	19	6.4942039723891e-09	2.91461097133531e-07
ENSG00000187527.37	ENSG00000187527	chr3	dexseq_prepare_annotation2.py	exon	.	-	.	ATP13A5	26	6.50091072524585e-09	2.91461097133531e-07
ENSG00000241015.ENSG00000160336.25	ENSG00000241015+ENSG00000160336	chr19	dexseq_prepare_annotation2.py	exon	.	+	.		18	6.60672460850523e-09	2.95224333085358e-07
ENSG00000174292.28	ENSG00000174292	chr17	dexseq_prepare_annotation2.py	exon	.	+	.	TNK1	23	6.7173551824488e-09	2.99177254743058e-07
ENSG00000171766.39	ENSG00000171766	chr15	dexseq_prepare_annotation2.py	exon	.	-	.	GATM	27	7.38421579157918e-09	3.27796026668951e-07
ENSG00000261190.18	ENSG00000261190	chr16	dexseq_prepare_annotation2.py	exon	.	-	.	C16orf97	10	7.62969443940149e-09	3.3758270970401e-07
ENSG00000140009.ENSG00000214770.43	ENSG00000140009+ENSG00000214770	chr14	dexseq_prepare_annotation2.py	exon	.	-	.		25	7.79508234620835e-09	3.43773321117914e-07
ENSG00000177156.26	ENSG00000177156	chr11	dexseq_prepare_annotation2.py	exon	.	+	.	TALDO1	20	8.12693288843476e-09	3.57240909867841e-07
ENSG00000265500.ENSG00000238917.ENSG00000161956.ENSG00000161960.ENSG00000129226.ENSG00000209582.ENSG00000264772.95	ENSG00000265500+ENSG00000238917+ENSG00000161956+ENSG00000161960+ENSG00000129226+ENSG00000209582+ENSG00000264772	chr17	dexseq_prepare_annotation2.py	exon	.	+	.		5	8.70950978423873e-09	3.81606605643837e-07
ENSG00000156113.68	ENSG00000156113	chr10	dexseq_prepare_annotation2.py	exon	.	-	.	KCNMA1	29	8.82458316772619e-09	3.85397248700534e-07
ENSG00000116874.17	ENSG00000116874	chr1	dexseq_prepare_annotation2.py	exon	.	-	.	WARS2	5	9.13946999924955e-09	3.97861766580235e-07
ENSG00000174695.14	ENSG00000174695	chr5	dexseq_prepare_annotation2.py	exon	.	-	.	TMEM167A	10	9.96464489112867e-09	4.32388690693831e-07
ENSG00000100031.ENSG00000100028.91	ENSG00000100031+ENSG00000100028	chr22	dexseq_prepare_annotation2.py	exon	.	+	.		64	1.0145059824059e-08	4.38806353607939e-07
ENSG00000164896.47	ENSG00000164896	chr7	dexseq_prepare_annotation2.py	exon	.	-	.	FASTK	12	1.03595533270007e-08	4.46652307181709e-07
ENSG00000115840.37	ENSG00000115840	chr2	dexseq_prepare_annotation2.py	exon	.	-	.	SLC25A12	19	1.04396597782584e-08	4.48672639196168e-07
ENSG00000224086.3	ENSG00000224086	chr22	dexseq_prepare_annotation2.py	exon	.	+	.	LL22NC03-86G7.1	3	1.11677075918021e-08	4.78438774448793e-07
ENSG00000113916.29	ENSG00000113916	chr3	dexseq_prepare_annotation2.py	exon	.	-	.	BCL6	14	1.12053263169564e-08	4.78531261542175e-07
ENSG00000218305.5	ENSG00000218305	chr7	dexseq_prepare_annotation2.py	exon	.	+	.	AC006024.4	4	1.13489169428772e-08	4.83134492568228e-07
ENSG00000118515.72	ENSG00000118515	chr6	dexseq_prepare_annotation2.py	exon	.	-	.	SGK1	48	1.16039980788699e-08	4.92440107152041e-07
ENSG00000116337.74	ENSG00000116337	chr1	dexseq_prepare_annotation2.py	exon	.	+	.	AMPD2	41	1.165121692498e-08	4.92893957374936e-07
ENSG00000149972.32	ENSG00000149972	chr11	dexseq_prepare_annotation2.py	exon	.	+	.	CNTN5	23	1.20260784589541e-08	5.07162277511203e-07
ENSG00000118007.45	ENSG00000118007	chr3	dexseq_prepare_annotation2.py	exon	.	-	.	STAG1	25	1.28164063199807e-08	5.38808109931898e-07
ENSG00000114416.58	ENSG00000114416	chr3	dexseq_prepare_annotation2.py	exon	.	+	.	FXR1	45	1.31281289118853e-08	5.4981318590968e-07
ENSG00000013523.22	ENSG00000013523	chr14	dexseq_prepare_annotation2.py	exon	.	-	.	ANGEL1	15	1.315966350862e-08	5.4981318590968e-07
ENSG00000237854.2	ENSG00000237854	chr17	dexseq_prepare_annotation2.py	exon	.	+	.	LINC00674	3	1.33860284313685e-08	5.57544610127525e-07
ENSG00000105576.69	ENSG00000105576	chr19	dexseq_prepare_annotation2.py	exon	.	-	.	TNPO2	44	1.71120826801031e-08	7.10546325439974e-07
ENSG00000127586.72	ENSG00000127586	chr16	dexseq_prepare_annotation2.py	exon	.	+	.	CHTF18	29	1.7472451657163e-08	7.2328446353808e-07
ENSG00000091262.45	ENSG00000091262	chr16	dexseq_prepare_annotation2.py	exon	.	-	.	ABCC6	17	1.76256433317028e-08	7.27394668994891e-07
ENSG00000165124.57	ENSG00000165124	chr9	dexseq_prepare_annotation2.py	exon	.	-	.	SVEP1	33	1.82235389909353e-08	7.49776398422781e-07
ENSG00000261771.ENSG00000260916.ENSG00000207964.ENSG00000256061.66	ENSG00000261771+ENSG00000260916+ENSG00000207964+ENSG00000256061	chr15	dexseq_prepare_annotation2.py	exon	.	-	.		38	1.85004672294861e-08	7.5885655094807e-07
ENSG00000173406.ENSG00000162600.75	ENSG00000173406+ENSG00000162600	chr1	dexseq_prepare_annotation2.py	exon	.	-	.		52	1.97049971415448e-08	8.0581495886408e-07
ENSG00000166452.21	ENSG00000166452	chr11	dexseq_prepare_annotation2.py	exon	.	+	.	AKIP1	9	2.14174635948687e-08	8.73198402455448e-07
ENSG00000053770.16	ENSG00000053770	chr14	dexseq_prepare_annotation2.py	exon	.	+	.	AP5M1	7	2.22676468565314e-08	9.05126187737626e-07
ENSG00000115159.37	ENSG00000115159	chr2	dexseq_prepare_annotation2.py	exon	.	+	.	GPD2	19	2.45388388632655e-08	9.94449340720025e-07
ENSG00000085760.40	ENSG00000085760	chr2	dexseq_prepare_annotation2.py	exon	.	-	.	MTIF2	26	2.51474300723124e-08	1.01606158331095e-06
ENSG00000233673.ENSG00000187627.42	ENSG00000233673+ENSG00000187627	chr2	dexseq_prepare_annotation2.py	exon	.	+	.		28	2.56430334158748e-08	1.03299324163353e-06
ENSG00000223685.6	ENSG00000223685	chr13	dexseq_prepare_annotation2.py	exon	.	-	.	LINC00571	7	2.57962428127808e-08	1.03607231178118e-06
ENSG00000151655.30	ENSG00000151655	chr10	dexseq_prepare_annotation2.py	exon	.	+	.	ITIH2	21	2.82117505187185e-08	1.12653166006603e-06
ENSG00000085563.48	ENSG00000085563	chr7	dexseq_prepare_annotation2.py	exon	.	-	.	ABCB1	10	2.82154650687157e-08	1.12653166006603e-06
ENSG00000184779.29	ENSG00000184779	chr15	dexseq_prepare_annotation2.py	exon	.	-	.	RPS17	13	2.89314577313523e-08	1.15171097960059e-06
ENSG00000188739.ENSG00000054267.42	ENSG00000188739+ENSG00000054267	chr1	dexseq_prepare_annotation2.py	exon	.	-	.		4	2.92129017136159e-08	1.15949443713308e-06
ENSG00000086205.42	ENSG00000086205	chr11	dexseq_prepare_annotation2.py	exon	.	-	.	FOLH1	26	3.21325965587385e-08	1.27164044152544e-06
ENSG00000183292.12	ENSG00000183292	chr2	dexseq_prepare_annotation2.py	exon	.	+	.	AC140481.2	8	3.24501270381938e-08	1.28045165023516e-06
ENSG00000132635.13	ENSG00000132635	chr20	dexseq_prepare_annotation2.py	exon	.	-	.	PCED1A	3	3.26868000680854e-08	1.2860302242531e-06
ENSG00000166669.43	ENSG00000166669	chr16	dexseq_prepare_annotation2.py	exon	.	+	.	ATF7IP2	21	3.32149635233314e-08	1.30301143240511e-06
ENSG00000048740.27	ENSG00000048740	chr10	dexseq_prepare_annotation2.py	exon	.	+	.	CELF2	12	3.50100737052617e-08	1.36945201348553e-06
ENSG00000143851.46	ENSG00000143851	chr1	dexseq_prepare_annotation2.py	exon	.	-	.	PTPN7	2	3.5157378016658e-08	1.37123935356879e-06
ENSG00000115504.61	ENSG00000115504	chr2	dexseq_prepare_annotation2.py	exon	.	+	.	EHBP1	31	3.71348908445467e-08	1.44419409783043e-06
ENSG00000063438.ENSG00000249915.42	ENSG00000063438+ENSG00000249915	chr5	dexseq_prepare_annotation2.py	exon	.	+	.		28	3.74655286060655e-08	1.45286582913464e-06
ENSG00000100029.44	ENSG00000100029	chr22	dexseq_prepare_annotation2.py	exon	.	-	.	PES1	28	3.87860801497507e-08	1.49976547742374e-06
ENSG00000136002.43	ENSG00000136002	chr2	dexseq_prepare_annotation2.py	exon	.	+	.	ARHGEF4	25	4.09385498978105e-08	1.57847351677415e-06
ENSG00000250571.ENSG00000181638.ENSG00000264668.37	ENSG00000250571+ENSG00000181638+ENSG00000264668	chr8	dexseq_prepare_annotation2.py	exon	.	+	.		23	4.13741442373707e-08	1.59072386462484e-06
ENSG00000197614.36	ENSG00000197614	chr12	dexseq_prepare_annotation2.py	exon	.	-	.	MFAP5	19	4.53099733077001e-08	1.73709684598697e-06
ENSG00000255730.ENSG00000142046.ENSG00000248098.30	ENSG00000255730+ENSG00000142046+ENSG00000248098	chr19	dexseq_prepare_annotation2.py	exon	.	+	.		21	4.68926977120251e-08	1.79268259383507e-06
ENSG00000113594.37	ENSG00000113594	chr5	dexseq_prepare_annotation2.py	exon	.	-	.	LIFR	16	4.88594243293059e-08	1.86259302633893e-06
ENSG00000134982.ENSG00000272869.ENSG00000258864.ENSG00000212643.ENSG00000153037.72	ENSG00000134982+ENSG00000272869+ENSG00000258864+ENSG00000212643+ENSG00000153037	chr5	dexseq_prepare_annotation2.py	exon	.	+	.		18	5.34895017150687e-08	2.0333544384362e-06
ENSG00000140983.87	ENSG00000140983	chr16	dexseq_prepare_annotation2.py	exon	.	+	.	RHOT2	62	5.38117816134708e-08	2.03985953054435e-06
ENSG00000178252.ENSG00000178467.86	ENSG00000178252+ENSG00000178467	chr3	dexseq_prepare_annotation2.py	exon	.	+	.		18	5.64964340329601e-08	2.13562850777254e-06
ENSG00000185722.50	ENSG00000185722	chr17	dexseq_prepare_annotation2.py	exon	.	-	.	ANKFY1	24	5.91015292955808e-08	2.22786351353035e-06
ENSG00000166451.29	ENSG00000166451	chr16	dexseq_prepare_annotation2.py	exon	.	+	.	CENPN	19	6.03677835750886e-08	2.26925693411092e-06
ENSG00000174059.13	ENSG00000174059	chr1	dexseq_prepare_annotation2.py	exon	.	-	.	CD34	10	6.07247876562954e-08	2.27633613728252e-06
ENSG00000177697.50	ENSG00000177697	chr11	dexseq_prepare_annotation2.py	exon	.	+	.	CD151	12	6.25120811757192e-08	2.33684358854939e-06
ENSG00000125257.39	ENSG00000125257	chr13	dexseq_prepare_annotation2.py	exon	.	-	.	ABCC4	24	6.44793210339736e-08	2.40372496506484e-06
ENSG00000269404.ENSG00000142539.ENSG00000062822.80	ENSG00000269404+ENSG00000142539+ENSG00000062822	chr19	dexseq_prepare_annotation2.py	exon	.	+	.		13	6.95869657219089e-08	2.58698650803625e-06
ENSG00000126822.31	ENSG00000126822	chr14	dexseq_prepare_annotation2.py	exon	.	+	.	PLEKHG3	24	7.43020969650362e-08	2.75468900698671e-06
ENSG00000127445.27	ENSG00000127445	chr19	dexseq_prepare_annotation2.py	exon	.	+	.	PIN1	11	7.53605749361579e-08	2.78627659935192e-06
ENSG00000110888.47	ENSG00000110888	chr12	dexseq_prepare_annotation2.py	exon	.	-	.	CAPRIN2	8	7.56798613245945e-08	2.79043641687269e-06
ENSG00000140988.ENSG00000207405.ENSG00000255513.ENSG00000206811.41	ENSG00000140988+ENSG00000207405+ENSG00000255513+ENSG00000206811	chr16	dexseq_prepare_annotation2.py	exon	.	-	.		13	7.94928608768555e-08	2.92304130118029e-06
ENSG00000009307.51	ENSG00000009307	chr1	dexseq_prepare_annotation2.py	exon	.	-	.	CSDE1	25	8.00385778486288e-08	2.93511034800882e-06
ENSG00000059122.49	ENSG00000059122	chr16	dexseq_prepare_annotation2.py	exon	.	+	.	FLYWCH1	19	8.15704409129686e-08	2.98317913311792e-06
ENSG00000169432.37	ENSG00000169432	chr2	dexseq_prepare_annotation2.py	exon	.	-	.	SCN9A	21	8.31807278647102e-08	3.0338484392818e-06
ENSG00000253542.9	ENSG00000253542	chr8	dexseq_prepare_annotation2.py	exon	.	-	.	SDR16C6P	7	8.50848555824934e-08	3.09493295440902e-06
ENSG00000166147.82	ENSG00000166147	chr15	dexseq_prepare_annotation2.py	exon	.	-	.	FBN1	32	8.6033263929369e-08	3.12101853958826e-06
ENSG00000130948.21	ENSG00000130948	chr9	dexseq_prepare_annotation2.py	exon	.	-	.	HSD17B3	11	8.66040672349425e-08	3.1281881273065e-06
ENSG00000147647.25	ENSG00000147647	chr8	dexseq_prepare_annotation2.py	exon	.	-	.	DPYS	19	8.68776832633504e-08	3.1281881273065e-06
ENSG00000112280.38	ENSG00000112280	chr6	dexseq_prepare_annotation2.py	exon	.	-	.	COL9A1	4	8.69263095768756e-08	3.1281881273065e-06
ENSG00000261218.ENSG00000197943.69	ENSG00000261218+ENSG00000197943	chr16	dexseq_prepare_annotation2.py	exon	.	+	.		42	8.7192446422453e-08	3.12942038423139e-06
ENSG00000110046.46	ENSG00000110046	chr11	dexseq_prepare_annotation2.py	exon	.	-	.	ATG2A	24	8.90017599984066e-08	3.18588528164058e-06
ENSG00000223662.4	ENSG00000223662	chr21	dexseq_prepare_annotation2.py	exon	.	+	.	SAMSN1-AS1	5	9.33390605472394e-08	3.33230323302909e-06
ENSG00000177042.10	ENSG00000177042	chr11	dexseq_prepare_annotation2.py	exon	.	+	.	TMEM80	3	9.74422571169299e-08	3.46961282267274e-06
ENSG00000129473.ENSG00000258643.ENSG00000100836.41	ENSG00000129473+ENSG00000258643+ENSG00000100836	chr14	dexseq_prepare_annotation2.py	exon	.	+	.		10	9.80332534893179e-08	3.48147041010091e-06
ENSG00000106636.22	ENSG00000106636	chr7	dexseq_prepare_annotation2.py	exon	.	+	.	YKT6	8	1.01908729935137e-07	3.60960186476291e-06
ENSG00000116883.ENSG00000214193.35	ENSG00000116883+ENSG00000214193	chr1	dexseq_prepare_annotation2.py	exon	.	+	.		27	1.03156418653641e-07	3.64423002547352e-06
ENSG00000006459.25	ENSG00000006459	chr7	dexseq_prepare_annotation2.py	exon	.	-	.	KDM7A	13	1.08351510260301e-07	3.81776404951111e-06
ENSG00000130733.29	ENSG00000130733	chr19	dexseq_prepare_annotation2.py	exon	.	-	.	YIPF2	6	1.10171172112458e-07	3.8717707491084e-06
ENSG00000177822.23	ENSG00000177822	chr4	dexseq_prepare_annotation2.py	exon	.	-	.	AC108142.1	22	1.18513294344411e-07	4.15412183682552e-06
ENSG00000137076.71	ENSG00000137076	chr9	dexseq_prepare_annotation2.py	exon	.	-	.	TLN1	19	1.22524864310778e-07	4.2734928564275e-06
ENSG00000137776.58	ENSG00000137776	chr15	dexseq_prepare_annotation2.py	exon	.	-	.	SLTM	46	1.22552184915705e-07	4.2734928564275e-06
ENSG00000116478.14	ENSG00000116478	chr1	dexseq_prepare_annotation2.py	exon	.	+	.	HDAC1	6	1.23289401353762e-07	4.28811977131189e-06
ENSG00000144381.46	ENSG00000144381	chr2	dexseq_prepare_annotation2.py	exon	.	-	.	HSPD1	15	1.23658109112381e-07	4.28988735853876e-06
ENSG00000164683.21	ENSG00000164683	chr8	dexseq_prepare_annotation2.py	exon	.	-	.	HEY1	15	1.24074591661002e-07	4.2932990114493e-06
ENSG00000267534.ENSG00000130816.102	ENSG00000267534+ENSG00000130816	chr19	dexseq_prepare_annotation2.py	exon	.	-	.		53	1.29561700352836e-07	4.47170114133382e-06
ENSG00000077157.ENSG00000232626.59	ENSG00000077157+ENSG00000232626	chr1	dexseq_prepare_annotation2.py	exon	.	+	.		31	1.30701661969242e-07	4.49953808233397e-06
ENSG00000170421.48	ENSG00000170421	chr12	dexseq_prepare_annotation2.py	exon	.	-	.	KRT8	31	1.34161226575091e-07	4.60030912585236e-06
ENSG00000136003.31	ENSG00000136003	chr12	dexseq_prepare_annotation2.py	exon	.	+	.	ISCU	32	1.34443526584208e-07	4.60030912585236e-06
ENSG00000136197.ENSG00000106588.ENSG00000256646.37	ENSG00000136197+ENSG00000106588+ENSG00000256646	chr7	dexseq_prepare_annotation2.py	exon	.	-	.		5	1.34651508315056e-07	4.60030912585236e-06
ENSG00000244462.ENSG00000272897.ENSG00000214078.ENSG00000244005.121	ENSG00000244462+ENSG00000272897+ENSG00000214078+ENSG00000244005	chr20	dexseq_prepare_annotation2.py	exon	.	-	.		39	1.39005388406996e-07	4.73706494078892e-06
ENSG00000228107.ENSG00000159259.ENSG00000159256.51	ENSG00000228107+ENSG00000159259+ENSG00000159256	chr21	dexseq_prepare_annotation2.py	exon	.	+	.		36	1.39712338525984e-07	4.74916374913891e-06
ENSG00000142449.74	ENSG00000142449	chr19	dexseq_prepare_annotation2.py	exon	.	-	.	FBN3	28	1.40315005309849e-07	4.75766582074475e-06
ENSG00000142675.50	ENSG00000142675	chr1	dexseq_prepare_annotation2.py	exon	.	+	.	CNKSR1	21	1.41074453923331e-07	4.77142795913621e-06
ENSG00000182230.62	ENSG00000182230	chr5	dexseq_prepare_annotation2.py	exon	.	+	.	FAM153B	25	1.41514936832915e-07	4.77436018140049e-06
ENSG00000090060.61	ENSG00000090060	chr14	dexseq_prepare_annotation2.py	exon	.	+	.	PAPOLA	5	1.44455710528287e-07	4.86142098149436e-06
ENSG00000135454.49	ENSG00000135454	chr12	dexseq_prepare_annotation2.py	exon	.	-	.	B4GALNT1	19	1.46208368772971e-07	4.90320451291893e-06
ENSG00000178202.8	ENSG00000178202	chr11	dexseq_prepare_annotation2.py	exon	.	-	.	KDELC2	4	1.46423965817438e-07	4.90320451291893e-06
ENSG00000119688.ENSG00000258559.80	ENSG00000119688+ENSG00000258559	chr14	dexseq_prepare_annotation2.py	exon	.	-	.		23	1.48432598011217e-07	4.95816314396379e-06
ENSG00000168453.33	ENSG00000168453	chr8	dexseq_prepare_annotation2.py	exon	.	-	.	HR	23	1.54412046948896e-07	5.1451619100626e-06
ENSG00000196344.10	ENSG00000196344	chr4	dexseq_prepare_annotation2.py	exon	.	-	.	ADH7	7	1.59140856936208e-07	5.28966961663579e-06
ENSG00000213822.8	ENSG00000213822	chr19	dexseq_prepare_annotation2.py	exon	.	+	.	CEACAM18	6	1.61079570904141e-07	5.34095530553165e-06
ENSG00000049246.29	ENSG00000049246	chr1	dexseq_prepare_annotation2.py	exon	.	+	.	PER3	21	1.68446987583988e-07	5.57154925844589e-06
ENSG00000206120.55	ENSG00000206120	chr3	dexseq_prepare_annotation2.py	exon	.	+	.	EGFEM1P	16	1.69091358479855e-07	5.57918797722653e-06
ENSG00000143811.ENSG00000243709.ENSG00000255835.28	ENSG00000143811+ENSG00000243709+ENSG00000255835	chr1	dexseq_prepare_annotation2.py	exon	.	-	.		25	1.70369943581986e-07	5.6076643625339e-06
ENSG00000178149.44	ENSG00000178149	chr3	dexseq_prepare_annotation2.py	exon	.	-	.	DALRD3	24	1.71541086047673e-07	5.63247434601788e-06
ENSG00000136504.49	ENSG00000136504	chr17	dexseq_prepare_annotation2.py	exon	.	+	.	KAT7	23	1.79409528086049e-07	5.87653296485734e-06
ENSG00000104408.49	ENSG00000104408	chr8	dexseq_prepare_annotation2.py	exon	.	-	.	EIF3E	23	1.82497025942368e-07	5.96318974598609e-06
ENSG00000105705.26	ENSG00000105705	chr19	dexseq_prepare_annotation2.py	exon	.	-	.	SUGP1	9	1.86574417696235e-07	6.0816950889147e-06
ENSG00000038382.79	ENSG00000038382	chr5	dexseq_prepare_annotation2.py	exon	.	+	.	TRIO	40	1.87839116103258e-07	6.10816595617704e-06
ENSG00000174628.38	ENSG00000174628	chr16	dexseq_prepare_annotation2.py	exon	.	+	.	IQCK	30	1.93323181166894e-07	6.27138540828661e-06
ENSG00000007174.72	ENSG00000007174	chr17	dexseq_prepare_annotation2.py	exon	.	+	.	DNAH9	8	1.97698829380712e-07	6.39795132492256e-06
ENSG00000042429.ENSG00000265292.37	ENSG00000042429+ENSG00000265292	chr11	dexseq_prepare_annotation2.py	exon	.	+	.		32	2.0896465289308e-07	6.73844598203988e-06
ENSG00000122674.29	ENSG00000122674	chr7	dexseq_prepare_annotation2.py	exon	.	+	.	CCZ1	26	2.09218885992939e-07	6.73844598203988e-06
ENSG00000116922.32	ENSG00000116922	chr1	dexseq_prepare_annotation2.py	exon	.	-	.	C1orf109	13	2.11567983803799e-07	6.79788081293396e-06
ENSG00000145388.17	ENSG00000145388	chr4	dexseq_prepare_annotation2.py	exon	.	+	.	METTL14	14	2.14174491213056e-07	6.86528446299333e-06
ENSG00000233355.14	ENSG00000233355	chr1	dexseq_prepare_annotation2.py	exon	.	-	.	CHRM3-AS2	9	2.16635553723042e-07	6.92771752960295e-06
ENSG00000197122.19	ENSG00000197122	chr20	dexseq_prepare_annotation2.py	exon	.	+	.	SRC	6	2.24404096903418e-07	7.14883516729268e-06
ENSG00000132199.59	ENSG00000132199	chr18	dexseq_prepare_annotation2.py	exon	.	-	.	ENOSF1	26	2.24609567316198e-07	7.14883516729268e-06
ENSG00000186081.34	ENSG00000186081	chr12	dexseq_prepare_annotation2.py	exon	.	-	.	KRT5	13	2.26582902946882e-07	7.1946735888663e-06
ENSG00000183426.ENSG00000183458.63	ENSG00000183426+ENSG00000183458	chr16	dexseq_prepare_annotation2.py	exon	.	+	.		47	2.46779849828161e-07	7.8175917216691e-06
ENSG00000164929.17	ENSG00000164929	chr8	dexseq_prepare_annotation2.py	exon	.	+	.	BAALC	11	2.61212712251232e-07	8.25542283801025e-06
ENSG00000269410.ENSG00000090924.53	ENSG00000269410+ENSG00000090924	chr19	dexseq_prepare_annotation2.py	exon	.	+	.		33	2.63646964112806e-07	8.31288733808953e-06
ENSG00000198758.21	ENSG00000198758	chr1	dexseq_prepare_annotation2.py	exon	.	-	.	EPS8L3	14	2.68401959677856e-07	8.44308728636986e-06
ENSG00000151576.42	ENSG00000151576	chr3	dexseq_prepare_annotation2.py	exon	.	+	.	QTRTD1	28	2.763572333549e-07	8.67311828866134e-06
ENSG00000216937.ENSG00000150076.66	ENSG00000216937+ENSG00000150076	chr10	dexseq_prepare_annotation2.py	exon	.	+	.		16	2.77500352209039e-07	8.68878713007188e-06
ENSG00000075035.37	ENSG00000075035	chr12	dexseq_prepare_annotation2.py	exon	.	+	.	WSCD2	22	2.79480312714098e-07	8.73052504647395e-06
ENSG00000164669.20	ENSG00000164669	chr7	dexseq_prepare_annotation2.py	exon	.	+	.	INTS4L1	8	2.86635405935769e-07	8.93335982240926e-06
ENSG00000173706.28	ENSG00000173706	chr3	dexseq_prepare_annotation2.py	exon	.	-	.	HEG1	18	2.96354612963533e-07	9.21498963581308e-06
ENSG00000126247.44	ENSG00000126247	chr19	dexseq_prepare_annotation2.py	exon	.	+	.	CAPNS1	4	3.17853379701778e-07	9.8535356967392e-06
ENSG00000152936.ENSG00000241846.33	ENSG00000152936+ENSG00000241846	chr12	dexseq_prepare_annotation2.py	exon	.	-	.		9	3.18350616063601e-07	9.8535356967392e-06
ENSG00000150676.16	ENSG00000150676	chr11	dexseq_prepare_annotation2.py	exon	.	+	.	CCDC83	11	3.21560010618133e-07	9.93009689540435e-06
ENSG00000151790.28	ENSG00000151790	chr4	dexseq_prepare_annotation2.py	exon	.	+	.	TDO2	15	3.23706421974693e-07	9.97355745330704e-06
ENSG00000161813.58	ENSG00000161813	chr12	dexseq_prepare_annotation2.py	exon	.	+	.	LARP4	8	3.26622892704057e-07	1.00404918839209e-05
ENSG00000133816.91	ENSG00000133816	chr11	dexseq_prepare_annotation2.py	exon	.	+	.	MICAL2	19	3.337375218459e-07	1.02358814938873e-05
ENSG00000181090.64	ENSG00000181090	chr9	dexseq_prepare_annotation2.py	exon	.	+	.	EHMT1	16	3.46551977693017e-07	1.06048048502659e-05
ENSG00000138002.36	ENSG00000138002	chr2	dexseq_prepare_annotation2.py	exon	.	-	.	IFT172	16	3.55434224676966e-07	1.08520019502617e-05
ENSG00000126602.ENSG00000263235.56	ENSG00000126602+ENSG00000263235	chr16	dexseq_prepare_annotation2.py	exon	.	-	.		6	3.56490539403646e-07	1.08596835874768e-05
ENSG00000223678.2	ENSG00000223678	chr9	dexseq_prepare_annotation2.py	exon	.	+	.	RP11-311H10.4	3	3.66793840635365e-07	1.11483848634555e-05
ENSG00000147206.37	ENSG00000147206	chrX	dexseq_prepare_annotation2.py	exon	.	-	.	NXF3	19	3.71512245684212e-07	1.12664219224909e-05
ENSG00000182472.33	ENSG00000182472	chr19	dexseq_prepare_annotation2.py	exon	.	-	.	CAPN12	13	3.82196388214434e-07	1.15644400424973e-05
ENSG00000102103.35	ENSG00000102103	chrX	dexseq_prepare_annotation2.py	exon	.	+	.	PQBP1	13	3.97441561265835e-07	1.19988229737862e-05
ENSG00000140199.59	ENSG00000140199	chr15	dexseq_prepare_annotation2.py	exon	.	-	.	SLC12A6	21	4.08194943240903e-07	1.22959615157053e-05
ENSG00000165138.32	ENSG00000165138	chr9	dexseq_prepare_annotation2.py	exon	.	-	.	ANKS6	13	4.19802432730741e-07	1.26174472821856e-05
ENSG00000088247.ENSG00000266722.47	ENSG00000088247+ENSG00000266722	chr19	dexseq_prepare_annotation2.py	exon	.	-	.		30	4.36618775274378e-07	1.30848928173359e-05
ENSG00000163481.23	ENSG00000163481	chr2	dexseq_prepare_annotation2.py	exon	.	-	.	RNF25	5	4.37294306085105e-07	1.30848928173359e-05
ENSG00000186469.32	ENSG00000186469	chr14	dexseq_prepare_annotation2.py	exon	.	+	.	GNG2	14	4.54523969381211e-07	1.35703561212377e-05
ENSG00000149582.ENSG00000172425.73	ENSG00000149582+ENSG00000172425	chr11	dexseq_prepare_annotation2.py	exon	.	+	.		33	4.69246379477148e-07	1.39789843069406e-05
ENSG00000158161.34	ENSG00000158161	chr1	dexseq_prepare_annotation2.py	exon	.	-	.	EYA3	26	4.82749056316677e-07	1.43495562004263e-05
ENSG00000163633.23	ENSG00000163633	chr4	dexseq_prepare_annotation2.py	exon	.	-	.	C4orf36	21	5.14055907242221e-07	1.52465592708434e-05
ENSG00000240216.21	ENSG00000240216	chr3	dexseq_prepare_annotation2.py	exon	.	-	.	CPHL1P	10	5.18409785282868e-07	1.52983829669979e-05
ENSG00000113575.ENSG00000272772.ENSG00000113558.ENSG00000273345.ENSG00000006837.62	ENSG00000113575+ENSG00000272772+ENSG00000113558+ENSG00000273345+ENSG00000006837	chr5	dexseq_prepare_annotation2.py	exon	.	-	.		60	5.19042980689088e-07	1.52983829669979e-05
ENSG00000164972.16	ENSG00000164972	chr9	dexseq_prepare_annotation2.py	exon	.	-	.	C9orf24	6	5.19204105141538e-07	1.52983829669979e-05
ENSG00000172977.48	ENSG00000172977	chr11	dexseq_prepare_annotation2.py	exon	.	+	.	KAT5	40	5.24170519761626e-07	1.54110700744731e-05
ENSG00000224743.40	ENSG00000224743	chr13	dexseq_prepare_annotation2.py	exon	.	-	.	TEX26-AS1	30	5.37188206130372e-07	1.57594670472378e-05
ENSG00000100023.ENSG00000207751.43	ENSG00000100023+ENSG00000207751	chr22	dexseq_prepare_annotation2.py	exon	.	+	.		6	5.42909272255726e-07	1.58927562453167e-05
ENSG00000145934.25	ENSG00000145934	chr5	dexseq_prepare_annotation2.py	exon	.	+	.	TENM2	14	5.62345911803885e-07	1.64260997398126e-05
ENSG00000197852.12	ENSG00000197852	chr1	dexseq_prepare_annotation2.py	exon	.	-	.	FAM212B	12	5.68876238906945e-07	1.65809607862834e-05
ENSG00000101901.43	ENSG00000101901	chrX	dexseq_prepare_annotation2.py	exon	.	+	.	ALG13	17	5.73541762978726e-07	1.66785997976677e-05
ENSG00000204839.38	ENSG00000204839	chr8	dexseq_prepare_annotation2.py	exon	.	-	.	MROH6	9	5.74697955236419e-07	1.66785997976677e-05
ENSG00000118046.28	ENSG00000118046	chr19	dexseq_prepare_annotation2.py	exon	.	+	.	STK11	15	5.82643984916237e-07	1.68729196919412e-05
ENSG00000099804.18	ENSG00000099804	chr19	dexseq_prepare_annotation2.py	exon	.	+	.	CDC34	16	6.10017941675863e-07	1.762270196127e-05
ENSG00000173020.52	ENSG00000173020	chr11	dexseq_prepare_annotation2.py	exon	.	+	.	ADRBK1	19	6.1114668528154e-07	1.762270196127e-05
ENSG00000059691.39	ENSG00000059691	chr4	dexseq_prepare_annotation2.py	exon	.	-	.	PET112	5	6.23831094069674e-07	1.79501079199792e-05
ENSG00000053524.40	ENSG00000053524	chr3	dexseq_prepare_annotation2.py	exon	.	-	.	MCF2L2	25	6.30100190647368e-07	1.80919193038005e-05
ENSG00000023191.61	ENSG00000023191	chr11	dexseq_prepare_annotation2.py	exon	.	-	.	RNH1	3	6.5076466755324e-07	1.8645582141467e-05
ENSG00000171219.22	ENSG00000171219	chr11	dexseq_prepare_annotation2.py	exon	.	-	.	CDC42BPG	16	6.62702816508675e-07	1.89474036203063e-05
ENSG00000015676.29	ENSG00000015676	chr7	dexseq_prepare_annotation2.py	exon	.	-	.	NUDCD3	20	6.67106836754734e-07	1.90329952685098e-05
ENSG00000181827.21	ENSG00000181827	chr15	dexseq_prepare_annotation2.py	exon	.	-	.	RFX7	7	6.78100527495629e-07	1.93058367480032e-05
ENSG00000006114.59	ENSG00000006114	chr17	dexseq_prepare_annotation2.py	exon	.	-	.	SYNRG	38	6.8652526148955e-07	1.94919138688524e-05
ENSG00000204316.ENSG00000188878.ENSG00000267426.117	ENSG00000204316+ENSG00000188878+ENSG00000267426	chr17	dexseq_prepare_annotation2.py	exon	.	-	.		29	6.87525083480826e-07	1.94919138688524e-05
ENSG00000118298.21	ENSG00000118298	chr1	dexseq_prepare_annotation2.py	exon	.	+	.	CA14	10	7.0071155438334e-07	1.98241141014741e-05
ENSG00000148399.35	ENSG00000148399	chr9	dexseq_prepare_annotation2.py	exon	.	-	.	DPH7	26	7.13820164699924e-07	2.01527261979612e-05
ENSG00000012983.32	ENSG00000012983	chr14	dexseq_prepare_annotation2.py	exon	.	-	.	MAP4K5	12	7.27294338825197e-07	2.04902653495742e-05
ENSG00000068400.37	ENSG00000068400	chrX	dexseq_prepare_annotation2.py	exon	.	-	.	GRIPAP1	21	7.30864209450781e-07	2.05479427219548e-05
ENSG00000218422.ENSG00000013810.43	ENSG00000218422+ENSG00000013810	chr4	dexseq_prepare_annotation2.py	exon	.	+	.		23	7.35997122731763e-07	2.06492332042934e-05
ENSG00000166183.34	ENSG00000166183	chr14	dexseq_prepare_annotation2.py	exon	.	+	.	ASPG	17	7.40430704734023e-07	2.07305235692648e-05
ENSG00000121152.11	ENSG00000121152	chr2	dexseq_prepare_annotation2.py	exon	.	+	.	NCAPH	10	7.48996954443752e-07	2.09269438927918e-05
ENSG00000117472.24	ENSG00000117472	chr1	dexseq_prepare_annotation2.py	exon	.	+	.	TSPAN1	6	7.55387209730365e-07	2.10618809820481e-05
ENSG00000141971.ENSG00000269640.47	ENSG00000141971+ENSG00000269640	chr19	dexseq_prepare_annotation2.py	exon	.	+	.		10	7.57536953255589e-07	2.1078270482854e-05
ENSG00000126226.43	ENSG00000126226	chr13	dexseq_prepare_annotation2.py	exon	.	-	.	PCID2	27	7.69548736757558e-07	2.13684366307474e-05
ENSG00000203666.40	ENSG00000203666	chr1	dexseq_prepare_annotation2.py	exon	.	+	.	EFCAB2	12	8.07475937460499e-07	2.23755395811693e-05
ENSG00000108774.ENSG00000108773.ENSG00000267261.54	ENSG00000108774+ENSG00000108773+ENSG00000267261	chr17	dexseq_prepare_annotation2.py	exon	.	-	.		30	8.10869552771406e-07	2.24235340464142e-05
ENSG00000117143.20	ENSG00000117143	chr1	dexseq_prepare_annotation2.py	exon	.	+	.	UAP1	16	8.14192612865421e-07	2.24693850932901e-05
ENSG00000201965.ENSG00000060971.42	ENSG00000201965+ENSG00000060971	chr3	dexseq_prepare_annotation2.py	exon	.	-	.		16	8.23747970689906e-07	2.2686691560123e-05
ENSG00000079385.37	ENSG00000079385	chr19	dexseq_prepare_annotation2.py	exon	.	-	.	CEACAM1	33	8.39880782775152e-07	2.30838923901236e-05
ENSG00000055483.76	ENSG00000055483	chr17	dexseq_prepare_annotation2.py	exon	.	-	.	USP36	12	8.63373926596911e-07	2.3681364104523e-05
ENSG00000236029.12	ENSG00000236029	chr9	dexseq_prepare_annotation2.py	exon	.	-	.	AL953854.2	5	8.95936902349423e-07	2.45246825501125e-05
ENSG00000140400.118	ENSG00000140400	chr15	dexseq_prepare_annotation2.py	exon	.	-	.	MAN2C1	34	9.04476619356692e-07	2.47083238425477e-05
ENSG00000253729.106	ENSG00000253729	chr8	dexseq_prepare_annotation2.py	exon	.	-	.	PRKDC	72	9.18245694584589e-07	2.50337891887253e-05
ENSG00000149633.18	ENSG00000149633	chr20	dexseq_prepare_annotation2.py	exon	.	-	.	KIAA1755	10	9.43646759977518e-07	2.56744214231786e-05
ENSG00000104915.30	ENSG00000104915	chr19	dexseq_prepare_annotation2.py	exon	.	-	.	STX10	20	9.51993247103643e-07	2.5849394103951e-05
ENSG00000160255.49	ENSG00000160255	chr21	dexseq_prepare_annotation2.py	exon	.	-	.	ITGB2	22	9.63041474674995e-07	2.60968769091146e-05
ENSG00000006534.34	ENSG00000006534	chr11	dexseq_prepare_annotation2.py	exon	.	+	.	ALDH3B1	18	9.78846959679747e-07	2.64720234887338e-05
ENSG00000159086.34	ENSG00000159086	chr21	dexseq_prepare_annotation2.py	exon	.	-	.	PAXBP1	5	9.97733376866157e-07	2.69288238416176e-05
ENSG00000106268.15	ENSG00000106268	chr7	dexseq_prepare_annotation2.py	exon	.	+	.	NUDT1	12	1.01715138674126e-06	2.73981196887691e-05
ENSG00000148840.19	ENSG00000148840	chr10	dexseq_prepare_annotation2.py	exon	.	+	.	PPRC1	13	1.04335900251433e-06	2.80480672090257e-05
ENSG00000196914.47	ENSG00000196914	chr11	dexseq_prepare_annotation2.py	exon	.	+	.	ARHGEF12	21	1.05055692064296e-06	2.81854187755006e-05
ENSG00000214595.62	ENSG00000214595	chr2	dexseq_prepare_annotation2.py	exon	.	+	.	EML6	34	1.07254178776657e-06	2.87181575910909e-05
ENSG00000115970.84	ENSG00000115970	chr2	dexseq_prepare_annotation2.py	exon	.	-	.	THADA	40	1.07589429398297e-06	2.87508782124757e-05
ENSG00000230267.50	ENSG00000230267	chr16	dexseq_prepare_annotation2.py	exon	.	-	.	HERC2P4	9	1.11581698146675e-06	2.97587947922802e-05
ENSG00000141738.46	ENSG00000141738	chr17	dexseq_prepare_annotation2.py	exon	.	+	.	GRB7	28	1.13675076318124e-06	3.02573008858597e-05
ENSG00000100359.50	ENSG00000100359	chr22	dexseq_prepare_annotation2.py	exon	.	+	.	SGSM3	18	1.19217668518845e-06	3.16389928717349e-05
ENSG00000172748.35	ENSG00000172748	chr8	dexseq_prepare_annotation2.py	exon	.	+	.	ZNF596	9	1.19334919390241e-06	3.16389928717349e-05
ENSG00000184867.31	ENSG00000184867	chrX	dexseq_prepare_annotation2.py	exon	.	-	.	ARMCX2	7	1.22738235542752e-06	3.247749977744e-05
ENSG00000033122.57	ENSG00000033122	chr1	dexseq_prepare_annotation2.py	exon	.	+	.	LRRC7	34	1.24374420065406e-06	3.28460430290147e-05
ENSG00000116641.64	ENSG00000116641	chr1	dexseq_prepare_annotation2.py	exon	.	-	.	DOCK7	27	1.25311392180481e-06	3.30288522944451e-05
ENSG00000196562.8	ENSG00000196562	chr20	dexseq_prepare_annotation2.py	exon	.	-	.	SULF2	4	1.29259733281647e-06	3.4003120870094e-05
ENSG00000014914.39	ENSG00000014914	chr1	dexseq_prepare_annotation2.py	exon	.	-	.	MTMR11	16	1.29632029149824e-06	3.40347127116124e-05
ENSG00000141086.ENSG00000205220.ENSG00000261884.54	ENSG00000141086+ENSG00000205220+ENSG00000261884	chr16	dexseq_prepare_annotation2.py	exon	.	-	.		42	1.32022886283112e-06	3.45951233085553e-05
ENSG00000196705.21	ENSG00000196705	chr19	dexseq_prepare_annotation2.py	exon	.	+	.	ZNF431	9	1.32913341357318e-06	3.47609601088567e-05
ENSG00000246090.33	ENSG00000246090	chr4	dexseq_prepare_annotation2.py	exon	.	+	.	RP11-696N14.1	26	1.33930962474591e-06	3.49593489089866e-05
ENSG00000067369.62	ENSG00000067369	chr15	dexseq_prepare_annotation2.py	exon	.	-	.	TP53BP1	37	1.34955952435579e-06	3.51259829074551e-05
ENSG00000226985.9	ENSG00000226985	chrX	dexseq_prepare_annotation2.py	exon	.	+	.	RP11-142G7.2	5	1.35089923149086e-06	3.51259829074551e-05
ENSG00000177239.30	ENSG00000177239	chr9	dexseq_prepare_annotation2.py	exon	.	+	.	MAN1B1	22	1.40769612838506e-06	3.65324216395314e-05
ENSG00000151914.152	ENSG00000151914	chr6	dexseq_prepare_annotation2.py	exon	.	-	.	DST	66	1.41532419923432e-06	3.66598849686511e-05
ENSG00000204822.ENSG00000135637.39	ENSG00000204822+ENSG00000135637	chr2	dexseq_prepare_annotation2.py	exon	.	-	.		17	1.46120684240658e-06	3.7775835897082e-05
ENSG00000228775.19	ENSG00000228775	chr7	dexseq_prepare_annotation2.py	exon	.	-	.	WEE2-AS1	3	1.48843414044389e-06	3.83509378510626e-05
ENSG00000186275.110	ENSG00000186275	chr1	dexseq_prepare_annotation2.py	exon	.	+	.	NBPF12	12	1.48913608254589e-06	3.83509378510626e-05
ENSG00000144452.52	ENSG00000144452	chr2	dexseq_prepare_annotation2.py	exon	.	-	.	ABCA12	34	1.50855018702319e-06	3.8776923378815e-05
ENSG00000159720.42	ENSG00000159720	chr16	dexseq_prepare_annotation2.py	exon	.	-	.	ATP6V0D1	31	1.52502241415107e-06	3.91258126976592e-05
ENSG00000224389.78	ENSG00000224389	chr6	dexseq_prepare_annotation2.py	exon	.	+	.	C4B	32	1.55698184097375e-06	3.98699619429615e-05
ENSG00000236963.15	ENSG00000236963	chr1	dexseq_prepare_annotation2.py	exon	.	-	.	LINC01141	13	1.60798906239709e-06	4.10981295398651e-05
ENSG00000233223.9	ENSG00000233223	chr17	dexseq_prepare_annotation2.py	exon	.	-	.	AC113189.5	5	1.69348929170999e-06	4.32015841051537e-05
ENSG00000182389.32	ENSG00000182389	chr2	dexseq_prepare_annotation2.py	exon	.	-	.	CACNB4	17	1.709291277438e-06	4.35224260170299e-05
ENSG00000141027.103	ENSG00000141027	chr17	dexseq_prepare_annotation2.py	exon	.	-	.	NCOR1	41	1.72736935758829e-06	4.38999048599886e-05
ENSG00000118058.66	ENSG00000118058	chr11	dexseq_prepare_annotation2.py	exon	.	+	.	KMT2A	39	1.73198471128182e-06	4.39344618021582e-05
ENSG00000180264.19	ENSG00000180264	chr9	dexseq_prepare_annotation2.py	exon	.	+	.	GPR144	3	1.76169339809644e-06	4.46042259048996e-05
ENSG00000003400.33	ENSG00000003400	chr2	dexseq_prepare_annotation2.py	exon	.	+	.	CASP10	21	1.76958340666085e-06	4.47200900241351e-05
ENSG00000236943.53	ENSG00000236943	chr1	dexseq_prepare_annotation2.py	exon	.	-	.	RP11-640M9.1	14	1.85570506543488e-06	4.68088595477452e-05
ENSG00000132361.44	ENSG00000132361	chr17	dexseq_prepare_annotation2.py	exon	.	-	.	CLUH	16	1.86626346203609e-06	4.69873608585393e-05
ENSG00000067798.66	ENSG00000067798	chr12	dexseq_prepare_annotation2.py	exon	.	+	.	NAV3	8	2.01934768816506e-06	5.07469218841479e-05
ENSG00000186523.42	ENSG00000186523	chr8	dexseq_prepare_annotation2.py	exon	.	-	.	FAM86B1	28	2.0370308662739e-06	5.10961552794913e-05
ENSG00000211535.ENSG00000114270.89	ENSG00000211535+ENSG00000114270	chr3	dexseq_prepare_annotation2.py	exon	.	-	.		63	2.0910239263236e-06	5.23531871720537e-05
ENSG00000059758.39	ENSG00000059758	chr12	dexseq_prepare_annotation2.py	exon	.	-	.	CDK17	28	2.13027317327006e-06	5.3237104580147e-05
ENSG00000151150.92	ENSG00000151150	chr10	dexseq_prepare_annotation2.py	exon	.	-	.	ANK3	34	2.14813673811251e-06	5.35842981161336e-05
ENSG00000138031.50	ENSG00000138031	chr2	dexseq_prepare_annotation2.py	exon	.	-	.	ADCY3	18	2.16062539916734e-06	5.37963833242864e-05
ENSG00000132326.23	ENSG00000132326	chr2	dexseq_prepare_annotation2.py	exon	.	-	.	PER2	12	2.18364858392896e-06	5.42694984164296e-05
ENSG00000068305.41	ENSG00000068305	chr15	dexseq_prepare_annotation2.py	exon	.	+	.	MEF2A	10	2.22992132930436e-06	5.53176256230927e-05
ENSG00000205755.11	ENSG00000205755	chrX	dexseq_prepare_annotation2.py	exon	.	-	.	CRLF2	6	2.2513141283119e-06	5.57458424982918e-05
ENSG00000038295.29	ENSG00000038295	chr4	dexseq_prepare_annotation2.py	exon	.	+	.	TLL1	3	2.27374742399493e-06	5.61982078513031e-05
ENSG00000129071.29	ENSG00000129071	chr3	dexseq_prepare_annotation2.py	exon	.	-	.	MBD4	25	2.29748324527502e-06	5.66810537385492e-05
ENSG00000198363.82	ENSG00000198363	chr8	dexseq_prepare_annotation2.py	exon	.	-	.	ASPH	12	2.33099918962059e-06	5.74029818684852e-05
ENSG00000166670.11	ENSG00000166670	chr11	dexseq_prepare_annotation2.py	exon	.	-	.	MMP10	5	2.34903558733268e-06	5.77417764135783e-05
ENSG00000254339.12	ENSG00000254339	chr8	dexseq_prepare_annotation2.py	exon	.	+	.	RP11-267L5.1	8	2.3747908905863e-06	5.82687328517492e-05
ENSG00000145777.8	ENSG00000145777	chr5	dexseq_prepare_annotation2.py	exon	.	+	.	TSLP	3	2.48158586010111e-06	6.07785865373221e-05
ENSG00000090565.29	ENSG00000090565	chr16	dexseq_prepare_annotation2.py	exon	.	+	.	RAB11FIP3	16	2.50945210738343e-06	6.13497394730785e-05
ENSG00000154240.ENSG00000168646.ENSG00000266076.89	ENSG00000154240+ENSG00000168646+ENSG00000266076	chr17	dexseq_prepare_annotation2.py	exon	.	-	.		13	2.6593196085668e-06	6.48960544622224e-05
ENSG00000081377.40	ENSG00000081377	chr9	dexseq_prepare_annotation2.py	exon	.	-	.	CDC14B	4	2.67159480289432e-06	6.5077927554258e-05
ENSG00000128973.ENSG00000260007.ENSG00000129007.30	ENSG00000128973+ENSG00000260007+ENSG00000129007	chr15	dexseq_prepare_annotation2.py	exon	.	-	.		22	2.72484182006342e-06	6.62553880391998e-05
ENSG00000144744.32	ENSG00000144744	chr3	dexseq_prepare_annotation2.py	exon	.	-	.	UBA3	20	2.74652710442427e-06	6.66625598456934e-05
ENSG00000106686.16	ENSG00000106686	chr9	dexseq_prepare_annotation2.py	exon	.	-	.	SPATA6L	10	2.78701566428515e-06	6.75238355287757e-05
ENSG00000263565.ENSG00000132475.34	ENSG00000263565+ENSG00000132475	chr17	dexseq_prepare_annotation2.py	exon	.	-	.		17	2.79675833072264e-06	6.76384474428352e-05
ENSG00000126005.ENSG00000088298.ENSG00000261582.ENSG00000242372.60	ENSG00000126005+ENSG00000088298+ENSG00000261582+ENSG00000242372	chr20	dexseq_prepare_annotation2.py	exon	.	-	.		40	2.85570324111608e-06	6.89404565990366e-05
ENSG00000068971.8	ENSG00000068971	chr11	dexseq_prepare_annotation2.py	exon	.	+	.	PPP2R5B	6	2.90895581150762e-06	7.01006404933845e-05
ENSG00000099330.37	ENSG00000099330	chr19	dexseq_prepare_annotation2.py	exon	.	+	.	OCEL1	14	2.94567315820603e-06	7.08589291800185e-05
ENSG00000175550.27	ENSG00000175550	chr11	dexseq_prepare_annotation2.py	exon	.	+	.	DRAP1	24	2.98596532703203e-06	7.17003595877174e-05
ENSG00000127952.26	ENSG00000127952	chr7	dexseq_prepare_annotation2.py	exon	.	-	.	STYXL1	3	2.99219994920523e-06	7.17224481607897e-05
ENSG00000070778.33	ENSG00000070778	chr14	dexseq_prepare_annotation2.py	exon	.	-	.	PTPN21	16	3.01776167719115e-06	7.22069039604513e-05
ENSG00000063601.40	ENSG00000063601	chrX	dexseq_prepare_annotation2.py	exon	.	+	.	MTMR1	25	3.02337284189865e-06	7.22131265511898e-05
ENSG00000012822.64	ENSG00000012822	chr12	dexseq_prepare_annotation2.py	exon	.	-	.	CALCOCO1	29	3.04562557518917e-06	7.26161080162152e-05
ENSG00000256028.ENSG00000182196.ENSG00000111325.35	ENSG00000256028+ENSG00000182196+ENSG00000111325	chr12	dexseq_prepare_annotation2.py	exon	.	+	.		10	3.08251336576068e-06	7.33659927177079e-05
ENSG00000259472.ENSG00000221517.11	ENSG00000259472+ENSG00000221517	chr15	dexseq_prepare_annotation2.py	exon	.	-	.		9	3.08906481308207e-06	7.33924817826453e-05
ENSG00000163590.13	ENSG00000163590	chr3	dexseq_prepare_annotation2.py	exon	.	+	.	PPM1L	5	3.13254898057981e-06	7.42948128170906e-05
ENSG00000196074.54	ENSG00000196074	chr20	dexseq_prepare_annotation2.py	exon	.	-	.	SYCP2	9	3.2308366435697e-06	7.64914745701282e-05
ENSG00000225957.2	ENSG00000225957	chrX	dexseq_prepare_annotation2.py	exon	.	+	.	CTD-2267G17.2	3	3.26386243259387e-06	7.71380447072754e-05
ENSG00000141295.36	ENSG00000141295	chr17	dexseq_prepare_annotation2.py	exon	.	-	.	SCRN2	15	3.27740772644192e-06	7.73227574621218e-05
ENSG00000142192.47	ENSG00000142192	chr21	dexseq_prepare_annotation2.py	exon	.	-	.	APP	22	3.50178333398178e-06	8.24721921327821e-05
ENSG00000125618.30	ENSG00000125618	chr2	dexseq_prepare_annotation2.py	exon	.	-	.	PAX8	8	3.65857402824052e-06	8.58994001373938e-05
ENSG00000261360.9	ENSG00000261360	chr5	dexseq_prepare_annotation2.py	exon	.	-	.	CTD-2165H16.4	5	3.66003372204531e-06	8.58994001373938e-05
ENSG00000105063.ENSG00000180089.44	ENSG00000105063+ENSG00000180089	chr19	dexseq_prepare_annotation2.py	exon	.	-	.		20	3.72426020343063e-06	8.71852154781003e-05
ENSG00000255693.6	ENSG00000255693	chr12	dexseq_prepare_annotation2.py	exon	.	+	.	RP11-766N7.3	6	3.7277413361144e-06	8.71852154781003e-05
ENSG00000173852.19	ENSG00000173852	chr7	dexseq_prepare_annotation2.py	exon	.	-	.	DPY19L1	11	3.80247467925188e-06	8.87792314818412e-05
ENSG00000105492.20	ENSG00000105492	chr19	dexseq_prepare_annotation2.py	exon	.	-	.	SIGLEC6	13	3.81616621999967e-06	8.89450140568143e-05
ENSG00000115363.23	ENSG00000115363	chr2	dexseq_prepare_annotation2.py	exon	.	-	.	EVA1A	9	3.83962470228107e-06	8.93374747539362e-05
ENSG00000019102.ENSG00000149564.26	ENSG00000019102+ENSG00000149564	chr11	dexseq_prepare_annotation2.py	exon	.	-	.		14	3.92815220992379e-06	9.123995537508e-05
ENSG00000170037.55	ENSG00000170037	chr17	dexseq_prepare_annotation2.py	exon	.	+	.	CNTROB	22	4.00291430632629e-06	9.27154012330428e-05
ENSG00000094914.52	ENSG00000094914	chr12	dexseq_prepare_annotation2.py	exon	.	-	.	AAAS	33	4.00541525890063e-06	9.27154012330428e-05
ENSG00000104529.112	ENSG00000104529	chr8	dexseq_prepare_annotation2.py	exon	.	-	.	EEF1D	55	4.04371702392094e-06	9.34417144483101e-05
ENSG00000132286.ENSG00000265264.ENSG00000179532.111	ENSG00000132286+ENSG00000265264+ENSG00000179532	chr11	dexseq_prepare_annotation2.py	exon	.	+	.		89	4.08941952108984e-06	9.43362674138587e-05
ENSG00000220205.ENSG00000179094.ENSG00000263620.79	ENSG00000220205+ENSG00000179094+ENSG00000263620	chr17	dexseq_prepare_annotation2.py	exon	.	-	.		46	4.27251566379586e-06	9.83918069674491e-05
ENSG00000167740.13	ENSG00000167740	chr17	dexseq_prepare_annotation2.py	exon	.	+	.	CYB5D2	10	4.32081653716173e-06	9.93346152793824e-05
ENSG00000224652.2	ENSG00000224652	chr3	dexseq_prepare_annotation2.py	exon	.	+	.	LINC00885	3	4.37862057266876e-06	0.000100492320796199
ENSG00000122359.29	ENSG00000122359	chr10	dexseq_prepare_annotation2.py	exon	.	-	.	ANXA11	16	4.5717126568933e-06	0.000104745776408786
ENSG00000126883.95	ENSG00000126883	chr9	dexseq_prepare_annotation2.py	exon	.	+	.	NUP214	26	4.60843699876204e-06	0.000105408232708973
ENSG00000149806.ENSG00000162298.74	ENSG00000149806+ENSG00000162298	chr11	dexseq_prepare_annotation2.py	exon	.	-	.		54	4.63396736004203e-06	0.000105812841833785
ENSG00000048052.73	ENSG00000048052	chr7	dexseq_prepare_annotation2.py	exon	.	+	.	HDAC9	31	4.6628133894624e-06	0.000106291666707424
ENSG00000166747.73	ENSG00000166747	chr16	dexseq_prepare_annotation2.py	exon	.	-	.	AP1G1	37	4.68211408377084e-06	0.00010655165187266
ENSG00000173402.44	ENSG00000173402	chr3	dexseq_prepare_annotation2.py	exon	.	+	.	DAG1	20	4.75984903406197e-06	0.000108138321068462
ENSG00000155329.16	ENSG00000155329	chr5	dexseq_prepare_annotation2.py	exon	.	-	.	ZCCHC10	10	4.90499013746832e-06	0.000111248473790143
ENSG00000170759.27	ENSG00000170759	chr10	dexseq_prepare_annotation2.py	exon	.	-	.	KIF5B	17	4.96529141003657e-06	0.000112427193923563
ENSG00000065357.135	ENSG00000065357	chr12	dexseq_prepare_annotation2.py	exon	.	+	.	DGKA	20	5.02009408260577e-06	0.000113477671096759
ENSG00000140398.35	ENSG00000140398	chr15	dexseq_prepare_annotation2.py	exon	.	+	.	NEIL1	18	5.08925181034547e-06	0.000114848583914067
ENSG00000163810.21	ENSG00000163810	chr3	dexseq_prepare_annotation2.py	exon	.	+	.	TGM4	17	5.3932148999995e-06	0.000121504899959087
ENSG00000119760.10	ENSG00000119760	chr2	dexseq_prepare_annotation2.py	exon	.	-	.	SUPT7L	7	5.54566585560864e-06	0.000124731267869064
ENSG00000269332.ENSG00000269025.ENSG00000240713.ENSG00000221790.ENSG00000268823.24	ENSG00000269332+ENSG00000269025+ENSG00000240713+ENSG00000221790+ENSG00000268823	chr19	dexseq_prepare_annotation2.py	exon	.	+	.		17	5.58255370587458e-06	0.000125352017072841
ENSG00000168137.84	ENSG00000168137	chr3	dexseq_prepare_annotation2.py	exon	.	+	.	SETD5	34	5.62183070543341e-06	0.000126024261411668
ENSG00000171824.44	ENSG00000171824	chr1	dexseq_prepare_annotation2.py	exon	.	-	.	EXOSC10	3	5.79327092757695e-06	0.000129652058321146
ENSG00000229956.33	ENSG00000229956	chr1	dexseq_prepare_annotation2.py	exon	.	+	.	ZRANB2-AS2	21	5.88191785592666e-06	0.000131070547972234
ENSG00000104299.53	ENSG00000104299	chr8	dexseq_prepare_annotation2.py	exon	.	-	.	INTS9	17	5.88527888295012e-06	0.000131070547972234
ENSG00000197128.ENSG00000178201.ENSG00000268163.26	ENSG00000197128+ENSG00000178201+ENSG00000268163	chr19	dexseq_prepare_annotation2.py	exon	.	-	.		15	5.88579118719333e-06	0.000131070547972234
ENSG00000091106.14	ENSG00000091106	chr2	dexseq_prepare_annotation2.py	exon	.	-	.	NLRC4	3	5.90308163677007e-06	0.000131239022550597
ENSG00000197372.21	ENSG00000197372	chr19	dexseq_prepare_annotation2.py	exon	.	-	.	ZNF675	10	5.92197491640752e-06	0.000131442518909407
ENSG00000206775.ENSG00000167658.30	ENSG00000206775+ENSG00000167658	chr19	dexseq_prepare_annotation2.py	exon	.	-	.		14	6.00646968077306e-06	0.000133099028476244
ENSG00000119723.52	ENSG00000119723	chr14	dexseq_prepare_annotation2.py	exon	.	+	.	COQ6	11	6.08439689681913e-06	0.000134604813315695
ENSG00000134138.40	ENSG00000134138	chr15	dexseq_prepare_annotation2.py	exon	.	-	.	MEIS2	36	6.12430194532824e-06	0.000135265883391497
ENSG00000066855.36	ENSG00000066855	chr8	dexseq_prepare_annotation2.py	exon	.	+	.	MTFR1	31	6.16039870385288e-06	0.000135840817824337
ENSG00000128815.67	ENSG00000128815	chr10	dexseq_prepare_annotation2.py	exon	.	+	.	WDFY4	42	6.26311104788434e-06	0.000137880397375529
ENSG00000069248.35	ENSG00000069248	chr1	dexseq_prepare_annotation2.py	exon	.	-	.	NUP133	9	6.37632537666357e-06	0.000140144154654845
ENSG00000140682.44	ENSG00000140682	chr16	dexseq_prepare_annotation2.py	exon	.	+	.	TGFB1I1	15	6.59159804313457e-06	0.00014464002535301
ENSG00000141646.ENSG00000267699.ENSG00000141642.58	ENSG00000141646+ENSG00000267699+ENSG00000141642	chr18	dexseq_prepare_annotation2.py	exon	.	+	.		20	6.80014534435752e-06	0.000148973963347573
ENSG00000133704.44	ENSG00000133704	chr12	dexseq_prepare_annotation2.py	exon	.	-	.	IPO8	20	6.97673482424179e-06	0.000152594872695531
ENSG00000137831.38	ENSG00000137831	chr15	dexseq_prepare_annotation2.py	exon	.	-	.	UACA	27	6.99611640174204e-06	0.000152771182591438
ENSG00000160211.28	ENSG00000160211	chrX	dexseq_prepare_annotation2.py	exon	.	-	.	G6PD	8	7.1285829143621e-06	0.000155412320564324
ENSG00000164944.42	ENSG00000164944	chr8	dexseq_prepare_annotation2.py	exon	.	-	.	KIAA1429	24	7.18188577762726e-06	0.000156321852530774
ENSG00000103316.33	ENSG00000103316	chr16	dexseq_prepare_annotation2.py	exon	.	-	.	CRYM	22	7.27971414239098e-06	0.000158196042434084
ENSG00000172889.15	ENSG00000172889	chr9	dexseq_prepare_annotation2.py	exon	.	+	.	EGFL7	4	7.40902318513215e-06	0.000160747215246557
ENSG00000162882.23	ENSG00000162882	chr2	dexseq_prepare_annotation2.py	exon	.	-	.	HAAO	9	7.46168222675172e-06	0.000161601496109499
ENSG00000149260.28	ENSG00000149260	chr11	dexseq_prepare_annotation2.py	exon	.	+	.	CAPN5	3	7.47234780083936e-06	0.000161601496109499
ENSG00000223745.70	ENSG00000223745	chr1	dexseq_prepare_annotation2.py	exon	.	-	.	RP4-717I23.3	51	7.51232169386228e-06	0.000162206050013874
ENSG00000255624.15	ENSG00000255624	chr10	dexseq_prepare_annotation2.py	exon	.	+	.	RP11-564D11.3	8	7.57406318140149e-06	0.000163277927528775
ENSG00000257108.ENSG00000007541.52	ENSG00000257108+ENSG00000007541	chr16	dexseq_prepare_annotation2.py	exon	.	+	.		28	7.72435161760454e-06	0.00016618244177796
ENSG00000159640.ENSG00000224353.ENSG00000264813.67	ENSG00000159640+ENSG00000224353+ENSG00000264813	chr17	dexseq_prepare_annotation2.py	exon	.	+	.		46	7.73342522686617e-06	0.00016618244177796
ENSG00000103091.71	ENSG00000103091	chr16	dexseq_prepare_annotation2.py	exon	.	-	.	WDR59	18	7.89555457221884e-06	0.000169396675599512
ENSG00000082269.61	ENSG00000082269	chr6	dexseq_prepare_annotation2.py	exon	.	+	.	FAM135A	12	7.92790525139144e-06	0.000169820764075441
ENSG00000114353.32	ENSG00000114353	chr3	dexseq_prepare_annotation2.py	exon	.	+	.	GNAI2	15	7.96477152776471e-06	0.000170340082039912
ENSG00000156931.97	ENSG00000156931	chr3	dexseq_prepare_annotation2.py	exon	.	+	.	VPS8	47	8.01185488376086e-06	0.00017107592034233
ENSG00000140986.15	ENSG00000140986	chr16	dexseq_prepare_annotation2.py	exon	.	-	.	RPL3L	5	8.17458294510597e-06	0.00017427487653113
ENSG00000011422.38	ENSG00000011422	chr19	dexseq_prepare_annotation2.py	exon	.	-	.	PLAUR	15	8.19344034924429e-06	0.000174401384089987
ENSG00000134640.5	ENSG00000134640	chr11	dexseq_prepare_annotation2.py	exon	.	+	.	MTNR1B	4	8.39972526389767e-06	0.000178510696750077
ENSG00000108264.41	ENSG00000108264	chr17	dexseq_prepare_annotation2.py	exon	.	+	.	TADA2A	23	8.42786335772905e-06	0.000178827069202128
ENSG00000114757.27	ENSG00000114757	chr3	dexseq_prepare_annotation2.py	exon	.	-	.	PEX5L	5	8.55600116891027e-06	0.000181260966678876
ENSG00000142178.15	ENSG00000142178	chr21	dexseq_prepare_annotation2.py	exon	.	-	.	SIK1	13	8.62713433912872e-06	0.00018248147007295
ENSG00000164116.27	ENSG00000164116	chr4	dexseq_prepare_annotation2.py	exon	.	+	.	GUCY1A3	18	8.64768004707221e-06	0.000182629800055148
ENSG00000174332.9	ENSG00000174332	chr1	dexseq_prepare_annotation2.py	exon	.	-	.	GLIS1	5	8.71306921515426e-06	0.000183723232903917
ENSG00000155980.30	ENSG00000155980	chr12	dexseq_prepare_annotation2.py	exon	.	+	.	KIF5A	13	8.79305496815053e-06	0.000185120556622763
ENSG00000079785.36	ENSG00000079785	chr2	dexseq_prepare_annotation2.py	exon	.	+	.	DDX1	22	8.85130091101659e-06	0.00018605655108126
ENSG00000155629.25	ENSG00000155629	chr10	dexseq_prepare_annotation2.py	exon	.	-	.	PIK3AP1	10	9.15398563625634e-06	0.000192119807404789
ENSG00000259054.2	ENSG00000259054	chr14	dexseq_prepare_annotation2.py	exon	.	-	.	AE000662.93	2	9.21297212208839e-06	0.000192971897231661
ENSG00000173193.26	ENSG00000173193	chr3	dexseq_prepare_annotation2.py	exon	.	+	.	PARP14	16	9.22318441751918e-06	0.000192971897231661
ENSG00000212238.ENSG00000106459.15	ENSG00000212238+ENSG00000106459	chr7	dexseq_prepare_annotation2.py	exon	.	+	.		7	9.29728832879169e-06	0.00019422121671369
ENSG00000136861.75	ENSG00000136861	chr9	dexseq_prepare_annotation2.py	exon	.	-	.	CDK5RAP2	19	9.450605236281e-06	0.000197118883560451
ENSG00000223659.2	ENSG00000223659	chr1	dexseq_prepare_annotation2.py	exon	.	-	.	RP5-857K21.5	3	9.58983422437216e-06	0.000199714217373306
ENSG00000116353.40	ENSG00000116353	chr1	dexseq_prepare_annotation2.py	exon	.	-	.	MECR	12	9.66324479753782e-06	0.000200932956152192
ENSG00000204653.18	ENSG00000204653	chr19	dexseq_prepare_annotation2.py	exon	.	-	.	ASPDH	8	9.70515402502824e-06	0.000201353874028034
ENSG00000141141.35	ENSG00000141141	chr17	dexseq_prepare_annotation2.py	exon	.	-	.	DDX52	12	9.7133287878659e-06	0.000201353874028034
ENSG00000074855.22	ENSG00000074855	chr19	dexseq_prepare_annotation2.py	exon	.	-	.	ANO8	5	9.75659113137244e-06	0.000201940486683851
ENSG00000063978.ENSG00000206113.ENSG00000125386.ENSG00000249428.116	ENSG00000063978+ENSG00000206113+ENSG00000125386+ENSG00000249428	chr4	dexseq_prepare_annotation2.py	exon	.	+	.		61	9.83114616419024e-06	0.000203172002275264
ENSG00000172575.33	ENSG00000172575	chr15	dexseq_prepare_annotation2.py	exon	.	-	.	RASGRP1	8	1.02687663510133e-05	0.000211891440224656
ENSG00000132702.12	ENSG00000132702	chr1	dexseq_prepare_annotation2.py	exon	.	+	.	HAPLN2	12	1.03116966450542e-05	0.000212452436984743
ENSG00000185985.13	ENSG00000185985	chrX	dexseq_prepare_annotation2.py	exon	.	+	.	SLITRK2	9	1.06138030031039e-05	0.000218258234765757
ENSG00000125462.62	ENSG00000125462	chr1	dexseq_prepare_annotation2.py	exon	.	-	.	C1orf61	32	1.06258362535089e-05	0.000218258234765757
ENSG00000125347.35	ENSG00000125347	chr5	dexseq_prepare_annotation2.py	exon	.	-	.	IRF1	20	1.08558205839125e-05	0.000222643311215653
ENSG00000127720.31	ENSG00000127720	chr12	dexseq_prepare_annotation2.py	exon	.	+	.	METTL25	23	1.13584101161365e-05	0.000232597487886589
ENSG00000138400.24	ENSG00000138400	chr2	dexseq_prepare_annotation2.py	exon	.	-	.	MDH1B	13	1.15512804924384e-05	0.000236188682190085
ENSG00000174015.6	ENSG00000174015	chr13	dexseq_prepare_annotation2.py	exon	.	+	.	SPERT	7	1.18266355234237e-05	0.000241096967597212
ENSG00000214822.19	ENSG00000214822	chr17	dexseq_prepare_annotation2.py	exon	.	-	.	KRT16P3	15	1.18270613226643e-05	0.000241096967597212
ENSG00000102001.58	ENSG00000102001	chrX	dexseq_prepare_annotation2.py	exon	.	-	.	CACNA1F	31	1.20544186508667e-05	0.000245361055344564
ENSG00000066468.58	ENSG00000066468	chr10	dexseq_prepare_annotation2.py	exon	.	-	.	FGFR2	20	1.20965463067629e-05	0.000245847729532779
ENSG00000104368.37	ENSG00000104368	chr8	dexseq_prepare_annotation2.py	exon	.	-	.	PLAT	20	1.2610924907937e-05	0.000255916438545278
ENSG00000265381.ENSG00000162734.13	ENSG00000265381+ENSG00000162734	chr1	dexseq_prepare_annotation2.py	exon	.	+	.		5	1.26514089034287e-05	0.000256352497224881
ENSG00000163157.ENSG00000163159.19	ENSG00000163157+ENSG00000163159	chr1	dexseq_prepare_annotation2.py	exon	.	-	.		17	1.2757332024916e-05	0.000258111237895414
ENSG00000120068.10	ENSG00000120068	chr17	dexseq_prepare_annotation2.py	exon	.	-	.	HOXB8	10	1.29881380942038e-05	0.000262387610151618
ENSG00000180817.4	ENSG00000180817	chr10	dexseq_prepare_annotation2.py	exon	.	-	.	PPA1	3	1.30579260267054e-05	0.000263403156547667
ENSG00000204248.73	ENSG00000204248	chr6	dexseq_prepare_annotation2.py	exon	.	-	.	COL11A2	11	1.31893099197647e-05	0.000265656324428693
ENSG00000082196.ENSG00000250767.ENSG00000273294.ENSG00000242110.40	ENSG00000082196+ENSG00000250767+ENSG00000273294+ENSG00000242110	chr5	dexseq_prepare_annotation2.py	exon	.	-	.		17	1.33274350148293e-05	0.000267743017765625
ENSG00000131143.47	ENSG00000131143	chr16	dexseq_prepare_annotation2.py	exon	.	+	.	COX4I1	4	1.33480615192763e-05	0.000267743017765625
ENSG00000265148.25	ENSG00000265148	chr17	dexseq_prepare_annotation2.py	exon	.	+	.	BZRAP1-AS1	11	1.33524306006866e-05	0.000267743017765625
ENSG00000167107.67	ENSG00000167107	chr17	dexseq_prepare_annotation2.py	exon	.	+	.	ACSF2	31	1.34086141155659e-05	0.000268470693604691
ENSG00000187097.33	ENSG00000187097	chr14	dexseq_prepare_annotation2.py	exon	.	-	.	ENTPD5	9	1.34650342663791e-05	0.000269154301946142
ENSG00000158882.ENSG00000263548.27	ENSG00000158882+ENSG00000263548	chr1	dexseq_prepare_annotation2.py	exon	.	+	.		24	1.34826460256089e-05	0.000269154301946142
ENSG00000181555.37	ENSG00000181555	chr3	dexseq_prepare_annotation2.py	exon	.	-	.	SETD2	13	1.35106110433176e-05	0.000269314174342055
ENSG00000033170.31	ENSG00000033170	chr14	dexseq_prepare_annotation2.py	exon	.	+	.	FUT8	18	1.35688089301574e-05	0.000270075334089194
ENSG00000168014.74	ENSG00000168014	chr11	dexseq_prepare_annotation2.py	exon	.	-	.	C2CD3	22	1.36011535000586e-05	0.000270320421919427
ENSG00000048707.98	ENSG00000048707	chr1	dexseq_prepare_annotation2.py	exon	.	+	.	VPS13D	14	1.36935209555474e-05	0.000271755978375164
ENSG00000080823.99	ENSG00000080823	chr14	dexseq_prepare_annotation2.py	exon	.	-	.	MOK	29	1.4301565928663e-05	0.000283406214695017
ENSG00000224226.23	ENSG00000224226	chr17	dexseq_prepare_annotation2.py	exon	.	-	.	TBC1D3B	4	1.46933577940401e-05	0.000290743201511102
ENSG00000183054.45	ENSG00000183054	chr2	dexseq_prepare_annotation2.py	exon	.	-	.	RGPD6	11	1.47946733398592e-05	0.000292319350983016
ENSG00000147274.ENSG00000206979.32	ENSG00000147274+ENSG00000206979	chrX	dexseq_prepare_annotation2.py	exon	.	-	.		22	1.50217054608053e-05	0.000296371221043227
ENSG00000068976.26	ENSG00000068976	chr11	dexseq_prepare_annotation2.py	exon	.	-	.	PYGM	15	1.5227435377069e-05	0.000299991591844594
ENSG00000142166.20	ENSG00000142166	chr21	dexseq_prepare_annotation2.py	exon	.	+	.	IFNAR1	14	1.53694150713951e-05	0.000302347312519646
ENSG00000226869.22	ENSG00000226869	chr7	dexseq_prepare_annotation2.py	exon	.	-	.	LHFPL3-AS1	10	1.54741947168931e-05	0.000303965440617864
ENSG00000147419.28	ENSG00000147419	chr8	dexseq_prepare_annotation2.py	exon	.	-	.	CCDC25	9	1.56209849032026e-05	0.000306402894285929
ENSG00000119403.40	ENSG00000119403	chr9	dexseq_prepare_annotation2.py	exon	.	-	.	PHF19	30	1.60605352158919e-05	0.000314567376978899
ENSG00000141040.18	ENSG00000141040	chr17	dexseq_prepare_annotation2.py	exon	.	-	.	ZNF287	9	1.61488717182257e-05	0.00031583916498182
ENSG00000128944.38	ENSG00000128944	chr15	dexseq_prepare_annotation2.py	exon	.	+	.	KNSTRN	7	1.70477145840213e-05	0.000332936191478101
ENSG00000197134.12	ENSG00000197134	chr19	dexseq_prepare_annotation2.py	exon	.	+	.	ZNF257	8	1.73235145853073e-05	0.000337833568394107
ENSG00000100129.34	ENSG00000100129	chr22	dexseq_prepare_annotation2.py	exon	.	+	.	EIF3L	16	1.73591581080207e-05	0.000338040171237719
ENSG00000089639.29	ENSG00000089639	chr19	dexseq_prepare_annotation2.py	exon	.	-	.	GMIP	14	1.76811634346428e-05	0.000343814554107356
ENSG00000224851.2	ENSG00000224851	chr10	dexseq_prepare_annotation2.py	exon	.	+	.	LINC00502	3	1.80668523772569e-05	0.00035080888177134
ENSG00000108950.25	ENSG00000108950	chr17	dexseq_prepare_annotation2.py	exon	.	-	.	FAM20A	18	1.81212268203901e-05	0.000351359132099373
ENSG00000090612.ENSG00000256223.ENSG00000256825.64	ENSG00000090612+ENSG00000256223+ENSG00000256825	chr12	dexseq_prepare_annotation2.py	exon	.	+	.		14	1.83448042228856e-05	0.000355183834989729
ENSG00000175287.ENSG00000095319.ENSG00000251184.106	ENSG00000175287+ENSG00000095319+ENSG00000251184	chr9	dexseq_prepare_annotation2.py	exon	.	+	.		32	1.8562142506956e-05	0.000358876952910274
ENSG00000168003.67	ENSG00000168003	chr11	dexseq_prepare_annotation2.py	exon	.	+	.	SLC3A2	9	1.86937659316344e-05	0.000360904679896145
ENSG00000140443.55	ENSG00000140443	chr15	dexseq_prepare_annotation2.py	exon	.	+	.	IGF1R	40	1.90073757507857e-05	0.000366435051081218
ENSG00000183397.3	ENSG00000183397	chr19	dexseq_prepare_annotation2.py	exon	.	+	.	C19orf71	4	1.90819279205996e-05	0.000367347528228946
ENSG00000148735.20	ENSG00000148735	chr10	dexseq_prepare_annotation2.py	exon	.	+	.	PLEKHS1	18	1.93236770559274e-05	0.000371471541124986
ENSG00000164951.23	ENSG00000164951	chr8	dexseq_prepare_annotation2.py	exon	.	+	.	PDP1	7	1.93706803800792e-05	0.000371845422089857
ENSG00000265690.ENSG00000135722.ENSG00000102878.94	ENSG00000265690+ENSG00000135722+ENSG00000102878	chr16	dexseq_prepare_annotation2.py	exon	.	+	.		15	1.95622357801836e-05	0.000374989164564742
ENSG00000233404.ENSG00000071054.63	ENSG00000233404+ENSG00000071054	chr2	dexseq_prepare_annotation2.py	exon	.	+	.		48	1.99611372165123e-05	0.000382092974094799
ENSG00000006062.23	ENSG00000006062	chr17	dexseq_prepare_annotation2.py	exon	.	-	.	MAP3K14	16	2.06126588603965e-05	0.000394005426800355
ENSG00000181666.64	ENSG00000181666	chr19	dexseq_prepare_annotation2.py	exon	.	+	.	HKR1	48	2.07405555505679e-05	0.000395889387772155
ENSG00000134802.ENSG00000186652.ENSG00000254979.78	ENSG00000134802+ENSG00000186652+ENSG00000254979	chr11	dexseq_prepare_annotation2.py	exon	.	-	.		31	2.09591730720691e-05	0.000399497232496571
ENSG00000119321.32	ENSG00000119321	chr9	dexseq_prepare_annotation2.py	exon	.	-	.	FKBP15	12	2.09965105285675e-05	0.000399644442289165
ENSG00000073331.24	ENSG00000073331	chr4	dexseq_prepare_annotation2.py	exon	.	+	.	ALPK1	10	2.1081189770694e-05	0.000400691064726078
ENSG00000259065.4	ENSG00000259065	chr14	dexseq_prepare_annotation2.py	exon	.	+	.	RP5-1021I20.1	4	2.12171858885534e-05	0.000402708753257424
ENSG00000105287.54	ENSG00000105287	chr19	dexseq_prepare_annotation2.py	exon	.	-	.	PRKD2	33	2.14383846178729e-05	0.000406335674744656
ENSG00000197085.21	ENSG00000197085	chr7	dexseq_prepare_annotation2.py	exon	.	-	.	NPSR1-AS1	11	2.1676657698926e-05	0.000410275589967752
ENSG00000007516.39	ENSG00000007516	chr16	dexseq_prepare_annotation2.py	exon	.	+	.	BAIAP3	20	2.18267091873139e-05	0.000412537031488517
ENSG00000060138.53	ENSG00000060138	chr12	dexseq_prepare_annotation2.py	exon	.	-	.	YBX3	37	2.19693348271328e-05	0.000414240518621425
ENSG00000258941.ENSG00000150527.ENSG00000150526.45	ENSG00000258941+ENSG00000150527+ENSG00000150526	chr14	dexseq_prepare_annotation2.py	exon	.	+	.		2	2.19782298134821e-05	0.000414240518621425
ENSG00000065534.66	ENSG00000065534	chr3	dexseq_prepare_annotation2.py	exon	.	-	.	MYLK	23	2.20625802893475e-05	0.000415250377970354
ENSG00000007314.29	ENSG00000007314	chr17	dexseq_prepare_annotation2.py	exon	.	-	.	SCN4A	20	2.21247855514773e-05	0.000415841199188282
ENSG00000140553.49	ENSG00000140553	chr15	dexseq_prepare_annotation2.py	exon	.	+	.	UNC45A	8	2.22298627630164e-05	0.000417235045878868
ENSG00000158805.36	ENSG00000158805	chr16	dexseq_prepare_annotation2.py	exon	.	+	.	ZNF276	14	2.23282161977771e-05	0.000418498996651391
ENSG00000124177.55	ENSG00000124177	chr20	dexseq_prepare_annotation2.py	exon	.	-	.	CHD6	31	2.27448763135837e-05	0.00042571720645189
ENSG00000074181.41	ENSG00000074181	chr19	dexseq_prepare_annotation2.py	exon	.	-	.	NOTCH3	42	2.29491207326012e-05	0.000428945130590656
ENSG00000169347.29	ENSG00000169347	chr16	dexseq_prepare_annotation2.py	exon	.	-	.	GP2	17	2.31431100862915e-05	0.000431972711776631
ENSG00000133665.12	ENSG00000133665	chr10	dexseq_prepare_annotation2.py	exon	.	+	.	DYDC2	8	2.32565950254756e-05	0.00043349136722209
ENSG00000004700.30	ENSG00000004700	chr12	dexseq_prepare_annotation2.py	exon	.	-	.	RECQL	10	2.39415934127592e-05	0.000445643866351979
ENSG00000188690.31	ENSG00000188690	chr10	dexseq_prepare_annotation2.py	exon	.	-	.	UROS	22	2.40271828861923e-05	0.000445988886375749
ENSG00000138041.27	ENSG00000138041	chr2	dexseq_prepare_annotation2.py	exon	.	-	.	SMEK2	18	2.40285291425815e-05	0.000445988886375749
ENSG00000154359.28	ENSG00000154359	chr8	dexseq_prepare_annotation2.py	exon	.	-	.	LONRF1	13	2.40592744928896e-05	0.000445988886375749
ENSG00000119125.30	ENSG00000119125	chr9	dexseq_prepare_annotation2.py	exon	.	+	.	GDA	27	2.4199514078422e-05	0.000447973172137592
ENSG00000125630.53	ENSG00000125630	chr2	dexseq_prepare_annotation2.py	exon	.	+	.	POLR1B	36	2.42377403428976e-05	0.000448066172503292
ENSG00000049192.44	ENSG00000049192	chr5	dexseq_prepare_annotation2.py	exon	.	-	.	ADAMTS6	17	2.54081432826851e-05	0.000468822505694404
ENSG00000160285.ENSG00000235878.47	ENSG00000160285+ENSG00000235878	chr21	dexseq_prepare_annotation2.py	exon	.	-	.		28	2.54300166112118e-05	0.000468822505694404
ENSG00000249007.ENSG00000163435.31	ENSG00000249007+ENSG00000163435	chr1	dexseq_prepare_annotation2.py	exon	.	+	.		6	2.57743307161949e-05	0.000474521955000068
ENSG00000062485.ENSG00000257727.ENSG00000135473.ENSG00000144785.168	ENSG00000062485+ENSG00000257727+ENSG00000135473+ENSG00000144785	chr12	dexseq_prepare_annotation2.py	exon	.	-	.		28	2.62364616410356e-05	0.000482372002514681
ENSG00000126773.29	ENSG00000126773	chr14	dexseq_prepare_annotation2.py	exon	.	+	.	PCNXL4	22	2.63324641583616e-05	0.000483478372540258
ENSG00000075415.ENSG00000212443.40	ENSG00000075415+ENSG00000212443	chr12	dexseq_prepare_annotation2.py	exon	.	+	.		27	2.71596828515141e-05	0.000497989021849433
ENSG00000233766.29	ENSG00000233766	chr2	dexseq_prepare_annotation2.py	exon	.	+	.	AC098617.1	13	2.73140549447819e-05	0.000500139988439391
ENSG00000132470.68	ENSG00000132470	chr17	dexseq_prepare_annotation2.py	exon	.	+	.	ITGB4	19	2.80815979582566e-05	0.000513497512800369
ENSG00000256589.ENSG00000226091.26	ENSG00000256589+ENSG00000226091	chr12	dexseq_prepare_annotation2.py	exon	.	-	.		8	2.84874024723218e-05	0.000520213120925552
ENSG00000136021.39	ENSG00000136021	chr12	dexseq_prepare_annotation2.py	exon	.	+	.	SCYL2	9	2.8595394767978e-05	0.000521479530261977
ENSG00000255275.ENSG00000159423.ENSG00000179002.ENSG00000169991.32	ENSG00000255275+ENSG00000159423+ENSG00000179002+ENSG00000169991	chr1	dexseq_prepare_annotation2.py	exon	.	-	.		10	2.92851946321404e-05	0.00053333832869195
ENSG00000118804.ENSG00000189157.ENSG00000272414.39	ENSG00000118804+ENSG00000189157+ENSG00000272414	chr4	dexseq_prepare_annotation2.py	exon	.	+	.		23	2.9941105332528e-05	0.000544548809248606
ENSG00000115204.46	ENSG00000115204	chr2	dexseq_prepare_annotation2.py	exon	.	-	.	MPV17	25	3.02931503790167e-05	0.000550210046251455
ENSG00000148541.43	ENSG00000148541	chr10	dexseq_prepare_annotation2.py	exon	.	-	.	FAM13C	28	3.09420581591074e-05	0.000561240692012305
ENSG00000196155.59	ENSG00000196155	chr16	dexseq_prepare_annotation2.py	exon	.	+	.	PLEKHG4	10	3.10139732921759e-05	0.000561639800576499
ENSG00000260773.1	ENSG00000260773	chr15	dexseq_prepare_annotation2.py	exon	.	-	.	RP11-352G18.2	2	3.10472983497642e-05	0.000561639800576499
ENSG00000198793.6	ENSG00000198793	chr1	dexseq_prepare_annotation2.py	exon	.	-	.	MTOR	3	3.14393161158179e-05	0.000567969974542119
ENSG00000203684.3	ENSG00000203684	chr1	dexseq_prepare_annotation2.py	exon	.	-	.	IBA57-AS1	3	3.16030678082646e-05	0.000570164973358998
ENSG00000135766.5	ENSG00000135766	chr1	dexseq_prepare_annotation2.py	exon	.	-	.	EGLN1	5	3.17939659618115e-05	0.000572843218497526
ENSG00000158186.20	ENSG00000158186	chr3	dexseq_prepare_annotation2.py	exon	.	+	.	MRAS	17	3.19941067887719e-05	0.000575680628152635
ENSG00000249700.39	ENSG00000249700	chr4	dexseq_prepare_annotation2.py	exon	.	-	.	SRD5A3-AS1	23	3.21310823438375e-05	0.000577375441052046
ENSG00000100298.11	ENSG00000100298	chr22	dexseq_prepare_annotation2.py	exon	.	+	.	APOBEC3H	8	3.27943108376512e-05	0.000588509607385776
ENSG00000197818.24	ENSG00000197818	chr20	dexseq_prepare_annotation2.py	exon	.	+	.	SLC9A8	12	3.3182042719998e-05	0.000594143077366039
ENSG00000225648.13	ENSG00000225648	chr7	dexseq_prepare_annotation2.py	exon	.	+	.	SBDSP1	10	3.31962860566131e-05	0.000594143077366039
ENSG00000174501.47	ENSG00000174501	chr2	dexseq_prepare_annotation2.py	exon	.	-	.	ANKRD36C	31	3.3652008509367e-05	0.000601501794481998
ENSG00000167261.30	ENSG00000167261	chr16	dexseq_prepare_annotation2.py	exon	.	-	.	DPEP2	19	3.40973358972776e-05	0.00060865548668487
ENSG00000094880.30	ENSG00000094880	chr5	dexseq_prepare_annotation2.py	exon	.	-	.	CDC23	13	3.48521868315969e-05	0.000621308139091678
ENSG00000095485.32	ENSG00000095485	chr10	dexseq_prepare_annotation2.py	exon	.	-	.	CWF19L1	8	3.53369974290099e-05	0.000629119762934681
ENSG00000078668.7	ENSG00000078668	chr8	dexseq_prepare_annotation2.py	exon	.	+	.	VDAC3	2	3.62994438891752e-05	0.000644378247785284
ENSG00000148341.40	ENSG00000148341	chr9	dexseq_prepare_annotation2.py	exon	.	-	.	SH3GLB2	28	3.63191311118153e-05	0.000644378247785284
ENSG00000215559.35	ENSG00000215559	chr21	dexseq_prepare_annotation2.py	exon	.	-	.	ANKRD20A11P	16	3.63372987450612e-05	0.000644378247785284
ENSG00000120896.52	ENSG00000120896	chr8	dexseq_prepare_annotation2.py	exon	.	+	.	SORBS3	5	3.65411029832842e-05	0.000646770359000481
ENSG00000245534.13	ENSG00000245534	chr15	dexseq_prepare_annotation2.py	exon	.	+	.	RP11-219B17.1	5	3.65680462332247e-05	0.000646770359000481
ENSG00000226853.7	ENSG00000226853	chr2	dexseq_prepare_annotation2.py	exon	.	+	.	AC010894.3	7	3.68363296922074e-05	0.000649989343409962
ENSG00000148737.43	ENSG00000148737	chr10	dexseq_prepare_annotation2.py	exon	.	+	.	TCF7L2	24	3.68463762659223e-05	0.000649989343409962
ENSG00000175198.32	ENSG00000175198	chr13	dexseq_prepare_annotation2.py	exon	.	+	.	PCCA	21	3.70893367539637e-05	0.000653421148165457
ENSG00000100364.41	ENSG00000100364	chr22	dexseq_prepare_annotation2.py	exon	.	-	.	KIAA0930	24	3.7648462971442e-05	0.00066240678983
ENSG00000215860.10	ENSG00000215860	chr1	dexseq_prepare_annotation2.py	exon	.	-	.	PDZK1P1	6	3.78602185200935e-05	0.00066444499363199
ENSG00000135829.42	ENSG00000135829	chr1	dexseq_prepare_annotation2.py	exon	.	+	.	DHX9	34	3.7862778814598e-05	0.00066444499363199
ENSG00000117868.29	ENSG00000117868	chr7	dexseq_prepare_annotation2.py	exon	.	-	.	ESYT2	10	3.82143494542904e-05	0.000669743695955388
ENSG00000050438.30	ENSG00000050438	chr12	dexseq_prepare_annotation2.py	exon	.	+	.	SLC4A8	14	3.88181684201897e-05	0.000679443816900726
ENSG00000153048.35	ENSG00000153048	chr16	dexseq_prepare_annotation2.py	exon	.	-	.	CARHSP1	21	3.89055293819308e-05	0.000680090827732068
ENSG00000013297.27	ENSG00000013297	chr3	dexseq_prepare_annotation2.py	exon	.	+	.	CLDN11	15	3.98398596003654e-05	0.000695522516567829
ENSG00000140525.75	ENSG00000140525	chr15	dexseq_prepare_annotation2.py	exon	.	+	.	FANCI	10	4.06824403185982e-05	0.000709314640955404
ENSG00000143669.78	ENSG00000143669	chr1	dexseq_prepare_annotation2.py	exon	.	-	.	LYST	26	4.07581063905201e-05	0.00070971696224525
ENSG00000148985.ENSG00000250404.89	ENSG00000148985+ENSG00000250404	chr11	dexseq_prepare_annotation2.py	exon	.	+	.		67	4.22086573909728e-05	0.000734028133364921
ENSG00000177694.38	ENSG00000177694	chr3	dexseq_prepare_annotation2.py	exon	.	+	.	NAALADL2	18	4.25115070369468e-05	0.000738343355809005
ENSG00000117593.16	ENSG00000117593	chr1	dexseq_prepare_annotation2.py	exon	.	+	.	DARS2	6	4.287541523167e-05	0.000743706591968363
ENSG00000088538.52	ENSG00000088538	chr3	dexseq_prepare_annotation2.py	exon	.	+	.	DOCK3	36	4.35901905459678e-05	0.00075513430220518
ENSG00000129292.53	ENSG00000129292	chr8	dexseq_prepare_annotation2.py	exon	.	+	.	PHF20L1	16	4.38303621241176e-05	0.00075769466912233
ENSG00000184343.ENSG00000198753.83	ENSG00000184343+ENSG00000198753	chrX	dexseq_prepare_annotation2.py	exon	.	+	.		12	4.38502805916665e-05	0.00075769466912233
ENSG00000135249.29	ENSG00000135249	chr7	dexseq_prepare_annotation2.py	exon	.	+	.	RINT1	14	4.43847685937344e-05	0.000765949427330494
ENSG00000115042.20	ENSG00000115042	chr2	dexseq_prepare_annotation2.py	exon	.	+	.	FAHD2A	10	4.44491067587884e-05	0.000766080071149234
ENSG00000148411.4	ENSG00000148411	chr9	dexseq_prepare_annotation2.py	exon	.	-	.	NACC2	5	4.46615251934664e-05	0.000768759288884986
ENSG00000105520.27	ENSG00000105520	chr19	dexseq_prepare_annotation2.py	exon	.	+	.	DKFZP761J1410	13	4.53033877895747e-05	0.000778814290726511
ENSG00000105245.30	ENSG00000105245	chr19	dexseq_prepare_annotation2.py	exon	.	-	.	NUMBL	20	4.55280075921887e-05	0.000781679977680135
ENSG00000108312.44	ENSG00000108312	chr17	dexseq_prepare_annotation2.py	exon	.	-	.	UBTF	25	4.60230034424299e-05	0.000789174627008375
ENSG00000116906.27	ENSG00000116906	chr1	dexseq_prepare_annotation2.py	exon	.	+	.	GNPAT	12	4.67501277885151e-05	0.000800625602164989
ENSG00000113649.35	ENSG00000113649	chr5	dexseq_prepare_annotation2.py	exon	.	+	.	TCERG1	34	4.71689203163776e-05	0.00080677386523386
ENSG00000151474.46	ENSG00000151474	chr10	dexseq_prepare_annotation2.py	exon	.	-	.	FRMD4A	40	4.77527254341977e-05	0.000815725354094301
ENSG00000147955.16	ENSG00000147955	chr9	dexseq_prepare_annotation2.py	exon	.	-	.	SIGMAR1	14	4.91089425738046e-05	0.000837832086009472
ENSG00000077080.17	ENSG00000077080	chr7	dexseq_prepare_annotation2.py	exon	.	-	.	ACTL6B	2	4.95154875357514e-05	0.000843701394311824
ENSG00000233783.7	ENSG00000233783	chr21	dexseq_prepare_annotation2.py	exon	.	+	.	AP001442.2	7	5.10063184800051e-05	0.000868007904019759
ENSG00000137807.45	ENSG00000137807	chr15	dexseq_prepare_annotation2.py	exon	.	+	.	KIF23	31	5.13814107232678e-05	0.000873289845982995
ENSG00000139372.29	ENSG00000139372	chr12	dexseq_prepare_annotation2.py	exon	.	+	.	TDG	15	5.16486335563342e-05	0.00087672743376444
ENSG00000122705.23	ENSG00000122705	chr9	dexseq_prepare_annotation2.py	exon	.	+	.	CLTA	8	5.19026446909664e-05	0.000879932399628884
ENSG00000104953.39	ENSG00000104953	chr19	dexseq_prepare_annotation2.py	exon	.	+	.	TLE6	13	5.25313862152487e-05	0.000889474350031094
ENSG00000147889.39	ENSG00000147889	chr9	dexseq_prepare_annotation2.py	exon	.	-	.	CDKN2A	18	5.42638426796709e-05	0.000917657339551578
ENSG00000178127.ENSG00000101745.ENSG00000265257.64	ENSG00000178127+ENSG00000101745+ENSG00000265257	chr18	dexseq_prepare_annotation2.py	exon	.	+	.		34	5.49733857479224e-05	0.000928492916981494
ENSG00000120549.37	ENSG00000120549	chr10	dexseq_prepare_annotation2.py	exon	.	+	.	KIAA1217	13	5.56927373570439e-05	0.000939466863291633
ENSG00000077380.52	ENSG00000077380	chr2	dexseq_prepare_annotation2.py	exon	.	+	.	DYNC1I2	27	5.60581360472097e-05	0.000944450119796622
ENSG00000075292.88	ENSG00000075292	chr2	dexseq_prepare_annotation2.py	exon	.	+	.	ZNF638	48	5.64387202576695e-05	0.000949676471168641
ENSG00000055163.92	ENSG00000055163	chr5	dexseq_prepare_annotation2.py	exon	.	+	.	CYFIP2	30	5.66407871568317e-05	0.00095188969200678
ENSG00000166979.27	ENSG00000166979	chr21	dexseq_prepare_annotation2.py	exon	.	+	.	EVA1C	15	5.75039447923823e-05	0.000965193700215421
ENSG00000254119.20	ENSG00000254119	chr8	dexseq_prepare_annotation2.py	exon	.	+	.	RP11-705O24.1	11	5.81401089958832e-05	0.000974659342732228
ENSG00000133315.24	ENSG00000133315	chr11	dexseq_prepare_annotation2.py	exon	.	-	.	MACROD1	11	5.82630054577951e-05	0.000975507765078095
ENSG00000204952.8	ENSG00000204952	chr17	dexseq_prepare_annotation2.py	exon	.	-	.	FBXO47	9	5.83596251258597e-05	0.000975914672953503
ENSG00000091129.31	ENSG00000091129	chr7	dexseq_prepare_annotation2.py	exon	.	-	.	NRCAM	21	5.86313196635814e-05	0.000979244627302018
ENSG00000148803.16	ENSG00000148803	chr10	dexseq_prepare_annotation2.py	exon	.	-	.	FUOM	12	5.89835958924457e-05	0.000983910539639746
ENSG00000187240.105	ENSG00000187240	chr11	dexseq_prepare_annotation2.py	exon	.	+	.	DYNC2H1	37	6.05167925117442e-05	0.00100823964808147
ENSG00000128908.56	ENSG00000128908	chr15	dexseq_prepare_annotation2.py	exon	.	-	.	INO80	19	6.07271539958217e-05	0.00101049684731642
ENSG00000141002.ENSG00000267048.ENSG00000198211.ENSG00000258839.ENSG00000256390.ENSG00000258947.118	ENSG00000141002+ENSG00000267048+ENSG00000198211+ENSG00000258839+ENSG00000256390+ENSG00000258947	chr16	dexseq_prepare_annotation2.py	exon	.	+	.		59	6.15800600806284e-05	0.00102342723003458
ENSG00000255650.7	ENSG00000255650	chr12	dexseq_prepare_annotation2.py	exon	.	-	.	FAM222A-AS1	7	6.21834596525251e-05	0.00103218424109573
ENSG00000255246.3	ENSG00000255246	chr11	dexseq_prepare_annotation2.py	exon	.	-	.	RP11-179A16.2	4	6.30057798565026e-05	0.0010445491390215
ENSG00000066777.57	ENSG00000066777	chr8	dexseq_prepare_annotation2.py	exon	.	-	.	ARFGEF1	41	6.36627666775319e-05	0.00105414605682613
ENSG00000134986.54	ENSG00000134986	chr5	dexseq_prepare_annotation2.py	exon	.	-	.	NREP	32	6.38375464600571e-05	0.00105574471749813
ENSG00000197283.ENSG00000264085.18	ENSG00000197283+ENSG00000264085	chr6	dexseq_prepare_annotation2.py	exon	.	+	.		12	6.42649764117994e-05	0.00106151267647152
ENSG00000183773.ENSG00000099949.127	ENSG00000183773+ENSG00000099949	chr22	dexseq_prepare_annotation2.py	exon	.	+	.		50	6.58591519238486e-05	0.00108619978942947
ENSG00000170921.43	ENSG00000170921	chr17	dexseq_prepare_annotation2.py	exon	.	+	.	TANC2	17	6.59205355718958e-05	0.00108619978942947
ENSG00000004766.23	ENSG00000004766	chr7	dexseq_prepare_annotation2.py	exon	.	+	.	CCDC132	15	6.68359718624208e-05	0.00109994078083338
ENSG00000104691.27	ENSG00000104691	chr8	dexseq_prepare_annotation2.py	exon	.	+	.	UBXN8	10	6.7094853197279e-05	0.00110285632630607
ENSG00000181378.48	ENSG00000181378	chr2	dexseq_prepare_annotation2.py	exon	.	-	.	CCDC108	15	6.73469984720931e-05	0.0011056541902444
ENSG00000138107.25	ENSG00000138107	chr10	dexseq_prepare_annotation2.py	exon	.	-	.	ACTR1A	20	6.82356985748691e-05	0.00111888305257334
ENSG00000125743.14	ENSG00000125743	chr19	dexseq_prepare_annotation2.py	exon	.	-	.	SNRPD2	12	6.85268360242084e-05	0.00112229326716832
ENSG00000140368.57	ENSG00000140368	chr15	dexseq_prepare_annotation2.py	exon	.	+	.	PSTPIP1	11	6.91192880646345e-05	0.00113062399082696
ENSG00000258912.5	ENSG00000258912	chr14	dexseq_prepare_annotation2.py	exon	.	-	.	RP11-1079H9.1	6	6.97382767017634e-05	0.00113885972152702
ENSG00000163743.38	ENSG00000163743	chr4	dexseq_prepare_annotation2.py	exon	.	-	.	RCHY1	17	6.97915516637901e-05	0.00113885972152702
ENSG00000128918.50	ENSG00000128918	chr15	dexseq_prepare_annotation2.py	exon	.	-	.	ALDH1A2	27	6.99172296434585e-05	0.00113953262565033
ENSG00000223711.5	ENSG00000223711	chr3	dexseq_prepare_annotation2.py	exon	.	+	.	AC091633.3	4	7.14097747587234e-05	0.00116245465665738
ENSG00000068078.29	ENSG00000068078	chr4	dexseq_prepare_annotation2.py	exon	.	+	.	FGFR3	12	7.23708600211844e-05	0.00117668042889866
ENSG00000187091.33	ENSG00000187091	chr3	dexseq_prepare_annotation2.py	exon	.	-	.	PLCD1	7	7.29758574682941e-05	0.00118234939625143
ENSG00000125730.53	ENSG00000125730	chr19	dexseq_prepare_annotation2.py	exon	.	-	.	C3	32	7.30309316627764e-05	0.00118234939625143
ENSG00000095794.45	ENSG00000095794	chr10	dexseq_prepare_annotation2.py	exon	.	+	.	CREM	6	7.30640878852734e-05	0.00118234939625143
ENSG00000082293.48	ENSG00000082293	chr6	dexseq_prepare_annotation2.py	exon	.	+	.	COL19A1	21	7.30699812133156e-05	0.00118234939625143
ENSG00000168389.28	ENSG00000168389	chr1	dexseq_prepare_annotation2.py	exon	.	+	.	MFSD2A	24	7.35584744794589e-05	0.00118882827916203
ENSG00000128438.ENSG00000240505.22	ENSG00000128438+ENSG00000240505	chr17	dexseq_prepare_annotation2.py	exon	.	-	.		5	7.3887090640922e-05	0.00119271087105173
ENSG00000143224.43	ENSG00000143224	chr1	dexseq_prepare_annotation2.py	exon	.	+	.	PPOX	17	7.42112600437699e-05	0.00119651249019197
ENSG00000003987.9	ENSG00000003987	chr8	dexseq_prepare_annotation2.py	exon	.	-	.	MTMR7	7	7.4341095225108e-05	0.00119717551320147
ENSG00000140749.9	ENSG00000140749	chr16	dexseq_prepare_annotation2.py	exon	.	-	.	IGSF6	7	7.45164360719664e-05	0.00119720293192624
ENSG00000077327.27	ENSG00000077327	chr10	dexseq_prepare_annotation2.py	exon	.	+	.	SPAG6	17	7.45988404418488e-05	0.00119720293192624
ENSG00000179832.62	ENSG00000179832	chr8	dexseq_prepare_annotation2.py	exon	.	+	.	MROH1	20	7.46910881478117e-05	0.00119720293192624
ENSG00000175352.7	ENSG00000175352	chr11	dexseq_prepare_annotation2.py	exon	.	-	.	NRIP3	5	7.47113041519643e-05	0.00119720293192624
ENSG00000141140.90	ENSG00000141140	chr17	dexseq_prepare_annotation2.py	exon	.	-	.	MYO19	44	7.47863706271819e-05	0.00119720293192624
ENSG00000198074.15	ENSG00000198074	chr7	dexseq_prepare_annotation2.py	exon	.	+	.	AKR1B10	6	7.51410656906499e-05	0.00120145578376223
ENSG00000173464.ENSG00000258436.ENSG00000259060.34	ENSG00000173464+ENSG00000258436+ENSG00000259060	chr14	dexseq_prepare_annotation2.py	exon	.	-	.		20	7.57063110162246e-05	0.00120906114457272
ENSG00000126522.ENSG00000249319.ENSG00000241258.60	ENSG00000126522+ENSG00000249319+ENSG00000241258	chr7	dexseq_prepare_annotation2.py	exon	.	+	.		34	7.58456099403241e-05	0.00120985402617574
ENSG00000251018.6	ENSG00000251018	chr5	dexseq_prepare_annotation2.py	exon	.	-	.	RP11-80G7.1	3	7.70697718551482e-05	0.00122792983611007
ENSG00000177138.21	ENSG00000177138	chrX	dexseq_prepare_annotation2.py	exon	.	-	.	FAM9B	10	7.7257228862152e-05	0.00122801780690816
ENSG00000224892.ENSG00000236778.52	ENSG00000224892+ENSG00000236778	chr13	dexseq_prepare_annotation2.py	exon	.	+	.		12	7.72572892230476e-05	0.00122801780690816
ENSG00000107959.48	ENSG00000107959	chr10	dexseq_prepare_annotation2.py	exon	.	-	.	PITRM1	7	7.79515357270268e-05	0.00123759526427791
ENSG00000187741.92	ENSG00000187741	chr16	dexseq_prepare_annotation2.py	exon	.	-	.	FANCA	38	7.85097303264477e-05	0.00124499272709214
ENSG00000151490.43	ENSG00000151490	chr12	dexseq_prepare_annotation2.py	exon	.	+	.	PTPRO	18	7.86965186118335e-05	0.00124537511060085
ENSG00000185920.16	ENSG00000185920	chr9	dexseq_prepare_annotation2.py	exon	.	-	.	PTCH1	10	7.87184119557263e-05	0.00124537511060085
ENSG00000132196.29	ENSG00000132196	chr1	dexseq_prepare_annotation2.py	exon	.	+	.	HSD17B7	2	7.90580797164477e-05	0.00124928429247478
ENSG00000068724.20	ENSG00000068724	chr2	dexseq_prepare_annotation2.py	exon	.	+	.	TTC7A	13	7.91920027165577e-05	0.00124993693176602
ENSG00000151466.37	ENSG00000151466	chr4	dexseq_prepare_annotation2.py	exon	.	-	.	SCLT1	2	8.10864651680796e-05	0.00127796823004213
ENSG00000017797.4	ENSG00000017797	chr18	dexseq_prepare_annotation2.py	exon	.	+	.	RALBP1	5	8.11573748163104e-05	0.00127796823004213
ENSG00000260391.ENSG00000160145.110	ENSG00000260391+ENSG00000160145	chr3	dexseq_prepare_annotation2.py	exon	.	+	.		65	8.25886451510004e-05	0.00129899040362791
ENSG00000140798.52	ENSG00000140798	chr16	dexseq_prepare_annotation2.py	exon	.	-	.	ABCC12	28	8.33594707749512e-05	0.00130958796054478
ENSG00000196912.61	ENSG00000196912	chr2	dexseq_prepare_annotation2.py	exon	.	-	.	ANKRD36B	17	8.42419424151405e-05	0.00132191280568874
ENSG00000255701.ENSG00000131386.22	ENSG00000255701+ENSG00000131386	chr3	dexseq_prepare_annotation2.py	exon	.	+	.		14	8.50143845764635e-05	0.00133248445976699
ENSG00000266967.ENSG00000267060.ENSG00000108825.91	ENSG00000266967+ENSG00000267060+ENSG00000108825	chr17	dexseq_prepare_annotation2.py	exon	.	-	.		38	8.59885168112701e-05	0.00134618913499778
ENSG00000253896.4	ENSG00000253896	chr8	dexseq_prepare_annotation2.py	exon	.	+	.	AC144568.2	5	8.71495589235683e-05	0.00136278481769821
ENSG00000092108.64	ENSG00000092108	chr14	dexseq_prepare_annotation2.py	exon	.	+	.	SCFD1	30	8.81442524438273e-05	0.00137674385038131
ENSG00000145868.56	ENSG00000145868	chr5	dexseq_prepare_annotation2.py	exon	.	+	.	FBXO38	17	9.19792699350397e-05	0.00143498294540273
ENSG00000266365.8	ENSG00000266365	chr17	dexseq_prepare_annotation2.py	exon	.	-	.	RP11-51L5.3	9	9.23982560164471e-05	0.00143985504034868
ENSG00000263142.ENSG00000262633.ENSG00000108433.23	ENSG00000263142+ENSG00000262633+ENSG00000108433	chr17	dexseq_prepare_annotation2.py	exon	.	+	.		14	9.35921187634086e-05	0.00145677698121361
ENSG00000242125.ENSG00000180198.46	ENSG00000242125+ENSG00000180198	chr1	dexseq_prepare_annotation2.py	exon	.	+	.		14	9.54082164460953e-05	0.00148333396421665
ENSG00000262660.ENSG00000262814.ENSG00000183048.37	ENSG00000262660+ENSG00000262814+ENSG00000183048	chr17	dexseq_prepare_annotation2.py	exon	.	+	.		12	9.76849479917809e-05	0.00151698316818076
ENSG00000175449.17	ENSG00000175449	chr5	dexseq_prepare_annotation2.py	exon	.	+	.	RFESD	10	9.80831616528894e-05	0.00152141639828246
ENSG00000103932.49	ENSG00000103932	chr15	dexseq_prepare_annotation2.py	exon	.	-	.	RPAP1	30	9.95858894054465e-05	0.00154295244262514
ENSG00000254485.ENSG00000196220.ENSG00000206573.106	ENSG00000254485+ENSG00000196220+ENSG00000206573	chr3	dexseq_prepare_annotation2.py	exon	.	-	.		63	0.000100596214319053	0.00155655720345206
ENSG00000167549.37	ENSG00000167549	chr17	dexseq_prepare_annotation2.py	exon	.	-	.	CORO6	25	0.000100694660141804	0.00155655720345206
ENSG00000140854.46	ENSG00000140854	chr16	dexseq_prepare_annotation2.py	exon	.	+	.	KATNB1	17	0.00010131964367573	0.0015644263059542
ENSG00000109819.47	ENSG00000109819	chr4	dexseq_prepare_annotation2.py	exon	.	-	.	PPARGC1A	34	0.000102112253133734	0.00157421578870635
ENSG00000116885.32	ENSG00000116885	chr1	dexseq_prepare_annotation2.py	exon	.	-	.	OSCP1	21	0.00010218696042288	0.00157421578870635
ENSG00000139613.61	ENSG00000139613	chr12	dexseq_prepare_annotation2.py	exon	.	-	.	SMARCC2	20	0.000102873443985225	0.00158298418082167
ENSG00000163626.13	ENSG00000163626	chr4	dexseq_prepare_annotation2.py	exon	.	-	.	COX18	5	0.000103207783797352	0.00158632009378732
ENSG00000171914.73	ENSG00000171914	chr15	dexseq_prepare_annotation2.py	exon	.	+	.	TLN2	61	0.000103857929303564	0.0015944968782157
ENSG00000253495.ENSG00000136960.24	ENSG00000253495+ENSG00000136960	chr8	dexseq_prepare_annotation2.py	exon	.	-	.		20	0.000106960067550476	0.00164025694499281
ENSG00000021776.44	ENSG00000021776	chr15	dexseq_prepare_annotation2.py	exon	.	-	.	AQR	7	0.000107230617403635	0.00164253936647226
ENSG00000105339.45	ENSG00000105339	chr8	dexseq_prepare_annotation2.py	exon	.	+	.	DENND3	31	0.000108419698472684	0.00165887055656335
ENSG00000244045.ENSG00000258924.ENSG00000264302.ENSG00000004139.57	ENSG00000244045+ENSG00000258924+ENSG00000264302+ENSG00000004139	chr17	dexseq_prepare_annotation2.py	exon	.	+	.		36	0.000108959722426343	0.00166524513493035
ENSG00000267827.ENSG00000204611.ENSG00000196267.18	ENSG00000267827+ENSG00000204611+ENSG00000196267	chr19	dexseq_prepare_annotation2.py	exon	.	-	.		12	0.000109727392913315	0.00167508050606921
ENSG00000053747.89	ENSG00000053747	chr18	dexseq_prepare_annotation2.py	exon	.	+	.	LAMA3	42	0.000111897017539615	0.00170627147084418
ENSG00000125898.4	ENSG00000125898	chr20	dexseq_prepare_annotation2.py	exon	.	+	.	FAM110A	5	0.000112400213234732	0.00171195058928046
ENSG00000100299.27	ENSG00000100299	chr22	dexseq_prepare_annotation2.py	exon	.	-	.	ARSA	22	0.000112523169521435	0.00171195058928046
ENSG00000185813.51	ENSG00000185813	chr17	dexseq_prepare_annotation2.py	exon	.	-	.	PCYT2	11	0.000114496160080199	0.00173908087716071
ENSG00000267618.ENSG00000185379.ENSG00000092871.40	ENSG00000267618+ENSG00000185379+ENSG00000092871	chr17	dexseq_prepare_annotation2.py	exon	.	-	.		14	0.000114564127439487	0.00173908087716071
ENSG00000112096.42	ENSG00000112096	chr6	dexseq_prepare_annotation2.py	exon	.	-	.	SOD2	18	0.000118992537546702	0.00180427448785702
ENSG00000233327.ENSG00000154874.ENSG00000213077.ENSG00000273018.95	ENSG00000233327+ENSG00000154874+ENSG00000213077+ENSG00000273018	chr17	dexseq_prepare_annotation2.py	exon	.	-	.		47	0.000119133039967396	0.00180437752453424
ENSG00000213780.ENSG00000137411.48	ENSG00000213780+ENSG00000137411	chr6	dexseq_prepare_annotation2.py	exon	.	+	.		6	0.000119588108664053	0.00180923937939619
ENSG00000032219.44	ENSG00000032219	chr14	dexseq_prepare_annotation2.py	exon	.	+	.	ARID4A	35	0.000120202297708069	0.00181649496928375
ENSG00000170743.14	ENSG00000170743	chr11	dexseq_prepare_annotation2.py	exon	.	+	.	SYT9	3	0.000124530127237298	0.00187979202132811
ENSG00000185344.33	ENSG00000185344	chr12	dexseq_prepare_annotation2.py	exon	.	+	.	ATP6V0A2	3	0.000126101850188299	0.00190139046736435
ENSG00000224376.6	ENSG00000224376	chr2	dexseq_prepare_annotation2.py	exon	.	+	.	AC017104.6	2	0.000126705441763503	0.00190835930423937
ENSG00000135677.29	ENSG00000135677	chr12	dexseq_prepare_annotation2.py	exon	.	-	.	GNS	16	0.000128562901154199	0.00193417653408687
ENSG00000090975.27	ENSG00000090975	chr12	dexseq_prepare_annotation2.py	exon	.	-	.	PITPNM2	21	0.000129319515960766	0.00194339294865316
ENSG00000233919.2	ENSG00000233919	chr3	dexseq_prepare_annotation2.py	exon	.	-	.	RP11-372H2.1	2	0.000129720190570089	0.00194724579726735
ENSG00000234770.4	ENSG00000234770	chr8	dexseq_prepare_annotation2.py	exon	.	+	.	GULOP	5	0.000130900433197972	0.0019627792733407
ENSG00000176148.20	ENSG00000176148	chr11	dexseq_prepare_annotation2.py	exon	.	+	.	TCP11L1	5	0.00013134401264791	0.00196724467334467
ENSG00000003509.37	ENSG00000003509	chr2	dexseq_prepare_annotation2.py	exon	.	+	.	NDUFAF7	13	0.000131891684549354	0.00197325751994848
ENSG00000138696.23	ENSG00000138696	chr4	dexseq_prepare_annotation2.py	exon	.	+	.	BMPR1B	15	0.000132216871665243	0.00197593209648113
ENSG00000141298.25	ENSG00000141298	chr17	dexseq_prepare_annotation2.py	exon	.	-	.	SSH2	12	0.000133331068432711	0.00199037916869407
ENSG00000128596.47	ENSG00000128596	chr7	dexseq_prepare_annotation2.py	exon	.	+	.	CCDC136	30	0.000133796290822497	0.00199511706591116
ENSG00000078081.15	ENSG00000078081	chr3	dexseq_prepare_annotation2.py	exon	.	-	.	LAMP3	10	0.00013419680079943	0.0019988806035191
ENSG00000158125.36	ENSG00000158125	chr2	dexseq_prepare_annotation2.py	exon	.	-	.	XDH	24	0.000135704577403438	0.00201911055353848
ENSG00000119650.ENSG00000119685.ENSG00000119686.142	ENSG00000119650+ENSG00000119685+ENSG00000119686	chr14	dexseq_prepare_annotation2.py	exon	.	+	.		40	0.000136821781267817	0.00203349112137577
ENSG00000124571.57	ENSG00000124571	chr6	dexseq_prepare_annotation2.py	exon	.	-	.	XPO5	12	0.00013964779222563	0.00207320897259062
ENSG00000132780.54	ENSG00000132780	chr1	dexseq_prepare_annotation2.py	exon	.	+	.	NASP	27	0.000143664718746285	0.00213050041701221
ENSG00000066739.54	ENSG00000066739	chr14	dexseq_prepare_annotation2.py	exon	.	-	.	ATG2B	19	0.000147102776841944	0.00217909107956315
ENSG00000223709.8	ENSG00000223709	chr11	dexseq_prepare_annotation2.py	exon	.	-	.	TRIM64EP	9	0.000148614238883515	0.00219906705453184
ENSG00000119283.22	ENSG00000119283	chr1	dexseq_prepare_annotation2.py	exon	.	+	.	TRIM67	11	0.000149325076132332	0.00220526908240983
ENSG00000136044.56	ENSG00000136044	chr12	dexseq_prepare_annotation2.py	exon	.	-	.	APPL2	37	0.000149360203136168	0.00220526908240983
ENSG00000052344.11	ENSG00000052344	chr16	dexseq_prepare_annotation2.py	exon	.	-	.	PRSS8	8	0.000150986760107183	0.00222684844551523
ENSG00000167378.ENSG00000268361.ENSG00000073050.48	ENSG00000167378+ENSG00000268361+ENSG00000073050	chr19	dexseq_prepare_annotation2.py	exon	.	-	.		4	0.000151543127411695	0.00223261408779566
ENSG00000070756.68	ENSG00000070756	chr8	dexseq_prepare_annotation2.py	exon	.	-	.	PABPC1	22	0.000152415154003762	0.00224301254447194
ENSG00000177728.ENSG00000265636.28	ENSG00000177728+ENSG00000265636	chr17	dexseq_prepare_annotation2.py	exon	.	+	.		23	0.000155058219981889	0.00227942339722831
ENSG00000255157.4	ENSG00000255157	chr11	dexseq_prepare_annotation2.py	exon	.	+	.	CTD-2313N18.8	3	0.000155709366675495	0.00228650479138826
ENSG00000151893.23	ENSG00000151893	chr10	dexseq_prepare_annotation2.py	exon	.	-	.	CACUL1	11	0.000157160098193165	0.00230529948382256
ENSG00000161011.43	ENSG00000161011	chr5	dexseq_prepare_annotation2.py	exon	.	+	.	SQSTM1	16	0.000158798216824783	0.00232679906194402
ENSG00000174996.30	ENSG00000174996	chr11	dexseq_prepare_annotation2.py	exon	.	+	.	KLC2	21	0.000159515330587124	0.00233268962473314
ENSG00000177943.ENSG00000054148.50	ENSG00000177943+ENSG00000054148	chr9	dexseq_prepare_annotation2.py	exon	.	+	.		20	0.000159545944692752	0.00233268962473314
ENSG00000140386.77	ENSG00000140386	chr15	dexseq_prepare_annotation2.py	exon	.	-	.	SCAPER	43	0.00016085788003592	0.00234932585615231
ENSG00000133687.36	ENSG00000133687	chr12	dexseq_prepare_annotation2.py	exon	.	-	.	TMTC1	22	0.000161215172190885	0.00235199864726054
ENSG00000204410.ENSG00000228727.ENSG00000255152.84	ENSG00000204410+ENSG00000228727+ENSG00000255152	chr6	dexseq_prepare_annotation2.py	exon	.	+	.		21	0.000161667701125552	0.00235601941709555
ENSG00000070501.42	ENSG00000070501	chr8	dexseq_prepare_annotation2.py	exon	.	+	.	POLB	10	0.00016183994069267	0.00235601941709555
ENSG00000153066.9	ENSG00000153066	chr16	dexseq_prepare_annotation2.py	exon	.	-	.	TXNDC11	10	0.000163667270734365	0.00238005368379338
ENSG00000109576.17	ENSG00000109576	chr4	dexseq_prepare_annotation2.py	exon	.	-	.	AADAT	11	0.000163993179615211	0.00238222600528232
ENSG00000135953.23	ENSG00000135953	chr2	dexseq_prepare_annotation2.py	exon	.	-	.	MFSD9	12	0.000164548213000523	0.00238771842413125
ENSG00000164024.30	ENSG00000164024	chr4	dexseq_prepare_annotation2.py	exon	.	+	.	METAP1	14	0.000167604868524234	0.00242946047339907
ENSG00000067141.48	ENSG00000067141	chr15	dexseq_prepare_annotation2.py	exon	.	+	.	NEO1	17	0.000169155248840841	0.00244930266427806
ENSG00000128951.32	ENSG00000128951	chr15	dexseq_prepare_annotation2.py	exon	.	+	.	DUT	18	0.000171012065204443	0.00247143336562303
ENSG00000267796.ENSG00000188223.ENSG00000205155.40	ENSG00000267796+ENSG00000188223+ENSG00000205155	chr19	dexseq_prepare_annotation2.py	exon	.	+	.		5	0.000171049926898252	0.00247143336562303
ENSG00000132142.102	ENSG00000132142	chr17	dexseq_prepare_annotation2.py	exon	.	-	.	ACACA	73	0.000171336992561693	0.00247293338462037
ENSG00000166349.12	ENSG00000166349	chr11	dexseq_prepare_annotation2.py	exon	.	+	.	RAG1	9	0.000173205435511726	0.00249723007716959
ENSG00000133958.58	ENSG00000133958	chr14	dexseq_prepare_annotation2.py	exon	.	+	.	UNC79	21	0.000173640121501199	0.00250082544253862
ENSG00000163636.26	ENSG00000163636	chr3	dexseq_prepare_annotation2.py	exon	.	-	.	PSMD6	4	0.00017398553388902	0.00250312876314747
ENSG00000113648.55	ENSG00000113648	chr5	dexseq_prepare_annotation2.py	exon	.	-	.	H2AFY	18	0.000177858316975618	0.00255612139253031
ENSG00000114098.67	ENSG00000114098	chr3	dexseq_prepare_annotation2.py	exon	.	+	.	ARMC8	16	0.00018104577003093	0.00259777019569574
ENSG00000112983.76	ENSG00000112983	chr5	dexseq_prepare_annotation2.py	exon	.	-	.	BRD8	43	0.000181141293379007	0.00259777019569574
ENSG00000244301.ENSG00000243478.56	ENSG00000244301+ENSG00000243478	chr2	dexseq_prepare_annotation2.py	exon	.	+	.		8	0.000182715876108097	0.00261280161157177
ENSG00000107331.91	ENSG00000107331	chr9	dexseq_prepare_annotation2.py	exon	.	-	.	ABCA2	30	0.000182728034801192	0.00261280161157177
ENSG00000183801.14	ENSG00000183801	chr11	dexseq_prepare_annotation2.py	exon	.	+	.	OLFML1	7	0.000182770264640515	0.00261280161157177
ENSG00000163710.28	ENSG00000163710	chr3	dexseq_prepare_annotation2.py	exon	.	-	.	PCOLCE2	20	0.000183198058012887	0.00261614581257557
ENSG00000145819.55	ENSG00000145819	chr5	dexseq_prepare_annotation2.py	exon	.	+	.	ARHGAP26	21	0.000184875177859491	0.00263519306300986
ENSG00000102893.69	ENSG00000102893	chr16	dexseq_prepare_annotation2.py	exon	.	+	.	PHKB	56	0.000184922403161937	0.00263519306300986
ENSG00000112146.ENSG00000242865.43	ENSG00000112146+ENSG00000242865	chr6	dexseq_prepare_annotation2.py	exon	.	+	.		24	0.000185422212065803	0.00263730675875414
ENSG00000175197.12	ENSG00000175197	chr12	dexseq_prepare_annotation2.py	exon	.	-	.	DDIT3	10	0.000185461586814204	0.00263730675875414
ENSG00000155827.31	ENSG00000155827	chr9	dexseq_prepare_annotation2.py	exon	.	+	.	RNF20	22	0.000185705342803368	0.0026379932643489
ENSG00000154493.29	ENSG00000154493	chr10	dexseq_prepare_annotation2.py	exon	.	-	.	C10orf90	4	0.000188281879988591	0.00267178125178343
ENSG00000159210.43	ENSG00000159210	chr17	dexseq_prepare_annotation2.py	exon	.	-	.	SNF8	18	0.000189120404010226	0.00268086118919958
ENSG00000142396.ENSG00000269545.ENSG00000198131.ENSG00000267216.ENSG00000273439.ENSG00000083842.67	ENSG00000142396+ENSG00000269545+ENSG00000198131+ENSG00000267216+ENSG00000273439+ENSG00000083842	chr19	dexseq_prepare_annotation2.py	exon	.	+	.		46	0.000190433766241531	0.00269664603927541
ENSG00000137841.30	ENSG00000137841	chr15	dexseq_prepare_annotation2.py	exon	.	-	.	PLCB2	19	0.000191667590857203	0.00271127268198948
ENSG00000177103.36	ENSG00000177103	chr11	dexseq_prepare_annotation2.py	exon	.	-	.	DSCAML1	10	0.000193626673533239	0.00273469576931638
ENSG00000163214.45	ENSG00000163214	chr2	dexseq_prepare_annotation2.py	exon	.	-	.	DHX57	19	0.000193728725858945	0.00273469576931638
ENSG00000148200.17	ENSG00000148200	chr9	dexseq_prepare_annotation2.py	exon	.	-	.	NR6A1	15	0.00019556029536221	0.00275766581600108
ENSG00000119812.20	ENSG00000119812	chr2	dexseq_prepare_annotation2.py	exon	.	-	.	FAM98A	18	0.000195821561997518	0.00275846761916128
ENSG00000203801.10	ENSG00000203801	chr6	dexseq_prepare_annotation2.py	exon	.	+	.	LINC00222	2	0.000201013738011129	0.00282865526012532
ENSG00000213413.ENSG00000066923.83	ENSG00000213413+ENSG00000066923	chr7	dexseq_prepare_annotation2.py	exon	.	+	.		60	0.000204544333566851	0.00287533935571318
ENSG00000104695.28	ENSG00000104695	chr8	dexseq_prepare_annotation2.py	exon	.	-	.	PPP2CB	14	0.000208332699025939	0.00292470516645174
ENSG00000183117.77	ENSG00000183117	chr8	dexseq_prepare_annotation2.py	exon	.	-	.	CSMD1	23	0.000208489542061992	0.00292470516645174
ENSG00000263798.ENSG00000108439.ENSG00000108465.115	ENSG00000263798+ENSG00000108439+ENSG00000108465	chr17	dexseq_prepare_annotation2.py	exon	.	+	.		59	0.00021108886322706	0.00295809367523279
ENSG00000142102.39	ENSG00000142102	chr11	dexseq_prepare_annotation2.py	exon	.	+	.	ATHL1	38	0.000211985180387684	0.00296757262378816
ENSG00000117523.55	ENSG00000117523	chr1	dexseq_prepare_annotation2.py	exon	.	+	.	PRRC2C	28	0.000213641163915694	0.00298765544771222
ENSG00000225361.8	ENSG00000225361	chr9	dexseq_prepare_annotation2.py	exon	.	-	.	PPP1R26-AS1	5	0.000215380909168708	0.00300820065284856
ENSG00000169359.15	ENSG00000169359	chr3	dexseq_prepare_annotation2.py	exon	.	-	.	SLC33A1	11	0.000215556134220419	0.00300820065284856
ENSG00000165458.58	ENSG00000165458	chr11	dexseq_prepare_annotation2.py	exon	.	+	.	INPPL1	20	0.000216691443063488	0.00302021616738341
ENSG00000258903.3	ENSG00000258903	chr14	dexseq_prepare_annotation2.py	exon	.	-	.	RP11-355I22.2	4	0.000216864725171881	0.00302021616738341
ENSG00000089091.30	ENSG00000089091	chr20	dexseq_prepare_annotation2.py	exon	.	-	.	DZANK1	11	0.000218190381931193	0.00303554557130046
ENSG00000106123.43	ENSG00000106123	chr7	dexseq_prepare_annotation2.py	exon	.	+	.	EPHB6	24	0.000218662190054416	0.00303897657547306
ENSG00000047410.ENSG00000202025.63	ENSG00000047410+ENSG00000202025	chr1	dexseq_prepare_annotation2.py	exon	.	-	.		10	0.000219044127287848	0.00304115277546246
ENSG00000211456.48	ENSG00000211456	chr3	dexseq_prepare_annotation2.py	exon	.	+	.	SACM1L	18	0.000220256118276507	0.00305483691278671
ENSG00000172893.35	ENSG00000172893	chr11	dexseq_prepare_annotation2.py	exon	.	-	.	DHCR7	22	0.000220763361372163	0.00305872850278988
ENSG00000170448.29	ENSG00000170448	chr4	dexseq_prepare_annotation2.py	exon	.	-	.	NFXL1	24	0.000222729172494153	0.003082800187496
ENSG00000076662.31	ENSG00000076662	chr19	dexseq_prepare_annotation2.py	exon	.	-	.	ICAM3	21	0.000225161545660771	0.00311327362570912
ENSG00000149761.ENSG00000110011.64	ENSG00000149761+ENSG00000110011	chr11	dexseq_prepare_annotation2.py	exon	.	+	.		30	0.000226412558884765	0.00312736692134074
ENSG00000166946.ENSG00000137842.74	ENSG00000166946+ENSG00000137842	chr15	dexseq_prepare_annotation2.py	exon	.	+	.		23	0.000229382948854164	0.00316245770982901
ENSG00000151687.37	ENSG00000151687	chr2	dexseq_prepare_annotation2.py	exon	.	+	.	ANKAR	17	0.000229524310543015	0.00316245770982901
ENSG00000147394.33	ENSG00000147394	chrX	dexseq_prepare_annotation2.py	exon	.	+	.	ZNF185	5	0.000229656061921633	0.00316245770982901
ENSG00000182934.28	ENSG00000182934	chr11	dexseq_prepare_annotation2.py	exon	.	-	.	SRPR	24	0.000230703814288507	0.00317364727199124
ENSG00000261272.3	ENSG00000261272	chr6	dexseq_prepare_annotation2.py	exon	.	+	.	MUC22	4	0.00023142414223815	0.00318031445977987
ENSG00000119778.49	ENSG00000119778	chr2	dexseq_prepare_annotation2.py	exon	.	-	.	ATAD2B	17	0.00023198629243161	0.00318479655784799
ENSG00000084674.31	ENSG00000084674	chr2	dexseq_prepare_annotation2.py	exon	.	-	.	APOB	24	0.000235790892481116	0.00323373790043969
ENSG00000005302.28	ENSG00000005302	chrX	dexseq_prepare_annotation2.py	exon	.	+	.	MSL3	6	0.000241908440808381	0.00331201425542441
ENSG00000078018.38	ENSG00000078018	chr2	dexseq_prepare_annotation2.py	exon	.	+	.	MAP2	12	0.000241989333519708	0.00331201425542441
ENSG00000006744.72	ENSG00000006744	chr17	dexseq_prepare_annotation2.py	exon	.	-	.	ELAC2	12	0.000242770399197437	0.00331762748728097
ENSG00000231817.22	ENSG00000231817	chr13	dexseq_prepare_annotation2.py	exon	.	-	.	RP11-189B4.6	11	0.000242891141714235	0.00331762748728097
ENSG00000127616.74	ENSG00000127616	chr19	dexseq_prepare_annotation2.py	exon	.	+	.	SMARCA4	33	0.000243614680713697	0.0033241457191419
ENSG00000174343.9	ENSG00000174343	chr4	dexseq_prepare_annotation2.py	exon	.	+	.	CHRNA9	6	0.00024461845201392	0.00333447071709884
ENSG00000074201.26	ENSG00000074201	chr11	dexseq_prepare_annotation2.py	exon	.	-	.	CLNS1A	6	0.000246616567933988	0.00335831542307685
ENSG00000162878.28	ENSG00000162878	chr2	dexseq_prepare_annotation2.py	exon	.	+	.	PKDCC	21	0.000249106413611104	0.00338880146338897
ENSG00000127507.39	ENSG00000127507	chr19	dexseq_prepare_annotation2.py	exon	.	-	.	EMR2	4	0.000249476624722501	0.0033904199905641
ENSG00000174177.32	ENSG00000174177	chr16	dexseq_prepare_annotation2.py	exon	.	+	.	CTU2	17	0.000250095313506272	0.00339383507845288
ENSG00000185261.28	ENSG00000185261	chr5	dexseq_prepare_annotation2.py	exon	.	-	.	KIAA0825	16	0.000250230893150101	0.00339383507845288
ENSG00000129484.37	ENSG00000129484	chr14	dexseq_prepare_annotation2.py	exon	.	+	.	PARP2	23	0.000254381405284435	0.00344666371919021
ENSG00000162687.43	ENSG00000162687	chr1	dexseq_prepare_annotation2.py	exon	.	-	.	KCNT2	16	0.000259413565365716	0.00351132002468439
ENSG00000091127.27	ENSG00000091127	chr7	dexseq_prepare_annotation2.py	exon	.	-	.	PUS7	26	0.000259872106338423	0.00351400207919541
ENSG00000156787.47	ENSG00000156787	chr8	dexseq_prepare_annotation2.py	exon	.	+	.	TBC1D31	29	0.000260934492807273	0.00352483581625041
ENSG00000138642.37	ENSG00000138642	chr4	dexseq_prepare_annotation2.py	exon	.	+	.	HERC6	20	0.000263132975376306	0.00355097950270325
ENSG00000165935.11	ENSG00000165935	chr12	dexseq_prepare_annotation2.py	exon	.	+	.	SMCO2	10	0.000265587933583373	0.00358052863507254
ENSG00000146555.51	ENSG00000146555	chr7	dexseq_prepare_annotation2.py	exon	.	+	.	SDK1	4	0.000270458999621787	0.00364255908173255
ENSG00000104960.63	ENSG00000104960	chr19	dexseq_prepare_annotation2.py	exon	.	+	.	PTOV1	23	0.000276359740206401	0.00371609776190048
ENSG00000197565.63	ENSG00000197565	chrX	dexseq_prepare_annotation2.py	exon	.	-	.	COL4A6	25	0.000276469963167698	0.00371609776190048
ENSG00000158683.61	ENSG00000158683	chr7	dexseq_prepare_annotation2.py	exon	.	-	.	PKD1L1	39	0.000277152087933831	0.00372155962852443
ENSG00000251287.17	ENSG00000251287	chr3	dexseq_prepare_annotation2.py	exon	.	+	.	ALG1L2	8	0.000279695798971682	0.00375198290966486
ENSG00000227059.10	ENSG00000227059	chr12	dexseq_prepare_annotation2.py	exon	.	-	.	ANHX	3	0.0002817953356333	0.00377639330126255
ENSG00000168944.40	ENSG00000168944	chr5	dexseq_prepare_annotation2.py	exon	.	-	.	CEP120	19	0.000282350573317156	0.00378008034416173
ENSG00000149927.54	ENSG00000149927	chr16	dexseq_prepare_annotation2.py	exon	.	-	.	DOC2A	23	0.000288563703741768	0.00385708907082005
ENSG00000092978.8	ENSG00000092978	chr1	dexseq_prepare_annotation2.py	exon	.	-	.	GPATCH2	8	0.000288674320972824	0.00385708907082005
ENSG00000119638.40	ENSG00000119638	chr14	dexseq_prepare_annotation2.py	exon	.	-	.	NEK9	36	0.0002893554352051	0.00386236557674858
ENSG00000137822.47	ENSG00000137822	chr15	dexseq_prepare_annotation2.py	exon	.	+	.	TUBGCP4	10	0.000292313284472462	0.0038979918714979
ENSG00000143995.43	ENSG00000143995	chr2	dexseq_prepare_annotation2.py	exon	.	+	.	MEIS1	10	0.000292730794828963	0.00389970589952306
ENSG00000137145.33	ENSG00000137145	chr9	dexseq_prepare_annotation2.py	exon	.	+	.	DENND4C	2	0.000293379986116936	0.00390449991385409
ENSG00000265352.10	ENSG00000265352	chr18	dexseq_prepare_annotation2.py	exon	.	-	.	RP11-723G8.2	6	0.000293718679474065	0.00390515623596307
ENSG00000118307.39	ENSG00000118307	chr12	dexseq_prepare_annotation2.py	exon	.	-	.	CASC1	20	0.000294358374283736	0.00390980931196754
ENSG00000155926.49	ENSG00000155926	chr8	dexseq_prepare_annotation2.py	exon	.	-	.	SLA	26	0.000298573813216621	0.00396190128747128
ENSG00000172819.47	ENSG00000172819	chr12	dexseq_prepare_annotation2.py	exon	.	-	.	RARG	31	0.000303056715931515	0.00401743652406266
ENSG00000071967.15	ENSG00000071967	chr2	dexseq_prepare_annotation2.py	exon	.	+	.	CYBRD1	10	0.000305301183283635	0.00404321832032645
ENSG00000116580.15	ENSG00000116580	chr1	dexseq_prepare_annotation2.py	exon	.	-	.	GON4L	4	0.000311401807496296	0.00411996803153187
ENSG00000224539.23	ENSG00000224539	chrX	dexseq_prepare_annotation2.py	exon	.	+	.	RP11-432N13.3	8	0.000313286882400124	0.00413615162861175
ENSG00000116698.56	ENSG00000116698	chr1	dexseq_prepare_annotation2.py	exon	.	+	.	SMG7	19	0.000313372703188912	0.00413615162861175
ENSG00000142156.43	ENSG00000142156	chr21	dexseq_prepare_annotation2.py	exon	.	+	.	COL6A1	25	0.000313544506563159	0.00413615162861175
ENSG00000050426.80	ENSG00000050426	chr12	dexseq_prepare_annotation2.py	exon	.	+	.	LETMD1	26	0.000316216793981346	0.00416732972146315
ENSG00000147044.50	ENSG00000147044	chrX	dexseq_prepare_annotation2.py	exon	.	-	.	CASK	12	0.000317404252574593	0.00417889793999428
ENSG00000070731.28	ENSG00000070731	chr17	dexseq_prepare_annotation2.py	exon	.	-	.	ST6GALNAC2	2	0.000323420400001238	0.00425395545615664
ENSG00000166225.32	ENSG00000166225	chr12	dexseq_prepare_annotation2.py	exon	.	+	.	FRS2	25	0.000325320247001207	0.0042747777344511
ENSG00000163539.95	ENSG00000163539	chr3	dexseq_prepare_annotation2.py	exon	.	-	.	CLASP2	46	0.000326206412829556	0.00428225247192107
ENSG00000255243.ENSG00000134343.38	ENSG00000255243+ENSG00000134343	chr11	dexseq_prepare_annotation2.py	exon	.	+	.		38	0.000327519113737615	0.00429530654994082
ENSG00000100342.30	ENSG00000100342	chr22	dexseq_prepare_annotation2.py	exon	.	+	.	APOL1	8	0.000329048689989454	0.00431117676835697
ENSG00000196924.66	ENSG00000196924	chrX	dexseq_prepare_annotation2.py	exon	.	-	.	FLNA	26	0.00033017492885505	0.00432173682337429
ENSG00000069943.26	ENSG00000069943	chr15	dexseq_prepare_annotation2.py	exon	.	+	.	PIGB	22	0.000336650089576828	0.00440222185934041
ENSG00000180776.25	ENSG00000180776	chr13	dexseq_prepare_annotation2.py	exon	.	-	.	ZDHHC20	3	0.000338880331925492	0.004427095914167
ENSG00000100296.ENSG00000184117.77	ENSG00000100296+ENSG00000184117	chr22	dexseq_prepare_annotation2.py	exon	.	-	.		40	0.000342060240887086	0.00446022917591882
ENSG00000132768.40	ENSG00000132768	chr1	dexseq_prepare_annotation2.py	exon	.	+	.	DPH2	21	0.000342077598894107	0.00446022917591882
ENSG00000155363.60	ENSG00000155363	chr1	dexseq_prepare_annotation2.py	exon	.	+	.	MOV10	16	0.000350128112859814	0.00455696861026246
ENSG00000074071.6	ENSG00000074071	chr16	dexseq_prepare_annotation2.py	exon	.	-	.	MRPS34	7	0.00035017239339327	0.00455696861026246
ENSG00000158828.10	ENSG00000158828	chr1	dexseq_prepare_annotation2.py	exon	.	+	.	PINK1	8	0.000351452290190315	0.00456921835849547
ENSG00000068793.51	ENSG00000068793	chr15	dexseq_prepare_annotation2.py	exon	.	+	.	CYFIP1	26	0.00035324520900045	0.00458584845069717
ENSG00000109586.15	ENSG00000109586	chr4	dexseq_prepare_annotation2.py	exon	.	+	.	GALNT7	2	0.00035341106993146	0.00458584845069717
ENSG00000114698.26	ENSG00000114698	chr3	dexseq_prepare_annotation2.py	exon	.	-	.	PLSCR4	23	0.000356664606606248	0.00462362042857956
ENSG00000142252.ENSG00000007047.ENSG00000104866.84	ENSG00000142252+ENSG00000007047+ENSG00000104866	chr19	dexseq_prepare_annotation2.py	exon	.	+	.		10	0.000359655189468458	0.00465746371462961
ENSG00000204754.2	ENSG00000204754	chr5	dexseq_prepare_annotation2.py	exon	.	-	.	CTC-281M20.1	3	0.000360042385196582	0.00465746371462961
ENSG00000197020.14	ENSG00000197020	chr19	dexseq_prepare_annotation2.py	exon	.	-	.	ZNF100	13	0.0003603106423174	0.00465746371462961
ENSG00000120699.33	ENSG00000120699	chr13	dexseq_prepare_annotation2.py	exon	.	+	.	EXOSC8	20	0.00036269565614645	0.00468380658344148
ENSG00000175931.30	ENSG00000175931	chr17	dexseq_prepare_annotation2.py	exon	.	-	.	UBE2O	30	0.000367058101677518	0.00473561097718748
ENSG00000143126.38	ENSG00000143126	chr1	dexseq_prepare_annotation2.py	exon	.	+	.	CELSR2	8	0.000368349933168335	0.00474630414003427
ENSG00000196712.73	ENSG00000196712	chr17	dexseq_prepare_annotation2.py	exon	.	+	.	NF1	7	0.000368590347443936	0.00474630414003427
ENSG00000145390.37	ENSG00000145390	chr4	dexseq_prepare_annotation2.py	exon	.	+	.	USP53	7	0.000372219355590518	0.00478846539913636
ENSG00000147813.46	ENSG00000147813	chr8	dexseq_prepare_annotation2.py	exon	.	-	.	NAPRT1	30	0.00037649469005852	0.00483885318318069
ENSG00000133243.29	ENSG00000133243	chr19	dexseq_prepare_annotation2.py	exon	.	-	.	BTBD2	27	0.00038017861646162	0.00488155131222604
ENSG00000132640.25	ENSG00000132640	chr20	dexseq_prepare_annotation2.py	exon	.	+	.	BTBD3	4	0.000391993469067668	0.00502847135462754
ENSG00000166313.50	ENSG00000166313	chr11	dexseq_prepare_annotation2.py	exon	.	-	.	APBB1	41	0.000392994764226608	0.00503652834115677
ENSG00000159166.ENSG00000118194.90	ENSG00000159166+ENSG00000118194	chr1	dexseq_prepare_annotation2.py	exon	.	-	.		25	0.000394693570773017	0.00505350069979304
ENSG00000249961.30	ENSG00000249961	chr16	dexseq_prepare_annotation2.py	exon	.	-	.	CCDC79	15	0.000396872055342931	0.00507657667000271
ENSG00000119977.18	ENSG00000119977	chr10	dexseq_prepare_annotation2.py	exon	.	-	.	TCTN3	19	0.000400554558424992	0.00511666241625642
ENSG00000222007.3	ENSG00000222007	chr2	dexseq_prepare_annotation2.py	exon	.	-	.	AC064874.1	3	0.000400764147757172	0.00511666241625642
ENSG00000175711.20	ENSG00000175711	chr17	dexseq_prepare_annotation2.py	exon	.	-	.	B3GNTL1	16	0.000405513465887984	0.00516831150105453
ENSG00000175467.33	ENSG00000175467	chr11	dexseq_prepare_annotation2.py	exon	.	+	.	SART1	16	0.000405575537578121	0.00516831150105453
ENSG00000141380.59	ENSG00000141380	chr18	dexseq_prepare_annotation2.py	exon	.	-	.	SS18	31	0.000408505460850635	0.00519982133933827
ENSG00000113525.7	ENSG00000113525	chr5	dexseq_prepare_annotation2.py	exon	.	-	.	IL5	4	0.000408896030639696	0.00519982133933827
ENSG00000263738.ENSG00000120251.53	ENSG00000263738+ENSG00000120251	chr4	dexseq_prepare_annotation2.py	exon	.	+	.		20	0.000409204169127621	0.00519982133933827
ENSG00000141101.15	ENSG00000141101	chr16	dexseq_prepare_annotation2.py	exon	.	-	.	NOB1	8	0.000409746058587777	0.00520180908809224
ENSG00000066926.11	ENSG00000066926	chr18	dexseq_prepare_annotation2.py	exon	.	-	.	FECH	9	0.000410149793037815	0.00520204084308771
ENSG00000075539.64	ENSG00000075539	chr4	dexseq_prepare_annotation2.py	exon	.	-	.	FRYL	24	0.00041062185683669	0.00520313798874285
ENSG00000263280.1	ENSG00000263280	chr16	dexseq_prepare_annotation2.py	exon	.	-	.	LA16c-325D7.2	2	0.000415860554237835	0.00526457615332043
ENSG00000147535.42	ENSG00000147535	chr8	dexseq_prepare_annotation2.py	exon	.	-	.	PPAPDC1B	19	0.000416776834083237	0.0052712309052983
ENSG00000099917.86	ENSG00000099917	chr22	dexseq_prepare_annotation2.py	exon	.	+	.	MED15	38	0.000417656441519013	0.00527740981114146
ENSG00000139624.75	ENSG00000139624	chr12	dexseq_prepare_annotation2.py	exon	.	-	.	CERS5	22	0.000419896160110149	0.00530074712879931
ENSG00000004897.54	ENSG00000004897	chr17	dexseq_prepare_annotation2.py	exon	.	-	.	CDC27	23	0.000420647900255415	0.00530527421864189
ENSG00000267488.7	ENSG00000267488	chr17	dexseq_prepare_annotation2.py	exon	.	+	.	AC131056.3	4	0.000430001555995731	0.00541818020369971
ENSG00000255591.ENSG00000147140.49	ENSG00000255591+ENSG00000147140	chrX	dexseq_prepare_annotation2.py	exon	.	+	.		36	0.000433943492969332	0.00546274947539285
ENSG00000147050.47	ENSG00000147050	chrX	dexseq_prepare_annotation2.py	exon	.	+	.	KDM6A	19	0.000435618873983465	0.00547872945424684
ENSG00000112182.6	ENSG00000112182	chr6	dexseq_prepare_annotation2.py	exon	.	-	.	BACH2	4	0.000439308774612545	0.00551999247057383
ENSG00000167723.ENSG00000141255.76	ENSG00000167723+ENSG00000141255	chr17	dexseq_prepare_annotation2.py	exon	.	-	.		7	0.00044087551671986	0.00553243047776987
ENSG00000165323.37	ENSG00000165323	chr11	dexseq_prepare_annotation2.py	exon	.	+	.	FAT3	14	0.000441119798789124	0.00553243047776987
ENSG00000087266.67	ENSG00000087266	chr4	dexseq_prepare_annotation2.py	exon	.	+	.	SH3BP2	26	0.000441528538314794	0.00553243047776987
ENSG00000129680.32	ENSG00000129680	chrX	dexseq_prepare_annotation2.py	exon	.	-	.	MAP7D3	15	0.000443966700420266	0.00555782061425926
ENSG00000159708.19	ENSG00000159708	chr16	dexseq_prepare_annotation2.py	exon	.	+	.	LRRC36	5	0.000444895222826768	0.0055595988373063
ENSG00000120498.16	ENSG00000120498	chrX	dexseq_prepare_annotation2.py	exon	.	-	.	TEX11	8	0.000445026014194919	0.0055595988373063
ENSG00000028310.ENSG00000188818.ENSG00000206077.123	ENSG00000028310+ENSG00000188818+ENSG00000206077	chr5	dexseq_prepare_annotation2.py	exon	.	-	.		23	0.000445344671591561	0.0055595988373063
ENSG00000137502.36	ENSG00000137502	chr11	dexseq_prepare_annotation2.py	exon	.	-	.	RAB30	12	0.0004491237135666	0.0055992486188281
ENSG00000243831.ENSG00000198670.30	ENSG00000243831+ENSG00000198670	chr6	dexseq_prepare_annotation2.py	exon	.	-	.		20	0.0004493505931227	0.0055992486188281
ENSG00000100427.27	ENSG00000100427	chr22	dexseq_prepare_annotation2.py	exon	.	-	.	MLC1	20	0.000452361051733287	0.00562655261033952
ENSG00000125753.37	ENSG00000125753	chr19	dexseq_prepare_annotation2.py	exon	.	+	.	VASP	16	0.000452375663743489	0.00562655261033952
ENSG00000259669.10	ENSG00000259669	chr15	dexseq_prepare_annotation2.py	exon	.	-	.	RP11-643A5.2	9	0.000453210778927004	0.00563174904384891
ENSG00000113569.48	ENSG00000113569	chr5	dexseq_prepare_annotation2.py	exon	.	-	.	NUP155	15	0.000453665437917812	0.00563221258942122
ENSG00000198691.61	ENSG00000198691	chr1	dexseq_prepare_annotation2.py	exon	.	-	.	ABCA4	26	0.000461489707415819	0.00572408419262544
ENSG00000183258.53	ENSG00000183258	chr5	dexseq_prepare_annotation2.py	exon	.	-	.	DDX41	5	0.000468101964988954	0.00580076769286128
ENSG00000180182.44	ENSG00000180182	chrX	dexseq_prepare_annotation2.py	exon	.	-	.	MED14	16	0.000470962257871954	0.00583085841282755
ENSG00000181894.13	ENSG00000181894	chr19	dexseq_prepare_annotation2.py	exon	.	-	.	ZNF329	8	0.00047289521595845	0.00584942340912858
ENSG00000148516.58	ENSG00000148516	chr10	dexseq_prepare_annotation2.py	exon	.	+	.	ZEB1	11	0.000474026315637784	0.00585804499041382
ENSG00000256453.ENSG00000170445.31	ENSG00000256453+ENSG00000170445	chr5	dexseq_prepare_annotation2.py	exon	.	-	.		2	0.000475484407606584	0.00587068808842713
ENSG00000188501.1	ENSG00000188501	chr15	dexseq_prepare_annotation2.py	exon	.	-	.	LCTL	2	0.000478135904893306	0.00589802928385299
ENSG00000167702.35	ENSG00000167702	chr8	dexseq_prepare_annotation2.py	exon	.	+	.	KIFC2	15	0.000481388369198308	0.00593272697929787
ENSG00000161016.38	ENSG00000161016	chr8	dexseq_prepare_annotation2.py	exon	.	-	.	RPL8	21	0.000482419291319694	0.00594000760616721
ENSG00000141456.60	ENSG00000141456	chr17	dexseq_prepare_annotation2.py	exon	.	-	.	PELP1	42	0.000496288223113116	0.00610520471368414
ENSG00000133710.32	ENSG00000133710	chr5	dexseq_prepare_annotation2.py	exon	.	+	.	SPINK5	13	0.000505654531603474	0.00621476129689333
ENSG00000226813.3	ENSG00000226813	chr2	dexseq_prepare_annotation2.py	exon	.	-	.	AC114813.1	3	0.000509365669753462	0.00625467671821926
ENSG00000069966.35	ENSG00000069966	chr15	dexseq_prepare_annotation2.py	exon	.	-	.	GNB5	28	0.000511015503264566	0.00626923110595938
ENSG00000021488.23	ENSG00000021488	chr19	dexseq_prepare_annotation2.py	exon	.	-	.	SLC7A9	17	0.000515635531162341	0.00631886897768875
ENSG00000204344.ENSG00000244731.104	ENSG00000204344+ENSG00000244731	chr6	dexseq_prepare_annotation2.py	exon	.	+	.		32	0.00051599804471382	0.00631886897768875
ENSG00000166897.ENSG00000243902.6	ENSG00000166897+ENSG00000243902	chr22	dexseq_prepare_annotation2.py	exon	.	-	.		7	0.000521311259610798	0.00637814637211942
ENSG00000078403.35	ENSG00000078403	chr10	dexseq_prepare_annotation2.py	exon	.	+	.	MLLT10	21	0.000528086256397477	0.00645518480985865
ENSG00000185619.38	ENSG00000185619	chr4	dexseq_prepare_annotation2.py	exon	.	+	.	PCGF3	21	0.000532810544908139	0.00650703918871976
ENSG00000114166.27	ENSG00000114166	chr3	dexseq_prepare_annotation2.py	exon	.	+	.	KAT2B	23	0.000535006954141075	0.00652795555708301
ENSG00000092200.57	ENSG00000092200	chr14	dexseq_prepare_annotation2.py	exon	.	+	.	RPGRIP1	5	0.000545171198020945	0.00664596686295632
ENSG00000123374.33	ENSG00000123374	chr12	dexseq_prepare_annotation2.py	exon	.	+	.	CDK2	15	0.000549856076959819	0.00669702866297181
ENSG00000042832.86	ENSG00000042832	chr8	dexseq_prepare_annotation2.py	exon	.	+	.	TG	11	0.000551461794543194	0.00671052923116357
ENSG00000152767.79	ENSG00000152767	chr13	dexseq_prepare_annotation2.py	exon	.	+	.	FARP1	39	0.000555798660546778	0.00675720984151241
ENSG00000226620.4	ENSG00000226620	chr13	dexseq_prepare_annotation2.py	exon	.	+	.	LINC00343	3	0.000562228013633099	0.00682854853485829
ENSG00000133313.76	ENSG00000133313	chr18	dexseq_prepare_annotation2.py	exon	.	+	.	CNDP2	40	0.000562678471342158	0.00682854853485829
ENSG00000232274.21	ENSG00000232274	chr1	dexseq_prepare_annotation2.py	exon	.	-	.	RP11-782C8.2	14	0.000570875235222606	0.00692179811260473
ENSG00000143761.ENSG00000264944.27	ENSG00000143761+ENSG00000264944	chr1	dexseq_prepare_annotation2.py	exon	.	+	.		20	0.000571659236471835	0.0069250820432562
ENSG00000172409.ENSG00000254602.23	ENSG00000172409+ENSG00000254602	chr11	dexseq_prepare_annotation2.py	exon	.	+	.		19	0.000573487113964938	0.00694099426274156
ENSG00000225960.2	ENSG00000225960	chr9	dexseq_prepare_annotation2.py	exon	.	+	.	RP11-360A18.1	3	0.000574190757025069	0.00694328339252089
ENSG00000172382.14	ENSG00000172382	chr16	dexseq_prepare_annotation2.py	exon	.	-	.	PRSS27	12	0.000584955002236369	0.00706711526873751
ENSG00000270119.ENSG00000215020.ENSG00000165390.ENSG00000197910.31	ENSG00000270119+ENSG00000215020+ENSG00000165390+ENSG00000197910	chr10	dexseq_prepare_annotation2.py	exon	.	+	.		20	0.000586193463713514	0.00707574310627359
ENSG00000117859.75	ENSG00000117859	chr1	dexseq_prepare_annotation2.py	exon	.	+	.	OSBPL9	37	0.00059304433240992	0.00714976406842034
ENSG00000167759.14	ENSG00000167759	chr19	dexseq_prepare_annotation2.py	exon	.	-	.	KLK13	8	0.000593385383966712	0.00714976406842034
ENSG00000133265.36	ENSG00000133265	chr19	dexseq_prepare_annotation2.py	exon	.	-	.	HSPBP1	19	0.000594135912662323	0.00715242117874937
ENSG00000066813.27	ENSG00000066813	chr16	dexseq_prepare_annotation2.py	exon	.	-	.	ACSM2B	22	0.00060571380165504	0.0072853010279276
ENSG00000134419.ENSG00000170540.ENSG00000260342.53	ENSG00000134419+ENSG00000170540+ENSG00000260342	chr16	dexseq_prepare_annotation2.py	exon	.	-	.		16	0.000618990850573831	0.00743836289269265
ENSG00000245719.2	ENSG00000245719	chr15	dexseq_prepare_annotation2.py	exon	.	-	.	RP11-34F13.2	2	0.000626561109596213	0.00752263538612179
ENSG00000167524.ENSG00000258472.ENSG00000076382.92	ENSG00000167524+ENSG00000258472+ENSG00000076382	chr17	dexseq_prepare_annotation2.py	exon	.	-	.		6	0.000629052584019768	0.0075458352189749
ENSG00000175600.30	ENSG00000175600	chr7	dexseq_prepare_annotation2.py	exon	.	+	.	SUGCT	25	0.00063369517073948	0.00759477471503488
ENSG00000261538.ENSG00000121270.47	ENSG00000261538+ENSG00000121270	chr16	dexseq_prepare_annotation2.py	exon	.	-	.		27	0.000646688644068748	0.00774362311597849
ENSG00000114982.66	ENSG00000114982	chr2	dexseq_prepare_annotation2.py	exon	.	-	.	KANSL3	43	0.000648127503185196	0.00775068034299553
ENSG00000254087.19	ENSG00000254087	chr8	dexseq_prepare_annotation2.py	exon	.	+	.	LYN	3	0.000648426684493661	0.00775068034299553
ENSG00000042493.44	ENSG00000042493	chr2	dexseq_prepare_annotation2.py	exon	.	-	.	CAPG	19	0.000651167805522542	0.00777655711108557
ENSG00000010379.37	ENSG00000010379	chr12	dexseq_prepare_annotation2.py	exon	.	-	.	SLC6A13	14	0.000652205682241365	0.00778206514752185
ENSG00000197969.92	ENSG00000197969	chr9	dexseq_prepare_annotation2.py	exon	.	+	.	VPS13A	14	0.00065362639952312	0.00779212743954462
ENSG00000105298.33	ENSG00000105298	chr19	dexseq_prepare_annotation2.py	exon	.	-	.	CACTIN	18	0.00065592937606222	0.00781268043244454
ENSG00000064419.29	ENSG00000064419	chr7	dexseq_prepare_annotation2.py	exon	.	-	.	TNPO3	7	0.000656903522429339	0.00781738362890999
ENSG00000129084.ENSG00000256206.ENSG00000129083.99	ENSG00000129084+ENSG00000256206+ENSG00000129083	chr11	dexseq_prepare_annotation2.py	exon	.	-	.		46	0.000661865732473412	0.00786949608786669
ENSG00000167236.9	ENSG00000167236	chr17	dexseq_prepare_annotation2.py	exon	.	-	.	CCL23	6	0.00066348456051711	0.00788179942269225
ENSG00000118412.8	ENSG00000118412	chr6	dexseq_prepare_annotation2.py	exon	.	+	.	CASP8AP2	9	0.000664616198758084	0.00788829868270919
ENSG00000100311.11	ENSG00000100311	chr22	dexseq_prepare_annotation2.py	exon	.	-	.	PDGFB	9	0.000666028777308572	0.00789811805780244
ENSG00000259673.16	ENSG00000259673	chr15	dexseq_prepare_annotation2.py	exon	.	-	.	IQCH-AS1	6	0.000666722514195562	0.00789940327398518
ENSG00000174136.17	ENSG00000174136	chr5	dexseq_prepare_annotation2.py	exon	.	+	.	RGMB	11	0.000675921293912762	0.00800136654504624
ENSG00000173093.13	ENSG00000173093	chr12	dexseq_prepare_annotation2.py	exon	.	+	.	CCDC63	10	0.000688952935147954	0.00814848366329679
ENSG00000143845.32	ENSG00000143845	chr1	dexseq_prepare_annotation2.py	exon	.	-	.	ETNK2	3	0.000698105306352888	0.00824950184696342
ENSG00000197858.57	ENSG00000197858	chr8	dexseq_prepare_annotation2.py	exon	.	+	.	GPAA1	25	0.000704771539069552	0.0083209903059874
ENSG00000272146.4	ENSG00000272146	chr3	dexseq_prepare_annotation2.py	exon	.	+	.	RP11-755B10.4	3	0.000709677237823048	0.00836813362950611
ENSG00000204815.15	ENSG00000204815	chr17	dexseq_prepare_annotation2.py	exon	.	+	.	TTC25	8	0.000710004668824342	0.00836813362950611
ENSG00000091164.39	ENSG00000091164	chr18	dexseq_prepare_annotation2.py	exon	.	-	.	TXNL1	21	0.000711006995780718	0.0083705140785078
ENSG00000125637.33	ENSG00000125637	chr2	dexseq_prepare_annotation2.py	exon	.	+	.	PSD4	12	0.00071144717658751	0.0083705140785078
ENSG00000128683.42	ENSG00000128683	chr2	dexseq_prepare_annotation2.py	exon	.	+	.	GAD1	16	0.000713173932984989	0.00838352110246727
ENSG00000021645.54	ENSG00000021645	chr14	dexseq_prepare_annotation2.py	exon	.	+	.	NRXN3	19	0.000717544740710285	0.00842755985716735
ENSG00000240527.ENSG00000138185.ENSG00000173088.ENSG00000270099.44	ENSG00000240527+ENSG00000138185+ENSG00000173088+ENSG00000270099	chr10	dexseq_prepare_annotation2.py	exon	.	+	.		8	0.000721923703529636	0.00846677911802346
ENSG00000148488.10	ENSG00000148488	chr10	dexseq_prepare_annotation2.py	exon	.	-	.	ST8SIA6	7	0.000722754649386703	0.00846677911802346
ENSG00000112658.7	ENSG00000112658	chr6	dexseq_prepare_annotation2.py	exon	.	+	.	SRF	3	0.000722979921823636	0.00846677911802346
ENSG00000159692.43	ENSG00000159692	chr4	dexseq_prepare_annotation2.py	exon	.	-	.	CTBP1	12	0.000723393577108637	0.00846677911802346
ENSG00000134668.45	ENSG00000134668	chr1	dexseq_prepare_annotation2.py	exon	.	-	.	SPOCD1	16	0.000736213687884678	0.00860936197400669
ENSG00000086475.18	ENSG00000086475	chr10	dexseq_prepare_annotation2.py	exon	.	-	.	SEPHS1	4	0.000737414972512908	0.00861594376975038
ENSG00000146918.56	ENSG00000146918	chr7	dexseq_prepare_annotation2.py	exon	.	-	.	NCAPG2	26	0.000738828512801337	0.00862499202444121
ENSG00000228113.16	ENSG00000228113	chr7	dexseq_prepare_annotation2.py	exon	.	+	.	AC003991.3	8	0.000739697997763142	0.00862767889352947
ENSG00000234362.5	ENSG00000234362	chr2	dexseq_prepare_annotation2.py	exon	.	-	.	AC104654.2	6	0.000742727010433138	0.00865552763885596
ENSG00000161654.12	ENSG00000161654	chr17	dexseq_prepare_annotation2.py	exon	.	-	.	LSM12	12	0.000744328718526469	0.00866670928085824
ENSG00000125877.5	ENSG00000125877	chr20	dexseq_prepare_annotation2.py	exon	.	+	.	ITPA	3	0.00074973730253657	0.0087221593945957
ENSG00000118900.37	ENSG00000118900	chr16	dexseq_prepare_annotation2.py	exon	.	+	.	UBN1	27	0.000756101342628312	0.00878861982667448
ENSG00000146966.34	ENSG00000146966	chr7	dexseq_prepare_annotation2.py	exon	.	-	.	DENND2A	11	0.000759801414090036	0.00882271338163692
ENSG00000108309.26	ENSG00000108309	chr17	dexseq_prepare_annotation2.py	exon	.	+	.	RUNDC3A	17	0.000760342027628288	0.00882271338163692
ENSG00000238542.ENSG00000163492.ENSG00000155657.407	ENSG00000238542+ENSG00000163492+ENSG00000155657	chr2	dexseq_prepare_annotation2.py	exon	.	-	.		111	0.000762617262471134	0.00884151199059102
ENSG00000100297.37	ENSG00000100297	chr22	dexseq_prepare_annotation2.py	exon	.	+	.	MCM5	10	0.000766101342589422	0.00887428121737703
ENSG00000079462.18	ENSG00000079462	chr19	dexseq_prepare_annotation2.py	exon	.	-	.	PAFAH1B3	7	0.00076832882738986	0.00889245070808418
ENSG00000115286.23	ENSG00000115286	chr19	dexseq_prepare_annotation2.py	exon	.	+	.	NDUFS7	13	0.000775357207822509	0.0089661058436716
ENSG00000197013.ENSG00000269237.ENSG00000196268.ENSG00000268658.50	ENSG00000197013+ENSG00000269237+ENSG00000196268+ENSG00000268658	chr19	dexseq_prepare_annotation2.py	exon	.	+	.		24	0.00078488652175254	0.00906853048891313
ENSG00000260914.ENSG00000168807.ENSG00000132612.39	ENSG00000260914+ENSG00000168807+ENSG00000132612	chr16	dexseq_prepare_annotation2.py	exon	.	+	.		10	0.000790984847626211	0.00913117238555664
ENSG00000264674.ENSG00000080854.31	ENSG00000264674+ENSG00000080854	chr11	dexseq_prepare_annotation2.py	exon	.	-	.		5	0.000794221673556713	0.00915881473288817
ENSG00000090971.13	ENSG00000090971	chr19	dexseq_prepare_annotation2.py	exon	.	+	.	NAT14	11	0.000795375778115915	0.00915881473288817
ENSG00000080371.11	ENSG00000080371	chr12	dexseq_prepare_annotation2.py	exon	.	+	.	RAB21	2	0.000795415403256386	0.00915881473288817
ENSG00000215126.44	ENSG00000215126	chr9	dexseq_prepare_annotation2.py	exon	.	+	.	CBWD7	7	0.000800881703913543	0.00921389479481096
ENSG00000167612.26	ENSG00000167612	chr12	dexseq_prepare_annotation2.py	exon	.	+	.	ANKRD33	14	0.000803592518882792	0.00923720702071829
ENSG00000204437.6	ENSG00000204437	chr10	dexseq_prepare_annotation2.py	exon	.	-	.	CTSLP6	2	0.000810127868397071	0.00930440475235614
ENSG00000074706.24	ENSG00000074706	chr6	dexseq_prepare_annotation2.py	exon	.	-	.	IPCEF1	16	0.000811997644607163	0.00931794916154224
ENSG00000161671.20	ENSG00000161671	chr19	dexseq_prepare_annotation2.py	exon	.	+	.	EMC10	11	0.000813826077935954	0.00933099653504308
ENSG00000175699.20	ENSG00000175699	chr14	dexseq_prepare_annotation2.py	exon	.	+	.	LINC00521	10	0.000824398577098719	0.00944419252796877
ENSG00000012504.24	ENSG00000012504	chr12	dexseq_prepare_annotation2.py	exon	.	+	.	NR1H4	15	0.000825796776389673	0.00945218617250097
ENSG00000250599.ENSG00000042304.9	ENSG00000250599+ENSG00000042304	chr2	dexseq_prepare_annotation2.py	exon	.	-	.		7	0.000826730489404814	0.00945286464540579
ENSG00000104833.28	ENSG00000104833	chr19	dexseq_prepare_annotation2.py	exon	.	-	.	TUBB4A	19	0.000827256994903612	0.00945286464540579
ENSG00000109046.42	ENSG00000109046	chr17	dexseq_prepare_annotation2.py	exon	.	+	.	WSB1	13	0.000832229920658404	0.00950164363729709
ENSG00000076356.41	ENSG00000076356	chr1	dexseq_prepare_annotation2.py	exon	.	-	.	PLXNA2	8	0.000836442767549854	0.00954166960953955
ENSG00000135749.ENSG00000251508.86	ENSG00000135749+ENSG00000251508	chr1	dexseq_prepare_annotation2.py	exon	.	-	.		37	0.000837413260334352	0.0095446722535575
ENSG00000215424.19	ENSG00000215424	chr21	dexseq_prepare_annotation2.py	exon	.	+	.	MCM3AP-AS1	15	0.00084054353794985	0.00957226586044998
ENSG00000143228.37	ENSG00000143228	chr1	dexseq_prepare_annotation2.py	exon	.	+	.	NUF2	9	0.000845401293129663	0.00961946918278651
ENSG00000117625.47	ENSG00000117625	chr1	dexseq_prepare_annotation2.py	exon	.	+	.	RCOR3	34	0.00084612197572761	0.00961955860357548
ENSG00000125851.16	ENSG00000125851	chr20	dexseq_prepare_annotation2.py	exon	.	+	.	PCSK2	6	0.000862266957664099	0.00979485908558671
ENSG00000105251.9	ENSG00000105251	chr19	dexseq_prepare_annotation2.py	exon	.	+	.	SHD	3	0.000874253014430179	0.00992266142113984
ENSG00000147231.24	ENSG00000147231	chrX	dexseq_prepare_annotation2.py	exon	.	+	.	CXorf57	12	0.000875612850601183	0.00992974404946468
ENSG00000170152.6	ENSG00000170152	chr9	dexseq_prepare_annotation2.py	exon	.	-	.	RP11-374M1.7	4	0.000877925815114911	0.00994761450459759
ENSG00000131355.11	ENSG00000131355	chr19	dexseq_prepare_annotation2.py	exon	.	-	.	EMR3	3	0.000879914264872432	0.00996178104400458
ENSG00000100314.3	ENSG00000100314	chr22	dexseq_prepare_annotation2.py	exon	.	+	.	CABP7	4	0.000883534399122297	0.00999438115352506
ENSG00000188610.17	ENSG00000188610	chr1	dexseq_prepare_annotation2.py	exon	.	+	.	FAM72B	8	0.000893706961380907	0.0101009844588236
ENSG00000149782.38	ENSG00000149782	chr11	dexseq_prepare_annotation2.py	exon	.	+	.	PLCB3	31	0.00089657941435064	0.0101249700390476
ENSG00000162889.18	ENSG00000162889	chr1	dexseq_prepare_annotation2.py	exon	.	+	.	MAPKAPK2	14	0.000902904806189073	0.0101878765547839
ENSG00000205744.57	ENSG00000205744	chr19	dexseq_prepare_annotation2.py	exon	.	-	.	DENND1C	28	0.000903889389606072	0.0101904655912564
ENSG00000162654.14	ENSG00000162654	chr1	dexseq_prepare_annotation2.py	exon	.	-	.	GBP4	7	0.000905017969348699	0.0101946723675799
ENSG00000242145.1	ENSG00000242145	chr3	dexseq_prepare_annotation2.py	exon	.	-	.	RP11-520D19.1	2	0.000911369912160475	0.0102576621889955
ENSG00000113522.44	ENSG00000113522	chr5	dexseq_prepare_annotation2.py	exon	.	+	.	RAD50	28	0.000914765561589629	0.01028730104471
ENSG00000138663.25	ENSG00000138663	chr4	dexseq_prepare_annotation2.py	exon	.	+	.	COPS4	7	0.000928699752476165	0.010435306544268
ENSG00000233863.ENSG00000156687.31	ENSG00000233863+ENSG00000156687	chr8	dexseq_prepare_annotation2.py	exon	.	+	.		22	0.000937559078788541	0.0105260896574471
ENSG00000120899.55	ENSG00000120899	chr8	dexseq_prepare_annotation2.py	exon	.	+	.	PTK2B	32	0.000951547583402312	0.0106742598819736
ENSG00000135476.49	ENSG00000135476	chr12	dexseq_prepare_annotation2.py	exon	.	+	.	ESPL1	27	0.000971824837833556	0.0108926712512989
ENSG00000077254.51	ENSG00000077254	chr1	dexseq_prepare_annotation2.py	exon	.	-	.	USP33	9	0.000983587985827575	0.0110153691856789
ENSG00000153046.25	ENSG00000153046	chr6	dexseq_prepare_annotation2.py	exon	.	+	.	CDYL	2	0.000989738735052719	0.0110750615501961
ENSG00000011426.14	ENSG00000011426	chr7	dexseq_prepare_annotation2.py	exon	.	+	.	ANLN	5	0.000992424324413102	0.0110933032861069
ENSG00000115020.54	ENSG00000115020	chr2	dexseq_prepare_annotation2.py	exon	.	+	.	PIKFYVE	20	0.000993012995155033	0.0110933032861069
ENSG00000119899.11	ENSG00000119899	chr6	dexseq_prepare_annotation2.py	exon	.	-	.	SLC17A5	8	0.00100882987571772	0.0112606775622916
ENSG00000169251.34	ENSG00000169251	chr3	dexseq_prepare_annotation2.py	exon	.	+	.	NMD3	27	0.00103189371419173	0.0115085997297665
ENSG00000105479.31	ENSG00000105479	chr19	dexseq_prepare_annotation2.py	exon	.	-	.	CCDC114	15	0.00104417470429501	0.011635951803849
ENSG00000173702.23	ENSG00000173702	chr3	dexseq_prepare_annotation2.py	exon	.	-	.	MUC13	20	0.0010479817016318	0.0116687401514201
ENSG00000023839.35	ENSG00000023839	chr10	dexseq_prepare_annotation2.py	exon	.	+	.	ABCC2	22	0.00104909334562625	0.0116714877982079
ENSG00000081803.44	ENSG00000081803	chr7	dexseq_prepare_annotation2.py	exon	.	-	.	CADPS2	12	0.00107214188156459	0.0119180845895503
ENSG00000240821.ENSG00000075131.19	ENSG00000240821+ENSG00000075131	chr15	dexseq_prepare_annotation2.py	exon	.	-	.		7	0.00108318112653072	0.0120308883148412
ENSG00000100239.29	ENSG00000100239	chr22	dexseq_prepare_annotation2.py	exon	.	+	.	PPP6R2	17	0.00108649821490161	0.012057807080672
ENSG00000186792.ENSG00000243477.ENSG00000214706.37	ENSG00000186792+ENSG00000243477+ENSG00000214706	chr3	dexseq_prepare_annotation2.py	exon	.	-	.		9	0.00108843228061278	0.0120693456260226
ENSG00000162819.28	ENSG00000162819	chr1	dexseq_prepare_annotation2.py	exon	.	+	.	BROX	12	0.00109052883561688	0.0120826655473315
ENSG00000225889.17	ENSG00000225889	chr2	dexseq_prepare_annotation2.py	exon	.	+	.	AC074289.1	10	0.00110416673328265	0.0122237326215335
ENSG00000250606.12	ENSG00000250606	chr7	dexseq_prepare_annotation2.py	exon	.	+	.	PRSS3P2	10	0.00111331384912017	0.0123148937654727
ENSG00000073060.7	ENSG00000073060	chr12	dexseq_prepare_annotation2.py	exon	.	-	.	SCARB1	5	0.00111755955193549	0.0123517331313427
ENSG00000055208.ENSG00000228408.17	ENSG00000055208+ENSG00000228408	chr6	dexseq_prepare_annotation2.py	exon	.	+	.		9	0.00112351297574774	0.0124073712010768
ENSG00000123411.38	ENSG00000123411	chr12	dexseq_prepare_annotation2.py	exon	.	+	.	IKZF4	9	0.0011263216630474	0.0124275264804131
ENSG00000224490.8	ENSG00000224490	chr2	dexseq_prepare_annotation2.py	exon	.	+	.	TTC21B-AS1	4	0.00112769411368129	0.0124275264804131
ENSG00000023287.48	ENSG00000023287	chr8	dexseq_prepare_annotation2.py	exon	.	-	.	RB1CC1	16	0.00112810077350916	0.0124275264804131
ENSG00000163755.27	ENSG00000163755	chr3	dexseq_prepare_annotation2.py	exon	.	+	.	HPS3	15	0.00114615548952024	0.0126161242504695
ENSG00000167705.13	ENSG00000167705	chr17	dexseq_prepare_annotation2.py	exon	.	-	.	RILP	3	0.00116364246923082	0.0127981704337978
ENSG00000076043.ENSG00000076053.ENSG00000255663.40	ENSG00000076043+ENSG00000076053+ENSG00000255663	chr11	dexseq_prepare_annotation2.py	exon	.	+	.		32	0.00116480293542308	0.0128005013139531
ENSG00000177830.74	ENSG00000177830	chr11	dexseq_prepare_annotation2.py	exon	.	-	.	CHID1	45	0.00116667450293547	0.0128106366290596
ENSG00000159208.16	ENSG00000159208	chr1	dexseq_prepare_annotation2.py	exon	.	+	.	C1orf51	11	0.00116854853600208	0.0128207825149172
ENSG00000172046.54	ENSG00000172046	chr3	dexseq_prepare_annotation2.py	exon	.	-	.	USP19	27	0.00118085424217469	0.0129452705102741
ENSG00000150540.21	ENSG00000150540	chr2	dexseq_prepare_annotation2.py	exon	.	+	.	HNMT	5	0.00119077212287185	0.0130434008101912
ENSG00000117632.ENSG00000264021.20	ENSG00000117632+ENSG00000264021	chr1	dexseq_prepare_annotation2.py	exon	.	-	.		20	0.00119561451407807	0.0130858214659234
ENSG00000116830.38	ENSG00000116830	chr1	dexseq_prepare_annotation2.py	exon	.	+	.	TTF2	14	0.00119873594519278	0.013109352982477
ENSG00000244607.ENSG00000010282.ENSG00000181061.51	ENSG00000244607+ENSG00000010282+ENSG00000181061	chr3	dexseq_prepare_annotation2.py	exon	.	-	.		17	0.00120125906404834	0.0131263085581638
ENSG00000186153.39	ENSG00000186153	chr16	dexseq_prepare_annotation2.py	exon	.	+	.	WWOX	14	0.00120743738246559	0.0131831452074216
ENSG00000147650.18	ENSG00000147650	chr8	dexseq_prepare_annotation2.py	exon	.	-	.	LRP12	10	0.00121197931228372	0.0132220378490451
ENSG00000267546.ENSG00000161544.21	ENSG00000267546+ENSG00000161544	chr17	dexseq_prepare_annotation2.py	exon	.	-	.		20	0.00122502604667705	0.0133535755249651
ENSG00000041353.15	ENSG00000041353	chr18	dexseq_prepare_annotation2.py	exon	.	+	.	RAB27B	3	0.00123072728470175	0.0134048948402342
ENSG00000269755.ENSG00000268870.ENSG00000268744.ENSG00000180855.ENSG00000196826.ENSG00000269693.ENSG00000248406.ENSG00000242852.ENSG00000249709.ENSG00000188033.ENSG00000196466.66	ENSG00000269755+ENSG00000268870+ENSG00000268744+ENSG00000180855+ENSG00000196826+ENSG00000269693+ENSG00000248406+ENSG00000242852+ENSG00000249709+ENSG00000188033+ENSG00000196466	chr19	dexseq_prepare_annotation2.py	exon	.	-	.		32	0.00123397758395779	0.0134294576576697
ENSG00000102471.10	ENSG00000102471	chr13	dexseq_prepare_annotation2.py	exon	.	+	.	NDFIP2	5	0.00124026671436083	0.0134870260356965
ENSG00000069188.54	ENSG00000069188	chr17	dexseq_prepare_annotation2.py	exon	.	-	.	SDK2	23	0.00124647387521347	0.0135436110676375
ENSG00000160209.45	ENSG00000160209	chr21	dexseq_prepare_annotation2.py	exon	.	+	.	PDXK	6	0.00124920916397949	0.0135624116395038
ENSG00000089060.38	ENSG00000089060	chr12	dexseq_prepare_annotation2.py	exon	.	-	.	SLC8B1	5	0.00125136034942755	0.0135748455912579
ENSG00000269897.ENSG00000168283.ENSG00000148444.52	ENSG00000269897+ENSG00000168283+ENSG00000148444	chr10	dexseq_prepare_annotation2.py	exon	.	+	.		25	0.00126444436343351	0.0137057644052491
ENSG00000123560.55	ENSG00000123560	chrX	dexseq_prepare_annotation2.py	exon	.	+	.	PLP1	39	0.00126648120000976	0.0137168248749051
ENSG00000008838.82	ENSG00000008838	chr17	dexseq_prepare_annotation2.py	exon	.	-	.	MED24	11	0.00127519934245903	0.0138001725152242
ENSG00000172927.29	ENSG00000172927	chr11	dexseq_prepare_annotation2.py	exon	.	+	.	MYEOV	22	0.00127788896150822	0.0138181983457961
ENSG00000154099.25	ENSG00000154099	chr16	dexseq_prepare_annotation2.py	exon	.	+	.	DNAAF1	2	0.00128256960926931	0.0138577076678058
ENSG00000205436.24	ENSG00000205436	chr14	dexseq_prepare_annotation2.py	exon	.	+	.	EXOC3L4	12	0.0012867168854435	0.0138913954952481
ENSG00000130810.ENSG00000243207.ENSG00000244165.26	ENSG00000130810+ENSG00000243207+ENSG00000244165	chr19	dexseq_prepare_annotation2.py	exon	.	+	.		14	0.00128928387483254	0.0139079823268306
ENSG00000085982.51	ENSG00000085982	chr2	dexseq_prepare_annotation2.py	exon	.	-	.	USP40	5	0.00129445739261285	0.0139526377901841
ENSG00000102886.18	ENSG00000102886	chr16	dexseq_prepare_annotation2.py	exon	.	-	.	GDPD3	4	0.0012969850710596	0.0139687258850353
ENSG00000107614.28	ENSG00000107614	chr10	dexseq_prepare_annotation2.py	exon	.	-	.	TRDMT1	8	0.00130311242488988	0.0140235264544569
ENSG00000240731.ENSG00000127054.120	ENSG00000240731+ENSG00000127054	chr1	dexseq_prepare_annotation2.py	exon	.	-	.		24	0.00130994342086884	0.0140858059479083
ENSG00000166963.9	ENSG00000166963	chr15	dexseq_prepare_annotation2.py	exon	.	+	.	MAP1A	2	0.00131152976814813	0.0140916355264005
ENSG00000248222.23	ENSG00000248222	chr5	dexseq_prepare_annotation2.py	exon	.	+	.	CTB-174D11.1	8	0.00131307210783184	0.0140969833692845
ENSG00000211460.25	ENSG00000211460	chr2	dexseq_prepare_annotation2.py	exon	.	+	.	TSN	12	0.00132400615787552	0.0142030708271305
ENSG00000265933.25	ENSG00000265933	chr18	dexseq_prepare_annotation2.py	exon	.	-	.	LINC00668	3	0.00132650452573148	0.0142185691618319
ENSG00000254286.7	ENSG00000254286	chr8	dexseq_prepare_annotation2.py	exon	.	+	.	RP11-89K10.1	4	0.00132853341487027	0.0142290146299003
ENSG00000231890.41	ENSG00000231890	chr2	dexseq_prepare_annotation2.py	exon	.	+	.	AC093391.2	24	0.00134483910726482	0.0143922313660101
ENSG00000099901.ENSG00000264346.26	ENSG00000099901+ENSG00000264346	chr22	dexseq_prepare_annotation2.py	exon	.	+	.		12	0.0013463996558585	0.0143975145450163
ENSG00000068137.34	ENSG00000068137	chr17	dexseq_prepare_annotation2.py	exon	.	-	.	PLEKHH3	25	0.0013578135572376	0.0145080712232157
ENSG00000115282.42	ENSG00000115282	chr2	dexseq_prepare_annotation2.py	exon	.	+	.	TTC31	10	0.00135951355234435	0.0145147431874106
ENSG00000223756.24	ENSG00000223756	chr11	dexseq_prepare_annotation2.py	exon	.	+	.	TSSC2	13	0.00136177515480251	0.0145273958213912
ENSG00000214439.5	ENSG00000214439	chr7	dexseq_prepare_annotation2.py	exon	.	-	.	FAM185BP	4	0.00137103514125094	0.0146146281446931
ENSG00000149187.53	ENSG00000149187	chr11	dexseq_prepare_annotation2.py	exon	.	-	.	CELF1	37	0.00137325352601905	0.0146261180974459
ENSG00000117054.ENSG00000207241.ENSG00000201487.ENSG00000137955.ENSG00000206620.95	ENSG00000117054+ENSG00000207241+ENSG00000201487+ENSG00000137955+ENSG00000206620	chr1	dexseq_prepare_annotation2.py	exon	.	+	.		33	0.0013742806778482	0.0146261180974459
ENSG00000175455.60	ENSG00000175455	chr3	dexseq_prepare_annotation2.py	exon	.	-	.	CCDC14	44	0.00138312898569801	0.0147086884649288
ENSG00000188895.3	ENSG00000188895	chr17	dexseq_prepare_annotation2.py	exon	.	+	.	MSL1	4	0.00138468484259513	0.0147136393313553
ENSG00000072849.26	ENSG00000072849	chr17	dexseq_prepare_annotation2.py	exon	.	-	.	DERL2	12	0.00139094771515736	0.0147575631730356
ENSG00000260141.ENSG00000261599.47	ENSG00000260141+ENSG00000261599	chr16	dexseq_prepare_annotation2.py	exon	.	-	.		9	0.00139100558400157	0.0147575631730356
ENSG00000150625.47	ENSG00000150625	chr4	dexseq_prepare_annotation2.py	exon	.	-	.	GPM6A	12	0.00140310798112468	0.0148742672468795
ENSG00000034053.36	ENSG00000034053	chr15	dexseq_prepare_annotation2.py	exon	.	+	.	APBA2	16	0.00140538663903665	0.0148867289590264
ENSG00000258913.6	ENSG00000258913	chr14	dexseq_prepare_annotation2.py	exon	.	+	.	RP11-260M19.2	7	0.00142243535771086	0.0150460034174378
ENSG00000258561.10	ENSG00000258561	chr14	dexseq_prepare_annotation2.py	exon	.	-	.	RP11-72M17.1	2	0.00142265286110786	0.0150460034174378
ENSG00000221267.ENSG00000204356.41	ENSG00000221267+ENSG00000204356	chr6	dexseq_prepare_annotation2.py	exon	.	-	.		20	0.00142609794719002	0.0150706278757474
ENSG00000099954.ENSG00000272675.25	ENSG00000099954+ENSG00000272675	chr22	dexseq_prepare_annotation2.py	exon	.	+	.		25	0.00144088782670776	0.0152150087804548
ENSG00000215462.ENSG00000102547.39	ENSG00000215462+ENSG00000102547	chr13	dexseq_prepare_annotation2.py	exon	.	-	.		25	0.00144717198395504	0.0152677162934774
ENSG00000021300.50	ENSG00000021300	chr11	dexseq_prepare_annotation2.py	exon	.	+	.	PLEKHB1	16	0.00144814204191561	0.0152677162934774
ENSG00000229192.ENSG00000242552.8	ENSG00000229192+ENSG00000242552	chr7	dexseq_prepare_annotation2.py	exon	.	-	.		8	0.00144930593977254	0.0152680590610699
ENSG00000184247.ENSG00000167291.34	ENSG00000184247+ENSG00000167291	chr17	dexseq_prepare_annotation2.py	exon	.	-	.		11	0.00146030547229179	0.0153719363093429
ENSG00000104218.45	ENSG00000104218	chr8	dexseq_prepare_annotation2.py	exon	.	+	.	CSPP1	19	0.00146284408357042	0.015386656981904
ENSG00000136250.42	ENSG00000136250	chr7	dexseq_prepare_annotation2.py	exon	.	-	.	AOAH	4	0.00146952462303339	0.015444886906414
ENSG00000255399.16	ENSG00000255399	chr12	dexseq_prepare_annotation2.py	exon	.	+	.	TBX5-AS1	9	0.00147257457797498	0.0154648979998229
ENSG00000085274.19	ENSG00000085274	chr3	dexseq_prepare_annotation2.py	exon	.	+	.	MYNN	15	0.00149823928101159	0.0157221921440524
ENSG00000013573.86	ENSG00000013573	chr12	dexseq_prepare_annotation2.py	exon	.	+	.	DDX11	27	0.00150698251218802	0.0158016542361906
ENSG00000172794.35	ENSG00000172794	chr17	dexseq_prepare_annotation2.py	exon	.	+	.	RAB37	27	0.00151040547204923	0.0158252498798947
ENSG00000111799.84	ENSG00000111799	chr6	dexseq_prepare_annotation2.py	exon	.	-	.	COL12A1	27	0.00151268086061032	0.0158367945802453
ENSG00000173418.16	ENSG00000173418	chr20	dexseq_prepare_annotation2.py	exon	.	+	.	NAA20	8	0.0015159602011023	0.0158588239642446
ENSG00000149932.22	ENSG00000149932	chr16	dexseq_prepare_annotation2.py	exon	.	+	.	TMEM219	14	0.00152856429212981	0.0159782921164151
ENSG00000160949.32	ENSG00000160949	chr8	dexseq_prepare_annotation2.py	exon	.	-	.	TONSL	25	0.00153398492796681	0.0160225438103035
ENSG00000135750.14	ENSG00000135750	chr1	dexseq_prepare_annotation2.py	exon	.	+	.	KCNK1	9	0.00153622952003187	0.0160335787879583
ENSG00000186086.ENSG00000243967.ENSG00000241361.46	ENSG00000186086+ENSG00000243967+ENSG00000241361	chr1	dexseq_prepare_annotation2.py	exon	.	+	.		3	0.00154369374078772	0.0160990317093742
ENSG00000244625.ENSG00000225783.48	ENSG00000244625+ENSG00000225783	chr22	dexseq_prepare_annotation2.py	exon	.	+	.		19	0.00154972995469488	0.0161495025008552
ENSG00000181722.53	ENSG00000181722	chr3	dexseq_prepare_annotation2.py	exon	.	-	.	ZBTB20	30	0.00155112995977205	0.0161516194499412
ENSG00000128394.ENSG00000239713.35	ENSG00000128394+ENSG00000239713	chr22	dexseq_prepare_annotation2.py	exon	.	+	.		12	0.00155337500949772	0.0161625256385287
ENSG00000175899.64	ENSG00000175899	chr12	dexseq_prepare_annotation2.py	exon	.	-	.	A2M	42	0.00155774009054286	0.0161954564883482
ENSG00000253614.2	ENSG00000253614	chr8	dexseq_prepare_annotation2.py	exon	.	+	.	RP11-513O17.3	3	0.00156593424453598	0.0162681159584396
ENSG00000133275.12	ENSG00000133275	chr19	dexseq_prepare_annotation2.py	exon	.	+	.	CSNK1G2	9	0.00158284522751225	0.0164311510348291
ENSG00000152894.77	ENSG00000152894	chr6	dexseq_prepare_annotation2.py	exon	.	-	.	PTPRK	31	0.00158407958395173	0.0164313251233118
ENSG00000226237.5	ENSG00000226237	chr9	dexseq_prepare_annotation2.py	exon	.	+	.	RP11-276H19.1	5	0.00158649729961317	0.0164437642536711
ENSG00000215262.29	ENSG00000215262	chr8	dexseq_prepare_annotation2.py	exon	.	+	.	KCNU1	19	0.00159487308312898	0.0165178912178247
ENSG00000219200.ENSG00000258315.ENSG00000161939.35	ENSG00000219200+ENSG00000258315+ENSG00000161939	chr17	dexseq_prepare_annotation2.py	exon	.	+	.		6	0.00160290029498194	0.0165882971478384
ENSG00000163689.38	ENSG00000163689	chr3	dexseq_prepare_annotation2.py	exon	.	-	.	C3orf67	28	0.00160490957643825	0.0165963637808691
ENSG00000265479.ENSG00000243566.ENSG00000259628.ENSG00000135205.ENSG00000241350.ENSG00000186704.ENSG00000242435.ENSG00000233448.ENSG00000230305.9	ENSG00000265479+ENSG00000243566+ENSG00000259628+ENSG00000135205+ENSG00000241350+ENSG00000186704+ENSG00000242435+ENSG00000233448+ENSG00000230305	chr7	dexseq_prepare_annotation2.py	exon	.	+	.		7	0.00160618230466736	0.0165968071986876
ENSG00000135124.16	ENSG00000135124	chr12	dexseq_prepare_annotation2.py	exon	.	+	.	P2RX4	6	0.00161711727960817	0.0166970142986322
ENSG00000214814.41	ENSG00000214814	chr8	dexseq_prepare_annotation2.py	exon	.	+	.	FER1L6	7	0.00162701277407692	0.0167863435674067
ENSG00000255432.ENSG00000162194.ENSG00000185085.9	ENSG00000255432+ENSG00000162194+ENSG00000185085	chr11	dexseq_prepare_annotation2.py	exon	.	-	.		9	0.00162929256007242	0.01679702299326
ENSG00000227057.20	ENSG00000227057	chr6	dexseq_prepare_annotation2.py	exon	.	-	.	WDR46	14	0.00163627885644047	0.0168561703569955
ENSG00000196704.48	ENSG00000196704	chr17	dexseq_prepare_annotation2.py	exon	.	+	.	AMZ2	30	0.00166106351818784	0.0170591150905662
ENSG00000175854.16	ENSG00000175854	chr9	dexseq_prepare_annotation2.py	exon	.	+	.	SWI5	10	0.00166232530090003	0.0170591150905662
ENSG00000142327.32	ENSG00000142327	chr2	dexseq_prepare_annotation2.py	exon	.	+	.	RNPEPL1	15	0.0016633487678847	0.0170591150905662
ENSG00000106327.40	ENSG00000106327	chr7	dexseq_prepare_annotation2.py	exon	.	-	.	TFR2	19	0.001663450378941	0.0170591150905662
ENSG00000087206.44	ENSG00000087206	chr5	dexseq_prepare_annotation2.py	exon	.	-	.	UIMC1	19	0.00166350248943733	0.0170591150905662
ENSG00000115977.ENSG00000188971.10	ENSG00000115977+ENSG00000188971	chr2	dexseq_prepare_annotation2.py	exon	.	-	.		6	0.00166356394658653	0.0170591150905662
ENSG00000007264.42	ENSG00000007264	chr19	dexseq_prepare_annotation2.py	exon	.	-	.	MATK	7	0.00167944905026445	0.0172089331308419
ENSG00000104412.23	ENSG00000104412	chr8	dexseq_prepare_annotation2.py	exon	.	+	.	EMC2	8	0.00169940843954896	0.0174002404337733
ENSG00000263609.12	ENSG00000263609	chr17	dexseq_prepare_annotation2.py	exon	.	-	.	RP11-1109M24.16	10	0.00170389080107956	0.0174329085372014
ENSG00000078618.ENSG00000212076.59	ENSG00000078618+ENSG00000212076	chr1	dexseq_prepare_annotation2.py	exon	.	-	.		21	0.00171138497989774	0.017496318411909
ENSG00000096063.20	ENSG00000096063	chr6	dexseq_prepare_annotation2.py	exon	.	-	.	SRPK1	18	0.00171730110448786	0.0175435112831671
ENSG00000139182.37	ENSG00000139182	chr12	dexseq_prepare_annotation2.py	exon	.	+	.	CLSTN3	6	0.00173183594502216	0.0176786127670756
ENSG00000185038.34	ENSG00000185038	chr2	dexseq_prepare_annotation2.py	exon	.	+	.	MROH2A	19	0.00173347357389325	0.0176819545575884
ENSG00000198130.41	ENSG00000198130	chr2	dexseq_prepare_annotation2.py	exon	.	-	.	HIBCH	24	0.00176937856350771	0.0180165227584775
ENSG00000224655.12	ENSG00000224655	chr2	dexseq_prepare_annotation2.py	exon	.	+	.	AC018737.3	12	0.00177013068737336	0.0180165227584775
ENSG00000099139.46	ENSG00000099139	chr9	dexseq_prepare_annotation2.py	exon	.	+	.	PCSK5	4	0.00177027856078112	0.0180165227584775
ENSG00000135747.ENSG00000197472.21	ENSG00000135747+ENSG00000197472	chr1	dexseq_prepare_annotation2.py	exon	.	-	.		8	0.00178559965434118	0.0181587545857831
ENSG00000139926.48	ENSG00000139926	chr14	dexseq_prepare_annotation2.py	exon	.	+	.	FRMD6	9	0.00179181204471364	0.0182082104995561
ENSG00000214097.5	ENSG00000214097	chr3	dexseq_prepare_annotation2.py	exon	.	-	.	SMCO1	6	0.00179563616492556	0.0182333408921523
ENSG00000165684.21	ENSG00000165684	chr9	dexseq_prepare_annotation2.py	exon	.	-	.	SNAPC4	7	0.00180575073579286	0.0183222602853569
ENSG00000263718.7	ENSG00000263718	chr17	dexseq_prepare_annotation2.py	exon	.	-	.	RP11-285E9.6	4	0.00180885676988345	0.0183399865586605
ENSG00000068654.51	ENSG00000068654	chr2	dexseq_prepare_annotation2.py	exon	.	-	.	POLR1A	31	0.00181286379496265	0.0183488365714418
ENSG00000136830.30	ENSG00000136830	chr9	dexseq_prepare_annotation2.py	exon	.	-	.	FAM129B	16	0.00181368382816324	0.0183488365714418
ENSG00000254269.ENSG00000237647.18	ENSG00000254269+ENSG00000237647	chr8	dexseq_prepare_annotation2.py	exon	.	+	.		5	0.00181380866886279	0.0183488365714418
ENSG00000198369.8	ENSG00000198369	chr2	dexseq_prepare_annotation2.py	exon	.	-	.	SPRED2	3	0.00181802917760658	0.0183724103678897
ENSG00000132603.21	ENSG00000132603	chr16	dexseq_prepare_annotation2.py	exon	.	+	.	NIP7	9	0.00181886181930349	0.0183724103678897
ENSG00000115705.39	ENSG00000115705	chr2	dexseq_prepare_annotation2.py	exon	.	+	.	TPO	9	0.00182095320375183	0.0183797782233589
ENSG00000182568.ENSG00000131374.89	ENSG00000182568+ENSG00000131374	chr3	dexseq_prepare_annotation2.py	exon	.	-	.		4	0.00182349279189722	0.0183909645978815
ENSG00000135924.51	ENSG00000135924	chr2	dexseq_prepare_annotation2.py	exon	.	+	.	DNAJB2	23	0.00182478707644041	0.0183909645978815
ENSG00000125485.30	ENSG00000125485	chr9	dexseq_prepare_annotation2.py	exon	.	-	.	DDX31	20	0.00182773503825118	0.0184069286128356
ENSG00000123201.28	ENSG00000123201	chr13	dexseq_prepare_annotation2.py	exon	.	-	.	GUCY1B2	27	0.00183992945213434	0.0185159194306882
ENSG00000096968.ENSG00000234534.31	ENSG00000096968+ENSG00000234534	chr9	dexseq_prepare_annotation2.py	exon	.	+	.		8	0.00184190462678695	0.0185219843058792
ENSG00000105402.31	ENSG00000105402	chr19	dexseq_prepare_annotation2.py	exon	.	-	.	NAPA	5	0.00185743901083856	0.0186642884968476
ENSG00000265408.ENSG00000172828.ENSG00000172831.64	ENSG00000265408+ENSG00000172828+ENSG00000172831	chr16	dexseq_prepare_annotation2.py	exon	.	+	.		22	0.00189440588688606	0.0190215829192912
ENSG00000110911.72	ENSG00000110911	chr12	dexseq_prepare_annotation2.py	exon	.	-	.	SLC11A2	30	0.00189721811642991	0.0190229892588408
ENSG00000123561.8	ENSG00000123561	chrX	dexseq_prepare_annotation2.py	exon	.	-	.	SERPINA7	8	0.00189736521247868	0.0190229892588408
ENSG00000170381.11	ENSG00000170381	chr7	dexseq_prepare_annotation2.py	exon	.	-	.	SEMA3E	3	0.00193825082055654	0.0194184816803344
ENSG00000175773.9	ENSG00000175773	chr11	dexseq_prepare_annotation2.py	exon	.	+	.	RP11-121M22.1	10	0.00195556582179152	0.019566284248662
ENSG00000138032.23	ENSG00000138032	chr2	dexseq_prepare_annotation2.py	exon	.	+	.	PPM1B	14	0.0019559034791734	0.019566284248662
ENSG00000162618.14	ENSG00000162618	chr1	dexseq_prepare_annotation2.py	exon	.	-	.	ELTD1	8	0.00196063259794314	0.0195990643772168
ENSG00000119681.50	ENSG00000119681	chr14	dexseq_prepare_annotation2.py	exon	.	-	.	LTBP2	14	0.00197261084308581	0.0196897567057757
ENSG00000109466.33	ENSG00000109466	chr4	dexseq_prepare_annotation2.py	exon	.	+	.	KLHL2	17	0.00197262327278316	0.0196897567057757
ENSG00000147130.41	ENSG00000147130	chrX	dexseq_prepare_annotation2.py	exon	.	-	.	ZMYM3	20	0.0019760239261758	0.0196960036894613
ENSG00000186919.24	ENSG00000186919	chr17	dexseq_prepare_annotation2.py	exon	.	+	.	ZACN	4	0.00197713868592187	0.0196960036894613
ENSG00000112246.17	ENSG00000112246	chr6	dexseq_prepare_annotation2.py	exon	.	-	.	SIM1	5	0.00197762763980883	0.0196960036894613
ENSG00000185122.38	ENSG00000185122	chr8	dexseq_prepare_annotation2.py	exon	.	+	.	HSF1	22	0.00198389409931656	0.0197313993195338
ENSG00000249274.ENSG00000064225.69	ENSG00000249274+ENSG00000064225	chr3	dexseq_prepare_annotation2.py	exon	.	+	.		18	0.00198410588192719	0.0197313993195338
ENSG00000142173.41	ENSG00000142173	chr21	dexseq_prepare_annotation2.py	exon	.	+	.	COL6A2	24	0.00198674749772893	0.0197431203842797
ENSG00000154040.34	ENSG00000154040	chr18	dexseq_prepare_annotation2.py	exon	.	+	.	CABYR	17	0.00199955799155661	0.0198546815121865
ENSG00000261276.1	ENSG00000261276	chr11	dexseq_prepare_annotation2.py	exon	.	+	.	RP11-554A11.5	2	0.00200091640285836	0.0198546815121865
ENSG00000187954.29	ENSG00000187954	chr8	dexseq_prepare_annotation2.py	exon	.	-	.	CYHR1	22	0.00200282662485061	0.0198590340208369
ENSG00000237250.ENSG00000243781.8	ENSG00000237250+ENSG00000243781	chr1	dexseq_prepare_annotation2.py	exon	.	+	.		5	0.00200642103174988	0.0198800674181092
ENSG00000267138.ENSG00000011132.20	ENSG00000267138+ENSG00000011132	chr19	dexseq_prepare_annotation2.py	exon	.	-	.		9	0.00201410192114154	0.0199415300262693
ENSG00000134107.7	ENSG00000134107	chr3	dexseq_prepare_annotation2.py	exon	.	+	.	BHLHE40	5	0.00201695861942217	0.0199534878841389
ENSG00000133216.30	ENSG00000133216	chr1	dexseq_prepare_annotation2.py	exon	.	+	.	EPHB2	19	0.00201826683674321	0.0199534878841389
ENSG00000125967.52	ENSG00000125967	chr20	dexseq_prepare_annotation2.py	exon	.	-	.	NECAB3	15	0.00204725469416097	0.0202252577582008
ENSG00000099998.21	ENSG00000099998	chr22	dexseq_prepare_annotation2.py	exon	.	-	.	GGT5	2	0.00206444210088072	0.0203801361751173
ENSG00000137338.1	ENSG00000137338	chr6	dexseq_prepare_annotation2.py	exon	.	+	.	PGBD1	2	0.00207016283656307	0.0204216721340779
ENSG00000251360.ENSG00000135314.ENSG00000256980.ENSG00000243501.27	ENSG00000251360+ENSG00000135314+ENSG00000256980+ENSG00000243501	chr6	dexseq_prepare_annotation2.py	exon	.	-	.		16	0.0021013009609849	0.0207137008535363
ENSG00000080822.ENSG00000080819.85	ENSG00000080822+ENSG00000080819	chr3	dexseq_prepare_annotation2.py	exon	.	-	.		45	0.00211228121761991	0.02080674089911
ENSG00000156395.30	ENSG00000156395	chr10	dexseq_prepare_annotation2.py	exon	.	+	.	SORCS3	16	0.00211648265183329	0.0208329200484977
ENSG00000092531.51	ENSG00000092531	chr15	dexseq_prepare_annotation2.py	exon	.	+	.	SNAP23	37	0.00211946515846494	0.0208470716570586
ENSG00000135929.20	ENSG00000135929	chr2	dexseq_prepare_annotation2.py	exon	.	+	.	CYP27A1	17	0.00215312489319392	0.0211627242779694
ENSG00000180357.15	ENSG00000180357	chr15	dexseq_prepare_annotation2.py	exon	.	+	.	ZNF609	5	0.00216154789878778	0.0212300501412963
ENSG00000213981.10	ENSG00000213981	chr2	dexseq_prepare_annotation2.py	exon	.	-	.	AC007277.3	4	0.00217381137452804	0.0213349705449133
ENSG00000122121.18	ENSG00000122121	chrX	dexseq_prepare_annotation2.py	exon	.	+	.	XPNPEP2	2	0.00218641276144381	0.0214430524823286
ENSG00000105609.35	ENSG00000105609	chr19	dexseq_prepare_annotation2.py	exon	.	-	.	LILRB5	17	0.00219427584688317	0.0215045407071085
ENSG00000175826.ENSG00000181885.ENSG00000262526.ENSG00000262302.ENSG00000170296.57	ENSG00000175826+ENSG00000181885+ENSG00000262526+ENSG00000262302+ENSG00000170296	chr17	dexseq_prepare_annotation2.py	exon	.	-	.		19	0.00220540070994375	0.0215978828597176
ENSG00000125844.29	ENSG00000125844	chr20	dexseq_prepare_annotation2.py	exon	.	-	.	RRBP1	15	0.0022072819179174	0.0216006305165303
ENSG00000233917.15	ENSG00000233917	chr15	dexseq_prepare_annotation2.py	exon	.	-	.	POTEB	10	0.00221305230587397	0.0216414064259197
ENSG00000010292.62	ENSG00000010292	chr12	dexseq_prepare_annotation2.py	exon	.	+	.	NCAPD2	17	0.00221770378214432	0.0216669943160247
ENSG00000163738.42	ENSG00000163738	chr4	dexseq_prepare_annotation2.py	exon	.	+	.	MTHFD2L	20	0.00221888004036651	0.0216669943160247
ENSG00000254444.2	ENSG00000254444	chr11	dexseq_prepare_annotation2.py	exon	.	-	.	RP11-290F24.3	3	0.00222754582935125	0.0217358864548772
ENSG00000128512.84	ENSG00000128512	chr7	dexseq_prepare_annotation2.py	exon	.	-	.	DOCK4	9	0.00224053843045929	0.0218468685831273
ENSG00000009335.13	ENSG00000009335	chr7	dexseq_prepare_annotation2.py	exon	.	+	.	UBE3C	12	0.00226778140355993	0.022084350588903
ENSG00000171759.44	ENSG00000171759	chr12	dexseq_prepare_annotation2.py	exon	.	-	.	PAH	11	0.00226816672220968	0.022084350588903
ENSG00000166987.25	ENSG00000166987	chr12	dexseq_prepare_annotation2.py	exon	.	+	.	MBD6	4	0.00227373355212429	0.0221225914101783
ENSG00000272027.4	ENSG00000272027	chr2	dexseq_prepare_annotation2.py	exon	.	-	.	RP11-529E15.1	2	0.00227964619097745	0.0221641392991647
ENSG00000101977.41	ENSG00000101977	chrX	dexseq_prepare_annotation2.py	exon	.	-	.	MCF2	14	0.00228361339534687	0.0221725187800635
ENSG00000170074.75	ENSG00000170074	chr5	dexseq_prepare_annotation2.py	exon	.	-	.	FAM153A	14	0.00228379407960639	0.0221725187800635
ENSG00000149212.21	ENSG00000149212	chr11	dexseq_prepare_annotation2.py	exon	.	-	.	SESN3	15	0.00228746929416327	0.0221759030457582
ENSG00000254117.1	ENSG00000254117	chr14	dexseq_prepare_annotation2.py	exon	.	-	.	IGHV2-10	2	0.00228874156149298	0.0221759030457582
ENSG00000251209.5	ENSG00000251209	chr15	dexseq_prepare_annotation2.py	exon	.	-	.	LINC00923	3	0.0022890724670427	0.0221759030457582
ENSG00000034152.30	ENSG00000034152	chr17	dexseq_prepare_annotation2.py	exon	.	+	.	MAP2K3	19	0.0022988779379577	0.0222549194926393
ENSG00000262943.39	ENSG00000262943	chr17	dexseq_prepare_annotation2.py	exon	.	+	.	ALOX12P2	13	0.00230833518159476	0.0223304539610188
ENSG00000170579.48	ENSG00000170579	chr18	dexseq_prepare_annotation2.py	exon	.	-	.	DLGAP1	16	0.00232128030716991	0.0224367676878854
ENSG00000083844.16	ENSG00000083844	chr19	dexseq_prepare_annotation2.py	exon	.	+	.	ZNF264	12	0.00232265020081333	0.0224367676878854
ENSG00000213397.ENSG00000183479.42	ENSG00000213397+ENSG00000183479	chrX	dexseq_prepare_annotation2.py	exon	.	-	.		16	0.00232536489708655	0.0224469236667975
ENSG00000147649.21	ENSG00000147649	chr8	dexseq_prepare_annotation2.py	exon	.	+	.	MTDH	14	0.00233132445917993	0.0224853965175605
ENSG00000240207.ENSG00000118855.66	ENSG00000240207+ENSG00000118855	chr3	dexseq_prepare_annotation2.py	exon	.	+	.		32	0.0023331091745012	0.0224853965175605
ENSG00000160796.74	ENSG00000160796	chr3	dexseq_prepare_annotation2.py	exon	.	+	.	NBEAL2	8	0.00233598250570384	0.0224853965175605
ENSG00000090659.24	ENSG00000090659	chr19	dexseq_prepare_annotation2.py	exon	.	-	.	CD209	6	0.00233601525880844	0.0224853965175605
ENSG00000118242.ENSG00000115425.33	ENSG00000118242+ENSG00000115425	chr2	dexseq_prepare_annotation2.py	exon	.	-	.		11	0.00234719398555964	0.0225768943942461
ENSG00000137337.35	ENSG00000137337	chr6	dexseq_prepare_annotation2.py	exon	.	-	.	MDC1	14	0.002359866382408	0.0226826188252108
ENSG00000159650.23	ENSG00000159650	chr3	dexseq_prepare_annotation2.py	exon	.	-	.	UROC1	17	0.0023621444379203	0.0226883552951847
ENSG00000079819.57	ENSG00000079819	chr6	dexseq_prepare_annotation2.py	exon	.	-	.	EPB41L2	5	0.00236629948084286	0.0227120992133531
ENSG00000205832.15	ENSG00000205832	chr16	dexseq_prepare_annotation2.py	exon	.	+	.	C16orf96	7	0.00237137737586273	0.0227400566492029
ENSG00000239520.ENSG00000006125.52	ENSG00000239520+ENSG00000006125	chr17	dexseq_prepare_annotation2.py	exon	.	+	.		28	0.00237258242030957	0.0227400566492029
ENSG00000119408.27	ENSG00000119408	chr9	dexseq_prepare_annotation2.py	exon	.	+	.	NEK6	18	0.00237455718042133	0.022742831192183
ENSG00000214022.ENSG00000196456.60	ENSG00000214022+ENSG00000196456	chr7	dexseq_prepare_annotation2.py	exon	.	+	.		18	0.00237776767150239	0.0227574288843438
ENSG00000166825.37	ENSG00000166825	chr15	dexseq_prepare_annotation2.py	exon	.	-	.	ANPEP	4	0.00238990639284504	0.0228573967196626
ENSG00000166532.28	ENSG00000166532	chr12	dexseq_prepare_annotation2.py	exon	.	+	.	RIMKLB	15	0.00239479978819498	0.0228879767292431
ENSG00000142185.ENSG00000266692.ENSG00000264452.41	ENSG00000142185+ENSG00000266692+ENSG00000264452	chr21	dexseq_prepare_annotation2.py	exon	.	+	.		15	0.00240322998791178	0.0229522920643096
ENSG00000204954.27	ENSG00000204954	chr12	dexseq_prepare_annotation2.py	exon	.	-	.	C12orf73	11	0.00241559777037106	0.023054096118216
ENSG00000147687.41	ENSG00000147687	chr8	dexseq_prepare_annotation2.py	exon	.	-	.	TATDN1	27	0.0024320709926603	0.0231949102798238
ENSG00000152092.24	ENSG00000152092	chr1	dexseq_prepare_annotation2.py	exon	.	-	.	ASTN1	18	0.00243736389359324	0.0232289729830797
ENSG00000139625.43	ENSG00000139625	chr12	dexseq_prepare_annotation2.py	exon	.	-	.	MAP3K12	28	0.00244417726910406	0.0232774680639092
ENSG00000128513.31	ENSG00000128513	chr7	dexseq_prepare_annotation2.py	exon	.	-	.	POT1	30	0.00244945831628614	0.0233113116913127
ENSG00000225718.7	ENSG00000225718	chr7	dexseq_prepare_annotation2.py	exon	.	-	.	RP11-3P22.2	4	0.00245328537287993	0.0233312798499046
ENSG00000232636.ENSG00000228824.17	ENSG00000232636+ENSG00000228824	chr13	dexseq_prepare_annotation2.py	exon	.	-	.		3	0.00246298484352422	0.0234070284953235
ENSG00000148950.29	ENSG00000148950	chr11	dexseq_prepare_annotation2.py	exon	.	-	.	IMMP1L	16	0.00247498691456973	0.0235045379395627
ENSG00000250462.ENSG00000248121.ENSG00000214719.28	ENSG00000250462+ENSG00000248121+ENSG00000214719	chr17	dexseq_prepare_annotation2.py	exon	.	+	.		4	0.00248287093169947	0.0235628292709454
ENSG00000087274.73	ENSG00000087274	chr4	dexseq_prepare_annotation2.py	exon	.	+	.	ADD1	31	0.00249396219560617	0.0236514545535526
ENSG00000230031.10	ENSG00000230031	chr15	dexseq_prepare_annotation2.py	exon	.	-	.	POTEB2	11	0.00249711530372474	0.0236647268425319
ENSG00000100764.12	ENSG00000100764	chr14	dexseq_prepare_annotation2.py	exon	.	+	.	PSMC1	8	0.00250652094503481	0.0237298629773401
ENSG00000129467.ENSG00000129465.ENSG00000258973.100	ENSG00000129467+ENSG00000129465+ENSG00000258973	chr14	dexseq_prepare_annotation2.py	exon	.	-	.		67	0.00250750534314094	0.0237298629773401
ENSG00000099864.27	ENSG00000099864	chr19	dexseq_prepare_annotation2.py	exon	.	+	.	PALM	8	0.00251542648713662	0.0237881432683312
ENSG00000081791.18	ENSG00000081791	chr5	dexseq_prepare_annotation2.py	exon	.	+	.	KIAA0141	11	0.00252144291740941	0.0238283418560505
ENSG00000197084.6	ENSG00000197084	chr1	dexseq_prepare_annotation2.py	exon	.	-	.	LCE1C	6	0.0025317003800165	0.0239085350793021
ENSG00000227155.37	ENSG00000227155	chr9	dexseq_prepare_annotation2.py	exon	.	-	.	RP11-165F24.3	22	0.00253496429193162	0.0239226175661659
ENSG00000183305.27	ENSG00000183305	chrX	dexseq_prepare_annotation2.py	exon	.	+	.	MAGEA2B	13	0.00254438197853501	0.0239947133475402
ENSG00000079134.47	ENSG00000079134	chr18	dexseq_prepare_annotation2.py	exon	.	-	.	THOC1	26	0.00255021099825865	0.0240328892608244
ENSG00000227781.13	ENSG00000227781	chr10	dexseq_prepare_annotation2.py	exon	.	+	.	GLUD1P2	3	0.00256105587466498	0.0241182477519915
ENSG00000168615.34	ENSG00000168615	chr8	dexseq_prepare_annotation2.py	exon	.	+	.	ADAM9	23	0.00256724352694855	0.0241596592720855
ENSG00000115419.22	ENSG00000115419	chr2	dexseq_prepare_annotation2.py	exon	.	+	.	GLS	18	0.0025809802585785	0.024272005985726
ENSG00000099840.31	ENSG00000099840	chr19	dexseq_prepare_annotation2.py	exon	.	+	.	IZUMO4	10	0.0025924865682702	0.0243632355423442
ENSG00000165309.42	ENSG00000165309	chr10	dexseq_prepare_annotation2.py	exon	.	+	.	ARMC3	16	0.00260215061158253	0.024421697900777
ENSG00000117906.6	ENSG00000117906	chr15	dexseq_prepare_annotation2.py	exon	.	+	.	RCN2	2	0.00260232690487716	0.024421697900777
ENSG00000106290.56	ENSG00000106290	chr7	dexseq_prepare_annotation2.py	exon	.	-	.	TAF6	25	0.00261366410853709	0.0244985234926874
ENSG00000164294.13	ENSG00000164294	chr5	dexseq_prepare_annotation2.py	exon	.	+	.	GPX8	9	0.00261414404071655	0.0244985234926874
ENSG00000101868.44	ENSG00000101868	chrX	dexseq_prepare_annotation2.py	exon	.	+	.	POLA1	12	0.00262188617699284	0.0245540277297144
ENSG00000266009.ENSG00000264660.ENSG00000233098.ENSG00000244456.55	ENSG00000266009+ENSG00000264660+ENSG00000233098+ENSG00000244456	chr17	dexseq_prepare_annotation2.py	exon	.	+	.		38	0.00262745693485757	0.0245891340748286
ENSG00000108854.13	ENSG00000108854	chr17	dexseq_prepare_annotation2.py	exon	.	-	.	SMURF2	5	0.00263002299103537	0.0245960916590591
ENSG00000248491.8	ENSG00000248491	chr4	dexseq_prepare_annotation2.py	exon	.	-	.	RP11-125O18.1	4	0.00264247245883218	0.0246954057007896
ENSG00000256498.ENSG00000179364.35	ENSG00000256498+ENSG00000179364	chr14	dexseq_prepare_annotation2.py	exon	.	+	.		25	0.00265643429379845	0.0248087064323945
ENSG00000178074.ENSG00000162972.13	ENSG00000178074+ENSG00000162972	chr2	dexseq_prepare_annotation2.py	exon	.	+	.		10	0.00266621697897798	0.0248828479469625
ENSG00000189007.8	ENSG00000189007	chr6	dexseq_prepare_annotation2.py	exon	.	-	.	ADAT2	6	0.00267300384947293	0.0249289474420437
ENSG00000174799.18	ENSG00000174799	chr4	dexseq_prepare_annotation2.py	exon	.	+	.	CEP135	5	0.0026857888668476	0.0250308845014561
ENSG00000231741.2	ENSG00000231741	chr9	dexseq_prepare_annotation2.py	exon	.	+	.	RP11-213G2.5	2	0.00270357379445442	0.025164213841127
ENSG00000159593.39	ENSG00000159593	chr16	dexseq_prepare_annotation2.py	exon	.	-	.	NAE1	27	0.00270382438455977	0.025164213841127
ENSG00000221723.ENSG00000186399.21	ENSG00000221723+ENSG00000186399	chr15	dexseq_prepare_annotation2.py	exon	.	-	.		11	0.00271426974444228	0.0252440180573733
ENSG00000143226.ENSG00000244682.ENSG00000273112.ENSG00000072694.80	ENSG00000143226+ENSG00000244682+ENSG00000273112+ENSG00000072694	chr1	dexseq_prepare_annotation2.py	exon	.	+	.		41	0.0027243543126064	0.0253203591243962
ENSG00000139737.40	ENSG00000139737	chr13	dexseq_prepare_annotation2.py	exon	.	+	.	SLAIN1	23	0.00274311807603698	0.0254772047048307
ENSG00000173153.19	ENSG00000173153	chr11	dexseq_prepare_annotation2.py	exon	.	+	.	ESRRA	8	0.00274747996879587	0.02548678149181
ENSG00000120656.5	ENSG00000120656	chr1	dexseq_prepare_annotation2.py	exon	.	-	.	TAF12	2	0.0027479264224219	0.02548678149181
ENSG00000140374.45	ENSG00000140374	chr15	dexseq_prepare_annotation2.py	exon	.	-	.	ETFA	3	0.00275065782948832	0.0254945930006489
ENSG00000171863.ENSG00000252531.26	ENSG00000171863+ENSG00000252531	chr2	dexseq_prepare_annotation2.py	exon	.	+	.		22	0.00275995491948961	0.0255632063407771
ENSG00000242384.ENSG00000267043.ENSG00000161583.ENSG00000234972.105	ENSG00000242384+ENSG00000267043+ENSG00000161583+ENSG00000234972	chr17	dexseq_prepare_annotation2.py	exon	.	-	.		43	0.0027682774948531	0.0256227056193708
ENSG00000224163.4	ENSG00000224163	chr7	dexseq_prepare_annotation2.py	exon	.	-	.	RP11-309L24.6	5	0.00278247866808329	0.0257364973446087
ENSG00000158486.75	ENSG00000158486	chr16	dexseq_prepare_annotation2.py	exon	.	-	.	DNAH3	19	0.00282502645379808	0.0261121452013734
ENSG00000167104.14	ENSG00000167104	chr20	dexseq_prepare_annotation2.py	exon	.	+	.	BPIFB6	4	0.00285648624735849	0.0263848609911724
ENSG00000084090.21	ENSG00000084090	chr2	dexseq_prepare_annotation2.py	exon	.	-	.	STARD7	6	0.00288695536901587	0.0266480593056561
ENSG00000138668.36	ENSG00000138668	chr4	dexseq_prepare_annotation2.py	exon	.	-	.	HNRNPD	18	0.00290721906820293	0.026816760987969
ENSG00000204661.20	ENSG00000204661	chr5	dexseq_prepare_annotation2.py	exon	.	-	.	C5orf60	15	0.00290931138544218	0.0268177302913539
ENSG00000132912.42	ENSG00000132912	chr5	dexseq_prepare_annotation2.py	exon	.	-	.	DCTN4	21	0.00292616066194176	0.0269546335378185
ENSG00000100399.12	ENSG00000100399	chr22	dexseq_prepare_annotation2.py	exon	.	-	.	CHADL	12	0.00299576513429616	0.0275769785043156
ENSG00000133805.55	ENSG00000133805	chr11	dexseq_prepare_annotation2.py	exon	.	+	.	AMPD3	38	0.00302155051885297	0.0277953812214866
ENSG00000213923.ENSG00000244627.31	ENSG00000213923+ENSG00000244627	chr22	dexseq_prepare_annotation2.py	exon	.	-	.		13	0.00302663179441015	0.02782315808281
ENSG00000125170.47	ENSG00000125170	chr16	dexseq_prepare_annotation2.py	exon	.	-	.	DOK4	19	0.00303198124502114	0.0278533607226415
ENSG00000079691.42	ENSG00000079691	chr6	dexseq_prepare_annotation2.py	exon	.	+	.	LRRC16A	32	0.00303713917666225	0.0278817640741884
ENSG00000136279.ENSG00000239775.64	ENSG00000136279+ENSG00000239775	chr7	dexseq_prepare_annotation2.py	exon	.	+	.		28	0.00306684767095774	0.0281353564375083
ENSG00000115109.30	ENSG00000115109	chr2	dexseq_prepare_annotation2.py	exon	.	+	.	EPB41L5	17	0.00308143839737602	0.0282500075900743
ENSG00000184489.11	ENSG00000184489	chr8	dexseq_prepare_annotation2.py	exon	.	+	.	PTP4A3	4	0.00311445929108264	0.0285333524325595
ENSG00000158796.34	ENSG00000158796	chr1	dexseq_prepare_annotation2.py	exon	.	-	.	DEDD	20	0.00316002601088089	0.0289311743669183
ENSG00000187210.13	ENSG00000187210	chr9	dexseq_prepare_annotation2.py	exon	.	+	.	GCNT1	7	0.00316361521289386	0.0289443981681374
ENSG00000130958.19	ENSG00000130958	chr9	dexseq_prepare_annotation2.py	exon	.	-	.	SLC35D2	3	0.003166612526264	0.0289521924403338
ENSG00000227914.4	ENSG00000227914	chr9	dexseq_prepare_annotation2.py	exon	.	-	.	RP11-130C19.3	3	0.00316996133871998	0.0289550087724884
ENSG00000180353.22	ENSG00000180353	chr3	dexseq_prepare_annotation2.py	exon	.	-	.	HCLS1	17	0.00317121177960265	0.0289550087724884
ENSG00000149716.37	ENSG00000149716	chr11	dexseq_prepare_annotation2.py	exon	.	-	.	ORAOV1	27	0.00318509177748652	0.0290581456276613
ENSG00000140470.40	ENSG00000140470	chr15	dexseq_prepare_annotation2.py	exon	.	-	.	ADAMTS17	10	0.00318681404438227	0.0290581456276613
ENSG00000255831.ENSG00000213995.22	ENSG00000255831+ENSG00000213995	chr13	dexseq_prepare_annotation2.py	exon	.	+	.		4	0.00319972080191298	0.0291561324927857
ENSG00000254860.6	ENSG00000254860	chr11	dexseq_prepare_annotation2.py	exon	.	+	.	TMEM9B-AS1	4	0.00323993097454315	0.0294954441707943
ENSG00000133026.57	ENSG00000133026	chr17	dexseq_prepare_annotation2.py	exon	.	-	.	MYH10	32	0.00324322799080219	0.0294954441707943
ENSG00000270956.ENSG00000237298.14	ENSG00000270956+ENSG00000237298	chr2	dexseq_prepare_annotation2.py	exon	.	+	.		4	0.0032443938354375	0.0294954441707943
ENSG00000198848.21	ENSG00000198848	chr16	dexseq_prepare_annotation2.py	exon	.	-	.	CES1	16	0.00324796679345354	0.0294954441707943
ENSG00000108883.74	ENSG00000108883	chr17	dexseq_prepare_annotation2.py	exon	.	-	.	EFTUD2	21	0.0032486460508203	0.0294954441707943
ENSG00000134490.47	ENSG00000134490	chr18	dexseq_prepare_annotation2.py	exon	.	-	.	TMEM241	28	0.0032500722846959	0.0294954441707943
ENSG00000150459.13	ENSG00000150459	chr13	dexseq_prepare_annotation2.py	exon	.	+	.	SAP18	12	0.00327090613908724	0.0296645687815742
ENSG00000034063.7	ENSG00000034063	chr19	dexseq_prepare_annotation2.py	exon	.	+	.	UHRF1	5	0.00328776702193998	0.0297974586709738
ENSG00000115267.17	ENSG00000115267	chr2	dexseq_prepare_annotation2.py	exon	.	-	.	IFIH1	5	0.00329627766512857	0.0298545416717517
ENSG00000100591.31	ENSG00000100591	chr14	dexseq_prepare_annotation2.py	exon	.	+	.	AHSA1	8	0.00331001055921356	0.0299588145517016
ENSG00000117748.20	ENSG00000117748	chr1	dexseq_prepare_annotation2.py	exon	.	-	.	RPA2	15	0.00332712765397022	0.0300935574331958
ENSG00000149256.54	ENSG00000149256	chr11	dexseq_prepare_annotation2.py	exon	.	-	.	TENM4	9	0.00333972891328261	0.0301873018652035
ENSG00000145247.25	ENSG00000145247	chr4	dexseq_prepare_annotation2.py	exon	.	-	.	OCIAD2	14	0.00334661335924336	0.0302292819832591
ENSG00000141030.31	ENSG00000141030	chr17	dexseq_prepare_annotation2.py	exon	.	-	.	COPS3	22	0.00337050808094183	0.0304247535466957
ENSG00000163872.23	ENSG00000163872	chr3	dexseq_prepare_annotation2.py	exon	.	+	.	YEATS2	4	0.00338021146551505	0.0304919476785599
ENSG00000198589.82	ENSG00000198589	chr4	dexseq_prepare_annotation2.py	exon	.	-	.	LRBA	18	0.00338640843697739	0.0305274427902537
ENSG00000123338.19	ENSG00000123338	chr12	dexseq_prepare_annotation2.py	exon	.	+	.	NCKAP1L	11	0.00342051333227104	0.0308143040180225
ENSG00000175766.25	ENSG00000175766	chr5	dexseq_prepare_annotation2.py	exon	.	+	.	EIF4E1B	18	0.00342586443178904	0.0308419216190747
ENSG00000008277.52	ENSG00000008277	chr7	dexseq_prepare_annotation2.py	exon	.	+	.	ADAM22	26	0.00343834403276586	0.0309169105190468
ENSG00000103024.31	ENSG00000103024	chr16	dexseq_prepare_annotation2.py	exon	.	-	.	NME3	16	0.00343877604217038	0.0309169105190468
ENSG00000152527.48	ENSG00000152527	chr2	dexseq_prepare_annotation2.py	exon	.	+	.	PLEKHH2	5	0.00345563595693449	0.0310478077488887
ENSG00000234680.6	ENSG00000234680	chr9	dexseq_prepare_annotation2.py	exon	.	+	.	VN2R3P	6	0.00348280570378031	0.0312710997821126
ENSG00000177045.9	ENSG00000177045	chr19	dexseq_prepare_annotation2.py	exon	.	-	.	SIX5	3	0.00349713592652561	0.031378889181159
ENSG00000100038.31	ENSG00000100038	chr22	dexseq_prepare_annotation2.py	exon	.	-	.	TOP3B	26	0.00350221063845426	0.0314035432331829
ENSG00000123094.31	ENSG00000123094	chr12	dexseq_prepare_annotation2.py	exon	.	+	.	RASSF8	15	0.00350514004482348	0.0314089408399023
ENSG00000184507.5	ENSG00000184507	chr15	dexseq_prepare_annotation2.py	exon	.	+	.	NUTM1	5	0.00351694721907845	0.0314888452193884
ENSG00000147872.29	ENSG00000147872	chr9	dexseq_prepare_annotation2.py	exon	.	-	.	PLIN2	20	0.00351872386742035	0.0314888452193884
ENSG00000229261.4	ENSG00000229261	chr10	dexseq_prepare_annotation2.py	exon	.	-	.	RP11-227H15.4	4	0.00353364310244471	0.0316014007074164
ENSG00000099622.103	ENSG00000099622	chr19	dexseq_prepare_annotation2.py	exon	.	+	.	CIRBP	34	0.00356045572520681	0.0318200993454741
ENSG00000125492.6	ENSG00000125492	chr9	dexseq_prepare_annotation2.py	exon	.	+	.	BARHL1	6	0.00357090677835211	0.0318923805253883
ENSG00000156042.39	ENSG00000156042	chr10	dexseq_prepare_annotation2.py	exon	.	-	.	TTC18	7	0.00357378221491904	0.0318969517131828
ENSG00000134278.45	ENSG00000134278	chr18	dexseq_prepare_annotation2.py	exon	.	-	.	SPIRE1	2	0.00358428410593471	0.0319695399931189
ENSG00000125818.21	ENSG00000125818	chr20	dexseq_prepare_annotation2.py	exon	.	+	.	PSMF1	14	0.00364310789109796	0.0324727483423824
ENSG00000175985.18	ENSG00000175985	chr14	dexseq_prepare_annotation2.py	exon	.	+	.	PLEKHD1	7	0.00364610852655325	0.0324780426177136
ENSG00000157890.58	ENSG00000157890	chr15	dexseq_prepare_annotation2.py	exon	.	-	.	MEGF11	46	0.00364890924588887	0.0324815503121835
ENSG00000135976.77	ENSG00000135976	chr2	dexseq_prepare_annotation2.py	exon	.	+	.	ANKRD36	17	0.0036913101638682	0.0328373306930794
ENSG00000139971.ENSG00000257621.57	ENSG00000139971+ENSG00000257621	chr14	dexseq_prepare_annotation2.py	exon	.	-	.		13	0.00370713060627292	0.0329563422474658
ENSG00000146221.8	ENSG00000146221	chr6	dexseq_prepare_annotation2.py	exon	.	-	.	TCTE1	8	0.00371377694889886	0.0329936931701054
ENSG00000134516.82	ENSG00000134516	chr5	dexseq_prepare_annotation2.py	exon	.	+	.	DOCK2	21	0.00374468026109911	0.0332338386511358
ENSG00000136449.19	ENSG00000136449	chr17	dexseq_prepare_annotation2.py	exon	.	+	.	MYCBPAP	13	0.00374573312992794	0.0332338386511358
ENSG00000171823.4	ENSG00000171823	chr12	dexseq_prepare_annotation2.py	exon	.	-	.	FBXL14	3	0.00375121021478352	0.0332605662605149
ENSG00000197993.29	ENSG00000197993	chr7	dexseq_prepare_annotation2.py	exon	.	-	.	KEL	11	0.00377570900925468	0.0334558063558056
ENSG00000170190.11	ENSG00000170190	chr17	dexseq_prepare_annotation2.py	exon	.	+	.	SLC16A5	8	0.00378658203646844	0.0335301342402504
ENSG00000129480.ENSG00000129493.ENSG00000203546.77	ENSG00000129480+ENSG00000129493+ENSG00000203546	chr14	dexseq_prepare_annotation2.py	exon	.	-	.		57	0.00378926081804195	0.0335318522881811
ENSG00000263293.4	ENSG00000263293	chr17	dexseq_prepare_annotation2.py	exon	.	-	.	RP11-290H9.4	3	0.0037980240038707	0.0335873747917661
ENSG00000007216.15	ENSG00000007216	chr17	dexseq_prepare_annotation2.py	exon	.	+	.	SLC13A2	6	0.00380258072962848	0.0336056496046734
ENSG00000163293.18	ENSG00000163293	chr4	dexseq_prepare_annotation2.py	exon	.	+	.	NIPAL1	13	0.00383088363140636	0.0338336221242335
ENSG00000224699.42	ENSG00000224699	chr1	dexseq_prepare_annotation2.py	exon	.	+	.	LAMTOR5-AS1	17	0.00385826944487634	0.0340273216477616
ENSG00000237356.11	ENSG00000237356	chr14	dexseq_prepare_annotation2.py	exon	.	+	.	AL163953.3	9	0.00385925120394572	0.0340273216477616
ENSG00000228434.2	ENSG00000228434	chr7	dexseq_prepare_annotation2.py	exon	.	-	.	AC004951.6	3	0.00386038009949782	0.0340273216477616
ENSG00000170848.21	ENSG00000170848	chr19	dexseq_prepare_annotation2.py	exon	.	-	.	PSG6	18	0.00386764131681633	0.0340690728266556
ENSG00000104973.29	ENSG00000104973	chr19	dexseq_prepare_annotation2.py	exon	.	+	.	MED25	14	0.00387586892706087	0.0341192766932071
ENSG00000168032.16	ENSG00000168032	chr3	dexseq_prepare_annotation2.py	exon	.	+	.	ENTPD3	8	0.0038833898151454	0.0341631978848678
ENSG00000196391.14	ENSG00000196391	chr15	dexseq_prepare_annotation2.py	exon	.	+	.	ZNF774	5	0.00388673503746677	0.0341703513554489
ENSG00000129351.61	ENSG00000129351	chr19	dexseq_prepare_annotation2.py	exon	.	+	.	ILF3	19	0.00389999497223917	0.0342557592481321
ENSG00000138587.14	ENSG00000138587	chr15	dexseq_prepare_annotation2.py	exon	.	-	.	MNS1	11	0.00390152663685654	0.0342557592481321
ENSG00000253665.1	ENSG00000253665	chr8	dexseq_prepare_annotation2.py	exon	.	+	.	RP11-359E19.2	2	0.00391589239137927	0.0343595369451647
ENSG00000176809.35	ENSG00000176809	chr17	dexseq_prepare_annotation2.py	exon	.	-	.	LRRC37A3	23	0.00392231773291383	0.0343935528301963
ENSG00000257083.7	ENSG00000257083	chr12	dexseq_prepare_annotation2.py	exon	.	-	.	RP11-123O10.3	7	0.0039379760689673	0.0345084331498141
ENSG00000103966.7	ENSG00000103966	chr15	dexseq_prepare_annotation2.py	exon	.	-	.	EHD4	7	0.00394077543115449	0.0345105544733484
ENSG00000231898.72	ENSG00000231898	chr2	dexseq_prepare_annotation2.py	exon	.	-	.	AC012594.1	28	0.00395085822942787	0.0345636318294962
ENSG00000213676.ENSG00000168477.44	ENSG00000213676+ENSG00000168477	chr6	dexseq_prepare_annotation2.py	exon	.	-	.		25	0.00395195879310208	0.0345636318294962
ENSG00000122257.41	ENSG00000122257	chr16	dexseq_prepare_annotation2.py	exon	.	+	.	RBBP6	3	0.00395944345405361	0.0346066641272367
ENSG00000065154.27	ENSG00000065154	chr10	dexseq_prepare_annotation2.py	exon	.	-	.	OAT	5	0.00397578240886527	0.0347269796813183
ENSG00000036448.64	ENSG00000036448	chr8	dexseq_prepare_annotation2.py	exon	.	+	.	MYOM2	42	0.00399156610153865	0.0348417057361375
ENSG00000197912.22	ENSG00000197912	chr16	dexseq_prepare_annotation2.py	exon	.	+	.	SPG7	3	0.00399408067979287	0.0348417057361375
ENSG00000183644.11	ENSG00000183644	chr11	dexseq_prepare_annotation2.py	exon	.	+	.	C11orf88	4	0.00399697916992336	0.034844466342452
ENSG00000197989.33	ENSG00000197989	chr1	dexseq_prepare_annotation2.py	exon	.	-	.	SNHG12	18	0.00401783721097813	0.0350036882906067
ENSG00000051825.56	ENSG00000051825	chr12	dexseq_prepare_annotation2.py	exon	.	-	.	MPHOSPH9	15	0.0040606900769328	0.0353542016698117
ENSG00000142347.75	ENSG00000142347	chr19	dexseq_prepare_annotation2.py	exon	.	-	.	MYO1F	29	0.00406900930613217	0.0354037914804988
ENSG00000137877.58	ENSG00000137877	chr15	dexseq_prepare_annotation2.py	exon	.	-	.	SPTBN5	36	0.00408772450892256	0.0355437127886018
ENSG00000241073.ENSG00000156876.18	ENSG00000241073+ENSG00000156876	chr1	dexseq_prepare_annotation2.py	exon	.	-	.		13	0.0040960879527923	0.0355935009162474
ENSG00000126262.6	ENSG00000126262	chr19	dexseq_prepare_annotation2.py	exon	.	+	.	FFAR2	4	0.00411910240516035	0.0357704549276956
ENSG00000168291.35	ENSG00000168291	chr3	dexseq_prepare_annotation2.py	exon	.	-	.	PDHB	17	0.00412288410806428	0.0357716279221989
ENSG00000143374.44	ENSG00000143374	chr1	dexseq_prepare_annotation2.py	exon	.	+	.	TARS2	6	0.00412476132655102	0.0357716279221989
ENSG00000139835.14	ENSG00000139835	chr13	dexseq_prepare_annotation2.py	exon	.	-	.	GRTP1	12	0.00412718967579576	0.0357716279221989
ENSG00000136010.23	ENSG00000136010	chr12	dexseq_prepare_annotation2.py	exon	.	-	.	ALDH1L2	18	0.00413948239558674	0.0358551443699891
ENSG00000125089.77	ENSG00000125089	chr4	dexseq_prepare_annotation2.py	exon	.	+	.	SH3TC1	19	0.00414323843505049	0.0358646585509983
ENSG00000222651.ENSG00000185551.12	ENSG00000222651+ENSG00000185551	chr15	dexseq_prepare_annotation2.py	exon	.	+	.		9	0.0041565697752363	0.0359562332917206
ENSG00000167641.8	ENSG00000167641	chr19	dexseq_prepare_annotation2.py	exon	.	-	.	PPP1R14A	3	0.00415914636297709	0.0359562332917206
ENSG00000099821.44	ENSG00000099821	chr19	dexseq_prepare_annotation2.py	exon	.	-	.	POLRMT	22	0.00416213689228806	0.035959050807572
ENSG00000183401.42	ENSG00000183401	chr19	dexseq_prepare_annotation2.py	exon	.	+	.	CCDC159	27	0.00420169921644111	0.0362776269519339
ENSG00000129667.63	ENSG00000129667	chr17	dexseq_prepare_annotation2.py	exon	.	-	.	RHBDF2	17	0.00420837884170502	0.0363120667959139
ENSG00000221926.ENSG00000251537.ENSG00000241322.ENSG00000181464.92	ENSG00000221926+ENSG00000251537+ENSG00000241322+ENSG00000181464	chr17	dexseq_prepare_annotation2.py	exon	.	-	.		44	0.00422369795387577	0.0364209609505134
ENSG00000136051.55	ENSG00000136051	chr12	dexseq_prepare_annotation2.py	exon	.	+	.	KIAA1033	25	0.00422648169223692	0.0364216924883379
ENSG00000236866.6	ENSG00000236866	chr1	dexseq_prepare_annotation2.py	exon	.	-	.	AL157902.3	4	0.00425462703989833	0.0366408372070376
ENSG00000171720.47	ENSG00000171720	chr5	dexseq_prepare_annotation2.py	exon	.	-	.	HDAC3	28	0.00431149529816474	0.0371069062810799
ENSG00000172554.31	ENSG00000172554	chr2	dexseq_prepare_annotation2.py	exon	.	+	.	SNTG2	6	0.00431536774646024	0.0371165632495098
ENSG00000135622.17	ENSG00000135622	chr2	dexseq_prepare_annotation2.py	exon	.	+	.	SEMA4F	13	0.00432647977324197	0.0371884360126754
ENSG00000177409.4	ENSG00000177409	chr7	dexseq_prepare_annotation2.py	exon	.	-	.	SAMD9L	4	0.00434857497664679	0.0373545635326852
ENSG00000186918.ENSG00000214050.46	ENSG00000186918+ENSG00000214050	chr8	dexseq_prepare_annotation2.py	exon	.	-	.		21	0.00436208402678602	0.0374467709551383
ENSG00000131037.57	ENSG00000131037	chr19	dexseq_prepare_annotation2.py	exon	.	+	.	EPS8L1	38	0.00439718030730545	0.0377240611869593
ENSG00000140873.10	ENSG00000140873	chr16	dexseq_prepare_annotation2.py	exon	.	-	.	ADAMTS18	10	0.00443215815615802	0.0379999836831973
ENSG00000233932.ENSG00000074803.52	ENSG00000233932+ENSG00000074803	chr15	dexseq_prepare_annotation2.py	exon	.	+	.		29	0.00444826895170387	0.0381138980972976
ENSG00000172531.11	ENSG00000172531	chr11	dexseq_prepare_annotation2.py	exon	.	-	.	PPP1CA	7	0.00445327148957116	0.0381325499693926
ENSG00000164111.29	ENSG00000164111	chr4	dexseq_prepare_annotation2.py	exon	.	-	.	ANXA5	19	0.00447081857731409	0.0382585267602115
ENSG00000174483.ENSG00000254986.ENSG00000256349.123	ENSG00000174483+ENSG00000254986+ENSG00000256349	chr11	dexseq_prepare_annotation2.py	exon	.	+	.		34	0.00448229006870989	0.0383323856002788
ENSG00000115687.24	ENSG00000115687	chr2	dexseq_prepare_annotation2.py	exon	.	-	.	PASK	4	0.0044868152786685	0.0383467841580946
ENSG00000159674.28	ENSG00000159674	chr4	dexseq_prepare_annotation2.py	exon	.	-	.	SPON2	18	0.00451119529934256	0.0385307471928024
ENSG00000163793.15	ENSG00000163793	chr2	dexseq_prepare_annotation2.py	exon	.	+	.	DNAJC5G	11	0.0045298194403938	0.0386653468362519
ENSG00000108187.20	ENSG00000108187	chr10	dexseq_prepare_annotation2.py	exon	.	-	.	PBLD	9	0.00454723773403175	0.0387894900257639
ENSG00000156052.5	ENSG00000156052	chr9	dexseq_prepare_annotation2.py	exon	.	-	.	GNAQ	5	0.00455352479775357	0.0388185831621506
ENSG00000229847.8	ENSG00000229847	chr10	dexseq_prepare_annotation2.py	exon	.	-	.	EMX2OS	5	0.00455663185141903	0.038820547244255
ENSG00000254706.ENSG00000198929.ENSG00000239887.34	ENSG00000254706+ENSG00000198929+ENSG00000239887	chr1	dexseq_prepare_annotation2.py	exon	.	+	.		23	0.00456471002126837	0.0388648339034805
ENSG00000165275.7	ENSG00000165275	chr9	dexseq_prepare_annotation2.py	exon	.	+	.	TRMT10B	4	0.00457829275110728	0.0389559020656953
ENSG00000122971.15	ENSG00000122971	chr12	dexseq_prepare_annotation2.py	exon	.	+	.	ACADS	9	0.00460807468604035	0.0391846048444326
ENSG00000158321.48	ENSG00000158321	chr7	dexseq_prepare_annotation2.py	exon	.	+	.	AUTS2	26	0.0046269460067738	0.0393202999757005
ENSG00000140740.33	ENSG00000140740	chr16	dexseq_prepare_annotation2.py	exon	.	+	.	UQCRC2	22	0.00463151118414329	0.0393343256324818
ENSG00000196218.70	ENSG00000196218	chr19	dexseq_prepare_annotation2.py	exon	.	+	.	RYR1	16	0.00464205646825206	0.0393990893327431
ENSG00000141562.72	ENSG00000141562	chr17	dexseq_prepare_annotation2.py	exon	.	+	.	NARF	32	0.00465699008399565	0.0395009938299945
ENSG00000108839.15	ENSG00000108839	chr17	dexseq_prepare_annotation2.py	exon	.	+	.	ALOX12	8	0.00466392085761419	0.0395349321441605
ENSG00000214140.6	ENSG00000214140	chr17	dexseq_prepare_annotation2.py	exon	.	+	.	PRCD	7	0.00468427859500573	0.0396825735339625
ENSG00000110077.50	ENSG00000110077	chr11	dexseq_prepare_annotation2.py	exon	.	-	.	MS4A6A	33	0.00470588366397634	0.039840589739875
ENSG00000082074.38	ENSG00000082074	chr5	dexseq_prepare_annotation2.py	exon	.	-	.	FYB	25	0.00471715466268433	0.0399109731491693
ENSG00000167851.15	ENSG00000167851	chr17	dexseq_prepare_annotation2.py	exon	.	+	.	CD300A	7	0.00473863353540401	0.0400675811781185
ENSG00000116017.22	ENSG00000116017	chr19	dexseq_prepare_annotation2.py	exon	.	+	.	ARID3A	3	0.00474943475534421	0.040133764573181
ENSG00000078808.23	ENSG00000078808	chr1	dexseq_prepare_annotation2.py	exon	.	-	.	SDF4	3	0.00475900331106827	0.0401704808863794
ENSG00000144840.19	ENSG00000144840	chr3	dexseq_prepare_annotation2.py	exon	.	-	.	RABL3	6	0.00475973315578516	0.0401704808863794
ENSG00000133858.18	ENSG00000133858	chr12	dexseq_prepare_annotation2.py	exon	.	-	.	ZFC3H1	14	0.00477365556137681	0.0402628011254875
ENSG00000164924.55	ENSG00000164924	chr8	dexseq_prepare_annotation2.py	exon	.	-	.	YWHAZ	36	0.00478970348902254	0.040372922288794
ENSG00000167608.28	ENSG00000167608	chr19	dexseq_prepare_annotation2.py	exon	.	-	.	TMC4	16	0.00479771018262563	0.0403957259483508
ENSG00000172037.58	ENSG00000172037	chr3	dexseq_prepare_annotation2.py	exon	.	-	.	LAMB2	27	0.00479839560542471	0.0403957259483508
ENSG00000116406.35	ENSG00000116406	chr1	dexseq_prepare_annotation2.py	exon	.	-	.	EDEM3	22	0.00480139096446591	0.0403957425595184
ENSG00000144908.60	ENSG00000144908	chr3	dexseq_prepare_annotation2.py	exon	.	-	.	ALDH1L1	8	0.00482391777263216	0.0405599815212903
ENSG00000152591.2	ENSG00000152591	chr4	dexseq_prepare_annotation2.py	exon	.	+	.	DSPP	3	0.00484771918488324	0.0407329324768221
ENSG00000196177.14	ENSG00000196177	chr10	dexseq_prepare_annotation2.py	exon	.	+	.	ACADSB	13	0.00485052408227144	0.0407329324768221
ENSG00000108352.29	ENSG00000108352	chr17	dexseq_prepare_annotation2.py	exon	.	+	.	RAPGEFL1	19	0.00487854539115502	0.0409427674462917
ENSG00000184445.92	ENSG00000184445	chr12	dexseq_prepare_annotation2.py	exon	.	+	.	KNTC1	15	0.00491096998798933	0.0411892728327632
ENSG00000225362.13	ENSG00000225362	chr15	dexseq_prepare_annotation2.py	exon	.	-	.	CT62	10	0.00492307432888541	0.0412651478685146
ENSG00000105499.66	ENSG00000105499	chr19	dexseq_prepare_annotation2.py	exon	.	-	.	PLA2G4C	20	0.00494824016220801	0.041450342016758
ENSG00000143799.40	ENSG00000143799	chr1	dexseq_prepare_annotation2.py	exon	.	-	.	PARP1	9	0.00495747911535127	0.0414875432967162
ENSG00000197879.66	ENSG00000197879	chr17	dexseq_prepare_annotation2.py	exon	.	-	.	MYO1C	25	0.00495882973972606	0.0414875432967162
ENSG00000169169.51	ENSG00000169169	chr19	dexseq_prepare_annotation2.py	exon	.	+	.	CPT1C	22	0.00497968250428219	0.0416361929338836
ENSG00000004838.25	ENSG00000004838	chr3	dexseq_prepare_annotation2.py	exon	.	-	.	ZMYND10	13	0.00499274477559366	0.0417077475798669
ENSG00000196839.20	ENSG00000196839	chr20	dexseq_prepare_annotation2.py	exon	.	-	.	ADA	11	0.00499442164424342	0.0417077475798669
ENSG00000111783.28	ENSG00000111783	chr12	dexseq_prepare_annotation2.py	exon	.	+	.	RFX4	3	0.00502468401198939	0.0419345149918348
ENSG00000161618.ENSG00000202503.ENSG00000200259.ENSG00000201675.ENSG00000273189.ENSG00000142541.ENSG00000090554.ENSG00000199631.ENSG00000269469.92	ENSG00000161618+ENSG00000202503+ENSG00000200259+ENSG00000201675+ENSG00000273189+ENSG00000142541+ENSG00000090554+ENSG00000199631+ENSG00000269469	chr19	dexseq_prepare_annotation2.py	exon	.	+	.		13	0.00509732526977788	0.04251446509002
ENSG00000175497.46	ENSG00000175497	chr2	dexseq_prepare_annotation2.py	exon	.	+	.	DPP10	9	0.00511047373063713	0.0425978029616727
ENSG00000255062.4	ENSG00000255062	chr11	dexseq_prepare_annotation2.py	exon	.	-	.	RP11-712L6.5	4	0.00514853321100563	0.0428885528904451
ENSG00000240210.3	ENSG00000240210	chr14	dexseq_prepare_annotation2.py	exon	.	-	.	RP11-204K16.1	3	0.0051570544812486	0.0429330353019431
ENSG00000215428.ENSG00000148357.68	ENSG00000215428+ENSG00000148357	chr9	dexseq_prepare_annotation2.py	exon	.	+	.		36	0.00516919630793482	0.0430075858049201
ENSG00000164796.83	ENSG00000164796	chr8	dexseq_prepare_annotation2.py	exon	.	-	.	CSMD3	24	0.00518870569140543	0.0431433045628566
ENSG00000167508.45	ENSG00000167508	chr16	dexseq_prepare_annotation2.py	exon	.	-	.	MVD	23	0.00521961824465316	0.0433736134307847
ENSG00000229688.14	ENSG00000229688	chr7	dexseq_prepare_annotation2.py	exon	.	+	.	ISPD-AS1	5	0.00523970979239064	0.0435137745528072
ENSG00000172765.28	ENSG00000172765	chr3	dexseq_prepare_annotation2.py	exon	.	-	.	TMCC1	7	0.00525746504947271	0.0436343732119522
ENSG00000114209.28	ENSG00000114209	chr3	dexseq_prepare_annotation2.py	exon	.	-	.	PDCD10	13	0.00526646670918482	0.0436822177261519
ENSG00000216819.2	ENSG00000216819	chr6	dexseq_prepare_annotation2.py	exon	.	-	.	TUBB2BP1	3	0.00527150910244128	0.0436971838682095
ENSG00000137968.30	ENSG00000137968	chr1	dexseq_prepare_annotation2.py	exon	.	-	.	SLC44A5	18	0.00528337782830116	0.0437481246272285
ENSG00000228048.1	ENSG00000228048	chr10	dexseq_prepare_annotation2.py	exon	.	+	.	RP11-598C10.1	2	0.00528413806168081	0.0437481246272285
ENSG00000117543.38	ENSG00000117543	chr1	dexseq_prepare_annotation2.py	exon	.	-	.	DPH5	14	0.00529960296494284	0.0438492593573904
ENSG00000123472.ENSG00000159658.53	ENSG00000123472+ENSG00000159658	chr1	dexseq_prepare_annotation2.py	exon	.	-	.		24	0.00531162828427515	0.0439057946368333
ENSG00000122644.10	ENSG00000122644	chr7	dexseq_prepare_annotation2.py	exon	.	+	.	ARL4A	5	0.00531294276709513	0.0439057946368333
ENSG00000127824.19	ENSG00000127824	chr2	dexseq_prepare_annotation2.py	exon	.	-	.	TUBA4A	7	0.00532356538528883	0.0439666553699344
ENSG00000164619.26	ENSG00000164619	chr7	dexseq_prepare_annotation2.py	exon	.	+	.	BMPER	8	0.00534973308873211	0.0441557480320733
ENSG00000226074.ENSG00000188086.ENSG00000261603.ENSG00000206549.32	ENSG00000226074+ENSG00000188086+ENSG00000261603+ENSG00000206549	chr3	dexseq_prepare_annotation2.py	exon	.	-	.		8	0.00537726797126279	0.0443558870856916
ENSG00000166340.21	ENSG00000166340	chr11	dexseq_prepare_annotation2.py	exon	.	-	.	TPP1	20	0.00538107343134545	0.0443601624654899
ENSG00000132522.ENSG00000261915.ENSG00000215041.110	ENSG00000132522+ENSG00000261915+ENSG00000215041	chr17	dexseq_prepare_annotation2.py	exon	.	-	.		39	0.005390234237203	0.0443995815146288
ENSG00000263218.5	ENSG00000263218	chr17	dexseq_prepare_annotation2.py	exon	.	-	.	CTD-2561B21.7	2	0.00539243527991676	0.0443995815146288
ENSG00000086015.47	ENSG00000086015	chr1	dexseq_prepare_annotation2.py	exon	.	+	.	MAST2	11	0.0054160169714936	0.044566554286772
ENSG00000006071.82	ENSG00000006071	chr11	dexseq_prepare_annotation2.py	exon	.	-	.	ABCC8	39	0.00543831606106122	0.0447227758951987
ENSG00000188352.79	ENSG00000188352	chr9	dexseq_prepare_annotation2.py	exon	.	+	.	FOCAD	25	0.00544816388298807	0.044776474787408
ENSG00000140993.19	ENSG00000140993	chr16	dexseq_prepare_annotation2.py	exon	.	-	.	TIGD7	7	0.00545202188641445	0.0447809101382611
ENSG00000147124.10	ENSG00000147124	chrX	dexseq_prepare_annotation2.py	exon	.	-	.	ZNF41	9	0.00549687133798401	0.045121824030471
ENSG00000111727.25	ENSG00000111727	chr12	dexseq_prepare_annotation2.py	exon	.	+	.	HCFC2	4	0.00550408735409823	0.0451535920021614
ENSG00000101605.40	ENSG00000101605	chr18	dexseq_prepare_annotation2.py	exon	.	-	.	MYOM1	13	0.00555773659819172	0.0455596327154668
ENSG00000153406.21	ENSG00000153406	chr16	dexseq_prepare_annotation2.py	exon	.	-	.	NMRAL1	10	0.00556033457446267	0.0455596327154668
ENSG00000115252.35	ENSG00000115252	chr2	dexseq_prepare_annotation2.py	exon	.	-	.	PDE1A	31	0.00556787478787816	0.0455937319553493
ENSG00000101493.16	ENSG00000101493	chr18	dexseq_prepare_annotation2.py	exon	.	-	.	ZNF516	7	0.00558015224786367	0.0456665582685993
ENSG00000116668.23	ENSG00000116668	chr1	dexseq_prepare_annotation2.py	exon	.	+	.	SWT1	21	0.0055868089885017	0.0456933256362609
ENSG00000132906.30	ENSG00000132906	chr1	dexseq_prepare_annotation2.py	exon	.	-	.	CASP9	22	0.00562676318512749	0.0459922284574776
ENSG00000156795.26	ENSG00000156795	chr8	dexseq_prepare_annotation2.py	exon	.	+	.	WDYHV1	14	0.00563774236353766	0.0460540757844678
ENSG00000131626.76	ENSG00000131626	chr11	dexseq_prepare_annotation2.py	exon	.	+	.	PPFIA1	32	0.00564616725659744	0.046094995237618
ENSG00000026559.15	ENSG00000026559	chr20	dexseq_prepare_annotation2.py	exon	.	-	.	KCNG1	3	0.0056526205958761	0.046119779287393
ENSG00000164535.ENSG00000136240.39	ENSG00000164535+ENSG00000136240	chr7	dexseq_prepare_annotation2.py	exon	.	-	.		12	0.00566483639678162	0.0461915209514005
ENSG00000172824.40	ENSG00000172824	chr16	dexseq_prepare_annotation2.py	exon	.	+	.	CES4A	21	0.00567285896351947	0.0462290046574246
ENSG00000198026.37	ENSG00000198026	chr20	dexseq_prepare_annotation2.py	exon	.	-	.	ZNF335	5	0.00570453187349718	0.0464590571109502
ENSG00000255819.ENSG00000183542.ENSG00000213809.26	ENSG00000255819+ENSG00000183542+ENSG00000213809	chr12	dexseq_prepare_annotation2.py	exon	.	-	.		2	0.00572858148606298	0.0466267835672014
ENSG00000270955.6	ENSG00000270955	chr15	dexseq_prepare_annotation2.py	exon	.	+	.	RP11-261B23.2	7	0.00575041047323616	0.0467762443256914
ENSG00000186487.20	ENSG00000186487	chr2	dexseq_prepare_annotation2.py	exon	.	-	.	MYT1L	15	0.00577238177845484	0.0469266819881013
ENSG00000206693.ENSG00000130826.ENSG00000206948.43	ENSG00000206693+ENSG00000130826+ENSG00000206948	chrX	dexseq_prepare_annotation2.py	exon	.	+	.		30	0.00579003059940987	0.0470236149668638
ENSG00000204706.15	ENSG00000204706	chr9	dexseq_prepare_annotation2.py	exon	.	-	.	MAMDC2-AS1	7	0.00579127440347741	0.0470236149668638
ENSG00000260411.ENSG00000078328.42	ENSG00000260411+ENSG00000078328	chr16	dexseq_prepare_annotation2.py	exon	.	+	.		7	0.00586906849249406	0.0476018234515575
ENSG00000228315.ENSG00000189269.ENSG00000244723.ENSG00000272578.ENSG00000234353.ENSG00000211683.ENSG00000273000.73	ENSG00000228315+ENSG00000189269+ENSG00000244723+ENSG00000272578+ENSG00000234353+ENSG00000211683+ENSG00000273000	chr22	dexseq_prepare_annotation2.py	exon	.	-	.		26	0.00586953940151105	0.0476018234515575
ENSG00000138594.26	ENSG00000138594	chr15	dexseq_prepare_annotation2.py	exon	.	+	.	TMOD3	20	0.00590982053253062	0.0478997165684689
ENSG00000158092.ENSG00000174564.44	ENSG00000158092+ENSG00000174564	chr3	dexseq_prepare_annotation2.py	exon	.	+	.		31	0.00592543620705591	0.0479974559509121
ENSG00000129925.28	ENSG00000129925	chr16	dexseq_prepare_annotation2.py	exon	.	-	.	TMEM8A	19	0.00597074900312792	0.0483354875808106
ENSG00000006704.40	ENSG00000006704	chr7	dexseq_prepare_annotation2.py	exon	.	+	.	GTF2IRD1	27	0.00598646726674034	0.0484336785159838
ENSG00000135828.9	ENSG00000135828	chr1	dexseq_prepare_annotation2.py	exon	.	-	.	RNASEL	7	0.00601178951711607	0.0485943697258499
ENSG00000099940.6	ENSG00000099940	chr22	dexseq_prepare_annotation2.py	exon	.	+	.	SNAP29	2	0.00601353074784508	0.0485943697258499
ENSG00000100151.40	ENSG00000100151	chr22	dexseq_prepare_annotation2.py	exon	.	+	.	PICK1	21	0.00604099846308839	0.0487871180487001
ENSG00000269966.ENSG00000232295.ENSG00000233237.61	ENSG00000269966+ENSG00000232295+ENSG00000233237	chr6	dexseq_prepare_annotation2.py	exon	.	-	.		23	0.00606726784073622	0.0489699638222101
ENSG00000100395.36	ENSG00000100395	chr22	dexseq_prepare_annotation2.py	exon	.	+	.	L3MBTL2	26	0.00613283038625148	0.0494695433726621
ENSG00000213366.ENSG00000134184.31	ENSG00000213366+ENSG00000134184	chr1	dexseq_prepare_annotation2.py	exon	.	+	.		17	0.00616268103262123	0.0496806335335863
ENSG00000170629.30	ENSG00000170629	chr7	dexseq_prepare_annotation2.py	exon	.	-	.	DPY19L2P2	6	0.00618287163511202	0.0498136434124399
ENSG00000232436.1	ENSG00000232436	chr1	dexseq_prepare_annotation2.py	exon	.	+	.	RP11-103C3.1	2	0.00620225133596825	0.0499399652618685
ENSG00000147256.17	ENSG00000147256	chrX	dexseq_prepare_annotation2.py	exon	.	+	.	ARHGAP36	11	0.00621288586565755	0.0499957631228674
ENSG00000177889.16	ENSG00000177889	chr12	dexseq_prepare_annotation2.py	exon	.	-	.	UBE2N	13	0.0062397428961033	0.0501593912022997
ENSG00000141068.ENSG00000266728.ENSG00000168961.106	ENSG00000141068+ENSG00000266728+ENSG00000168961	chr17	dexseq_prepare_annotation2.py	exon	.	+	.		89	0.00624065341449879	0.0501593912022997
ENSG00000186148.ENSG00000240069.23	ENSG00000186148+ENSG00000240069	chr2	dexseq_prepare_annotation2.py	exon	.	+	.		5	0.00628400921810778	0.0504747902113889
ENSG00000132704.21	ENSG00000132704	chr1	dexseq_prepare_annotation2.py	exon	.	-	.	FCRL2	13	0.00628737475697256	0.0504747902113889
ENSG00000215440.ENSG00000124222.ENSG00000254995.89	ENSG00000215440+ENSG00000124222+ENSG00000254995	chr20	dexseq_prepare_annotation2.py	exon	.	+	.		30	0.00629514713045304	0.0505055112195913
ENSG00000182698.8	ENSG00000182698	chr2	dexseq_prepare_annotation2.py	exon	.	-	.	RESP18	2	0.00629868657892347	0.0505055112195913
ENSG00000267009.ENSG00000108946.ENSG00000141337.95	ENSG00000267009+ENSG00000108946+ENSG00000141337	chr17	dexseq_prepare_annotation2.py	exon	.	+	.		15	0.00632878436742573	0.0507167132057067
ENSG00000188234.17	ENSG00000188234	chr10	dexseq_prepare_annotation2.py	exon	.	-	.	AGAP4	11	0.00635869126394097	0.0509261356717409
ENSG00000165669.2	ENSG00000165669	chr10	dexseq_prepare_annotation2.py	exon	.	-	.	FAM204A	3	0.00637730750482081	0.0510449375904845
ENSG00000230314.12	ENSG00000230314	chr6	dexseq_prepare_annotation2.py	exon	.	+	.	ELOVL2-AS1	11	0.00639330598388615	0.0511426581224325
ENSG00000129422.53	ENSG00000129422	chr8	dexseq_prepare_annotation2.py	exon	.	-	.	MTUS1	47	0.00640186528725333	0.0511807891300259
ENSG00000138382.28	ENSG00000138382	chr2	dexseq_prepare_annotation2.py	exon	.	-	.	METTL5	4	0.0064670963264648	0.0516685242985644
ENSG00000175463.31	ENSG00000175463	chr11	dexseq_prepare_annotation2.py	exon	.	+	.	TBC1D10C	28	0.00647053027525557	0.0516685242985644
ENSG00000001631.ENSG00000243107.53	ENSG00000001631+ENSG00000243107	chr7	dexseq_prepare_annotation2.py	exon	.	-	.		47	0.00649279126950585	0.0518156228160742
ENSG00000016082.10	ENSG00000016082	chr5	dexseq_prepare_annotation2.py	exon	.	+	.	ISL1	5	0.00649724818715346	0.0518205462681063
ENSG00000233614.11	ENSG00000233614	chr16	dexseq_prepare_annotation2.py	exon	.	+	.	DDX11L10	6	0.00654617849473352	0.0521799638431358
ENSG00000123444.26	ENSG00000123444	chr11	dexseq_prepare_annotation2.py	exon	.	-	.	KBTBD4	8	0.00657402007655534	0.0523709568672458
ENSG00000162599.37	ENSG00000162599	chr1	dexseq_prepare_annotation2.py	exon	.	+	.	NFIA	24	0.00658067761318557	0.0523930645368373
ENSG00000148450.8	ENSG00000148450	chr10	dexseq_prepare_annotation2.py	exon	.	+	.	MSRB2	7	0.0065995356890627	0.0524909871760686
ENSG00000163625.89	ENSG00000163625	chr4	dexseq_prepare_annotation2.py	exon	.	-	.	WDFY3	43	0.00660075622362271	0.0524909871760686
ENSG00000084764.23	ENSG00000084764	chr2	dexseq_prepare_annotation2.py	exon	.	+	.	MAPRE3	4	0.00662962678765317	0.052689525029081
ENSG00000176728.12	ENSG00000176728	chrY	dexseq_prepare_annotation2.py	exon	.	-	.	TTTY14	4	0.00663359589788732	0.0526900392242433
ENSG00000118894.26	ENSG00000118894	chr16	dexseq_prepare_annotation2.py	exon	.	-	.	FAM86A	14	0.00665435456884759	0.052823832297999
ENSG00000182326.ENSG00000257084.ENSG00000126749.86	ENSG00000182326+ENSG00000257084+ENSG00000126749	chr12	dexseq_prepare_annotation2.py	exon	.	+	.		46	0.00666772350669619	0.0528844481144374
ENSG00000205707.16	ENSG00000205707	chr12	dexseq_prepare_annotation2.py	exon	.	+	.	LYRM5	13	0.00666982813566302	0.0528844481144374
ENSG00000152042.ENSG00000232637.25	ENSG00000152042+ENSG00000232637	chr1	dexseq_prepare_annotation2.py	exon	.	-	.		9	0.00671811601024678	0.0532360396701587
ENSG00000215808.1	ENSG00000215808	chr1	dexseq_prepare_annotation2.py	exon	.	-	.	LINC01139	2	0.0067424890126105	0.0533978223152457
ENSG00000198885.11	ENSG00000198885	chr2	dexseq_prepare_annotation2.py	exon	.	+	.	ITPRIPL1	3	0.0067773190143255	0.0536421818758491
ENSG00000229191.4	ENSG00000229191	chr1	dexseq_prepare_annotation2.py	exon	.	+	.	RP11-168O16.1	5	0.00679377107782562	0.0537225087886539
ENSG00000086232.35	ENSG00000086232	chr7	dexseq_prepare_annotation2.py	exon	.	-	.	EIF2AK1	9	0.00679542960372228	0.0537225087886539
ENSG00000214226.13	ENSG00000214226	chr17	dexseq_prepare_annotation2.py	exon	.	-	.	C17orf67	8	0.00683035175276356	0.0539669771098034
ENSG00000136710.16	ENSG00000136710	chr2	dexseq_prepare_annotation2.py	exon	.	-	.	CCDC115	10	0.00683437328398222	0.0539671547497602
ENSG00000260037.7	ENSG00000260037	chr15	dexseq_prepare_annotation2.py	exon	.	+	.	CTD-2524L6.3	3	0.00685384819924984	0.0540805884747524
ENSG00000100504.30	ENSG00000100504	chr14	dexseq_prepare_annotation2.py	exon	.	-	.	PYGL	18	0.00685675338127465	0.0540805884747524
ENSG00000047648.32	ENSG00000047648	chrX	dexseq_prepare_annotation2.py	exon	.	-	.	ARHGAP6	9	0.00687748351927406	0.0542124065961469
ENSG00000183087.14	ENSG00000183087	chr13	dexseq_prepare_annotation2.py	exon	.	-	.	GAS6	11	0.0068946583369166	0.0543160620295911
ENSG00000180638.40	ENSG00000180638	chr17	dexseq_prepare_annotation2.py	exon	.	-	.	SLC47A2	19	0.00692790317177043	0.0545461221137934
ENSG00000160216.44	ENSG00000160216	chr21	dexseq_prepare_annotation2.py	exon	.	+	.	AGPAT3	28	0.00693388356356665	0.0545613753296396
ENSG00000159377.24	ENSG00000159377	chr1	dexseq_prepare_annotation2.py	exon	.	+	.	PSMB4	10	0.00695717053394148	0.0547127134939046
ENSG00000091513.ENSG00000242337.60	ENSG00000091513+ENSG00000242337	chr3	dexseq_prepare_annotation2.py	exon	.	+	.		18	0.00698815175172618	0.0549236060149774
ENSG00000176761.5	ENSG00000176761	chr19	dexseq_prepare_annotation2.py	exon	.	+	.	ZNF285B	4	0.00699212709401491	0.0549236060149774
ENSG00000228486.72	ENSG00000228486	chr2	dexseq_prepare_annotation2.py	exon	.	+	.	LINC01125	4	0.00702329514527521	0.055136339723961
ENSG00000226249.1	ENSG00000226249	chr6	dexseq_prepare_annotation2.py	exon	.	-	.	RP11-307P5.2	2	0.0070336488064835	0.0551855178159853
ENSG00000120729.24	ENSG00000120729	chr5	dexseq_prepare_annotation2.py	exon	.	+	.	MYOT	18	0.00708433484930607	0.0555508999368887
ENSG00000101928.18	ENSG00000101928	chrX	dexseq_prepare_annotation2.py	exon	.	-	.	MOSPD1	7	0.00709487051142759	0.0555864119373871
ENSG00000102221.10	ENSG00000102221	chrX	dexseq_prepare_annotation2.py	exon	.	+	.	JADE3	7	0.00709710172420288	0.0555864119373871
ENSG00000125166.22	ENSG00000125166	chr16	dexseq_prepare_annotation2.py	exon	.	-	.	GOT2	10	0.00710801593922746	0.0556109774945145
ENSG00000041357.32	ENSG00000041357	chr15	dexseq_prepare_annotation2.py	exon	.	+	.	PSMA4	28	0.00710976096162712	0.0556109774945145
ENSG00000166887.52	ENSG00000166887	chr15	dexseq_prepare_annotation2.py	exon	.	-	.	VPS39	26	0.00711260075254035	0.0556109774945145
ENSG00000154734.19	ENSG00000154734	chr21	dexseq_prepare_annotation2.py	exon	.	-	.	ADAMTS1	11	0.00711986550509732	0.0556355442914235
ENSG00000254787.3	ENSG00000254787	chr11	dexseq_prepare_annotation2.py	exon	.	+	.	CTD-2537O9.1	4	0.00725669438217403	0.0566719274811566
ENSG00000236052.6	ENSG00000236052	chr22	dexseq_prepare_annotation2.py	exon	.	+	.	LL22NC03-86D4.1	6	0.00731314847640387	0.0570797794615791
ENSG00000163751.6	ENSG00000163751	chr3	dexseq_prepare_annotation2.py	exon	.	+	.	CPA3	6	0.00733852931585382	0.0572447705881199
ENSG00000169057.17	ENSG00000169057	chrX	dexseq_prepare_annotation2.py	exon	.	-	.	MECP2	3	0.00734772429104421	0.0572833849264249
ENSG00000170892.17	ENSG00000170892	chr19	dexseq_prepare_annotation2.py	exon	.	+	.	TSEN34	11	0.00735403379426166	0.0572994723172986
ENSG00000227851.1	ENSG00000227851	chr10	dexseq_prepare_annotation2.py	exon	.	-	.	RP11-381K7.1	2	0.00738365067086788	0.0574970373937461
ENSG00000177463.35	ENSG00000177463	chr3	dexseq_prepare_annotation2.py	exon	.	+	.	NR2C2	15	0.00740888081098473	0.0576365137395479
ENSG00000237339.9	ENSG00000237339	chr9	dexseq_prepare_annotation2.py	exon	.	+	.	RP11-98L5.2	7	0.00741010384128311	0.0576365137395479
ENSG00000174197.41	ENSG00000174197	chr15	dexseq_prepare_annotation2.py	exon	.	+	.	MGA	12	0.00741660302913084	0.0576414738499728
ENSG00000173175.40	ENSG00000173175	chr3	dexseq_prepare_annotation2.py	exon	.	-	.	ADCY5	19	0.00741928418506134	0.0576414738499728
ENSG00000129255.61	ENSG00000129255	chr17	dexseq_prepare_annotation2.py	exon	.	+	.	MPDU1	53	0.00742454494845578	0.057649156547417
ENSG00000118922.11	ENSG00000118922	chr13	dexseq_prepare_annotation2.py	exon	.	-	.	KLF12	8	0.00744195569251515	0.0577511167742909
ENSG00000223244.ENSG00000079313.29	ENSG00000223244+ENSG00000079313	chr19	dexseq_prepare_annotation2.py	exon	.	-	.		14	0.00750579454182258	0.0582130444493654
ENSG00000165678.6	ENSG00000165678	chr10	dexseq_prepare_annotation2.py	exon	.	+	.	GHITM	6	0.00751085303154587	0.0582188177258538
ENSG00000254262.5	ENSG00000254262	chr8	dexseq_prepare_annotation2.py	exon	.	+	.	RP11-58O3.2	5	0.00753954064863754	0.058386984493785
ENSG00000261122.7	ENSG00000261122	chr16	dexseq_prepare_annotation2.py	exon	.	+	.	5S_rRNA	5	0.00754120148000498	0.058386984493785
ENSG00000091664.13	ENSG00000091664	chr11	dexseq_prepare_annotation2.py	exon	.	+	.	SLC17A6	5	0.00755933119448454	0.0584937927004408
ENSG00000184752.22	ENSG00000184752	chr12	dexseq_prepare_annotation2.py	exon	.	-	.	NDUFA12	19	0.00759548901357708	0.0587398992769184
ENSG00000156110.ENSG00000226253.23	ENSG00000156110+ENSG00000226253	chr10	dexseq_prepare_annotation2.py	exon	.	+	.		12	0.00760600475118133	0.0587875338586438
ENSG00000178184.5	ENSG00000178184	chr18	dexseq_prepare_annotation2.py	exon	.	-	.	PARD6G	3	0.00762451953166695	0.0588969038808503
ENSG00000205020.18	ENSG00000205020	chr17	dexseq_prepare_annotation2.py	exon	.	+	.	CCL4L1	9	0.00763208736819538	0.0589216356028585
ENSG00000185917.25	ENSG00000185917	chr21	dexseq_prepare_annotation2.py	exon	.	-	.	SETD4	8	0.00765428401315909	0.0590441572550315
ENSG00000095564.35	ENSG00000095564	chr10	dexseq_prepare_annotation2.py	exon	.	+	.	BTAF1	32	0.00765670805456133	0.0590441572550315
ENSG00000185842.81	ENSG00000185842	chr1	dexseq_prepare_annotation2.py	exon	.	+	.	DNAH14	56	0.00767603363979726	0.0591593797653135
ENSG00000141527.49	ENSG00000141527	chr17	dexseq_prepare_annotation2.py	exon	.	+	.	CARD14	34	0.00768919286363815	0.0592269735700895
ENSG00000091039.58	ENSG00000091039	chr12	dexseq_prepare_annotation2.py	exon	.	-	.	OSBPL8	14	0.00769878481127784	0.0592359018555018
ENSG00000165862.23	ENSG00000165862	chr10	dexseq_prepare_annotation2.py	exon	.	+	.	PNLIPRP2	14	0.00769913092660616	0.0592359018555018
ENSG00000081320.17	ENSG00000081320	chr2	dexseq_prepare_annotation2.py	exon	.	-	.	STK17B	11	0.00773667095595592	0.0594908117097579
ENSG00000126561.43	ENSG00000126561	chr17	dexseq_prepare_annotation2.py	exon	.	+	.	STAT5A	11	0.00776088686431802	0.0596430343018062
ENSG00000159140.44	ENSG00000159140	chr21	dexseq_prepare_annotation2.py	exon	.	+	.	SON	20	0.00777526299099755	0.0597195071505475
ENSG00000119772.42	ENSG00000119772	chr2	dexseq_prepare_annotation2.py	exon	.	-	.	DNMT3A	3	0.00778107884424222	0.0597301814579345
ENSG00000116560.15	ENSG00000116560	chr1	dexseq_prepare_annotation2.py	exon	.	-	.	SFPQ	12	0.00780778582625932	0.0599011197983908
ENSG00000158113.21	ENSG00000158113	chr12	dexseq_prepare_annotation2.py	exon	.	+	.	LRRC43	20	0.00787840631080954	0.0604085756615766
ENSG00000236172.63	ENSG00000236172	chr2	dexseq_prepare_annotation2.py	exon	.	-	.	hsa-mir-7515	22	0.00788300537253595	0.0604095159014041
ENSG00000132517.14	ENSG00000132517	chr17	dexseq_prepare_annotation2.py	exon	.	-	.	SLC52A1	5	0.00800317623229491	0.0612956091117025
ENSG00000147316.5	ENSG00000147316	chr8	dexseq_prepare_annotation2.py	exon	.	+	.	MCPH1	2	0.00803139325128757	0.0614768303608201
ENSG00000120533.36	ENSG00000120533	chr8	dexseq_prepare_annotation2.py	exon	.	+	.	ENY2	9	0.00804996783214933	0.0615840793054734
ENSG00000205835.10	ENSG00000205835	chr3	dexseq_prepare_annotation2.py	exon	.	-	.	GMNC	10	0.00808107320967912	0.0617870158439772
ENSG00000141664.27	ENSG00000141664	chr18	dexseq_prepare_annotation2.py	exon	.	+	.	ZCCHC2	8	0.00810640020623059	0.0619455666948368
ENSG00000140326.11	ENSG00000140326	chr15	dexseq_prepare_annotation2.py	exon	.	-	.	CDAN1	7	0.00811441755165837	0.0619717401582511
ENSG00000204022.15	ENSG00000204022	chr10	dexseq_prepare_annotation2.py	exon	.	+	.	LIPJ	8	0.00812242206956781	0.0619977861022724
ENSG00000140463.34	ENSG00000140463	chr15	dexseq_prepare_annotation2.py	exon	.	+	.	BBS4	17	0.00814598608664116	0.0621424998525848
ENSG00000227733.33	ENSG00000227733	chr1	dexseq_prepare_annotation2.py	exon	.	-	.	RP4-565E6.1	8	0.00815782461286517	0.0621976514975229
ENSG00000239779.ENSG00000115274.61	ENSG00000239779+ENSG00000115274	chr2	dexseq_prepare_annotation2.py	exon	.	+	.		48	0.00816291053937212	0.0622012861258197
ENSG00000178031.36	ENSG00000178031	chr9	dexseq_prepare_annotation2.py	exon	.	+	.	ADAMTSL1	13	0.00818617851086575	0.0623433854425132
ENSG00000159618.23	ENSG00000159618	chr16	dexseq_prepare_annotation2.py	exon	.	+	.	GPR114	6	0.00819173994104525	0.0623505530199694
ENSG00000111275.ENSG00000111271.ENSG00000257767.53	ENSG00000111275+ENSG00000111271+ENSG00000257767	chr12	dexseq_prepare_annotation2.py	exon	.	+	.		5	0.0081971897754511	0.0623568635962303
ENSG00000173064.49	ENSG00000173064	chr12	dexseq_prepare_annotation2.py	exon	.	-	.	HECTD4	24	0.00821958262812147	0.0624919817276052
ENSG00000182378.29	ENSG00000182378	chrX	dexseq_prepare_annotation2.py	exon	.	+	.	PLCXD1	11	0.008241496024687	0.0626233045344319
ENSG00000078142.35	ENSG00000078142	chr18	dexseq_prepare_annotation2.py	exon	.	+	.	PIK3C3	19	0.00828290616847933	0.0629025429058124
ENSG00000132840.21	ENSG00000132840	chr5	dexseq_prepare_annotation2.py	exon	.	+	.	BHMT2	6	0.00829616781732817	0.0629678204132979
ENSG00000203583.ENSG00000257034.ENSG00000100226.54	ENSG00000203583+ENSG00000257034+ENSG00000100226	chr22	dexseq_prepare_annotation2.py	exon	.	+	.		12	0.00830869016431495	0.0630274163954077
ENSG00000212734.ENSG00000256806.2	ENSG00000212734+ENSG00000256806	chr17	dexseq_prepare_annotation2.py	exon	.	+	.		3	0.00831712105813064	0.063055926224423
ENSG00000069020.57	ENSG00000069020	chr5	dexseq_prepare_annotation2.py	exon	.	+	.	MAST4	20	0.00832296091123049	0.063064771194304
ENSG00000198826.14	ENSG00000198826	chr15	dexseq_prepare_annotation2.py	exon	.	+	.	ARHGAP11A	10	0.00834269541210629	0.0631767615003739
ENSG00000145604.20	ENSG00000145604	chr5	dexseq_prepare_annotation2.py	exon	.	+	.	SKP2	16	0.00834710379808571	0.0631767615003739
ENSG00000117133.10	ENSG00000117133	chr1	dexseq_prepare_annotation2.py	exon	.	+	.	RPF1	3	0.00835587556556983	0.0632077022182538
ENSG00000250479.11	ENSG00000250479	chr22	dexseq_prepare_annotation2.py	exon	.	-	.	CHCHD10	3	0.00837431632021077	0.0633117079782881
ENSG00000205457.ENSG00000261509.34	ENSG00000205457+ENSG00000261509	chr16	dexseq_prepare_annotation2.py	exon	.	+	.		20	0.00839097331694772	0.0633950132822769
ENSG00000166833.30	ENSG00000166833	chr11	dexseq_prepare_annotation2.py	exon	.	+	.	NAV2	12	0.0083947305472715	0.0633950132822769
ENSG00000170298.21	ENSG00000170298	chr17	dexseq_prepare_annotation2.py	exon	.	-	.	LGALS9B	18	0.00845506210125338	0.0638149122239454
ENSG00000255439.ENSG00000167397.ENSG00000151006.38	ENSG00000255439+ENSG00000167397+ENSG00000151006	chr16	dexseq_prepare_annotation2.py	exon	.	-	.		16	0.00846585380175765	0.0638606467606034
ENSG00000181929.ENSG00000167548.124	ENSG00000181929+ENSG00000167548	chr12	dexseq_prepare_annotation2.py	exon	.	-	.		14	0.00847838029552101	0.0639194089877408
ENSG00000255032.2	ENSG00000255032	chr11	dexseq_prepare_annotation2.py	exon	.	-	.	RP11-45A12.2	2	0.00854851184457441	0.0644046974830892
ENSG00000203722.8	ENSG00000203722	chr6	dexseq_prepare_annotation2.py	exon	.	-	.	RAET1G	8	0.0085522947676692	0.0644046974830892
ENSG00000205930.17	ENSG00000205930	chr21	dexseq_prepare_annotation2.py	exon	.	+	.	C21orf49	3	0.00868101143885242	0.0653375623911396
ENSG00000115084.41	ENSG00000115084	chr2	dexseq_prepare_annotation2.py	exon	.	-	.	SLC35F5	34	0.00871990560371724	0.0655937157871595
ENSG00000086758.76	ENSG00000086758	chrX	dexseq_prepare_annotation2.py	exon	.	-	.	HUWE1	9	0.00873815752962665	0.0656943932380566
ENSG00000142453.30	ENSG00000142453	chr19	dexseq_prepare_annotation2.py	exon	.	+	.	CARM1	13	0.00874669148110624	0.0657219384952833
ENSG00000213071.27	ENSG00000213071	chr6	dexseq_prepare_annotation2.py	exon	.	-	.	LPAL2	2	0.00875548345108853	0.0657513907470449
ENSG00000130731.30	ENSG00000130731	chr16	dexseq_prepare_annotation2.py	exon	.	-	.	C16orf13	4	0.00880855313420235	0.0661131393470861
ENSG00000138448.32	ENSG00000138448	chr2	dexseq_prepare_annotation2.py	exon	.	+	.	ITGAV	21	0.0088327469466379	0.0662578766230564
ENSG00000164620.19	ENSG00000164620	chr5	dexseq_prepare_annotation2.py	exon	.	+	.	RELL2	10	0.00885512980339005	0.0663888759426381
ENSG00000183765.33	ENSG00000183765	chr22	dexseq_prepare_annotation2.py	exon	.	-	.	CHEK2	16	0.00886739191630386	0.0664438944533707
ENSG00000268153.6	ENSG00000268153	chr19	dexseq_prepare_annotation2.py	exon	.	+	.	AC005176.2	6	0.00889127060597331	0.0665858472961209
ENSG00000141293.18	ENSG00000141293	chr17	dexseq_prepare_annotation2.py	exon	.	-	.	SKAP1	11	0.00891040963493941	0.0666921675116514
ENSG00000179889.56	ENSG00000179889	chr16	dexseq_prepare_annotation2.py	exon	.	+	.	PDXDC1	34	0.00891995677583604	0.0666961389942844
ENSG00000148606.35	ENSG00000148606	chr10	dexseq_prepare_annotation2.py	exon	.	-	.	POLR3A	21	0.00892402690581857	0.0666961389942844
ENSG00000139514.16	ENSG00000139514	chr13	dexseq_prepare_annotation2.py	exon	.	-	.	SLC7A1	6	0.00892576710068007	0.0666961389942844
ENSG00000136040.43	ENSG00000136040	chr12	dexseq_prepare_annotation2.py	exon	.	+	.	PLXNC1	11	0.00900476900559154	0.0672492295132583
ENSG00000233325.6	ENSG00000233325	chr13	dexseq_prepare_annotation2.py	exon	.	+	.	MIPEPP3	2	0.00902191983348052	0.0673400487570905
ENSG00000254615.ENSG00000164830.49	ENSG00000254615+ENSG00000164830	chr8	dexseq_prepare_annotation2.py	exon	.	+	.		34	0.00904348493543798	0.0674636977356194
ENSG00000105355.24	ENSG00000105355	chr19	dexseq_prepare_annotation2.py	exon	.	-	.	PLIN3	9	0.00907436487761403	0.0676566596814372
ENSG00000213033.ENSG00000118873.27	ENSG00000213033+ENSG00000118873	chr1	dexseq_prepare_annotation2.py	exon	.	-	.		21	0.00911014463998052	0.0678611306461356
ENSG00000120458.15	ENSG00000120458	chr11	dexseq_prepare_annotation2.py	exon	.	-	.	MSANTD2	12	0.00911184651580568	0.0678611306461356
ENSG00000262445.2	ENSG00000262445	chr17	dexseq_prepare_annotation2.py	exon	.	+	.	CTD-2545H1.2	3	0.00913161461962891	0.0679708435145572
ENSG00000197077.22	ENSG00000197077	chr22	dexseq_prepare_annotation2.py	exon	.	+	.	KIAA1671	14	0.00917395427149768	0.0682483533042234
ENSG00000106052.39	ENSG00000106052	chr7	dexseq_prepare_annotation2.py	exon	.	+	.	TAX1BP1	15	0.00919080553387338	0.0683177006938792
ENSG00000189091.52	ENSG00000189091	chr16	dexseq_prepare_annotation2.py	exon	.	+	.	SF3B3	24	0.00919340084920968	0.0683177006938792
ENSG00000233479.2	ENSG00000233479	chr2	dexseq_prepare_annotation2.py	exon	.	+	.	AC017074.1	2	0.00920430224985829	0.0683610670676047
ENSG00000196923.45	ENSG00000196923	chr5	dexseq_prepare_annotation2.py	exon	.	-	.	PDLIM7	21	0.00923162833502778	0.068526306040264
ENSG00000145703.70	ENSG00000145703	chr5	dexseq_prepare_annotation2.py	exon	.	+	.	IQGAP2	40	0.00923708894550255	0.0685291453103666
ENSG00000137876.19	ENSG00000137876	chr15	dexseq_prepare_annotation2.py	exon	.	-	.	RSL24D1	15	0.00924569612614605	0.068555312759528
ENSG00000198756.18	ENSG00000198756	chr1	dexseq_prepare_annotation2.py	exon	.	-	.	COLGALT2	12	0.00935256924553449	0.0693096770831894
ENSG00000233901.11	ENSG00000233901	chr9	dexseq_prepare_annotation2.py	exon	.	+	.	RP11-65J3.1	10	0.00935994124301381	0.0693262387895013
ENSG00000164107.10	ENSG00000164107	chr4	dexseq_prepare_annotation2.py	exon	.	-	.	HAND2	9	0.00940998627711415	0.0696377560627712
ENSG00000048028.63	ENSG00000048028	chr11	dexseq_prepare_annotation2.py	exon	.	-	.	USP28	9	0.00941372679780509	0.0696377560627712
ENSG00000266737.ENSG00000110717.35	ENSG00000266737+ENSG00000110717	chr11	dexseq_prepare_annotation2.py	exon	.	+	.		2	0.00941922427600242	0.0696377560627712
ENSG00000143194.17	ENSG00000143194	chr1	dexseq_prepare_annotation2.py	exon	.	+	.	MAEL	4	0.00942264116862691	0.0696377560627712
ENSG00000161692.34	ENSG00000161692	chr17	dexseq_prepare_annotation2.py	exon	.	+	.	DBF4B	7	0.0094328791750555	0.0696752624342496
ENSG00000160214.17	ENSG00000160214	chr21	dexseq_prepare_annotation2.py	exon	.	+	.	RRP1	6	0.00952069369047656	0.0702660700348669
ENSG00000111731.51	ENSG00000111731	chr12	dexseq_prepare_annotation2.py	exon	.	-	.	C2CD5	12	0.0095232784063558	0.0702660700348669
ENSG00000172830.41	ENSG00000172830	chr11	dexseq_prepare_annotation2.py	exon	.	+	.	SSH3	12	0.00954324782895227	0.070374934126618
ENSG00000154222.55	ENSG00000154222	chr1	dexseq_prepare_annotation2.py	exon	.	-	.	CC2D1B	26	0.00958054294746647	0.0706113747001966
ENSG00000168890.12	ENSG00000168890	chr2	dexseq_prepare_annotation2.py	exon	.	-	.	TMEM150A	12	0.00960404126271349	0.0707459262228813
ENSG00000123213.32	ENSG00000123213	chr5	dexseq_prepare_annotation2.py	exon	.	+	.	NLN	24	0.00961873225810822	0.070804333732737
ENSG00000265943.2	ENSG00000265943	chr18	dexseq_prepare_annotation2.py	exon	.	-	.	RP11-739L10.1	2	0.00962246373218523	0.070804333732737
ENSG00000196696.ENSG00000226232.ENSG00000255185.54	ENSG00000196696+ENSG00000226232+ENSG00000255185	chr16	dexseq_prepare_annotation2.py	exon	.	-	.		10	0.00963524021873859	0.070859709401568
ENSG00000106070.44	ENSG00000106070	chr7	dexseq_prepare_annotation2.py	exon	.	-	.	GRB10	18	0.00969499847455717	0.0712350316813086
ENSG00000103043.42	ENSG00000103043	chr16	dexseq_prepare_annotation2.py	exon	.	-	.	VAC14	8	0.00969683239707773	0.0712350316813086
ENSG00000175093.9	ENSG00000175093	chr3	dexseq_prepare_annotation2.py	exon	.	+	.	SPSB4	4	0.00973212092042141	0.0714553709581539
ENSG00000255158.2	ENSG00000255158	chr11	dexseq_prepare_annotation2.py	exon	.	+	.	RP11-754B17.1	3	0.00975304429177206	0.0715700558550647
ENSG00000221444.ENSG00000249931.ENSG00000261279.ENSG00000233812.ENSG00000215304.41	ENSG00000221444+ENSG00000249931+ENSG00000261279+ENSG00000233812+ENSG00000215304	chr15	dexseq_prepare_annotation2.py	exon	.	-	.		21	0.00978217036457416	0.0717447766684393
ENSG00000135617.7	ENSG00000135617	chr2	dexseq_prepare_annotation2.py	exon	.	-	.	PRADC1	3	0.00984419856989065	0.0721604887021588
ENSG00000125246.22	ENSG00000125246	chr13	dexseq_prepare_annotation2.py	exon	.	+	.	CLYBL	11	0.00989553406350583	0.0724974116107552
ENSG00000131844.36	ENSG00000131844	chr5	dexseq_prepare_annotation2.py	exon	.	+	.	MCCC2	20	0.00990348524026161	0.072516295885692
ENSG00000101280.9	ENSG00000101280	chr20	dexseq_prepare_annotation2.py	exon	.	-	.	ANGPT4	3	0.00993129175059662	0.0726804675565626
ENSG00000171566.44	ENSG00000171566	chr4	dexseq_prepare_annotation2.py	exon	.	-	.	PLRG1	34	0.00997038588358674	0.07292702303469
ENSG00000164975.23	ENSG00000164975	chr9	dexseq_prepare_annotation2.py	exon	.	+	.	SNAPC3	20	0.0100277549005868	0.0733069081166951
ENSG00000175115.55	ENSG00000175115	chr11	dexseq_prepare_annotation2.py	exon	.	+	.	PACS1	26	0.0100607069547936	0.0735079807011046
ENSG00000174371.23	ENSG00000174371	chr1	dexseq_prepare_annotation2.py	exon	.	+	.	EXO1	9	0.0100834375882332	0.0736341938599605
ENSG00000135632.19	ENSG00000135632	chr2	dexseq_prepare_annotation2.py	exon	.	+	.	SMYD5	10	0.0101005015689553	0.0737189122082484
ENSG00000168528.18	ENSG00000168528	chr1	dexseq_prepare_annotation2.py	exon	.	+	.	SERINC2	3	0.0101083772085979	0.0737365137459618
ENSG00000180043.ENSG00000160471.ENSG00000267706.50	ENSG00000180043+ENSG00000160471+ENSG00000267706	chr19	dexseq_prepare_annotation2.py	exon	.	-	.		27	0.0101625203383874	0.0740914165135266
ENSG00000250421.6	ENSG00000250421	chr5	dexseq_prepare_annotation2.py	exon	.	-	.	RP11-83M16.6	6	0.0102162869120327	0.0744431921586835
ENSG00000186951.28	ENSG00000186951	chr22	dexseq_prepare_annotation2.py	exon	.	+	.	PPARA	19	0.0102310857516306	0.0745107945052644
ENSG00000111653.39	ENSG00000111653	chr12	dexseq_prepare_annotation2.py	exon	.	-	.	ING4	15	0.0102696748179884	0.0747514895732222
ENSG00000136231.49	ENSG00000136231	chr7	dexseq_prepare_annotation2.py	exon	.	-	.	IGF2BP3	40	0.0102855522409229	0.0747936494280822
ENSG00000266155.1	ENSG00000266155	chr17	dexseq_prepare_annotation2.py	exon	.	-	.	RP11-927P21.6	2	0.0102865515626914	0.0747936494280822
ENSG00000134900.46	ENSG00000134900	chr13	dexseq_prepare_annotation2.py	exon	.	+	.	TPP2	37	0.0102953307088129	0.0748171717369034
ENSG00000203306.ENSG00000134955.32	ENSG00000203306+ENSG00000134955	chr11	dexseq_prepare_annotation2.py	exon	.	+	.		5	0.0103261663276493	0.0750008689944171
ENSG00000259463.1	ENSG00000259463	chr15	dexseq_prepare_annotation2.py	exon	.	+	.	RP11-540O11.7	2	0.0103556573890466	0.075174608103918
ENSG00000165359.12	ENSG00000165359	chrX	dexseq_prepare_annotation2.py	exon	.	+	.	DDX26B	11	0.0103730754538735	0.075260566263453
ENSG00000160410.69	ENSG00000160410	chr19	dexseq_prepare_annotation2.py	exon	.	+	.	SHKBP1	34	0.0103895527315668	0.0753396099476058
ENSG00000171649.15	ENSG00000171649	chr19	dexseq_prepare_annotation2.py	exon	.	+	.	ZIK1	12	0.0104440626133229	0.0756942131937662
ENSG00000259723.3	ENSG00000259723	chr20	dexseq_prepare_annotation2.py	exon	.	-	.	RP5-823G15.5	4	0.0104929463698776	0.0760076818365528
ENSG00000182173.36	ENSG00000182173	chr17	dexseq_prepare_annotation2.py	exon	.	+	.	TSEN54	9	0.0105056169314238	0.0760477728838883
ENSG00000170776.30	ENSG00000170776	chr15	dexseq_prepare_annotation2.py	exon	.	+	.	AKAP13	10	0.0105097514952539	0.0760477728838883
ENSG00000083857.30	ENSG00000083857	chr4	dexseq_prepare_annotation2.py	exon	.	-	.	FAT1	4	0.0105295237887508	0.0761500126094278
ENSG00000261273.3	ENSG00000261273	chr16	dexseq_prepare_annotation2.py	exon	.	+	.	LA16c-444G7.1	3	0.0105478259988706	0.0762099126056148
ENSG00000135736.8	ENSG00000135736	chr16	dexseq_prepare_annotation2.py	exon	.	-	.	CCDC102A	8	0.0105491009075427	0.0762099126056148
ENSG00000108588.ENSG00000266173.ENSG00000125695.71	ENSG00000108588+ENSG00000266173+ENSG00000125695	chr17	dexseq_prepare_annotation2.py	exon	.	-	.		42	0.010575008261598	0.0763561992992321
ENSG00000253524.5	ENSG00000253524	chr8	dexseq_prepare_annotation2.py	exon	.	-	.	RP11-89M20.2	6	0.0105907840109478	0.0764292140255296
ENSG00000138138.16	ENSG00000138138	chr10	dexseq_prepare_annotation2.py	exon	.	-	.	ATAD1	2	0.0105979866307869	0.0764403151162315
ENSG00000177030.35	ENSG00000177030	chr11	dexseq_prepare_annotation2.py	exon	.	-	.	DEAF1	4	0.0106094329080563	0.0764819963110151
ENSG00000075239.34	ENSG00000075239	chr11	dexseq_prepare_annotation2.py	exon	.	+	.	ACAT1	7	0.0106299973978218	0.0765893298898052
ENSG00000266504.ENSG00000214425.ENSG00000267246.28	ENSG00000266504+ENSG00000214425+ENSG00000267246	chr17	dexseq_prepare_annotation2.py	exon	.	-	.		17	0.0106453835131029	0.0766592585428619
ENSG00000081052.48	ENSG00000081052	chr2	dexseq_prepare_annotation2.py	exon	.	-	.	COL4A4	16	0.0106539737556772	0.0766802004441937
ENSG00000039560.75	ENSG00000039560	chr5	dexseq_prepare_annotation2.py	exon	.	+	.	RAI14	25	0.0106731227547161	0.0767770744002631
ENSG00000131504.54	ENSG00000131504	chr5	dexseq_prepare_annotation2.py	exon	.	-	.	DIAPH1	30	0.0106840291966321	0.0768145839150507
ENSG00000136156.11	ENSG00000136156	chr13	dexseq_prepare_annotation2.py	exon	.	+	.	ITM2B	2	0.0106938620089667	0.0768443385575107
ENSG00000198836.49	ENSG00000198836	chr3	dexseq_prepare_annotation2.py	exon	.	+	.	OPA1	32	0.0107004341838966	0.0768473994080116
ENSG00000150394.30	ENSG00000150394	chr16	dexseq_prepare_annotation2.py	exon	.	-	.	CDH8	10	0.0107056769831094	0.0768473994080116
ENSG00000067113.ENSG00000250853.15	ENSG00000067113+ENSG00000250853	chr5	dexseq_prepare_annotation2.py	exon	.	-	.		14	0.0107119809364504	0.076851771790217
ENSG00000166478.38	ENSG00000166478	chr11	dexseq_prepare_annotation2.py	exon	.	+	.	ZNF143	16	0.0107256111097089	0.0769086726490553
ENSG00000163154.ENSG00000163156.22	ENSG00000163154+ENSG00000163156	chr1	dexseq_prepare_annotation2.py	exon	.	+	.		19	0.0107522080070246	0.0770584424082831
ENSG00000229315.12	ENSG00000229315	chr6	dexseq_prepare_annotation2.py	exon	.	+	.	MCHR2-AS1	3	0.010786471942749	0.0772629717979817
ENSG00000160298.29	ENSG00000160298	chr21	dexseq_prepare_annotation2.py	exon	.	-	.	C21orf58	24	0.0108347807580927	0.0775678335970617
ENSG00000144749.35	ENSG00000144749	chr3	dexseq_prepare_annotation2.py	exon	.	-	.	LRIG1	2	0.0108598090293331	0.0777057915433988
ENSG00000011465.44	ENSG00000011465	chr12	dexseq_prepare_annotation2.py	exon	.	-	.	DCN	14	0.010868904047526	0.0777296556022061
ENSG00000114120.32	ENSG00000114120	chr3	dexseq_prepare_annotation2.py	exon	.	+	.	SLC25A36	27	0.010907102176669	0.0779615168824936
ENSG00000026652.21	ENSG00000026652	chr6	dexseq_prepare_annotation2.py	exon	.	-	.	AGPAT4	13	0.0110104742445833	0.0786587347435956
ENSG00000157470.42	ENSG00000157470	chr15	dexseq_prepare_annotation2.py	exon	.	+	.	FAM81A	12	0.0110285926672671	0.078746485737973
ENSG00000067225.62	ENSG00000067225	chr15	dexseq_prepare_annotation2.py	exon	.	-	.	PKM	40	0.0110466874480431	0.0788339752043054
ENSG00000184381.70	ENSG00000184381	chr22	dexseq_prepare_annotation2.py	exon	.	-	.	PLA2G6	4	0.0110720018723805	0.0789728674776822
ENSG00000185800.ENSG00000104936.ENSG00000268434.53	ENSG00000185800+ENSG00000104936+ENSG00000268434	chr19	dexseq_prepare_annotation2.py	exon	.	-	.		13	0.0110891872522739	0.0790536618961631
ENSG00000198040.21	ENSG00000198040	chr12	dexseq_prepare_annotation2.py	exon	.	+	.	ZNF84	2	0.011095580073357	0.0790574725923718
ENSG00000256626.ENSG00000197992.16	ENSG00000256626+ENSG00000197992	chr12	dexseq_prepare_annotation2.py	exon	.	+	.		6	0.0111432090206354	0.0793549370625197
ENSG00000144524.33	ENSG00000144524	chr2	dexseq_prepare_annotation2.py	exon	.	+	.	COPS7B	8	0.0111699295982045	0.0795032700040979
ENSG00000116731.35	ENSG00000116731	chr1	dexseq_prepare_annotation2.py	exon	.	+	.	PRDM2	6	0.0111759837863214	0.079504428674964
ENSG00000115718.33	ENSG00000115718	chr2	dexseq_prepare_annotation2.py	exon	.	+	.	PROC	15	0.0112187476267057	0.0797375665610286
ENSG00000016391.11	ENSG00000016391	chr3	dexseq_prepare_annotation2.py	exon	.	-	.	CHDH	11	0.0112205734642011	0.0797375665610286
ENSG00000136059.38	ENSG00000136059	chr3	dexseq_prepare_annotation2.py	exon	.	+	.	VILL	9	0.0112426346116882	0.0798260681470206
ENSG00000011260.28	ENSG00000011260	chr17	dexseq_prepare_annotation2.py	exon	.	+	.	UTP18	10	0.0112448577656529	0.0798260681470206
ENSG00000124092.29	ENSG00000124092	chr20	dexseq_prepare_annotation2.py	exon	.	-	.	CTCFL	28	0.011338262129344	0.0804468177894309
ENSG00000065371.21	ENSG00000065371	chr3	dexseq_prepare_annotation2.py	exon	.	-	.	ROPN1	12	0.011354710561288	0.0805211870859597
ENSG00000230524.21	ENSG00000230524	chr3	dexseq_prepare_annotation2.py	exon	.	-	.	COL6A4P1	15	0.0113618936054416	0.0805298078810058
ENSG00000075151.24	ENSG00000075151	chr1	dexseq_prepare_annotation2.py	exon	.	-	.	EIF4G3	6	0.0113713135652543	0.0805542659123917
ENSG00000113532.4	ENSG00000113532	chr5	dexseq_prepare_annotation2.py	exon	.	-	.	ST8SIA4	3	0.0114047596852494	0.0807488100484998
ENSG00000168010.62	ENSG00000168010	chr11	dexseq_prepare_annotation2.py	exon	.	+	.	ATG16L2	21	0.0114170826556417	0.0807936709165623
ENSG00000244879.13	ENSG00000244879	chr15	dexseq_prepare_annotation2.py	exon	.	+	.	GABPB1-AS1	10	0.0114659426219643	0.0810969054944485
ENSG00000235431.2	ENSG00000235431	chr7	dexseq_prepare_annotation2.py	exon	.	+	.	AC006373.1	3	0.0114768695142674	0.0811316679387312
ENSG00000140995.63	ENSG00000140995	chr16	dexseq_prepare_annotation2.py	exon	.	+	.	DEF8	4	0.0115225312788057	0.0814118113128186
ENSG00000173200.6	ENSG00000173200	chr3	dexseq_prepare_annotation2.py	exon	.	+	.	PARP15	6	0.01159631324365	0.0818902392585328
ENSG00000176695.3	ENSG00000176695	chr19	dexseq_prepare_annotation2.py	exon	.	+	.	OR4F17	4	0.0116089155122153	0.0819363571325029
ENSG00000204946.ENSG00000244560.40	ENSG00000204946+ENSG00000244560	chr7	dexseq_prepare_annotation2.py	exon	.	+	.		15	0.0116229632684512	0.0819926237886823
ENSG00000068079.18	ENSG00000068079	chr17	dexseq_prepare_annotation2.py	exon	.	+	.	IFI35	10	0.0116403883748104	0.082045083295592
ENSG00000111664.3	ENSG00000111664	chr12	dexseq_prepare_annotation2.py	exon	.	+	.	GNB3	2	0.0116425590597302	0.082045083295592
ENSG00000094841.20	ENSG00000094841	chrX	dexseq_prepare_annotation2.py	exon	.	+	.	UPRT	3	0.011748049249216	0.0827452633706522
ENSG00000213471.ENSG00000182768.ENSG00000261147.25	ENSG00000213471+ENSG00000182768+ENSG00000261147	chr15	dexseq_prepare_annotation2.py	exon	.	+	.		5	0.0117760251804097	0.0828990400676209
ENSG00000196549.49	ENSG00000196549	chr3	dexseq_prepare_annotation2.py	exon	.	+	.	MME	33	0.0118239366539412	0.0831515063246816
ENSG00000133069.2	ENSG00000133069	chr1	dexseq_prepare_annotation2.py	exon	.	+	.	TMCC2	3	0.0118244054138342	0.0831515063246816
ENSG00000173137.35	ENSG00000173137	chr8	dexseq_prepare_annotation2.py	exon	.	+	.	ADCK5	7	0.0118303736304845	0.0831515063246816
ENSG00000173267.11	ENSG00000173267	chr10	dexseq_prepare_annotation2.py	exon	.	+	.	SNCG	7	0.0118531147154411	0.0832679766188847
ENSG00000163453.1	ENSG00000163453	chr4	dexseq_prepare_annotation2.py	exon	.	-	.	IGFBP7	2	0.0118695706069356	0.0833401952864705
ENSG00000100714.55	ENSG00000100714	chr14	dexseq_prepare_annotation2.py	exon	.	+	.	MTHFD1	12	0.0118831482925277	0.0833921405136041
ENSG00000157404.26	ENSG00000157404	chr4	dexseq_prepare_annotation2.py	exon	.	+	.	KIT	15	0.011903041399226	0.0834883283173362
ENSG00000174348.21	ENSG00000174348	chr1	dexseq_prepare_annotation2.py	exon	.	+	.	PODN	19	0.0120380282322175	0.084391268048714
ENSG00000147223.5	ENSG00000147223	chrX	dexseq_prepare_annotation2.py	exon	.	-	.	RIPPLY1	6	0.0120492441949284	0.084393008989582
ENSG00000125247.37	ENSG00000125247	chr13	dexseq_prepare_annotation2.py	exon	.	-	.	TMTC4	20	0.012050783869798	0.084393008989582
ENSG00000259529.ENSG00000092098.ENSG00000213928.121	ENSG00000259529+ENSG00000092098+ENSG00000213928	chr14	dexseq_prepare_annotation2.py	exon	.	+	.		16	0.012058154926545	0.0844008302560813
ENSG00000160191.36	ENSG00000160191	chr21	dexseq_prepare_annotation2.py	exon	.	+	.	PDE9A	5	0.0121406715926664	0.0848964509167551
ENSG00000228473.1	ENSG00000228473	chr13	dexseq_prepare_annotation2.py	exon	.	-	.	LIN28AP2	2	0.0121415450366312	0.0848964509167551
ENSG00000112640.34	ENSG00000112640	chr6	dexseq_prepare_annotation2.py	exon	.	+	.	PPP2R5D	14	0.0121543064591267	0.0849416704639638
ENSG00000140451.22	ENSG00000140451	chr15	dexseq_prepare_annotation2.py	exon	.	-	.	PIF1	14	0.0121648847305518	0.0849715939124207
ENSG00000198677.45	ENSG00000198677	chr5	dexseq_prepare_annotation2.py	exon	.	-	.	TTC37	16	0.0121852369034303	0.0850697216822514
ENSG00000026025.10	ENSG00000026025	chr10	dexseq_prepare_annotation2.py	exon	.	+	.	VIM	7	0.0121991753012409	0.0851229941521436
ENSG00000029534.34	ENSG00000029534	chr8	dexseq_prepare_annotation2.py	exon	.	-	.	ANK1	6	0.0122178492038575	0.0852092377292281
ENSG00000214765.35	ENSG00000214765	chr7	dexseq_prepare_annotation2.py	exon	.	-	.	SEPT7P2	26	0.0122645875581775	0.0854910170958703
ENSG00000125337.19	ENSG00000125337	chr6	dexseq_prepare_annotation2.py	exon	.	+	.	KIF25	8	0.0122737578211374	0.0855107701581048
ENSG00000177374.4	ENSG00000177374	chr17	dexseq_prepare_annotation2.py	exon	.	+	.	HIC1	5	0.0122852924742289	0.0855469669451596
ENSG00000101812.1	ENSG00000101812	chrX	dexseq_prepare_annotation2.py	exon	.	+	.	H2BFM	2	0.012357915343074	0.0860082865161341
ENSG00000135926.40	ENSG00000135926	chr2	dexseq_prepare_annotation2.py	exon	.	-	.	TMBIM1	15	0.0123647070715949	0.086011196871739
ENSG00000160226.ENSG00000241728.26	ENSG00000160226+ENSG00000241728	chr21	dexseq_prepare_annotation2.py	exon	.	-	.		18	0.012375746125019	0.0860436341870848
ENSG00000151806.1	ENSG00000151806	chr4	dexseq_prepare_annotation2.py	exon	.	+	.	GUF1	2	0.0124173369798993	0.0862883432254076
ENSG00000044115.104	ENSG00000044115	chr5	dexseq_prepare_annotation2.py	exon	.	+	.	CTNNA1	29	0.012426153602003	0.0863051687385643
ENSG00000148408.68	ENSG00000148408	chr9	dexseq_prepare_annotation2.py	exon	.	+	.	CACNA1B	20	0.0124525208666106	0.0864438112628138
ENSG00000166073.ENSG00000259580.ENSG00000150667.30	ENSG00000166073+ENSG00000259580+ENSG00000150667	chr15	dexseq_prepare_annotation2.py	exon	.	-	.		25	0.0124693212571842	0.0864878219275323
ENSG00000147804.23	ENSG00000147804	chr8	dexseq_prepare_annotation2.py	exon	.	-	.	SLC39A4	2	0.0124716785084089	0.0864878219275323
ENSG00000011105.6	ENSG00000011105	chr12	dexseq_prepare_annotation2.py	exon	.	+	.	TSPAN9	2	0.0125536612535304	0.0870116377074434
ENSG00000004468.16	ENSG00000004468	chr4	dexseq_prepare_annotation2.py	exon	.	+	.	CD38	8	0.0125976094848467	0.0872714271036995
ENSG00000115902.15	ENSG00000115902	chr2	dexseq_prepare_annotation2.py	exon	.	+	.	SLC1A4	11	0.0126062477872355	0.0872864617181852
ENSG00000164300.23	ENSG00000164300	chr5	dexseq_prepare_annotation2.py	exon	.	-	.	SERINC5	8	0.0126170560389943	0.0873164980749891
ENSG00000205517.ENSG00000187266.63	ENSG00000205517+ENSG00000187266	chr19	dexseq_prepare_annotation2.py	exon	.	-	.		34	0.012656774640389	0.0875159682392687
ENSG00000104972.ENSG00000239998.53	ENSG00000104972+ENSG00000239998	chr19	dexseq_prepare_annotation2.py	exon	.	+	.		33	0.0126602538091746	0.0875159682392687
ENSG00000173436.ENSG00000270136.ENSG00000158747.32	ENSG00000173436+ENSG00000270136+ENSG00000158747	chr1	dexseq_prepare_annotation2.py	exon	.	+	.		7	0.0126685756556491	0.0875159682392687
ENSG00000060237.64	ENSG00000060237	chr12	dexseq_prepare_annotation2.py	exon	.	+	.	WNK1	17	0.0126720605381563	0.0875159682392687
ENSG00000110074.53	ENSG00000110074	chr11	dexseq_prepare_annotation2.py	exon	.	+	.	FOXRED1	25	0.012678304402206	0.0875159682392687
ENSG00000189362.16	ENSG00000189362	chr2	dexseq_prepare_annotation2.py	exon	.	-	.	TMEM194B	10	0.0127145185169678	0.0877210773959513
ENSG00000173662.12	ENSG00000173662	chr1	dexseq_prepare_annotation2.py	exon	.	+	.	TAS1R1	4	0.0127360944524648	0.0878250355830417
ENSG00000163702.68	ENSG00000163702	chr3	dexseq_prepare_annotation2.py	exon	.	+	.	IL17RC	46	0.0127470662472816	0.0878558013314942
ENSG00000172500.39	ENSG00000172500	chr11	dexseq_prepare_annotation2.py	exon	.	-	.	FIBP	14	0.0127732691127642	0.0879914582321353
ENSG00000264501.ENSG00000054523.67	ENSG00000264501+ENSG00000054523	chr1	dexseq_prepare_annotation2.py	exon	.	+	.		9	0.012810308020757	0.0882015850714878
ENSG00000272162.ENSG00000153157.ENSG00000137210.83	ENSG00000272162+ENSG00000153157+ENSG00000137210	chr6	dexseq_prepare_annotation2.py	exon	.	+	.		51	0.0128491015487728	0.0884235723613918
ENSG00000182512.6	ENSG00000182512	chr14	dexseq_prepare_annotation2.py	exon	.	+	.	GLRX5	5	0.0128574258090122	0.0884357600879811
ENSG00000165119.ENSG00000207603.19	ENSG00000165119+ENSG00000207603	chr9	dexseq_prepare_annotation2.py	exon	.	-	.		5	0.0129309745185325	0.0888963327191015
ENSG00000255660.2	ENSG00000255660	chr12	dexseq_prepare_annotation2.py	exon	.	+	.	RERG-AS1	2	0.0130000381846287	0.0893256187889842
ENSG00000172009.44	ENSG00000172009	chr19	dexseq_prepare_annotation2.py	exon	.	+	.	THOP1	25	0.0130067374104957	0.089326168628315
ENSG00000151692.19	ENSG00000151692	chr2	dexseq_prepare_annotation2.py	exon	.	+	.	RNF144A	13	0.0130155944932925	0.0893415298509573
ENSG00000148248.18	ENSG00000148248	chr9	dexseq_prepare_annotation2.py	exon	.	-	.	SURF4	17	0.0130389086605008	0.0894091918378164
ENSG00000134779.42	ENSG00000134779	chr18	dexseq_prepare_annotation2.py	exon	.	-	.	TPGS2	20	0.0130421052960699	0.0894091918378164
ENSG00000153404.19	ENSG00000153404	chr5	dexseq_prepare_annotation2.py	exon	.	+	.	PLEKHG4B	3	0.0130507167941238	0.0894091918378164
ENSG00000171681.66	ENSG00000171681	chr12	dexseq_prepare_annotation2.py	exon	.	+	.	ATF7IP	15	0.0130519531619488	0.0894091918378164
ENSG00000114268.ENSG00000145040.39	ENSG00000114268+ENSG00000145040	chr3	dexseq_prepare_annotation2.py	exon	.	-	.		18	0.0130731517096153	0.089508971243662
ENSG00000063761.22	ENSG00000063761	chr14	dexseq_prepare_annotation2.py	exon	.	+	.	ADCK1	22	0.013102649354961	0.0896263364625316
ENSG00000091732.10	ENSG00000091732	chr7	dexseq_prepare_annotation2.py	exon	.	-	.	ZC3HC1	2	0.0131035762757002	0.0896263364625316
ENSG00000187134.22	ENSG00000187134	chr10	dexseq_prepare_annotation2.py	exon	.	+	.	AKR1C1	6	0.0131433875868144	0.0898530980162412
ENSG00000128886.ENSG00000262560.ENSG00000184716.55	ENSG00000128886+ENSG00000262560+ENSG00000184716	chr15	dexseq_prepare_annotation2.py	exon	.	-	.		6	0.0132102403752584	0.0902274586164727
ENSG00000167842.13	ENSG00000167842	chr17	dexseq_prepare_annotation2.py	exon	.	+	.	MIS12	7	0.0132115196907114	0.0902274586164727
ENSG00000184014.57	ENSG00000184014	chr11	dexseq_prepare_annotation2.py	exon	.	-	.	DENND5A	26	0.0132512776976832	0.090423479482987
ENSG00000064309.33	ENSG00000064309	chr11	dexseq_prepare_annotation2.py	exon	.	-	.	CDON	24	0.0132536230023971	0.090423479482987
ENSG00000124784.8	ENSG00000124784	chr6	dexseq_prepare_annotation2.py	exon	.	+	.	RIOK1	3	0.0132612399501391	0.0904297287150717
ENSG00000243494.ENSG00000022556.58	ENSG00000243494+ENSG00000022556	chr19	dexseq_prepare_annotation2.py	exon	.	+	.		17	0.013273286812245	0.0904661644097203
ENSG00000167925.37	ENSG00000167925	chr17	dexseq_prepare_annotation2.py	exon	.	-	.	GHDC	3	0.0132896863047694	0.0905189950934725
ENSG00000164744.25	ENSG00000164744	chr7	dexseq_prepare_annotation2.py	exon	.	-	.	SUN3	5	0.0132944533734911	0.0905189950934725
ENSG00000080815.63	ENSG00000080815	chr14	dexseq_prepare_annotation2.py	exon	.	+	.	PSEN1	18	0.0133397132380597	0.0907813566049498
ENSG00000135968.43	ENSG00000135968	chr2	dexseq_prepare_annotation2.py	exon	.	+	.	GCC2	17	0.0133533947159484	0.0908286601268766
ENSG00000118004.20	ENSG00000118004	chr2	dexseq_prepare_annotation2.py	exon	.	+	.	COLEC11	12	0.013414161712461	0.0911795352371748
ENSG00000250129.6	ENSG00000250129	chr3	dexseq_prepare_annotation2.py	exon	.	-	.	RP11-265F19.1	6	0.0134184925513916	0.0911795352371748
ENSG00000174442.42	ENSG00000174442	chr15	dexseq_prepare_annotation2.py	exon	.	+	.	ZWILCH	26	0.0134286350186809	0.0912025312416202
ENSG00000226926.11	ENSG00000226926	chr5	dexseq_prepare_annotation2.py	exon	.	-	.	AC010423.1	7	0.0134818214628788	0.0915176964997734
ENSG00000164050.35	ENSG00000164050	chr3	dexseq_prepare_annotation2.py	exon	.	-	.	PLXNB1	5	0.0135288734339202	0.0917909235750396
ENSG00000117245.29	ENSG00000117245	chr1	dexseq_prepare_annotation2.py	exon	.	-	.	KIF17	18	0.0135579135631927	0.0918823276428485
ENSG00000150995.92	ENSG00000150995	chr3	dexseq_prepare_annotation2.py	exon	.	+	.	ITPR1	21	0.0135583642905169	0.0918823276428485
ENSG00000223760.9	ENSG00000223760	chr2	dexseq_prepare_annotation2.py	exon	.	+	.	MED15P9	6	0.013562771149652	0.0918823276428485
ENSG00000142513.8	ENSG00000142513	chr19	dexseq_prepare_annotation2.py	exon	.	+	.	ACPT	4	0.0135712425899369	0.0918935869298538
ENSG00000012211.26	ENSG00000012211	chrX	dexseq_prepare_annotation2.py	exon	.	-	.	PRICKLE3	17	0.0135885414298439	0.0919052437657154
ENSG00000267489.5	ENSG00000267489	chr19	dexseq_prepare_annotation2.py	exon	.	-	.	CTC-360P9.4	3	0.0135915394822312	0.0919052437657154
ENSG00000109814.36	ENSG00000109814	chr4	dexseq_prepare_annotation2.py	exon	.	-	.	UGDH	4	0.0135933950764259	0.0919052437657154
ENSG00000261103.2	ENSG00000261103	chr16	dexseq_prepare_annotation2.py	exon	.	-	.	RP11-298D21.3	2	0.0136684087231265	0.0923661370648936
ENSG00000125629.16	ENSG00000125629	chr2	dexseq_prepare_annotation2.py	exon	.	+	.	INSIG2	8	0.0136849260125631	0.0924061947447427
ENSG00000223519.26	ENSG00000223519	chr1	dexseq_prepare_annotation2.py	exon	.	-	.	KIF28P	11	0.0136880313667833	0.0924061947447427
[truncated: 43 more rows]
