# Supplementary material for: The transcriptomic response of cells to a drug combination is more than the sum of the responses to the monotherapies
Source: eLife. 2020 Sep 18;9:e52707. doi: 10.7554/eLife.52707 (PMC7546737; doi:10.7554/eLife.52707)
Supplement: Source data 8. [file elife-52707-data8.zip › Supplementary Item 13 Differential Splicing/MFL_WFA_DMSO_singlet_3_dynsyn_exon_O_fcounts_O_flatten_exon_name.mtrx_genes_simes_test_rare_splicing_FDR_10]

V1	V3	V4	V5	V8	V9	V10	V12	NExons	P.Value	FDR
ENSG00000215029.ENSG00000185945.51	ENSG00000215029+ENSG00000185945	chrX	dexseq_prepare_annotation2.py	exon	.	-	.		33	4.49261264045812e-136	6.06323001956228e-132
ENSG00000091536.101	ENSG00000091536	chr17	dexseq_prepare_annotation2.py	exon	.	+	.	MYO15A	61	1.37461414351725e-111	9.27589624045443e-108
ENSG00000138744.ENSG00000198301.72	ENSG00000138744+ENSG00000198301	chr4	dexseq_prepare_annotation2.py	exon	.	-	.		42	3.09545425593067e-104	1.39254168793468e-100
ENSG00000066855.36	ENSG00000066855	chr8	dexseq_prepare_annotation2.py	exon	.	+	.	MTFR1	31	2.61222762177027e-97	8.81365599585289e-94
ENSG00000079102.89	ENSG00000079102	chr8	dexseq_prepare_annotation2.py	exon	.	-	.	RUNX1T1	19	4.81802484458978e-79	1.30048126605167e-75
ENSG00000227195.65	ENSG00000227195	chr20	dexseq_prepare_annotation2.py	exon	.	-	.	MIR663A	42	2.96093752057298e-78	6.66013546294215e-75
ENSG00000159640.ENSG00000224353.ENSG00000264813.67	ENSG00000159640+ENSG00000224353+ENSG00000264813	chr17	dexseq_prepare_annotation2.py	exon	.	+	.		49	7.64644999162148e-78	1.47423555838462e-74
ENSG00000127419.41	ENSG00000127419	chr4	dexseq_prepare_annotation2.py	exon	.	+	.	TMEM175	23	3.90836148693105e-72	6.59340582845267e-69
ENSG00000215440.ENSG00000124222.ENSG00000254995.89	ENSG00000215440+ENSG00000124222+ENSG00000254995	chr20	dexseq_prepare_annotation2.py	exon	.	+	.		27	4.77346544720926e-66	7.15807663061513e-63
ENSG00000159216.45	ENSG00000159216	chr21	dexseq_prepare_annotation2.py	exon	.	-	.	RUNX1	23	1.544017390995e-65	2.08380587088686e-62
ENSG00000177239.30	ENSG00000177239	chr9	dexseq_prepare_annotation2.py	exon	.	+	.	MAN1B1	22	1.17365078800249e-64	1.43996282135288e-61
ENSG00000165125.35	ENSG00000165125	chr7	dexseq_prepare_annotation2.py	exon	.	-	.	TRPV6	20	1.44350779078176e-60	1.62346509536588e-57
ENSG00000166689.60	ENSG00000166689	chr11	dexseq_prepare_annotation2.py	exon	.	-	.	PLEKHA7	38	4.10264702415483e-59	4.25917878753797e-56
ENSG00000114735.29	ENSG00000114735	chr3	dexseq_prepare_annotation2.py	exon	.	+	.	HEMK1	26	3.04535710351493e-57	2.93572424778839e-54
ENSG00000131018.244	ENSG00000131018	chr6	dexseq_prepare_annotation2.py	exon	.	-	.	SYNE1	115	9.10623493487101e-57	8.19318311206794e-54
ENSG00000175455.60	ENSG00000175455	chr3	dexseq_prepare_annotation2.py	exon	.	-	.	CCDC14	45	1.76140186548848e-53	1.48574247353953e-50
ENSG00000100106.ENSG00000100101.58	ENSG00000100106+ENSG00000100101	chr22	dexseq_prepare_annotation2.py	exon	.	+	.		41	1.17914631116963e-52	9.36103447973254e-50
ENSG00000180448.47	ENSG00000180448	chr19	dexseq_prepare_annotation2.py	exon	.	+	.	HMHA1	34	1.36495092837626e-50	1.02340987385367e-47
ENSG00000085276.54	ENSG00000085276	chr3	dexseq_prepare_annotation2.py	exon	.	-	.	MECOM	15	3.84719443429432e-49	2.73272295185453e-46
ENSG00000104915.30	ENSG00000104915	chr19	dexseq_prepare_annotation2.py	exon	.	-	.	STX10	20	8.70198675859473e-49	5.87210066469972e-46
ENSG00000221968.44	ENSG00000221968	chr11	dexseq_prepare_annotation2.py	exon	.	-	.	FADS3	21	3.79621686484912e-47	2.43970203847637e-44
ENSG00000013441.39	ENSG00000013441	chr2	dexseq_prepare_annotation2.py	exon	.	-	.	CLK1	22	6.03720347704626e-44	3.70354991482801e-41
ENSG00000148985.ENSG00000250404.89	ENSG00000148985+ENSG00000250404	chr11	dexseq_prepare_annotation2.py	exon	.	+	.		75	3.09604509966886e-41	1.81670542022309e-38
ENSG00000113649.35	ENSG00000113649	chr5	dexseq_prepare_annotation2.py	exon	.	+	.	TCERG1	34	3.87804992605079e-41	2.18075674174923e-38
ENSG00000074181.41	ENSG00000074181	chr19	dexseq_prepare_annotation2.py	exon	.	-	.	NOTCH3	41	9.23338214328993e-41	4.98454901623364e-38
ENSG00000158286.41	ENSG00000158286	chr1	dexseq_prepare_annotation2.py	exon	.	+	.	RNF207	29	1.14928979934654e-40	5.96569812768494e-38
ENSG00000113163.30	ENSG00000113163	chr5	dexseq_prepare_annotation2.py	exon	.	-	.	COL4A3BP	17	4.1227560477994e-40	2.06076724522595e-37
ENSG00000175216.67	ENSG00000175216	chr11	dexseq_prepare_annotation2.py	exon	.	-	.	CKAP5	24	1.65356780485402e-39	7.97019681939635e-37
ENSG00000112159.111	ENSG00000112159	chr6	dexseq_prepare_annotation2.py	exon	.	-	.	MDN1	71	4.02701238690269e-39	1.87408824736685e-36
ENSG00000173406.ENSG00000162600.75	ENSG00000173406+ENSG00000162600	chr1	dexseq_prepare_annotation2.py	exon	.	-	.		54	5.62434135874671e-39	2.53020369925486e-36
ENSG00000214940.ENSG00000205746.ENSG00000233024.ENSG00000254681.130	ENSG00000214940+ENSG00000205746+ENSG00000233024+ENSG00000254681	chr16	dexseq_prepare_annotation2.py	exon	.	-	.		17	1.28404379053075e-38	5.59014677322676e-36
ENSG00000131558.68	ENSG00000131558	chr7	dexseq_prepare_annotation2.py	exon	.	+	.	EXOC4	44	6.39016755789673e-38	2.69505316754294e-35
ENSG00000188897.78	ENSG00000188897	chr16	dexseq_prepare_annotation2.py	exon	.	-	.	CTD-3088G3.8	22	1.94753618772943e-37	7.96483284533222e-35
ENSG00000257062.ENSG00000111700.ENSG00000134538.ENSG00000205754.ENSG00000257046.53	ENSG00000257062+ENSG00000111700+ENSG00000134538+ENSG00000205754+ENSG00000257046	chr12	dexseq_prepare_annotation2.py	exon	.	+	.		36	3.0969314824073e-37	1.22929962607556e-34
ENSG00000118058.66	ENSG00000118058	chr11	dexseq_prepare_annotation2.py	exon	.	+	.	KMT2A	40	2.45108839812951e-35	9.45139686318741e-33
ENSG00000079215.33	ENSG00000079215	chr5	dexseq_prepare_annotation2.py	exon	.	+	.	SLC1A3	18	5.27588555226884e-35	1.97787087259501e-32
ENSG00000143226.ENSG00000244682.ENSG00000273112.ENSG00000072694.80	ENSG00000143226+ENSG00000244682+ENSG00000273112+ENSG00000072694	chr1	dexseq_prepare_annotation2.py	exon	.	+	.		44	5.78478448481218e-35	2.1100392272169e-32
ENSG00000265408.ENSG00000172828.ENSG00000172831.64	ENSG00000265408+ENSG00000172828+ENSG00000172831	chr16	dexseq_prepare_annotation2.py	exon	.	+	.		26	1.02545632306838e-34	3.64198908845548e-32
ENSG00000088538.52	ENSG00000088538	chr3	dexseq_prepare_annotation2.py	exon	.	+	.	DOCK3	35	7.01869694304663e-34	2.4288290754707e-31
ENSG00000090686.56	ENSG00000090686	chr1	dexseq_prepare_annotation2.py	exon	.	-	.	USP48	34	8.51040922704031e-34	2.8714120732034e-31
ENSG00000159217.ENSG00000264552.21	ENSG00000159217+ENSG00000264552	chr17	dexseq_prepare_annotation2.py	exon	.	+	.		11	1.17966573674493e-33	3.88311433734378e-31
ENSG00000123213.32	ENSG00000123213	chr5	dexseq_prepare_annotation2.py	exon	.	+	.	NLN	24	1.22200522885656e-33	3.92671013539242e-31
ENSG00000167543.38	ENSG00000167543	chr17	dexseq_prepare_annotation2.py	exon	.	+	.	TP53I13	22	4.20209725907047e-33	1.3188722001957e-30
ENSG00000162878.28	ENSG00000162878	chr2	dexseq_prepare_annotation2.py	exon	.	+	.	PKDCC	21	1.20001357465702e-32	3.68076890990253e-30
ENSG00000233673.ENSG00000187627.42	ENSG00000233673+ENSG00000187627	chr2	dexseq_prepare_annotation2.py	exon	.	+	.		33	1.38538824549687e-32	4.15493328027239e-30
ENSG00000223745.70	ENSG00000223745	chr1	dexseq_prepare_annotation2.py	exon	.	-	.	RP4-717I23.3	52	1.91043090671563e-32	5.60503815587698e-30
ENSG00000119650.ENSG00000119685.ENSG00000119686.142	ENSG00000119650+ENSG00000119685+ENSG00000119686	chr14	dexseq_prepare_annotation2.py	exon	.	+	.		43	3.11462581878205e-32	8.94361490431545e-30
ENSG00000047188.38	ENSG00000047188	chr5	dexseq_prepare_annotation2.py	exon	.	+	.	YTHDC2	9	4.69366984554752e-32	1.31970350490644e-29
ENSG00000072609.ENSG00000196458.ENSG00000090615.125	ENSG00000072609+ENSG00000196458+ENSG00000090615	chr12	dexseq_prepare_annotation2.py	exon	.	-	.		16	8.25258753361665e-32	2.27299839497327e-29
ENSG00000147206.37	ENSG00000147206	chrX	dexseq_prepare_annotation2.py	exon	.	-	.	NXF3	20	1.68670155897781e-31	4.5527448479929e-29
ENSG00000149806.ENSG00000162298.74	ENSG00000149806+ENSG00000162298	chr11	dexseq_prepare_annotation2.py	exon	.	-	.		54	1.88913742137878e-31	4.99917620371137e-29
ENSG00000134109.24	ENSG00000134109	chr3	dexseq_prepare_annotation2.py	exon	.	+	.	EDEM1	13	6.16923931697398e-31	1.60115488119002e-28
ENSG00000050438.30	ENSG00000050438	chr12	dexseq_prepare_annotation2.py	exon	.	+	.	SLC4A8	17	6.86931364563293e-31	1.74921239549928e-28
ENSG00000141068.ENSG00000266728.ENSG00000168961.106	ENSG00000141068+ENSG00000266728+ENSG00000168961	chr17	dexseq_prepare_annotation2.py	exon	.	+	.		87	9.5161190487268e-31	2.37832486447439e-28
ENSG00000196504.32	ENSG00000196504	chr2	dexseq_prepare_annotation2.py	exon	.	-	.	PRPF40A	23	1.64229957256199e-30	4.02990455114485e-28
ENSG00000104450.29	ENSG00000104450	chr8	dexseq_prepare_annotation2.py	exon	.	+	.	SPAG1	29	1.83153005900646e-30	4.41398744220556e-28
ENSG00000151150.82	ENSG00000151150	chr10	dexseq_prepare_annotation2.py	exon	.	-	.	ANK3	32	2.44175026715634e-30	5.7738967501534e-28
ENSG00000069943.26	ENSG00000069943	chr15	dexseq_prepare_annotation2.py	exon	.	+	.	PIGB	26	2.4813723437233e-30	5.7738967501534e-28
ENSG00000196549.49	ENSG00000196549	chr3	dexseq_prepare_annotation2.py	exon	.	+	.	MME	34	3.71894665661166e-30	8.50693289451372e-28
ENSG00000092607.11	ENSG00000092607	chr1	dexseq_prepare_annotation2.py	exon	.	-	.	TBX15	10	8.38759808638612e-30	1.88665039623112e-27
ENSG00000270179.ENSG00000149292.64	ENSG00000270179+ENSG00000149292	chr11	dexseq_prepare_annotation2.py	exon	.	+	.		25	1.03550415017325e-29	2.29101049356365e-27
ENSG00000129270.21	ENSG00000129270	chr17	dexseq_prepare_annotation2.py	exon	.	-	.	MMP28	14	1.31224691439823e-29	2.85646521882556e-27
ENSG00000164116.27	ENSG00000164116	chr4	dexseq_prepare_annotation2.py	exon	.	+	.	GUCY1A3	18	2.94061945184387e-29	6.29946033683887e-27
ENSG00000082196.ENSG00000250767.ENSG00000273294.ENSG00000242110.41	ENSG00000082196+ENSG00000250767+ENSG00000273294+ENSG00000242110	chr5	dexseq_prepare_annotation2.py	exon	.	-	.		17	4.09335068854614e-29	8.63185326447166e-27
ENSG00000159023.32	ENSG00000159023	chr1	dexseq_prepare_annotation2.py	exon	.	+	.	EPB41	18	4.19566881496158e-29	8.71149943488022e-27
ENSG00000147889.39	ENSG00000147889	chr9	dexseq_prepare_annotation2.py	exon	.	-	.	CDKN2A	19	4.34828710460873e-29	8.89158829754537e-27
ENSG00000163491.62	ENSG00000163491	chr3	dexseq_prepare_annotation2.py	exon	.	-	.	NEK10	36	1.23404608418812e-28	2.48577402271685e-26
ENSG00000221978.53	ENSG00000221978	chr1	dexseq_prepare_annotation2.py	exon	.	-	.	CCNL2	14	1.28549930633428e-28	2.55133803504226e-26
ENSG00000158828.10	ENSG00000158828	chr1	dexseq_prepare_annotation2.py	exon	.	+	.	PINK1	8	2.32424213787197e-28	4.54608288300292e-26
ENSG00000181090.64	ENSG00000181090	chr9	dexseq_prepare_annotation2.py	exon	.	+	.	EHMT1	13	2.96143269502057e-28	5.70964223599965e-26
ENSG00000223972.18	ENSG00000223972	chr1	dexseq_prepare_annotation2.py	exon	.	+	.	DDX11L1	19	3.01222524691641e-28	5.72577351160337e-26
ENSG00000023228.ENSG00000237580.35	ENSG00000023228+ENSG00000237580	chr2	dexseq_prepare_annotation2.py	exon	.	-	.		19	4.8537859407034e-28	9.09815209107405e-26
ENSG00000067369.62	ENSG00000067369	chr15	dexseq_prepare_annotation2.py	exon	.	-	.	TP53BP1	36	4.97986435810303e-28	9.20660950369295e-26
ENSG00000163521.23	ENSG00000163521	chr2	dexseq_prepare_annotation2.py	exon	.	-	.	GLB1L	23	6.19607291882628e-28	1.13002973124972e-25
ENSG00000147996.78	ENSG00000147996	chr9	dexseq_prepare_annotation2.py	exon	.	-	.	CBWD5	25	8.25905265312986e-28	1.48618899475521e-25
ENSG00000133619.37	ENSG00000133619	chr7	dexseq_prepare_annotation2.py	exon	.	+	.	KRBA1	17	1.25773798900734e-27	2.23347788153198e-25
ENSG00000170448.29	ENSG00000170448	chr4	dexseq_prepare_annotation2.py	exon	.	-	.	NFXL1	24	4.44149918969911e-27	7.78473676158171e-25
ENSG00000140443.55	ENSG00000140443	chr15	dexseq_prepare_annotation2.py	exon	.	+	.	IGF1R	40	6.03615520269333e-27	1.04440962327627e-24
ENSG00000148337.72	ENSG00000148337	chr9	dexseq_prepare_annotation2.py	exon	.	-	.	CIZ1	53	6.47503472089237e-27	1.10616542522992e-24
ENSG00000148950.29	ENSG00000148950	chr11	dexseq_prepare_annotation2.py	exon	.	-	.	IMMP1L	21	7.11577619333866e-27	1.20043144381623e-24
ENSG00000124721.74	ENSG00000124721	chr6	dexseq_prepare_annotation2.py	exon	.	+	.	DNAH8	27	7.83515568697836e-27	1.29118416033415e-24
ENSG00000198384.ENSG00000244471.49	ENSG00000198384+ENSG00000244471	chr13	dexseq_prepare_annotation2.py	exon	.	+	.		23	7.84507269912568e-27	1.29118416033415e-24
ENSG00000130827.29	ENSG00000130827	chrX	dexseq_prepare_annotation2.py	exon	.	+	.	PLXNA3	10	1.20749611574844e-26	1.9634177804989e-24
ENSG00000135365.60	ENSG00000135365	chr11	dexseq_prepare_annotation2.py	exon	.	-	.	PHF21A	26	1.37199366763864e-26	2.20433649267276e-24
ENSG00000142512.33	ENSG00000142512	chr19	dexseq_prepare_annotation2.py	exon	.	-	.	SIGLEC10	26	2.3022813175032e-26	3.6554810189439e-24
ENSG00000005884.30	ENSG00000005884	chr17	dexseq_prepare_annotation2.py	exon	.	+	.	ITGA3	17	2.96801445649341e-26	4.6577119889343e-24
ENSG00000161010.ENSG00000197226.118	ENSG00000161010+ENSG00000197226	chr5	dexseq_prepare_annotation2.py	exon	.	-	.		50	4.17199660529679e-26	6.47186967644661e-24
ENSG00000174514.19	ENSG00000174514	chr1	dexseq_prepare_annotation2.py	exon	.	+	.	MFSD4	17	6.41483125996916e-26	9.83801848687998e-24
ENSG00000179603.48	ENSG00000179603	chr7	dexseq_prepare_annotation2.py	exon	.	-	.	GRM8	28	1.09839588427536e-25	1.66561245552587e-23
ENSG00000137573.64	ENSG00000137573	chr8	dexseq_prepare_annotation2.py	exon	.	+	.	SULF1	33	1.25758971572417e-25	1.88582564482371e-23
ENSG00000170423.17	ENSG00000170423	chr12	dexseq_prepare_annotation2.py	exon	.	-	.	KRT78	16	1.32476428324095e-25	1.96472733699119e-23
ENSG00000175899.64	ENSG00000175899	chr12	dexseq_prepare_annotation2.py	exon	.	-	.	A2M	42	1.48208366243434e-25	2.17415229437107e-23
ENSG00000268465.ENSG00000269751.ENSG00000182324.ENSG00000105447.ENSG00000105443.42	ENSG00000268465+ENSG00000269751+ENSG00000182324+ENSG00000105447+ENSG00000105443	chr19	dexseq_prepare_annotation2.py	exon	.	+	.		24	4.10485816317502e-25	5.95689954518387e-23
ENSG00000221983.24	ENSG00000221983	chr19	dexseq_prepare_annotation2.py	exon	.	+	.	UBA52	9	5.03934648881098e-25	7.23521491627585e-23
ENSG00000136237.43	ENSG00000136237	chr7	dexseq_prepare_annotation2.py	exon	.	-	.	RAPGEF5	10	9.86260813403238e-25	1.40111325659896e-22
ENSG00000260391.ENSG00000160145.110	ENSG00000260391+ENSG00000160145	chr3	dexseq_prepare_annotation2.py	exon	.	+	.		61	1.05092458981988e-24	1.47742481918844e-22
ENSG00000143847.61	ENSG00000143847	chr1	dexseq_prepare_annotation2.py	exon	.	+	.	PPFIA4	47	1.1387121081664e-24	1.58433593936223e-22
ENSG00000139908.16	ENSG00000139908	chr14	dexseq_prepare_annotation2.py	exon	.	+	.	TSSK4	12	1.23007154946455e-24	1.69398424811975e-22
ENSG00000134717.22	ENSG00000134717	chr1	dexseq_prepare_annotation2.py	exon	.	+	.	BTF3L4	18	1.58045181654655e-24	2.1545230016275e-22
ENSG00000118900.37	ENSG00000118900	chr16	dexseq_prepare_annotation2.py	exon	.	+	.	UBN1	27	1.60776048751707e-24	2.16983355395304e-22
ENSG00000133816.91	ENSG00000133816	chr11	dexseq_prepare_annotation2.py	exon	.	+	.	MICAL2	18	2.36932961968219e-24	3.14635032911276e-22
ENSG00000257207.ENSG00000184115.ENSG00000256671.ENSG00000230596.ENSG00000273471.42	ENSG00000257207+ENSG00000184115+ENSG00000256671+ENSG00000230596+ENSG00000273471	chr2	dexseq_prepare_annotation2.py	exon	.	-	.		18	2.37794704778824e-24	3.14635032911276e-22
ENSG00000225663.ENSG00000215621.28	ENSG00000225663+ENSG00000215621	chr17	dexseq_prepare_annotation2.py	exon	.	-	.		18	2.47255867735524e-24	3.23977203005692e-22
ENSG00000214198.34	ENSG00000214198	chr12	dexseq_prepare_annotation2.py	exon	.	-	.	RP11-642P15.1	30	2.62637908165801e-24	3.40823193135159e-22
ENSG00000165949.32	ENSG00000165949	chr14	dexseq_prepare_annotation2.py	exon	.	+	.	IFI27	20	3.17998792423344e-24	4.08734447861471e-22
ENSG00000136051.55	ENSG00000136051	chr12	dexseq_prepare_annotation2.py	exon	.	+	.	KIAA1033	32	3.52501921213657e-24	4.48808106481087e-22
ENSG00000259522.ENSG00000260669.ENSG00000213920.ENSG00000254505.ENSG00000129559.ENSG00000254692.ENSG00000100926.ENSG00000255526.ENSG00000196497.205	ENSG00000259522+ENSG00000260669+ENSG00000213920+ENSG00000254505+ENSG00000129559+ENSG00000254692+ENSG00000100926+ENSG00000255526+ENSG00000196497	chr14	dexseq_prepare_annotation2.py	exon	.	-	.		47	3.974481730683e-24	5.01304723713064e-22
ENSG00000092108.64	ENSG00000092108	chr14	dexseq_prepare_annotation2.py	exon	.	+	.	SCFD1	36	4.81956836680039e-24	6.02267543317945e-22
ENSG00000231074.ENSG00000270604.38	ENSG00000231074+ENSG00000270604	chr6	dexseq_prepare_annotation2.py	exon	.	-	.		21	5.00967135176856e-24	6.20280041866683e-22
ENSG00000162618.16	ENSG00000162618	chr1	dexseq_prepare_annotation2.py	exon	.	-	.	ELTD1	9	5.32749205677384e-24	6.5363484362018e-22
ENSG00000255103.ENSG00000127603.104	ENSG00000255103+ENSG00000127603	chr1	dexseq_prepare_annotation2.py	exon	.	+	.		24	6.64056431295335e-24	8.07396900609175e-22
ENSG00000236963.15	ENSG00000236963	chr1	dexseq_prepare_annotation2.py	exon	.	-	.	LINC01141	13	7.90871321653448e-24	9.52999942592404e-22
ENSG00000148773.23	ENSG00000148773	chr10	dexseq_prepare_annotation2.py	exon	.	-	.	MKI67	19	1.60839462086362e-23	1.92096405337836e-21
ENSG00000134982.ENSG00000272869.ENSG00000258864.ENSG00000212643.ENSG00000153037.70	ENSG00000134982+ENSG00000272869+ENSG00000258864+ENSG00000212643+ENSG00000153037	chr5	dexseq_prepare_annotation2.py	exon	.	+	.		16	1.70178464362473e-23	2.01467417108415e-21
ENSG00000173818.62	ENSG00000173818	chr17	dexseq_prepare_annotation2.py	exon	.	+	.	ENDOV	21	2.07034988816375e-23	2.42969061657896e-21
ENSG00000069869.48	ENSG00000069869	chr15	dexseq_prepare_annotation2.py	exon	.	-	.	NEDD4	22	3.32499680008802e-23	3.86846179430931e-21
ENSG00000166444.150	ENSG00000166444	chr11	dexseq_prepare_annotation2.py	exon	.	-	.	ST5	124	4.15212430289357e-23	4.78949312750869e-21
ENSG00000085999.34	ENSG00000085999	chr1	dexseq_prepare_annotation2.py	exon	.	+	.	RAD54L	27	5.90253327585828e-23	6.75089738059181e-21
ENSG00000104447.31	ENSG00000104447	chr8	dexseq_prepare_annotation2.py	exon	.	-	.	TRPS1	24	6.44603632720652e-23	7.31056355226716e-21
ENSG00000234770.4	ENSG00000234770	chr8	dexseq_prepare_annotation2.py	exon	.	+	.	GULOP	5	1.10351117033972e-22	1.24108222957541e-20
ENSG00000175463.31	ENSG00000175463	chr11	dexseq_prepare_annotation2.py	exon	.	+	.	TBC1D10C	29	1.7858852007594e-22	1.99192617102883e-20
ENSG00000232732.49	ENSG00000232732	chr2	dexseq_prepare_annotation2.py	exon	.	-	.	AC073043.1	41	2.19802665943122e-22	2.43152195046588e-20
ENSG00000123329.77	ENSG00000123329	chr12	dexseq_prepare_annotation2.py	exon	.	-	.	ARHGAP9	30	2.50100762921015e-22	2.74419503770896e-20
ENSG00000170421.48	ENSG00000170421	chr12	dexseq_prepare_annotation2.py	exon	.	-	.	KRT8	29	2.90245876164673e-22	3.1589986650955e-20
ENSG00000126581.56	ENSG00000126581	chr17	dexseq_prepare_annotation2.py	exon	.	-	.	BECN1	31	3.6601057153266e-22	3.95174293872382e-20
ENSG00000134490.47	ENSG00000134490	chr18	dexseq_prepare_annotation2.py	exon	.	-	.	TMEM241	25	4.04613367158329e-22	4.33385873267366e-20
ENSG00000132716.ENSG00000258465.ENSG00000162735.96	ENSG00000132716+ENSG00000258465+ENSG00000162735	chr1	dexseq_prepare_annotation2.py	exon	.	-	.		46	4.38607415287584e-22	4.64720524449336e-20
ENSG00000118308.68	ENSG00000118308	chr12	dexseq_prepare_annotation2.py	exon	.	+	.	LRMP	46	4.40754498588582e-22	4.64720524449336e-20
ENSG00000159086.36	ENSG00000159086	chr21	dexseq_prepare_annotation2.py	exon	.	-	.	PAXBP1	7	5.2509627239519e-22	5.49356534282595e-20
ENSG00000106266.27	ENSG00000106266	chr7	dexseq_prepare_annotation2.py	exon	.	-	.	SNX8	22	9.44710187488018e-22	9.80754514641407e-20
ENSG00000085872.ENSG00000105085.ENSG00000269578.ENSG00000214046.ENSG00000127526.ENSG00000269058.ENSG00000141979.ENSG00000268790.128	ENSG00000085872+ENSG00000105085+ENSG00000269578+ENSG00000214046+ENSG00000127526+ENSG00000269058+ENSG00000141979+ENSG00000268790	chr19	dexseq_prepare_annotation2.py	exon	.	-	.		56	1.34274388711055e-21	1.38333370232397e-19
ENSG00000134376.32	ENSG00000134376	chr1	dexseq_prepare_annotation2.py	exon	.	+	.	CRB1	28	1.96285685394572e-21	2.00687243188268e-19
ENSG00000164808.73	ENSG00000164808	chr8	dexseq_prepare_annotation2.py	exon	.	+	.	SPIDR	43	2.15233788506978e-21	2.18405654863923e-19
ENSG00000171241.26	ENSG00000171241	chr16	dexseq_prepare_annotation2.py	exon	.	-	.	SHCBP1	10	2.66139256405191e-21	2.6804592570481e-19
ENSG00000186529.31	ENSG00000186529	chr19	dexseq_prepare_annotation2.py	exon	.	+	.	CYP4F3	19	3.84729297606162e-21	3.84615303740204e-19
ENSG00000255591.ENSG00000147140.49	ENSG00000255591+ENSG00000147140	chrX	dexseq_prepare_annotation2.py	exon	.	+	.		35	4.13492213837226e-21	4.10330214554941e-19
ENSG00000065357.135	ENSG00000065357	chr12	dexseq_prepare_annotation2.py	exon	.	+	.	DGKA	17	4.24703915316212e-21	4.18379857015153e-19
ENSG00000117425.ENSG00000202444.27	ENSG00000117425+ENSG00000202444	chr1	dexseq_prepare_annotation2.py	exon	.	-	.		25	4.34530073020869e-21	4.24957816339829e-19
ENSG00000075275.43	ENSG00000075275	chr22	dexseq_prepare_annotation2.py	exon	.	-	.	CELSR1	11	4.89706004739126e-21	4.75472823018651e-19
ENSG00000129667.63	ENSG00000129667	chr17	dexseq_prepare_annotation2.py	exon	.	-	.	RHBDF2	19	5.25736996695276e-21	5.06810464814246e-19
ENSG00000150672.ENSG00000256466.95	ENSG00000150672+ENSG00000256466	chr11	dexseq_prepare_annotation2.py	exon	.	-	.		19	5.56257388208523e-21	5.32429057536328e-19
ENSG00000144426.ENSG00000204196.58	ENSG00000144426+ENSG00000204196	chr2	dexseq_prepare_annotation2.py	exon	.	+	.		37	7.27259209521635e-21	6.91203541669295e-19
ENSG00000103197.85	ENSG00000103197	chr16	dexseq_prepare_annotation2.py	exon	.	+	.	TSC2	51	9.5134983596605e-21	8.97861355678169e-19
ENSG00000013503.33	ENSG00000013503	chr12	dexseq_prepare_annotation2.py	exon	.	+	.	POLR3B	12	1.02923692934387e-20	9.64623722112835e-19
ENSG00000134107.7	ENSG00000134107	chr3	dexseq_prepare_annotation2.py	exon	.	+	.	BHLHE40	7	1.19299039992267e-20	1.11038609912803e-18
ENSG00000105737.28	ENSG00000105737	chr19	dexseq_prepare_annotation2.py	exon	.	-	.	GRIK5	15	1.73077181610475e-20	1.59989701576368e-18
ENSG00000163520.31	ENSG00000163520	chr3	dexseq_prepare_annotation2.py	exon	.	+	.	FBLN2	18	1.77826815947549e-20	1.63261952927083e-18
ENSG00000173068.31	ENSG00000173068	chr9	dexseq_prepare_annotation2.py	exon	.	-	.	BNC2	15	1.8161280286323e-20	1.6561124239474e-18
ENSG00000156873.ENSG00000260899.ENSG00000080603.80	ENSG00000156873+ENSG00000260899+ENSG00000080603	chr16	dexseq_prepare_annotation2.py	exon	.	+	.		20	2.04482554377924e-20	1.85214533817749e-18
ENSG00000063601.40	ENSG00000063601	chrX	dexseq_prepare_annotation2.py	exon	.	+	.	MTMR1	26	2.06187485454876e-20	1.85513753579934e-18
ENSG00000141027.103	ENSG00000141027	chr17	dexseq_prepare_annotation2.py	exon	.	-	.	NCOR1	40	2.12451763473846e-20	1.88823583834786e-18
ENSG00000245937.30	ENSG00000245937	chr5	dexseq_prepare_annotation2.py	exon	.	-	.	CTC-228N24.3	22	2.12664380134021e-20	1.88823583834786e-18
ENSG00000159674.46	ENSG00000159674	chr4	dexseq_prepare_annotation2.py	exon	.	-	.	SPON2	25	2.52798339768626e-20	2.22991267550156e-18
ENSG00000182986.27	ENSG00000182986	chr19	dexseq_prepare_annotation2.py	exon	.	-	.	ZNF320	18	2.56955488725332e-20	2.25186446482928e-18
ENSG00000249715.75	ENSG00000249715	chr2	dexseq_prepare_annotation2.py	exon	.	+	.	FER1L5	19	2.61191755100963e-20	2.27422188828554e-18
ENSG00000272084.ENSG00000127481.153	ENSG00000272084+ENSG00000127481	chr1	dexseq_prepare_annotation2.py	exon	.	-	.		122	2.71701202634589e-20	2.35056373766437e-18
ENSG00000132702.12	ENSG00000132702	chr1	dexseq_prepare_annotation2.py	exon	.	+	.	HAPLN2	12	3.39365242193015e-20	2.91724414562862e-18
ENSG00000113594.35	ENSG00000113594	chr5	dexseq_prepare_annotation2.py	exon	.	-	.	LIFR	13	3.7410090122028e-20	3.1954846600436e-18
ENSG00000221297.ENSG00000167110.55	ENSG00000221297+ENSG00000167110	chr9	dexseq_prepare_annotation2.py	exon	.	-	.		19	4.40496006012387e-20	3.7389522623542e-18
ENSG00000088854.41	ENSG00000088854	chr20	dexseq_prepare_annotation2.py	exon	.	-	.	C20orf194	15	4.49432427886672e-20	3.79096252922408e-18
ENSG00000196547.99	ENSG00000196547	chr15	dexseq_prepare_annotation2.py	exon	.	+	.	MAN2A2	33	4.82676111229513e-20	4.04608496717609e-18
ENSG00000175224.87	ENSG00000175224	chr11	dexseq_prepare_annotation2.py	exon	.	+	.	ATG13	30	5.05491787337526e-20	4.21118343327608e-18
ENSG00000141524.ENSG00000204282.55	ENSG00000141524+ENSG00000204282	chr17	dexseq_prepare_annotation2.py	exon	.	-	.		25	6.65151569749866e-20	5.50729177014981e-18
ENSG00000147044.50	ENSG00000147044	chrX	dexseq_prepare_annotation2.py	exon	.	-	.	CASK	12	6.86257342531874e-20	5.6473957895184e-18
ENSG00000105926.27	ENSG00000105926	chr7	dexseq_prepare_annotation2.py	exon	.	+	.	MPP6	27	8.2950266659712e-20	6.7848290838756e-18
ENSG00000215021.ENSG00000238795.45	ENSG00000215021+ENSG00000238795	chr12	dexseq_prepare_annotation2.py	exon	.	-	.		26	1.15875797976367e-19	9.42084198487376e-18
ENSG00000178149.44	ENSG00000178149	chr3	dexseq_prepare_annotation2.py	exon	.	-	.	DALRD3	26	1.31706922196251e-19	1.06438121075485e-17
ENSG00000105186.45	ENSG00000105186	chr19	dexseq_prepare_annotation2.py	exon	.	-	.	ANKRD27	15	1.51149213662904e-19	1.21153291011744e-17
ENSG00000162438.11	ENSG00000162438	chr1	dexseq_prepare_annotation2.py	exon	.	+	.	CTRC	8	1.51710923095619e-19	1.21153291011744e-17
ENSG00000049768.11	ENSG00000049768	chrX	dexseq_prepare_annotation2.py	exon	.	-	.	FOXP3	11	1.65134284380641e-19	1.31097194235361e-17
ENSG00000172572.16	ENSG00000172572	chr12	dexseq_prepare_annotation2.py	exon	.	+	.	PDE3A	11	1.74615148869705e-19	1.37813219248277e-17
ENSG00000213221.ENSG00000187796.35	ENSG00000213221+ENSG00000187796	chr9	dexseq_prepare_annotation2.py	exon	.	-	.		9	1.80168041677732e-19	1.41369063400156e-17
ENSG00000225241.40	ENSG00000225241	chr1	dexseq_prepare_annotation2.py	exon	.	+	.	RP11-640M9.2	11	2.70452506727463e-19	2.1098422143317e-17
ENSG00000175287.ENSG00000095319.ENSG00000251184.106	ENSG00000175287+ENSG00000095319+ENSG00000251184	chr9	dexseq_prepare_annotation2.py	exon	.	+	.		29	3.60554623646077e-19	2.7965777015675e-17
ENSG00000145012.45	ENSG00000145012	chr3	dexseq_prepare_annotation2.py	exon	.	+	.	LPP	17	3.96731724387397e-19	3.0595950584756e-17
ENSG00000064393.20	ENSG00000064393	chr7	dexseq_prepare_annotation2.py	exon	.	-	.	HIPK2	7	4.96779220264151e-19	3.8093933844801e-17
ENSG00000223646.7	ENSG00000223646	chr7	dexseq_prepare_annotation2.py	exon	.	+	.	AC002463.3	8	5.19979282630555e-19	3.96476858665648e-17
ENSG00000175866.72	ENSG00000175866	chr17	dexseq_prepare_annotation2.py	exon	.	+	.	BAIAP2	50	5.72590275477552e-19	4.341392335868e-17
ENSG00000105193.19	ENSG00000105193	chr19	dexseq_prepare_annotation2.py	exon	.	-	.	RPS16	11	7.11533339084496e-19	5.36472287390187e-17
ENSG00000171649.15	ENSG00000171649	chr19	dexseq_prepare_annotation2.py	exon	.	+	.	ZIK1	12	9.09693451697645e-19	6.82067934672857e-17
ENSG00000223685.7	ENSG00000223685	chr13	dexseq_prepare_annotation2.py	exon	.	-	.	LINC00571	8	1.17581334947724e-18	8.76728009090872e-17
ENSG00000223678.2	ENSG00000223678	chr9	dexseq_prepare_annotation2.py	exon	.	+	.	RP11-311H10.4	3	1.21323089924416e-18	8.99657374516441e-17
ENSG00000269755.ENSG00000268870.ENSG00000268744.ENSG00000180855.ENSG00000196826.ENSG00000269693.ENSG00000248406.ENSG00000242852.ENSG00000249709.ENSG00000188033.ENSG00000196466.66	ENSG00000269755+ENSG00000268870+ENSG00000268744+ENSG00000180855+ENSG00000196826+ENSG00000269693+ENSG00000248406+ENSG00000242852+ENSG00000249709+ENSG00000188033+ENSG00000196466	chr19	dexseq_prepare_annotation2.py	exon	.	-	.		32	1.32293318618091e-18	9.75645151950687e-17
ENSG00000230768.18	ENSG00000230768	chr1	dexseq_prepare_annotation2.py	exon	.	-	.	RP11-251P6.1	6	1.38019253353552e-18	1.01234121916279e-16
ENSG00000234680.6	ENSG00000234680	chr9	dexseq_prepare_annotation2.py	exon	.	+	.	VN2R3P	7	1.83365124408583e-18	1.33767336163148e-16
ENSG00000105321.20	ENSG00000105321	chr19	dexseq_prepare_annotation2.py	exon	.	+	.	CCDC9	16	1.96632111673383e-18	1.42674568771182e-16
ENSG00000129757.15	ENSG00000129757	chr11	dexseq_prepare_annotation2.py	exon	.	-	.	CDKN1C	10	2.37433612184427e-18	1.71358504280269e-16
ENSG00000108312.44	ENSG00000108312	chr17	dexseq_prepare_annotation2.py	exon	.	-	.	UBTF	25	2.96257773248074e-18	2.12675261050851e-16
ENSG00000013563.27	ENSG00000013563	chrX	dexseq_prepare_annotation2.py	exon	.	-	.	DNASE1L1	12	3.33070114066242e-18	2.37836733303598e-16
ENSG00000104529.112	ENSG00000104529	chr8	dexseq_prepare_annotation2.py	exon	.	-	.	EEF1D	57	3.58587568227745e-18	2.54710411621139e-16
ENSG00000226926.11	ENSG00000226926	chr5	dexseq_prepare_annotation2.py	exon	.	-	.	AC010423.1	7	3.77764308105857e-18	2.66927073413437e-16
ENSG00000105072.25	ENSG00000105072	chr19	dexseq_prepare_annotation2.py	exon	.	+	.	C19orf44	10	3.80307631674679e-18	2.6732457276466e-16
ENSG00000204677.43	ENSG00000204677	chr5	dexseq_prepare_annotation2.py	exon	.	+	.	FAM153C	34	4.22180439247699e-18	2.95220062595178e-16
ENSG00000100129.30	ENSG00000100129	chr22	dexseq_prepare_annotation2.py	exon	.	+	.	EIF3L	15	4.38687549177121e-18	3.05181812561568e-16
ENSG00000215033.ENSG00000186807.ENSG00000239492.28	ENSG00000215033+ENSG00000186807+ENSG00000239492	chr10	dexseq_prepare_annotation2.py	exon	.	+	.		21	7.13791680710886e-18	4.94017052455083e-16
ENSG00000172977.48	ENSG00000172977	chr11	dexseq_prepare_annotation2.py	exon	.	+	.	KAT5	41	7.92564009978785e-18	5.45736932585392e-16
ENSG00000091181.31	ENSG00000091181	chr3	dexseq_prepare_annotation2.py	exon	.	-	.	IL5RA	20	9.16837157918414e-18	6.28103263109996e-16
ENSG00000151655.30	ENSG00000151655	chr10	dexseq_prepare_annotation2.py	exon	.	+	.	ITIH2	21	9.33867829100896e-18	6.3653940512857e-16
ENSG00000155926.49	ENSG00000155926	chr8	dexseq_prepare_annotation2.py	exon	.	-	.	SLA	25	9.95737621117267e-18	6.75300247969781e-16
ENSG00000143322.29	ENSG00000143322	chr1	dexseq_prepare_annotation2.py	exon	.	-	.	ABL2	17	1.00996559340379e-17	6.81524782428877e-16
ENSG00000168389.28	ENSG00000168389	chr1	dexseq_prepare_annotation2.py	exon	.	+	.	MFSD2A	25	1.31239075616199e-17	8.81195305729466e-16
ENSG00000148343.45	ENSG00000148343	chr9	dexseq_prepare_annotation2.py	exon	.	+	.	FAM73B	31	1.44881788613404e-17	9.67982484716089e-16
ENSG00000075035.37	ENSG00000075035	chr12	dexseq_prepare_annotation2.py	exon	.	+	.	WSCD2	21	1.63163642935251e-17	1.08475690889367e-15
ENSG00000117676.56	ENSG00000117676	chr1	dexseq_prepare_annotation2.py	exon	.	+	.	RPS6KA1	53	1.72502979680682e-17	1.14122559498553e-15
ENSG00000175203.70	ENSG00000175203	chr12	dexseq_prepare_annotation2.py	exon	.	-	.	DCTN2	25	1.86627055727805e-17	1.22864328980608e-15
ENSG00000160505.14	ENSG00000160505	chr19	dexseq_prepare_annotation2.py	exon	.	+	.	NLRP4	7	2.98291581802479e-17	1.95424426602246e-15
ENSG00000106263.44	ENSG00000106263	chr7	dexseq_prepare_annotation2.py	exon	.	+	.	EIF3B	28	3.27521642599741e-17	2.13537782054401e-15
ENSG00000215298.ENSG00000147454.26	ENSG00000215298+ENSG00000147454	chr8	dexseq_prepare_annotation2.py	exon	.	+	.		13	3.60217155962497e-17	2.33725516195666e-15
ENSG00000270956.ENSG00000237298.14	ENSG00000270956+ENSG00000237298	chr2	dexseq_prepare_annotation2.py	exon	.	+	.		5	4.48021259808241e-17	2.89305977146987e-15
ENSG00000140853.105	ENSG00000140853	chr16	dexseq_prepare_annotation2.py	exon	.	+	.	NLRC5	19	5.03772866762132e-17	3.2375802903913e-15
ENSG00000026559.15	ENSG00000026559	chr20	dexseq_prepare_annotation2.py	exon	.	-	.	KCNG1	10	5.07836783210153e-17	3.2482299650257e-15
ENSG00000205517.ENSG00000187266.65	ENSG00000205517+ENSG00000187266	chr19	dexseq_prepare_annotation2.py	exon	.	-	.		29	5.95701874087984e-17	3.79226060976011e-15
ENSG00000255243.ENSG00000134343.38	ENSG00000255243+ENSG00000134343	chr11	dexseq_prepare_annotation2.py	exon	.	+	.		38	7.01901877765233e-17	4.44735574756788e-15
ENSG00000175213.13	ENSG00000175213	chr11	dexseq_prepare_annotation2.py	exon	.	+	.	ZNF408	8	7.77319205829552e-17	4.90219626255871e-15
ENSG00000216937.ENSG00000150076.66	ENSG00000216937+ENSG00000150076	chr10	dexseq_prepare_annotation2.py	exon	.	+	.		19	8.49311029297399e-17	5.33130309367335e-15
ENSG00000049759.95	ENSG00000049759	chr18	dexseq_prepare_annotation2.py	exon	.	+	.	NEDD4L	34	1.0093186412674e-16	6.30637239932628e-15
ENSG00000068976.26	ENSG00000068976	chr11	dexseq_prepare_annotation2.py	exon	.	-	.	PYGM	15	1.32535566986586e-16	8.24285719839156e-15
ENSG00000106571.24	ENSG00000106571	chr7	dexseq_prepare_annotation2.py	exon	.	-	.	GLI3	18	1.34194851437058e-16	8.3077693348373e-15
ENSG00000113569.48	ENSG00000113569	chr5	dexseq_prepare_annotation2.py	exon	.	-	.	NUP155	19	1.50558224776154e-16	9.27823653689031e-15
ENSG00000074071.6	ENSG00000074071	chr16	dexseq_prepare_annotation2.py	exon	.	-	.	MRPS34	7	1.65923520749409e-16	1.01786538001546e-14
ENSG00000165029.53	ENSG00000165029	chr9	dexseq_prepare_annotation2.py	exon	.	-	.	ABCA1	11	1.81045617307045e-16	1.10560708198004e-14
ENSG00000197085.18	ENSG00000197085	chr7	dexseq_prepare_annotation2.py	exon	.	-	.	NPSR1-AS1	10	1.88448690376284e-16	1.14563221861186e-14
ENSG00000214717.ENSG00000169084.29	ENSG00000214717+ENSG00000169084	chrX	dexseq_prepare_annotation2.py	exon	.	-	.		8	2.00184653130806e-16	1.21152111150375e-14
ENSG00000270249.ENSG00000267645.ENSG00000267368.ENSG00000105808.ENSG00000168255.ENSG00000170667.ENSG00000205236.ENSG00000228049.ENSG00000272949.153	ENSG00000270249+ENSG00000267645+ENSG00000267368+ENSG00000105808+ENSG00000168255+ENSG00000170667+ENSG00000205236+ENSG00000228049+ENSG00000272949	chr7	dexseq_prepare_annotation2.py	exon	.	-	.		34	2.08434638076035e-16	1.25581869440811e-14
ENSG00000177542.58	ENSG00000177542	chr11	dexseq_prepare_annotation2.py	exon	.	-	.	SLC25A22	28	2.39428049615588e-16	1.43614264782755e-14
ENSG00000115423.83	ENSG00000115423	chr2	dexseq_prepare_annotation2.py	exon	.	+	.	DNAH6	44	2.40504274200124e-16	1.43621490469242e-14
ENSG00000196235.ENSG00000213922.19	ENSG00000196235+ENSG00000213922	chr19	dexseq_prepare_annotation2.py	exon	.	+	.		9	2.67007292778649e-16	1.58745833627341e-14
ENSG00000258891.ENSG00000156050.18	ENSG00000258891+ENSG00000156050	chr14	dexseq_prepare_annotation2.py	exon	.	-	.		18	2.76134046638571e-16	1.634519777822e-14
ENSG00000149187.53	ENSG00000149187	chr11	dexseq_prepare_annotation2.py	exon	.	-	.	CELF1	36	2.80903287828609e-16	1.65548942032092e-14
ENSG00000074201.26	ENSG00000074201	chr11	dexseq_prepare_annotation2.py	exon	.	-	.	CLNS1A	5	3.10069620951659e-16	1.81943461059287e-14
ENSG00000151725.24	ENSG00000151725	chr4	dexseq_prepare_annotation2.py	exon	.	-	.	CENPU	17	3.30073902226668e-16	1.92843176816066e-14
ENSG00000236107.28	ENSG00000236107	chr2	dexseq_prepare_annotation2.py	exon	.	+	.	AC010127.3	23	3.40473534130861e-16	1.98061673130608e-14
ENSG00000176635.16	ENSG00000176635	chr22	dexseq_prepare_annotation2.py	exon	.	+	.	HORMAD2	12	3.43212666606612e-16	1.98798203799263e-14
ENSG00000173715.ENSG00000173653.69	ENSG00000173715+ENSG00000173653	chr11	dexseq_prepare_annotation2.py	exon	.	+	.		24	3.62914089669644e-16	2.09311476674424e-14
ENSG00000100292.11	ENSG00000100292	chr22	dexseq_prepare_annotation2.py	exon	.	+	.	HMOX1	12	3.99297173504321e-16	2.29315517175077e-14
ENSG00000128683.42	ENSG00000128683	chr2	dexseq_prepare_annotation2.py	exon	.	+	.	GAD1	17	4.51842767459158e-16	2.58392796170711e-14
ENSG00000143198.32	ENSG00000143198	chr1	dexseq_prepare_annotation2.py	exon	.	+	.	MGST3	21	4.90368068206478e-16	2.79240820612432e-14
ENSG00000259905.43	ENSG00000259905	chr15	dexseq_prepare_annotation2.py	exon	.	+	.	PWRN1	26	5.03995015639285e-16	2.857948206331e-14
ENSG00000162366.9	ENSG00000162366	chr1	dexseq_prepare_annotation2.py	exon	.	-	.	PDZK1IP1	10	5.35213212824586e-16	3.02227511308812e-14
ENSG00000228203.14	ENSG00000228203	chr2	dexseq_prepare_annotation2.py	exon	.	-	.	RNF144A-AS1	13	5.40795247762824e-16	3.04107194325295e-14
ENSG00000151834.36	ENSG00000151834	chr4	dexseq_prepare_annotation2.py	exon	.	-	.	GABRA2	16	5.55623380501594e-16	3.11149093080893e-14
ENSG00000267320.10	ENSG00000267320	chr19	dexseq_prepare_annotation2.py	exon	.	-	.	AC005780.1	11	5.87440694127413e-16	3.2760742181585e-14
ENSG00000172794.35	ENSG00000172794	chr17	dexseq_prepare_annotation2.py	exon	.	+	.	RAB37	25	6.18943074942859e-16	3.43755380223408e-14
ENSG00000114423.35	ENSG00000114423	chr3	dexseq_prepare_annotation2.py	exon	.	-	.	CBLB	29	6.36952297948218e-16	3.52307713652014e-14
ENSG00000159363.54	ENSG00000159363	chr1	dexseq_prepare_annotation2.py	exon	.	-	.	ATP13A2	26	6.5252222177295e-16	3.59446526736642e-14
ENSG00000177479.68	ENSG00000177479	chr3	dexseq_prepare_annotation2.py	exon	.	+	.	ARIH2	45	6.57818823800279e-16	3.60891172601974e-14
ENSG00000148634.54	ENSG00000148634	chr10	dexseq_prepare_annotation2.py	exon	.	-	.	HERC4	27	7.72580098998988e-16	4.22135263809325e-14
ENSG00000104472.9	ENSG00000104472	chr8	dexseq_prepare_annotation2.py	exon	.	+	.	CHRAC1	10	7.8645794289023e-16	4.27985338598651e-14
ENSG00000136631.20	ENSG00000136631	chr1	dexseq_prepare_annotation2.py	exon	.	+	.	VPS45	4	8.21839999553721e-16	4.45443880882611e-14
ENSG00000228192.11	ENSG00000228192	chr1	dexseq_prepare_annotation2.py	exon	.	-	.	RP11-342M1.3	10	8.42724106225055e-16	4.54936181504533e-14
ENSG00000119689.17	ENSG00000119689	chr14	dexseq_prepare_annotation2.py	exon	.	+	.	DLST	10	9.23272512135729e-16	4.96433698158717e-14
ENSG00000181191.19	ENSG00000181191	chrX	dexseq_prepare_annotation2.py	exon	.	-	.	PJA1	10	9.83841489378326e-16	5.26884113170511e-14
ENSG00000196693.ENSG00000272373.15	ENSG00000196693+ENSG00000272373	chr10	dexseq_prepare_annotation2.py	exon	.	-	.		10	9.87712512093504e-16	5.26884113170511e-14
ENSG00000249007.ENSG00000163435.32	ENSG00000249007+ENSG00000163435	chr1	dexseq_prepare_annotation2.py	exon	.	+	.		11	9.93249953603409e-16	5.27752022591796e-14
ENSG00000171208.18	ENSG00000171208	chr16	dexseq_prepare_annotation2.py	exon	.	-	.	NETO2	6	1.15394401674337e-15	6.10730527449745e-14
ENSG00000013573.86	ENSG00000013573	chr12	dexseq_prepare_annotation2.py	exon	.	+	.	DDX11	30	1.20067605015455e-15	6.3298140519085e-14
ENSG00000067141.45	ENSG00000067141	chr15	dexseq_prepare_annotation2.py	exon	.	+	.	NEO1	15	1.23475985191562e-15	6.48417080212187e-14
ENSG00000115464.45	ENSG00000115464	chr2	dexseq_prepare_annotation2.py	exon	.	-	.	USP34	11	1.2884611516102e-15	6.73995027214389e-14
ENSG00000163499.14	ENSG00000163499	chr2	dexseq_prepare_annotation2.py	exon	.	-	.	CRYBA2	7	1.30794678918805e-15	6.81546326906637e-14
ENSG00000110075.78	ENSG00000110075	chr11	dexseq_prepare_annotation2.py	exon	.	+	.	PPP6R3	37	1.43637606659047e-15	7.45589669027113e-14
ENSG00000225210.ENSG00000257227.17	ENSG00000225210+ENSG00000257227	chr14	dexseq_prepare_annotation2.py	exon	.	+	.		16	1.56284465705203e-15	8.08128409638859e-14
ENSG00000149823.ENSG00000149809.25	ENSG00000149823+ENSG00000149809	chr11	dexseq_prepare_annotation2.py	exon	.	+	.		25	1.85064219134695e-15	9.5329263413811e-14
ENSG00000221988.ENSG00000258388.ENSG00000241404.69	ENSG00000221988+ENSG00000258388+ENSG00000241404	chr6	dexseq_prepare_annotation2.py	exon	.	+	.		12	1.88431401577284e-15	9.66946842466552e-14
ENSG00000205755.11	ENSG00000205755	chrX	dexseq_prepare_annotation2.py	exon	.	-	.	CRLF2	6	1.97900063969223e-15	1.01168911489721e-13
ENSG00000114439.75	ENSG00000114439	chr3	dexseq_prepare_annotation2.py	exon	.	+	.	BBX	51	2.02765399845752e-15	1.03264974955406e-13
ENSG00000126351.18	ENSG00000126351	chr17	dexseq_prepare_annotation2.py	exon	.	+	.	THRA	14	2.44714624813294e-15	1.24160472800008e-13
ENSG00000079785.36	ENSG00000079785	chr2	dexseq_prepare_annotation2.py	exon	.	+	.	DDX1	21	2.54959760528407e-15	1.28874042250614e-13
ENSG00000146350.45	ENSG00000146350	chr6	dexseq_prepare_annotation2.py	exon	.	-	.	TBC1D32	10	2.57501828962884e-15	1.29204615566395e-13
ENSG00000214753.ENSG00000168000.ENSG00000234857.92	ENSG00000214753+ENSG00000168000+ENSG00000234857	chr11	dexseq_prepare_annotation2.py	exon	.	-	.		63	2.57528464636635e-15	1.29204615566395e-13
ENSG00000258653.ENSG00000140043.ENSG00000119725.37	ENSG00000258653+ENSG00000140043+ENSG00000119725	chr14	dexseq_prepare_annotation2.py	exon	.	+	.		23	2.61710388535579e-15	1.30816422358377e-13
ENSG00000061936.36	ENSG00000061936	chr12	dexseq_prepare_annotation2.py	exon	.	+	.	SFSWAP	11	2.77551242344291e-15	1.38222567036109e-13
ENSG00000105576.69	ENSG00000105576	chr19	dexseq_prepare_annotation2.py	exon	.	-	.	TNPO2	44	2.79990474828663e-15	1.3892468559881e-13
ENSG00000174353.22	ENSG00000174353	chr7	dexseq_prepare_annotation2.py	exon	.	-	.	STAG3L3	12	2.85475047517346e-15	1.41127151695755e-13
ENSG00000171316.61	ENSG00000171316	chr8	dexseq_prepare_annotation2.py	exon	.	+	.	CHD7	35	3.01266268552827e-15	1.48390129941203e-13
ENSG00000259529.ENSG00000092098.ENSG00000213928.121	ENSG00000259529+ENSG00000092098+ENSG00000213928	chr14	dexseq_prepare_annotation2.py	exon	.	+	.		15	3.14494668413247e-15	1.54342547087461e-13
ENSG00000100911.48	ENSG00000100911	chr14	dexseq_prepare_annotation2.py	exon	.	-	.	PSME2	10	3.17902464772278e-15	1.55449697991546e-13
ENSG00000059573.24	ENSG00000059573	chr10	dexseq_prepare_annotation2.py	exon	.	-	.	ALDH18A1	16	3.19752565430742e-15	1.5578991418965e-13
ENSG00000010438.20	ENSG00000010438	chr9	dexseq_prepare_annotation2.py	exon	.	+	.	PRSS3	15	3.50246925013552e-15	1.70033543164852e-13
ENSG00000207112.ENSG00000210825.ENSG00000239195.ENSG00000207145.ENSG00000166012.ENSG00000207304.ENSG00000206834.ENSG00000221170.ENSG00000206799.74	ENSG00000207112+ENSG00000210825+ENSG00000239195+ENSG00000207145+ENSG00000166012+ENSG00000207304+ENSG00000206834+ENSG00000221170+ENSG00000206799	chr11	dexseq_prepare_annotation2.py	exon	.	-	.		49	3.53922508808467e-15	1.71202085264483e-13
ENSG00000023191.66	ENSG00000023191	chr11	dexseq_prepare_annotation2.py	exon	.	-	.	RNH1	7	3.56332102873547e-15	1.7175207358505e-13
ENSG00000010327.56	ENSG00000010327	chr3	dexseq_prepare_annotation2.py	exon	.	+	.	STAB1	21	4.06856578937471e-15	1.95406988944488e-13
ENSG00000111058.30	ENSG00000111058	chr12	dexseq_prepare_annotation2.py	exon	.	+	.	ACSS3	8	4.43738084607615e-15	2.12364864888808e-13
ENSG00000106565.18	ENSG00000106565	chr7	dexseq_prepare_annotation2.py	exon	.	-	.	TMEM176B	8	4.91175812571062e-15	2.34237058885479e-13
ENSG00000162620.15	ENSG00000162620	chr1	dexseq_prepare_annotation2.py	exon	.	-	.	LRRIQ3	10	5.12836163763547e-15	2.43705523456086e-13
ENSG00000174501.47	ENSG00000174501	chr2	dexseq_prepare_annotation2.py	exon	.	-	.	ANKRD36C	34	5.89900281804821e-15	2.7934365625396e-13
ENSG00000155363.60	ENSG00000155363	chr1	dexseq_prepare_annotation2.py	exon	.	+	.	MOV10	15	6.16834647125625e-15	2.91076936979281e-13
ENSG00000141140.90	ENSG00000141140	chr17	dexseq_prepare_annotation2.py	exon	.	-	.	MYO19	45	7.02247814582001e-15	3.30227752808317e-13
ENSG00000170921.43	ENSG00000170921	chr17	dexseq_prepare_annotation2.py	exon	.	+	.	TANC2	17	8.43725154549398e-15	3.94201460687923e-13
ENSG00000140105.66	ENSG00000140105	chr14	dexseq_prepare_annotation2.py	exon	.	-	.	WARS	39	8.4413324050689e-15	3.94201460687923e-13
ENSG00000269332.ENSG00000269025.ENSG00000240713.ENSG00000221790.ENSG00000268823.24	ENSG00000269332+ENSG00000269025+ENSG00000240713+ENSG00000221790+ENSG00000268823	chr19	dexseq_prepare_annotation2.py	exon	.	+	.		18	8.58218036321606e-15	3.99396917868841e-13
ENSG00000074054.71	ENSG00000074054	chr2	dexseq_prepare_annotation2.py	exon	.	-	.	CLASP1	45	8.86837613237495e-15	4.11297609218324e-13
ENSG00000141030.31	ENSG00000141030	chr17	dexseq_prepare_annotation2.py	exon	.	-	.	COPS3	22	9.02316700022064e-15	4.17043362448554e-13
ENSG00000050628.18	ENSG00000050628	chr1	dexseq_prepare_annotation2.py	exon	.	-	.	PTGER3	13	9.85925906659171e-15	4.54131605333521e-13
ENSG00000147813.46	ENSG00000147813	chr8	dexseq_prepare_annotation2.py	exon	.	-	.	NAPRT1	30	1.14189628448797e-14	5.23608589070652e-13
ENSG00000235098.14	ENSG00000235098	chr1	dexseq_prepare_annotation2.py	exon	.	-	.	ANKRD65	10	1.14452084896149e-14	5.23608589070652e-13
ENSG00000142945.30	ENSG00000142945	chr1	dexseq_prepare_annotation2.py	exon	.	+	.	KIF2C	13	1.1583520769067e-14	5.28145933443675e-13
ENSG00000143224.43	ENSG00000143224	chr1	dexseq_prepare_annotation2.py	exon	.	+	.	PPOX	25	1.28293854534715e-14	5.8298109791263e-13
ENSG00000143862.11	ENSG00000143862	chr1	dexseq_prepare_annotation2.py	exon	.	-	.	ARL8A	5	1.33661490143945e-14	6.05334050665328e-13
ENSG00000167380.40	ENSG00000167380	chr19	dexseq_prepare_annotation2.py	exon	.	+	.	ZNF226	31	1.42246944317373e-14	6.42061792811794e-13
ENSG00000181381.73	ENSG00000181381	chr4	dexseq_prepare_annotation2.py	exon	.	-	.	DDX60L	17	1.4544828724381e-14	6.54323361547487e-13
ENSG00000240194.12	ENSG00000240194	chr1	dexseq_prepare_annotation2.py	exon	.	+	.	CYMP	13	1.58434761769024e-14	7.1037725742018e-13
ENSG00000085563.48	ENSG00000085563	chr7	dexseq_prepare_annotation2.py	exon	.	-	.	ABCB1	14	1.59189143234348e-14	7.11396250692306e-13
ENSG00000005801.ENSG00000263365.68	ENSG00000005801+ENSG00000263365	chr11	dexseq_prepare_annotation2.py	exon	.	-	.		19	1.68504660708147e-14	7.50540891391799e-13
ENSG00000223756.24	ENSG00000223756	chr11	dexseq_prepare_annotation2.py	exon	.	+	.	TSSC2	13	1.78666577262627e-14	7.93185568005399e-13
ENSG00000129084.ENSG00000256206.ENSG00000129083.99	ENSG00000129084+ENSG00000256206+ENSG00000129083	chr11	dexseq_prepare_annotation2.py	exon	.	-	.		45	1.79589749207246e-14	7.94669919770816e-13
ENSG00000065371.15	ENSG00000065371	chr3	dexseq_prepare_annotation2.py	exon	.	-	.	ROPN1	9	1.82178727608425e-14	8.0349153849781e-13
ENSG00000066739.54	ENSG00000066739	chr14	dexseq_prepare_annotation2.py	exon	.	-	.	ATG2B	27	2.09945958899029e-14	9.22941583485763e-13
ENSG00000089053.70	ENSG00000089053	chr12	dexseq_prepare_annotation2.py	exon	.	-	.	ANAPC5	29	2.1629484950976e-14	9.47764704215492e-13
ENSG00000223647.4	ENSG00000223647	chr2	dexseq_prepare_annotation2.py	exon	.	-	.	AL133249.1	5	2.22215125648129e-14	9.70555124837266e-13
ENSG00000164107.10	ENSG00000164107	chr4	dexseq_prepare_annotation2.py	exon	.	-	.	HAND2	9	2.24583056147828e-14	9.77733201861642e-13
ENSG00000136546.32	ENSG00000136546	chr2	dexseq_prepare_annotation2.py	exon	.	-	.	SCN7A	10	2.33121488678837e-14	1.0092653894057e-12
ENSG00000082293.48	ENSG00000082293	chr6	dexseq_prepare_annotation2.py	exon	.	+	.	COL19A1	30	2.33321577870909e-14	1.0092653894057e-12
ENSG00000174485.45	ENSG00000174485	chr15	dexseq_prepare_annotation2.py	exon	.	-	.	DENND4A	12	2.36180113859627e-14	1.0183663950957e-12
ENSG00000138448.32	ENSG00000138448	chr2	dexseq_prepare_annotation2.py	exon	.	+	.	ITGAV	23	2.40658386298548e-14	1.03437120429465e-12
ENSG00000240207.ENSG00000118855.66	ENSG00000240207+ENSG00000118855	chr3	dexseq_prepare_annotation2.py	exon	.	+	.		37	2.43196703942642e-14	1.04196276711425e-12
ENSG00000120705.28	ENSG00000120705	chr5	dexseq_prepare_annotation2.py	exon	.	-	.	ETF1	24	2.53427343937514e-14	1.08235931448756e-12
ENSG00000263719.ENSG00000160551.32	ENSG00000263719+ENSG00000160551	chr17	dexseq_prepare_annotation2.py	exon	.	+	.		23	2.54274338031858e-14	1.08255093567128e-12
ENSG00000172382.14	ENSG00000172382	chr16	dexseq_prepare_annotation2.py	exon	.	-	.	PRSS27	12	2.76617605539519e-14	1.17397207684319e-12
ENSG00000133958.57	ENSG00000133958	chr14	dexseq_prepare_annotation2.py	exon	.	+	.	UNC79	19	2.78290147820525e-14	1.17736797334978e-12
ENSG00000171863.ENSG00000252531.26	ENSG00000171863+ENSG00000252531	chr2	dexseq_prepare_annotation2.py	exon	.	+	.		22	2.7989946821158e-14	1.18047600718234e-12
ENSG00000073969.9	ENSG00000073969	chr17	dexseq_prepare_annotation2.py	exon	.	+	.	NSF	7	2.93433706964328e-14	1.23370134242697e-12
ENSG00000105135.32	ENSG00000105135	chr19	dexseq_prepare_annotation2.py	exon	.	-	.	ILVBL	29	3.13851672299005e-14	1.31544787867931e-12
ENSG00000231870.6	ENSG00000231870	chr17	dexseq_prepare_annotation2.py	exon	.	-	.	KRT17P3	4	3.23012260595428e-14	1.3496512287913e-12
ENSG00000170442.15	ENSG00000170442	chr12	dexseq_prepare_annotation2.py	exon	.	+	.	KRT86	10	3.81341687077683e-14	1.58845290395075e-12
ENSG00000261360.9	ENSG00000261360	chr5	dexseq_prepare_annotation2.py	exon	.	-	.	CTD-2165H16.4	5	3.95035298783403e-14	1.64042965919409e-12
ENSG00000085760.40	ENSG00000085760	chr2	dexseq_prepare_annotation2.py	exon	.	-	.	MTIF2	27	4.12135845054141e-14	1.70131593456933e-12
ENSG00000162572.31	ENSG00000162572	chr1	dexseq_prepare_annotation2.py	exon	.	+	.	SCNN1D	17	4.12218665237234e-14	1.70131593456933e-12
ENSG00000157837.20	ENSG00000157837	chr12	dexseq_prepare_annotation2.py	exon	.	-	.	SPPL3	7	4.24949480867364e-14	1.74851164444693e-12
ENSG00000005961.14	ENSG00000005961	chr17	dexseq_prepare_annotation2.py	exon	.	-	.	ITGA2B	13	4.93385389176518e-14	2.02392985177091e-12
ENSG00000141013.44	ENSG00000141013	chr16	dexseq_prepare_annotation2.py	exon	.	+	.	GAS8	13	5.34163896081719e-14	2.18456846712693e-12
ENSG00000052749.30	ENSG00000052749	chr10	dexseq_prepare_annotation2.py	exon	.	-	.	RRP12	9	5.67178928736397e-14	2.31258212151855e-12
ENSG00000125485.30	ENSG00000125485	chr9	dexseq_prepare_annotation2.py	exon	.	-	.	DDX31	21	6.56411797551441e-14	2.66835349992598e-12
ENSG00000129990.30	ENSG00000129990	chr19	dexseq_prepare_annotation2.py	exon	.	-	.	SYT5	26	7.11453691368586e-14	2.88341712273587e-12
ENSG00000265381.ENSG00000162734.13	ENSG00000265381+ENSG00000162734	chr1	dexseq_prepare_annotation2.py	exon	.	+	.		8	7.21486296974225e-14	2.91532307304316e-12
ENSG00000166432.20	ENSG00000166432	chrX	dexseq_prepare_annotation2.py	exon	.	-	.	ZMAT1	8	7.34906859332641e-14	2.95359113762056e-12
ENSG00000132286.ENSG00000265264.ENSG00000179532.111	ENSG00000132286+ENSG00000265264+ENSG00000179532	chr11	dexseq_prepare_annotation2.py	exon	.	+	.		88	7.35333893183543e-14	2.95359113762056e-12
ENSG00000254485.ENSG00000196220.ENSG00000206573.109	ENSG00000254485+ENSG00000196220+ENSG00000206573	chr3	dexseq_prepare_annotation2.py	exon	.	-	.		65	8.09707536895824e-14	3.24267445636381e-12
ENSG00000168615.34	ENSG00000168615	chr8	dexseq_prepare_annotation2.py	exon	.	+	.	ADAM9	23	8.24973199481161e-14	3.29321551066646e-12
ENSG00000125257.39	ENSG00000125257	chr13	dexseq_prepare_annotation2.py	exon	.	-	.	ABCC4	21	8.27208104709493e-14	3.29321551066646e-12
ENSG00000268153.6	ENSG00000268153	chr19	dexseq_prepare_annotation2.py	exon	.	+	.	AC005176.2	7	8.70703263264147e-14	3.45617977676851e-12
ENSG00000147010.38	ENSG00000147010	chrX	dexseq_prepare_annotation2.py	exon	.	-	.	SH3KBP1	18	9.06920254561168e-14	3.58938291951834e-12
ENSG00000158113.22	ENSG00000158113	chr12	dexseq_prepare_annotation2.py	exon	.	+	.	LRRC43	22	9.14898340975666e-14	3.61037076310163e-12
ENSG00000141469.39	ENSG00000141469	chr18	dexseq_prepare_annotation2.py	exon	.	+	.	SLC14A1	18	9.46626576469386e-14	3.72468579476118e-12
ENSG00000139625.43	ENSG00000139625	chr12	dexseq_prepare_annotation2.py	exon	.	-	.	MAP3K12	28	9.93593676853713e-14	3.89812216942375e-12
ENSG00000236144.15	ENSG00000236144	chr19	dexseq_prepare_annotation2.py	exon	.	-	.	AD000090.2	8	1.0465092417394e-13	4.09382281927968e-12
ENSG00000150093.62	ENSG00000150093	chr10	dexseq_prepare_annotation2.py	exon	.	-	.	ITGB1	17	1.08140232902149e-13	4.21809417123525e-12
ENSG00000204745.30	ENSG00000204745	chr2	dexseq_prepare_annotation2.py	exon	.	+	.	AC083899.3	27	1.13386463116924e-13	4.4099818623228e-12
ENSG00000174844.75	ENSG00000174844	chr3	dexseq_prepare_annotation2.py	exon	.	-	.	DNAH12	39	1.18753358129604e-13	4.60544632562395e-12
ENSG00000168137.56	ENSG00000168137	chr3	dexseq_prepare_annotation2.py	exon	.	+	.	SETD5	21	1.1919520067082e-13	4.60933647064007e-12
ENSG00000111641.57	ENSG00000111641	chr12	dexseq_prepare_annotation2.py	exon	.	-	.	NOP2	43	1.41491592771723e-13	5.45591581727762e-12
ENSG00000167612.26	ENSG00000167612	chr12	dexseq_prepare_annotation2.py	exon	.	+	.	ANKRD33	15	1.51131568041237e-13	5.81103031989895e-12
ENSG00000127824.19	ENSG00000127824	chr2	dexseq_prepare_annotation2.py	exon	.	-	.	TUBA4A	7	1.5798051604692e-13	6.05711660388986e-12
ENSG00000150776.23	ENSG00000150776	chr11	dexseq_prepare_annotation2.py	exon	.	+	.	C11orf57	24	1.62239340769025e-13	6.2027822748407e-12
ENSG00000178814.19	ENSG00000178814	chr8	dexseq_prepare_annotation2.py	exon	.	-	.	OPLAH	12	1.65305149849132e-13	6.28445400815669e-12
ENSG00000125630.53	ENSG00000125630	chr2	dexseq_prepare_annotation2.py	exon	.	+	.	POLR1B	36	1.65306844464703e-13	6.28445400815669e-12
ENSG00000141002.ENSG00000267048.ENSG00000198211.ENSG00000258839.ENSG00000256390.ENSG00000258947.118	ENSG00000141002+ENSG00000267048+ENSG00000198211+ENSG00000258839+ENSG00000256390+ENSG00000258947	chr16	dexseq_prepare_annotation2.py	exon	.	+	.		59	1.79201951430448e-13	6.79356611377902e-12
ENSG00000261963.3	ENSG00000261963	chr17	dexseq_prepare_annotation2.py	exon	.	-	.	RP11-74E22.4	4	1.82581190407151e-13	6.90228500205857e-12
ENSG00000133121.27	ENSG00000133121	chr13	dexseq_prepare_annotation2.py	exon	.	-	.	STARD13	16	1.91283851604787e-13	7.21108061803969e-12
ENSG00000149021.4	ENSG00000149021	chr11	dexseq_prepare_annotation2.py	exon	.	+	.	SCGB1A1	5	2.0416945912609e-13	7.67540674196577e-12
ENSG00000175198.32	ENSG00000175198	chr13	dexseq_prepare_annotation2.py	exon	.	+	.	PCCA	21	2.10389793958948e-13	7.88727960908322e-12
ENSG00000103671.28	ENSG00000103671	chr15	dexseq_prepare_annotation2.py	exon	.	+	.	TRIP4	15	2.22365545544061e-13	8.31314515973034e-12
ENSG00000149972.39	ENSG00000149972	chr11	dexseq_prepare_annotation2.py	exon	.	+	.	CNTN5	28	2.24561410659202e-13	8.37204640402373e-12
ENSG00000067221.32	ENSG00000067221	chr15	dexseq_prepare_annotation2.py	exon	.	-	.	STOML1	18	2.31348457763554e-13	8.6013189696334e-12
ENSG00000104490.71	ENSG00000104490	chr8	dexseq_prepare_annotation2.py	exon	.	-	.	NCALD	50	2.34234099683516e-13	8.68467969595806e-12
ENSG00000233355.15	ENSG00000233355	chr1	dexseq_prepare_annotation2.py	exon	.	-	.	CHRM3-AS2	10	2.55740527108716e-13	9.45609357221709e-12
ENSG00000159720.42	ENSG00000159720	chr16	dexseq_prepare_annotation2.py	exon	.	-	.	ATP6V0D1	27	2.71945335693899e-13	1.00158814364815e-11
ENSG00000114416.58	ENSG00000114416	chr3	dexseq_prepare_annotation2.py	exon	.	+	.	FXR1	45	2.72364292174622e-13	1.00158814364815e-11
ENSG00000240731.ENSG00000127054.120	ENSG00000240731+ENSG00000127054	chr1	dexseq_prepare_annotation2.py	exon	.	-	.		24	2.80359766860722e-13	1.02818897107399e-11
ENSG00000122497.17	ENSG00000122497	chr1	dexseq_prepare_annotation2.py	exon	.	-	.	NBPF14	4	2.96804144985742e-13	1.08554708420802e-11
ENSG00000263798.ENSG00000108439.ENSG00000108465.115	ENSG00000263798+ENSG00000108439+ENSG00000108465	chr17	dexseq_prepare_annotation2.py	exon	.	+	.		62	3.00900991829346e-13	1.09755669884564e-11
ENSG00000178252.ENSG00000178467.86	ENSG00000178252+ENSG00000178467	chr3	dexseq_prepare_annotation2.py	exon	.	+	.		21	3.02053488024064e-13	1.09879080171773e-11
ENSG00000014641.35	ENSG00000014641	chr2	dexseq_prepare_annotation2.py	exon	.	+	.	MDH1	18	3.10936470602447e-13	1.12806414173404e-11
ENSG00000186472.29	ENSG00000186472	chr7	dexseq_prepare_annotation2.py	exon	.	-	.	PCLO	23	3.12383598068829e-13	1.13027588191338e-11
ENSG00000147223.5	ENSG00000147223	chrX	dexseq_prepare_annotation2.py	exon	.	-	.	RIPPLY1	6	3.27576507393083e-13	1.18207822026124e-11
ENSG00000139998.19	ENSG00000139998	chr14	dexseq_prepare_annotation2.py	exon	.	-	.	RAB15	6	3.34141202516469e-13	1.2025519117766e-11
ENSG00000007174.72	ENSG00000007174	chr17	dexseq_prepare_annotation2.py	exon	.	+	.	DNAH9	18	3.35286080268897e-13	1.20314911881973e-11
ENSG00000164113.26	ENSG00000164113	chr4	dexseq_prepare_annotation2.py	exon	.	+	.	ADAD1	21	3.36090113956015e-13	1.20314911881973e-11
ENSG00000188676.16	ENSG00000188676	chr8	dexseq_prepare_annotation2.py	exon	.	+	.	IDO2	12	3.45388675901045e-13	1.23316549469855e-11
ENSG00000168619.33	ENSG00000168619	chr8	dexseq_prepare_annotation2.py	exon	.	+	.	ADAM18	11	3.61207296304964e-13	1.28624107412448e-11
ENSG00000166747.73	ENSG00000166747	chr16	dexseq_prepare_annotation2.py	exon	.	-	.	AP1G1	36	3.62998322753162e-13	1.28921720102018e-11
ENSG00000133216.30	ENSG00000133216	chr1	dexseq_prepare_annotation2.py	exon	.	+	.	EPHB2	19	3.96454443331062e-13	1.40434361343727e-11
ENSG00000166387.82	ENSG00000166387	chr11	dexseq_prepare_annotation2.py	exon	.	+	.	PPFIBP2	65	3.97815645781135e-13	1.40547642813146e-11
ENSG00000119383.39	ENSG00000119383	chr9	dexseq_prepare_annotation2.py	exon	.	+	.	PPP2R4	27	4.05976720189455e-13	1.43056444273548e-11
ENSG00000244510.ENSG00000230189.ENSG00000251451.ENSG00000244657.19	ENSG00000244510+ENSG00000230189+ENSG00000251451+ENSG00000244657	chr7	dexseq_prepare_annotation2.py	exon	.	-	.		15	4.1198650789973e-13	1.44796091422259e-11
ENSG00000008710.140	ENSG00000008710	chr16	dexseq_prepare_annotation2.py	exon	.	-	.	PKD1	71	4.37707256814476e-13	1.53436289297874e-11
ENSG00000177483.ENSG00000124831.50	ENSG00000177483+ENSG00000124831	chr2	dexseq_prepare_annotation2.py	exon	.	+	.		19	4.50575210540204e-13	1.57497642381859e-11
ENSG00000162889.18	ENSG00000162889	chr1	dexseq_prepare_annotation2.py	exon	.	+	.	MAPKAPK2	14	4.51627056918935e-13	1.57497642381859e-11
ENSG00000260773.1	ENSG00000260773	chr15	dexseq_prepare_annotation2.py	exon	.	-	.	RP11-352G18.2	2	4.58879350109156e-13	1.59614322398793e-11
ENSG00000151789.34	ENSG00000151789	chr3	dexseq_prepare_annotation2.py	exon	.	-	.	ZNF385D	29	4.69125836187212e-13	1.62758927639656e-11
ENSG00000105063.ENSG00000180089.47	ENSG00000105063+ENSG00000180089	chr19	dexseq_prepare_annotation2.py	exon	.	-	.		22	4.77464990277106e-13	1.65227372019995e-11
ENSG00000025293.33	ENSG00000025293	chr20	dexseq_prepare_annotation2.py	exon	.	+	.	PHF20	13	4.9967441239775e-13	1.72470738356011e-11
ENSG00000123384.69	ENSG00000123384	chr12	dexseq_prepare_annotation2.py	exon	.	+	.	LRP1	32	5.30335633438461e-13	1.82586982369527e-11
ENSG00000238542.ENSG00000163492.ENSG00000155657.407	ENSG00000238542+ENSG00000163492+ENSG00000155657	chr2	dexseq_prepare_annotation2.py	exon	.	-	.		99	5.63045680565446e-13	1.93355330913773e-11
ENSG00000005844.74	ENSG00000005844	chr16	dexseq_prepare_annotation2.py	exon	.	+	.	ITGAL	12	5.70088161185615e-13	1.95276899070078e-11
ENSG00000102910.38	ENSG00000102910	chr16	dexseq_prepare_annotation2.py	exon	.	+	.	LONP2	11	6.34093476264302e-13	2.16651279890203e-11
ENSG00000153113.109	ENSG00000153113	chr5	dexseq_prepare_annotation2.py	exon	.	+	.	CAST	66	6.36552947723814e-13	2.1694238844648e-11
ENSG00000102001.58	ENSG00000102001	chrX	dexseq_prepare_annotation2.py	exon	.	-	.	CACNA1F	31	6.86059713948096e-13	2.33225740540139e-11
ENSG00000174640.26	ENSG00000174640	chr3	dexseq_prepare_annotation2.py	exon	.	-	.	SLCO2A1	22	6.93340048217038e-13	2.35108474641637e-11
ENSG00000231731.16	ENSG00000231731	chr2	dexseq_prepare_annotation2.py	exon	.	+	.	AC010976.2	10	7.13288693988273e-13	2.41266772282349e-11
ENSG00000129467.ENSG00000129465.ENSG00000258973.100	ENSG00000129467+ENSG00000129465+ENSG00000258973	chr14	dexseq_prepare_annotation2.py	exon	.	-	.		68	7.40015082039867e-13	2.49681088680251e-11
ENSG00000196470.ENSG00000261802.22	ENSG00000196470+ENSG00000261802	chr16	dexseq_prepare_annotation2.py	exon	.	-	.		6	7.73597026327956e-13	2.60360734845937e-11
ENSG00000166748.30	ENSG00000166748	chr15	dexseq_prepare_annotation2.py	exon	.	+	.	AGBL1	14	8.06099686745675e-13	2.70624909759195e-11
ENSG00000204248.73	ENSG00000204248	chr6	dexseq_prepare_annotation2.py	exon	.	-	.	COL11A2	12	8.31217672160327e-13	2.7836510430461e-11
ENSG00000122490.38	ENSG00000122490	chr18	dexseq_prepare_annotation2.py	exon	.	-	.	PQLC1	9	8.75424368206053e-13	2.92443744388834e-11
ENSG00000007314.29	ENSG00000007314	chr17	dexseq_prepare_annotation2.py	exon	.	-	.	SCN4A	19	8.86322225973713e-13	2.95353203993611e-11
ENSG00000239995.ENSG00000138039.29	ENSG00000239995+ENSG00000138039	chr2	dexseq_prepare_annotation2.py	exon	.	-	.		18	9.4967748038027e-13	3.15097122254068e-11
ENSG00000034693.ENSG00000241847.ENSG00000229036.38	ENSG00000034693+ENSG00000241847+ENSG00000229036	chr6	dexseq_prepare_annotation2.py	exon	.	+	.		25	9.50241025173428e-13	3.15097122254068e-11
ENSG00000168393.19	ENSG00000168393	chr2	dexseq_prepare_annotation2.py	exon	.	-	.	DTYMK	15	9.6847816413915e-13	3.20357384882892e-11
ENSG00000263711.20	ENSG00000263711	chr18	dexseq_prepare_annotation2.py	exon	.	-	.	RP11-169F17.1	14	9.85897772769032e-13	3.25322159933762e-11
ENSG00000108953.33	ENSG00000108953	chr17	dexseq_prepare_annotation2.py	exon	.	-	.	YWHAE	29	1.04348406257884e-12	3.43484412404002e-11
ENSG00000267546.ENSG00000161544.21	ENSG00000267546+ENSG00000161544	chr17	dexseq_prepare_annotation2.py	exon	.	-	.		21	1.12178910925449e-12	3.68361698746925e-11
ENSG00000175137.17	ENSG00000175137	chr1	dexseq_prepare_annotation2.py	exon	.	-	.	SH3BP5L	15	1.13694553593384e-12	3.72432450314639e-11
ENSG00000118804.ENSG00000189157.ENSG00000272414.39	ENSG00000118804+ENSG00000189157+ENSG00000272414	chr4	dexseq_prepare_annotation2.py	exon	.	+	.		24	1.16422954006366e-12	3.80446534447922e-11
ENSG00000142156.43	ENSG00000142156	chr21	dexseq_prepare_annotation2.py	exon	.	+	.	COL6A1	27	1.19145742393638e-12	3.88403608537327e-11
ENSG00000084674.31	ENSG00000084674	chr2	dexseq_prepare_annotation2.py	exon	.	-	.	APOB	22	1.27024640649734e-12	4.13090253062363e-11
ENSG00000159208.16	ENSG00000159208	chr1	dexseq_prepare_annotation2.py	exon	.	+	.	C1orf51	14	1.34574418709746e-12	4.36590469929504e-11
ENSG00000147642.66	ENSG00000147642	chr8	dexseq_prepare_annotation2.py	exon	.	-	.	SYBU	42	1.38625121836812e-12	4.48653391920771e-11
ENSG00000260498.4	ENSG00000260498	chr16	dexseq_prepare_annotation2.py	exon	.	-	.	RP4-536B24.4	5	1.42973568541519e-12	4.61619923692904e-11
ENSG00000163803.69	ENSG00000163803	chr2	dexseq_prepare_annotation2.py	exon	.	+	.	PLB1	27	1.4656905622051e-12	4.7209927989308e-11
ENSG00000026103.33	ENSG00000026103	chr10	dexseq_prepare_annotation2.py	exon	.	+	.	FAS	13	1.47465121010534e-12	4.73854588847182e-11
ENSG00000151651.45	ENSG00000151651	chr10	dexseq_prepare_annotation2.py	exon	.	-	.	ADAM8	20	1.49080936621352e-12	4.77908864760515e-11
ENSG00000223659.2	ENSG00000223659	chr1	dexseq_prepare_annotation2.py	exon	.	-	.	RP5-857K21.5	3	1.50483240338574e-12	4.81261092798435e-11
ENSG00000227232.22	ENSG00000227232	chr1	dexseq_prepare_annotation2.py	exon	.	-	.	WASH7P	22	1.53996054334939e-12	4.91331146407644e-11
ENSG00000135953.23	ENSG00000135953	chr2	dexseq_prepare_annotation2.py	exon	.	-	.	MFSD9	10	1.5772857484105e-12	5.02053029729908e-11
ENSG00000173436.ENSG00000270136.ENSG00000158747.32	ENSG00000173436+ENSG00000270136+ENSG00000158747	chr1	dexseq_prepare_annotation2.py	exon	.	+	.		7	1.71265968481448e-12	5.43860120147207e-11
ENSG00000149927.54	ENSG00000149927	chr16	dexseq_prepare_annotation2.py	exon	.	-	.	DOC2A	25	1.71896989055128e-12	5.44582573776528e-11
ENSG00000170425.3	ENSG00000170425	chr17	dexseq_prepare_annotation2.py	exon	.	+	.	ADORA2B	4	1.87173297917524e-12	5.91590358008174e-11
ENSG00000080561.15	ENSG00000080561	chrX	dexseq_prepare_annotation2.py	exon	.	+	.	MID2	10	1.8942999910136e-12	5.97324128007465e-11
ENSG00000175497.46	ENSG00000175497	chr2	dexseq_prepare_annotation2.py	exon	.	+	.	DPP10	10	1.92344646424622e-12	6.05101013554008e-11
ENSG00000239306.ENSG00000173933.ENSG00000248643.ENSG00000258297.60	ENSG00000239306+ENSG00000173933+ENSG00000248643+ENSG00000258297	chr11	dexseq_prepare_annotation2.py	exon	.	+	.		38	1.98900596257345e-12	6.24270336532354e-11
ENSG00000116731.35	ENSG00000116731	chr1	dexseq_prepare_annotation2.py	exon	.	+	.	PRDM2	5	1.99952331082765e-12	6.26115234406729e-11
ENSG00000144724.40	ENSG00000144724	chr3	dexseq_prepare_annotation2.py	exon	.	+	.	PTPRG	24	2.01305429499248e-12	6.28893073268946e-11
ENSG00000075151.24	ENSG00000075151	chr1	dexseq_prepare_annotation2.py	exon	.	-	.	EIF4G3	5	2.02019491064563e-12	6.29666293627561e-11
ENSG00000164535.ENSG00000136240.39	ENSG00000164535+ENSG00000136240	chr7	dexseq_prepare_annotation2.py	exon	.	-	.		12	2.12881730794199e-12	6.61993511243896e-11
ENSG00000079459.24	ENSG00000079459	chr8	dexseq_prepare_annotation2.py	exon	.	+	.	FDFT1	7	2.15038942724854e-12	6.67164499083824e-11
ENSG00000239827.ENSG00000168852.24	ENSG00000239827+ENSG00000168852	chr13	dexseq_prepare_annotation2.py	exon	.	-	.		15	2.26467728990429e-12	7.01011117076797e-11
ENSG00000176387.ENSG00000203401.16	ENSG00000176387+ENSG00000203401	chr16	dexseq_prepare_annotation2.py	exon	.	+	.		7	2.3587332983942e-12	7.28454567394237e-11
ENSG00000167261.30	ENSG00000167261	chr16	dexseq_prepare_annotation2.py	exon	.	-	.	DPEP2	21	2.37354830454226e-12	7.31356345162154e-11
ENSG00000035681.43	ENSG00000035681	chr8	dexseq_prepare_annotation2.py	exon	.	-	.	NSMAF	13	2.43831025980096e-12	7.49599892170246e-11
ENSG00000001626.43	ENSG00000001626	chr7	dexseq_prepare_annotation2.py	exon	.	+	.	CFTR	26	2.47849381305247e-12	7.60221647749002e-11
ENSG00000132142.102	ENSG00000132142	chr17	dexseq_prepare_annotation2.py	exon	.	-	.	ACACA	74	2.6085458320749e-12	7.98297835593717e-11
ENSG00000184381.76	ENSG00000184381	chr22	dexseq_prepare_annotation2.py	exon	.	-	.	PLA2G6	7	2.63659150616702e-12	8.05055180254073e-11
ENSG00000095485.32	ENSG00000095485	chr10	dexseq_prepare_annotation2.py	exon	.	-	.	CWF19L1	7	2.67525402943389e-12	8.15016442014443e-11
ENSG00000148341.40	ENSG00000148341	chr9	dexseq_prepare_annotation2.py	exon	.	-	.	SH3GLB2	26	2.72462890376018e-12	8.28189001917735e-11
ENSG00000258941.ENSG00000150527.ENSG00000150526.57	ENSG00000258941+ENSG00000150527+ENSG00000150526	chr14	dexseq_prepare_annotation2.py	exon	.	+	.		7	2.8620378223176e-12	8.6800140337075e-11
ENSG00000132122.35	ENSG00000132122	chr1	dexseq_prepare_annotation2.py	exon	.	-	.	SPATA6	22	2.95720143940707e-12	8.94851807763179e-11
ENSG00000186635.ENSG00000214530.106	ENSG00000186635+ENSG00000214530	chr11	dexseq_prepare_annotation2.py	exon	.	-	.		32	3.04381167715485e-12	9.18999606149482e-11
ENSG00000239381.6	ENSG00000239381	chr3	dexseq_prepare_annotation2.py	exon	.	-	.	RP11-4B14.3	4	3.10830237336522e-12	9.36376089976273e-11
ENSG00000138031.50	ENSG00000138031	chr2	dexseq_prepare_annotation2.py	exon	.	-	.	ADCY3	19	3.20818336928642e-12	9.64312756166804e-11
ENSG00000221177.ENSG00000259328.19	ENSG00000221177+ENSG00000259328	chr15	dexseq_prepare_annotation2.py	exon	.	+	.		13	3.21679772668383e-12	9.64753380429443e-11
ENSG00000156299.34	ENSG00000156299	chr21	dexseq_prepare_annotation2.py	exon	.	-	.	TIAM1	8	3.58026490685823e-12	1.07138038099687e-10
ENSG00000156261.26	ENSG00000156261	chr21	dexseq_prepare_annotation2.py	exon	.	-	.	CCT8	12	3.66048574504828e-12	1.09296273484893e-10
ENSG00000126733.24	ENSG00000126733	chrX	dexseq_prepare_annotation2.py	exon	.	+	.	DACH2	10	3.7879757714687e-12	1.12853247266538e-10
ENSG00000120549.37	ENSG00000120549	chr10	dexseq_prepare_annotation2.py	exon	.	+	.	KIAA1217	13	3.89176144828715e-12	1.15689895387849e-10
ENSG00000212290.ENSG00000129636.42	ENSG00000212290+ENSG00000129636	chr16	dexseq_prepare_annotation2.py	exon	.	-	.		15	3.9928816077312e-12	1.18435011380088e-10
ENSG00000181625.ENSG00000260280.ENSG00000213648.41	ENSG00000181625+ENSG00000260280+ENSG00000213648	chr16	dexseq_prepare_annotation2.py	exon	.	+	.		26	4.0518702816183e-12	1.19921143247194e-10
ENSG00000181666.64	ENSG00000181666	chr19	dexseq_prepare_annotation2.py	exon	.	+	.	HKR1	46	4.08878431659598e-12	1.2074886900827e-10
ENSG00000067182.28	ENSG00000067182	chr12	dexseq_prepare_annotation2.py	exon	.	-	.	TNFRSF1A	13	4.22544383770094e-12	1.24286773002546e-10
ENSG00000138768.36	ENSG00000138768	chr4	dexseq_prepare_annotation2.py	exon	.	+	.	USO1	20	4.22700272733909e-12	1.24286773002546e-10
ENSG00000215462.ENSG00000102547.39	ENSG00000215462+ENSG00000102547	chr13	dexseq_prepare_annotation2.py	exon	.	-	.		25	4.37693638500323e-12	1.28415507504356e-10
ENSG00000163092.15	ENSG00000163092	chr2	dexseq_prepare_annotation2.py	exon	.	+	.	XIRP2	3	4.47413352697727e-12	1.3098244268999e-10
ENSG00000184640.109	ENSG00000184640	chr17	dexseq_prepare_annotation2.py	exon	.	+	.	SEPT9	43	4.64106289714158e-12	1.35575291904378e-10
ENSG00000256873.ENSG00000198792.48	ENSG00000256873+ENSG00000198792	chr22	dexseq_prepare_annotation2.py	exon	.	-	.		20	4.67414653384304e-12	1.36246828554526e-10
ENSG00000136235.34	ENSG00000136235	chr7	dexseq_prepare_annotation2.py	exon	.	+	.	GPNMB	19	4.74521070219683e-12	1.38020180251829e-10
ENSG00000099250.39	ENSG00000099250	chr10	dexseq_prepare_annotation2.py	exon	.	-	.	NRP1	29	4.7572447358521e-12	1.38072634311957e-10
ENSG00000182541.30	ENSG00000182541	chr22	dexseq_prepare_annotation2.py	exon	.	+	.	LIMK2	6	4.90402903862726e-12	1.42027416105823e-10
ENSG00000114353.32	ENSG00000114353	chr3	dexseq_prepare_annotation2.py	exon	.	+	.	GNAI2	17	5.20649560638126e-12	1.5046437838056e-10
ENSG00000147099.36	ENSG00000147099	chrX	dexseq_prepare_annotation2.py	exon	.	-	.	HDAC8	29	5.32218565578666e-12	1.53479097458326e-10
ENSG00000213398.ENSG00000124067.ENSG00000267660.56	ENSG00000213398+ENSG00000124067+ENSG00000267660	chr16	dexseq_prepare_annotation2.py	exon	.	-	.		17	5.46208419734217e-12	1.57177587051876e-10
ENSG00000203875.33	ENSG00000203875	chr6	dexseq_prepare_annotation2.py	exon	.	-	.	SNHG5	21	5.97215097528579e-12	1.71489679920121e-10
ENSG00000232119.20	ENSG00000232119	chrX	dexseq_prepare_annotation2.py	exon	.	+	.	MCTS1	12	6.03073601985864e-12	1.72804274573274e-10
ENSG00000153820.15	ENSG00000153820	chr2	dexseq_prepare_annotation2.py	exon	.	-	.	SPHKAP	14	6.32780859689484e-12	1.80932425473925e-10
ENSG00000010361.55	ENSG00000010361	chr19	dexseq_prepare_annotation2.py	exon	.	-	.	FUZ	4	6.44806861210223e-12	1.83981255790553e-10
ENSG00000175766.25	ENSG00000175766	chr5	dexseq_prepare_annotation2.py	exon	.	+	.	EIF4E1B	18	7.0475153869074e-12	2.00660902239878e-10
ENSG00000226995.17	ENSG00000226995	chr20	dexseq_prepare_annotation2.py	exon	.	-	.	LINC00658	14	7.59267488505632e-12	2.15727874207832e-10
ENSG00000148655.31	ENSG00000148655	chr10	dexseq_prepare_annotation2.py	exon	.	+	.	C10orf11	19	7.9326649705573e-12	2.2491438328286e-10
ENSG00000099940.6	ENSG00000099940	chr22	dexseq_prepare_annotation2.py	exon	.	+	.	SNAP29	3	8.13094969254739e-12	2.30053033649098e-10
ENSG00000172890.75	ENSG00000172890	chr11	dexseq_prepare_annotation2.py	exon	.	+	.	NADSYN1	44	8.17475009437575e-12	2.30808425258776e-10
ENSG00000114166.27	ENSG00000114166	chr3	dexseq_prepare_annotation2.py	exon	.	+	.	KAT2B	24	8.20843632282857e-12	2.31275692302493e-10
ENSG00000139644.49	ENSG00000139644	chr12	dexseq_prepare_annotation2.py	exon	.	+	.	TMBIM6	31	8.44259642402524e-12	2.3737766945551e-10
ENSG00000147316.22	ENSG00000147316	chr8	dexseq_prepare_annotation2.py	exon	.	+	.	MCPH1	3	8.59264575008201e-12	2.41094276596896e-10
ENSG00000107957.28	ENSG00000107957	chr10	dexseq_prepare_annotation2.py	exon	.	-	.	SH3PXD2A	5	8.85794885871248e-12	2.4802256804395e-10
ENSG00000248710.ENSG00000068885.ENSG00000213186.100	ENSG00000248710+ENSG00000068885+ENSG00000213186	chr3	dexseq_prepare_annotation2.py	exon	.	-	.		19	8.88582865601653e-12	2.48288081866665e-10
ENSG00000135250.50	ENSG00000135250	chr7	dexseq_prepare_annotation2.py	exon	.	-	.	SRPK2	26	9.14561317553665e-12	2.55018998795543e-10
ENSG00000100239.28	ENSG00000100239	chr22	dexseq_prepare_annotation2.py	exon	.	+	.	PPP6R2	16	9.9652688330439e-12	2.77301583857238e-10
ENSG00000114737.9	ENSG00000114737	chr3	dexseq_prepare_annotation2.py	exon	.	-	.	CISH	3	1.01260118693352e-11	2.81194765820058e-10
ENSG00000117748.20	ENSG00000117748	chr1	dexseq_prepare_annotation2.py	exon	.	-	.	RPA2	17	1.03091383315194e-11	2.85692260620505e-10
ENSG00000139865.53	ENSG00000139865	chr14	dexseq_prepare_annotation2.py	exon	.	+	.	TTC6	34	1.03691040830821e-11	2.86765222756713e-10
ENSG00000168434.27	ENSG00000168434	chr16	dexseq_prepare_annotation2.py	exon	.	-	.	COG7	23	1.11116438243933e-11	3.06672280274053e-10
ENSG00000095794.45	ENSG00000095794	chr10	dexseq_prepare_annotation2.py	exon	.	+	.	CREM	9	1.12414029377684e-11	3.09620355200249e-10
ENSG00000223345.3	ENSG00000223345	chr1	dexseq_prepare_annotation2.py	exon	.	+	.	HIST2H2BA	4	1.19873073606883e-11	3.29492260977291e-10
ENSG00000092445.37	ENSG00000092445	chr15	dexseq_prepare_annotation2.py	exon	.	+	.	TYRO3	30	1.24672868960152e-11	3.41988829163865e-10
ENSG00000125462.62	ENSG00000125462	chr1	dexseq_prepare_annotation2.py	exon	.	-	.	C1orf61	33	1.26371651111978e-11	3.4594559906841e-10
ENSG00000185989.27	ENSG00000185989	chr13	dexseq_prepare_annotation2.py	exon	.	-	.	RASA3	22	1.34045110668294e-11	3.66209071574757e-10
ENSG00000236943.53	ENSG00000236943	chr1	dexseq_prepare_annotation2.py	exon	.	-	.	RP11-640M9.1	16	1.37359040688054e-11	3.74504568308278e-10
ENSG00000140939.35	ENSG00000140939	chr16	dexseq_prepare_annotation2.py	exon	.	+	.	NOL3	28	1.4066213343867e-11	3.82737127598444e-10
ENSG00000162458.43	ENSG00000162458	chr1	dexseq_prepare_annotation2.py	exon	.	+	.	FBLIM1	13	1.4241860248645e-11	3.8673671210405e-10
ENSG00000142327.32	ENSG00000142327	chr2	dexseq_prepare_annotation2.py	exon	.	+	.	RNPEPL1	16	1.49293418325595e-11	4.04591159381973e-10
ENSG00000224192.2	ENSG00000224192	chr22	dexseq_prepare_annotation2.py	exon	.	-	.	RP11-259P1.1	3	1.5232372149535e-11	4.11976141342933e-10
ENSG00000223705.ENSG00000205583.ENSG00000178809.75	ENSG00000223705+ENSG00000205583+ENSG00000178809	chr7	dexseq_prepare_annotation2.py	exon	.	+	.		37	1.54893629797836e-11	4.18088885550318e-10
ENSG00000174038.9	ENSG00000174038	chr9	dexseq_prepare_annotation2.py	exon	.	+	.	C9orf131	5	1.56955806412095e-11	4.22809493680166e-10
ENSG00000163710.29	ENSG00000163710	chr3	dexseq_prepare_annotation2.py	exon	.	-	.	PCOLCE2	21	1.85100485627829e-11	4.9763270000661e-10
ENSG00000205744.57	ENSG00000205744	chr19	dexseq_prepare_annotation2.py	exon	.	-	.	DENND1C	28	1.85525122452429e-11	4.97782714238167e-10
ENSG00000005448.8	ENSG00000005448	chr2	dexseq_prepare_annotation2.py	exon	.	+	.	WDR54	6	1.93256213923545e-11	5.17497195061938e-10
ENSG00000105854.42	ENSG00000105854	chr7	dexseq_prepare_annotation2.py	exon	.	-	.	PON2	12	1.94557760218923e-11	5.19950798398929e-10
ENSG00000013374.39	ENSG00000013374	chr7	dexseq_prepare_annotation2.py	exon	.	+	.	NUB1	9	1.95793280255885e-11	5.22218598880123e-10
ENSG00000147606.ENSG00000214954.59	ENSG00000147606+ENSG00000214954	chr8	dexseq_prepare_annotation2.py	exon	.	+	.		13	2.13394781172316e-11	5.68042596982559e-10
ENSG00000136986.18	ENSG00000136986	chr8	dexseq_prepare_annotation2.py	exon	.	-	.	DERL1	12	2.22701704058097e-11	5.91650038970095e-10
ENSG00000267057.13	ENSG00000267057	chr18	dexseq_prepare_annotation2.py	exon	.	+	.	RP11-456O19.2	3	2.26196285719977e-11	5.99753452274423e-10
ENSG00000040531.35	ENSG00000040531	chr17	dexseq_prepare_annotation2.py	exon	.	+	.	CTNS	14	2.26822308822663e-11	6.00234094092286e-10
ENSG00000129534.39	ENSG00000129534	chr14	dexseq_prepare_annotation2.py	exon	.	-	.	MIS18BP1	12	2.34838579063268e-11	6.20231206073945e-10
ENSG00000109466.34	ENSG00000109466	chr4	dexseq_prepare_annotation2.py	exon	.	+	.	KLHL2	23	2.39259574468805e-11	6.30673284576367e-10
ENSG00000184206.23	ENSG00000184206	chr15	dexseq_prepare_annotation2.py	exon	.	+	.	GOLGA6L4	9	2.62950293515258e-11	6.91769427150472e-10
ENSG00000133818.15	ENSG00000133818	chr11	dexseq_prepare_annotation2.py	exon	.	-	.	RRAS2	9	2.74193851133489e-11	7.19945567100695e-10
ENSG00000164924.55	ENSG00000164924	chr8	dexseq_prepare_annotation2.py	exon	.	-	.	YWHAZ	36	2.89163608211971e-11	7.56518013446279e-10
ENSG00000178031.34	ENSG00000178031	chr9	dexseq_prepare_annotation2.py	exon	.	+	.	ADAMTSL1	13	2.89243698087048e-11	7.56518013446279e-10
ENSG00000088205.25	ENSG00000088205	chr2	dexseq_prepare_annotation2.py	exon	.	+	.	DDX18	11	2.93946433523924e-11	7.67330960703844e-10
ENSG00000197217.ENSG00000134013.57	ENSG00000197217+ENSG00000134013	chr8	dexseq_prepare_annotation2.py	exon	.	-	.		32	3.24060742526015e-11	8.44309610256968e-10
ENSG00000104043.61	ENSG00000104043	chr15	dexseq_prepare_annotation2.py	exon	.	-	.	ATP8B4	9	3.42572059231292e-11	8.90819366355591e-10
ENSG00000226742.13	ENSG00000226742	chr18	dexseq_prepare_annotation2.py	exon	.	+	.	HSBP1L1	14	3.49411516303052e-11	9.06857273851151e-10
ENSG00000253877.7	ENSG00000253877	chr8	dexseq_prepare_annotation2.py	exon	.	-	.	RP11-946L20.2	8	3.51895568330044e-11	9.11551360879516e-10
ENSG00000137825.10	ENSG00000137825	chr15	dexseq_prepare_annotation2.py	exon	.	+	.	ITPKA	9	3.70426235183037e-11	9.57715032572849e-10
ENSG00000263738.ENSG00000120251.53	ENSG00000263738+ENSG00000120251	chr4	dexseq_prepare_annotation2.py	exon	.	+	.		20	3.73934284134356e-11	9.64936347739438e-10
ENSG00000168397.53	ENSG00000168397	chr2	dexseq_prepare_annotation2.py	exon	.	+	.	ATG4B	41	3.7930211566177e-11	9.76920105528864e-10
ENSG00000067248.35	ENSG00000067248	chr5	dexseq_prepare_annotation2.py	exon	.	-	.	DHX29	26	3.88559262520945e-11	9.98856344187175e-10
ENSG00000163743.38	ENSG00000163743	chr4	dexseq_prepare_annotation2.py	exon	.	-	.	RCHY1	17	3.90502347059826e-11	1.00194290416719e-09
ENSG00000263006.6	ENSG00000263006	chr18	dexseq_prepare_annotation2.py	exon	.	+	.	ROCK1P1	7	3.9228845240336e-11	1.00461574072785e-09
ENSG00000149179.51	ENSG00000149179	chr11	dexseq_prepare_annotation2.py	exon	.	+	.	C11orf49	39	4.09373859163024e-11	1.04638439455761e-09
ENSG00000108100.30	ENSG00000108100	chr10	dexseq_prepare_annotation2.py	exon	.	+	.	CCNY	10	4.12390340220957e-11	1.05210208537278e-09
ENSG00000140859.94	ENSG00000140859	chr16	dexseq_prepare_annotation2.py	exon	.	-	.	KIFC3	42	4.14645027876976e-11	1.05585835777881e-09
ENSG00000196378.14	ENSG00000196378	chr8	dexseq_prepare_annotation2.py	exon	.	-	.	ZNF34	11	4.1828066042866e-11	1.06311031885973e-09
ENSG00000023839.35	ENSG00000023839	chr10	dexseq_prepare_annotation2.py	exon	.	+	.	ABCC2	22	4.23997378003103e-11	1.07561440103945e-09
ENSG00000149084.ENSG00000235661.45	ENSG00000149084+ENSG00000235661	chr11	dexseq_prepare_annotation2.py	exon	.	+	.		34	4.32403524641483e-11	1.09488141999277e-09
ENSG00000103187.15	ENSG00000103187	chr16	dexseq_prepare_annotation2.py	exon	.	-	.	COTL1	8	4.35877061753828e-11	1.10160989240256e-09
ENSG00000069345.16	ENSG00000069345	chr16	dexseq_prepare_annotation2.py	exon	.	-	.	DNAJA2	8	4.50920023634815e-11	1.13749843719168e-09
ENSG00000013523.22	ENSG00000013523	chr14	dexseq_prepare_annotation2.py	exon	.	-	.	ANGEL1	15	4.63842719051053e-11	1.16791442841661e-09
ENSG00000233429.13	ENSG00000233429	chr7	dexseq_prepare_annotation2.py	exon	.	+	.	HOTAIRM1	6	4.73876739184531e-11	1.19095725736209e-09
ENSG00000154040.34	ENSG00000154040	chr18	dexseq_prepare_annotation2.py	exon	.	+	.	CABYR	18	4.910131616714e-11	1.23173115797718e-09
ENSG00000196914.44	ENSG00000196914	chr11	dexseq_prepare_annotation2.py	exon	.	+	.	ARHGEF12	19	5.10229200123235e-11	1.27756090628259e-09
ENSG00000100201.36	ENSG00000100201	chr22	dexseq_prepare_annotation2.py	exon	.	-	.	DDX17	22	5.13504166518597e-11	1.28338004283981e-09
ENSG00000261971.26	ENSG00000261971	chr16	dexseq_prepare_annotation2.py	exon	.	-	.	RP11-473M20.7	21	5.17704559931507e-11	1.29148627372192e-09
ENSG00000048544.3	ENSG00000048544	chr6	dexseq_prepare_annotation2.py	exon	.	-	.	MRPS10	2	5.19404356154998e-11	1.29333601303835e-09
ENSG00000145247.25	ENSG00000145247	chr4	dexseq_prepare_annotation2.py	exon	.	-	.	OCIAD2	14	5.28016338487269e-11	1.31235884055694e-09
ENSG00000141452.46	ENSG00000141452	chr18	dexseq_prepare_annotation2.py	exon	.	+	.	C18orf8	13	5.33556354408256e-11	1.32189237679682e-09
ENSG00000242125.ENSG00000180198.46	ENSG00000242125+ENSG00000180198	chr1	dexseq_prepare_annotation2.py	exon	.	+	.		15	5.33811014637129e-11	1.32189237679682e-09
ENSG00000225491.1	ENSG00000225491	chrY	dexseq_prepare_annotation2.py	exon	.	-	.	UBE2Q2P4Y	2	5.54960529576145e-11	1.37174859105488e-09
ENSG00000205707.16	ENSG00000205707	chr12	dexseq_prepare_annotation2.py	exon	.	+	.	LYRM5	12	6.09038747006815e-11	1.49995275138073e-09
ENSG00000171320.26	ENSG00000171320	chr8	dexseq_prepare_annotation2.py	exon	.	+	.	ESCO2	12	6.09050168758626e-11	1.49995275138073e-09
ENSG00000052344.11	ENSG00000052344	chr16	dexseq_prepare_annotation2.py	exon	.	-	.	PRSS8	8	6.19542701454955e-11	1.52301426208307e-09
ENSG00000137841.30	ENSG00000137841	chr15	dexseq_prepare_annotation2.py	exon	.	-	.	PLCB2	17	6.34881188569096e-11	1.55788300380519e-09
ENSG00000204949.3	ENSG00000204949	chr8	dexseq_prepare_annotation2.py	exon	.	-	.	FAM83A-AS1	4	6.97006557799036e-11	1.7072233219702e-09
ENSG00000119912.32	ENSG00000119912	chr10	dexseq_prepare_annotation2.py	exon	.	-	.	IDE	20	7.01058940930941e-11	1.71403830920362e-09
ENSG00000197360.10	ENSG00000197360	chr19	dexseq_prepare_annotation2.py	exon	.	-	.	ZNF98	4	8.26179679593767e-11	2.0162967370339e-09
ENSG00000006025.45	ENSG00000006025	chr17	dexseq_prepare_annotation2.py	exon	.	-	.	OSBPL7	21	8.47245890559033e-11	2.06397663158569e-09
ENSG00000163584.14	ENSG00000163584	chr3	dexseq_prepare_annotation2.py	exon	.	-	.	RPL22L1	8	8.51862618976601e-11	2.07148430733481e-09
ENSG00000163633.23	ENSG00000163633	chr4	dexseq_prepare_annotation2.py	exon	.	-	.	C4orf36	21	8.76260578885145e-11	2.1269807145025e-09
ENSG00000080845.44	ENSG00000080845	chr20	dexseq_prepare_annotation2.py	exon	.	+	.	DLGAP4	19	9.08834925682706e-11	2.20208907666316e-09
ENSG00000123415.56	ENSG00000123415	chr12	dexseq_prepare_annotation2.py	exon	.	-	.	SMUG1	37	9.3559469277989e-11	2.26286486984900e-09
ENSG00000092094.42	ENSG00000092094	chr14	dexseq_prepare_annotation2.py	exon	.	-	.	OSGEP	20	9.48377385056189e-11	2.28967820907305e-09
ENSG00000114374.53	ENSG00000114374	chrY	dexseq_prepare_annotation2.py	exon	.	+	.	USP9Y	31	9.90692177129808e-11	2.38756814688284e-09
ENSG00000100092.ENSG00000241360.44	ENSG00000100092+ENSG00000241360	chr22	dexseq_prepare_annotation2.py	exon	.	+	.		26	1.00583763811591e-10	2.41974772977046e-09
ENSG00000005810.107	ENSG00000005810	chr13	dexseq_prepare_annotation2.py	exon	.	-	.	MYCBP2	46	1.04565413978883e-10	2.51105841113702e-09
ENSG00000017260.72	ENSG00000017260	chr3	dexseq_prepare_annotation2.py	exon	.	+	.	ATP2C1	7	1.08552353629949e-10	2.60217151792148e-09
ENSG00000084234.59	ENSG00000084234	chr11	dexseq_prepare_annotation2.py	exon	.	+	.	APLP2	19	1.16131258382541e-10	2.77891394172123e-09
ENSG00000196865.ENSG00000234631.14	ENSG00000196865+ENSG00000234631	chr10	dexseq_prepare_annotation2.py	exon	.	+	.		8	1.16838215489824e-10	2.79088240044365e-09
ENSG00000175193.26	ENSG00000175193	chr3	dexseq_prepare_annotation2.py	exon	.	-	.	PARL	23	1.24684522562917e-10	2.97304296203027e-09
ENSG00000141644.46	ENSG00000141644	chr18	dexseq_prepare_annotation2.py	exon	.	-	.	MBD1	33	1.25863357905401e-10	2.99585869187178e-09
ENSG00000081320.17	ENSG00000081320	chr2	dexseq_prepare_annotation2.py	exon	.	-	.	STK17B	12	1.35778316088147e-10	3.22616928508033e-09
ENSG00000266967.ENSG00000267060.ENSG00000108825.91	ENSG00000266967+ENSG00000267060+ENSG00000108825	chr17	dexseq_prepare_annotation2.py	exon	.	-	.		41	1.4558968036694e-10	3.45321322712167e-09
ENSG00000169727.63	ENSG00000169727	chr17	dexseq_prepare_annotation2.py	exon	.	+	.	GPS1	39	1.47265597170365e-10	3.48683596387938e-09
ENSG00000022840.73	ENSG00000022840	chr12	dexseq_prepare_annotation2.py	exon	.	+	.	RNF10	28	1.49058996770125e-10	3.52311772400982e-09
ENSG00000197122.19	ENSG00000197122	chr20	dexseq_prepare_annotation2.py	exon	.	+	.	SRC	5	1.51401372750024e-10	3.57222539621385e-09
ENSG00000006534.34	ENSG00000006534	chr11	dexseq_prepare_annotation2.py	exon	.	+	.	ALDH3B1	18	1.55486202266815e-10	3.66220206944665e-09
ENSG00000130958.19	ENSG00000130958	chr9	dexseq_prepare_annotation2.py	exon	.	-	.	SLC35D2	4	1.58127771634788e-10	3.71793102087649e-09
ENSG00000215424.19	ENSG00000215424	chr21	dexseq_prepare_annotation2.py	exon	.	+	.	MCM3AP-AS1	15	1.61465115995202e-10	3.78979687908042e-09
ENSG00000140199.59	ENSG00000140199	chr15	dexseq_prepare_annotation2.py	exon	.	-	.	SLC12A6	20	1.67725186887793e-10	3.92989430944037e-09
ENSG00000140575.73	ENSG00000140575	chr15	dexseq_prepare_annotation2.py	exon	.	+	.	IQGAP1	54	1.72613421767416e-10	4.03741896043856e-09
ENSG00000072849.26	ENSG00000072849	chr17	dexseq_prepare_annotation2.py	exon	.	-	.	DERL2	13	1.80091081202915e-10	4.20503327320856e-09
ENSG00000140943.51	ENSG00000140943	chr16	dexseq_prepare_annotation2.py	exon	.	-	.	MBTPS1	41	1.82938034588145e-10	4.26027494355642e-09
ENSG00000008382.27	ENSG00000008382	chr19	dexseq_prepare_annotation2.py	exon	.	+	.	MPND	4	1.83088282992199e-10	4.26027494355642e-09
ENSG00000036448.64	ENSG00000036448	chr8	dexseq_prepare_annotation2.py	exon	.	+	.	MYOM2	43	1.91370191508926e-10	4.44532203890613e-09
ENSG00000186792.ENSG00000243477.ENSG00000214706.37	ENSG00000186792+ENSG00000243477+ENSG00000214706	chr3	dexseq_prepare_annotation2.py	exon	.	-	.		6	1.9866847070024e-10	4.60692384977739e-09
ENSG00000104419.71	ENSG00000104419	chr8	dexseq_prepare_annotation2.py	exon	.	-	.	NDRG1	48	2.05035594268782e-10	4.74641574657201e-09
ENSG00000266009.ENSG00000264660.ENSG00000233098.ENSG00000244456.55	ENSG00000266009+ENSG00000264660+ENSG00000233098+ENSG00000244456	chr17	dexseq_prepare_annotation2.py	exon	.	+	.		38	2.08580370683182e-10	4.82020664852779e-09
ENSG00000163755.29	ENSG00000163755	chr3	dexseq_prepare_annotation2.py	exon	.	+	.	HPS3	19	2.20124426386008e-10	5.07828933077874e-09
ENSG00000145014.39	ENSG00000145014	chr3	dexseq_prepare_annotation2.py	exon	.	-	.	TMEM44	13	2.20837902366945e-10	5.086055171236e-09
ENSG00000163689.38	ENSG00000163689	chr3	dexseq_prepare_annotation2.py	exon	.	-	.	C3orf67	29	2.25930404215657e-10	5.19447484717973e-09
ENSG00000129680.32	ENSG00000129680	chrX	dexseq_prepare_annotation2.py	exon	.	-	.	MAP7D3	12	2.38543128114702e-10	5.47513275006125e-09
ENSG00000140682.44	ENSG00000140682	chr16	dexseq_prepare_annotation2.py	exon	.	+	.	TGFB1I1	13	2.40030738539355e-10	5.48921043803465e-09
ENSG00000148459.10	ENSG00000148459	chr10	dexseq_prepare_annotation2.py	exon	.	+	.	PDSS1	9	2.40302640292108e-10	5.48921043803465e-09
ENSG00000186081.34	ENSG00000186081	chr12	dexseq_prepare_annotation2.py	exon	.	-	.	KRT5	14	2.40376657445056e-10	5.48921043803465e-09
ENSG00000133704.44	ENSG00000133704	chr12	dexseq_prepare_annotation2.py	exon	.	-	.	IPO8	17	2.45093056413002e-10	5.58745927255047e-09
ENSG00000239539.ENSG00000204740.39	ENSG00000239539+ENSG00000204740	chr10	dexseq_prepare_annotation2.py	exon	.	+	.		30	2.5513076802901e-10	5.80648371891994e-09
ENSG00000263142.ENSG00000262633.ENSG00000108433.23	ENSG00000263142+ENSG00000262633+ENSG00000108433	chr17	dexseq_prepare_annotation2.py	exon	.	+	.		14	2.60509412760996e-10	5.91891419970101e-09
ENSG00000149657.19	ENSG00000149657	chr20	dexseq_prepare_annotation2.py	exon	.	+	.	LSM14B	13	2.69622448805833e-10	6.1156715446782e-09
ENSG00000254519.9	ENSG00000254519	chr11	dexseq_prepare_annotation2.py	exon	.	+	.	CTD-2210P24.1	9	2.81832020046863e-10	6.38188748750413e-09
ENSG00000136147.25	ENSG00000136147	chr13	dexseq_prepare_annotation2.py	exon	.	+	.	PHF11	10	3.11644769386428e-10	7.04515545668213e-09
ENSG00000061938.71	ENSG00000061938	chr3	dexseq_prepare_annotation2.py	exon	.	-	.	TNK2	24	3.19957391402919e-10	7.22097818457157e-09
ENSG00000147883.8	ENSG00000147883	chr9	dexseq_prepare_annotation2.py	exon	.	-	.	CDKN2B	6	3.27913723541228e-10	7.38818633207415e-09
ENSG00000005955.32	ENSG00000005955	chr17	dexseq_prepare_annotation2.py	exon	.	+	.	GGNBP2	9	3.33575680137172e-10	7.50322896521878e-09
ENSG00000118898.34	ENSG00000118898	chr16	dexseq_prepare_annotation2.py	exon	.	-	.	PPL	17	3.40154463979911e-10	7.63847694820778e-09
ENSG00000087460.93	ENSG00000087460	chr20	dexseq_prepare_annotation2.py	exon	.	+	.	GNAS	22	3.43619052957324e-10	7.70345969885721e-09
ENSG00000043514.32	ENSG00000043514	chr1	dexseq_prepare_annotation2.py	exon	.	-	.	TRIT1	14	3.45089642585044e-10	7.72359836870274e-09
ENSG00000141480.55	ENSG00000141480	chr17	dexseq_prepare_annotation2.py	exon	.	+	.	ARRB2	32	3.61875642878522e-10	8.08588357001413e-09
ENSG00000125967.34	ENSG00000125967	chr20	dexseq_prepare_annotation2.py	exon	.	-	.	NECAB3	13	3.78437127243627e-10	8.44196275914048e-09
ENSG00000108309.26	ENSG00000108309	chr17	dexseq_prepare_annotation2.py	exon	.	+	.	RUNDC3A	18	3.8576951954798e-10	8.59132910201244e-09
ENSG00000084453.22	ENSG00000084453	chr12	dexseq_prepare_annotation2.py	exon	.	-	.	SLCO1A2	15	3.9626225864883e-10	8.81047025160563e-09
ENSG00000090273.5	ENSG00000090273	chr1	dexseq_prepare_annotation2.py	exon	.	+	.	NUDC	3	4.06750696815291e-10	9.0287950727289e-09
ENSG00000166960.46	ENSG00000166960	chr18	dexseq_prepare_annotation2.py	exon	.	-	.	CCDC178	29	4.13213248363371e-10	9.1571855499377e-09
ENSG00000255507.15	ENSG00000255507	chr11	dexseq_prepare_annotation2.py	exon	.	-	.	RP11-535A19.2	7	4.2565847303596e-10	9.41751926572675e-09
ENSG00000092201.40	ENSG00000092201	chr14	dexseq_prepare_annotation2.py	exon	.	-	.	SUPT16H	20	4.52281088925134e-10	9.99015642575059e-09
ENSG00000126883.95	ENSG00000126883	chr9	dexseq_prepare_annotation2.py	exon	.	+	.	NUP214	27	4.54885670590036e-10	1.00312696246456e-08
ENSG00000266994.ENSG00000168096.ENSG00000103199.101	ENSG00000266994+ENSG00000168096+ENSG00000103199	chr16	dexseq_prepare_annotation2.py	exon	.	-	.		78	4.6532338698014e-10	1.02447054334159e-08
ENSG00000128973.ENSG00000260007.ENSG00000129007.30	ENSG00000128973+ENSG00000260007+ENSG00000129007	chr15	dexseq_prepare_annotation2.py	exon	.	-	.		24	4.71194299247811e-10	1.0357065574346e-08
ENSG00000125089.77	ENSG00000125089	chr4	dexseq_prepare_annotation2.py	exon	.	+	.	SH3TC1	21	4.82029860419912e-10	1.05780081239466e-08
ENSG00000125170.47	ENSG00000125170	chr16	dexseq_prepare_annotation2.py	exon	.	-	.	DOK4	21	4.84528586023471e-10	1.06066197381854e-08
ENSG00000251323.3	ENSG00000251323	chr11	dexseq_prepare_annotation2.py	exon	.	-	.	RP11-452H21.4	4	4.84905481510108e-10	1.06066197381854e-08
ENSG00000214822.19	ENSG00000214822	chr17	dexseq_prepare_annotation2.py	exon	.	-	.	KRT16P3	15	4.90351393519588e-10	1.06918391193929e-08
ENSG00000242294.ENSG00000121716.ENSG00000085514.ENSG00000235333.ENSG00000272752.83	ENSG00000242294+ENSG00000121716+ENSG00000085514+ENSG00000235333+ENSG00000272752	chr7	dexseq_prepare_annotation2.py	exon	.	+	.		30	4.90385922858937e-10	1.06918391193929e-08
ENSG00000197102.100	ENSG00000197102	chr14	dexseq_prepare_annotation2.py	exon	.	+	.	DYNC1H1	39	4.94122320661582e-10	1.07559271607237e-08
ENSG00000204463.82	ENSG00000204463	chr6	dexseq_prepare_annotation2.py	exon	.	-	.	BAG6	18	4.9692514870419e-10	1.07995198178933e-08
ENSG00000243789.ENSG00000243708.ENSG00000168970.60	ENSG00000243789+ENSG00000243708+ENSG00000168970	chr15	dexseq_prepare_annotation2.py	exon	.	+	.		22	5.06410736765402e-10	1.09879731565689e-08
ENSG00000203710.60	ENSG00000203710	chr1	dexseq_prepare_annotation2.py	exon	.	+	.	CR1	21	5.56293379951495e-10	1.20509397364773e-08
ENSG00000159618.23	ENSG00000159618	chr16	dexseq_prepare_annotation2.py	exon	.	+	.	GPR114	8	5.81825801154649e-10	1.2583847776255e-08
ENSG00000124574.34	ENSG00000124574	chr6	dexseq_prepare_annotation2.py	exon	.	+	.	ABCC10	19	5.82815586404553e-10	1.25850866465853e-08
ENSG00000077782.97	ENSG00000077782	chr8	dexseq_prepare_annotation2.py	exon	.	-	.	FGFR1	34	5.99859257888174e-10	1.29324289847585e-08
ENSG00000163539.95	ENSG00000163539	chr3	dexseq_prepare_annotation2.py	exon	.	-	.	CLASP2	46	6.18508096478639e-10	1.33132141468512e-08
ENSG00000226249.1	ENSG00000226249	chr6	dexseq_prepare_annotation2.py	exon	.	-	.	RP11-307P5.2	2	6.29492013038821e-10	1.3528064025433e-08
ENSG00000148411.4	ENSG00000148411	chr9	dexseq_prepare_annotation2.py	exon	.	-	.	NACC2	5	6.44788811475356e-10	1.38347691568703e-08
ENSG00000156535.37	ENSG00000156535	chr6	dexseq_prepare_annotation2.py	exon	.	+	.	CD109	19	6.65090699744149e-10	1.42477207678524e-08
ENSG00000104980.35	ENSG00000104980	chr19	dexseq_prepare_annotation2.py	exon	.	-	.	TIMM44	22	6.67597791141069e-10	1.42787635328683e-08
ENSG00000180817.4	ENSG00000180817	chr10	dexseq_prepare_annotation2.py	exon	.	-	.	PPA1	3	6.97918634450486e-10	1.49036548901009e-08
ENSG00000215296.21	ENSG00000215296	chr15	dexseq_prepare_annotation2.py	exon	.	-	.	TMCO5B	7	7.09144485095532e-10	1.51194533504728e-08
ENSG00000136261.33	ENSG00000136261	chr7	dexseq_prepare_annotation2.py	exon	.	+	.	BZW2	22	7.20140152058567e-10	1.53296711233161e-08
ENSG00000134744.77	ENSG00000134744	chr1	dexseq_prepare_annotation2.py	exon	.	-	.	ZCCHC11	67	7.38919380820019e-10	1.57046550607039e-08
ENSG00000127586.72	ENSG00000127586	chr16	dexseq_prepare_annotation2.py	exon	.	+	.	CHTF18	31	7.81228245521147e-10	1.65777616376626e-08
ENSG00000163793.15	ENSG00000163793	chr2	dexseq_prepare_annotation2.py	exon	.	+	.	DNAJC5G	11	8.00816001928451e-10	1.69667390298687e-08
ENSG00000230267.50	ENSG00000230267	chr16	dexseq_prepare_annotation2.py	exon	.	-	.	HERC2P4	10	8.02498552523988e-10	1.69757374057425e-08
ENSG00000185420.41	ENSG00000185420	chr1	dexseq_prepare_annotation2.py	exon	.	-	.	SMYD3	13	8.12025058588584e-10	1.71503758853076e-08
ENSG00000166535.41	ENSG00000166535	chr12	dexseq_prepare_annotation2.py	exon	.	+	.	A2ML1	25	8.43973534816071e-10	1.77972919154339e-08
ENSG00000132600.73	ENSG00000132600	chr16	dexseq_prepare_annotation2.py	exon	.	+	.	PRMT7	31	8.58470903217663e-10	1.80747633538621e-08
ENSG00000166147.82	ENSG00000166147	chr15	dexseq_prepare_annotation2.py	exon	.	-	.	FBN1	34	9.13803810570425e-10	1.92098072078792e-08
ENSG00000148824.ENSG00000148832.ENSG00000254536.53	ENSG00000148824+ENSG00000148832+ENSG00000254536	chr10	dexseq_prepare_annotation2.py	exon	.	+	.		44	9.38069212652885e-10	1.96864503992205e-08
ENSG00000167524.ENSG00000258472.ENSG00000076382.92	ENSG00000167524+ENSG00000258472+ENSG00000076382	chr17	dexseq_prepare_annotation2.py	exon	.	-	.		5	9.39394936062389e-10	1.96864503992205e-08
ENSG00000126262.6	ENSG00000126262	chr19	dexseq_prepare_annotation2.py	exon	.	+	.	FFAR2	5	9.44805848288818e-10	1.97691468659006e-08
ENSG00000170374.7	ENSG00000170374	chr12	dexseq_prepare_annotation2.py	exon	.	-	.	SP7	8	9.56255251052284e-10	1.99777412820459e-08
ENSG00000237153.1	ENSG00000237153	chr9	dexseq_prepare_annotation2.py	exon	.	+	.	RP11-132E11.2	2	9.82946075718983e-10	2.05036170601289e-08
ENSG00000196344.11	ENSG00000196344	chr4	dexseq_prepare_annotation2.py	exon	.	-	.	ADH7	6	9.87961270934443e-10	2.05764279514371e-08
ENSG00000137822.47	ENSG00000137822	chr15	dexseq_prepare_annotation2.py	exon	.	+	.	TUBGCP4	11	1.0126128961825e-09	2.10573553881033e-08
ENSG00000118557.45	ENSG00000118557	chr16	dexseq_prepare_annotation2.py	exon	.	-	.	PMFBP1	30	1.02343441429446e-09	2.124964746972e-08
ENSG00000105197.47	ENSG00000105197	chr19	dexseq_prepare_annotation2.py	exon	.	+	.	TIMM50	14	1.02907078702773e-09	2.13338545955856e-08
ENSG00000160201.25	ENSG00000160201	chr21	dexseq_prepare_annotation2.py	exon	.	-	.	U2AF1	15	1.04280798824436e-09	2.15854855971563e-08
ENSG00000186001.36	ENSG00000186001	chr3	dexseq_prepare_annotation2.py	exon	.	+	.	LRCH3	25	1.08599904249844e-09	2.24450889396003e-08
ENSG00000233223.9	ENSG00000233223	chr17	dexseq_prepare_annotation2.py	exon	.	-	.	AC113189.5	6	1.09733877709103e-09	2.26447769657807e-08
ENSG00000126214.ENSG00000256500.ENSG00000256053.98	ENSG00000126214+ENSG00000256500+ENSG00000256053	chr14	dexseq_prepare_annotation2.py	exon	.	+	.		32	1.13525645923062e-09	2.33914827080556e-08
ENSG00000137776.58	ENSG00000137776	chr15	dexseq_prepare_annotation2.py	exon	.	-	.	SLTM	46	1.16276815983456e-09	2.39218278736695e-08
ENSG00000255794.23	ENSG00000255794	chr12	dexseq_prepare_annotation2.py	exon	.	+	.	RMST	18	1.19169543349987e-09	2.4479637093629e-08
ENSG00000078668.32	ENSG00000078668	chr8	dexseq_prepare_annotation2.py	exon	.	+	.	VDAC3	3	1.22366586659808e-09	2.50981679872457e-08
ENSG00000131966.30	ENSG00000131966	chr14	dexseq_prepare_annotation2.py	exon	.	+	.	ACTR10	13	1.23566942469704e-09	2.53059097962234e-08
ENSG00000085998.49	ENSG00000085998	chr1	dexseq_prepare_annotation2.py	exon	.	-	.	POMGNT1	22	1.24062449746242e-09	2.53688912390193e-08
ENSG00000128513.31	ENSG00000128513	chr7	dexseq_prepare_annotation2.py	exon	.	-	.	POT1	31	1.25856573899689e-09	2.5696827857038e-08
ENSG00000138032.23	ENSG00000138032	chr2	dexseq_prepare_annotation2.py	exon	.	+	.	PPM1B	14	1.29255791896925e-09	2.63509995081707e-08
ENSG00000010322.44	ENSG00000010322	chr3	dexseq_prepare_annotation2.py	exon	.	+	.	NISCH	30	1.313373218862e-09	2.67173842358379e-08
ENSG00000169689.26	ENSG00000169689	chr17	dexseq_prepare_annotation2.py	exon	.	-	.	STRA13	10	1.31448896951663e-09	2.67173842358379e-08
ENSG00000130023.41	ENSG00000130023	chr6	dexseq_prepare_annotation2.py	exon	.	+	.	ERMARD	18	1.34571254713747e-09	2.73108820092741e-08
ENSG00000117242.ENSG00000257033.ENSG00000244038.25	ENSG00000117242+ENSG00000257033+ENSG00000244038	chr1	dexseq_prepare_annotation2.py	exon	.	-	.		18	1.34980138316513e-09	2.73319474637054e-08
ENSG00000143889.38	ENSG00000143889	chr2	dexseq_prepare_annotation2.py	exon	.	-	.	HNRNPLL	20	1.35169226000157e-09	2.73319474637054e-08
ENSG00000133858.18	ENSG00000133858	chr12	dexseq_prepare_annotation2.py	exon	.	-	.	ZFC3H1	15	1.35282608963806e-09	2.73319474637054e-08
ENSG00000233529.2	ENSG00000233529	chr6	dexseq_prepare_annotation2.py	exon	.	-	.	HCG21	3	1.44070047638801e-09	2.90638170842042e-08
ENSG00000155066.38	ENSG00000155066	chr2	dexseq_prepare_annotation2.py	exon	.	+	.	PROM2	9	1.46782538804414e-09	2.95668230403638e-08
ENSG00000114125.5	ENSG00000114125	chr3	dexseq_prepare_annotation2.py	exon	.	+	.	RNF7	6	1.47091133534173e-09	2.95848276926558e-08
ENSG00000174744.17	ENSG00000174744	chr11	dexseq_prepare_annotation2.py	exon	.	-	.	BRMS1	8	1.48501226065452e-09	2.97947887325141e-08
ENSG00000159140.42	ENSG00000159140	chr21	dexseq_prepare_annotation2.py	exon	.	+	.	SON	20	1.48576562070109e-09	2.97947887325141e-08
ENSG00000170954.22	ENSG00000170954	chr19	dexseq_prepare_annotation2.py	exon	.	-	.	ZNF415	20	1.50325267702909e-09	3.01007390640721e-08
ENSG00000118242.ENSG00000115425.33	ENSG00000118242+ENSG00000115425	chr2	dexseq_prepare_annotation2.py	exon	.	-	.		11	1.50552458106627e-09	3.01015699941783e-08
ENSG00000204790.57	ENSG00000204790	chr9	dexseq_prepare_annotation2.py	exon	.	-	.	CBWD6	30	1.5116424169339e-09	3.01791805605621e-08
ENSG00000106069.80	ENSG00000106069	chr7	dexseq_prepare_annotation2.py	exon	.	+	.	CHN2	12	1.51857177451678e-09	3.02727395404408e-08
ENSG00000136531.8	ENSG00000136531	chr2	dexseq_prepare_annotation2.py	exon	.	+	.	SCN2A	7	1.529093156426e-09	3.04375239515122e-08
ENSG00000198668.32	ENSG00000198668	chr14	dexseq_prepare_annotation2.py	exon	.	+	.	CALM1	9	1.57442343444402e-09	3.12936946557533e-08
ENSG00000133624.16	ENSG00000133624	chr7	dexseq_prepare_annotation2.py	exon	.	-	.	ZNF767	7	1.60972191994991e-09	3.19482456347705e-08
ENSG00000198130.41	ENSG00000198130	chr2	dexseq_prepare_annotation2.py	exon	.	-	.	HIBCH	24	1.66289466074465e-09	3.29551047597794e-08
ENSG00000012232.43	ENSG00000012232	chr8	dexseq_prepare_annotation2.py	exon	.	+	.	EXTL3	28	1.67673681928156e-09	3.31807039780409e-08
ENSG00000252974.ENSG00000139116.68	ENSG00000252974+ENSG00000139116	chr12	dexseq_prepare_annotation2.py	exon	.	-	.		40	1.70247437460149e-09	3.36099701287678e-08
ENSG00000251154.ENSG00000058091.ENSG00000157224.ENSG00000105793.ENSG00000273299.120	ENSG00000251154+ENSG00000058091+ENSG00000157224+ENSG00000105793+ENSG00000273299	chr7	dexseq_prepare_annotation2.py	exon	.	+	.		18	1.70340986722563e-09	3.36099701287678e-08
ENSG00000088986.21	ENSG00000088986	chr12	dexseq_prepare_annotation2.py	exon	.	+	.	DYNLL1	4	1.72302796891004e-09	3.39474240414743e-08
ENSG00000143341.115	ENSG00000143341	chr1	dexseq_prepare_annotation2.py	exon	.	+	.	HMCN1	38	1.75435853275686e-09	3.45143188893391e-08
ENSG00000133069.2	ENSG00000133069	chr1	dexseq_prepare_annotation2.py	exon	.	+	.	TMCC2	3	1.82897658336174e-09	3.5929938819578e-08
ENSG00000239779.ENSG00000115274.61	ENSG00000239779+ENSG00000115274	chr2	dexseq_prepare_annotation2.py	exon	.	+	.		49	1.83791111860516e-09	3.60529774079873e-08
ENSG00000143858.9	ENSG00000143858	chr1	dexseq_prepare_annotation2.py	exon	.	-	.	SYT2	6	1.86914101916632e-09	3.66123761896496e-08
ENSG00000104093.66	ENSG00000104093	chr15	dexseq_prepare_annotation2.py	exon	.	-	.	DMXL2	40	1.87802584832759e-09	3.67330968826509e-08
ENSG00000105738.20	ENSG00000105738	chr19	dexseq_prepare_annotation2.py	exon	.	+	.	SIPA1L3	13	1.9403710551893e-09	3.78976089158247e-08
ENSG00000255605.2	ENSG00000255605	chr11	dexseq_prepare_annotation2.py	exon	.	+	.	RP11-644L4.1	2	1.96529317849499e-09	3.83288970187403e-08
ENSG00000140400.118	ENSG00000140400	chr15	dexseq_prepare_annotation2.py	exon	.	-	.	MAN2C1	31	1.99730434435836e-09	3.88969977365951e-08
ENSG00000271875.ENSG00000175164.9	ENSG00000271875+ENSG00000175164	chr9	dexseq_prepare_annotation2.py	exon	.	-	.		4	2.0107703791026e-09	3.91028199371306e-08
ENSG00000263011.2	ENSG00000263011	chr16	dexseq_prepare_annotation2.py	exon	.	+	.	RP11-473M20.11	3	2.0324386421007e-09	3.94337784464112e-08
ENSG00000150995.92	ENSG00000150995	chr3	dexseq_prepare_annotation2.py	exon	.	+	.	ITPR1	19	2.03363291335968e-09	3.94337784464112e-08
ENSG00000170477.13	ENSG00000170477	chr12	dexseq_prepare_annotation2.py	exon	.	-	.	KRT4	10	2.1481397936686e-09	4.15943969230294e-08
ENSG00000134901.16	ENSG00000134901	chr13	dexseq_prepare_annotation2.py	exon	.	-	.	KDELC1	15	2.19012609675925e-09	4.23466214926402e-08
ENSG00000115361.16	ENSG00000115361	chr2	dexseq_prepare_annotation2.py	exon	.	-	.	ACADL	6	2.27897807115171e-09	4.40015565783455e-08
ENSG00000236951.9	ENSG00000236951	chrY	dexseq_prepare_annotation2.py	exon	.	-	.	AC007359.6	2	2.32675824585599e-09	4.48598989801035e-08
ENSG00000106554.25	ENSG00000106554	chr7	dexseq_prepare_annotation2.py	exon	.	-	.	CHCHD3	9	2.3858641700972e-09	4.59338414260084e-08
ENSG00000166233.ENSG00000207690.34	ENSG00000166233+ENSG00000207690	chr15	dexseq_prepare_annotation2.py	exon	.	+	.		25	2.46830799634466e-09	4.7453397035139e-08
ENSG00000160255.49	ENSG00000160255	chr21	dexseq_prepare_annotation2.py	exon	.	-	.	ITGB2	23	2.53535768299465e-09	4.86730971403922e-08
ENSG00000077809.43	ENSG00000077809	chr7	dexseq_prepare_annotation2.py	exon	.	+	.	GTF2I	20	2.73168016007378e-09	5.23675503414143e-08
ENSG00000164733.68	ENSG00000164733	chr8	dexseq_prepare_annotation2.py	exon	.	-	.	CTSB	12	2.82831365379355e-09	5.41431504561671e-08
ENSG00000152556.88	ENSG00000152556	chr12	dexseq_prepare_annotation2.py	exon	.	+	.	PFKM	20	2.98808498305831e-09	5.71206727073017e-08
ENSG00000099994.10	ENSG00000099994	chr22	dexseq_prepare_annotation2.py	exon	.	+	.	SUSD2	6	3.11533789996375e-09	5.94052073514305e-08
ENSG00000147852.21	ENSG00000147852	chr9	dexseq_prepare_annotation2.py	exon	.	+	.	VLDLR	16	3.11639647338566e-09	5.94052073514305e-08
ENSG00000256626.ENSG00000197992.16	ENSG00000256626+ENSG00000197992	chr12	dexseq_prepare_annotation2.py	exon	.	+	.		9	3.12143276548958e-09	5.94172871693193e-08
ENSG00000139926.48	ENSG00000139926	chr14	dexseq_prepare_annotation2.py	exon	.	+	.	FRMD6	9	3.13627594320784e-09	5.96157466613142e-08
ENSG00000123411.38	ENSG00000123411	chr12	dexseq_prepare_annotation2.py	exon	.	+	.	IKZF4	10	3.21682496282446e-09	6.10608575221925e-08
ENSG00000127463.53	ENSG00000127463	chr1	dexseq_prepare_annotation2.py	exon	.	-	.	EMC1	33	3.22680204466415e-09	6.11642140376227e-08
ENSG00000001631.ENSG00000243107.67	ENSG00000001631+ENSG00000243107	chr7	dexseq_prepare_annotation2.py	exon	.	-	.		50	3.38557719033937e-09	6.4083800506059e-08
ENSG00000197142.35	ENSG00000197142	chr10	dexseq_prepare_annotation2.py	exon	.	+	.	ACSL5	19	3.39133002316203e-09	6.41027871044745e-08
ENSG00000173334.8	ENSG00000173334	chr8	dexseq_prepare_annotation2.py	exon	.	+	.	TRIB1	2	3.59899398738463e-09	6.7932899096144e-08
ENSG00000233404.ENSG00000071054.63	ENSG00000233404+ENSG00000071054	chr2	dexseq_prepare_annotation2.py	exon	.	+	.		47	3.61862553991861e-09	6.8208059059695e-08
ENSG00000261697.10	ENSG00000261697	chr16	dexseq_prepare_annotation2.py	exon	.	-	.	RP11-178L8.5	11	3.62935892687396e-09	6.83149624506151e-08
ENSG00000105669.ENSG00000051128.ENSG00000268193.65	ENSG00000105669+ENSG00000051128+ENSG00000268193	chr19	dexseq_prepare_annotation2.py	exon	.	-	.		31	3.69111172879623e-09	6.93805625234456e-08
ENSG00000088247.ENSG00000266722.47	ENSG00000088247+ENSG00000266722	chr19	dexseq_prepare_annotation2.py	exon	.	-	.		29	3.69701160978481e-09	6.93948104112042e-08
ENSG00000226074.ENSG00000188086.ENSG00000261603.ENSG00000206549.32	ENSG00000226074+ENSG00000188086+ENSG00000261603+ENSG00000206549	chr3	dexseq_prepare_annotation2.py	exon	.	-	.		10	3.74555113832357e-09	7.02082752261318e-08
ENSG00000267534.ENSG00000130816.89	ENSG00000267534+ENSG00000130816	chr19	dexseq_prepare_annotation2.py	exon	.	-	.		48	3.80536644224203e-09	7.12305485499284e-08
ENSG00000152042.ENSG00000232637.26	ENSG00000152042+ENSG00000232637	chr1	dexseq_prepare_annotation2.py	exon	.	-	.		11	4.02261256086936e-09	7.51927688663337e-08
ENSG00000173950.31	ENSG00000173950	chr3	dexseq_prepare_annotation2.py	exon	.	-	.	XXYLT1	20	4.04007172164668e-09	7.54146721374048e-08
ENSG00000158092.ENSG00000174564.44	ENSG00000158092+ENSG00000174564	chr3	dexseq_prepare_annotation2.py	exon	.	+	.		31	4.06799289398966e-09	7.58309835597851e-08
ENSG00000135976.77	ENSG00000135976	chr2	dexseq_prepare_annotation2.py	exon	.	+	.	ANKRD36	16	4.12911921052565e-09	7.68642660210402e-08
ENSG00000231728.6	ENSG00000231728	chrX	dexseq_prepare_annotation2.py	exon	.	-	.	LL0XNC01-116E7.2	4	4.18106436271248e-09	7.77240284286056e-08
ENSG00000129028.5	ENSG00000129028	chr15	dexseq_prepare_annotation2.py	exon	.	-	.	THAP10	6	4.32754975900373e-09	8.0336467052977e-08
ENSG00000151090.32	ENSG00000151090	chr3	dexseq_prepare_annotation2.py	exon	.	-	.	THRB	14	4.45440255289134e-09	8.2577770403601e-08
ENSG00000260170.ENSG00000137767.ENSG00000104164.76	ENSG00000260170+ENSG00000137767+ENSG00000104164	chr15	dexseq_prepare_annotation2.py	exon	.	+	.		38	4.71891224200635e-09	8.73613712182684e-08
ENSG00000158023.ENSG00000256950.ENSG00000110801.51	ENSG00000158023+ENSG00000256950+ENSG00000110801	chr12	dexseq_prepare_annotation2.py	exon	.	+	.		38	4.96304863222856e-09	9.17552114254201e-08
ENSG00000223760.9	ENSG00000223760	chr2	dexseq_prepare_annotation2.py	exon	.	+	.	MED15P9	5	4.97511099323207e-09	9.18523911965254e-08
ENSG00000167549.37	ENSG00000167549	chr17	dexseq_prepare_annotation2.py	exon	.	-	.	CORO6	24	5.00045811272929e-09	9.21942386467139e-08
ENSG00000135698.13	ENSG00000135698	chr16	dexseq_prepare_annotation2.py	exon	.	-	.	MPHOSPH6	13	5.03620236422978e-09	9.27265854128856e-08
ENSG00000135502.39	ENSG00000135502	chr12	dexseq_prepare_annotation2.py	exon	.	+	.	SLC26A10	22	5.14757721422635e-09	9.46480954811973e-08
ENSG00000174483.ENSG00000254986.ENSG00000256349.123	ENSG00000174483+ENSG00000254986+ENSG00000256349	chr11	dexseq_prepare_annotation2.py	exon	.	+	.		34	5.38556999785619e-09	9.8889323389207e-08
ENSG00000160209.45	ENSG00000160209	chr21	dexseq_prepare_annotation2.py	exon	.	+	.	PDXK	9	5.55612407964477e-09	1.01882405677834e-07
ENSG00000133318.31	ENSG00000133318	chr11	dexseq_prepare_annotation2.py	exon	.	+	.	RTN3	23	5.57651663119993e-09	1.02117596274999e-07
ENSG00000170004.75	ENSG00000170004	chr17	dexseq_prepare_annotation2.py	exon	.	+	.	CHD3	50	5.72684087397671e-09	1.0459858625273e-07
ENSG00000127329.56	ENSG00000127329	chr12	dexseq_prepare_annotation2.py	exon	.	-	.	PTPRB	14	5.72750112928033e-09	1.0459858625273e-07
ENSG00000066427.ENSG00000259634.45	ENSG00000066427+ENSG00000259634	chr14	dexseq_prepare_annotation2.py	exon	.	-	.		12	5.74612083144127e-09	1.04796819920448e-07
ENSG00000113575.ENSG00000272772.ENSG00000113558.ENSG00000273345.ENSG00000006837.71	ENSG00000113575+ENSG00000272772+ENSG00000113558+ENSG00000273345+ENSG00000006837	chr5	dexseq_prepare_annotation2.py	exon	.	-	.		61	5.77883494026761e-09	1.05251223149597e-07
ENSG00000240198.4	ENSG00000240198	chr3	dexseq_prepare_annotation2.py	exon	.	+	.	ARHGEF3-AS1	3	5.88595013242899e-09	1.07057659012482e-07
ENSG00000163440.5	ENSG00000163440	chr4	dexseq_prepare_annotation2.py	exon	.	-	.	PDCL2	3	6.02918543590429e-09	1.09515325226062e-07
ENSG00000205078.ENSG00000103111.44	ENSG00000205078+ENSG00000103111	chr16	dexseq_prepare_annotation2.py	exon	.	+	.		15	6.17204575640779e-09	1.11902132241782e-07
ENSG00000162368.5	ENSG00000162368	chr1	dexseq_prepare_annotation2.py	exon	.	+	.	CMPK1	3	6.17717016302071e-09	1.11902132241782e-07
ENSG00000166889.21	ENSG00000166889	chr11	dexseq_prepare_annotation2.py	exon	.	-	.	PATL1	9	6.31522712645026e-09	1.1424973900613e-07
ENSG00000167613.20	ENSG00000167613	chr19	dexseq_prepare_annotation2.py	exon	.	-	.	LAIR1	17	6.34338996081054e-09	1.14605610322756e-07
ENSG00000041353.15	ENSG00000041353	chr18	dexseq_prepare_annotation2.py	exon	.	+	.	RAB27B	5	6.53797450419924e-09	1.17963240519616e-07
ENSG00000155827.31	ENSG00000155827	chr9	dexseq_prepare_annotation2.py	exon	.	+	.	RNF20	22	6.56810454814385e-09	1.183486501759e-07
ENSG00000032219.44	ENSG00000032219	chr14	dexseq_prepare_annotation2.py	exon	.	+	.	ARID4A	34	6.71840431282633e-09	1.20895446141206e-07
ENSG00000018189.43	ENSG00000018189	chr4	dexseq_prepare_annotation2.py	exon	.	+	.	RUFY3	26	6.81765285139765e-09	1.2251803313244e-07
ENSG00000261105.4	ENSG00000261105	chr13	dexseq_prepare_annotation2.py	exon	.	-	.	RP11-173B14.5	5	6.84565020624871e-09	1.22857573382357e-07
ENSG00000236875.10	ENSG00000236875	chr9	dexseq_prepare_annotation2.py	exon	.	+	.	DDX11L5	8	6.89703052930945e-09	1.23615304148154e-07
ENSG00000168066.49	ENSG00000168066	chr11	dexseq_prepare_annotation2.py	exon	.	-	.	SF1	10	6.99397995651981e-09	1.25186675720413e-07
ENSG00000142252.ENSG00000007047.ENSG00000104866.84	ENSG00000142252+ENSG00000007047+ENSG00000104866	chr19	dexseq_prepare_annotation2.py	exon	.	+	.		10	7.01449707904979e-09	1.25387619309743e-07
ENSG00000104432.24	ENSG00000104432	chr8	dexseq_prepare_annotation2.py	exon	.	-	.	IL7	12	7.0639896805857e-09	1.26105297260826e-07
ENSG00000137478.36	ENSG00000137478	chr11	dexseq_prepare_annotation2.py	exon	.	-	.	FCHSD2	26	7.15350329005527e-09	1.27534584415569e-07
ENSG00000160271.ENSG00000148288.66	ENSG00000160271+ENSG00000148288	chr9	dexseq_prepare_annotation2.py	exon	.	-	.		15	7.22023502561167e-09	1.28554474809571e-07
ENSG00000092929.71	ENSG00000092929	chr17	dexseq_prepare_annotation2.py	exon	.	-	.	UNC13D	13	7.27356907177577e-09	1.2933344952923e-07
ENSG00000164929.17	ENSG00000164929	chr8	dexseq_prepare_annotation2.py	exon	.	+	.	BAALC	11	7.34100707828321e-09	1.30360830958566e-07
ENSG00000140983.87	ENSG00000140983	chr16	dexseq_prepare_annotation2.py	exon	.	+	.	RHOT2	65	7.39122906771547e-09	1.31080193821141e-07
ENSG00000117013.14	ENSG00000117013	chr1	dexseq_prepare_annotation2.py	exon	.	+	.	KCNQ4	6	7.44991021760015e-09	1.3194749120306e-07
ENSG00000095539.42	ENSG00000095539	chr10	dexseq_prepare_annotation2.py	exon	.	+	.	SEMA4G	34	7.54935650234428e-09	1.33533571894677e-07
ENSG00000257083.7	ENSG00000257083	chr12	dexseq_prepare_annotation2.py	exon	.	-	.	RP11-123O10.3	7	7.5741621018044e-09	1.3379697869889e-07
ENSG00000080823.99	ENSG00000080823	chr14	dexseq_prepare_annotation2.py	exon	.	-	.	MOK	38	7.95750513658539e-09	1.40384953363865e-07
ENSG00000196074.50	ENSG00000196074	chr20	dexseq_prepare_annotation2.py	exon	.	-	.	SYCP2	8	8.12182492807401e-09	1.42939745224478e-07
ENSG00000115234.38	ENSG00000115234	chr2	dexseq_prepare_annotation2.py	exon	.	+	.	SNX17	21	8.12350211819609e-09	1.42939745224478e-07
ENSG00000099849.14	ENSG00000099849	chr11	dexseq_prepare_annotation2.py	exon	.	+	.	RASSF7	8	8.27925201541079e-09	1.45490605729146e-07
ENSG00000129993.33	ENSG00000129993	chr16	dexseq_prepare_annotation2.py	exon	.	-	.	CBFA2T3	15	8.35668583876415e-09	1.46660379817895e-07
ENSG00000241015.ENSG00000160336.26	ENSG00000241015+ENSG00000160336	chr19	dexseq_prepare_annotation2.py	exon	.	+	.		19	8.47331646630718e-09	1.48514128609457e-07
ENSG00000122643.18	ENSG00000122643	chr7	dexseq_prepare_annotation2.py	exon	.	-	.	NT5C3A	14	8.92833204163935e-09	1.56286341418891e-07
ENSG00000257743.51	ENSG00000257743	chr7	dexseq_prepare_annotation2.py	exon	.	+	.	RP11-1220K2.2	12	9.2294571873731e-09	1.61348127203092e-07
ENSG00000106560.6	ENSG00000106560	chr7	dexseq_prepare_annotation2.py	exon	.	+	.	GIMAP2	3	9.38122325767512e-09	1.63789119127533e-07
ENSG00000158488.29	ENSG00000158488	chr1	dexseq_prepare_annotation2.py	exon	.	+	.	CD1E	5	9.44421998443538e-09	1.64675959831964e-07
ENSG00000048740.27	ENSG00000048740	chr10	dexseq_prepare_annotation2.py	exon	.	+	.	CELF2	12	9.82121314572216e-09	1.71028506599569e-07
ENSG00000265759.ENSG00000132026.ENSG00000095066.117	ENSG00000265759+ENSG00000132026+ENSG00000095066	chr19	dexseq_prepare_annotation2.py	exon	.	-	.		81	9.89200257424002e-09	1.72039261265391e-07
ENSG00000139641.ENSG00000135482.63	ENSG00000139641+ENSG00000135482	chr12	dexseq_prepare_annotation2.py	exon	.	+	.		25	1.02936923685436e-08	1.78794944923893e-07
ENSG00000148219.38	ENSG00000148219	chr9	dexseq_prepare_annotation2.py	exon	.	-	.	ASTN2	32	1.05154332334976e-08	1.82411679844838e-07
ENSG00000214401.6	ENSG00000214401	chr17	dexseq_prepare_annotation2.py	exon	.	+	.	KANSL1-AS1	7	1.06544558384296e-08	1.84586053909429e-07
ENSG00000164946.50	ENSG00000164946	chr9	dexseq_prepare_annotation2.py	exon	.	-	.	FREM1	22	1.12590139747728e-08	1.94809811030171e-07
ENSG00000055609.26	ENSG00000055609	chr7	dexseq_prepare_annotation2.py	exon	.	-	.	KMT2C	20	1.14210803430223e-08	1.97360947899397e-07
ENSG00000171759.44	ENSG00000171759	chr12	dexseq_prepare_annotation2.py	exon	.	-	.	PAH	10	1.15556758259021e-08	1.99431459010709e-07
ENSG00000260765.10	ENSG00000260765	chr16	dexseq_prepare_annotation2.py	exon	.	+	.	CES1P2	4	1.18518914694608e-08	2.04282410308868e-07
ENSG00000159082.52	ENSG00000159082	chr21	dexseq_prepare_annotation2.py	exon	.	-	.	SYNJ1	27	1.19696933832968e-08	2.06049721812466e-07
ENSG00000099953.33	ENSG00000099953	chr22	dexseq_prepare_annotation2.py	exon	.	+	.	MMP11	28	1.21333065181832e-08	2.08600133464205e-07
ENSG00000185864.ENSG00000185710.82	ENSG00000185864+ENSG00000185710	chr16	dexseq_prepare_annotation2.py	exon	.	-	.		15	1.21495967013814e-08	2.08614449213541e-07
ENSG00000203832.84	ENSG00000203832	chr1	dexseq_prepare_annotation2.py	exon	.	-	.	NBPF20	43	1.40160928906317e-08	2.40357293077466e-07
ENSG00000127616.74	ENSG00000127616	chr19	dexseq_prepare_annotation2.py	exon	.	+	.	SMARCA4	32	1.42016422947899e-08	2.43230157881326e-07
ENSG00000204316.ENSG00000188878.ENSG00000267426.117	ENSG00000204316+ENSG00000188878+ENSG00000267426	chr17	dexseq_prepare_annotation2.py	exon	.	-	.		31	1.43367503695689e-08	2.45232931543348e-07
ENSG00000149043.43	ENSG00000149043	chr11	dexseq_prepare_annotation2.py	exon	.	+	.	SYT8	23	1.43812938636507e-08	2.45683470865607e-07
ENSG00000135636.47	ENSG00000135636	chr2	dexseq_prepare_annotation2.py	exon	.	+	.	DYSF	33	1.46416264307744e-08	2.49697972929295e-07
ENSG00000227028.38	ENSG00000227028	chr2	dexseq_prepare_annotation2.py	exon	.	+	.	SLC8A1-AS1	28	1.46532894605811e-08	2.49697972929295e-07
ENSG00000267009.ENSG00000108946.ENSG00000141337.95	ENSG00000267009+ENSG00000108946+ENSG00000141337	chr17	dexseq_prepare_annotation2.py	exon	.	+	.		13	1.4755656375272e-08	2.51125269155954e-07
ENSG00000230493.ENSG00000072134.71	ENSG00000230493+ENSG00000072134	chr17	dexseq_prepare_annotation2.py	exon	.	+	.		13	1.51947462546762e-08	2.58272412409458e-07
ENSG00000172728.ENSG00000129696.49	ENSG00000172728+ENSG00000129696	chr8	dexseq_prepare_annotation2.py	exon	.	-	.		18	1.54555626368087e-08	2.62375186599207e-07
ENSG00000255819.ENSG00000183542.ENSG00000213809.34	ENSG00000255819+ENSG00000183542+ENSG00000213809	chr12	dexseq_prepare_annotation2.py	exon	.	-	.		5	1.56971629334785e-08	2.66141847927419e-07
ENSG00000232774.ENSG00000258989.ENSG00000027075.33	ENSG00000232774+ENSG00000258989+ENSG00000027075	chr14	dexseq_prepare_annotation2.py	exon	.	+	.		23	1.59195733287857e-08	2.69574104950178e-07
ENSG00000059145.59	ENSG00000059145	chr16	dexseq_prepare_annotation2.py	exon	.	-	.	UNKL	28	1.59661067966674e-08	2.70023279859427e-07
ENSG00000254377.10	ENSG00000254377	chr8	dexseq_prepare_annotation2.py	exon	.	+	.	LINC00966	10	1.59993676355512e-08	2.70247140937921e-07
ENSG00000164300.23	ENSG00000164300	chr5	dexseq_prepare_annotation2.py	exon	.	-	.	SERINC5	8	1.60979389428871e-08	2.71572229966505e-07
ENSG00000223344.3	ENSG00000223344	chr1	dexseq_prepare_annotation2.py	exon	.	-	.	RP11-541F9.1	4	1.62537030688151e-08	2.73857648710023e-07
ENSG00000063127.22	ENSG00000063127	chr19	dexseq_prepare_annotation2.py	exon	.	-	.	SLC6A16	6	1.62852374541466e-08	2.74046838754566e-07
ENSG00000163516.51	ENSG00000163516	chr2	dexseq_prepare_annotation2.py	exon	.	+	.	ANKZF1	25	1.63297418345152e-08	2.74200583331098e-07
ENSG00000100065.36	ENSG00000100065	chr22	dexseq_prepare_annotation2.py	exon	.	-	.	CARD10	15	1.6335008076334e-08	2.74200583331098e-07
ENSG00000226251.5	ENSG00000226251	chr1	dexseq_prepare_annotation2.py	exon	.	-	.	RP11-15I11.3	4	1.63719196970085e-08	2.74478792833325e-07
ENSG00000267787.ENSG00000267040.10	ENSG00000267787+ENSG00000267040	chr18	dexseq_prepare_annotation2.py	exon	.	+	.		7	1.71125480363788e-08	2.8653963808805e-07
ENSG00000255608.1	ENSG00000255608	chr12	dexseq_prepare_annotation2.py	exon	.	+	.	RP3-377H17.2	2	1.72377278149127e-08	2.88278035427586e-07
ENSG00000126773.34	ENSG00000126773	chr14	dexseq_prepare_annotation2.py	exon	.	+	.	PCNXL4	23	1.72947181193152e-08	2.88873163042423e-07
ENSG00000055163.92	ENSG00000055163	chr5	dexseq_prepare_annotation2.py	exon	.	+	.	CYFIP2	25	1.77222401552788e-08	2.95648149735034e-07
ENSG00000125753.37	ENSG00000125753	chr19	dexseq_prepare_annotation2.py	exon	.	+	.	VASP	22	1.78489178763053e-08	2.9739382180076e-07
ENSG00000197461.13	ENSG00000197461	chr7	dexseq_prepare_annotation2.py	exon	.	-	.	PDGFA	10	1.82674783940283e-08	3.03992464125531e-07
ENSG00000170324.25	ENSG00000170324	chr10	dexseq_prepare_annotation2.py	exon	.	-	.	FRMPD2	3	1.83632072192862e-08	3.05209168265377e-07
ENSG00000149269.48	ENSG00000149269	chr11	dexseq_prepare_annotation2.py	exon	.	-	.	PAK1	26	1.91645976833234e-08	3.18137036081345e-07
ENSG00000185187.53	ENSG00000185187	chr11	dexseq_prepare_annotation2.py	exon	.	-	.	SIGIRR	31	1.93049402516569e-08	3.20073063435334e-07
ENSG00000188997.14	ENSG00000188997	chr11	dexseq_prepare_annotation2.py	exon	.	-	.	KCTD21	7	1.99892082522207e-08	3.31011478002417e-07
ENSG00000099622.103	ENSG00000099622	chr19	dexseq_prepare_annotation2.py	exon	.	+	.	CIRBP	36	2.11578425273517e-08	3.49934121016101e-07
ENSG00000145362.95	ENSG00000145362	chr4	dexseq_prepare_annotation2.py	exon	.	+	.	ANK2	45	2.12064725705999e-08	3.503091233939e-07
ENSG00000092140.38	ENSG00000092140	chr14	dexseq_prepare_annotation2.py	exon	.	+	.	G2E3	26	2.12946077467585e-08	3.51334995293707e-07
ENSG00000166340.30	ENSG00000166340	chr11	dexseq_prepare_annotation2.py	exon	.	-	.	TPP1	21	2.1397334006952e-08	3.5243704828214e-07
ENSG00000183292.12	ENSG00000183292	chr2	dexseq_prepare_annotation2.py	exon	.	+	.	AC140481.2	8	2.14136321570358e-08	3.5243704828214e-07
ENSG00000109471.6	ENSG00000109471	chr4	dexseq_prepare_annotation2.py	exon	.	-	.	IL2	4	2.17407441423107e-08	3.57384997496498e-07
ENSG00000166863.ENSG00000166866.64	ENSG00000166863+ENSG00000166866	chr12	dexseq_prepare_annotation2.py	exon	.	-	.		21	2.22033392245654e-08	3.64545335978995e-07
ENSG00000111783.28	ENSG00000111783	chr12	dexseq_prepare_annotation2.py	exon	.	+	.	RFX4	5	2.23947230959712e-08	3.67240805471722e-07
ENSG00000073331.24	ENSG00000073331	chr4	dexseq_prepare_annotation2.py	exon	.	+	.	ALPK1	9	2.27723218291603e-08	3.72979678891199e-07
ENSG00000256269.22	ENSG00000256269	chr11	dexseq_prepare_annotation2.py	exon	.	+	.	HMBS	5	2.28077569370001e-08	3.73107257723337e-07
ENSG00000137860.17	ENSG00000137860	chr15	dexseq_prepare_annotation2.py	exon	.	+	.	SLC28A2	6	2.30763723494231e-08	3.767741260702e-07
ENSG00000126261.33	ENSG00000126261	chr19	dexseq_prepare_annotation2.py	exon	.	+	.	UBA2	7	2.3087744684355e-08	3.767741260702e-07
ENSG00000261218.ENSG00000197943.70	ENSG00000261218+ENSG00000197943	chr16	dexseq_prepare_annotation2.py	exon	.	+	.		38	2.33484923475537e-08	3.80569145800224e-07
ENSG00000163359.64	ENSG00000163359	chr2	dexseq_prepare_annotation2.py	exon	.	-	.	COL6A3	23	2.36017804762653e-08	3.84233569731817e-07
ENSG00000105426.16	ENSG00000105426	chr19	dexseq_prepare_annotation2.py	exon	.	-	.	PTPRS	8	2.38619985291285e-08	3.88001845962793e-07
ENSG00000104549.22	ENSG00000104549	chr8	dexseq_prepare_annotation2.py	exon	.	+	.	SQLE	7	2.39371313893955e-08	3.88755144682649e-07
ENSG00000158125.36	ENSG00000158125	chr2	dexseq_prepare_annotation2.py	exon	.	-	.	XDH	23	2.42486443268317e-08	3.93340990186203e-07
ENSG00000160299.61	ENSG00000160299	chr21	dexseq_prepare_annotation2.py	exon	.	+	.	PCNT	34	2.44235945470022e-08	3.95703279719499e-07
ENSG00000223643.5	ENSG00000223643	chr1	dexseq_prepare_annotation2.py	exon	.	-	.	RP11-108M9.1	6	2.5458038643361e-08	4.1196845267482e-07
ENSG00000140798.52	ENSG00000140798	chr16	dexseq_prepare_annotation2.py	exon	.	-	.	ABCC12	28	2.56173311410449e-08	4.14049701891668e-07
ENSG00000131037.57	ENSG00000131037	chr19	dexseq_prepare_annotation2.py	exon	.	+	.	EPS8L1	37	2.61768834279065e-08	4.225875822285e-07
ENSG00000172974.2	ENSG00000172974	chr2	dexseq_prepare_annotation2.py	exon	.	+	.	AC007318.5	3	2.68570642273184e-08	4.33050106107395e-07
ENSG00000147130.41	ENSG00000147130	chrX	dexseq_prepare_annotation2.py	exon	.	-	.	ZMYM3	20	2.72589665337465e-08	4.39005981311985e-07
ENSG00000145703.72	ENSG00000145703	chr5	dexseq_prepare_annotation2.py	exon	.	+	.	IQGAP2	43	2.74179762813115e-08	4.41040533840978e-07
ENSG00000102897.25	ENSG00000102897	chr16	dexseq_prepare_annotation2.py	exon	.	+	.	LYRM1	16	2.81247797587583e-08	4.51871461457383e-07
ENSG00000167851.15	ENSG00000167851	chr17	dexseq_prepare_annotation2.py	exon	.	+	.	CD300A	8	2.8364809389326e-08	4.55186049367828e-07
ENSG00000105137.13	ENSG00000105137	chr19	dexseq_prepare_annotation2.py	exon	.	+	.	SYDE1	13	2.91678331005496e-08	4.67516716775555e-07
ENSG00000156113.68	ENSG00000156113	chr10	dexseq_prepare_annotation2.py	exon	.	-	.	KCNMA1	30	2.98619323530559e-08	4.78074304907287e-07
ENSG00000004399.60	ENSG00000004399	chr3	dexseq_prepare_annotation2.py	exon	.	-	.	PLXND1	16	3.02936514466402e-08	4.84411279530636e-07
ENSG00000196912.61	ENSG00000196912	chr2	dexseq_prepare_annotation2.py	exon	.	-	.	ANKRD36B	17	3.20032694857805e-08	5.11143343171709e-07
ENSG00000130948.21	ENSG00000130948	chr9	dexseq_prepare_annotation2.py	exon	.	-	.	HSD17B3	11	3.20787966449618e-08	5.11744018345632e-07
ENSG00000103343.ENSG00000103351.ENSG00000263212.ENSG00000262621.ENSG00000122390.139	ENSG00000103343+ENSG00000103351+ENSG00000263212+ENSG00000262621+ENSG00000122390	chr16	dexseq_prepare_annotation2.py	exon	.	+	.		70	3.23033643645345e-08	5.14718070205144e-07
ENSG00000068097.44	ENSG00000068097	chr17	dexseq_prepare_annotation2.py	exon	.	-	.	HEATR6	23	3.24974834459516e-08	5.17200514842645e-07
ENSG00000103245.55	ENSG00000103245	chr16	dexseq_prepare_annotation2.py	exon	.	-	.	NARFL	37	3.25735723085167e-08	5.1748731490236e-07
ENSG00000238098.38	ENSG00000238098	chr16	dexseq_prepare_annotation2.py	exon	.	+	.	ABCA17P	18	3.25921915876561e-08	5.1748731490236e-07
ENSG00000176853.39	ENSG00000176853	chr8	dexseq_prepare_annotation2.py	exon	.	+	.	FAM91A1	17	3.30466851253986e-08	5.2408702990879e-07
ENSG00000146250.4	ENSG00000146250	chr6	dexseq_prepare_annotation2.py	exon	.	+	.	PRSS35	5	3.31607431362341e-08	5.25278626017155e-07
ENSG00000101940.41	ENSG00000101940	chrX	dexseq_prepare_annotation2.py	exon	.	+	.	WDR13	25	3.33547637391242e-08	5.27732580800962e-07
ENSG00000261108.1	ENSG00000261108	chr16	dexseq_prepare_annotation2.py	exon	.	-	.	RP11-586K12.5	2	3.36265378159183e-08	5.31409548435168e-07
ENSG00000133226.69	ENSG00000133226	chr1	dexseq_prepare_annotation2.py	exon	.	+	.	SRRM1	35	3.37437857053683e-08	5.32638750736433e-07
ENSG00000068354.17	ENSG00000068354	chrX	dexseq_prepare_annotation2.py	exon	.	+	.	TBC1D25	11	3.44080908367576e-08	5.42490179828132e-07
ENSG00000104904.32	ENSG00000104904	chr19	dexseq_prepare_annotation2.py	exon	.	+	.	OAZ1	18	3.54287167642936e-08	5.57929943349949e-07
ENSG00000066926.11	ENSG00000066926	chr18	dexseq_prepare_annotation2.py	exon	.	-	.	FECH	9	3.57235900303541e-08	5.61917914976293e-07
ENSG00000162994.27	ENSG00000162994	chr2	dexseq_prepare_annotation2.py	exon	.	-	.	CLHC1	8	3.57885745181956e-08	5.62284751685178e-07
ENSG00000166157.ENSG00000187172.51	ENSG00000166157+ENSG00000187172	chr21	dexseq_prepare_annotation2.py	exon	.	-	.		14	3.59463622448344e-08	5.641070986701e-07
ENSG00000226263.2	ENSG00000226263	chr20	dexseq_prepare_annotation2.py	exon	.	-	.	ISM1-AS1	2	3.69127248459495e-08	5.78599459373908e-07
ENSG00000177830.74	ENSG00000177830	chr11	dexseq_prepare_annotation2.py	exon	.	-	.	CHID1	45	3.71533652892968e-08	5.81695844483005e-07
ENSG00000225243.4	ENSG00000225243	chr1	dexseq_prepare_annotation2.py	exon	.	-	.	RP1-127D3.4	2	3.84066923567639e-08	6.00621923576924e-07
ENSG00000163157.ENSG00000163159.19	ENSG00000163157+ENSG00000163159	chr1	dexseq_prepare_annotation2.py	exon	.	-	.		17	4.0248843700096e-08	6.28701845574648e-07
ENSG00000176761.5	ENSG00000176761	chr19	dexseq_prepare_annotation2.py	exon	.	+	.	ZNF285B	5	4.03594880493727e-08	6.29701330305589e-07
ENSG00000167604.32	ENSG00000167604	chr19	dexseq_prepare_annotation2.py	exon	.	-	.	NFKBID	21	4.06336145119218e-08	6.33246260338218e-07
ENSG00000133710.32	ENSG00000133710	chr5	dexseq_prepare_annotation2.py	exon	.	+	.	SPINK5	15	4.06816172837886e-08	6.33263099033462e-07
ENSG00000152894.77	ENSG00000152894	chr6	dexseq_prepare_annotation2.py	exon	.	-	.	PTPRK	30	4.10168340048265e-08	6.37745612591173e-07
ENSG00000213599.ENSG00000261052.ENSG00000132207.21	ENSG00000213599+ENSG00000261052+ENSG00000132207	chr16	dexseq_prepare_annotation2.py	exon	.	+	.		8	4.14275821754406e-08	6.433908504485e-07
ENSG00000018408.37	ENSG00000018408	chr3	dexseq_prepare_annotation2.py	exon	.	-	.	WWTR1	18	4.22690425860831e-08	6.55010754100697e-07
ENSG00000158796.34	ENSG00000158796	chr1	dexseq_prepare_annotation2.py	exon	.	-	.	DEDD	21	4.22728487567951e-08	6.55010754100697e-07
ENSG00000166313.50	ENSG00000166313	chr11	dexseq_prepare_annotation2.py	exon	.	-	.	APBB1	43	4.2328582659475e-08	6.5512219217004e-07
ENSG00000198885.11	ENSG00000198885	chr2	dexseq_prepare_annotation2.py	exon	.	+	.	ITPRIPL1	3	4.26775879271561e-08	6.597671554008e-07
ENSG00000025770.40	ENSG00000025770	chr22	dexseq_prepare_annotation2.py	exon	.	+	.	NCAPH2	12	4.30534985563324e-08	6.64816952535769e-07
ENSG00000113552.25	ENSG00000113552	chr5	dexseq_prepare_annotation2.py	exon	.	-	.	GNPDA1	10	4.39417123411619e-08	6.77756971150081e-07
ENSG00000183185.11	ENSG00000183185	chr3	dexseq_prepare_annotation2.py	exon	.	-	.	GABRR3	10	4.50617740419948e-08	6.94239386382147e-07
ENSG00000135336.32	ENSG00000135336	chr6	dexseq_prepare_annotation2.py	exon	.	+	.	ORC3	19	4.65122225703424e-08	7.1576847868796e-07
ENSG00000068383.25	ENSG00000068383	chr10	dexseq_prepare_annotation2.py	exon	.	+	.	INPP5A	17	4.68635507037757e-08	7.20353622207468e-07
ENSG00000063978.ENSG00000206113.ENSG00000125386.ENSG00000249428.116	ENSG00000063978+ENSG00000206113+ENSG00000125386+ENSG00000249428	chr4	dexseq_prepare_annotation2.py	exon	.	+	.		61	4.75439647661231e-08	7.29981056295333e-07
ENSG00000079805.45	ENSG00000079805	chr19	dexseq_prepare_annotation2.py	exon	.	+	.	DNM2	10	4.79523764554324e-08	7.35415082548314e-07
ENSG00000175879.15	ENSG00000175879	chr2	dexseq_prepare_annotation2.py	exon	.	+	.	HOXD8	13	4.90582226290729e-08	7.51520740751382e-07
ENSG00000166946.ENSG00000137842.70	ENSG00000166946+ENSG00000137842	chr15	dexseq_prepare_annotation2.py	exon	.	+	.		25	4.95592318816277e-08	7.58334913236334e-07
ENSG00000214022.ENSG00000196456.60	ENSG00000214022+ENSG00000196456	chr7	dexseq_prepare_annotation2.py	exon	.	+	.		19	5.03786413838735e-08	7.70000163212635e-07
ENSG00000146938.21	ENSG00000146938	chrX	dexseq_prepare_annotation2.py	exon	.	-	.	NLGN4X	17	5.18290772094305e-08	7.91272880111396e-07
ENSG00000224184.19	ENSG00000224184	chr2	dexseq_prepare_annotation2.py	exon	.	+	.	AC096559.1	11	5.2132239552084e-08	7.95001926547938e-07
ENSG00000067225.62	ENSG00000067225	chr15	dexseq_prepare_annotation2.py	exon	.	-	.	PKM	40	5.34835663834287e-08	8.14688726761572e-07
ENSG00000135912.67	ENSG00000135912	chr2	dexseq_prepare_annotation2.py	exon	.	+	.	TTLL4	10	5.36450515729165e-08	8.16227301046314e-07
ENSG00000179698.42	ENSG00000179698	chr8	dexseq_prepare_annotation2.py	exon	.	+	.	KIAA1875	22	5.45692900681838e-08	8.29354885991226e-07
ENSG00000077063.46	ENSG00000077063	chr7	dexseq_prepare_annotation2.py	exon	.	-	.	CTTNBP2	32	5.4917495320516e-08	8.33708117936652e-07
ENSG00000148735.20	ENSG00000148735	chr10	dexseq_prepare_annotation2.py	exon	.	+	.	PLEKHS1	18	5.50152287184903e-08	8.34253400881736e-07
ENSG00000167508.45	ENSG00000167508	chr16	dexseq_prepare_annotation2.py	exon	.	-	.	MVD	21	5.513118526786e-08	8.35073486391737e-07
ENSG00000163739.5	ENSG00000163739	chr4	dexseq_prepare_annotation2.py	exon	.	+	.	CXCL1	3	5.72091110961393e-08	8.65576416315578e-07
ENSG00000141556.92	ENSG00000141556	chr17	dexseq_prepare_annotation2.py	exon	.	+	.	TBCD	45	5.74942932610103e-08	8.68917112934597e-07
ENSG00000226994.23	ENSG00000226994	chr2	dexseq_prepare_annotation2.py	exon	.	+	.	AC012593.1	14	5.79543799162367e-08	8.74890728578893e-07
ENSG00000137486.35	ENSG00000137486	chr11	dexseq_prepare_annotation2.py	exon	.	-	.	ARRB1	22	5.88091587002979e-08	8.86802688066167e-07
ENSG00000160298.29	ENSG00000160298	chr21	dexseq_prepare_annotation2.py	exon	.	-	.	C21orf58	22	5.89073762051133e-08	8.87292354089518e-07
ENSG00000178057.17	ENSG00000178057	chr3	dexseq_prepare_annotation2.py	exon	.	+	.	NDUFAF3	10	5.98366666743045e-08	9.00285009405144e-07
ENSG00000187778.53	ENSG00000187778	chr12	dexseq_prepare_annotation2.py	exon	.	-	.	MCRS1	7	6.14437319997803e-08	9.23434974464405e-07
ENSG00000139351.18	ENSG00000139351	chr12	dexseq_prepare_annotation2.py	exon	.	-	.	SYCP3	14	6.18153659314976e-08	9.27986850513338e-07
ENSG00000019102.ENSG00000149564.26	ENSG00000019102+ENSG00000149564	chr11	dexseq_prepare_annotation2.py	exon	.	-	.		15	6.3752846838596e-08	9.56009356592991e-07
ENSG00000112659.67	ENSG00000112659	chr6	dexseq_prepare_annotation2.py	exon	.	+	.	CUL9	28	6.50087321304347e-08	9.73760098593059e-07
ENSG00000162694.19	ENSG00000162694	chr1	dexseq_prepare_annotation2.py	exon	.	-	.	EXTL2	16	6.69537125043053e-08	1.00178193343471e-06
ENSG00000242111.7	ENSG00000242111	chr9	dexseq_prepare_annotation2.py	exon	.	+	.	RP11-86L19.2	6	6.7400427090124e-08	1.00734901883534e-06
ENSG00000188130.ENSG00000100429.107	ENSG00000188130+ENSG00000100429	chr22	dexseq_prepare_annotation2.py	exon	.	-	.		24	6.86036214624816e-08	1.02419742838236e-06
ENSG00000086015.47	ENSG00000086015	chr1	dexseq_prepare_annotation2.py	exon	.	+	.	MAST2	15	6.87906794271404e-08	1.02585525916982e-06
ENSG00000148481.22	ENSG00000148481	chr10	dexseq_prepare_annotation2.py	exon	.	-	.	FAM188A	11	6.90092502998139e-08	1.02797885435573e-06
ENSG00000237675.6	ENSG00000237675	chr10	dexseq_prepare_annotation2.py	exon	.	+	.	TEX36-AS1	5	6.95391474677145e-08	1.0347302472153e-06
ENSG00000117625.47	ENSG00000117625	chr1	dexseq_prepare_annotation2.py	exon	.	+	.	RCOR3	31	7.02685536455162e-08	1.04443215859018e-06
ENSG00000163785.28	ENSG00000163785	chr3	dexseq_prepare_annotation2.py	exon	.	-	.	RYK	14	7.03869089907197e-08	1.04504040015264e-06
ENSG00000011422.38	ENSG00000011422	chr19	dexseq_prepare_annotation2.py	exon	.	-	.	PLAUR	16	7.04846211855828e-08	1.04534115112157e-06
ENSG00000105829.15	ENSG00000105829	chr7	dexseq_prepare_annotation2.py	exon	.	-	.	BET1	12	7.26060656618907e-08	1.0756218026047e-06
ENSG00000166220.9	ENSG00000166220	chr10	dexseq_prepare_annotation2.py	exon	.	-	.	TBATA	6	7.28361926272944e-08	1.07678379259413e-06
ENSG00000186522.40	ENSG00000186522	chr2	dexseq_prepare_annotation2.py	exon	.	-	.	SEPT10	13	7.28440725132218e-08	1.07678379259413e-06
ENSG00000077616.26	ENSG00000077616	chr11	dexseq_prepare_annotation2.py	exon	.	+	.	NAALAD2	16	7.31990467796133e-08	1.0808471940237e-06
ENSG00000077327.27	ENSG00000077327	chr10	dexseq_prepare_annotation2.py	exon	.	+	.	SPAG6	19	7.43800856890817e-08	1.09708594148617e-06
ENSG00000142621.51	ENSG00000142621	chr1	dexseq_prepare_annotation2.py	exon	.	+	.	FHAD1	27	7.55367976953423e-08	1.11293080971216e-06
ENSG00000213471.ENSG00000182768.ENSG00000261147.25	ENSG00000213471+ENSG00000182768+ENSG00000261147	chr15	dexseq_prepare_annotation2.py	exon	.	+	.		5	7.60178550179546e-08	1.11879713339402e-06
ENSG00000101224.25	ENSG00000101224	chr20	dexseq_prepare_annotation2.py	exon	.	+	.	CDC25B	18	7.61809798704025e-08	1.11997658423851e-06
ENSG00000249700.39	ENSG00000249700	chr4	dexseq_prepare_annotation2.py	exon	.	-	.	SRD5A3-AS1	22	7.6576595405715e-08	1.12456771664367e-06
ENSG00000186148.ENSG00000240069.23	ENSG00000186148+ENSG00000240069	chr2	dexseq_prepare_annotation2.py	exon	.	+	.		5	7.67796853812004e-08	1.1263246020703e-06
ENSG00000258913.6	ENSG00000258913	chr14	dexseq_prepare_annotation2.py	exon	.	+	.	RP11-260M19.2	7	7.77306223102857e-08	1.1390363503796e-06
ENSG00000220205.ENSG00000179094.ENSG00000263620.79	ENSG00000220205+ENSG00000179094+ENSG00000263620	chr17	dexseq_prepare_annotation2.py	exon	.	-	.		46	7.79618957729498e-08	1.14118627478496e-06
ENSG00000196422.10	ENSG00000196422	chr9	dexseq_prepare_annotation2.py	exon	.	+	.	PPP1R26	9	7.87841230757747e-08	1.15143415899306e-06
ENSG00000197905.28	ENSG00000197905	chr12	dexseq_prepare_annotation2.py	exon	.	+	.	TEAD4	21	7.88326291426782e-08	1.15143415899306e-06
ENSG00000075891.28	ENSG00000075891	chr10	dexseq_prepare_annotation2.py	exon	.	+	.	PAX2	3	8.05074462714167e-08	1.17462539986923e-06
ENSG00000158683.61	ENSG00000158683	chr7	dexseq_prepare_annotation2.py	exon	.	-	.	PKD1L1	36	8.08469049690814e-08	1.17830435147162e-06
ENSG00000068903.47	ENSG00000068903	chr19	dexseq_prepare_annotation2.py	exon	.	-	.	SIRT2	31	8.10746650926885e-08	1.18034916946162e-06
ENSG00000100883.35	ENSG00000100883	chr14	dexseq_prepare_annotation2.py	exon	.	+	.	SRP54	14	8.28904162097553e-08	1.20548389780911e-06
ENSG00000160688.29	ENSG00000160688	chr1	dexseq_prepare_annotation2.py	exon	.	+	.	FLAD1	6	8.31139890055201e-08	1.20743422563886e-06
ENSG00000027847.20	ENSG00000027847	chr5	dexseq_prepare_annotation2.py	exon	.	+	.	B4GALT7	2	8.49749163354521e-08	1.23218932394873e-06
ENSG00000168310.25	ENSG00000168310	chr4	dexseq_prepare_annotation2.py	exon	.	-	.	IRF2	3	8.50006120773764e-08	1.23218932394873e-06
ENSG00000185010.33	ENSG00000185010	chrX	dexseq_prepare_annotation2.py	exon	.	-	.	F8	24	9.06709268521564e-08	1.31297728411663e-06
ENSG00000147649.21	ENSG00000147649	chr8	dexseq_prepare_annotation2.py	exon	.	+	.	MTDH	15	9.1627601359644e-08	1.32540847583039e-06
ENSG00000242600.19	ENSG00000242600	chr10	dexseq_prepare_annotation2.py	exon	.	+	.	MBL1P	9	9.24548018832351e-08	1.33594219080957e-06
ENSG00000184949.46	ENSG00000184949	chr22	dexseq_prepare_annotation2.py	exon	.	-	.	FAM227A	19	9.79139327605357e-08	1.41331169683015e-06
ENSG00000170545.19	ENSG00000170545	chr12	dexseq_prepare_annotation2.py	exon	.	-	.	SMAGP	13	9.83180566065576e-08	1.41762873072874e-06
ENSG00000196814.18	ENSG00000196814	chr9	dexseq_prepare_annotation2.py	exon	.	+	.	MVB12B	7	9.90110186879767e-08	1.42609680705756e-06
ENSG00000111011.40	ENSG00000111011	chr12	dexseq_prepare_annotation2.py	exon	.	-	.	RSRC2	33	9.94009572820643e-08	1.43018690775985e-06
ENSG00000133606.46	ENSG00000133606	chr7	dexseq_prepare_annotation2.py	exon	.	-	.	MKRN1	12	9.99587288633457e-08	1.43668051622973e-06
ENSG00000124006.52	ENSG00000124006	chr2	dexseq_prepare_annotation2.py	exon	.	-	.	OBSL1	26	1.00339993111361e-07	1.44062611386269e-06
ENSG00000109536.23	ENSG00000109536	chr4	dexseq_prepare_annotation2.py	exon	.	+	.	FRG1	11	1.01359854990116e-07	1.45372221354581e-06
ENSG00000204661.20	ENSG00000204661	chr5	dexseq_prepare_annotation2.py	exon	.	-	.	C5orf60	15	1.02755716703399e-07	1.47217744440454e-06
ENSG00000255267.5	ENSG00000255267	chr11	dexseq_prepare_annotation2.py	exon	.	+	.	RP11-430H10.2	3	1.02928395199252e-07	1.47308761570425e-06
ENSG00000179715.16	ENSG00000179715	chr12	dexseq_prepare_annotation2.py	exon	.	+	.	PCED1B	16	1.03602785561621e-07	1.48116863764792e-06
ENSG00000137868.62	ENSG00000137868	chr15	dexseq_prepare_annotation2.py	exon	.	-	.	STRA6	43	1.04566770471057e-07	1.49336839606073e-06
ENSG00000105329.13	ENSG00000105329	chr19	dexseq_prepare_annotation2.py	exon	.	-	.	TGFB1	5	1.10503584417705e-07	1.57648665465258e-06
ENSG00000179571.12	ENSG00000179571	chr1	dexseq_prepare_annotation2.py	exon	.	-	.	NBPF23	5	1.11346263582032e-07	1.58683122840876e-06
ENSG00000158417.20	ENSG00000158417	chr2	dexseq_prepare_annotation2.py	exon	.	+	.	EIF5B	11	1.12216389253967e-07	1.59754471452694e-06
ENSG00000223797.11	ENSG00000223797	chr3	dexseq_prepare_annotation2.py	exon	.	-	.	ENTPD3-AS1	7	1.14423591337357e-07	1.62725056763854e-06
ENSG00000177042.14	ENSG00000177042	chr11	dexseq_prepare_annotation2.py	exon	.	+	.	TMEM80	4	1.17427772083467e-07	1.66821601267208e-06
ENSG00000151503.63	ENSG00000151503	chr11	dexseq_prepare_annotation2.py	exon	.	-	.	NCAPD3	35	1.18072146780027e-07	1.67560640688038e-06
ENSG00000174136.17	ENSG00000174136	chr5	dexseq_prepare_annotation2.py	exon	.	+	.	RGMB	10	1.18873260358846e-07	1.68520327920482e-06
ENSG00000254634.ENSG00000183336.ENSG00000261740.32	ENSG00000254634+ENSG00000183336+ENSG00000261740	chr16	dexseq_prepare_annotation2.py	exon	.	-	.		14	1.19468801536938e-07	1.69186877811387e-06
ENSG00000261263.3	ENSG00000261263	chr16	dexseq_prepare_annotation2.py	exon	.	-	.	RP11-586K12.13	4	1.20927378023395e-07	1.71072944843159e-06
ENSG00000169427.12	ENSG00000169427	chr8	dexseq_prepare_annotation2.py	exon	.	-	.	KCNK9	11	1.21356002312582e-07	1.71499540022053e-06
ENSG00000117528.32	ENSG00000117528	chr1	dexseq_prepare_annotation2.py	exon	.	+	.	ABCD3	19	1.22530772359572e-07	1.72978588259914e-06
ENSG00000181378.48	ENSG00000181378	chr2	dexseq_prepare_annotation2.py	exon	.	-	.	CCDC108	17	1.26097458184008e-07	1.77827721593664e-06
ENSG00000095585.27	ENSG00000095585	chr10	dexseq_prepare_annotation2.py	exon	.	-	.	BLNK	22	1.26401346161326e-07	1.78070205406395e-06
ENSG00000223662.4	ENSG00000223662	chr21	dexseq_prepare_annotation2.py	exon	.	+	.	SAMSN1-AS1	5	1.26551921106743e-07	1.78096426199855e-06
ENSG00000118564.40	ENSG00000118564	chr4	dexseq_prepare_annotation2.py	exon	.	-	.	FBXL5	25	1.27960867850134e-07	1.79891653385979e-06
ENSG00000151726.41	ENSG00000151726	chr4	dexseq_prepare_annotation2.py	exon	.	-	.	ACSL1	28	1.30061519404761e-07	1.82654554202565e-06
ENSG00000171314.7	ENSG00000171314	chr10	dexseq_prepare_annotation2.py	exon	.	+	.	PGAM1	5	1.32201693626806e-07	1.85467157711785e-06
ENSG00000064652.32	ENSG00000064652	chr5	dexseq_prepare_annotation2.py	exon	.	+	.	SNX24	14	1.40325621511279e-07	1.96659874134603e-06
ENSG00000134640.5	ENSG00000134640	chr11	dexseq_prepare_annotation2.py	exon	.	+	.	MTNR1B	4	1.40912160109268e-07	1.97277024152975e-06
ENSG00000164796.83	ENSG00000164796	chr8	dexseq_prepare_annotation2.py	exon	.	-	.	CSMD3	23	1.44754572396509e-07	2.02446394721584e-06
ENSG00000135775.37	ENSG00000135775	chr1	dexseq_prepare_annotation2.py	exon	.	+	.	COG2	22	1.51174320026175e-07	2.11205861601786e-06
ENSG00000100296.ENSG00000184117.77	ENSG00000100296+ENSG00000184117	chr22	dexseq_prepare_annotation2.py	exon	.	-	.		38	1.52139842220522e-07	2.12334985585126e-06
ENSG00000162367.13	ENSG00000162367	chr1	dexseq_prepare_annotation2.py	exon	.	-	.	TAL1	13	1.55045551315237e-07	2.1616681410645e-06
ENSG00000137975.5	ENSG00000137975	chr1	dexseq_prepare_annotation2.py	exon	.	+	.	CLCA2	5	1.55683516146313e-07	2.16832273881387e-06
ENSG00000228353.1	ENSG00000228353	chr10	dexseq_prepare_annotation2.py	exon	.	+	.	RP11-184A2.2	2	1.5966834409444e-07	2.22152986793666e-06
ENSG00000234763.1	ENSG00000234763	chr6	dexseq_prepare_annotation2.py	exon	.	-	.	RP11-203H2.2	2	1.63782749580637e-07	2.27642841229688e-06
ENSG00000104635.18	ENSG00000104635	chr8	dexseq_prepare_annotation2.py	exon	.	+	.	SLC39A14	19	1.67758695516145e-07	2.32929151716656e-06
ENSG00000197157.38	ENSG00000197157	chr7	dexseq_prepare_annotation2.py	exon	.	+	.	SND1	14	1.687720324437e-07	2.34095308310399e-06
ENSG00000085063.ENSG00000205177.43	ENSG00000085063+ENSG00000205177	chr11	dexseq_prepare_annotation2.py	exon	.	-	.		18	1.71435867794518e-07	2.3754604432801e-06
ENSG00000211965.1	ENSG00000211965	chr14	dexseq_prepare_annotation2.py	exon	.	-	.	IGHV3-49	2	1.72434152979463e-07	2.38684238831881e-06
ENSG00000138162.80	ENSG00000138162	chr10	dexseq_prepare_annotation2.py	exon	.	+	.	TACC2	37	1.82860058537203e-07	2.52835339907663e-06
ENSG00000141086.ENSG00000205220.ENSG00000261884.54	ENSG00000141086+ENSG00000205220+ENSG00000261884	chr16	dexseq_prepare_annotation2.py	exon	.	-	.		43	1.83118664037027e-07	2.52835339907663e-06
ENSG00000266714.135	ENSG00000266714	chr17	dexseq_prepare_annotation2.py	exon	.	+	.	MYO15B	27	1.83219444598173e-07	2.52835339907663e-06
ENSG00000080503.60	ENSG00000080503	chr9	dexseq_prepare_annotation2.py	exon	.	+	.	SMARCA2	38	1.84427399780924e-07	2.54242307195439e-06
ENSG00000204673.21	ENSG00000204673	chr19	dexseq_prepare_annotation2.py	exon	.	-	.	AKT1S1	5	1.85279676681471e-07	2.55156583315626e-06
ENSG00000163214.45	ENSG00000163214	chr2	dexseq_prepare_annotation2.py	exon	.	-	.	DHX57	19	1.89172590689813e-07	2.60252118649308e-06
ENSG00000258984.ENSG00000184182.ENSG00000132330.80	ENSG00000258984+ENSG00000184182+ENSG00000132330	chr2	dexseq_prepare_annotation2.py	exon	.	+	.		19	1.91786849357082e-07	2.63579971377106e-06
ENSG00000130559.34	ENSG00000130559	chr9	dexseq_prepare_annotation2.py	exon	.	-	.	CAMSAP1	20	1.95630834360788e-07	2.68589393747019e-06
ENSG00000064309.33	ENSG00000064309	chr11	dexseq_prepare_annotation2.py	exon	.	-	.	CDON	24	1.96552609746976e-07	2.69580693205812e-06
ENSG00000090621.29	ENSG00000090621	chr1	dexseq_prepare_annotation2.py	exon	.	-	.	PABPC4	15	1.98152472350823e-07	2.71499062624031e-06
ENSG00000185485.42	ENSG00000185485	chr3	dexseq_prepare_annotation2.py	exon	.	-	.	SDHAP1	18	1.99555580489122e-07	2.73144230657322e-06
ENSG00000080822.ENSG00000080819.85	ENSG00000080822+ENSG00000080819	chr3	dexseq_prepare_annotation2.py	exon	.	-	.		52	2.01567340546404e-07	2.7561832097409e-06
ENSG00000090889.34	ENSG00000090889	chrX	dexseq_prepare_annotation2.py	exon	.	+	.	KIF4A	15	2.03367918065883e-07	2.77798929374206e-06
ENSG00000105229.16	ENSG00000105229	chr19	dexseq_prepare_annotation2.py	exon	.	+	.	PIAS4	12	2.04288571269736e-07	2.78774373898519e-06
ENSG00000129673.12	ENSG00000129673	chr17	dexseq_prepare_annotation2.py	exon	.	+	.	AANAT	11	2.05312477092057e-07	2.79888605134788e-06
ENSG00000085265.8	ENSG00000085265	chr9	dexseq_prepare_annotation2.py	exon	.	-	.	FCN1	7	2.12768437400973e-07	2.89760124234464e-06
ENSG00000115970.84	ENSG00000115970	chr2	dexseq_prepare_annotation2.py	exon	.	-	.	THADA	46	2.17112516569566e-07	2.95378076978111e-06
ENSG00000203618.ENSG00000184702.48	ENSG00000203618+ENSG00000184702	chr22	dexseq_prepare_annotation2.py	exon	.	+	.		9	2.19613854841892e-07	2.98480220034861e-06
ENSG00000173846.28	ENSG00000173846	chr1	dexseq_prepare_annotation2.py	exon	.	+	.	PLK3	21	2.21813806074644e-07	3.01166914163319e-06
ENSG00000139531.24	ENSG00000139531	chr12	dexseq_prepare_annotation2.py	exon	.	+	.	SUOX	10	2.22420011928658e-07	3.01686480501424e-06
ENSG00000161574.ENSG00000267596.ENSG00000213494.24	ENSG00000161574+ENSG00000267596+ENSG00000213494	chr17	dexseq_prepare_annotation2.py	exon	.	-	.		24	2.24406790559613e-07	3.04075707368728e-06
ENSG00000166526.14	ENSG00000166526	chr7	dexseq_prepare_annotation2.py	exon	.	-	.	ZNF3	5	2.24740087618405e-07	3.04221887913539e-06
ENSG00000166140.14	ENSG00000166140	chr15	dexseq_prepare_annotation2.py	exon	.	+	.	ZFYVE19	5	2.26314731333473e-07	3.06046454316287e-06
ENSG00000140451.22	ENSG00000140451	chr15	dexseq_prepare_annotation2.py	exon	.	-	.	PIF1	14	2.29174246587451e-07	3.09603166360785e-06
ENSG00000163702.68	ENSG00000163702	chr3	dexseq_prepare_annotation2.py	exon	.	+	.	IL17RC	52	2.29739917485163e-07	3.10056992637976e-06
ENSG00000105499.66	ENSG00000105499	chr19	dexseq_prepare_annotation2.py	exon	.	-	.	PLA2G4C	19	2.30303819072592e-07	3.10507526693677e-06
ENSG00000172965.47	ENSG00000172965	chr2	dexseq_prepare_annotation2.py	exon	.	-	.	MIR4435-1HG	9	2.34878663723275e-07	3.16359525509912e-06
ENSG00000201965.ENSG00000060971.42	ENSG00000201965+ENSG00000060971	chr3	dexseq_prepare_annotation2.py	exon	.	-	.		18	2.35675879546275e-07	3.17116816585895e-06
ENSG00000168259.35	ENSG00000168259	chr17	dexseq_prepare_annotation2.py	exon	.	-	.	DNAJC7	15	2.36769971916553e-07	3.181915694711e-06
ENSG00000053747.91	ENSG00000053747	chr18	dexseq_prepare_annotation2.py	exon	.	+	.	LAMA3	40	2.36946152429205e-07	3.181915694711e-06
ENSG00000099331.55	ENSG00000099331	chr19	dexseq_prepare_annotation2.py	exon	.	+	.	MYO9B	28	2.38137314060062e-07	3.19473279379184e-06
ENSG00000042317.53	ENSG00000042317	chr14	dexseq_prepare_annotation2.py	exon	.	+	.	SPATA7	21	2.43406133174663e-07	3.25902488903979e-06
ENSG00000134802.ENSG00000186652.ENSG00000254979.78	ENSG00000134802+ENSG00000186652+ENSG00000254979	chr11	dexseq_prepare_annotation2.py	exon	.	-	.		28	2.43412647314175e-07	3.25902488903979e-06
ENSG00000229692.6	ENSG00000229692	chr2	dexseq_prepare_annotation2.py	exon	.	-	.	SOS1-IT1	7	2.48839161763341e-07	3.32837792582562e-06
ENSG00000198099.32	ENSG00000198099	chr4	dexseq_prepare_annotation2.py	exon	.	-	.	ADH4	27	2.52032281910006e-07	3.36775017490836e-06
ENSG00000086288.ENSG00000187037.ENSG00000086289.47	ENSG00000086288+ENSG00000187037+ENSG00000086289	chr7	dexseq_prepare_annotation2.py	exon	.	+	.		12	2.52296279972351e-07	3.36794321909678e-06
ENSG00000100311.11	ENSG00000100311	chr22	dexseq_prepare_annotation2.py	exon	.	-	.	PDGFB	9	2.52942406921918e-07	3.37323194053182e-06
ENSG00000117419.27	ENSG00000117419	chr1	dexseq_prepare_annotation2.py	exon	.	-	.	ERI3	17	2.537275337647e-07	3.3803620885374e-06
ENSG00000119397.60	ENSG00000119397	chr9	dexseq_prepare_annotation2.py	exon	.	+	.	CNTRL	48	2.58339178435355e-07	3.43827289043984e-06
ENSG00000099194.ENSG00000256545.10	ENSG00000099194+ENSG00000256545	chr10	dexseq_prepare_annotation2.py	exon	.	+	.		4	2.5858380140756e-07	3.43827289043984e-06
ENSG00000105298.33	ENSG00000105298	chr19	dexseq_prepare_annotation2.py	exon	.	-	.	CACTIN	18	2.60923176027794e-07	3.46596376345581e-06
ENSG00000225697.70	ENSG00000225697	chr3	dexseq_prepare_annotation2.py	exon	.	-	.	SLC26A6	37	2.62028137682019e-07	3.47721902276945e-06
ENSG00000077348.16	ENSG00000077348	chr19	dexseq_prepare_annotation2.py	exon	.	-	.	EXOSC5	10	2.6386580030836e-07	3.49816585556153e-06
ENSG00000109861.27	ENSG00000109861	chr11	dexseq_prepare_annotation2.py	exon	.	-	.	CTSC	21	2.69770806193599e-07	3.56990803017108e-06
ENSG00000168237.22	ENSG00000168237	chr3	dexseq_prepare_annotation2.py	exon	.	+	.	GLYCTK	5	2.69806327117257e-07	3.56990803017108e-06
ENSG00000198632.ENSG00000174368.32	ENSG00000198632+ENSG00000174368	chr7	dexseq_prepare_annotation2.py	exon	.	-	.		26	2.74951300361085e-07	3.63441993111969e-06
ENSG00000078808.23	ENSG00000078808	chr1	dexseq_prepare_annotation2.py	exon	.	-	.	SDF4	3	2.80226666662587e-07	3.7005274885306e-06
ENSG00000134986.54	ENSG00000134986	chr5	dexseq_prepare_annotation2.py	exon	.	-	.	NREP	32	2.88194273828015e-07	3.80202338180145e-06
ENSG00000142661.49	ENSG00000142661	chr1	dexseq_prepare_annotation2.py	exon	.	-	.	MYOM3	11	2.89542868878975e-07	3.81608452967837e-06
ENSG00000048052.73	ENSG00000048052	chr7	dexseq_prepare_annotation2.py	exon	.	+	.	HDAC9	30	2.94591117432695e-07	3.87883094719186e-06
ENSG00000162039.17	ENSG00000162039	chr16	dexseq_prepare_annotation2.py	exon	.	-	.	MEIOB	2	2.95122350923035e-07	3.88203825346714e-06
ENSG00000264594.ENSG00000204580.145	ENSG00000264594+ENSG00000204580	chr6	dexseq_prepare_annotation2.py	exon	.	+	.		21	2.97306309523481e-07	3.906958085033e-06
ENSG00000141028.2	ENSG00000141028	chr17	dexseq_prepare_annotation2.py	exon	.	+	.	CDRT15P1	2	2.97926411493373e-07	3.91129849174568e-06
ENSG00000174437.48	ENSG00000174437	chr12	dexseq_prepare_annotation2.py	exon	.	+	.	ATP2A2	17	2.99578289736849e-07	3.92916287491595e-06
ENSG00000245534.13	ENSG00000245534	chr15	dexseq_prepare_annotation2.py	exon	.	+	.	RP11-219B17.1	5	3.14052019869456e-07	4.11499617491085e-06
ENSG00000148795.13	ENSG00000148795	chr10	dexseq_prepare_annotation2.py	exon	.	-	.	CYP17A1	12	3.16883929450354e-07	4.14807518124342e-06
ENSG00000137509.50	ENSG00000137509	chr11	dexseq_prepare_annotation2.py	exon	.	-	.	PRCP	22	3.1729263612712e-07	4.14940059803451e-06
ENSG00000261771.ENSG00000260916.ENSG00000207964.ENSG00000256061.66	ENSG00000261771+ENSG00000260916+ENSG00000207964+ENSG00000256061	chr15	dexseq_prepare_annotation2.py	exon	.	-	.		37	3.20832521366348e-07	4.1916318570767e-06
ENSG00000129292.53	ENSG00000129292	chr8	dexseq_prepare_annotation2.py	exon	.	+	.	PHF20L1	18	3.21562160613719e-07	4.19710146967384e-06
ENSG00000239002.2	ENSG00000239002	chr12	dexseq_prepare_annotation2.py	exon	.	+	.	SCARNA10	3	3.2865907635274e-07	4.28558733763921e-06
ENSG00000145934.26	ENSG00000145934	chr5	dexseq_prepare_annotation2.py	exon	.	+	.	TENM2	15	3.31782469847401e-07	4.32213920179587e-06
ENSG00000157483.43	ENSG00000157483	chr15	dexseq_prepare_annotation2.py	exon	.	-	.	MYO1E	24	3.55128949915378e-07	4.62181321895654e-06
ENSG00000166987.25	ENSG00000166987	chr12	dexseq_prepare_annotation2.py	exon	.	+	.	MBD6	6	3.55567136475794e-07	4.62305787464096e-06
ENSG00000123562.4	ENSG00000123562	chrX	dexseq_prepare_annotation2.py	exon	.	-	.	MORF4L2	4	3.57847693852502e-07	4.64823144969525e-06
ENSG00000249456.ENSG00000019995.8	ENSG00000249456+ENSG00000019995	chr10	dexseq_prepare_annotation2.py	exon	.	+	.		7	3.67768510282659e-07	4.77250366805265e-06
ENSG00000149925.77	ENSG00000149925	chr16	dexseq_prepare_annotation2.py	exon	.	+	.	ALDOA	34	3.68486603054e-07	4.77722881346472e-06
ENSG00000185298.20	ENSG00000185298	chr17	dexseq_prepare_annotation2.py	exon	.	+	.	CCDC137	8	3.71517541313929e-07	4.81190089978194e-06
ENSG00000081479.75	ENSG00000081479	chr2	dexseq_prepare_annotation2.py	exon	.	-	.	LRP2	21	3.7513031729938e-07	4.8540352466658e-06
ENSG00000204764.67	ENSG00000204764	chr5	dexseq_prepare_annotation2.py	exon	.	+	.	RANBP17	33	3.7798989927668e-07	4.88635218451923e-06
ENSG00000196396.11	ENSG00000196396	chr20	dexseq_prepare_annotation2.py	exon	.	+	.	PTPN1	12	3.85162863150639e-07	4.97431387663255e-06
ENSG00000125503.46	ENSG00000125503	chr19	dexseq_prepare_annotation2.py	exon	.	-	.	PPP1R12C	23	3.865467386694e-07	4.98741375246866e-06
ENSG00000007866.15	ENSG00000007866	chr6	dexseq_prepare_annotation2.py	exon	.	-	.	TEAD3	11	3.9247539312672e-07	5.05907154311196e-06
ENSG00000138735.24	ENSG00000138735	chr4	dexseq_prepare_annotation2.py	exon	.	-	.	PDE5A	10	3.93622279979906e-07	5.06901363607711e-06
ENSG00000059122.49	ENSG00000059122	chr16	dexseq_prepare_annotation2.py	exon	.	+	.	FLYWCH1	19	3.96644067493891e-07	5.10305846987373e-06
ENSG00000120800.51	ENSG00000120800	chr12	dexseq_prepare_annotation2.py	exon	.	+	.	UTP20	33	4.00237479564821e-07	5.14438573733983e-06
ENSG00000134905.57	ENSG00000134905	chr13	dexseq_prepare_annotation2.py	exon	.	-	.	CARS2	38	4.09195272372546e-07	5.25451893048514e-06
ENSG00000229186.2	ENSG00000229186	chr12	dexseq_prepare_annotation2.py	exon	.	+	.	ADAM1A	2	4.11432193861252e-07	5.27822137675994e-06
ENSG00000082397.90	ENSG00000082397	chr18	dexseq_prepare_annotation2.py	exon	.	-	.	EPB41L3	24	4.18160409255194e-07	5.3594424342907e-06
ENSG00000168014.47	ENSG00000168014	chr11	dexseq_prepare_annotation2.py	exon	.	-	.	C2CD3	20	4.22128171486313e-07	5.40516300035985e-06
ENSG00000050426.80	ENSG00000050426	chr12	dexseq_prepare_annotation2.py	exon	.	+	.	LETMD1	26	4.22815521876308e-07	5.4088324959646e-06
ENSG00000138101.70	ENSG00000138101	chr2	dexseq_prepare_annotation2.py	exon	.	-	.	DTNB	25	4.29386199132612e-07	5.48768574194483e-06
ENSG00000224458.9	ENSG00000224458	chr7	dexseq_prepare_annotation2.py	exon	.	+	.	GUSBP6	9	4.40201533153763e-07	5.62058646304938e-06
ENSG00000022267.34	ENSG00000022267	chrX	dexseq_prepare_annotation2.py	exon	.	+	.	FHL1	16	4.41335281923623e-07	5.62973626166467e-06
ENSG00000119285.ENSG00000230325.53	ENSG00000119285+ENSG00000230325	chr1	dexseq_prepare_annotation2.py	exon	.	-	.		41	4.42858191894513e-07	5.64382828877086e-06
ENSG00000164038.ENSG00000164039.66	ENSG00000164038+ENSG00000164039	chr4	dexseq_prepare_annotation2.py	exon	.	-	.		3	4.46721860324029e-07	5.68769644050293e-06
ENSG00000197614.36	ENSG00000197614	chr12	dexseq_prepare_annotation2.py	exon	.	-	.	MFAP5	20	4.51047722446975e-07	5.73736103877886e-06
ENSG00000008394.33	ENSG00000008394	chr12	dexseq_prepare_annotation2.py	exon	.	+	.	MGST1	27	4.54035920764865e-07	5.76993294410793e-06
ENSG00000185813.51	ENSG00000185813	chr17	dexseq_prepare_annotation2.py	exon	.	-	.	PCYT2	9	4.61173716029015e-07	5.84891967595633e-06
ENSG00000063438.ENSG00000249915.42	ENSG00000063438+ENSG00000249915	chr5	dexseq_prepare_annotation2.py	exon	.	+	.		32	4.61222686574141e-07	5.84891967595633e-06
ENSG00000148700.55	ENSG00000148700	chr10	dexseq_prepare_annotation2.py	exon	.	+	.	ADD3	36	4.61551530445576e-07	5.84891967595633e-06
ENSG00000140993.19	ENSG00000140993	chr16	dexseq_prepare_annotation2.py	exon	.	-	.	TIGD7	9	4.67009407035658e-07	5.912531854928e-06
ENSG00000240038.ENSG00000236085.ENSG00000185946.57	ENSG00000240038+ENSG00000236085+ENSG00000185946	chr1	dexseq_prepare_annotation2.py	exon	.	+	.		43	4.67881498329423e-07	5.91802127596429e-06
ENSG00000167173.15	ENSG00000167173	chr15	dexseq_prepare_annotation2.py	exon	.	+	.	C15orf39	14	4.73797145093022e-07	5.98723433537025e-06
ENSG00000011465.41	ENSG00000011465	chr12	dexseq_prepare_annotation2.py	exon	.	-	.	DCN	13	4.84562972808085e-07	6.11755087092415e-06
ENSG00000177694.38	ENSG00000177694	chr3	dexseq_prepare_annotation2.py	exon	.	+	.	NAALADL2	18	4.85539508600732e-07	6.12415066175279e-06
ENSG00000261934.ENSG00000253910.ENSG00000204956.ENSG00000253159.ENSG00000242419.ENSG00000253846.ENSG00000262209.ENSG00000253485.ENSG00000253767.ENSG00000240184.ENSG00000240764.ENSG00000253731.ENSG00000254221.ENSG00000081853.ENSG00000253305.ENSG00000254122.ENSG00000253953.ENSG00000254245.ENSG00000262576.ENSG00000253873.ENSG00000253537.22	ENSG00000261934+ENSG00000253910+ENSG00000204956+ENSG00000253159+ENSG00000242419+ENSG00000253846+ENSG00000262209+ENSG00000253485+ENSG00000253767+ENSG00000240184+ENSG00000240764+ENSG00000253731+ENSG00000254221+ENSG00000081853+ENSG00000253305+ENSG00000254122+ENSG00000253953+ENSG00000254245+ENSG00000262576+ENSG00000253873+ENSG00000253537	chr5	dexseq_prepare_annotation2.py	exon	.	+	.		14	4.87641397580826e-07	6.14491904925381e-06
ENSG00000140181.51	ENSG00000140181	chr15	dexseq_prepare_annotation2.py	exon	.	-	.	HERC2P2	6	4.90518913724069e-07	6.17541348845152e-06
ENSG00000162191.30	ENSG00000162191	chr11	dexseq_prepare_annotation2.py	exon	.	-	.	UBXN1	11	4.98171056174718e-07	6.2659054744958e-06
ENSG00000163104.21	ENSG00000163104	chr4	dexseq_prepare_annotation2.py	exon	.	+	.	SMARCAD1	10	5.00799324390035e-07	6.29309840034256e-06
ENSG00000001630.ENSG00000240720.34	ENSG00000001630+ENSG00000240720	chr7	dexseq_prepare_annotation2.py	exon	.	-	.		13	5.11708757360125e-07	6.42420594356488e-06
ENSG00000099804.18	ENSG00000099804	chr19	dexseq_prepare_annotation2.py	exon	.	+	.	CDC34	16	5.13057316620108e-07	6.42981715748918e-06
ENSG00000120903.22	ENSG00000120903	chr8	dexseq_prepare_annotation2.py	exon	.	-	.	CHRNA2	6	5.13108556506805e-07	6.42981715748918e-06
ENSG00000232749.ENSG00000228430.8	ENSG00000232749+ENSG00000228430	chr9	dexseq_prepare_annotation2.py	exon	.	+	.		7	5.17120539059898e-07	6.47408051498365e-06
ENSG00000100504.31	ENSG00000100504	chr14	dexseq_prepare_annotation2.py	exon	.	-	.	PYGL	20	5.24257280216546e-07	6.55734592567424e-06
ENSG00000010379.37	ENSG00000010379	chr12	dexseq_prepare_annotation2.py	exon	.	-	.	SLC6A13	15	5.24829910799483e-07	6.55843007050909e-06
ENSG00000003756.ENSG00000004534.144	ENSG00000003756+ENSG00000004534	chr3	dexseq_prepare_annotation2.py	exon	.	+	.		53	5.29349552330487e-07	6.60878960060337e-06
ENSG00000018869.16	ENSG00000018869	chr19	dexseq_prepare_annotation2.py	exon	.	-	.	ZNF582	8	5.34076859330064e-07	6.66164629715208e-06
ENSG00000120526.15	ENSG00000120526	chr8	dexseq_prepare_annotation2.py	exon	.	-	.	NUDCD1	10	5.34860121386697e-07	6.66525595404881e-06
ENSG00000159708.19	ENSG00000159708	chr16	dexseq_prepare_annotation2.py	exon	.	+	.	LRRC36	5	5.36430894542223e-07	6.67866360954044e-06
ENSG00000261544.1	ENSG00000261544	chr15	dexseq_prepare_annotation2.py	exon	.	-	.	RP11-16E23.3	2	5.42516373448733e-07	6.74820366457521e-06
ENSG00000237596.5	ENSG00000237596	chr6	dexseq_prepare_annotation2.py	exon	.	-	.	RP13-143G15.4	6	5.55523704149394e-07	6.90363527734827e-06
ENSG00000250910.57	ENSG00000250910	chr4	dexseq_prepare_annotation2.py	exon	.	+	.	AC097467.2	18	5.61110882502545e-07	6.96665360648974e-06
ENSG00000147224.18	ENSG00000147224	chrX	dexseq_prepare_annotation2.py	exon	.	+	.	PRPS1	13	5.69009300489797e-07	7.0582256612227e-06
ENSG00000196757.ENSG00000197054.ENSG00000267179.8	ENSG00000196757+ENSG00000197054+ENSG00000267179	chr19	dexseq_prepare_annotation2.py	exon	.	+	.		8	5.89793927838766e-07	7.30932860432689e-06
ENSG00000108294.14	ENSG00000108294	chr17	dexseq_prepare_annotation2.py	exon	.	+	.	PSMB3	4	5.96380947223352e-07	7.38418097589574e-06
ENSG00000165102.25	ENSG00000165102	chr8	dexseq_prepare_annotation2.py	exon	.	+	.	HGSNAT	10	5.98057124713255e-07	7.39814752990842e-06
ENSG00000184779.29	ENSG00000184779	chr15	dexseq_prepare_annotation2.py	exon	.	-	.	RPS17	13	6.09283478569613e-07	7.53011888898855e-06
ENSG00000227775.7	ENSG00000227775	chr1	dexseq_prepare_annotation2.py	exon	.	+	.	RP1-283E3.4	2	6.27068525515982e-07	7.74283332146724e-06
ENSG00000169087.5	ENSG00000169087	chr3	dexseq_prepare_annotation2.py	exon	.	-	.	HSPBAP1	6	6.35082807326279e-07	7.83462300518781e-06
ENSG00000165197.7	ENSG00000165197	chrX	dexseq_prepare_annotation2.py	exon	.	-	.	FIGF	4	6.36930163304888e-07	7.84381235701361e-06
ENSG00000129116.24	ENSG00000129116	chr4	dexseq_prepare_annotation2.py	exon	.	+	.	PALLD	3	6.36990096568385e-07	7.84381235701361e-06
ENSG00000119782.ENSG00000205639.31	ENSG00000119782+ENSG00000205639	chr2	dexseq_prepare_annotation2.py	exon	.	+	.		14	6.55611424050822e-07	8.06556271596119e-06
ENSG00000237850.11	ENSG00000237850	chr15	dexseq_prepare_annotation2.py	exon	.	-	.	RP11-483E23.2	4	6.56193528610358e-07	8.06556271596119e-06
ENSG00000254615.ENSG00000164830.49	ENSG00000254615+ENSG00000164830	chr8	dexseq_prepare_annotation2.py	exon	.	+	.		37	6.65447114250119e-07	8.17186010365752e-06
ENSG00000120498.16	ENSG00000120498	chrX	dexseq_prepare_annotation2.py	exon	.	-	.	TEX11	3	6.70507707550791e-07	8.22321904519598e-06
ENSG00000171777.33	ENSG00000171777	chr19	dexseq_prepare_annotation2.py	exon	.	-	.	RASGRP4	5	6.70847967454118e-07	8.22321904519598e-06
ENSG00000165275.7	ENSG00000165275	chr9	dexseq_prepare_annotation2.py	exon	.	+	.	TRMT10B	4	6.83295874072121e-07	8.368204279925e-06
ENSG00000060138.53	ENSG00000060138	chr12	dexseq_prepare_annotation2.py	exon	.	-	.	YBX3	38	6.87461511632501e-07	8.41158709065479e-06
ENSG00000269553.ENSG00000263397.ENSG00000012124.76	ENSG00000269553+ENSG00000263397+ENSG00000012124	chr19	dexseq_prepare_annotation2.py	exon	.	+	.		49	6.92500558155472e-07	8.46556841745131e-06
ENSG00000139083.18	ENSG00000139083	chr12	dexseq_prepare_annotation2.py	exon	.	+	.	ETV6	13	6.98976606356803e-07	8.53700296777503e-06
ENSG00000198691.61	ENSG00000198691	chr1	dexseq_prepare_annotation2.py	exon	.	-	.	ABCA4	21	7.01561753092559e-07	8.56082949343325e-06
ENSG00000010292.62	ENSG00000010292	chr12	dexseq_prepare_annotation2.py	exon	.	+	.	NCAPD2	18	7.13449428721768e-07	8.69042921576048e-06
ENSG00000241859.22	ENSG00000241859	chrY	dexseq_prepare_annotation2.py	exon	.	+	.	KALP	9	7.13470329806062e-07	8.69042921576048e-06
ENSG00000186281.31	ENSG00000186281	chr2	dexseq_prepare_annotation2.py	exon	.	-	.	GPAT2	20	7.16327161889834e-07	8.71735922169991e-06
ENSG00000100726.38	ENSG00000100726	chr16	dexseq_prepare_annotation2.py	exon	.	+	.	TELO2	24	7.34022681508703e-07	8.92465775643375e-06
ENSG00000123104.53	ENSG00000123104	chr12	dexseq_prepare_annotation2.py	exon	.	-	.	ITPR2	38	7.5704662206546e-07	9.19631072132804e-06
ENSG00000224914.ENSG00000214562.14	ENSG00000224914+ENSG00000214562	chr10	dexseq_prepare_annotation2.py	exon	.	+	.		15	7.60766317842886e-07	9.23318545468309e-06
ENSG00000066777.57	ENSG00000066777	chr8	dexseq_prepare_annotation2.py	exon	.	-	.	ARFGEF1	41	7.68820688140375e-07	9.32255526248204e-06
ENSG00000129245.32	ENSG00000129245	chr17	dexseq_prepare_annotation2.py	exon	.	-	.	FXR2	15	7.81216405170737e-07	9.46435960878301e-06
ENSG00000100206.15	ENSG00000100206	chr22	dexseq_prepare_annotation2.py	exon	.	-	.	DMC1	9	7.874511398104e-07	9.5276852820306e-06
ENSG00000163576.10	ENSG00000163576	chr3	dexseq_prepare_annotation2.py	exon	.	-	.	EFHB	8	7.87855421958073e-07	9.5276852820306e-06
ENSG00000239953.ENSG00000112130.29	ENSG00000239953+ENSG00000112130	chr6	dexseq_prepare_annotation2.py	exon	.	+	.		21	7.97890860490797e-07	9.64040738870528e-06
ENSG00000123130.33	ENSG00000123130	chrX	dexseq_prepare_annotation2.py	exon	.	-	.	ACOT9	22	7.98859235368794e-07	9.64347427597249e-06
ENSG00000140740.33	ENSG00000140740	chr16	dexseq_prepare_annotation2.py	exon	.	+	.	UQCRC2	22	8.05210278261008e-07	9.71145479482625e-06
ENSG00000211448.19	ENSG00000211448	chr14	dexseq_prepare_annotation2.py	exon	.	-	.	DIO2	18	8.18001234616883e-07	9.85691487713344e-06
ENSG00000146555.51	ENSG00000146555	chr7	dexseq_prepare_annotation2.py	exon	.	+	.	SDK1	4	8.19151822423395e-07	9.8619741261607e-06
ENSG00000117448.23	ENSG00000117448	chr1	dexseq_prepare_annotation2.py	exon	.	+	.	AKR1A1	4	8.20837018883343e-07	9.87345490806559e-06
ENSG00000007952.20	ENSG00000007952	chrX	dexseq_prepare_annotation2.py	exon	.	-	.	NOX1	12	8.23655689538397e-07	9.89853712022281e-06
ENSG00000231741.2	ENSG00000231741	chr9	dexseq_prepare_annotation2.py	exon	.	+	.	RP11-213G2.5	2	8.32841149123498e-07	1.00000214844935e-05
ENSG00000163749.35	ENSG00000163749	chr4	dexseq_prepare_annotation2.py	exon	.	-	.	CCDC158	28	8.40853187242795e-07	1.00872485466922e-05
ENSG00000178202.8	ENSG00000178202	chr11	dexseq_prepare_annotation2.py	exon	.	-	.	KDELC2	4	8.57339671279881e-07	1.02742257520287e-05
ENSG00000167751.52	ENSG00000167751	chr19	dexseq_prepare_annotation2.py	exon	.	+	.	KLK2	11	8.57961797757585e-07	1.02742257520287e-05
ENSG00000075407.3	ENSG00000075407	chr10	dexseq_prepare_annotation2.py	exon	.	+	.	ZNF37A	4	8.59528670320388e-07	1.02838643037624e-05
ENSG00000213023.ENSG00000161681.62	ENSG00000213023+ENSG00000161681	chr19	dexseq_prepare_annotation2.py	exon	.	-	.		4	8.61434087926201e-07	1.02975327286555e-05
ENSG00000119681.50	ENSG00000119681	chr14	dexseq_prepare_annotation2.py	exon	.	-	.	LTBP2	14	8.79309222519236e-07	1.05019090859466e-05
ENSG00000060718.47	ENSG00000060718	chr1	dexseq_prepare_annotation2.py	exon	.	-	.	COL11A1	14	8.94262858902332e-07	1.06710623728964e-05
ENSG00000011243.50	ENSG00000011243	chr19	dexseq_prepare_annotation2.py	exon	.	-	.	AKAP8L	33	8.99340508937662e-07	1.07221727107974e-05
ENSG00000256066.ENSG00000196834.13	ENSG00000256066+ENSG00000196834	chr2	dexseq_prepare_annotation2.py	exon	.	-	.		12	9.01368841695271e-07	1.07368701566808e-05
ENSG00000184445.56	ENSG00000184445	chr12	dexseq_prepare_annotation2.py	exon	.	+	.	KNTC1	6	9.02461914426e-07	1.0740410932181e-05
ENSG00000074317.16	ENSG00000074317	chr5	dexseq_prepare_annotation2.py	exon	.	-	.	SNCB	11	9.11086648082456e-07	1.08335025572871e-05
ENSG00000138074.58	ENSG00000138074	chr2	dexseq_prepare_annotation2.py	exon	.	-	.	SLC5A6	23	9.26906904938534e-07	1.10119151312064e-05
ENSG00000049283.ENSG00000006282.70	ENSG00000049283+ENSG00000006282	chr17	dexseq_prepare_annotation2.py	exon	.	+	.		16	9.29012821463382e-07	1.10272269467632e-05
ENSG00000004487.33	ENSG00000004487	chr1	dexseq_prepare_annotation2.py	exon	.	+	.	KDM1A	7	9.50351040038239e-07	1.12705954625273e-05
ENSG00000236581.67	ENSG00000236581	chr13	dexseq_prepare_annotation2.py	exon	.	+	.	STARD13-AS	37	9.58924424735172e-07	1.13622862477839e-05
ENSG00000133740.30	ENSG00000133740	chr8	dexseq_prepare_annotation2.py	exon	.	+	.	E2F5	19	9.75717711222474e-07	1.15511282725075e-05
ENSG00000101280.9	ENSG00000101280	chr20	dexseq_prepare_annotation2.py	exon	.	-	.	ANGPT4	3	9.85870039203817e-07	1.16610885618709e-05
ENSG00000142102.38	ENSG00000142102	chr11	dexseq_prepare_annotation2.py	exon	.	+	.	ATHL1	36	9.94101224495055e-07	1.17481524744179e-05
ENSG00000110906.27	ENSG00000110906	chr12	dexseq_prepare_annotation2.py	exon	.	-	.	KCTD10	17	9.99823746529994e-07	1.18054429424049e-05
ENSG00000196961.49	ENSG00000196961	chr19	dexseq_prepare_annotation2.py	exon	.	+	.	AP2A1	5	1.00165143694847e-06	1.18166851337907e-05
ENSG00000014914.39	ENSG00000014914	chr1	dexseq_prepare_annotation2.py	exon	.	-	.	MTMR11	15	1.00886698321653e-06	1.18914138039216e-05
ENSG00000152527.48	ENSG00000152527	chr2	dexseq_prepare_annotation2.py	exon	.	+	.	PLEKHH2	5	1.01823902919808e-06	1.19914083229121e-05
ENSG00000197372.21	ENSG00000197372	chr19	dexseq_prepare_annotation2.py	exon	.	-	.	ZNF675	11	1.02482267650038e-06	1.20584192171308e-05
ENSG00000068305.41	ENSG00000068305	chr15	dexseq_prepare_annotation2.py	exon	.	+	.	MEF2A	10	1.0383277530673e-06	1.22066823653277e-05
ENSG00000185811.28	ENSG00000185811	chr7	dexseq_prepare_annotation2.py	exon	.	+	.	IKZF1	10	1.04169370340375e-06	1.22355946223995e-05
ENSG00000040933.48	ENSG00000040933	chr2	dexseq_prepare_annotation2.py	exon	.	+	.	INPP4A	26	1.09078017813149e-06	1.28010167687501e-05
ENSG00000123444.26	ENSG00000123444	chr11	dexseq_prepare_annotation2.py	exon	.	-	.	KBTBD4	8	1.09507600298527e-06	1.28402656266631e-05
ENSG00000013725.38	ENSG00000013725	chr11	dexseq_prepare_annotation2.py	exon	.	+	.	CD6	24	1.10729877232368e-06	1.29656900322515e-05
ENSG00000198887.18	ENSG00000198887	chr9	dexseq_prepare_annotation2.py	exon	.	+	.	SMC5	11	1.10769417658462e-06	1.29656900322515e-05
ENSG00000100427.27	ENSG00000100427	chr22	dexseq_prepare_annotation2.py	exon	.	-	.	MLC1	21	1.1155118487764e-06	1.30458820719985e-05
ENSG00000169359.15	ENSG00000169359	chr3	dexseq_prepare_annotation2.py	exon	.	-	.	SLC33A1	11	1.12764526557316e-06	1.31763640728792e-05
ENSG00000234766.3	ENSG00000234766	chrX	dexseq_prepare_annotation2.py	exon	.	-	.	RP11-56H2.2	4	1.13505619989571e-06	1.32514865690247e-05
ENSG00000158109.5	ENSG00000158109	chr1	dexseq_prepare_annotation2.py	exon	.	+	.	TPRG1L	6	1.14321200030182e-06	1.33351678099165e-05
ENSG00000225612.2	ENSG00000225612	chr7	dexseq_prepare_annotation2.py	exon	.	+	.	AC099552.2	3	1.15529054515474e-06	1.34644224502663e-05
ENSG00000255246.3	ENSG00000255246	chr11	dexseq_prepare_annotation2.py	exon	.	-	.	RP11-179A16.2	4	1.16806512563252e-06	1.36015590470548e-05
ENSG00000227075.2	ENSG00000227075	chr21	dexseq_prepare_annotation2.py	exon	.	-	.	AP000472.3	3	1.19349187750498e-06	1.38856606713855e-05
ENSG00000141295.36	ENSG00000141295	chr17	dexseq_prepare_annotation2.py	exon	.	-	.	SCRN2	14	1.21118211387274e-06	1.40793400592821e-05
ENSG00000249274.ENSG00000064225.70	ENSG00000249274+ENSG00000064225	chr3	dexseq_prepare_annotation2.py	exon	.	+	.		19	1.22118716864792e-06	1.41834268744168e-05
ENSG00000143612.5	ENSG00000143612	chr1	dexseq_prepare_annotation2.py	exon	.	-	.	C1orf43	4	1.23316494193053e-06	1.43102270475446e-05
ENSG00000196405.62	ENSG00000196405	chr14	dexseq_prepare_annotation2.py	exon	.	+	.	EVL	43	1.23928584939626e-06	1.43689019101821e-05
ENSG00000140382.36	ENSG00000140382	chr15	dexseq_prepare_annotation2.py	exon	.	+	.	HMG20A	19	1.2710842771264e-06	1.47249385442901e-05
ENSG00000259673.16	ENSG00000259673	chr15	dexseq_prepare_annotation2.py	exon	.	-	.	IQCH-AS1	6	1.29061471657124e-06	1.49383672511539e-05
ENSG00000183354.13	ENSG00000183354	chr9	dexseq_prepare_annotation2.py	exon	.	-	.	KIAA2026	7	1.29858038115902e-06	1.50176870815099e-05
ENSG00000160285.ENSG00000235878.47	ENSG00000160285+ENSG00000235878	chr21	dexseq_prepare_annotation2.py	exon	.	-	.		28	1.32216784429132e-06	1.5277377762462e-05
ENSG00000213904.20	ENSG00000213904	chr19	dexseq_prepare_annotation2.py	exon	.	+	.	LIPE-AS1	6	1.3476205409419e-06	1.5558158101413e-05
ENSG00000251018.6	ENSG00000251018	chr5	dexseq_prepare_annotation2.py	exon	.	-	.	RP11-80G7.1	3	1.36517192885059e-06	1.57473165399722e-05
ENSG00000256209.2	ENSG00000256209	chr12	dexseq_prepare_annotation2.py	exon	.	-	.	RP11-897M7.1	2	1.37591913126341e-06	1.58577323616831e-05
ENSG00000168818.30	ENSG00000168818	chr4	dexseq_prepare_annotation2.py	exon	.	-	.	STX18	12	1.39246024674034e-06	1.60346787457403e-05
ENSG00000158717.30	ENSG00000158717	chr16	dexseq_prepare_annotation2.py	exon	.	-	.	RNF166	14	1.40153779933821e-06	1.61254510996321e-05
ENSG00000233438.4	ENSG00000233438	chr2	dexseq_prepare_annotation2.py	exon	.	+	.	AC109829.1	2	1.40702419077686e-06	1.61622845985364e-05
ENSG00000132694.37	ENSG00000132694	chr1	dexseq_prepare_annotation2.py	exon	.	-	.	ARHGEF11	26	1.40713429188502e-06	1.61622845985364e-05
ENSG00000134193.11	ENSG00000134193	chr1	dexseq_prepare_annotation2.py	exon	.	-	.	REG4	8	1.41913329099232e-06	1.62862439585309e-05
ENSG00000175467.33	ENSG00000175467	chr11	dexseq_prepare_annotation2.py	exon	.	+	.	SART1	16	1.42041810073209e-06	1.62871390717759e-05
ENSG00000229956.33	ENSG00000229956	chr1	dexseq_prepare_annotation2.py	exon	.	+	.	ZRANB2-AS2	21	1.42525651908662e-06	1.6328745315444e-05
ENSG00000143603.16	ENSG00000143603	chr1	dexseq_prepare_annotation2.py	exon	.	-	.	KCNN3	9	1.49315090500574e-06	1.70920819456806e-05
ENSG00000196569.59	ENSG00000196569	chr6	dexseq_prepare_annotation2.py	exon	.	+	.	LAMA2	3	1.52636244652173e-06	1.7457447100218e-05
ENSG00000117682.52	ENSG00000117682	chr1	dexseq_prepare_annotation2.py	exon	.	+	.	DHDDS	34	1.52886793946817e-06	1.74712969611028e-05
ENSG00000126012.31	ENSG00000126012	chrX	dexseq_prepare_annotation2.py	exon	.	-	.	KDM5C	9	1.53445380972048e-06	1.75202949373838e-05
ENSG00000254433.6	ENSG00000254433	chr11	dexseq_prepare_annotation2.py	exon	.	-	.	RP11-677I18.3	5	1.55380654431067e-06	1.77262663753312e-05
ENSG00000168026.69	ENSG00000168026	chr3	dexseq_prepare_annotation2.py	exon	.	+	.	TTC21A	30	1.5709598631504e-06	1.79068195211806e-05
ENSG00000214787.2	ENSG00000214787	chr11	dexseq_prepare_annotation2.py	exon	.	-	.	MS4A4E	3	1.57406016065425e-06	1.79270176609196e-05
ENSG00000188404.15	ENSG00000188404	chr1	dexseq_prepare_annotation2.py	exon	.	-	.	SELL	4	1.58354390232209e-06	1.80198216743161e-05
ENSG00000165795.162	ENSG00000165795	chr14	dexseq_prepare_annotation2.py	exon	.	-	.	NDRG2	49	1.58651286011854e-06	1.80383972705642e-05
ENSG00000108387.71	ENSG00000108387	chr17	dexseq_prepare_annotation2.py	exon	.	-	.	SEPT4	23	1.59369040118409e-06	1.81047522343271e-05
ENSG00000232517.5	ENSG00000232517	chr5	dexseq_prepare_annotation2.py	exon	.	-	.	AC112198.1	3	1.59691026488304e-06	1.81260731159475e-05
ENSG00000152061.40	ENSG00000152061	chr1	dexseq_prepare_annotation2.py	exon	.	+	.	RABGAP1L	18	1.61103153904576e-06	1.82709929840013e-05
ENSG00000205810.ENSG00000255641.ENSG00000134545.ENSG00000205809.42	ENSG00000205810+ENSG00000255641+ENSG00000134545+ENSG00000205809	chr12	dexseq_prepare_annotation2.py	exon	.	-	.		21	1.6261844387058e-06	1.84273595170222e-05
ENSG00000124788.24	ENSG00000124788	chr6	dexseq_prepare_annotation2.py	exon	.	-	.	ATXN1	5	1.65672763853027e-06	1.87577149409434e-05
ENSG00000177575.ENSG00000177675.63	ENSG00000177575+ENSG00000177675	chr12	dexseq_prepare_annotation2.py	exon	.	-	.		42	1.65857116926383e-06	1.87628470246308e-05
ENSG00000157388.67	ENSG00000157388	chr3	dexseq_prepare_annotation2.py	exon	.	+	.	CACNA1D	4	1.67585180430127e-06	1.89424589203098e-05
ENSG00000229151.1	ENSG00000229151	chrX	dexseq_prepare_annotation2.py	exon	.	-	.	RP11-348F1.3	2	1.68201030297076e-06	1.89961598735509e-05
ENSG00000021488.23	ENSG00000021488	chr19	dexseq_prepare_annotation2.py	exon	.	-	.	SLC7A9	15	1.73294107417831e-06	1.95549939273499e-05
ENSG00000141867.43	ENSG00000141867	chr19	dexseq_prepare_annotation2.py	exon	.	-	.	BRD4	7	1.73984865596387e-06	1.9616539232154e-05
ENSG00000175029.37	ENSG00000175029	chr10	dexseq_prepare_annotation2.py	exon	.	-	.	CTBP2	27	1.77351753321243e-06	1.99794596229006e-05
ENSG00000110911.72	ENSG00000110911	chr12	dexseq_prepare_annotation2.py	exon	.	-	.	SLC11A2	30	1.78702907657284e-06	2.01148827501477e-05
ENSG00000258912.5	ENSG00000258912	chr14	dexseq_prepare_annotation2.py	exon	.	-	.	RP11-1079H9.1	6	1.80413298361123e-06	2.02904822890143e-05
ENSG00000100376.35	ENSG00000100376	chr22	dexseq_prepare_annotation2.py	exon	.	+	.	FAM118A	27	1.8060723279468e-06	2.02953806311158e-05
ENSG00000088756.47	ENSG00000088756	chr18	dexseq_prepare_annotation2.py	exon	.	+	.	ARHGAP28	31	1.83722399063948e-06	2.06282653724379e-05
ENSG00000242104.6	ENSG00000242104	chr3	dexseq_prepare_annotation2.py	exon	.	+	.	RP11-340E6.1	4	1.85636043955045e-06	2.08258025703848e-05
ENSG00000256121.ENSG00000092421.56	ENSG00000256121+ENSG00000092421	chr5	dexseq_prepare_annotation2.py	exon	.	-	.		10	1.87083853544858e-06	2.0970794746191e-05
ENSG00000171595.22	ENSG00000171595	chr17	dexseq_prepare_annotation2.py	exon	.	+	.	DNAI2	9	1.87441872969897e-06	2.09934897726285e-05
ENSG00000164114.28	ENSG00000164114	chr4	dexseq_prepare_annotation2.py	exon	.	-	.	MAP9	18	1.88699355003094e-06	2.11168034421373e-05
ENSG00000128512.84	ENSG00000128512	chr7	dexseq_prepare_annotation2.py	exon	.	-	.	DOCK4	35	1.90076031590366e-06	2.12532404502368e-05
ENSG00000253627.1	ENSG00000253627	chr8	dexseq_prepare_annotation2.py	exon	.	-	.	RP11-513H8.1	2	1.91129858065546e-06	2.13533821560646e-05
ENSG00000196954.36	ENSG00000196954	chr11	dexseq_prepare_annotation2.py	exon	.	-	.	CASP4	4	1.92549144760026e-06	2.14941543232532e-05
ENSG00000130723.34	ENSG00000130723	chr9	dexseq_prepare_annotation2.py	exon	.	+	.	PRRC2B	11	1.9286305384705e-06	2.15114030968577e-05
ENSG00000070669.45	ENSG00000070669	chr7	dexseq_prepare_annotation2.py	exon	.	-	.	ASNS	21	1.96403188276455e-06	2.18881703466477e-05
ENSG00000146918.56	ENSG00000146918	chr7	dexseq_prepare_annotation2.py	exon	.	-	.	NCAPG2	25	1.97337487596001e-06	2.19741479587098e-05
ENSG00000163636.26	ENSG00000163636	chr3	dexseq_prepare_annotation2.py	exon	.	-	.	PSMD6	5	1.99341046160558e-06	2.21789510221178e-05
ENSG00000196155.54	ENSG00000196155	chr16	dexseq_prepare_annotation2.py	exon	.	+	.	PLEKHG4	4	2.0486950468567e-06	2.27752787087134e-05
ENSG00000108349.36	ENSG00000108349	chr17	dexseq_prepare_annotation2.py	exon	.	+	.	CASC3	28	2.06800277419862e-06	2.29710003626211e-05
ENSG00000156171.34	ENSG00000156171	chr1	dexseq_prepare_annotation2.py	exon	.	-	.	DRAM2	19	2.07157377731991e-06	2.29841904398247e-05
ENSG00000128908.56	ENSG00000128908	chr15	dexseq_prepare_annotation2.py	exon	.	-	.	INO80	16	2.07259630744418e-06	2.29841904398247e-05
ENSG00000113448.72	ENSG00000113448	chr5	dexseq_prepare_annotation2.py	exon	.	-	.	PDE4D	21	2.11199088098736e-06	2.34018299916301e-05
ENSG00000186815.74	ENSG00000186815	chr12	dexseq_prepare_annotation2.py	exon	.	+	.	TPCN1	18	2.12422805774759e-06	2.35181147394269e-05
ENSG00000065882.46	ENSG00000065882	chr4	dexseq_prepare_annotation2.py	exon	.	+	.	TBC1D1	7	2.12842806987643e-06	2.3545299369715e-05
ENSG00000141293.18	ENSG00000141293	chr17	dexseq_prepare_annotation2.py	exon	.	-	.	SKAP1	12	2.15375709890326e-06	2.38059834617514e-05
ENSG00000161618.ENSG00000202503.ENSG00000200259.ENSG00000201675.ENSG00000273189.ENSG00000142541.ENSG00000090554.ENSG00000199631.ENSG00000269469.71	ENSG00000161618+ENSG00000202503+ENSG00000200259+ENSG00000201675+ENSG00000273189+ENSG00000142541+ENSG00000090554+ENSG00000199631+ENSG00000269469	chr19	dexseq_prepare_annotation2.py	exon	.	+	.		16	2.16917950624416e-06	2.39568302915476e-05
ENSG00000164506.21	ENSG00000164506	chr6	dexseq_prepare_annotation2.py	exon	.	+	.	STXBP5	3	2.19814004760012e-06	2.42568259054875e-05
ENSG00000260493.4	ENSG00000260493	chr8	dexseq_prepare_annotation2.py	exon	.	-	.	RP11-219B4.7	2	2.23427312730702e-06	2.46354167697186e-05
ENSG00000261276.1	ENSG00000261276	chr11	dexseq_prepare_annotation2.py	exon	.	+	.	RP11-554A11.5	2	2.23712127800743e-06	2.46392477119497e-05
ENSG00000182899.19	ENSG00000182899	chr3	dexseq_prepare_annotation2.py	exon	.	+	.	RPL35A	18	2.23827190981404e-06	2.46392477119497e-05
ENSG00000008294.74	ENSG00000008294	chr17	dexseq_prepare_annotation2.py	exon	.	-	.	SPAG9	25	2.2406463458145e-06	2.46452836863182e-05
ENSG00000163687.22	ENSG00000163687	chr3	dexseq_prepare_annotation2.py	exon	.	-	.	DNASE1L3	15	2.24768937839429e-06	2.47026187710173e-05
ENSG00000090975.38	ENSG00000090975	chr12	dexseq_prepare_annotation2.py	exon	.	-	.	PITPNM2	27	2.26334602934162e-06	2.48544491554065e-05
ENSG00000102103.35	ENSG00000102103	chrX	dexseq_prepare_annotation2.py	exon	.	+	.	PQBP1	13	2.2806915762792e-06	2.50245638320846e-05
ENSG00000164941.70	ENSG00000164941	chr8	dexseq_prepare_annotation2.py	exon	.	+	.	INTS8	26	2.2945637317755e-06	2.51563217904485e-05
ENSG00000237854.2	ENSG00000237854	chr17	dexseq_prepare_annotation2.py	exon	.	+	.	LINC00674	3	2.30119646689221e-06	2.51979160434023e-05
ENSG00000244045.ENSG00000258924.ENSG00000264302.ENSG00000004139.56	ENSG00000244045+ENSG00000258924+ENSG00000264302+ENSG00000004139	chr17	dexseq_prepare_annotation2.py	exon	.	+	.		34	2.30209176656158e-06	2.51979160434023e-05
ENSG00000105486.62	ENSG00000105486	chr19	dexseq_prepare_annotation2.py	exon	.	-	.	LIG1	27	2.31061974025876e-06	2.52707650036728e-05
ENSG00000140403.30	ENSG00000140403	chr15	dexseq_prepare_annotation2.py	exon	.	+	.	DNAJA4	19	2.31839987058509e-06	2.53353236060051e-05
ENSG00000090372.49	ENSG00000090372	chr19	dexseq_prepare_annotation2.py	exon	.	-	.	STRN4	11	2.35114644793528e-06	2.56723887227626e-05
ENSG00000106330.10	ENSG00000106330	chr7	dexseq_prepare_annotation2.py	exon	.	+	.	MOSPD3	6	2.35398653692342e-06	2.56826211013084e-05
ENSG00000235703.33	ENSG00000235703	chrX	dexseq_prepare_annotation2.py	exon	.	+	.	LINC00894	21	2.36714757933288e-06	2.58053503478809e-05
ENSG00000150712.26	ENSG00000150712	chr5	dexseq_prepare_annotation2.py	exon	.	-	.	MTMR12	19	2.39527099132718e-06	2.60908614196543e-05
ENSG00000137497.88	ENSG00000137497	chr11	dexseq_prepare_annotation2.py	exon	.	-	.	NUMA1	12	2.45565124968059e-06	2.67269913432978e-05
ENSG00000070756.68	ENSG00000070756	chr8	dexseq_prepare_annotation2.py	exon	.	-	.	PABPC1	22	2.48591463950446e-06	2.7034572098914e-05
ENSG00000151012.9	ENSG00000151012	chr4	dexseq_prepare_annotation2.py	exon	.	-	.	SLC7A11	3	2.51767900505934e-06	2.73579676749443e-05
ENSG00000137076.71	ENSG00000137076	chr9	dexseq_prepare_annotation2.py	exon	.	-	.	TLN1	17	2.53830835855553e-06	2.75521032164457e-05
ENSG00000118307.39	ENSG00000118307	chr12	dexseq_prepare_annotation2.py	exon	.	-	.	CASC1	21	2.53962777128471e-06	2.75521032164457e-05
ENSG00000144744.32	ENSG00000144744	chr3	dexseq_prepare_annotation2.py	exon	.	-	.	UBA3	21	2.60586503719592e-06	2.82479956160612e-05
ENSG00000132704.21	ENSG00000132704	chr1	dexseq_prepare_annotation2.py	exon	.	-	.	FCRL2	12	2.61046562343688e-06	2.82751557414961e-05
ENSG00000075142.26	ENSG00000075142	chr7	dexseq_prepare_annotation2.py	exon	.	-	.	SRI	15	2.63277327332174e-06	2.84939118658782e-05
ENSG00000188452.ENSG00000162992.33	ENSG00000188452+ENSG00000162992	chr2	dexseq_prepare_annotation2.py	exon	.	-	.		5	2.64632628323765e-06	2.86176438450123e-05
ENSG00000154845.71	ENSG00000154845	chr18	dexseq_prepare_annotation2.py	exon	.	-	.	PPP4R1	4	2.6886302204208e-06	2.90518442392307e-05
ENSG00000129353.52	ENSG00000129353	chr19	dexseq_prepare_annotation2.py	exon	.	+	.	SLC44A2	25	2.70309049490575e-06	2.91847274553984e-05
ENSG00000124406.52	ENSG00000124406	chr4	dexseq_prepare_annotation2.py	exon	.	-	.	ATP8A1	33	2.72217661336846e-06	2.93673026171228e-05
ENSG00000267097.9	ENSG00000267097	chr18	dexseq_prepare_annotation2.py	exon	.	-	.	RP11-309E23.2	2	2.7351063632393e-06	2.94832232254613e-05
ENSG00000160072.20	ENSG00000160072	chr1	dexseq_prepare_annotation2.py	exon	.	+	.	ATAD3B	16	2.7611176298573e-06	2.97398591640495e-05
ENSG00000147613.7	ENSG00000147613	chr8	dexseq_prepare_annotation2.py	exon	.	-	.	PSKH2	7	2.76836045881718e-06	2.97940931038251e-05
ENSG00000116885.32	ENSG00000116885	chr1	dexseq_prepare_annotation2.py	exon	.	-	.	OSCP1	22	2.79259559655028e-06	3.00309722478427e-05
ENSG00000204946.ENSG00000244560.40	ENSG00000204946+ENSG00000244560	chr7	dexseq_prepare_annotation2.py	exon	.	+	.		15	2.82851913200268e-06	3.03930686349588e-05
ENSG00000134900.46	ENSG00000134900	chr13	dexseq_prepare_annotation2.py	exon	.	+	.	TPP2	36	2.84757629695025e-06	3.05735001620052e-05
ENSG00000003987.9	ENSG00000003987	chr8	dexseq_prepare_annotation2.py	exon	.	-	.	MTMR7	7	2.91933532368222e-06	3.1296019466341e-05
ENSG00000183091.94	ENSG00000183091	chr2	dexseq_prepare_annotation2.py	exon	.	-	.	NEB	34	2.91950863278922e-06	3.1296019466341e-05
ENSG00000130255.ENSG00000167733.55	ENSG00000130255+ENSG00000167733	chr19	dexseq_prepare_annotation2.py	exon	.	+	.		39	2.93610031279369e-06	3.14488966837013e-05
ENSG00000255432.ENSG00000162194.ENSG00000185085.37	ENSG00000255432+ENSG00000162194+ENSG00000185085	chr11	dexseq_prepare_annotation2.py	exon	.	-	.		11	2.97716733248295e-06	3.18505472491248e-05
ENSG00000168060.56	ENSG00000168060	chr11	dexseq_prepare_annotation2.py	exon	.	-	.	NAALADL1	7	2.97831880767601e-06	3.18505472491248e-05
ENSG00000148488.10	ENSG00000148488	chr10	dexseq_prepare_annotation2.py	exon	.	-	.	ST8SIA6	7	2.99436723219017e-06	3.19968172332847e-05
ENSG00000104327.34	ENSG00000104327	chr8	dexseq_prepare_annotation2.py	exon	.	-	.	CALB1	20	3.01025029513131e-06	3.2141090176497e-05
ENSG00000102804.28	ENSG00000102804	chr13	dexseq_prepare_annotation2.py	exon	.	-	.	TSC22D1	17	3.02508710477333e-06	3.22739727794632e-05
ENSG00000222007.3	ENSG00000222007	chr2	dexseq_prepare_annotation2.py	exon	.	-	.	AC064874.1	3	3.06143850998884e-06	3.26359985235461e-05
ENSG00000105287.54	ENSG00000105287	chr19	dexseq_prepare_annotation2.py	exon	.	-	.	PRKD2	33	3.06750409105075e-06	3.26748502074356e-05
ENSG00000175928.6	ENSG00000175928	chr3	dexseq_prepare_annotation2.py	exon	.	+	.	LRRN1	2	3.0949476951098e-06	3.29411783069415e-05
ENSG00000160953.40	ENSG00000160953	chr19	dexseq_prepare_annotation2.py	exon	.	+	.	MUM1	16	3.12052237220558e-06	3.31872103508956e-05
ENSG00000174197.40	ENSG00000174197	chr15	dexseq_prepare_annotation2.py	exon	.	+	.	MGA	8	3.16526119899239e-06	3.36365079855128e-05
ENSG00000138073.29	ENSG00000138073	chr2	dexseq_prepare_annotation2.py	exon	.	-	.	PREB	17	3.21927229124416e-06	3.41751893493363e-05
ENSG00000170558.15	ENSG00000170558	chr18	dexseq_prepare_annotation2.py	exon	.	-	.	CDH2	9	3.22101666066656e-06	3.41751893493363e-05
ENSG00000164307.37	ENSG00000164307	chr5	dexseq_prepare_annotation2.py	exon	.	-	.	ERAP1	27	3.22539997113924e-06	3.41948138338532e-05
ENSG00000101695.ENSG00000263917.ENSG00000134758.41	ENSG00000101695+ENSG00000263917+ENSG00000134758	chr18	dexseq_prepare_annotation2.py	exon	.	+	.		36	3.254338074376e-06	3.44745264142689e-05
ENSG00000183484.13	ENSG00000183484	chr14	dexseq_prepare_annotation2.py	exon	.	-	.	GPR132	8	3.28497021267145e-06	3.47717317570305e-05
ENSG00000166783.66	ENSG00000166783	chr16	dexseq_prepare_annotation2.py	exon	.	-	.	KIAA0430	17	3.37373571167705e-06	3.5683336336045e-05
ENSG00000021355.15	ENSG00000021355	chr6	dexseq_prepare_annotation2.py	exon	.	-	.	SERPINB1	10	3.49542510152299e-06	3.69414699844591e-05
ENSG00000175322.9	ENSG00000175322	chr18	dexseq_prepare_annotation2.py	exon	.	-	.	ZNF519	7	3.53419267360116e-06	3.73219595641012e-05
ENSG00000170430.9	ENSG00000170430	chr10	dexseq_prepare_annotation2.py	exon	.	+	.	MGMT	10	3.57402997414494e-06	3.77131419320251e-05
ENSG00000108799.17	ENSG00000108799	chr17	dexseq_prepare_annotation2.py	exon	.	-	.	EZH1	5	3.58879591665575e-06	3.7839366946239e-05
ENSG00000125844.29	ENSG00000125844	chr20	dexseq_prepare_annotation2.py	exon	.	-	.	RRBP1	15	3.59691942904815e-06	3.78954134382778e-05
ENSG00000124571.57	ENSG00000124571	chr6	dexseq_prepare_annotation2.py	exon	.	-	.	XPO5	11	3.62488193113426e-06	3.81602235121591e-05
ENSG00000173085.15	ENSG00000173085	chr4	dexseq_prepare_annotation2.py	exon	.	-	.	COQ2	9	3.65206873191527e-06	3.84164611114017e-05
ENSG00000161013.62	ENSG00000161013	chr5	dexseq_prepare_annotation2.py	exon	.	-	.	MGAT4B	29	3.67298501187514e-06	3.86063907478714e-05
ENSG00000240216.21	ENSG00000240216	chr3	dexseq_prepare_annotation2.py	exon	.	-	.	CPHL1P	12	3.69675714075231e-06	3.88260189662204e-05
ENSG00000183230.25	ENSG00000183230	chr10	dexseq_prepare_annotation2.py	exon	.	-	.	CTNNA3	20	3.71704257527488e-06	3.9008714304751e-05
ENSG00000122971.15	ENSG00000122971	chr12	dexseq_prepare_annotation2.py	exon	.	+	.	ACADS	9	3.73449426725707e-06	3.91614099696203e-05
ENSG00000269793.ENSG00000268067.15	ENSG00000269793+ENSG00000268067	chr19	dexseq_prepare_annotation2.py	exon	.	+	.		8	3.76036964646944e-06	3.9395249950944e-05
ENSG00000178999.34	ENSG00000178999	chr17	dexseq_prepare_annotation2.py	exon	.	-	.	AURKB	7	3.76263168248124e-06	3.9395249950944e-05
ENSG00000169519.11	ENSG00000169519	chr11	dexseq_prepare_annotation2.py	exon	.	+	.	METTL15	4	3.8802560555063e-06	4.05952990117155e-05
ENSG00000080200.26	ENSG00000080200	chr3	dexseq_prepare_annotation2.py	exon	.	+	.	CRYBG3	2	3.93449359654285e-06	4.11308486281505e-05
ENSG00000142675.50	ENSG00000142675	chr1	dexseq_prepare_annotation2.py	exon	.	+	.	CNKSR1	21	3.95889711329029e-06	4.13539283598806e-05
ENSG00000169738.36	ENSG00000169738	chr17	dexseq_prepare_annotation2.py	exon	.	-	.	DCXR	2	4.0349692868282e-06	4.21159671268626e-05
ENSG00000213658.ENSG00000261067.ENSG00000169682.62	ENSG00000213658+ENSG00000261067+ENSG00000169682	chr16	dexseq_prepare_annotation2.py	exon	.	+	.		11	4.12911435738047e-06	4.30653225403453e-05
ENSG00000150593.ENSG00000265827.35	ENSG00000150593+ENSG00000265827	chr10	dexseq_prepare_annotation2.py	exon	.	+	.		24	4.16858030894685e-06	4.34433666791867e-05
ENSG00000129968.18	ENSG00000129968	chr19	dexseq_prepare_annotation2.py	exon	.	-	.	ABHD17A	5	4.18560930084262e-06	4.35871783365525e-05
ENSG00000139613.61	ENSG00000139613	chr12	dexseq_prepare_annotation2.py	exon	.	-	.	SMARCC2	16	4.19490025827592e-06	4.36502497191147e-05
ENSG00000148153.18	ENSG00000148153	chr9	dexseq_prepare_annotation2.py	exon	.	-	.	INIP	15	4.21653207026452e-06	4.38415383823498e-05
ENSG00000254444.2	ENSG00000254444	chr11	dexseq_prepare_annotation2.py	exon	.	-	.	RP11-290F24.3	3	4.22117086175328e-06	4.38559830255753e-05
ENSG00000171219.22	ENSG00000171219	chr11	dexseq_prepare_annotation2.py	exon	.	-	.	CDC42BPG	17	4.22844599899745e-06	4.38977747711304e-05
ENSG00000012504.24	ENSG00000012504	chr12	dexseq_prepare_annotation2.py	exon	.	+	.	NR1H4	18	4.2368026974444e-06	4.3950721909846e-05
ENSG00000140807.13	ENSG00000140807	chr16	dexseq_prepare_annotation2.py	exon	.	+	.	NKD1	7	4.24895645291691e-06	4.40429464581925e-05
ENSG00000147687.41	ENSG00000147687	chr8	dexseq_prepare_annotation2.py	exon	.	-	.	TATDN1	26	4.30419344463732e-06	4.45812699377016e-05
ENSG00000153802.24	ENSG00000153802	chr4	dexseq_prepare_annotation2.py	exon	.	-	.	TMPRSS11D	15	4.32527346622003e-06	4.47652536043754e-05
ENSG00000151690.26	ENSG00000151690	chr2	dexseq_prepare_annotation2.py	exon	.	+	.	MFSD6	18	4.38678630196876e-06	4.5367101863119e-05
ENSG00000267316.6	ENSG00000267316	chr18	dexseq_prepare_annotation2.py	exon	.	-	.	RP11-879F14.3	5	4.53676610285597e-06	4.68822322543217e-05
ENSG00000267138.ENSG00000011132.20	ENSG00000267138+ENSG00000011132	chr19	dexseq_prepare_annotation2.py	exon	.	-	.		7	4.5743217226284e-06	4.72341591190458e-05
ENSG00000099899.ENSG00000243762.53	ENSG00000099899+ENSG00000243762	chr22	dexseq_prepare_annotation2.py	exon	.	-	.		23	4.57858210819426e-06	4.72420062172705e-05
ENSG00000176463.35	ENSG00000176463	chr15	dexseq_prepare_annotation2.py	exon	.	+	.	SLCO3A1	9	4.67241861042864e-06	4.81733854593926e-05
ENSG00000113360.77	ENSG00000113360	chr5	dexseq_prepare_annotation2.py	exon	.	-	.	DROSHA	47	4.69010497656838e-06	4.8318821957074e-05
ENSG00000134115.35	ENSG00000134115	chr3	dexseq_prepare_annotation2.py	exon	.	+	.	CNTN6	27	4.86178430328946e-06	5.00493066035046e-05
ENSG00000187486.12	ENSG00000187486	chr11	dexseq_prepare_annotation2.py	exon	.	-	.	KCNJ11	6	4.88823873406311e-06	5.02832850266126e-05
ENSG00000228107.ENSG00000159259.ENSG00000159256.51	ENSG00000228107+ENSG00000159259+ENSG00000159256	chr21	dexseq_prepare_annotation2.py	exon	.	+	.		33	4.90882846158694e-06	5.04566252228312e-05
ENSG00000054356.63	ENSG00000054356	chr2	dexseq_prepare_annotation2.py	exon	.	-	.	PTPRN	15	4.96379449340396e-06	5.09827781453423e-05
ENSG00000133026.57	ENSG00000133026	chr17	dexseq_prepare_annotation2.py	exon	.	-	.	MYH10	34	4.99010329708713e-06	5.12140183250859e-05
ENSG00000163781.47	ENSG00000163781	chr3	dexseq_prepare_annotation2.py	exon	.	-	.	TOPBP1	25	5.02599029108595e-06	5.1543134474541e-05
ENSG00000222750.ENSG00000103534.38	ENSG00000222750+ENSG00000103534	chr16	dexseq_prepare_annotation2.py	exon	.	+	.		20	5.04222546019248e-06	5.16703681175077e-05
ENSG00000178585.13	ENSG00000178585	chr1	dexseq_prepare_annotation2.py	exon	.	-	.	CTNNBIP1	11	5.07428499955156e-06	5.19594463990499e-05
ENSG00000140992.58	ENSG00000140992	chr16	dexseq_prepare_annotation2.py	exon	.	+	.	PDPK1	17	5.18586152155481e-06	5.30617036352568e-05
ENSG00000135930.29	ENSG00000135930	chr2	dexseq_prepare_annotation2.py	exon	.	+	.	EIF4E2	14	5.5847042613006e-06	5.70993702352371e-05
ENSG00000183773.ENSG00000099949.127	ENSG00000183773+ENSG00000099949	chr22	dexseq_prepare_annotation2.py	exon	.	+	.		50	5.64349148659965e-06	5.76567457253209e-05
ENSG00000099330.37	ENSG00000099330	chr19	dexseq_prepare_annotation2.py	exon	.	+	.	OCEL1	14	5.75837936685466e-06	5.87859969251668e-05
ENSG00000122367.19	ENSG00000122367	chr10	dexseq_prepare_annotation2.py	exon	.	+	.	LDB3	2	5.7914340268073e-06	5.90787555750502e-05
ENSG00000166451.25	ENSG00000166451	chr16	dexseq_prepare_annotation2.py	exon	.	+	.	CENPN	20	5.8351794505769e-06	5.94800467258201e-05
ENSG00000148516.58	ENSG00000148516	chr10	dexseq_prepare_annotation2.py	exon	.	+	.	ZEB1	14	5.84417426954987e-06	5.95267742957321e-05
ENSG00000146648.41	ENSG00000146648	chr7	dexseq_prepare_annotation2.py	exon	.	+	.	EGFR	22	5.86900376639552e-06	5.97345964036756e-05
ENSG00000137449.17	ENSG00000137449	chr4	dexseq_prepare_annotation2.py	exon	.	+	.	CPEB2	15	5.92800047708855e-06	6.02895964120475e-05
ENSG00000224729.18	ENSG00000224729	chr7	dexseq_prepare_annotation2.py	exon	.	-	.	PCOLCE-AS1	8	5.94132502608786e-06	6.03796103554832e-05
ENSG00000171824.44	ENSG00000171824	chr1	dexseq_prepare_annotation2.py	exon	.	-	.	EXOSC10	4	6.0397779524818e-06	6.13339678304698e-05
ENSG00000160410.69	ENSG00000160410	chr19	dexseq_prepare_annotation2.py	exon	.	+	.	SHKBP1	35	6.05589103163132e-06	6.14513574157115e-05
ENSG00000123416.20	ENSG00000123416	chr12	dexseq_prepare_annotation2.py	exon	.	-	.	TUBA1B	13	6.09319927414711e-06	6.17834841501799e-05
ENSG00000070371.25	ENSG00000070371	chr22	dexseq_prepare_annotation2.py	exon	.	-	.	CLTCL1	18	6.17636083078866e-06	6.25797040332761e-05
ENSG00000100266.ENSG00000242247.55	ENSG00000100266+ENSG00000242247	chr22	dexseq_prepare_annotation2.py	exon	.	-	.		10	6.21208105035554e-06	6.28944079936972e-05
ENSG00000146263.52	ENSG00000146263	chr6	dexseq_prepare_annotation2.py	exon	.	-	.	MMS22L	29	6.2459178104516e-06	6.31895852847488e-05
ENSG00000134602.11	ENSG00000134602	chrX	dexseq_prepare_annotation2.py	exon	.	+	.	MST4	5	6.28157318794993e-06	6.35027054266459e-05
ENSG00000132970.7	ENSG00000132970	chr13	dexseq_prepare_annotation2.py	exon	.	+	.	WASF3	5	6.31232104296864e-06	6.37657820328629e-05
ENSG00000117054.ENSG00000207241.ENSG00000201487.ENSG00000137955.ENSG00000206620.95	ENSG00000117054+ENSG00000207241+ENSG00000201487+ENSG00000137955+ENSG00000206620	chr1	dexseq_prepare_annotation2.py	exon	.	+	.		36	6.37810559622319e-06	6.43821339765356e-05
ENSG00000168872.ENSG00000260537.ENSG00000157349.89	ENSG00000168872+ENSG00000260537+ENSG00000157349	chr16	dexseq_prepare_annotation2.py	exon	.	+	.		17	6.38828724338392e-06	6.44367149751191e-05
ENSG00000012983.32	ENSG00000012983	chr14	dexseq_prepare_annotation2.py	exon	.	-	.	MAP4K5	12	6.46049983515057e-06	6.51164344848335e-05
ENSG00000091129.31	ENSG00000091129	chr7	dexseq_prepare_annotation2.py	exon	.	-	.	NRCAM	23	6.49826264039311e-06	6.54481735781682e-05
ENSG00000214691.6	ENSG00000214691	chr2	dexseq_prepare_annotation2.py	exon	.	+	.	AC104654.1	3	6.51662090597855e-06	6.558412807389e-05
ENSG00000127533.4	ENSG00000127533	chr19	dexseq_prepare_annotation2.py	exon	.	+	.	F2RL3	3	6.62440690533497e-06	6.6619221754397e-05
ENSG00000185046.84	ENSG00000185046	chr12	dexseq_prepare_annotation2.py	exon	.	-	.	ANKS1B	27	6.74545241857875e-06	6.77860207305575e-05
ENSG00000091128.48	ENSG00000091128	chr7	dexseq_prepare_annotation2.py	exon	.	-	.	LAMB4	29	6.77124464494923e-06	6.79945816430319e-05
ENSG00000080371.11	ENSG00000080371	chr12	dexseq_prepare_annotation2.py	exon	.	+	.	RAB21	2	6.82014550874936e-06	6.83938723692985e-05
ENSG00000135451.47	ENSG00000135451	chr12	dexseq_prepare_annotation2.py	exon	.	+	.	TROAP	26	6.82114346540277e-06	6.83938723692985e-05
ENSG00000267401.2	ENSG00000267401	chr18	dexseq_prepare_annotation2.py	exon	.	+	.	RP11-396N11.1	3	6.90352894910433e-06	6.91685424625924e-05
ENSG00000006712.29	ENSG00000006712	chr19	dexseq_prepare_annotation2.py	exon	.	-	.	PAF1	24	6.94403496852868e-06	6.95227714653287e-05
ENSG00000114812.33	ENSG00000114812	chr3	dexseq_prepare_annotation2.py	exon	.	+	.	VIPR1	28	6.96288714618508e-06	6.96598405670229e-05
ENSG00000204685.4	ENSG00000204685	chr2	dexseq_prepare_annotation2.py	exon	.	+	.	STARD7-AS1	5	6.96904482142811e-06	6.9669799192588e-05
ENSG00000197253.13	ENSG00000197253	chr16	dexseq_prepare_annotation2.py	exon	.	-	.	TPSB2	6	6.9744142798349e-06	6.96718690752419e-05
ENSG00000188603.ENSG00000261832.ENSG00000233232.89	ENSG00000188603+ENSG00000261832+ENSG00000233232	chr16	dexseq_prepare_annotation2.py	exon	.	-	.		59	6.98383605539455e-06	6.97143871328439e-05
ENSG00000175166.68	ENSG00000175166	chr3	dexseq_prepare_annotation2.py	exon	.	+	.	PSMD2	48	7.09390500955458e-06	7.07607849290086e-05
ENSG00000070087.ENSG00000206199.ENSG00000251854.72	ENSG00000070087+ENSG00000206199+ENSG00000251854	chr3	dexseq_prepare_annotation2.py	exon	.	-	.		19	7.14522986260614e-06	7.12201050411614e-05
ENSG00000236166.3	ENSG00000236166	chr6	dexseq_prepare_annotation2.py	exon	.	+	.	RP3-523C21.2	4	7.31952645536721e-06	7.29035638683659e-05
ENSG00000145826.12	ENSG00000145826	chr5	dexseq_prepare_annotation2.py	exon	.	-	.	LECT2	7	7.51570410981429e-06	7.48023176003345e-05
ENSG00000184207.4	ENSG00000184207	chr16	dexseq_prepare_annotation2.py	exon	.	-	.	PGP	4	7.61528162708489e-06	7.573753930666e-05
ENSG00000182307.10	ENSG00000182307	chr8	dexseq_prepare_annotation2.py	exon	.	+	.	C8orf33	7	7.65154822420758e-06	7.60421905993414e-05
ENSG00000130810.ENSG00000243207.ENSG00000244165.39	ENSG00000130810+ENSG00000243207+ENSG00000244165	chr19	dexseq_prepare_annotation2.py	exon	.	+	.		18	7.70154974251884e-06	7.64827927336529e-05
ENSG00000149257.31	ENSG00000149257	chr11	dexseq_prepare_annotation2.py	exon	.	+	.	SERPINH1	18	7.87711925944184e-06	7.81688246510494e-05
ENSG00000184956.11	ENSG00000184956	chr11	dexseq_prepare_annotation2.py	exon	.	-	.	MUC6	6	7.95397972295647e-06	7.88735564592362e-05
ENSG00000221444.ENSG00000249931.ENSG00000261279.ENSG00000233812.ENSG00000215304.41	ENSG00000221444+ENSG00000249931+ENSG00000261279+ENSG00000233812+ENSG00000215304	chr15	dexseq_prepare_annotation2.py	exon	.	-	.		21	8.01608097712111e-06	7.94310050420165e-05
ENSG00000175600.30	ENSG00000175600	chr7	dexseq_prepare_annotation2.py	exon	.	+	.	SUGCT	24	8.19890335858349e-06	8.11829785234357e-05
ENSG00000154727.11	ENSG00000154727	chr21	dexseq_prepare_annotation2.py	exon	.	+	.	GABPA	4	8.20606758919734e-06	8.11943461758118e-05
ENSG00000233569.5	ENSG00000233569	chr9	dexseq_prepare_annotation2.py	exon	.	+	.	RP11-500B12.1	5	8.23871572203848e-06	8.1457661087642e-05
ENSG00000143412.15	ENSG00000143412	chr1	dexseq_prepare_annotation2.py	exon	.	+	.	ANXA9	13	8.24919309702427e-06	8.14694153117265e-05
ENSG00000160949.32	ENSG00000160949	chr8	dexseq_prepare_annotation2.py	exon	.	-	.	TONSL	26	8.25197767717325e-06	8.14694153117265e-05
ENSG00000182903.ENSG00000251595.16	ENSG00000182903+ENSG00000251595	chr4	dexseq_prepare_annotation2.py	exon	.	-	.		12	8.36213875789189e-06	8.24966554652843e-05
ENSG00000246448.6	ENSG00000246448	chr4	dexseq_prepare_annotation2.py	exon	.	+	.	RP13-578N3.3	4	8.69189289884198e-06	8.56872071313158e-05
ENSG00000140463.34	ENSG00000140463	chr15	dexseq_prepare_annotation2.py	exon	.	+	.	BBS4	18	8.97410773315116e-06	8.84047868369402e-05
ENSG00000078070.38	ENSG00000078070	chr3	dexseq_prepare_annotation2.py	exon	.	-	.	MCCC1	8	9.11729202037091e-06	8.97497980356862e-05
ENSG00000003147.39	ENSG00000003147	chr7	dexseq_prepare_annotation2.py	exon	.	-	.	ICA1	20	9.1321423304625e-06	8.98304612914883e-05
ENSG00000204217.15	ENSG00000204217	chr2	dexseq_prepare_annotation2.py	exon	.	+	.	BMPR2	14	9.26064375107849e-06	9.10281486267701e-05
ENSG00000103168.70	ENSG00000103168	chr16	dexseq_prepare_annotation2.py	exon	.	-	.	TAF1C	23	9.29627278984525e-06	9.13118614059327e-05
ENSG00000202529.ENSG00000174444.ENSG00000199673.ENSG00000200623.ENSG00000199574.49	ENSG00000202529+ENSG00000174444+ENSG00000199673+ENSG00000200623+ENSG00000199574	chr15	dexseq_prepare_annotation2.py	exon	.	-	.		11	9.37765802605254e-06	9.20442710688037e-05
ENSG00000257086.ENSG00000173457.11	ENSG00000257086+ENSG00000173457	chr11	dexseq_prepare_annotation2.py	exon	.	-	.		8	9.44602833507227e-06	9.26479639608542e-05
ENSG00000141971.ENSG00000269640.48	ENSG00000141971+ENSG00000269640	chr19	dexseq_prepare_annotation2.py	exon	.	+	.		17	9.48539196101809e-06	9.29664850442266e-05
ENSG00000127318.6	ENSG00000127318	chr12	dexseq_prepare_annotation2.py	exon	.	-	.	IL22	5	9.49842170518563e-06	9.30266323172607e-05
ENSG00000188107.59	ENSG00000188107	chr6	dexseq_prepare_annotation2.py	exon	.	-	.	EYS	14	9.5183732657405e-06	9.309581730615e-05
ENSG00000196367.ENSG00000242687.94	ENSG00000196367+ENSG00000242687	chr7	dexseq_prepare_annotation2.py	exon	.	+	.		54	9.51928185258499e-06	9.309581730615e-05
ENSG00000184343.ENSG00000198753.67	ENSG00000184343+ENSG00000198753	chrX	dexseq_prepare_annotation2.py	exon	.	+	.		8	9.65909982940438e-06	9.4394794567445e-05
ENSG00000145819.55	ENSG00000145819	chr5	dexseq_prepare_annotation2.py	exon	.	+	.	ARHGAP26	19	9.73350854569969e-06	9.50531341047489e-05
ENSG00000175274.52	ENSG00000175274	chr11	dexseq_prepare_annotation2.py	exon	.	-	.	TP53I11	10	9.89172267385675e-06	9.65283363748161e-05
ENSG00000223959.47	ENSG00000223959	chr16	dexseq_prepare_annotation2.py	exon	.	+	.	AFG3L1P	7	9.927206643438e-06	9.68046104478607e-05
ENSG00000119321.32	ENSG00000119321	chr9	dexseq_prepare_annotation2.py	exon	.	-	.	FKBP15	13	9.93948481636486e-06	9.68543589037257e-05
ENSG00000155368.24	ENSG00000155368	chr2	dexseq_prepare_annotation2.py	exon	.	+	.	DBI	14	1.00630058959756e-05	9.79872493305095e-05
ENSG00000115355.55	ENSG00000115355	chr2	dexseq_prepare_annotation2.py	exon	.	-	.	CCDC88A	17	1.01171631442955e-05	9.84435715900591e-05
ENSG00000119812.20	ENSG00000119812	chr2	dexseq_prepare_annotation2.py	exon	.	-	.	FAM98A	17	1.02332709032009e-05	9.9501602384438e-05
ENSG00000020922.29	ENSG00000020922	chr11	dexseq_prepare_annotation2.py	exon	.	-	.	MRE11A	3	1.03616345686135e-05	0.00010067719232398
ENSG00000163507.29	ENSG00000163507	chr3	dexseq_prepare_annotation2.py	exon	.	-	.	KIAA1524	13	1.05125694540358e-05	0.000102070242699041
ENSG00000126226.43	ENSG00000126226	chr13	dexseq_prepare_annotation2.py	exon	.	-	.	PCID2	27	1.07037111658592e-05	0.000103851391728566
ENSG00000119125.30	ENSG00000119125	chr9	dexseq_prepare_annotation2.py	exon	.	+	.	GDA	27	1.09070269957035e-05	0.000105748014607769
ENSG00000177565.40	ENSG00000177565	chr3	dexseq_prepare_annotation2.py	exon	.	-	.	TBL1XR1	33	1.09153981602039e-05	0.000105753204285794
ENSG00000105278.34	ENSG00000105278	chr19	dexseq_prepare_annotation2.py	exon	.	-	.	ZFR2	25	1.11000194463204e-05	0.000107464750679727
ENSG00000106617.42	ENSG00000106617	chr7	dexseq_prepare_annotation2.py	exon	.	-	.	PRKAG2	9	1.11113543721982e-05	0.000107497375345654
ENSG00000215481.5	ENSG00000215481	chr22	dexseq_prepare_annotation2.py	exon	.	+	.	BCRP3	3	1.11654998361757e-05	0.000107943829361767
ENSG00000142182.15	ENSG00000142182	chr21	dexseq_prepare_annotation2.py	exon	.	-	.	DNMT3L	13	1.12155690643767e-05	0.000108350264919705
ENSG00000127507.39	ENSG00000127507	chr19	dexseq_prepare_annotation2.py	exon	.	-	.	EMR2	6	1.12452860681753e-05	0.000108559642901355
ENSG00000168542.53	ENSG00000168542	chr2	dexseq_prepare_annotation2.py	exon	.	+	.	COL3A1	7	1.15137700732272e-05	0.000111072080706414
ENSG00000221986.13	ENSG00000221986	chr1	dexseq_prepare_annotation2.py	exon	.	-	.	MYBPHL	7	1.15390459713027e-05	0.000111236403163358
ENSG00000182511.54	ENSG00000182511	chr15	dexseq_prepare_annotation2.py	exon	.	+	.	FES	8	1.17644193342562e-05	0.000113328053772392
ENSG00000091039.58	ENSG00000091039	chr12	dexseq_prepare_annotation2.py	exon	.	-	.	OSBPL8	13	1.18556483027427e-05	0.000114125413333677
ENSG00000077254.16	ENSG00000077254	chr1	dexseq_prepare_annotation2.py	exon	.	-	.	USP33	9	1.18792943770888e-05	0.000114271530230356
ENSG00000153048.35	ENSG00000153048	chr16	dexseq_prepare_annotation2.py	exon	.	-	.	CARHSP1	23	1.19449040759286e-05	0.000114820815818186
ENSG00000181513.41	ENSG00000181513	chr17	dexseq_prepare_annotation2.py	exon	.	+	.	ACBD4	8	1.21495574710439e-05	0.000116704930696945
ENSG00000263053.ENSG00000171282.43	ENSG00000263053+ENSG00000171282	chr17	dexseq_prepare_annotation2.py	exon	.	+	.		26	1.21786432875419e-05	0.000116901116506875
ENSG00000102316.39	ENSG00000102316	chrX	dexseq_prepare_annotation2.py	exon	.	+	.	MAGED2	5	1.22248988871575e-05	0.000117261716688755
ENSG00000120533.36	ENSG00000120533	chr8	dexseq_prepare_annotation2.py	exon	.	+	.	ENY2	9	1.22522589906271e-05	0.000117440687029477
ENSG00000156076.13	ENSG00000156076	chr12	dexseq_prepare_annotation2.py	exon	.	-	.	WIF1	3	1.23089599680671e-05	0.00011790044267497
ENSG00000239520.ENSG00000006125.52	ENSG00000239520+ENSG00000006125	chr17	dexseq_prepare_annotation2.py	exon	.	+	.		31	1.23499970618945e-05	0.000118209617267608
ENSG00000154222.55	ENSG00000154222	chr1	dexseq_prepare_annotation2.py	exon	.	-	.	CC2D1B	26	1.24105014010737e-05	0.000118704554861014
ENSG00000168061.13	ENSG00000168061	chr11	dexseq_prepare_annotation2.py	exon	.	+	.	SAC3D1	4	1.24265726853799e-05	0.000118774096998504
ENSG00000067798.66	ENSG00000067798	chr12	dexseq_prepare_annotation2.py	exon	.	+	.	NAV3	11	1.24978591724444e-05	0.000119370918182102
ENSG00000255269.1	ENSG00000255269	chr11	dexseq_prepare_annotation2.py	exon	.	-	.	RP11-702F3.4	2	1.25113765652964e-05	0.000119415514940057
ENSG00000161813.58	ENSG00000161813	chr12	dexseq_prepare_annotation2.py	exon	.	+	.	LARP4	7	1.25635090235058e-05	0.000119828351788858
ENSG00000111275.ENSG00000111271.ENSG00000257767.53	ENSG00000111275+ENSG00000111271+ENSG00000257767	chr12	dexseq_prepare_annotation2.py	exon	.	+	.		5	1.29163593787548e-05	0.000123037406193068
ENSG00000076650.22	ENSG00000076650	chr19	dexseq_prepare_annotation2.py	exon	.	+	.	GPATCH1	8	1.29181983236201e-05	0.000123037406193068
ENSG00000123908.28	ENSG00000123908	chr8	dexseq_prepare_annotation2.py	exon	.	-	.	AGO2	16	1.29920534351428e-05	0.000123653563582995
ENSG00000187736.ENSG00000213901.77	ENSG00000187736+ENSG00000213901	chr2	dexseq_prepare_annotation2.py	exon	.	-	.		45	1.3193486660595e-05	0.000125482238175751
ENSG00000183828.ENSG00000257622.ENSG00000184916.47	ENSG00000183828+ENSG00000257622+ENSG00000184916	chr14	dexseq_prepare_annotation2.py	exon	.	-	.		33	1.33033788313268e-05	0.000126438310357455
ENSG00000232740.2	ENSG00000232740	chr2	dexseq_prepare_annotation2.py	exon	.	-	.	AC062020.1	3	1.33223485851379e-05	0.000126529497892344
ENSG00000185722.50	ENSG00000185722	chr17	dexseq_prepare_annotation2.py	exon	.	-	.	ANKFY1	24	1.34376213122225e-05	0.000127508654961624
ENSG00000152767.79	ENSG00000152767	chr13	dexseq_prepare_annotation2.py	exon	.	+	.	FARP1	39	1.34443402497325e-05	0.000127508654961624
ENSG00000116128.13	ENSG00000116128	chr1	dexseq_prepare_annotation2.py	exon	.	+	.	BCL9	13	1.35262415605516e-05	0.000128195334340733
ENSG00000113580.39	ENSG00000113580	chr5	dexseq_prepare_annotation2.py	exon	.	-	.	NR3C1	21	1.36236992761195e-05	0.000129028382758251
ENSG00000186523.42	ENSG00000186523	chr8	dexseq_prepare_annotation2.py	exon	.	-	.	FAM86B1	28	1.3735640966579e-05	0.000129931527959544
ENSG00000239389.ENSG00000204961.ENSG00000243232.ENSG00000204967.ENSG00000204965.ENSG00000204963.ENSG00000204962.ENSG00000251664.ENSG00000204969.ENSG00000081842.ENSG00000255408.ENSG00000248383.ENSG00000250120.ENSG00000204970.ENSG00000249158.8	ENSG00000239389+ENSG00000204961+ENSG00000243232+ENSG00000204967+ENSG00000204965+ENSG00000204963+ENSG00000204962+ENSG00000251664+ENSG00000204969+ENSG00000081842+ENSG00000255408+ENSG00000248383+ENSG00000250120+ENSG00000204970+ENSG00000249158	chr5	dexseq_prepare_annotation2.py	exon	.	+	.		5	1.37383143448629e-05	0.000129931527959544
ENSG00000129460.38	ENSG00000129460	chr14	dexseq_prepare_annotation2.py	exon	.	+	.	NGDN	21	1.39974634834433e-05	0.000132289752921954
ENSG00000060237.64	ENSG00000060237	chr12	dexseq_prepare_annotation2.py	exon	.	+	.	WNK1	18	1.41570564684292e-05	0.000133704432538783
ENSG00000151914.152	ENSG00000151914	chr6	dexseq_prepare_annotation2.py	exon	.	-	.	DST	65	1.4408552477883e-05	0.00013598449247658
ENSG00000183785.ENSG00000215193.ENSG00000235617.24	ENSG00000183785+ENSG00000215193+ENSG00000235617	chr22	dexseq_prepare_annotation2.py	exon	.	+	.		11	1.4576293799765e-05	0.000137471461300928
ENSG00000137337.35	ENSG00000137337	chr6	dexseq_prepare_annotation2.py	exon	.	-	.	MDC1	17	1.46309660937289e-05	0.000137890725140339
ENSG00000169599.20	ENSG00000169599	chr2	dexseq_prepare_annotation2.py	exon	.	-	.	NFU1	14	1.48811377789204e-05	0.000140150617909497
ENSG00000198077.10	ENSG00000198077	chr19	dexseq_prepare_annotation2.py	exon	.	-	.	CYP2A7	7	1.50911346984485e-05	0.000142029256548299
ENSG00000223501.45	ENSG00000223501	chr6	dexseq_prepare_annotation2.py	exon	.	-	.	VPS52	35	1.51989655632182e-05	0.000142944417589681
ENSG00000175318.36	ENSG00000175318	chr15	dexseq_prepare_annotation2.py	exon	.	-	.	GRAMD2	19	1.53791101433837e-05	0.000144537932099657
ENSG00000149781.32	ENSG00000149781	chr11	dexseq_prepare_annotation2.py	exon	.	+	.	FERMT3	21	1.54070812293549e-05	0.000144622570807027
ENSG00000211535.ENSG00000114270.89	ENSG00000211535+ENSG00000114270	chr3	dexseq_prepare_annotation2.py	exon	.	-	.		63	1.54095477786384e-05	0.000144622570807027
ENSG00000226819.3	ENSG00000226819	chr2	dexseq_prepare_annotation2.py	exon	.	-	.	MEIS1-AS3	3	1.54267366975994e-05	0.000144683278992912
ENSG00000138400.24	ENSG00000138400	chr2	dexseq_prepare_annotation2.py	exon	.	-	.	MDH1B	13	1.57561093407042e-05	0.000147669758098711
ENSG00000163389.25	ENSG00000163389	chr3	dexseq_prepare_annotation2.py	exon	.	+	.	POGLUT1	21	1.58414994452217e-05	0.000148367020480717
ENSG00000090512.20	ENSG00000090512	chr3	dexseq_prepare_annotation2.py	exon	.	+	.	FETUB	13	1.59204782758003e-05	0.00014900331124147
ENSG00000118520.11	ENSG00000118520	chr6	dexseq_prepare_annotation2.py	exon	.	+	.	ARG1	4	1.60574287767768e-05	0.00015018091390948
ENSG00000134668.45	ENSG00000134668	chr1	dexseq_prepare_annotation2.py	exon	.	-	.	SPOCD1	18	1.61182802335869e-05	0.000150645644066821
ENSG00000222169.ENSG00000122692.15	ENSG00000222169+ENSG00000122692	chr9	dexseq_prepare_annotation2.py	exon	.	-	.		12	1.62433569887832e-05	0.000151709581951985
ENSG00000161714.36	ENSG00000161714	chr17	dexseq_prepare_annotation2.py	exon	.	-	.	PLCD3	31	1.64657685350168e-05	0.000153680506326823
ENSG00000073803.34	ENSG00000073803	chr3	dexseq_prepare_annotation2.py	exon	.	+	.	MAP3K13	29	1.66002639232946e-05	0.000154828722811875
ENSG00000064687.41	ENSG00000064687	chr19	dexseq_prepare_annotation2.py	exon	.	+	.	ABCA7	19	1.66536359131077e-05	0.000155219247433219
ENSG00000070495.16	ENSG00000070495	chr17	dexseq_prepare_annotation2.py	exon	.	-	.	JMJD6	2	1.6814221219952e-05	0.000156607818898877
ENSG00000261183.11	ENSG00000261183	chr15	dexseq_prepare_annotation2.py	exon	.	-	.	RP11-532F12.5	9	1.68970022968761e-05	0.000157270305516303
ENSG00000240821.ENSG00000075131.19	ENSG00000240821+ENSG00000075131	chr15	dexseq_prepare_annotation2.py	exon	.	-	.		7	1.702300825354e-05	0.00015833392101294
ENSG00000257891.5	ENSG00000257891	chr14	dexseq_prepare_annotation2.py	exon	.	+	.	CTD-2311B13.1	3	1.72517782851356e-05	0.000160351239487734
ENSG00000116691.20	ENSG00000116691	chr1	dexseq_prepare_annotation2.py	exon	.	+	.	MIIP	6	1.73698599641801e-05	0.000161337666948778
ENSG00000128886.ENSG00000262560.ENSG00000184716.55	ENSG00000128886+ENSG00000262560+ENSG00000184716	chr15	dexseq_prepare_annotation2.py	exon	.	-	.		7	1.75806757486034e-05	0.00016318349374357
ENSG00000021300.50	ENSG00000021300	chr11	dexseq_prepare_annotation2.py	exon	.	+	.	PLEKHB1	17	1.77426746167112e-05	0.000164573977063323
ENSG00000174953.47	ENSG00000174953	chr3	dexseq_prepare_annotation2.py	exon	.	-	.	DHX36	12	1.77618876455318e-05	0.000164639035483584
ENSG00000174332.9	ENSG00000174332	chr1	dexseq_prepare_annotation2.py	exon	.	-	.	GLIS1	7	1.78153574020095e-05	0.000164909026063298
ENSG00000107187.5	ENSG00000107187	chr9	dexseq_prepare_annotation2.py	exon	.	-	.	LHX3	3	1.78154534677155e-05	0.000164909026063298
ENSG00000113368.28	ENSG00000113368	chr5	dexseq_prepare_annotation2.py	exon	.	+	.	LMNB1	22	1.80861701510481e-05	0.000167300172966789
ENSG00000187922.ENSG00000204003.ENSG00000267206.40	ENSG00000187922+ENSG00000204003+ENSG00000267206	chr9	dexseq_prepare_annotation2.py	exon	.	-	.		25	1.84455534693315e-05	0.000170507664124724
ENSG00000065548.24	ENSG00000065548	chr2	dexseq_prepare_annotation2.py	exon	.	+	.	ZC3H15	2	1.84913174256431e-05	0.000170813702927091
ENSG00000173409.12	ENSG00000173409	chr1	dexseq_prepare_annotation2.py	exon	.	+	.	ARV1	10	1.85150192675889e-05	0.000170915663498891
ENSG00000155849.54	ENSG00000155849	chr7	dexseq_prepare_annotation2.py	exon	.	-	.	ELMO1	39	1.85443893718975e-05	0.000171069773727361
ENSG00000148541.43	ENSG00000148541	chr10	dexseq_prepare_annotation2.py	exon	.	-	.	FAM13C	30	1.86227269450162e-05	0.000171675083913893
ENSG00000111961.21	ENSG00000111961	chr6	dexseq_prepare_annotation2.py	exon	.	+	.	SASH1	12	1.88453665296317e-05	0.000173608919238163
ENSG00000176986.34	ENSG00000176986	chr10	dexseq_prepare_annotation2.py	exon	.	+	.	SEC24C	9	1.89406873522769e-05	0.000174368019444972
ENSG00000184014.57	ENSG00000184014	chr11	dexseq_prepare_annotation2.py	exon	.	-	.	DENND5A	26	1.89799900893229e-05	0.000174610733637016
ENSG00000141279.84	ENSG00000141279	chr17	dexseq_prepare_annotation2.py	exon	.	+	.	NPEPPS	22	1.93717941787193e-05	0.000178093824411441
ENSG00000136997.15	ENSG00000136997	chr8	dexseq_prepare_annotation2.py	exon	.	+	.	MYC	14	1.9398826947499e-05	0.000178220945189548
ENSG00000164985.33	ENSG00000164985	chr9	dexseq_prepare_annotation2.py	exon	.	-	.	PSIP1	4	1.94479385180484e-05	0.000178550597441892
ENSG00000127511.24	ENSG00000127511	chr19	dexseq_prepare_annotation2.py	exon	.	+	.	SIN3B	18	1.94863103047089e-05	0.000178781267078417
ENSG00000225361.8	ENSG00000225361	chr9	dexseq_prepare_annotation2.py	exon	.	-	.	PPP1R26-AS1	5	1.95532128190156e-05	0.000179273206661301
ENSG00000158525.16	ENSG00000158525	chr7	dexseq_prepare_annotation2.py	exon	.	+	.	CPA5	5	1.96305554895351e-05	0.000179860133663792
ENSG00000234757.4	ENSG00000234757	chr22	dexseq_prepare_annotation2.py	exon	.	-	.	CA15P2	3	1.96842087636192e-05	0.000180229363279379
ENSG00000214439.5	ENSG00000214439	chr7	dexseq_prepare_annotation2.py	exon	.	-	.	FAM185BP	4	2.00267765007675e-05	0.000183241610613125
ENSG00000179583.36	ENSG00000179583	chr16	dexseq_prepare_annotation2.py	exon	.	+	.	CIITA	3	2.04377024237412e-05	0.000186756493158357
ENSG00000040608.3	ENSG00000040608	chr22	dexseq_prepare_annotation2.py	exon	.	-	.	RTN4R	3	2.04385996143222e-05	0.000186756493158357
ENSG00000069812.16	ENSG00000069812	chr1	dexseq_prepare_annotation2.py	exon	.	-	.	HES2	14	2.0528261565594e-05	0.000187448862036033
ENSG00000124920.53	ENSG00000124920	chr11	dexseq_prepare_annotation2.py	exon	.	+	.	MYRF	16	2.08574720769974e-05	0.000190326195504501
ENSG00000133884.23	ENSG00000133884	chr11	dexseq_prepare_annotation2.py	exon	.	+	.	DPF2	3	2.08882737427253e-05	0.000190478474616095
ENSG00000109846.36	ENSG00000109846	chr11	dexseq_prepare_annotation2.py	exon	.	-	.	CRYAB	31	2.10093523862291e-05	0.000191453220664786
ENSG00000198467.26	ENSG00000198467	chr9	dexseq_prepare_annotation2.py	exon	.	-	.	TPM2	3	2.13419601572587e-05	0.000194352965102809
ENSG00000170074.75	ENSG00000170074	chr5	dexseq_prepare_annotation2.py	exon	.	-	.	FAM153A	14	2.16328813472468e-05	0.000196828201167307
ENSG00000155465.56	ENSG00000155465	chr14	dexseq_prepare_annotation2.py	exon	.	-	.	SLC7A7	26	2.16429349831271e-05	0.000196828201167307
ENSG00000128567.28	ENSG00000128567	chr7	dexseq_prepare_annotation2.py	exon	.	-	.	PODXL	23	2.19795781999837e-05	0.000199755143021535
ENSG00000126522.ENSG00000249319.ENSG00000241258.60	ENSG00000126522+ENSG00000249319+ENSG00000241258	chr7	dexseq_prepare_annotation2.py	exon	.	+	.		36	2.27098611365627e-05	0.00020625322065885
ENSG00000115694.86	ENSG00000115694	chr2	dexseq_prepare_annotation2.py	exon	.	-	.	STK25	20	2.29478716669619e-05	0.00020827469806141
ENSG00000147081.16	ENSG00000147081	chrX	dexseq_prepare_annotation2.py	exon	.	-	.	AKAP4	13	2.32398280067406e-05	0.0002107827411149
ENSG00000139687.36	ENSG00000139687	chr13	dexseq_prepare_annotation2.py	exon	.	+	.	RB1	18	2.32844108520576e-05	0.000211045271228589
ENSG00000229807.29	ENSG00000229807	chrX	dexseq_prepare_annotation2.py	exon	.	-	.	XIST	17	2.34553553321483e-05	0.000212451997021929
ENSG00000163873.22	ENSG00000163873	chr1	dexseq_prepare_annotation2.py	exon	.	-	.	GRIK3	19	2.36034507983841e-05	0.000213575539432998
ENSG00000104365.82	ENSG00000104365	chr8	dexseq_prepare_annotation2.py	exon	.	+	.	IKBKB	43	2.36166811933834e-05	0.000213575539432998
ENSG00000174292.28	ENSG00000174292	chr17	dexseq_prepare_annotation2.py	exon	.	+	.	TNK1	23	2.36268731752717e-05	0.000213575539432998
ENSG00000174851.25	ENSG00000174851	chr11	dexseq_prepare_annotation2.py	exon	.	-	.	YIF1A	18	2.36579713755871e-05	0.000213713508490578
ENSG00000237296.ENSG00000243716.88	ENSG00000237296+ENSG00000243716	chr16	dexseq_prepare_annotation2.py	exon	.	+	.		25	2.37538921235249e-05	0.000214436473644877
ENSG00000145016.ENSG00000216042.39	ENSG00000145016+ENSG00000216042	chr3	dexseq_prepare_annotation2.py	exon	.	-	.		19	2.41592454331406e-05	0.000217949984201648
ENSG00000161671.20	ENSG00000161671	chr19	dexseq_prepare_annotation2.py	exon	.	+	.	EMC10	13	2.44482616830715e-05	0.000220409979742641
ENSG00000197756.13	ENSG00000197756	chr2	dexseq_prepare_annotation2.py	exon	.	+	.	RPL37A	4	2.48914587383613e-05	0.00022425575910075
ENSG00000106278.48	ENSG00000106278	chr7	dexseq_prepare_annotation2.py	exon	.	+	.	PTPRZ1	32	2.4944321471477e-05	0.000224582096450336
ENSG00000224376.6	ENSG00000224376	chr2	dexseq_prepare_annotation2.py	exon	.	+	.	AC017104.6	2	2.51496201327337e-05	0.000226279515540916
ENSG00000196873.28	ENSG00000196873	chr9	dexseq_prepare_annotation2.py	exon	.	+	.	CBWD3	11	2.53010043291521e-05	0.000227489909677706
ENSG00000126934.36	ENSG00000126934	chr19	dexseq_prepare_annotation2.py	exon	.	-	.	MAP2K2	16	2.54367105561844e-05	0.000228557820017486
ENSG00000156453.22	ENSG00000156453	chr5	dexseq_prepare_annotation2.py	exon	.	-	.	PCDH1	9	2.57777249806859e-05	0.000231467848529166
ENSG00000265817.ENSG00000197275.34	ENSG00000265817+ENSG00000197275	chr8	dexseq_prepare_annotation2.py	exon	.	-	.		11	2.60557744369121e-05	0.000233808997207823
ENSG00000263400.18	ENSG00000263400	chr17	dexseq_prepare_annotation2.py	exon	.	+	.	CTC-297N7.5	13	2.60758589035373e-05	0.000233833748679163
ENSG00000160183.27	ENSG00000160183	chr21	dexseq_prepare_annotation2.py	exon	.	-	.	TMPRSS3	6	2.62231050241343e-05	0.000234998024837793
ENSG00000205352.ENSG00000257379.ENSG00000197111.104	ENSG00000205352+ENSG00000257379+ENSG00000197111	chr12	dexseq_prepare_annotation2.py	exon	.	+	.		29	2.63471307767166e-05	0.000235952804885579
ENSG00000164953.73	ENSG00000164953	chr8	dexseq_prepare_annotation2.py	exon	.	+	.	TMEM67	33	2.66627685656562e-05	0.000238621170134016
ENSG00000149182.ENSG00000270060.71	ENSG00000149182+ENSG00000270060	chr11	dexseq_prepare_annotation2.py	exon	.	-	.		35	2.67897466591235e-05	0.000239598688476826
ENSG00000105520.27	ENSG00000105520	chr19	dexseq_prepare_annotation2.py	exon	.	+	.	DKFZP761J1410	15	2.69775409396756e-05	0.000241118471868782
ENSG00000236172.79	ENSG00000236172	chr2	dexseq_prepare_annotation2.py	exon	.	-	.	hsa-mir-7515	21	2.70240905067721e-05	0.000241374669410586
ENSG00000187323.68	ENSG00000187323	chr18	dexseq_prepare_annotation2.py	exon	.	+	.	DCC	21	2.71800257934222e-05	0.000242606896896843
ENSG00000224420.ENSG00000126457.38	ENSG00000224420+ENSG00000126457	chr19	dexseq_prepare_annotation2.py	exon	.	+	.		11	2.73040182622975e-05	0.000243552564750805
ENSG00000164294.12	ENSG00000164294	chr5	dexseq_prepare_annotation2.py	exon	.	+	.	GPX8	8	2.73960682143041e-05	0.000244212243474405
ENSG00000011114.24	ENSG00000011114	chr14	dexseq_prepare_annotation2.py	exon	.	-	.	BTBD7	5	2.77674354564646e-05	0.000247359279815476
ENSG00000165124.57	ENSG00000165124	chr9	dexseq_prepare_annotation2.py	exon	.	-	.	SVEP1	33	2.7901537019726e-05	0.00024838993642363
ENSG00000095637.54	ENSG00000095637	chr10	dexseq_prepare_annotation2.py	exon	.	-	.	SORBS1	26	2.8198255349332e-05	0.000250865955302956
ENSG00000125538.16	ENSG00000125538	chr2	dexseq_prepare_annotation2.py	exon	.	-	.	IL1B	3	2.83839115729504e-05	0.000252351298147917
ENSG00000214021.ENSG00000241553.ENSG00000250151.116	ENSG00000214021+ENSG00000241553+ENSG00000250151	chr3	dexseq_prepare_annotation2.py	exon	.	+	.		36	2.87670015821914e-05	0.00025558884355053
ENSG00000012822.64	ENSG00000012822	chr12	dexseq_prepare_annotation2.py	exon	.	-	.	CALCOCO1	25	2.88368807207829e-05	0.000256041146189267
ENSG00000142449.74	ENSG00000142449	chr19	dexseq_prepare_annotation2.py	exon	.	-	.	FBN3	26	2.89545067863416e-05	0.000256916517809642
ENSG00000139132.60	ENSG00000139132	chr12	dexseq_prepare_annotation2.py	exon	.	+	.	FGD4	7	2.9119283087108e-05	0.000258208833471491
ENSG00000168827.43	ENSG00000168827	chr3	dexseq_prepare_annotation2.py	exon	.	+	.	GFM1	17	2.92712021782608e-05	0.000259385518448987
ENSG00000120156.14	ENSG00000120156	chr9	dexseq_prepare_annotation2.py	exon	.	+	.	TEK	6	2.96302818796958e-05	0.000262395199638041
ENSG00000225362.13	ENSG00000225362	chr15	dexseq_prepare_annotation2.py	exon	.	-	.	CT62	10	2.97269993612323e-05	0.000263032514898439
ENSG00000007376.20	ENSG00000007376	chr16	dexseq_prepare_annotation2.py	exon	.	-	.	RPUSD1	6	2.97412283443256e-05	0.000263032514898439
ENSG00000228624.51	ENSG00000228624	chr6	dexseq_prepare_annotation2.py	exon	.	+	.	RP3-399L15.3	6	2.98920628500211e-05	0.000264193372772682
ENSG00000078814.32	ENSG00000078814	chr20	dexseq_prepare_annotation2.py	exon	.	+	.	MYH7B	9	3.00576324272641e-05	0.000265482858140286
ENSG00000100884.50	ENSG00000100884	chr14	dexseq_prepare_annotation2.py	exon	.	+	.	CPNE6	30	3.01273161041354e-05	0.00026592430225076
ENSG00000255199.1	ENSG00000255199	chr11	dexseq_prepare_annotation2.py	exon	.	-	.	RP11-227P3.1	2	3.0423747537699e-05	0.000268269345401549
ENSG00000118369.23	ENSG00000118369	chr11	dexseq_prepare_annotation2.py	exon	.	+	.	USP35	13	3.04327480594081e-05	0.000268269345401549
ENSG00000112941.22	ENSG00000112941	chr5	dexseq_prepare_annotation2.py	exon	.	+	.	PAPD7	14	3.05211260906901e-05	0.000268817355006904
ENSG00000184831.14	ENSG00000184831	chrX	dexseq_prepare_annotation2.py	exon	.	-	.	APOO	9	3.05347514245393e-05	0.000268817355006904
ENSG00000176728.12	ENSG00000176728	chrY	dexseq_prepare_annotation2.py	exon	.	-	.	TTTY14	4	3.08768860163096e-05	0.00027165218622954
ENSG00000092148.79	ENSG00000092148	chr14	dexseq_prepare_annotation2.py	exon	.	-	.	HECTD1	37	3.1178538686715e-05	0.000274127399424043
ENSG00000166311.32	ENSG00000166311	chr11	dexseq_prepare_annotation2.py	exon	.	+	.	SMPD1	11	3.13495022984171e-05	0.00027545109571578
ENSG00000178075.44	ENSG00000178075	chr3	dexseq_prepare_annotation2.py	exon	.	+	.	GRAMD1C	4	3.15320647628449e-05	0.000276874916095871
ENSG00000189143.12	ENSG00000189143	chr7	dexseq_prepare_annotation2.py	exon	.	+	.	CLDN4	9	3.16469492757257e-05	0.000277703008728994
ENSG00000105963.ENSG00000240230.45	ENSG00000105963+ENSG00000240230	chr7	dexseq_prepare_annotation2.py	exon	.	-	.		18	3.20933052215257e-05	0.000281284644639656
ENSG00000006071.82	ENSG00000006071	chr11	dexseq_prepare_annotation2.py	exon	.	-	.	ABCC8	35	3.20967955501682e-05	0.000281284644639656
ENSG00000272298.ENSG00000185442.ENSG00000258741.35	ENSG00000272298+ENSG00000185442+ENSG00000258741	chr15	dexseq_prepare_annotation2.py	exon	.	-	.		14	3.24638781450843e-05	0.000284317001587319
ENSG00000104368.37	ENSG00000104368	chr8	dexseq_prepare_annotation2.py	exon	.	-	.	PLAT	20	3.30429950956866e-05	0.00028920120740038
ENSG00000068137.34	ENSG00000068137	chr17	dexseq_prepare_annotation2.py	exon	.	-	.	PLEKHH3	25	3.37468209577576e-05	0.000295169861079648
ENSG00000167196.15	ENSG00000167196	chr15	dexseq_prepare_annotation2.py	exon	.	+	.	FBXO22	9	3.3821159857597e-05	0.000295628480206043
ENSG00000240033.1	ENSG00000240033	chr3	dexseq_prepare_annotation2.py	exon	.	-	.	RP11-12K11.2	2	3.38724754600106e-05	0.000295885390814436
ENSG00000255428.3	ENSG00000255428	chr11	dexseq_prepare_annotation2.py	exon	.	-	.	RP11-794P6.1	4	3.41657512443903e-05	0.000298254190681948
ENSG00000145882.15	ENSG00000145882	chr5	dexseq_prepare_annotation2.py	exon	.	+	.	PCYOX1L	10	3.432742029055e-05	0.000299471793303984
ENSG00000174106.17	ENSG00000174106	chr12	dexseq_prepare_annotation2.py	exon	.	+	.	LEMD3	15	3.47602819586378e-05	0.000303052173975307
ENSG00000141458.51	ENSG00000141458	chr18	dexseq_prepare_annotation2.py	exon	.	-	.	NPC1	32	3.49457921667661e-05	0.000304472828329681
ENSG00000003436.32	ENSG00000003436	chr2	dexseq_prepare_annotation2.py	exon	.	-	.	TFPI	24	3.53400207102447e-05	0.000307708980326105
ENSG00000213614.ENSG00000140488.ENSG00000273025.ENSG00000137817.ENSG00000260729.140	ENSG00000213614+ENSG00000140488+ENSG00000273025+ENSG00000137817+ENSG00000260729	chr15	dexseq_prepare_annotation2.py	exon	.	-	.		43	3.53697793138251e-05	0.000307769530380002
ENSG00000183426.ENSG00000183458.63	ENSG00000183426+ENSG00000183458	chr16	dexseq_prepare_annotation2.py	exon	.	+	.		47	3.58314756510489e-05	0.000311586079501646
ENSG00000161526.36	ENSG00000161526	chr17	dexseq_prepare_annotation2.py	exon	.	+	.	SAP30BP	17	3.62266309020605e-05	0.000314819453093502
ENSG00000101596.75	ENSG00000101596	chr18	dexseq_prepare_annotation2.py	exon	.	+	.	SMCHD1	12	3.63992839603836e-05	0.000316116303944232
ENSG00000230453.19	ENSG00000230453	chr9	dexseq_prepare_annotation2.py	exon	.	+	.	ANKRD18B	16	3.66659537463872e-05	0.000318227467370574
ENSG00000183337.4	ENSG00000183337	chrX	dexseq_prepare_annotation2.py	exon	.	-	.	BCOR	4	3.68219514895582e-05	0.0003192918069187
ENSG00000170776.34	ENSG00000170776	chr15	dexseq_prepare_annotation2.py	exon	.	+	.	AKAP13	11	3.68359027395092e-05	0.0003192918069187
ENSG00000139835.13	ENSG00000139835	chr13	dexseq_prepare_annotation2.py	exon	.	-	.	GRTP1	11	3.74343412164473e-05	0.000324270776031562
ENSG00000114698.26	ENSG00000114698	chr3	dexseq_prepare_annotation2.py	exon	.	-	.	PLSCR4	23	3.77409795541685e-05	0.000326717293177074
ENSG00000133243.29	ENSG00000133243	chr19	dexseq_prepare_annotation2.py	exon	.	-	.	BTBD2	26	3.82493170839829e-05	0.000330905630362457
ENSG00000118260.52	ENSG00000118260	chr2	dexseq_prepare_annotation2.py	exon	.	+	.	CREB1	29	3.82767856919162e-05	0.000330931133695132
ENSG00000255275.ENSG00000159423.ENSG00000179002.ENSG00000169991.32	ENSG00000255275+ENSG00000159423+ENSG00000179002+ENSG00000169991	chr1	dexseq_prepare_annotation2.py	exon	.	-	.		10	3.8319493366373e-05	0.000331088273029814
ENSG00000215428.ENSG00000148357.68	ENSG00000215428+ENSG00000148357	chr9	dexseq_prepare_annotation2.py	exon	.	+	.		36	3.85012980161809e-05	0.000332269875010945
ENSG00000232495.ENSG00000177951.27	ENSG00000232495+ENSG00000177951	chr11	dexseq_prepare_annotation2.py	exon	.	-	.		7	3.85054893684883e-05	0.000332269875010945
ENSG00000084774.66	ENSG00000084774	chr2	dexseq_prepare_annotation2.py	exon	.	+	.	CAD	47	3.85788878477418e-05	0.000332690524212859
ENSG00000178445.32	ENSG00000178445	chr9	dexseq_prepare_annotation2.py	exon	.	-	.	GLDC	13	3.88694843080004e-05	0.000334982477791043
ENSG00000013297.27	ENSG00000013297	chr3	dexseq_prepare_annotation2.py	exon	.	+	.	CLDN11	13	3.94315526705744e-05	0.000339609594666287
ENSG00000250327.ENSG00000109794.52	ENSG00000250327+ENSG00000109794	chr4	dexseq_prepare_annotation2.py	exon	.	+	.		8	3.95084189245107e-05	0.00034005460574311
ENSG00000113504.32	ENSG00000113504	chr5	dexseq_prepare_annotation2.py	exon	.	-	.	SLC12A7	12	4.00457534978528e-05	0.000344319029146859
ENSG00000196337.ENSG00000225950.26	ENSG00000196337+ENSG00000225950	chr19	dexseq_prepare_annotation2.py	exon	.	-	.		7	4.00548959514352e-05	0.000344319029146859
ENSG00000123561.8	ENSG00000123561	chrX	dexseq_prepare_annotation2.py	exon	.	-	.	SERPINA7	8	4.02205018457014e-05	0.000345522528904893
ENSG00000167701.26	ENSG00000167701	chr8	dexseq_prepare_annotation2.py	exon	.	+	.	GPT	10	4.02761543115394e-05	0.00034578052073062
ENSG00000234177.9	ENSG00000234177	chr2	dexseq_prepare_annotation2.py	exon	.	-	.	LINC01114	4	4.04316051764181e-05	0.000346894433223737
ENSG00000065427.23	ENSG00000065427	chr16	dexseq_prepare_annotation2.py	exon	.	-	.	KARS	12	4.06879345998662e-05	0.000348871896670771
ENSG00000181991.29	ENSG00000181991	chr15	dexseq_prepare_annotation2.py	exon	.	+	.	MRPS11	13	4.081653566884e-05	0.00034975235897566
ENSG00000171552.6	ENSG00000171552	chr20	dexseq_prepare_annotation2.py	exon	.	-	.	BCL2L1	7	4.08615113852966e-05	0.000349915582269012
ENSG00000120068.10	ENSG00000120068	chr17	dexseq_prepare_annotation2.py	exon	.	-	.	HOXB8	8	4.09207191427808e-05	0.000350200396671509
ENSG00000135362.31	ENSG00000135362	chr11	dexseq_prepare_annotation2.py	exon	.	+	.	PRR5L	22	4.11889040036382e-05	0.000352272147296009
ENSG00000254095.7	ENSG00000254095	chr8	dexseq_prepare_annotation2.py	exon	.	+	.	RP11-566H8.2	7	4.16964251305489e-05	0.000356386924358384
ENSG00000037042.16	ENSG00000037042	chr17	dexseq_prepare_annotation2.py	exon	.	+	.	TUBG2	13	4.17673901967036e-05	0.000356767530439691
ENSG00000150637.16	ENSG00000150637	chr18	dexseq_prepare_annotation2.py	exon	.	-	.	CD226	11	4.20666720365729e-05	0.000359096651363433
ENSG00000151576.42	ENSG00000151576	chr3	dexseq_prepare_annotation2.py	exon	.	+	.	QTRTD1	30	4.2606286968442e-05	0.000363473102987417
ENSG00000145248.2	ENSG00000145248	chr4	dexseq_prepare_annotation2.py	exon	.	+	.	SLC10A4	3	4.30794895602436e-05	0.000367123038335531
ENSG00000260774.ENSG00000164366.4	ENSG00000260774+ENSG00000164366	chr5	dexseq_prepare_annotation2.py	exon	.	-	.		5	4.30885368052371e-05	0.000367123038335531
ENSG00000129675.26	ENSG00000129675	chrX	dexseq_prepare_annotation2.py	exon	.	-	.	ARHGEF6	20	4.36868274766098e-05	0.000371985756229859
ENSG00000125166.22	ENSG00000125166	chr16	dexseq_prepare_annotation2.py	exon	.	-	.	GOT2	11	4.39959032589066e-05	0.000374381280190544
ENSG00000104324.24	ENSG00000104324	chr8	dexseq_prepare_annotation2.py	exon	.	+	.	CPQ	15	4.48790205285252e-05	0.000381655489006286
ENSG00000164077.4	ENSG00000164077	chr3	dexseq_prepare_annotation2.py	exon	.	-	.	MON1A	2	4.52935175224861e-05	0.000384937854208735
ENSG00000079819.57	ENSG00000079819	chr6	dexseq_prepare_annotation2.py	exon	.	-	.	EPB41L2	7	4.55367926415674e-05	0.000386761833537189
ENSG00000135124.25	ENSG00000135124	chr12	dexseq_prepare_annotation2.py	exon	.	+	.	P2RX4	8	4.57411704686197e-05	0.000388253356380184
ENSG00000240571.4	ENSG00000240571	chr7	dexseq_prepare_annotation2.py	exon	.	+	.	RP11-775D22.3	3	4.61047828503678e-05	0.000391093745662202
ENSG00000023287.48	ENSG00000023287	chr8	dexseq_prepare_annotation2.py	exon	.	-	.	RB1CC1	18	4.62792827323136e-05	0.000392086146798371
ENSG00000215860.10	ENSG00000215860	chr1	dexseq_prepare_annotation2.py	exon	.	-	.	PDZK1P1	6	4.62798778786162e-05	0.000392086146798371
ENSG00000074935.34	ENSG00000074935	chr6	dexseq_prepare_annotation2.py	exon	.	-	.	TUBE1	18	4.64112741946978e-05	0.000392952670346074
ENSG00000125875.12	ENSG00000125875	chr20	dexseq_prepare_annotation2.py	exon	.	-	.	TBC1D20	7	4.67109608281665e-05	0.000395242086104662
ENSG00000077157.ENSG00000232626.59	ENSG00000077157+ENSG00000232626	chr1	dexseq_prepare_annotation2.py	exon	.	+	.		33	4.69785879914754e-05	0.00039725753354195
ENSG00000175183.20	ENSG00000175183	chr12	dexseq_prepare_annotation2.py	exon	.	-	.	CSRP2	20	4.70363078364377e-05	0.000397317550925612
ENSG00000231890.41	ENSG00000231890	chr2	dexseq_prepare_annotation2.py	exon	.	+	.	AC093391.2	24	4.70445647880207e-05	0.000397317550925612
ENSG00000085274.19	ENSG00000085274	chr3	dexseq_prepare_annotation2.py	exon	.	+	.	MYNN	16	4.73215139954557e-05	0.000399406599676466
ENSG00000105613.20	ENSG00000105613	chr19	dexseq_prepare_annotation2.py	exon	.	+	.	MAST1	17	4.75961060725173e-05	0.000401473154721684
ENSG00000166260.22	ENSG00000166260	chr17	dexseq_prepare_annotation2.py	exon	.	-	.	COX11	7	4.77439575963968e-05	0.000402468739363505
ENSG00000258976.4	ENSG00000258976	chr14	dexseq_prepare_annotation2.py	exon	.	-	.	CTD-2207P18.2	4	4.78153685610455e-05	0.000402819109925013
ENSG00000104738.48	ENSG00000104738	chr8	dexseq_prepare_annotation2.py	exon	.	+	.	MCM4	33	4.79496032770954e-05	0.000403697969948646
ENSG00000087206.44	ENSG00000087206	chr5	dexseq_prepare_annotation2.py	exon	.	-	.	UIMC1	23	4.86231129421537e-05	0.000409113174730241
ENSG00000143842.27	ENSG00000143842	chr1	dexseq_prepare_annotation2.py	exon	.	+	.	SOX13	5	4.88186185425143e-05	0.000410502227943784
ENSG00000174093.ENSG00000197681.55	ENSG00000174093+ENSG00000197681	chr17	dexseq_prepare_annotation2.py	exon	.	-	.		35	4.89753660043799e-05	0.00041134361115844
ENSG00000188917.26	ENSG00000188917	chrX	dexseq_prepare_annotation2.py	exon	.	-	.	TRMT2B	26	4.89796371615007e-05	0.00041134361115844
ENSG00000091127.27	ENSG00000091127	chr7	dexseq_prepare_annotation2.py	exon	.	-	.	PUS7	26	4.93405624958666e-05	0.000414117059355856
ENSG00000096063.20	ENSG00000096063	chr6	dexseq_prepare_annotation2.py	exon	.	-	.	SRPK1	17	4.93918492883749e-05	0.0004142898682386
ENSG00000215039.30	ENSG00000215039	chr12	dexseq_prepare_annotation2.py	exon	.	-	.	CD27-AS1	17	5.00101272428288e-05	0.000419215327496408
ENSG00000119283.22	ENSG00000119283	chr1	dexseq_prepare_annotation2.py	exon	.	+	.	TRIM67	12	5.03894956038431e-05	0.000422133229465839
ENSG00000188493.37	ENSG00000188493	chr19	dexseq_prepare_annotation2.py	exon	.	-	.	C19orf54	31	5.08229506659966e-05	0.000425500336345093
ENSG00000227733.33	ENSG00000227733	chr1	dexseq_prepare_annotation2.py	exon	.	-	.	RP4-565E6.1	8	5.08731699507799e-05	0.000425551394710339
ENSG00000049192.44	ENSG00000049192	chr5	dexseq_prepare_annotation2.py	exon	.	-	.	ADAMTS6	18	5.08921125564973e-05	0.000425551394710339
ENSG00000158636.50	ENSG00000158636	chr11	dexseq_prepare_annotation2.py	exon	.	+	.	C11orf30	5	5.10451616820099e-05	0.000426566874340808
ENSG00000074696.30	ENSG00000074696	chr15	dexseq_prepare_annotation2.py	exon	.	+	.	PTPLAD1	12	5.10803027913735e-05	0.000426596390143797
ENSG00000181240.11	ENSG00000181240	chr19	dexseq_prepare_annotation2.py	exon	.	-	.	SLC25A41	3	5.14142594611638e-05	0.000429119879831705
ENSG00000223960.20	ENSG00000223960	chr2	dexseq_prepare_annotation2.py	exon	.	+	.	AC009948.5	16	5.16338576929529e-05	0.000430647105133247
ENSG00000126005.ENSG00000088298.ENSG00000261582.ENSG00000242372.60	ENSG00000126005+ENSG00000088298+ENSG00000261582+ENSG00000242372	chr20	dexseq_prepare_annotation2.py	exon	.	-	.		38	5.1661059811109e-05	0.000430647105133247
ENSG00000256028.ENSG00000182196.ENSG00000111325.35	ENSG00000256028+ENSG00000182196+ENSG00000111325	chr12	dexseq_prepare_annotation2.py	exon	.	+	.		10	5.20237418478974e-05	0.000433402728382236
ENSG00000183044.51	ENSG00000183044	chr16	dexseq_prepare_annotation2.py	exon	.	+	.	ABAT	12	5.23095719724628e-05	0.000435515103849697
ENSG00000263351.ENSG00000126016.26	ENSG00000263351+ENSG00000126016	chrX	dexseq_prepare_annotation2.py	exon	.	-	.		16	5.26009723102906e-05	0.000437671222132973
ENSG00000138095.53	ENSG00000138095	chr2	dexseq_prepare_annotation2.py	exon	.	-	.	LRPPRC	31	5.31720340255212e-05	0.00044215019791031
ENSG00000001084.ENSG00000231683.37	ENSG00000001084+ENSG00000231683	chr6	dexseq_prepare_annotation2.py	exon	.	-	.		3	5.33057915417259e-05	0.00044298950901917
ENSG00000058600.46	ENSG00000058600	chr16	dexseq_prepare_annotation2.py	exon	.	+	.	POLR3E	2	5.46333449025364e-05	0.000453742537110542
ENSG00000207945.ENSG00000100124.34	ENSG00000207945+ENSG00000100124	chr22	dexseq_prepare_annotation2.py	exon	.	-	.		11	5.51251779939053e-05	0.000457545757814112
ENSG00000089060.38	ENSG00000089060	chr12	dexseq_prepare_annotation2.py	exon	.	-	.	SLC8B1	6	5.52487583133278e-05	0.000458289638719528
ENSG00000059691.38	ENSG00000059691	chr4	dexseq_prepare_annotation2.py	exon	.	-	.	PET112	6	5.54857355388557e-05	0.000459972657759457
ENSG00000112983.76	ENSG00000112983	chr5	dexseq_prepare_annotation2.py	exon	.	-	.	BRD8	43	5.56733286949032e-05	0.00046124447149565
ENSG00000272027.4	ENSG00000272027	chr2	dexseq_prepare_annotation2.py	exon	.	-	.	RP11-529E15.1	2	5.72459007874029e-05	0.000473982010445883
ENSG00000132613.18	ENSG00000132613	chr16	dexseq_prepare_annotation2.py	exon	.	-	.	MTSS1L	15	5.73633307334796e-05	0.000474663097228106
ENSG00000174669.21	ENSG00000174669	chr11	dexseq_prepare_annotation2.py	exon	.	-	.	SLC29A2	9	5.76996272594724e-05	0.000477153290131029
ENSG00000213930.ENSG00000258728.ENSG00000137070.49	ENSG00000213930+ENSG00000258728+ENSG00000137070	chr9	dexseq_prepare_annotation2.py	exon	.	+	.		16	5.80900620840492e-05	0.0004800878615348
ENSG00000156931.97	ENSG00000156931	chr3	dexseq_prepare_annotation2.py	exon	.	+	.	VPS8	45	5.83228826016888e-05	0.000481503454900178
ENSG00000104814.35	ENSG00000104814	chr19	dexseq_prepare_annotation2.py	exon	.	-	.	MAP4K1	27	5.83327021904113e-05	0.000481503454900178
ENSG00000165669.2	ENSG00000165669	chr10	dexseq_prepare_annotation2.py	exon	.	-	.	FAM204A	3	5.85541629799014e-05	0.00048303605353102
ENSG00000075043.32	ENSG00000075043	chr20	dexseq_prepare_annotation2.py	exon	.	-	.	KCNQ2	13	5.89264145349263e-05	0.000485809951474261
ENSG00000166435.55	ENSG00000166435	chr11	dexseq_prepare_annotation2.py	exon	.	-	.	XRRA1	11	5.92239122279474e-05	0.000487964541775566
ENSG00000090971.13	ENSG00000090971	chr19	dexseq_prepare_annotation2.py	exon	.	+	.	NAT14	11	6.02767633267288e-05	0.000496336301316371
ENSG00000171798.39	ENSG00000171798	chr10	dexseq_prepare_annotation2.py	exon	.	+	.	KNDC1	23	6.05592643355594e-05	0.000498358433824823
ENSG00000178127.ENSG00000101745.ENSG00000265257.64	ENSG00000178127+ENSG00000101745+ENSG00000265257	chr18	dexseq_prepare_annotation2.py	exon	.	+	.		34	6.16083497394483e-05	0.000506682686217912
ENSG00000084090.21	ENSG00000084090	chr2	dexseq_prepare_annotation2.py	exon	.	-	.	STARD7	5	6.20633495163667e-05	0.0005101138642344
ENSG00000173890.ENSG00000242583.20	ENSG00000173890+ENSG00000242583	chr3	dexseq_prepare_annotation2.py	exon	.	+	.		11	6.27695773722722e-05	0.000515604513826041
ENSG00000160318.ENSG00000105379.ENSG00000269403.16	ENSG00000160318+ENSG00000105379+ENSG00000269403	chr19	dexseq_prepare_annotation2.py	exon	.	-	.		8	6.29268224140723e-05	0.000516581748966132
ENSG00000100154.11	ENSG00000100154	chr22	dexseq_prepare_annotation2.py	exon	.	-	.	TTC28	5	6.32962813791558e-05	0.000519298853187286
ENSG00000196218.70	ENSG00000196218	chr19	dexseq_prepare_annotation2.py	exon	.	+	.	RYR1	14	6.34450407657739e-05	0.000520203080300659
ENSG00000106018.16	ENSG00000106018	chr7	dexseq_prepare_annotation2.py	exon	.	-	.	VIPR2	8	6.39242209615057e-05	0.000523813774193371
ENSG00000255198.5	ENSG00000255198	chr16	dexseq_prepare_annotation2.py	exon	.	+	.	SNHG9	2	6.44217427099656e-05	0.000527570291027728
ENSG00000126583.16	ENSG00000126583	chr19	dexseq_prepare_annotation2.py	exon	.	+	.	PRKCG	16	6.45945882773043e-05	0.00052866498689539
ENSG00000137720.10	ENSG00000137720	chr11	dexseq_prepare_annotation2.py	exon	.	+	.	C11orf1	3	6.48127231301768e-05	0.000530128794766585
ENSG00000135837.57	ENSG00000135837	chr1	dexseq_prepare_annotation2.py	exon	.	+	.	CEP350	24	6.58586081839655e-05	0.000538357223531677
ENSG00000213672.32	ENSG00000213672	chr3	dexseq_prepare_annotation2.py	exon	.	-	.	NCKIPSD	11	6.66886658227149e-05	0.000544812490280485
ENSG00000160460.61	ENSG00000160460	chr19	dexseq_prepare_annotation2.py	exon	.	+	.	SPTBN4	25	6.82172524565018e-05	0.000556963121084664
ENSG00000126970.25	ENSG00000126970	chrX	dexseq_prepare_annotation2.py	exon	.	-	.	ZC4H2	8	6.85779111920388e-05	0.000559569219738667
ENSG00000082438.67	ENSG00000082438	chr2	dexseq_prepare_annotation2.py	exon	.	-	.	COBLL1	33	6.88515862150146e-05	0.000561462844445823
ENSG00000004897.56	ENSG00000004897	chr17	dexseq_prepare_annotation2.py	exon	.	-	.	CDC27	24	6.89911523749705e-05	0.000562261227326451
ENSG00000105677.25	ENSG00000105677	chr19	dexseq_prepare_annotation2.py	exon	.	+	.	TMEM147	10	6.94778771801341e-05	0.000565886198203434
ENSG00000187741.92	ENSG00000187741	chr16	dexseq_prepare_annotation2.py	exon	.	-	.	FANCA	38	6.9521261223857e-05	0.000565898034666571
ENSG00000255730.ENSG00000142046.ENSG00000248098.31	ENSG00000255730+ENSG00000142046+ENSG00000248098	chr19	dexseq_prepare_annotation2.py	exon	.	+	.		20	7.05323747184931e-05	0.000573782356359725
ENSG00000244125.ENSG00000168702.65	ENSG00000244125+ENSG00000168702	chr2	dexseq_prepare_annotation2.py	exon	.	-	.		12	7.11753116449495e-05	0.000578663859012192
ENSG00000229688.14	ENSG00000229688	chr7	dexseq_prepare_annotation2.py	exon	.	+	.	ISPD-AS1	5	7.31488360642419e-05	0.000594350807659848
ENSG00000176769.7	ENSG00000176769	chr10	dexseq_prepare_annotation2.py	exon	.	-	.	TCERG1L	8	7.34327698632921e-05	0.000596298833980138
ENSG00000108883.74	ENSG00000108883	chr17	dexseq_prepare_annotation2.py	exon	.	-	.	EFTUD2	18	7.37804731086899e-05	0.000598762035523078
ENSG00000233442.9	ENSG00000233442	chr21	dexseq_prepare_annotation2.py	exon	.	+	.	PPP6R2P1	5	7.40122785085178e-05	0.000600282278095526
ENSG00000112655.56	ENSG00000112655	chr6	dexseq_prepare_annotation2.py	exon	.	+	.	PTK7	17	7.43356446672258e-05	0.000602542859116444
ENSG00000143061.16	ENSG00000143061	chr1	dexseq_prepare_annotation2.py	exon	.	-	.	IGSF3	6	7.48740603977458e-05	0.000606542808600227
ENSG00000140525.75	ENSG00000140525	chr15	dexseq_prepare_annotation2.py	exon	.	+	.	FANCI	8	7.5560212897655e-05	0.000611734033153421
ENSG00000135446.41	ENSG00000135446	chr12	dexseq_prepare_annotation2.py	exon	.	-	.	CDK4	32	7.68289319714528e-05	0.000621632653409309
ENSG00000206775.ENSG00000167658.30	ENSG00000206775+ENSG00000167658	chr19	dexseq_prepare_annotation2.py	exon	.	-	.		11	7.86260461132437e-05	0.000635792161979831
ENSG00000054392.3	ENSG00000054392	chr1	dexseq_prepare_annotation2.py	exon	.	+	.	HHAT	3	7.89076190314046e-05	0.000637686961944813
ENSG00000261487.ENSG00000175938.ENSG00000099364.16	ENSG00000261487+ENSG00000175938+ENSG00000099364	chr16	dexseq_prepare_annotation2.py	exon	.	+	.		9	8.09875196397738e-05	0.000654103868975695
ENSG00000175832.31	ENSG00000175832	chr17	dexseq_prepare_annotation2.py	exon	.	-	.	ETV4	16	8.15224047095332e-05	0.000658030127966424
ENSG00000142192.47	ENSG00000142192	chr21	dexseq_prepare_annotation2.py	exon	.	-	.	APP	20	8.15880387457121e-05	0.000658166270718548
ENSG00000087266.67	ENSG00000087266	chr4	dexseq_prepare_annotation2.py	exon	.	+	.	SH3BP2	29	8.18332385750977e-05	0.000659479460382444
ENSG00000255429.ENSG00000086991.45	ENSG00000255429+ENSG00000086991	chr11	dexseq_prepare_annotation2.py	exon	.	-	.		25	8.18485548414785e-05	0.000659479460382444
ENSG00000244482.ENSG00000204577.57	ENSG00000244482+ENSG00000204577	chr19	dexseq_prepare_annotation2.py	exon	.	-	.		24	8.20369838084369e-05	0.000660603301598248
ENSG00000197150.36	ENSG00000197150	chr7	dexseq_prepare_annotation2.py	exon	.	+	.	ABCB8	16	8.23883515861858e-05	0.000663037085871892
ENSG00000272162.ENSG00000153157.ENSG00000137210.82	ENSG00000272162+ENSG00000153157+ENSG00000137210	chr6	dexseq_prepare_annotation2.py	exon	.	+	.		48	8.31178905587842e-05	0.000668509565543118
ENSG00000154263.ENSG00000154265.128	ENSG00000154263+ENSG00000154265	chr17	dexseq_prepare_annotation2.py	exon	.	-	.		14	8.38019302773551e-05	0.000673609798107912
ENSG00000129480.ENSG00000129493.ENSG00000203546.77	ENSG00000129480+ENSG00000129493+ENSG00000203546	chr14	dexseq_prepare_annotation2.py	exon	.	-	.		53	8.46581958618414e-05	0.000680087506756793
ENSG00000143156.29	ENSG00000143156	chr1	dexseq_prepare_annotation2.py	exon	.	-	.	NME7	20	8.54443628366541e-05	0.000685994717931876
ENSG00000169432.37	ENSG00000169432	chr2	dexseq_prepare_annotation2.py	exon	.	-	.	SCN9A	21	8.55029500350254e-05	0.000686056964133592
ENSG00000263072.27	ENSG00000263072	chr16	dexseq_prepare_annotation2.py	exon	.	-	.	RP11-473M20.14	27	8.5923349585722e-05	0.000689020514562629
ENSG00000214668.3	ENSG00000214668	chr7	dexseq_prepare_annotation2.py	exon	.	-	.	SLC29A4P1	4	8.64277081747344e-05	0.000692653414207966
ENSG00000148737.43	ENSG00000148737	chr10	dexseq_prepare_annotation2.py	exon	.	+	.	TCF7L2	25	8.65887447220589e-05	0.000693532165441488
ENSG00000140025.ENSG00000259053.ENSG00000053254.35	ENSG00000140025+ENSG00000259053+ENSG00000053254	chr14	dexseq_prepare_annotation2.py	exon	.	-	.		17	8.80736278257661e-05	0.000705006928313487
ENSG00000172824.40	ENSG00000172824	chr16	dexseq_prepare_annotation2.py	exon	.	+	.	CES4A	20	8.8938944428032e-05	0.000711511555424256
ENSG00000075426.3	ENSG00000075426	chr2	dexseq_prepare_annotation2.py	exon	.	+	.	FOSL2	2	8.99395673814092e-05	0.000719090285177428
ENSG00000109819.47	ENSG00000109819	chr4	dexseq_prepare_annotation2.py	exon	.	-	.	PPARGC1A	34	9.16073104445346e-05	0.000731990681917963
ENSG00000136436.69	ENSG00000136436	chr17	dexseq_prepare_annotation2.py	exon	.	+	.	CALCOCO2	28	9.21947598974154e-05	0.000736248804482555
ENSG00000112146.ENSG00000242865.42	ENSG00000112146+ENSG00000242865	chr6	dexseq_prepare_annotation2.py	exon	.	+	.		22	9.29825878576854e-05	0.000742101126982449
ENSG00000240891.ENSG00000144824.38	ENSG00000240891+ENSG00000144824	chr3	dexseq_prepare_annotation2.py	exon	.	+	.		24	9.38339892115182e-05	0.000748453616074852
ENSG00000162669.58	ENSG00000162669	chr1	dexseq_prepare_annotation2.py	exon	.	-	.	HFM1	8	9.5197654529679e-05	0.000758882188737476
ENSG00000144840.19	ENSG00000144840	chr3	dexseq_prepare_annotation2.py	exon	.	-	.	RABL3	5	9.55285344610151e-05	0.000761070307606765
ENSG00000165495.42	ENSG00000165495	chr11	dexseq_prepare_annotation2.py	exon	.	+	.	PKNOX2	28	9.57898865078253e-05	0.000762702246790331
ENSG00000165953.6	ENSG00000165953	chr14	dexseq_prepare_annotation2.py	exon	.	-	.	SERPINA12	2	9.64470395759196e-05	0.000767481866814039
ENSG00000100299.27	ENSG00000100299	chr22	dexseq_prepare_annotation2.py	exon	.	-	.	ARSA	21	9.68732543874822e-05	0.000770419234657313
ENSG00000174231.77	ENSG00000174231	chr17	dexseq_prepare_annotation2.py	exon	.	-	.	PRPF8	26	9.70396945648141e-05	0.000771288408625872
ENSG00000177666.22	ENSG00000177666	chr11	dexseq_prepare_annotation2.py	exon	.	+	.	PNPLA2	11	9.72829539123349e-05	0.000772766772219465
ENSG00000104979.ENSG00000037757.32	ENSG00000104979+ENSG00000037757	chr19	dexseq_prepare_annotation2.py	exon	.	+	.		10	9.7720653759402e-05	0.000775787025374641
ENSG00000239265.8	ENSG00000239265	chr3	dexseq_prepare_annotation2.py	exon	.	+	.	CLRN1-AS1	6	9.78383766357663e-05	0.000776264980056615
ENSG00000251209.5	ENSG00000251209	chr15	dexseq_prepare_annotation2.py	exon	.	-	.	LINC00923	3	9.85707755662391e-05	0.000781616443620425
ENSG00000250599.ENSG00000042304.9	ENSG00000250599+ENSG00000042304	chr2	dexseq_prepare_annotation2.py	exon	.	-	.		7	9.92225307623001e-05	0.000786322533862597
ENSG00000135924.51	ENSG00000135924	chr2	dexseq_prepare_annotation2.py	exon	.	+	.	DNAJB2	21	9.96752599581314e-05	0.000789446777227078
ENSG00000214711.8	ENSG00000214711	chr2	dexseq_prepare_annotation2.py	exon	.	-	.	CAPN14	5	0.000100830912251261	0.000798131373456313
ENSG00000156599.20	ENSG00000156599	chr11	dexseq_prepare_annotation2.py	exon	.	+	.	ZDHHC5	11	0.000101348485990743	0.000801758011096759
ENSG00000019144.72	ENSG00000019144	chr11	dexseq_prepare_annotation2.py	exon	.	+	.	PHLDB1	9	0.000101571511677884	0.000803051623670018
ENSG00000114098.67	ENSG00000114098	chr3	dexseq_prepare_annotation2.py	exon	.	+	.	ARMC8	16	0.000101671838802139	0.000803374201682478
ENSG00000267796.ENSG00000188223.ENSG00000205155.40	ENSG00000267796+ENSG00000188223+ENSG00000205155	chr19	dexseq_prepare_annotation2.py	exon	.	+	.		3	0.000101735025074098	0.000803403100292584
ENSG00000079335.ENSG00000223906.31	ENSG00000079335+ENSG00000223906	chr1	dexseq_prepare_annotation2.py	exon	.	+	.		16	0.000102463267670843	0.000808680854085205
ENSG00000153107.31	ENSG00000153107	chr2	dexseq_prepare_annotation2.py	exon	.	-	.	ANAPC1	16	0.000103261768472487	0.000814506620283279
ENSG00000010072.15	ENSG00000010072	chr1	dexseq_prepare_annotation2.py	exon	.	+	.	SPRTN	12	0.000103755760041272	0.000817925080325353
ENSG00000155816.13	ENSG00000155816	chr1	dexseq_prepare_annotation2.py	exon	.	+	.	FMN2	7	0.000106634795446915	0.000840130297344755
ENSG00000229689.8	ENSG00000229689	chr2	dexseq_prepare_annotation2.py	exon	.	+	.	AC009237.8	7	0.000108339131096462	0.000853060042752536
ENSG00000173137.35	ENSG00000173137	chr8	dexseq_prepare_annotation2.py	exon	.	+	.	ADCK5	5	0.000109843405751042	0.000864400352195953
ENSG00000079337.70	ENSG00000079337	chr12	dexseq_prepare_annotation2.py	exon	.	-	.	RAPGEF3	16	0.000110017558494841	0.00086526629921117
ENSG00000128915.50	ENSG00000128915	chr15	dexseq_prepare_annotation2.py	exon	.	-	.	NARG2	31	0.000111572776990429	0.000876905586277344
ENSG00000149557.32	ENSG00000149557	chr11	dexseq_prepare_annotation2.py	exon	.	-	.	FEZ1	13	0.000111627430144078	0.000876905586277344
ENSG00000123870.18	ENSG00000123870	chr19	dexseq_prepare_annotation2.py	exon	.	+	.	ZNF137P	12	0.000112908310618827	0.000886451751083009
ENSG00000236604.1	ENSG00000236604	chr9	dexseq_prepare_annotation2.py	exon	.	+	.	RP11-159H20.2	2	0.000114433460630209	0.000897903479456572
ENSG00000169169.51	ENSG00000169169	chr19	dexseq_prepare_annotation2.py	exon	.	+	.	CPT1C	23	0.000114561096057047	0.000898382656819233
ENSG00000232742.2	ENSG00000232742	chr2	dexseq_prepare_annotation2.py	exon	.	+	.	RHOQP2	3	0.000114794342501558	0.000899688993264243
ENSG00000163874.10	ENSG00000163874	chr1	dexseq_prepare_annotation2.py	exon	.	+	.	ZC3H12A	4	0.0001150404771152	0.000901094764449645
ENSG00000112365.ENSG00000135596.22	ENSG00000112365+ENSG00000135596	chr6	dexseq_prepare_annotation2.py	exon	.	-	.		10	0.000116487056228564	0.000911896352007366
ENSG00000151687.37	ENSG00000151687	chr2	dexseq_prepare_annotation2.py	exon	.	+	.	ANKAR	18	0.000117707982028525	0.000920919956786651
ENSG00000115750.36	ENSG00000115750	chr2	dexseq_prepare_annotation2.py	exon	.	+	.	TAF1B	2	0.000118533032621717	0.000926837664115114
ENSG00000267785.2	ENSG00000267785	chr17	dexseq_prepare_annotation2.py	exon	.	+	.	CTD-3194G12.2	2	0.000121990246955164	0.000952956970671147
ENSG00000175701.12	ENSG00000175701	chr2	dexseq_prepare_annotation2.py	exon	.	-	.	LINC00116	10	0.000122014644733235	0.000952956970671147
ENSG00000245870.5	ENSG00000245870	chr4	dexseq_prepare_annotation2.py	exon	.	-	.	LINC00682	4	0.000122139092564225	0.000953377208355571
ENSG00000167680.17	ENSG00000167680	chr19	dexseq_prepare_annotation2.py	exon	.	-	.	SEMA6B	5	0.000122733526527111	0.000957463395381442
ENSG00000149201.30	ENSG00000149201	chr11	dexseq_prepare_annotation2.py	exon	.	+	.	CCDC81	28	0.0001228152884671	0.000957547737233956
ENSG00000261272.3	ENSG00000261272	chr6	dexseq_prepare_annotation2.py	exon	.	+	.	MUC22	4	0.000123108256960077	0.000959277734372514
ENSG00000173153.19	ENSG00000173153	chr11	dexseq_prepare_annotation2.py	exon	.	+	.	ESRRA	8	0.000123755686411037	0.000963766153377584
ENSG00000171988.32	ENSG00000171988	chr10	dexseq_prepare_annotation2.py	exon	.	-	.	JMJD1C	11	0.000125076366165204	0.00097348941047612
ENSG00000232293.1	ENSG00000232293	chrX	dexseq_prepare_annotation2.py	exon	.	-	.	PAICSP7	2	0.000125556316920862	0.000976661702111789
ENSG00000187122.ENSG00000213390.ENSG00000269891.72	ENSG00000187122+ENSG00000213390+ENSG00000269891	chr10	dexseq_prepare_annotation2.py	exon	.	-	.		17	0.000125806394997063	0.000978043264332004
ENSG00000156042.39	ENSG00000156042	chr10	dexseq_prepare_annotation2.py	exon	.	-	.	TTC18	10	0.000126443469471471	0.000982430088651105
ENSG00000067066.ENSG00000250011.59	ENSG00000067066+ENSG00000250011	chr2	dexseq_prepare_annotation2.py	exon	.	+	.		39	0.000126574649842068	0.000982883471961188
ENSG00000255033.ENSG00000253434.13	ENSG00000255033+ENSG00000253434	chr8	dexseq_prepare_annotation2.py	exon	.	+	.		10	0.000126809903953809	0.000984144027464407
ENSG00000161249.112	ENSG00000161249	chr19	dexseq_prepare_annotation2.py	exon	.	-	.	DMKN	55	0.000127830062794334	0.000991491107742722
ENSG00000187657.4	ENSG00000187657	chrY	dexseq_prepare_annotation2.py	exon	.	-	.	TSPY13P	4	0.000129129096058758	0.00100099154532395
ENSG00000118507.27	ENSG00000118507	chr6	dexseq_prepare_annotation2.py	exon	.	+	.	AKAP7	13	0.000130370238148876	0.00101003256834514
ENSG00000163322.20	ENSG00000163322	chr4	dexseq_prepare_annotation2.py	exon	.	-	.	FAM175A	13	0.000131261506929371	0.0010163541580716
ENSG00000109576.17	ENSG00000109576	chr4	dexseq_prepare_annotation2.py	exon	.	-	.	AADAT	11	0.000132498773229613	0.00102534601118513
ENSG00000255157.4	ENSG00000255157	chr11	dexseq_prepare_annotation2.py	exon	.	+	.	CTD-2313N18.8	3	0.000132691583559658	0.00102624963422415
ENSG00000267488.7	ENSG00000267488	chr17	dexseq_prepare_annotation2.py	exon	.	+	.	AC131056.3	4	0.000132953894137384	0.00102768943601268
ENSG00000133256.42	ENSG00000133256	chr4	dexseq_prepare_annotation2.py	exon	.	+	.	PDE6B	22	0.000133956032755257	0.00103484294107896
ENSG00000180957.27	ENSG00000180957	chr22	dexseq_prepare_annotation2.py	exon	.	-	.	PITPNB	10	0.000134238790950849	0.00103643405187223
ENSG00000261824.19	ENSG00000261824	chr19	dexseq_prepare_annotation2.py	exon	.	-	.	LINC00662	14	0.000134503733383368	0.00103752022860904
ENSG00000018236.42	ENSG00000018236	chr12	dexseq_prepare_annotation2.py	exon	.	+	.	CNTN1	14	0.000134533224664035	0.00103752022860904
ENSG00000180098.30	ENSG00000180098	chr1	dexseq_prepare_annotation2.py	exon	.	+	.	TRNAU1AP	13	0.000135026561389505	0.00104073013849958
ENSG00000006459.25	ENSG00000006459	chr7	dexseq_prepare_annotation2.py	exon	.	-	.	KDM7A	13	0.000137804592108477	0.00106153583053425
ENSG00000149196.21	ENSG00000149196	chr11	dexseq_prepare_annotation2.py	exon	.	+	.	C11orf73	16	0.000137952353217802	0.00106206786025525
ENSG00000120539.15	ENSG00000120539	chr10	dexseq_prepare_annotation2.py	exon	.	+	.	MASTL	13	0.000140232206088535	0.00107900447740642
ENSG00000160767.24	ENSG00000160767	chr1	dexseq_prepare_annotation2.py	exon	.	-	.	FAM189B	2	0.000140990926196106	0.00108422423928356
ENSG00000138002.36	ENSG00000138002	chr2	dexseq_prepare_annotation2.py	exon	.	-	.	IFT172	16	0.000141259676507607	0.00108567232012908
ENSG00000075673.25	ENSG00000075673	chr13	dexseq_prepare_annotation2.py	exon	.	+	.	ATP12A	22	0.000141606102459641	0.00108771540056649
ENSG00000119737.ENSG00000270898.ENSG00000115239.51	ENSG00000119737+ENSG00000270898+ENSG00000115239	chr2	dexseq_prepare_annotation2.py	exon	.	-	.		29	0.000142658203550508	0.0010951735580874
ENSG00000261997.ENSG00000087253.15	ENSG00000261997+ENSG00000087253	chr16	dexseq_prepare_annotation2.py	exon	.	+	.		14	0.000143482278741455	0.00110087369749556
ENSG00000143126.34	ENSG00000143126	chr1	dexseq_prepare_annotation2.py	exon	.	+	.	CELSR2	6	0.000144383006491813	0.00110715514523495
ENSG00000161800.49	ENSG00000161800	chr12	dexseq_prepare_annotation2.py	exon	.	-	.	RACGAP1	36	0.000146010553615466	0.00111877964238491
ENSG00000068024.49	ENSG00000068024	chr2	dexseq_prepare_annotation2.py	exon	.	-	.	HDAC4	11	0.000146064739914212	0.00111877964238491
ENSG00000027001.22	ENSG00000027001	chr13	dexseq_prepare_annotation2.py	exon	.	-	.	MIPEP	11	0.000146387778568713	0.00112061795777841
ENSG00000204754.2	ENSG00000204754	chr5	dexseq_prepare_annotation2.py	exon	.	-	.	CTC-281M20.1	3	0.000146833453971502	0.00112339245736927
ENSG00000267360.ENSG00000245680.ENSG00000196967.54	ENSG00000267360+ENSG00000245680+ENSG00000196967	chr19	dexseq_prepare_annotation2.py	exon	.	-	.		34	0.000153990016343625	0.00117747833460258
ENSG00000055483.76	ENSG00000055483	chr17	dexseq_prepare_annotation2.py	exon	.	-	.	USP36	10	0.000154818693370656	0.00118314444265593
ENSG00000128346.15	ENSG00000128346	chr22	dexseq_prepare_annotation2.py	exon	.	-	.	C22orf23	8	0.000155821205455003	0.00119013185558615
ENSG00000142279.13	ENSG00000142279	chr19	dexseq_prepare_annotation2.py	exon	.	+	.	WTIP	13	0.000157221929090837	0.00120015110577485
ENSG00000109572.35	ENSG00000109572	chr4	dexseq_prepare_annotation2.py	exon	.	+	.	CLCN3	18	0.000158403663515934	0.00120848487373989
ENSG00000123374.31	ENSG00000123374	chr12	dexseq_prepare_annotation2.py	exon	.	+	.	CDK2	13	0.000158492755373415	0.00120848487373989
ENSG00000105245.30	ENSG00000105245	chr19	dexseq_prepare_annotation2.py	exon	.	-	.	NUMBL	21	0.000159066859016755	0.00121217748689448
ENSG00000135426.40	ENSG00000135426	chr12	dexseq_prepare_annotation2.py	exon	.	-	.	TESPA1	27	0.000159674091052303	0.00121611824652476
ENSG00000259211.2	ENSG00000259211	chr15	dexseq_prepare_annotation2.py	exon	.	-	.	RP11-64K12.8	3	0.000160012790554885	0.00121801050272348
ENSG00000123607.45	ENSG00000123607	chr2	dexseq_prepare_annotation2.py	exon	.	-	.	TTC21B	28	0.000160683632527642	0.00122242745467478
ENSG00000085231.28	ENSG00000085231	chr5	dexseq_prepare_annotation2.py	exon	.	-	.	TAF9	23	0.000161997833568709	0.00123173113343284
ENSG00000010810.15	ENSG00000010810	chr6	dexseq_prepare_annotation2.py	exon	.	-	.	FYN	4	0.000164831166045309	0.00125256836539836
ENSG00000179818.ENSG00000244617.128	ENSG00000179818+ENSG00000244617	chr2	dexseq_prepare_annotation2.py	exon	.	-	.		58	0.000165711455294365	0.00125854912811072
ENSG00000225083.3	ENSG00000225083	chr13	dexseq_prepare_annotation2.py	exon	.	+	.	GRTP1-AS1	2	0.000166690756029131	0.00126527471505577
ENSG00000153721.19	ENSG00000153721	chr6	dexseq_prepare_annotation2.py	exon	.	-	.	CNKSR3	5	0.000166845164908932	0.00126573487667844
ENSG00000119638.40	ENSG00000119638	chr14	dexseq_prepare_annotation2.py	exon	.	-	.	NEK9	33	0.000167155980526297	0.00126738040066455
ENSG00000188010.ENSG00000214694.21	ENSG00000188010+ENSG00000214694	chr2	dexseq_prepare_annotation2.py	exon	.	+	.		18	0.000171340008263839	0.00129837436919077
ENSG00000253374.ENSG00000253859.9	ENSG00000253374+ENSG00000253859	chr8	dexseq_prepare_annotation2.py	exon	.	+	.		8	0.000172509979653202	0.00130650655746331
ENSG00000221250.ENSG00000179938.25	ENSG00000221250+ENSG00000179938	chr15	dexseq_prepare_annotation2.py	exon	.	+	.		11	0.000175012129501776	0.00132471323598203
ENSG00000081377.40	ENSG00000081377	chr9	dexseq_prepare_annotation2.py	exon	.	-	.	CDC14B	4	0.000176011112943269	0.00133152801585334
ENSG00000079308.ENSG00000256309.35	ENSG00000079308+ENSG00000256309	chr2	dexseq_prepare_annotation2.py	exon	.	-	.		6	0.000176754133123472	0.00133639987710609
ENSG00000160404.20	ENSG00000160404	chr9	dexseq_prepare_annotation2.py	exon	.	-	.	TOR2A	11	0.00017742194295188	0.00133998927528895
ENSG00000244063.ENSG00000228857.6	ENSG00000244063+ENSG00000228857	chr2	dexseq_prepare_annotation2.py	exon	.	-	.		4	0.000177427447757955	0.00133998927528895
ENSG00000144730.25	ENSG00000144730	chr3	dexseq_prepare_annotation2.py	exon	.	-	.	IL17RD	16	0.000178566862121234	0.00134763298243336
ENSG00000085365.8	ENSG00000085365	chr5	dexseq_prepare_annotation2.py	exon	.	+	.	SCAMP1	6	0.000178639256488832	0.00134763298243336
ENSG00000115421.36	ENSG00000115421	chr2	dexseq_prepare_annotation2.py	exon	.	+	.	PAPOLG	26	0.000179295458435032	0.00135181066914946
ENSG00000123836.29	ENSG00000123836	chr1	dexseq_prepare_annotation2.py	exon	.	+	.	PFKFB2	22	0.000179393369031319	0.00135181066914946
ENSG00000141527.49	ENSG00000141527	chr17	dexseq_prepare_annotation2.py	exon	.	+	.	CARD14	33	0.000179648067369452	0.00135297450737618
ENSG00000130254.42	ENSG00000130254	chr19	dexseq_prepare_annotation2.py	exon	.	-	.	SAFB2	27	0.000181591999309316	0.00136685199257029
ENSG00000118492.54	ENSG00000118492	chr6	dexseq_prepare_annotation2.py	exon	.	+	.	ADGB	26	0.000182327495364242	0.00137162312008685
ENSG00000117115.24	ENSG00000117115	chr1	dexseq_prepare_annotation2.py	exon	.	-	.	PADI2	6	0.000182490701982366	0.00137208608019722
ENSG00000164111.29	ENSG00000164111	chr4	dexseq_prepare_annotation2.py	exon	.	-	.	ANXA5	19	0.00018267729901108	0.0013727242914552
ENSG00000167702.35	ENSG00000167702	chr8	dexseq_prepare_annotation2.py	exon	.	+	.	KIFC2	16	0.000183041807905146	0.00137469796298712
ENSG00000158813.27	ENSG00000158813	chrX	dexseq_prepare_annotation2.py	exon	.	+	.	EDA	17	0.000184296266215387	0.00138334950436199
ENSG00000075539.64	ENSG00000075539	chr4	dexseq_prepare_annotation2.py	exon	.	-	.	FRYL	25	0.000184453562862468	0.00138376058054023
ENSG00000067057.43	ENSG00000067057	chr10	dexseq_prepare_annotation2.py	exon	.	+	.	PFKP	34	0.000184803105131473	0.00138561261491909
ENSG00000105939.18	ENSG00000105939	chr7	dexseq_prepare_annotation2.py	exon	.	-	.	ZC3HAV1	11	0.000185077761885866	0.00138690142943456
ENSG00000059769.ENSG00000244115.ENSG00000242616.15	ENSG00000059769+ENSG00000244115+ENSG00000242616	chr9	dexseq_prepare_annotation2.py	exon	.	+	.		10	0.000186844891082676	0.0013993666204505
ENSG00000136518.40	ENSG00000136518	chr3	dexseq_prepare_annotation2.py	exon	.	+	.	ACTL6A	28	0.000188306227561494	0.00140952903337211
ENSG00000127324.25	ENSG00000127324	chr12	dexseq_prepare_annotation2.py	exon	.	-	.	TSPAN8	20	0.000188506266264615	0.0014102442181304
ENSG00000224389.78	ENSG00000224389	chr6	dexseq_prepare_annotation2.py	exon	.	+	.	C4B	31	0.000188779169890175	0.0014115034220708
ENSG00000135390.ENSG00000213470.24	ENSG00000135390+ENSG00000213470	chr12	dexseq_prepare_annotation2.py	exon	.	-	.		14	0.000189313320385879	0.00141471349497664
ENSG00000157470.42	ENSG00000157470	chr15	dexseq_prepare_annotation2.py	exon	.	+	.	FAM81A	10	0.000190526723965976	0.00142299317467893
ENSG00000171823.4	ENSG00000171823	chr12	dexseq_prepare_annotation2.py	exon	.	-	.	FBXL14	3	0.000193474892371316	0.00144421302402836
ENSG00000255339.ENSG00000075826.ENSG00000166136.84	ENSG00000255339+ENSG00000075826+ENSG00000166136	chr10	dexseq_prepare_annotation2.py	exon	.	-	.		43	0.000194447489701109	0.00145067071365736
ENSG00000183066.28	ENSG00000183066	chr22	dexseq_prepare_annotation2.py	exon	.	+	.	WBP2NL	9	0.000195156000449513	0.00145515214478819
ENSG00000149743.39	ENSG00000149743	chr11	dexseq_prepare_annotation2.py	exon	.	-	.	TRPT1	20	0.000195279376575567	0.00145526806530306
ENSG00000123815.51	ENSG00000123815	chr19	dexseq_prepare_annotation2.py	exon	.	-	.	ADCK4	39	0.000196040767018907	0.00145961829680155
ENSG00000151729.6	ENSG00000151729	chr4	dexseq_prepare_annotation2.py	exon	.	+	.	SLC25A4	7	0.000196079428875313	0.00145961829680155
ENSG00000100523.ENSG00000266552.29	ENSG00000100523+ENSG00000266552	chr14	dexseq_prepare_annotation2.py	exon	.	-	.		18	0.000196428643961279	0.00146141178550244
ENSG00000166359.15	ENSG00000166359	chr19	dexseq_prepare_annotation2.py	exon	.	+	.	WDR88	2	0.000199962699551934	0.00148688517529086
ENSG00000176658.48	ENSG00000176658	chr17	dexseq_prepare_annotation2.py	exon	.	-	.	MYO1D	16	0.000202561333116052	0.00150537871791533
ENSG00000100297.37	ENSG00000100297	chr22	dexseq_prepare_annotation2.py	exon	.	+	.	MCM5	10	0.000203212948028254	0.00150939017423738
ENSG00000016864.30	ENSG00000016864	chr3	dexseq_prepare_annotation2.py	exon	.	-	.	GLT8D1	26	0.000203462922781336	0.00151041562478378
ENSG00000115266.29	ENSG00000115266	chr19	dexseq_prepare_annotation2.py	exon	.	+	.	APC2	12	0.00020509133593858	0.00152097601490941
ENSG00000173020.52	ENSG00000173020	chr11	dexseq_prepare_annotation2.py	exon	.	+	.	ADRBK1	19	0.000205110873379899	0.00152097601490941
ENSG00000213981.10	ENSG00000213981	chr2	dexseq_prepare_annotation2.py	exon	.	-	.	AC007277.3	4	0.000207156640778107	0.00153530259414681
ENSG00000115504.61	ENSG00000115504	chr2	dexseq_prepare_annotation2.py	exon	.	+	.	EHBP1	27	0.000210482841271123	0.00155909792853736
ENSG00000135249.29	ENSG00000135249	chr7	dexseq_prepare_annotation2.py	exon	.	+	.	RINT1	13	0.000211092629317292	0.00156275706268029
ENSG00000166508.11	ENSG00000166508	chr7	dexseq_prepare_annotation2.py	exon	.	-	.	MCM7	2	0.000212348478968633	0.0015711924737723
ENSG00000115363.22	ENSG00000115363	chr2	dexseq_prepare_annotation2.py	exon	.	-	.	EVA1A	9	0.00021390246954845	0.00158182341316486
ENSG00000178105.30	ENSG00000178105	chr11	dexseq_prepare_annotation2.py	exon	.	+	.	DDX10	15	0.000214442528714273	0.00158494872263298
ENSG00000088280.47	ENSG00000088280	chr1	dexseq_prepare_annotation2.py	exon	.	-	.	ASAP3	11	0.000215192376802987	0.00158962031600061
ENSG00000068793.51	ENSG00000068793	chr15	dexseq_prepare_annotation2.py	exon	.	+	.	CYFIP1	26	0.0002163560648927	0.00159683794943794
ENSG00000154227.26	ENSG00000154227	chr15	dexseq_prepare_annotation2.py	exon	.	-	.	CERS3	20	0.00021640609139908	0.00159683794943794
ENSG00000170629.30	ENSG00000170629	chr7	dexseq_prepare_annotation2.py	exon	.	-	.	DPY19L2P2	3	0.000219311115687436	0.00161738951765991
ENSG00000100336.35	ENSG00000100336	chr22	dexseq_prepare_annotation2.py	exon	.	-	.	APOL4	15	0.000220322997914409	0.00162396459849965
ENSG00000152818.91	ENSG00000152818	chr6	dexseq_prepare_annotation2.py	exon	.	+	.	UTRN	33	0.000224198423939456	0.00165162769076796
ENSG00000245466.ENSG00000259115.ENSG00000133997.32	ENSG00000245466+ENSG00000259115+ENSG00000133997	chr14	dexseq_prepare_annotation2.py	exon	.	-	.		10	0.000225327720909147	0.00165844614415744
ENSG00000140470.40	ENSG00000140470	chr15	dexseq_prepare_annotation2.py	exon	.	-	.	ADAMTS17	11	0.000225369756104383	0.00165844614415744
ENSG00000090487.33	ENSG00000090487	chr15	dexseq_prepare_annotation2.py	exon	.	-	.	SPG21	10	0.000225603652658743	0.00165926261377787
ENSG00000023892.11	ENSG00000023892	chr6	dexseq_prepare_annotation2.py	exon	.	+	.	DEF6	3	0.000226032115083969	0.00166064813854847
ENSG00000110077.50	ENSG00000110077	chr11	dexseq_prepare_annotation2.py	exon	.	-	.	MS4A6A	33	0.000226038132077174	0.00166064813854847
ENSG00000177697.50	ENSG00000177697	chr11	dexseq_prepare_annotation2.py	exon	.	+	.	CD151	14	0.000227584300253524	0.00167109777814013
ENSG00000223649.1	ENSG00000223649	chr1	dexseq_prepare_annotation2.py	exon	.	+	.	RP11-359E8.3	2	0.000229084343685653	0.00168119755431298
ENSG00000099338.70	ENSG00000099338	chr19	dexseq_prepare_annotation2.py	exon	.	+	.	CATSPERG	15	0.000230372865307066	0.00168918572938467
ENSG00000129535.15	ENSG00000129535	chr14	dexseq_prepare_annotation2.py	exon	.	-	.	NRL	9	0.00023051274695253	0.00168918572938467
ENSG00000169592.41	ENSG00000169592	chr16	dexseq_prepare_annotation2.py	exon	.	+	.	INO80E	12	0.000230548319022418	0.00168918572938467
ENSG00000161609.49	ENSG00000161609	chr19	dexseq_prepare_annotation2.py	exon	.	+	.	CCDC155	6	0.000232101439839641	0.00169936506516068
ENSG00000259344.ENSG00000170113.30	ENSG00000259344+ENSG00000170113	chr15	dexseq_prepare_annotation2.py	exon	.	-	.		11	0.00023218947689362	0.00169936506516068
ENSG00000174428.35	ENSG00000174428	chr7	dexseq_prepare_annotation2.py	exon	.	+	.	GTF2IRD2B	7	0.000232706626975086	0.00170222690387846
ENSG00000196739.69	ENSG00000196739	chr9	dexseq_prepare_annotation2.py	exon	.	+	.	COL27A1	8	0.000232855321115283	0.00170239188178324
ENSG00000165409.26	ENSG00000165409	chr14	dexseq_prepare_annotation2.py	exon	.	+	.	TSHR	16	0.000233878165123441	0.00170894408040387
ENSG00000006744.72	ENSG00000006744	chr17	dexseq_prepare_annotation2.py	exon	.	-	.	ELAC2	15	0.000237388390264538	0.00173365460768951
ENSG00000175564.14	ENSG00000175564	chr11	dexseq_prepare_annotation2.py	exon	.	-	.	UCP3	7	0.000237902911073682	0.00173647251911867
ENSG00000137502.36	ENSG00000137502	chr11	dexseq_prepare_annotation2.py	exon	.	-	.	RAB30	12	0.000238701158165197	0.00174135720572838
ENSG00000116641.64	ENSG00000116641	chr1	dexseq_prepare_annotation2.py	exon	.	-	.	DOCK7	26	0.000240645940856098	0.00175459622787352
ENSG00000100023.ENSG00000207751.43	ENSG00000100023+ENSG00000207751	chr22	dexseq_prepare_annotation2.py	exon	.	+	.		13	0.00024223092680099	0.00176513715852521
ENSG00000173812.20	ENSG00000173812	chr17	dexseq_prepare_annotation2.py	exon	.	+	.	EIF1	15	0.00024235322723379	0.00176513715852521
ENSG00000189403.23	ENSG00000189403	chr13	dexseq_prepare_annotation2.py	exon	.	-	.	HMGB1	17	0.000247516559539465	0.0018017710288806
ENSG00000129009.5	ENSG00000129009	chr15	dexseq_prepare_annotation2.py	exon	.	+	.	ISLR	5	0.000249052565799939	0.00181197489381994
ENSG00000133794.57	ENSG00000133794	chr11	dexseq_prepare_annotation2.py	exon	.	+	.	ARNTL	48	0.000251037649182777	0.00182543325073855
ENSG00000065328.29	ENSG00000065328	chr10	dexseq_prepare_annotation2.py	exon	.	+	.	MCM10	14	0.000255907780916915	0.00185984459410592
ENSG00000063241.14	ENSG00000063241	chr19	dexseq_prepare_annotation2.py	exon	.	-	.	ISOC2	10	0.000256378991986334	0.00186226634868006
ENSG00000179041.ENSG00000147576.ENSG00000169085.85	ENSG00000179041+ENSG00000147576+ENSG00000169085	chr8	dexseq_prepare_annotation2.py	exon	.	+	.		4	0.000259081893951866	0.00188088716555911
ENSG00000102786.62	ENSG00000102786	chr13	dexseq_prepare_annotation2.py	exon	.	-	.	INTS6	21	0.000262789600100556	0.00190677873277263
ENSG00000128482.5	ENSG00000128482	chr17	dexseq_prepare_annotation2.py	exon	.	+	.	RNF112	3	0.000264799753238835	0.00192033179457889
ENSG00000138398.35	ENSG00000138398	chr2	dexseq_prepare_annotation2.py	exon	.	+	.	PPIG	5	0.000266495461122164	0.00193159116181779
ENSG00000083845.26	ENSG00000083845	chr19	dexseq_prepare_annotation2.py	exon	.	+	.	RPS5	22	0.000266953351604618	0.00193387140808155
ENSG00000106638.26	ENSG00000106638	chr7	dexseq_prepare_annotation2.py	exon	.	-	.	TBL2	8	0.000267284577920159	0.00193523211567085
ENSG00000132275.16	ENSG00000132275	chr11	dexseq_prepare_annotation2.py	exon	.	-	.	RRP8	7	0.00026848337361914	0.00194286949617368
ENSG00000115657.ENSG00000198925.85	ENSG00000115657+ENSG00000198925	chr2	dexseq_prepare_annotation2.py	exon	.	-	.		23	0.000269284008878385	0.00194761896239158
ENSG00000224596.13	ENSG00000224596	chr10	dexseq_prepare_annotation2.py	exon	.	-	.	ZMIZ1-AS1	3	0.000275405571044099	0.00199082677386779
ENSG00000002079.31	ENSG00000002079	chr7	dexseq_prepare_annotation2.py	exon	.	+	.	MYH16	9	0.000278046368032577	0.00200884035490774
ENSG00000141934.12	ENSG00000141934	chr19	dexseq_prepare_annotation2.py	exon	.	-	.	PPAP2C	7	0.000278223775756134	0.00200904659047875
ENSG00000136378.33	ENSG00000136378	chr15	dexseq_prepare_annotation2.py	exon	.	-	.	ADAMTS7	22	0.000278913520451469	0.00201201352401026
ENSG00000228775.14	ENSG00000228775	chr7	dexseq_prepare_annotation2.py	exon	.	-	.	WEE2-AS1	2	0.000279075737152376	0.00201201352401026
ENSG00000115109.30	ENSG00000115109	chr2	dexseq_prepare_annotation2.py	exon	.	+	.	EPB41L5	20	0.00027908189959597	0.00201201352401026
ENSG00000198198.91	ENSG00000198198	chr1	dexseq_prepare_annotation2.py	exon	.	+	.	SZT2	15	0.000279807922697071	0.00201588387539746
ENSG00000070081.60	ENSG00000070081	chr11	dexseq_prepare_annotation2.py	exon	.	+	.	NUCB2	24	0.000279917485365652	0.00201588387539746
ENSG00000229547.9	ENSG00000229547	chrX	dexseq_prepare_annotation2.py	exon	.	+	.	UBE2DNL	10	0.000280832479720824	0.00202139474469986
ENSG00000240204.4	ENSG00000240204	chr7	dexseq_prepare_annotation2.py	exon	.	+	.	SMKR1	5	0.000284140212312818	0.00204411316917579
ENSG00000127314.71	ENSG00000127314	chr12	dexseq_prepare_annotation2.py	exon	.	+	.	RAP1B	43	0.000284828213168001	0.00204713278618057
ENSG00000166105.16	ENSG00000166105	chr11	dexseq_prepare_annotation2.py	exon	.	+	.	GLB1L3	5	0.000284863320424357	0.00204713278618057
ENSG00000105609.35	ENSG00000105609	chr19	dexseq_prepare_annotation2.py	exon	.	-	.	LILRB5	17	0.000285310131187328	0.00204925254417465
ENSG00000187812.19	ENSG00000187812	chr15	dexseq_prepare_annotation2.py	exon	.	+	.	RP11-24M17.5	16	0.000286153701677252	0.00205421827544478
ENSG00000115652.41	ENSG00000115652	chr2	dexseq_prepare_annotation2.py	exon	.	-	.	UXS1	16	0.000290633827570224	0.00208527067351821
ENSG00000233917.16	ENSG00000233917	chr15	dexseq_prepare_annotation2.py	exon	.	-	.	POTEB	11	0.000291190273656398	0.00208815299323419
ENSG00000146215.ENSG00000171467.40	ENSG00000146215+ENSG00000171467	chr6	dexseq_prepare_annotation2.py	exon	.	-	.		23	0.000294532845258552	0.00211100121062635
ENSG00000136205.53	ENSG00000136205	chr7	dexseq_prepare_annotation2.py	exon	.	-	.	TNS3	37	0.000294850349070897	0.00211215515449089
ENSG00000062485.ENSG00000257727.ENSG00000135473.ENSG00000144785.168	ENSG00000062485+ENSG00000257727+ENSG00000135473+ENSG00000144785	chr12	dexseq_prepare_annotation2.py	exon	.	-	.		29	0.000295159179996126	0.00211324577890065
ENSG00000041880.19	ENSG00000041880	chr3	dexseq_prepare_annotation2.py	exon	.	+	.	PARP3	5	0.000296035198958461	0.00211731183579062
ENSG00000143995.45	ENSG00000143995	chr2	dexseq_prepare_annotation2.py	exon	.	+	.	MEIS1	10	0.000296040859079497	0.00211731183579062
ENSG00000199066.ENSG00000125746.80	ENSG00000199066+ENSG00000125746	chr19	dexseq_prepare_annotation2.py	exon	.	-	.		25	0.000296833862470617	0.00212185900842343
ENSG00000197077.22	ENSG00000197077	chr22	dexseq_prepare_annotation2.py	exon	.	+	.	KIAA1671	13	0.000297139087177672	0.00212291642167806
ENSG00000253513.1	ENSG00000253513	chr8	dexseq_prepare_annotation2.py	exon	.	-	.	RP11-6D1.3	2	0.000301750051280127	0.00215471888469661
ENSG00000254553.ENSG00000273274.ENSG00000160062.16	ENSG00000254553+ENSG00000273274+ENSG00000160062	chr1	dexseq_prepare_annotation2.py	exon	.	+	.		10	0.000306235181011922	0.00218558963666679
ENSG00000196517.20	ENSG00000196517	chr1	dexseq_prepare_annotation2.py	exon	.	-	.	SLC6A9	14	0.000306682429826102	0.00218762477427752
ENSG00000087263.33	ENSG00000087263	chr16	dexseq_prepare_annotation2.py	exon	.	+	.	OGFOD1	7	0.0003082669203417	0.00219622574299098
ENSG00000151883.12	ENSG00000151883	chr5	dexseq_prepare_annotation2.py	exon	.	+	.	PARP8	8	0.000308299274519963	0.00219622574299098
ENSG00000141744.7	ENSG00000141744	chr17	dexseq_prepare_annotation2.py	exon	.	+	.	PNMT	2	0.000308376391743324	0.00219622574299098
ENSG00000182774.ENSG00000214575.ENSG00000260836.80	ENSG00000182774+ENSG00000214575+ENSG00000260836	chr15	dexseq_prepare_annotation2.py	exon	.	-	.		26	0.000309499723497336	0.00220306343265825
ENSG00000099840.31	ENSG00000099840	chr19	dexseq_prepare_annotation2.py	exon	.	+	.	IZUMO4	10	0.000313908704460564	0.00223326930701095
ENSG00000106125.ENSG00000241644.ENSG00000240583.ENSG00000250424.ENSG00000254959.38	ENSG00000106125+ENSG00000241644+ENSG00000240583+ENSG00000250424+ENSG00000254959	chr7	dexseq_prepare_annotation2.py	exon	.	+	.		11	0.000314619575288888	0.00223714741206472
ENSG00000257337.19	ENSG00000257337	chr12	dexseq_prepare_annotation2.py	exon	.	-	.	RP11-983P16.4	11	0.000317558624899453	0.00225685687290312
ENSG00000258908.1	ENSG00000258908	chr14	dexseq_prepare_annotation2.py	exon	.	-	.	RP11-203M5.8	2	0.000317986646007956	0.0022587093550123
ENSG00000223518.3	ENSG00000223518	chr15	dexseq_prepare_annotation2.py	exon	.	-	.	CSNK1A1P1	4	0.00031993581274982	0.00227135914196295
ENSG00000177853.29	ENSG00000177853	chr10	dexseq_prepare_annotation2.py	exon	.	+	.	ZNF518A	11	0.000322248991893248	0.0022865785460522
ENSG00000227403.4	ENSG00000227403	chr2	dexseq_prepare_annotation2.py	exon	.	+	.	AC009299.3	4	0.000322991232886678	0.00229064092435029
ENSG00000100151.40	ENSG00000100151	chr22	dexseq_prepare_annotation2.py	exon	.	+	.	PICK1	21	0.000323971353884252	0.00229638518488543
ENSG00000159374.23	ENSG00000159374	chr2	dexseq_prepare_annotation2.py	exon	.	-	.	M1AP	11	0.0003251868328761	0.00230379081180884
ENSG00000101542.17	ENSG00000101542	chr18	dexseq_prepare_annotation2.py	exon	.	+	.	CDH20	3	0.000325880393649904	0.00230749307067109
ENSG00000243156.ENSG00000093100.2	ENSG00000243156+ENSG00000093100	chr22	dexseq_prepare_annotation2.py	exon	.	-	.		3	0.000328741117572821	0.0023265286432946
ENSG00000171236.ENSG00000214456.ENSG00000267385.25	ENSG00000171236+ENSG00000214456+ENSG00000267385	chr19	dexseq_prepare_annotation2.py	exon	.	-	.		9	0.000330156391501266	0.00233532005225424
ENSG00000235431.2	ENSG00000235431	chr7	dexseq_prepare_annotation2.py	exon	.	+	.	AC006373.1	3	0.000330872639975144	0.0023391603714534
ENSG00000127663.18	ENSG00000127663	chr19	dexseq_prepare_annotation2.py	exon	.	+	.	KDM4B	12	0.000331141908197901	0.00233983832096276
ENSG00000175893.11	ENSG00000175893	chr9	dexseq_prepare_annotation2.py	exon	.	-	.	ZDHHC21	9	0.000338112392081952	0.00238784136239561
ENSG00000122966.ENSG00000221323.79	ENSG00000122966+ENSG00000221323	chr12	dexseq_prepare_annotation2.py	exon	.	-	.		27	0.000339424360381426	0.00239585312118605
ENSG00000147481.37	ENSG00000147481	chr8	dexseq_prepare_annotation2.py	exon	.	+	.	SNTG1	16	0.000341523070667878	0.00240940688015352
ENSG00000105676.50	ENSG00000105676	chr19	dexseq_prepare_annotation2.py	exon	.	+	.	ARMC6	42	0.000343364399549651	0.00242113162817246
ENSG00000156170.57	ENSG00000156170	chr8	dexseq_prepare_annotation2.py	exon	.	+	.	NDUFAF6	23	0.000344262428835902	0.0024261962086524
ENSG00000183386.11	ENSG00000183386	chr1	dexseq_prepare_annotation2.py	exon	.	-	.	FHL3	4	0.000345307801745876	0.00243229336762126
ENSG00000253631.1	ENSG00000253631	chr22	dexseq_prepare_annotation2.py	exon	.	+	.	IGLV7-35	2	0.000348115250863164	0.00245078947608203
ENSG00000231898.72	ENSG00000231898	chr2	dexseq_prepare_annotation2.py	exon	.	-	.	AC012594.1	29	0.000348699537808478	0.0024536230251633
ENSG00000135164.92	ENSG00000135164	chr7	dexseq_prepare_annotation2.py	exon	.	+	.	DMTF1	24	0.000350554049374416	0.00246538689440184
ENSG00000128340.ENSG00000255594.24	ENSG00000128340+ENSG00000255594	chr22	dexseq_prepare_annotation2.py	exon	.	-	.		12	0.000350813801757595	0.00246592868152109
ENSG00000182901.2	ENSG00000182901	chr1	dexseq_prepare_annotation2.py	exon	.	-	.	RGS7	3	0.000353819665566183	0.00248576273111984
ENSG00000155974.48	ENSG00000155974	chr12	dexseq_prepare_annotation2.py	exon	.	-	.	GRIP1	12	0.000354380595892548	0.00248840818010709
ENSG00000109046.42	ENSG00000109046	chr17	dexseq_prepare_annotation2.py	exon	.	+	.	WSB1	11	0.000355315431906614	0.00249195001348018
ENSG00000108588.ENSG00000266173.ENSG00000125695.80	ENSG00000108588+ENSG00000266173+ENSG00000125695	chr17	dexseq_prepare_annotation2.py	exon	.	-	.		56	0.000355375046740661	0.00249195001348018
ENSG00000183431.32	ENSG00000183431	chr1	dexseq_prepare_annotation2.py	exon	.	-	.	SF3A3	12	0.000355438928271291	0.00249195001348018
ENSG00000125851.16	ENSG00000125851	chr20	dexseq_prepare_annotation2.py	exon	.	+	.	PCSK2	7	0.000356256079062688	0.00249638216149016
ENSG00000172037.58	ENSG00000172037	chr3	dexseq_prepare_annotation2.py	exon	.	-	.	LAMB2	28	0.000357402656757717	0.00250311689444845
ENSG00000230524.21	ENSG00000230524	chr3	dexseq_prepare_annotation2.py	exon	.	-	.	COL6A4P1	15	0.000359659794169686	0.0025176185591878
ENSG00000225190.46	ENSG00000225190	chr17	dexseq_prepare_annotation2.py	exon	.	-	.	PLEKHM1	8	0.00036043874859365	0.00252176327165365
ENSG00000146281.4	ENSG00000146281	chr6	dexseq_prepare_annotation2.py	exon	.	+	.	PM20D2	4	0.000363916620530463	0.00254477653403064
ENSG00000164187.22	ENSG00000164187	chr5	dexseq_prepare_annotation2.py	exon	.	-	.	LMBRD2	5	0.00036575953068218	0.00255633900884863
ENSG00000125520.ENSG00000273047.ENSG00000273154.ENSG00000197114.ENSG00000203896.89	ENSG00000125520+ENSG00000273047+ENSG00000273154+ENSG00000197114+ENSG00000203896	chr20	dexseq_prepare_annotation2.py	exon	.	+	.		26	0.000366009196455135	0.0025567598940779
ENSG00000105393.ENSG00000160117.ENSG00000269307.78	ENSG00000105393+ENSG00000160117+ENSG00000269307	chr19	dexseq_prepare_annotation2.py	exon	.	+	.		35	0.000366535792306848	0.002559113840131
ENSG00000137869.51	ENSG00000137869	chr15	dexseq_prepare_annotation2.py	exon	.	-	.	CYP19A1	25	0.000368478895176254	0.00257135013924443
ENSG00000197565.63	ENSG00000197565	chrX	dexseq_prepare_annotation2.py	exon	.	-	.	COL4A6	26	0.000373608013199443	0.00260579521764324
ENSG00000147647.25	ENSG00000147647	chr8	dexseq_prepare_annotation2.py	exon	.	-	.	DPYS	19	0.000377696312415301	0.00263294908696121
ENSG00000082153.36	ENSG00000082153	chr2	dexseq_prepare_annotation2.py	exon	.	+	.	BZW1	2	0.000378368947626554	0.00263627636405161
ENSG00000069020.57	ENSG00000069020	chr5	dexseq_prepare_annotation2.py	exon	.	+	.	MAST4	22	0.000378604664801375	0.00263655756251773
ENSG00000068878.66	ENSG00000068878	chr2	dexseq_prepare_annotation2.py	exon	.	-	.	PSME4	14	0.000381429915216312	0.00265486237016985
ENSG00000109339.43	ENSG00000109339	chr4	dexseq_prepare_annotation2.py	exon	.	-	.	MAPK10	15	0.000382553048423486	0.00266130718635225
ENSG00000147872.29	ENSG00000147872	chr9	dexseq_prepare_annotation2.py	exon	.	-	.	PLIN2	22	0.00038402333245942	0.00267015914212897
ENSG00000129038.15	ENSG00000129038	chr15	dexseq_prepare_annotation2.py	exon	.	+	.	LOXL1	15	0.000387981429563744	0.0026962911294502
ENSG00000099821.44	ENSG00000099821	chr19	dexseq_prepare_annotation2.py	exon	.	-	.	POLRMT	20	0.000389238178547706	0.00270363276257326
ENSG00000170476.21	ENSG00000170476	chr5	dexseq_prepare_annotation2.py	exon	.	-	.	MZB1	10	0.000389774423452133	0.00270596482454218
ENSG00000081791.18	ENSG00000081791	chr5	dexseq_prepare_annotation2.py	exon	.	+	.	KIAA0141	12	0.000390512099382793	0.00270917286949718
ENSG00000145414.10	ENSG00000145414	chr4	dexseq_prepare_annotation2.py	exon	.	-	.	NAF1	3	0.000390800507377347	0.00270917286949718
ENSG00000226942.ENSG00000260803.ENSG00000234769.54	ENSG00000226942+ENSG00000260803+ENSG00000234769	chr16	dexseq_prepare_annotation2.py	exon	.	-	.		38	0.000390838735692873	0.00270917286949718
ENSG00000132740.28	ENSG00000132740	chr11	dexseq_prepare_annotation2.py	exon	.	+	.	IGHMBP2	3	0.000392929247531855	0.00272226546441988
ENSG00000249115.25	ENSG00000249115	chr19	dexseq_prepare_annotation2.py	exon	.	+	.	HAUS5	6	0.000394947965666038	0.00273484748313435
ENSG00000116698.56	ENSG00000116698	chr1	dexseq_prepare_annotation2.py	exon	.	+	.	SMG7	19	0.000395831024258288	0.00273955666840505
ENSG00000165533.46	ENSG00000165533	chr14	dexseq_prepare_annotation2.py	exon	.	+	.	TTC8	21	0.000396197419987972	0.00274068702212079
ENSG00000258656.ENSG00000126814.12	ENSG00000258656+ENSG00000126814	chr14	dexseq_prepare_annotation2.py	exon	.	-	.		8	0.000396966635141972	0.00274460128477257
ENSG00000240370.ENSG00000010626.ENSG00000248593.17	ENSG00000240370+ENSG00000010626+ENSG00000248593	chr12	dexseq_prepare_annotation2.py	exon	.	+	.		10	0.000401781008719453	0.00277646517853443
ENSG00000166349.12	ENSG00000166349	chr11	dexseq_prepare_annotation2.py	exon	.	+	.	RAG1	12	0.000404513649509248	0.00279391822608844
ENSG00000105982.24	ENSG00000105982	chr7	dexseq_prepare_annotation2.py	exon	.	+	.	RNF32	6	0.000406473981346048	0.00280602191930755
ENSG00000168395.33	ENSG00000168395	chr2	dexseq_prepare_annotation2.py	exon	.	+	.	ING5	18	0.000408446865519062	0.00281819984511516
ENSG00000137806.12	ENSG00000137806	chr15	dexseq_prepare_annotation2.py	exon	.	-	.	NDUFAF1	9	0.000410518870356587	0.00283104888826393
ENSG00000088930.11	ENSG00000088930	chr20	dexseq_prepare_annotation2.py	exon	.	+	.	XRN2	2	0.000411293035808806	0.0028337887493112
ENSG00000187527.37	ENSG00000187527	chr3	dexseq_prepare_annotation2.py	exon	.	-	.	ATP13A5	26	0.000411336111433064	0.0028337887493112
ENSG00000114209.28	ENSG00000114209	chr3	dexseq_prepare_annotation2.py	exon	.	-	.	PDCD10	13	0.000411926171962043	0.00283640592693864
ENSG00000063176.35	ENSG00000063176	chr19	dexseq_prepare_annotation2.py	exon	.	+	.	SPHK2	17	0.000412487546761812	0.0028388230143281
ENSG00000127720.31	ENSG00000127720	chr12	dexseq_prepare_annotation2.py	exon	.	+	.	METTL25	22	0.000413093861802895	0.00284154676803867
ENSG00000245651.4	ENSG00000245651	chr12	dexseq_prepare_annotation2.py	exon	.	-	.	RP11-620J15.2	3	0.000414481094757084	0.00284963670649088
ENSG00000184254.ENSG00000232386.ENSG00000259604.ENSG00000272808.ENSG00000272639.38	ENSG00000184254+ENSG00000232386+ENSG00000259604+ENSG00000272808+ENSG00000272639	chr15	dexseq_prepare_annotation2.py	exon	.	+	.		10	0.000416041887792913	0.0028589110578682
ENSG00000227072.1	ENSG00000227072	chr6	dexseq_prepare_annotation2.py	exon	.	+	.	RP3-466I7.1	2	0.000419866129223205	0.00288372177099052
ENSG00000116830.37	ENSG00000116830	chr1	dexseq_prepare_annotation2.py	exon	.	+	.	TTF2	11	0.000420412718089009	0.00288600714309729
ENSG00000164151.11	ENSG00000164151	chr5	dexseq_prepare_annotation2.py	exon	.	+	.	KIAA0947	11	0.000422494937277736	0.00289784631395151
ENSG00000196365.52	ENSG00000196365	chr19	dexseq_prepare_annotation2.py	exon	.	-	.	LONP1	31	0.00042256680096744	0.00289784631395151
ENSG00000185842.81	ENSG00000185842	chr1	dexseq_prepare_annotation2.py	exon	.	+	.	DNAH14	56	0.000423174158305721	0.00290053755230777
ENSG00000234771.6	ENSG00000234771	chr9	dexseq_prepare_annotation2.py	exon	.	-	.	RP11-395P17.3	6	0.000427976907957914	0.00293196769025381
ENSG00000106123.43	ENSG00000106123	chr7	dexseq_prepare_annotation2.py	exon	.	+	.	EPHB6	24	0.000431871537903004	0.002957147780588
ENSG00000127334.12	ENSG00000127334	chr12	dexseq_prepare_annotation2.py	exon	.	+	.	DYRK2	4	0.000432137431357621	0.00295746793793228
ENSG00000135902.23	ENSG00000135902	chr2	dexseq_prepare_annotation2.py	exon	.	+	.	CHRND	8	0.00043292471532611	0.00296135426155154
ENSG00000177045.9	ENSG00000177045	chr19	dexseq_prepare_annotation2.py	exon	.	-	.	SIX5	4	0.000433567706941139	0.00296425013823587
ENSG00000140988.ENSG00000207405.ENSG00000255513.ENSG00000206811.41	ENSG00000140988+ENSG00000207405+ENSG00000255513+ENSG00000206811	chr16	dexseq_prepare_annotation2.py	exon	.	-	.		13	0.00043756965518558	0.00299009623614409
ENSG00000131269.12	ENSG00000131269	chrX	dexseq_prepare_annotation2.py	exon	.	-	.	ABCB7	11	0.000443747796881115	0.00303077948720017
ENSG00000232636.ENSG00000228824.17	ENSG00000232636+ENSG00000228824	chr13	dexseq_prepare_annotation2.py	exon	.	-	.		3	0.000445424653111163	0.00304069353484484
ENSG00000105173.18	ENSG00000105173	chr19	dexseq_prepare_annotation2.py	exon	.	+	.	CCNE1	15	0.000448980387717289	0.00306341724602252
ENSG00000085741.10	ENSG00000085741	chr11	dexseq_prepare_annotation2.py	exon	.	-	.	WNT11	8	0.000450203146609141	0.00307020801750226
ENSG00000165637.38	ENSG00000165637	chr10	dexseq_prepare_annotation2.py	exon	.	+	.	VDAC2	22	0.000450649585979752	0.00307170041029431
ENSG00000255723.ENSG00000198189.ENSG00000170509.29	ENSG00000255723+ENSG00000198189+ENSG00000170509	chr4	dexseq_prepare_annotation2.py	exon	.	-	.		15	0.000451215369886396	0.00307400435738859
ENSG00000197358.5	ENSG00000197358	chr14	dexseq_prepare_annotation2.py	exon	.	+	.	BNIP3P1	4	0.000453294523485247	0.00308661094296513
ENSG00000198363.82	ENSG00000198363	chr8	dexseq_prepare_annotation2.py	exon	.	-	.	ASPH	11	0.000454284981028458	0.00309179531213316
ENSG00000136710.16	ENSG00000136710	chr2	dexseq_prepare_annotation2.py	exon	.	-	.	CCDC115	12	0.000455525119632632	0.00309867289040424
ENSG00000156482.28	ENSG00000156482	chr8	dexseq_prepare_annotation2.py	exon	.	-	.	RPL30	13	0.000456096564399093	0.0031009970947759
ENSG00000260141.ENSG00000261599.47	ENSG00000260141+ENSG00000261599	chr16	dexseq_prepare_annotation2.py	exon	.	-	.		7	0.000459197223097123	0.00312050640630351
ENSG00000197134.15	ENSG00000197134	chr19	dexseq_prepare_annotation2.py	exon	.	+	.	ZNF257	8	0.000466651498006853	0.00316956649074006
ENSG00000224539.23	ENSG00000224539	chrX	dexseq_prepare_annotation2.py	exon	.	+	.	RP11-432N13.3	8	0.000474540035849156	0.00322152531379286
ENSG00000120699.33	ENSG00000120699	chr13	dexseq_prepare_annotation2.py	exon	.	+	.	EXOSC8	20	0.000476718339919041	0.00323403724733117
ENSG00000196115.26	ENSG00000196115	chr8	dexseq_prepare_annotation2.py	exon	.	+	.	ADAM5	2	0.000476862338632856	0.00323403724733117
ENSG00000138835.84	ENSG00000138835	chr9	dexseq_prepare_annotation2.py	exon	.	+	.	RGS3	13	0.000477888454615059	0.00323936844976637
ENSG00000007545.ENSG00000261732.ENSG00000206053.81	ENSG00000007545+ENSG00000261732+ENSG00000206053	chr16	dexseq_prepare_annotation2.py	exon	.	+	.		23	0.000483832146931498	0.00327801137298569
ENSG00000132005.32	ENSG00000132005	chr19	dexseq_prepare_annotation2.py	exon	.	-	.	RFX1	8	0.00048520166452746	0.00328564057424114
ENSG00000170089.ENSG00000249684.37	ENSG00000170089+ENSG00000249684	chr5	dexseq_prepare_annotation2.py	exon	.	+	.		22	0.000486705074186112	0.00329416834564482
ENSG00000118600.18	ENSG00000118600	chr12	dexseq_prepare_annotation2.py	exon	.	+	.	TMEM5	14	0.000487046535168457	0.00329482708703433
ENSG00000116741.12	ENSG00000116741	chr1	dexseq_prepare_annotation2.py	exon	.	+	.	RGS2	9	0.000487603435162884	0.00329694186420756
ENSG00000254339.12	ENSG00000254339	chr8	dexseq_prepare_annotation2.py	exon	.	+	.	RP11-267L5.1	8	0.000496768626178072	0.00335723053525251
ENSG00000112280.40	ENSG00000112280	chr6	dexseq_prepare_annotation2.py	exon	.	-	.	COL9A1	6	0.000499746582183004	0.00337454606321914
ENSG00000232987.2	ENSG00000232987	chr11	dexseq_prepare_annotation2.py	exon	.	+	.	AC051649.6	3	0.00049983088177053	0.00337454606321914
[truncated: 1,093 more rows]
