# Supplementary material for: The transcriptomic response of cells to a drug combination is more than the sum of the responses to the monotherapies
Source: eLife. 2020 Sep 18;9:e52707. doi: 10.7554/eLife.52707 (PMC7546737; doi:10.7554/eLife.52707)
Supplement: Source data 8. [file elife-52707-data8.zip › Supplementary Item 13 Differential Splicing/TMX_singlet_DMSO_singlet_12_dynsyn_exon_O_fcounts_O_flatten_exon_name.mtrx_exons_intragene_t_test_FDR_10]

V1	V2	V3	V4	V5	V6	V7	V8	V9	V10	V11	V12	id	logFC	t	P.Value	FDR
ENSG00000091536.72	ENSG00000091536	ENSG00000091536_073	chr17	dexseq_prepare_annotation2.py	exon	18062239	18062311	.	+	.	ENST00000578472+ENST00000556535+ENST00000418233+ENST00000557655+ENST00000205890+ENST00000433411__exon_number_073__gene_id_ENSG00000091536	MYO15A	ENSG00000091536.72	-1.4851808857023	-30.8415716997098	6.92907819811623e-90	9.22821563503318e-85
ENSG00000091536.73	ENSG00000091536	ENSG00000091536_074	chr17	dexseq_prepare_annotation2.py	exon	18062589	18062661	.	+	.	ENST00000578472+ENST00000556535+ENST00000557190+ENST00000418233+ENST00000557655+ENST00000205890+ENST00000433411__exon_number_074__gene_id_ENSG00000091536	MYO15A	ENSG00000091536.73	-1.52321961032991	-29.393639653533	1.39433423075272e-85	9.28494135929392e-81
ENSG00000091536.71	ENSG00000091536	ENSG00000091536_072	chr17	dexseq_prepare_annotation2.py	exon	18061837	18061952	.	+	.	ENST00000578472+ENST00000205890+ENST00000418233__exon_number_072__gene_id_ENSG00000091536	MYO15A	ENSG00000091536.71	-1.51768378497636	-22.3025187137112	7.12705563235894e-63	3.16396132057732e-58
ENSG00000091536.69	ENSG00000091536	ENSG00000091536_070	chr17	dexseq_prepare_annotation2.py	exon	18061652	18061659	.	+	.	ENST00000557655+ENST00000578472+ENST00000556535+ENST00000557190__exon_number_070__gene_id_ENSG00000091536	MYO15A	ENSG00000091536.69	-1.45779309618663	-21.8534083642956	2.38566347623665e-61	7.94312618571685e-57
ENSG00000091536.74	ENSG00000091536	ENSG00000091536_075	chr17	dexseq_prepare_annotation2.py	exon	18062662	18062919	.	+	.	ENST00000433411__exon_number_075__gene_id_ENSG00000091536	MYO15A	ENSG00000091536.74	-1.31530617316371	-19.2246181761286	2.95217880390153e-52	7.86348250564819e-48
ENSG00000163629.1	ENSG00000163629	ENSG00000163629_002	chr4	dexseq_prepare_annotation2.py	exon	87515470	87515884	.	+	.	ENST00000427191+ENST00000502971+ENST00000436978__exon_number_002__gene_id_ENSG00000163629	PTPN13	ENSG00000163629.1	-0.828845385999363	-19.8987902200812	7.40101150682086e-46	1.64279018914985e-41
ENSG00000163629	ENSG00000163629	ENSG00000163629_001	chr4	dexseq_prepare_annotation2.py	exon	87515468	87515469	.	+	.	ENST00000427191+ENST00000436978__exon_number_001__gene_id_ENSG00000163629	PTPN13	ENSG00000163629	-0.815509208077741	-18.6819292648178	1.06401266001715e-42	2.02437528676778e-38
ENSG00000175216.30	ENSG00000175216	ENSG00000175216_031	chr11	dexseq_prepare_annotation2.py	exon	46786681	46786806	.	-	.	ENST00000312055+ENST00000533413+ENST00000529230+ENST00000415402+ENST00000354558+ENST00000526943__exon_number_031__gene_id_ENSG00000175216	CKAP5	ENSG00000175216.30	-0.996770325217016	-20.1675507888652	6.66701889218926e-42	1.10990030385082e-37
ENSG00000091536.67	ENSG00000091536	ENSG00000091536_068	chr17	dexseq_prepare_annotation2.py	exon	18061622	18061625	.	+	.	ENST00000556535+ENST00000557190__exon_number_068__gene_id_ENSG00000091536	MYO15A	ENSG00000091536.67	-1.4434183582624	-15.7174121068928	7.79498221980861e-40	1.15349280779592e-35
ENSG00000215029.ENSG00000185945.4	ENSG00000215029+ENSG00000185945	ENSG00000215029+ENSG00000185945_005	chrX	dexseq_prepare_annotation2.py	exon	101618901	101618973	.	-	.	ENST00000457521+ENST00000372750+ENST00000372749+ENST00000412230__exon_number_005__gene_id_ENSG00000215029+ENSG00000185945		ENSG00000215029.ENSG00000185945.4	-1.19560819078774	-17.4406282008736	2.51955930058177e-38	3.35557427210781e-34
ENSG00000158286.41	ENSG00000158286	ENSG00000158286_042	chr1	dexseq_prepare_annotation2.py	exon	6281352	6281359	.	+	.	ENST00000377939__exon_number_042__gene_id_ENSG00000158286	RNF207	ENSG00000158286.41	0.984225250739954	17.7934343123743	5.20821830917981e-38	6.30577929668069e-34
ENSG00000082397.4	ENSG00000082397	ENSG00000082397_005	chr18	dexseq_prepare_annotation2.py	exon	5393102	5393165	.	-	.	ENST00000544123+ENST00000578618+ENST00000540638+ENST00000542652+ENST00000545076+ENST00000341928__exon_number_005__gene_id_ENSG00000082397	EPB41L3	ENSG00000082397.4	-1.05663512758252	-18.1098005724153	7.18839369084623e-38	7.97797883450494e-34
ENSG00000198561.ENSG00000213593.ENSG00000211450.ENSG00000254732.ENSG00000254462.52	ENSG00000198561+ENSG00000213593+ENSG00000211450+ENSG00000254732+ENSG00000254462	ENSG00000198561+ENSG00000213593+ENSG00000211450+ENSG00000254732+ENSG00000254462_053	chr11	dexseq_prepare_annotation2.py	exon	57549075	57549118	.	+	.	ENST00000530068__exon_number_053__gene_id_ENSG00000198561+ENSG00000213593+ENSG00000211450+ENSG00000254732+ENSG00000254462		ENSG00000198561.ENSG00000213593.ENSG00000211450.ENSG00000254732.ENSG00000254462.52	-1.06372062915458	-15.8192969222692	1.04783236458603e-34	1.07347201652256e-30
ENSG00000143341.45	ENSG00000143341	ENSG00000143341_046	chr1	dexseq_prepare_annotation2.py	exon	186014820	186014995	.	+	.	ENST00000271588+ENST00000367492__exon_number_046__gene_id_ENSG00000143341	HMCN1	ENSG00000143341.45	-1.1196324606512	-15.3400510868799	1.19438380002798e-34	1.13620877765376e-30
ENSG00000138744.ENSG00000198301.7	ENSG00000138744+ENSG00000198301	ENSG00000138744+ENSG00000198301_008	chr4	dexseq_prepare_annotation2.py	exon	76839914	76839942	.	-	.	ENST00000602782+ENST00000286733__exon_number_008__gene_id_ENSG00000138744+ENSG00000198301		ENSG00000138744.ENSG00000198301.7	-1.34521784751232	-15.4318122448982	1.97194124397999e-34	1.75083404542999e-30
ENSG00000138101.4	ENSG00000138101	ENSG00000138101_005	chr2	dexseq_prepare_annotation2.py	exon	25600131	25600152	.	-	.	ENST00000407661+ENST00000407186+ENST00000398951+ENST00000404103+ENST00000496972+ENST00000405222+ENST00000407038+ENST00000288642+ENST00000406818+ENST00000497476__exon_number_005__gene_id_ENSG00000138101	DTNB	ENSG00000138101.4	-1.43595540808557	-16.9044370188699	8.45783263863819e-34	7.04014130404046e-30
ENSG00000091536.66	ENSG00000091536	ENSG00000091536_067	chr17	dexseq_prepare_annotation2.py	exon	18061036	18061214	.	+	.	ENST00000205890+ENST00000418233+ENST00000445289__exon_number_067__gene_id_ENSG00000091536	MYO15A	ENSG00000091536.66	-1.47209818920709	-13.7186217796273	9.20432650465319e-33	7.21083181303657e-29
ENSG00000140943.1	ENSG00000140943	ENSG00000140943_002	chr16	dexseq_prepare_annotation2.py	exon	84087371	84087378	.	-	.	ENST00000343411+ENST00000570064+ENST00000562906__exon_number_002__gene_id_ENSG00000140943	MBTPS1	ENSG00000140943.1	0.986542293496604	14.5774470438335	3.31310259720941e-32	2.45134620554971e-28
ENSG00000143702.37	ENSG00000143702	ENSG00000143702_038	chr1	dexseq_prepare_annotation2.py	exon	243327797	243328220	.	-	.	ENST00000366543+ENST00000336415+ENST00000366544+ENST00000366542__exon_number_038__gene_id_ENSG00000143702	CEP170	ENSG00000143702.37	-1.45901835222597	-14.6362597292574	3.15192734810534e-31	2.20935176920009e-27
ENSG00000104915.10	ENSG00000104915	ENSG00000104915_011	chr19	dexseq_prepare_annotation2.py	exon	13255429	13255485	.	-	.	ENST00000588848+ENST00000587318+ENST00000440593+ENST00000591415+ENST00000587230+ENST00000242770+ENST00000591843+ENST00000593126+ENST00000589083+ENST00000343587__exon_number_011__gene_id_ENSG00000104915	STX10	ENSG00000104915.10	1.27229867257008	16.3848881988477	7.3567191203839e-31	4.89887604585924e-27
ENSG00000104490.15	ENSG00000104490	ENSG00000104490_016	chr8	dexseq_prepare_annotation2.py	exon	102731508	102731520	.	-	.	ENST00000311028+ENST00000522448+ENST00000220931+ENST00000518166+ENST00000522951+ENST00000520690+ENST00000520425+ENST00000521599+ENST00000518727+ENST00000395923+ENST00000519508__exon_number_016__gene_id_ENSG00000104490	NCALD	ENSG00000104490.15	0.808533340956163	14.2165707119983	1.55836054873975e-30	9.88304839246231e-27
ENSG00000196337.ENSG00000225950.4	ENSG00000196337+ENSG00000225950	ENSG00000196337+ENSG00000225950_005	chr19	dexseq_prepare_annotation2.py	exon	49558998	49559049	.	-	.	ENST00000597853+ENST00000596965+ENST00000356213__exon_number_005__gene_id_ENSG00000196337+ENSG00000225950		ENSG00000196337.ENSG00000225950.4	-1.35113483522666	-17.61265418952	2.51033164511829e-30	1.51967490376591e-26
ENSG00000104490.18	ENSG00000104490	ENSG00000104490_019	chr8	dexseq_prepare_annotation2.py	exon	102731542	102731542	.	-	.	ENST00000311028+ENST00000522448+ENST00000220931+ENST00000518166+ENST00000522252+ENST00000520690+ENST00000517822+ENST00000520425+ENST00000521599+ENST00000518727+ENST00000395923+ENST00000524209+ENST00000522951+ENST00000519508__exon_number_019__gene_id_ENSG00000104490	NCALD	ENSG00000104490.18	0.844265352549917	14.0905945370429	3.5131324090586e-30	2.03427168422102e-26
ENSG00000113360.72	ENSG00000113360	ENSG00000113360_073	chr5	dexseq_prepare_annotation2.py	exon	31530905	31531031	.	-	.	ENST00000504361+ENST00000511367+ENST00000507438+ENST00000513349__exon_number_073__gene_id_ENSG00000113360	DROSHA	ENSG00000113360.72	-0.858660862104628	-13.3786014657547	1.16421919834189e-29	6.46049487726548e-26
ENSG00000138744.ENSG00000198301.3	ENSG00000138744+ENSG00000198301	ENSG00000138744+ENSG00000198301_004	chr4	dexseq_prepare_annotation2.py	exon	76835458	76835491	.	-	.	ENST00000513045+ENST00000511606+ENST00000286733__exon_number_004__gene_id_ENSG00000138744+ENSG00000198301		ENSG00000138744.ENSG00000198301.3	-1.23171809561068	-13.7567817919326	1.24023199996102e-29	6.60701351947234e-26
ENSG00000143341.47	ENSG00000143341	ENSG00000143341_048	chr1	dexseq_prepare_annotation2.py	exon	186022084	186022206	.	+	.	ENST00000271588+ENST00000367492__exon_number_048__gene_id_ENSG00000143341	HMCN1	ENSG00000143341.47	-1.16323601712324	-13.4987108299566	3.06967975057876e-29	1.57239622639165e-25
ENSG00000113360.77	ENSG00000113360	ENSG00000113360_078	chr5	dexseq_prepare_annotation2.py	exon	31532221	31532303	.	-	.	ENST00000507438__exon_number_078__gene_id_ENSG00000113360	DROSHA	ENSG00000113360.77	-0.870648694513007	-13.0115611244377	1.59564630481029e-28	7.87073224151628e-25
ENSG00000087460.93	ENSG00000087460	ENSG00000087460_094	chr20	dexseq_prepare_annotation2.py	exon	57485041	57485062	.	+	.	ENST00000496934+ENST00000371075+ENST00000494081+ENST00000477931+ENST00000487862+ENST00000306090+ENST00000371095+ENST00000371085+ENST00000265620+ENST00000464624+ENST00000313949+ENST00000480975+ENST00000488546+ENST00000371102+ENST00000476196+ENST00000371100+ENST00000354359__exon_number_094__gene_id_ENSG00000087460	GNAS	ENSG00000087460.93	0.976107003488319	13.6279790768045	4.76435168419146e-28	2.26614686304394e-24
ENSG00000113360.64	ENSG00000113360	ENSG00000113360_065	chr5	dexseq_prepare_annotation2.py	exon	31526434	31526435	.	-	.	ENST00000512076+ENST00000344624+ENST00000511367+ENST00000442743+ENST00000513349__exon_number_065__gene_id_ENSG00000113360	DROSHA	ENSG00000113360.64	-0.839420605421061	-12.7506195272756	1.02268111289961e-27	4.6966101136925e-24
ENSG00000140943.2	ENSG00000140943	ENSG00000140943_003	chr16	dexseq_prepare_annotation2.py	exon	84087379	84088250	.	-	.	ENST00000343411+ENST00000570064+ENST00000562886+ENST00000562906__exon_number_003__gene_id_ENSG00000140943	MBTPS1	ENSG00000140943.2	0.987882104565514	13.0300529172192	1.06189244070149e-27	4.71412990483551e-24
ENSG00000113360.75	ENSG00000113360	ENSG00000113360_076	chr5	dexseq_prepare_annotation2.py	exon	31532169	31532181	.	-	.	ENST00000504361+ENST00000513349__exon_number_076__gene_id_ENSG00000113360	DROSHA	ENSG00000113360.75	-0.918694469110552	-12.7311703684247	1.17439747352036e-27	4.91414261008207e-24
ENSG00000113360.65	ENSG00000113360	ENSG00000113360_066	chr5	dexseq_prepare_annotation2.py	exon	31526436	31526527	.	-	.	ENST00000507438+ENST00000512076+ENST00000511367+ENST00000442743+ENST00000513349+ENST00000344624__exon_number_066__gene_id_ENSG00000113360	DROSHA	ENSG00000113360.65	-0.811945608304941	-12.7304126228989	1.18074322555489e-27	4.91414261008207e-24
ENSG00000270249.ENSG00000267645.ENSG00000267368.ENSG00000105808.ENSG00000168255.ENSG00000170667.ENSG00000205236.ENSG00000228049.ENSG00000272949.153	ENSG00000270249+ENSG00000267645+ENSG00000267368+ENSG00000105808+ENSG00000168255+ENSG00000170667+ENSG00000205236+ENSG00000228049+ENSG00000272949	ENSG00000270249+ENSG00000267645+ENSG00000267368+ENSG00000105808+ENSG00000168255+ENSG00000170667+ENSG00000205236+ENSG00000228049+ENSG00000272949_154	chr7	dexseq_prepare_annotation2.py	exon	102306524	102306525	.	-	.	ENST00000476151+ENST00000591000+ENST00000333432__exon_number_154__gene_id_ENSG00000270249+ENSG00000267645+ENSG00000267368+ENSG00000105808+ENSG00000168255+ENSG00000170667+ENSG00000205236+ENSG00000228049+ENSG00000272949		ENSG00000270249.ENSG00000267645.ENSG00000267368.ENSG00000105808.ENSG00000168255.ENSG00000170667.ENSG00000205236.ENSG00000228049.ENSG00000272949.153	1.64681904269669	13.0819985788727	1.61106085818246e-27	6.50189988344239e-24
ENSG00000164941.14	ENSG00000164941	ENSG00000164941_015	chr8	dexseq_prepare_annotation2.py	exon	95841203	95841219	.	+	.	ENST00000343161+ENST00000519457+ENST00000521860+ENST00000524333+ENST00000523206+ENST00000519053+ENST00000447247+ENST00000523731+ENST00000522171+ENST00000523321__exon_number_015__gene_id_ENSG00000164941	INTS8	ENSG00000164941.14	-1.04727227168453	-14.351002935438	2.45166665142031e-27	9.60339459714144e-24
ENSG00000113360.69	ENSG00000113360	ENSG00000113360_070	chr5	dexseq_prepare_annotation2.py	exon	31527611	31527687	.	-	.	ENST00000504361__exon_number_070__gene_id_ENSG00000113360	DROSHA	ENSG00000113360.69	-0.856436059243227	-12.5222306954707	5.18310202873986e-27	1.97225917511315e-23
ENSG00000222750.ENSG00000103534.21	ENSG00000222750+ENSG00000103534	ENSG00000222750+ENSG00000103534_022	chr16	dexseq_prepare_annotation2.py	exon	19477404	19477555	.	+	.	ENST00000219821+ENST00000564959+ENST00000381414+ENST00000542583+ENST00000396229+ENST00000567478+ENST00000541464+ENST00000561503__exon_number_022__gene_id_ENSG00000222750+ENSG00000103534		ENSG00000222750.ENSG00000103534.21	0.748892792847115	13.7454561784307	7.41275433624895e-27	2.72473862650424e-23
ENSG00000135655.1	ENSG00000135655	ENSG00000135655_002	chr12	dexseq_prepare_annotation2.py	exon	62654137	62654137	.	+	.	ENST00000353364+ENST00000549523__exon_number_002__gene_id_ENSG00000135655	USP15	ENSG00000135655.1	1.32260869850563	14.4538135925398	7.56979818297332e-27	2.72473862650424e-23
ENSG00000149269.5	ENSG00000149269	ENSG00000149269_006	chr11	dexseq_prepare_annotation2.py	exon	77034256	77034313	.	-	.	ENST00000278568+ENST00000527457+ENST00000356341+ENST00000528203__exon_number_006__gene_id_ENSG00000149269	PAK1	ENSG00000149269.5	1.43775675698397	13.4681997070592	1.06240052828837e-26	3.72346223047298e-23
ENSG00000104490.16	ENSG00000104490	ENSG00000104490_017	chr8	dexseq_prepare_annotation2.py	exon	102731521	102731522	.	-	.	ENST00000311028+ENST00000522448+ENST00000220931+ENST00000518166+ENST00000522252+ENST00000520690+ENST00000520425+ENST00000521599+ENST00000518727+ENST00000395923+ENST00000522951+ENST00000519508__exon_number_017__gene_id_ENSG00000104490	NCALD	ENSG00000104490.16	0.808585441722101	12.7647094570851	1.8831511663698e-26	6.4307680894435e-23
ENSG00000177830.9	ENSG00000177830	ENSG00000177830_010	chr11	dexseq_prepare_annotation2.py	exon	869763	869766	.	-	.	ENST00000336845+ENST00000534207+ENST00000323578+ENST00000528581+ENST00000429789+ENST00000454838+ENST00000449825__exon_number_010__gene_id_ENSG00000177830	CHID1	ENSG00000177830.9	-0.86996245856311	-12.2581673627716	2.02178880226814e-26	6.73159636187184e-23
ENSG00000182541.30	ENSG00000182541	ENSG00000182541_031	chr22	dexseq_prepare_annotation2.py	exon	31674283	31674572	.	+	.	ENST00000467301+ENST00000333611+ENST00000444929+ENST00000331728__exon_number_031__gene_id_ENSG00000182541	LIMK2	ENSG00000182541.30	-2.63363951230171	-16.2513055584768	3.52095716107851e-26	1.14371852602341e-22
ENSG00000149269.4	ENSG00000149269	ENSG00000149269_005	chr11	dexseq_prepare_annotation2.py	exon	77034200	77034255	.	-	.	ENST00000356341+ENST00000278568+ENST00000528203__exon_number_005__gene_id_ENSG00000149269	PAK1	ENSG00000149269.4	1.23491434802885	13.2520514406886	3.69684371021584e-26	1.17226033850061e-22
ENSG00000114735.22	ENSG00000114735	ENSG00000114735_023	chr3	dexseq_prepare_annotation2.py	exon	50617371	50617546	.	+	.	ENST00000448997+ENST00000482974__exon_number_023__gene_id_ENSG00000114735	HEMK1	ENSG00000114735.22	-1.0913886912039	-13.96579659607	3.81959260413895e-26	1.18301665723681e-22
ENSG00000113360.76	ENSG00000113360	ENSG00000113360_077	chr5	dexseq_prepare_annotation2.py	exon	31532182	31532216	.	-	.	ENST00000513349__exon_number_077__gene_id_ENSG00000113360	DROSHA	ENSG00000113360.76	-0.899614324174117	-12.2324624102296	4.04311382932338e-26	1.22378623387072e-22
ENSG00000261538.ENSG00000121270	ENSG00000261538+ENSG00000121270	ENSG00000261538+ENSG00000121270_001	chr16	dexseq_prepare_annotation2.py	exon	48198863	48199068	.	-	.	ENST00000563906__exon_number_001__gene_id_ENSG00000261538+ENSG00000121270		ENSG00000261538.ENSG00000121270	-0.667049098592876	-13.1673318292349	6.03174857925745e-26	1.75458802544437e-22
ENSG00000130827.29	ENSG00000130827	ENSG00000130827_030	chrX	dexseq_prepare_annotation2.py	exon	153696425	153696567	.	+	.	ENST00000369682__exon_number_030__gene_id_ENSG00000130827	PLXNA3	ENSG00000130827.29	-1.25774317854841	-17.0510480916188	6.06025252629437e-26	1.75458802544437e-22
ENSG00000180448.9	ENSG00000180448	ENSG00000180448_010	chr19	dexseq_prepare_annotation2.py	exon	1071220	1071357	.	+	.	ENST00000543365__exon_number_010__gene_id_ENSG00000180448	HMHA1	ENSG00000180448.9	-1.24074728202628	-12.8204075864954	6.82100098067156e-26	1.93282496086557e-22
ENSG00000181381.68	ENSG00000181381	ENSG00000181381_069	chr4	dexseq_prepare_annotation2.py	exon	169413817	169414036	.	-	.	ENST00000505150+ENST00000512958__exon_number_069__gene_id_ENSG00000181381	DDX60L	ENSG00000181381.68	-0.626865105307576	-14.3435587093976	7.58163924934711e-26	2.1036047851402e-22
ENSG00000113360.68	ENSG00000113360	ENSG00000113360_069	chr5	dexseq_prepare_annotation2.py	exon	31527014	31527019	.	-	.	ENST00000507438+ENST00000344624+ENST00000511367+ENST00000442743+ENST00000513349__exon_number_069__gene_id_ENSG00000113360	DROSHA	ENSG00000113360.68	-0.840320890509422	-12.0409787526835	1.56564737790294e-25	4.25539762115289e-22
ENSG00000149269.6	ENSG00000149269	ENSG00000149269_007	chr11	dexseq_prepare_annotation2.py	exon	77034314	77034405	.	-	.	ENST00000527457+ENST00000356341+ENST00000278568+ENST00000525542+ENST00000528203__exon_number_007__gene_id_ENSG00000149269	PAK1	ENSG00000149269.6	1.25255516387725	12.8980997035443	2.8663228966077e-25	7.6347949938622e-22
ENSG00000163491.29	ENSG00000163491	ENSG00000163491_030	chr3	dexseq_prepare_annotation2.py	exon	27326093	27326195	.	-	.	ENST00000424275+ENST00000341435+ENST00000357467+ENST00000474938+ENST00000574215+ENST00000435584+ENST00000429845__exon_number_030__gene_id_ENSG00000163491	NEK10	ENSG00000163491.29	-1.42272325575471	-12.3874326476443	3.11597656919587e-25	8.13703677376617e-22
ENSG00000116809.22	ENSG00000116809	ENSG00000116809_023	chr1	dexseq_prepare_annotation2.py	exon	16270422	16270794	.	-	.	ENST00000448462+ENST00000474511__exon_number_023__gene_id_ENSG00000116809	ZBTB17	ENSG00000116809.22	1.59278966063669	15.5088923686712	5.21299327766136e-25	1.31015930013665e-21
ENSG00000005884.22	ENSG00000005884	ENSG00000005884_023	chr17	dexseq_prepare_annotation2.py	exon	48151576	48151644	.	+	.	ENST00000007722+ENST00000505306+ENST00000512553+ENST00000506401+ENST00000320031+ENST00000544892+ENST00000510809__exon_number_023__gene_id_ENSG00000005884	ITGA3	ENSG00000005884.22	-0.853706358557834	-13.932013251598	5.21384003027777e-25	1.31015930013665e-21
ENSG00000086205.2	ENSG00000086205	ENSG00000086205_003	chr11	dexseq_prepare_annotation2.py	exon	49168303	49168497	.	-	.	ENST00000256999+ENST00000533034+ENST00000356696+ENST00000458311+ENST00000340334+ENST00000525826+ENST00000343844__exon_number_003__gene_id_ENSG00000086205	FOLH1	ENSG00000086205.2	-1.76258364787033	-12.8633678589138	5.8919879793845e-25	1.45314972422668e-21
ENSG00000126005.ENSG00000088298.ENSG00000261582.ENSG00000242372.49	ENSG00000126005+ENSG00000088298+ENSG00000261582+ENSG00000242372	ENSG00000126005+ENSG00000088298+ENSG00000261582+ENSG00000242372_050	chr20	dexseq_prepare_annotation2.py	exon	33867877	33867921	.	-	.	ENST00000374436+ENST00000374450+ENST00000374443+ENST00000415116+ENST00000440766+ENST00000447927+ENST00000462894__exon_number_050__gene_id_ENSG00000126005+ENSG00000088298+ENSG00000261582+ENSG00000242372		ENSG00000126005.ENSG00000088298.ENSG00000261582.ENSG00000242372.49	-0.836053882813256	-11.9427700569262	8.8146599839446e-25	2.13261320194315e-21
ENSG00000223501.44	ENSG00000223501	ENSG00000223501_045	chr6	dexseq_prepare_annotation2.py	exon	33239682	33239717	.	-	.	ENST00000478934+ENST00000436044__exon_number_045__gene_id_ENSG00000223501	VPS52	ENSG00000223501.44	0.496671496037555	12.070377913257	8.96722049757973e-25	2.13261320194315e-21
ENSG00000173715.ENSG00000173653.8	ENSG00000173715+ENSG00000173653	ENSG00000173715+ENSG00000173653_009	chr11	dexseq_prepare_annotation2.py	exon	66515850	66515864	.	+	.	ENST00000346672+ENST00000532565+ENST00000525908+ENST00000360962+ENST00000534325__exon_number_009__gene_id_ENSG00000173715+ENSG00000173653		ENSG00000173715.ENSG00000173653.8	0.640188486985938	12.5888317410256	1.07289893814118e-24	2.50683778036106e-21
ENSG00000113360.63	ENSG00000113360	ENSG00000113360_064	chr5	dexseq_prepare_annotation2.py	exon	31526186	31526433	.	-	.	ENST00000512076+ENST00000511367+ENST00000442743+ENST00000513349+ENST00000344624+ENST00000512302__exon_number_064__gene_id_ENSG00000113360	DROSHA	ENSG00000113360.63	-0.855705143161297	-11.7625952712298	1.11412630656087e-24	2.55828371782903e-21
ENSG00000140943.3	ENSG00000140943	ENSG00000140943_004	chr16	dexseq_prepare_annotation2.py	exon	84089610	84089740	.	-	.	ENST00000343411+ENST00000570064+ENST00000562886+ENST00000562906__exon_number_004__gene_id_ENSG00000140943	MBTPS1	ENSG00000140943.3	1.01146278964554	11.9555295604868	1.4248075123866e-24	3.21622524249423e-21
ENSG00000221983.6	ENSG00000221983	ENSG00000221983_007	chr19	dexseq_prepare_annotation2.py	exon	18682685	18682688	.	+	.	ENST00000430157+ENST00000442744+ENST00000595683+ENST00000598814+ENST00000596273__exon_number_007__gene_id_ENSG00000221983	UBA52	ENSG00000221983.6	-1.68509992458772	-16.3246905150967	3.40689286772583e-24	7.56222331694322e-21
ENSG00000198561.ENSG00000213593.ENSG00000211450.ENSG00000254732.ENSG00000254462.48	ENSG00000198561+ENSG00000213593+ENSG00000211450+ENSG00000254732+ENSG00000254462	ENSG00000198561+ENSG00000213593+ENSG00000211450+ENSG00000254732+ENSG00000254462_049	chr11	dexseq_prepare_annotation2.py	exon	57529290	57529518	.	+	.	ENST00000530094+ENST00000530748+ENST00000361391+ENST00000426142+ENST00000532844+ENST00000361796+ENST00000428599+ENST00000361332+ENST00000529986+ENST00000526772+ENST00000527467+ENST00000532787+ENST00000399050+ENST00000415361+ENST00000532245+ENST00000531014+ENST00000526938+ENST00000534579+ENST00000358694+ENST00000533667+ENST00000532649+ENST00000528621+ENST00000532463+ENST00000529526+ENST00000528232…		ENSG00000198561.ENSG00000213593.ENSG00000211450.ENSG00000254732.ENSG00000254462.48	-1.06688096759584	-11.8974197744497	7.18937097429933e-24	1.56965182906256e-20
ENSG00000138101	ENSG00000138101	ENSG00000138101_001	chr2	dexseq_prepare_annotation2.py	exon	25600067	25600111	.	-	.	ENST00000496972__exon_number_001__gene_id_ENSG00000138101	DTNB	ENSG00000138101	-1.48584333898835	-12.5789704926493	8.4687716067368e-24	1.81916043767228e-20
ENSG00000117523	ENSG00000117523	ENSG00000117523_001	chr1	dexseq_prepare_annotation2.py	exon	171454651	171454689	.	+	.	ENST00000392078+ENST00000426496__exon_number_001__gene_id_ENSG00000117523	PRRC2C	ENSG00000117523	0.838682307614141	12.1597503385315	8.90188115722138e-24	1.88184354666651e-20
ENSG00000143341.44	ENSG00000143341	ENSG00000143341_045	chr1	dexseq_prepare_annotation2.py	exon	186010145	186010268	.	+	.	ENST00000271588+ENST00000367492__exon_number_045__gene_id_ENSG00000143341	HMCN1	ENSG00000143341.44	-1.32692112945864	-11.6254576296759	9.87355766914672e-24	2.05464106864786e-20
ENSG00000115421.2	ENSG00000115421	ENSG00000115421_003	chr2	dexseq_prepare_annotation2.py	exon	60983401	60983484	.	+	.	ENST00000496283+ENST00000238714+ENST00000414060__exon_number_003__gene_id_ENSG00000115421	PAPOLG	ENSG00000115421.2	-0.743113305781074	-12.4512906954422	1.02115690097258e-23	2.09228764966814e-20
ENSG00000104490.17	ENSG00000104490	ENSG00000104490_018	chr8	dexseq_prepare_annotation2.py	exon	102731523	102731541	.	-	.	ENST00000311028+ENST00000522448+ENST00000220931+ENST00000518166+ENST00000522951+ENST00000520690+ENST00000517822+ENST00000520425+ENST00000521599+ENST00000518727+ENST00000395923+ENST00000522252+ENST00000519508__exon_number_018__gene_id_ENSG00000104490	NCALD	ENSG00000104490.17	0.804240853055961	11.7505941079343	1.34614888525091e-23	2.71638567706972e-20
ENSG00000181381.67	ENSG00000181381	ENSG00000181381_068	chr4	dexseq_prepare_annotation2.py	exon	169411509	169411601	.	-	.	ENST00000505150+ENST00000512958__exon_number_068__gene_id_ENSG00000181381	DDX60L	ENSG00000181381.67	-0.646081284231396	-12.9176847640555	6.54796812665137e-23	1.30158946727695e-19
ENSG00000231887.ENSG00000256682.ENSG00000212127.ENSG00000111215.4	ENSG00000231887+ENSG00000256682+ENSG00000212127+ENSG00000111215	ENSG00000231887+ENSG00000256682+ENSG00000212127+ENSG00000111215_005	chr12	dexseq_prepare_annotation2.py	exon	10999591	10999643	.	-	.	ENST00000539179__exon_number_005__gene_id_ENSG00000231887+ENSG00000256682+ENSG00000212127+ENSG00000111215		ENSG00000231887.ENSG00000256682.ENSG00000212127.ENSG00000111215.4	-0.820545634247653	-15.8929822074003	7.24013947490718e-23	1.41801325795237e-19
ENSG00000172890.37	ENSG00000172890	ENSG00000172890_038	chr11	dexseq_prepare_annotation2.py	exon	71191195	71191197	.	+	.	ENST00000526039+ENST00000530055__exon_number_038__gene_id_ENSG00000172890	NADSYN1	ENSG00000172890.37	-0.604225295874321	-11.0373003092238	1.01535517661111e-22	1.959797359076e-19
ENSG00000085872.ENSG00000105085.ENSG00000269578.ENSG00000214046.ENSG00000127526.ENSG00000269058.ENSG00000141979.ENSG00000268790.128	ENSG00000085872+ENSG00000105085+ENSG00000269578+ENSG00000214046+ENSG00000127526+ENSG00000269058+ENSG00000141979+ENSG00000268790	ENSG00000085872+ENSG00000105085+ENSG00000269578+ENSG00000214046+ENSG00000127526+ENSG00000269058+ENSG00000141979+ENSG00000268790_129	chr19	dexseq_prepare_annotation2.py	exon	16763509	16763772	.	-	.	ENST00000487803+ENST00000594507+ENST00000358726__exon_number_129__gene_id_ENSG00000085872+ENSG00000105085+ENSG00000269578+ENSG00000214046+ENSG00000127526+ENSG00000269058+ENSG00000141979+ENSG00000268790		ENSG00000085872.ENSG00000105085.ENSG00000269578.ENSG00000214046.ENSG00000127526.ENSG00000269058.ENSG00000141979.ENSG00000268790.128	-0.62221887021414	-10.7392294626176	1.21956546624823e-22	2.29731238576907e-19
ENSG00000086205.4	ENSG00000086205	ENSG00000086205_005	chr11	dexseq_prepare_annotation2.py	exon	49175398	49175479	.	-	.	ENST00000256999+ENST00000533034+ENST00000356696+ENST00000458311+ENST00000340334+ENST00000525826+ENST00000343844__exon_number_005__gene_id_ENSG00000086205	FOLH1	ENSG00000086205.4	-1.9471965915332	-11.9310412438047	1.22471808583509e-22	2.29731238576907e-19
ENSG00000082397	ENSG00000082397	ENSG00000082397_001	chr18	dexseq_prepare_annotation2.py	exon	5392383	5392384	.	-	.	ENST00000341928__exon_number_001__gene_id_ENSG00000082397	EPB41L3	ENSG00000082397	-0.512869210616387	-11.8192067336667	1.52698174529423e-22	2.8245132752782e-19
ENSG00000164985.33	ENSG00000164985	ENSG00000164985_034	chr9	dexseq_prepare_annotation2.py	exon	15510994	15511017	.	-	.	ENST00000380733__exon_number_034__gene_id_ENSG00000164985	PSIP1	ENSG00000164985.33	-2.76148678553218	-17.9548045813951	1.6595326420213e-22	3.02764680543888e-19
ENSG00000163491.30	ENSG00000163491	ENSG00000163491_031	chr3	dexseq_prepare_annotation2.py	exon	27326331	27326392	.	-	.	ENST00000424275+ENST00000341435+ENST00000357467+ENST00000474938+ENST00000574215+ENST00000435584+ENST00000429845__exon_number_031__gene_id_ENSG00000163491	NEK10	ENSG00000163491.30	-1.51701616828182	-11.3708325391373	2.07969878142845e-22	3.74292382985707e-19
ENSG00000170421.48	ENSG00000170421	ENSG00000170421_049	chr12	dexseq_prepare_annotation2.py	exon	53343705	53343738	.	-	.	ENST00000546921__exon_number_049__gene_id_ENSG00000170421	KRT8	ENSG00000170421.48	0.437566502431937	11.4270568548027	3.68316120868931e-22	6.54036123912601e-19
ENSG00000008710.54	ENSG00000008710	ENSG00000008710_055	chr16	dexseq_prepare_annotation2.py	exon	2150397	2150408	.	-	.	ENST00000487932+ENST00000415938+ENST00000483814+ENST00000496574+ENST00000562297+ENST00000480227+ENST00000486339+ENST00000469851+ENST00000570193+ENST00000423118+ENST00000566905+ENST00000262304+ENST00000567946+ENST00000483731+ENST00000471603__exon_number_055__gene_id_ENSG00000008710	PKD1	ENSG00000008710.54	0.544333290648564	10.3599936702296	7.85905786415807e-22	1.3772068229032e-18
ENSG00000182774.ENSG00000214575.ENSG00000260836.28	ENSG00000182774+ENSG00000214575+ENSG00000260836	ENSG00000182774+ENSG00000214575+ENSG00000260836_029	chr15	dexseq_prepare_annotation2.py	exon	83209208	83209208	.	-	.	ENST00000560229+ENST00000330244+ENST00000561157__exon_number_029__gene_id_ENSG00000182774+ENSG00000214575+ENSG00000260836		ENSG00000182774.ENSG00000214575.ENSG00000260836.28	-0.561098963034351	-11.2635027092758	1.00849902525781e-21	1.7443234893878e-18
ENSG00000223501.41	ENSG00000223501	ENSG00000223501_042	chr6	dexseq_prepare_annotation2.py	exon	33239555	33239653	.	-	.	ENST00000464425+ENST00000482399+ENST00000445902__exon_number_042__gene_id_ENSG00000223501	VPS52	ENSG00000223501.41	0.433093603929991	10.9897332735462	1.10723060801966e-21	1.89053948213674e-18
ENSG00000177479.55	ENSG00000177479	ENSG00000177479_056	chr3	dexseq_prepare_annotation2.py	exon	49012250	49012300	.	+	.	ENST00000469038+ENST00000356401+ENST00000495761+ENST00000449376+ENST00000490095+ENST00000452385__exon_number_056__gene_id_ENSG00000177479	ARIH2	ENSG00000177479.55	0.573551228511903	10.7508197849977	1.29085906891759e-21	2.17617597034828e-18
ENSG00000175224.86	ENSG00000175224	ENSG00000175224_087	chr11	dexseq_prepare_annotation2.py	exon	46696071	46696367	.	+	.	ENST00000312040+ENST00000451945+ENST00000434074+ENST00000359513__exon_number_087__gene_id_ENSG00000175224	ATG13	ENSG00000175224.86	-0.504095172115116	-11.1515461712756	1.48706547854303e-21	2.47561084372299e-18
ENSG00000114735.21	ENSG00000114735	ENSG00000114735_022	chr3	dexseq_prepare_annotation2.py	exon	50617275	50617370	.	+	.	ENST00000434410+ENST00000443894+ENST00000448997+ENST00000232854+ENST00000482974+ENST00000455834__exon_number_022__gene_id_ENSG00000114735	HEMK1	ENSG00000114735.21	-1.0659300471293	-11.8687204015127	1.94586120486521e-21	3.19940421142165e-18
ENSG00000172890.36	ENSG00000172890	ENSG00000172890_037	chr11	dexseq_prepare_annotation2.py	exon	71190340	71191194	.	+	.	ENST00000530055__exon_number_037__gene_id_ENSG00000172890	NADSYN1	ENSG00000172890.36	-0.692705158575108	-10.5956887623713	2.28935455826124e-21	3.71827474907062e-18
ENSG00000186635.ENSG00000214530.17	ENSG00000186635+ENSG00000214530	ENSG00000186635+ENSG00000214530_018	chr11	dexseq_prepare_annotation2.py	exon	72403798	72403830	.	-	.	ENST00000465814+ENST00000334211+ENST00000393605+ENST00000393609__exon_number_018__gene_id_ENSG00000186635+ENSG00000214530		ENSG00000186635.ENSG00000214530.17	-0.697785808123454	-10.9445646286137	2.42453448821019e-21	3.89038467077496e-18
ENSG00000070756.28	ENSG00000070756	ENSG00000070756_029	chr8	dexseq_prepare_annotation2.py	exon	101724590	101724632	.	-	.	ENST00000522387+ENST00000523636+ENST00000519004+ENST00000318607+ENST00000519100+ENST00000519622+ENST00000519596__exon_number_029__gene_id_ENSG00000070756	PABPC1	ENSG00000070756.28	-1.28368628069184	-11.713939695862	2.64486143739797e-21	4.19339632254879e-18
ENSG00000113360.73	ENSG00000113360	ENSG00000113360_074	chr5	dexseq_prepare_annotation2.py	exon	31531557	31531632	.	-	.	ENST00000504361+ENST00000513349__exon_number_074__gene_id_ENSG00000113360	DROSHA	ENSG00000113360.73	-0.855516687748051	-10.5999331136098	3.64935174243055e-21	5.69117694070068e-18
ENSG00000114735.15	ENSG00000114735	ENSG00000114735_016	chr3	dexseq_prepare_annotation2.py	exon	50614483	50614554	.	+	.	ENST00000424388+ENST00000434410+ENST00000448997+ENST00000232854+ENST00000482974+ENST00000455834__exon_number_016__gene_id_ENSG00000114735	HEMK1	ENSG00000114735.15	-0.992517591152039	-11.7476770443272	3.67500782318993e-21	5.69117694070068e-18
ENSG00000198561.ENSG00000213593.ENSG00000211450.ENSG00000254732.ENSG00000254462.50	ENSG00000198561+ENSG00000213593+ENSG00000211450+ENSG00000254732+ENSG00000254462	ENSG00000198561+ENSG00000213593+ENSG00000211450+ENSG00000254732+ENSG00000254462_051	chr11	dexseq_prepare_annotation2.py	exon	57529541	57529591	.	+	.	ENST00000529526+ENST00000361391+ENST00000426142+ENST00000360682+ENST00000361796+ENST00000361332+ENST00000399050__exon_number_051__gene_id_ENSG00000198561+ENSG00000213593+ENSG00000211450+ENSG00000254732+ENSG00000254462		ENSG00000198561.ENSG00000213593.ENSG00000211450.ENSG00000254732.ENSG00000254462.50	-0.979996856995139	-10.9023967386129	4.09653379857715e-21	6.27103986009544e-18
ENSG00000140859.92	ENSG00000140859	ENSG00000140859_093	chr16	dexseq_prepare_annotation2.py	exon	57837211	57837334	.	-	.	ENST00000566648__exon_number_093__gene_id_ENSG00000140859	KIFC3	ENSG00000140859.92	-0.341724777261972	-10.6027325381161	6.16106810252148e-21	9.32428648820356e-18
ENSG00000086205	ENSG00000086205	ENSG00000086205_001	chr11	dexseq_prepare_annotation2.py	exon	49168187	49168187	.	-	.	ENST00000256999+ENST00000458311__exon_number_001__gene_id_ENSG00000086205	FOLH1	ENSG00000086205	-1.67920605751583	-11.2177476246322	7.39370823026242e-21	1.10640613012874e-17
ENSG00000172890.35	ENSG00000172890	ENSG00000172890_036	chr11	dexseq_prepare_annotation2.py	exon	71189516	71190128	.	+	.	ENST00000530534__exon_number_036__gene_id_ENSG00000172890	NADSYN1	ENSG00000172890.35	-0.77390149069307	-10.4177988032066	7.94735526952783e-21	1.17604080238998e-17
ENSG00000114735.23	ENSG00000114735	ENSG00000114735_024	chr3	dexseq_prepare_annotation2.py	exon	50617547	50617660	.	+	.	ENST00000434410+ENST00000443894+ENST00000448997+ENST00000232854+ENST00000482974+ENST00000455834__exon_number_024__gene_id_ENSG00000114735	HEMK1	ENSG00000114735.23	-1.0175683868675	-11.5573476296276	1.00042267369452e-20	1.46414606709131e-17
ENSG00000167380.40	ENSG00000167380	ENSG00000167380_041	chr19	dexseq_prepare_annotation2.py	exon	44679797	44679832	.	+	.	ENST00000454662+ENST00000590524+ENST00000585678+ENST00000588883+ENST00000590089+ENST00000337433+ENST00000588127__exon_number_041__gene_id_ENSG00000167380	ZNF226	ENSG00000167380.40	0.815068473778371	10.8726374899318	1.11464763886805e-20	1.61358573034876e-17
ENSG00000166183.33	ENSG00000166183	ENSG00000166183_034	chr14	dexseq_prepare_annotation2.py	exon	104578971	104579045	.	+	.	ENST00000551871+ENST00000551177__exon_number_034__gene_id_ENSG00000166183	ASPG	ENSG00000166183.33	1.2050402033893	11.9144942296848	1.6236475684131e-20	2.32515061084758e-17
ENSG00000119689.11	ENSG00000119689	ENSG00000119689_012	chr14	dexseq_prepare_annotation2.py	exon	75352289	75352337	.	+	.	ENST00000555492+ENST00000555459+ENST00000556190+ENST00000555071+ENST00000334220+ENST00000334212+ENST00000555988+ENST00000556582+ENST00000556460+ENST00000557012+ENST00000238671+ENST00000554612__exon_number_012__gene_id_ENSG00000119689	DLST	ENSG00000119689.11	1.00866775377951	13.3323765097816	1.93602853348901e-20	2.74300229913404e-17
ENSG00000166535.23	ENSG00000166535	ENSG00000166535_024	chr12	dexseq_prepare_annotation2.py	exon	8998673	8998720	.	+	.	ENST00000539547+ENST00000541459+ENST00000536789+ENST00000545692+ENST00000540049+ENST00000299698__exon_number_024__gene_id_ENSG00000166535	A2ML1	ENSG00000166535.23	-0.728638679505318	-11.1782425033042	2.01921774190798e-20	2.83075197984259e-17
ENSG00000258818.ENSG00000259171.ENSG00000214274.1	ENSG00000258818+ENSG00000259171+ENSG00000214274	ENSG00000258818+ENSG00000259171+ENSG00000214274_002	chr14	dexseq_prepare_annotation2.py	exon	21152336	21152741	.	+	.	ENST00000336811+ENST00000555835__exon_number_002__gene_id_ENSG00000258818+ENSG00000259171+ENSG00000214274		ENSG00000258818.ENSG00000259171.ENSG00000214274.1	1.11306945167713	12.7388686129817	2.2508841603182e-20	3.12265628495144e-17
ENSG00000115421.3	ENSG00000115421	ENSG00000115421_004	chr2	dexseq_prepare_annotation2.py	exon	60983485	60983630	.	+	.	ENST00000238714__exon_number_004__gene_id_ENSG00000115421	PAPOLG	ENSG00000115421.3	-0.866638859867875	-11.0863070235942	2.28578382442796e-20	3.13838119093959e-17
ENSG00000149806.ENSG00000162298.33	ENSG00000149806+ENSG00000162298	ENSG00000149806+ENSG00000162298_034	chr11	dexseq_prepare_annotation2.py	exon	64896187	64896262	.	-	.	ENST00000449943+ENST00000527765__exon_number_034__gene_id_ENSG00000149806+ENSG00000162298		ENSG00000149806.ENSG00000162298.33	-1.49110344200059	-10.1172288517877	2.39546266624029e-20	3.25540931992397e-17
ENSG00000058600.9	ENSG00000058600	ENSG00000058600_010	chr16	dexseq_prepare_annotation2.py	exon	22313791	22314126	.	+	.	ENST00000563766__exon_number_010__gene_id_ENSG00000058600	POLR3E	ENSG00000058600.9	0.892719036062496	13.9803127722984	2.77859607703915e-20	3.73794145592072e-17
ENSG00000148337.59	ENSG00000148337	ENSG00000148337_060	chr9	dexseq_prepare_annotation2.py	exon	130953104	130953113	.	-	.	ENST00000467178+ENST00000325721+ENST00000420484+ENST00000372948+ENST00000491954+ENST00000393608+ENST00000541172+ENST00000476727+ENST00000357558+ENST00000372938+ENST00000372954+ENST00000488559+ENST00000324544+ENST00000538431+ENST00000277465+ENST00000498156__exon_number_060__gene_id_ENSG00000148337	CIZ1	ENSG00000148337.59	-0.514247558138105	-10.1048004650989	2.92854924974783e-20	3.90027117630665e-17
ENSG00000177479.57	ENSG00000177479	ENSG00000177479_058	chr3	dexseq_prepare_annotation2.py	exon	49012391	49012412	.	+	.	ENST00000449376+ENST00000356401+ENST00000490095+ENST00000452385+ENST00000469038__exon_number_058__gene_id_ENSG00000177479	ARIH2	ENSG00000177479.57	0.607606352582539	10.2813301871067	3.23176940928554e-20	4.26148793760453e-17
ENSG00000172890.34	ENSG00000172890	ENSG00000172890_035	chr11	dexseq_prepare_annotation2.py	exon	71189441	71189515	.	+	.	ENST00000319023+ENST00000527852+ENST00000539574+ENST00000529840+ENST00000525200+ENST00000530534__exon_number_035__gene_id_ENSG00000172890	NADSYN1	ENSG00000172890.34	-0.708815654172195	-10.2112469833335	3.34367750165601e-20	4.36582660145147e-17
ENSG00000112983.74	ENSG00000112983	ENSG00000112983_075	chr5	dexseq_prepare_annotation2.py	exon	137514359	137514367	.	-	.	ENST00000432618+ENST00000254900+ENST00000430331__exon_number_075__gene_id_ENSG00000112983	BRD8	ENSG00000112983.74	0.60836171228257	10.2719856253309	3.44426443908868e-20	4.41765683275527e-17
ENSG00000223501.4	ENSG00000223501	ENSG00000223501_005	chr6	dexseq_prepare_annotation2.py	exon	33219295	33219413	.	-	.	ENST00000493674+ENST00000495981+ENST00000478934+ENST00000436044+ENST00000482399+ENST00000445902__exon_number_005__gene_id_ENSG00000223501	VPS52	ENSG00000223501.4	-0.369872412660508	-10.4619521442382	3.44971362736838e-20	4.41765683275527e-17
ENSG00000272084.ENSG00000127481.136	ENSG00000272084+ENSG00000127481	ENSG00000272084+ENSG00000127481_137	chr1	dexseq_prepare_annotation2.py	exon	19510305	19510390	.	-	.	ENST00000375226+ENST00000375217+ENST00000375267+ENST00000375254__exon_number_137__gene_id_ENSG00000272084+ENSG00000127481		ENSG00000272084.ENSG00000127481.136	-0.389848987042582	-9.60010321253248	3.77505473770286e-20	4.78824347640005e-17
ENSG00000148120.44	ENSG00000148120	ENSG00000148120_045	chr9	dexseq_prepare_annotation2.py	exon	97783960	97784559	.	+	.	ENST00000496567+ENST00000482056__exon_number_045__gene_id_ENSG00000148120	C9orf3	ENSG00000148120.44	-0.62152427098459	-10.4418507563063	3.92987831455608e-20	4.93759550764994e-17
ENSG00000138744.ENSG00000198301.1	ENSG00000138744+ENSG00000198301	ENSG00000138744+ENSG00000198301_002	chr4	dexseq_prepare_annotation2.py	exon	76834813	76835121	.	-	.	ENST00000286733__exon_number_002__gene_id_ENSG00000138744+ENSG00000198301		ENSG00000138744.ENSG00000198301.1	-1.14004477564748	-10.4130911209495	4.73491610137183e-20	5.89346599342805e-17
ENSG00000164941.60	ENSG00000164941	ENSG00000164941_061	chr8	dexseq_prepare_annotation2.py	exon	95888179	95888301	.	+	.	ENST00000523998__exon_number_061__gene_id_ENSG00000164941	INTS8	ENSG00000164941.60	-1.35318780765665	-11.1226562074357	6.34655155335736e-20	7.82629705951562e-17
ENSG00000207945.ENSG00000100124.22	ENSG00000207945+ENSG00000100124	ENSG00000207945+ENSG00000100124_023	chr22	dexseq_prepare_annotation2.py	exon	38236194	38236241	.	-	.	ENST00000424350+ENST00000434930+ENST00000215941+ENST00000407117+ENST00000458278+ENST00000609454+ENST00000413497+ENST00000464849+ENST00000406423__exon_number_023__gene_id_ENSG00000207945+ENSG00000100124		ENSG00000207945.ENSG00000100124.22	-1.16592727618089	-12.6848379027856	7.46064843159492e-20	9.11574879603893e-17
ENSG00000177479.58	ENSG00000177479	ENSG00000177479_059	chr3	dexseq_prepare_annotation2.py	exon	49012413	49012544	.	+	.	ENST00000469038__exon_number_059__gene_id_ENSG00000177479	ARIH2	ENSG00000177479.58	0.558934055600069	10.1513460408975	7.82459878283389e-20	9.47352627724182e-17
ENSG00000138101.1	ENSG00000138101	ENSG00000138101_002	chr2	dexseq_prepare_annotation2.py	exon	25600112	25600113	.	-	.	ENST00000407661+ENST00000398951+ENST00000404103+ENST00000496972+ENST00000405222+ENST00000407038+ENST00000406818__exon_number_002__gene_id_ENSG00000138101	DTNB	ENSG00000138101.1	-1.46005540834777	-10.8763843535252	1.08640376423882e-19	1.30349855608189e-16
ENSG00000142675.2	ENSG00000142675	ENSG00000142675_003	chr1	dexseq_prepare_annotation2.py	exon	26503981	26503993	.	+	.	ENST00000480348+ENST00000481077+ENST00000361530__exon_number_003__gene_id_ENSG00000142675	CNKSR1	ENSG00000142675.2	0.910468827332761	11.1545437639273	1.34055483189429e-19	1.59407529523673e-16
ENSG00000198099.3	ENSG00000198099	ENSG00000198099_004	chr4	dexseq_prepare_annotation2.py	exon	100045515	100045529	.	-	.	ENST00000508393+ENST00000265512+ENST00000423445+ENST00000509471__exon_number_004__gene_id_ENSG00000198099	ADH4	ENSG00000198099.3	0.468656718448216	10.655109569349	1.36044032150483e-19	1.60340533148968e-16
ENSG00000103671.20	ENSG00000103671	ENSG00000103671_021	chr15	dexseq_prepare_annotation2.py	exon	64701812	64701883	.	+	.	ENST00000561265+ENST00000559565+ENST00000560567+ENST00000261884+ENST00000558820__exon_number_021__gene_id_ENSG00000103671	TRIP4	ENSG00000103671.20	0.893450069155664	12.0387383963099	1.68492894898503e-19	1.96842563469101e-16
ENSG00000082397.1	ENSG00000082397	ENSG00000082397_002	chr18	dexseq_prepare_annotation2.py	exon	5392385	5393067	.	-	.	ENST00000542652+ENST00000341928+ENST00000578618__exon_number_002__gene_id_ENSG00000082397	EPB41L3	ENSG00000082397.1	-0.521468408471653	-10.6165424620388	1.70303553578225e-19	1.97227804948709e-16
ENSG00000150093.55	ENSG00000150093	ENSG00000150093_056	chr10	dexseq_prepare_annotation2.py	exon	33247414	33247814	.	-	.	ENST00000439974__exon_number_056__gene_id_ENSG00000150093	ITGB1	ENSG00000150093.55	0.770211318109409	11.6797591667315	1.84140835163462e-19	2.1141431524056e-16
ENSG00000149806.ENSG00000162298.34	ENSG00000149806+ENSG00000162298	ENSG00000149806+ENSG00000162298_035	chr11	dexseq_prepare_annotation2.py	exon	64896263	64897200	.	-	.	ENST00000449943__exon_number_035__gene_id_ENSG00000149806+ENSG00000162298		ENSG00000149806.ENSG00000162298.34	-1.3077576643593	-9.78333145961706	2.62242122663116e-19	2.97570882514594e-16
ENSG00000198561.ENSG00000213593.ENSG00000211450.ENSG00000254732.ENSG00000254462.42	ENSG00000198561+ENSG00000213593+ENSG00000211450+ENSG00000254732+ENSG00000254462	ENSG00000198561+ENSG00000213593+ENSG00000211450+ENSG00000254732+ENSG00000254462_043	chr11	dexseq_prepare_annotation2.py	exon	57520762	57520773	.	+	.	ENST00000524630+ENST00000529919+ENST00000399039__exon_number_043__gene_id_ENSG00000198561+ENSG00000213593+ENSG00000211450+ENSG00000254732+ENSG00000254462		ENSG00000198561.ENSG00000213593.ENSG00000211450.ENSG00000254732.ENSG00000254462.42	-1.21313957435408	-10.2429290911142	2.63651452810252e-19	2.97570882514594e-16
ENSG00000131018.136	ENSG00000131018	ENSG00000131018_137	chr6	dexseq_prepare_annotation2.py	exon	152688353	152688517	.	-	.	ENST00000469439+ENST00000471834+ENST00000341594+ENST00000448038+ENST00000265368+ENST00000454018+ENST00000367255+ENST00000423061__exon_number_137__gene_id_ENSG00000131018	SYNE1	ENSG00000131018.136	-2.73229744386093	-9.39172785333661	3.15333603589519e-19	3.52911299660972e-16
ENSG00000138101.5	ENSG00000138101	ENSG00000138101_006	chr2	dexseq_prepare_annotation2.py	exon	25600153	25600181	.	-	.	ENST00000356599+ENST00000407661+ENST00000407186+ENST00000398951+ENST00000404103+ENST00000496972+ENST00000405222+ENST00000407038+ENST00000288642+ENST00000406818+ENST00000497476__exon_number_006__gene_id_ENSG00000138101	DTNB	ENSG00000138101.5	-1.38398018842544	-10.6750773140154	3.33721458517161e-19	3.70377979723117e-16
ENSG00000183431	ENSG00000183431	ENSG00000183431_001	chr1	dexseq_prepare_annotation2.py	exon	38422647	38423688	.	-	.	ENST00000373019__exon_number_001__gene_id_ENSG00000183431	SF3A3	ENSG00000183431	-1.6096866842024	-11.8408137592867	3.91799292189788e-19	4.31241500273786e-16
ENSG00000124920	ENSG00000124920	ENSG00000124920_001	chr11	dexseq_prepare_annotation2.py	exon	61520114	61520120	.	+	.	ENST00000537766__exon_number_001__gene_id_ENSG00000124920	MYRF	ENSG00000124920	0.96031607690763	11.0738580466525	5.49056490628681e-19	5.99376167855888e-16
ENSG00000257062.ENSG00000111700.ENSG00000134538.ENSG00000205754.ENSG00000257046.45	ENSG00000257062+ENSG00000111700+ENSG00000134538+ENSG00000205754+ENSG00000257046	ENSG00000257062+ENSG00000111700+ENSG00000134538+ENSG00000205754+ENSG00000257046_046	chr12	dexseq_prepare_annotation2.py	exon	21242842	21242863	.	+	.	ENST00000545916+ENST00000540229+ENST00000593147+ENST00000381541+ENST00000554957+ENST00000421593+ENST00000553473__exon_number_046__gene_id_ENSG00000257062+ENSG00000111700+ENSG00000134538+ENSG00000205754+ENSG00000257046		ENSG00000257062.ENSG00000111700.ENSG00000134538.ENSG00000205754.ENSG00000257046.45	-0.496219641870902	-10.1459319431937	6.00550187904958e-19	6.50259142889188e-16
ENSG00000250571.ENSG00000181638.ENSG00000264668.12	ENSG00000250571+ENSG00000181638+ENSG00000264668	ENSG00000250571+ENSG00000181638+ENSG00000264668_013	chr8	dexseq_prepare_annotation2.py	exon	144349604	144349606	.	+	.	ENST00000522479+ENST00000519876__exon_number_013__gene_id_ENSG00000250571+ENSG00000181638+ENSG00000264668		ENSG00000250571.ENSG00000181638.ENSG00000264668.12	-0.772843679779016	-10.6143558282112	6.72582491150984e-19	7.22380715757897e-16
ENSG00000214198.1	ENSG00000214198	ENSG00000214198_002	chr12	dexseq_prepare_annotation2.py	exon	104237534	104238197	.	-	.	ENST00000548527+ENST00000551270__exon_number_002__gene_id_ENSG00000214198	RP11-642P15.1	ENSG00000214198.1	0.505420107131999	10.2098303816216	8.18689205375635e-19	8.72270776489059e-16
ENSG00000272084.ENSG00000127481.128	ENSG00000272084+ENSG00000127481	ENSG00000272084+ENSG00000127481_129	chr1	dexseq_prepare_annotation2.py	exon	19499675	19499800	.	-	.	ENST00000375217+ENST00000375226+ENST00000419533+ENST00000375267+ENST00000375254__exon_number_129__gene_id_ENSG00000272084+ENSG00000127481		ENSG00000272084.ENSG00000127481.128	-0.373477263434972	-9.20602861473462	9.12793728706229e-19	9.64815726847811e-16
ENSG00000139998.12	ENSG00000139998	ENSG00000139998_013	chr14	dexseq_prepare_annotation2.py	exon	65417792	65417869	.	-	.	ENST00000554593+ENST00000436278+ENST00000267512+ENST00000585059+ENST00000533601+ENST00000426039__exon_number_013__gene_id_ENSG00000139998	RAB15	ENSG00000139998.12	0.907821179866018	13.8101250024901	9.41236335297083e-19	9.87045640718117e-16
ENSG00000113360.62	ENSG00000113360	ENSG00000113360_063	chr5	dexseq_prepare_annotation2.py	exon	31521230	31521322	.	-	.	ENST00000344624+ENST00000511367+ENST00000442743+ENST00000513349__exon_number_063__gene_id_ENSG00000113360	DROSHA	ENSG00000113360.62	-0.777448131154208	-9.76854911265061	1.03605598371354e-18	1.07799196849182e-15
ENSG00000103671.19	ENSG00000103671	ENSG00000103671_020	chr15	dexseq_prepare_annotation2.py	exon	64698529	64698658	.	+	.	ENST00000560567+ENST00000261884+ENST00000558820__exon_number_020__gene_id_ENSG00000103671	TRIP4	ENSG00000103671.19	0.861863570578241	11.605642662749	1.07367741285047e-18	1.10847621333984e-15
ENSG00000181381.65	ENSG00000181381	ENSG00000181381_066	chr4	dexseq_prepare_annotation2.py	exon	169401643	169401665	.	-	.	ENST00000511577__exon_number_066__gene_id_ENSG00000181381	DDX60L	ENSG00000181381.65	-0.61001370227469	-10.9024551931972	1.28749136052806e-18	1.30917138464996e-15
ENSG00000221995.ENSG00000196535.82	ENSG00000221995+ENSG00000196535	ENSG00000221995+ENSG00000196535_083	chr17	dexseq_prepare_annotation2.py	exon	27464034	27464102	.	-	.	ENST00000530254+ENST00000590565__exon_number_083__gene_id_ENSG00000221995+ENSG00000196535		ENSG00000221995.ENSG00000196535.82	-1.03048210730905	-12.4857637595501	1.28773211936496e-18	1.30917138464996e-15
ENSG00000131018.135	ENSG00000131018	ENSG00000131018_136	chr6	dexseq_prepare_annotation2.py	exon	152688132	152688352	.	-	.	ENST00000454018+ENST00000469439__exon_number_136__gene_id_ENSG00000131018	SYNE1	ENSG00000131018.135	-2.59851439062003	-9.16392069811584	1.8872719447514e-18	1.90415730965104e-15
ENSG00000006025.35	ENSG00000006025	ENSG00000006025_036	chr17	dexseq_prepare_annotation2.py	exon	45895872	45895982	.	-	.	ENST00000584698+ENST00000580140+ENST00000579728+ENST00000007414+ENST00000392507__exon_number_036__gene_id_ENSG00000006025	OSBPL7	ENSG00000006025.35	1.12908775960689	11.1547694352014	2.04211433728446e-18	2.04489345529234e-15
ENSG00000135655	ENSG00000135655	ENSG00000135655_001	chr12	dexseq_prepare_annotation2.py	exon	62654119	62654136	.	+	.	ENST00000353364__exon_number_001__gene_id_ENSG00000135655	USP15	ENSG00000135655	1.21570765326254	10.6115683395412	2.24529975349965e-18	2.23157661545401e-15
ENSG00000207945.ENSG00000100124.24	ENSG00000207945+ENSG00000100124	ENSG00000207945+ENSG00000100124_025	chr22	dexseq_prepare_annotation2.py	exon	38239918	38240013	.	-	.	ENST00000434930+ENST00000215941+ENST00000407117+ENST00000458278+ENST00000413497+ENST00000411961__exon_number_025__gene_id_ENSG00000207945+ENSG00000100124		ENSG00000207945.ENSG00000100124.24	-1.06384432191063	-11.7432383189375	3.04527209766176e-18	3.00423987584215e-15
ENSG00000082397.5	ENSG00000082397	ENSG00000082397_006	chr18	dexseq_prepare_annotation2.py	exon	5393166	5393178	.	-	.	ENST00000544123+ENST00000578618+ENST00000427684+ENST00000540638+ENST00000542652+ENST00000545076+ENST00000341928__exon_number_006__gene_id_ENSG00000082397	EPB41L3	ENSG00000082397.5	-0.499069546718062	-10.1100850454614	3.23087578119813e-18	3.16390637805697e-15
ENSG00000177479.62	ENSG00000177479	ENSG00000177479_063	chr3	dexseq_prepare_annotation2.py	exon	49019093	49019161	.	+	.	ENST00000356401+ENST00000449376+ENST00000452385__exon_number_063__gene_id_ENSG00000177479	ARIH2	ENSG00000177479.62	0.537637123851522	9.56487196683604	4.04018709352627e-18	3.92756319199213e-15
ENSG00000127586.72	ENSG00000127586	ENSG00000127586_073	chr16	dexseq_prepare_annotation2.py	exon	850687	850737	.	+	.	ENST00000564940__exon_number_073__gene_id_ENSG00000127586	CHTF18	ENSG00000127586.72	0.495060313451709	9.93284320699622	4.32031433286371e-18	4.16944770409508e-15
ENSG00000261487.ENSG00000175938.ENSG00000099364.1	ENSG00000261487+ENSG00000175938+ENSG00000099364	ENSG00000261487+ENSG00000175938+ENSG00000099364_002	chr16	dexseq_prepare_annotation2.py	exon	30934392	30934473	.	+	.	ENST00000562798+ENST00000471231__exon_number_002__gene_id_ENSG00000261487+ENSG00000175938+ENSG00000099364		ENSG00000261487.ENSG00000175938.ENSG00000099364.1	-0.692393064370149	-12.4433903622836	4.62955174769379e-18	4.43574339071659e-15
ENSG00000119688.ENSG00000258559.77	ENSG00000119688+ENSG00000258559	ENSG00000119688+ENSG00000258559_078	chr14	dexseq_prepare_annotation2.py	exon	74769696	74769698	.	-	.	ENST00000493427+ENST00000489207+ENST00000356924+ENST00000460308+ENST00000557554__exon_number_078__gene_id_ENSG00000119688+ENSG00000258559		ENSG00000119688.ENSG00000258559.77	-1.05522966461143	-10.205427893465	6.32995884961353e-18	6.02164463964557e-15
ENSG00000091536.61	ENSG00000091536	ENSG00000091536_062	chr17	dexseq_prepare_annotation2.py	exon	18059509	18059583	.	+	.	ENST00000205890+ENST00000418233+ENST00000536811+ENST00000585180__exon_number_062__gene_id_ENSG00000091536	MYO15A	ENSG00000091536.61	0.460433619223797	9.25207115818422	7.46070642395308e-18	7.04698115069855e-15
ENSG00000092820.4	ENSG00000092820	ENSG00000092820_005	chr6	dexseq_prepare_annotation2.py	exon	159190358	159190450	.	-	.	ENST00000367075+ENST00000337147+ENST00000392177__exon_number_005__gene_id_ENSG00000092820	EZR	ENSG00000092820.4	-0.485286033937337	-10.9509532639171	9.61140723235854e-18	9.01448469445593e-15
ENSG00000147642.66	ENSG00000147642	ENSG00000147642_067	chr8	dexseq_prepare_annotation2.py	exon	110703834	110703834	.	-	.	ENST00000534578+ENST00000529190+ENST00000422135+ENST00000419099__exon_number_067__gene_id_ENSG00000147642	SYBU	ENSG00000147642.66	0.452503339819175	9.52487251556901	1.03701689024086e-17	9.65810814399773e-15
ENSG00000147642.62	ENSG00000147642	ENSG00000147642_063	chr8	dexseq_prepare_annotation2.py	exon	110693144	110693144	.	-	.	ENST00000532189+ENST00000533171+ENST00000534184+ENST00000408889__exon_number_063__gene_id_ENSG00000147642	SYBU	ENSG00000147642.62	0.448092806637937	9.52124748391304	1.06146507822689e-17	9.81715142939832e-15
ENSG00000104915.9	ENSG00000104915	ENSG00000104915_010	chr19	dexseq_prepare_annotation2.py	exon	13255415	13255428	.	-	.	ENST00000588848+ENST00000587318+ENST00000440593+ENST00000587230+ENST00000242770+ENST00000591843+ENST00000593126+ENST00000589083+ENST00000343587__exon_number_010__gene_id_ENSG00000104915	STX10	ENSG00000104915.9	1.13035794813736	10.2916028601024	1.18591614391621e-17	1.089251710089e-14
ENSG00000166183.34	ENSG00000166183	ENSG00000166183_035	chr14	dexseq_prepare_annotation2.py	exon	104579046	104579098	.	+	.	ENST00000551177__exon_number_035__gene_id_ENSG00000166183	ASPG	ENSG00000166183.34	1.26369410680875	10.5270679282624	1.3415403206254e-17	1.22375124274802e-14
ENSG00000177479.53	ENSG00000177479	ENSG00000177479_054	chr3	dexseq_prepare_annotation2.py	exon	49011132	49011249	.	+	.	ENST00000465217+ENST00000469038+ENST00000356401+ENST00000495761+ENST00000449376+ENST00000490095+ENST00000452385__exon_number_054__gene_id_ENSG00000177479	ARIH2	ENSG00000177479.53	0.498015650509315	9.36814459924005	1.48939218695323e-17	1.33406697312658e-14
ENSG00000181827	ENSG00000181827	ENSG00000181827_001	chr15	dexseq_prepare_annotation2.py	exon	56379478	56379665	.	-	.	ENST00000559847__exon_number_001__gene_id_ENSG00000181827	RFX7	ENSG00000181827	-0.812391173625201	-12.4534722301349	1.49034704350136e-17	1.33406697312658e-14
ENSG00000164985.1	ENSG00000164985	ENSG00000164985_002	chr9	dexseq_prepare_annotation2.py	exon	15466746	15466857	.	-	.	ENST00000380738+ENST00000380733__exon_number_002__gene_id_ENSG00000164985	PSIP1	ENSG00000164985.1	0.967610506633253	13.3977108832233	1.49252505234125e-17	1.33406697312658e-14
ENSG00000174628.31	ENSG00000174628	ENSG00000174628_032	chr16	dexseq_prepare_annotation2.py	exon	19867809	19867883	.	+	.	ENST00000308214+ENST00000564955+ENST00000541926+ENST00000562762+ENST00000433597+ENST00000568061+ENST00000561839+ENST00000568300+ENST00000320394__exon_number_032__gene_id_ENSG00000174628	IQCK	ENSG00000174628.31	-1.11752924042076	-9.70923699157703	1.64491538001612e-17	1.46047650150618e-14
ENSG00000131018.130	ENSG00000131018	ENSG00000131018_131	chr6	dexseq_prepare_annotation2.py	exon	152683305	152683349	.	-	.	ENST00000448038+ENST00000471834+ENST00000341594+ENST00000265368+ENST00000367255+ENST00000423061__exon_number_131__gene_id_ENSG00000131018	SYNE1	ENSG00000131018.130	-2.71033290317623	-8.8747497328808	1.75386728949402e-17	1.54152343718393e-14
ENSG00000187775.92	ENSG00000187775	ENSG00000187775_093	chr17	dexseq_prepare_annotation2.py	exon	76535819	76535827	.	-	.	ENST00000389840__exon_number_093__gene_id_ENSG00000187775	DNAH17	ENSG00000187775.92	-0.531816128122195	-9.0763138013452	1.75934677207677e-17	1.54152343718393e-14
ENSG00000172575.33	ENSG00000172575	ENSG00000172575_034	chr15	dexseq_prepare_annotation2.py	exon	38857273	38857370	.	-	.	ENST00000561117+ENST00000560929__exon_number_034__gene_id_ENSG00000172575	RASGRP1	ENSG00000172575.33	-1.63730751440626	-12.0482102985861	1.81151752531244e-17	1.57686088587344e-14
ENSG00000139132.9	ENSG00000139132	ENSG00000139132_010	chr12	dexseq_prepare_annotation2.py	exon	32655095	32655103	.	+	.	ENST00000473513+ENST00000472289+ENST00000493087+ENST00000497153+ENST00000551984+ENST00000494275+ENST00000427716__exon_number_010__gene_id_ENSG00000139132	FGD4	ENSG00000139132.9	-1.38227126375501	-12.0383686783986	1.87459946245695e-17	1.62117552603558e-14
ENSG00000104915.18	ENSG00000104915	ENSG00000104915_019	chr19	dexseq_prepare_annotation2.py	exon	13260313	13260386	.	-	.	ENST00000588848+ENST00000587318+ENST00000440593+ENST00000587230+ENST00000242770+ENST00000591197+ENST00000593126+ENST00000589083__exon_number_019__gene_id_ENSG00000104915	STX10	ENSG00000104915.18	-0.531354744469955	-10.1823852674227	2.09354363401055e-17	1.79884022400747e-14
ENSG00000239953.ENSG00000112130.28	ENSG00000239953+ENSG00000112130	ENSG00000239953+ENSG00000112130_029	chr6	dexseq_prepare_annotation2.py	exon	37358945	37359007	.	+	.	ENST00000373479+ENST00000469731__exon_number_029__gene_id_ENSG00000239953+ENSG00000112130		ENSG00000239953.ENSG00000112130.28	-0.578348053020091	-10.1093387576381	2.12161032315327e-17	1.81127041312741e-14
ENSG00000013441.27	ENSG00000013441	ENSG00000013441_028	chr2	dexseq_prepare_annotation2.py	exon	201725688	201725706	.	-	.	ENST00000492793+ENST00000473565+ENST00000461981__exon_number_028__gene_id_ENSG00000013441	CLK1	ENSG00000013441.27	-0.678561677112877	-10.0361272056913	2.21902499863622e-17	1.88236922511701e-14
ENSG00000226994.4	ENSG00000226994	ENSG00000226994_005	chr2	dexseq_prepare_annotation2.py	exon	35384150	35384221	.	+	.	ENST00000591221+ENST00000586769+ENST00000588650+ENST00000588944+ENST00000592523+ENST00000453451+ENST00000585391+ENST00000587791__exon_number_005__gene_id_ENSG00000226994	AC012593.1	ENSG00000226994.4	-1.13213170756897	-10.3949602783432	2.55823494419767e-17	2.15638157027336e-14
ENSG00000148120.41	ENSG00000148120	ENSG00000148120_042	chr9	dexseq_prepare_annotation2.py	exon	97768282	97768482	.	+	.	ENST00000451893__exon_number_042__gene_id_ENSG00000148120	C9orf3	ENSG00000148120.41	-0.561461326510968	-9.42799949881901	2.59256714588407e-17	2.17157663557224e-14
ENSG00000172890.28	ENSG00000172890	ENSG00000172890_029	chr11	dexseq_prepare_annotation2.py	exon	71185573	71186668	.	+	.	ENST00000528509__exon_number_029__gene_id_ENSG00000172890	NADSYN1	ENSG00000172890.28	-0.725382960683609	-9.21423190223926	2.97372703739619e-17	2.47527462854664e-14
ENSG00000229807.29	ENSG00000229807	ENSG00000229807_030	chrX	dexseq_prepare_annotation2.py	exon	73061506	73072588	.	-	.	ENST00000429829__exon_number_030__gene_id_ENSG00000229807	XIST	ENSG00000229807.29	-1.44849543696154	-10.2625171918284	3.1379482853964e-17	2.59574590433154e-14
ENSG00000114735.28	ENSG00000114735	ENSG00000114735_029	chr3	dexseq_prepare_annotation2.py	exon	50618108	50622179	.	+	.	ENST00000448997+ENST00000232854__exon_number_029__gene_id_ENSG00000114735	HEMK1	ENSG00000114735.28	-1.20440823475808	-10.0185719248925	3.43160505712329e-17	2.82113946365887e-14
ENSG00000035681.43	ENSG00000035681	ENSG00000035681_044	chr8	dexseq_prepare_annotation2.py	exon	59515769	59515945	.	-	.	ENST00000427130+ENST00000519858+ENST00000038176__exon_number_044__gene_id_ENSG00000035681	NSMAF	ENSG00000035681.43	0.859005949406629	10.3120741657032	3.83693685553154e-17	3.13501280586838e-14
ENSG00000255429.ENSG00000086991.40	ENSG00000255429+ENSG00000086991	ENSG00000255429+ENSG00000086991_041	chr11	dexseq_prepare_annotation2.py	exon	89225289	89225358	.	-	.	ENST00000542487+ENST00000532825+ENST00000424319+ENST00000527956__exon_number_041__gene_id_ENSG00000255429+ENSG00000086991		ENSG00000255429.ENSG00000086991.40	-0.676348661705479	-9.72071147049349	3.94368947721036e-17	3.20258846502655e-14
ENSG00000135336.18	ENSG00000135336	ENSG00000135336_019	chr6	dexseq_prepare_annotation2.py	exon	88331668	88331731	.	+	.	ENST00000417380+ENST00000546266+ENST00000392844+ENST00000257789__exon_number_019__gene_id_ENSG00000135336	ORC3	ENSG00000135336.18	-0.714081376297077	-10.1333845468191	3.98138162137982e-17	3.2136023376787e-14
ENSG00000085276.49	ENSG00000085276	ENSG00000085276_050	chr3	dexseq_prepare_annotation2.py	exon	169098975	169099046	.	-	.	ENST00000494292+ENST00000485957__exon_number_050__gene_id_ENSG00000085276	MECOM	ENSG00000085276.49	-0.588531104804777	-10.5029391603085	4.17539307282326e-17	3.34989773994985e-14
ENSG00000172890.32	ENSG00000172890	ENSG00000172890_033	chr11	dexseq_prepare_annotation2.py	exon	71188272	71188392	.	+	.	ENST00000539574+ENST00000525200__exon_number_033__gene_id_ENSG00000172890	NADSYN1	ENSG00000172890.32	-0.785908123027957	-9.14586806482132	4.69019644280277e-17	3.74038953562225e-14
ENSG00000010438.1	ENSG00000010438	ENSG00000010438_002	chr9	dexseq_prepare_annotation2.py	exon	33750677	33750687	.	+	.	ENST00000361005+ENST00000468152__exon_number_002__gene_id_ENSG00000010438	PRSS3	ENSG00000010438.1	-0.530781744618103	-10.4237746412719	6.03558595691187e-17	4.784674841235e-14
ENSG00000198561.ENSG00000213593.ENSG00000211450.ENSG00000254732.ENSG00000254462.44	ENSG00000198561+ENSG00000213593+ENSG00000211450+ENSG00000254732+ENSG00000254462	ENSG00000198561+ENSG00000213593+ENSG00000211450+ENSG00000254732+ENSG00000254462_045	chr11	dexseq_prepare_annotation2.py	exon	57520880	57521014	.	+	.	ENST00000524630__exon_number_045__gene_id_ENSG00000198561+ENSG00000213593+ENSG00000211450+ENSG00000254732+ENSG00000254462		ENSG00000198561.ENSG00000213593.ENSG00000211450.ENSG00000254732.ENSG00000254462.44	-0.860546187264554	-9.3638281470094	6.23696353726467e-17	4.91505941335175e-14
ENSG00000105397.63	ENSG00000105397	ENSG00000105397_064	chr19	dexseq_prepare_annotation2.py	exon	10490366	10490455	.	-	.	ENST00000530829+ENST00000525621+ENST00000529370__exon_number_064__gene_id_ENSG00000105397	TYK2	ENSG00000105397.63	-0.739332253353176	-10.0048130915555	7.67666478891811e-17	6.01403466619355e-14
ENSG00000140199.58	ENSG00000140199	ENSG00000140199_059	chr15	dexseq_prepare_annotation2.py	exon	34629988	34630161	.	-	.	ENST00000561080__exon_number_059__gene_id_ENSG00000140199	SLC12A6	ENSG00000140199.58	-0.766855740300449	-9.85628519536399	8.10460220293929e-17	6.31215804672314e-14
ENSG00000212091.ENSG00000144061.29	ENSG00000212091+ENSG00000144061	ENSG00000212091+ENSG00000144061_030	chr2	dexseq_prepare_annotation2.py	exon	110922265	110922307	.	-	.	ENST00000355301+ENST00000496524+ENST00000393272+ENST00000417665+ENST00000445609+ENST00000461707+ENST00000316534__exon_number_030__gene_id_ENSG00000212091+ENSG00000144061		ENSG00000212091.ENSG00000144061.29	-0.680098566905688	-9.91112455377572	8.58862669883875e-17	6.65024356033746e-14
ENSG00000198130.1	ENSG00000198130	ENSG00000198130_002	chr2	dexseq_prepare_annotation2.py	exon	191068647	191069359	.	-	.	ENST00000392332__exon_number_002__gene_id_ENSG00000198130	HIBCH	ENSG00000198130.1	-0.63641125506208	-9.66113224185499	9.37333803897323e-17	7.2158990368121e-14
ENSG00000138101.3	ENSG00000138101	ENSG00000138101_004	chr2	dexseq_prepare_annotation2.py	exon	25600127	25600130	.	-	.	ENST00000407661+ENST00000407186+ENST00000398951+ENST00000404103+ENST00000496972+ENST00000405222+ENST00000407038+ENST00000406818+ENST00000497476__exon_number_004__gene_id_ENSG00000138101	DTNB	ENSG00000138101.3	-1.46659513891734	-9.64183291929676	1.04303460467325e-16	7.98347078649359e-14
ENSG00000177479.52	ENSG00000177479	ENSG00000177479_053	chr3	dexseq_prepare_annotation2.py	exon	49011048	49011131	.	+	.	ENST00000469038__exon_number_053__gene_id_ENSG00000177479	ARIH2	ENSG00000177479.52	0.541591260345226	9.04610230571542	1.23272541404392e-16	9.38146304958764e-14
ENSG00000018408.7	ENSG00000018408	ENSG00000018408_008	chr3	dexseq_prepare_annotation2.py	exon	149243800	149243912	.	-	.	ENST00000485244+ENST00000465804+ENST00000471586+ENST00000360632+ENST00000494754+ENST00000467467+ENST00000472417__exon_number_008__gene_id_ENSG00000018408	WWTR1	ENSG00000018408.7	0.674416619129573	9.89114635311932	1.3717686475222e-16	1.03803136503213e-13
ENSG00000165138.32	ENSG00000165138	ENSG00000165138_033	chr9	dexseq_prepare_annotation2.py	exon	101558966	101559247	.	-	.	ENST00000375019__exon_number_033__gene_id_ENSG00000165138	ANKS6	ENSG00000165138.32	1.19261317369702	10.5768769477246	1.76975069479637e-16	1.33162241403206e-13
ENSG00000223509.7	ENSG00000223509	ENSG00000223509_008	chr15	dexseq_prepare_annotation2.py	exon	32819093	32819179	.	-	.	ENST00000454486+ENST00000561563+ENST00000567237__exon_number_008__gene_id_ENSG00000223509	RP11-632K20.7	ENSG00000223509.7	-0.628036256292545	-10.3009862204204	1.81329381435246e-16	1.35672069375997e-13
ENSG00000133943.23	ENSG00000133943	ENSG00000133943_024	chr14	dexseq_prepare_annotation2.py	exon	91581030	91581043	.	+	.	ENST00000523894+ENST00000522322__exon_number_024__gene_id_ENSG00000133943	C14orf159	ENSG00000133943.23	-1.36755714659545	-10.6928226696951	2.14978037701728e-16	1.59949665023206e-13
ENSG00000064652.6	ENSG00000064652	ENSG00000064652_007	chr5	dexseq_prepare_annotation2.py	exon	122181358	122181388	.	+	.	ENST00000261369+ENST00000506996+ENST00000395451+ENST00000511545+ENST00000513881__exon_number_007__gene_id_ENSG00000064652	SNX24	ENSG00000064652.6	1.21226103672361	10.2419047745736	2.37169790969942e-16	1.7548061072871e-13
ENSG00000198561.ENSG00000213593.ENSG00000211450.ENSG00000254732.ENSG00000254462.51	ENSG00000198561+ENSG00000213593+ENSG00000211450+ENSG00000254732+ENSG00000254462	ENSG00000198561+ENSG00000213593+ENSG00000211450+ENSG00000254732+ENSG00000254462_052	chr11	dexseq_prepare_annotation2.py	exon	57531325	57531604	.	+	.	ENST00000524579__exon_number_052__gene_id_ENSG00000198561+ENSG00000213593+ENSG00000211450+ENSG00000254732+ENSG00000254462		ENSG00000198561.ENSG00000213593.ENSG00000211450.ENSG00000254732.ENSG00000254462.51	-0.965220100327106	-9.14197210596184	2.42807324276518e-16	1.78659238974977e-13
ENSG00000198632.ENSG00000174368.25	ENSG00000198632+ENSG00000174368	ENSG00000198632+ENSG00000174368_026	chr7	dexseq_prepare_annotation2.py	exon	74984790	74984929	.	-	.	ENST00000513070+ENST00000310939+ENST00000414100+ENST00000442338__exon_number_026__gene_id_ENSG00000198632+ENSG00000174368		ENSG00000198632.ENSG00000174368.25	-0.523011191630447	-9.45019656987767	3.00927840755477e-16	2.20208081097006e-13
ENSG00000140479.18	ENSG00000140479	ENSG00000140479_019	chr15	dexseq_prepare_annotation2.py	exon	101856523	101856594	.	-	.	ENST00000558433__exon_number_019__gene_id_ENSG00000140479	PCSK6	ENSG00000140479.18	-0.61428406166124	-9.80927379488781	3.03327210027913e-16	2.20750935293593e-13
ENSG00000116128.12	ENSG00000116128	ENSG00000116128_013	chr1	dexseq_prepare_annotation2.py	exon	147094072	147094332	.	+	.	ENST00000234739__exon_number_013__gene_id_ENSG00000116128	BCL9	ENSG00000116128.12	-0.863668976571524	-10.308012697612	3.07625810246074e-16	2.22662570839034e-13
ENSG00000161013.7	ENSG00000161013	ENSG00000161013_008	chr5	dexseq_prepare_annotation2.py	exon	179225347	179225406	.	-	.	ENST00000520969+ENST00000292591+ENST00000337755+ENST00000522451+ENST00000520875+ENST00000518778+ENST00000518980+ENST00000519836+ENST00000523382__exon_number_008__gene_id_ENSG00000161013	MGAT4B	ENSG00000161013.7	-0.956783816328465	-9.23880085169981	3.24866783970785e-16	2.33870719762233e-13
ENSG00000138399.28	ENSG00000138399	ENSG00000138399_029	chr2	dexseq_prepare_annotation2.py	exon	170430343	170430383	.	-	.	ENST00000445210+ENST00000453153__exon_number_029__gene_id_ENSG00000138399	FASTKD1	ENSG00000138399.28	0.659737923864209	10.2901717539805	3.32838206737875e-16	2.3832110328794e-13
ENSG00000079215.33	ENSG00000079215	ENSG00000079215_034	chr5	dexseq_prepare_annotation2.py	exon	36686167	36686335	.	+	.	ENST00000265113+ENST00000506178+ENST00000381918__exon_number_034__gene_id_ENSG00000079215	SLC1A3	ENSG00000079215.33	-1.52160879712512	-11.2082352745798	3.51423464049222e-16	2.50283039387911e-13
ENSG00000143322.27	ENSG00000143322	ENSG00000143322_028	chr1	dexseq_prepare_annotation2.py	exon	179198376	179198532	.	-	.	ENST00000507173+ENST00000511413+ENST00000367623+ENST00000392043+ENST00000502732__exon_number_028__gene_id_ENSG00000143322	ABL2	ENSG00000143322.27	-0.75154386702231	-9.9449614256441	3.57175604755773e-16	2.52836605360304e-13
ENSG00000183426.ENSG00000183458.63	ENSG00000183426+ENSG00000183458	ENSG00000183426+ENSG00000183458_064	chr16	dexseq_prepare_annotation2.py	exon	15045914	15045915	.	+	.	ENST00000472413__exon_number_064__gene_id_ENSG00000183426+ENSG00000183458		ENSG00000183426.ENSG00000183458.63	-0.552996308964582	-8.85186614634048	3.58805823751868e-16	2.52836605360304e-13
ENSG00000166889.21	ENSG00000166889	ENSG00000166889_022	chr11	dexseq_prepare_annotation2.py	exon	59436354	59436453	.	-	.	ENST00000300146__exon_number_022__gene_id_ENSG00000166889	PATL1	ENSG00000166889.21	-0.609441763106197	-10.9555869169366	3.61396789102947e-16	2.53322030365892e-13
ENSG00000272084.ENSG00000127481.126	ENSG00000272084+ENSG00000127481	ENSG00000272084+ENSG00000127481_127	chr1	dexseq_prepare_annotation2.py	exon	19497256	19497377	.	-	.	ENST00000375217+ENST00000375226+ENST00000419533+ENST00000375267+ENST00000375254__exon_number_127__gene_id_ENSG00000272084+ENSG00000127481		ENSG00000272084.ENSG00000127481.126	-0.375955925870238	-8.42603376037475	3.78842713388891e-16	2.64160478596052e-13
ENSG00000226803.1	ENSG00000226803	ENSG00000226803_002	chr6	dexseq_prepare_annotation2.py	exon	56979699	56979708	.	-	.	ENST00000586668+ENST00000585792+ENST00000592500+ENST00000586432__exon_number_002__gene_id_ENSG00000226803	RP11-203B9.4	ENSG00000226803.1	-0.490290355624304	-9.65884865964598	4.49201368897121e-16	3.1158899745358e-13
ENSG00000164985.31	ENSG00000164985	ENSG00000164985_032	chr9	dexseq_prepare_annotation2.py	exon	15510990	15510992	.	-	.	ENST00000380738+ENST00000380733+ENST00000380716__exon_number_032__gene_id_ENSG00000164985	PSIP1	ENSG00000164985.31	-2.53949369056487	-12.1816372257524	4.72334907779309e-16	3.25938007010135e-13
ENSG00000181381.58	ENSG00000181381	ENSG00000181381_059	chr4	dexseq_prepare_annotation2.py	exon	169397218	169397271	.	-	.	ENST00000505150+ENST00000514748+ENST00000515088__exon_number_059__gene_id_ENSG00000181381	DDX60L	ENSG00000181381.58	0.83535653570414	9.70536026446486	5.10415829150294e-16	3.50400466711677e-13
ENSG00000187240.78	ENSG00000187240	ENSG00000187240_079	chr11	dexseq_prepare_annotation2.py	exon	103153737	103153745	.	+	.	ENST00000525306+ENST00000375735+ENST00000398093__exon_number_079__gene_id_ENSG00000187240	DYNC2H1	ENSG00000187240.78	-0.664182655587049	-8.9831820768086	5.52727092062805e-16	3.77501265887264e-13
ENSG00000168619.31	ENSG00000168619	ENSG00000168619_032	chr8	dexseq_prepare_annotation2.py	exon	39587488	39587581	.	+	.	ENST00000379866+ENST00000265707+ENST00000523755__exon_number_032__gene_id_ENSG00000168619	ADAM18	ENSG00000168619.31	0.831858129964018	10.461312307785	5.57810157335148e-16	3.79029155939043e-13
ENSG00000198561.ENSG00000213593.ENSG00000211450.ENSG00000254732.ENSG00000254462.43	ENSG00000198561+ENSG00000213593+ENSG00000211450+ENSG00000254732+ENSG00000254462	ENSG00000198561+ENSG00000213593+ENSG00000211450+ENSG00000254732+ENSG00000254462_044	chr11	dexseq_prepare_annotation2.py	exon	57520774	57520879	.	+	.	ENST00000524630+ENST00000529919+ENST00000399039+ENST00000533189__exon_number_044__gene_id_ENSG00000198561+ENSG00000213593+ENSG00000211450+ENSG00000254732+ENSG00000254462		ENSG00000198561.ENSG00000213593.ENSG00000211450.ENSG00000254732.ENSG00000254462.43	-0.924958383444926	-8.98276501193261	6.40119211040212e-16	4.32749830688054e-13
ENSG00000103653.1	ENSG00000103653	ENSG00000103653_002	chr15	dexseq_prepare_annotation2.py	exon	75074430	75074489	.	+	.	ENST00000439220+ENST00000220003__exon_number_002__gene_id_ENSG00000103653	CSK	ENSG00000103653.1	0.834628682650215	10.5786621619735	7.0345967029975e-16	4.73169001768642e-13
ENSG00000119689.6	ENSG00000119689	ENSG00000119689_007	chr14	dexseq_prepare_annotation2.py	exon	75348625	75348627	.	+	.	ENST00000555492+ENST00000555071+ENST00000334220+ENST00000334212+ENST00000556582+ENST00000556460+ENST00000557012+ENST00000238671+ENST00000554612__exon_number_007__gene_id_ENSG00000119689	DLST	ENSG00000119689.6	-1.05854263775309	-10.5354927002095	8.35097285928772e-16	5.58889907725024e-13
ENSG00000104915.16	ENSG00000104915	ENSG00000104915_017	chr19	dexseq_prepare_annotation2.py	exon	13256210	13256228	.	-	.	ENST00000591415__exon_number_017__gene_id_ENSG00000104915	STX10	ENSG00000104915.16	-0.603399214069086	-9.4355070491586	1.01784209213619e-15	6.77786138363951e-13
ENSG00000171777.6	ENSG00000171777	ENSG00000171777_007	chr19	dexseq_prepare_annotation2.py	exon	38900595	38900736	.	-	.	ENST00000589474+ENST00000588708+ENST00000592322+ENST00000589358+ENST00000588404+ENST00000587287+ENST00000293062+ENST00000587753+ENST00000587738+ENST00000426920+ENST00000454404+ENST00000586305+ENST00000433821__exon_number_007__gene_id_ENSG00000171777	RASGRP4	ENSG00000171777.6	-1.24369934350057	-13.0764692592211	1.03184972014821e-15	6.83695410841092e-13
ENSG00000082397.56	ENSG00000082397	ENSG00000082397_057	chr18	dexseq_prepare_annotation2.py	exon	5431211	5431384	.	-	.	ENST00000581757__exon_number_057__gene_id_ENSG00000082397	EPB41L3	ENSG00000082397.56	0.334652646932942	9.07656666033494	1.23114809282603e-15	8.11710565102294e-13
ENSG00000181381.73	ENSG00000181381	ENSG00000181381_074	chr4	dexseq_prepare_annotation2.py	exon	169458792	169458937	.	-	.	ENST00000505150__exon_number_074__gene_id_ENSG00000181381	DDX60L	ENSG00000181381.73	0.661772611981732	9.50815782689103	1.37027599294911e-15	8.98988803039191e-13
ENSG00000178252.ENSG00000178467.63	ENSG00000178252+ENSG00000178467	ENSG00000178252+ENSG00000178467_064	chr3	dexseq_prepare_annotation2.py	exon	49049685	49049796	.	+	.	ENST00000452875+ENST00000461687+ENST00000471162+ENST00000608424+ENST00000488572+ENST00000472878+ENST00000420783+ENST00000395474+ENST00000489684+ENST00000448293__exon_number_064__gene_id_ENSG00000178252+ENSG00000178467		ENSG00000178252.ENSG00000178467.63	-1.28373018389156	-9.65224141724594	1.45489079343977e-15	9.49822601770106e-13
ENSG00000142945.25	ENSG00000142945	ENSG00000142945_026	chr1	dexseq_prepare_annotation2.py	exon	45223721	45223812	.	+	.	ENST00000372217+ENST00000372224+ENST00000372222+ENST00000372218__exon_number_026__gene_id_ENSG00000142945	KIF2C	ENSG00000142945.25	-1.41605401082314	-10.0793320187781	1.48851714153811e-15	9.67035128913108e-13
ENSG00000175166.64	ENSG00000175166	ENSG00000175166_065	chr3	dexseq_prepare_annotation2.py	exon	184026356	184026495	.	+	.	ENST00000491494__exon_number_065__gene_id_ENSG00000175166	PSMD2	ENSG00000175166.64	-0.762229387910252	-8.59681744497654	1.59277143294398e-15	1.02569112201736e-12
ENSG00000166233.ENSG00000207690.3	ENSG00000166233+ENSG00000207690	ENSG00000166233+ENSG00000207690_004	chr15	dexseq_prepare_annotation2.py	exon	72767277	72767355	.	+	.	ENST00000564062+ENST00000567762+ENST00000379887+ENST00000570085__exon_number_004__gene_id_ENSG00000166233+ENSG00000207690		ENSG00000166233.ENSG00000207690.3	0.483201306816313	9.10601835084064	1.59420684825608e-15	1.02569112201736e-12
ENSG00000152078.ENSG00000122481.ENSG00000271092.21	ENSG00000152078+ENSG00000122481+ENSG00000271092	ENSG00000152078+ENSG00000122481+ENSG00000271092_022	chr1	dexseq_prepare_annotation2.py	exon	95699777	95699780	.	+	.	ENST00000495272+ENST00000429514+ENST00000492639+ENST00000370202+ENST00000263893__exon_number_022__gene_id_ENSG00000152078+ENSG00000122481+ENSG00000271092		ENSG00000152078.ENSG00000122481.ENSG00000271092.21	-1.34684483963791	-9.7148528065422	1.65927209302815e-15	1.06242075298838e-12
ENSG00000140943.4	ENSG00000140943	ENSG00000140943_005	chr16	dexseq_prepare_annotation2.py	exon	84089741	84091649	.	-	.	ENST00000562906__exon_number_005__gene_id_ENSG00000140943	MBTPS1	ENSG00000140943.4	1.00735711975196	8.73326289311603	1.75286374949672e-15	1.11697678000824e-12
ENSG00000164985.32	ENSG00000164985	ENSG00000164985_033	chr9	dexseq_prepare_annotation2.py	exon	15510993	15510993	.	-	.	ENST00000380738+ENST00000380733__exon_number_033__gene_id_ENSG00000164985	PSIP1	ENSG00000164985.32	-2.47995605270367	-11.7061608897381	1.91939725073133e-15	1.2172725964269e-12
ENSG00000198632.ENSG00000174368.26	ENSG00000198632+ENSG00000174368	ENSG00000198632+ENSG00000174368_027	chr7	dexseq_prepare_annotation2.py	exon	74984930	74984931	.	-	.	ENST00000513070+ENST00000414100__exon_number_027__gene_id_ENSG00000198632+ENSG00000174368		ENSG00000198632.ENSG00000174368.26	-0.499607665381967	-9.09526952643552	2.12443122305988e-15	1.34091883752766e-12
ENSG00000198561.ENSG00000213593.ENSG00000211450.ENSG00000254732.ENSG00000254462.47	ENSG00000198561+ENSG00000213593+ENSG00000211450+ENSG00000254732+ENSG00000254462	ENSG00000198561+ENSG00000213593+ENSG00000211450+ENSG00000254732+ENSG00000254462_048	chr11	dexseq_prepare_annotation2.py	exon	57529273	57529289	.	+	.	ENST00000530094+ENST00000530748+ENST00000361391+ENST00000426142+ENST00000532844+ENST00000361796+ENST00000428599+ENST00000361332+ENST00000529986+ENST00000526772+ENST00000534579+ENST00000532787+ENST00000399050+ENST00000415361+ENST00000532245+ENST00000531014+ENST00000527467+ENST00000358694+ENST00000533667+ENST00000532649+ENST00000528621+ENST00000532463+ENST00000529526+ENST00000528232+ENST00000525902…		ENSG00000198561.ENSG00000213593.ENSG00000211450.ENSG00000254732.ENSG00000254462.47	-0.982672671355324	-8.74915643309448	2.62874529028538e-15	1.65141003068631e-12
ENSG00000149806.ENSG00000162298.35	ENSG00000149806+ENSG00000162298	ENSG00000149806+ENSG00000162298_036	chr11	dexseq_prepare_annotation2.py	exon	64897201	64897387	.	-	.	ENST00000377190+ENST00000530451+ENST00000527765+ENST00000307289+ENST00000526060+ENST00000294256+ENST00000449943__exon_number_036__gene_id_ENSG00000149806+ENSG00000162298		ENSG00000149806.ENSG00000162298.35	-0.843817353556736	-8.43194713375898	2.8889020306901e-15	1.8063232927199e-12
ENSG00000161010.ENSG00000197226.23	ENSG00000161010+ENSG00000197226	ENSG00000161010+ENSG00000197226_024	chr5	dexseq_prepare_annotation2.py	exon	179268907	179268907	.	-	.	ENST00000520995+ENST00000523084+ENST00000376931+ENST00000522663+ENST00000520150+ENST00000518235+ENST00000292586+ENST00000521675+ENST00000519208+ENST00000521299+ENST00000523737+ENST00000520698+ENST00000403396+ENST00000518219+ENST00000520900__exon_number_024__gene_id_ENSG00000161010+ENSG00000197226		ENSG00000161010.ENSG00000197226.23	-0.452954681308605	-8.47727736073453	3.20866492513733e-15	1.99688412801268e-12
ENSG00000197614.36	ENSG00000197614	ENSG00000197614_037	chr12	dexseq_prepare_annotation2.py	exon	8815409	8815422	.	-	.	ENST00000396549+ENST00000538107+ENST00000537128+ENST00000433590__exon_number_037__gene_id_ENSG00000197614	MFAP5	ENSG00000197614.36	-1.10859107955641	-9.26409915947364	3.3647574347276e-15	2.08428725541608e-12
ENSG00000086205.1	ENSG00000086205	ENSG00000086205_002	chr11	dexseq_prepare_annotation2.py	exon	49168188	49168302	.	-	.	ENST00000256999+ENST00000356696+ENST00000458311+ENST00000340334+ENST00000525826+ENST00000343844__exon_number_002__gene_id_ENSG00000086205	FOLH1	ENSG00000086205.1	-1.33255786814444	-8.9205158952725	3.63555046888391e-15	2.24160299535384e-12
ENSG00000100201.33	ENSG00000100201	ENSG00000100201_034	chr22	dexseq_prepare_annotation2.py	exon	38902300	38902311	.	-	.	ENST00000381633+ENST00000479734+ENST00000396821+ENST00000403230__exon_number_034__gene_id_ENSG00000100201	DDX17	ENSG00000100201.33	-0.575540835636869	-8.9477999261489	3.83781794461966e-15	2.35541212756862e-12
ENSG00000145388.16	ENSG00000145388	ENSG00000145388_017	chr4	dexseq_prepare_annotation2.py	exon	119625207	119625209	.	+	.	ENST00000502564__exon_number_017__gene_id_ENSG00000145388	METTL14	ENSG00000145388.16	0.785927745074156	9.60720978065024	4.29297904510621e-15	2.62267542296463e-12
ENSG00000187954.7	ENSG00000187954	ENSG00000187954_008	chr8	dexseq_prepare_annotation2.py	exon	145678844	145683024	.	-	.	ENST00000533173+ENST00000528663__exon_number_008__gene_id_ENSG00000187954	CYHR1	ENSG00000187954.7	-0.572004638839576	-8.96249527961342	4.39930856277238e-15	2.67536216300726e-12
ENSG00000008710.108	ENSG00000008710	ENSG00000008710_109	chr16	dexseq_prepare_annotation2.py	exon	2158018	2158033	.	-	.	ENST00000487932+ENST00000473780+ENST00000488185+ENST00000262304+ENST00000423118__exon_number_109__gene_id_ENSG00000008710	PKD1	ENSG00000008710.108	-0.914128137475335	-8.24748020469752	4.47253824698656e-15	2.70753234669053e-12
ENSG00000163491.32	ENSG00000163491	ENSG00000163491_033	chr3	dexseq_prepare_annotation2.py	exon	27329189	27329234	.	-	.	ENST00000424275+ENST00000341435+ENST00000357467+ENST00000574215+ENST00000435584+ENST00000429845__exon_number_033__gene_id_ENSG00000163491	NEK10	ENSG00000163491.32	-1.5266229506892	-8.65860627848446	4.53003353367844e-15	2.7299293938861e-12
ENSG00000103671.9	ENSG00000103671	ENSG00000103671_010	chr15	dexseq_prepare_annotation2.py	exon	64685634	64685675	.	+	.	ENST00000559833__exon_number_010__gene_id_ENSG00000103671	TRIP4	ENSG00000103671.9	-0.580790577457535	-9.68969838102825	4.77435479610455e-15	2.86420426171171e-12
ENSG00000164941.13	ENSG00000164941	ENSG00000164941_014	chr8	dexseq_prepare_annotation2.py	exon	95839950	95840021	.	+	.	ENST00000343161+ENST00000519457+ENST00000521860+ENST00000524333+ENST00000523206+ENST00000519053+ENST00000447247+ENST00000523731+ENST00000522171+ENST00000523321__exon_number_014__gene_id_ENSG00000164941	INTS8	ENSG00000164941.13	-1.0347176790151	-8.99474035219444	5.91969355803722e-15	3.53538433969935e-12
ENSG00000104218.16	ENSG00000104218	ENSG00000104218_017	chr8	dexseq_prepare_annotation2.py	exon	68018140	68018210	.	+	.	ENST00000519668+ENST00000262210+ENST00000519163+ENST00000412460__exon_number_017__gene_id_ENSG00000104218	CSPP1	ENSG00000104218.16	-1.05666880720989	-8.95759417011762	7.21547116081219e-15	4.29001636012557e-12
ENSG00000272084.ENSG00000127481.130	ENSG00000272084+ENSG00000127481	ENSG00000272084+ENSG00000127481_131	chr1	dexseq_prepare_annotation2.py	exon	19500813	19500941	.	-	.	ENST00000375217+ENST00000375226+ENST00000419533+ENST00000375267+ENST00000375254__exon_number_131__gene_id_ENSG00000272084+ENSG00000127481		ENSG00000272084.ENSG00000127481.130	-0.358307473545753	-8.0229930692484	7.33370865136753e-15	4.32274261996916e-12
ENSG00000223501	ENSG00000223501	ENSG00000223501_001	chr6	dexseq_prepare_annotation2.py	exon	33218049	33218380	.	-	.	ENST00000478934+ENST00000482399+ENST00000445902__exon_number_001__gene_id_ENSG00000223501	VPS52	ENSG00000223501	-0.656747639317836	-8.51885263430755	7.33542946901608e-15	4.32274261996916e-12
ENSG00000035928.50	ENSG00000035928	ENSG00000035928_051	chr4	dexseq_prepare_annotation2.py	exon	39353052	39353096	.	-	.	ENST00000418436+ENST00000349703+ENST00000504849+ENST00000503784+ENST00000512275+ENST00000381897__exon_number_051__gene_id_ENSG00000035928	RFC1	ENSG00000035928.50	-1.00755270181612	-10.1065848864569	9.27475883389577e-15	5.44150509364349e-12
ENSG00000272333.ENSG00000105663.6	ENSG00000272333+ENSG00000105663	ENSG00000272333+ENSG00000105663_007	chr19	dexseq_prepare_annotation2.py	exon	36213261	36213374	.	+	.	ENST00000420124+ENST00000607650+ENST00000222270__exon_number_007__gene_id_ENSG00000272333+ENSG00000105663		ENSG00000272333.ENSG00000105663.6	-1.13953937768939	-11.1542074670563	1.01375487944951e-14	5.92161792105112e-12
ENSG00000119688.ENSG00000258559.80	ENSG00000119688+ENSG00000258559	ENSG00000119688+ENSG00000258559_081	chr14	dexseq_prepare_annotation2.py	exon	74769759	74769759	.	-	.	ENST00000356924__exon_number_081__gene_id_ENSG00000119688+ENSG00000258559		ENSG00000119688.ENSG00000258559.80	-0.820223964315324	-8.83879093977191	1.07793989708146e-14	6.26904425472516e-12
ENSG00000142675.1	ENSG00000142675	ENSG00000142675_002	chr1	dexseq_prepare_annotation2.py	exon	26503975	26503980	.	+	.	ENST00000481077+ENST00000361530__exon_number_002__gene_id_ENSG00000142675	CNKSR1	ENSG00000142675.1	0.978553644131979	8.95876601019148	1.20300500382203e-14	6.96597432234877e-12
ENSG00000221978.53	ENSG00000221978	ENSG00000221978_054	chr1	dexseq_prepare_annotation2.py	exon	1334690	1334691	.	-	.	ENST00000425598+ENST00000408918+ENST00000488340+ENST00000400809+ENST00000481223__exon_number_054__gene_id_ENSG00000221978	CCNL2	ENSG00000221978.53	-1.60087190183087	-9.47343611231126	1.25203477975966e-14	7.21849541139267e-12
ENSG00000173068.11	ENSG00000173068	ENSG00000173068_012	chr9	dexseq_prepare_annotation2.py	exon	16435553	16436370	.	-	.	ENST00000418777+ENST00000484726+ENST00000545497+ENST00000411752+ENST00000380666+ENST00000380667+ENST00000380672__exon_number_012__gene_id_ENSG00000173068	BNC2	ENSG00000173068.11	0.421556661192801	9.27540445433854	1.30565252768095e-14	7.49517712452915e-12
ENSG00000104419.67	ENSG00000104419	ENSG00000104419_068	chr8	dexseq_prepare_annotation2.py	exon	134309483	134309495	.	-	.	ENST00000537882+ENST00000518010+ENST00000517599+ENST00000354944+ENST00000523892+ENST00000522476+ENST00000518066+ENST00000518480+ENST00000414097+ENST00000521544__exon_number_068__gene_id_ENSG00000104419	NDRG1	ENSG00000104419.67	-0.71583265919937	-8.26489032450985	1.68649777854897e-14	9.63989101480385e-12
ENSG00000006025.2	ENSG00000006025	ENSG00000006025_003	chr17	dexseq_prepare_annotation2.py	exon	45884740	45885202	.	-	.	ENST00000579728+ENST00000583167+ENST00000007414+ENST00000392507__exon_number_003__gene_id_ENSG00000006025	OSBPL7	ENSG00000006025.2	-0.845350601264394	-9.21220650897448	1.75704039853232e-14	1.00001879195271e-11
ENSG00000127324.25	ENSG00000127324	ENSG00000127324_026	chr12	dexseq_prepare_annotation2.py	exon	71835521	71835678	.	-	.	ENST00000393330__exon_number_026__gene_id_ENSG00000127324	TSPAN8	ENSG00000127324.25	-1.18146075743445	-8.87860090539393	1.81993516291462e-14	1.03140759545588e-11
ENSG00000005884.23	ENSG00000005884	ENSG00000005884_024	chr17	dexseq_prepare_annotation2.py	exon	48151645	48151656	.	+	.	ENST00000510809__exon_number_024__gene_id_ENSG00000005884	ITGA3	ENSG00000005884.23	-0.845539915627297	-8.98616232613798	1.86483317201032e-14	1.05237435034536e-11
ENSG00000218305.4	ENSG00000218305	ENSG00000218305_005	chr7	dexseq_prepare_annotation2.py	exon	48963060	48963060	.	+	.	ENST00000428251__exon_number_005__gene_id_ENSG00000218305	AC006024.4	ENSG00000218305.4	-0.812656169185213	-11.3448760248041	2.0204899260679e-14	1.13540450988881e-11
ENSG00000160214.1	ENSG00000160214	ENSG00000160214_002	chr21	dexseq_prepare_annotation2.py	exon	45209440	45209457	.	+	.	ENST00000483896+ENST00000497547+ENST00000475534__exon_number_002__gene_id_ENSG00000160214	RRP1	ENSG00000160214.1	0.628516380714679	10.5538967234378	2.32576568829147e-14	1.30146134509389e-11
ENSG00000143341.46	ENSG00000143341	ENSG00000143341_047	chr1	dexseq_prepare_annotation2.py	exon	186017875	186017971	.	+	.	ENST00000271588+ENST00000367492__exon_number_047__gene_id_ENSG00000143341	HMCN1	ENSG00000143341.46	-1.05737908505719	-8.29375600084787	2.35671520863034e-14	1.31326229372635e-11
ENSG00000119912.28	ENSG00000119912	ENSG00000119912_029	chr10	dexseq_prepare_annotation2.py	exon	94267332	94267423	.	-	.	ENST00000478361+ENST00000265986__exon_number_029__gene_id_ENSG00000119912	IDE	ENSG00000119912.28	0.474245381267272	8.82171682895364	2.44067039996883e-14	1.3543788522427e-11
ENSG00000183091.9	ENSG00000183091	ENSG00000183091_010	chr2	dexseq_prepare_annotation2.py	exon	152348290	152348611	.	-	.	ENST00000497809__exon_number_010__gene_id_ENSG00000183091	NEB	ENSG00000183091.9	0.488532403123939	8.41296916515305	2.52076493074613e-14	1.39302072299461e-11
ENSG00000272084.ENSG00000127481.131	ENSG00000272084+ENSG00000127481	ENSG00000272084+ENSG00000127481_132	chr1	dexseq_prepare_annotation2.py	exon	19501448	19501527	.	-	.	ENST00000375217+ENST00000375226+ENST00000419533+ENST00000375267+ENST00000375254__exon_number_132__gene_id_ENSG00000272084+ENSG00000127481		ENSG00000272084.ENSG00000127481.131	-0.364402868618663	-7.84984203702953	2.53380877838739e-14	1.39444292113393e-11
ENSG00000158286.21	ENSG00000158286	ENSG00000158286_022	chr1	dexseq_prepare_annotation2.py	exon	6270962	6270997	.	+	.	ENST00000377939+ENST00000463453__exon_number_022__gene_id_ENSG00000158286	RNF207	ENSG00000158286.21	0.6500639651108	8.47735233346883	2.64657601081695e-14	1.45050880533585e-11
ENSG00000113360	ENSG00000113360	ENSG00000113360_001	chr5	dexseq_prepare_annotation2.py	exon	31400604	31400608	.	-	.	ENST00000511367__exon_number_001__gene_id_ENSG00000113360	DROSHA	ENSG00000113360	0.2690265822395	8.2029659064434	2.68626255728441e-14	1.46622595754793e-11
ENSG00000171777.28	ENSG00000171777	ENSG00000171777_029	chr19	dexseq_prepare_annotation2.py	exon	38910771	38910902	.	-	.	ENST00000589474+ENST00000587738+ENST00000592322+ENST00000589358+ENST00000588404+ENST00000293062+ENST00000587753+ENST00000426920+ENST00000433821+ENST00000454404+ENST00000586305+ENST00000589100__exon_number_029__gene_id_ENSG00000171777	RASGRP4	ENSG00000171777.28	1.18536109515896	11.7545975219367	2.77153094184885e-14	1.50659290761784e-11
ENSG00000145388.17	ENSG00000145388	ENSG00000145388_018	chr4	dexseq_prepare_annotation2.py	exon	119626766	119626976	.	+	.	ENST00000388822+ENST00000506780__exon_number_018__gene_id_ENSG00000145388	METTL14	ENSG00000145388.17	0.771904902108468	9.18031872454991	3.03772200098324e-14	1.6445807065567e-11
ENSG00000114735.2	ENSG00000114735	ENSG00000114735_003	chr3	dexseq_prepare_annotation2.py	exon	50606705	50606908	.	+	.	ENST00000232854__exon_number_003__gene_id_ENSG00000114735	HEMK1	ENSG00000114735.2	0.521664569835274	8.7213947686974	3.19944090792126e-14	1.72512040306827e-11
ENSG00000256028.ENSG00000182196.ENSG00000111325.35	ENSG00000256028+ENSG00000182196+ENSG00000111325	ENSG00000256028+ENSG00000182196+ENSG00000111325_036	chr12	dexseq_prepare_annotation2.py	exon	123462201	123462527	.	+	.	ENST00000540866+ENST00000536439__exon_number_036__gene_id_ENSG00000256028+ENSG00000182196+ENSG00000111325		ENSG00000256028.ENSG00000182196.ENSG00000111325.35	-0.86783715957517	-9.58480040851131	3.81701357352162e-14	2.04981324489993e-11
ENSG00000065534.42	ENSG00000065534	ENSG00000065534_043	chr3	dexseq_prepare_annotation2.py	exon	123427545	123427742	.	-	.	ENST00000475616+ENST00000360304+ENST00000360772+ENST00000464489+ENST00000359169+ENST00000346322__exon_number_043__gene_id_ENSG00000065534	MYLK	ENSG00000065534.42	1.5822620953967	8.56464442961135	3.84791742146548e-14	2.05811040204094e-11
ENSG00000103671.22	ENSG00000103671	ENSG00000103671_023	chr15	dexseq_prepare_annotation2.py	exon	64701917	64702001	.	+	.	ENST00000561265+ENST00000559565+ENST00000560567+ENST00000261884+ENST00000560475__exon_number_023__gene_id_ENSG00000103671	TRIP4	ENSG00000103671.22	0.78081115297649	9.21245702039748	4.01791503398866e-14	2.14043976856657e-11
ENSG00000172890.33	ENSG00000172890	ENSG00000172890_034	chr11	dexseq_prepare_annotation2.py	exon	71188393	71188484	.	+	.	ENST00000539574+ENST00000527852+ENST00000525200__exon_number_034__gene_id_ENSG00000172890	NADSYN1	ENSG00000172890.33	-0.745050809773008	-8.0881363570217	4.44234603448876e-14	2.35711588533565e-11
ENSG00000229847	ENSG00000229847	ENSG00000229847_001	chr10	dexseq_prepare_annotation2.py	exon	119232726	119232729	.	-	.	ENST00000412075__exon_number_001__gene_id_ENSG00000229847	EMX2OS	ENSG00000229847	1.26897731015344	10.0652168597223	5.04289477788778e-14	2.66473511540788e-11
ENSG00000187775.79	ENSG00000187775	ENSG00000187775_080	chr17	dexseq_prepare_annotation2.py	exon	76503540	76503887	.	-	.	ENST00000389840+ENST00000585328+ENST00000587177__exon_number_080__gene_id_ENSG00000187775	DNAH17	ENSG00000187775.79	0.631114793832066	7.92075505340232	5.06211835170327e-14	2.66473511540788e-11
ENSG00000261190.1	ENSG00000261190	ENSG00000261190_002	chr16	dexseq_prepare_annotation2.py	exon	52039402	52039403	.	-	.	ENST00000566314+ENST00000568524__exon_number_002__gene_id_ENSG00000261190	C16orf97	ENSG00000261190.1	-0.505267244445463	-9.49751365843355	5.44261641575029e-14	2.8537523498663e-11
ENSG00000075292.83	ENSG00000075292	ENSG00000075292_084	chr2	dexseq_prepare_annotation2.py	exon	71662000	71662182	.	+	.	ENST00000487638+ENST00000409544+ENST00000483421+ENST00000488126+ENST00000409407+ENST00000355812+ENST00000461991+ENST00000264447+ENST00000493576__exon_number_084__gene_id_ENSG00000075292	ZNF638	ENSG00000075292.83	-0.96561693540369	-8.0322044457132	5.55630851304984e-14	2.90194009441761e-11
ENSG00000091536.76	ENSG00000091536	ENSG00000091536_077	chr17	dexseq_prepare_annotation2.py	exon	18062976	18062993	.	+	.	ENST00000578472+ENST00000556535+ENST00000579848+ENST00000418233+ENST00000205890+ENST00000433411+ENST00000451725__exon_number_077__gene_id_ENSG00000091536	MYO15A	ENSG00000091536.76	0.585141618088658	7.93534758000401	5.85244135030169e-14	3.04094956022222e-11
ENSG00000239961.ENSG00000250507.ENSG00000248166.ENSG00000187116.ENSG00000249654.28	ENSG00000239961+ENSG00000250507+ENSG00000248166+ENSG00000187116+ENSG00000249654	ENSG00000239961+ENSG00000250507+ENSG00000248166+ENSG00000187116+ENSG00000249654_029	chr19	dexseq_prepare_annotation2.py	exon	54844456	54845036	.	-	.	ENST00000291759__exon_number_029__gene_id_ENSG00000239961+ENSG00000250507+ENSG00000248166+ENSG00000187116+ENSG00000249654		ENSG00000239961.ENSG00000250507.ENSG00000248166.ENSG00000187116.ENSG00000249654.28	0.558921137923136	8.42104837536252	5.86813462113297e-14	3.04094956022222e-11
ENSG00000140943.5	ENSG00000140943	ENSG00000140943_006	chr16	dexseq_prepare_annotation2.py	exon	84092907	84092907	.	-	.	ENST00000343411+ENST00000564049+ENST00000570064+ENST00000562886__exon_number_006__gene_id_ENSG00000140943	MBTPS1	ENSG00000140943.5	0.969994791322774	8.15137328513954	6.14304383209808e-14	3.16097838179145e-11
ENSG00000174136.11	ENSG00000174136	ENSG00000174136_012	chr5	dexseq_prepare_annotation2.py	exon	98115284	98115548	.	+	.	ENST00000308234+ENST00000504776+ENST00000513185+ENST00000434027__exon_number_012__gene_id_ENSG00000174136	RGMB	ENSG00000174136.11	-0.822665906143159	-9.21946885993293	6.14722370971825e-14	3.16097838179145e-11
ENSG00000198561.ENSG00000213593.ENSG00000211450.ENSG00000254732.ENSG00000254462.46	ENSG00000198561+ENSG00000213593+ENSG00000211450+ENSG00000254732+ENSG00000254462	ENSG00000198561+ENSG00000213593+ENSG00000211450+ENSG00000254732+ENSG00000254462_047	chr11	dexseq_prepare_annotation2.py	exon	57529269	57529272	.	+	.	ENST00000530094+ENST00000530748+ENST00000361391+ENST00000426142+ENST00000532844+ENST00000361796+ENST00000428599+ENST00000361332+ENST00000529986+ENST00000526772+ENST00000527467+ENST00000532787+ENST00000399050+ENST00000415361+ENST00000532245+ENST00000531014+ENST00000358694+ENST00000533667+ENST00000532649+ENST00000528621+ENST00000532463+ENST00000529526+ENST00000528232+ENST00000525902+ENST00000360682…		ENSG00000198561.ENSG00000213593.ENSG00000211450.ENSG00000254732.ENSG00000254462.46	-1.00763026179013	-8.21323555462524	6.3936605735743e-14	3.27505426480461e-11
ENSG00000164951.23	ENSG00000164951	ENSG00000164951_024	chr8	dexseq_prepare_annotation2.py	exon	94938291	94938294	.	+	.	ENST00000396200__exon_number_024__gene_id_ENSG00000164951	PDP1	ENSG00000164951.23	-1.14242334794788	-9.77228903777832	6.7863561397351e-14	3.46288772814582e-11
ENSG00000227195.41	ENSG00000227195	ENSG00000227195_042	chr20	dexseq_prepare_annotation2.py	exon	26188939	26189080	.	-	.	ENST00000608521__exon_number_042__gene_id_ENSG00000227195	MIR663A	ENSG00000227195.41	-0.616879331240367	-8.05236224794063	6.8510171271392e-14	3.48253935881498e-11
ENSG00000008294.64	ENSG00000008294	ENSG00000008294_065	chr17	dexseq_prepare_annotation2.py	exon	49118862	49119012	.	-	.	ENST00000505173+ENST00000505279+ENST00000511987+ENST00000262013+ENST00000510283+ENST00000357122+ENST00000502329+ENST00000510855+ENST00000514613__exon_number_065__gene_id_ENSG00000008294	SPAG9	ENSG00000008294.64	-0.618545607054307	-8.48226113961528	7.30893958323201e-14	3.70118586553012e-11
ENSG00000104365.50	ENSG00000104365	ENSG00000104365_051	chr8	dexseq_prepare_annotation2.py	exon	42178036	42178223	.	+	.	ENST00000520201__exon_number_051__gene_id_ENSG00000104365	IKBKB	ENSG00000104365.50	0.412828937863844	8.01804110290399	7.36931294956887e-14	3.7151117953544e-11
ENSG00000005884.24	ENSG00000005884	ENSG00000005884_025	chr17	dexseq_prepare_annotation2.py	exon	48151812	48151878	.	+	.	ENST00000007722+ENST00000505306+ENST00000512553+ENST00000506401+ENST00000320031+ENST00000544892+ENST00000510809__exon_number_025__gene_id_ENSG00000005884	ITGA3	ENSG00000005884.24	-0.855176056945265	-8.70997609943342	7.39223031640337e-14	3.7151117953544e-11
ENSG00000214717.ENSG00000169084.16	ENSG00000214717+ENSG00000169084	ENSG00000214717+ENSG00000169084_017	chrX	dexseq_prepare_annotation2.py	exon	2405744	2406226	.	-	.	ENST00000381223+ENST00000381222__exon_number_017__gene_id_ENSG00000214717+ENSG00000169084		ENSG00000214717.ENSG00000169084.16	0.633359078052578	9.7476363822258	7.44267763117598e-14	3.72640319397612e-11
ENSG00000147642.63	ENSG00000147642	ENSG00000147642_064	chr8	dexseq_prepare_annotation2.py	exon	110693145	110693153	.	-	.	ENST00000533171+ENST00000534184+ENST00000408889__exon_number_064__gene_id_ENSG00000147642	SYBU	ENSG00000147642.63	0.438821829259057	8.09877753791166	7.70473824150128e-14	3.84316383423738e-11
ENSG00000177479.66	ENSG00000177479	ENSG00000177479_067	chr3	dexseq_prepare_annotation2.py	exon	49020856	49021053	.	+	.	ENST00000356401+ENST00000449376+ENST00000452385__exon_number_067__gene_id_ENSG00000177479	ARIH2	ENSG00000177479.66	0.619458774440147	8.01545561079181	8.6067814087186e-14	4.27708863729311e-11
ENSG00000036448.9	ENSG00000036448	ENSG00000036448_010	chr8	dexseq_prepare_annotation2.py	exon	2020425	2020589	.	+	.	ENST00000262113__exon_number_010__gene_id_ENSG00000036448	MYOM2	ENSG00000036448.9	-0.68822266393939	-8.04657721306359	8.93445539715519e-14	4.42341897490158e-11
ENSG00000105197.2	ENSG00000105197	ENSG00000105197_003	chr19	dexseq_prepare_annotation2.py	exon	39971472	39971480	.	+	.	ENST00000607714+ENST00000314349+ENST00000601358__exon_number_003__gene_id_ENSG00000105197	TIMM50	ENSG00000105197.2	-0.768559079329616	-8.92588843094011	9.76698542884662e-14	4.81769217184897e-11
ENSG00000100029.7	ENSG00000100029	ENSG00000100029_008	chr22	dexseq_prepare_annotation2.py	exon	30974824	30974982	.	-	.	ENST00000402284+ENST00000405677+ENST00000354694+ENST00000402281+ENST00000335214+ENST00000441668+ENST00000488719__exon_number_008__gene_id_ENSG00000100029	PES1	ENSG00000100029.7	-1.03123263233772	-8.27099795884458	9.87647902356278e-14	4.85372454921444e-11
ENSG00000207945.ENSG00000100124	ENSG00000207945+ENSG00000100124	ENSG00000207945+ENSG00000100124_001	chr22	dexseq_prepare_annotation2.py	exon	38226862	38226862	.	-	.	ENST00000215941__exon_number_001__gene_id_ENSG00000207945+ENSG00000100124		ENSG00000207945.ENSG00000100124	0.505663171093252	9.20813809845988	1.05086821027669e-13	5.14542937914927e-11
ENSG00000187527.5	ENSG00000187527	ENSG00000187527_006	chr3	dexseq_prepare_annotation2.py	exon	193007674	193007848	.	-	.	ENST00000495496+ENST00000342358__exon_number_006__gene_id_ENSG00000187527	ATP13A5	ENSG00000187527.5	0.469076196964355	8.31912600226029	1.21744426194569e-13	5.93921041209485e-11
ENSG00000133619.11	ENSG00000133619	ENSG00000133619_012	chr7	dexseq_prepare_annotation2.py	exon	149417192	149417215	.	+	.	ENST00000479560+ENST00000486744+ENST00000255992+ENST00000497895+ENST00000485033+ENST00000466546+ENST00000496259+ENST00000319551__exon_number_012__gene_id_ENSG00000133619	KRBA1	ENSG00000133619.11	1.09312138124971	8.66256188982288	1.24499531451991e-13	6.0514496709152e-11
ENSG00000104915.17	ENSG00000104915	ENSG00000104915_018	chr19	dexseq_prepare_annotation2.py	exon	13259843	13259905	.	-	.	ENST00000588848+ENST00000587318+ENST00000440593+ENST00000587230+ENST00000242770+ENST00000591197+ENST00000593126+ENST00000589083__exon_number_018__gene_id_ENSG00000104915	STX10	ENSG00000104915.17	-0.54267620409159	-8.50348743085737	1.2542391919511e-13	6.07421199357236e-11
ENSG00000148120.21	ENSG00000148120	ENSG00000148120_022	chr9	dexseq_prepare_annotation2.py	exon	97693997	97694115	.	+	.	ENST00000277198+ENST00000473778+ENST00000395357__exon_number_022__gene_id_ENSG00000148120	C9orf3	ENSG00000148120.21	0.453755523835581	8.04282257952184	1.29186653573387e-13	6.23377090925986e-11
ENSG00000065534.43	ENSG00000065534	ENSG00000065534_044	chr3	dexseq_prepare_annotation2.py	exon	123428005	123428602	.	-	.	ENST00000514623__exon_number_044__gene_id_ENSG00000065534	MYLK	ENSG00000065534.43	1.98827189811216	8.33612938919867	1.32402122845493e-13	6.36586538725114e-11
ENSG00000036448.10	ENSG00000036448	ENSG00000036448_011	chr8	dexseq_prepare_annotation2.py	exon	2021419	2021580	.	+	.	ENST00000262113__exon_number_011__gene_id_ENSG00000036448	MYOM2	ENSG00000036448.10	-0.791744281371486	-7.97679552439372	1.36572263183805e-13	6.5427448140584e-11
ENSG00000147642.57	ENSG00000147642	ENSG00000147642_058	chr8	dexseq_prepare_annotation2.py	exon	110692419	110692448	.	-	.	ENST00000533821__exon_number_058__gene_id_ENSG00000147642	SYBU	ENSG00000147642.57	0.427157043566574	8.00185073585654	1.38193301075891e-13	6.59667456293484e-11
ENSG00000166233.ENSG00000207690.11	ENSG00000166233+ENSG00000207690	ENSG00000166233+ENSG00000207690_012	chr15	dexseq_prepare_annotation2.py	exon	72853824	72853888	.	+	.	ENST00000564062+ENST00000561987+ENST00000379887+ENST00000570085__exon_number_012__gene_id_ENSG00000166233+ENSG00000207690		ENSG00000166233.ENSG00000207690.11	-0.498212439699064	-8.29519047421508	1.38699818686964e-13	6.59720734019591e-11
ENSG00000268614.ENSG00000090674.ENSG00000032444.116	ENSG00000268614+ENSG00000090674+ENSG00000032444	ENSG00000268614+ENSG00000090674+ENSG00000032444_117	chr19	dexseq_prepare_annotation2.py	exon	7625477	7625533	.	+	.	ENST00000597202__exon_number_117__gene_id_ENSG00000268614+ENSG00000090674+ENSG00000032444		ENSG00000268614.ENSG00000090674.ENSG00000032444.116	0.932302890310191	8.47724116772011	1.43492326155965e-13	6.80087241629095e-11
ENSG00000253729.56	ENSG00000253729	ENSG00000253729_057	chr8	dexseq_prepare_annotation2.py	exon	48777117	48777324	.	-	.	ENST00000314191+ENST00000523565+ENST00000518216+ENST00000338368+ENST00000546304__exon_number_057__gene_id_ENSG00000253729	PRKDC	ENSG00000253729.56	0.244561578436045	7.72648734519654	1.49758648888897e-13	7.07269738215326e-11
ENSG00000173818.29	ENSG00000173818	ENSG00000173818_030	chr17	dexseq_prepare_annotation2.py	exon	78395628	78395762	.	+	.	ENST00000518644+ENST00000517295+ENST00000522200+ENST00000521565+ENST00000523228+ENST00000518137__exon_number_030__gene_id_ENSG00000173818	ENDOV	ENSG00000173818.29	0.637363527405508	8.42240799451429	1.52026595816999e-13	7.15443606272216e-11
ENSG00000236581.9	ENSG00000236581	ENSG00000236581_010	chr13	dexseq_prepare_annotation2.py	exon	33845580	33845580	.	+	.	ENST00000609536+ENST00000609788+ENST00000609233+ENST00000608205+ENST00000609995+ENST00000609608+ENST00000609137+ENST00000609335+ENST00000608695+ENST00000608175+ENST00000608315+ENST00000608539+ENST00000608197+ENST00000610218+ENST00000609615+ENST00000608628+ENST00000609167+ENST00000609997+ENST00000609061+ENST00000609063+ENST00000609108+ENST00000608803+ENST00000609588+ENST00000607944+ENST00000607935…	STARD13-AS	ENSG00000236581.9	-0.873320461193923	-7.98410433511073	1.67531314039001e-13	7.85633377993949e-11
ENSG00000010671.32	ENSG00000010671	ENSG00000010671_033	chrX	dexseq_prepare_annotation2.py	exon	100641050	100641136	.	-	.	ENST00000308731+ENST00000372880+ENST00000464567__exon_number_033__gene_id_ENSG00000010671	BTK	ENSG00000010671.32	-0.973046639105547	-9.07554476554073	1.84035562769036e-13	8.60001413513791e-11
ENSG00000182774.ENSG00000214575.ENSG00000260836.27	ENSG00000182774+ENSG00000214575+ENSG00000260836	ENSG00000182774+ENSG00000214575+ENSG00000260836_028	chr15	dexseq_prepare_annotation2.py	exon	83209204	83209207	.	-	.	ENST00000560229+ENST00000330244+ENST00000561157+ENST00000559273__exon_number_028__gene_id_ENSG00000182774+ENSG00000214575+ENSG00000260836		ENSG00000182774.ENSG00000214575.ENSG00000260836.27	-0.567863925840284	-8.08214536477192	1.93444219174662e-13	9.0080750188464e-11
ENSG00000104490.20	ENSG00000104490	ENSG00000104490_021	chr8	dexseq_prepare_annotation2.py	exon	102731597	102731600	.	-	.	ENST00000311028+ENST00000522448+ENST00000220931+ENST00000518166+ENST00000517531+ENST00000522252+ENST00000520690+ENST00000517822+ENST00000520425+ENST00000521599+ENST00000518727+ENST00000395923+ENST00000524209+ENST00000521964+ENST00000522951+ENST00000519508__exon_number_021__gene_id_ENSG00000104490	NCALD	ENSG00000104490.20	0.659467682999972	8.00554518483612	1.95050019888207e-13	9.05120442464503e-11
ENSG00000123411.37	ENSG00000123411	ENSG00000123411_038	chr12	dexseq_prepare_annotation2.py	exon	56430689	56431620	.	+	.	ENST00000262032+ENST00000551124__exon_number_038__gene_id_ENSG00000123411	IKZF4	ENSG00000123411.37	-0.638170585827797	-9.17336940104943	2.04207577513251e-13	9.44325325721953e-11
ENSG00000198561.ENSG00000213593.ENSG00000211450.ENSG00000254732.ENSG00000254462.37	ENSG00000198561+ENSG00000213593+ENSG00000211450+ENSG00000254732+ENSG00000254462	ENSG00000198561+ENSG00000213593+ENSG00000211450+ENSG00000254732+ENSG00000254462_038	chr11	dexseq_prepare_annotation2.py	exon	57510335	57510456	.	+	.	ENST00000531074+ENST00000534355+ENST00000533321+ENST00000528798+ENST00000534386__exon_number_038__gene_id_ENSG00000198561+ENSG00000213593+ENSG00000211450+ENSG00000254732+ENSG00000254462		ENSG00000198561.ENSG00000213593.ENSG00000211450.ENSG00000254732.ENSG00000254462.37	-1.21616790106727	-8.0054130600544	2.15906869791782e-13	9.94972070094784e-11
ENSG00000103657.105	ENSG00000103657	ENSG00000103657_106	chr15	dexseq_prepare_annotation2.py	exon	64126021	64126025	.	-	.	ENST00000560316+ENST00000560462+ENST00000558532__exon_number_106__gene_id_ENSG00000103657	HERC1	ENSG00000103657.105	-0.746276162697907	-7.88604406879526	2.19634575818989e-13	1.00866042903961e-10
ENSG00000100031.ENSG00000100028.85	ENSG00000100031+ENSG00000100028	ENSG00000100031+ENSG00000100028_086	chr22	dexseq_prepare_annotation2.py	exon	25024807	25024935	.	+	.	ENST00000401885+ENST00000466310+ENST00000404223+ENST00000248923+ENST00000403838+ENST00000406383+ENST00000404532+ENST00000490087+ENST00000425895+ENST00000400380+ENST00000400382+ENST00000400383__exon_number_086__gene_id_ENSG00000100031+ENSG00000100028		ENSG00000100031.ENSG00000100028.85	-0.647426328201836	-7.71013811520534	2.23856256595107e-13	1.02451546768361e-10
ENSG00000018408.32	ENSG00000018408	ENSG00000018408_033	chr3	dexseq_prepare_annotation2.py	exon	149421061	149421115	.	-	.	ENST00000474080__exon_number_033__gene_id_ENSG00000018408	WWTR1	ENSG00000018408.32	-0.383460253849532	-8.42931717122084	2.32304072188188e-13	1.05953728212654e-10
ENSG00000079785.24	ENSG00000079785	ENSG00000079785_025	chr2	dexseq_prepare_annotation2.py	exon	15761241	15761511	.	+	.	ENST00000459706__exon_number_025__gene_id_ENSG00000079785	DDX1	ENSG00000079785.24	-0.557594099642387	-8.2923746986396	2.43792395219275e-13	1.10814044326615e-10
ENSG00000075292.84	ENSG00000075292	ENSG00000075292_085	chr2	dexseq_prepare_annotation2.py	exon	71662183	71662187	.	+	.	ENST00000409544+ENST00000487638+ENST00000488126+ENST00000409407+ENST00000355812+ENST00000461991+ENST00000264447+ENST00000493576__exon_number_085__gene_id_ENSG00000075292	ZNF638	ENSG00000075292.84	-0.928552881388101	-7.78359811537456	2.63879597757793e-13	1.19536560234628e-10
ENSG00000141646.ENSG00000267699.ENSG00000141642.47	ENSG00000141646+ENSG00000267699+ENSG00000141642	ENSG00000141646+ENSG00000267699+ENSG00000141642_048	chr18	dexseq_prepare_annotation2.py	exon	48593389	48593482	.	+	.	ENST00000591126+ENST00000588745+ENST00000398417+ENST00000342988+ENST00000590499__exon_number_048__gene_id_ENSG00000141646+ENSG00000267699+ENSG00000141642		ENSG00000141646.ENSG00000267699.ENSG00000141642.47	-0.775831389930847	-8.40051041979974	2.68611067471289e-13	1.21267425684385e-10
ENSG00000084774.32	ENSG00000084774	ENSG00000084774_033	chr2	dexseq_prepare_annotation2.py	exon	27457464	27457553	.	+	.	ENST00000403525+ENST00000479002+ENST00000264705__exon_number_033__gene_id_ENSG00000084774	CAD	ENSG00000084774.32	-2.13020162777181	-7.78986446417956	3.02416568733297e-13	1.36068044055639e-10
ENSG00000164307.23	ENSG00000164307	ENSG00000164307_024	chr5	dexseq_prepare_annotation2.py	exon	96129217	96129374	.	-	.	ENST00000503311__exon_number_024__gene_id_ENSG00000164307	ERAP1	ENSG00000164307.23	-0.804124414998593	-8.12180226601421	3.04303616723529e-13	1.36456094204903e-10
ENSG00000142512.32	ENSG00000142512	ENSG00000142512_033	chr19	dexseq_prepare_annotation2.py	exon	51920966	51920991	.	-	.	ENST00000353836+ENST00000432469+ENST00000439889__exon_number_033__gene_id_ENSG00000142512	SIGLEC10	ENSG00000142512.32	0.516695783335052	8.17584648479031	3.13448475659422e-13	1.40085172606703e-10
ENSG00000006025.4	ENSG00000006025	ENSG00000006025_005	chr17	dexseq_prepare_annotation2.py	exon	45885557	45885581	.	-	.	ENST00000579728+ENST00000583167+ENST00000007414+ENST00000392507__exon_number_005__gene_id_ENSG00000006025	OSBPL7	ENSG00000006025.4	-0.742593599492782	-8.58425145210552	3.35556158990817e-13	1.49449399664228e-10
ENSG00000145687.12	ENSG00000145687	ENSG00000145687_013	chr5	dexseq_prepare_annotation2.py	exon	80733278	80733649	.	-	.	ENST00000513785__exon_number_013__gene_id_ENSG00000145687	SSBP2	ENSG00000145687.12	0.539759925467562	7.89636641876202	3.36645767033348e-13	1.49449399664228e-10
ENSG00000265500.ENSG00000238917.ENSG00000161956.ENSG00000161960.ENSG00000129226.ENSG00000209582.ENSG00000264772.95	ENSG00000265500+ENSG00000238917+ENSG00000161956+ENSG00000161960+ENSG00000129226+ENSG00000209582+ENSG00000264772	ENSG00000265500+ENSG00000238917+ENSG00000161956+ENSG00000161960+ENSG00000129226+ENSG00000209582+ENSG00000264772_096	chr17	dexseq_prepare_annotation2.py	exon	7480525	7480661	.	+	.	ENST00000578569+ENST00000583217__exon_number_096__gene_id_ENSG00000265500+ENSG00000238917+ENSG00000161956+ENSG00000161960+ENSG00000129226+ENSG00000209582+ENSG00000264772		ENSG00000265500.ENSG00000238917.ENSG00000161956.ENSG00000161960.ENSG00000129226.ENSG00000209582.ENSG00000264772.95	1.07204043406706	9.52564876253077	3.47468710038463e-13	1.53741628809411e-10
ENSG00000205336.130	ENSG00000205336	ENSG00000205336_131	chr16	dexseq_prepare_annotation2.py	exon	57685470	57685471	.	+	.	ENST00000562631+ENST00000568531+ENST00000538815+ENST00000564912+ENST00000566271+ENST00000568979+ENST00000565539+ENST00000563862+ENST00000388813+ENST00000388812+ENST00000568909+ENST00000568908+ENST00000568645+ENST00000561782+ENST00000561833+ENST00000544297+ENST00000562558+ENST00000564103+ENST00000562608+ENST00000567835+ENST00000566888+ENST00000540164+ENST00000564907+ENST00000569494+ENST00000561969…	GPR56	ENSG00000205336.130	-0.565678567254202	-7.67280444902823	3.59322771400966e-13	1.58460152377325e-10
ENSG00000138002.33	ENSG00000138002	ENSG00000138002_034	chr2	dexseq_prepare_annotation2.py	exon	27677221	27677285	.	-	.	ENST00000507184+ENST00000443889+ENST00000260570__exon_number_034__gene_id_ENSG00000138002	IFT172	ENSG00000138002.33	-0.392187102260637	-8.49436849828278	3.77034576393992e-13	1.65722250556859e-10
ENSG00000178057.17	ENSG00000178057	ENSG00000178057_018	chr3	dexseq_prepare_annotation2.py	exon	49060722	49060928	.	+	.	ENST00000326925__exon_number_018__gene_id_ENSG00000178057	NDUFAF3	ENSG00000178057.17	0.858211705775419	9.15141854667909	3.88585770709175e-13	1.70237636607956e-10
ENSG00000140443.41	ENSG00000140443	ENSG00000140443_042	chr15	dexseq_prepare_annotation2.py	exon	99467829	99467865	.	+	.	ENST00000558762+ENST00000560972+ENST00000560343+ENST00000268035__exon_number_042__gene_id_ENSG00000140443	IGF1R	ENSG00000140443.41	-0.452498677840411	-7.82835609549889	3.90096167341976e-13	1.70339008730399e-10
ENSG00000110911.22	ENSG00000110911	ENSG00000110911_023	chr12	dexseq_prepare_annotation2.py	exon	51388327	51388413	.	-	.	ENST00000546636+ENST00000546743+ENST00000541174+ENST00000550782+ENST00000547198+ENST00000394904+ENST00000262051+ENST00000262052+ENST00000545993+ENST00000547688__exon_number_023__gene_id_ENSG00000110911	SLC11A2	ENSG00000110911.22	-0.853795119060534	-7.96359657899058	4.27435109315735e-13	1.8603344867248e-10
ENSG00000059758.13	ENSG00000059758	ENSG00000059758_014	chr12	dexseq_prepare_annotation2.py	exon	96680491	96680528	.	-	.	ENST00000549899+ENST00000261211+ENST00000551484+ENST00000543119+ENST00000550971+ENST00000542666__exon_number_014__gene_id_ENSG00000059758	CDK17	ENSG00000059758.13	1.09469645751089	8.05341649643866	4.42172866691115e-13	1.91820926901594e-10
ENSG00000173137.35	ENSG00000173137	ENSG00000173137_036	chr8	dexseq_prepare_annotation2.py	exon	145618452	145618457	.	+	.	ENST00000529654__exon_number_036__gene_id_ENSG00000173137	ADCK5	ENSG00000173137.35	0.641189343923067	9.45261815146176	4.52270525111709e-13	1.95564418197735e-10
ENSG00000143811.ENSG00000243709.ENSG00000255835.13	ENSG00000143811+ENSG00000243709+ENSG00000255835	ENSG00000143811+ENSG00000243709+ENSG00000255835_014	chr1	dexseq_prepare_annotation2.py	exon	226109304	226109344	.	-	.	ENST00000466127+ENST00000343818+ENST00000446534+ENST00000432920+ENST00000478402+ENST00000489681__exon_number_014__gene_id_ENSG00000143811+ENSG00000243709+ENSG00000255835		ENSG00000143811.ENSG00000243709.ENSG00000255835.13	-0.475392215953337	-8.06783807156155	4.76094441193271e-13	2.05199785671719e-10
ENSG00000077157.ENSG00000232626.1	ENSG00000077157+ENSG00000232626	ENSG00000077157+ENSG00000232626_002	chr1	dexseq_prepare_annotation2.py	exon	202317830	202317847	.	+	.	ENST00000608999+ENST00000336894__exon_number_002__gene_id_ENSG00000077157+ENSG00000232626		ENSG00000077157.ENSG00000232626.1	0.439441096433307	7.85509588051315	5.16550776953418e-13	2.21918545243333e-10
ENSG00000018408.37	ENSG00000018408	ENSG00000018408_038	chr3	dexseq_prepare_annotation2.py	exon	149454339	149454501	.	-	.	ENST00000474080__exon_number_038__gene_id_ENSG00000018408	WWTR1	ENSG00000018408.37	-0.493204498431864	-8.26491531904518	5.3151223182297e-13	2.27611995326093e-10
ENSG00000114735.7	ENSG00000114735	ENSG00000114735_008	chr3	dexseq_prepare_annotation2.py	exon	50607001	50607005	.	+	.	ENST00000482974+ENST00000448997+ENST00000424388+ENST00000232854__exon_number_008__gene_id_ENSG00000114735	HEMK1	ENSG00000114735.7	0.482199216112539	8.16980268510935	5.62634008808932e-13	2.4016717925379e-10
ENSG00000142621.1	ENSG00000142621	ENSG00000142621_002	chr1	dexseq_prepare_annotation2.py	exon	15573776	15573891	.	+	.	ENST00000358897+ENST00000417793+ENST00000375999+ENST00000433640__exon_number_002__gene_id_ENSG00000142621	FHAD1	ENSG00000142621.1	-0.671118850283266	-7.93171922209919	5.77112350482038e-13	2.45560383225394e-10
ENSG00000211460	ENSG00000211460	ENSG00000211460_001	chr2	dexseq_prepare_annotation2.py	exon	122494679	122494761	.	+	.	ENST00000455432__exon_number_001__gene_id_ENSG00000211460	TSN	ENSG00000211460	-1.1288341823006	-8.69673067745778	6.00153560366617e-13	2.54551118863651e-10
ENSG00000115159.8	ENSG00000115159	ENSG00000115159_009	chr2	dexseq_prepare_annotation2.py	exon	157330104	157330148	.	+	.	ENST00000430992+ENST00000416888+ENST00000409674+ENST00000409861__exon_number_009__gene_id_ENSG00000115159	GPD2	ENSG00000115159.8	0.501271867078468	8.23947057971921	6.04004991530317e-13	2.55371392942854e-10
ENSG00000135250	ENSG00000135250	ENSG00000135250_001	chr7	dexseq_prepare_annotation2.py	exon	104751151	104751635	.	-	.	ENST00000493638__exon_number_001__gene_id_ENSG00000135250	SRPK2	ENSG00000135250	-0.599191563069266	-8.04841777731549	6.19925145153791e-13	2.61272945432681e-10
ENSG00000163520.25	ENSG00000163520	ENSG00000163520_026	chr3	dexseq_prepare_annotation2.py	exon	13679073	13679512	.	+	.	ENST00000492059+ENST00000404922+ENST00000535798+ENST00000295760__exon_number_026__gene_id_ENSG00000163520	FBLN2	ENSG00000163520.25	0.962606186569231	8.38688715557375	6.30415028247781e-13	2.64046526226897e-10
ENSG00000226803	ENSG00000226803	ENSG00000226803_001	chr6	dexseq_prepare_annotation2.py	exon	56979692	56979698	.	-	.	ENST00000592500__exon_number_001__gene_id_ENSG00000226803	RP11-203B9.4	ENSG00000226803	-0.517875178983615	-8.23093291083503	6.3047127848682e-13	2.64046526226897e-10
ENSG00000204316.ENSG00000188878.ENSG00000267426.68	ENSG00000204316+ENSG00000188878+ENSG00000267426	ENSG00000204316+ENSG00000188878+ENSG00000267426_069	chr17	dexseq_prepare_annotation2.py	exon	73909811	73909861	.	-	.	ENST00000590264+ENST00000586112+ENST00000593156+ENST00000585990+ENST00000389570+ENST00000588283+ENST00000319129+ENST00000586717+ENST00000592193__exon_number_069__gene_id_ENSG00000204316+ENSG00000188878+ENSG00000267426		ENSG00000204316.ENSG00000188878.ENSG00000267426.68	0.613852133984175	7.89738293830626	6.98991987470717e-13	2.91825867972845e-10
ENSG00000114735.9	ENSG00000114735	ENSG00000114735_010	chr3	dexseq_prepare_annotation2.py	exon	50607243	50608361	.	+	.	ENST00000482974__exon_number_010__gene_id_ENSG00000114735	HEMK1	ENSG00000114735.9	0.477420555641893	8.11897901107272	7.31346667762088e-13	3.04379626747571e-10
ENSG00000161010.ENSG00000197226.4	ENSG00000161010+ENSG00000197226	ENSG00000161010+ENSG00000197226_005	chr5	dexseq_prepare_annotation2.py	exon	179264143	179264204	.	-	.	ENST00000520698+ENST00000518235+ENST00000403396+ENST00000518950+ENST00000522663__exon_number_005__gene_id_ENSG00000161010+ENSG00000197226		ENSG00000161010.ENSG00000197226.4	0.658248544529758	7.59754144350762	8.32201783259072e-13	3.45275594069241e-10
ENSG00000075292.81	ENSG00000075292	ENSG00000075292_082	chr2	dexseq_prepare_annotation2.py	exon	71660666	71660696	.	+	.	ENST00000460310__exon_number_082__gene_id_ENSG00000075292	ZNF638	ENSG00000075292.81	-0.846796003817956	-7.59258892236485	8.57857979537113e-13	3.54814855815939e-10
ENSG00000198561.ENSG00000213593.ENSG00000211450.ENSG00000254732.ENSG00000254462.45	ENSG00000198561+ENSG00000213593+ENSG00000211450+ENSG00000254732+ENSG00000254462	ENSG00000198561+ENSG00000213593+ENSG00000211450+ENSG00000254732+ENSG00000254462_046	chr11	dexseq_prepare_annotation2.py	exon	57529234	57529268	.	+	.	ENST00000360682+ENST00000361796__exon_number_046__gene_id_ENSG00000198561+ENSG00000213593+ENSG00000211450+ENSG00000254732+ENSG00000254462		ENSG00000198561.ENSG00000213593.ENSG00000211450.ENSG00000254732.ENSG00000254462.45	-0.979098689384715	-7.75424751708307	9.23832079663284e-13	3.80010998790894e-10
ENSG00000227001.13	ENSG00000227001	ENSG00000227001_014	chr1	dexseq_prepare_annotation2.py	exon	21754280	21754451	.	-	.	ENST00000453025+ENST00000426482__exon_number_014__gene_id_ENSG00000227001	NBPF2P	ENSG00000227001.13	0.502364424274285	8.80443243582956	9.27085834056554e-13	3.80010998790894e-10
ENSG00000221995.ENSG00000196535.65	ENSG00000221995+ENSG00000196535	ENSG00000221995+ENSG00000196535_066	chr17	dexseq_prepare_annotation2.py	exon	27446353	27446453	.	-	.	ENST00000527372+ENST00000588791+ENST00000354329+ENST00000531253+ENST00000530254+ENST00000533112__exon_number_066__gene_id_ENSG00000221995+ENSG00000196535		ENSG00000221995.ENSG00000196535.65	0.711357191583376	8.93164439487506	9.27336291265575e-13	3.80010998790894e-10
ENSG00000183091.7	ENSG00000183091	ENSG00000183091_008	chr2	dexseq_prepare_annotation2.py	exon	152347721	152348196	.	-	.	ENST00000497809__exon_number_008__gene_id_ENSG00000183091	NEB	ENSG00000183091.7	0.500823689278437	7.77401996919515	1.00223244206168e-12	4.09442695908641e-10
ENSG00000115421.6	ENSG00000115421	ENSG00000115421_007	chr2	dexseq_prepare_annotation2.py	exon	60988876	60988942	.	+	.	ENST00000496283+ENST00000238714+ENST00000453839+ENST00000414060__exon_number_007__gene_id_ENSG00000115421	PAPOLG	ENSG00000115421.6	-0.839630592213759	-7.92204977288476	1.04441526260148e-12	4.25370853481737e-10
ENSG00000005884.25	ENSG00000005884	ENSG00000005884_026	chr17	dexseq_prepare_annotation2.py	exon	48151879	48151898	.	+	.	ENST00000007722+ENST00000505306+ENST00000506401+ENST00000320031+ENST00000544892+ENST00000510809__exon_number_026__gene_id_ENSG00000005884	ITGA3	ENSG00000005884.25	-0.807962628655676	-8.15101161522497	1.18186902985188e-12	4.79885668489949e-10
ENSG00000114735.6	ENSG00000114735	ENSG00000114735_007	chr3	dexseq_prepare_annotation2.py	exon	50606998	50607000	.	+	.	ENST00000448997+ENST00000482974+ENST00000232854__exon_number_007__gene_id_ENSG00000114735	HEMK1	ENSG00000114735.6	0.502328084825202	8.02430083364125	1.19088560895382e-12	4.82077009988082e-10
ENSG00000148337	ENSG00000148337	ENSG00000148337_001	chr9	dexseq_prepare_annotation2.py	exon	130928343	130928343	.	-	.	ENST00000471773__exon_number_001__gene_id_ENSG00000148337	CIZ1	ENSG00000148337	0.26380918790972	7.50007174165278	1.20242216452966e-12	4.85272079679467e-10
ENSG00000089053.17	ENSG00000089053	ENSG00000089053_018	chr12	dexseq_prepare_annotation2.py	exon	121758188	121758262	.	-	.	ENST00000534976+ENST00000261819+ENST00000535641+ENST00000541887+ENST00000535482+ENST00000544314+ENST00000344395+ENST00000545218+ENST00000539079+ENST00000366333+ENST00000441917__exon_number_018__gene_id_ENSG00000089053	ANAPC5	ENSG00000089053.17	0.615543535580762	7.83919979363003	1.23947454218012e-12	4.98714377649819e-10
ENSG00000104218.6	ENSG00000104218	ENSG00000104218_007	chr8	dexseq_prepare_annotation2.py	exon	67988717	67988816	.	+	.	ENST00000519701+ENST00000519163+ENST00000262210+ENST00000521919+ENST00000412460__exon_number_007__gene_id_ENSG00000104218	CSPP1	ENSG00000104218.6	0.517557271793967	7.9687396261329	1.32313384741131e-12	5.30771954614714e-10
ENSG00000272084.ENSG00000127481.138	ENSG00000272084+ENSG00000127481	ENSG00000272084+ENSG00000127481_139	chr1	dexseq_prepare_annotation2.py	exon	19511593	19511780	.	-	.	ENST00000375226+ENST00000375217+ENST00000375267+ENST00000375254__exon_number_139__gene_id_ENSG00000272084+ENSG00000127481		ENSG00000272084.ENSG00000127481.138	-0.375100445351559	-7.27325056171285	1.35593154353899e-12	5.4229525195215e-10
ENSG00000104691.8	ENSG00000104691	ENSG00000104691_009	chr8	dexseq_prepare_annotation2.py	exon	30601845	30601977	.	+	.	ENST00000519246+ENST00000522735__exon_number_009__gene_id_ENSG00000104691	UBXN8	ENSG00000104691.8	0.8722690138912	8.59159240663048	1.4316009607453e-12	5.70844453751557e-10
ENSG00000128886.ENSG00000262560.ENSG00000184716.55	ENSG00000128886+ENSG00000262560+ENSG00000184716	ENSG00000128886+ENSG00000262560+ENSG00000184716_056	chr15	dexseq_prepare_annotation2.py	exon	44092331	44092419	.	-	.	ENST00000319327__exon_number_056__gene_id_ENSG00000128886+ENSG00000262560+ENSG00000184716		ENSG00000128886.ENSG00000262560.ENSG00000184716.55	0.625235505299967	8.7975435062813	1.57909383030804e-12	6.27777001236582e-10
ENSG00000104218.28	ENSG00000104218	ENSG00000104218_029	chr8	dexseq_prepare_annotation2.py	exon	68069862	68070092	.	+	.	ENST00000521168__exon_number_029__gene_id_ENSG00000104218	CSPP1	ENSG00000104218.28	-0.974053194747765	-7.92995221540765	1.61865951464632e-12	6.41591347678902e-10
ENSG00000104218.9	ENSG00000104218	ENSG00000104218_010	chr8	dexseq_prepare_annotation2.py	exon	67999058	67999081	.	+	.	ENST00000519163+ENST00000412460__exon_number_010__gene_id_ENSG00000104218	CSPP1	ENSG00000104218.9	0.47752543729605	7.90542175608955	1.83852086149201e-12	7.26575806689516e-10
ENSG00000135454.32	ENSG00000135454	ENSG00000135454_033	chr12	dexseq_prepare_annotation2.py	exon	58025005	58025037	.	-	.	ENST00000552350+ENST00000550764+ENST00000551220+ENST00000548888+ENST00000553142+ENST00000551925+ENST00000449184+ENST00000552798+ENST00000550943+ENST00000341156+ENST00000552219+ENST00000548487__exon_number_033__gene_id_ENSG00000135454	B4GALNT1	ENSG00000135454.32	-2.30563424152918	-8.05929900078256	1.8575122466013e-12	7.31909285546177e-10
ENSG00000148120.57	ENSG00000148120	ENSG00000148120_058	chr9	dexseq_prepare_annotation2.py	exon	97845011	97845227	.	+	.	ENST00000425634+ENST00000445181+ENST00000433691__exon_number_058__gene_id_ENSG00000148120	C9orf3	ENSG00000148120.57	-0.53905340362104	-7.58583768218147	1.89545938366309e-12	7.44408815045103e-10
ENSG00000186081.2	ENSG00000186081	ENSG00000186081_003	chr12	dexseq_prepare_annotation2.py	exon	52908897	52909024	.	-	.	ENST00000549511+ENST00000252242+ENST00000552952__exon_number_003__gene_id_ENSG00000186081	KRT5	ENSG00000186081.2	-1.22223350759102	-8.35140886742371	1.90041370101843e-12	7.44408815045103e-10
ENSG00000139132.10	ENSG00000139132	ENSG00000139132_011	chr12	dexseq_prepare_annotation2.py	exon	32655104	32655112	.	+	.	ENST00000473513+ENST00000472289+ENST00000493087+ENST00000497153+ENST00000551984+ENST00000494275+ENST00000395740+ENST00000427716+ENST00000266482__exon_number_011__gene_id_ENSG00000139132	FGD4	ENSG00000139132.10	-1.15125706869927	-8.8870798333987	1.93416338268143e-12	7.55407077621394e-10
ENSG00000104218.43	ENSG00000104218	ENSG00000104218_044	chr8	dexseq_prepare_annotation2.py	exon	68105813	68105837	.	+	.	ENST00000519668+ENST00000262210+ENST00000412460__exon_number_044__gene_id_ENSG00000104218	CSPP1	ENSG00000104218.43	-1.22397852609382	-7.85838169755238	2.34644683708553e-12	9.13748936286221e-10
ENSG00000213599.ENSG00000261052.ENSG00000132207.32	ENSG00000213599+ENSG00000261052+ENSG00000132207	ENSG00000213599+ENSG00000261052+ENSG00000132207_033	chr16	dexseq_prepare_annotation2.py	exon	30212302	30212377	.	+	.	ENST00000567520+ENST00000566712+ENST00000565342+ENST00000567309+ENST00000395137+ENST00000395138+ENST00000569959+ENST00000568997+ENST00000569409+ENST00000563322+ENST00000561824+ENST00000338971+ENST00000354723+ENST00000355544__exon_number_033__gene_id_ENSG00000213599+ENSG00000261052+ENSG00000132207		ENSG00000213599.ENSG00000261052.ENSG00000132207.32	-1.29415571871545	-8.29824171858695	2.41129844382406e-12	9.36265708591639e-10
ENSG00000074071.4	ENSG00000074071	ENSG00000074071_005	chr16	dexseq_prepare_annotation2.py	exon	1822648	1822699	.	-	.	ENST00000569585__exon_number_005__gene_id_ENSG00000074071	MRPS34	ENSG00000074071.4	-0.472426058958523	-8.9894259083072	2.43651281768885e-12	9.43305853408776e-10
ENSG00000065427.3	ENSG00000065427	ENSG00000065427_004	chr16	dexseq_prepare_annotation2.py	exon	75661744	75661887	.	-	.	ENST00000568378+ENST00000569298+ENST00000302445+ENST00000564578+ENST00000319410__exon_number_004__gene_id_ENSG00000065427	KARS	ENSG00000065427.3	0.422223701020614	8.373322012341	2.46415633180705e-12	9.51242911380853e-10
ENSG00000187775.87	ENSG00000187775	ENSG00000187775_088	chr17	dexseq_prepare_annotation2.py	exon	76522962	76523078	.	-	.	ENST00000389840+ENST00000585328__exon_number_088__gene_id_ENSG00000187775	DNAH17	ENSG00000187775.87	0.469268165548562	7.30545453643784	2.67920420372781e-12	1.03126906085744e-09
ENSG00000114735	ENSG00000114735	ENSG00000114735_001	chr3	dexseq_prepare_annotation2.py	exon	50606583	50606627	.	+	.	ENST00000434410__exon_number_001__gene_id_ENSG00000114735	HEMK1	ENSG00000114735	0.436110320415753	7.86549197007823	2.68976327954973e-12	1.03234975024125e-09
ENSG00000272084.ENSG00000127481.125	ENSG00000272084+ENSG00000127481	ENSG00000272084+ENSG00000127481_126	chr1	dexseq_prepare_annotation2.py	exon	19495929	19496026	.	-	.	ENST00000375217+ENST00000375226+ENST00000419533+ENST00000375267+ENST00000375254__exon_number_126__gene_id_ENSG00000272084+ENSG00000127481		ENSG00000272084.ENSG00000127481.125	-0.349927680469554	-7.1675365262879	2.74222148332712e-12	1.0494591935948e-09
ENSG00000103657.106	ENSG00000103657	ENSG00000103657_107	chr15	dexseq_prepare_annotation2.py	exon	64126026	64126084	.	-	.	ENST00000561400+ENST00000560462+ENST00000559886+ENST00000560316+ENST00000443617+ENST00000558532__exon_number_107__gene_id_ENSG00000103657	HERC1	ENSG00000103657.106	-0.655290628718924	-7.46113313148996	2.79302132008023e-12	1.0658377433513e-09
ENSG00000180448.7	ENSG00000180448	ENSG00000180448_008	chr19	dexseq_prepare_annotation2.py	exon	1068332	1068412	.	+	.	ENST00000590214__exon_number_008__gene_id_ENSG00000180448	HMHA1	ENSG00000180448.7	-1.3239828177535	-7.60222381733108	2.9139371859473e-12	1.10880305246185e-09
ENSG00000122674.26	ENSG00000122674	ENSG00000122674_027	chr7	dexseq_prepare_annotation2.py	exon	5964372	5964445	.	+	.	ENST00000496860__exon_number_027__gene_id_ENSG00000122674	CCZ1	ENSG00000122674.26	-1.50579681801234	-7.72906534629036	2.93444428330499e-12	1.11342513987134e-09
ENSG00000151651.40	ENSG00000151651	ENSG00000151651_041	chr10	dexseq_prepare_annotation2.py	exon	135088300	135088494	.	-	.	ENST00000486609__exon_number_041__gene_id_ENSG00000151651	ADAM8	ENSG00000151651.40	-0.504809384100465	-7.95970090214654	3.03200845331088e-12	1.14717590289885e-09
ENSG00000164116.22	ENSG00000164116	ENSG00000164116_023	chr4	dexseq_prepare_annotation2.py	exon	156629388	156629446	.	+	.	ENST00000506455+ENST00000443668+ENST00000511108+ENST00000511507+ENST00000512983+ENST00000513574+ENST00000393832+ENST00000296518+ENST00000455639+ENST00000515602+ENST00000515201__exon_number_023__gene_id_ENSG00000164116	GUCY1A3	ENSG00000164116.22	-0.760572549939264	-7.99994936499493	3.12693593073507e-12	1.17974066343124e-09
ENSG00000147642.56	ENSG00000147642	ENSG00000147642_057	chr8	dexseq_prepare_annotation2.py	exon	110661133	110661195	.	-	.	ENST00000524720__exon_number_057__gene_id_ENSG00000147642	SYBU	ENSG00000147642.56	0.425606625347594	7.47187867139659	3.17974950345041e-12	1.19564570117465e-09
ENSG00000104218.38	ENSG00000104218	ENSG00000104218_039	chr8	dexseq_prepare_annotation2.py	exon	68087531	68087671	.	+	.	ENST00000262210+ENST00000519668+ENST00000521324+ENST00000521168+ENST00000412460__exon_number_039__gene_id_ENSG00000104218	CSPP1	ENSG00000104218.38	-1.2467983349417	-7.79922965701699	3.1870478815822e-12	1.19564570117465e-09
ENSG00000268614.ENSG00000090674.ENSG00000032444.66	ENSG00000268614+ENSG00000090674+ENSG00000032444	ENSG00000268614+ENSG00000090674+ENSG00000032444_067	chr19	dexseq_prepare_annotation2.py	exon	7604869	7604910	.	+	.	ENST00000598462+ENST00000601870+ENST00000601668+ENST00000595264+ENST00000600737+ENST00000414982+ENST00000602191+ENST00000221249+ENST00000600942+ENST00000601001+ENST00000545201+ENST00000450331__exon_number_067__gene_id_ENSG00000268614+ENSG00000090674+ENSG00000032444		ENSG00000268614.ENSG00000090674.ENSG00000032444.66	-0.94261728411259	-7.86350657276737	3.26291325337111e-12	1.22066867976747e-09
ENSG00000218305.2	ENSG00000218305	ENSG00000218305_003	chr7	dexseq_prepare_annotation2.py	exon	48962914	48962966	.	+	.	ENST00000428251__exon_number_003__gene_id_ENSG00000218305	AC006024.4	ENSG00000218305.2	0.791306785456557	9.61363031046874	3.28924944079596e-12	1.22707431309425e-09
ENSG00000187775.78	ENSG00000187775	ENSG00000187775_079	chr17	dexseq_prepare_annotation2.py	exon	76503360	76503451	.	-	.	ENST00000389840+ENST00000585328+ENST00000587177__exon_number_079__gene_id_ENSG00000187775	DNAH17	ENSG00000187775.78	0.625804798526044	7.26886886795559	3.37021661209242e-12	1.25376764976279e-09
ENSG00000177479.51	ENSG00000177479	ENSG00000177479_052	chr3	dexseq_prepare_annotation2.py	exon	49008147	49008274	.	+	.	ENST00000465217__exon_number_052__gene_id_ENSG00000177479	ARIH2	ENSG00000177479.51	0.619817433969971	7.40628144575426	3.44068098315272e-12	1.27641597219293e-09
ENSG00000075292.72	ENSG00000075292	ENSG00000075292_073	chr2	dexseq_prepare_annotation2.py	exon	71655661	71655676	.	+	.	ENST00000472758__exon_number_073__gene_id_ENSG00000075292	ZNF638	ENSG00000075292.72	-0.833281068320723	-7.3611264508548	3.50184162598363e-12	1.29549658219479e-09
ENSG00000182230.57	ENSG00000182230	ENSG00000182230_058	chr5	dexseq_prepare_annotation2.py	exon	175548748	175548817	.	+	.	ENST00000513787+ENST00000509747+ENST00000508356+ENST00000508296__exon_number_058__gene_id_ENSG00000182230	FAM153B	ENSG00000182230.57	-0.505915336702374	-7.69329133666616	3.55059309217651e-12	1.30989345875114e-09
ENSG00000238542.ENSG00000163492.ENSG00000155657.407	ENSG00000238542+ENSG00000163492+ENSG00000155657	ENSG00000238542+ENSG00000163492+ENSG00000155657_408	chr2	dexseq_prepare_annotation2.py	exon	179751479	179751598	.	-	.	ENST00000420890+ENST00000409284+ENST00000443758+ENST00000446116__exon_number_408__gene_id_ENSG00000238542+ENSG00000163492+ENSG00000155657		ENSG00000238542.ENSG00000163492.ENSG00000155657.407	0.792512155841273	7.12505061839911	3.56494328753899e-12	1.31155445297716e-09
ENSG00000236581.23	ENSG00000236581	ENSG00000236581_024	chr13	dexseq_prepare_annotation2.py	exon	33850214	33850258	.	+	.	ENST00000607935+ENST00000608803+ENST00000608496+ENST00000609335__exon_number_024__gene_id_ENSG00000236581	STARD13-AS	ENSG00000236581.23	-1.08681412925969	-7.45208095971487	3.82106397135625e-12	1.4019094236066e-09
ENSG00000059758.38	ENSG00000059758	ENSG00000059758_039	chr12	dexseq_prepare_annotation2.py	exon	96793764	96793852	.	-	.	ENST00000542666+ENST00000261211+ENST00000543119__exon_number_039__gene_id_ENSG00000059758	CDK17	ENSG00000059758.38	-0.414158924348409	-7.64820517625056	3.96366718486496e-12	1.45023395425137e-09
ENSG00000147099.32	ENSG00000147099	ENSG00000147099_033	chrX	dexseq_prepare_annotation2.py	exon	71788605	71788729	.	-	.	ENST00000478743+ENST00000415409+ENST00000373571+ENST00000373561+ENST00000373573+ENST00000436675+ENST00000421523+ENST00000373560+ENST00000429103+ENST00000444609+ENST00000373556+ENST00000373554+ENST00000439122__exon_number_033__gene_id_ENSG00000147099	HDAC8	ENSG00000147099.32	0.409541453885312	7.64555014399875	4.02053171802791e-12	1.46700941024294e-09
ENSG00000150712.17	ENSG00000150712	ENSG00000150712_018	chr5	dexseq_prepare_annotation2.py	exon	32270923	32271053	.	-	.	ENST00000280285+ENST00000264934+ENST00000505419+ENST00000382142__exon_number_018__gene_id_ENSG00000150712	MTMR12	ENSG00000150712.17	-0.507064161631405	-7.85436309070221	4.1442765074034e-12	1.50802975282102e-09
ENSG00000187775.80	ENSG00000187775	ENSG00000187775_081	chr17	dexseq_prepare_annotation2.py	exon	76506466	76506588	.	-	.	ENST00000389840+ENST00000585328+ENST00000587177__exon_number_081__gene_id_ENSG00000187775	DNAH17	ENSG00000187775.80	0.574611688051192	7.23497877961556	4.16556436388744e-12	1.51164585162641e-09
ENSG00000259344.ENSG00000170113.26	ENSG00000259344+ENSG00000170113	ENSG00000259344+ENSG00000170113_027	chr15	dexseq_prepare_annotation2.py	exon	23114190	23114261	.	-	.	ENST00000560859+ENST00000561063+ENST00000557922+ENST00000561118__exon_number_027__gene_id_ENSG00000259344+ENSG00000170113		ENSG00000259344.ENSG00000170113.26	0.48295544838371	7.98505673327416	4.28002668392809e-12	1.5489625918267e-09
ENSG00000119688.ENSG00000258559.78	ENSG00000119688+ENSG00000258559	ENSG00000119688+ENSG00000258559_079	chr14	dexseq_prepare_annotation2.py	exon	74769699	74769700	.	-	.	ENST00000489207+ENST00000356924+ENST00000460308+ENST00000557554__exon_number_079__gene_id_ENSG00000119688+ENSG00000258559		ENSG00000119688.ENSG00000258559.78	-0.716426918104021	-7.70334869564221	4.47970088403127e-12	1.61683209603298e-09
ENSG00000145362.95	ENSG00000145362	ENSG00000145362_096	chr4	dexseq_prepare_annotation2.py	exon	114304892	114304896	.	+	.	ENST00000357077+ENST00000505342__exon_number_096__gene_id_ENSG00000145362	ANK2	ENSG00000145362.95	-0.358140879492614	-7.36889038581825	4.80453353108185e-12	1.72938535190003e-09
ENSG00000187775.81	ENSG00000187775	ENSG00000187775_082	chr17	dexseq_prepare_annotation2.py	exon	76506589	76506753	.	-	.	ENST00000587177__exon_number_082__gene_id_ENSG00000187775	DNAH17	ENSG00000187775.81	0.512220061730065	7.21110704610945	4.83413072651518e-12	1.73534869080328e-09
ENSG00000181381.62	ENSG00000181381	ENSG00000181381_063	chr4	dexseq_prepare_annotation2.py	exon	169401591	169401628	.	-	.	ENST00000512371+ENST00000514748+ENST00000513901+ENST00000505890+ENST00000511577+ENST00000260184__exon_number_063__gene_id_ENSG00000181381	DDX60L	ENSG00000181381.62	0.715586236191523	7.84849405450847	5.23288020301822e-12	1.87344144709185e-09
ENSG00000168872.ENSG00000260537.ENSG00000157349.73	ENSG00000168872+ENSG00000260537+ENSG00000157349	ENSG00000168872+ENSG00000260537+ENSG00000157349_074	chr16	dexseq_prepare_annotation2.py	exon	70399836	70399987	.	+	.	ENST00000569319+ENST00000566574__exon_number_074__gene_id_ENSG00000168872+ENSG00000260537+ENSG00000157349		ENSG00000168872.ENSG00000260537.ENSG00000157349.73	0.554833149566506	7.76389201157405	5.39153530058394e-12	1.92506719267311e-09
ENSG00000228107.ENSG00000159259.ENSG00000159256.51	ENSG00000228107+ENSG00000159259+ENSG00000159256	ENSG00000228107+ENSG00000159259+ENSG00000159256_052	chr21	dexseq_prepare_annotation2.py	exon	37785060	37785181	.	+	.	ENST00000481458__exon_number_052__gene_id_ENSG00000228107+ENSG00000159259+ENSG00000159256		ENSG00000228107.ENSG00000159259.ENSG00000159256.51	0.488892681898396	7.38402200892595	5.65795756933169e-12	2.0147926391475e-09
ENSG00000177479.8	ENSG00000177479	ENSG00000177479_009	chr3	dexseq_prepare_annotation2.py	exon	48956286	48956288	.	+	.	ENST00000430423+ENST00000483333+ENST00000420814+ENST00000356401+ENST00000482427+ENST00000492077+ENST00000478224+ENST00000495761+ENST00000474618+ENST00000449376+ENST00000452882+ENST00000490095+ENST00000498314+ENST00000488963+ENST00000463738__exon_number_009__gene_id_ENSG00000177479	ARIH2	ENSG00000177479.8	-0.571868998066609	-7.3184643174324	5.78124530605026e-12	2.05320541628021e-09
ENSG00000223501.3	ENSG00000223501	ENSG00000223501_004	chr6	dexseq_prepare_annotation2.py	exon	33218588	33218764	.	-	.	ENST00000493674+ENST00000495981+ENST00000478934+ENST00000436044+ENST00000482399+ENST00000445902__exon_number_004__gene_id_ENSG00000223501	VPS52	ENSG00000223501.3	-0.423029909388365	-7.3732938299476	6.44672951037372e-12	2.28346245457735e-09
ENSG00000253542	ENSG00000253542	ENSG00000253542_001	chr8	dexseq_prepare_annotation2.py	exon	57285623	57285753	.	-	.	ENST00000524136__exon_number_001__gene_id_ENSG00000253542	SDR16C6P	ENSG00000253542	0.975005587338668	8.56174319409079	6.73068638641128e-12	2.37331895853142e-09
ENSG00000104218.45	ENSG00000104218	ENSG00000104218_046	chr8	dexseq_prepare_annotation2.py	exon	68107754	68107846	.	+	.	ENST00000519668+ENST00000262210+ENST00000412460__exon_number_046__gene_id_ENSG00000104218	CSPP1	ENSG00000104218.45	-1.07472835869875	-7.65411713350535	6.7362633604843e-12	2.37331895853142e-09
ENSG00000151914.20	ENSG00000151914	ENSG00000151914_021	chr6	dexseq_prepare_annotation2.py	exon	56333780	56333797	.	-	.	ENST00000370788+ENST00000244364+ENST00000312431+ENST00000361203__exon_number_021__gene_id_ENSG00000151914	DST	ENSG00000151914.20	-0.847203428940606	-7.1531395258512	6.75387544231842e-12	2.37331895853142e-09
ENSG00000068878.13	ENSG00000068878	ENSG00000068878_014	chr2	dexseq_prepare_annotation2.py	exon	54112827	54112912	.	-	.	ENST00000421748+ENST00000389993+ENST00000404125+ENST00000476586__exon_number_014__gene_id_ENSG00000068878	PSME4	ENSG00000068878.13	-1.35223991620404	-8.00077642372269	6.78652142766853e-12	2.37851502699559e-09
ENSG00000134516.76	ENSG00000134516	ENSG00000134516_077	chr5	dexseq_prepare_annotation2.py	exon	169507167	169507287	.	+	.	ENST00000524185+ENST00000519868+ENST00000256935+ENST00000520908+ENST00000540750+ENST00000520450+ENST00000523351__exon_number_077__gene_id_ENSG00000134516	DOCK2	ENSG00000134516.76	-1.3390860465891	-7.6493190552743	6.90456177367385e-12	2.41353396740067e-09
ENSG00000226994.6	ENSG00000226994	ENSG00000226994_007	chr2	dexseq_prepare_annotation2.py	exon	35384613	35384664	.	+	.	ENST00000591221+ENST00000586769+ENST00000588944+ENST00000592523+ENST00000453451+ENST00000585391+ENST00000587791__exon_number_007__gene_id_ENSG00000226994	AC012593.1	ENSG00000226994.6	-1.31388457631036	-7.83027228903025	7.09518399064159e-12	2.47127825731298e-09
ENSG00000114735.24	ENSG00000114735	ENSG00000114735_025	chr3	dexseq_prepare_annotation2.py	exon	50617661	50617811	.	+	.	ENST00000482974__exon_number_025__gene_id_ENSG00000114735	HEMK1	ENSG00000114735.24	-0.983117922341938	-7.67504079620975	7.10686638898095e-12	2.47127825731298e-09
ENSG00000196337.ENSG00000225950.3	ENSG00000196337+ENSG00000225950	ENSG00000196337+ENSG00000225950_004	chr19	dexseq_prepare_annotation2.py	exon	49558618	49558997	.	-	.	ENST00000597853+ENST00000596965+ENST00000377280+ENST00000356213__exon_number_004__gene_id_ENSG00000196337+ENSG00000225950		ENSG00000196337.ENSG00000225950.3	-1.31538180643184	-7.90964831762951	7.8693557736879e-12	2.7292934148321e-09
ENSG00000181135.67	ENSG00000181135	ENSG00000181135_068	chr8	dexseq_prepare_annotation2.py	exon	144794254	144794272	.	+	.	ENST00000508587__exon_number_068__gene_id_ENSG00000181135	ZNF707	ENSG00000181135.67	-0.728798366732432	-7.62302770290945	7.90361792338317e-12	2.7310584495964e-09
ENSG00000059758.29	ENSG00000059758	ENSG00000059758_030	chr12	dexseq_prepare_annotation2.py	exon	96707188	96707232	.	-	.	ENST00000548734+ENST00000261211+ENST00000552496+ENST00000543119+ENST00000551816+ENST00000542666__exon_number_030__gene_id_ENSG00000059758	CDK17	ENSG00000059758.29	0.791706421027078	7.51890869903453	7.91545762191462e-12	2.7310584495964e-09
ENSG00000086102.29	ENSG00000086102	ENSG00000086102_030	chr9	dexseq_prepare_annotation2.py	exon	33365231	33365281	.	+	.	ENST00000379521+ENST00000463421__exon_number_030__gene_id_ENSG00000086102	NFX1	ENSG00000086102.29	-0.675948804198053	-8.49994878525488	8.53621027454254e-12	2.93762537615982e-09
ENSG00000138101.2	ENSG00000138101	ENSG00000138101_003	chr2	dexseq_prepare_annotation2.py	exon	25600114	25600126	.	-	.	ENST00000407661+ENST00000398951+ENST00000404103+ENST00000496972+ENST00000405222+ENST00000407038+ENST00000406818+ENST00000497476__exon_number_003__gene_id_ENSG00000138101	DTNB	ENSG00000138101.2	-1.59998577652408	-7.55145421398935	8.59343200097484e-12	2.94969553433462e-09
ENSG00000262664.ENSG00000108963.1	ENSG00000262664+ENSG00000108963	ENSG00000262664+ENSG00000108963_002	chr17	dexseq_prepare_annotation2.py	exon	1933453	1933460	.	+	.	ENST00000263083+ENST00000575667+ENST00000571418__exon_number_002__gene_id_ENSG00000262664+ENSG00000108963		ENSG00000262664.ENSG00000108963.1	0.99167415434352	8.16916176766075	8.6208778307937e-12	2.95150933260395e-09
ENSG00000008710.46	ENSG00000008710	ENSG00000008710_047	chr16	dexseq_prepare_annotation2.py	exon	2149645	2149771	.	-	.	ENST00000487932+ENST00000415938+ENST00000471603+ENST00000496574+ENST00000562297+ENST00000480227+ENST00000486339+ENST00000566784+ENST00000570193+ENST00000423118+ENST00000262304+ENST00000567946+ENST00000483731__exon_number_047__gene_id_ENSG00000008710	PKD1	ENSG00000008710.46	0.520301664443173	7.09377901396653	8.68476686920231e-12	2.9657588113006e-09
ENSG00000258818.ENSG00000259171.ENSG00000214274	ENSG00000258818+ENSG00000259171+ENSG00000214274	ENSG00000258818+ENSG00000259171+ENSG00000214274_001	chr14	dexseq_prepare_annotation2.py	exon	21152259	21152335	.	+	.	ENST00000555835__exon_number_001__gene_id_ENSG00000258818+ENSG00000259171+ENSG00000214274		ENSG00000258818.ENSG00000259171.ENSG00000214274	0.986799723965021	8.08096496496798	8.8334257021366e-12	3.00880938218991e-09
ENSG00000074181.2	ENSG00000074181	ENSG00000074181_003	chr19	dexseq_prepare_annotation2.py	exon	15273144	15273275	.	-	.	ENST00000597756__exon_number_003__gene_id_ENSG00000074181	NOTCH3	ENSG00000074181.2	0.578163965608739	7.27264452878541	8.92132670333327e-12	3.03099798897099e-09
ENSG00000102103.35	ENSG00000102103	ENSG00000102103_036	chrX	dexseq_prepare_annotation2.py	exon	48760420	48760420	.	+	.	ENST00000477997+ENST00000474671__exon_number_036__gene_id_ENSG00000102103	PQBP1	ENSG00000102103.35	0.430288550898993	8.0051986554139	8.94567307171924e-12	3.03153609507542e-09
ENSG00000137807.2	ENSG00000137807	ENSG00000137807_003	chr15	dexseq_prepare_annotation2.py	exon	69706643	69706663	.	+	.	ENST00000352331+ENST00000559279+ENST00000395392__exon_number_003__gene_id_ENSG00000137807	KIF23	ENSG00000137807.2	0.506036698561243	7.43093492008135	9.14663543526194e-12	3.09177171041528e-09
ENSG00000104419.66	ENSG00000104419	ENSG00000104419_067	chr8	dexseq_prepare_annotation2.py	exon	134309481	134309482	.	-	.	ENST00000537882+ENST00000518010+ENST00000517599+ENST00000354944+ENST00000522377+ENST00000523892+ENST00000522476+ENST00000518066+ENST00000518480+ENST00000414097+ENST00000521544__exon_number_067__gene_id_ENSG00000104419	NDRG1	ENSG00000104419.66	-0.597573978388108	-7.23030336847242	9.22618762240701e-12	3.10626753332273e-09
ENSG00000158286.23	ENSG00000158286	ENSG00000158286_024	chr1	dexseq_prepare_annotation2.py	exon	6270999	6271080	.	+	.	ENST00000496329__exon_number_024__gene_id_ENSG00000158286	RNF207	ENSG00000158286.23	0.592477216494884	7.42914642087018	9.23616689464563e-12	3.10626753332273e-09
ENSG00000257225.ENSG00000134283.16	ENSG00000257225+ENSG00000134283	ENSG00000257225+ENSG00000134283_017	chr12	dexseq_prepare_annotation2.py	exon	42725600	42725650	.	+	.	ENST00000546750+ENST00000547847__exon_number_017__gene_id_ENSG00000257225+ENSG00000134283		ENSG00000257225.ENSG00000134283.16	0.54398463593199	8.35245469327814	9.3056290803301e-12	3.12174555805401e-09
ENSG00000114735.29	ENSG00000114735	ENSG00000114735_030	chr3	dexseq_prepare_annotation2.py	exon	50622180	50622366	.	+	.	ENST00000232854__exon_number_030__gene_id_ENSG00000114735	HEMK1	ENSG00000114735.29	-1.13301035390885	-7.62013076601495	9.39332878956326e-12	3.14324854653976e-09
ENSG00000010361.52	ENSG00000010361	ENSG00000010361_053	chr19	dexseq_prepare_annotation2.py	exon	50316544	50316556	.	-	.	ENST00000531017+ENST00000527111+ENST00000445575__exon_number_053__gene_id_ENSG00000010361	FUZ	ENSG00000010361.52	0.878683427847877	9.25404029482823	9.93484542027317e-12	3.31612192460502e-09
ENSG00000163482.31	ENSG00000163482	ENSG00000163482_032	chr2	dexseq_prepare_annotation2.py	exon	219553560	219553599	.	+	.	ENST00000392105+ENST00000392106+ENST00000295709+ENST00000440309+ENST00000414413+ENST00000480709+ENST00000422778__exon_number_032__gene_id_ENSG00000163482	STK36	ENSG00000163482.31	0.46570225598215	7.41097015241069	1.01967350808411e-11	3.39502843700373e-09
ENSG00000170852	ENSG00000170852	ENSG00000170852_001	chr7	dexseq_prepare_annotation2.py	exon	32907784	32910419	.	-	.	ENST00000304056__exon_number_001__gene_id_ENSG00000170852	KBTBD2	ENSG00000170852	0.572589777894562	8.21716077877113	1.04309602383778e-11	3.46299872014534e-09
ENSG00000104365.75	ENSG00000104365	ENSG00000104365_076	chr8	dexseq_prepare_annotation2.py	exon	42188725	42189126	.	+	.	ENST00000520655+ENST00000342222+ENST00000520201+ENST00000522103+ENST00000520810+ENST00000519938+ENST00000379708+ENST00000522147+ENST00000518679__exon_number_076__gene_id_ENSG00000104365	IKBKB	ENSG00000104365.75	-1.05759616267832	-7.20087907566025	1.04528835607063e-11	3.46299872014534e-09
ENSG00000268093.ENSG00000063177	ENSG00000268093+ENSG00000063177	ENSG00000268093+ENSG00000063177_001	chr19	dexseq_prepare_annotation2.py	exon	49118585	49118586	.	-	.	ENST00000549920+ENST00000552347__exon_number_001__gene_id_ENSG00000268093+ENSG00000063177		ENSG00000268093.ENSG00000063177	-1.9606899174518	-8.44299271682107	1.06286391450448e-11	3.51248831259605e-09
ENSG00000116478.14	ENSG00000116478	ENSG00000116478_015	chr1	dexseq_prepare_annotation2.py	exon	32793047	32793059	.	+	.	ENST00000490081+ENST00000482310+ENST00000481281__exon_number_015__gene_id_ENSG00000116478	HDAC1	ENSG00000116478.14	-2.23279680052904	-8.75255491067082	1.09884739212006e-11	3.62241570618667e-09
ENSG00000188037.5	ENSG00000188037	ENSG00000188037_006	chr7	dexseq_prepare_annotation2.py	exon	143018808	143018941	.	+	.	ENST00000343257+ENST00000495612+ENST00000455478+ENST00000432192__exon_number_006__gene_id_ENSG00000188037	CLCN1	ENSG00000188037.5	-0.648247346819789	-7.89106064240369	1.11990519371581e-11	3.68271836059913e-09
ENSG00000127463	ENSG00000127463	ENSG00000127463_001	chr1	dexseq_prepare_annotation2.py	exon	19542158	19543367	.	-	.	ENST00000477853__exon_number_001__gene_id_ENSG00000127463	EMC1	ENSG00000127463	-0.728527240308013	-7.42895978906527	1.14105510499059e-11	3.74302610684116e-09
ENSG00000270119.ENSG00000215020.ENSG00000165390.ENSG00000197910.4	ENSG00000270119+ENSG00000215020+ENSG00000165390+ENSG00000197910	ENSG00000270119+ENSG00000215020+ENSG00000165390+ENSG00000197910_005	chr10	dexseq_prepare_annotation2.py	exon	48251954	48252143	.	+	.	ENST00000466209+ENST00000457620__exon_number_005__gene_id_ENSG00000270119+ENSG00000215020+ENSG00000165390+ENSG00000197910		ENSG00000270119.ENSG00000215020.ENSG00000165390.ENSG00000197910.4	1.35909471178651	7.54826006179132	1.15984579138860e-11	3.79531750228319e-09
ENSG00000133943.24	ENSG00000133943	ENSG00000133943_025	chr14	dexseq_prepare_annotation2.py	exon	91581044	91581338	.	+	.	ENST00000523894+ENST00000523771+ENST00000522322__exon_number_025__gene_id_ENSG00000133943	C14orf159	ENSG00000133943.24	-0.769475257835531	-8.09241027736232	1.1947582706579e-11	3.89997797167868e-09
ENSG00000223501.2	ENSG00000223501	ENSG00000223501_003	chr6	dexseq_prepare_annotation2.py	exon	33218383	33218587	.	-	.	ENST00000478934+ENST00000436044+ENST00000482399+ENST00000495981+ENST00000445902__exon_number_003__gene_id_ENSG00000223501	VPS52	ENSG00000223501.2	-0.356949034063379	-7.26348644081819	1.20529061344867e-11	3.9247386109953e-09
ENSG00000204248.72	ENSG00000204248	ENSG00000204248_073	chr6	dexseq_prepare_annotation2.py	exon	33160245	33160245	.	-	.	ENST00000395197+ENST00000374713+ENST00000374712+ENST00000374714+ENST00000374708+ENST00000341947+ENST00000357486+ENST00000361917__exon_number_073__gene_id_ENSG00000204248	COL11A2	ENSG00000204248.72	0.513627295037776	8.08459309776671	1.23513596056533e-11	4.0121132283915e-09
ENSG00000059758.15	ENSG00000059758	ENSG00000059758_016	chr12	dexseq_prepare_annotation2.py	exon	96682945	96683035	.	-	.	ENST00000550971+ENST00000542666+ENST00000261211+ENST00000543119+ENST00000551484__exon_number_016__gene_id_ENSG00000059758	CDK17	ENSG00000059758.15	1.0945717211022	7.43242233369158	1.25418599841694e-11	4.06408139793593e-09
ENSG00000091536.59	ENSG00000091536	ENSG00000091536_060	chr17	dexseq_prepare_annotation2.py	exon	18058628	18058632	.	+	.	ENST00000205890+ENST00000418233+ENST00000536811__exon_number_060__gene_id_ENSG00000091536	MYO15A	ENSG00000091536.59	0.448981496629603	7.08171418540334	1.26734226372413e-11	4.08835524680712e-09
ENSG00000138698.2	ENSG00000138698	ENSG00000138698_003	chr4	dexseq_prepare_annotation2.py	exon	99182568	99182573	.	+	.	ENST00000503667+ENST00000380158+ENST00000509011__exon_number_003__gene_id_ENSG00000138698	RAP1GDS1	ENSG00000138698.2	-0.521201197966009	-7.37044938547991	1.2708603768063e-11	4.08835524680712e-09
ENSG00000125462.62	ENSG00000125462	ENSG00000125462_063	chr1	dexseq_prepare_annotation2.py	exon	156400289	156400493	.	-	.	ENST00000469813__exon_number_063__gene_id_ENSG00000125462	C1orf61	ENSG00000125462.62	0.457969408528941	7.30604668146563	1.2708862917219e-11	4.08835524680712e-09
ENSG00000173715.ENSG00000173653.7	ENSG00000173715+ENSG00000173653	ENSG00000173715+ENSG00000173653_008	chr11	dexseq_prepare_annotation2.py	exon	66512363	66512390	.	+	.	ENST00000531400+ENST00000525908+ENST00000527634+ENST00000346672+ENST00000527368+ENST00000532565+ENST00000540737+ENST00000360962__exon_number_008__gene_id_ENSG00000173715+ENSG00000173653		ENSG00000173715.ENSG00000173653.7	0.565706881724243	7.37618134544007	1.36210145479192e-11	4.37122973134078e-09
ENSG00000104218.42	ENSG00000104218	ENSG00000104218_043	chr8	dexseq_prepare_annotation2.py	exon	68105699	68105812	.	+	.	ENST00000262210+ENST00000519668+ENST00000521324+ENST00000412460__exon_number_043__gene_id_ENSG00000104218	CSPP1	ENSG00000104218.42	-1.22330592957358	-7.5064695110452	1.43644404982925e-11	4.59872728366128e-09
ENSG00000100297.37	ENSG00000100297	ENSG00000100297_038	chr22	dexseq_prepare_annotation2.py	exon	35820147	35820494	.	+	.	ENST00000382011+ENST00000493076+ENST00000216122__exon_number_038__gene_id_ENSG00000100297	MCM5	ENSG00000100297.37	-0.676013339043767	-8.13644186100773	1.4558731334218e-11	4.64975155353116e-09
ENSG00000183773.ENSG00000099949.40	ENSG00000183773+ENSG00000099949	ENSG00000183773+ENSG00000099949_041	chr22	dexseq_prepare_annotation2.py	exon	21331162	21331227	.	+	.	ENST00000465606+ENST00000440238+ENST00000483107+ENST00000399163+ENST00000399167+ENST00000335375+ENST00000486003+ENST00000405089+ENST00000333607__exon_number_041__gene_id_ENSG00000183773+ENSG00000099949		ENSG00000183773.ENSG00000099949.40	-1.03588775403036	-7.09686383769762	1.50589830586823e-11	4.79801536540278e-09
ENSG00000135454.31	ENSG00000135454	ENSG00000135454_032	chr12	dexseq_prepare_annotation2.py	exon	58024983	58025004	.	-	.	ENST00000552350+ENST00000550764+ENST00000548888+ENST00000553142+ENST00000551925+ENST00000449184+ENST00000552798+ENST00000550943+ENST00000341156+ENST00000552219+ENST00000548487__exon_number_032__gene_id_ENSG00000135454	B4GALNT1	ENSG00000135454.31	-2.97434190094051	-7.63165056460723	1.50977626857777e-11	4.79889053044048e-09
ENSG00000261538.ENSG00000121270.1	ENSG00000261538+ENSG00000121270	ENSG00000261538+ENSG00000121270_002	chr16	dexseq_prepare_annotation2.py	exon	48199604	48199737	.	-	.	ENST00000563906__exon_number_002__gene_id_ENSG00000261538+ENSG00000121270		ENSG00000261538.ENSG00000121270.1	-0.58570348210909	-7.37270963251655	1.54162511158429e-11	4.88436589510585e-09
ENSG00000148337.6	ENSG00000148337	ENSG00000148337_007	chr9	dexseq_prepare_annotation2.py	exon	130928431	130928547	.	-	.	ENST00000393608+ENST00000325721+ENST00000372948+ENST00000415526+ENST00000485862+ENST00000541172+ENST00000461765+ENST00000372938+ENST00000372954+ENST00000357558+ENST00000538431+ENST00000277465+ENST00000471773__exon_number_007__gene_id_ENSG00000148337	CIZ1	ENSG00000148337.6	0.368422694593669	7.08066550573531	1.54400255429796e-11	4.88436589510585e-09
ENSG00000268614.ENSG00000090674.ENSG00000032444.115	ENSG00000268614+ENSG00000090674+ENSG00000032444	ENSG00000268614+ENSG00000090674+ENSG00000032444_116	chr19	dexseq_prepare_annotation2.py	exon	7623853	7624037	.	+	.	ENST00000450331+ENST00000600737+ENST00000414982+ENST00000221249+ENST00000599947+ENST00000545201__exon_number_116__gene_id_ENSG00000268614+ENSG00000090674+ENSG00000032444		ENSG00000268614.ENSG00000090674.ENSG00000032444.115	0.884290755916819	7.5532567272084	1.5509126466072e-11	4.89459945942637e-09
ENSG00000141519.17	ENSG00000141519	ENSG00000141519_018	chr17	dexseq_prepare_annotation2.py	exon	78021108	78021201	.	+	.	ENST00000269318+ENST00000397545+ENST00000374876+ENST00000374877+ENST00000576241+ENST00000573474__exon_number_018__gene_id_ENSG00000141519	CCDC40	ENSG00000141519.17	-0.851707331167495	-7.53158794022576	1.72824147481274e-11	5.44134581222306e-09
ENSG00000147130.1	ENSG00000147130	ENSG00000147130_002	chrX	dexseq_prepare_annotation2.py	exon	70459476	70460958	.	-	.	ENST00000489332+ENST00000373984+ENST00000314425+ENST00000373988+ENST00000353904+ENST00000373998__exon_number_002__gene_id_ENSG00000147130	ZMYM3	ENSG00000147130.1	-0.451342565809028	-7.56433503567358	1.74413797314627e-11	5.47844432550928e-09
ENSG00000100296.ENSG00000184117.75	ENSG00000100296+ENSG00000184117	ENSG00000100296+ENSG00000184117_076	chr22	dexseq_prepare_annotation2.py	exon	29977090	29977176	.	-	.	ENST00000216121__exon_number_076__gene_id_ENSG00000100296+ENSG00000184117		ENSG00000100296.ENSG00000184117.75	0.389609410067165	7.17297209243184	1.77832958012378e-11	5.57269910142271e-09
ENSG00000160949.20	ENSG00000160949	ENSG00000160949_021	chr8	dexseq_prepare_annotation2.py	exon	145666254	145666348	.	-	.	ENST00000497613__exon_number_021__gene_id_ENSG00000160949	TONSL	ENSG00000160949.20	-0.407388891835449	-7.38638537312422	1.79887739275442e-11	5.62385657381283e-09
ENSG00000141456.41	ENSG00000141456	ENSG00000141456_042	chr17	dexseq_prepare_annotation2.py	exon	4580048	4580080	.	-	.	ENST00000269230+ENST00000436683+ENST00000575329+ENST00000570571+ENST00000570387+ENST00000573523+ENST00000572293+ENST00000574876+ENST00000301396__exon_number_042__gene_id_ENSG00000141456	PELP1	ENSG00000141456.41	-0.855512663208486	-7.15009645125592	1.80890241475424e-11	5.6419539227022e-09
ENSG00000082805.8	ENSG00000082805	ENSG00000082805_009	chr12	dexseq_prepare_annotation2.py	exon	1100489	1100653	.	+	.	ENST00000546231+ENST00000542302+ENST00000347735+ENST00000397203+ENST00000440394+ENST00000592048__exon_number_009__gene_id_ENSG00000082805	ERC1	ENSG00000082805.8	-0.835705432850333	-7.04067823004782	1.83498350719628e-11	5.7099284689698e-09
ENSG00000187527.6	ENSG00000187527	ENSG00000187527_007	chr3	dexseq_prepare_annotation2.py	exon	193016920	193016992	.	-	.	ENST00000495496+ENST00000342358__exon_number_007__gene_id_ENSG00000187527	ATP13A5	ENSG00000187527.6	0.466045512199976	7.37942728904321	1.86577970626013e-11	5.79222394077925e-09
ENSG00000105197.3	ENSG00000105197	ENSG00000105197_004	chr19	dexseq_prepare_annotation2.py	exon	39971481	39971485	.	+	.	ENST00000607714+ENST00000314349+ENST00000601358+ENST00000599794__exon_number_004__gene_id_ENSG00000105197	TIMM50	ENSG00000105197.3	-0.876598804889965	-7.7726786394852	1.92098770888017e-11	5.94974567572954e-09
ENSG00000114353.6	ENSG00000114353	ENSG00000114353_007	chr3	dexseq_prepare_annotation2.py	exon	50273636	50273885	.	+	.	ENST00000536647+ENST00000441156+ENST00000313601__exon_number_007__gene_id_ENSG00000114353	GNAI2	ENSG00000114353.6	0.638649935724969	7.71580470118398	1.93761425445293e-11	5.98731795875396e-09
ENSG00000117523.2	ENSG00000117523	ENSG00000117523_003	chr1	dexseq_prepare_annotation2.py	exon	171454695	171454734	.	+	.	ENST00000367742+ENST00000338920+ENST00000392078+ENST00000426496+ENST00000476522__exon_number_003__gene_id_ENSG00000117523	PRRC2C	ENSG00000117523.2	0.699812311793996	7.29209093301211	1.94275992467843e-11	5.98932197982867e-09
ENSG00000174839.6	ENSG00000174839	ENSG00000174839_007	chr3	dexseq_prepare_annotation2.py	exon	57616652	57616705	.	-	.	ENST00000480710+ENST00000471531+ENST00000311128__exon_number_007__gene_id_ENSG00000174839	DENND6A	ENSG00000174839.6	0.466805427692478	7.54039427399591	1.96266539501596e-11	6.03671454904437e-09
ENSG00000115421.9	ENSG00000115421	ENSG00000115421_010	chr2	dexseq_prepare_annotation2.py	exon	60997593	60997646	.	+	.	ENST00000496283+ENST00000238714+ENST00000453839+ENST00000414060__exon_number_010__gene_id_ENSG00000115421	PAPOLG	ENSG00000115421.9	0.458600971886172	7.36507274466686	2.01168456485181e-11	6.16614330095910e-09
ENSG00000255243.ENSG00000134343.19	ENSG00000255243+ENSG00000134343	ENSG00000255243+ENSG00000134343_020	chr11	dexseq_prepare_annotation2.py	exon	26563494	26563615	.	+	.	ENST00000525139+ENST00000537978+ENST00000256737+ENST00000529242+ENST00000531568__exon_number_020__gene_id_ENSG00000255243+ENSG00000134343		ENSG00000255243.ENSG00000134343.19	0.571030237405347	7.17276702314997	2.01400525293939e-11	6.16614330095910e-09
ENSG00000123104.8	ENSG00000123104	ENSG00000123104_009	chr12	dexseq_prepare_annotation2.py	exon	26568236	26568431	.	-	.	ENST00000381340+ENST00000538984+ENST00000451599__exon_number_009__gene_id_ENSG00000123104	ITPR2	ENSG00000123104.8	-0.544967976205064	-7.22091264512278	2.03793744083882e-11	6.2251042731274e-09
ENSG00000160285.ENSG00000235878.3	ENSG00000160285+ENSG00000235878	ENSG00000160285+ENSG00000235878_004	chr21	dexseq_prepare_annotation2.py	exon	47608736	47609037	.	-	.	ENST00000397728__exon_number_004__gene_id_ENSG00000160285+ENSG00000235878		ENSG00000160285.ENSG00000235878.3	0.357630434594353	7.33888480419313	2.05860054631117e-11	6.26288510374553e-09
ENSG00000074071.2	ENSG00000074071	ENSG00000074071_003	chr16	dexseq_prepare_annotation2.py	exon	1822515	1822535	.	-	.	ENST00000177742__exon_number_003__gene_id_ENSG00000074071	MRPS34	ENSG00000074071.2	0.89773536526849	8.40957483113464	2.05971097637091e-11	6.26288510374553e-09
ENSG00000113594.35	ENSG00000113594	ENSG00000113594_036	chr5	dexseq_prepare_annotation2.py	exon	38595486	38595506	.	-	.	ENST00000503088+ENST00000263409__exon_number_036__gene_id_ENSG00000113594	LIFR	ENSG00000113594.35	-1.00920395145064	-7.65110934966897	2.08091411514954e-11	6.3129435710645e-09
ENSG00000082126.39	ENSG00000082126	ENSG00000082126_040	chr2	dexseq_prepare_annotation2.py	exon	202562655	202562719	.	-	.	ENST00000409143+ENST00000428900+ENST00000396886__exon_number_040__gene_id_ENSG00000082126	MPP4	ENSG00000082126.39	-0.659488540830431	-7.33067100300353	2.1499132723017e-11	6.50744544360028e-09
ENSG00000173715.ENSG00000173653.1	ENSG00000173715+ENSG00000173653	ENSG00000173715+ENSG00000173653_002	chr11	dexseq_prepare_annotation2.py	exon	66512089	66512170	.	+	.	ENST00000524551+ENST00000534325__exon_number_002__gene_id_ENSG00000173715+ENSG00000173653		ENSG00000173715.ENSG00000173653.1	0.7472751939178	7.27894317056698	2.29664726858883e-11	6.92562416140186e-09
ENSG00000185811.18	ENSG00000185811	ENSG00000185811_019	chr7	dexseq_prepare_annotation2.py	exon	50444492	50445025	.	+	.	ENST00000462201__exon_number_019__gene_id_ENSG00000185811	IKZF1	ENSG00000185811.18	0.627949341030958	8.0259227683462	2.29847041195037e-11	6.92562416140186e-09
ENSG00000105197	ENSG00000105197	ENSG00000105197_001	chr19	dexseq_prepare_annotation2.py	exon	39971052	39971123	.	+	.	ENST00000314349__exon_number_001__gene_id_ENSG00000105197	TIMM50	ENSG00000105197	-0.79120783702504	-7.73184621448239	2.31342284416528e-11	6.95494283992721e-09
ENSG00000257062.ENSG00000111700.ENSG00000134538.ENSG00000205754.ENSG00000257046.52	ENSG00000257062+ENSG00000111700+ENSG00000134538+ENSG00000205754+ENSG00000257046	ENSG00000257062+ENSG00000111700+ENSG00000134538+ENSG00000205754+ENSG00000257046_053	chr12	dexseq_prepare_annotation2.py	exon	21284057	21284135	.	+	.	ENST00000590779+ENST00000592513+ENST00000593147+ENST00000585342__exon_number_053__gene_id_ENSG00000257062+ENSG00000111700+ENSG00000134538+ENSG00000205754+ENSG00000257046		ENSG00000257062.ENSG00000111700.ENSG00000134538.ENSG00000205754.ENSG00000257046.52	-0.639074258937606	-7.19515068033671	2.34978548729945e-11	7.04835092306369e-09
ENSG00000139132.35	ENSG00000139132	ENSG00000139132_036	chr12	dexseq_prepare_annotation2.py	exon	32760891	32761029	.	+	.	ENST00000546442+ENST00000525053+ENST00000493087+ENST00000494977+ENST00000534526+ENST00000551984+ENST00000531134+ENST00000381025+ENST00000395740+ENST00000427716+ENST00000266482__exon_number_036__gene_id_ENSG00000139132	FGD4	ENSG00000139132.35	-1.55695506811281	-8.23119699296043	2.40553024407135e-11	7.19934659405993e-09
ENSG00000173818.27	ENSG00000173818	ENSG00000173818_028	chr17	dexseq_prepare_annotation2.py	exon	78393386	78393520	.	+	.	ENST00000523999+ENST00000523228__exon_number_028__gene_id_ENSG00000173818	ENDOV	ENSG00000173818.27	0.539260507626876	7.43002199929117	2.4564675220973e-11	7.33530944081705e-09
ENSG00000185813.22	ENSG00000185813	ENSG00000185813_023	chr17	dexseq_prepare_annotation2.py	exon	79864340	79864422	.	-	.	ENST00000570388+ENST00000331285+ENST00000538721+ENST00000576343+ENST00000538936+ENST00000570391+ENST00000571105+ENST00000573401+ENST00000574155+ENST00000571581+ENST00000572995+ENST00000573636__exon_number_023__gene_id_ENSG00000185813	PCYT2	ENSG00000185813.22	0.518916787131357	8.10516961188372	2.50211280837535e-11	7.45489677700754e-09
ENSG00000226994.7	ENSG00000226994	ENSG00000226994_008	chr2	dexseq_prepare_annotation2.py	exon	35384665	35384694	.	+	.	ENST00000591221+ENST00000587255+ENST00000586769+ENST00000588944+ENST00000592523+ENST00000453451+ENST00000585391+ENST00000587791__exon_number_008__gene_id_ENSG00000226994	AC012593.1	ENSG00000226994.7	-1.32025068593993	-7.56698866541598	2.51345617470269e-11	7.46577574151954e-09
ENSG00000141738.8	ENSG00000141738	ENSG00000141738_009	chr17	dexseq_prepare_annotation2.py	exon	37894826	37895023	.	+	.	ENST00000584853__exon_number_009__gene_id_ENSG00000141738	GRB7	ENSG00000141738.8	-0.579591564286966	-7.28070068354436	2.51697562560896e-11	7.46577574151954e-09
ENSG00000158286.19	ENSG00000158286	ENSG00000158286_020	chr1	dexseq_prepare_annotation2.py	exon	6270930	6270960	.	+	.	ENST00000485539+ENST00000377939__exon_number_020__gene_id_ENSG00000158286	RNF207	ENSG00000158286.19	0.836907400118862	7.23294755936195	2.6729444927901e-11	7.91078712209506e-09
ENSG00000086205.6	ENSG00000086205	ENSG00000086205_007	chr11	dexseq_prepare_annotation2.py	exon	49175780	49176044	.	-	.	ENST00000256999+ENST00000532018+ENST00000533034+ENST00000356696+ENST00000458311+ENST00000340334+ENST00000525826+ENST00000343844__exon_number_007__gene_id_ENSG00000086205	FOLH1	ENSG00000086205.6	-1.47881982047002	-7.28712182509335	2.7053358648108e-11	7.98889879847822e-09
ENSG00000059758.37	ENSG00000059758	ENSG00000059758_038	chr12	dexseq_prepare_annotation2.py	exon	96793143	96793182	.	-	.	ENST00000552496+ENST00000551816__exon_number_038__gene_id_ENSG00000059758	CDK17	ENSG00000059758.37	-0.426016796130111	-7.26523485734668	3.03593185346014e-11	8.94531947291317e-09
ENSG00000174744.12	ENSG00000174744	ENSG00000174744_013	chr11	dexseq_prepare_annotation2.py	exon	66108518	66108676	.	-	.	ENST00000534617__exon_number_013__gene_id_ENSG00000174744	BRMS1	ENSG00000174744.12	-0.567566970865083	-8.15865932990801	3.18365013799069e-11	9.35171507030856e-09
ENSG00000173692.21	ENSG00000173692	ENSG00000173692_022	chr2	dexseq_prepare_annotation2.py	exon	231948278	231948280	.	+	.	ENST00000447633__exon_number_022__gene_id_ENSG00000173692	PSMD1	ENSG00000173692.21	-1.43541392449437	-7.72041080600655	3.18790115851367e-11	9.35171507030856e-09
ENSG00000158286.14	ENSG00000158286	ENSG00000158286_015	chr1	dexseq_prepare_annotation2.py	exon	6269474	6269599	.	+	.	ENST00000377948+ENST00000485539+ENST00000496676+ENST00000377939__exon_number_015__gene_id_ENSG00000158286	RNF207	ENSG00000158286.14	-0.39543446022604	-7.19557270734904	3.26820175858799e-11	9.56620611891225e-09
ENSG00000170921.43	ENSG00000170921	ENSG00000170921_044	chr17	dexseq_prepare_annotation2.py	exon	61501500	61505060	.	+	.	ENST00000424789__exon_number_044__gene_id_ENSG00000170921	TANC2	ENSG00000170921.43	-0.959234433926687	-7.54936364395797	3.36112496910642e-11	9.81662246733688e-09
ENSG00000074181.5	ENSG00000074181	ENSG00000074181_006	chr19	dexseq_prepare_annotation2.py	exon	15276598	15276778	.	-	.	ENST00000263388+ENST00000597756__exon_number_006__gene_id_ENSG00000074181	NOTCH3	ENSG00000074181.5	0.613596526379251	7.03882133239628	3.41750182104723e-11	9.95943785621207e-09
ENSG00000123104.49	ENSG00000123104	ENSG00000123104_050	chr12	dexseq_prepare_annotation2.py	exon	26809230	26809481	.	-	.	ENST00000381340__exon_number_050__gene_id_ENSG00000123104	ITPR2	ENSG00000123104.49	0.365469773575142	7.12297533779315	3.49715247893787e-11	1.01693070807298e-08
ENSG00000140853.30	ENSG00000140853	ENSG00000140853_031	chr16	dexseq_prepare_annotation2.py	exon	57067516	57067581	.	+	.	ENST00000538110+ENST00000539144+ENST00000538805+ENST00000262510+ENST00000539881+ENST00000308149+ENST00000543030+ENST00000436936+ENST00000545081__exon_number_031__gene_id_ENSG00000140853	NLRC5	ENSG00000140853.30	0.464409539263114	7.38615936992497	3.56601517531366e-11	1.03469600667418e-08
ENSG00000140470.7	ENSG00000140470	ENSG00000140470_008	chr15	dexseq_prepare_annotation2.py	exon	100537590	100537794	.	-	.	ENST00000268070__exon_number_008__gene_id_ENSG00000140470	ADAMTS17	ENSG00000140470.7	0.798635988183908	7.91785295860288	3.59248187556465e-11	1.04010941015125e-08
ENSG00000149260.17	ENSG00000149260	ENSG00000149260_018	chr11	dexseq_prepare_annotation2.py	exon	76827272	76827349	.	+	.	ENST00000529629+ENST00000456580+ENST00000278559__exon_number_018__gene_id_ENSG00000149260	CAPN5	ENSG00000149260.17	-1.1058836053836	-9.13173054878386	3.66813564872986e-11	1.05867037146767e-08
ENSG00000262660.ENSG00000262814.ENSG00000183048.16	ENSG00000262660+ENSG00000262814+ENSG00000183048	ENSG00000262660+ENSG00000262814+ENSG00000183048_017	chr17	dexseq_prepare_annotation2.py	exon	79682048	79682102	.	+	.	ENST00000571876+ENST00000331531+ENST00000574129+ENST00000574884+ENST00000541223+ENST00000571730+ENST00000545862+ENST00000350690__exon_number_017__gene_id_ENSG00000262660+ENSG00000262814+ENSG00000183048		ENSG00000262660.ENSG00000262814.ENSG00000183048.16	-1.14723825408529	-7.75418262821846	3.6724886554243e-11	1.05867037146767e-08
ENSG00000204843.ENSG00000188687.ENSG00000264324.69	ENSG00000204843+ENSG00000188687+ENSG00000264324	ENSG00000204843+ENSG00000188687+ENSG00000264324_070	chr2	dexseq_prepare_annotation2.py	exon	74589857	74590056	.	-	.	ENST00000492717__exon_number_070__gene_id_ENSG00000204843+ENSG00000188687+ENSG00000264324		ENSG00000204843.ENSG00000188687.ENSG00000264324.69	-0.383423141720686	-7.00588336584377	3.73532716431859e-11	1.07445919453804e-08
ENSG00000132912.39	ENSG00000132912	ENSG00000132912_040	chr5	dexseq_prepare_annotation2.py	exon	150138421	150138582	.	-	.	ENST00000521448+ENST00000517421+ENST00000447998+ENST00000446090__exon_number_040__gene_id_ENSG00000132912	DCTN4	ENSG00000132912.39	0.664252761376482	7.31573354624394	3.79469412475855e-11	1.08918353066696e-08
ENSG00000226994.8	ENSG00000226994	ENSG00000226994_009	chr2	dexseq_prepare_annotation2.py	exon	35384695	35384830	.	+	.	ENST00000588944+ENST00000592523__exon_number_009__gene_id_ENSG00000226994	AC012593.1	ENSG00000226994.8	-1.34207157405714	-7.47701779319226	3.86445496291276e-11	1.10574874394767e-08
ENSG00000143341.2	ENSG00000143341	ENSG00000143341_003	chr1	dexseq_prepare_annotation2.py	exon	185833602	185833760	.	+	.	ENST00000271588+ENST00000367492__exon_number_003__gene_id_ENSG00000143341	HMCN1	ENSG00000143341.2	0.625888741203688	7.03586436455472	3.86901220654307e-11	1.10574874394767e-08
ENSG00000075292.82	ENSG00000075292	ENSG00000075292_083	chr2	dexseq_prepare_annotation2.py	exon	71661872	71661999	.	+	.	ENST00000487638+ENST00000409544+ENST00000483421+ENST00000488126+ENST00000409407+ENST00000355812+ENST00000461991+ENST00000264447+ENST00000493576+ENST00000472758__exon_number_083__gene_id_ENSG00000075292	ZNF638	ENSG00000075292.82	-0.988928001508713	-6.94833383465835	4.03910320206111e-11	1.15188823030771e-08
ENSG00000166535.24	ENSG00000166535	ENSG00000166535_025	chr12	dexseq_prepare_annotation2.py	exon	8998721	8998818	.	+	.	ENST00000541459+ENST00000539547+ENST00000545692+ENST00000540049+ENST00000299698__exon_number_025__gene_id_ENSG00000166535	A2ML1	ENSG00000166535.24	-0.759409145789384	-7.25208890230765	4.07728251458681e-11	1.16029180037433e-08
ENSG00000187527.14	ENSG00000187527	ENSG00000187527_015	chr3	dexseq_prepare_annotation2.py	exon	193031153	193031821	.	-	.	ENST00000488957__exon_number_015__gene_id_ENSG00000187527	ATP13A5	ENSG00000187527.14	0.459929800399038	7.22464350101805	4.1899370902383e-11	1.18980812711093e-08
ENSG00000214753.ENSG00000168000.ENSG00000234857.80	ENSG00000214753+ENSG00000168000+ENSG00000234857	ENSG00000214753+ENSG00000168000+ENSG00000234857_081	chr11	dexseq_prepare_annotation2.py	exon	62487495	62487663	.	-	.	ENST00000403734+ENST00000301785__exon_number_081__gene_id_ENSG00000214753+ENSG00000168000+ENSG00000234857		ENSG00000214753.ENSG00000168000.ENSG00000234857.80	-0.513000637494489	-6.85965117392382	4.25899985828534e-11	1.20684651090702e-08
ENSG00000104522.47	ENSG00000104522	ENSG00000104522_048	chr8	dexseq_prepare_annotation2.py	exon	144699723	144699736	.	-	.	ENST00000425753__exon_number_048__gene_id_ENSG00000104522	TSTA3	ENSG00000104522.47	0.457852188446319	7.65250778844072	4.31326139241963e-11	1.21962731529478e-08
ENSG00000172890.22	ENSG00000172890	ENSG00000172890_023	chr11	dexseq_prepare_annotation2.py	exon	71183538	71183546	.	+	.	ENST00000319023+ENST00000529120+ENST00000528509+ENST00000525200__exon_number_023__gene_id_ENSG00000172890	NADSYN1	ENSG00000172890.22	0.649717593260931	6.94985303818719	4.32876609337603e-11	1.22141821415659e-08
ENSG00000140943.6	ENSG00000140943	ENSG00000140943_007	chr16	dexseq_prepare_annotation2.py	exon	84092908	84093033	.	-	.	ENST00000343411+ENST00000564049+ENST00000570064+ENST00000562886+ENST00000561936__exon_number_007__gene_id_ENSG00000140943	MBTPS1	ENSG00000140943.6	1.0447645577562	7.02529637285174	4.34491637542553e-11	1.22338331457832e-08
ENSG00000184779.29	ENSG00000184779	ENSG00000184779_030	chr15	dexseq_prepare_annotation2.py	exon	82824868	82824972	.	-	.	ENST00000330339__exon_number_030__gene_id_ENSG00000184779	RPS17	ENSG00000184779.29	0.744771360064204	7.64882624596247	4.38450851332501e-11	1.23008383214568e-08
ENSG00000103671.8	ENSG00000103671	ENSG00000103671_009	chr15	dexseq_prepare_annotation2.py	exon	64685540	64685633	.	+	.	ENST00000558442+ENST00000559833__exon_number_009__gene_id_ENSG00000103671	TRIP4	ENSG00000103671.8	-0.524841364615876	-7.64868905710492	4.38718601203775e-11	1.23008383214568e-08
ENSG00000182230.58	ENSG00000182230	ENSG00000182230_059	chr5	dexseq_prepare_annotation2.py	exon	175550837	175550999	.	+	.	ENST00000512543__exon_number_059__gene_id_ENSG00000182230	FAM153B	ENSG00000182230.58	-0.539062569557723	-7.2143481993639	4.4205626982851e-11	1.23646327393089e-08
ENSG00000134668.32	ENSG00000134668	ENSG00000134668_033	chr1	dexseq_prepare_annotation2.py	exon	32266042	32266060	.	-	.	ENST00000533231+ENST00000257100+ENST00000360482+ENST00000528791__exon_number_033__gene_id_ENSG00000134668	SPOCD1	ENSG00000134668.32	-0.689637685526054	-7.49072037015228	4.42850693165717e-11	1.23646327393089e-08
ENSG00000104218.8	ENSG00000104218	ENSG00000104218_009	chr8	dexseq_prepare_annotation2.py	exon	67998242	67998345	.	+	.	ENST00000519668+ENST00000519701+ENST00000412460+ENST00000521919+ENST00000262210+ENST00000519163__exon_number_009__gene_id_ENSG00000104218	CSPP1	ENSG00000104218.8	0.456101279961146	7.27753297715658	4.60520680153088e-11	1.2831088850098e-08
ENSG00000177398.31	ENSG00000177398	ENSG00000177398_032	chr21	dexseq_prepare_annotation2.py	exon	43546455	43546506	.	+	.	ENST00000408989+ENST00000408910+ENST00000400424+ENST00000400427+ENST00000484174+ENST00000400423__exon_number_032__gene_id_ENSG00000177398	UMODL1	ENSG00000177398.31	1.28307263389419	8.33466483402012	4.80888922532396e-11	1.33706195389952e-08
ENSG00000272084.ENSG00000127481.122	ENSG00000272084+ENSG00000127481	ENSG00000272084+ENSG00000127481_123	chr1	dexseq_prepare_annotation2.py	exon	19493516	19493725	.	-	.	ENST00000375226+ENST00000375254+ENST00000375217+ENST00000419533+ENST00000375267+ENST00000417040__exon_number_123__gene_id_ENSG00000272084+ENSG00000127481		ENSG00000272084.ENSG00000127481.122	-0.344122400154903	-6.72334145288592	4.83924931234738e-11	1.3408503612286e-08
ENSG00000177479.35	ENSG00000177479	ENSG00000177479_036	chr3	dexseq_prepare_annotation2.py	exon	49002352	49002415	.	+	.	ENST00000430423+ENST00000478224+ENST00000483333+ENST00000452385+ENST00000486316+ENST00000356401+ENST00000484999+ENST00000459976+ENST00000482427+ENST00000474618+ENST00000495761+ENST00000449376+ENST00000490095+ENST00000498314+ENST00000472640+ENST00000488963+ENST00000474936__exon_number_036__gene_id_ENSG00000177479	ARIH2	ENSG00000177479.35	-0.506041745788157	-6.95248412566514	4.84265040622128e-11	1.3408503612286e-08
ENSG00000159720.10	ENSG00000159720	ENSG00000159720_011	chr16	dexseq_prepare_annotation2.py	exon	67472725	67472727	.	-	.	ENST00000567694+ENST00000563064+ENST00000290949+ENST00000540149+ENST00000426604+ENST00000568620+ENST00000561852+ENST00000565835+ENST00000602876+ENST00000563305__exon_number_011__gene_id_ENSG00000159720	ATP6V0D1	ENSG00000159720.10	0.59215776203987	7.10403395131307	4.90211705930348e-11	1.35246035038589e-08
ENSG00000177479.27	ENSG00000177479	ENSG00000177479_028	chr3	dexseq_prepare_annotation2.py	exon	48965247	48965389	.	+	.	ENST00000466850__exon_number_028__gene_id_ENSG00000177479	ARIH2	ENSG00000177479.27	-0.487777709615055	-6.95025231110954	4.90489145776338e-11	1.35246035038589e-08
ENSG00000006025.1	ENSG00000006025	ENSG00000006025_002	chr17	dexseq_prepare_annotation2.py	exon	45884739	45884739	.	-	.	ENST00000007414+ENST00000583167+ENST00000392507__exon_number_002__gene_id_ENSG00000006025	OSBPL7	ENSG00000006025.1	-0.760176569693532	-7.51251539493346	4.96639817620114e-11	1.3665906518691e-08
ENSG00000240038.ENSG00000236085.ENSG00000185946.1	ENSG00000240038+ENSG00000236085+ENSG00000185946	ENSG00000240038+ENSG00000236085+ENSG00000185946_002	chr1	dexseq_prepare_annotation2.py	exon	104068319	104068320	.	+	.	ENST00000524631+ENST00000531883__exon_number_002__gene_id_ENSG00000240038+ENSG00000236085+ENSG00000185946		ENSG00000240038.ENSG00000236085.ENSG00000185946.1	-0.475615404369575	-6.94505841120966	5.28683621662017e-11	1.4517652250839e-08
ENSG00000133816.91	ENSG00000133816	ENSG00000133816_092	chr11	dexseq_prepare_annotation2.py	exon	12285333	12285334	.	+	.	ENST00000525618__exon_number_092__gene_id_ENSG00000133816	MICAL2	ENSG00000133816.91	0.574927089537503	7.27713191331752	6.12151784781341e-11	1.67751001746839e-08
ENSG00000151651.43	ENSG00000151651	ENSG00000151651_044	chr10	dexseq_prepare_annotation2.py	exon	135090276	135090354	.	-	.	ENST00000486609+ENST00000415217+ENST00000485491+ENST00000560135+ENST00000559180+ENST00000463298+ENST00000445355__exon_number_044__gene_id_ENSG00000151651	ADAM8	ENSG00000151651.43	-0.567474793452899	-7.34137845460004	6.16946050930969e-11	1.6871764272903e-08
ENSG00000175166	ENSG00000175166	ENSG00000175166_001	chr3	dexseq_prepare_annotation2.py	exon	184016497	184016985	.	+	.	ENST00000310118__exon_number_001__gene_id_ENSG00000175166	PSMD2	ENSG00000175166	0.678084592081487	6.87854741649813	6.28483942803907e-11	1.71520737677392e-08
ENSG00000173706.22	ENSG00000173706	ENSG00000173706_023	chr3	dexseq_prepare_annotation2.py	exon	124733557	124733856	.	-	.	ENST00000477536__exon_number_023__gene_id_ENSG00000173706	HEG1	ENSG00000173706.22	-0.76265253120608	-7.33111389104084	6.48271662429206e-11	1.76559239824098e-08
ENSG00000077782.72	ENSG00000077782	ENSG00000077782_073	chr8	dexseq_prepare_annotation2.py	exon	38287521	38288338	.	-	.	ENST00000526570__exon_number_073__gene_id_ENSG00000077782	FGFR1	ENSG00000077782.72	0.324459876645124	6.83492218164462	6.60349846497741e-11	1.79481740625338e-08
ENSG00000158286.22	ENSG00000158286	ENSG00000158286_023	chr1	dexseq_prepare_annotation2.py	exon	6270998	6270998	.	+	.	ENST00000377939+ENST00000496329+ENST00000463453__exon_number_023__gene_id_ENSG00000158286	RNF207	ENSG00000158286.22	0.706307775357852	7.05524191346973	6.92467949483154e-11	1.8782805291266e-08
ENSG00000240038.ENSG00000236085.ENSG00000185946	ENSG00000240038+ENSG00000236085+ENSG00000185946	ENSG00000240038+ENSG00000236085+ENSG00000185946_001	chr1	dexseq_prepare_annotation2.py	exon	104068313	104068318	.	+	.	ENST00000524631__exon_number_001__gene_id_ENSG00000240038+ENSG00000236085+ENSG00000185946		ENSG00000240038.ENSG00000236085.ENSG00000185946	-0.520806253775505	-6.89026435300665	7.21871345164979e-11	1.95405584594344e-08
ENSG00000253729.28	ENSG00000253729	ENSG00000253729_029	chr8	dexseq_prepare_annotation2.py	exon	48730011	48730122	.	-	.	ENST00000314191+ENST00000523565+ENST00000518216+ENST00000338368__exon_number_029__gene_id_ENSG00000253729	PRKDC	ENSG00000253729.28	-0.311740128459406	-6.74614503212006	7.30207205053046e-11	1.97261107051054e-08
ENSG00000018408.8	ENSG00000018408	ENSG00000018408_009	chr3	dexseq_prepare_annotation2.py	exon	149245623	149245756	.	-	.	ENST00000485244+ENST00000465804+ENST00000471586+ENST00000360632+ENST00000494754+ENST00000467467+ENST00000472417__exon_number_009__gene_id_ENSG00000018408	WWTR1	ENSG00000018408.8	0.39418561314773	7.26830459778483	7.45501249694672e-11	2.00985024161105e-08
ENSG00000126822.11	ENSG00000126822	ENSG00000126822_012	chr14	dexseq_prepare_annotation2.py	exon	65197360	65197367	.	+	.	ENST00000555982+ENST00000556801+ENST00000247226+ENST00000394691__exon_number_012__gene_id_ENSG00000126822	PLEKHG3	ENSG00000126822.11	-0.539156707478312	-7.13428948512557	7.47738434163204e-11	2.01180913939979e-08
ENSG00000231817.22	ENSG00000231817	ENSG00000231817_023	chr13	dexseq_prepare_annotation2.py	exon	47040912	47040918	.	-	.	ENST00000416521__exon_number_023__gene_id_ENSG00000231817	RP11-189B4.6	ENSG00000231817.22	0.878566297152553	7.52793732074372	7.5046412742116e-11	2.01507183375156e-08
ENSG00000021776.23	ENSG00000021776	ENSG00000021776_024	chr15	dexseq_prepare_annotation2.py	exon	35198720	35198745	.	-	.	ENST00000543879__exon_number_024__gene_id_ENSG00000021776	AQR	ENSG00000021776.23	-0.95799859758377	-8.20851619197447	7.53013451486407e-11	2.01620282418962e-08
ENSG00000236107.20	ENSG00000236107	ENSG00000236107_021	chr2	dexseq_prepare_annotation2.py	exon	167056149	167056328	.	+	.	ENST00000447809__exon_number_021__gene_id_ENSG00000236107	AC010127.3	ENSG00000236107.20	0.483469721253139	7.17995825178151	7.53913100552205e-11	2.01620282418962e-08
ENSG00000180448.3	ENSG00000180448	ENSG00000180448_004	chr19	dexseq_prepare_annotation2.py	exon	1067316	1067317	.	+	.	ENST00000587602+ENST00000536472+ENST00000313093__exon_number_004__gene_id_ENSG00000180448	HMHA1	ENSG00000180448.3	-1.07620662650365	-7.00732130737006	7.61994220447048e-11	2.03373050648013e-08
ENSG00000268614.ENSG00000090674.ENSG00000032444.114	ENSG00000268614+ENSG00000090674+ENSG00000032444	ENSG00000268614+ENSG00000090674+ENSG00000032444_115	chr19	dexseq_prepare_annotation2.py	exon	7623736	7623852	.	+	.	ENST00000600737+ENST00000414982+ENST00000221249+ENST00000545201+ENST00000450331__exon_number_115__gene_id_ENSG00000268614+ENSG00000090674+ENSG00000032444		ENSG00000268614.ENSG00000090674.ENSG00000032444.114	1.32295409016923	7.23155209596709	7.66756220324144e-11	2.03876007294004e-08
ENSG00000114735.20	ENSG00000114735	ENSG00000114735_021	chr3	dexseq_prepare_annotation2.py	exon	50616252	50616357	.	+	.	ENST00000455834+ENST00000448997+ENST00000232854+ENST00000434410__exon_number_021__gene_id_ENSG00000114735	HEMK1	ENSG00000114735.20	-0.596226574490971	-7.20295045741603	7.6694032673051e-11	2.03876007294004e-08
ENSG00000185344.13	ENSG00000185344	ENSG00000185344_014	chr12	dexseq_prepare_annotation2.py	exon	124223506	124223560	.	+	.	ENST00000536426__exon_number_014__gene_id_ENSG00000185344	ATP6V0A2	ENSG00000185344.13	1.1153578920626	8.87616329941899	7.7462952059701e-11	2.05509829049065e-08
ENSG00000110046.35	ENSG00000110046	ENSG00000110046_036	chr11	dexseq_prepare_annotation2.py	exon	64678510	64678747	.	-	.	ENST00000421419+ENST00000418259+ENST00000377264__exon_number_036__gene_id_ENSG00000110046	ATG2A	ENSG00000110046.35	-0.511696459041516	-7.1002545904614	7.98912898347629e-11	2.11294621852035e-08
ENSG00000103653.43	ENSG00000103653	ENSG00000103653_044	chr15	dexseq_prepare_annotation2.py	exon	75094338	75094371	.	+	.	ENST00000309470+ENST00000564216+ENST00000220003+ENST00000569321+ENST00000567571+ENST00000439220+ENST00000568329+ENST00000563010__exon_number_044__gene_id_ENSG00000103653	CSK	ENSG00000103653.43	-0.543481320675325	-7.72422884870508	7.99607221851659e-11	2.11294621852035e-08
ENSG00000261218.ENSG00000197943.3	ENSG00000261218+ENSG00000197943	ENSG00000261218+ENSG00000197943_004	chr16	dexseq_prepare_annotation2.py	exon	81772702	81772707	.	+	.	ENST00000566191+ENST00000565272+ENST00000565054__exon_number_004__gene_id_ENSG00000261218+ENSG00000197943		ENSG00000261218.ENSG00000197943.3	-0.50474728513198	-6.87100489982347	8.05113351435176e-11	2.12328319321759e-08
ENSG00000074181.3	ENSG00000074181	ENSG00000074181_004	chr19	dexseq_prepare_annotation2.py	exon	15273276	15273373	.	-	.	ENST00000263388+ENST00000597756+ENST00000595514__exon_number_004__gene_id_ENSG00000074181	NOTCH3	ENSG00000074181.3	0.618694518435669	6.88677309019563	8.07902869600045e-11	2.12642909241509e-08
ENSG00000239961.ENSG00000250507.ENSG00000248166.ENSG00000187116.ENSG00000249654.29	ENSG00000239961+ENSG00000250507+ENSG00000248166+ENSG00000187116+ENSG00000249654	ENSG00000239961+ENSG00000250507+ENSG00000248166+ENSG00000187116+ENSG00000249654_030	chr19	dexseq_prepare_annotation2.py	exon	54845186	54845236	.	-	.	ENST00000507363+ENST00000291759__exon_number_030__gene_id_ENSG00000239961+ENSG00000250507+ENSG00000248166+ENSG00000187116+ENSG00000249654		ENSG00000239961.ENSG00000250507.ENSG00000248166.ENSG00000187116.ENSG00000249654.29	0.574128643434914	7.07158364479841	8.36949977641517e-11	2.19853717894033e-08
ENSG00000078098.27	ENSG00000078098	ENSG00000078098_028	chr2	dexseq_prepare_annotation2.py	exon	163057076	163057129	.	-	.	ENST00000443424+ENST00000465088+ENST00000188790__exon_number_028__gene_id_ENSG00000078098	FAP	ENSG00000078098.27	0.41011711226113	7.12816352108053	8.66143597890895e-11	2.27074548249424e-08
ENSG00000175287.ENSG00000095319.ENSG00000251184.36	ENSG00000175287+ENSG00000095319+ENSG00000251184	ENSG00000175287+ENSG00000095319+ENSG00000251184_037	chr9	dexseq_prepare_annotation2.py	exon	131703988	131704316	.	+	.	ENST00000421063+ENST00000412476+ENST00000419872+ENST00000353176+ENST00000442837+ENST00000372592+ENST00000308941__exon_number_037__gene_id_ENSG00000175287+ENSG00000095319+ENSG00000251184		ENSG00000175287.ENSG00000095319.ENSG00000251184.36	-1.63796018763256	-6.95164458960545	8.91786857566118e-11	2.3333804612478e-08
ENSG00000161813.58	ENSG00000161813	ENSG00000161813_059	chr12	dexseq_prepare_annotation2.py	exon	50873780	50873787	.	+	.	ENST00000398473__exon_number_059__gene_id_ENSG00000161813	LARP4	ENSG00000161813.58	-0.755029119957247	-7.88863745736658	9.0536880741691e-11	2.3642730027567e-08
ENSG00000166349.6	ENSG00000166349	ENSG00000166349_007	chr11	dexseq_prepare_annotation2.py	exon	36584935	36585048	.	+	.	ENST00000534663__exon_number_007__gene_id_ENSG00000166349	RAG1	ENSG00000166349.6	0.627813264052526	7.69180466613866	9.14222692611468e-11	2.38272196525808e-08
ENSG00000143669.72	ENSG00000143669	ENSG00000143669_073	chr1	dexseq_prepare_annotation2.py	exon	235996962	235996967	.	-	.	ENST00000489585+ENST00000389793+ENST00000465349+ENST00000468626+ENST00000468107+ENST00000536965__exon_number_073__gene_id_ENSG00000143669	LYST	ENSG00000143669.72	-0.560617926627707	-7.05111711312203	9.31030088825072e-11	2.42178746601195e-08
ENSG00000187736.ENSG00000213901.50	ENSG00000187736+ENSG00000213901	ENSG00000187736+ENSG00000213901_051	chr2	dexseq_prepare_annotation2.py	exon	220033142	220033358	.	-	.	ENST00000497918+ENST00000318673__exon_number_051__gene_id_ENSG00000187736+ENSG00000213901		ENSG00000187736.ENSG00000213901.50	0.442842746059059	6.82708217924287	9.48840842634117e-11	2.46330550219989e-08
ENSG00000224743.3	ENSG00000224743	ENSG00000224743_004	chr13	dexseq_prepare_annotation2.py	exon	31457391	31457472	.	-	.	ENST00000592950+ENST00000588726+ENST00000585870__exon_number_004__gene_id_ENSG00000224743	TEX26-AS1	ENSG00000224743.3	-0.457426019420105	-6.96549462140015	9.54169764544748e-11	2.47232068894619e-08
ENSG00000142178.11	ENSG00000142178	ENSG00000142178_012	chr21	dexseq_prepare_annotation2.py	exon	44841680	44841853	.	-	.	ENST00000478426__exon_number_012__gene_id_ENSG00000142178	SIK1	ENSG00000142178.11	-0.837658746293025	-7.47311330912877	9.57254409149395e-11	2.47549707698885e-08
ENSG00000150712.20	ENSG00000150712	ENSG00000150712_021	chr5	dexseq_prepare_annotation2.py	exon	32276788	32276848	.	-	.	ENST00000280285+ENST00000264934+ENST00000513622+ENST00000382142__exon_number_021__gene_id_ENSG00000150712	MTMR12	ENSG00000150712.20	-0.58779227877406	-7.21343326545153	9.7412750267755e-11	2.5108960737152e-08
ENSG00000104419.70	ENSG00000104419	ENSG00000104419_071	chr8	dexseq_prepare_annotation2.py	exon	134309986	134310201	.	-	.	ENST00000519228__exon_number_071__gene_id_ENSG00000104419	NDRG1	ENSG00000104419.70	-0.686423566760572	-6.82234735600777	9.74713562828602e-11	2.5108960737152e-08
ENSG00000148337.55	ENSG00000148337	ENSG00000148337_056	chr9	dexseq_prepare_annotation2.py	exon	130952724	130952746	.	-	.	ENST00000474442__exon_number_056__gene_id_ENSG00000148337	CIZ1	ENSG00000148337.55	-0.458324809741739	-6.76575303190638	9.88231062774459e-11	2.54080311141632e-08
ENSG00000264594.ENSG00000204580.141	ENSG00000264594+ENSG00000204580	ENSG00000264594+ENSG00000204580_142	chr6	dexseq_prepare_annotation2.py	exon	30867618	30867824	.	+	.	ENST00000454612+ENST00000376575+ENST00000376567+ENST00000376570+ENST00000452441+ENST00000446312+ENST00000376568+ENST00000376569+ENST00000324771__exon_number_142__gene_id_ENSG00000264594+ENSG00000204580		ENSG00000264594.ENSG00000204580.141	-0.632232475103562	-7.17747219234586	1.00103371450449e-10	2.56876052276343e-08
ENSG00000036448.6	ENSG00000036448	ENSG00000036448_007	chr8	dexseq_prepare_annotation2.py	exon	2007274	2007366	.	+	.	ENST00000262113__exon_number_007__gene_id_ENSG00000036448	MYOM2	ENSG00000036448.6	-0.595536059324125	-6.84822995490863	1.00311132052451e-10	2.56914170728414e-08
ENSG00000055163.90	ENSG00000055163	ENSG00000055163_091	chr5	dexseq_prepare_annotation2.py	exon	156820238	156820241	.	+	.	ENST00000523969+ENST00000541131+ENST00000347377+ENST00000318218+ENST00000519663+ENST00000521420+ENST00000377576+ENST00000435847+ENST00000523383__exon_number_091__gene_id_ENSG00000055163	CYFIP2	ENSG00000055163.90	0.470560500790541	6.92882250655988	1.08112758244597e-10	2.76364016425599e-08
ENSG00000103657.108	ENSG00000103657	ENSG00000103657_109	chr15	dexseq_prepare_annotation2.py	exon	64126088	64126114	.	-	.	ENST00000559886+ENST00000561400+ENST00000560462+ENST00000558532__exon_number_109__gene_id_ENSG00000103657	HERC1	ENSG00000103657.108	-0.632686463543979	-6.8260449541459	1.08494669063638e-10	2.76808975489739e-08
ENSG00000068971	ENSG00000068971	ENSG00000068971_001	chr11	dexseq_prepare_annotation2.py	exon	64685025	64685070	.	+	.	ENST00000413292__exon_number_001__gene_id_ENSG00000068971	PPP2R5B	ENSG00000068971	0.698693878846204	7.57193866386597	1.09004126902319e-10	2.77577029158276e-08
ENSG00000149761.ENSG00000110011	ENSG00000149761+ENSG00000110011	ENSG00000149761+ENSG00000110011_001	chr11	dexseq_prepare_annotation2.py	exon	63993413	63993739	.	+	.	ENST00000539325__exon_number_001__gene_id_ENSG00000149761+ENSG00000110011		ENSG00000149761.ENSG00000110011	0.407337409255747	6.9385917396699	1.10230721388007e-10	2.80164841701835e-08
ENSG00000108883.19	ENSG00000108883	ENSG00000108883_020	chr17	dexseq_prepare_annotation2.py	exon	42934490	42934525	.	-	.	ENST00000590977+ENST00000592576+ENST00000591382+ENST00000586276+ENST00000426333+ENST00000590367+ENST00000588340+ENST00000402521__exon_number_020__gene_id_ENSG00000108883	EFTUD2	ENSG00000108883.19	-0.787797937139278	-7.15209349101423	1.1342114480277e-10	2.87724599732909e-08
ENSG00000145934.16	ENSG00000145934	ENSG00000145934_017	chr5	dexseq_prepare_annotation2.py	exon	167474432	167474467	.	+	.	ENST00000518693+ENST00000519204+ENST00000518659+ENST00000545108+ENST00000403607__exon_number_017__gene_id_ENSG00000145934	TENM2	ENSG00000145934.16	0.743064292148223	7.38028452859946	1.13977238477269e-10	2.88585600715612e-08
ENSG00000163539.27	ENSG00000163539	ENSG00000163539_028	chr3	dexseq_prepare_annotation2.py	exon	33602369	33602463	.	-	.	ENST00000539981+ENST00000461133+ENST00000399362+ENST00000480013+ENST00000468888+ENST00000307312+ENST00000359576__exon_number_028__gene_id_ENSG00000163539	CLASP2	ENSG00000163539.27	-0.684581001700618	-6.7869017599566	1.14608069724527e-10	2.89632207475943e-08
ENSG00000159842.13	ENSG00000159842	ENSG00000159842_014	chr17	dexseq_prepare_annotation2.py	exon	910509	910552	.	-	.	ENST00000291107+ENST00000544583+ENST00000571797+ENST00000573559+ENST00000302538+ENST00000572650+ENST00000574437+ENST00000572585+ENST00000536794+ENST00000543210+ENST00000570688__exon_number_014__gene_id_ENSG00000159842	ABR	ENSG00000159842.13	0.442461981008915	6.97374647667362	1.16127002533321e-10	2.92914968264966e-08
ENSG00000068878.14	ENSG00000068878	ENSG00000068878_015	chr2	dexseq_prepare_annotation2.py	exon	54114396	54114453	.	-	.	ENST00000421748+ENST00000389993+ENST00000404125+ENST00000476586__exon_number_015__gene_id_ENSG00000068878	PSME4	ENSG00000068878.14	-1.02880130123296	-7.3746514478758	1.16915917330205e-10	2.94347425065292e-08
ENSG00000177479.50	ENSG00000177479	ENSG00000177479_051	chr3	dexseq_prepare_annotation2.py	exon	49008138	49008146	.	+	.	ENST00000482342+ENST00000465217__exon_number_051__gene_id_ENSG00000177479	ARIH2	ENSG00000177479.50	0.506698089384697	6.79097048952865	1.21277024367031e-10	3.04750856268406e-08
ENSG00000125462.60	ENSG00000125462	ENSG00000125462_061	chr1	dexseq_prepare_annotation2.py	exon	156399341	156399371	.	-	.	ENST00000497824__exon_number_061__gene_id_ENSG00000125462	C1orf61	ENSG00000125462.60	0.500286404922684	6.89313193098148	1.22457597603214e-10	3.07137953039429e-08
ENSG00000141519.16	ENSG00000141519	ENSG00000141519_017	chr17	dexseq_prepare_annotation2.py	exon	78021078	78021107	.	+	.	ENST00000269318+ENST00000397545+ENST00000374876+ENST00000576241+ENST00000374877__exon_number_017__gene_id_ENSG00000141519	CCDC40	ENSG00000141519.16	-0.868661487241387	-7.13496830698755	1.2338539669455e-10	3.08883280398062e-08
ENSG00000161692.13	ENSG00000161692	ENSG00000161692_014	chr17	dexseq_prepare_annotation2.py	exon	42808384	42808528	.	+	.	ENST00000525140+ENST00000531699+ENST00000528766+ENST00000528353+ENST00000532789__exon_number_014__gene_id_ENSG00000161692	DBF4B	ENSG00000161692.13	-1.2077200001383	-7.92408855638783	1.25258049308172e-10	3.12631715035888e-08
ENSG00000163482.27	ENSG00000163482	ENSG00000163482_028	chr2	dexseq_prepare_annotation2.py	exon	219549808	219549951	.	+	.	ENST00000392105+ENST00000392106+ENST00000295709+ENST00000440309+ENST00000414413+ENST00000470568+ENST00000422778__exon_number_028__gene_id_ENSG00000163482	STK36	ENSG00000163482.27	0.444206407451444	6.9434448821781	1.25352216779544e-10	3.12631715035888e-08
ENSG00000207945.ENSG00000100124.19	ENSG00000207945+ENSG00000100124	ENSG00000207945+ENSG00000100124_020	chr22	dexseq_prepare_annotation2.py	exon	38229924	38230735	.	-	.	ENST00000498417__exon_number_020__gene_id_ENSG00000207945+ENSG00000100124		ENSG00000207945.ENSG00000100124.19	-1.23293917114494	-7.53417151580923	1.27934211396766e-10	3.18474882393134e-08
ENSG00000185811.19	ENSG00000185811	ENSG00000185811_020	chr7	dexseq_prepare_annotation2.py	exon	50450238	50450405	.	+	.	ENST00000439701+ENST00000438033+ENST00000357364+ENST00000331340+ENST00000343574+ENST00000471793+ENST00000440768+ENST00000359197__exon_number_020__gene_id_ENSG00000185811	IKZF1	ENSG00000185811.19	0.618918157161888	7.59930283601381	1.33961094437077e-10	3.32855830563888e-08
ENSG00000166887.40	ENSG00000166887	ENSG00000166887_041	chr15	dexseq_prepare_annotation2.py	exon	42476390	42476714	.	-	.	ENST00000570062__exon_number_041__gene_id_ENSG00000166887	VPS39	ENSG00000166887.40	1.72823648692757	7.03989683727347	1.35486115412091e-10	3.36018181316531e-08
ENSG00000180448.6	ENSG00000180448	ENSG00000180448_007	chr19	dexseq_prepare_annotation2.py	exon	1067497	1067673	.	+	.	ENST00000586866__exon_number_007__gene_id_ENSG00000180448	HMHA1	ENSG00000180448.6	-1.26470014068699	-6.89767243212853	1.37218239185252e-10	3.39681455630688e-08
ENSG00000089053.27	ENSG00000089053	ENSG00000089053_028	chr12	dexseq_prepare_annotation2.py	exon	121766576	121766638	.	-	.	ENST00000535463__exon_number_028__gene_id_ENSG00000089053	ANAPC5	ENSG00000089053.27	-0.504086961294747	-6.95372710799815	1.40781655088282e-10	3.47856059486318e-08
ENSG00000059758.8	ENSG00000059758	ENSG00000059758_009	chr12	dexseq_prepare_annotation2.py	exon	96677412	96677423	.	-	.	ENST00000550971+ENST00000542666+ENST00000261211+ENST00000543119__exon_number_009__gene_id_ENSG00000059758	CDK17	ENSG00000059758.8	1.16103356852313	6.96587560064056	1.44894581198012e-10	3.57355652195046e-08
ENSG00000126226.41	ENSG00000126226	ENSG00000126226_042	chr13	dexseq_prepare_annotation2.py	exon	113862967	113862980	.	-	.	ENST00000375477+ENST00000246505+ENST00000337344+ENST00000375479__exon_number_042__gene_id_ENSG00000126226	PCID2	ENSG00000126226.41	0.445664831336829	6.94081655025958	1.5058030447778e-10	3.7069196914335e-08
ENSG00000115421.11	ENSG00000115421	ENSG00000115421_012	chr2	dexseq_prepare_annotation2.py	exon	61002169	61002258	.	+	.	ENST00000496283+ENST00000238714+ENST00000453839+ENST00000414060__exon_number_012__gene_id_ENSG00000115421	PAPOLG	ENSG00000115421.11	0.506334944799557	6.97666198440693	1.51038646604778e-10	3.71134280322341e-08
ENSG00000075420.15	ENSG00000075420	ENSG00000075420_016	chr3	dexseq_prepare_annotation2.py	exon	171905009	171905088	.	+	.	ENST00000421757__exon_number_016__gene_id_ENSG00000075420	FNDC3B	ENSG00000075420.15	-1.58859702821433	-7.56816316008286	1.52342061251451e-10	3.73647662238111e-08
ENSG00000173692.22	ENSG00000173692	ENSG00000173692_023	chr2	dexseq_prepare_annotation2.py	exon	231948281	231948477	.	+	.	ENST00000308696+ENST00000373635+ENST00000409643+ENST00000447633+ENST00000431051__exon_number_023__gene_id_ENSG00000173692	PSMD1	ENSG00000173692.22	-1.48696086784751	-7.36628878339309	1.53699261386043e-10	3.76283480342915e-08
ENSG00000140443.42	ENSG00000140443	ENSG00000140443_043	chr15	dexseq_prepare_annotation2.py	exon	99467866	99467913	.	+	.	ENST00000558762+ENST00000560972+ENST00000268035__exon_number_043__gene_id_ENSG00000140443	IGF1R	ENSG00000140443.42	-0.429042262428385	-6.78756221902465	1.54867182607531e-10	3.78447087098232e-08
ENSG00000010327.56	ENSG00000010327	ENSG00000010327_057	chr3	dexseq_prepare_annotation2.py	exon	52552328	52552375	.	+	.	ENST00000321725+ENST00000461325__exon_number_057__gene_id_ENSG00000010327	STAB1	ENSG00000010327.56	-0.481898243625628	-7.01112673797997	1.56686967456374e-10	3.8219280243237e-08
ENSG00000166535.26	ENSG00000166535	ENSG00000166535_027	chr12	dexseq_prepare_annotation2.py	exon	9001316	9001391	.	+	.	ENST00000541459+ENST00000539547+ENST00000545692+ENST00000540049+ENST00000299698__exon_number_027__gene_id_ENSG00000166535	A2ML1	ENSG00000166535.26	-0.814681414726182	-6.98714570425857	1.58647365047157e-10	3.8626717960412e-08
ENSG00000168389.28	ENSG00000168389	ENSG00000168389_029	chr1	dexseq_prepare_annotation2.py	exon	40434365	40434417	.	+	.	ENST00000420632+ENST00000483824+ENST00000372809+ENST00000480630+ENST00000372811__exon_number_029__gene_id_ENSG00000168389	MFSD2A	ENSG00000168389.28	-0.410888071764839	-6.98481583827808	1.60540375589214e-10	3.90162915353049e-08
ENSG00000128438.ENSG00000240505.22	ENSG00000128438+ENSG00000240505	ENSG00000128438+ENSG00000240505_023	chr17	dexseq_prepare_annotation2.py	exon	16835744	16835819	.	-	.	ENST00000584950+ENST00000424239+ENST00000261651+ENST00000437538+ENST00000582764__exon_number_023__gene_id_ENSG00000128438+ENSG00000240505		ENSG00000128438.ENSG00000240505.22	-0.818346426162287	-7.73608842186933	1.63570685681036e-10	3.9680341511268e-08
ENSG00000253729.25	ENSG00000253729	ENSG00000253729_026	chr8	dexseq_prepare_annotation2.py	exon	48713354	48713547	.	-	.	ENST00000314191+ENST00000523565+ENST00000518216+ENST00000338368__exon_number_026__gene_id_ENSG00000253729	PRKDC	ENSG00000253729.25	-0.315095786489379	-6.60844366007547	1.6620539943712e-10	4.02461841862456e-08
ENSG00000204822.ENSG00000135637.28	ENSG00000204822+ENSG00000135637	ENSG00000204822+ENSG00000135637_029	chr2	dexseq_prepare_annotation2.py	exon	74708350	74708382	.	-	.	ENST00000474681+ENST00000454193+ENST00000471713+ENST00000290418+ENST00000393965+ENST00000497232__exon_number_029__gene_id_ENSG00000204822+ENSG00000135637		ENSG00000204822.ENSG00000135637.28	0.423735387282232	7.16581064820679	1.6952399431082e-10	4.09752723889462e-08
ENSG00000094914.36	ENSG00000094914	ENSG00000094914_037	chr12	dexseq_prepare_annotation2.py	exon	53709208	53709210	.	-	.	ENST00000549450+ENST00000549983+ENST00000552161+ENST00000394384+ENST00000547238+ENST00000546562+ENST00000552876+ENST00000551724+ENST00000209873+ENST00000548258+ENST00000547757+ENST00000549821__exon_number_037__gene_id_ENSG00000094914	AAAS	ENSG00000094914.36	-0.417538413235532	-6.84183866588336	1.72525738549584e-10	4.16252724379931e-08
ENSG00000148337.72	ENSG00000148337	ENSG00000148337_073	chr9	dexseq_prepare_annotation2.py	exon	130954134	130954376	.	-	.	ENST00000538431__exon_number_073__gene_id_ENSG00000148337	CIZ1	ENSG00000148337.72	-0.31531913698796	-6.66777368378136	1.74141553004115e-10	4.19391431657161e-08
ENSG00000197818.10	ENSG00000197818	ENSG00000197818_011	chr20	dexseq_prepare_annotation2.py	exon	48466116	48466217	.	+	.	ENST00000539601+ENST00000361573+ENST00000417961+ENST00000541138__exon_number_011__gene_id_ENSG00000197818	SLC9A8	ENSG00000197818.10	0.90723150856989	7.39435439348008	1.75402285105784e-10	4.21665193730566e-08
ENSG00000231887.ENSG00000256682.ENSG00000212127.ENSG00000111215.61	ENSG00000231887+ENSG00000256682+ENSG00000212127+ENSG00000111215	ENSG00000231887+ENSG00000256682+ENSG00000212127+ENSG00000111215_062	chr12	dexseq_prepare_annotation2.py	exon	11324198	11324207	.	-	.	ENST00000535024+ENST00000546265__exon_number_062__gene_id_ENSG00000231887+ENSG00000256682+ENSG00000212127+ENSG00000111215		ENSG00000231887.ENSG00000256682.ENSG00000212127.ENSG00000111215.61	0.550441948020342	7.71630188187566	1.76620897515542e-10	4.23829689225539e-08
ENSG00000135250.2	ENSG00000135250	ENSG00000135250_003	chr7	dexseq_prepare_annotation2.py	exon	104755834	104755950	.	-	.	ENST00000493638+ENST00000465072__exon_number_003__gene_id_ENSG00000135250	SRPK2	ENSG00000135250.2	-0.565862172746638	-6.95818317069872	1.83832320906833e-10	4.40341228969297e-08
ENSG00000231887.ENSG00000256682.ENSG00000212127.ENSG00000111215.7	ENSG00000231887+ENSG00000256682+ENSG00000212127+ENSG00000111215	ENSG00000231887+ENSG00000256682+ENSG00000212127+ENSG00000111215_008	chr12	dexseq_prepare_annotation2.py	exon	10999794	10999804	.	-	.	ENST00000536668+ENST00000539285+ENST00000228811+ENST00000535024+ENST00000539179__exon_number_008__gene_id_ENSG00000231887+ENSG00000256682+ENSG00000212127+ENSG00000111215		ENSG00000231887.ENSG00000256682.ENSG00000212127.ENSG00000111215.7	-0.648477041915831	-7.70345943744428	1.85644058149794e-10	4.4388260876926e-08
ENSG00000141480.55	ENSG00000141480	ENSG00000141480_056	chr17	dexseq_prepare_annotation2.py	exon	4624778	4624791	.	+	.	ENST00000575877+ENST00000412477+ENST00000346341__exon_number_056__gene_id_ENSG00000141480	ARRB2	ENSG00000141480.55	0.326604009984433	6.82633812379682	1.87452510914422e-10	4.47403456202395e-08
ENSG00000165138.30	ENSG00000165138	ENSG00000165138_031	chr9	dexseq_prepare_annotation2.py	exon	101558415	101558794	.	-	.	ENST00000375018+ENST00000353234+ENST00000471846__exon_number_031__gene_id_ENSG00000165138	ANKS6	ENSG00000165138.30	1.1858148603495	7.37248981945786	1.92835721233939e-10	4.59428518598519e-08
ENSG00000125462.59	ENSG00000125462	ENSG00000125462_060	chr1	dexseq_prepare_annotation2.py	exon	156399222	156399340	.	-	.	ENST00000497824+ENST00000469813__exon_number_060__gene_id_ENSG00000125462	C1orf61	ENSG00000125462.59	0.536241977637729	6.80814308482043	1.93636175680172e-10	4.60511777022518e-08
ENSG00000104490.14	ENSG00000104490	ENSG00000104490_015	chr8	dexseq_prepare_annotation2.py	exon	102731498	102731507	.	-	.	ENST00000311028+ENST00000522448+ENST00000220931+ENST00000522951+ENST00000520690+ENST00000520425+ENST00000521599+ENST00000518727+ENST00000395923+ENST00000519508__exon_number_015__gene_id_ENSG00000104490	NCALD	ENSG00000104490.14	0.660614298770005	6.78524354705188	1.94149762543633e-10	4.60910151966553e-08
ENSG00000008710.106	ENSG00000008710	ENSG00000008710_107	chr16	dexseq_prepare_annotation2.py	exon	2157806	2157883	.	-	.	ENST00000496574__exon_number_107__gene_id_ENSG00000008710	PKD1	ENSG00000008710.106	-1.01825594275411	-6.57749343167781	1.99621070325917e-10	4.72394477203162e-08
ENSG00000103671.25	ENSG00000103671	ENSG00000103671_026	chr15	dexseq_prepare_annotation2.py	exon	64706284	64706410	.	+	.	ENST00000261884__exon_number_026__gene_id_ENSG00000103671	TRIP4	ENSG00000103671.25	0.746455348769656	7.307128917467	1.99696721503353e-10	4.72394477203162e-08
ENSG00000104365.51	ENSG00000104365	ENSG00000104365_052	chr8	dexseq_prepare_annotation2.py	exon	42178224	42178252	.	+	.	ENST00000519938+ENST00000520201__exon_number_052__gene_id_ENSG00000104365	IKBKB	ENSG00000104365.51	0.390233152826137	6.68622036141614	2.02574253649219e-10	4.78351802752778e-08
ENSG00000103653.2	ENSG00000103653	ENSG00000103653_003	chr15	dexseq_prepare_annotation2.py	exon	75074490	75074844	.	+	.	ENST00000220003__exon_number_003__gene_id_ENSG00000103653	CSK	ENSG00000103653.2	0.666188882185265	7.49837527982389	2.03203079548884e-10	4.78987421900885e-08
ENSG00000181381.59	ENSG00000181381	ENSG00000181381_060	chr4	dexseq_prepare_annotation2.py	exon	169401346	169401449	.	-	.	ENST00000505696__exon_number_060__gene_id_ENSG00000181381	DDX60L	ENSG00000181381.59	0.78984058027047	7.09102862646933	2.05371826175952e-10	4.83244261165007e-08
ENSG00000104218.10	ENSG00000104218	ENSG00000104218_011	chr8	dexseq_prepare_annotation2.py	exon	68004038	68004104	.	+	.	ENST00000519163+ENST00000519701+ENST00000521919+ENST00000412460__exon_number_011__gene_id_ENSG00000104218	CSPP1	ENSG00000104218.10	0.500419099857754	6.97494460372388	2.1077038780662e-10	4.95072504734981e-08
ENSG00000180448.2	ENSG00000180448	ENSG00000180448_003	chr19	dexseq_prepare_annotation2.py	exon	1067174	1067315	.	+	.	ENST00000313093__exon_number_003__gene_id_ENSG00000180448	HMHA1	ENSG00000180448.2	-1.14095872169914	-6.81284256856936	2.15633000048714e-10	5.05602439779714e-08
ENSG00000074071	ENSG00000074071	ENSG00000074071_001	chr16	dexseq_prepare_annotation2.py	exon	1821891	1821896	.	-	.	ENST00000397375+ENST00000177742__exon_number_001__gene_id_ENSG00000074071	MRPS34	ENSG00000074071	-0.41445703677319	-7.77381260001436	2.19570265966755e-10	5.13929483158495e-08
ENSG00000117724.13	ENSG00000117724	ENSG00000117724_014	chr1	dexseq_prepare_annotation2.py	exon	214811209	214811344	.	+	.	ENST00000366955__exon_number_014__gene_id_ENSG00000117724	CENPF	ENSG00000117724.13	-1.97059375901735	-7.33972220646884	2.22245372479422e-10	5.18208676620769e-08
ENSG00000154175.74	ENSG00000154175	ENSG00000154175_075	chr3	dexseq_prepare_annotation2.py	exon	100566446	100566517	.	-	.	ENST00000533855+ENST00000284322+ENST00000471714+ENST00000495063+ENST00000528490__exon_number_075__gene_id_ENSG00000154175	ABI3BP	ENSG00000154175.74	0.488698809595261	6.69758344393091	2.22411988918915e-10	5.18208676620769e-08
ENSG00000226995.14	ENSG00000226995	ENSG00000226995_015	chr20	dexseq_prepare_annotation2.py	exon	5414917	5414930	.	-	.	ENST00000600157+ENST00000420529+ENST00000422352__exon_number_015__gene_id_ENSG00000226995	LINC00658	ENSG00000226995.14	0.778033670461695	7.28260674182782	2.22565803701038e-10	5.18208676620769e-08
ENSG00000078098	ENSG00000078098	ENSG00000078098_001	chr2	dexseq_prepare_annotation2.py	exon	163027194	163027194	.	-	.	ENST00000422436+ENST00000462608__exon_number_001__gene_id_ENSG00000078098	FAP	ENSG00000078098	-0.456451703976951	-6.93915210385727	2.25194172011955e-10	5.23413351181924e-08
ENSG00000187736.ENSG00000213901.56	ENSG00000187736+ENSG00000213901	ENSG00000187736+ENSG00000213901_057	chr2	dexseq_prepare_annotation2.py	exon	220033751	220033824	.	-	.	ENST00000414999+ENST00000421779+ENST00000396775+ENST00000318673+ENST00000455516+ENST00000295738+ENST00000465580+ENST00000409878+ENST00000430764+ENST00000409370+ENST00000497918+ENST00000498327__exon_number_057__gene_id_ENSG00000187736+ENSG00000213901		ENSG00000187736.ENSG00000213901.56	0.424028791223843	6.67204897188152	2.2763046068354e-10	5.28154222722901e-08
ENSG00000257062.ENSG00000111700.ENSG00000134538.ENSG00000205754.ENSG00000257046.51	ENSG00000257062+ENSG00000111700+ENSG00000134538+ENSG00000205754+ENSG00000257046	ENSG00000257062+ENSG00000111700+ENSG00000134538+ENSG00000205754+ENSG00000257046_052	chr12	dexseq_prepare_annotation2.py	exon	21279052	21279191	.	+	.	ENST00000590779+ENST00000592513+ENST00000593147+ENST00000585342__exon_number_052__gene_id_ENSG00000257062+ENSG00000111700+ENSG00000134538+ENSG00000205754+ENSG00000257046		ENSG00000257062.ENSG00000111700.ENSG00000134538.ENSG00000205754.ENSG00000257046.51	-0.608944177052056	-6.77295683596894	2.33887950082463e-10	5.4172923617274e-08
ENSG00000238542.ENSG00000163492.ENSG00000155657.247	ENSG00000238542+ENSG00000163492+ENSG00000155657	ENSG00000238542+ENSG00000163492+ENSG00000155657_248	chr2	dexseq_prepare_annotation2.py	exon	179554017	179554100	.	-	.	ENST00000342992+ENST00000589042+ENST00000591111+ENST00000414766__exon_number_248__gene_id_ENSG00000238542+ENSG00000163492+ENSG00000155657		ENSG00000238542.ENSG00000163492.ENSG00000155657.247	0.753414750161149	6.46347136815289	2.3938486009065e-10	5.53498525203695e-08
ENSG00000085872.ENSG00000105085.ENSG00000269578.ENSG00000214046.ENSG00000127526.ENSG00000269058.ENSG00000141979.ENSG00000268790.127	ENSG00000085872+ENSG00000105085+ENSG00000269578+ENSG00000214046+ENSG00000127526+ENSG00000269058+ENSG00000141979+ENSG00000268790	ENSG00000085872+ENSG00000105085+ENSG00000269578+ENSG00000214046+ENSG00000127526+ENSG00000269058+ENSG00000141979+ENSG00000268790_128	chr19	dexseq_prepare_annotation2.py	exon	16763416	16763508	.	-	.	ENST00000487803+ENST00000358726__exon_number_128__gene_id_ENSG00000085872+ENSG00000105085+ENSG00000269578+ENSG00000214046+ENSG00000127526+ENSG00000269058+ENSG00000141979+ENSG00000268790		ENSG00000085872.ENSG00000105085.ENSG00000269578.ENSG00000214046.ENSG00000127526.ENSG00000269058.ENSG00000141979.ENSG00000268790.127	-0.619436316823631	-6.58145962094457	2.40858169404079e-10	5.5535604941129e-08
ENSG00000148120.54	ENSG00000148120	ENSG00000148120_055	chr9	dexseq_prepare_annotation2.py	exon	97844857	97844874	.	+	.	ENST00000297979+ENST00000478473+ENST00000489562+ENST00000445181+ENST00000425634+ENST00000428313+ENST00000479161+ENST00000375315+ENST00000463372+ENST00000468164+ENST00000433691__exon_number_055__gene_id_ENSG00000148120	C9orf3	ENSG00000148120.54	-0.623870124404232	-6.72539832790436	2.41022215300775e-10	5.5535604941129e-08
ENSG00000148700.10	ENSG00000148700	ENSG00000148700_011	chr10	dexseq_prepare_annotation2.py	exon	111836763	111836876	.	+	.	ENST00000473669+ENST00000468345__exon_number_011__gene_id_ENSG00000148700	ADD3	ENSG00000148700.10	0.406341257610951	6.73561372590433	2.53993312441114e-10	5.84232872957167e-08
ENSG00000186522.21	ENSG00000186522	ENSG00000186522_022	chr2	dexseq_prepare_annotation2.py	exon	110332158	110332344	.	-	.	ENST00000415095+ENST00000397714+ENST00000397712+ENST00000486678+ENST00000461295+ENST00000437928+ENST00000493445+ENST00000356688+ENST00000334001__exon_number_022__gene_id_ENSG00000186522	SEPT10	ENSG00000186522.21	0.529874773354449	7.2491893997134	2.57979858805902e-10	5.92379578890151e-08
ENSG00000105397.64	ENSG00000105397	ENSG00000105397_065	chr19	dexseq_prepare_annotation2.py	exon	10491056	10491185	.	-	.	ENST00000530829+ENST00000531836+ENST00000525621+ENST00000529370__exon_number_065__gene_id_ENSG00000105397	TYK2	ENSG00000105397.64	-0.69957284929069	-7.01008101889429	2.61115510899912e-10	5.98547760019985e-08
ENSG00000168137.53	ENSG00000168137	ENSG00000168137_054	chr3	dexseq_prepare_annotation2.py	exon	9490072	9490158	.	+	.	ENST00000407969+ENST00000302463+ENST00000402198+ENST00000413704+ENST00000488236+ENST00000466242+ENST00000399686+ENST00000421188+ENST00000443339+ENST00000493918+ENST00000402466+ENST00000406341__exon_number_054__gene_id_ENSG00000168137	SETD5	ENSG00000168137.53	-0.397758374557022	-6.85083493857623	2.62254974508419e-10	6.00126800000099e-08
ENSG00000236581.13	ENSG00000236581	ENSG00000236581_014	chr13	dexseq_prepare_annotation2.py	exon	33845641	33845698	.	+	.	ENST00000609536+ENST00000609788+ENST00000609233+ENST00000608205+ENST00000609995+ENST00000609608+ENST00000608496+ENST00000609137+ENST00000609335+ENST00000609351+ENST00000608695+ENST00000609790+ENST00000608175+ENST00000608315+ENST00000608981+ENST00000608539+ENST00000608197+ENST00000610218+ENST00000609615+ENST00000608628+ENST00000609167+ENST00000609997+ENST00000609061+ENST00000609063+ENST00000609108…	STARD13-AS	ENSG00000236581.13	-0.845825009611833	-6.69908825465731	2.6458985725749e-10	6.04431248360374e-08
ENSG00000142449.16	ENSG00000142449	ENSG00000142449_017	chr19	dexseq_prepare_annotation2.py	exon	8152944	8153063	.	-	.	ENST00000600128+ENST00000598269+ENST00000601739+ENST00000270509+ENST00000601281__exon_number_017__gene_id_ENSG00000142449	FBN3	ENSG00000142449.16	-0.948226040835297	-6.78038052262187	2.74709477515408e-10	6.26474022688007e-08
ENSG00000099251.2	ENSG00000099251	ENSG00000099251_003	chr10	dexseq_prepare_annotation2.py	exon	38645308	38645327	.	+	.	ENST00000374560+ENST00000277668+ENST00000494540__exon_number_003__gene_id_ENSG00000099251	HSD17B7P2	ENSG00000099251.2	0.366075230592865	7.18253908868045	2.77973156184996e-10	6.32833212202974e-08
ENSG00000143995.32	ENSG00000143995	ENSG00000143995_033	chr2	dexseq_prepare_annotation2.py	exon	66775075	66775151	.	+	.	ENST00000398506+ENST00000444274+ENST00000488550+ENST00000475239+ENST00000409517+ENST00000542964+ENST00000560281+ENST00000450027+ENST00000272369+ENST00000495021+ENST00000606455+ENST00000407092__exon_number_033__gene_id_ENSG00000143995	MEIS1	ENSG00000143995.32	-2.44117136856402	-7.3435890001372	2.86738178186081e-10	6.51673674215025e-08
ENSG00000132912.37	ENSG00000132912	ENSG00000132912_038	chr5	dexseq_prepare_annotation2.py	exon	150138199	150138252	.	-	.	ENST00000519313+ENST00000518015__exon_number_038__gene_id_ENSG00000132912	DCTN4	ENSG00000132912.37	0.65926837949376	6.90748057487471	2.94923296799423e-10	6.69134234941124e-08
ENSG00000185261.23	ENSG00000185261	ENSG00000185261_024	chr5	dexseq_prepare_annotation2.py	exon	93859635	93859803	.	-	.	ENST00000329378+ENST00000513200+ENST00000427991+ENST00000312498__exon_number_024__gene_id_ENSG00000185261	KIAA0825	ENSG00000185261.23	0.731498020182453	7.07910157059566	3.02820443726553e-10	6.85883155033096e-08
ENSG00000059758.39	ENSG00000059758	ENSG00000059758_040	chr12	dexseq_prepare_annotation2.py	exon	96793853	96794258	.	-	.	ENST00000261211+ENST00000543119__exon_number_040__gene_id_ENSG00000059758	CDK17	ENSG00000059758.39	-0.393473683166427	-6.82096693295576	3.05717977719073e-10	6.91270390332832e-08
ENSG00000163633.17	ENSG00000163633	ENSG00000163633_018	chr4	dexseq_prepare_annotation2.py	exon	87813363	87813434	.	-	.	ENST00000295898+ENST00000506308+ENST00000512468+ENST00000504371__exon_number_018__gene_id_ENSG00000163633	C4orf36	ENSG00000163633.17	-0.452504516495299	-6.92227525784603	3.08245464548092e-10	6.95804054474228e-08
ENSG00000198099.2	ENSG00000198099	ENSG00000198099_003	chr4	dexseq_prepare_annotation2.py	exon	100044832	100045514	.	-	.	ENST00000265512+ENST00000423445+ENST00000508393__exon_number_003__gene_id_ENSG00000198099	ADH4	ENSG00000198099.2	0.390639337312882	6.79570031712741	3.19580401710569e-10	7.20169838920732e-08
ENSG00000074181.12	ENSG00000074181	ENSG00000074181_013	chr19	dexseq_prepare_annotation2.py	exon	15284879	15285211	.	-	.	ENST00000263388__exon_number_013__gene_id_ENSG00000074181	NOTCH3	ENSG00000074181.12	0.617040520693718	6.63021552319345	3.36736928795962e-10	7.57550015438768e-08
ENSG00000105726.42	ENSG00000105726	ENSG00000105726_043	chr19	dexseq_prepare_annotation2.py	exon	19767469	19767541	.	-	.	ENST00000473243+ENST00000357324+ENST00000474955+ENST00000291503__exon_number_043__gene_id_ENSG00000105726	ATP13A1	ENSG00000105726.42	-0.500556151075178	-6.9854667008613	3.39801772057446e-10	7.62692891530261e-08
ENSG00000177479.49	ENSG00000177479	ENSG00000177479_050	chr3	dexseq_prepare_annotation2.py	exon	49008100	49008137	.	+	.	ENST00000465217+ENST00000356401+ENST00000495761+ENST00000449376+ENST00000482342+ENST00000452385+ENST00000490095__exon_number_050__gene_id_ENSG00000177479	ARIH2	ENSG00000177479.49	0.519940666544472	6.60661397211123	3.40457721884856e-10	7.62692891530261e-08
ENSG00000177479.25	ENSG00000177479	ENSG00000177479_026	chr3	dexseq_prepare_annotation2.py	exon	48965159	48965211	.	+	.	ENST00000430423+ENST00000463204+ENST00000470296+ENST00000452385+ENST00000356401+ENST00000484999+ENST00000449376+ENST00000452882+ENST00000466850+ENST00000420814+ENST00000449729__exon_number_026__gene_id_ENSG00000177479	ARIH2	ENSG00000177479.25	-0.4878337488242	-6.60646418858791	3.40740999437236e-10	7.62692891530261e-08
ENSG00000085552.23	ENSG00000085552	ENSG00000085552_024	chr1	dexseq_prepare_annotation2.py	exon	159906544	159906698	.	-	.	ENST00000368094+ENST00000361509+ENST00000476102__exon_number_024__gene_id_ENSG00000085552	IGSF9	ENSG00000085552.23	0.838767374211331	6.95092689071897	3.47283394480124e-10	7.76032714098277e-08
ENSG00000081479.31	ENSG00000081479	ENSG00000081479_032	chr2	dexseq_prepare_annotation2.py	exon	170038677	170038829	.	-	.	ENST00000263816+ENST00000461418__exon_number_032__gene_id_ENSG00000081479	LRP2	ENSG00000081479.31	-0.44635079600501	-6.83068169709228	3.50632743695556e-10	7.82204680705492e-08
ENSG00000059758.16	ENSG00000059758	ENSG00000059758_017	chr12	dexseq_prepare_annotation2.py	exon	96683036	96683065	.	-	.	ENST00000261211+ENST00000551484+ENST00000553042+ENST00000543119+ENST00000550971+ENST00000542666__exon_number_017__gene_id_ENSG00000059758	CDK17	ENSG00000059758.16	1.25064679251857	6.79317701270321	3.52509456366105e-10	7.85076286091876e-08
ENSG00000008710.99	ENSG00000008710	ENSG00000008710_100	chr16	dexseq_prepare_annotation2.py	exon	2156806	2156941	.	-	.	ENST00000487932+ENST00000415938+ENST00000483024+ENST00000569983+ENST00000486339+ENST00000496574+ENST00000568591+ENST00000423118+ENST00000565639+ENST00000262304+ENST00000483558+ENST00000483731__exon_number_100__gene_id_ENSG00000008710	PKD1	ENSG00000008710.99	-0.941605269272528	-6.47540148042364	3.63698742022352e-10	8.07671481625839e-08
ENSG00000091536.9	ENSG00000091536	ENSG00000091536_010	chr17	dexseq_prepare_annotation2.py	exon	18030105	18030179	.	+	.	ENST00000205890__exon_number_010__gene_id_ENSG00000091536	MYO15A	ENSG00000091536.9	0.612843435740076	6.5137680712283	3.63867885791144e-10	8.07671481625839e-08
ENSG00000099251.3	ENSG00000099251	ENSG00000099251_004	chr10	dexseq_prepare_annotation2.py	exon	38645328	38645382	.	+	.	ENST00000374560+ENST00000277668+ENST00000494540+ENST00000356314__exon_number_004__gene_id_ENSG00000099251	HSD17B7P2	ENSG00000099251.3	0.362933736933221	7.12105889106992	3.66414360817102e-10	8.11970565523836e-08
ENSG00000213413.ENSG00000066923.75	ENSG00000213413+ENSG00000066923	ENSG00000213413+ENSG00000066923_076	chr7	dexseq_prepare_annotation2.py	exon	99816959	99817023	.	+	.	ENST00000451963+ENST00000317271__exon_number_076__gene_id_ENSG00000213413+ENSG00000066923		ENSG00000213413.ENSG00000066923.75	0.486479000558592	6.52220655222434	3.71255840178842e-10	8.21332625429541e-08
ENSG00000187775.1	ENSG00000187775	ENSG00000187775_002	chr17	dexseq_prepare_annotation2.py	exon	76419781	76419985	.	-	.	ENST00000389840+ENST00000591369+ENST00000585328+ENST00000590227__exon_number_002__gene_id_ENSG00000187775	DNAH17	ENSG00000187775.1	0.310782213563061	6.48678965350245	3.77003426693775e-10	8.32664898349979e-08
ENSG00000163157.ENSG00000163159.4	ENSG00000163157+ENSG00000163159	ENSG00000163157+ENSG00000163159_005	chr1	dexseq_prepare_annotation2.py	exon	151143396	151143535	.	-	.	ENST00000466891+ENST00000416280+ENST00000491094+ENST00000463543+ENST00000295314__exon_number_005__gene_id_ENSG00000163157+ENSG00000163159		ENSG00000163157.ENSG00000163159.4	-0.939071187010542	-6.99189361546535	3.84613916713086e-10	8.47451634052776e-08
ENSG00000123843.19	ENSG00000123843	ENSG00000123843_020	chr1	dexseq_prepare_annotation2.py	exon	207271535	207271609	.	+	.	ENST00000367076+ENST00000469326+ENST00000367078+ENST00000470767+ENST00000243611+ENST00000391923__exon_number_020__gene_id_ENSG00000123843	C4BPB	ENSG00000123843.19	0.647138074521447	7.75213523897277	3.84971008328462e-10	8.47451634052776e-08
ENSG00000145362.29	ENSG00000145362	ENSG00000145362_030	chr4	dexseq_prepare_annotation2.py	exon	114195608	114195805	.	+	.	ENST00000357077+ENST00000503271+ENST00000394537+ENST00000264366+ENST00000506722+ENST00000503423+ENST00000504454__exon_number_030__gene_id_ENSG00000145362	ANK2	ENSG00000145362.29	-0.41600601570095	-6.59751745773062	3.86894167347808e-10	8.50279737649313e-08
ENSG00000236581.16	ENSG00000236581	ENSG00000236581_017	chr13	dexseq_prepare_annotation2.py	exon	33848073	33848113	.	+	.	ENST00000609137+ENST00000608060+ENST00000609536+ENST00000609615+ENST00000609788+ENST00000609995+ENST00000609588+ENST00000609233+ENST00000609063+ENST00000608197+ENST00000608205+ENST00000608981+ENST00000609608+ENST00000607935+ENST00000609997+ENST00000608496__exon_number_017__gene_id_ENSG00000236581	STARD13-AS	ENSG00000236581.16	-0.859178668828214	-6.62512607634868	3.95907387646578e-10	8.67900205793223e-08
ENSG00000236581.20	ENSG00000236581	ENSG00000236581_021	chr13	dexseq_prepare_annotation2.py	exon	33849919	33849984	.	+	.	ENST00000609788+ENST00000609063+ENST00000609335+ENST00000607944+ENST00000608803+ENST00000608695+ENST00000608981+ENST00000609995+ENST00000608197+ENST00000609615+ENST00000607935+ENST00000608628+ENST00000608060+ENST00000608496__exon_number_021__gene_id_ENSG00000236581	STARD13-AS	ENSG00000236581.20	-1.00076707497871	-6.62498300673871	3.96215169673061e-10	8.67900205793223e-08
ENSG00000204673.21	ENSG00000204673	ENSG00000204673_022	chr19	dexseq_prepare_annotation2.py	exon	50381427	50381613	.	-	.	ENST00000482622+ENST00000391830__exon_number_022__gene_id_ENSG00000204673	AKT1S1	ENSG00000204673.21	0.77058937859123	7.73900644354965	4.03548091004927e-10	8.82511302268099e-08
ENSG00000181135.65	ENSG00000181135	ENSG00000181135_066	chr8	dexseq_prepare_annotation2.py	exon	144791423	144791478	.	+	.	ENST00000527561+ENST00000508587__exon_number_066__gene_id_ENSG00000181135	ZNF707	ENSG00000181135.65	-0.757076066134126	-6.84307511470533	4.05974103977723e-10	8.86361264620608e-08
ENSG00000108387.6	ENSG00000108387	ENSG00000108387_007	chr17	dexseq_prepare_annotation2.py	exon	56597787	56597846	.	-	.	ENST00000426861+ENST00000457347+ENST00000393086+ENST00000317268+ENST00000583114+ENST00000584488+ENST00000582270+ENST00000317256+ENST00000412945+ENST00000580796+ENST00000579371+ENST00000580844+ENST00000583273+ENST00000577440__exon_number_007__gene_id_ENSG00000108387	SEPT4	ENSG00000108387.6	0.343444714784865	6.78252112704678	4.06923607921668e-10	8.86980245934791e-08
ENSG00000126005.ENSG00000088298.ENSG00000261582.ENSG00000242372.52	ENSG00000126005+ENSG00000088298+ENSG00000261582+ENSG00000242372	ENSG00000126005+ENSG00000088298+ENSG00000261582+ENSG00000242372_053	chr20	dexseq_prepare_annotation2.py	exon	33871979	33872064	.	-	.	ENST00000374450+ENST00000374436+ENST00000374443+ENST00000415116+ENST00000447927+ENST00000462894+ENST00000456600__exon_number_053__gene_id_ENSG00000126005+ENSG00000088298+ENSG00000261582+ENSG00000242372		ENSG00000126005.ENSG00000088298.ENSG00000261582.ENSG00000242372.52	-0.68222675237715	-6.59662410320044	4.22505219001008e-10	9.19439012610675e-08
ENSG00000059758.11	ENSG00000059758	ENSG00000059758_012	chr12	dexseq_prepare_annotation2.py	exon	96679821	96679926	.	-	.	ENST00000550971+ENST00000549899+ENST00000542666+ENST00000261211+ENST00000543119__exon_number_012__gene_id_ENSG00000059758	CDK17	ENSG00000059758.11	1.0331133062521	6.75196567611256	4.35198359099105e-10	9.45516356658694e-08
ENSG00000215018	ENSG00000215018	ENSG00000215018_001	chr7	dexseq_prepare_annotation2.py	exon	7395834	7396198	.	-	.	ENST00000430711__exon_number_001__gene_id_ENSG00000215018	COL28A1	ENSG00000215018	0.704002119767499	6.78240456447478	4.47179978100494e-10	9.69965417970716e-08
ENSG00000166887.45	ENSG00000166887	ENSG00000166887_046	chr15	dexseq_prepare_annotation2.py	exon	42483323	42483365	.	-	.	ENST00000570062+ENST00000348544+ENST00000318006__exon_number_046__gene_id_ENSG00000166887	VPS39	ENSG00000166887.45	1.50258096408079	6.79906120349275	4.54306277389854e-10	9.83820558196067e-08
ENSG00000141738.16	ENSG00000141738	ENSG00000141738_017	chr17	dexseq_prepare_annotation2.py	exon	37898970	37899126	.	+	.	ENST00000584819+ENST00000485182+ENST00000584053__exon_number_017__gene_id_ENSG00000141738	GRB7	ENSG00000141738.16	-0.703883817627709	-6.72694350109467	4.5534794600178e-10	9.84475564877648e-08
ENSG00000067798.14	ENSG00000067798	ENSG00000067798_015	chr12	dexseq_prepare_annotation2.py	exon	78400375	78400546	.	+	.	ENST00000397909+ENST00000266692+ENST00000536525+ENST00000228327+ENST00000550503+ENST00000549464__exon_number_015__gene_id_ENSG00000067798	NAV3	ENSG00000067798.14	-0.880715496402013	-7.29999440727677	4.60483244899438e-10	9.93964652171021e-08
ENSG00000123104.10	ENSG00000123104	ENSG00000123104_011	chr12	dexseq_prepare_annotation2.py	exon	26580846	26580870	.	-	.	ENST00000381340+ENST00000538984+ENST00000451599__exon_number_011__gene_id_ENSG00000123104	ITPR2	ENSG00000123104.10	-0.591660387533538	-6.64535935228488	4.61960447817518e-10	9.95539715223055e-08
ENSG00000149269.11	ENSG00000149269	ENSG00000149269_012	chr11	dexseq_prepare_annotation2.py	exon	77047131	77047160	.	-	.	ENST00000533285+ENST00000356341+ENST00000278568+ENST00000530617+ENST00000528203+ENST00000527457+ENST00000527535+ENST00000525542__exon_number_012__gene_id_ENSG00000149269	PAK1	ENSG00000149269.11	1.17115342282786	6.72357295675403	4.63300489526047e-10	9.96814579896097e-08
ENSG00000260565.3	ENSG00000260565	ENSG00000260565_004	chr16	dexseq_prepare_annotation2.py	exon	2711383	2713082	.	-	.	ENST00000568395+ENST00000569465__exon_number_004__gene_id_ENSG00000260565	ERVK13-1	ENSG00000260565.3	0.764870480991005	7.16266795699614	4.77846328477649e-10	1.02645244956422e-07
ENSG00000236581.18	ENSG00000236581	ENSG00000236581_019	chr13	dexseq_prepare_annotation2.py	exon	33849824	33849848	.	+	.	ENST00000609788+ENST00000609063+ENST00000609335+ENST00000608981+ENST00000608803+ENST00000607935+ENST00000608695+ENST00000609995+ENST00000609615+ENST00000607944+ENST00000608628+ENST00000608496__exon_number_019__gene_id_ENSG00000236581	STARD13-AS	ENSG00000236581.18	-1.03230130222724	-6.58866543049868	4.82468414096008e-10	1.03471217162191e-07
ENSG00000059758.34	ENSG00000059758	ENSG00000059758_035	chr12	dexseq_prepare_annotation2.py	exon	96792871	96793111	.	-	.	ENST00000552262__exon_number_035__gene_id_ENSG00000059758	CDK17	ENSG00000059758.34	-0.380520046980362	-6.73018925819203	4.86346550467207e-10	1.04135241057513e-07
ENSG00000123843.14	ENSG00000123843	ENSG00000123843_015	chr1	dexseq_prepare_annotation2.py	exon	207268636	207269240	.	+	.	ENST00000451804+ENST00000469326__exon_number_015__gene_id_ENSG00000123843	C4BPB	ENSG00000123843.14	-0.527621490737941	-7.68400692576246	4.91677961776289e-10	1.05107805180302e-07
ENSG00000104365.53	ENSG00000104365	ENSG00000104365_054	chr8	dexseq_prepare_annotation2.py	exon	42178363	42179413	.	+	.	ENST00000519938__exon_number_054__gene_id_ENSG00000104365	IKBKB	ENSG00000104365.53	0.355134944118698	6.52308569970237	5.04177086206004e-10	1.07607064932695e-07
ENSG00000132635.11	ENSG00000132635	ENSG00000132635_012	chr20	dexseq_prepare_annotation2.py	exon	2820857	2821317	.	-	.	ENST00000360652+ENST00000448755__exon_number_012__gene_id_ENSG00000132635	PCED1A	ENSG00000132635.11	-0.925338343243376	-8.24224763271216	5.11749022743058e-10	1.09011631445328e-07
ENSG00000255730.ENSG00000142046.ENSG00000248098.7	ENSG00000255730+ENSG00000142046+ENSG00000248098	ENSG00000255730+ENSG00000142046+ENSG00000248098_008	chr19	dexseq_prepare_annotation2.py	exon	41882645	41882661	.	+	.	ENST00000392002+ENST00000544232+ENST00000436170+ENST00000447302__exon_number_008__gene_id_ENSG00000255730+ENSG00000142046+ENSG00000248098		ENSG00000255730.ENSG00000142046.ENSG00000248098.7	-0.822453997177369	-6.86998370085218	5.12395020947249e-10	1.09011631445328e-07
ENSG00000238542.ENSG00000163492.ENSG00000155657.8	ENSG00000238542+ENSG00000163492+ENSG00000155657	ENSG00000238542+ENSG00000163492+ENSG00000155657_009	chr2	dexseq_prepare_annotation2.py	exon	179402069	179402644	.	-	.	ENST00000591111+ENST00000342992+ENST00000342175+ENST00000460472+ENST00000359218+ENST00000589042__exon_number_009__gene_id_ENSG00000238542+ENSG00000163492+ENSG00000155657		ENSG00000238542.ENSG00000163492.ENSG00000155657.8	-0.398723569199861	-6.33553809541202	5.19878199839646e-10	1.10427270387311e-07
ENSG00000075292.71	ENSG00000075292	ENSG00000075292_072	chr2	dexseq_prepare_annotation2.py	exon	71654480	71654544	.	+	.	ENST00000487638+ENST00000409544+ENST00000483421+ENST00000492262+ENST00000409407+ENST00000355812+ENST00000461991+ENST00000264447+ENST00000493576+ENST00000472758__exon_number_072__gene_id_ENSG00000075292	ZNF638	ENSG00000075292.71	-0.818873403648332	-6.48900429733603	5.5426981027193e-10	1.17544916563417e-07
ENSG00000129351.59	ENSG00000129351	ENSG00000129351_060	chr19	dexseq_prepare_annotation2.py	exon	10796442	10796443	.	+	.	ENST00000420083__exon_number_060__gene_id_ENSG00000129351	ILF3	ENSG00000129351.59	-0.825060509525023	-6.87997610187677	5.60756218410647e-10	1.18731437081317e-07
ENSG00000204673.9	ENSG00000204673	ENSG00000204673_010	chr19	dexseq_prepare_annotation2.py	exon	50376560	50376726	.	-	.	ENST00000391833__exon_number_010__gene_id_ENSG00000204673	AKT1S1	ENSG00000204673.9	-0.758678191594974	-7.64578898483476	5.64067438310149e-10	1.19242961113625e-07
ENSG00000075292.59	ENSG00000075292	ENSG00000075292_060	chr2	dexseq_prepare_annotation2.py	exon	71634369	71635251	.	+	.	ENST00000409407__exon_number_060__gene_id_ENSG00000075292	ZNF638	ENSG00000075292.59	-1.06153992286615	-6.48280338121529	5.73773791473232e-10	1.20976943062595e-07
ENSG00000059758.22	ENSG00000059758	ENSG00000059758_023	chr12	dexseq_prepare_annotation2.py	exon	96692647	96692761	.	-	.	ENST00000542666+ENST00000553042+ENST00000261211+ENST00000543119__exon_number_023__gene_id_ENSG00000059758	CDK17	ENSG00000059758.22	1.12619571623539	6.69762692004889	5.74086604061841e-10	1.20976943062595e-07
ENSG00000100949	ENSG00000100949	ENSG00000100949_001	chr14	dexseq_prepare_annotation2.py	exon	24734744	24734747	.	-	.	ENST00000560521+ENST00000561055+ENST00000399409+ENST00000216840__exon_number_001__gene_id_ENSG00000100949	RABGGTA	ENSG00000100949	0.698111957233602	6.62576985659382	5.78577401168694e-10	1.21730674352366e-07
ENSG00000185989.24	ENSG00000185989	ENSG00000185989_025	chr13	dexseq_prepare_annotation2.py	exon	114839195	114839312	.	-	.	ENST00000389544+ENST00000542651+ENST00000334062__exon_number_025__gene_id_ENSG00000185989	RASA3	ENSG00000185989.24	-0.436271997532169	-6.84409030204974	5.80101979412814e-10	1.21858930158009e-07
ENSG00000118046.24	ENSG00000118046	ENSG00000118046_025	chr19	dexseq_prepare_annotation2.py	exon	1226453	1226457	.	+	.	ENST00000326873+ENST00000585465+ENST00000589152__exon_number_025__gene_id_ENSG00000118046	STK11	ENSG00000118046.24	-0.778700604128578	-6.97479357435288	5.84778281469319e-10	1.22647805203725e-07
ENSG00000248222.22	ENSG00000248222	ENSG00000248222_023	chr5	dexseq_prepare_annotation2.py	exon	168463371	168463413	.	+	.	ENST00000509170+ENST00000511447__exon_number_023__gene_id_ENSG00000248222	CTB-174D11.1	ENSG00000248222.22	-0.691413178659551	-7.31638214115635	5.90635968624952e-10	1.23681586379622e-07
ENSG00000166311.24	ENSG00000166311	ENSG00000166311_025	chr11	dexseq_prepare_annotation2.py	exon	6415126	6415271	.	+	.	ENST00000299397+ENST00000532367+ENST00000356761+ENST00000533123+ENST00000531336+ENST00000534405+ENST00000526280+ENST00000531303+ENST00000527275+ENST00000342245__exon_number_025__gene_id_ENSG00000166311	SMPD1	ENSG00000166311.24	0.674469207492392	7.23628384841419	5.98648134342707e-10	1.25007170059463e-07
ENSG00000196562.2	ENSG00000196562	ENSG00000196562_003	chr20	dexseq_prepare_annotation2.py	exon	46285996	46286149	.	-	.	ENST00000359930+ENST00000479472__exon_number_003__gene_id_ENSG00000196562	SULF2	ENSG00000196562.2	-0.905689507044638	-7.96055805608227	5.98843487418908e-10	1.25007170059463e-07
ENSG00000200469.ENSG00000163644.30	ENSG00000200469+ENSG00000163644	ENSG00000200469+ENSG00000163644_031	chr4	dexseq_prepare_annotation2.py	exon	89205889	89205921	.	-	.	ENST00000514204__exon_number_031__gene_id_ENSG00000200469+ENSG00000163644		ENSG00000200469.ENSG00000163644.30	0.999025041179841	6.92694122752697	6.12233924783591e-10	1.27602388633182e-07
ENSG00000229688.14	ENSG00000229688	ENSG00000229688_015	chr7	dexseq_prepare_annotation2.py	exon	16308482	16308872	.	+	.	ENST00000457112+ENST00000438573__exon_number_015__gene_id_ENSG00000229688	ISPD-AS1	ENSG00000229688.14	-0.544927602169799	-7.76451262129688	6.26907426016829e-10	1.30456496725543e-07
ENSG00000117523.1	ENSG00000117523	ENSG00000117523_002	chr1	dexseq_prepare_annotation2.py	exon	171454690	171454694	.	+	.	ENST00000392078+ENST00000367742+ENST00000426496+ENST00000476522__exon_number_002__gene_id_ENSG00000117523	PRRC2C	ENSG00000117523.1	0.733187973790444	6.63293786569967	6.36591474693582e-10	1.32265037739729e-07
ENSG00000172765.28	ENSG00000172765	ENSG00000172765_029	chr3	dexseq_prepare_annotation2.py	exon	129611416	129611588	.	-	.	ENST00000509440__exon_number_029__gene_id_ENSG00000172765	TMCC1	ENSG00000172765.28	0.741424443948901	7.29584301192381	6.4128317395537e-10	1.33032296558489e-07
ENSG00000134900.11	ENSG00000134900	ENSG00000134900_012	chr13	dexseq_prepare_annotation2.py	exon	103279496	103279516	.	+	.	ENST00000376065+ENST00000493770+ENST00000376052+ENST00000496126__exon_number_012__gene_id_ENSG00000134900	TPP2	ENSG00000134900.11	-0.536607848431856	-6.54231233843039	6.49087912995633e-10	1.34441955428727e-07
ENSG00000254615.ENSG00000164830.10	ENSG00000254615+ENSG00000164830	ENSG00000254615+ENSG00000164830_011	chr8	dexseq_prepare_annotation2.py	exon	107593232	107593479	.	+	.	ENST00000517686+ENST00000521963__exon_number_011__gene_id_ENSG00000254615+ENSG00000164830		ENSG00000254615.ENSG00000164830.10	-0.262441103412053	-6.56950509977009	6.53096680658062e-10	1.35062218985592e-07
ENSG00000135336.19	ENSG00000135336	ENSG00000135336_020	chr6	dexseq_prepare_annotation2.py	exon	88344563	88344679	.	+	.	ENST00000417380+ENST00000546266+ENST00000392844+ENST00000257789__exon_number_020__gene_id_ENSG00000135336	ORC3	ENSG00000135336.19	-0.808600956046415	-6.81878814944709	6.54797967143264e-10	1.35204105522647e-07
ENSG00000059758.4	ENSG00000059758	ENSG00000059758_005	chr12	dexseq_prepare_annotation2.py	exon	96675517	96676286	.	-	.	ENST00000548422__exon_number_005__gene_id_ENSG00000059758	CDK17	ENSG00000059758.4	1.00182583709497	6.66724363557158	6.69957592982019e-10	1.38120158190307e-07
ENSG00000261360.7	ENSG00000261360	ENSG00000261360_008	chr5	dexseq_prepare_annotation2.py	exon	14664385	14664542	.	-	.	ENST00000563101__exon_number_008__gene_id_ENSG00000261360	CTD-2165H16.4	ENSG00000261360.7	-0.516892304836828	-7.74165351083386	6.78010136819067e-10	1.39564247344204e-07
ENSG00000104218.31	ENSG00000104218	ENSG00000104218_032	chr8	dexseq_prepare_annotation2.py	exon	68071272	68071372	.	+	.	ENST00000519668+ENST00000262210+ENST00000521168+ENST00000412460__exon_number_032__gene_id_ENSG00000104218	CSPP1	ENSG00000104218.31	-1.03149545972645	-6.73420908179542	6.9496307971027e-10	1.42833144936564e-07
ENSG00000104915.14	ENSG00000104915	ENSG00000104915_015	chr19	dexseq_prepare_annotation2.py	exon	13256117	13256199	.	-	.	ENST00000588848+ENST00000587318+ENST00000440593+ENST00000591415+ENST00000587230+ENST00000242770+ENST00000591843+ENST00000591197+ENST00000593126+ENST00000589083+ENST00000343587__exon_number_015__gene_id_ENSG00000104915	STX10	ENSG00000104915.14	-0.509343490082173	-6.77491414162567	7.13431341035015e-10	1.46402926703212e-07
ENSG00000085276.51	ENSG00000085276	ENSG00000085276_052	chr3	dexseq_prepare_annotation2.py	exon	169283757	169283828	.	-	.	ENST00000486748__exon_number_052__gene_id_ENSG00000085276	MECOM	ENSG00000085276.51	-0.748488545757701	-6.92833711147064	7.22228344404573e-10	1.47980143286378e-07
ENSG00000133226.58	ENSG00000133226	ENSG00000133226_059	chr1	dexseq_prepare_annotation2.py	exon	24993389	24993416	.	+	.	ENST00000489130+ENST00000596378+ENST00000479034+ENST00000323848+ENST00000374389+ENST00000447431__exon_number_059__gene_id_ENSG00000133226	SRRM1	ENSG00000133226.58	-0.622462360552697	-6.57079193402285	7.26142886115467e-10	1.48553664693923e-07
ENSG00000236581.11	ENSG00000236581	ENSG00000236581_012	chr13	dexseq_prepare_annotation2.py	exon	33845584	33845586	.	+	.	ENST00000609536+ENST00000609788+ENST00000609233+ENST00000608205+ENST00000609995+ENST00000609608+ENST00000608496+ENST00000609137+ENST00000609335+ENST00000609351+ENST00000607944+ENST00000608175+ENST00000608315+ENST00000608539+ENST00000608197+ENST00000610218+ENST00000609615+ENST00000608628+ENST00000609167+ENST00000609997+ENST00000609061+ENST00000609063+ENST00000609108+ENST00000608803+ENST00000609588…	STARD13-AS	ENSG00000236581.11	-0.796221881803901	-6.51119939367978	7.32870809624401e-10	1.49700103215625e-07
ENSG00000119688.ENSG00000258559.79	ENSG00000119688+ENSG00000258559	ENSG00000119688+ENSG00000258559_080	chr14	dexseq_prepare_annotation2.py	exon	74769701	74769758	.	-	.	ENST00000356924+ENST00000460308__exon_number_080__gene_id_ENSG00000119688+ENSG00000258559		ENSG00000119688.ENSG00000258559.79	-0.631277431303255	-6.70108887246711	7.39650436957117e-10	1.50853575565675e-07
ENSG00000145362.94	ENSG00000145362	ENSG00000145362_095	chr4	dexseq_prepare_annotation2.py	exon	114304889	114304891	.	+	.	ENST00000357077+ENST00000506722+ENST00000505342__exon_number_095__gene_id_ENSG00000145362	ANK2	ENSG00000145362.94	-0.385472013400385	-6.47759216277969	7.46282853751723e-10	1.51838667670741e-07
ENSG00000004700.30	ENSG00000004700	ENSG00000004700_031	chr12	dexseq_prepare_annotation2.py	exon	21654598	21654603	.	-	.	ENST00000314748+ENST00000396093__exon_number_031__gene_id_ENSG00000004700	RECQL	ENSG00000004700.30	0.326265563528425	7.18257123117163	7.46760628951092e-10	1.51838667670741e-07
ENSG00000104218.37	ENSG00000104218	ENSG00000104218_038	chr8	dexseq_prepare_annotation2.py	exon	68085004	68085208	.	+	.	ENST00000521324__exon_number_038__gene_id_ENSG00000104218	CSPP1	ENSG00000104218.37	-1.18114432350114	-6.71598755703911	7.60142601429024e-10	1.54320145877129e-07
ENSG00000099251.5	ENSG00000099251	ENSG00000099251_006	chr10	dexseq_prepare_annotation2.py	exon	38647240	38647443	.	+	.	ENST00000374560+ENST00000471365+ENST00000494540+ENST00000356314+ENST00000277668__exon_number_006__gene_id_ENSG00000099251	HSD17B7P2	ENSG00000099251.5	0.366220998266576	6.95777952831452	7.61282283818814e-10	1.54320145877129e-07
ENSG00000215029.ENSG00000185945.3	ENSG00000215029+ENSG00000185945	ENSG00000215029+ENSG00000185945_004	chrX	dexseq_prepare_annotation2.py	exon	101618184	101618366	.	-	.	ENST00000457521+ENST00000372750+ENST00000372749+ENST00000412230__exon_number_004__gene_id_ENSG00000215029+ENSG00000185945		ENSG00000215029.ENSG00000185945.3	-1.12552493866825	-6.55873912323462	7.73526883752654e-10	1.56563957302526e-07
ENSG00000104490.19	ENSG00000104490	ENSG00000104490_020	chr8	dexseq_prepare_annotation2.py	exon	102731543	102731596	.	-	.	ENST00000311028+ENST00000522448+ENST00000220931+ENST00000518166+ENST00000517531+ENST00000522951+ENST00000520690+ENST00000517822+ENST00000520425+ENST00000521599+ENST00000518727+ENST00000395923+ENST00000524209+ENST00000522252+ENST00000519508__exon_number_020__gene_id_ENSG00000104490	NCALD	ENSG00000104490.19	0.813150471517027	6.52321574592206	7.92448272899212e-10	1.6015030869953e-07
ENSG00000180448.4	ENSG00000180448	ENSG00000180448_005	chr19	dexseq_prepare_annotation2.py	exon	1067318	1067325	.	+	.	ENST00000591293+ENST00000587602+ENST00000536472+ENST00000313093__exon_number_005__gene_id_ENSG00000180448	HMHA1	ENSG00000180448.4	-1.21167078164142	-6.56430188014716	7.97790351696193e-10	1.60985631559471e-07
ENSG00000159210.41	ENSG00000159210	ENSG00000159210_042	chr17	dexseq_prepare_annotation2.py	exon	47022174	47022187	.	-	.	ENST00000576353+ENST00000514929+ENST00000502492__exon_number_042__gene_id_ENSG00000159210	SNF8	ENSG00000159210.41	-0.592724277645389	-6.80461644828484	8.00849916885969e-10	1.61358536733419e-07
ENSG00000068305.40	ENSG00000068305	ENSG00000068305_041	chr15	dexseq_prepare_annotation2.py	exon	100256628	100256629	.	+	.	ENST00000354410+ENST00000557942__exon_number_041__gene_id_ENSG00000068305	MEF2A	ENSG00000068305.40	-0.846355363947093	-7.16053419801715	8.17623705711105e-10	1.6448933950198e-07
ENSG00000119403.28	ENSG00000119403	ENSG00000119403_029	chr9	dexseq_prepare_annotation2.py	exon	123631143	123631159	.	-	.	ENST00000419155__exon_number_029__gene_id_ENSG00000119403	PHF19	ENSG00000119403.28	0.423029589227698	6.57097727561354	8.20630831524499e-10	1.64845301317141e-07
ENSG00000262660.ENSG00000262814.ENSG00000183048.17	ENSG00000262660+ENSG00000262814+ENSG00000183048	ENSG00000262660+ENSG00000262814+ENSG00000183048_018	chr17	dexseq_prepare_annotation2.py	exon	79682508	79682622	.	+	.	ENST00000571876+ENST00000331531+ENST00000574129+ENST00000574884+ENST00000541223+ENST00000571730+ENST00000545862+ENST00000350690__exon_number_018__gene_id_ENSG00000262660+ENSG00000262814+ENSG00000183048		ENSG00000262660.ENSG00000262814.ENSG00000183048.17	-0.832027879113776	-7.03376100754276	8.32879216061712e-10	1.67053745292643e-07
ENSG00000091536.57	ENSG00000091536	ENSG00000091536_058	chr17	dexseq_prepare_annotation2.py	exon	18057994	18058069	.	+	.	ENST00000205890+ENST00000418233+ENST00000585180__exon_number_058__gene_id_ENSG00000091536	MYO15A	ENSG00000091536.57	0.63254329176747	6.36719738887204	8.39058292272697e-10	1.68040033719053e-07
ENSG00000092094.19	ENSG00000092094	ENSG00000092094_020	chr14	dexseq_prepare_annotation2.py	exon	20917123	20917172	.	-	.	ENST00000556124+ENST00000206542+ENST00000555656+ENST00000555785+ENST00000555223+ENST00000554249+ENST00000554915__exon_number_020__gene_id_ENSG00000092094	OSGEP	ENSG00000092094.19	0.468574663811259	6.62229430483152	8.4143018565166e-10	1.68262032365276e-07
ENSG00000100949.4	ENSG00000100949	ENSG00000100949_005	chr14	dexseq_prepare_annotation2.py	exon	24734763	24734773	.	-	.	ENST00000560243+ENST00000561055+ENST00000216840+ENST00000560521+ENST00000559551+ENST00000559974+ENST00000558376+ENST00000399409__exon_number_005__gene_id_ENSG00000100949	RABGGTA	ENSG00000100949.4	0.592497735408394	6.550062898274	8.59241180345945e-10	1.71566116401279e-07
ENSG00000075292.55	ENSG00000075292	ENSG00000075292_056	chr2	dexseq_prepare_annotation2.py	exon	71630980	71630999	.	+	.	ENST00000494241__exon_number_056__gene_id_ENSG00000075292	ZNF638	ENSG00000075292.55	-0.761209788814111	-6.40731282736295	8.72669590179447e-10	1.73964950019806e-07
ENSG00000148840.18	ENSG00000148840	ENSG00000148840_019	chr10	dexseq_prepare_annotation2.py	exon	103908574	103908695	.	+	.	ENST00000370012+ENST00000495914+ENST00000413464+ENST00000489648+ENST00000278070__exon_number_019__gene_id_ENSG00000148840	PPRC1	ENSG00000148840.18	-0.786182046098249	-6.97203731119347	8.73867530377835e-10	1.73964950019806e-07
ENSG00000115159.11	ENSG00000115159	ENSG00000115159_012	chr2	dexseq_prepare_annotation2.py	exon	157352556	157352727	.	+	.	ENST00000416888+ENST00000430992+ENST00000409861+ENST00000310454+ENST00000495851+ENST00000415049+ENST00000540309+ENST00000409674+ENST00000438166__exon_number_012__gene_id_ENSG00000115159	GPD2	ENSG00000115159.11	0.632457685718352	6.75565298179696	8.8527187044051e-10	1.75972228324086e-07
ENSG00000059758.14	ENSG00000059758	ENSG00000059758_015	chr12	dexseq_prepare_annotation2.py	exon	96680529	96680539	.	-	.	ENST00000550971+ENST00000542666+ENST00000261211+ENST00000543119+ENST00000551484__exon_number_015__gene_id_ENSG00000059758	CDK17	ENSG00000059758.14	0.915318877124708	6.61080281991595	8.91808212526765e-10	1.77007316769787e-07
ENSG00000173706.23	ENSG00000173706	ENSG00000173706_024	chr3	dexseq_prepare_annotation2.py	exon	124738106	124738340	.	-	.	ENST00000311127+ENST00000477536__exon_number_024__gene_id_ENSG00000173706	HEG1	ENSG00000173706.23	-1.36011344059218	-6.77924430088814	9.02690402388846e-10	1.7890061083415e-07
ENSG00000124920.1	ENSG00000124920	ENSG00000124920_002	chr11	dexseq_prepare_annotation2.py	exon	61520121	61520262	.	+	.	ENST00000537766+ENST00000278836__exon_number_002__gene_id_ENSG00000124920	MYRF	ENSG00000124920.1	0.884485942942178	6.77589663377314	9.17051071615787e-10	1.81476640072603e-07
ENSG00000008710.109	ENSG00000008710	ENSG00000008710_110	chr16	dexseq_prepare_annotation2.py	exon	2158253	2158359	.	-	.	ENST00000487932+ENST00000473780+ENST00000488185+ENST00000262304+ENST00000423118__exon_number_110__gene_id_ENSG00000008710	PKD1	ENSG00000008710.109	-0.857181637886224	-6.31351389678542	9.28569094267322e-10	1.83458769115709e-07
ENSG00000164946.50	ENSG00000164946	ENSG00000164946_051	chr9	dexseq_prepare_annotation2.py	exon	14868742	14869242	.	-	.	ENST00000380875+ENST00000380881+ENST00000422223+ENST00000380880__exon_number_051__gene_id_ENSG00000164946	FREM1	ENSG00000164946.50	-0.353221500672675	-6.6749620426755	9.29822340672496e-10	1.83458769115709e-07
ENSG00000175356.40	ENSG00000175356	ENSG00000175356_041	chr11	dexseq_prepare_annotation2.py	exon	9090917	9091042	.	-	.	ENST00000450649+ENST00000520467+ENST00000309263+ENST00000457346__exon_number_041__gene_id_ENSG00000175356	SCUBE2	ENSG00000175356.40	0.364476834670533	6.69226008149883	9.49631153959189e-10	1.87089980348282e-07
ENSG00000174136.4	ENSG00000174136	ENSG00000174136_005	chr5	dexseq_prepare_annotation2.py	exon	98106057	98106170	.	+	.	ENST00000434027+ENST00000505265__exon_number_005__gene_id_ENSG00000174136	RGMB	ENSG00000174136.4	-1.11868153967356	-6.99935961916052	9.6573151684672e-10	1.89980929313387e-07
ENSG00000151500.3	ENSG00000151500	ENSG00000151500_004	chr11	dexseq_prepare_annotation2.py	exon	134118776	134118853	.	-	.	ENST00000341541+ENST00000531135+ENST00000392595+ENST00000392594__exon_number_004__gene_id_ENSG00000151500	THYN1	ENSG00000151500.3	-0.770252501792157	-6.85893605887435	9.89359821291677e-10	1.94342080176175e-07
ENSG00000140400.107	ENSG00000140400	ENSG00000140400_108	chr15	dexseq_prepare_annotation2.py	exon	75660319	75660347	.	-	.	ENST00000569069__exon_number_108__gene_id_ENSG00000140400	MAN2C1	ENSG00000140400.107	-1.87897080262806	-6.49836197232159	1.00339942946977e-09	1.96809630951714e-07
ENSG00000143322.29	ENSG00000143322	ENSG00000143322_030	chr1	dexseq_prepare_annotation2.py	exon	179198737	179198819	.	-	.	ENST00000392043__exon_number_030__gene_id_ENSG00000143322	ABL2	ENSG00000143322.29	-1.04047670846066	-6.81641271166968	1.01830616243156e-09	1.99439754439407e-07
ENSG00000138399.27	ENSG00000138399	ENSG00000138399_028	chr2	dexseq_prepare_annotation2.py	exon	170430323	170430342	.	-	.	ENST00000445210+ENST00000453153+ENST00000453929__exon_number_028__gene_id_ENSG00000138399	FASTKD1	ENSG00000138399.27	0.551897377261218	6.93474563401308	1.02906317826404e-09	2.01250606673103e-07
ENSG00000238542.ENSG00000163492.ENSG00000155657.4	ENSG00000238542+ENSG00000163492+ENSG00000155657	ENSG00000238542+ENSG00000163492+ENSG00000155657_005	chr2	dexseq_prepare_annotation2.py	exon	179394687	179394843	.	-	.	ENST00000591111+ENST00000342992+ENST00000342175+ENST00000460472+ENST00000359218+ENST00000589042__exon_number_005__gene_id_ENSG00000238542+ENSG00000163492+ENSG00000155657		ENSG00000238542.ENSG00000163492.ENSG00000155657.4	-0.398443352595484	-6.21661328164556	1.0570416563334e-09	2.06419156645364e-07
ENSG00000143341.3	ENSG00000143341	ENSG00000143341_004	chr1	dexseq_prepare_annotation2.py	exon	185834873	185834995	.	+	.	ENST00000271588+ENST00000367492__exon_number_004__gene_id_ENSG00000143341	HMCN1	ENSG00000143341.3	0.63133497814673	6.43475421392939	1.05866157155098e-09	2.06432806384672e-07
ENSG00000138399.24	ENSG00000138399	ENSG00000138399_025	chr2	dexseq_prepare_annotation2.py	exon	170428163	170428681	.	-	.	ENST00000445210+ENST00000453153+ENST00000438035+ENST00000453929__exon_number_025__gene_id_ENSG00000138399	FASTKD1	ENSG00000138399.24	-0.499639514615969	-6.9147054088749	1.12347433270321e-09	2.18750636116588e-07
ENSG00000095794.41	ENSG00000095794	ENSG00000095794_042	chr10	dexseq_prepare_annotation2.py	exon	35468205	35468232	.	+	.	ENST00000497686+ENST00000489321+ENST00000374726+ENST00000482633+ENST00000472813+ENST00000496019+ENST00000489388__exon_number_042__gene_id_ENSG00000095794	CREM	ENSG00000095794.41	1.04414060428134	7.0776055225202	1.14977248186923e-09	2.23544304974929e-07
ENSG00000254615.ENSG00000164830.33	ENSG00000254615+ENSG00000164830	ENSG00000254615+ENSG00000164830_034	chr8	dexseq_prepare_annotation2.py	exon	107738413	107738485	.	+	.	ENST00000297447+ENST00000521592+ENST00000449762__exon_number_034__gene_id_ENSG00000254615+ENSG00000164830		ENSG00000254615.ENSG00000164830.33	0.421213151346496	6.4607117656953	1.15997603323909e-09	2.25199370383113e-07
ENSG00000263798.ENSG00000108439.ENSG00000108465.67	ENSG00000263798+ENSG00000108439+ENSG00000108465	ENSG00000263798+ENSG00000108439+ENSG00000108465_068	chr17	dexseq_prepare_annotation2.py	exon	46051908	46051922	.	+	.	ENST00000581662+ENST00000584042+ENST00000583182+ENST00000579780+ENST00000584168+ENST00000580287+ENST00000577442+ENST00000584063+ENST00000585163__exon_number_068__gene_id_ENSG00000263798+ENSG00000108439+ENSG00000108465		ENSG00000263798.ENSG00000108439.ENSG00000108465.67	0.453850630911881	6.31558207026798	1.19342127623688e-09	2.31355224149206e-07
ENSG00000125257.37	ENSG00000125257	ENSG00000125257_038	chr13	dexseq_prepare_annotation2.py	exon	95861688	95861851	.	-	.	ENST00000376887+ENST00000538287+ENST00000431522+ENST00000536256+ENST00000412704__exon_number_038__gene_id_ENSG00000125257	ABCC4	ENSG00000125257.37	-0.988967575457669	-6.60325218676924	1.1999084507598e-09	2.32274720030002e-07
ENSG00000036257.37	ENSG00000036257	ENSG00000036257_038	chr2	dexseq_prepare_annotation2.py	exon	225421107	225421137	.	-	.	ENST00000432260__exon_number_038__gene_id_ENSG00000036257	CUL3	ENSG00000036257.37	-0.538323993894855	-6.50642808259375	1.22154036874878e-09	2.36118966401062e-07
ENSG00000174844.41	ENSG00000174844	ENSG00000174844_042	chr3	dexseq_prepare_annotation2.py	exon	57422678	57422787	.	-	.	ENST00000351747+ENST00000495027__exon_number_042__gene_id_ENSG00000174844	DNAH12	ENSG00000174844.41	0.418032950003612	6.43897575250514	1.23750794781429e-09	2.38858762315732e-07
ENSG00000177694.36	ENSG00000177694	ENSG00000177694_037	chr3	dexseq_prepare_annotation2.py	exon	175373269	175373351	.	+	.	ENST00000489299__exon_number_037__gene_id_ENSG00000177694	NAALADL2	ENSG00000177694.36	-0.525226086247751	-6.71178273849313	1.24010722863393e-09	2.39014067752092e-07
ENSG00000082805.2	ENSG00000082805	ENSG00000082805_003	chr12	dexseq_prepare_annotation2.py	exon	1100399	1100403	.	+	.	ENST00000546231+ENST00000542302+ENST00000543086__exon_number_003__gene_id_ENSG00000082805	ERC1	ENSG00000082805.2	-0.564542288498914	-6.31123700801338	1.24936972549047e-09	2.40451314177091e-07
ENSG00000173120.1	ENSG00000173120	ENSG00000173120_002	chr11	dexseq_prepare_annotation2.py	exon	66887158	66887361	.	+	.	ENST00000398645+ENST00000529006__exon_number_002__gene_id_ENSG00000173120	KDM2A	ENSG00000173120.1	1.07750786509804	7.4211117616498	1.26647780995488e-09	2.43392180674749e-07
ENSG00000187775	ENSG00000187775	ENSG00000187775_001	chr17	dexseq_prepare_annotation2.py	exon	76419778	76419780	.	-	.	ENST00000389840+ENST00000591369+ENST00000585328__exon_number_001__gene_id_ENSG00000187775	DNAH17	ENSG00000187775	0.347719599055197	6.27438673795692	1.27227284445542e-09	2.43807307052027e-07
ENSG00000166183.29	ENSG00000166183	ENSG00000166183_030	chr14	dexseq_prepare_annotation2.py	exon	104578257	104578337	.	+	.	ENST00000551177+ENST00000455920+ENST00000546892+ENST00000551871+ENST00000550583__exon_number_030__gene_id_ENSG00000166183	ASPG	ENSG00000166183.29	0.510985578219855	6.7356848788224	1.27229918983307e-09	2.43807307052027e-07
ENSG00000147889.12	ENSG00000147889	ENSG00000147889_013	chr9	dexseq_prepare_annotation2.py	exon	21969582	21969792	.	-	.	ENST00000479692+ENST00000577854__exon_number_013__gene_id_ENSG00000147889	CDKN2A	ENSG00000147889.12	-0.331832060575865	-6.7055863682086	1.27674579913095e-09	2.44307876830545e-07
ENSG00000163629.56	ENSG00000163629	ENSG00000163629_057	chr4	dexseq_prepare_annotation2.py	exon	87732199	87732261	.	+	.	ENST00000316707+ENST00000411767+ENST00000427191+ENST00000436978+ENST00000511467__exon_number_057__gene_id_ENSG00000163629	PTPN13	ENSG00000163629.56	0.414682786241989	6.43079454187662	1.29203176291406e-09	2.46878166738389e-07
ENSG00000082805.1	ENSG00000082805	ENSG00000082805_002	chr12	dexseq_prepare_annotation2.py	exon	1100374	1100398	.	+	.	ENST00000543086__exon_number_002__gene_id_ENSG00000082805	ERC1	ENSG00000082805.1	-0.476619716066147	-6.30097351323809	1.32289460345995e-09	2.52225144405076e-07
ENSG00000198561.ENSG00000213593.ENSG00000211450.ENSG00000254732.ENSG00000254462.78	ENSG00000198561+ENSG00000213593+ENSG00000211450+ENSG00000254732+ENSG00000254462	ENSG00000198561+ENSG00000213593+ENSG00000211450+ENSG00000254732+ENSG00000254462_079	chr11	dexseq_prepare_annotation2.py	exon	57575862	57576007	.	+	.	ENST00000530094+ENST00000530748+ENST00000361391+ENST00000426142+ENST00000532844+ENST00000361796+ENST00000428599+ENST00000361332+ENST00000529986+ENST00000526772+ENST00000527467+ENST00000399039+ENST00000532787+ENST00000399050+ENST00000415361+ENST00000532245+ENST00000531014+ENST00000526938+ENST00000534579+ENST00000358694+ENST00000533667+ENST00000532649+ENST00000528621+ENST00000532463+ENST00000530720…		ENSG00000198561.ENSG00000213593.ENSG00000211450.ENSG00000254732.ENSG00000254462.78	0.499357113565038	6.43554964792957	1.32380276420171e-09	2.52225144405076e-07
ENSG00000133226.55	ENSG00000133226	ENSG00000133226_056	chr1	dexseq_prepare_annotation2.py	exon	24993046	24993305	.	+	.	ENST00000489130__exon_number_056__gene_id_ENSG00000133226	SRRM1	ENSG00000133226.55	-0.549743149414024	-6.45169706518017	1.35246222897937e-09	2.57317531596716e-07
ENSG00000018408	ENSG00000018408	ENSG00000018408_001	chr3	dexseq_prepare_annotation2.py	exon	149235022	149238031	.	-	.	ENST00000465804__exon_number_001__gene_id_ENSG00000018408	WWTR1	ENSG00000018408	0.449385424673608	6.65587224422389	1.42299161063861e-09	2.70350136514209e-07
ENSG00000133226.65	ENSG00000133226	ENSG00000133226_066	chr1	dexseq_prepare_annotation2.py	exon	24997877	24997960	.	+	.	ENST00000323848+ENST00000447431+ENST00000474843+ENST00000374389+ENST00000479034__exon_number_066__gene_id_ENSG00000133226	SRRM1	ENSG00000133226.65	-0.6827261090934	-6.44094434558737	1.43015475256333e-09	2.70995623108468e-07
ENSG00000166887.51	ENSG00000166887	ENSG00000166887_052	chr15	dexseq_prepare_annotation2.py	exon	42500279	42500351	.	-	.	ENST00000348544+ENST00000568357+ENST00000318006__exon_number_052__gene_id_ENSG00000166887	VPS39	ENSG00000166887.51	1.19250019963661	6.56756246413591	1.4304587219292e-09	2.70995623108468e-07
ENSG00000122674.27	ENSG00000122674	ENSG00000122674_028	chr7	dexseq_prepare_annotation2.py	exon	5965263	5965571	.	+	.	ENST00000537980+ENST00000474507+ENST00000496860+ENST00000325974__exon_number_028__gene_id_ENSG00000122674	CCZ1	ENSG00000122674.27	-0.814083910721579	-6.53087975207445	1.44404953964517e-09	2.73181763834493e-07
ENSG00000222326.ENSG00000149485.60	ENSG00000222326+ENSG00000149485	ENSG00000222326+ENSG00000149485_061	chr11	dexseq_prepare_annotation2.py	exon	61584027	61584074	.	-	.	ENST00000541683+ENST00000424501+ENST00000350997+ENST00000491310__exon_number_061__gene_id_ENSG00000222326+ENSG00000149485		ENSG00000222326.ENSG00000149485.60	0.624658583726838	7.26716983080827	1.46489679009053e-09	2.7673250978872e-07
ENSG00000182774.ENSG00000214575.ENSG00000260836.20	ENSG00000182774+ENSG00000214575+ENSG00000260836	ENSG00000182774+ENSG00000214575+ENSG00000260836_021	chr15	dexseq_prepare_annotation2.py	exon	83208883	83208883	.	-	.	ENST00000330244+ENST00000559776+ENST00000559273+ENST00000560639+ENST00000558397+ENST00000561157+ENST00000561440+ENST00000562833+ENST00000560229+ENST00000560612__exon_number_021__gene_id_ENSG00000182774+ENSG00000214575+ENSG00000260836		ENSG00000182774.ENSG00000214575.ENSG00000260836.20	-0.580125626777988	-6.44489785521952	1.48253548675974e-09	2.79667930116357e-07
ENSG00000140199.4	ENSG00000140199	ENSG00000140199_005	chr15	dexseq_prepare_annotation2.py	exon	34525913	34526081	.	-	.	ENST00000458406+ENST00000558667+ENST00000354181+ENST00000561080+ENST00000559523+ENST00000560164+ENST00000290209+ENST00000559664+ENST00000397702+ENST00000397707+ENST00000451844+ENST00000560611__exon_number_005__gene_id_ENSG00000140199	SLC12A6	ENSG00000140199.4	-0.918217015103561	-6.59384458689108	1.53008493261103e-09	2.88229478656393e-07
ENSG00000156931.52	ENSG00000156931	ENSG00000156931_053	chr3	dexseq_prepare_annotation2.py	exon	184586777	184586824	.	+	.	ENST00000436792+ENST00000458721+ENST00000287546+ENST00000437079+ENST00000446204__exon_number_053__gene_id_ENSG00000156931	VPS8	ENSG00000156931.52	-0.459554832632964	-6.30433197610824	1.53832704233392e-09	2.89372787888523e-07
ENSG00000164944.24	ENSG00000164944	ENSG00000164944_025	chr8	dexseq_prepare_annotation2.py	exon	95523791	95523957	.	-	.	ENST00000521080+ENST00000297591+ENST00000522263+ENST00000421249+ENST00000437199__exon_number_025__gene_id_ENSG00000164944	KIAA1429	ENSG00000164944.24	-0.799608674984643	-6.53180097897332	1.56200078006553e-09	2.9341160210142e-07
ENSG00000163629.57	ENSG00000163629	ENSG00000163629_058	chr4	dexseq_prepare_annotation2.py	exon	87735609	87736302	.	+	.	ENST00000316707+ENST00000411767+ENST00000427191+ENST00000436978+ENST00000511467__exon_number_058__gene_id_ENSG00000163629	PTPN13	ENSG00000163629.57	0.443175303872483	6.39303343003444	1.57589817054682e-09	2.95415420201494e-07
ENSG00000074319.ENSG00000256464.2	ENSG00000074319+ENSG00000256464	ENSG00000074319+ENSG00000256464_003	chr11	dexseq_prepare_annotation2.py	exon	18496766	18497263	.	-	.	ENST00000584526__exon_number_003__gene_id_ENSG00000074319+ENSG00000256464		ENSG00000074319.ENSG00000256464.2	0.428115281601443	7.00064129102062	1.57710457019592e-09	2.95415420201494e-07
ENSG00000137337.20	ENSG00000137337	ENSG00000137337_021	chr6	dexseq_prepare_annotation2.py	exon	30679651	30679691	.	-	.	ENST00000417033+ENST00000376406+ENST00000376405+ENST00000494654__exon_number_021__gene_id_ENSG00000137337	MDC1	ENSG00000137337.20	-0.813915565556583	-6.78928539400685	1.61258616246149e-09	3.0163741250391e-07
ENSG00000077782.73	ENSG00000077782	ENSG00000077782_074	chr8	dexseq_prepare_annotation2.py	exon	38297824	38297891	.	-	.	ENST00000335922__exon_number_074__gene_id_ENSG00000077782	FGFR1	ENSG00000077782.73	0.309527938704533	6.2705445935163	1.63716895770725e-09	3.05806169644333e-07
ENSG00000187736.ENSG00000213901.46	ENSG00000187736+ENSG00000213901	ENSG00000187736+ENSG00000213901_047	chr2	dexseq_prepare_annotation2.py	exon	220032917	220032935	.	-	.	ENST00000414999+ENST00000396775+ENST00000318673+ENST00000455516+ENST00000295738+ENST00000409878+ENST00000497918+ENST00000498327__exon_number_047__gene_id_ENSG00000187736+ENSG00000213901		ENSG00000187736.ENSG00000213901.46	0.466041909648668	6.31362202171008	1.641679607776e-09	3.06219232273411e-07
ENSG00000138101.59	ENSG00000138101	ENSG00000138101_060	chr2	dexseq_prepare_annotation2.py	exon	25873092	25873093	.	-	.	ENST00000496972__exon_number_060__gene_id_ENSG00000138101	DTNB	ENSG00000138101.59	0.377486418255527	6.52099718101039	1.64778044307791e-09	3.06927338726656e-07
ENSG00000170037.52	ENSG00000170037	ENSG00000170037_053	chr17	dexseq_prepare_annotation2.py	exon	7852744	7852894	.	+	.	ENST00000380262+ENST00000576723+ENST00000380255+ENST00000565740+ENST00000563694+ENST00000571632__exon_number_053__gene_id_ENSG00000170037	CNTROB	ENSG00000170037.52	-0.651753523427422	-6.5545787803039	1.67463448883563e-09	3.11493709298349e-07
ENSG00000117472.2	ENSG00000117472	ENSG00000117472_003	chr1	dexseq_prepare_annotation2.py	exon	46640776	46640788	.	+	.	ENST00000372003+ENST00000482928+ENST00000498443__exon_number_003__gene_id_ENSG00000117472	TSPAN1	ENSG00000117472.2	-0.953543630830268	-7.34056552610511	1.69332178137893e-09	3.14530387957918e-07
ENSG00000091664.5	ENSG00000091664	ENSG00000091664_006	chr11	dexseq_prepare_annotation2.py	exon	22382443	22382511	.	+	.	ENST00000534115+ENST00000263160__exon_number_006__gene_id_ENSG00000091664	SLC17A6	ENSG00000091664.5	-0.71239113719388	-7.3380190345749	1.70894892586935e-09	3.16990984535106e-07
ENSG00000236581.19	ENSG00000236581	ENSG00000236581_020	chr13	dexseq_prepare_annotation2.py	exon	33849849	33849918	.	+	.	ENST00000609788+ENST00000609063+ENST00000609335+ENST00000607944+ENST00000608803+ENST00000607935+ENST00000608695+ENST00000608981+ENST00000608197+ENST00000609615+ENST00000609995+ENST00000608628+ENST00000608496__exon_number_020__gene_id_ENSG00000236581	STARD13-AS	ENSG00000236581.19	-0.971390005945223	-6.34949777176663	1.73782468335861e-09	3.21879113860975e-07
ENSG00000141367.59	ENSG00000141367	ENSG00000141367_060	chr17	dexseq_prepare_annotation2.py	exon	57771476	57772473	.	+	.	ENST00000269122+ENST00000498711__exon_number_060__gene_id_ENSG00000141367	CLTC	ENSG00000141367.59	-0.626921189297019	-6.49324618274839	1.74198722117212e-09	3.21879113860975e-07
ENSG00000170921.42	ENSG00000170921	ENSG00000170921_043	chr17	dexseq_prepare_annotation2.py	exon	61499718	61501499	.	+	.	ENST00000583356+ENST00000424789__exon_number_043__gene_id_ENSG00000170921	TANC2	ENSG00000170921.42	-0.653386933915221	-6.69915537594876	1.74255217406209e-09	3.21879113860975e-07
ENSG00000177479.16	ENSG00000177479	ENSG00000177479_017	chr3	dexseq_prepare_annotation2.py	exon	48960194	48960197	.	+	.	ENST00000430423+ENST00000483333+ENST00000420814+ENST00000356401+ENST00000492077+ENST00000482427+ENST00000474618+ENST00000449376+ENST00000433170+ENST00000466850+ENST00000498314+ENST00000449729+ENST00000488963+ENST00000474936__exon_number_017__gene_id_ENSG00000177479	ARIH2	ENSG00000177479.16	-0.560573023965429	-6.2921655082459	1.90215500655329e-09	3.50873830924895e-07
ENSG00000141456.40	ENSG00000141456	ENSG00000141456_041	chr17	dexseq_prepare_annotation2.py	exon	4579796	4579802	.	-	.	ENST00000269230+ENST00000436683+ENST00000575329+ENST00000570571+ENST00000570387+ENST00000573523+ENST00000572293+ENST00000574876+ENST00000301396__exon_number_041__gene_id_ENSG00000141456	PELP1	ENSG00000141456.40	-0.909220452411516	-6.30938948897879	1.91837415582982e-09	3.53376194256669e-07
ENSG00000257062.ENSG00000111700.ENSG00000134538.ENSG00000205754.ENSG00000257046.46	ENSG00000257062+ENSG00000111700+ENSG00000134538+ENSG00000205754+ENSG00000257046	ENSG00000257062+ENSG00000111700+ENSG00000134538+ENSG00000205754+ENSG00000257046_047	chr12	dexseq_prepare_annotation2.py	exon	21242864	21243040	.	+	.	ENST00000540229+ENST00000553473+ENST00000554957+ENST00000381541+ENST00000421593__exon_number_047__gene_id_ENSG00000257062+ENSG00000111700+ENSG00000134538+ENSG00000205754+ENSG00000257046		ENSG00000257062.ENSG00000111700.ENSG00000134538.ENSG00000205754.ENSG00000257046.46	-0.521609379930216	-6.37224911751212	1.937524375248e-09	3.56410820193237e-07
ENSG00000091536.43	ENSG00000091536	ENSG00000091536_044	chr17	dexseq_prepare_annotation2.py	exon	18052800	18052894	.	+	.	ENST00000205890+ENST00000578999__exon_number_044__gene_id_ENSG00000091536	MYO15A	ENSG00000091536.43	0.614858228019669	6.21682076366825	1.9503042307334e-09	3.58266852073524e-07
ENSG00000215296.2	ENSG00000215296	ENSG00000215296_003	chr15	dexseq_prepare_annotation2.py	exon	33528833	33529123	.	-	.	ENST00000529696__exon_number_003__gene_id_ENSG00000215296	TMCO5B	ENSG00000215296.2	0.473502593232339	7.18768112133156	1.97384556452315e-09	3.62091909268261e-07
ENSG00000129003.94	ENSG00000129003	ENSG00000129003_095	chr15	dexseq_prepare_annotation2.py	exon	62315610	62315719	.	-	.	ENST00000249837+ENST00000395896+ENST00000261517+ENST00000395898__exon_number_095__gene_id_ENSG00000129003	VPS13C	ENSG00000129003.94	0.997929011377523	6.78432310249416	1.98615370925755e-09	3.63848606812421e-07
ENSG00000227733.33	ENSG00000227733	ENSG00000227733_034	chr1	dexseq_prepare_annotation2.py	exon	146159103	146159103	.	-	.	ENST00000597236+ENST00000596181__exon_number_034__gene_id_ENSG00000227733	RP4-565E6.1	ENSG00000227733.33	0.46508611355841	7.09149414232454	1.99706454977301e-09	3.65344854125438e-07
ENSG00000015676.29	ENSG00000015676	ENSG00000015676_030	chr7	dexseq_prepare_annotation2.py	exon	44530206	44530479	.	-	.	ENST00000355451__exon_number_030__gene_id_ENSG00000015676	NUDCD3	ENSG00000015676.29	-0.993732946496348	-6.55890849066463	2.01271016215719e-09	3.67615985897557e-07
ENSG00000075292.76	ENSG00000075292	ENSG00000075292_077	chr2	dexseq_prepare_annotation2.py	exon	71658313	71658456	.	+	.	ENST00000488126+ENST00000460310__exon_number_077__gene_id_ENSG00000075292	ZNF638	ENSG00000075292.76	-0.779121959531648	-6.25468600659936	2.01747994113711e-09	3.67615985897557e-07
ENSG00000198099.1	ENSG00000198099	ENSG00000198099_002	chr4	dexseq_prepare_annotation2.py	exon	100044818	100044831	.	-	.	ENST00000265512+ENST00000508393__exon_number_002__gene_id_ENSG00000198099	ADH4	ENSG00000198099.1	0.361824629851546	6.43417722029843	2.01775993340727e-09	3.67615985897557e-07
ENSG00000091128.7	ENSG00000091128	ENSG00000091128_008	chr7	dexseq_prepare_annotation2.py	exon	107671390	107671424	.	-	.	ENST00000422975+ENST00000205386+ENST00000388781+ENST00000388780+ENST00000475572__exon_number_008__gene_id_ENSG00000091128	LAMB4	ENSG00000091128.7	0.251098567186665	6.4072261395174	2.02744065604841e-09	3.68875101110907e-07
ENSG00000137502.18	ENSG00000137502	ENSG00000137502_019	chr11	dexseq_prepare_annotation2.py	exon	82705149	82705164	.	-	.	ENST00000533276+ENST00000534103+ENST00000527633+ENST00000526205+ENST00000532548+ENST00000260056+ENST00000533486+ENST00000528379+ENST00000534141+ENST00000534301+ENST00000531021__exon_number_019__gene_id_ENSG00000137502	RAB30	ENSG00000137502.18	-0.531342302319524	-6.82467735257568	2.04346884530026e-09	3.71284071331425e-07
ENSG00000197372.14	ENSG00000197372	ENSG00000197372_015	chr19	dexseq_prepare_annotation2.py	exon	23845834	23845960	.	-	.	ENST00000601010+ENST00000596211+ENST00000600313+ENST00000599168+ENST00000599535+ENST00000597074+ENST00000359788+ENST00000601935__exon_number_015__gene_id_ENSG00000197372	ZNF675	ENSG00000197372.14	-0.464978948328233	-6.93615306689297	2.05460848200655e-09	3.72799471719501e-07
ENSG00000003987.8	ENSG00000003987	ENSG00000003987_009	chr8	dexseq_prepare_annotation2.py	exon	17166786	17166835	.	-	.	ENST00000180173+ENST00000519763+ENST00000521857__exon_number_009__gene_id_ENSG00000003987	MTMR7	ENSG00000003987.8	0.583898011269227	7.17519449189185	2.06851377332922e-09	3.74811881422802e-07
ENSG00000088854.41	ENSG00000088854	ENSG00000088854_042	chr20	dexseq_prepare_annotation2.py	exon	3388122	3388272	.	-	.	ENST00000252032__exon_number_042__gene_id_ENSG00000088854	C20orf194	ENSG00000088854.41	0.778633375375985	6.69291946827892	2.09335920218695e-09	3.78405398520612e-07
ENSG00000151491.53	ENSG00000151491	ENSG00000151491_054	chr12	dexseq_prepare_annotation2.py	exon	16035197	16035263	.	-	.	ENST00000535752__exon_number_054__gene_id_ENSG00000151491	EPS8	ENSG00000151491.53	-0.840166297003079	-6.34778055095013	2.09402826761843e-09	3.78405398520612e-07
ENSG00000177479.33	ENSG00000177479	ENSG00000177479_034	chr3	dexseq_prepare_annotation2.py	exon	48999072	48999112	.	+	.	ENST00000430423+ENST00000478224+ENST00000483333+ENST00000452385+ENST00000356401+ENST00000484999+ENST00000482427+ENST00000495761+ENST00000474618+ENST00000449376+ENST00000452882+ENST00000490095+ENST00000420814+ENST00000472640+ENST00000488963+ENST00000474936__exon_number_034__gene_id_ENSG00000177479	ARIH2	ENSG00000177479.33	-0.502756583280521	-6.26892995385844	2.15554467886373e-09	3.88646931145215e-07
ENSG00000150712	ENSG00000150712	ENSG00000150712_001	chr5	dexseq_prepare_annotation2.py	exon	32227100	32227111	.	-	.	ENST00000280285__exon_number_001__gene_id_ENSG00000150712	MTMR12	ENSG00000150712	-0.77963737870125	-6.56803108847651	2.15653946220793e-09	3.88646931145215e-07
ENSG00000100949.2	ENSG00000100949	ENSG00000100949_003	chr14	dexseq_prepare_annotation2.py	exon	24734758	24734761	.	-	.	ENST00000560243+ENST00000561055+ENST00000216840+ENST00000560521+ENST00000559551+ENST00000399409__exon_number_003__gene_id_ENSG00000100949	RABGGTA	ENSG00000100949.2	0.661765449988076	6.37162901660475	2.16200876858682e-09	3.89106067309678e-07
ENSG00000104365.74	ENSG00000104365	ENSG00000104365_075	chr8	dexseq_prepare_annotation2.py	exon	42188651	42188724	.	+	.	ENST00000520655+ENST00000522103+ENST00000379708+ENST00000342222+ENST00000520810+ENST00000519938+ENST00000520201+ENST00000518679__exon_number_075__gene_id_ENSG00000104365	IKBKB	ENSG00000104365.74	-0.802919880293359	-6.24950490500921	2.25362315690225e-09	4.05046944209715e-07
ENSG00000147099.34	ENSG00000147099	ENSG00000147099_035	chrX	dexseq_prepare_annotation2.py	exon	71791796	71791906	.	-	.	ENST00000486704__exon_number_035__gene_id_ENSG00000147099	HDAC8	ENSG00000147099.34	0.286694353689969	6.42437274700288	2.27568795021072e-09	4.07960043168026e-07
ENSG00000117143.6	ENSG00000117143	ENSG00000117143_007	chr1	dexseq_prepare_annotation2.py	exon	162549218	162549393	.	+	.	ENST00000367926+ENST00000271469+ENST00000367925+ENST00000367924__exon_number_007__gene_id_ENSG00000117143	UAP1	ENSG00000117143.6	-0.283919232974842	-6.67432520237956	2.27595762213711e-09	4.07960043168026e-07
ENSG00000123415.4	ENSG00000123415	ENSG00000123415_005	chr12	dexseq_prepare_annotation2.py	exon	54575237	54575240	.	-	.	ENST00000508394+ENST00000506595+ENST00000514685+ENST00000511854__exon_number_005__gene_id_ENSG00000123415	SMUG1	ENSG00000123415.4	-0.416316018867459	-6.29819117832998	2.27944389879709e-09	4.08035776728085e-07
ENSG00000126226.42	ENSG00000126226	ENSG00000126226_043	chr13	dexseq_prepare_annotation2.py	exon	113862981	113862983	.	-	.	ENST00000246505+ENST00000337344+ENST00000375479__exon_number_043__gene_id_ENSG00000126226	PCID2	ENSG00000126226.42	0.425792430934903	6.40849580091784	2.29575096874101e-09	4.1040323458778e-07
ENSG00000164941.15	ENSG00000164941	ENSG00000164941_016	chr8	dexseq_prepare_annotation2.py	exon	95841220	95841254	.	+	.	ENST00000343161+ENST00000519457+ENST00000521860+ENST00000524333+ENST00000523206+ENST00000520526+ENST00000519053+ENST00000447247+ENST00000523731+ENST00000522171+ENST00000523321__exon_number_016__gene_id_ENSG00000164941	INTS8	ENSG00000164941.15	-1.19319920086982	-6.48768702505952	2.31778487971374e-09	4.13786740033722e-07
ENSG00000103671	ENSG00000103671	ENSG00000103671_001	chr15	dexseq_prepare_annotation2.py	exon	64679947	64679951	.	+	.	ENST00000559833__exon_number_001__gene_id_ENSG00000103671	TRIP4	ENSG00000103671	-0.695444076567039	-6.7478412796347	2.3284495249345e-09	4.15134184980323e-07
ENSG00000231889.2	ENSG00000231889	ENSG00000231889_003	chr6	dexseq_prepare_annotation2.py	exon	111804744	111804752	.	+	.	ENST00000438298+ENST00000525151+ENST00000532226__exon_number_003__gene_id_ENSG00000231889	TRAF3IP2-AS1	ENSG00000231889.2	0.538942543880699	6.54410581456949	2.41425841085183e-09	4.29857419004889e-07
ENSG00000204791.5	ENSG00000204791	ENSG00000204791_006	chr8	dexseq_prepare_annotation2.py	exon	145105696	145105759	.	+	.	ENST00000561181+ENST00000528912__exon_number_006__gene_id_ENSG00000204791	CTD-3065J16.6	ENSG00000204791.5	-1.85844624973179	-7.24018801578641	2.43257745765901e-09	4.32540852321074e-07
ENSG00000133226.61	ENSG00000133226	ENSG00000133226_062	chr1	dexseq_prepare_annotation2.py	exon	24996000	24996073	.	+	.	ENST00000323848+ENST00000447431+ENST00000374389+ENST00000479034__exon_number_062__gene_id_ENSG00000133226	SRRM1	ENSG00000133226.61	-0.779576368159198	-6.33605329975288	2.45964966021427e-09	4.36771468529329e-07
ENSG00000236581.14	ENSG00000236581	ENSG00000236581_015	chr13	dexseq_prepare_annotation2.py	exon	33845699	33845719	.	+	.	ENST00000609137+ENST00000607944+ENST00000608539+ENST00000608197+ENST00000609995+ENST00000609167__exon_number_015__gene_id_ENSG00000236581	STARD13-AS	ENSG00000236581.14	-0.81347825062378	-6.28243941304714	2.47678704057974e-09	4.38978609631536e-07
ENSG00000151338.15	ENSG00000151338	ENSG00000151338_016	chr14	dexseq_prepare_annotation2.py	exon	37717034	37717112	.	+	.	ENST00000556753+ENST00000537471+ENST00000554114+ENST00000396294+ENST00000556615+ENST00000545536+ENST00000327441+ENST00000556451+ENST00000539062+ENST00000554930+ENST00000555870__exon_number_016__gene_id_ENSG00000151338	MIPOL1	ENSG00000151338.15	-0.794715886412388	-6.83144361330393	2.47867124021381e-09	4.38978609631536e-07
ENSG00000148120.29	ENSG00000148120	ENSG00000148120_030	chr9	dexseq_prepare_annotation2.py	exon	97730066	97730083	.	+	.	ENST00000297979+ENST00000460573+ENST00000462125+ENST00000424143+ENST00000451893+ENST00000428313+ENST00000479161+ENST00000375315__exon_number_030__gene_id_ENSG00000148120	C9orf3	ENSG00000148120.29	0.360220315862006	6.2870750047845	2.51649824247446e-09	4.45085992604238e-07
ENSG00000008710.51	ENSG00000008710	ENSG00000008710_052	chr16	dexseq_prepare_annotation2.py	exon	2150167	2150301	.	-	.	ENST00000487932+ENST00000415938+ENST00000483814+ENST00000496574+ENST00000562297+ENST00000480227+ENST00000486339+ENST00000469851+ENST00000570193+ENST00000423118+ENST00000566905+ENST00000570253+ENST00000262304+ENST00000567946+ENST00000483731+ENST00000471603__exon_number_052__gene_id_ENSG00000008710	PKD1	ENSG00000008710.51	0.435462926130714	6.13685244528517	2.53170619775556e-09	4.47181913956609e-07
ENSG00000181135.64	ENSG00000181135	ENSG00000181135_065	chr8	dexseq_prepare_annotation2.py	exon	144790221	144790306	.	+	.	ENST00000508587__exon_number_065__gene_id_ENSG00000181135	ZNF707	ENSG00000181135.64	-0.930983347206431	-6.46896305450112	2.53790473205336e-09	4.47683033270992e-07
ENSG00000074181.11	ENSG00000074181	ENSG00000074181_012	chr19	dexseq_prepare_annotation2.py	exon	15281482	15281636	.	-	.	ENST00000263388__exon_number_012__gene_id_ENSG00000074181	NOTCH3	ENSG00000074181.11	0.744879944477436	6.25559696062807	2.55511609172928e-09	4.50122905043117e-07
ENSG00000105197.1	ENSG00000105197	ENSG00000105197_002	chr19	dexseq_prepare_annotation2.py	exon	39971124	39971471	.	+	.	ENST00000314349+ENST00000601358__exon_number_002__gene_id_ENSG00000105197	TIMM50	ENSG00000105197.1	-0.747722283713399	-6.68483262615961	2.56228911929495e-09	4.50790260497781e-07
ENSG00000129925	ENSG00000129925	ENSG00000129925_001	chr16	dexseq_prepare_annotation2.py	exon	420773	421861	.	-	.	ENST00000431232__exon_number_001__gene_id_ENSG00000129925	TMEM8A	ENSG00000129925	-0.860394818069502	-6.53023109466357	2.57741794699191e-09	4.52278180607265e-07
ENSG00000104915.15	ENSG00000104915	ENSG00000104915_016	chr19	dexseq_prepare_annotation2.py	exon	13256200	13256209	.	-	.	ENST00000588848+ENST00000587318+ENST00000440593+ENST00000591415+ENST00000587230+ENST00000242770+ENST00000591843+ENST00000591197+ENST00000593126+ENST00000589083__exon_number_016__gene_id_ENSG00000104915	STX10	ENSG00000104915.15	-0.517277700633929	-6.50699797710059	2.57753838070682e-09	4.52278180607265e-07
ENSG00000252974.ENSG00000139116.36	ENSG00000252974+ENSG00000139116	ENSG00000252974+ENSG00000139116_037	chr12	dexseq_prepare_annotation2.py	exon	39726393	39726546	.	-	.	ENST00000544797+ENST00000361961+ENST00000541463+ENST00000395670+ENST00000547108+ENST00000552961+ENST00000361418__exon_number_037__gene_id_ENSG00000252974+ENSG00000139116		ENSG00000252974.ENSG00000139116.36	-0.307511996563194	-6.24844694428832	2.65403577096323e-09	4.65088339490335e-07
ENSG00000140859.93	ENSG00000140859	ENSG00000140859_094	chr16	dexseq_prepare_annotation2.py	exon	57880253	57880439	.	-	.	ENST00000565684__exon_number_094__gene_id_ENSG00000140859	KIFC3	ENSG00000140859.93	-0.279603867427968	-6.24044572590318	2.7691916277835e-09	4.84630368173238e-07
ENSG00000105705.8	ENSG00000105705	ENSG00000105705_009	chr19	dexseq_prepare_annotation2.py	exon	19390022	19390199	.	-	.	ENST00000592188+ENST00000589144+ENST00000247001+ENST00000588731+ENST00000591007+ENST00000587119__exon_number_009__gene_id_ENSG00000105705	SUGP1	ENSG00000105705.8	-2.0257575867836	-6.92387787273259	2.83824659983917e-09	4.96063675082914e-07
ENSG00000140009.ENSG00000214770.41	ENSG00000140009+ENSG00000214770	ENSG00000140009+ENSG00000214770_042	chr14	dexseq_prepare_annotation2.py	exon	64804119	64804247	.	-	.	ENST00000359491__exon_number_042__gene_id_ENSG00000140009+ENSG00000214770		ENSG00000140009.ENSG00000214770.41	0.633031448716458	6.39448294627164	2.84314269756696e-09	4.9626813578593e-07
ENSG00000115421.18	ENSG00000115421	ENSG00000115421_019	chr2	dexseq_prepare_annotation2.py	exon	61010291	61010328	.	+	.	ENST00000453839+ENST00000483370+ENST00000238714+ENST00000414060+ENST00000496283+ENST00000412217__exon_number_019__gene_id_ENSG00000115421	PAPOLG	ENSG00000115421.18	0.441257191414061	6.39008421154602	2.90562145582185e-09	5.06509909826977e-07
ENSG00000132603.10	ENSG00000132603	ENSG00000132603_011	chr16	dexseq_prepare_annotation2.py	exon	69374179	69374235	.	+	.	ENST00000562523+ENST00000563364+ENST00000569637+ENST00000565034+ENST00000562131+ENST00000254941+ENST00000254940+ENST00000567202__exon_number_011__gene_id_ENSG00000132603	NIP7	ENSG00000132603.10	-0.537038155100753	-6.98837511873785	2.97913538480359e-09	5.18646051873891e-07
ENSG00000163482.15	ENSG00000163482	ENSG00000163482_016	chr2	dexseq_prepare_annotation2.py	exon	219540066	219540114	.	+	.	ENST00000455724+ENST00000392105+ENST00000392106+ENST00000295709+ENST00000473557+ENST00000440309+ENST00000424080__exon_number_016__gene_id_ENSG00000163482	STK36	ENSG00000163482.15	-0.311047099500944	-6.33040700354929	2.99334184377398e-09	5.20438981848123e-07
ENSG00000091536.79	ENSG00000091536	ENSG00000091536_080	chr17	dexseq_prepare_annotation2.py	exon	18064061	18064630	.	+	.	ENST00000473013__exon_number_080__gene_id_ENSG00000091536	MYO15A	ENSG00000091536.79	0.789055281055026	6.13449336727844	3.0764333470578e-09	5.33518439201943e-07
ENSG00000091536.60	ENSG00000091536	ENSG00000091536_061	chr17	dexseq_prepare_annotation2.py	exon	18058633	18058746	.	+	.	ENST00000205890+ENST00000418233+ENST00000536811+ENST00000585180__exon_number_061__gene_id_ENSG00000091536	MYO15A	ENSG00000091536.60	0.414134881207364	6.1344846453774	3.07658120382857e-09	5.33518439201943e-07
ENSG00000150712.21	ENSG00000150712	ENSG00000150712_022	chr5	dexseq_prepare_annotation2.py	exon	32296460	32296576	.	-	.	ENST00000513622__exon_number_022__gene_id_ENSG00000150712	MTMR12	ENSG00000150712.21	-0.596520917082033	-6.48524708915254	3.18501424981283e-09	5.51603878809261e-07
ENSG00000059758.36	ENSG00000059758	ENSG00000059758_037	chr12	dexseq_prepare_annotation2.py	exon	96793123	96793142	.	-	.	ENST00000552262+ENST00000552496+ENST00000551816__exon_number_037__gene_id_ENSG00000059758	CDK17	ENSG00000059758.36	-0.388325830876363	-6.35609652434519	3.19690221821864e-09	5.52943680941009e-07
ENSG00000067798.12	ENSG00000067798	ENSG00000067798_013	chr12	dexseq_prepare_annotation2.py	exon	78400199	78400256	.	+	.	ENST00000397909+ENST00000266692+ENST00000536525+ENST00000228327+ENST00000550503+ENST00000549464__exon_number_013__gene_id_ENSG00000067798	NAV3	ENSG00000067798.12	-0.78592406438789	-6.81583130838425	3.36273568874822e-09	5.8087224612604e-07
ENSG00000253729.53	ENSG00000253729	ENSG00000253729_054	chr8	dexseq_prepare_annotation2.py	exon	48774930	48774933	.	-	.	ENST00000546304__exon_number_054__gene_id_ENSG00000253729	PRKDC	ENSG00000253729.53	0.228276111288107	6.08377277308277	3.40807894276461e-09	5.8794217833722e-07
ENSG00000224086	ENSG00000224086	ENSG00000224086_001	chr22	dexseq_prepare_annotation2.py	exon	22292609	22292664	.	+	.	ENST00000538634__exon_number_001__gene_id_ENSG00000224086	LL22NC03-86G7.1	ENSG00000224086	0.916304849005028	7.61531072774878	3.45966712021984e-09	5.96069762921085e-07
ENSG00000036448.3	ENSG00000036448	ENSG00000036448_004	chr8	dexseq_prepare_annotation2.py	exon	2000276	2000431	.	+	.	ENST00000262113__exon_number_004__gene_id_ENSG00000036448	MYOM2	ENSG00000036448.3	-0.659831806094188	-6.19183910019559	3.58178001457843e-09	6.16311426513656e-07
ENSG00000225697.39	ENSG00000225697	ENSG00000225697_040	chr3	dexseq_prepare_annotation2.py	exon	48668726	48668739	.	-	.	ENST00000485361+ENST00000444531+ENST00000358747+ENST00000455886+ENST00000395550+ENST00000496469+ENST00000421649+ENST00000307364+ENST00000420764+ENST00000480524+ENST00000414944+ENST00000337000+ENST00000489483+ENST00000383733__exon_number_040__gene_id_ENSG00000225697	SLC26A6	ENSG00000225697.39	-0.437934473869595	-6.20265229665796	3.62776422249293e-09	6.23418408923653e-07
ENSG00000163463.ENSG00000185499.ENSG00000273088.7	ENSG00000163463+ENSG00000185499+ENSG00000273088	ENSG00000163463+ENSG00000185499+ENSG00000273088_008	chr1	dexseq_prepare_annotation2.py	exon	155144827	155144965	.	-	.	ENST00000463527+ENST00000490672__exon_number_008__gene_id_ENSG00000163463+ENSG00000185499+ENSG00000273088		ENSG00000163463.ENSG00000185499.ENSG00000273088.7	-0.608866949566454	-6.31933885656165	3.83606430378878e-09	6.58364536137749e-07
ENSG00000075292.62	ENSG00000075292	ENSG00000075292_063	chr2	dexseq_prepare_annotation2.py	exon	71645352	71645731	.	+	.	ENST00000483421__exon_number_063__gene_id_ENSG00000075292	ZNF638	ENSG00000075292.62	-0.788498441973742	-6.13523861342219	3.85146480757897e-09	6.6015692990756e-07
ENSG00000166535.25	ENSG00000166535	ENSG00000166535_026	chr12	dexseq_prepare_annotation2.py	exon	9000145	9000294	.	+	.	ENST00000541459+ENST00000539547+ENST00000545692+ENST00000540049+ENST00000299698__exon_number_026__gene_id_ENSG00000166535	A2ML1	ENSG00000166535.25	-1.04899189271029	-6.34786485776214	3.86020763460324e-09	6.60234208268954e-07
ENSG00000254339.3	ENSG00000254339	ENSG00000254339_004	chr8	dexseq_prepare_annotation2.py	exon	115294302	115294364	.	+	.	ENST00000523682+ENST00000520543+ENST00000521523+ENST00000507929__exon_number_004__gene_id_ENSG00000254339	RP11-267L5.1	ENSG00000254339.3	-0.544346815145759	-6.92120153235227	3.86518407346408e-09	6.60234208268954e-07
ENSG00000174628.36	ENSG00000174628	ENSG00000174628_037	chr16	dexseq_prepare_annotation2.py	exon	19868059	19868776	.	+	.	ENST00000568300+ENST00000320394+ENST00000308214__exon_number_037__gene_id_ENSG00000174628	IQCK	ENSG00000174628.36	-0.610473507726001	-6.26843538827297	3.86678792357607e-09	6.60234208268954e-07
ENSG00000175224.87	ENSG00000175224	ENSG00000175224_088	chr11	dexseq_prepare_annotation2.py	exon	46696368	46696368	.	+	.	ENST00000359513__exon_number_088__gene_id_ENSG00000175224	ATG13	ENSG00000175224.87	-0.433724172901781	-6.24263366022589	3.97041595607616e-09	6.77060137575133e-07
ENSG00000075292.78	ENSG00000075292	ENSG00000075292_079	chr2	dexseq_prepare_annotation2.py	exon	71660295	71660413	.	+	.	ENST00000409544+ENST00000460310+ENST00000487638+ENST00000483421+ENST00000488126+ENST00000409407+ENST00000355812+ENST00000461991+ENST00000264447+ENST00000493576+ENST00000472758__exon_number_079__gene_id_ENSG00000075292	ZNF638	ENSG00000075292.78	-0.744724391540388	-6.12854729814206	3.99255570849945e-09	6.79964912805198e-07
ENSG00000035928.45	ENSG00000035928	ENSG00000035928_046	chr4	dexseq_prepare_annotation2.py	exon	39329228	39329376	.	-	.	ENST00000418436+ENST00000349703+ENST00000504849+ENST00000503784+ENST00000512275+ENST00000381897__exon_number_046__gene_id_ENSG00000035928	RFC1	ENSG00000035928.45	0.68592134317972	6.83777951466964	4.00112442972681e-09	6.80553962548462e-07
ENSG00000269410.ENSG00000090924.46	ENSG00000269410+ENSG00000090924	ENSG00000269410+ENSG00000090924_047	chr19	dexseq_prepare_annotation2.py	exon	39916058	39916077	.	+	.	ENST00000425673+ENST00000458508+ENST00000600210+ENST00000409794+ENST00000409797+ENST00000596339+ENST00000205135+ENST00000596443+ENST00000598238+ENST00000594161__exon_number_047__gene_id_ENSG00000269410+ENSG00000090924		ENSG00000269410.ENSG00000090924.46	0.475516042643182	6.23033945711113	4.02832306805797e-09	6.84306243019169e-07
ENSG00000008710.104	ENSG00000008710	ENSG00000008710_105	chr16	dexseq_prepare_annotation2.py	exon	2157758	2157760	.	-	.	ENST00000496574+ENST00000473780+ENST00000486339__exon_number_105__gene_id_ENSG00000008710	PKD1	ENSG00000008710.104	-1.10490111167283	-6.05216132974002	4.06440791418904e-09	6.89556573782944e-07
ENSG00000036257.36	ENSG00000036257	ENSG00000036257_037	chr2	dexseq_prepare_annotation2.py	exon	225421012	225421106	.	-	.	ENST00000432260+ENST00000546102__exon_number_037__gene_id_ENSG00000036257	CUL3	ENSG00000036257.36	-0.5286687265431	-6.26170056404825	4.23252638245497e-09	7.17165516719764e-07
ENSG00000187736.ENSG00000213901.38	ENSG00000187736+ENSG00000213901	ENSG00000187736+ENSG00000213901_039	chr2	dexseq_prepare_annotation2.py	exon	220028226	220028277	.	-	.	ENST00000455516+ENST00000498327+ENST00000409878+ENST00000396775+ENST00000295738__exon_number_039__gene_id_ENSG00000187736+ENSG00000213901		ENSG00000187736.ENSG00000213901.38	0.424687613025102	6.13372782782165	4.31188605264169e-09	7.29683985231097e-07
ENSG00000147642.2	ENSG00000147642	ENSG00000147642_003	chr8	dexseq_prepare_annotation2.py	exon	110586411	110586414	.	-	.	ENST00000533895+ENST00000424158+ENST00000446070+ENST00000399066+ENST00000528331+ENST00000532779__exon_number_003__gene_id_ENSG00000147642	SYBU	ENSG00000147642.2	-0.487162191328902	-6.16597986291259	4.39610731887623e-09	7.42992346237633e-07
ENSG00000141738.14	ENSG00000141738	ENSG00000141738_015	chr17	dexseq_prepare_annotation2.py	exon	37898669	37898709	.	+	.	ENST00000485182+ENST00000584053+ENST00000445327+ENST00000584819+ENST00000577695+ENST00000394209+ENST00000394204+ENST00000309185+ENST00000394211+ENST00000309156+ENST00000578702__exon_number_015__gene_id_ENSG00000141738	GRB7	ENSG00000141738.14	-0.722907752220484	-6.27719521043109	4.42370458573817e-09	7.46708999281617e-07
ENSG00000163629.58	ENSG00000163629	ENSG00000163629_059	chr4	dexseq_prepare_annotation2.py	exon	87736303	87736310	.	+	.	ENST00000427191+ENST00000436978__exon_number_059__gene_id_ENSG00000163629	PTPN13	ENSG00000163629.58	0.421585418668828	6.19379471096448	4.44471185569515e-09	7.49305278042197e-07
ENSG00000263142.ENSG00000262633.ENSG00000108433.19	ENSG00000263142+ENSG00000262633+ENSG00000108433	ENSG00000263142+ENSG00000262633+ENSG00000108433_020	chr17	dexseq_prepare_annotation2.py	exon	45012536	45014205	.	+	.	ENST00000415811__exon_number_020__gene_id_ENSG00000263142+ENSG00000262633+ENSG00000108433		ENSG00000263142.ENSG00000262633.ENSG00000108433.19	0.973449167232931	6.5919065717514	4.58404300484227e-09	7.718172331579e-07
ENSG00000114757	ENSG00000114757	ENSG00000114757_001	chr3	dexseq_prepare_annotation2.py	exon	179512746	179518843	.	-	.	ENST00000467460__exon_number_001__gene_id_ENSG00000114757	PEX5L	ENSG00000114757	0.880370218699172	6.87429970901156	4.63537944540114e-09	7.79475340805516e-07
ENSG00000175449.17	ENSG00000175449	ENSG00000175449_018	chr5	dexseq_prepare_annotation2.py	exon	94993766	94993786	.	+	.	ENST00000508206+ENST00000380005__exon_number_018__gene_id_ENSG00000175449	RFESD	ENSG00000175449.17	0.720240316666385	6.73444395391376	4.68952649608856e-09	7.87586164281929e-07
ENSG00000088247.ENSG00000266722.43	ENSG00000088247+ENSG00000266722	ENSG00000088247+ENSG00000266722_044	chr19	dexseq_prepare_annotation2.py	exon	6424149	6424227	.	-	.	ENST00000595258__exon_number_044__gene_id_ENSG00000088247+ENSG00000266722		ENSG00000088247.ENSG00000266722.43	-0.360748398266671	-6.24053820407164	4.70722748135706e-09	7.89563303771554e-07
ENSG00000170579.2	ENSG00000170579	ENSG00000170579_003	chr18	dexseq_prepare_annotation2.py	exon	3498865	3498914	.	-	.	ENST00000400149+ENST00000534970+ENST00000400155+ENST00000584874+ENST00000400150+ENST00000400147+ENST00000315677__exon_number_003__gene_id_ENSG00000170579	DLGAP1	ENSG00000170579.2	0.410729584660236	6.4773692013043	4.77649513142421e-09	8.00174085658123e-07
ENSG00000003400.31	ENSG00000003400	ENSG00000003400_032	chr2	dexseq_prepare_annotation2.py	exon	202086384	202086388	.	+	.	ENST00000286186__exon_number_032__gene_id_ENSG00000003400	CASP10	ENSG00000003400.31	-0.478994098191155	-6.37243042922883	4.87657406578432e-09	8.15913329968871e-07
ENSG00000269404.ENSG00000142539.ENSG00000062822.38	ENSG00000269404+ENSG00000142539+ENSG00000062822	ENSG00000269404+ENSG00000142539+ENSG00000062822_039	chr19	dexseq_prepare_annotation2.py	exon	50918072	50918247	.	+	.	ENST00000595904+ENST00000593981+ENST00000600859+ENST00000440232+ENST00000593407+ENST00000599857__exon_number_039__gene_id_ENSG00000269404+ENSG00000142539+ENSG00000062822		ENSG00000269404.ENSG00000142539.ENSG00000062822.38	0.303002458112542	6.57612726685045	4.90823306174667e-09	8.20179908903994e-07
ENSG00000106638.26	ENSG00000106638	ENSG00000106638_027	chr7	dexseq_prepare_annotation2.py	exon	72988713	72988774	.	-	.	ENST00000469518+ENST00000465279+ENST00000433464+ENST00000305632+ENST00000452125+ENST00000459913+ENST00000479892+ENST00000426966+ENST00000452475+ENST00000437521+ENST00000450285+ENST00000424598+ENST00000476136+ENST00000496056+ENST00000432538+ENST00000435792__exon_number_027__gene_id_ENSG00000106638	TBL2	ENSG00000106638.26	0.480804489902552	6.85047910277797	5.08336322943634e-09	8.47522636372567e-07
ENSG00000164114.8	ENSG00000164114	ENSG00000164114_009	chr4	dexseq_prepare_annotation2.py	exon	156274405	156274492	.	-	.	ENST00000311277+ENST00000433024+ENST00000424373+ENST00000515654__exon_number_009__gene_id_ENSG00000164114	MAP9	ENSG00000164114.8	-0.614300311079414	-6.49484091197205	5.08458854087055e-09	8.47522636372567e-07
ENSG00000253729.55	ENSG00000253729	ENSG00000253729_056	chr8	dexseq_prepare_annotation2.py	exon	48775960	48776138	.	-	.	ENST00000314191+ENST00000523565+ENST00000518216+ENST00000338368+ENST00000546304__exon_number_056__gene_id_ENSG00000253729	PRKDC	ENSG00000253729.55	0.207669480033065	6.00858990056277	5.17532499810116e-09	8.61042302923291e-07
ENSG00000140795.14	ENSG00000140795	ENSG00000140795_015	chr16	dexseq_prepare_annotation2.py	exon	46763506	46763599	.	-	.	ENST00000536476+ENST00000564731+ENST00000394809+ENST00000569844__exon_number_015__gene_id_ENSG00000140795	MYLK3	ENSG00000140795.14	-0.810272983649571	-6.84568430409017	5.17862821755022e-09	8.61042302923291e-07
ENSG00000111199.18	ENSG00000111199	ENSG00000111199_019	chr12	dexseq_prepare_annotation2.py	exon	110246101	110246273	.	-	.	ENST00000538125+ENST00000261740+ENST00000544971+ENST00000418703+ENST00000536838+ENST00000541794+ENST00000537083+ENST00000346520+ENST00000392719__exon_number_019__gene_id_ENSG00000111199	TRPV4	ENSG00000111199.18	0.920796456224662	6.77037063937453	5.233655540243e-09	8.69106581677186e-07
ENSG00000173715.ENSG00000173653.11	ENSG00000173715+ENSG00000173653	ENSG00000173715+ENSG00000173653_012	chr11	dexseq_prepare_annotation2.py	exon	66526514	66526530	.	+	.	ENST00000531400+ENST00000524551+ENST00000525908+ENST00000540737+ENST00000532565+ENST00000527634+ENST00000525449+ENST00000527368+ENST00000534325+ENST00000346672+ENST00000360962__exon_number_012__gene_id_ENSG00000173715+ENSG00000173653		ENSG00000173715.ENSG00000173653.11	-0.590545927249602	-6.22293536413269	5.44800077562787e-09	9.02730001066848e-07
ENSG00000075420.14	ENSG00000075420	ENSG00000075420_015	chr3	dexseq_prepare_annotation2.py	exon	171904625	171905008	.	+	.	ENST00000421757+ENST00000476794__exon_number_015__gene_id_ENSG00000075420	FNDC3B	ENSG00000075420.14	-1.32008240053373	-6.69763343821672	5.44968817517323e-09	9.02730001066848e-07
ENSG00000103653.27	ENSG00000103653	ENSG00000103653_028	chr15	dexseq_prepare_annotation2.py	exon	75092753	75092815	.	+	.	ENST00000309470+ENST00000567135+ENST00000220003+ENST00000567571+ENST00000439220+ENST00000568329__exon_number_028__gene_id_ENSG00000103653	CSK	ENSG00000103653.27	-1.03060682604163	-6.69729635602657	5.45718708877261e-09	9.02849234372453e-07
ENSG00000171720.17	ENSG00000171720	ENSG00000171720_018	chr5	dexseq_prepare_annotation2.py	exon	141007460	141007465	.	-	.	ENST00000491581+ENST00000519474+ENST00000459727+ENST00000469550+ENST00000523088+ENST00000467533+ENST00000305264+ENST00000492407__exon_number_018__gene_id_ENSG00000171720	HDAC3	ENSG00000171720.17	-0.543045205280433	-6.19584949003798	5.57667771754678e-09	9.21473343797267e-07
ENSG00000254485.ENSG00000196220.ENSG00000206573.101	ENSG00000254485+ENSG00000196220+ENSG00000206573	ENSG00000254485+ENSG00000196220+ENSG00000206573_102	chr3	dexseq_prepare_annotation2.py	exon	9439108	9439112	.	-	.	ENST00000518437+ENST00000467069+ENST00000522525+ENST00000520447+ENST00000494680+ENST00000481221+ENST00000521609+ENST00000469846__exon_number_102__gene_id_ENSG00000254485+ENSG00000196220+ENSG00000206573		ENSG00000254485.ENSG00000196220.ENSG00000206573.101	-0.496648955909121	-6.01591619618495	5.61419740082212e-09	9.25432089298413e-07
ENSG00000070501.8	ENSG00000070501	ENSG00000070501_009	chr8	dexseq_prepare_annotation2.py	exon	42196530	42196587	.	+	.	ENST00000522297+ENST00000519094+ENST00000265421+ENST00000519771+ENST00000518925+ENST00000522610__exon_number_009__gene_id_ENSG00000070501	POLB	ENSG00000070501.8	-0.858707036896991	-6.44159196828115	5.61453306517535e-09	9.25432089298413e-07
ENSG00000082397.6	ENSG00000082397	ENSG00000082397_007	chr18	dexseq_prepare_annotation2.py	exon	5393179	5393477	.	-	.	ENST00000544123+ENST00000542146+ENST00000578618+ENST00000427684+ENST00000540638+ENST00000542652+ENST00000545076+ENST00000341928__exon_number_007__gene_id_ENSG00000082397	EPB41L3	ENSG00000082397.6	-0.806509309140699	-6.22522063130968	5.72441645809065e-09	9.42377636965354e-07
ENSG00000103657.110	ENSG00000103657	ENSG00000103657_111	chr15	dexseq_prepare_annotation2.py	exon	64126117	64126141	.	-	.	ENST00000561400__exon_number_111__gene_id_ENSG00000103657	HERC1	ENSG00000103657.110	-0.584274644962937	-6.09563280266525	5.75664684072109e-09	9.46513559128488e-07
ENSG00000198626.120	ENSG00000198626	ENSG00000198626_121	chr1	dexseq_prepare_annotation2.py	exon	237996003	237996058	.	+	.	ENST00000542537+ENST00000366574+ENST00000360064+ENST00000608590__exon_number_121__gene_id_ENSG00000198626	RYR2	ENSG00000198626.120	-0.52565151873597	-6.1678554829738	5.808589392312e-09	9.53876379602348e-07
ENSG00000248257.ENSG00000124467	ENSG00000248257+ENSG00000124467	ENSG00000248257+ENSG00000124467_001	chr19	dexseq_prepare_annotation2.py	exon	43256838	43256842	.	-	.	ENST00000404209__exon_number_001__gene_id_ENSG00000248257+ENSG00000124467		ENSG00000248257.ENSG00000124467	-0.810212682253235	-6.37764385262233	5.88201348049916e-09	9.64744380968422e-07
ENSG00000067798.10	ENSG00000067798	ENSG00000067798_011	chr12	dexseq_prepare_annotation2.py	exon	78388583	78388651	.	+	.	ENST00000549464+ENST00000228327+ENST00000266692+ENST00000397909+ENST00000536525__exon_number_011__gene_id_ENSG00000067798	NAV3	ENSG00000067798.10	-0.765809895435326	-6.67749359140069	5.91621739992451e-09	9.69160823541632e-07
ENSG00000123104.48	ENSG00000123104	ENSG00000123104_049	chr12	dexseq_prepare_annotation2.py	exon	26808641	26808785	.	-	.	ENST00000381340__exon_number_049__gene_id_ENSG00000123104	ITPR2	ENSG00000123104.48	0.450498290650031	6.15430813259545	5.939945368812e-09	9.71852412977581e-07
ENSG00000175183.1	ENSG00000175183	ENSG00000175183_002	chr12	dexseq_prepare_annotation2.py	exon	77252496	77252608	.	-	.	ENST00000311083+ENST00000548783__exon_number_002__gene_id_ENSG00000175183	CSRP2	ENSG00000175183.1	0.377523148534388	6.32963202492929	5.96618733348653e-09	9.74948215044257e-07
ENSG00000181135.70	ENSG00000181135	ENSG00000181135_071	chr8	dexseq_prepare_annotation2.py	exon	144795188	144796068	.	+	.	ENST00000508587__exon_number_071__gene_id_ENSG00000181135	ZNF707	ENSG00000181135.70	0.288567319759534	6.29049136888277	5.99221623171334e-09	9.78001654357616e-07
ENSG00000005884.29	ENSG00000005884	ENSG00000005884_030	chr17	dexseq_prepare_annotation2.py	exon	48152963	48153064	.	+	.	ENST00000007722+ENST00000505306+ENST00000505612+ENST00000506401+ENST00000320031+ENST00000544892+ENST00000510809__exon_number_030__gene_id_ENSG00000005884	ITGA3	ENSG00000005884.29	-0.969559120786566	-6.37022269957023	6.08695216805889e-09	9.92247707092106e-07
ENSG00000256453.ENSG00000170445.31	ENSG00000256453+ENSG00000170445	ENSG00000256453+ENSG00000170445_032	chr5	dexseq_prepare_annotation2.py	exon	140063131	140063252	.	-	.	ENST00000512396+ENST00000504366__exon_number_032__gene_id_ENSG00000256453+ENSG00000170445		ENSG00000256453.ENSG00000170445.31	-1.26194732317815	-7.66531989179225	6.10544331668245e-09	9.92831558436009e-07
ENSG00000256453.ENSG00000170445.3	ENSG00000256453+ENSG00000170445	ENSG00000256453+ENSG00000170445_004	chr5	dexseq_prepare_annotation2.py	exon	140052856	140052973	.	-	.	ENST00000504156+ENST00000542735__exon_number_004__gene_id_ENSG00000256453+ENSG00000170445		ENSG00000256453.ENSG00000170445.3	1.26194732317815	7.66531989179225	6.1054433166825e-09	9.92831558436009e-07
ENSG00000175356.16	ENSG00000175356	ENSG00000175356_017	chr11	dexseq_prepare_annotation2.py	exon	9049073	9049086	.	-	.	ENST00000519535+ENST00000520467+ENST00000309263+ENST00000457346+ENST00000528651__exon_number_017__gene_id_ENSG00000175356	SCUBE2	ENSG00000175356.16	-0.525974390776293	-6.30403117165821	6.13107558200829e-09	9.95783874496886e-07
ENSG00000253729.27	ENSG00000253729	ENSG00000253729_028	chr8	dexseq_prepare_annotation2.py	exon	48719698	48719887	.	-	.	ENST00000314191+ENST00000523565+ENST00000518216+ENST00000338368__exon_number_028__gene_id_ENSG00000253729	PRKDC	ENSG00000253729.27	-0.322880750701274	-5.9769656609579	6.16239439284966e-09	9.9965145875044e-07
ENSG00000187736.ENSG00000213901.53	ENSG00000187736+ENSG00000213901	ENSG00000187736+ENSG00000213901_054	chr2	dexseq_prepare_annotation2.py	exon	220033374	220033505	.	-	.	ENST00000414999+ENST00000465580+ENST00000455516+ENST00000295738+ENST00000318673+ENST00000430764+ENST00000409878+ENST00000409370+ENST00000497918__exon_number_054__gene_id_ENSG00000187736+ENSG00000213901		ENSG00000187736.ENSG00000213901.53	0.409650084156812	6.06343747252699	6.2576373071332e-09	1.0138666596123e-06
ENSG00000099622.32	ENSG00000099622	ENSG00000099622_033	chr19	dexseq_prepare_annotation2.py	exon	1269351	1269354	.	+	.	ENST00000588230+ENST00000586636+ENST00000591659+ENST00000585914+ENST00000591376+ENST00000593283+ENST00000591097+ENST00000592412+ENST00000589235+ENST00000590704+ENST00000591055+ENST00000413636+ENST00000587169+ENST00000587896+ENST00000589686+ENST00000593048+ENST00000593128+ENST00000444172+ENST00000586472+ENST00000320936+ENST00000589710+ENST00000587323+ENST00000590347+ENST00000593093__exon_number_03…	CIRBP	ENSG00000099622.32	-0.526903179903332	-6.16213290861525	6.27754577297464e-09	1.01585640776493e-06
ENSG00000177479.26	ENSG00000177479	ENSG00000177479_027	chr3	dexseq_prepare_annotation2.py	exon	48965212	48965246	.	+	.	ENST00000430423+ENST00000463204+ENST00000470296+ENST00000452385+ENST00000356401+ENST00000484999+ENST00000495507+ENST00000449376+ENST00000452882+ENST00000466850+ENST00000420814+ENST00000449729__exon_number_027__gene_id_ENSG00000177479	ARIH2	ENSG00000177479.26	-0.480212088256101	-6.06541094693983	6.36497480361643e-09	1.02875450160248e-06
ENSG00000177156.20	ENSG00000177156	ENSG00000177156_021	chr11	dexseq_prepare_annotation2.py	exon	763982	764287	.	+	.	ENST00000530666__exon_number_021__gene_id_ENSG00000177156	TALDO1	ENSG00000177156.20	-0.364877078536207	-6.30687430871227	6.64002558572601e-09	1.07190939094858e-06
ENSG00000175137	ENSG00000175137	ENSG00000175137_001	chr1	dexseq_prepare_annotation2.py	exon	249104648	249104649	.	-	.	ENST00000484202__exon_number_001__gene_id_ENSG00000175137	SH3BP5L	ENSG00000175137	-0.30715023187583	-6.50298957013277	6.73354251850056e-09	1.08568998324022e-06
ENSG00000018408.2	ENSG00000018408	ENSG00000018408_003	chr3	dexseq_prepare_annotation2.py	exon	149238397	149238485	.	-	.	ENST00000360632+ENST00000467467+ENST00000465804__exon_number_003__gene_id_ENSG00000018408	WWTR1	ENSG00000018408.2	0.401869161928144	6.31954549176225	6.91245897132986e-09	1.11319008254012e-06
ENSG00000166233.ENSG00000207690.21	ENSG00000166233+ENSG00000207690	ENSG00000166233+ENSG00000207690_022	chr15	dexseq_prepare_annotation2.py	exon	72864604	72864721	.	+	.	ENST00000561770__exon_number_022__gene_id_ENSG00000166233+ENSG00000207690		ENSG00000166233.ENSG00000207690.21	-0.486468933673135	-6.20927162934782	7.0568577887324e-09	1.13431861987787e-06
ENSG00000182774.ENSG00000214575.ENSG00000260836.56	ENSG00000182774+ENSG00000214575+ENSG00000260836	ENSG00000182774+ENSG00000214575+ENSG00000260836_057	chr15	dexseq_prepare_annotation2.py	exon	83240384	83240509	.	-	.	ENST00000398591+ENST00000564522+ENST00000398592+ENST00000570229+ENST00000423133__exon_number_057__gene_id_ENSG00000182774+ENSG00000214575+ENSG00000260836		ENSG00000182774.ENSG00000214575.ENSG00000260836.56	0.293296780172393	6.13879033369209	7.06069286068398e-09	1.13431861987787e-06
ENSG00000104915.1	ENSG00000104915	ENSG00000104915_002	chr19	dexseq_prepare_annotation2.py	exon	13254876	13254902	.	-	.	ENST00000587318+ENST00000343587+ENST00000589083+ENST00000591843+ENST00000242770__exon_number_002__gene_id_ENSG00000104915	STX10	ENSG00000104915.1	1.18243621273732	6.29288025173049	7.09108055667512e-09	1.13782795134765e-06
ENSG00000055163.89	ENSG00000055163	ENSG00000055163_090	chr5	dexseq_prepare_annotation2.py	exon	156820233	156820237	.	+	.	ENST00000523969+ENST00000541131+ENST00000377576+ENST00000318218+ENST00000519663+ENST00000521420+ENST00000347377+ENST00000435847+ENST00000523383+ENST00000519153__exon_number_090__gene_id_ENSG00000055163	CYFIP2	ENSG00000055163.89	0.4425732430374	6.12309496376964	7.28524830055133e-09	1.16757720086128e-06
ENSG00000103653.5	ENSG00000103653	ENSG00000103653_006	chr15	dexseq_prepare_annotation2.py	exon	75074946	75075008	.	+	.	ENST00000569462+ENST00000220003+ENST00000563894+ENST00000567123__exon_number_006__gene_id_ENSG00000103653	CSK	ENSG00000103653.5	-1.35473325439888	-6.62466529090004	7.33727360885277e-09	1.17450172656325e-06
ENSG00000185038.34	ENSG00000185038	ENSG00000185038_035	chr2	dexseq_prepare_annotation2.py	exon	234727298	234727416	.	+	.	ENST00000389758__exon_number_035__gene_id_ENSG00000185038	MROH2A	ENSG00000185038.34	0.60902718951193	6.30479757267904	7.40319669203963e-09	1.18363161901864e-06
ENSG00000268614.ENSG00000090674.ENSG00000032444.7	ENSG00000268614+ENSG00000090674+ENSG00000032444	ENSG00000268614+ENSG00000090674+ENSG00000032444_008	chr19	dexseq_prepare_annotation2.py	exon	7591267	7591324	.	+	.	ENST00000596008+ENST00000598406__exon_number_008__gene_id_ENSG00000268614+ENSG00000090674+ENSG00000032444		ENSG00000268614.ENSG00000090674.ENSG00000032444.7	-0.674561993121202	-6.28273113786941	7.43697720924367e-09	1.18760678861425e-06
ENSG00000166535.40	ENSG00000166535	ENSG00000166535_041	chr12	dexseq_prepare_annotation2.py	exon	9010542	9010698	.	+	.	ENST00000541459+ENST00000539547+ENST00000299698__exon_number_041__gene_id_ENSG00000166535	A2ML1	ENSG00000166535.40	-1.17414537643146	-6.20797500036977	7.62033888936807e-09	1.21543036362267e-06
ENSG00000158882.ENSG00000263548.26	ENSG00000158882+ENSG00000263548	ENSG00000158882+ENSG00000263548_027	chr1	dexseq_prepare_annotation2.py	exon	161199084	161200397	.	+	.	ENST00000367987+ENST00000367988+ENST00000474486__exon_number_027__gene_id_ENSG00000158882+ENSG00000263548		ENSG00000158882.ENSG00000263548.26	0.446491143339788	6.20752120436421	7.63708074211663e-09	1.21664360085626e-06
ENSG00000147647.3	ENSG00000147647	ENSG00000147647_004	chr8	dexseq_prepare_annotation2.py	exon	105391652	105391662	.	-	.	ENST00000351513__exon_number_004__gene_id_ENSG00000147647	DPYS	ENSG00000147647.3	0.299309071661485	6.3196292096195	7.68473893307484e-09	1.22277325668559e-06
ENSG00000211535.ENSG00000114270	ENSG00000211535+ENSG00000114270	ENSG00000211535+ENSG00000114270_001	chr3	dexseq_prepare_annotation2.py	exon	48601506	48601506	.	-	.	ENST00000328333+ENST00000487017+ENST00000465238+ENST00000454817+ENST00000470076__exon_number_001__gene_id_ENSG00000211535+ENSG00000114270		ENSG00000211535.ENSG00000114270	-0.406219919402964	-5.95654556676499	7.75601756090995e-09	1.23264221334075e-06
ENSG00000099840.19	ENSG00000099840	ENSG00000099840_020	chr19	dexseq_prepare_annotation2.py	exon	2098450	2098785	.	+	.	ENST00000478879+ENST00000591894+ENST00000497445+ENST00000481489__exon_number_020__gene_id_ENSG00000099840	IZUMO4	ENSG00000099840.19	-0.658640133113156	-6.60812185139541	7.84850526889517e-09	1.24449711714673e-06
ENSG00000236581.12	ENSG00000236581	ENSG00000236581_013	chr13	dexseq_prepare_annotation2.py	exon	33845587	33845640	.	+	.	ENST00000609536+ENST00000609788+ENST00000609233+ENST00000608205+ENST00000608628+ENST00000609608+ENST00000608496+ENST00000609137+ENST00000609335+ENST00000609351+ENST00000607944+ENST00000609790+ENST00000608175+ENST00000608315+ENST00000608539+ENST00000608197+ENST00000610218+ENST00000609615+ENST00000609995+ENST00000609167+ENST00000609997+ENST00000609061+ENST00000609063+ENST00000609108+ENST00000608803…	STARD13-AS	ENSG00000236581.12	-0.93763665223455	-6.06110775064484	7.84929966288922e-09	1.24449711714673e-06
ENSG00000123104.6	ENSG00000123104	ENSG00000123104_007	chr12	dexseq_prepare_annotation2.py	exon	26564146	26564252	.	-	.	ENST00000538984__exon_number_007__gene_id_ENSG00000123104	ITPR2	ENSG00000123104.6	-0.470619091898913	-6.09729804215872	7.93367487262519e-09	1.25637901689785e-06
ENSG00000148120.42	ENSG00000148120	ENSG00000148120_043	chr9	dexseq_prepare_annotation2.py	exon	97781173	97781731	.	+	.	ENST00000482056__exon_number_043__gene_id_ENSG00000148120	C9orf3	ENSG00000148120.42	-0.798758482124126	-6.06058444314159	8.15550706649346e-09	1.28997456843547e-06
ENSG00000175183.2	ENSG00000175183	ENSG00000175183_003	chr12	dexseq_prepare_annotation2.py	exon	77252609	77252621	.	-	.	ENST00000552330+ENST00000311083+ENST00000548783__exon_number_003__gene_id_ENSG00000175183	CSRP2	ENSG00000175183.2	0.343895164643991	6.26180048946777	8.20369797342462e-09	1.29605776963068e-06
ENSG00000114857.40	ENSG00000114857	ENSG00000114857_041	chr3	dexseq_prepare_annotation2.py	exon	42676572	42676712	.	+	.	ENST00000472258__exon_number_041__gene_id_ENSG00000114857	NKTR	ENSG00000114857.40	-0.762272765367337	-6.30478892832163	8.22743154591832e-09	1.2982672520343e-06
ENSG00000100949.1	ENSG00000100949	ENSG00000100949_002	chr14	dexseq_prepare_annotation2.py	exon	24734748	24734757	.	-	.	ENST00000560521+ENST00000561055+ENST00000399409+ENST00000216840+ENST00000560243__exon_number_002__gene_id_ENSG00000100949	RABGGTA	ENSG00000100949.1	0.701888143010943	6.10802802828528	8.24081638229418e-09	1.29884043385837e-06
ENSG00000263053.ENSG00000171282.27	ENSG00000263053+ENSG00000171282	ENSG00000263053+ENSG00000171282_028	chr17	dexseq_prepare_annotation2.py	exon	79423323	79423611	.	+	.	ENST00000571813+ENST00000307745+ENST00000576071__exon_number_028__gene_id_ENSG00000263053+ENSG00000171282		ENSG00000263053.ENSG00000171282.27	-0.358800078946765	-6.1499855597391	8.29729704979458e-09	1.30619659384006e-06
ENSG00000238542.ENSG00000163492.ENSG00000155657.5	ENSG00000238542+ENSG00000163492+ENSG00000155657	ENSG00000238542+ENSG00000163492+ENSG00000155657_006	chr2	dexseq_prepare_annotation2.py	exon	179394968	179400576	.	-	.	ENST00000591111+ENST00000342992+ENST00000342175+ENST00000460472+ENST00000359218+ENST00000589042__exon_number_006__gene_id_ENSG00000238542+ENSG00000163492+ENSG00000155657		ENSG00000238542.ENSG00000163492.ENSG00000155657.5	-0.430896137323347	-5.85437804778886	8.57718772217406e-09	1.34866403545084e-06
ENSG00000215262.27	ENSG00000215262	ENSG00000215262_028	chr8	dexseq_prepare_annotation2.py	exon	36776341	36776415	.	+	.	ENST00000522372+ENST00000399881__exon_number_028__gene_id_ENSG00000215262	KCNU1	ENSG00000215262.27	-0.696228859397927	-6.26835150559094	8.76822246543125e-09	1.37707622189693e-06
ENSG00000168619.33	ENSG00000168619	ENSG00000168619_034	chr8	dexseq_prepare_annotation2.py	exon	39587583	39587583	.	+	.	ENST00000379866__exon_number_034__gene_id_ENSG00000168619	ADAM18	ENSG00000168619.33	0.726703316620216	6.52805873851228	8.79073448777227e-09	1.37898564171496e-06
ENSG00000187775.2	ENSG00000187775	ENSG00000187775_003	chr17	dexseq_prepare_annotation2.py	exon	76419986	76420234	.	-	.	ENST00000389840+ENST00000591369+ENST00000586052+ENST00000585328+ENST00000590227__exon_number_003__gene_id_ENSG00000187775	DNAH17	ENSG00000187775.2	0.333627405735385	5.92496966322068	8.82840561187063e-09	1.38326575034652e-06
ENSG00000198632.ENSG00000174368.5	ENSG00000198632+ENSG00000174368	ENSG00000198632+ENSG00000174368_006	chr7	dexseq_prepare_annotation2.py	exon	74945312	74945312	.	-	.	ENST00000515634__exon_number_006__gene_id_ENSG00000198632+ENSG00000174368		ENSG00000198632.ENSG00000174368.5	0.418934209915829	6.175534374518	8.913018718983e-09	1.39488219272958e-06
ENSG00000149761.ENSG00000110011.7	ENSG00000149761+ENSG00000110011	ENSG00000149761+ENSG00000110011_008	chr11	dexseq_prepare_annotation2.py	exon	63994081	63994106	.	+	.	ENST00000535000+ENST00000422364+ENST00000428347__exon_number_008__gene_id_ENSG00000149761+ENSG00000110011		ENSG00000149761.ENSG00000110011.7	0.420585750401675	6.09174036788221	8.9419834859966e-09	1.39741502225213e-06
ENSG00000074181.6	ENSG00000074181	ENSG00000074181_007	chr19	dexseq_prepare_annotation2.py	exon	15276779	15276902	.	-	.	ENST00000263388__exon_number_007__gene_id_ENSG00000074181	NOTCH3	ENSG00000074181.6	0.682829196966048	6.01687038687012	8.95018819487061e-09	1.39741502225213e-06
ENSG00000104915.7	ENSG00000104915	ENSG00000104915_008	chr19	dexseq_prepare_annotation2.py	exon	13255303	13255390	.	-	.	ENST00000440593+ENST00000589083__exon_number_008__gene_id_ENSG00000104915	STX10	ENSG00000104915.7	1.04169344475617	6.24210313541293	8.99617404957076e-09	1.40295018278206e-06
ENSG00000141738.12	ENSG00000141738	ENSG00000141738_013	chr17	dexseq_prepare_annotation2.py	exon	37896385	37896434	.	+	.	ENST00000394209+ENST00000584053__exon_number_013__gene_id_ENSG00000141738	GRB7	ENSG00000141738.12	-0.699489366206469	-6.13221130473178	9.05470878007528e-09	1.41042709946106e-06
ENSG00000173715.ENSG00000173653.3	ENSG00000173715+ENSG00000173653	ENSG00000173715+ENSG00000173653_004	chr11	dexseq_prepare_annotation2.py	exon	66512242	66512244	.	+	.	ENST00000346672+ENST00000527634+ENST00000525908+ENST00000360962__exon_number_004__gene_id_ENSG00000173715+ENSG00000173653		ENSG00000173715.ENSG00000173653.3	0.613898552721393	6.11943224090376	9.1019686369558e-09	1.41613234233459e-06
ENSG00000119403.31	ENSG00000119403	ENSG00000119403_032	chr9	dexseq_prepare_annotation2.py	exon	123631865	123632122	.	-	.	ENST00000312189__exon_number_032__gene_id_ENSG00000119403	PHF19	ENSG00000119403.31	0.337969610282605	6.09668430428263	9.16245733915832e-09	1.42388008271464e-06
ENSG00000181381.72	ENSG00000181381	ENSG00000181381_073	chr4	dexseq_prepare_annotation2.py	exon	169457699	169457747	.	-	.	ENST00000512958__exon_number_073__gene_id_ENSG00000181381	DDX60L	ENSG00000181381.72	0.637152877123729	6.27953183287792	9.23932342023792e-09	1.43415190259989e-06
ENSG00000252974.ENSG00000139116.39	ENSG00000252974+ENSG00000139116	ENSG00000252974+ENSG00000139116_040	chr12	dexseq_prepare_annotation2.py	exon	39727014	39727082	.	-	.	ENST00000547108+ENST00000544797+ENST00000546817+ENST00000361961+ENST00000395670+ENST00000361418+ENST00000552961__exon_number_040__gene_id_ENSG00000252974+ENSG00000139116		ENSG00000252974.ENSG00000139116.39	0.315035383713099	6.01005835186669	9.27197074908734e-09	1.43754404695483e-06
ENSG00000008710.48	ENSG00000008710	ENSG00000008710_049	chr16	dexseq_prepare_annotation2.py	exon	2149895	2149932	.	-	.	ENST00000487932+ENST00000415938+ENST00000471603+ENST00000496574+ENST00000562297+ENST00000480227+ENST00000486339+ENST00000570193+ENST00000423118+ENST00000566905+ENST00000570253+ENST00000262304+ENST00000567946+ENST00000483731__exon_number_049__gene_id_ENSG00000008710	PKD1	ENSG00000008710.48	0.46396559950903	5.89988214416206	9.40340653092710e-09	1.45569123892192e-06
ENSG00000114098.58	ENSG00000114098	ENSG00000114098_059	chr3	dexseq_prepare_annotation2.py	exon	138009388	138009470	.	+	.	ENST00000485396+ENST00000460495+ENST00000393058+ENST00000491704+ENST00000538260+ENST00000461822+ENST00000481646+ENST00000466762+ENST00000494015+ENST00000469044__exon_number_059__gene_id_ENSG00000114098	ARMC8	ENSG00000114098.58	-0.772676777605595	-6.30000381748869	9.41087810357164e-09	1.45569123892192e-06
ENSG00000206120.11	ENSG00000206120	ENSG00000206120_012	chr3	dexseq_prepare_annotation2.py	exon	168031958	168031964	.	+	.	ENST00000511230__exon_number_012__gene_id_ENSG00000206120	EGFEM1P	ENSG00000206120.11	-1.38193359458838	-6.27420133128916	9.46808394079071e-09	1.46274303085129e-06
ENSG00000123104.22	ENSG00000123104	ENSG00000123104_023	chr12	dexseq_prepare_annotation2.py	exon	26646968	26647085	.	-	.	ENST00000540429__exon_number_023__gene_id_ENSG00000123104	ITPR2	ENSG00000123104.22	-0.59367005465789	-6.06210254718521	9.47843337731855e-09	1.46274303085129e-06
ENSG00000078098.9	ENSG00000078098	ENSG00000078098_010	chr2	dexseq_prepare_annotation2.py	exon	163030292	163030297	.	-	.	ENST00000422436+ENST00000443424+ENST00000188790+ENST00000461506+ENST00000480044__exon_number_010__gene_id_ENSG00000078098	FAP	ENSG00000078098.9	-0.810406084329842	-6.1777261266543	9.49007095044875e-09	1.46284391117097e-06
ENSG00000008710.98	ENSG00000008710	ENSG00000008710_099	chr16	dexseq_prepare_annotation2.py	exon	2156591	2156678	.	-	.	ENST00000487932+ENST00000415938+ENST00000483024+ENST00000569983+ENST00000486339+ENST00000496574+ENST00000568591+ENST00000423118+ENST00000565639+ENST00000262304+ENST00000483558+ENST00000483731__exon_number_099__gene_id_ENSG00000008710	PKD1	ENSG00000008710.98	-1.17772631143473	-5.8944349136832	9.68695977677275e-09	1.49146704049754e-06
ENSG00000160953.40	ENSG00000160953	ENSG00000160953_041	chr19	dexseq_prepare_annotation2.py	exon	1372237	1373070	.	+	.	ENST00000591627+ENST00000591453__exon_number_041__gene_id_ENSG00000160953	MUM1	ENSG00000160953.40	0.414714825915843	6.2037811490969	9.8490938604195e-09	1.51467917947405e-06
ENSG00000174059.1	ENSG00000174059	ENSG00000174059_002	chr1	dexseq_prepare_annotation2.py	exon	208059884	208060660	.	-	.	ENST00000356522+ENST00000310833+ENST00000367036__exon_number_002__gene_id_ENSG00000174059	CD34	ENSG00000174059.1	-0.722859154690088	-6.55200617404476	9.86096751392663e-09	1.51475607205567e-06
ENSG00000253729.26	ENSG00000253729	ENSG00000253729_027	chr8	dexseq_prepare_annotation2.py	exon	48715867	48716041	.	-	.	ENST00000314191+ENST00000523565+ENST00000518216+ENST00000338368__exon_number_027__gene_id_ENSG00000253729	PRKDC	ENSG00000253729.26	-0.315739501113407	-5.8841711172049	1.02441036626029e-08	1.57179720033308e-06
ENSG00000141456.38	ENSG00000141456	ENSG00000141456_039	chr17	dexseq_prepare_annotation2.py	exon	4579652	4579764	.	-	.	ENST00000269230+ENST00000436683+ENST00000575329+ENST00000572293+ENST00000573523+ENST00000574876+ENST00000301396__exon_number_039__gene_id_ENSG00000141456	PELP1	ENSG00000141456.38	-0.668858856147814	-5.99038116942123	1.02664648021576e-08	1.57341547619811e-06
ENSG00000269404.ENSG00000142539.ENSG00000062822.37	ENSG00000269404+ENSG00000142539+ENSG00000062822	ENSG00000269404+ENSG00000142539+ENSG00000062822_038	chr19	dexseq_prepare_annotation2.py	exon	50917123	50917136	.	+	.	ENST00000595904+ENST00000593981+ENST00000600859+ENST00000440232+ENST00000593407+ENST00000599857__exon_number_038__gene_id_ENSG00000269404+ENSG00000142539+ENSG00000062822		ENSG00000269404.ENSG00000142539.ENSG00000062822.37	0.31582776272953	6.40463817338631	1.02866203071351e-08	1.57469238979834e-06
ENSG00000099251.4	ENSG00000099251	ENSG00000099251_005	chr10	dexseq_prepare_annotation2.py	exon	38645383	38645417	.	+	.	ENST00000374560+ENST00000471365+ENST00000494540+ENST00000356314+ENST00000277668__exon_number_005__gene_id_ENSG00000099251	HSD17B7P2	ENSG00000099251.4	0.321056505057818	6.3675844804841	1.03342619433536e-08	1.5792726518607e-06
ENSG00000102103.15	ENSG00000102103	ENSG00000102103_016	chrX	dexseq_prepare_annotation2.py	exon	48755630	48755633	.	+	.	ENST00000473764+ENST00000218224+ENST00000486150+ENST00000456306__exon_number_016__gene_id_ENSG00000102103	PQBP1	ENSG00000102103.15	-0.595261581545997	-6.40339571636439	1.03417192119446e-08	1.5792726518607e-06
ENSG00000173020.46	ENSG00000173020	ENSG00000173020_047	chr11	dexseq_prepare_annotation2.py	exon	67052546	67052608	.	+	.	ENST00000308595+ENST00000416281+ENST00000524899+ENST00000527176__exon_number_047__gene_id_ENSG00000173020	ADRBK1	ENSG00000173020.46	0.428318571861605	6.25473174368049	1.03521149794219e-08	1.5792726518607e-06
ENSG00000103671.28	ENSG00000103671	ENSG00000103671_029	chr15	dexseq_prepare_annotation2.py	exon	64716314	64716354	.	+	.	ENST00000261884+ENST00000560567+ENST00000558162__exon_number_029__gene_id_ENSG00000103671	TRIP4	ENSG00000103671.28	0.715425271706924	6.4005293433226	1.04699507493382e-08	1.595421637011e-06
ENSG00000078098.28	ENSG00000078098	ENSG00000078098_029	chr2	dexseq_prepare_annotation2.py	exon	163059382	163059452	.	-	.	ENST00000443424+ENST00000465088+ENST00000188790__exon_number_029__gene_id_ENSG00000078098	FAP	ENSG00000078098.28	0.437045828501236	6.15627026276603	1.05155869663013e-08	1.60054444315311e-06
ENSG00000077616.5	ENSG00000077616	ENSG00000077616_006	chr11	dexseq_prepare_annotation2.py	exon	89867863	89867874	.	+	.	ENST00000534061+ENST00000529090+ENST00000524501+ENST00000527493__exon_number_006__gene_id_ENSG00000077616	NAALAD2	ENSG00000077616.5	-0.353645019980481	-6.3012701122228	1.0553767090749e-08	1.60452198049434e-06
ENSG00000138041.3	ENSG00000138041	ENSG00000138041_004	chr2	dexseq_prepare_annotation2.py	exon	55785911	55786104	.	-	.	ENST00000407823+ENST00000272313+ENST00000345102__exon_number_004__gene_id_ENSG00000138041	SMEK2	ENSG00000138041.3	-0.580451050430474	-6.24940248877893	1.06079720189374e-08	1.61092396973102e-06
ENSG00000196549.22	ENSG00000196549	ENSG00000196549_023	chr3	dexseq_prepare_annotation2.py	exon	154834268	154834348	.	+	.	ENST00000493237+ENST00000360490+ENST00000481828+ENST00000462745+ENST00000462837+ENST00000492661+ENST00000460393__exon_number_023__gene_id_ENSG00000196549	MME	ENSG00000196549.22	0.324868574807889	6.0477562198389	1.06440986518417e-08	1.61456913730175e-06
ENSG00000103932.38	ENSG00000103932	ENSG00000103932_039	chr15	dexseq_prepare_annotation2.py	exon	41828417	41828573	.	-	.	ENST00000563293__exon_number_039__gene_id_ENSG00000103932	RPAP1	ENSG00000103932.38	-0.634167266291849	-6.07493261886147	1.07438742417102e-08	1.62784973308897e-06
ENSG00000014914.37	ENSG00000014914	ENSG00000014914_038	chr1	dexseq_prepare_annotation2.py	exon	149908719	149908727	.	-	.	ENST00000482025+ENST00000406732+ENST00000439741+ENST00000482343+ENST00000361405+ENST00000492824__exon_number_038__gene_id_ENSG00000014914	MTMR11	ENSG00000014914.37	0.729283482451578	6.32435161162929	1.08435176150782e-08	1.64108013578832e-06
ENSG00000164944.4	ENSG00000164944	ENSG00000164944_005	chr8	dexseq_prepare_annotation2.py	exon	95500843	95501088	.	-	.	ENST00000297591+ENST00000437199+ENST00000521080+ENST00000522263+ENST00000522196+ENST00000517624__exon_number_005__gene_id_ENSG00000164944	KIAA1429	ENSG00000164944.4	-0.48825028043557	-6.13422149249918	1.08752437722211e-08	1.64375507581077e-06
ENSG00000226994.3	ENSG00000226994	ENSG00000226994_004	chr2	dexseq_prepare_annotation2.py	exon	35093461	35093557	.	+	.	ENST00000587791__exon_number_004__gene_id_ENSG00000226994	AC012593.1	ENSG00000226994.3	-0.928827540837164	-6.26789878631358	1.08858769408932e-08	1.64375507581077e-06
ENSG00000177542.2	ENSG00000177542	ENSG00000177542_003	chr11	dexseq_prepare_annotation2.py	exon	792142	792217	.	-	.	ENST00000320230+ENST00000531214__exon_number_003__gene_id_ENSG00000177542	SLC25A22	ENSG00000177542.2	0.389443613878165	6.08219774101085	1.09355393654141e-08	1.64938399572504e-06
ENSG00000236581.17	ENSG00000236581	ENSG00000236581_018	chr13	dexseq_prepare_annotation2.py	exon	33848114	33848195	.	+	.	ENST00000609137+ENST00000609536+ENST00000608205+ENST00000609788+ENST00000609995+ENST00000609588+ENST00000609233+ENST00000609615+ENST00000608981+ENST00000609608+ENST00000607935+ENST00000609997+ENST00000608496__exon_number_018__gene_id_ENSG00000236581	STARD13-AS	ENSG00000236581.17	-0.896859201976369	-5.99610269751499	1.09617484288607e-08	1.65146676188247e-06
ENSG00000107521.8	ENSG00000107521	ENSG00000107521_009	chr10	dexseq_prepare_annotation2.py	exon	100183365	100183373	.	-	.	ENST00000361490+ENST00000359632+ENST00000467246+ENST00000325103+ENST00000478087__exon_number_009__gene_id_ENSG00000107521	HPS1	ENSG00000107521.8	-0.483856947191107	-6.3212913692423	1.09912928083571e-08	1.65404674294893e-06
ENSG00000174177.9	ENSG00000174177	ENSG00000174177_010	chr16	dexseq_prepare_annotation2.py	exon	88776631	88776690	.	+	.	ENST00000566637+ENST00000312060+ENST00000565071+ENST00000564921+ENST00000378384+ENST00000567949+ENST00000453996+ENST00000564105__exon_number_010__gene_id_ENSG00000174177	CTU2	ENSG00000174177.9	-0.604380447368417	-6.26531114430978	1.10142472271546e-08	1.65563031598158e-06
ENSG00000198099	ENSG00000198099	ENSG00000198099_001	chr4	dexseq_prepare_annotation2.py	exon	100044808	100044817	.	-	.	ENST00000508393__exon_number_001__gene_id_ENSG00000198099	ADH4	ENSG00000198099	0.354060865437229	6.09028151900388	1.11210410635224e-08	1.66967048713883e-06
ENSG00000238542.ENSG00000163492.ENSG00000155657.7	ENSG00000238542+ENSG00000163492+ENSG00000155657	ENSG00000238542+ENSG00000163492+ENSG00000155657_008	chr2	dexseq_prepare_annotation2.py	exon	179401665	179401970	.	-	.	ENST00000591111+ENST00000342992+ENST00000342175+ENST00000460472+ENST00000359218+ENST00000589042__exon_number_008__gene_id_ENSG00000238542+ENSG00000163492+ENSG00000155657		ENSG00000238542.ENSG00000163492.ENSG00000155657.7	-0.408502239435113	-5.80796616650336	1.11327245821798e-08	1.66967048713883e-06
ENSG00000133619.12	ENSG00000133619	ENSG00000133619_013	chr7	dexseq_prepare_annotation2.py	exon	149417216	149417218	.	+	.	ENST00000479560+ENST00000255992+ENST00000497895+ENST00000485033+ENST00000466546+ENST00000496259+ENST00000319551__exon_number_013__gene_id_ENSG00000133619	KRBA1	ENSG00000133619.12	1.06031220024758	6.25588188699522	1.14947919963503e-08	1.72203362527101e-06
ENSG00000148408.68	ENSG00000148408	ENSG00000148408_069	chr9	dexseq_prepare_annotation2.py	exon	141016632	141019076	.	+	.	ENST00000371363+ENST00000371372+ENST00000371355+ENST00000371357+ENST00000277549__exon_number_069__gene_id_ENSG00000148408	CACNA1B	ENSG00000148408.68	0.354681586943947	5.99767902167256	1.16627644210232e-08	1.74523441388347e-06
ENSG00000225697.36	ENSG00000225697	ENSG00000225697_037	chr3	dexseq_prepare_annotation2.py	exon	48668574	48668656	.	-	.	ENST00000489483__exon_number_037__gene_id_ENSG00000225697	SLC26A6	ENSG00000225697.36	-0.517874431976377	-5.97463601663205	1.18422530583645e-08	1.77010449446244e-06
ENSG00000177156.8	ENSG00000177156	ENSG00000177156_009	chr11	dexseq_prepare_annotation2.py	exon	755879	756002	.	+	.	ENST00000533796+ENST00000532685+ENST00000528097+ENST00000530440+ENST00000319006+ENST00000530119+ENST00000528070__exon_number_009__gene_id_ENSG00000177156	TALDO1	ENSG00000177156.8	0.350929791438649	6.18226162854569	1.18959809391682e-08	1.77614197024592e-06
ENSG00000197614.4	ENSG00000197614	ENSG00000197614_005	chr12	dexseq_prepare_annotation2.py	exon	8800186	8800233	.	-	.	ENST00000359478+ENST00000396549+ENST00000433590__exon_number_005__gene_id_ENSG00000197614	MFAP5	ENSG00000197614.4	-0.47913815301215	-6.20163959846552	1.19395886455452e-08	1.78065661299256e-06
ENSG00000070731.1	ENSG00000070731	ENSG00000070731_002	chr17	dexseq_prepare_annotation2.py	exon	74561461	74562187	.	-	.	ENST00000225276+ENST00000589997__exon_number_002__gene_id_ENSG00000070731	ST6GALNAC2	ENSG00000070731.1	1.91259507781807	7.43066814006896	1.20153914352475e-08	1.78735797331151e-06
ENSG00000070731.28	ENSG00000070731	ENSG00000070731_029	chr17	dexseq_prepare_annotation2.py	exon	74581766	74581938	.	-	.	ENST00000586520+ENST00000225276+ENST00000588120+ENST00000585736__exon_number_029__gene_id_ENSG00000070731	ST6GALNAC2	ENSG00000070731.28	-1.91259507781807	-7.43066814006896	1.20153914352475e-08	1.78735797331151e-06
ENSG00000006025.45	ENSG00000006025	ENSG00000006025_046	chr17	dexseq_prepare_annotation2.py	exon	45899032	45899107	.	-	.	ENST00000580140+ENST00000580226+ENST00000585051+ENST00000007414+ENST00000392507__exon_number_046__gene_id_ENSG00000006025	OSBPL7	ENSG00000006025.45	0.648398249582813	6.30096193463294	1.20247838962548e-08	1.78735797331151e-06
ENSG00000129351.60	ENSG00000129351	ENSG00000129351_061	chr19	dexseq_prepare_annotation2.py	exon	10796604	10798021	.	+	.	ENST00000591649__exon_number_061__gene_id_ENSG00000129351	ILF3	ENSG00000129351.60	-0.875356596771554	-6.22146914291762	1.2054583624936e-08	1.78978985702631e-06
ENSG00000166887.52	ENSG00000166887	ENSG00000166887_053	chr15	dexseq_prepare_annotation2.py	exon	42500352	42500505	.	-	.	ENST00000568357+ENST00000318006__exon_number_053__gene_id_ENSG00000166887	VPS39	ENSG00000166887.52	1.46352749142547	6.12594174456141	1.21535180768415e-08	1.80246958907776e-06
ENSG00000115421.5	ENSG00000115421	ENSG00000115421_006	chr2	dexseq_prepare_annotation2.py	exon	60987270	60987430	.	+	.	ENST00000496283+ENST00000238714+ENST00000453839+ENST00000414060__exon_number_006__gene_id_ENSG00000115421	PAPOLG	ENSG00000115421.5	-0.815909182161276	-6.0915703582115	1.24903597944595e-08	1.85036552590202e-06
ENSG00000115421.16	ENSG00000115421	ENSG00000115421_017	chr2	dexseq_prepare_annotation2.py	exon	61009110	61009140	.	+	.	ENST00000453839+ENST00000483370+ENST00000238714+ENST00000414060+ENST00000496283+ENST00000412217__exon_number_017__gene_id_ENSG00000115421	PAPOLG	ENSG00000115421.16	0.459273033100473	6.09071167072354	1.25422461692588e-08	1.85598765229784e-06
ENSG00000058600.46	ENSG00000058600	ENSG00000058600_047	chr16	dexseq_prepare_annotation2.py	exon	22335824	22335981	.	+	.	ENST00000564061+ENST00000564209+ENST00000359210+ENST00000418581+ENST00000299853+ENST00000564750+ENST00000569787__exon_number_047__gene_id_ENSG00000058600	POLR3E	ENSG00000058600.46	-0.568009774003001	-6.61568863989182	1.26025700790707e-08	1.86284449023387e-06
ENSG00000255339.ENSG00000075826.ENSG00000166136.42	ENSG00000255339+ENSG00000075826+ENSG00000166136	ENSG00000255339+ENSG00000075826+ENSG00000166136_043	chr10	dexseq_prepare_annotation2.py	exon	102265562	102265692	.	-	.	ENST00000535773+ENST00000479697+ENST00000462434+ENST00000484848+ENST00000527595+ENST00000469546+ENST00000529568__exon_number_043__gene_id_ENSG00000255339+ENSG00000075826+ENSG00000166136		ENSG00000255339.ENSG00000075826.ENSG00000166136.42	0.392715720035023	5.93031924382536	1.32375213269432e-08	1.95453029694414e-06
ENSG00000196547.78	ENSG00000196547	ENSG00000196547_079	chr15	dexseq_prepare_annotation2.py	exon	91460882	91461073	.	+	.	ENST00000559558__exon_number_079__gene_id_ENSG00000196547	MAN2A2	ENSG00000196547.78	0.622546043748886	6.0301582710423	1.3401940851753e-08	1.97661559753856e-06
ENSG00000139725.ENSG00000212694.1	ENSG00000139725+ENSG00000212694	ENSG00000139725+ENSG00000212694_002	chr12	dexseq_prepare_annotation2.py	exon	122217324	122217513	.	-	.	ENST00000267205+ENST00000537265__exon_number_002__gene_id_ENSG00000139725+ENSG00000212694		ENSG00000139725.ENSG00000212694.1	-0.50116620925154	-5.99191677351857	1.34908379873834e-08	1.98752576769658e-06
ENSG00000008710.49	ENSG00000008710	ENSG00000008710_050	chr16	dexseq_prepare_annotation2.py	exon	2149933	2150023	.	-	.	ENST00000487932+ENST00000415938+ENST00000471603+ENST00000496574+ENST00000562297+ENST00000480227+ENST00000486339+ENST00000469851+ENST00000570193+ENST00000423118+ENST00000566905+ENST00000570253+ENST00000262304+ENST00000567946+ENST00000483731__exon_number_050__gene_id_ENSG00000008710	PKD1	ENSG00000008710.49	0.478299909503446	5.83165940124278	1.36216723188587e-08	2.0045833603292e-06
ENSG00000204815.9	ENSG00000204815	ENSG00000204815_010	chr17	dexseq_prepare_annotation2.py	exon	40093181	40093294	.	+	.	ENST00000585530__exon_number_010__gene_id_ENSG00000204815	TTC25	ENSG00000204815.9	-0.886407428105996	-6.67087203354055	1.37069070072916e-08	2.01490020103544e-06
ENSG00000158286.30	ENSG00000158286	ENSG00000158286_031	chr1	dexseq_prepare_annotation2.py	exon	6272291	6272476	.	+	.	ENST00000377948+ENST00000377939+ENST00000496676+ENST00000492476__exon_number_031__gene_id_ENSG00000158286	RNF207	ENSG00000158286.30	0.599080782980131	6.02450414731788	1.37804688437166e-08	2.02336748609955e-06
ENSG00000008382.3	ENSG00000008382	ENSG00000008382_004	chr19	dexseq_prepare_annotation2.py	exon	4343563	4343597	.	+	.	ENST00000262966+ENST00000359935+ENST00000599840+ENST00000594716__exon_number_004__gene_id_ENSG00000008382	MPND	ENSG00000008382.3	0.720424232220396	7.00252884638925	1.37948932458713e-08	2.02336748609955e-06
ENSG00000183773.ENSG00000099949.43	ENSG00000183773+ENSG00000099949	ENSG00000183773+ENSG00000099949_044	chr22	dexseq_prepare_annotation2.py	exon	21331385	21331988	.	+	.	ENST00000486003__exon_number_044__gene_id_ENSG00000183773+ENSG00000099949		ENSG00000183773.ENSG00000099949.43	-0.811951453344452	-5.88247068829872	1.38564373269961e-08	2.03015861347268e-06
ENSG00000091536.62	ENSG00000091536	ENSG00000091536_063	chr17	dexseq_prepare_annotation2.py	exon	18059584	18059650	.	+	.	ENST00000205890+ENST00000418233+ENST00000536811__exon_number_063__gene_id_ENSG00000091536	MYO15A	ENSG00000091536.62	0.462498293699776	5.85616378375536	1.39099244999676e-08	2.03575566464855e-06
ENSG00000177479.24	ENSG00000177479	ENSG00000177479_025	chr3	dexseq_prepare_annotation2.py	exon	48964895	48965158	.	+	.	ENST00000430423+ENST00000463204+ENST00000470296+ENST00000452385+ENST00000356401+ENST00000484999+ENST00000449376+ENST00000433170+ENST00000452882+ENST00000466850+ENST00000420814+ENST00000449729__exon_number_025__gene_id_ENSG00000177479	ARIH2	ENSG00000177479.24	-0.472121962556294	-5.91516239253033	1.39481280840195e-08	2.03910608820834e-06
ENSG00000113360.1	ENSG00000113360	ENSG00000113360_002	chr5	dexseq_prepare_annotation2.py	exon	31400609	31401240	.	-	.	ENST00000344624+ENST00000511367+ENST00000442743__exon_number_002__gene_id_ENSG00000113360	DROSHA	ENSG00000113360.1	0.300760770702308	5.91427132534341	1.40126400456081e-08	2.04629102402865e-06
ENSG00000123104.37	ENSG00000123104	ENSG00000123104_038	chr12	dexseq_prepare_annotation2.py	exon	26752920	26753042	.	-	.	ENST00000381340__exon_number_038__gene_id_ENSG00000123104	ITPR2	ENSG00000123104.37	0.397008446201609	5.98309640298456	1.41003992806942e-08	2.05526286938416e-06
ENSG00000105771	ENSG00000105771	ENSG00000105771_001	chr19	dexseq_prepare_annotation2.py	exon	44235301	44235541	.	-	.	ENST00000270066__exon_number_001__gene_id_ENSG00000105771	SMG9	ENSG00000105771	-0.517850424415879	-6.29620718792785	1.410494186571e-08	2.05526286938416e-06
ENSG00000172575.22	ENSG00000172575	ENSG00000172575_023	chr15	dexseq_prepare_annotation2.py	exon	38810582	38810624	.	-	.	ENST00000310803+ENST00000450598+ENST00000559830+ENST00000558418+ENST00000414708+ENST00000539159+ENST00000561180+ENST00000558164+ENST00000558432__exon_number_023__gene_id_ENSG00000172575	RASGRP1	ENSG00000172575.22	1.30969274087039	6.58423795202983	1.42291552317504e-08	2.07109630920192e-06
ENSG00000213221.ENSG00000187796.30	ENSG00000213221+ENSG00000187796	ENSG00000213221+ENSG00000187796_031	chr9	dexseq_prepare_annotation2.py	exon	139265154	139265292	.	-	.	ENST00000556340__exon_number_031__gene_id_ENSG00000213221+ENSG00000187796		ENSG00000213221.ENSG00000187796.30	0.642854236437566	6.51717091602624	1.43080656002424e-08	2.0803083894169e-06
ENSG00000187736.ENSG00000213901.54	ENSG00000187736+ENSG00000213901	ENSG00000187736+ENSG00000213901_055	chr2	dexseq_prepare_annotation2.py	exon	220033506	220033555	.	-	.	ENST00000295738+ENST00000421779+ENST00000465580+ENST00000455516+ENST00000318673+ENST00000409878+ENST00000430764+ENST00000409370+ENST00000414999+ENST00000497918__exon_number_055__gene_id_ENSG00000187736+ENSG00000213901		ENSG00000187736.ENSG00000213901.54	0.446513777471725	5.90500235406351	1.43386484160557e-08	2.08248149912618e-06
ENSG00000236943.31	ENSG00000236943	ENSG00000236943_032	chr1	dexseq_prepare_annotation2.py	exon	144481510	144481554	.	-	.	ENST00000411760+ENST00000442509+ENST00000437785__exon_number_032__gene_id_ENSG00000236943	RP11-640M9.1	ENSG00000236943.31	-0.700593424658736	-6.29086603654429	1.44364898021846e-08	2.09440756900299e-06
ENSG00000177542.7	ENSG00000177542	ENSG00000177542_008	chr11	dexseq_prepare_annotation2.py	exon	792870	792877	.	-	.	ENST00000529351+ENST00000481290+ENST00000531437+ENST00000320230+ENST00000531214__exon_number_008__gene_id_ENSG00000177542	SLC25A22	ENSG00000177542.7	-1.59012120663239	-6.02402659894483	1.45493667263617e-08	2.10848662675036e-06
ENSG00000137776.12	ENSG00000137776	ENSG00000137776_013	chr15	dexseq_prepare_annotation2.py	exon	59179319	59179323	.	-	.	ENST00000493062__exon_number_013__gene_id_ENSG00000137776	SLTM	ENSG00000137776.12	-0.53631135176267	-5.89552586597015	1.47039445877995e-08	2.1285717871171e-06
ENSG00000174844.69	ENSG00000174844	ENSG00000174844_070	chr3	dexseq_prepare_annotation2.py	exon	57494867	57494939	.	-	.	ENST00000351747+ENST00000311202+ENST00000389536+ENST00000495027__exon_number_070__gene_id_ENSG00000174844	DNAH12	ENSG00000174844.69	0.251872027336293	5.95667166553029	1.48908249937431e-08	2.15328443375864e-06
ENSG00000180357.11	ENSG00000180357	ENSG00000180357_012	chr15	dexseq_prepare_annotation2.py	exon	64966115	64966970	.	+	.	ENST00000559364+ENST00000326648__exon_number_012__gene_id_ENSG00000180357	ZNF609	ENSG00000180357.11	-0.527676996584435	-6.84398469357283	1.50556861813459e-08	2.17476284307791e-06
ENSG00000125462.44	ENSG00000125462	ENSG00000125462_045	chr1	dexseq_prepare_annotation2.py	exon	156391545	156391548	.	-	.	ENST00000497822+ENST00000464203+ENST00000463309+ENST00000482932__exon_number_045__gene_id_ENSG00000125462	C1orf61	ENSG00000125462.44	-0.81404970193427	-5.9689918863638	1.51316947412363e-08	2.18337403828017e-06
ENSG00000177479.17	ENSG00000177479	ENSG00000177479_018	chr3	dexseq_prepare_annotation2.py	exon	48960198	48960244	.	+	.	ENST00000430423+ENST00000483333+ENST00000420814+ENST00000356401+ENST00000484999+ENST00000492077+ENST00000482427+ENST00000474618+ENST00000449376+ENST00000433170+ENST00000470296+ENST00000466850+ENST00000498314+ENST00000449729+ENST00000488963+ENST00000474936__exon_number_018__gene_id_ENSG00000177479	ARIH2	ENSG00000177479.17	-0.607648537856502	-5.89853149747705	1.52015095484482e-08	2.19107385624663e-06
ENSG00000204248.73	ENSG00000204248	ENSG00000204248_074	chr6	dexseq_prepare_annotation2.py	exon	33160246	33160276	.	-	.	ENST00000374708__exon_number_074__gene_id_ENSG00000204248	COL11A2	ENSG00000204248.73	0.431228474878895	6.39532933730064	1.52404623982751e-08	2.19431353801586e-06
ENSG00000138698	ENSG00000138698	ENSG00000138698_001	chr4	dexseq_prepare_annotation2.py	exon	99182535	99182546	.	+	.	ENST00000509011__exon_number_001__gene_id_ENSG00000138698	RAP1GDS1	ENSG00000138698	-0.387886747212301	-6.00330714104616	1.52952711581065e-08	2.19982668262179e-06
ENSG00000236581.7	ENSG00000236581	ENSG00000236581_008	chr13	dexseq_prepare_annotation2.py	exon	33845556	33845573	.	+	.	ENST00000609137+ENST00000608175+ENST00000609615+ENST00000609108+ENST00000608315+ENST00000607944+ENST00000609061+ENST00000608539+ENST00000609233+ENST00000608205+ENST00000609995+ENST00000609167__exon_number_008__gene_id_ENSG00000236581	STARD13-AS	ENSG00000236581.7	-0.785614611787558	-5.93006524963318	1.53548000163525e-08	2.20600606362226e-06
ENSG00000173715.ENSG00000173653.20	ENSG00000173715+ENSG00000173653	ENSG00000173715+ENSG00000173653_021	chr11	dexseq_prepare_annotation2.py	exon	66568158	66568167	.	+	.	ENST00000531400+ENST00000524551+ENST00000525908+ENST00000527352+ENST00000532565+ENST00000527634+ENST00000525449+ENST00000540737+ENST00000532089+ENST00000346672+ENST00000532727+ENST00000526260+ENST00000360962__exon_number_021__gene_id_ENSG00000173715+ENSG00000173653		ENSG00000173715.ENSG00000173653.20	-0.586997091884669	-6.00926270190966	1.56392125524303e-08	2.24341351767301e-06
ENSG00000151576.41	ENSG00000151576	ENSG00000151576_042	chr3	dexseq_prepare_annotation2.py	exon	113805334	113807196	.	+	.	ENST00000281273+ENST00000485050__exon_number_042__gene_id_ENSG00000151576	QTRTD1	ENSG00000151576.41	0.36647968170703	5.99865653988669	1.56488625098042e-08	2.24341351767301e-06
ENSG00000177156.23	ENSG00000177156	ENSG00000177156_024	chr11	dexseq_prepare_annotation2.py	exon	764434	764446	.	+	.	ENST00000532202__exon_number_024__gene_id_ENSG00000177156	TALDO1	ENSG00000177156.23	-0.376389148750794	-6.12031446068795	1.58667133573636e-08	2.27219865768499e-06
ENSG00000148700.5	ENSG00000148700	ENSG00000148700_006	chr10	dexseq_prepare_annotation2.py	exon	111767967	111767988	.	+	.	ENST00000484622+ENST00000459738+ENST00000356080+ENST00000277900+ENST00000487085__exon_number_006__gene_id_ENSG00000148700	ADD3	ENSG00000148700.5	0.409794033188483	5.94248282728519	1.5993790547523e-08	2.28793664759362e-06
ENSG00000132600.32	ENSG00000132600	ENSG00000132600_033	chr16	dexseq_prepare_annotation2.py	exon	68358159	68358585	.	+	.	ENST00000567542__exon_number_033__gene_id_ENSG00000132600	PRMT7	ENSG00000132600.32	-0.497105299721992	-5.99938639935086	1.64125950401237e-08	2.34532813308876e-06
ENSG00000145740.27	ENSG00000145740	ENSG00000145740_028	chr5	dexseq_prepare_annotation2.py	exon	68419253	68419366	.	+	.	ENST00000507354__exon_number_028__gene_id_ENSG00000145740	SLC30A5	ENSG00000145740.27	0.950252290094978	6.25954018685088	1.65420049554083e-08	2.3612869903175e-06
ENSG00000161010.ENSG00000197226.1	ENSG00000161010+ENSG00000197226	ENSG00000161010+ENSG00000197226_002	chr5	dexseq_prepare_annotation2.py	exon	179262133	179263633	.	-	.	ENST00000403396+ENST00000522663__exon_number_002__gene_id_ENSG00000161010+ENSG00000197226		ENSG00000161010.ENSG00000197226.1	0.730068567846761	5.8597567041621	1.6573690054688e-08	2.36327688990728e-06
ENSG00000239961.ENSG00000250507.ENSG00000248166.ENSG00000187116.ENSG00000249654.26	ENSG00000239961+ENSG00000250507+ENSG00000248166+ENSG00000187116+ENSG00000249654	ENSG00000239961+ENSG00000250507+ENSG00000248166+ENSG00000187116+ENSG00000249654_027	chr19	dexseq_prepare_annotation2.py	exon	54842573	54842706	.	-	.	ENST00000515672__exon_number_027__gene_id_ENSG00000239961+ENSG00000250507+ENSG00000248166+ENSG00000187116+ENSG00000249654		ENSG00000239961.ENSG00000250507.ENSG00000248166.ENSG00000187116.ENSG00000249654.26	0.620939248327655	6.01803259333903	1.67527946382074e-08	2.38626090129529e-06
ENSG00000181381.60	ENSG00000181381	ENSG00000181381_061	chr4	dexseq_prepare_annotation2.py	exon	169401528	169401541	.	-	.	ENST00000514748+ENST00000513901+ENST00000515088+ENST00000505890+ENST00000511577+ENST00000260184__exon_number_061__gene_id_ENSG00000181381	DDX60L	ENSG00000181381.60	0.779803776092621	6.14573403874669	1.70290474825961e-08	2.42301877433721e-06
ENSG00000100116.19	ENSG00000100116	ENSG00000100116_020	chr22	dexseq_prepare_annotation2.py	exon	38212207	38212328	.	+	.	ENST00000323205+ENST00000248924__exon_number_020__gene_id_ENSG00000100116	GCAT	ENSG00000100116.19	-0.629163213616483	-6.2866874814264	1.70595182532757e-08	2.4247638212268e-06
ENSG00000181450	ENSG00000181450	ENSG00000181450_001	chr1	dexseq_prepare_annotation2.py	exon	227751244	227751251	.	+	.	ENST00000608949+ENST00000397097+ENST00000343776__exon_number_001__gene_id_ENSG00000181450	ZNF678	ENSG00000181450	-0.551543560630563	-6.70065126330877	1.71009424953037e-08	2.42806036510346e-06
ENSG00000175287.ENSG00000095319.ENSG00000251184.37	ENSG00000175287+ENSG00000095319+ENSG00000251184	ENSG00000175287+ENSG00000095319+ENSG00000251184_038	chr9	dexseq_prepare_annotation2.py	exon	131704317	131704317	.	+	.	ENST00000419872+ENST00000442837+ENST00000353176+ENST00000308941+ENST00000421063__exon_number_038__gene_id_ENSG00000175287+ENSG00000095319+ENSG00000251184		ENSG00000175287.ENSG00000095319.ENSG00000251184.37	-0.935486926230164	-5.94422883799289	1.71241007154018e-08	2.42875916653667e-06
ENSG00000213599.ENSG00000261052.ENSG00000132207.45	ENSG00000213599+ENSG00000261052+ENSG00000132207	ENSG00000213599+ENSG00000261052+ENSG00000132207_046	chr16	dexseq_prepare_annotation2.py	exon	30214328	30214398	.	+	.	ENST00000569959+ENST00000567309+ENST00000562257+ENST00000561549__exon_number_046__gene_id_ENSG00000213599+ENSG00000261052+ENSG00000132207		ENSG00000213599.ENSG00000261052.ENSG00000132207.45	-1.27618805917252	-6.28283252821548	1.73431351609552e-08	2.45720859986295e-06
ENSG00000126226.43	ENSG00000126226	ENSG00000126226_044	chr13	dexseq_prepare_annotation2.py	exon	113862984	113863025	.	-	.	ENST00000337344+ENST00000375479__exon_number_044__gene_id_ENSG00000126226	PCID2	ENSG00000126226.43	0.405809244524	5.99884480088087	1.73663342779935e-08	2.45788072845638e-06
ENSG00000164114.27	ENSG00000164114	ENSG00000164114_028	chr4	dexseq_prepare_annotation2.py	exon	156297989	156298037	.	-	.	ENST00000311277+ENST00000379248+ENST00000433024+ENST00000424373__exon_number_028__gene_id_ENSG00000164114	MAP9	ENSG00000164114.27	0.438975640791529	6.21708301281102	1.7404837657636e-08	2.4607151635686e-06
ENSG00000143995.33	ENSG00000143995	ENSG00000143995_034	chr2	dexseq_prepare_annotation2.py	exon	66789214	66789251	.	+	.	ENST00000606455__exon_number_034__gene_id_ENSG00000143995	MEIS1	ENSG00000143995.33	-1.50362160964944	-6.36137647288494	1.75370450344254e-08	2.47677751296905e-06
ENSG00000135924.28	ENSG00000135924	ENSG00000135924_029	chr2	dexseq_prepare_annotation2.py	exon	220147201	220147382	.	+	.	ENST00000487855+ENST00000480537__exon_number_029__gene_id_ENSG00000135924	DNAJB2	ENSG00000135924.28	-0.422466609820894	-6.06112980011525	1.77922851173339e-08	2.51016347903776e-06
ENSG00000104312.19	ENSG00000104312	ENSG00000104312_020	chr8	dexseq_prepare_annotation2.py	exon	90802837	90803291	.	+	.	ENST00000220751__exon_number_020__gene_id_ENSG00000104312	RIPK2	ENSG00000104312.19	0.631896721587176	6.40601307710917	1.78286764746928e-08	2.51108476569699e-06
ENSG00000053747.14	ENSG00000053747	ENSG00000053747_015	chr18	dexseq_prepare_annotation2.py	exon	21375987	21376112	.	+	.	ENST00000585600__exon_number_015__gene_id_ENSG00000053747	LAMA3	ENSG00000053747.14	-0.718094121035194	-5.90698243561738	1.78365246420236e-08	2.51108476569699e-06
ENSG00000253729.24	ENSG00000253729	ENSG00000253729_025	chr8	dexseq_prepare_annotation2.py	exon	48711771	48711951	.	-	.	ENST00000314191+ENST00000523565+ENST00000518216+ENST00000338368__exon_number_025__gene_id_ENSG00000253729	PRKDC	ENSG00000253729.24	-0.290528184762248	-5.77996472234505	1.79988230373323e-08	2.53125792073384e-06
ENSG00000177479.22	ENSG00000177479	ENSG00000177479_023	chr3	dexseq_prepare_annotation2.py	exon	48962516	48962650	.	+	.	ENST00000492077__exon_number_023__gene_id_ENSG00000177479	ARIH2	ENSG00000177479.22	-0.438870415065699	-5.86420039327142	1.81473150975767e-08	2.54944891562274e-06
ENSG00000166887.48	ENSG00000166887	ENSG00000166887_049	chr15	dexseq_prepare_annotation2.py	exon	42483694	42483758	.	-	.	ENST00000348544+ENST00000568357+ENST00000318006__exon_number_049__gene_id_ENSG00000166887	VPS39	ENSG00000166887.48	1.26439488732363	6.04127356811082	1.81731982056902e-08	2.55039484745208e-06
ENSG00000115091.6	ENSG00000115091	ENSG00000115091_007	chr2	dexseq_prepare_annotation2.py	exon	114670749	114670804	.	+	.	ENST00000536059+ENST00000535589+ENST00000263238+ENST00000446821+ENST00000415792__exon_number_007__gene_id_ENSG00000115091	ACTR3	ENSG00000115091.6	0.399040246447125	6.10855520313373	1.83267628092531e-08	2.56923852389382e-06
ENSG00000117245.1	ENSG00000117245	ENSG00000117245_002	chr1	dexseq_prepare_annotation2.py	exon	20990509	20990697	.	-	.	ENST00000400463+ENST00000490034+ENST00000477167+ENST00000493818+ENST00000375044+ENST00000247986__exon_number_002__gene_id_ENSG00000117245	KIF17	ENSG00000117245.1	0.575709045647851	6.15169269674783	1.83964563392151e-08	2.57629700495584e-06
ENSG00000198561.ENSG00000213593.ENSG00000211450.ENSG00000254732.ENSG00000254462.4	ENSG00000198561+ENSG00000213593+ENSG00000211450+ENSG00000254732+ENSG00000254462	ENSG00000198561+ENSG00000213593+ENSG00000211450+ENSG00000254732+ENSG00000254462_005	chr11	dexseq_prepare_annotation2.py	exon	57480084	57480085	.	+	.	ENST00000378312+ENST00000524972+ENST00000525035+ENST00000528395+ENST00000530114+ENST00000278422__exon_number_005__gene_id_ENSG00000198561+ENSG00000213593+ENSG00000211450+ENSG00000254732+ENSG00000254462		ENSG00000198561.ENSG00000213593.ENSG00000211450.ENSG00000254732.ENSG00000254462.4	0.261780275988709	5.91714223064892	1.88531219102069e-08	2.6374765011799e-06
ENSG00000105726.11	ENSG00000105726	ENSG00000105726_012	chr19	dexseq_prepare_annotation2.py	exon	19758135	19758222	.	-	.	ENST00000467160__exon_number_012__gene_id_ENSG00000105726	ATP13A1	ENSG00000105726.11	0.389354709537883	6.12269708812541	1.89096619259347e-08	2.64261037246371e-06
ENSG00000177156.18	ENSG00000177156	ENSG00000177156_019	chr11	dexseq_prepare_annotation2.py	exon	763851	763940	.	+	.	ENST00000319006+ENST00000528097__exon_number_019__gene_id_ENSG00000177156	TALDO1	ENSG00000177156.18	-0.416195330631594	-6.08213227165347	1.89371648547492e-08	2.64367982444481e-06
ENSG00000214753.ENSG00000168000.ENSG00000234857.88	ENSG00000214753+ENSG00000168000+ENSG00000234857	ENSG00000214753+ENSG00000168000+ENSG00000234857_089	chr11	dexseq_prepare_annotation2.py	exon	62491199	62491385	.	-	.	ENST00000540127__exon_number_089__gene_id_ENSG00000214753+ENSG00000168000+ENSG00000234857		ENSG00000214753.ENSG00000168000.ENSG00000234857.88	0.474500412409726	5.78359792259211	1.91234335317408e-08	2.66688795936207e-06
ENSG00000080823.95	ENSG00000080823	ENSG00000080823_096	chr14	dexseq_prepare_annotation2.py	exon	102771516	102771522	.	-	.	ENST00000524019+ENST00000519569+ENST00000524214+ENST00000361847+ENST00000193029__exon_number_096__gene_id_ENSG00000080823	MOK	ENSG00000080823.95	-0.342061610820199	-5.87419500662075	1.9192868966185e-08	2.6737714244618e-06
ENSG00000104218.7	ENSG00000104218	ENSG00000104218_008	chr8	dexseq_prepare_annotation2.py	exon	67996083	67996573	.	+	.	ENST00000519668__exon_number_008__gene_id_ENSG00000104218	CSPP1	ENSG00000104218.7	0.526938044745233	6.04111311906219	1.95477375854335e-08	2.72036284155237e-06
ENSG00000122359.13	ENSG00000122359	ENSG00000122359_014	chr10	dexseq_prepare_annotation2.py	exon	81923105	81923161	.	-	.	ENST00000265447+ENST00000535999+ENST00000422982+ENST00000537102+ENST00000360615+ENST00000372231+ENST00000438331__exon_number_014__gene_id_ENSG00000122359	ANXA11	ENSG00000122359.13	0.354584115994428	6.18973877730843	1.96275856079342e-08	2.72862367312138e-06
ENSG00000254615.ENSG00000164830.41	ENSG00000254615+ENSG00000164830	ENSG00000254615+ENSG00000164830_042	chr8	dexseq_prepare_annotation2.py	exon	107758017	107758090	.	+	.	ENST00000517566+ENST00000312046+ENST00000445937+ENST00000449762+ENST00000442977+ENST00000531443+ENST00000435082+ENST00000521592+ENST00000519415+ENST00000297447+ENST00000452423__exon_number_042__gene_id_ENSG00000254615+ENSG00000164830		ENSG00000254615.ENSG00000164830.41	0.382890691712536	5.90539286942055	1.99927114838884e-08	2.77648520139284e-06
ENSG00000166889.20	ENSG00000166889	ENSG00000166889_021	chr11	dexseq_prepare_annotation2.py	exon	59434326	59434437	.	-	.	ENST00000300146__exon_number_021__gene_id_ENSG00000166889	PATL1	ENSG00000166889.20	-0.445213886503373	-6.42915134782698	2.02703747748076e-08	2.8121133155038e-06
ENSG00000177479.61	ENSG00000177479	ENSG00000177479_062	chr3	dexseq_prepare_annotation2.py	exon	49017786	49017929	.	+	.	ENST00000356401+ENST00000449376+ENST00000452385__exon_number_062__gene_id_ENSG00000177479	ARIH2	ENSG00000177479.61	0.461414302199939	5.84160614774898	2.03834562904952e-08	2.82485857671638e-06
ENSG00000147642.41	ENSG00000147642	ENSG00000147642_042	chr8	dexseq_prepare_annotation2.py	exon	110655656	110655904	.	-	.	ENST00000399066__exon_number_042__gene_id_ENSG00000147642	SYBU	ENSG00000147642.41	-0.495706468454559	-5.86728064253699	2.047331588053e-08	2.83436245559758e-06
ENSG00000091536.77	ENSG00000091536	ENSG00000091536_078	chr17	dexseq_prepare_annotation2.py	exon	18062994	18063248	.	+	.	ENST00000433411__exon_number_078__gene_id_ENSG00000091536	MYO15A	ENSG00000091536.77	0.559747644387778	5.78253580977654	2.05592371854758e-08	2.84330193935499e-06
ENSG00000185344.9	ENSG00000185344	ENSG00000185344_010	chr12	dexseq_prepare_annotation2.py	exon	124218473	124218555	.	+	.	ENST00000540368+ENST00000504192+ENST00000330342+ENST00000545059__exon_number_010__gene_id_ENSG00000185344	ATP6V0A2	ENSG00000185344.9	-0.875439929781119	-7.03593474964196	2.09127344651865e-08	2.8891897186805e-06
ENSG00000166887.50	ENSG00000166887	ENSG00000166887_051	chr15	dexseq_prepare_annotation2.py	exon	42492094	42492159	.	-	.	ENST00000348544+ENST00000568357+ENST00000318006__exon_number_051__gene_id_ENSG00000166887	VPS39	ENSG00000166887.50	1.17767568417808	6.01131654333988	2.09398750193543e-08	2.88994144554676e-06
ENSG00000126226.39	ENSG00000126226	ENSG00000126226_040	chr13	dexseq_prepare_annotation2.py	exon	113862956	113862964	.	-	.	ENST00000375479+ENST00000484641+ENST00000246505+ENST00000375457+ENST00000375477+ENST00000491548+ENST00000337344__exon_number_040__gene_id_ENSG00000126226	PCID2	ENSG00000126226.39	0.43057946353191	5.95830643658915	2.1136294827631e-08	2.9097534343317e-06
ENSG00000138101.58	ENSG00000138101	ENSG00000138101_059	chr2	dexseq_prepare_annotation2.py	exon	25872891	25873091	.	-	.	ENST00000496972+ENST00000495466__exon_number_059__gene_id_ENSG00000138101	DTNB	ENSG00000138101.58	0.335929650328347	5.99518647259366	2.11435062901189e-08	2.9097534343317e-06
ENSG00000214198	ENSG00000214198	ENSG00000214198_001	chr12	dexseq_prepare_annotation2.py	exon	104237527	104237533	.	-	.	ENST00000548527__exon_number_001__gene_id_ENSG00000214198	RP11-642P15.1	ENSG00000214198	0.398689043045182	5.92758291150098	2.1148972634483e-08	2.9097534343317e-06
ENSG00000085276.50	ENSG00000085276	ENSG00000085276_051	chr3	dexseq_prepare_annotation2.py	exon	169099047	169099312	.	-	.	ENST00000494292+ENST00000485957+ENST00000486748__exon_number_051__gene_id_ENSG00000085276	MECOM	ENSG00000085276.50	-0.626328931784094	-6.17109378349652	2.13016446658731e-08	2.92773409519675e-06
ENSG00000133226.49	ENSG00000133226	ENSG00000133226_050	chr1	dexseq_prepare_annotation2.py	exon	24987291	24987466	.	+	.	ENST00000488317__exon_number_050__gene_id_ENSG00000133226	SRRM1	ENSG00000133226.49	-0.449407551110109	-5.90193253744696	2.20043031001046e-08	3.02119081564436e-06
ENSG00000074181.38	ENSG00000074181	ENSG00000074181_039	chr19	dexseq_prepare_annotation2.py	exon	15302771	15303109	.	-	.	ENST00000601011+ENST00000263388__exon_number_039__gene_id_ENSG00000074181	NOTCH3	ENSG00000074181.38	-0.339725963183804	-5.84015703115096	2.21910898404599e-08	3.0436988012794e-06
ENSG00000166579.16	ENSG00000166579	ENSG00000166579_017	chr17	dexseq_prepare_annotation2.py	exon	8339969	8340012	.	+	.	ENST00000580012+ENST00000581189__exon_number_017__gene_id_ENSG00000166579	NDEL1	ENSG00000166579.16	-0.554300192447662	-6.34570956475435	2.27528229293516e-08	3.11628696198756e-06
ENSG00000169169.9	ENSG00000169169	ENSG00000169169_010	chr19	dexseq_prepare_annotation2.py	exon	50194821	50194845	.	+	.	ENST00000594587__exon_number_010__gene_id_ENSG00000169169	CPT1C	ENSG00000169169.9	-0.588086081215677	-6.00861472877382	2.27671155346025e-08	3.11628696198756e-06
ENSG00000249700.39	ENSG00000249700	ENSG00000249700_040	chr4	dexseq_prepare_annotation2.py	exon	56253058	56253438	.	-	.	ENST00000608136__exon_number_040__gene_id_ENSG00000249700	SRD5A3-AS1	ENSG00000249700.39	0.409950962420971	5.99205236433005	2.29335641193111e-08	3.13584702564063e-06
ENSG00000115705.23	ENSG00000115705	ENSG00000115705_024	chr2	dexseq_prepare_annotation2.py	exon	1497574	1497811	.	+	.	ENST00000422464+ENST00000382198+ENST00000329066+ENST00000346956+ENST00000497517+ENST00000349624+ENST00000469607+ENST00000462973+ENST00000337415+ENST00000382201+ENST00000345913+ENST00000446278__exon_number_024__gene_id_ENSG00000115705	TPO	ENSG00000115705.23	-1.03542780952903	-6.39662588216934	2.30505568455693e-08	3.14861149871771e-06
ENSG00000132768.27	ENSG00000132768	ENSG00000132768_028	chr1	dexseq_prepare_annotation2.py	exon	44437059	44437140	.	+	.	ENST00000524776+ENST00000534655+ENST00000529729+ENST00000412950+ENST00000492306+ENST00000495421+ENST00000490861+ENST00000476260+ENST00000255108__exon_number_028__gene_id_ENSG00000132768	DPH2	ENSG00000132768.27	-0.876039478493521	-6.03915297660955	2.30963659933434e-08	3.15163639278635e-06
ENSG00000104915.5	ENSG00000104915	ENSG00000104915_006	chr19	dexseq_prepare_annotation2.py	exon	13255218	13255300	.	-	.	ENST00000242770+ENST00000589083+ENST00000591843+ENST00000587230+ENST00000343587__exon_number_006__gene_id_ENSG00000104915	STX10	ENSG00000104915.5	1.06558275173422	6.03860008433914	2.31553397981849e-08	3.15644965165002e-06
ENSG00000008710.105	ENSG00000008710	ENSG00000008710_106	chr16	dexseq_prepare_annotation2.py	exon	2157761	2157805	.	-	.	ENST00000496574+ENST00000473780__exon_number_106__gene_id_ENSG00000008710	PKD1	ENSG00000008710.105	-1.00123247735003	-5.73101653303427	2.33925307673908e-08	3.18552212692421e-06
ENSG00000148337.56	ENSG00000148337	ENSG00000148337_057	chr9	dexseq_prepare_annotation2.py	exon	130952967	130952989	.	-	.	ENST00000467178+ENST00000325721+ENST00000420484+ENST00000372948+ENST00000415526+ENST00000491954+ENST00000393608+ENST00000541172+ENST00000372938+ENST00000372954+ENST00000357558+ENST00000324544+ENST00000538431+ENST00000277465+ENST00000498156__exon_number_057__gene_id_ENSG00000148337	CIZ1	ENSG00000148337.56	-0.427536035779841	-5.77483154745413	2.34999255400321e-08	3.1955625065071e-06
ENSG00000115234.26	ENSG00000115234	ENSG00000115234_027	chr2	dexseq_prepare_annotation2.py	exon	27597928	27598020	.	+	.	ENST00000440760+ENST00000427123+ENST00000537606+ENST00000453453+ENST00000543024+ENST00000233575+ENST00000493711+ENST00000542478+ENST00000494893__exon_number_027__gene_id_ENSG00000115234	SNX17	ENSG00000115234.26	-0.428499320534472	-5.95981030364828	2.35142494528271e-08	3.1955625065071e-06
ENSG00000075292.58	ENSG00000075292	ENSG00000075292_059	chr2	dexseq_prepare_annotation2.py	exon	71633258	71633392	.	+	.	ENST00000264447+ENST00000355812+ENST00000487638+ENST00000494241+ENST00000409544__exon_number_059__gene_id_ENSG00000075292	ZNF638	ENSG00000075292.58	-0.872814283652964	-5.7913392021761	2.36460044704951e-08	3.21019217266566e-06
ENSG00000008710.45	ENSG00000008710	ENSG00000008710_046	chr16	dexseq_prepare_annotation2.py	exon	2149565	2149644	.	-	.	ENST00000480227+ENST00000471603__exon_number_046__gene_id_ENSG00000008710	PKD1	ENSG00000008710.45	0.472273978263787	5.72731424035799	2.38592820298967e-08	3.23584830959641e-06
ENSG00000257341.ENSG00000213145.ENSG00000185347.69	ENSG00000257341+ENSG00000213145+ENSG00000185347	ENSG00000257341+ENSG00000213145+ENSG00000185347_070	chr14	dexseq_prepare_annotation2.py	exon	105964213	105964314	.	+	.	ENST00000546492+ENST00000432805+ENST00000551538+ENST00000329886+ENST00000551054+ENST00000334656+ENST00000548920+ENST00000354560+ENST00000392523+ENST00000450383+ENST00000392522+ENST00000392527__exon_number_070__gene_id_ENSG00000257341+ENSG00000213145+ENSG00000185347		ENSG00000257341.ENSG00000213145.ENSG00000185347.69	-0.324643478547816	-5.7815350128428	2.39358024600728e-08	3.24292381224309e-06
ENSG00000118058.5	ENSG00000118058	ENSG00000118058_006	chr11	dexseq_prepare_annotation2.py	exon	118309739	118309837	.	+	.	ENST00000527869+ENST00000531904__exon_number_006__gene_id_ENSG00000118058	KMT2A	ENSG00000118058.5	-0.507190006277111	-5.84013704912123	2.42066823168919e-08	3.27629081061583e-06
ENSG00000175575.18	ENSG00000175575	ENSG00000175575_019	chr11	dexseq_prepare_annotation2.py	exon	73598246	73598398	.	+	.	ENST00000536582__exon_number_019__gene_id_ENSG00000175575	PAAF1	ENSG00000175575.18	-0.373278262756147	-5.83807533743228	2.44593771285781e-08	3.30713127447833e-06
ENSG00000185261.27	ENSG00000185261	ENSG00000185261_028	chr5	dexseq_prepare_annotation2.py	exon	93954205	93954276	.	-	.	ENST00000329378+ENST00000513200+ENST00000312498__exon_number_028__gene_id_ENSG00000185261	KIAA0825	ENSG00000185261.27	0.673829880308428	6.11093195829073	2.46500675924494e-08	3.32953412984787e-06
ENSG00000257108.ENSG00000007541.14	ENSG00000257108+ENSG00000007541	ENSG00000257108+ENSG00000007541_015	chr16	dexseq_prepare_annotation2.py	exon	620018	620061	.	+	.	ENST00000439574+ENST00000026218+ENST00000321878__exon_number_015__gene_id_ENSG00000257108+ENSG00000007541		ENSG00000257108.ENSG00000007541.14	-0.358097487332277	-5.92321968162233	2.50395469166699e-08	3.37871519544986e-06
ENSG00000095485.20	ENSG00000095485	ENSG00000095485_021	chr10	dexseq_prepare_annotation2.py	exon	102010031	102010089	.	-	.	ENST00000496796+ENST00000354105+ENST00000482452+ENST00000473842+ENST00000468709__exon_number_021__gene_id_ENSG00000095485	CWF19L1	ENSG00000095485.20	1.21384028132468	6.4341839726739	2.53698892326834e-08	3.41982511932997e-06
ENSG00000005884.30	ENSG00000005884	ENSG00000005884_031	chr17	dexseq_prepare_annotation2.py	exon	48153065	48153099	.	+	.	ENST00000007722+ENST00000505306+ENST00000505612+ENST00000506401+ENST00000320031+ENST00000544892__exon_number_031__gene_id_ENSG00000005884	ITGA3	ENSG00000005884.30	-1.31628200626648	-6.05330753350801	2.58998325789068e-08	3.4877306397284e-06
ENSG00000153406.20	ENSG00000153406	ENSG00000153406_021	chr16	dexseq_prepare_annotation2.py	exon	4516404	4516406	.	-	.	ENST00000571448__exon_number_021__gene_id_ENSG00000153406	NMRAL1	ENSG00000153406.20	-0.737609387480043	-6.30950272651414	2.63349077069353e-08	3.54273671042156e-06
ENSG00000227195.62	ENSG00000227195	ENSG00000227195_063	chr20	dexseq_prepare_annotation2.py	exon	26231899	26232102	.	-	.	ENST00000596767+ENST00000594130+ENST00000601901+ENST00000601119__exon_number_063__gene_id_ENSG00000227195	MIR663A	ENSG00000227195.62	-0.339644245488344	-5.79065246415697	2.64613743474691e-08	3.55615771641805e-06
ENSG00000147642.24	ENSG00000147642	ENSG00000147642_025	chr8	dexseq_prepare_annotation2.py	exon	110598364	110598391	.	-	.	ENST00000424158+ENST00000446070+ENST00000408908+ENST00000433638+ENST00000532779+ENST00000419099+ENST00000533821+ENST00000532594+ENST00000528569+ENST00000528735+ENST00000533065+ENST00000528045+ENST00000422135+ENST00000533895+ENST00000276646+ENST00000440310+ENST00000531230+ENST00000532189+ENST00000533171+ENST00000529190+ENST00000530841+ENST00000528647+ENST00000534501+ENST00000399066+ENST00000528331…	SYBU	ENSG00000147642.24	-0.536986907250419	-5.81283465285218	2.69603593854404e-08	3.61956413640356e-06
ENSG00000138002.18	ENSG00000138002	ENSG00000138002_019	chr2	dexseq_prepare_annotation2.py	exon	27670502	27670524	.	-	.	ENST00000509128__exon_number_019__gene_id_ENSG00000138002	IFT172	ENSG00000138002.18	0.435029036943406	6.08821953702	2.7258711160791e-08	3.65593394874654e-06
ENSG00000095981.1	ENSG00000095981	ENSG00000095981_002	chr6	dexseq_prepare_annotation2.py	exon	39282597	39282723	.	-	.	ENST00000425054+ENST00000373229__exon_number_002__gene_id_ENSG00000095981	KCNK16	ENSG00000095981.1	1.11360850295045	6.94847954118933	2.75016511468276e-08	3.67975501621341e-06
ENSG00000070778.5	ENSG00000070778	ENSG00000070778_006	chr14	dexseq_prepare_annotation2.py	exon	88935331	88935420	.	-	.	ENST00000328736+ENST00000536337+ENST00000554270+ENST00000556564+ENST00000553531__exon_number_006__gene_id_ENSG00000070778	PTPN21	ENSG00000070778.5	-0.929847610648602	-6.11270851568696	2.75096026655417e-08	3.67975501621341e-06
ENSG00000114098.65	ENSG00000114098	ENSG00000114098_066	chr3	dexseq_prepare_annotation2.py	exon	138015384	138015391	.	+	.	ENST00000481646+ENST00000466762+ENST00000469044__exon_number_066__gene_id_ENSG00000114098	ARMC8	ENSG00000114098.65	-0.635421618481738	-6.06193002584066	2.75192106693039e-08	3.67975501621341e-06
ENSG00000138101.54	ENSG00000138101	ENSG00000138101_055	chr2	dexseq_prepare_annotation2.py	exon	25851052	25851253	.	-	.	ENST00000303659+ENST00000460418+ENST00000407661+ENST00000486826+ENST00000398951+ENST00000404103+ENST00000496972+ENST00000545439+ENST00000349996+ENST00000495466+ENST00000485845+ENST00000405222+ENST00000407038+ENST00000288642+ENST00000472690+ENST00000406818+ENST00000493538+ENST00000407186__exon_number_055__gene_id_ENSG00000138101	DTNB	ENSG00000138101.54	0.334167682182174	5.93689722634293	2.78772850569465e-08	3.72389639034021e-06
ENSG00000253729.22	ENSG00000253729	ENSG00000253729_023	chr8	dexseq_prepare_annotation2.py	exon	48706851	48707062	.	-	.	ENST00000314191+ENST00000523565+ENST00000518216+ENST00000338368__exon_number_023__gene_id_ENSG00000253729	PRKDC	ENSG00000253729.22	-0.243180247761407	-5.69736783424024	2.79836485202104e-08	3.73435901159333e-06
ENSG00000166349.7	ENSG00000166349	ENSG00000166349_008	chr11	dexseq_prepare_annotation2.py	exon	36587327	36587430	.	+	.	ENST00000534663__exon_number_008__gene_id_ENSG00000166349	RAG1	ENSG00000166349.7	0.453544316130243	6.29320706878147	2.81245368547475e-08	3.74940334619832e-06
ENSG00000113575.ENSG00000272772.ENSG00000113558.ENSG00000273345.ENSG00000006837.58	ENSG00000113575+ENSG00000272772+ENSG00000113558+ENSG00000273345+ENSG00000006837	ENSG00000113575+ENSG00000272772+ENSG00000113558+ENSG00000273345+ENSG00000006837_059	chr5	dexseq_prepare_annotation2.py	exon	133622129	133622250	.	-	.	ENST00000520693+ENST00000536186+ENST00000519312+ENST00000435240__exon_number_059__gene_id_ENSG00000113575+ENSG00000272772+ENSG00000113558+ENSG00000273345+ENSG00000006837		ENSG00000113575.ENSG00000272772.ENSG00000113558.ENSG00000273345.ENSG00000006837.58	0.393194972059889	5.72269929873427	2.81681316102427e-08	3.75145993598374e-06
ENSG00000144744.4	ENSG00000144744	ENSG00000144744_005	chr3	dexseq_prepare_annotation2.py	exon	69105151	69105214	.	-	.	ENST00000540295+ENST00000415609+ENST00000461934+ENST00000361055+ENST00000465627+ENST00000349511__exon_number_005__gene_id_ENSG00000144744	UBA3	ENSG00000144744.4	0.521024437678652	5.99551336746578	2.82371166638296e-08	3.75689054386162e-06
ENSG00000152556.54	ENSG00000152556	ENSG00000152556_055	chr12	dexseq_prepare_annotation2.py	exon	48527154	48527263	.	+	.	ENST00000551804+ENST00000340802+ENST00000547587+ENST00000395233+ENST00000547581+ENST00000312352+ENST00000546964+ENST00000359794__exon_number_055__gene_id_ENSG00000152556	PFKM	ENSG00000152556.54	-0.454307105736218	-6.03233931975366	2.8474346337948e-08	3.78349004056015e-06
ENSG00000253729.23	ENSG00000253729	ENSG00000253729_024	chr8	dexseq_prepare_annotation2.py	exon	48710798	48710958	.	-	.	ENST00000314191+ENST00000523565+ENST00000518216+ENST00000338368__exon_number_024__gene_id_ENSG00000253729	PRKDC	ENSG00000253729.23	-0.281744903399932	-5.69396683564443	2.84938580629507e-08	3.78349004056015e-06
ENSG00000263053.ENSG00000171282.13	ENSG00000263053+ENSG00000171282	ENSG00000263053+ENSG00000171282_014	chr17	dexseq_prepare_annotation2.py	exon	79410491	79410590	.	+	.	ENST00000571813+ENST00000307745+ENST00000570375__exon_number_014__gene_id_ENSG00000263053+ENSG00000171282		ENSG00000263053.ENSG00000171282.13	0.415607376225113	5.89551916153984	2.86131729815728e-08	3.79554879567614e-06
ENSG00000070756.68	ENSG00000070756	ENSG00000070756_069	chr8	dexseq_prepare_annotation2.py	exon	101734991	101735037	.	-	.	ENST00000521067__exon_number_069__gene_id_ENSG00000070756	PABPC1	ENSG00000070756.68	-0.73304781827267	-5.95447929805393	2.93242465577972e-08	3.88600246847163e-06
ENSG00000148120.22	ENSG00000148120	ENSG00000148120_023	chr9	dexseq_prepare_annotation2.py	exon	97694116	97694263	.	+	.	ENST00000473778+ENST00000395357__exon_number_023__gene_id_ENSG00000148120	C9orf3	ENSG00000148120.22	0.474010246880475	5.80781447539404	2.93675509448265e-08	3.88787256698105e-06
ENSG00000133624	ENSG00000133624	ENSG00000133624_001	chr7	dexseq_prepare_annotation2.py	exon	149244245	149244249	.	-	.	ENST00000463567__exon_number_001__gene_id_ENSG00000133624	ZNF767	ENSG00000133624	-1.48612634393103	-6.46340053497481	2.97826458386297e-08	3.93891018414553e-06
ENSG00000254485.ENSG00000196220.ENSG00000206573.88	ENSG00000254485+ENSG00000196220+ENSG00000206573	ENSG00000254485+ENSG00000196220+ENSG00000206573_089	chr3	dexseq_prepare_annotation2.py	exon	9435859	9437189	.	-	.	ENST00000524210+ENST00000383834+ENST00000468186__exon_number_089__gene_id_ENSG00000254485+ENSG00000196220+ENSG00000206573		ENSG00000254485.ENSG00000196220.ENSG00000206573.88	-0.543021247542143	-5.7006201385903	3.04084602384391e-08	4.01726543597951e-06
ENSG00000013441.18	ENSG00000013441	ENSG00000013441_019	chr2	dexseq_prepare_annotation2.py	exon	201721614	201721708	.	-	.	ENST00000409769+ENST00000321356+ENST00000473565+ENST00000409403+ENST00000461981+ENST00000434813+ENST00000432425__exon_number_019__gene_id_ENSG00000013441	CLK1	ENSG00000013441.18	-0.739150407909292	-5.94650437844368	3.04354286640236e-08	4.01726543597951e-06
ENSG00000257062.ENSG00000111700.ENSG00000134538.ENSG00000205754.ENSG00000257046.27	ENSG00000257062+ENSG00000111700+ENSG00000134538+ENSG00000205754+ENSG00000257046	ENSG00000257062+ENSG00000111700+ENSG00000134538+ENSG00000205754+ENSG00000257046_028	chr12	dexseq_prepare_annotation2.py	exon	21174395	21174516	.	+	.	ENST00000554957+ENST00000381541+ENST00000421593__exon_number_028__gene_id_ENSG00000257062+ENSG00000111700+ENSG00000134538+ENSG00000205754+ENSG00000257046		ENSG00000257062.ENSG00000111700.ENSG00000134538.ENSG00000205754.ENSG00000257046.27	0.383877147288371	5.82490197352989	3.09473834810874e-08	4.07778655139489e-06
ENSG00000260565.4	ENSG00000260565	ENSG00000260565_005	chr16	dexseq_prepare_annotation2.py	exon	2713083	2713084	.	-	.	ENST00000568395+ENST00000569465+ENST00000562807__exon_number_005__gene_id_ENSG00000260565	ERVK13-1	ENSG00000260565.4	0.589533750431734	6.18296568139522	3.09551828223263e-08	4.07778655139489e-06
ENSG00000238542.ENSG00000163492.ENSG00000155657.16	ENSG00000238542+ENSG00000163492+ENSG00000155657	ENSG00000238542+ENSG00000163492+ENSG00000155657_017	chr2	dexseq_prepare_annotation2.py	exon	179407796	179408389	.	-	.	ENST00000591111+ENST00000342992+ENST00000342175+ENST00000460472+ENST00000359218+ENST00000589042__exon_number_017__gene_id_ENSG00000238542+ENSG00000163492+ENSG00000155657		ENSG00000238542.ENSG00000163492.ENSG00000155657.16	-0.400616434179886	-5.61966376507119	3.15106929321582e-08	4.14686323655905e-06
ENSG00000100031.ENSG00000100028.87	ENSG00000100031+ENSG00000100028	ENSG00000100031+ENSG00000100028_088	chr22	dexseq_prepare_annotation2.py	exon	25024943	25024943	.	+	.	ENST00000401885+ENST00000404223+ENST00000490087+ENST00000466310+ENST00000406383+ENST00000403838+ENST00000425895+ENST00000400380+ENST00000400382+ENST00000400383__exon_number_088__gene_id_ENSG00000100031+ENSG00000100028		ENSG00000100031.ENSG00000100028.87	-0.634551009973033	-5.69289454936383	3.16670988629495e-08	4.16333257025319e-06
ENSG00000177830.2	ENSG00000177830	ENSG00000177830_003	chr11	dexseq_prepare_annotation2.py	exon	868395	868395	.	-	.	ENST00000529539+ENST00000532909+ENST00000449825+ENST00000454838__exon_number_003__gene_id_ENSG00000177830	CHID1	ENSG00000177830.2	-0.800707744865199	-5.74611039162946	3.1752118764139e-08	4.17039342122958e-06
ENSG00000113916.5	ENSG00000113916	ENSG00000113916_006	chr3	dexseq_prepare_annotation2.py	exon	187442729	187442866	.	-	.	ENST00000232014+ENST00000406870+ENST00000479110+ENST00000450123+ENST00000419510__exon_number_006__gene_id_ENSG00000113916	BCL6	ENSG00000113916.5	-1.01715654800176	-6.07850950106462	3.19427846079309e-08	4.19130245996931e-06
ENSG00000123104.19	ENSG00000123104	ENSG00000123104_020	chr12	dexseq_prepare_annotation2.py	exon	26639037	26639293	.	-	.	ENST00000381340+ENST00000451599__exon_number_020__gene_id_ENSG00000123104	ITPR2	ENSG00000123104.19	-0.539894909132669	-5.81793575451342	3.20282186519465e-08	4.19837616957174e-06
ENSG00000103657.109	ENSG00000103657	ENSG00000103657_110	chr15	dexseq_prepare_annotation2.py	exon	64126115	64126116	.	-	.	ENST00000559886+ENST00000561400+ENST00000558532__exon_number_110__gene_id_ENSG00000103657	HERC1	ENSG00000103657.109	-0.508617020928679	-5.7618994850942	3.2158055530684e-08	4.2112507312016e-06
ENSG00000117143.10	ENSG00000117143	ENSG00000117143_011	chr1	dexseq_prepare_annotation2.py	exon	162557459	162557895	.	+	.	ENST00000474728__exon_number_011__gene_id_ENSG00000117143	UAP1	ENSG00000117143.10	0.334690011820161	6.07658942357113	3.22115839617057e-08	4.21411686012174e-06
ENSG00000189143.12	ENSG00000189143	ENSG00000189143_013	chr7	dexseq_prepare_annotation2.py	exon	73247014	73247014	.	+	.	ENST00000340958+ENST00000435050__exon_number_013__gene_id_ENSG00000189143	CLDN4	ENSG00000189143.12	-0.283202816620117	-6.31063201628244	3.23618492284032e-08	4.22962064974285e-06
ENSG00000181690	ENSG00000181690	ENSG00000181690_001	chr8	dexseq_prepare_annotation2.py	exon	57073463	57078592	.	-	.	ENST00000316981__exon_number_001__gene_id_ENSG00000181690	PLAG1	ENSG00000181690	-0.625158962118254	-6.37031630288962	3.24333942468743e-08	4.23481556783624e-06
ENSG00000163463.ENSG00000185499.ENSG00000273088.8	ENSG00000163463+ENSG00000185499+ENSG00000273088	ENSG00000163463+ENSG00000185499+ENSG00000273088_009	chr1	dexseq_prepare_annotation2.py	exon	155145041	155145104	.	-	.	ENST00000471891+ENST00000487350+ENST00000492892+ENST00000295682+ENST00000461136+ENST00000473363+ENST00000497317+ENST00000463527+ENST00000490672+ENST00000491084__exon_number_009__gene_id_ENSG00000163463+ENSG00000185499+ENSG00000273088		ENSG00000163463.ENSG00000185499.ENSG00000273088.8	-0.471529827739003	-5.88014540718564	3.24852641686335e-08	4.23743385626129e-06
ENSG00000126247.8	ENSG00000126247	ENSG00000126247_009	chr19	dexseq_prepare_annotation2.py	exon	36631510	36631815	.	+	.	ENST00000591041__exon_number_009__gene_id_ENSG00000126247	CAPNS1	ENSG00000126247.8	1.08832292963527	6.73946657766752	3.29739728990345e-08	4.29697327266763e-06
ENSG00000082805.12	ENSG00000082805	ENSG00000082805_013	chr12	dexseq_prepare_annotation2.py	exon	1136589	1136705	.	+	.	ENST00000546231+ENST00000542302__exon_number_013__gene_id_ENSG00000082805	ERC1	ENSG00000082805.12	-0.402154912342843	-5.70110280548389	3.34056984378481e-08	4.34897783348098e-06
ENSG00000104218.36	ENSG00000104218	ENSG00000104218_037	chr8	dexseq_prepare_annotation2.py	exon	68084747	68084790	.	+	.	ENST00000262210+ENST00000519668+ENST00000521324+ENST00000521168+ENST00000412460__exon_number_037__gene_id_ENSG00000104218	CSPP1	ENSG00000104218.36	-1.14215086864679	-5.92619479853238	3.34555367474275e-08	4.35121273394448e-06
ENSG00000059758.19	ENSG00000059758	ENSG00000059758_020	chr12	dexseq_prepare_annotation2.py	exon	96688901	96689181	.	-	.	ENST00000551484__exon_number_020__gene_id_ENSG00000059758	CDK17	ENSG00000059758.19	0.961075171744997	5.87213605257804	3.37507910350724e-08	4.38533083008974e-06
ENSG00000116641.23	ENSG00000116641	ENSG00000116641_024	chr1	dexseq_prepare_annotation2.py	exon	62971353	62971487	.	-	.	ENST00000454575+ENST00000340370+ENST00000251157__exon_number_024__gene_id_ENSG00000116641	DOCK7	ENSG00000116641.23	-0.418939230087233	-5.88133536462366	3.41594265785892e-08	4.43409999138702e-06
ENSG00000177156.22	ENSG00000177156	ENSG00000177156_023	chr11	dexseq_prepare_annotation2.py	exon	764370	764433	.	+	.	ENST00000532202+ENST00000319006+ENST00000528097+ENST00000530666__exon_number_023__gene_id_ENSG00000177156	TALDO1	ENSG00000177156.22	-0.337888900302418	-5.95269020653633	3.43707518765662e-08	4.45718705518302e-06
ENSG00000142623.7	ENSG00000142623	ENSG00000142623_008	chr1	dexseq_prepare_annotation2.py	exon	17555120	17555292	.	+	.	ENST00000375471__exon_number_008__gene_id_ENSG00000142623	PADI1	ENSG00000142623.7	-1.35958365911243	-6.35377415074358	3.45619502342536e-08	4.47762168691453e-06
ENSG00000140983.29	ENSG00000140983	ENSG00000140983_030	chr16	dexseq_prepare_annotation2.py	exon	719607	720122	.	+	.	ENST00000602564+ENST00000568636__exon_number_030__gene_id_ENSG00000140983	RHOT2	ENSG00000140983.29	-1.034350117398	-5.67785669156875	3.46948521794648e-08	4.49047143645607e-06
ENSG00000142396.ENSG00000269545.ENSG00000198131.ENSG00000267216.ENSG00000273439.ENSG00000083842.67	ENSG00000142396+ENSG00000269545+ENSG00000198131+ENSG00000267216+ENSG00000273439+ENSG00000083842	ENSG00000142396+ENSG00000269545+ENSG00000198131+ENSG00000267216+ENSG00000273439+ENSG00000083842_068	chr19	dexseq_prepare_annotation2.py	exon	58823681	58823752	.	+	.	ENST00000427361+ENST00000590505+ENST00000610038+ENST00000591325+ENST00000608070+ENST00000609864+ENST00000413518__exon_number_068__gene_id_ENSG00000142396+ENSG00000269545+ENSG00000198131+ENSG00000267216+ENSG00000273439+ENSG00000083842		ENSG00000142396.ENSG00000269545.ENSG00000198131.ENSG00000267216.ENSG00000273439.ENSG00000083842.67	-0.635705537356193	-5.72556736125771	3.52604720830603e-08	4.55924750727579e-06
ENSG00000147647	ENSG00000147647	ENSG00000147647_001	chr8	dexseq_prepare_annotation2.py	exon	105342552	105342665	.	-	.	ENST00000521601__exon_number_001__gene_id_ENSG00000147647	DPYS	ENSG00000147647	0.289343220970949	5.98248889805663	3.56503481894299e-08	4.60518818837678e-06
ENSG00000177479.1	ENSG00000177479	ENSG00000177479_002	chr3	dexseq_prepare_annotation2.py	exon	48956256	48956261	.	+	.	ENST00000356401+ENST00000430423+ENST00000452882+ENST00000478224+ENST00000498314__exon_number_002__gene_id_ENSG00000177479	ARIH2	ENSG00000177479.1	-0.453551497573565	-5.73187497937994	3.56885561627896e-08	4.60565658751597e-06
ENSG00000091536.42	ENSG00000091536	ENSG00000091536_043	chr17	dexseq_prepare_annotation2.py	exon	18052691	18052799	.	+	.	ENST00000578999__exon_number_043__gene_id_ENSG00000091536	MYO15A	ENSG00000091536.42	0.556439606565994	5.67613124794901	3.5930897925633e-08	4.63244232007138e-06
ENSG00000175449.13	ENSG00000175449	ENSG00000175449_014	chr5	dexseq_prepare_annotation2.py	exon	94991895	94992037	.	+	.	ENST00000513950+ENST00000311364+ENST00000458310+ENST00000380005__exon_number_014__gene_id_ENSG00000175449	RFESD	ENSG00000175449.13	-1.10489069386602	-6.22991751541066	3.62939882990736e-08	4.67224467158721e-06
ENSG00000105197.4	ENSG00000105197	ENSG00000105197_005	chr19	dexseq_prepare_annotation2.py	exon	39971486	39971489	.	+	.	ENST00000607714+ENST00000314349+ENST00000598125+ENST00000599794+ENST00000601358__exon_number_005__gene_id_ENSG00000105197	TIMM50	ENSG00000105197.4	-0.91489637011041	-6.07765763084519	3.63097831904908e-08	4.67224467158721e-06
ENSG00000114098.66	ENSG00000114098	ENSG00000114098_067	chr3	dexseq_prepare_annotation2.py	exon	138015392	138017215	.	+	.	ENST00000466762+ENST00000469044__exon_number_067__gene_id_ENSG00000114098	ARMC8	ENSG00000114098.66	-0.617818176387489	-5.99676922720954	3.68102833822274e-08	4.73207562850234e-06
ENSG00000172893.2	ENSG00000172893	ENSG00000172893_003	chr11	dexseq_prepare_annotation2.py	exon	71146011	71146236	.	-	.	ENST00000407721+ENST00000355527+ENST00000533800__exon_number_003__gene_id_ENSG00000172893	DHCR7	ENSG00000172893.2	-0.657658594388211	-5.90273316738679	3.73120696351973e-08	4.79195636073791e-06
ENSG00000103657.102	ENSG00000103657	ENSG00000103657_103	chr15	dexseq_prepare_annotation2.py	exon	64067763	64067848	.	-	.	ENST00000561400+ENST00000560462+ENST00000559886+ENST00000560316+ENST00000443617+ENST00000558532__exon_number_103__gene_id_ENSG00000103657	HERC1	ENSG00000103657.102	-0.680008930684194	-5.72854309244827	3.80590547361037e-08	4.88318205087575e-06
ENSG00000075292.57	ENSG00000075292	ENSG00000075292_058	chr2	dexseq_prepare_annotation2.py	exon	71632731	71632772	.	+	.	ENST00000264447+ENST00000355812+ENST00000487638+ENST00000494241+ENST00000409544__exon_number_058__gene_id_ENSG00000075292	ZNF638	ENSG00000075292.57	-0.654503695924576	-5.69675526616324	3.84653337034409e-08	4.93055977666791e-06
ENSG00000142178.10	ENSG00000142178	ENSG00000142178_011	chr21	dexseq_prepare_annotation2.py	exon	44841518	44841679	.	-	.	ENST00000478426+ENST00000270162__exon_number_011__gene_id_ENSG00000142178	SIK1	ENSG00000142178.10	-0.843557854807534	-6.09440895794156	3.86860157488208e-08	4.9540790994651e-06
ENSG00000158286.8	ENSG00000158286	ENSG00000158286_009	chr1	dexseq_prepare_annotation2.py	exon	6268678	6268919	.	+	.	ENST00000485539__exon_number_009__gene_id_ENSG00000158286	RNF207	ENSG00000158286.8	-0.426832862221485	-5.80972423370139	3.9273168627144e-08	5.02183583777529e-06
ENSG00000126005.ENSG00000088298.ENSG00000261582.ENSG00000242372.50	ENSG00000126005+ENSG00000088298+ENSG00000261582+ENSG00000242372	ENSG00000126005+ENSG00000088298+ENSG00000261582+ENSG00000242372_051	chr20	dexseq_prepare_annotation2.py	exon	33868457	33868500	.	-	.	ENST00000415116+ENST00000374450+ENST00000374436__exon_number_051__gene_id_ENSG00000126005+ENSG00000088298+ENSG00000261582+ENSG00000242372		ENSG00000126005.ENSG00000088298.ENSG00000261582.ENSG00000242372.50	-0.993671795642315	-5.73238099644155	3.92905365101767e-08	5.02183583777529e-06
ENSG00000148803.13	ENSG00000148803	ENSG00000148803_014	chr10	dexseq_prepare_annotation2.py	exon	135171161	135171241	.	-	.	ENST00000368551__exon_number_014__gene_id_ENSG00000148803	FUOM	ENSG00000148803.13	0.335105558096032	6.12562410630722	3.9333957471708e-08	5.02256547463043e-06
ENSG00000126226.38	ENSG00000126226	ENSG00000126226_039	chr13	dexseq_prepare_annotation2.py	exon	113862944	113862955	.	-	.	ENST00000375479+ENST00000375477+ENST00000246505+ENST00000375457+ENST00000484641+ENST00000480971+ENST00000491548+ENST00000337344__exon_number_039__gene_id_ENSG00000126226	PCID2	ENSG00000126226.38	0.388624496993051	5.82186032470304	4.07303663589328e-08	5.19589168778643e-06
ENSG00000068078.12	ENSG00000068078	ENSG00000068078_013	chr4	dexseq_prepare_annotation2.py	exon	1804641	1804791	.	+	.	ENST00000340107+ENST00000474521__exon_number_013__gene_id_ENSG00000068078	FGFR3	ENSG00000068078.12	0.490087512669756	6.1136035772793	4.13563116021553e-08	5.27069371816904e-06
ENSG00000168014.74	ENSG00000168014	ENSG00000168014_075	chr11	dexseq_prepare_annotation2.py	exon	73882075	73882217	.	-	.	ENST00000542930+ENST00000535954__exon_number_075__gene_id_ENSG00000168014	C2CD3	ENSG00000168014.74	-1.22286235893932	-5.89457031222099	4.15909064331376e-08	5.29552438783146e-06
ENSG00000196074.43	ENSG00000196074	ENSG00000196074_044	chr20	dexseq_prepare_annotation2.py	exon	58489030	58489082	.	-	.	ENST00000446834+ENST00000357552+ENST00000371001+ENST00000471331__exon_number_044__gene_id_ENSG00000196074	SYCP2	ENSG00000196074.43	-0.885727298845534	-6.30512411937258	4.16608062651765e-08	5.29935801260981e-06
ENSG00000141646.ENSG00000267699.ENSG00000141642.46	ENSG00000141646+ENSG00000267699+ENSG00000141642	ENSG00000141646+ENSG00000267699+ENSG00000141642_047	chr18	dexseq_prepare_annotation2.py	exon	48593192	48593388	.	+	.	ENST00000590499__exon_number_047__gene_id_ENSG00000141646+ENSG00000267699+ENSG00000141642		ENSG00000141646.ENSG00000267699.ENSG00000141642.46	-0.626602302061977	-5.92812073518517	4.172592217282e-08	5.30257637490299e-06
ENSG00000238542.ENSG00000163492.ENSG00000155657.12	ENSG00000238542+ENSG00000163492+ENSG00000155657	ENSG00000238542+ENSG00000163492+ENSG00000155657_013	chr2	dexseq_prepare_annotation2.py	exon	179404795	179405097	.	-	.	ENST00000591111+ENST00000342992+ENST00000342175+ENST00000460472+ENST00000359218+ENST00000589042__exon_number_013__gene_id_ENSG00000238542+ENSG00000163492+ENSG00000155657		ENSG00000238542.ENSG00000163492.ENSG00000155657.12	-0.359168464246669	-5.56617868206111	4.21261760256628e-08	5.3483377018816e-06
ENSG00000105520	ENSG00000105520	ENSG00000105520_001	chr19	dexseq_prepare_annotation2.py	exon	11466062	11466099	.	+	.	ENST00000251473__exon_number_001__gene_id_ENSG00000105520	DKFZP761J1410	ENSG00000105520	0.813602939674112	5.9872611016061	4.25557638436255e-08	5.39773255662655e-06
ENSG00000187775.9	ENSG00000187775	ENSG00000187775_010	chr17	dexseq_prepare_annotation2.py	exon	76423007	76423008	.	-	.	ENST00000591369+ENST00000590227+ENST00000586850+ENST00000586052+ENST00000389840+ENST00000585328__exon_number_010__gene_id_ENSG00000187775	DNAH17	ENSG00000187775.9	0.32499670692218	5.62808092407237	4.29277042123745e-08	5.43972842503164e-06
ENSG00000105419.11	ENSG00000105419	ENSG00000105419_012	chr19	dexseq_prepare_annotation2.py	exon	47910686	47910725	.	-	.	ENST00000559524+ENST00000607695+ENST00000331559+ENST00000561293__exon_number_012__gene_id_ENSG00000105419	MEIS3	ENSG00000105419.11	-0.812097160866538	-6.03739209126514	4.3168126853753e-08	5.46499458413468e-06
ENSG00000173406.ENSG00000162600.49	ENSG00000173406+ENSG00000162600	ENSG00000173406+ENSG00000162600_050	chr1	dexseq_prepare_annotation2.py	exon	58996335	58996401	.	-	.	ENST00000421528+ENST00000358603+ENST00000371226__exon_number_050__gene_id_ENSG00000173406+ENSG00000162600		ENSG00000173406.ENSG00000162600.49	0.487937402367159	5.66639879991562	4.33317681289637e-08	5.48050162505557e-06
ENSG00000187775.3	ENSG00000187775	ENSG00000187775_004	chr17	dexseq_prepare_annotation2.py	exon	76421427	76421604	.	-	.	ENST00000389840+ENST00000591369+ENST00000586052+ENST00000585328+ENST00000590227__exon_number_004__gene_id_ENSG00000187775	DNAH17	ENSG00000187775.3	0.313878208669674	5.62452456473536	4.3732648524895e-08	5.52595622693932e-06
ENSG00000114126.ENSG00000269905.5	ENSG00000114126+ENSG00000269905	ENSG00000114126+ENSG00000269905_006	chr3	dexseq_prepare_annotation2.py	exon	141670985	141671117	.	-	.	ENST00000477292+ENST00000499676+ENST00000486111+ENST00000489671__exon_number_006__gene_id_ENSG00000114126+ENSG00000269905		ENSG00000114126.ENSG00000269905.5	-0.491176270562847	-5.67764237347241	4.40787974147013e-08	5.56441546776051e-06
ENSG00000261487.ENSG00000175938.ENSG00000099364.16	ENSG00000261487+ENSG00000175938+ENSG00000099364	ENSG00000261487+ENSG00000175938+ENSG00000099364_017	chr16	dexseq_prepare_annotation2.py	exon	30953696	30953752	.	+	.	ENST00000566320+ENST00000338343+ENST00000380310+ENST00000562319+ENST00000471231+ENST00000427128+ENST00000565690__exon_number_017__gene_id_ENSG00000261487+ENSG00000175938+ENSG00000099364		ENSG00000261487.ENSG00000175938.ENSG00000099364.16	0.379539173841668	6.2877998874591	4.45241876507071e-08	5.61531802605003e-06
ENSG00000113916.6	ENSG00000113916	ENSG00000113916_007	chr3	dexseq_prepare_annotation2.py	exon	187443287	187443411	.	-	.	ENST00000232014+ENST00000406870+ENST00000479110+ENST00000450123+ENST00000419510__exon_number_007__gene_id_ENSG00000113916	BCL6	ENSG00000113916.6	-0.527300698565794	-5.99977340464771	4.50060967332403e-08	5.6707256092996e-06
ENSG00000175575.17	ENSG00000175575	ENSG00000175575_018	chr11	dexseq_prepare_annotation2.py	exon	73598122	73598144	.	+	.	ENST00000543814+ENST00000376384+ENST00000544552+ENST00000543079+ENST00000504441+ENST00000536003__exon_number_018__gene_id_ENSG00000175575	PAAF1	ENSG00000175575.17	-0.43033493147619	-5.71495234731675	4.52853436838489e-08	5.7005173508116e-06
ENSG00000205352.ENSG00000257379.ENSG00000197111.23	ENSG00000205352+ENSG00000257379+ENSG00000197111	ENSG00000205352+ENSG00000257379+ENSG00000197111_024	chr12	dexseq_prepare_annotation2.py	exon	53837321	53837324	.	+	.	ENST00000549924+ENST00000429243+ENST00000549740+ENST00000541275+ENST00000549135+ENST00000547717+ENST00000547368+ENST00000551003__exon_number_024__gene_id_ENSG00000205352+ENSG00000257379+ENSG00000197111		ENSG00000205352.ENSG00000257379.ENSG00000197111.23	0.562328367257743	5.76211031704992	4.54496738929721e-08	5.71201791652717e-06
ENSG00000123104.16	ENSG00000123104	ENSG00000123104_017	chr12	dexseq_prepare_annotation2.py	exon	26629845	26629940	.	-	.	ENST00000381340+ENST00000451599__exon_number_017__gene_id_ENSG00000123104	ITPR2	ENSG00000123104.16	-0.596079288256664	-5.74656916481554	4.54624833235882e-08	5.71201791652717e-06
ENSG00000138002.21	ENSG00000138002	ENSG00000138002_022	chr2	dexseq_prepare_annotation2.py	exon	27672161	27672247	.	-	.	ENST00000507184+ENST00000450564+ENST00000260570+ENST00000509128__exon_number_022__gene_id_ENSG00000138002	IFT172	ENSG00000138002.21	0.326966773157256	5.97088271885688	4.57326027759201e-08	5.74054078256344e-06
ENSG00000142512.30	ENSG00000142512	ENSG00000142512_031	chr19	dexseq_prepare_annotation2.py	exon	51920897	51920952	.	-	.	ENST00000357375+ENST00000439889+ENST00000353836+ENST00000529627+ENST00000356298+ENST00000432469+ENST00000339313__exon_number_031__gene_id_ENSG00000142512	SIGLEC10	ENSG00000142512.30	0.418230924407543	5.8310480620562	4.58960390786692e-08	5.75563124344279e-06
ENSG00000124177.12	ENSG00000124177	ENSG00000124177_013	chr20	dexseq_prepare_annotation2.py	exon	40054782	40054793	.	-	.	ENST00000373233+ENST00000440697__exon_number_013__gene_id_ENSG00000124177	CHD6	ENSG00000124177.12	0.519396121824904	5.75115366206242	4.61199599126278e-08	5.77827128986236e-06
ENSG00000042429.ENSG00000265292.33	ENSG00000042429+ENSG00000265292	ENSG00000042429+ENSG00000265292_034	chr11	dexseq_prepare_annotation2.py	exon	93542883	93542961	.	+	.	ENST00000533367+ENST00000531920+ENST00000529626+ENST00000525613+ENST00000251871__exon_number_034__gene_id_ENSG00000042429+ENSG00000265292		ENSG00000042429.ENSG00000265292.33	-1.2354659312087	-5.74789157989726	4.68584149213972e-08	5.86527308049492e-06
ENSG00000173193.20	ENSG00000173193	ENSG00000173193_021	chr3	dexseq_prepare_annotation2.py	exon	122437231	122437805	.	+	.	ENST00000474629+ENST00000460683+ENST00000475640+ENST00000474669__exon_number_021__gene_id_ENSG00000173193	PARP14	ENSG00000173193.20	-0.769946895659594	-5.93582702141137	4.82645328814569e-08	6.03560446355429e-06
ENSG00000003509.37	ENSG00000003509	ENSG00000003509_038	chr2	dexseq_prepare_annotation2.py	exon	37480229	37480546	.	+	.	ENST00000441905__exon_number_038__gene_id_ENSG00000003509	NDUFAF7	ENSG00000003509.37	0.383175419745826	6.03788310146555	4.91412744714114e-08	6.13947849472518e-06
ENSG00000240038.ENSG00000236085.ENSG00000185946.3	ENSG00000240038+ENSG00000236085+ENSG00000185946	ENSG00000240038+ENSG00000236085+ENSG00000185946_004	chr1	dexseq_prepare_annotation2.py	exon	104068379	104068445	.	+	.	ENST00000524631+ENST00000533099+ENST00000527062+ENST00000531883__exon_number_004__gene_id_ENSG00000240038+ENSG00000236085+ENSG00000185946		ENSG00000240038.ENSG00000236085.ENSG00000185946.3	-0.366152973036762	-5.67198275298968	4.94036382685719e-08	6.1664723038863e-06
ENSG00000151914.151	ENSG00000151914	ENSG00000151914_152	chr6	dexseq_prepare_annotation2.py	exon	56564451	56564543	.	-	.	ENST00000521821+ENST00000370788+ENST00000522538+ENST00000370754+ENST00000361203+ENST00000421834+ENST00000370769+ENST00000523967+ENST00000449297+ENST00000523817+ENST00000520645+ENST00000312431__exon_number_152__gene_id_ENSG00000151914	DST	ENSG00000151914.151	0.470845447548351	5.59839689243049	4.95820160722902e-08	6.17841788898791e-06
ENSG00000187736.ENSG00000213901.55	ENSG00000187736+ENSG00000213901	ENSG00000187736+ENSG00000213901_056	chr2	dexseq_prepare_annotation2.py	exon	220033737	220033750	.	-	.	ENST00000318673__exon_number_056__gene_id_ENSG00000187736+ENSG00000213901		ENSG00000187736.ENSG00000213901.55	0.435998716058103	5.66247875935831	4.95921244271185e-08	6.17841788898791e-06
ENSG00000257086.ENSG00000173457.3	ENSG00000257086+ENSG00000173457	ENSG00000257086+ENSG00000173457_004	chr11	dexseq_prepare_annotation2.py	exon	64012676	64012759	.	-	.	ENST00000542235+ENST00000309318+ENST00000392210__exon_number_004__gene_id_ENSG00000257086+ENSG00000173457		ENSG00000257086.ENSG00000173457.3	-1.02374180179423	-6.15142889542023	4.97554208766387e-08	6.19296888576787e-06
ENSG00000166984.21	ENSG00000166984	ENSG00000166984_022	chr6	dexseq_prepare_annotation2.py	exon	167608865	167608982	.	+	.	ENST00000283507+ENST00000473271__exon_number_022__gene_id_ENSG00000166984	TCP10L2	ENSG00000166984.21	0.471593628996735	6.19751896336392	5.05021632090894e-08	6.28004537661039e-06
ENSG00000149806.ENSG00000162298.8	ENSG00000149806+ENSG00000162298	ENSG00000149806+ENSG00000162298_009	chr11	dexseq_prepare_annotation2.py	exon	64888453	64888508	.	-	.	ENST00000531743+ENST00000529259+ENST00000527548+ENST00000526555+ENST00000531357+ENST00000525297+ENST00000529639__exon_number_009__gene_id_ENSG00000149806+ENSG00000162298		ENSG00000149806.ENSG00000162298.8	0.433866365919132	5.62222101958231	5.09542057414806e-08	6.33034708475386e-06
ENSG00000091536.94	ENSG00000091536	ENSG00000091536_095	chr17	dexseq_prepare_annotation2.py	exon	18075471	18075520	.	+	.	ENST00000418233+ENST00000579848+ENST00000578575+ENST00000205890+ENST00000451725+ENST00000445289__exon_number_095__gene_id_ENSG00000091536	MYO15A	ENSG00000091536.94	0.43499038860782	5.6085092260987	5.10323591072576e-08	6.33414782689997e-06
ENSG00000123843.21	ENSG00000123843	ENSG00000123843_022	chr1	dexseq_prepare_annotation2.py	exon	207273329	207273335	.	+	.	ENST00000243611+ENST00000367076+ENST00000367078+ENST00000470767+ENST00000391923__exon_number_022__gene_id_ENSG00000123843	C4BPB	ENSG00000123843.21	0.634078845422411	6.39640335983488	5.13302403990181e-08	6.36518877707786e-06
ENSG00000091536.83	ENSG00000091536	ENSG00000091536_084	chr17	dexseq_prepare_annotation2.py	exon	18065899	18065979	.	+	.	ENST00000418233+ENST00000579848+ENST00000557190+ENST00000473013+ENST00000556535+ENST00000578575+ENST00000557655+ENST00000205890+ENST00000433411+ENST00000451725+ENST00000445289__exon_number_084__gene_id_ENSG00000091536	MYO15A	ENSG00000091536.83	0.47280046797284	5.6061772023745	5.16507559447978e-08	6.39897611858988e-06
ENSG00000115421.10	ENSG00000115421	ENSG00000115421_011	chr2	dexseq_prepare_annotation2.py	exon	60998654	60998765	.	+	.	ENST00000238714+ENST00000414060__exon_number_011__gene_id_ENSG00000115421	PAPOLG	ENSG00000115421.10	0.413874324163561	5.7924160853638	5.19898372024582e-08	6.43499861381095e-06
ENSG00000140859.94	ENSG00000140859	ENSG00000140859_095	chr16	dexseq_prepare_annotation2.py	exon	57896633	57896957	.	-	.	ENST00000563028__exon_number_095__gene_id_ENSG00000140859	KIFC3	ENSG00000140859.94	-0.262714330270295	-5.66796325336128	5.28577499189228e-08	6.53634911044759e-06
ENSG00000123104.12	ENSG00000123104	ENSG00000123104_013	chr12	dexseq_prepare_annotation2.py	exon	26589154	26589279	.	-	.	ENST00000381340+ENST00000451599__exon_number_013__gene_id_ENSG00000123104	ITPR2	ENSG00000123104.12	-0.529652863488221	-5.71053505659273	5.42040072916273e-08	6.69660843701875e-06
ENSG00000006062.9	ENSG00000006062	ENSG00000006062_010	chr17	dexseq_prepare_annotation2.py	exon	43348425	43348588	.	-	.	ENST00000586644+ENST00000376926+ENST00000592267+ENST00000587332+ENST00000344686__exon_number_010__gene_id_ENSG00000006062	MAP3K14	ENSG00000006062.9	-0.858849185588848	-5.92756403196351	5.53050250510081e-08	6.8263007797204e-06
ENSG00000136235.1	ENSG00000136235	ENSG00000136235_002	chr7	dexseq_prepare_annotation2.py	exon	23275627	23275742	.	+	.	ENST00000492858+ENST00000465673__exon_number_002__gene_id_ENSG00000136235	GPNMB	ENSG00000136235.1	-0.516846309710879	-5.90452542474381	5.54461006824264e-08	6.8373769768391e-06
ENSG00000269410.ENSG00000090924.43	ENSG00000269410+ENSG00000090924	ENSG00000269410+ENSG00000090924_044	chr19	dexseq_prepare_annotation2.py	exon	39915523	39915877	.	+	.	ENST00000425673+ENST00000205135+ENST00000409794__exon_number_044__gene_id_ENSG00000269410+ENSG00000090924		ENSG00000269410.ENSG00000090924.43	0.411433146954155	5.70441787201279	5.58429795842892e-08	6.87994807031935e-06
ENSG00000108187.20	ENSG00000108187	ENSG00000108187_021	chr10	dexseq_prepare_annotation2.py	exon	70092541	70092663	.	-	.	ENST00000309049+ENST00000432941+ENST00000495025+ENST00000358769__exon_number_021__gene_id_ENSG00000108187	PBLD	ENSG00000108187.20	-0.708436333530079	-6.16936810062056	5.64038374297232e-08	6.94262428163398e-06
ENSG00000269410.ENSG00000090924.52	ENSG00000269410+ENSG00000090924	ENSG00000269410+ENSG00000090924_053	chr19	dexseq_prepare_annotation2.py	exon	39916157	39916181	.	+	.	ENST00000425673+ENST00000205135__exon_number_053__gene_id_ENSG00000269410+ENSG00000090924		ENSG00000269410.ENSG00000090924.52	0.464814021422066	5.70010933420854	5.70263577000974e-08	7.0127676314466e-06
ENSG00000140386.37	ENSG00000140386	ENSG00000140386_038	chr15	dexseq_prepare_annotation2.py	exon	77020936	77021078	.	-	.	ENST00000324767+ENST00000565507+ENST00000303521+ENST00000563290+ENST00000564590+ENST00000565970+ENST00000538941__exon_number_038__gene_id_ENSG00000140386	SCAPER	ENSG00000140386.37	0.282600276450812	5.64624627565084	5.75145978801911e-08	7.06628381944809e-06
ENSG00000172893.16	ENSG00000172893	ENSG00000172893_017	chr11	dexseq_prepare_annotation2.py	exon	71152406	71152486	.	-	.	ENST00000407721+ENST00000355527+ENST00000527316+ENST00000526780__exon_number_017__gene_id_ENSG00000172893	DHCR7	ENSG00000172893.16	0.289138750132814	5.80876035175599	5.76384193206365e-08	7.07496988344857e-06
ENSG00000133624.1	ENSG00000133624	ENSG00000133624_002	chr7	dexseq_prepare_annotation2.py	exon	149244250	149244867	.	-	.	ENST00000472212+ENST00000463567__exon_number_002__gene_id_ENSG00000133624	ZNF767	ENSG00000133624.1	-1.49662708433868	-6.28535779398658	5.78662901873008e-08	7.0963999939548e-06
ENSG00000164808.49	ENSG00000164808	ENSG00000164808_050	chr8	dexseq_prepare_annotation2.py	exon	48625654	48626003	.	+	.	ENST00000524141__exon_number_050__gene_id_ENSG00000164808	SPIDR	ENSG00000164808.49	0.656808343295347	5.64383822133534	5.82102157976581e-08	7.13200988974048e-06
ENSG00000140009.ENSG00000214770.40	ENSG00000140009+ENSG00000214770	ENSG00000140009+ENSG00000214770_041	chr14	dexseq_prepare_annotation2.py	exon	64803288	64803438	.	-	.	ENST00000359491+ENST00000554572__exon_number_041__gene_id_ENSG00000140009+ENSG00000214770		ENSG00000140009.ENSG00000214770.40	0.727668859373721	5.76801391935093	5.83069575127894e-08	7.13729679091067e-06
ENSG00000068078.16	ENSG00000068078	ENSG00000068078_017	chr4	dexseq_prepare_annotation2.py	exon	1806057	1806218	.	+	.	ENST00000340107+ENST00000440486+ENST00000481110+ENST00000260795__exon_number_017__gene_id_ENSG00000068078	FGFR3	ENSG00000068078.16	0.547313177915464	6.02961068659856	5.86601515634432e-08	7.17393723174557e-06
ENSG00000181135.68	ENSG00000181135	ENSG00000181135_069	chr8	dexseq_prepare_annotation2.py	exon	144794800	144794907	.	+	.	ENST00000527561+ENST00000508587__exon_number_069__gene_id_ENSG00000181135	ZNF707	ENSG00000181135.68	-0.615318798358982	-5.80415454456388	5.88749293661442e-08	7.19359813569949e-06
ENSG00000151576.36	ENSG00000151576	ENSG00000151576_037	chr3	dexseq_prepare_annotation2.py	exon	113804520	113804785	.	+	.	ENST00000495782+ENST00000281273+ENST00000483272+ENST00000479882+ENST00000493014+ENST00000462966+ENST00000485050__exon_number_037__gene_id_ENSG00000151576	QTRTD1	ENSG00000151576.36	0.381255098973441	5.72319480330913	5.95256963008833e-08	7.26409322426416e-06
ENSG00000106686.1	ENSG00000106686	ENSG00000106686_002	chr9	dexseq_prepare_annotation2.py	exon	4588821	4588961	.	-	.	ENST00000461761+ENST00000486047__exon_number_002__gene_id_ENSG00000106686	SPATA6L	ENSG00000106686.1	-0.626989302104288	-6.06374690781547	5.95609719171388e-08	7.26409322426416e-06
ENSG00000180448.5	ENSG00000180448	ENSG00000180448_006	chr19	dexseq_prepare_annotation2.py	exon	1067326	1067494	.	+	.	ENST00000590214+ENST00000587602+ENST00000536472+ENST00000591293+ENST00000313093__exon_number_006__gene_id_ENSG00000180448	HMHA1	ENSG00000180448.5	-1.14522468689735	-5.7052830597414	5.98347019264396e-08	7.29080094900746e-06
ENSG00000121904.13	ENSG00000121904	ENSG00000121904_014	chr1	dexseq_prepare_annotation2.py	exon	34006730	34006909	.	-	.	ENST00000241312+ENST00000373381__exon_number_014__gene_id_ENSG00000121904	CSMD2	ENSG00000121904.13	-1.16078190044187	-5.98913844469499	6.03656832309848e-08	7.34877701863417e-06
ENSG00000074181.9	ENSG00000074181	ENSG00000074181_010	chr19	dexseq_prepare_annotation2.py	exon	15280962	15280981	.	-	.	ENST00000263388__exon_number_010__gene_id_ENSG00000074181	NOTCH3	ENSG00000074181.9	0.801052572589318	5.63899681895188	6.10645742893339e-08	7.42706946888381e-06
ENSG00000100296.ENSG00000184117.74	ENSG00000100296+ENSG00000184117	ENSG00000100296+ENSG00000184117_075	chr22	dexseq_prepare_annotation2.py	exon	29977083	29977089	.	-	.	ENST00000496944+ENST00000216121__exon_number_075__gene_id_ENSG00000100296+ENSG00000184117		ENSG00000100296.ENSG00000184117.74	0.35165324038003	5.64861658127855	6.12269919867835e-08	7.44002921513852e-06
ENSG00000163482.1	ENSG00000163482	ENSG00000163482_002	chr2	dexseq_prepare_annotation2.py	exon	219536762	219536791	.	+	.	ENST00000392106+ENST00000295709__exon_number_002__gene_id_ENSG00000163482	STK36	ENSG00000163482.1	-0.354573738228013	-5.71392834485428	6.22234494152209e-08	7.55422171063676e-06
ENSG00000174136.5	ENSG00000174136	ENSG00000174136_006	chr5	dexseq_prepare_annotation2.py	exon	98106171	98106301	.	+	.	ENST00000434027__exon_number_006__gene_id_ENSG00000174136	RGMB	ENSG00000174136.5	-1.15036789482665	-6.01347363300633	6.27245211701508e-08	7.60811881052993e-06
ENSG00000185122.3	ENSG00000185122	ENSG00000185122_004	chr8	dexseq_prepare_annotation2.py	exon	145516262	145516301	.	+	.	ENST00000533240+ENST00000528988__exon_number_004__gene_id_ENSG00000185122	HSF1	ENSG00000185122.3	0.662705400614019	5.82009550002845	6.29139339419205e-08	7.62414980556771e-06
ENSG00000163781.4	ENSG00000163781	ENSG00000163781_005	chr3	dexseq_prepare_annotation2.py	exon	133327379	133327540	.	-	.	ENST00000260810+ENST00000503338+ENST00000503464__exon_number_005__gene_id_ENSG00000163781	TOPBP1	ENSG00000163781.4	-0.624701142968832	-5.75091661629595	6.31753117387637e-08	7.64886472061844e-06
ENSG00000104218.25	ENSG00000104218	ENSG00000104218_026	chr8	dexseq_prepare_annotation2.py	exon	68049691	68049838	.	+	.	ENST00000519668+ENST00000262210+ENST00000519163+ENST00000412460__exon_number_026__gene_id_ENSG00000104218	CSPP1	ENSG00000104218.25	-1.28623429079124	-5.78799129456875	6.34237475163844e-08	7.6719692261395e-06
ENSG00000126005.ENSG00000088298.ENSG00000261582.ENSG00000242372.53	ENSG00000126005+ENSG00000088298+ENSG00000261582+ENSG00000242372	ENSG00000126005+ENSG00000088298+ENSG00000261582+ENSG00000242372_054	chr20	dexseq_prepare_annotation2.py	exon	33872065	33872183	.	-	.	ENST00000415116+ENST00000374443__exon_number_054__gene_id_ENSG00000126005+ENSG00000088298+ENSG00000261582+ENSG00000242372		ENSG00000126005.ENSG00000088298.ENSG00000261582.ENSG00000242372.53	-0.854319153847422	-5.63497078338275	6.38490677981706e-08	7.7164089822397e-06
ENSG00000077150.25	ENSG00000077150	ENSG00000077150_026	chr10	dexseq_prepare_annotation2.py	exon	104159334	104159475	.	+	.	ENST00000336486+ENST00000428099+ENST00000369966+ENST00000189444__exon_number_026__gene_id_ENSG00000077150	NFKB2	ENSG00000077150.25	-0.578272862194262	-5.83297534260486	6.4111000031276e-08	7.74103997748447e-06
ENSG00000164941.64	ENSG00000164941	ENSG00000164941_065	chr8	dexseq_prepare_annotation2.py	exon	95888449	95888513	.	+	.	ENST00000523998+ENST00000520526+ENST00000343161+ENST00000523206+ENST00000524333+ENST00000523731+ENST00000447247__exon_number_065__gene_id_ENSG00000164941	INTS8	ENSG00000164941.64	-0.635329077832183	-5.7827209272973	6.49802469979164e-08	7.83888974223687e-06
ENSG00000108312.4	ENSG00000108312	ENSG00000108312_005	chr17	dexseq_prepare_annotation2.py	exon	42284484	42284607	.	-	.	ENST00000393606+ENST00000533177+ENST00000527034+ENST00000343638+ENST00000302904+ENST00000436088__exon_number_005__gene_id_ENSG00000108312	UBTF	ENSG00000108312.4	-0.213060540310959	-5.7334646152749	6.51209948541037e-08	7.84875947118949e-06
ENSG00000104408	ENSG00000104408	ENSG00000104408_001	chr8	dexseq_prepare_annotation2.py	exon	109213445	109213971	.	-	.	ENST00000523674__exon_number_001__gene_id_ENSG00000104408	EIF3E	ENSG00000104408	-0.372878377713127	-5.75009685121615	6.69907177249869e-08	8.06680902109537e-06
ENSG00000164114.7	ENSG00000164114	ENSG00000164114_008	chr4	dexseq_prepare_annotation2.py	exon	156274331	156274404	.	-	.	ENST00000311277+ENST00000515654+ENST00000424373__exon_number_008__gene_id_ENSG00000164114	MAP9	ENSG00000164114.7	-0.771622258818895	-5.90479264979563	6.79118266923315e-08	8.17033874499674e-06
[truncated: 7,320 more rows]
