# Supplementary material for: The transcriptomic response of cells to a drug combination is more than the sum of the responses to the monotherapies
Source: eLife. 2020 Sep 18;9:e52707. doi: 10.7554/eLife.52707 (PMC7546737; doi:10.7554/eLife.52707)
Supplement: Source data 8. [file elife-52707-data8.zip › Supplementary Item 13 Differential Splicing/MFL_WFA_DMSO_singlet_12_dynsyn_exon_O_fcounts_O_flatten_exon_name.mtrx_genes_simes_test_rare_splicing_FDR_10]

V1	V3	V4	V5	V8	V9	V10	V12	NExons	P.Value	FDR
ENSG00000112159.111	ENSG00000112159	chr6	dexseq_prepare_annotation2.py	exon	.	-	.	MDN1	73	5.70487677467873e-137	7.91095262344699e-133
ENSG00000215029.ENSG00000185945.51	ENSG00000215029+ENSG00000185945	chrX	dexseq_prepare_annotation2.py	exon	.	-	.		34	8.77069164669797e-135	6.08115905323804e-131
ENSG00000145362.95	ENSG00000145362	chr4	dexseq_prepare_annotation2.py	exon	.	+	.	ANK2	47	3.0622420623791e-130	1.41547035596703e-126
ENSG00000227195.65	ENSG00000227195	chr20	dexseq_prepare_annotation2.py	exon	.	-	.	MIR663A	47	1.23829169764336e-123	4.29284774280513e-120
ENSG00000166689.60	ENSG00000166689	chr11	dexseq_prepare_annotation2.py	exon	.	-	.	PLEKHA7	43	2.01833468067172e-122	5.59764940337496e-119
ENSG00000138744.ENSG00000198301.72	ENSG00000138744+ENSG00000198301	chr4	dexseq_prepare_annotation2.py	exon	.	-	.		37	1.36591823211064e-120	3.15686468744636e-117
ENSG00000091536.101	ENSG00000091536	chr17	dexseq_prepare_annotation2.py	exon	.	+	.	MYO15A	60	3.32591118466451e-114	6.58863005682039e-111
ENSG00000100106.ENSG00000100101.58	ENSG00000100106+ENSG00000100101	chr22	dexseq_prepare_annotation2.py	exon	.	+	.		40	7.44456561114391e-108	1.29042239162166e-104
ENSG00000066855.36	ENSG00000066855	chr8	dexseq_prepare_annotation2.py	exon	.	+	.	MTFR1	32	3.57203472074436e-107	5.50371171917356e-104
ENSG00000087460.93	ENSG00000087460	chr20	dexseq_prepare_annotation2.py	exon	.	+	.	GNAS	45	5.10795360175711e-106	7.08319925955659e-103
ENSG00000129467.ENSG00000129465.ENSG00000258973.100	ENSG00000129467+ENSG00000129465+ENSG00000258973	chr14	dexseq_prepare_annotation2.py	exon	.	-	.		67	1.97035276260445e-105	2.48389834173054e-102
ENSG00000163625.89	ENSG00000163625	chr4	dexseq_prepare_annotation2.py	exon	.	-	.	WDFY3	60	1.55529546418818e-102	1.79727351682479e-99
ENSG00000254485.ENSG00000196220.ENSG00000206573.110	ENSG00000254485+ENSG00000196220+ENSG00000206573	chr3	dexseq_prepare_annotation2.py	exon	.	-	.		67	8.67974533043187e-102	9.2586175766999e-99
ENSG00000148337.72	ENSG00000148337	chr9	dexseq_prepare_annotation2.py	exon	.	-	.	CIZ1	63	8.76758640267501e-100	8.6842943318496e-97
ENSG00000141002.ENSG00000267048.ENSG00000198211.ENSG00000258839.ENSG00000256390.ENSG00000258947.118	ENSG00000141002+ENSG00000267048+ENSG00000198211+ENSG00000258839+ENSG00000256390+ENSG00000258947	chr16	dexseq_prepare_annotation2.py	exon	.	+	.		62	1.77272542336719e-97	1.63882556305552e-94
ENSG00000079102.89	ENSG00000079102	chr8	dexseq_prepare_annotation2.py	exon	.	-	.	RUNX1T1	26	1.96589121417972e-96	1.70381334168939e-93
ENSG00000172890.75	ENSG00000172890	chr11	dexseq_prepare_annotation2.py	exon	.	+	.	NADSYN1	47	5.18122108566269e-96	4.22635251734615e-93
ENSG00000102893.69	ENSG00000102893	chr16	dexseq_prepare_annotation2.py	exon	.	+	.	PHKB	57	6.98583621017349e-93	5.38181059591533e-90
ENSG00000180448.47	ENSG00000180448	chr19	dexseq_prepare_annotation2.py	exon	.	+	.	HMHA1	32	1.58575939932989e-90	1.15735397844777e-87
ENSG00000148218.32	ENSG00000148218	chr9	dexseq_prepare_annotation2.py	exon	.	-	.	ALAD	27	2.87841479150482e-89	1.99574889568987e-86
ENSG00000170004.75	ENSG00000170004	chr17	dexseq_prepare_annotation2.py	exon	.	+	.	CHD3	52	3.57953011149592e-88	2.36368305029114e-85
ENSG00000213398.ENSG00000124067.ENSG00000267660.79	ENSG00000213398+ENSG00000124067+ENSG00000267660	chr16	dexseq_prepare_annotation2.py	exon	.	-	.		36	4.53011878584521e-88	2.85541623651434e-85
ENSG00000257062.ENSG00000111700.ENSG00000134538.ENSG00000205754.ENSG00000257046.53	ENSG00000257062+ENSG00000111700+ENSG00000134538+ENSG00000205754+ENSG00000257046	chr12	dexseq_prepare_annotation2.py	exon	.	+	.		38	2.2375820547636e-87	1.34906740666986e-84
ENSG00000187775.94	ENSG00000187775	chr17	dexseq_prepare_annotation2.py	exon	.	-	.	DNAH17	68	1.67330666935124e-86	9.668226493289e-84
ENSG00000013441.39	ENSG00000013441	chr2	dexseq_prepare_annotation2.py	exon	.	-	.	CLK1	21	9.05975081891365e-86	5.02526258423502e-83
ENSG00000142512.33	ENSG00000142512	chr19	dexseq_prepare_annotation2.py	exon	.	-	.	SIGLEC10	27	2.81574023103728e-85	1.50176422245361e-82
ENSG00000077782.100	ENSG00000077782	chr8	dexseq_prepare_annotation2.py	exon	.	-	.	FGFR1	52	6.44608122482607e-85	3.31065956832086e-82
ENSG00000198947.115	ENSG00000198947	chrX	dexseq_prepare_annotation2.py	exon	.	-	.	DMD	40	2.6862987725961e-84	1.33038946712822e-81
ENSG00000215440.ENSG00000124222.ENSG00000254995.89	ENSG00000215440+ENSG00000124222+ENSG00000254995	chr20	dexseq_prepare_annotation2.py	exon	.	+	.		30	4.80127227305958e-83	2.2958359520868e-80
ENSG00000151150.92	ENSG00000151150	chr10	dexseq_prepare_annotation2.py	exon	.	-	.	ANK3	35	1.35677190305457e-82	6.27145199321925e-80
ENSG00000159216.45	ENSG00000159216	chr21	dexseq_prepare_annotation2.py	exon	.	-	.	RUNX1	23	1.90007351093684e-82	8.4994578632778e-80
ENSG00000005810.107	ENSG00000005810	chr13	dexseq_prepare_annotation2.py	exon	.	-	.	MYCBP2	49	2.05852409227847e-82	8.92048549613298e-80
ENSG00000114735.29	ENSG00000114735	chr3	dexseq_prepare_annotation2.py	exon	.	+	.	HEMK1	25	2.97686215230393e-82	1.25091355957572e-79
ENSG00000156113.68	ENSG00000156113	chr10	dexseq_prepare_annotation2.py	exon	.	-	.	KCNMA1	42	7.5483070122546e-82	3.07859921585102e-79
ENSG00000145687.52	ENSG00000145687	chr5	dexseq_prepare_annotation2.py	exon	.	-	.	SSBP2	37	3.36202915470003e-81	1.33203595109215e-78
ENSG00000260391.ENSG00000160145.110	ENSG00000260391+ENSG00000160145	chr3	dexseq_prepare_annotation2.py	exon	.	+	.		68	1.10027459644191e-80	4.23819661912778e-78
ENSG00000127419.41	ENSG00000127419	chr4	dexseq_prepare_annotation2.py	exon	.	+	.	TMEM175	18	2.01131651252506e-77	7.53808812950945e-75
ENSG00000023228.ENSG00000237580.35	ENSG00000023228+ENSG00000237580	chr2	dexseq_prepare_annotation2.py	exon	.	-	.		20	1.10569225226727e-76	4.03490380583954e-74
ENSG00000196549.49	ENSG00000196549	chr3	dexseq_prepare_annotation2.py	exon	.	+	.	MME	30	1.30327930094763e-76	4.63399335031815e-74
ENSG00000148343.46	ENSG00000148343	chr9	dexseq_prepare_annotation2.py	exon	.	+	.	FAM73B	33	2.6923734685422e-76	9.33378572206869e-74
ENSG00000095564.45	ENSG00000095564	chr10	dexseq_prepare_annotation2.py	exon	.	+	.	BTAF1	39	2.45452541472299e-75	8.3016838843814e-73
ENSG00000063978.ENSG00000206113.ENSG00000125386.ENSG00000249428.116	ENSG00000063978+ENSG00000206113+ENSG00000125386+ENSG00000249428	chr4	dexseq_prepare_annotation2.py	exon	.	+	.		73	1.03536439327156e-74	3.41842810511827e-72
ENSG00000092148.79	ENSG00000092148	chr14	dexseq_prepare_annotation2.py	exon	.	-	.	HECTD1	39	1.82103365362575e-74	5.87262178484379e-72
ENSG00000255103.ENSG00000127603.104	ENSG00000255103+ENSG00000127603	chr1	dexseq_prepare_annotation2.py	exon	.	+	.		25	2.19993319766438e-74	6.93328946636635e-72
ENSG00000167380.40	ENSG00000167380	chr19	dexseq_prepare_annotation2.py	exon	.	+	.	ZNF226	32	6.58566572381812e-73	2.02940947982635e-70
ENSG00000088756.51	ENSG00000088756	chr18	dexseq_prepare_annotation2.py	exon	.	+	.	ARHGAP28	32	1.90122353115863e-72	5.73136232751669e-70
ENSG00000022840.73	ENSG00000022840	chr12	dexseq_prepare_annotation2.py	exon	.	+	.	RNF10	44	2.34024811446862e-72	6.90472778794391e-70
ENSG00000100201.37	ENSG00000100201	chr22	dexseq_prepare_annotation2.py	exon	.	-	.	DDX17	24	4.81227151022626e-72	1.39024518817307e-69
ENSG00000158286.41	ENSG00000158286	chr1	dexseq_prepare_annotation2.py	exon	.	+	.	RNF207	29	5.45439615738205e-72	1.54359411253912e-69
ENSG00000205133.40	ENSG00000205133	chr8	dexseq_prepare_annotation2.py	exon	.	-	.	TRIQK	24	3.20726606212371e-71	8.89503169669389e-69
ENSG00000166535.41	ENSG00000166535	chr12	dexseq_prepare_annotation2.py	exon	.	+	.	A2ML1	28	7.71903356879153e-71	2.09882036271436e-68
ENSG00000140853.105	ENSG00000140853	chr16	dexseq_prepare_annotation2.py	exon	.	+	.	NLRC5	25	2.35682335925728e-70	6.28501336977321e-68
ENSG00000212091.ENSG00000144061.44	ENSG00000212091+ENSG00000144061	chr2	dexseq_prepare_annotation2.py	exon	.	-	.		25	2.4671878919941e-70	6.45518764118531e-68
ENSG00000265408.ENSG00000172828.ENSG00000172831.64	ENSG00000265408+ENSG00000172828+ENSG00000172831	chr16	dexseq_prepare_annotation2.py	exon	.	+	.		24	4.74327172360302e-70	1.21805461094821e-67
ENSG00000147996.78	ENSG00000147996	chr9	dexseq_prepare_annotation2.py	exon	.	-	.	CBWD5	34	7.81363042562521e-70	1.97002932931172e-67
ENSG00000012061.30	ENSG00000012061	chr19	dexseq_prepare_annotation2.py	exon	.	-	.	ERCC1	24	2.69328898478153e-69	6.66925684856526e-67
ENSG00000181666.64	ENSG00000181666	chr19	dexseq_prepare_annotation2.py	exon	.	+	.	HKR1	44	3.77084692056144e-69	9.17374285042552e-67
ENSG00000167543.35	ENSG00000167543	chr17	dexseq_prepare_annotation2.py	exon	.	+	.	TP53I13	20	6.44036766491201e-69	1.53980307602301e-66
ENSG00000147099.36	ENSG00000147099	chrX	dexseq_prepare_annotation2.py	exon	.	-	.	HDAC8	26	1.15714377516475e-68	2.71968012376433e-66
ENSG00000068878.66	ENSG00000068878	chr2	dexseq_prepare_annotation2.py	exon	.	-	.	PSME4	23	1.4448707286514e-68	3.33933706570149e-66
ENSG00000233327.ENSG00000154874.ENSG00000213077.ENSG00000273018.97	ENSG00000233327+ENSG00000154874+ENSG00000213077+ENSG00000273018	chr17	dexseq_prepare_annotation2.py	exon	.	-	.		53	1.60521749905366e-68	3.64910673104544e-66
ENSG00000163491.62	ENSG00000163491	chr3	dexseq_prepare_annotation2.py	exon	.	-	.	NEK10	47	1.9887422543447e-68	4.44804658725773e-66
ENSG00000140694.51	ENSG00000140694	chr16	dexseq_prepare_annotation2.py	exon	.	-	.	PARN	29	2.2680099545506e-68	4.99214191107194e-66
ENSG00000177189.35	ENSG00000177189	chrX	dexseq_prepare_annotation2.py	exon	.	-	.	RPS6KA3	34	6.19772687735057e-68	1.34287310325344e-65
ENSG00000164941.70	ENSG00000164941	chr8	dexseq_prepare_annotation2.py	exon	.	+	.	INTS8	25	7.25064948429859e-68	1.5468424061349e-65
ENSG00000150995.92	ENSG00000150995	chr3	dexseq_prepare_annotation2.py	exon	.	+	.	ITPR1	21	7.37388709746507e-68	1.54929836940224e-65
ENSG00000151612.33	ENSG00000151612	chr4	dexseq_prepare_annotation2.py	exon	.	-	.	ZNF827	26	1.02704494145675e-67	2.12567644823593e-65
ENSG00000059573.24	ENSG00000059573	chr10	dexseq_prepare_annotation2.py	exon	.	-	.	ALDH18A1	22	1.85701341322496e-67	3.78694191193978e-65
ENSG00000175224.87	ENSG00000175224	chr11	dexseq_prepare_annotation2.py	exon	.	+	.	ATG13	32	2.83694856718287e-67	5.70144431610505e-65
ENSG00000147642.66	ENSG00000147642	chr8	dexseq_prepare_annotation2.py	exon	.	-	.	SYBU	42	1.16301299212241e-66	2.3039287373945e-64
ENSG00000149187.53	ENSG00000149187	chr11	dexseq_prepare_annotation2.py	exon	.	-	.	CELF1	35	1.45789977461748e-66	2.84742199642544e-64
ENSG00000170421.48	ENSG00000170421	chr12	dexseq_prepare_annotation2.py	exon	.	-	.	KRT8	31	1.6507541962574e-66	3.17930672770852e-64
ENSG00000161010.ENSG00000197226.119	ENSG00000161010+ENSG00000197226	chr5	dexseq_prepare_annotation2.py	exon	.	-	.		48	1.89125119366553e-66	3.59260004144657e-64
ENSG00000266967.ENSG00000267060.ENSG00000108825.91	ENSG00000266967+ENSG00000267060+ENSG00000108825	chr17	dexseq_prepare_annotation2.py	exon	.	-	.		41	2.01075501410179e-66	3.76799186223642e-64
ENSG00000134109.23	ENSG00000134109	chr3	dexseq_prepare_annotation2.py	exon	.	+	.	EDEM1	13	5.67827710288759e-66	1.04987558114323e-63
ENSG00000182774.ENSG00000214575.ENSG00000260836.80	ENSG00000182774+ENSG00000214575+ENSG00000260836	chr15	dexseq_prepare_annotation2.py	exon	.	-	.		31	6.22065701595828e-66	1.13502435316176e-63
ENSG00000150093.60	ENSG00000150093	chr10	dexseq_prepare_annotation2.py	exon	.	-	.	ITGB1	18	7.61205027642631e-66	1.37086105432732e-63
ENSG00000163803.69	ENSG00000163803	chr2	dexseq_prepare_annotation2.py	exon	.	+	.	PLB1	32	1.00157614804072e-65	1.78062262113855e-63
ENSG00000175287.ENSG00000095319.ENSG00000251184.106	ENSG00000175287+ENSG00000095319+ENSG00000251184	chr9	dexseq_prepare_annotation2.py	exon	.	+	.		31	2.71350874145433e-65	4.76306654655028e-63
ENSG00000223745.70	ENSG00000223745	chr1	dexseq_prepare_annotation2.py	exon	.	-	.	RP4-717I23.3	54	5.46712302687005e-65	9.47657437670088e-63
ENSG00000104490.71	ENSG00000104490	chr8	dexseq_prepare_annotation2.py	exon	.	-	.	NCALD	47	8.78197165486843e-64	1.50345186343285e-61
ENSG00000012983.43	ENSG00000012983	chr14	dexseq_prepare_annotation2.py	exon	.	-	.	MAP4K5	23	1.05812525822279e-63	1.78939304338724e-61
ENSG00000113575.ENSG00000272772.ENSG00000113558.ENSG00000273345.ENSG00000006837.89	ENSG00000113575+ENSG00000272772+ENSG00000113558+ENSG00000273345+ENSG00000006837	chr5	dexseq_prepare_annotation2.py	exon	.	-	.		85	1.25171382967241e-63	2.09126694892377e-61
ENSG00000272084.ENSG00000127481.153	ENSG00000272084+ENSG00000127481	chr1	dexseq_prepare_annotation2.py	exon	.	-	.		123	2.42846817404826e-63	4.008996210658e-61
ENSG00000147813.46	ENSG00000147813	chr8	dexseq_prepare_annotation2.py	exon	.	-	.	NAPRT1	35	2.48204783326851e-63	4.04924203575699e-61
ENSG00000010327.67	ENSG00000010327	chr3	dexseq_prepare_annotation2.py	exon	.	+	.	STAB1	24	3.68536151665873e-62	5.94243118040775e-60
ENSG00000085872.ENSG00000105085.ENSG00000269578.ENSG00000214046.ENSG00000127526.ENSG00000269058.ENSG00000141979.ENSG00000268790.128	ENSG00000085872+ENSG00000105085+ENSG00000269578+ENSG00000214046+ENSG00000127526+ENSG00000269058+ENSG00000141979+ENSG00000268790	chr19	dexseq_prepare_annotation2.py	exon	.	-	.		63	3.79562739449316e-62	6.04988104361341e-60
ENSG00000129084.ENSG00000256206.ENSG00000129083.99	ENSG00000129084+ENSG00000256206+ENSG00000129083	chr11	dexseq_prepare_annotation2.py	exon	.	-	.		47	5.18273089527591e-62	8.16692378690807e-60
ENSG00000187736.ENSG00000213901.77	ENSG00000187736+ENSG00000213901	chr2	dexseq_prepare_annotation2.py	exon	.	-	.		46	8.43992450776208e-62	1.31501610279929e-59
ENSG00000153048.35	ENSG00000153048	chr16	dexseq_prepare_annotation2.py	exon	.	-	.	CARHSP1	21	1.29657953593202e-61	1.99774093608548e-59
ENSG00000074054.71	ENSG00000074054	chr2	dexseq_prepare_annotation2.py	exon	.	-	.	CLASP1	46	2.72475041658422e-61	4.15210044250256e-59
ENSG00000175899.64	ENSG00000175899	chr12	dexseq_prepare_annotation2.py	exon	.	-	.	A2M	48	3.66773822706455e-61	5.52831804290263e-59
ENSG00000048740.27	ENSG00000048740	chr10	dexseq_prepare_annotation2.py	exon	.	+	.	CELF2	15	4.64999351204921e-61	6.93349032597703e-59
ENSG00000118900.37	ENSG00000118900	chr16	dexseq_prepare_annotation2.py	exon	.	+	.	UBN1	27	7.99167726768224e-61	1.17894243266968e-58
ENSG00000198632.ENSG00000174368.32	ENSG00000198632+ENSG00000174368	chr7	dexseq_prepare_annotation2.py	exon	.	-	.		24	1.17640348963786e-60	1.71717759903244e-58
ENSG00000007516.39	ENSG00000007516	chr16	dexseq_prepare_annotation2.py	exon	.	+	.	BAIAP3	23	1.59482027533042e-60	2.30368466229239e-58
ENSG00000126883.95	ENSG00000126883	chr9	dexseq_prepare_annotation2.py	exon	.	+	.	NUP214	26	2.73814968538138e-60	3.91442491620449e-58
ENSG00000114416.58	ENSG00000114416	chr3	dexseq_prepare_annotation2.py	exon	.	+	.	FXR1	49	3.31703427643088e-60	4.69360350114969e-58
ENSG00000166313.50	ENSG00000166313	chr11	dexseq_prepare_annotation2.py	exon	.	-	.	APBB1	45	5.52785452066045e-60	7.74290491292914e-58
ENSG00000170266.ENSG00000188167.54	ENSG00000170266+ENSG00000188167	chr3	dexseq_prepare_annotation2.py	exon	.	-	.		36	1.28530712158109e-59	1.7823353854965e-57
ENSG00000214753.ENSG00000168000.ENSG00000234857.92	ENSG00000214753+ENSG00000168000+ENSG00000234857	chr11	dexseq_prepare_annotation2.py	exon	.	-	.		66	1.30081096199792e-59	1.78597481287378e-57
ENSG00000116883.ENSG00000214193.35	ENSG00000116883+ENSG00000214193	chr1	dexseq_prepare_annotation2.py	exon	.	+	.		28	1.47162956236453e-59	2.00069481777538e-57
ENSG00000156873.ENSG00000260899.ENSG00000080603.83	ENSG00000156873+ENSG00000260899+ENSG00000080603	chr16	dexseq_prepare_annotation2.py	exon	.	+	.		24	1.89257089248328e-59	2.5479884044724e-57
ENSG00000188897.78	ENSG00000188897	chr16	dexseq_prepare_annotation2.py	exon	.	-	.	CTD-3088G3.8	25	2.9519891969448e-59	3.93608021096476e-57
ENSG00000162878.28	ENSG00000162878	chr2	dexseq_prepare_annotation2.py	exon	.	+	.	PKDCC	22	3.61146736745893e-59	4.76954456995742e-57
ENSG00000254634.ENSG00000183336.ENSG00000261740.32	ENSG00000254634+ENSG00000183336+ENSG00000261740	chr16	dexseq_prepare_annotation2.py	exon	.	-	.		15	5.045197672954e-59	6.600165672722e-57
ENSG00000233673.ENSG00000187627.44	ENSG00000233673+ENSG00000187627	chr2	dexseq_prepare_annotation2.py	exon	.	+	.		37	6.65106603417884e-59	8.61965726130448e-57
ENSG00000050438.30	ENSG00000050438	chr12	dexseq_prepare_annotation2.py	exon	.	+	.	SLC4A8	17	1.4552624121308e-58	1.86852998787202e-56
ENSG00000159217.ENSG00000264552.21	ENSG00000159217+ENSG00000264552	chr17	dexseq_prepare_annotation2.py	exon	.	+	.		10	1.4783659557979e-58	1.88077988156417e-56
ENSG00000104365.82	ENSG00000104365	chr8	dexseq_prepare_annotation2.py	exon	.	+	.	IKBKB	42	3.78994063309567e-58	4.77773697810343e-56
ENSG00000114423.35	ENSG00000114423	chr3	dexseq_prepare_annotation2.py	exon	.	-	.	CBLB	29	5.32604322014437e-58	6.65371543547225e-56
ENSG00000177483.ENSG00000124831.50	ENSG00000177483+ENSG00000124831	chr2	dexseq_prepare_annotation2.py	exon	.	+	.		19	7.59137459366933e-58	9.39907066878684e-56
ENSG00000148700.55	ENSG00000148700	chr10	dexseq_prepare_annotation2.py	exon	.	+	.	ADD3	38	8.58566110877954e-58	1.05360497872076e-55
ENSG00000150672.ENSG00000256466.95	ENSG00000150672+ENSG00000256466	chr11	dexseq_prepare_annotation2.py	exon	.	-	.		22	1.04713643666479e-57	1.27374043572199e-55
ENSG00000067248.35	ENSG00000067248	chr5	dexseq_prepare_annotation2.py	exon	.	-	.	DHX29	27	1.27241831652967e-57	1.53431519959278e-55
ENSG00000118515.80	ENSG00000118515	chr6	dexseq_prepare_annotation2.py	exon	.	-	.	SGK1	53	1.4505047820867e-57	1.73397843217209e-55
ENSG00000141556.92	ENSG00000141556	chr17	dexseq_prepare_annotation2.py	exon	.	+	.	TBCD	42	1.72673933366406e-57	2.03867571419382e-55
ENSG00000175216.68	ENSG00000175216	chr11	dexseq_prepare_annotation2.py	exon	.	-	.	CKAP5	26	1.73479292042165e-57	2.03867571419382e-55
ENSG00000215012.ENSG00000185838.27	ENSG00000215012+ENSG00000185838	chr22	dexseq_prepare_annotation2.py	exon	.	-	.		22	1.77297672956498e-57	2.06603935368719e-55
ENSG00000175221.32	ENSG00000175221	chr19	dexseq_prepare_annotation2.py	exon	.	-	.	MED16	13	2.32599439298387e-57	2.68788035395894e-55
ENSG00000131018.244	ENSG00000131018	chr6	dexseq_prepare_annotation2.py	exon	.	-	.	SYNE1	101	2.66162885615386e-57	3.05031465688311e-55
ENSG00000123213.32	ENSG00000123213	chr5	dexseq_prepare_annotation2.py	exon	.	+	.	NLN	24	2.83519678696802e-57	3.2225962167939e-55
ENSG00000255339.ENSG00000075826.ENSG00000166136.84	ENSG00000255339+ENSG00000075826+ENSG00000166136	chr10	dexseq_prepare_annotation2.py	exon	.	-	.		42	3.54140620465753e-57	3.99257559674683e-55
ENSG00000138594.26	ENSG00000138594	chr15	dexseq_prepare_annotation2.py	exon	.	+	.	TMOD3	20	4.38004647674443e-57	4.89823423330766e-55
ENSG00000001631.ENSG00000243107.67	ENSG00000001631+ENSG00000243107	chr7	dexseq_prepare_annotation2.py	exon	.	-	.		54	6.04044350791853e-57	6.7010264099445e-55
ENSG00000168137.84	ENSG00000168137	chr3	dexseq_prepare_annotation2.py	exon	.	+	.	SETD5	29	7.07759651464292e-57	7.7892881641709e-55
ENSG00000005801.ENSG00000263365.69	ENSG00000005801+ENSG00000263365	chr11	dexseq_prepare_annotation2.py	exon	.	-	.		16	8.23492779560243e-57	8.9916333654818e-55
ENSG00000090686.58	ENSG00000090686	chr1	dexseq_prepare_annotation2.py	exon	.	-	.	USP48	34	1.67106671959987e-56	1.81036579692901e-54
ENSG00000105135.32	ENSG00000105135	chr19	dexseq_prepare_annotation2.py	exon	.	-	.	ILVBL	30	1.81422628458973e-56	1.95022293708572e-54
ENSG00000221983.24	ENSG00000221983	chr19	dexseq_prepare_annotation2.py	exon	.	+	.	UBA52	12	1.8349321714904e-56	1.95730803246595e-54
ENSG00000168314.33	ENSG00000168314	chr3	dexseq_prepare_annotation2.py	exon	.	+	.	MOBP	20	2.38280482161252e-56	2.52231713445045e-54
ENSG00000204655.30	ENSG00000204655	chr6	dexseq_prepare_annotation2.py	exon	.	+	.	MOG	20	4.07087177812277e-56	4.27657416266883e-54
ENSG00000123104.53	ENSG00000123104	chr12	dexseq_prepare_annotation2.py	exon	.	-	.	ITPR2	32	6.09126659728363e-56	6.3509469101152e-54
ENSG00000181090.64	ENSG00000181090	chr9	dexseq_prepare_annotation2.py	exon	.	+	.	EHMT1	16	6.28206450732697e-56	6.50099914351516e-54
ENSG00000207112.ENSG00000210825.ENSG00000239195.ENSG00000207145.ENSG00000166012.ENSG00000207304.ENSG00000206834.ENSG00000221170.ENSG00000206799.74	ENSG00000207112+ENSG00000210825+ENSG00000239195+ENSG00000207145+ENSG00000166012+ENSG00000207304+ENSG00000206834+ENSG00000221170+ENSG00000206799	chr11	dexseq_prepare_annotation2.py	exon	.	-	.		47	1.20047825469823e-55	1.23311347836299e-53
ENSG00000005884.31	ENSG00000005884	chr17	dexseq_prepare_annotation2.py	exon	.	+	.	ITGA3	18	1.23174118952327e-55	1.25592316728817e-53
ENSG00000177694.38	ENSG00000177694	chr3	dexseq_prepare_annotation2.py	exon	.	+	.	NAALADL2	19	1.84011732548705e-55	1.86254795273934e-53
ENSG00000140443.55	ENSG00000140443	chr15	dexseq_prepare_annotation2.py	exon	.	+	.	IGF1R	37	2.797108797806e-55	2.81068896370839e-53
ENSG00000111731.51	ENSG00000111731	chr12	dexseq_prepare_annotation2.py	exon	.	-	.	C2CD5	19	4.23453929339862e-55	4.22448607061573e-53
ENSG00000113163.31	ENSG00000113163	chr5	dexseq_prepare_annotation2.py	exon	.	-	.	COL4A3BP	18	7.40598797843574e-55	7.3356310926406e-53
ENSG00000177542.58	ENSG00000177542	chr11	dexseq_prepare_annotation2.py	exon	.	-	.	SLC25A22	30	2.17227453224438e-54	2.1363780807541e-52
ENSG00000232732.49	ENSG00000232732	chr2	dexseq_prepare_annotation2.py	exon	.	-	.	AC073043.1	41	3.0221079680618e-54	2.9512374079657e-52
ENSG00000092201.40	ENSG00000092201	chr14	dexseq_prepare_annotation2.py	exon	.	-	.	SUPT16H	20	3.21023802067332e-54	3.11303291137601e-52
ENSG00000114374.53	ENSG00000114374	chrY	dexseq_prepare_annotation2.py	exon	.	+	.	USP9Y	35	8.38126929913872e-54	8.07104592855255e-52
ENSG00000177239.47	ENSG00000177239	chr9	dexseq_prepare_annotation2.py	exon	.	+	.	MAN1B1	23	1.23118936078108e-53	1.17744157696215e-51
ENSG00000083838.22	ENSG00000083838	chr19	dexseq_prepare_annotation2.py	exon	.	+	.	ZNF446	8	1.4907324349151e-53	1.41588949828546e-51
ENSG00000214021.ENSG00000241553.ENSG00000250151.98	ENSG00000214021+ENSG00000241553+ENSG00000250151	chr3	dexseq_prepare_annotation2.py	exon	.	+	.		38	2.51017739727043e-53	2.36793401142511e-51
ENSG00000156261.26	ENSG00000156261	chr21	dexseq_prepare_annotation2.py	exon	.	-	.	CCT8	14	3.22284192591842e-53	3.01967222883181e-51
ENSG00000254615.ENSG00000164830.49	ENSG00000254615+ENSG00000164830	chr8	dexseq_prepare_annotation2.py	exon	.	+	.		35	4.341611333601e-53	4.04061237335873e-51
ENSG00000213908.18	ENSG00000213908	chr19	dexseq_prepare_annotation2.py	exon	.	-	.	CYP2A7P1	12	6.01294665527698e-53	5.55876875124839e-51
ENSG00000125462.62	ENSG00000125462	chr1	dexseq_prepare_annotation2.py	exon	.	-	.	C1orf61	38	7.79329132430735e-53	7.15692521815695e-51
ENSG00000204316.ENSG00000188878.ENSG00000267426.117	ENSG00000204316+ENSG00000188878+ENSG00000267426	chr17	dexseq_prepare_annotation2.py	exon	.	-	.		37	9.48397735346033e-53	8.652257497397e-51
ENSG00000245937.30	ENSG00000245937	chr5	dexseq_prepare_annotation2.py	exon	.	-	.	CTC-228N24.3	27	1.31294779418262e-52	1.18997693215231e-50
ENSG00000177156.26	ENSG00000177156	chr11	dexseq_prepare_annotation2.py	exon	.	+	.	TALDO1	20	1.99963711214196e-52	1.80058232688783e-50
ENSG00000239306.ENSG00000173933.ENSG00000248643.ENSG00000258297.60	ENSG00000239306+ENSG00000173933+ENSG00000248643+ENSG00000258297	chr11	dexseq_prepare_annotation2.py	exon	.	+	.		40	2.24718969699865e-52	2.01043738892131e-50
ENSG00000070669.45	ENSG00000070669	chr7	dexseq_prepare_annotation2.py	exon	.	-	.	ASNS	33	2.9327943557549e-52	2.60699098277264e-50
ENSG00000221968.44	ENSG00000221968	chr11	dexseq_prepare_annotation2.py	exon	.	-	.	FADS3	21	3.75182391486639e-52	3.31379249856383e-50
ENSG00000131558.68	ENSG00000131558	chr7	dexseq_prepare_annotation2.py	exon	.	+	.	EXOC4	47	4.16546643527414e-52	3.65585588974345e-50
ENSG00000141140.90	ENSG00000141140	chr17	dexseq_prepare_annotation2.py	exon	.	-	.	MYO19	42	4.44227149760778e-52	3.8742753998319e-50
ENSG00000146648.41	ENSG00000146648	chr7	dexseq_prepare_annotation2.py	exon	.	+	.	EGFR	26	7.06676240613848e-52	6.12467464287014e-50
ENSG00000103671.28	ENSG00000103671	chr15	dexseq_prepare_annotation2.py	exon	.	+	.	TRIP4	14	8.22067074882501e-52	7.08049945800971e-50
ENSG00000225697.70	ENSG00000225697	chr3	dexseq_prepare_annotation2.py	exon	.	-	.	SLC26A6	39	8.61639078462324e-52	7.37552413644262e-50
ENSG00000263072.27	ENSG00000263072	chr16	dexseq_prepare_annotation2.py	exon	.	-	.	RP11-473M20.14	27	9.87254412706e-52	8.39893063864669e-50
ENSG00000141447.ENSG00000265750.61	ENSG00000141447+ENSG00000265750	chr18	dexseq_prepare_annotation2.py	exon	.	-	.		35	1.27500899974346e-51	1.07808230484406e-49
ENSG00000010438.20	ENSG00000010438	chr9	dexseq_prepare_annotation2.py	exon	.	+	.	PRSS3	15	1.4494520093737e-51	1.21815460690819e-49
ENSG00000172638.55	ENSG00000172638	chr11	dexseq_prepare_annotation2.py	exon	.	-	.	EFEMP2	17	1.54556318603502e-51	1.2911038976354e-49
ENSG00000062485.ENSG00000257727.ENSG00000135473.ENSG00000144785.168	ENSG00000062485+ENSG00000257727+ENSG00000135473+ENSG00000144785	chr12	dexseq_prepare_annotation2.py	exon	.	-	.		33	1.85363676777511e-51	1.53918449453518e-49
ENSG00000023839.35	ENSG00000023839	chr10	dexseq_prepare_annotation2.py	exon	.	+	.	ABCC2	27	3.28891680567245e-51	2.71472674668213e-49
ENSG00000083844.16	ENSG00000083844	chr19	dexseq_prepare_annotation2.py	exon	.	+	.	ZNF264	17	5.6640607320435e-51	4.64754616397913e-49
ENSG00000080822.ENSG00000080819.85	ENSG00000080822+ENSG00000080819	chr3	dexseq_prepare_annotation2.py	exon	.	-	.		47	6.48750337102601e-51	5.29189466153045e-49
ENSG00000100453.10	ENSG00000100453	chr14	dexseq_prepare_annotation2.py	exon	.	-	.	GZMB	10	6.76203527453193e-51	5.48357562292014e-49
ENSG00000012504.24	ENSG00000012504	chr12	dexseq_prepare_annotation2.py	exon	.	+	.	NR1H4	18	8.39567246758731e-51	6.76876686674611e-49
ENSG00000151651.45	ENSG00000151651	chr10	dexseq_prepare_annotation2.py	exon	.	-	.	ADAM8	19	9.54844900321419e-51	7.65366140621799e-49
ENSG00000133958.59	ENSG00000133958	chr14	dexseq_prepare_annotation2.py	exon	.	+	.	UNC79	22	1.06546558634001e-50	8.49127085389481e-49
ENSG00000108309.26	ENSG00000108309	chr17	dexseq_prepare_annotation2.py	exon	.	+	.	RUNDC3A	23	1.51599749812941e-50	1.20127641751774e-48
ENSG00000165795.162	ENSG00000165795	chr14	dexseq_prepare_annotation2.py	exon	.	-	.	NDRG2	59	1.56559550610951e-50	1.23274943037479e-48
ENSG00000197102.99	ENSG00000197102	chr14	dexseq_prepare_annotation2.py	exon	.	+	.	DYNC1H1	45	1.57349570329803e-50	1.23274943037479e-48
ENSG00000139908.16	ENSG00000139908	chr14	dexseq_prepare_annotation2.py	exon	.	+	.	TSSK4	12	2.09102074851167e-50	1.6289991415512e-48
ENSG00000221988.ENSG00000258388.ENSG00000241404.69	ENSG00000221988+ENSG00000258388+ENSG00000241404	chr6	dexseq_prepare_annotation2.py	exon	.	+	.		12	2.15281558249617e-50	1.66777059678628e-48
ENSG00000238542.ENSG00000163492.ENSG00000155657.407	ENSG00000238542+ENSG00000163492+ENSG00000155657	chr2	dexseq_prepare_annotation2.py	exon	.	-	.		99	2.3842471727593e-50	1.83679753025851e-48
ENSG00000104980.35	ENSG00000104980	chr19	dexseq_prepare_annotation2.py	exon	.	-	.	TIMM44	22	3.26740926395422e-50	2.50326874382614e-48
ENSG00000077549.29	ENSG00000077549	chr1	dexseq_prepare_annotation2.py	exon	.	-	.	CAPZB	24	3.99882424674822e-50	3.04679647415701e-48
ENSG00000038382.79	ENSG00000038382	chr5	dexseq_prepare_annotation2.py	exon	.	+	.	TRIO	43	4.35877563545536e-50	3.30290392004696e-48
ENSG00000196504.33	ENSG00000196504	chr2	dexseq_prepare_annotation2.py	exon	.	-	.	PRPF40A	24	4.76955883992143e-50	3.59453654528209e-48
ENSG00000125170.40	ENSG00000125170	chr16	dexseq_prepare_annotation2.py	exon	.	-	.	DOK4	16	6.51765654939399e-50	4.88542396597008e-48
ENSG00000173406.ENSG00000162600.75	ENSG00000173406+ENSG00000162600	chr1	dexseq_prepare_annotation2.py	exon	.	-	.		52	7.21512708507836e-50	5.37914877896676e-48
ENSG00000006025.45	ENSG00000006025	chr17	dexseq_prepare_annotation2.py	exon	.	-	.	OSBPL7	19	7.79510090792399e-50	5.78046333102578e-48
ENSG00000023191.67	ENSG00000023191	chr11	dexseq_prepare_annotation2.py	exon	.	-	.	RNH1	10	8.37711420604158e-50	6.17901290931801e-48
ENSG00000135636.46	ENSG00000135636	chr2	dexseq_prepare_annotation2.py	exon	.	+	.	DYSF	39	1.1725238930121e-49	8.60285122984065e-48
ENSG00000074181.41	ENSG00000074181	chr19	dexseq_prepare_annotation2.py	exon	.	-	.	NOTCH3	40	1.91236165689164e-49	1.39572205769033e-47
ENSG00000115464.45	ENSG00000115464	chr2	dexseq_prepare_annotation2.py	exon	.	-	.	USP34	18	4.86549066490109e-49	3.53244811781065e-47
ENSG00000155363.60	ENSG00000155363	chr1	dexseq_prepare_annotation2.py	exon	.	+	.	MOV10	15	7.32738507942963e-49	5.29212754669014e-47
ENSG00000168259.35	ENSG00000168259	chr17	dexseq_prepare_annotation2.py	exon	.	-	.	DNAJC7	16	8.61083712720482e-49	6.18686416802846e-47
ENSG00000249700.39	ENSG00000249700	chr4	dexseq_prepare_annotation2.py	exon	.	-	.	SRD5A3-AS1	23	9.61049899365944e-49	6.86952523428224e-47
ENSG00000133067.30	ENSG00000133067	chr1	dexseq_prepare_annotation2.py	exon	.	+	.	LGR6	24	1.19256630156661e-48	8.48067533529447e-47
ENSG00000138101.70	ENSG00000138101	chr2	dexseq_prepare_annotation2.py	exon	.	-	.	DTNB	26	2.30086416772097e-48	1.62786139866259e-46
ENSG00000010322.44	ENSG00000010322	chr3	dexseq_prepare_annotation2.py	exon	.	+	.	NISCH	30	2.3230452866651e-48	1.63521162386725e-46
ENSG00000008710.140	ENSG00000008710	chr16	dexseq_prepare_annotation2.py	exon	.	-	.	PKD1	72	2.61982470950296e-48	1.83480349730695e-46
ENSG00000075151.24	ENSG00000075151	chr1	dexseq_prepare_annotation2.py	exon	.	-	.	EIF4G3	7	3.62116251737992e-48	2.523349780327e-46
ENSG00000215298.ENSG00000147454.29	ENSG00000215298+ENSG00000147454	chr8	dexseq_prepare_annotation2.py	exon	.	+	.		19	4.07453412143653e-48	2.82507823309802e-46
ENSG00000119912.32	ENSG00000119912	chr10	dexseq_prepare_annotation2.py	exon	.	-	.	IDE	20	4.36071336456438e-48	3.0084583197221e-46
ENSG00000196235.ENSG00000213922.19	ENSG00000196235+ENSG00000213922	chr19	dexseq_prepare_annotation2.py	exon	.	+	.		10	5.51501887847896e-48	3.78597855385484e-46
ENSG00000103343.ENSG00000103351.ENSG00000263212.ENSG00000262621.ENSG00000122390.139	ENSG00000103343+ENSG00000103351+ENSG00000263212+ENSG00000262621+ENSG00000122390	chr16	dexseq_prepare_annotation2.py	exon	.	+	.		73	7.18186072806427e-48	4.9059538283777e-46
ENSG00000104529.112	ENSG00000104529	chr8	dexseq_prepare_annotation2.py	exon	.	-	.	EEF1D	59	1.61463827813665e-47	1.09755828445691e-45
ENSG00000147889.39	ENSG00000147889	chr9	dexseq_prepare_annotation2.py	exon	.	-	.	CDKN2A	20	1.62731080269501e-47	1.10077653175472e-45
ENSG00000147955.16	ENSG00000147955	chr9	dexseq_prepare_annotation2.py	exon	.	-	.	SIGMAR1	17	1.86581956274204e-47	1.25598640177398e-45
ENSG00000207945.ENSG00000100124.34	ENSG00000207945+ENSG00000100124	chr22	dexseq_prepare_annotation2.py	exon	.	-	.		12	1.88720638821582e-47	1.26424594132313e-45
ENSG00000143702.73	ENSG00000143702	chr1	dexseq_prepare_annotation2.py	exon	.	-	.	CEP170	39	2.19540366378351e-47	1.46363762527336e-45
ENSG00000159086.36	ENSG00000159086	chr21	dexseq_prepare_annotation2.py	exon	.	-	.	PAXBP1	12	3.12384427477859e-47	2.0726482563806e-45
ENSG00000055163.92	ENSG00000055163	chr5	dexseq_prepare_annotation2.py	exon	.	+	.	CYFIP2	33	4.51862938316073e-47	2.98380160268047e-45
ENSG00000240207.ENSG00000118855.66	ENSG00000240207+ENSG00000118855	chr3	dexseq_prepare_annotation2.py	exon	.	+	.		48	5.27167336800752e-47	3.46038582524918e-45
ENSG00000185386.23	ENSG00000185386	chr22	dexseq_prepare_annotation2.py	exon	.	-	.	MAPK11	18	5.29027038979467e-47	3.46038582524918e-45
ENSG00000181381.73	ENSG00000181381	chr4	dexseq_prepare_annotation2.py	exon	.	-	.	DDX60L	20	6.73210828961379e-47	4.38282373953401e-45
ENSG00000064652.32	ENSG00000064652	chr5	dexseq_prepare_annotation2.py	exon	.	+	.	SNX24	15	7.51422965037644e-47	4.86915058699861e-45
ENSG00000159674.51	ENSG00000159674	chr4	dexseq_prepare_annotation2.py	exon	.	-	.	SPON2	25	7.64135552896716e-47	4.92849661024128e-45
ENSG00000114480.26	ENSG00000114480	chr3	dexseq_prepare_annotation2.py	exon	.	-	.	GBE1	14	8.69843092901099e-47	5.58431211539793e-45
ENSG00000224743.40	ENSG00000224743	chr13	dexseq_prepare_annotation2.py	exon	.	-	.	TEX26-AS1	29	9.95411176347233e-47	6.36099851723829e-45
ENSG00000088247.ENSG00000266722.47	ENSG00000088247+ENSG00000266722	chr19	dexseq_prepare_annotation2.py	exon	.	-	.		32	1.22640359316849e-46	7.80116450755387e-45
ENSG00000068097.44	ENSG00000068097	chr17	dexseq_prepare_annotation2.py	exon	.	-	.	HEATR6	25	1.38894331846547e-46	8.76069493860484e-45
ENSG00000241015.ENSG00000160336.26	ENSG00000241015+ENSG00000160336	chr19	dexseq_prepare_annotation2.py	exon	.	+	.		19	1.38988453630422e-46	8.76069493860484e-45
ENSG00000186001.36	ENSG00000186001	chr3	dexseq_prepare_annotation2.py	exon	.	+	.	LRCH3	27	1.41936215769439e-46	8.90601585554212e-45
ENSG00000167851.15	ENSG00000167851	chr17	dexseq_prepare_annotation2.py	exon	.	+	.	CD300A	8	1.45655550368824e-46	9.09822304938958e-45
ENSG00000160410.69	ENSG00000160410	chr19	dexseq_prepare_annotation2.py	exon	.	+	.	SHKBP1	42	1.58756170780413e-46	9.87207094265464e-45
ENSG00000138399.28	ENSG00000138399	chr2	dexseq_prepare_annotation2.py	exon	.	-	.	FASTKD1	16	1.93425470732208e-46	1.19742455475158e-44
ENSG00000100884.50	ENSG00000100884	chr14	dexseq_prepare_annotation2.py	exon	.	+	.	CPNE6	29	2.07827999433973e-46	1.28086705251151e-44
ENSG00000173890.ENSG00000242583.20	ENSG00000173890+ENSG00000242583	chr3	dexseq_prepare_annotation2.py	exon	.	+	.		16	3.18217872041222e-46	1.9525341732724e-44
ENSG00000025434.75	ENSG00000025434	chr11	dexseq_prepare_annotation2.py	exon	.	+	.	NR1H3	25	3.40538582477838e-46	2.08028569304854e-44
ENSG00000168026.69	ENSG00000168026	chr3	dexseq_prepare_annotation2.py	exon	.	+	.	TTC21A	33	3.46920694907577e-46	2.10997775275587e-44
ENSG00000139644.49	ENSG00000139644	chr12	dexseq_prepare_annotation2.py	exon	.	+	.	TMBIM6	29	3.70800113321579e-46	2.24536470368137e-44
ENSG00000102897.25	ENSG00000102897	chr16	dexseq_prepare_annotation2.py	exon	.	+	.	LYRM1	16	7.93792321903574e-46	4.78587744688559e-44
ENSG00000164113.26	ENSG00000164113	chr4	dexseq_prepare_annotation2.py	exon	.	+	.	ADAD1	20	8.64599371340343e-46	5.19021622613703e-44
ENSG00000173821.108	ENSG00000173821	chr17	dexseq_prepare_annotation2.py	exon	.	+	.	RNF213	24	1.15686799139586e-45	6.91477949857171e-44
ENSG00000214198.34	ENSG00000214198	chr12	dexseq_prepare_annotation2.py	exon	.	-	.	RP11-642P15.1	29	1.27565703186036e-45	7.59207556257836e-44
ENSG00000125633.37	ENSG00000125633	chr2	dexseq_prepare_annotation2.py	exon	.	-	.	CCDC93	29	2.87343549763185e-45	1.70281752331884e-43
ENSG00000253729.106	ENSG00000253729	chr8	dexseq_prepare_annotation2.py	exon	.	-	.	PRKDC	77	3.03525037546416e-45	1.79105604070475e-43
ENSG00000152556.88	ENSG00000152556	chr12	dexseq_prepare_annotation2.py	exon	.	+	.	PFKM	24	3.22972949266412e-45	1.89773978282938e-43
ENSG00000069329.36	ENSG00000069329	chr16	dexseq_prepare_annotation2.py	exon	.	-	.	VPS35	20	3.40118865460414e-45	1.99005413811796e-43
ENSG00000088538.52	ENSG00000088538	chr3	dexseq_prepare_annotation2.py	exon	.	+	.	DOCK3	38	4.15944671819721e-45	2.42348939669079e-43
ENSG00000144426.ENSG00000204196.77	ENSG00000144426+ENSG00000204196	chr2	dexseq_prepare_annotation2.py	exon	.	+	.		37	4.34291355819097e-45	2.51979842307256e-43
ENSG00000070366.49	ENSG00000070366	chr17	dexseq_prepare_annotation2.py	exon	.	-	.	SMG6	27	4.74386108249292e-45	2.74096340128872e-43
ENSG00000173818.62	ENSG00000173818	chr17	dexseq_prepare_annotation2.py	exon	.	+	.	ENDOV	20	4.95781223594888e-45	2.85269635999598e-43
ENSG00000147604.24	ENSG00000147604	chr8	dexseq_prepare_annotation2.py	exon	.	-	.	RPL7	22	5.09321457098586e-45	2.91849613453971e-43
ENSG00000177479.68	ENSG00000177479	chr3	dexseq_prepare_annotation2.py	exon	.	+	.	ARIH2	46	5.33559175771685e-45	3.04480044873496e-43
ENSG00000268614.ENSG00000090674.ENSG00000032444.122	ENSG00000268614+ENSG00000090674+ENSG00000032444	chr19	dexseq_prepare_annotation2.py	exon	.	+	.		23	9.86384410189942e-45	5.60581664594423e-43
ENSG00000080823.99	ENSG00000080823	chr14	dexseq_prepare_annotation2.py	exon	.	-	.	MOK	33	1.2116299468402e-44	6.85782549911554e-43
ENSG00000151655.30	ENSG00000151655	chr10	dexseq_prepare_annotation2.py	exon	.	+	.	ITIH2	21	1.24971888469628e-44	7.04465519271682e-43
ENSG00000030582.56	ENSG00000030582	chr17	dexseq_prepare_annotation2.py	exon	.	+	.	GRN	37	1.60256396211618e-44	8.99706658407495e-43
ENSG00000105737.28	ENSG00000105737	chr19	dexseq_prepare_annotation2.py	exon	.	-	.	GRIK5	18	1.81185013623356e-44	1.01310184835285e-42
ENSG00000216937.ENSG00000150076.66	ENSG00000216937+ENSG00000150076	chr10	dexseq_prepare_annotation2.py	exon	.	+	.		17	1.97834092384526e-44	1.10175315626354e-42
ENSG00000123607.45	ENSG00000123607	chr2	dexseq_prepare_annotation2.py	exon	.	-	.	TTC21B	29	2.34235532150867e-44	1.29925764973443e-42
ENSG00000242384.ENSG00000267043.ENSG00000161583.ENSG00000234972.105	ENSG00000242384+ENSG00000267043+ENSG00000161583+ENSG00000234972	chr17	dexseq_prepare_annotation2.py	exon	.	-	.		39	3.08846619627458e-44	1.7062852885952e-42
ENSG00000260565.14	ENSG00000260565	chr16	dexseq_prepare_annotation2.py	exon	.	-	.	ERVK13-1	12	3.63687646008862e-44	2.00129229650988e-42
ENSG00000108100.30	ENSG00000108100	chr10	dexseq_prepare_annotation2.py	exon	.	+	.	CCNY	14	4.59890608682966e-44	2.52067315043743e-42
ENSG00000258818.ENSG00000259171.ENSG00000214274.11	ENSG00000258818+ENSG00000259171+ENSG00000214274	chr14	dexseq_prepare_annotation2.py	exon	.	+	.		12	5.4276050078107e-44	2.9631731749335e-42
ENSG00000176658.48	ENSG00000176658	chr17	dexseq_prepare_annotation2.py	exon	.	-	.	MYO1D	16	6.11671230518748e-44	3.32629213866803e-42
ENSG00000126005.ENSG00000088298.ENSG00000261582.ENSG00000242372.60	ENSG00000126005+ENSG00000088298+ENSG00000261582+ENSG00000242372	chr20	dexseq_prepare_annotation2.py	exon	.	-	.		39	6.81459352957349e-44	3.69132689353889e-42
ENSG00000168872.ENSG00000260537.ENSG00000157349.89	ENSG00000168872+ENSG00000260537+ENSG00000157349	chr16	dexseq_prepare_annotation2.py	exon	.	+	.		19	7.90224916352259e-44	4.263832262668e-42
ENSG00000055609.31	ENSG00000055609	chr7	dexseq_prepare_annotation2.py	exon	.	-	.	KMT2C	22	7.94573789592141e-44	4.27068013188923e-42
ENSG00000018189.43	ENSG00000018189	chr4	dexseq_prepare_annotation2.py	exon	.	+	.	RUFY3	28	8.15930872884037e-44	4.36853799779264e-42
ENSG00000170160.ENSG00000188933.ENSG00000264892.ENSG00000266302.ENSG00000264729.ENSG00000272815.83	ENSG00000170160+ENSG00000188933+ENSG00000264892+ENSG00000266302+ENSG00000264729+ENSG00000272815	chr17	dexseq_prepare_annotation2.py	exon	.	+	.		26	8.22942216099499e-44	4.38913065794298e-42
ENSG00000079215.33	ENSG00000079215	chr5	dexseq_prepare_annotation2.py	exon	.	+	.	SLC1A3	18	1.02216004551129e-43	5.43076373605557e-42
ENSG00000105738.20	ENSG00000105738	chr19	dexseq_prepare_annotation2.py	exon	.	+	.	SIPA1L3	14	1.27474160125831e-43	6.74688617734695e-42
ENSG00000173846.28	ENSG00000173846	chr1	dexseq_prepare_annotation2.py	exon	.	+	.	PLK3	21	1.35168722051272e-43	7.12693790374519e-42
ENSG00000120549.40	ENSG00000120549	chr10	dexseq_prepare_annotation2.py	exon	.	+	.	KIAA1217	26	1.57313335613399e-43	8.26312130663259e-42
ENSG00000168256.30	ENSG00000168256	chr17	dexseq_prepare_annotation2.py	exon	.	+	.	NKIRAS2	18	1.72498185515144e-43	9.02653712656037e-42
ENSG00000165929.ENSG00000133962.65	ENSG00000165929+ENSG00000133962	chr14	dexseq_prepare_annotation2.py	exon	.	-	.		33	2.11506664622935e-43	1.10261763846851e-41
ENSG00000187122.ENSG00000213390.ENSG00000269891.72	ENSG00000187122+ENSG00000213390+ENSG00000269891	chr10	dexseq_prepare_annotation2.py	exon	.	-	.		17	2.22378193003724e-43	1.15495071250286e-41
ENSG00000185989.27	ENSG00000185989	chr13	dexseq_prepare_annotation2.py	exon	.	-	.	RASA3	21	2.65458225856201e-43	1.37354821565222e-41
ENSG00000118308.68	ENSG00000118308	chr12	dexseq_prepare_annotation2.py	exon	.	+	.	LRMP	42	3.16395334062027e-43	1.63102382804391e-41
ENSG00000028310.ENSG00000188818.ENSG00000206077.123	ENSG00000028310+ENSG00000188818+ENSG00000206077	chr5	dexseq_prepare_annotation2.py	exon	.	-	.		28	3.25719660606518e-43	1.67287204949281e-41
ENSG00000120705.28	ENSG00000120705	chr5	dexseq_prepare_annotation2.py	exon	.	-	.	ETF1	25	3.27027403586709e-43	1.67339077695089e-41
ENSG00000119650.ENSG00000119685.ENSG00000119686.142	ENSG00000119650+ENSG00000119685+ENSG00000119686	chr14	dexseq_prepare_annotation2.py	exon	.	+	.		44	4.15360321997606e-43	2.11757411218412e-41
ENSG00000221978.56	ENSG00000221978	chr1	dexseq_prepare_annotation2.py	exon	.	-	.	CCNL2	17	4.9255386532247e-43	2.50192104411234e-41
ENSG00000188811.13	ENSG00000188811	chr13	dexseq_prepare_annotation2.py	exon	.	+	.	NHLRC3	10	5.16190012681261e-43	2.61241127950768e-41
ENSG00000125520.ENSG00000273047.ENSG00000273154.ENSG00000197114.ENSG00000203896.89	ENSG00000125520+ENSG00000273047+ENSG00000273154+ENSG00000197114+ENSG00000203896	chr20	dexseq_prepare_annotation2.py	exon	.	+	.		34	5.29795354723544e-43	2.6715171578005e-41
ENSG00000236963.15	ENSG00000236963	chr1	dexseq_prepare_annotation2.py	exon	.	-	.	LINC01141	13	6.21758826071992e-43	3.12388755113779e-41
ENSG00000085231.28	ENSG00000085231	chr5	dexseq_prepare_annotation2.py	exon	.	-	.	TAF9	24	6.97000181501832e-43	3.48927852595159e-41
ENSG00000145016.ENSG00000216042.41	ENSG00000145016+ENSG00000216042	chr3	dexseq_prepare_annotation2.py	exon	.	-	.		21	9.80144382791362e-43	4.88908710653519e-41
ENSG00000080561.15	ENSG00000080561	chrX	dexseq_prepare_annotation2.py	exon	.	+	.	MID2	11	9.98119884865776e-43	4.96090625212678e-41
ENSG00000134853.ENSG00000145216.53	ENSG00000134853+ENSG00000145216	chr4	dexseq_prepare_annotation2.py	exon	.	+	.		37	1.17497474943621e-42	5.81906244658283e-41
ENSG00000254553.ENSG00000273274.ENSG00000160062.16	ENSG00000254553+ENSG00000273274+ENSG00000160062	chr1	dexseq_prepare_annotation2.py	exon	.	+	.		13	1.26960999967325e-42	6.26536721191064e-41
ENSG00000085276.54	ENSG00000085276	chr3	dexseq_prepare_annotation2.py	exon	.	-	.	MECOM	15	1.43522406695788e-42	7.05753621861876e-41
ENSG00000133606.46	ENSG00000133606	chr7	dexseq_prepare_annotation2.py	exon	.	-	.	MKRN1	31	1.71655437630831e-42	8.41111644391072e-41
ENSG00000179603.48	ENSG00000179603	chr7	dexseq_prepare_annotation2.py	exon	.	-	.	GRM8	28	2.25491290054162e-42	1.10101680252854e-40
ENSG00000007545.ENSG00000261732.ENSG00000206053.81	ENSG00000007545+ENSG00000261732+ENSG00000206053	chr16	dexseq_prepare_annotation2.py	exon	.	+	.		35	2.5469463659189e-42	1.23924579846307e-40
ENSG00000114353.32	ENSG00000114353	chr3	dexseq_prepare_annotation2.py	exon	.	+	.	GNAI2	14	2.71151705258956e-42	1.31470653735173e-40
ENSG00000100949.67	ENSG00000100949	chr14	dexseq_prepare_annotation2.py	exon	.	-	.	RABGGTA	36	2.76910856946304e-42	1.33795221368446e-40
ENSG00000178031.34	ENSG00000178031	chr9	dexseq_prepare_annotation2.py	exon	.	+	.	ADAMTSL1	13	2.91636153887155e-42	1.40420782845596e-40
ENSG00000137968.30	ENSG00000137968	chr1	dexseq_prepare_annotation2.py	exon	.	-	.	SLC44A5	23	4.56893212685762e-42	2.19229694820535e-40
ENSG00000065534.66	ENSG00000065534	chr3	dexseq_prepare_annotation2.py	exon	.	-	.	MYLK	30	5.47769115196188e-42	2.61928080014674e-40
ENSG00000175213.13	ENSG00000175213	chr11	dexseq_prepare_annotation2.py	exon	.	+	.	ZNF408	8	5.53521567910509e-42	2.63769195265121e-40
ENSG00000104419.71	ENSG00000104419	chr8	dexseq_prepare_annotation2.py	exon	.	-	.	NDRG1	64	6.51190849285232e-42	3.09248750241038e-40
ENSG00000268400.ENSG00000229833.ENSG00000076944.49	ENSG00000268400+ENSG00000229833+ENSG00000076944	chr19	dexseq_prepare_annotation2.py	exon	.	+	.		21	6.73404182077444e-42	3.18706341053512e-40
ENSG00000125753.37	ENSG00000125753	chr19	dexseq_prepare_annotation2.py	exon	.	+	.	VASP	22	7.43883269119916e-42	3.50864941934894e-40
ENSG00000181191.19	ENSG00000181191	chrX	dexseq_prepare_annotation2.py	exon	.	-	.	PJA1	10	1.10607280124244e-41	5.19929204570474e-40
ENSG00000119383.39	ENSG00000119383	chr9	dexseq_prepare_annotation2.py	exon	.	+	.	PPP2R4	28	1.3793154217348e-41	6.46181315986368e-40
ENSG00000174292.28	ENSG00000174292	chr17	dexseq_prepare_annotation2.py	exon	.	+	.	TNK1	23	1.42706429583309e-41	6.66299683175674e-40
ENSG00000196693.ENSG00000272373.15	ENSG00000196693+ENSG00000272373	chr10	dexseq_prepare_annotation2.py	exon	.	-	.		11	1.46110474989261e-41	6.79904012307412e-40
ENSG00000123384.69	ENSG00000123384	chr12	dexseq_prepare_annotation2.py	exon	.	+	.	LRP1	32	1.51235855096255e-41	7.01400535993232e-40
ENSG00000196547.99	ENSG00000196547	chr15	dexseq_prepare_annotation2.py	exon	.	+	.	MAN2A2	30	1.65062403961241e-41	7.62973451910175e-40
ENSG00000182903.ENSG00000251595.16	ENSG00000182903+ENSG00000251595	chr4	dexseq_prepare_annotation2.py	exon	.	-	.		16	1.75727416656929e-41	8.09572121854362e-40
ENSG00000223501.45	ENSG00000223501	chr6	dexseq_prepare_annotation2.py	exon	.	-	.	VPS52	35	2.09627239990612e-41	9.62549979122456e-40
ENSG00000177463.36	ENSG00000177463	chr3	dexseq_prepare_annotation2.py	exon	.	+	.	NR2C2	17	2.12429122058914e-41	9.72196249369954e-40
ENSG00000168393.19	ENSG00000168393	chr2	dexseq_prepare_annotation2.py	exon	.	-	.	DTYMK	15	2.16998873361858e-41	9.89843216088448e-40
ENSG00000253877.7	ENSG00000253877	chr8	dexseq_prepare_annotation2.py	exon	.	-	.	RP11-946L20.2	8	2.34735627469293e-41	1.06723899872678e-39
ENSG00000118898.34	ENSG00000118898	chr16	dexseq_prepare_annotation2.py	exon	.	-	.	PPL	16	2.91138025829039e-41	1.31935000136316e-39
ENSG00000120616.ENSG00000222309.9	ENSG00000120616+ENSG00000222309	chr10	dexseq_prepare_annotation2.py	exon	.	-	.		6	3.36523991440096e-41	1.5200580421172e-39
ENSG00000075420.50	ENSG00000075420	chr3	dexseq_prepare_annotation2.py	exon	.	+	.	FNDC3B	21	3.48525705607588e-41	1.56915777911053e-39
ENSG00000016864.30	ENSG00000016864	chr3	dexseq_prepare_annotation2.py	exon	.	-	.	GLT8D1	28	5.08035278764259e-41	2.27358793268706e-39
ENSG00000221926.ENSG00000251537.ENSG00000241322.ENSG00000181464.92	ENSG00000221926+ENSG00000251537+ENSG00000241322+ENSG00000181464	chr17	dexseq_prepare_annotation2.py	exon	.	-	.		56	5.08265853560965e-41	2.27358793268706e-39
ENSG00000187527.37	ENSG00000187527	chr3	dexseq_prepare_annotation2.py	exon	.	-	.	ATP13A5	25	5.34789979603272e-41	2.38454425953652e-39
ENSG00000166233.ENSG00000207690.34	ENSG00000166233+ENSG00000207690	chr15	dexseq_prepare_annotation2.py	exon	.	+	.		25	6.24086462190314e-41	2.77378428563881e-39
ENSG00000127329.56	ENSG00000127329	chr12	dexseq_prepare_annotation2.py	exon	.	-	.	PTPRB	24	6.42435986956638e-41	2.84621719844335e-39
ENSG00000224596.13	ENSG00000224596	chr10	dexseq_prepare_annotation2.py	exon	.	-	.	ZMIZ1-AS1	11	9.04155269554212e-41	3.99296851048034e-39
ENSG00000134138.45	ENSG00000134138	chr15	dexseq_prepare_annotation2.py	exon	.	-	.	MEIS2	39	9.84942197586872e-41	4.33593442982132e-39
ENSG00000187741.92	ENSG00000187741	chr16	dexseq_prepare_annotation2.py	exon	.	-	.	FANCA	45	1.08669021622709e-40	4.76871304696868e-39
ENSG00000140955.28	ENSG00000140955	chr16	dexseq_prepare_annotation2.py	exon	.	+	.	ADAD2	27	1.34600562298393e-40	5.88803153751362e-39
ENSG00000154359.28	ENSG00000154359	chr8	dexseq_prepare_annotation2.py	exon	.	-	.	LONRF1	14	1.45121725923391e-40	6.32831123704295e-39
ENSG00000133597.ENSG00000090266.48	ENSG00000133597+ENSG00000090266	chr7	dexseq_prepare_annotation2.py	exon	.	+	.		12	1.80646651767587e-40	7.85274959266811e-39
ENSG00000137877.58	ENSG00000137877	chr15	dexseq_prepare_annotation2.py	exon	.	-	.	SPTBN5	40	1.81566064351018e-40	7.86805191986113e-39
ENSG00000150712.26	ENSG00000150712	chr5	dexseq_prepare_annotation2.py	exon	.	-	.	MTMR12	20	1.86132367205132e-40	8.02002684478151e-39
ENSG00000175455.60	ENSG00000175455	chr3	dexseq_prepare_annotation2.py	exon	.	-	.	CCDC14	45	1.86229800535058e-40	8.02002684478151e-39
ENSG00000148341.40	ENSG00000148341	chr9	dexseq_prepare_annotation2.py	exon	.	-	.	SH3GLB2	27	4.02194890050525e-40	1.72669861929741e-38
ENSG00000100938.70	ENSG00000100938	chr14	dexseq_prepare_annotation2.py	exon	.	+	.	GMPR2	15	5.10466938579921e-40	2.18476698681721e-38
ENSG00000134982.ENSG00000272869.ENSG00000258864.ENSG00000212643.ENSG00000153037.70	ENSG00000134982+ENSG00000272869+ENSG00000258864+ENSG00000212643+ENSG00000153037	chr5	dexseq_prepare_annotation2.py	exon	.	+	.		18	5.30740189932505e-40	2.26454591193663e-38
ENSG00000128815.68	ENSG00000128815	chr10	dexseq_prepare_annotation2.py	exon	.	+	.	WDFY4	43	5.6652682625639e-40	2.40982438641023e-38
ENSG00000104447.31	ENSG00000104447	chr8	dexseq_prepare_annotation2.py	exon	.	-	.	TRPS1	24	6.18284066951169e-40	2.62194041480485e-38
ENSG00000189091.52	ENSG00000189091	chr16	dexseq_prepare_annotation2.py	exon	.	+	.	SF3B3	23	6.71905679288439e-40	2.84064513862585e-38
ENSG00000079785.36	ENSG00000079785	chr2	dexseq_prepare_annotation2.py	exon	.	+	.	DDX1	21	6.78271961294308e-40	2.85884416026388e-38
ENSG00000170921.43	ENSG00000170921	chr17	dexseq_prepare_annotation2.py	exon	.	+	.	TANC2	16	7.987659764022e-40	3.3565114529604e-38
ENSG00000186635.ENSG00000214530.106	ENSG00000186635+ENSG00000214530	chr11	dexseq_prepare_annotation2.py	exon	.	-	.		31	1.02578529271456e-39	4.29745155712171e-38
ENSG00000112146.ENSG00000242865.42	ENSG00000112146+ENSG00000242865	chr6	dexseq_prepare_annotation2.py	exon	.	+	.		21	1.04099816355499e-39	4.34804865482441e-38
ENSG00000105063.ENSG00000180089.47	ENSG00000105063+ENSG00000180089	chr19	dexseq_prepare_annotation2.py	exon	.	-	.		23	1.09002030879707e-39	4.53913261924594e-38
ENSG00000156931.97	ENSG00000156931	chr3	dexseq_prepare_annotation2.py	exon	.	+	.	VPS8	50	1.17434174809549e-39	4.87562785055095e-38
ENSG00000018408.37	ENSG00000018408	chr3	dexseq_prepare_annotation2.py	exon	.	-	.	WWTR1	21	1.26491357288011e-39	5.23598701944132e-38
ENSG00000132694.37	ENSG00000132694	chr1	dexseq_prepare_annotation2.py	exon	.	-	.	ARHGEF11	26	1.59705547345277e-39	6.59118102689572e-38
ENSG00000126012.31	ENSG00000126012	chrX	dexseq_prepare_annotation2.py	exon	.	-	.	KDM5C	12	1.62100739905074e-39	6.67018089099011e-38
ENSG00000257108.ENSG00000007541.52	ENSG00000257108+ENSG00000007541	chr16	dexseq_prepare_annotation2.py	exon	.	+	.		28	1.69890362816305e-39	6.97002858335416e-38
ENSG00000185813.27	ENSG00000185813	chr17	dexseq_prepare_annotation2.py	exon	.	-	.	PCYT2	9	1.78746802907499e-39	7.31174606465572e-38
ENSG00000170522.19	ENSG00000170522	chr4	dexseq_prepare_annotation2.py	exon	.	-	.	ELOVL6	14	1.89430010887842e-39	7.72595870876974e-38
ENSG00000116337.74	ENSG00000116337	chr1	dexseq_prepare_annotation2.py	exon	.	+	.	AMPD2	40	1.96937315682595e-39	8.00859166149719e-38
ENSG00000014641.35	ENSG00000014641	chr2	dexseq_prepare_annotation2.py	exon	.	+	.	MDH1	20	2.53644146559745e-39	1.02844543284912e-37
ENSG00000175137.17	ENSG00000175137	chr1	dexseq_prepare_annotation2.py	exon	.	-	.	SH3BP5L	15	2.6280417138479e-39	1.06061633654003e-37
ENSG00000100129.34	ENSG00000100129	chr22	dexseq_prepare_annotation2.py	exon	.	+	.	EIF3L	16	2.63108112619722e-39	1.06061633654003e-37
ENSG00000137509.50	ENSG00000137509	chr11	dexseq_prepare_annotation2.py	exon	.	-	.	PRCP	23	3.03795039216431e-39	1.22107994458384e-37
ENSG00000185811.28	ENSG00000185811	chr7	dexseq_prepare_annotation2.py	exon	.	+	.	IKZF1	11	3.39618562699792e-39	1.36112445345608e-37
ENSG00000105072.25	ENSG00000105072	chr19	dexseq_prepare_annotation2.py	exon	.	+	.	C19orf44	14	3.50262643862871e-39	1.39973835229004e-37
ENSG00000165949.32	ENSG00000165949	chr14	dexseq_prepare_annotation2.py	exon	.	+	.	IFI27	19	3.62690074956107e-39	1.44523657167136e-37
ENSG00000077063.46	ENSG00000077063	chr7	dexseq_prepare_annotation2.py	exon	.	-	.	CTTNBP2	30	3.73679648207881e-39	1.48476094031481e-37
ENSG00000186815.74	ENSG00000186815	chr12	dexseq_prepare_annotation2.py	exon	.	+	.	TPCN1	18	3.99495701648199e-39	1.58280196993016e-37
ENSG00000258984.ENSG00000184182.ENSG00000132330.80	ENSG00000258984+ENSG00000184182+ENSG00000132330	chr2	dexseq_prepare_annotation2.py	exon	.	+	.		38	4.16419467552215e-39	1.64515349189361e-37
ENSG00000040633.24	ENSG00000040633	chr17	dexseq_prepare_annotation2.py	exon	.	-	.	PHF23	13	4.33617709543012e-39	1.70823203927072e-37
ENSG00000124839.31	ENSG00000124839	chr2	dexseq_prepare_annotation2.py	exon	.	-	.	RAB17	16	4.36079761091747e-39	1.71306460256636e-37
ENSG00000149084.ENSG00000235661.46	ENSG00000149084+ENSG00000235661	chr11	dexseq_prepare_annotation2.py	exon	.	+	.		33	4.76264145424792e-39	1.86563697870214e-37
ENSG00000115970.84	ENSG00000115970	chr2	dexseq_prepare_annotation2.py	exon	.	-	.	THADA	43	5.91594241107022e-39	2.3108837581496e-37
ENSG00000103489.16	ENSG00000103489	chr16	dexseq_prepare_annotation2.py	exon	.	-	.	XYLT1	10	6.11213219102027e-39	2.38081283968759e-37
ENSG00000119737.ENSG00000270898.ENSG00000115239.51	ENSG00000119737+ENSG00000270898+ENSG00000115239	chr2	dexseq_prepare_annotation2.py	exon	.	-	.		31	6.31046822654064e-39	2.45118383466216e-37
ENSG00000215296.21	ENSG00000215296	chr15	dexseq_prepare_annotation2.py	exon	.	-	.	TMCO5B	7	7.02237671759527e-39	2.72009212130988e-37
ENSG00000070756.68	ENSG00000070756	chr8	dexseq_prepare_annotation2.py	exon	.	-	.	PABPC1	24	9.09387862755988e-39	3.51266893950899e-37
ENSG00000142675.50	ENSG00000142675	chr1	dexseq_prepare_annotation2.py	exon	.	+	.	CNKSR1	25	9.20852236493908e-39	3.54707165651695e-37
ENSG00000188603.ENSG00000261832.ENSG00000233232.89	ENSG00000188603+ENSG00000261832+ENSG00000233232	chr16	dexseq_prepare_annotation2.py	exon	.	-	.		57	1.14060490163894e-38	4.38137622466125e-37
ENSG00000104324.24	ENSG00000104324	chr8	dexseq_prepare_annotation2.py	exon	.	+	.	CPQ	20	1.3555032445254e-38	5.19247610271652e-37
ENSG00000182541.30	ENSG00000182541	chr22	dexseq_prepare_annotation2.py	exon	.	+	.	LIMK2	10	1.82050243887948e-38	6.95451992284896e-37
ENSG00000091181.31	ENSG00000091181	chr3	dexseq_prepare_annotation2.py	exon	.	-	.	IL5RA	21	2.31434230996275e-38	8.81675406930038e-37
ENSG00000173715.ENSG00000173653.67	ENSG00000173715+ENSG00000173653	chr11	dexseq_prepare_annotation2.py	exon	.	+	.		18	2.53431051340515e-38	9.62829695599704e-37
ENSG00000126733.24	ENSG00000126733	chrX	dexseq_prepare_annotation2.py	exon	.	+	.	DACH2	13	2.70290402791498e-38	1.02407568729773e-36
ENSG00000230493.ENSG00000072134.71	ENSG00000230493+ENSG00000072134	chr17	dexseq_prepare_annotation2.py	exon	.	+	.		25	3.2469653148226e-38	1.22685743925463e-36
ENSG00000197077.22	ENSG00000197077	chr22	dexseq_prepare_annotation2.py	exon	.	+	.	KIAA1671	13	3.83511376082539e-38	1.44515006851537e-36
ENSG00000188130.ENSG00000100429.107	ENSG00000188130+ENSG00000100429	chr22	dexseq_prepare_annotation2.py	exon	.	-	.		25	3.91776376735372e-38	1.47229350032233e-36
ENSG00000130948.21	ENSG00000130948	chr9	dexseq_prepare_annotation2.py	exon	.	-	.	HSD17B3	11	4.06706280934072e-38	1.52426918857102e-36
ENSG00000059769.ENSG00000244115.ENSG00000242616.15	ENSG00000059769+ENSG00000244115+ENSG00000242616	chr9	dexseq_prepare_annotation2.py	exon	.	+	.		10	4.66904114555629e-38	1.74516424704661e-36
ENSG00000067221.32	ENSG00000067221	chr15	dexseq_prepare_annotation2.py	exon	.	-	.	STOML1	19	4.977562793401e-38	1.85548019505623e-36
ENSG00000005471.46	ENSG00000005471	chr7	dexseq_prepare_annotation2.py	exon	.	-	.	ABCB4	20	5.30042394393231e-38	1.97053562548282e-36
ENSG00000145012.45	ENSG00000145012	chr3	dexseq_prepare_annotation2.py	exon	.	+	.	LPP	22	5.34371090922084e-38	1.98131655556592e-36
ENSG00000086102.29	ENSG00000086102	chr9	dexseq_prepare_annotation2.py	exon	.	+	.	NFX1	8	6.28126669602712e-38	2.32272867396821e-36
ENSG00000052749.32	ENSG00000052749	chr10	dexseq_prepare_annotation2.py	exon	.	-	.	RRP12	10	6.91539961783619e-38	2.5504214494823e-36
ENSG00000166669.43	ENSG00000166669	chr16	dexseq_prepare_annotation2.py	exon	.	+	.	ATF7IP2	21	7.04822709334528e-38	2.59251366322066e-36
ENSG00000042317.54	ENSG00000042317	chr14	dexseq_prepare_annotation2.py	exon	.	+	.	SPATA7	23	7.44951623004804e-38	2.73286882439355e-36
ENSG00000123200.31	ENSG00000123200	chr13	dexseq_prepare_annotation2.py	exon	.	-	.	ZC3H13	6	7.75261493407574e-38	2.83655702614323e-36
ENSG00000072609.ENSG00000196458.ENSG00000090615.125	ENSG00000072609+ENSG00000196458+ENSG00000090615	chr12	dexseq_prepare_annotation2.py	exon	.	-	.		13	7.92177442583875e-38	2.890822262187e-36
ENSG00000233429.13	ENSG00000233429	chr7	dexseq_prepare_annotation2.py	exon	.	+	.	HOTAIRM1	8	8.01667956864374e-38	2.91558722721711e-36
ENSG00000150593.ENSG00000265827.35	ENSG00000150593+ENSG00000265827	chr10	dexseq_prepare_annotation2.py	exon	.	+	.		27	8.03168905168339e-38	2.91558722721711e-36
ENSG00000212290.ENSG00000129636.42	ENSG00000212290+ENSG00000129636	chr16	dexseq_prepare_annotation2.py	exon	.	-	.		12	8.37646103919622e-38	3.03280379191995e-36
ENSG00000150556.33	ENSG00000150556	chr2	dexseq_prepare_annotation2.py	exon	.	+	.	LYPD6B	13	8.57533403238425e-38	3.09672283924668e-36
ENSG00000127314.71	ENSG00000127314	chr12	dexseq_prepare_annotation2.py	exon	.	+	.	RAP1B	44	1.1640033656585e-37	4.19252848612634e-36
ENSG00000080815.63	ENSG00000080815	chr14	dexseq_prepare_annotation2.py	exon	.	+	.	PSEN1	21	1.22420241660132e-37	4.39793132409598e-36
ENSG00000257207.ENSG00000184115.ENSG00000256671.ENSG00000230596.ENSG00000273471.42	ENSG00000257207+ENSG00000184115+ENSG00000256671+ENSG00000230596+ENSG00000273471	chr2	dexseq_prepare_annotation2.py	exon	.	-	.		18	1.30899804203824e-37	4.69040719610964e-36
ENSG00000168615.34	ENSG00000168615	chr8	dexseq_prepare_annotation2.py	exon	.	+	.	ADAM9	24	1.36019218116346e-37	4.86128478767879e-36
ENSG00000148120.64	ENSG00000148120	chr9	dexseq_prepare_annotation2.py	exon	.	+	.	C9orf3	36	1.50688951091402e-37	5.37173183749222e-36
ENSG00000178149.44	ENSG00000178149	chr3	dexseq_prepare_annotation2.py	exon	.	-	.	DALRD3	26	1.60023949935078e-37	5.68987721474288e-36
ENSG00000204790.57	ENSG00000204790	chr9	dexseq_prepare_annotation2.py	exon	.	-	.	CBWD6	29	1.62828242268924e-37	5.77478065356308e-36
ENSG00000089053.70	ENSG00000089053	chr12	dexseq_prepare_annotation2.py	exon	.	-	.	ANAPC5	30	1.69114640546461e-37	5.98243040933105e-36
ENSG00000129933.56	ENSG00000129933	chr19	dexseq_prepare_annotation2.py	exon	.	+	.	MAU2	27	1.70739066976896e-37	6.02452580602701e-36
ENSG00000116731.35	ENSG00000116731	chr1	dexseq_prepare_annotation2.py	exon	.	+	.	PRDM2	18	1.72522502987934e-37	6.07200393130375e-36
ENSG00000077616.26	ENSG00000077616	chr11	dexseq_prepare_annotation2.py	exon	.	+	.	NAALAD2	16	1.77145666420515e-37	6.21893406646401e-36
ENSG00000079337.70	ENSG00000079337	chr12	dexseq_prepare_annotation2.py	exon	.	-	.	RAPGEF3	23	1.97129405291984e-37	6.90301379591905e-36
ENSG00000164946.50	ENSG00000164946	chr9	dexseq_prepare_annotation2.py	exon	.	-	.	FREM1	22	1.98595483113024e-37	6.93683517463049e-36
ENSG00000162434.34	ENSG00000162434	chr1	dexseq_prepare_annotation2.py	exon	.	-	.	JAK1	26	2.02798084203428e-37	7.06583174283652e-36
ENSG00000163322.20	ENSG00000163322	chr4	dexseq_prepare_annotation2.py	exon	.	-	.	FAM175A	13	2.45421106717996e-37	8.52945986681314e-36
ENSG00000182230.62	ENSG00000182230	chr5	dexseq_prepare_annotation2.py	exon	.	+	.	FAM153B	25	2.57879089424798e-37	8.94002333263417e-36
ENSG00000085760.40	ENSG00000085760	chr2	dexseq_prepare_annotation2.py	exon	.	-	.	MTIF2	24	2.63584024464821e-37	9.11501163903659e-36
ENSG00000221267.ENSG00000204356.41	ENSG00000221267+ENSG00000204356	chr6	dexseq_prepare_annotation2.py	exon	.	-	.		19	2.81549252842506e-37	9.71204848051502e-36
ENSG00000198887.27	ENSG00000198887	chr9	dexseq_prepare_annotation2.py	exon	.	+	.	SMC5	17	2.91301115444877e-37	1.00235051312013e-35
ENSG00000112655.56	ENSG00000112655	chr6	dexseq_prepare_annotation2.py	exon	.	+	.	PTK7	30	3.32708805862121e-37	1.14199827002229e-35
ENSG00000170074.75	ENSG00000170074	chr5	dexseq_prepare_annotation2.py	exon	.	-	.	FAM153A	15	4.11309947533698e-37	1.40830494875303e-35
ENSG00000228113.20	ENSG00000228113	chr7	dexseq_prepare_annotation2.py	exon	.	+	.	AC003991.3	13	5.37643658099806e-37	1.83203249830983e-35
ENSG00000061273.54	ENSG00000061273	chr12	dexseq_prepare_annotation2.py	exon	.	-	.	HDAC7	25	5.37706228320547e-37	1.83203249830983e-35
ENSG00000188676.17	ENSG00000188676	chr8	dexseq_prepare_annotation2.py	exon	.	+	.	IDO2	13	7.07691838895409e-37	2.40528498283398e-35
ENSG00000067225.62	ENSG00000067225	chr15	dexseq_prepare_annotation2.py	exon	.	-	.	PKM	39	7.59100639773909e-37	2.57370380727257e-35
ENSG00000091128.48	ENSG00000091128	chr7	dexseq_prepare_annotation2.py	exon	.	-	.	LAMB4	29	8.80315022361402e-37	2.97739717441111e-35
ENSG00000149806.ENSG00000162298.74	ENSG00000149806+ENSG00000162298	chr11	dexseq_prepare_annotation2.py	exon	.	-	.		56	1.03781804448235e-36	3.50156273061723e-35
ENSG00000082126.39	ENSG00000082126	chr2	dexseq_prepare_annotation2.py	exon	.	-	.	MPP4	25	1.15028980498757e-36	3.87161862275793e-35
ENSG00000174485.45	ENSG00000174485	chr15	dexseq_prepare_annotation2.py	exon	.	-	.	DENND4A	15	1.35833402522575e-36	4.56077915927494e-35
ENSG00000068400.37	ENSG00000068400	chrX	dexseq_prepare_annotation2.py	exon	.	-	.	GRIPAP1	23	1.5485902723948e-36	5.18702930127987e-35
ENSG00000141524.ENSG00000204282.55	ENSG00000141524+ENSG00000204282	chr17	dexseq_prepare_annotation2.py	exon	.	-	.		25	1.56156350889931e-36	5.21787980190523e-35
ENSG00000196482.50	ENSG00000196482	chr1	dexseq_prepare_annotation2.py	exon	.	-	.	ESRRG	12	1.71782539595165e-36	5.72622229943787e-35
ENSG00000132142.102	ENSG00000132142	chr17	dexseq_prepare_annotation2.py	exon	.	-	.	ACACA	73	2.08216461772025e-36	6.92407116401121e-35
ENSG00000103657.110	ENSG00000103657	chr15	dexseq_prepare_annotation2.py	exon	.	-	.	HERC1	45	2.50901562622095e-36	8.32356930354209e-35
ENSG00000065357.135	ENSG00000065357	chr12	dexseq_prepare_annotation2.py	exon	.	+	.	DGKA	28	2.6625273307144e-36	8.80055556839794e-35
ENSG00000064201.43	ENSG00000064201	chr11	dexseq_prepare_annotation2.py	exon	.	+	.	TSPAN32	16	2.6654888142548e-36	8.80055556839794e-35
ENSG00000012232.43	ENSG00000012232	chr8	dexseq_prepare_annotation2.py	exon	.	+	.	EXTL3	30	3.3587158204941e-36	1.10630195446061e-34
ENSG00000155827.31	ENSG00000155827	chr9	dexseq_prepare_annotation2.py	exon	.	+	.	RNF20	24	3.37013686410197e-36	1.10743336242896e-34
ENSG00000231817.22	ENSG00000231817	chr13	dexseq_prepare_annotation2.py	exon	.	-	.	RP11-189B4.6	12	3.59479007435306e-36	1.17846226858283e-34
ENSG00000004399.59	ENSG00000004399	chr3	dexseq_prepare_annotation2.py	exon	.	-	.	PLXND1	15	3.83935706658105e-36	1.25566897269527e-34
ENSG00000135723.48	ENSG00000135723	chr16	dexseq_prepare_annotation2.py	exon	.	-	.	FHOD1	27	5.97169798220554e-36	1.9484596686881e-34
ENSG00000119403.40	ENSG00000119403	chr9	dexseq_prepare_annotation2.py	exon	.	-	.	PHF19	30	6.34990015014893e-36	2.06699683995576e-34
ENSG00000104915.30	ENSG00000104915	chr19	dexseq_prepare_annotation2.py	exon	.	-	.	STX10	21	7.43586038837108e-36	2.41482613596117e-34
ENSG00000140992.57	ENSG00000140992	chr16	dexseq_prepare_annotation2.py	exon	.	+	.	PDPK1	20	9.33112481279399e-36	3.02324083595828e-34
ENSG00000175203.70	ENSG00000175203	chr12	dexseq_prepare_annotation2.py	exon	.	-	.	DCTN2	26	9.99101245761876e-36	3.22949579836362e-34
ENSG00000155816.25	ENSG00000155816	chr1	dexseq_prepare_annotation2.py	exon	.	+	.	FMN2	20	1.19067784048943e-35	3.83979758466673e-34
ENSG00000147606.ENSG00000214954.59	ENSG00000147606+ENSG00000214954	chr8	dexseq_prepare_annotation2.py	exon	.	+	.		14	1.20764967216171e-35	3.88549373639592e-34
ENSG00000204661.20	ENSG00000204661	chr5	dexseq_prepare_annotation2.py	exon	.	-	.	C5orf60	16	1.28807116957597e-35	4.13464882141435e-34
ENSG00000105669.ENSG00000051128.ENSG00000268193.65	ENSG00000105669+ENSG00000051128+ENSG00000268193	chr19	dexseq_prepare_annotation2.py	exon	.	-	.		32	1.31759234274987e-35	4.21964272907907e-34
ENSG00000257225.ENSG00000134283.54	ENSG00000257225+ENSG00000134283	chr12	dexseq_prepare_annotation2.py	exon	.	+	.		15	1.54127458357993e-35	4.92462088721264e-34
ENSG00000231890.41	ENSG00000231890	chr2	dexseq_prepare_annotation2.py	exon	.	+	.	AC093391.2	27	1.57526317908552e-35	5.02164931135148e-34
ENSG00000167107.67	ENSG00000167107	chr17	dexseq_prepare_annotation2.py	exon	.	+	.	ACSF2	27	1.6342921434241e-35	5.19787365891332e-34
ENSG00000133226.69	ENSG00000133226	chr1	dexseq_prepare_annotation2.py	exon	.	+	.	SRRM1	34	1.69020217681834e-35	5.36339441325855e-34
ENSG00000184779.29	ENSG00000184779	chr15	dexseq_prepare_annotation2.py	exon	.	-	.	RPS17	13	1.83771660314153e-35	5.81817719994602e-34
ENSG00000151376.37	ENSG00000151376	chr11	dexseq_prepare_annotation2.py	exon	.	-	.	ME3	24	1.98288712955183e-35	6.26348424270961e-34
ENSG00000240758.ENSG00000272601.ENSG00000135245.ENSG00000273184.ENSG00000165055.39	ENSG00000240758+ENSG00000272601+ENSG00000135245+ENSG00000273184+ENSG00000165055	chr7	dexseq_prepare_annotation2.py	exon	.	+	.		33	2.13336459670461e-35	6.72349246875063e-34
ENSG00000174442.42	ENSG00000174442	chr15	dexseq_prepare_annotation2.py	exon	.	+	.	ZWILCH	26	2.19832355840642e-35	6.91250630032241e-34
ENSG00000230768.18	ENSG00000230768	chr1	dexseq_prepare_annotation2.py	exon	.	-	.	RP11-251P6.1	6	2.4821949256229e-35	7.78746539222009e-34
ENSG00000178038.54	ENSG00000178038	chr3	dexseq_prepare_annotation2.py	exon	.	-	.	ALS2CL	9	3.18832786841792e-35	9.98025791226892e-34
ENSG00000213599.ENSG00000261052.ENSG00000132207.45	ENSG00000213599+ENSG00000261052+ENSG00000132207	chr16	dexseq_prepare_annotation2.py	exon	.	+	.		10	3.39809401027651e-35	1.06028339174349e-33
ENSG00000151575.28	ENSG00000151575	chr15	dexseq_prepare_annotation2.py	exon	.	+	.	TEX9	27	3.40830217560642e-35	1.06028339174349e-33
ENSG00000163810.23	ENSG00000163810	chr3	dexseq_prepare_annotation2.py	exon	.	+	.	TGM4	19	3.41015643410684e-35	1.06028339174349e-33
ENSG00000221177.ENSG00000259328.19	ENSG00000221177+ENSG00000259328	chr15	dexseq_prepare_annotation2.py	exon	.	+	.		13	3.49722284271518e-35	1.08492145771659e-33
ENSG00000115361.16	ENSG00000115361	chr2	dexseq_prepare_annotation2.py	exon	.	-	.	ACADL	12	4.06020266405311e-35	1.25675960585769e-33
ENSG00000228192.11	ENSG00000228192	chr1	dexseq_prepare_annotation2.py	exon	.	-	.	RP11-342M1.3	10	4.32113513259956e-35	1.33454745843559e-33
ENSG00000090659.24	ENSG00000090659	chr19	dexseq_prepare_annotation2.py	exon	.	-	.	CD209	9	4.73966690466522e-35	1.46055468815539e-33
ENSG00000236943.54	ENSG00000236943	chr1	dexseq_prepare_annotation2.py	exon	.	-	.	RP11-640M9.1	22	5.06543066276576e-35	1.55747953438077e-33
ENSG00000137337.35	ENSG00000137337	chr6	dexseq_prepare_annotation2.py	exon	.	-	.	MDC1	19	5.11019802585128e-35	1.56776805363893e-33
ENSG00000240731.ENSG00000127054.120	ENSG00000240731+ENSG00000127054	chr1	dexseq_prepare_annotation2.py	exon	.	-	.		35	6.64196781785043e-35	2.03320458565412e-33
ENSG00000197905.28	ENSG00000197905	chr12	dexseq_prepare_annotation2.py	exon	.	+	.	TEAD4	22	7.19477580929044e-35	2.19530853976243e-33
ENSG00000223646.7	ENSG00000223646	chr7	dexseq_prepare_annotation2.py	exon	.	+	.	AC002463.3	7	7.20318299265815e-35	2.19530853976243e-33
ENSG00000189079.37	ENSG00000189079	chr12	dexseq_prepare_annotation2.py	exon	.	+	.	ARID2	29	7.64147230540815e-35	2.3237784311205e-33
ENSG00000092978.8	ENSG00000092978	chr1	dexseq_prepare_annotation2.py	exon	.	-	.	GPATCH2	8	8.04992010873546e-35	2.44263111920864e-33
ENSG00000003436.32	ENSG00000003436	chr2	dexseq_prepare_annotation2.py	exon	.	-	.	TFPI	24	8.52168268611688e-35	2.58013479930967e-33
ENSG00000230782.6	ENSG00000230782	chr9	dexseq_prepare_annotation2.py	exon	.	-	.	RP11-508N12.2	4	9.44595012885231e-35	2.85374706833976e-33
ENSG00000221297.ENSG00000167110.55	ENSG00000221297+ENSG00000167110	chr9	dexseq_prepare_annotation2.py	exon	.	-	.		19	9.47362641573073e-35	2.85588646754213e-33
ENSG00000009413.54	ENSG00000009413	chr6	dexseq_prepare_annotation2.py	exon	.	-	.	REV3L	17	9.95310923533636e-35	2.99392116629955e-33
ENSG00000141086.ENSG00000205220.ENSG00000261884.54	ENSG00000141086+ENSG00000205220+ENSG00000261884	chr16	dexseq_prepare_annotation2.py	exon	.	-	.		38	1.04998228410049e-34	3.15153773455011e-33
ENSG00000142449.74	ENSG00000142449	chr19	dexseq_prepare_annotation2.py	exon	.	-	.	FBN3	27	1.08471029752356e-34	3.24874248288536e-33
ENSG00000174233.40	ENSG00000174233	chr12	dexseq_prepare_annotation2.py	exon	.	-	.	ADCY6	27	1.11394289514538e-34	3.32910476874591e-33
ENSG00000139998.19	ENSG00000139998	chr14	dexseq_prepare_annotation2.py	exon	.	-	.	RAB15	8	1.16858313587109e-34	3.48450249370968e-33
ENSG00000175701.12	ENSG00000175701	chr2	dexseq_prepare_annotation2.py	exon	.	-	.	LINC00116	10	1.17096571866208e-34	3.48450249370968e-33
ENSG00000130702.ENSG00000265329.94	ENSG00000130702+ENSG00000265329	chr20	dexseq_prepare_annotation2.py	exon	.	-	.		22	1.20417328937899e-34	3.57564689589259e-33
ENSG00000021300.50	ENSG00000021300	chr11	dexseq_prepare_annotation2.py	exon	.	+	.	PLEKHB1	19	1.30273629497568e-34	3.86005218000593e-33
ENSG00000140983.87	ENSG00000140983	chr16	dexseq_prepare_annotation2.py	exon	.	+	.	RHOT2	63	1.33647895073059e-34	3.95158925581687e-33
ENSG00000070182.48	ENSG00000070182	chr14	dexseq_prepare_annotation2.py	exon	.	-	.	SPTB	26	1.67779730518079e-34	4.95021600658342e-33
ENSG00000145703.72	ENSG00000145703	chr5	dexseq_prepare_annotation2.py	exon	.	+	.	IQGAP2	45	1.80621123181199e-34	5.31777731455135e-33
ENSG00000154727.11	ENSG00000154727	chr21	dexseq_prepare_annotation2.py	exon	.	+	.	GABPA	4	2.12296031198836e-34	6.23709547592005e-33
ENSG00000066813.59	ENSG00000066813	chr16	dexseq_prepare_annotation2.py	exon	.	-	.	ACSM2B	23	2.17466906456022e-34	6.3755044224644e-33
ENSG00000037042.16	ENSG00000037042	chr17	dexseq_prepare_annotation2.py	exon	.	+	.	TUBG2	13	2.42274570927092e-34	7.08780901908434e-33
ENSG00000175166.68	ENSG00000175166	chr3	dexseq_prepare_annotation2.py	exon	.	+	.	PSMD2	48	2.43241913574889e-34	7.10112761166945e-33
ENSG00000133318.31	ENSG00000133318	chr11	dexseq_prepare_annotation2.py	exon	.	+	.	RTN3	25	2.63240370037868e-34	7.66881136830906e-33
ENSG00000155066.38	ENSG00000155066	chr2	dexseq_prepare_annotation2.py	exon	.	+	.	PROM2	10	2.71510911760506e-34	7.89316942009002e-33
ENSG00000092607.11	ENSG00000092607	chr1	dexseq_prepare_annotation2.py	exon	.	-	.	TBX15	10	2.79634373526277e-34	8.11232187801022e-33
ENSG00000226926.11	ENSG00000226926	chr5	dexseq_prepare_annotation2.py	exon	.	-	.	AC010423.1	8	2.89581541749908e-34	8.38335540594149e-33
ENSG00000126581.56	ENSG00000126581	chr17	dexseq_prepare_annotation2.py	exon	.	-	.	BECN1	30	3.40431365855494e-34	9.83492031316277e-33
ENSG00000213886.ENSG00000204681.52	ENSG00000213886+ENSG00000204681	chr6	dexseq_prepare_annotation2.py	exon	.	-	.		11	3.77168448567514e-34	1.0873586021384e-32
ENSG00000136830.30	ENSG00000136830	chr9	dexseq_prepare_annotation2.py	exon	.	-	.	FAM129B	21	4.20442334203012e-34	1.20960038348406e-32
ENSG00000157483.43	ENSG00000157483	chr15	dexseq_prepare_annotation2.py	exon	.	-	.	MYO1E	28	4.41760912066953e-34	1.26830198087628e-32
ENSG00000069248.35	ENSG00000069248	chr1	dexseq_prepare_annotation2.py	exon	.	-	.	NUP133	15	4.77490399841305e-34	1.36804945756186e-32
ENSG00000197013.ENSG00000269237.ENSG00000196268.ENSG00000268658.50	ENSG00000197013+ENSG00000269237+ENSG00000196268+ENSG00000268658	chr19	dexseq_prepare_annotation2.py	exon	.	+	.		27	4.80007074485891e-34	1.37242435090636e-32
ENSG00000196337.ENSG00000225950.26	ENSG00000196337+ENSG00000225950	chr19	dexseq_prepare_annotation2.py	exon	.	-	.		12	5.23856950321955e-34	1.49471694035279e-32
ENSG00000227001.14	ENSG00000227001	chr1	dexseq_prepare_annotation2.py	exon	.	-	.	NBPF2P	10	5.81079253413651e-34	1.65458439570577e-32
ENSG00000189143.12	ENSG00000189143	chr7	dexseq_prepare_annotation2.py	exon	.	+	.	CLDN4	9	6.44783443576684e-34	1.83221557624547e-32
ENSG00000160218.46	ENSG00000160218	chr21	dexseq_prepare_annotation2.py	exon	.	+	.	TRAPPC10	30	6.48769490055812e-34	1.83977229419304e-32
ENSG00000113569.48	ENSG00000113569	chr5	dexseq_prepare_annotation2.py	exon	.	-	.	NUP155	28	6.58857411844969e-34	1.86456647552126e-32
ENSG00000164076.33	ENSG00000164076	chr3	dexseq_prepare_annotation2.py	exon	.	-	.	CAMKV	15	6.77284029707609e-34	1.91281010997055e-32
ENSG00000147050.47	ENSG00000147050	chrX	dexseq_prepare_annotation2.py	exon	.	+	.	KDM6A	21	7.16052193633463e-34	2.01819019697464e-32
ENSG00000113494.36	ENSG00000113494	chr5	dexseq_prepare_annotation2.py	exon	.	-	.	PRLR	26	7.49366275685471e-34	2.1078016521157e-32
ENSG00000118454.17	ENSG00000118454	chr1	dexseq_prepare_annotation2.py	exon	.	-	.	ANKRD13C	16	7.52247865158241e-34	2.11162371379541e-32
ENSG00000164934.20	ENSG00000164934	chr8	dexseq_prepare_annotation2.py	exon	.	+	.	DCAF13	14	8.46301308627973e-34	2.3708404538877e-32
ENSG00000136051.55	ENSG00000136051	chr12	dexseq_prepare_annotation2.py	exon	.	+	.	KIAA1033	53	8.80437542574709e-34	2.46149746025877e-32
ENSG00000265148.25	ENSG00000265148	chr17	dexseq_prepare_annotation2.py	exon	.	+	.	BZRAP1-AS1	11	9.24484076118225e-34	2.57944078139465e-32
ENSG00000133612.70	ENSG00000133612	chr7	dexseq_prepare_annotation2.py	exon	.	+	.	AGAP3	48	9.31100979611357e-34	2.59268620166078e-32
ENSG00000013374.39	ENSG00000013374	chr7	dexseq_prepare_annotation2.py	exon	.	+	.	NUB1	17	1.03173814542844e-33	2.86715688630384e-32
ENSG00000100239.29	ENSG00000100239	chr22	dexseq_prepare_annotation2.py	exon	.	+	.	PPP6R2	17	1.03421072112503e-33	2.86828001396815e-32
ENSG00000132953.26	ENSG00000132953	chr13	dexseq_prepare_annotation2.py	exon	.	-	.	XPO4	18	1.05304125694822e-33	2.91467527147724e-32
ENSG00000006283.51	ENSG00000006283	chr17	dexseq_prepare_annotation2.py	exon	.	+	.	CACNA1G	22	1.06890721795222e-33	2.9526964922995e-32
ENSG00000088340.37	ENSG00000088340	chr20	dexseq_prepare_annotation2.py	exon	.	-	.	FER1L4	15	1.08419367995033e-33	2.98896893834418e-32
ENSG00000143226.ENSG00000244682.ENSG00000273112.ENSG00000072694.80	ENSG00000143226+ENSG00000244682+ENSG00000273112+ENSG00000072694	chr1	dexseq_prepare_annotation2.py	exon	.	+	.		41	1.47820384243756e-33	4.06711362759557e-32
ENSG00000136531.8	ENSG00000136531	chr2	dexseq_prepare_annotation2.py	exon	.	+	.	SCN2A	7	1.5467793642e-33	4.24736424621018e-32
ENSG00000157851.22	ENSG00000157851	chr2	dexseq_prepare_annotation2.py	exon	.	+	.	DPYSL5	12	1.57376993193245e-33	4.31293826998168e-32
ENSG00000121940.ENSG00000162641.28	ENSG00000121940+ENSG00000162641	chr1	dexseq_prepare_annotation2.py	exon	.	-	.		13	1.64073035813022e-33	4.48757551798655e-32
ENSG00000156171.34	ENSG00000156171	chr1	dexseq_prepare_annotation2.py	exon	.	-	.	DRAM2	20	1.95567690958681e-33	5.33845899709453e-32
ENSG00000167261.30	ENSG00000167261	chr16	dexseq_prepare_annotation2.py	exon	.	-	.	DPEP2	21	2.21364802785248e-33	6.03077744641067e-32
ENSG00000136279.ENSG00000239775.64	ENSG00000136279+ENSG00000239775	chr7	dexseq_prepare_annotation2.py	exon	.	+	.		28	2.27417177902145e-33	6.18351765876284e-32
ENSG00000175061.68	ENSG00000175061	chr17	dexseq_prepare_annotation2.py	exon	.	+	.	FAM211A-AS1	35	2.34326137413256e-33	6.35890518103644e-32
ENSG00000134376.34	ENSG00000134376	chr1	dexseq_prepare_annotation2.py	exon	.	+	.	CRB1	30	2.34923071119712e-33	6.3626527875333e-32
ENSG00000115204.29	ENSG00000115204	chr2	dexseq_prepare_annotation2.py	exon	.	-	.	MPV17	23	2.50807625458852e-33	6.77962834744229e-32
ENSG00000252974.ENSG00000139116.68	ENSG00000252974+ENSG00000139116	chr12	dexseq_prepare_annotation2.py	exon	.	-	.		38	2.56964636032678e-33	6.93254592969873e-32
ENSG00000148824.ENSG00000148832.ENSG00000254536.53	ENSG00000148824+ENSG00000148832+ENSG00000254536	chr10	dexseq_prepare_annotation2.py	exon	.	+	.		46	2.81468028600169e-33	7.57886825747289e-32
ENSG00000174353.22	ENSG00000174353	chr7	dexseq_prepare_annotation2.py	exon	.	-	.	STAG3L3	15	2.94552162312766e-33	7.91580394339367e-32
ENSG00000130940.38	ENSG00000130940	chr1	dexseq_prepare_annotation2.py	exon	.	-	.	CASZ1	26	3.03277917641027e-33	8.13453555885517e-32
ENSG00000170448.33	ENSG00000170448	chr4	dexseq_prepare_annotation2.py	exon	.	-	.	NFXL1	27	3.60311644773298e-33	9.64564011210681e-32
ENSG00000158321.48	ENSG00000158321	chr7	dexseq_prepare_annotation2.py	exon	.	+	.	AUTS2	25	3.83392883663178e-33	1.02437555255439e-31
ENSG00000177830.74	ENSG00000177830	chr11	dexseq_prepare_annotation2.py	exon	.	-	.	CHID1	47	4.00127760709995e-33	1.06703301110875e-31
ENSG00000198589.82	ENSG00000198589	chr4	dexseq_prepare_annotation2.py	exon	.	-	.	LRBA	23	4.05587507037346e-33	1.07951669099556e-31
ENSG00000266009.ENSG00000264660.ENSG00000233098.ENSG00000244456.55	ENSG00000266009+ENSG00000264660+ENSG00000233098+ENSG00000244456	chr17	dexseq_prepare_annotation2.py	exon	.	+	.		39	4.87589558173583e-33	1.29528819984542e-31
ENSG00000158023.ENSG00000256950.ENSG00000110801.51	ENSG00000158023+ENSG00000256950+ENSG00000110801	chr12	dexseq_prepare_annotation2.py	exon	.	+	.		38	6.34842749407339e-33	1.68324367228137e-31
ENSG00000133313.74	ENSG00000133313	chr18	dexseq_prepare_annotation2.py	exon	.	+	.	CNDP2	33	8.06428150615857e-33	2.13411052759353e-31
ENSG00000103316.33	ENSG00000103316	chr16	dexseq_prepare_annotation2.py	exon	.	-	.	CRYM	21	8.18303232313115e-33	2.16141160428304e-31
ENSG00000123552.45	ENSG00000123552	chr6	dexseq_prepare_annotation2.py	exon	.	-	.	USP45	28	9.52373566370443e-33	2.51075365871843e-31
ENSG00000166589.35	ENSG00000166589	chr16	dexseq_prepare_annotation2.py	exon	.	-	.	CDH16	19	1.00065465392254e-32	2.63303189486601e-31
ENSG00000101558.23	ENSG00000101558	chr18	dexseq_prepare_annotation2.py	exon	.	+	.	VAPA	15	1.09295581882626e-32	2.87045801887572e-31
ENSG00000148950.29	ENSG00000148950	chr11	dexseq_prepare_annotation2.py	exon	.	-	.	IMMP1L	20	1.15800325146156e-32	3.03554462911482e-31
ENSG00000164924.55	ENSG00000164924	chr8	dexseq_prepare_annotation2.py	exon	.	-	.	YWHAZ	37	1.22833578166889e-32	3.21383628007595e-31
ENSG00000158636.50	ENSG00000158636	chr11	dexseq_prepare_annotation2.py	exon	.	+	.	C11orf30	10	1.4634586798409e-32	3.82180442812689e-31
ENSG00000270179.ENSG00000149292.64	ENSG00000270179+ENSG00000149292	chr11	dexseq_prepare_annotation2.py	exon	.	+	.		24	1.54665968729849e-32	4.03149057965567e-31
ENSG00000237276.20	ENSG00000237276	chr1	dexseq_prepare_annotation2.py	exon	.	-	.	ANO7P1	12	1.73720883414199e-32	4.51967634203508e-31
ENSG00000233404.ENSG00000071054.63	ENSG00000233404+ENSG00000071054	chr2	dexseq_prepare_annotation2.py	exon	.	+	.		52	1.97039265128769e-32	5.11674810775401e-31
ENSG00000113649.35	ENSG00000113649	chr5	dexseq_prepare_annotation2.py	exon	.	+	.	TCERG1	32	2.05345959150649e-32	5.32249049634027e-31
ENSG00000259673.16	ENSG00000259673	chr15	dexseq_prepare_annotation2.py	exon	.	-	.	IQCH-AS1	6	2.09798208768444e-32	5.4277458227463e-31
ENSG00000125755.65	ENSG00000125755	chr19	dexseq_prepare_annotation2.py	exon	.	-	.	SYMPK	32	2.10533071432652e-32	5.43661471425808e-31
ENSG00000129680.32	ENSG00000129680	chrX	dexseq_prepare_annotation2.py	exon	.	-	.	MAP7D3	15	2.37533413315526e-32	6.12244580380371e-31
ENSG00000081760.42	ENSG00000081760	chr12	dexseq_prepare_annotation2.py	exon	.	+	.	AACS	24	2.39831694101472e-32	6.17021540279242e-31
ENSG00000166387.82	ENSG00000166387	chr11	dexseq_prepare_annotation2.py	exon	.	+	.	PPFIBP2	64	2.4400365925822e-32	6.26592359802543e-31
ENSG00000183185.11	ENSG00000183185	chr3	dexseq_prepare_annotation2.py	exon	.	-	.	GABRR3	11	2.62971121457695e-32	6.74051856054317e-31
ENSG00000223685.9	ENSG00000223685	chr13	dexseq_prepare_annotation2.py	exon	.	-	.	LINC00571	9	2.71486610289909e-32	6.94594986142098e-31
ENSG00000104979.ENSG00000037757.32	ENSG00000104979+ENSG00000037757	chr19	dexseq_prepare_annotation2.py	exon	.	+	.		13	2.84387473745262e-32	7.26261712417228e-31
ENSG00000023287.48	ENSG00000023287	chr8	dexseq_prepare_annotation2.py	exon	.	-	.	RB1CC1	18	2.89711046823115e-32	7.38496890863259e-31
ENSG00000152042.ENSG00000232637.26	ENSG00000152042+ENSG00000232637	chr1	dexseq_prepare_annotation2.py	exon	.	-	.		11	2.94041517442918e-32	7.48160316033201e-31
ENSG00000179818.ENSG00000244617.128	ENSG00000179818+ENSG00000244617	chr2	dexseq_prepare_annotation2.py	exon	.	-	.		63	3.10397390865313e-32	7.88329783723313e-31
ENSG00000268093.ENSG00000063177.49	ENSG00000268093+ENSG00000063177	chr19	dexseq_prepare_annotation2.py	exon	.	-	.		11	3.33602412095553e-32	8.45715657866369e-31
ENSG00000265381.ENSG00000162734.13	ENSG00000265381+ENSG00000162734	chr1	dexseq_prepare_annotation2.py	exon	.	+	.		9	4.0803265577081e-32	1.0325162112361e-30
ENSG00000259522.ENSG00000260669.ENSG00000213920.ENSG00000254505.ENSG00000129559.ENSG00000254692.ENSG00000100926.ENSG00000255526.ENSG00000196497.205	ENSG00000259522+ENSG00000260669+ENSG00000213920+ENSG00000254505+ENSG00000129559+ENSG00000254692+ENSG00000100926+ENSG00000255526+ENSG00000196497	chr14	dexseq_prepare_annotation2.py	exon	.	-	.		41	4.35521543695174e-32	1.10006871519508e-30
ENSG00000081803.44	ENSG00000081803	chr7	dexseq_prepare_annotation2.py	exon	.	-	.	CADPS2	19	4.55193737724673e-32	1.14766755655055e-30
ENSG00000174744.17	ENSG00000174744	chr11	dexseq_prepare_annotation2.py	exon	.	-	.	BRMS1	8	5.58294569027058e-32	1.40505821936447e-30
ENSG00000100056.17	ENSG00000100056	chr22	dexseq_prepare_annotation2.py	exon	.	-	.	DGCR14	4	6.73667582872675e-32	1.69234571951003e-30
ENSG00000164116.27	ENSG00000164116	chr4	dexseq_prepare_annotation2.py	exon	.	+	.	GUCY1A3	16	7.07466648386077e-32	1.77403978538331e-30
ENSG00000226803.35	ENSG00000226803	chr6	dexseq_prepare_annotation2.py	exon	.	-	.	RP11-203B9.4	18	7.86330632263799e-32	1.96823950859244e-30
ENSG00000167210.66	ENSG00000167210	chr18	dexseq_prepare_annotation2.py	exon	.	-	.	LOXHD1	31	8.36155431334076e-32	2.08918330924498e-30
ENSG00000269755.ENSG00000268870.ENSG00000268744.ENSG00000180855.ENSG00000196826.ENSG00000269693.ENSG00000248406.ENSG00000242852.ENSG00000249709.ENSG00000188033.ENSG00000196466.66	ENSG00000269755+ENSG00000268870+ENSG00000268744+ENSG00000180855+ENSG00000196826+ENSG00000269693+ENSG00000248406+ENSG00000242852+ENSG00000249709+ENSG00000188033+ENSG00000196466	chr19	dexseq_prepare_annotation2.py	exon	.	-	.		36	9.96797508272402e-32	2.48607752647723e-30
ENSG00000215126.44	ENSG00000215126	chr9	dexseq_prepare_annotation2.py	exon	.	+	.	CBWD7	17	1.03552663581928e-31	2.5780337269131e-30
ENSG00000141480.55	ENSG00000141480	chr17	dexseq_prepare_annotation2.py	exon	.	+	.	ARRB2	32	1.41539643492272e-31	3.5174376994755e-30
ENSG00000082805.63	ENSG00000082805	chr12	dexseq_prepare_annotation2.py	exon	.	+	.	ERC1	56	1.50589677748755e-31	3.73564769470838e-30
ENSG00000166183.34	ENSG00000166183	chr14	dexseq_prepare_annotation2.py	exon	.	+	.	ASPG	20	1.74079493471149e-31	4.31064345707933e-30
ENSG00000047188.39	ENSG00000047188	chr5	dexseq_prepare_annotation2.py	exon	.	+	.	YTHDC2	5	2.02207279184618e-31	4.99823233592354e-30
ENSG00000152767.79	ENSG00000152767	chr13	dexseq_prepare_annotation2.py	exon	.	+	.	FARP1	42	2.07528002781717e-31	5.12062422522076e-30
ENSG00000260498.4	ENSG00000260498	chr16	dexseq_prepare_annotation2.py	exon	.	-	.	RP4-536B24.4	5	2.14399595200001e-31	5.28078008283909e-30
ENSG00000106128.27	ENSG00000106128	chr7	dexseq_prepare_annotation2.py	exon	.	+	.	GHRHR	17	2.41341153326145e-31	5.93382583896039e-30
ENSG00000267618.ENSG00000185379.ENSG00000092871.40	ENSG00000267618+ENSG00000185379+ENSG00000092871	chr17	dexseq_prepare_annotation2.py	exon	.	-	.		17	2.47021756764723e-31	6.06274460363966e-30
ENSG00000151576.42	ENSG00000151576	chr3	dexseq_prepare_annotation2.py	exon	.	+	.	QTRTD1	35	2.47656609737039e-31	6.06758693855747e-30
ENSG00000214717.ENSG00000169084.29	ENSG00000214717+ENSG00000169084	chrX	dexseq_prepare_annotation2.py	exon	.	-	.		10	2.96897402366923e-31	7.26115745788733e-30
ENSG00000215021.ENSG00000238795.45	ENSG00000215021+ENSG00000238795	chr12	dexseq_prepare_annotation2.py	exon	.	-	.		25	3.50142489955388e-31	8.5482850496679e-30
ENSG00000141349.23	ENSG00000141349	chr17	dexseq_prepare_annotation2.py	exon	.	+	.	G6PC3	13	3.57643462331783e-31	8.71606659429671e-30
ENSG00000072952.52	ENSG00000072952	chr11	dexseq_prepare_annotation2.py	exon	.	-	.	MRVI1	17	3.58728750807904e-31	8.72717822360211e-30
ENSG00000170442.15	ENSG00000170442	chr12	dexseq_prepare_annotation2.py	exon	.	+	.	KRT86	15	3.61891445713457e-31	8.78870171227409e-30
ENSG00000141293.14	ENSG00000141293	chr17	dexseq_prepare_annotation2.py	exon	.	-	.	SKAP1	10	3.66935434469076e-31	8.89561830381586e-30
ENSG00000255243.ENSG00000134343.38	ENSG00000255243+ENSG00000134343	chr11	dexseq_prepare_annotation2.py	exon	.	+	.		37	4.59080003979506e-31	1.11100565710014e-29
ENSG00000041357.32	ENSG00000041357	chr15	dexseq_prepare_annotation2.py	exon	.	+	.	PSMA4	28	4.68815318036506e-31	1.13258920125649e-29
ENSG00000168003.67	ENSG00000168003	chr11	dexseq_prepare_annotation2.py	exon	.	+	.	SLC3A2	10	4.77420944413516e-31	1.15137325846647e-29
ENSG00000083845.26	ENSG00000083845	chr19	dexseq_prepare_annotation2.py	exon	.	+	.	RPS5	22	5.02835895789582e-31	1.2105599595337e-29
ENSG00000138074.58	ENSG00000138074	chr2	dexseq_prepare_annotation2.py	exon	.	-	.	SLC5A6	28	5.29301213680729e-31	1.27206584577308e-29
ENSG00000095627.28	ENSG00000095627	chr10	dexseq_prepare_annotation2.py	exon	.	+	.	TDRD1	16	5.56278935302823e-31	1.33458823457513e-29
ENSG00000155324.49	ENSG00000155324	chr5	dexseq_prepare_annotation2.py	exon	.	+	.	GRAMD3	25	5.83932932188124e-31	1.39851432999183e-29
ENSG00000175556.19	ENSG00000175556	chrX	dexseq_prepare_annotation2.py	exon	.	+	.	LONRF3	16	6.00415099959692e-31	1.43550968812777e-29
ENSG00000105245.30	ENSG00000105245	chr19	dexseq_prepare_annotation2.py	exon	.	-	.	NUMBL	22	6.50997594993691e-31	1.55376654901506e-29
ENSG00000215039.30	ENSG00000215039	chr12	dexseq_prepare_annotation2.py	exon	.	-	.	CD27-AS1	18	6.69933734923957e-31	1.59621496601212e-29
ENSG00000105248.8	ENSG00000105248	chr19	dexseq_prepare_annotation2.py	exon	.	+	.	CCDC94	7	7.01988649365248e-31	1.66972154386756e-29
ENSG00000174514.19	ENSG00000174514	chr1	dexseq_prepare_annotation2.py	exon	.	+	.	MFSD4	16	7.6649263973612e-31	1.82002627315424e-29
ENSG00000131966.46	ENSG00000131966	chr14	dexseq_prepare_annotation2.py	exon	.	+	.	ACTR10	13	7.94003334488911e-31	1.88212722040303e-29
ENSG00000256626.ENSG00000197992.16	ENSG00000256626+ENSG00000197992	chr12	dexseq_prepare_annotation2.py	exon	.	+	.		10	8.71510223247299e-31	2.06232632521677e-29
ENSG00000064393.20	ENSG00000064393	chr7	dexseq_prepare_annotation2.py	exon	.	-	.	HIPK2	7	9.2164375253398e-31	2.17724598234901e-29
ENSG00000068976.26	ENSG00000068976	chr11	dexseq_prepare_annotation2.py	exon	.	-	.	PYGM	15	9.33097354341124e-31	2.20055459398782e-29
ENSG00000173273.50	ENSG00000173273	chr8	dexseq_prepare_annotation2.py	exon	.	+	.	TNKS	28	9.93520756162942e-31	2.33907509774389e-29
ENSG00000134668.45	ENSG00000134668	chr1	dexseq_prepare_annotation2.py	exon	.	-	.	SPOCD1	27	1.03058691333304e-30	2.4222285978287e-29
ENSG00000145348.67	ENSG00000145348	chr4	dexseq_prepare_annotation2.py	exon	.	-	.	TBCK	38	1.0976923059409e-30	2.57558362207825e-29
ENSG00000013573.86	ENSG00000013573	chr12	dexseq_prepare_annotation2.py	exon	.	+	.	DDX11	30	1.13090762462709e-30	2.64903649167296e-29
ENSG00000140400.118	ENSG00000140400	chr15	dexseq_prepare_annotation2.py	exon	.	-	.	MAN2C1	31	1.15011641603008e-30	2.68948808450069e-29
ENSG00000253309.16	ENSG00000253309	chr13	dexseq_prepare_annotation2.py	exon	.	+	.	SERPINE3	8	1.15734735132045e-30	2.7018410304311e-29
ENSG00000075035.37	ENSG00000075035	chr12	dexseq_prepare_annotation2.py	exon	.	+	.	WSCD2	22	1.32015141180715e-30	3.07672934916467e-29
ENSG00000132702.12	ENSG00000132702	chr1	dexseq_prepare_annotation2.py	exon	.	+	.	HAPLN2	12	1.37091218087257e-30	3.18967100875166e-29
ENSG00000122674.29	ENSG00000122674	chr7	dexseq_prepare_annotation2.py	exon	.	+	.	CCZ1	26	1.39428092774261e-30	3.23860864740481e-29
ENSG00000263719.ENSG00000160551.31	ENSG00000263719+ENSG00000160551	chr17	dexseq_prepare_annotation2.py	exon	.	+	.		21	1.40191439782365e-30	3.25089413956865e-29
ENSG00000167759.14	ENSG00000167759	chr19	dexseq_prepare_annotation2.py	exon	.	-	.	KLK13	9	1.45024867235006e-30	3.35736199323511e-29
ENSG00000106266.27	ENSG00000106266	chr7	dexseq_prepare_annotation2.py	exon	.	-	.	SNX8	21	1.5147972644645e-30	3.5009489443882e-29
ENSG00000233436.5	ENSG00000233436	chr11	dexseq_prepare_annotation2.py	exon	.	-	.	BTBD18	5	1.52228318146944e-30	3.5123961526517e-29
ENSG00000160201.27	ENSG00000160201	chr21	dexseq_prepare_annotation2.py	exon	.	-	.	U2AF1	17	1.62709789209796e-30	3.74800107470472e-29
ENSG00000127616.74	ENSG00000127616	chr19	dexseq_prepare_annotation2.py	exon	.	+	.	SMARCA4	35	1.72347593752372e-30	3.96342302249444e-29
ENSG00000145388.17	ENSG00000145388	chr4	dexseq_prepare_annotation2.py	exon	.	+	.	METTL14	14	1.88948879284664e-30	4.3380034917888e-29
ENSG00000187240.105	ENSG00000187240	chr11	dexseq_prepare_annotation2.py	exon	.	+	.	DYNC2H1	35	2.02030907159554e-30	4.63068196625047e-29
ENSG00000162598.23	ENSG00000162598	chr1	dexseq_prepare_annotation2.py	exon	.	-	.	C1orf87	16	2.14257517303623e-30	4.90282011955337e-29
ENSG00000108469.42	ENSG00000108469	chr17	dexseq_prepare_annotation2.py	exon	.	-	.	RECQL5	5	2.26838687447767e-30	5.18216157963458e-29
ENSG00000174628.38	ENSG00000174628	chr16	dexseq_prepare_annotation2.py	exon	.	+	.	IQCK	30	2.29314740527623e-30	5.23011103107986e-29
ENSG00000142330.ENSG00000178623.54	ENSG00000142330+ENSG00000178623	chr2	dexseq_prepare_annotation2.py	exon	.	+	.		39	2.36211426841135e-30	5.37856133991137e-29
ENSG00000104450.29	ENSG00000104450	chr8	dexseq_prepare_annotation2.py	exon	.	+	.	SPAG1	23	2.53277061087579e-30	5.75769345262533e-29
ENSG00000263136.ENSG00000185928.ENSG00000013364.67	ENSG00000263136+ENSG00000185928+ENSG00000013364	chr16	dexseq_prepare_annotation2.py	exon	.	+	.		34	2.62116559864422e-30	5.9488876197053e-29
ENSG00000204843.ENSG00000188687.ENSG00000264324.144	ENSG00000204843+ENSG00000188687+ENSG00000264324	chr2	dexseq_prepare_annotation2.py	exon	.	-	.		41	2.68450180792496e-30	6.08267754419859e-29
ENSG00000196208.32	ENSG00000196208	chr2	dexseq_prepare_annotation2.py	exon	.	+	.	GREB1	24	2.70369314509597e-30	6.11616848989329e-29
ENSG00000234771.6	ENSG00000234771	chr9	dexseq_prepare_annotation2.py	exon	.	-	.	RP11-395P17.3	6	2.78527217920108e-30	6.29045102752139e-29
ENSG00000129353.52	ENSG00000129353	chr19	dexseq_prepare_annotation2.py	exon	.	+	.	SLC44A2	31	2.79961100593418e-30	6.30509762040262e-29
ENSG00000148481.22	ENSG00000148481	chr10	dexseq_prepare_annotation2.py	exon	.	-	.	FAM188A	11	2.8008510378366e-30	6.30509762040262e-29
ENSG00000262879.27	ENSG00000262879	chr17	dexseq_prepare_annotation2.py	exon	.	-	.	RP11-156P1.3	18	3.08085770470388e-30	6.92419024167402e-29
ENSG00000162572.31	ENSG00000162572	chr1	dexseq_prepare_annotation2.py	exon	.	+	.	SCNN1D	17	3.21698198186975e-30	7.21842866384915e-29
ENSG00000132740.37	ENSG00000132740	chr11	dexseq_prepare_annotation2.py	exon	.	+	.	IGHMBP2	13	3.24063677248017e-30	7.25975930920557e-29
ENSG00000119681.50	ENSG00000119681	chr14	dexseq_prepare_annotation2.py	exon	.	-	.	LTBP2	16	3.49147945042296e-30	7.80908799016373e-29
ENSG00000123329.77	ENSG00000123329	chr12	dexseq_prepare_annotation2.py	exon	.	-	.	ARHGAP9	30	3.55772145545286e-30	7.94443211316664e-29
ENSG00000163499.14	ENSG00000163499	chr2	dexseq_prepare_annotation2.py	exon	.	-	.	CRYBA2	9	3.63648505426053e-30	8.10725695296314e-29
ENSG00000135622.17	ENSG00000135622	chr2	dexseq_prepare_annotation2.py	exon	.	+	.	SEMA4F	15	4.21567428623772e-30	9.3834278213898e-29
ENSG00000231731.16	ENSG00000231731	chr2	dexseq_prepare_annotation2.py	exon	.	+	.	AC010976.2	11	4.28549027187065e-30	9.52354064103049e-29
ENSG00000065328.29	ENSG00000065328	chr10	dexseq_prepare_annotation2.py	exon	.	+	.	MCM10	17	4.71845966389688e-30	1.04689408254813e-28
ENSG00000135655.60	ENSG00000135655	chr12	dexseq_prepare_annotation2.py	exon	.	+	.	USP15	20	5.023935774614e-30	1.1128900540986e-28
ENSG00000108349.36	ENSG00000108349	chr17	dexseq_prepare_annotation2.py	exon	.	+	.	CASC3	32	5.10825114249987e-30	1.12976265698638e-28
ENSG00000141627.67	ENSG00000141627	chr18	dexseq_prepare_annotation2.py	exon	.	-	.	DYM	27	5.17002408410448e-30	1.14160388494071e-28
ENSG00000159618.23	ENSG00000159618	chr16	dexseq_prepare_annotation2.py	exon	.	+	.	GPR114	8	5.29837217553316e-30	1.16808468931826e-28
ENSG00000116406.35	ENSG00000116406	chr1	dexseq_prepare_annotation2.py	exon	.	-	.	EDEM3	22	5.54547160993302e-30	1.22061991769748e-28
ENSG00000166833.59	ENSG00000166833	chr11	dexseq_prepare_annotation2.py	exon	.	+	.	NAV2	18	5.77170755754581e-30	1.26840362441344e-28
ENSG00000256028.ENSG00000182196.ENSG00000111325.35	ENSG00000256028+ENSG00000182196+ENSG00000111325	chr12	dexseq_prepare_annotation2.py	exon	.	+	.		10	5.95051512986374e-30	1.30562964091488e-28
ENSG00000226742.13	ENSG00000226742	chr18	dexseq_prepare_annotation2.py	exon	.	+	.	HSBP1L1	14	6.1054158193675e-30	1.33750080832811e-28
ENSG00000123243.33	ENSG00000123243	chr10	dexseq_prepare_annotation2.py	exon	.	-	.	ITIH5	31	6.74522293655215e-30	1.47533133219509e-28
ENSG00000090372.50	ENSG00000090372	chr19	dexseq_prepare_annotation2.py	exon	.	-	.	STRN4	12	8.10286828172084e-30	1.76948778681296e-28
ENSG00000121152.11	ENSG00000121152	chr2	dexseq_prepare_annotation2.py	exon	.	+	.	NCAPH	11	9.17301280545394e-30	2.00003409706336e-28
ENSG00000011422.38	ENSG00000011422	chr19	dexseq_prepare_annotation2.py	exon	.	-	.	PLAUR	16	9.18981915101271e-30	2.00055293825892e-28
ENSG00000177565.40	ENSG00000177565	chr3	dexseq_prepare_annotation2.py	exon	.	-	.	TBL1XR1	33	1.07262604221235e-29	2.33136447137283e-28
ENSG00000196365.52	ENSG00000196365	chr19	dexseq_prepare_annotation2.py	exon	.	-	.	LONP1	29	1.08901548621139e-29	2.36328290254983e-28
ENSG00000196498.78	ENSG00000196498	chr12	dexseq_prepare_annotation2.py	exon	.	-	.	NCOR2	29	1.12922927841982e-29	2.4467222506012e-28
ENSG00000116977.63	ENSG00000116977	chr1	dexseq_prepare_annotation2.py	exon	.	+	.	LGALS8	16	1.21379974905738e-29	2.62585976913863e-28
ENSG00000170017.17	ENSG00000170017	chr3	dexseq_prepare_annotation2.py	exon	.	+	.	ALCAM	12	1.2175203620929e-29	2.62980605313742e-28
ENSG00000074706.24	ENSG00000074706	chr6	dexseq_prepare_annotation2.py	exon	.	-	.	IPCEF1	16	1.2253778078813e-29	2.64266159593934e-28
ENSG00000232274.21	ENSG00000232274	chr1	dexseq_prepare_annotation2.py	exon	.	-	.	RP11-782C8.2	14	1.25661975019454e-29	2.70583013601672e-28
ENSG00000197085.20	ENSG00000197085	chr7	dexseq_prepare_annotation2.py	exon	.	-	.	NPSR1-AS1	15	1.34968622303917e-29	2.90172075269523e-28
ENSG00000134882.26	ENSG00000134882	chr13	dexseq_prepare_annotation2.py	exon	.	+	.	UBAC2	13	1.46000044034778e-29	3.13402880902518e-28
ENSG00000227671.ENSG00000263568.ENSG00000232347.21	ENSG00000227671+ENSG00000263568+ENSG00000232347	chr1	dexseq_prepare_annotation2.py	exon	.	-	.		5	1.55273584633786e-29	3.32794250095319e-28
ENSG00000173085.16	ENSG00000173085	chr4	dexseq_prepare_annotation2.py	exon	.	-	.	COQ2	11	2.23071295747733e-29	4.77365687983612e-28
ENSG00000148773.23	ENSG00000148773	chr10	dexseq_prepare_annotation2.py	exon	.	-	.	MKI67	19	2.28516131303675e-29	4.88263974235448e-28
ENSG00000266542.ENSG00000172379.36	ENSG00000266542+ENSG00000172379	chr15	dexseq_prepare_annotation2.py	exon	.	+	.		23	2.39943532057431e-29	5.11891839852369e-28
ENSG00000125347.35	ENSG00000125347	chr5	dexseq_prepare_annotation2.py	exon	.	-	.	IRF1	25	2.90938445874356e-29	6.19730173416235e-28
ENSG00000163630.21	ENSG00000163630	chr3	dexseq_prepare_annotation2.py	exon	.	+	.	SYNPR	19	3.11719648480173e-29	6.62977970164809e-28
ENSG00000125485.30	ENSG00000125485	chr9	dexseq_prepare_annotation2.py	exon	.	-	.	DDX31	21	3.36725631249005e-29	7.15064981398154e-28
ENSG00000182272.21	ENSG00000182272	chr11	dexseq_prepare_annotation2.py	exon	.	+	.	B4GALNT4	17	3.51270818531043e-29	7.44812299781343e-28
ENSG00000074317.16	ENSG00000074317	chr5	dexseq_prepare_annotation2.py	exon	.	-	.	SNCB	11	3.53377334552515e-29	7.4813488522744e-28
ENSG00000234680.6	ENSG00000234680	chr9	dexseq_prepare_annotation2.py	exon	.	+	.	VN2R3P	6	3.67098545663664e-29	7.75999319011894e-28
ENSG00000235098.14	ENSG00000235098	chr1	dexseq_prepare_annotation2.py	exon	.	-	.	ANKRD65	12	4.05221748770429e-29	8.55283103531133e-28
ENSG00000196405.62	ENSG00000196405	chr14	dexseq_prepare_annotation2.py	exon	.	+	.	EVL	44	4.23621248141874e-29	8.92759247413885e-28
ENSG00000173093.13	ENSG00000173093	chr12	dexseq_prepare_annotation2.py	exon	.	+	.	CCDC63	12	4.39172607215006e-29	9.24128458915098e-28
ENSG00000185722.50	ENSG00000185722	chr17	dexseq_prepare_annotation2.py	exon	.	-	.	ANKFY1	21	4.51473720359447e-29	9.48573648518856e-28
ENSG00000153113.109	ENSG00000153113	chr5	dexseq_prepare_annotation2.py	exon	.	+	.	CAST	68	4.82061050431599e-29	1.01130719914296e-27
ENSG00000113971.ENSG00000240303.48	ENSG00000113971+ENSG00000240303	chr3	dexseq_prepare_annotation2.py	exon	.	-	.		10	5.09586249045376e-29	1.06743693587798e-27
ENSG00000141646.ENSG00000267699.ENSG00000141642.58	ENSG00000141646+ENSG00000267699+ENSG00000141642	chr18	dexseq_prepare_annotation2.py	exon	.	+	.		22	5.15646890775007e-29	1.07850308210815e-27
ENSG00000162825.82	ENSG00000162825	chr1	dexseq_prepare_annotation2.py	exon	.	+	.	NBPF8	47	5.4108730083705e-29	1.13000867480533e-27
ENSG00000115419.22	ENSG00000115419	chr2	dexseq_prepare_annotation2.py	exon	.	+	.	GLS	18	5.66044862909483e-29	1.18035249834072e-27
ENSG00000213699.ENSG00000115163.23	ENSG00000213699+ENSG00000115163	chr2	dexseq_prepare_annotation2.py	exon	.	+	.		18	5.78334138828564e-29	1.20416809356392e-27
ENSG00000141971.ENSG00000269640.56	ENSG00000141971+ENSG00000269640	chr19	dexseq_prepare_annotation2.py	exon	.	+	.		24	5.7935978344686e-29	1.20449507002363e-27
ENSG00000090512.20	ENSG00000090512	chr3	dexseq_prepare_annotation2.py	exon	.	+	.	FETUB	15	6.377603778076e-29	1.32392562261347e-27
ENSG00000164306.31	ENSG00000164306	chr4	dexseq_prepare_annotation2.py	exon	.	+	.	PRIMPOL	15	6.95187327894311e-29	1.44098096799857e-27
ENSG00000150625.47	ENSG00000150625	chr4	dexseq_prepare_annotation2.py	exon	.	-	.	GPM6A	19	7.4162857255705e-29	1.53494976352964e-27
ENSG00000141449.53	ENSG00000141449	chr18	dexseq_prepare_annotation2.py	exon	.	+	.	GREB1L	10	7.89648109541606e-29	1.63190019895879e-27
ENSG00000223509.16	ENSG00000223509	chr15	dexseq_prepare_annotation2.py	exon	.	-	.	RP11-632K20.7	14	8.2708690786192e-29	1.70672829632757e-27
ENSG00000066777.57	ENSG00000066777	chr8	dexseq_prepare_annotation2.py	exon	.	-	.	ARFGEF1	41	8.35467971849512e-29	1.72146127275441e-27
ENSG00000138448.32	ENSG00000138448	chr2	dexseq_prepare_annotation2.py	exon	.	+	.	ITGAV	19	8.63427042102104e-29	1.77643068142876e-27
ENSG00000009307.51	ENSG00000009307	chr1	dexseq_prepare_annotation2.py	exon	.	-	.	CSDE1	24	9.40966318204958e-29	1.93309332363676e-27
ENSG00000116809.22	ENSG00000116809	chr1	dexseq_prepare_annotation2.py	exon	.	-	.	ZBTB17	13	1.0072506124918e-28	2.06620476973724e-27
ENSG00000166888.73	ENSG00000166888	chr12	dexseq_prepare_annotation2.py	exon	.	-	.	STAT6	32	1.19461643106697e-28	2.44693442387086e-27
ENSG00000145740.28	ENSG00000145740	chr5	dexseq_prepare_annotation2.py	exon	.	+	.	SLC30A5	13	1.22131873280308e-28	2.49793906604429e-27
ENSG00000163629.59	ENSG00000163629	chr4	dexseq_prepare_annotation2.py	exon	.	+	.	PTPN13	43	1.37079115771913e-28	2.7995229726202e-27
ENSG00000172893.35	ENSG00000172893	chr11	dexseq_prepare_annotation2.py	exon	.	-	.	DHCR7	22	1.41947954328503e-28	2.89469453334315e-27
ENSG00000185298.20	ENSG00000185298	chr17	dexseq_prepare_annotation2.py	exon	.	+	.	CCDC137	8	1.60176855047739e-28	3.26163355205139e-27
ENSG00000135093.30	ENSG00000135093	chr12	dexseq_prepare_annotation2.py	exon	.	+	.	USP30	7	1.72875364079405e-28	3.51504790863506e-27
ENSG00000223802.ENSG00000130283.15	ENSG00000223802+ENSG00000130283	chr19	dexseq_prepare_annotation2.py	exon	.	-	.		10	1.7936605323215e-28	3.64168237213796e-27
ENSG00000138031.50	ENSG00000138031	chr2	dexseq_prepare_annotation2.py	exon	.	-	.	ADCY3	19	1.8420426932052e-28	3.7344453255375e-27
ENSG00000160191.37	ENSG00000160191	chr21	dexseq_prepare_annotation2.py	exon	.	+	.	PDE9A	9	1.88458413850532e-28	3.81511361294208e-27
ENSG00000172766.42	ENSG00000172766	chr13	dexseq_prepare_annotation2.py	exon	.	+	.	NAA16	15	1.89740033195058e-28	3.83545924244295e-27
ENSG00000177697.50	ENSG00000177697	chr11	dexseq_prepare_annotation2.py	exon	.	+	.	CD151	21	1.97223808961113e-28	3.98093531130095e-27
ENSG00000171067.21	ENSG00000171067	chr11	dexseq_prepare_annotation2.py	exon	.	-	.	C11orf24	14	2.09786725451174e-28	4.2283612235922e-27
ENSG00000175155.12	ENSG00000175155	chr17	dexseq_prepare_annotation2.py	exon	.	+	.	YPEL2	13	2.22150154975839e-28	4.47105398991287e-27
ENSG00000196411.28	ENSG00000196411	chr7	dexseq_prepare_annotation2.py	exon	.	-	.	EPHB4	22	2.29294338282263e-28	4.60815157820309e-27
ENSG00000149782.38	ENSG00000149782	chr11	dexseq_prepare_annotation2.py	exon	.	+	.	PLCB3	31	2.31016396072057e-28	4.63604104823621e-27
ENSG00000146151.28	ENSG00000146151	chr6	dexseq_prepare_annotation2.py	exon	.	-	.	HMGCLL1	15	2.4155023786202e-28	4.84042940524947e-27
ENSG00000242600.19	ENSG00000242600	chr10	dexseq_prepare_annotation2.py	exon	.	+	.	MBL1P	8	2.4915156172448e-28	4.98554791693126e-27
ENSG00000070081.60	ENSG00000070081	chr11	dexseq_prepare_annotation2.py	exon	.	+	.	NUCB2	24	2.95653139633928e-28	5.90752462147504e-27
ENSG00000066739.54	ENSG00000066739	chr14	dexseq_prepare_annotation2.py	exon	.	-	.	ATG2B	28	2.97357361282451e-28	5.93302809914208e-27
ENSG00000236107.28	ENSG00000236107	chr2	dexseq_prepare_annotation2.py	exon	.	+	.	AC010127.3	22	3.14974370706379e-28	6.27550229681804e-27
ENSG00000039560.75	ENSG00000039560	chr5	dexseq_prepare_annotation2.py	exon	.	+	.	RAI14	25	3.41386525937319e-28	6.79197554544161e-27
ENSG00000035681.43	ENSG00000035681	chr8	dexseq_prepare_annotation2.py	exon	.	-	.	NSMAF	14	3.75978349412472e-28	7.46947245172313e-27
ENSG00000241369.29	ENSG00000241369	chr3	dexseq_prepare_annotation2.py	exon	.	-	.	CT64	19	4.02611022028118e-28	7.98713453857498e-27
ENSG00000071967.15	ENSG00000071967	chr2	dexseq_prepare_annotation2.py	exon	.	+	.	CYBRD1	11	4.34001483236456e-28	8.59619558446801e-27
ENSG00000147872.29	ENSG00000147872	chr9	dexseq_prepare_annotation2.py	exon	.	-	.	PLIN2	20	4.34552037550449e-28	8.59619558446801e-27
ENSG00000142621.51	ENSG00000142621	chr1	dexseq_prepare_annotation2.py	exon	.	+	.	FHAD1	29	5.08340490444041e-28	1.00415350156517e-26
ENSG00000206597.ENSG00000214756.11	ENSG00000206597+ENSG00000214756	chr11	dexseq_prepare_annotation2.py	exon	.	+	.		7	5.26400782564839e-28	1.0369038139738e-26
ENSG00000119689.17	ENSG00000119689	chr14	dexseq_prepare_annotation2.py	exon	.	+	.	DLST	10	5.26415435954104e-28	1.0369038139738e-26
ENSG00000175832.31	ENSG00000175832	chr17	dexseq_prepare_annotation2.py	exon	.	-	.	ETV4	27	5.35987767714646e-28	1.05426132977291e-26
ENSG00000188352.79	ENSG00000188352	chr9	dexseq_prepare_annotation2.py	exon	.	+	.	FOCAD	25	5.83786557278581e-28	1.14665271809945e-26
ENSG00000008838.82	ENSG00000008838	chr17	dexseq_prepare_annotation2.py	exon	.	-	.	MED24	19	6.04937086513187e-28	1.18651521622042e-26
ENSG00000115363.23	ENSG00000115363	chr2	dexseq_prepare_annotation2.py	exon	.	-	.	EVA1A	10	6.06121925698912e-28	1.18715999204333e-26
ENSG00000022567.21	ENSG00000022567	chr8	dexseq_prepare_annotation2.py	exon	.	-	.	SLC45A4	17	6.13485221083787e-28	1.19988710307036e-26
ENSG00000149488.22	ENSG00000149488	chr20	dexseq_prepare_annotation2.py	exon	.	+	.	TMC2	9	6.23879778513528e-28	1.21849871671086e-26
ENSG00000072135.44	ENSG00000072135	chr2	dexseq_prepare_annotation2.py	exon	.	+	.	PTPN18	21	6.65616972266882e-28	1.29818713845638e-26
ENSG00000148690.32	ENSG00000148690	chr10	dexseq_prepare_annotation2.py	exon	.	-	.	FRA10AC1	18	7.08876611495291e-28	1.38061684994455e-26
ENSG00000135913.23	ENSG00000135913	chr2	dexseq_prepare_annotation2.py	exon	.	-	.	USP37	21	7.22570340904916e-28	1.40531317213583e-26
ENSG00000086288.ENSG00000187037.ENSG00000086289.47	ENSG00000086288+ENSG00000187037+ENSG00000086289	chr7	dexseq_prepare_annotation2.py	exon	.	+	.		13	7.27903387438913e-28	1.41370255932989e-26
ENSG00000147687.41	ENSG00000147687	chr8	dexseq_prepare_annotation2.py	exon	.	-	.	TATDN1	28	7.3340574923923e-28	1.42239685660145e-26
ENSG00000165516.28	ENSG00000165516	chr14	dexseq_prepare_annotation2.py	exon	.	+	.	KLHDC2	21	8.01120578258054e-28	1.55155573445593e-26
ENSG00000151490.43	ENSG00000151490	chr12	dexseq_prepare_annotation2.py	exon	.	+	.	PTPRO	18	8.48181372696717e-28	1.64040879988639e-26
ENSG00000188672.11	ENSG00000188672	chr1	dexseq_prepare_annotation2.py	exon	.	-	.	RHCE	8	8.59226876514452e-28	1.65945669869442e-26
ENSG00000022267.34	ENSG00000022267	chrX	dexseq_prepare_annotation2.py	exon	.	+	.	FHL1	20	8.76932195482734e-28	1.69129607159375e-26
ENSG00000234912.ENSG00000129657.36	ENSG00000234912+ENSG00000129657	chr17	dexseq_prepare_annotation2.py	exon	.	+	.		34	8.91393687795597e-28	1.71679948175855e-26
ENSG00000133216.30	ENSG00000133216	chr1	dexseq_prepare_annotation2.py	exon	.	+	.	EPHB2	19	9.47103726555818e-28	1.82156551680299e-26
ENSG00000261487.ENSG00000175938.ENSG00000099364.16	ENSG00000261487+ENSG00000175938+ENSG00000099364	chr16	dexseq_prepare_annotation2.py	exon	.	+	.		10	9.84132718445234e-28	1.89016182918006e-26
ENSG00000166435.55	ENSG00000166435	chr11	dexseq_prepare_annotation2.py	exon	.	-	.	XRRA1	15	1.01703756567932e-27	1.95065835729946e-26
ENSG00000074319.ENSG00000256464.37	ENSG00000074319+ENSG00000256464	chr11	dexseq_prepare_annotation2.py	exon	.	-	.		11	1.03580795245468e-27	1.98391559070292e-26
ENSG00000156970.ENSG00000259288.ENSG00000137843.103	ENSG00000156970+ENSG00000259288+ENSG00000137843	chr15	dexseq_prepare_annotation2.py	exon	.	+	.		52	1.07888948142061e-27	2.06358075018754e-26
ENSG00000082438.67	ENSG00000082438	chr2	dexseq_prepare_annotation2.py	exon	.	-	.	COBLL1	37	1.09302074774605e-27	2.08772984972375e-26
ENSG00000108312.44	ENSG00000108312	chr17	dexseq_prepare_annotation2.py	exon	.	-	.	UBTF	26	1.20680259714791e-27	2.30188880531639e-26
ENSG00000116698.56	ENSG00000116698	chr1	dexseq_prepare_annotation2.py	exon	.	+	.	SMG7	20	1.25865970387548e-27	2.39750468593974e-26
ENSG00000183087.14	ENSG00000183087	chr13	dexseq_prepare_annotation2.py	exon	.	-	.	GAS6	11	1.27246695444073e-27	2.42048000785043e-26
ENSG00000105576.69	ENSG00000105576	chr19	dexseq_prepare_annotation2.py	exon	.	-	.	TNPO2	41	1.28458663592447e-27	2.44018669594036e-26
ENSG00000188641.21	ENSG00000188641	chr1	dexseq_prepare_annotation2.py	exon	.	-	.	DPYD	10	1.42654517188106e-27	2.70614253057109e-26
ENSG00000018236.42	ENSG00000018236	chr12	dexseq_prepare_annotation2.py	exon	.	+	.	CNTN1	12	1.50053164465122e-27	2.84260550770198e-26
ENSG00000262117.3	ENSG00000262117	chr16	dexseq_prepare_annotation2.py	exon	.	-	.	BCAR4	4	1.53347038079847e-27	2.90104144209173e-26
ENSG00000186522.40	ENSG00000186522	chr2	dexseq_prepare_annotation2.py	exon	.	-	.	SEPT10	13	1.74485413439762e-27	3.29644309014874e-26
ENSG00000082196.ENSG00000250767.ENSG00000273294.ENSG00000242110.41	ENSG00000082196+ENSG00000250767+ENSG00000273294+ENSG00000242110	chr5	dexseq_prepare_annotation2.py	exon	.	-	.		17	2.01421987930509e-27	3.80016150562226e-26
ENSG00000164975.23	ENSG00000164975	chr9	dexseq_prepare_annotation2.py	exon	.	+	.	SNAPC3	21	2.13811065108987e-27	4.02842124981837e-26
ENSG00000136758.31	ENSG00000136758	chr10	dexseq_prepare_annotation2.py	exon	.	-	.	YME1L1	13	2.2391147720591e-27	4.21299925972097e-26
ENSG00000091164.39	ENSG00000091164	chr18	dexseq_prepare_annotation2.py	exon	.	-	.	TXNL1	20	2.61254739897773e-27	4.9089694826049e-26
ENSG00000073910.76	ENSG00000073910	chr13	dexseq_prepare_annotation2.py	exon	.	+	.	FRY	8	2.72261444329206e-27	5.1088625825617e-26
ENSG00000179044.15	ENSG00000179044	chr16	dexseq_prepare_annotation2.py	exon	.	-	.	EXOC3L1	10	2.89257152866179e-27	5.42044451188555e-26
ENSG00000185420.41	ENSG00000185420	chr1	dexseq_prepare_annotation2.py	exon	.	-	.	SMYD3	14	3.07452684908992e-27	5.75363884160998e-26
ENSG00000147316.22	ENSG00000147316	chr8	dexseq_prepare_annotation2.py	exon	.	+	.	MCPH1	6	3.24697615400629e-27	6.06816958593063e-26
ENSG00000139835.14	ENSG00000139835	chr13	dexseq_prepare_annotation2.py	exon	.	-	.	GRTP1	12	3.30629232822681e-27	6.17070736413476e-26
ENSG00000054356.63	ENSG00000054356	chr2	dexseq_prepare_annotation2.py	exon	.	-	.	PTPRN	17	3.46279143823638e-27	6.45410334328278e-26
ENSG00000034693.ENSG00000241847.ENSG00000229036.38	ENSG00000034693+ENSG00000241847+ENSG00000229036	chr6	dexseq_prepare_annotation2.py	exon	.	+	.		27	3.48376561300821e-27	6.48448023564898e-26
ENSG00000227775.7	ENSG00000227775	chr1	dexseq_prepare_annotation2.py	exon	.	+	.	RP1-283E3.4	2	3.58012299292104e-27	6.65490154729707e-26
ENSG00000166157.ENSG00000187172.51	ENSG00000166157+ENSG00000187172	chr21	dexseq_prepare_annotation2.py	exon	.	-	.		17	3.67816357975417e-27	6.8279912129118e-26
ENSG00000223705.ENSG00000205583.ENSG00000178809.74	ENSG00000223705+ENSG00000205583+ENSG00000178809	chr7	dexseq_prepare_annotation2.py	exon	.	+	.		37	3.92032198467248e-27	7.26779478094296e-26
ENSG00000120899.66	ENSG00000120899	chr8	dexseq_prepare_annotation2.py	exon	.	+	.	PTK2B	34	4.30438411779952e-27	7.96914480127182e-26
ENSG00000183091.94	ENSG00000183091	chr2	dexseq_prepare_annotation2.py	exon	.	-	.	NEB	34	4.51345807374086e-27	8.34508308114193e-26
ENSG00000104738.48	ENSG00000104738	chr8	dexseq_prepare_annotation2.py	exon	.	+	.	MCM4	34	4.67029453439464e-27	8.62356515425439e-26
ENSG00000114126.ENSG00000269905.58	ENSG00000114126+ENSG00000269905	chr3	dexseq_prepare_annotation2.py	exon	.	-	.		46	4.81660973393247e-27	8.8819052101651e-26
ENSG00000167244.ENSG00000129965.ENSG00000254647.ENSG00000240801.42	ENSG00000167244+ENSG00000129965+ENSG00000254647+ENSG00000240801	chr11	dexseq_prepare_annotation2.py	exon	.	-	.		25	4.87168009105415e-27	8.97152560725735e-26
ENSG00000164898.ENSG00000269955.ENSG00000146963.43	ENSG00000164898+ENSG00000269955+ENSG00000146963	chr7	dexseq_prepare_annotation2.py	exon	.	+	.		26	5.01346721674627e-27	9.22039123270829e-26
ENSG00000141376.90	ENSG00000141376	chr17	dexseq_prepare_annotation2.py	exon	.	+	.	BCAS3	61	5.04242625847652e-27	9.26136753990647e-26
ENSG00000154227.26	ENSG00000154227	chr15	dexseq_prepare_annotation2.py	exon	.	-	.	CERS3	21	5.12463913649467e-27	9.39991678647771e-26
ENSG00000145632.28	ENSG00000145632	chr5	dexseq_prepare_annotation2.py	exon	.	-	.	PLK2	19	5.25628231388888e-27	9.62864819639328e-26
ENSG00000053770.16	ENSG00000053770	chr14	dexseq_prepare_annotation2.py	exon	.	+	.	AP5M1	10	5.66144256576458e-27	1.03571535698493e-25
ENSG00000103091.71	ENSG00000103091	chr16	dexseq_prepare_annotation2.py	exon	.	-	.	WDR59	20	5.7341306584605e-27	1.04763095969528e-25
ENSG00000109536.23	ENSG00000109536	chr4	dexseq_prepare_annotation2.py	exon	.	+	.	FRG1	12	5.9149572184001e-27	1.07924620720466e-25
ENSG00000166444.151	ENSG00000166444	chr11	dexseq_prepare_annotation2.py	exon	.	-	.	ST5	121	6.22704863910763e-27	1.13469754899482e-25
ENSG00000095777.43	ENSG00000095777	chr10	dexseq_prepare_annotation2.py	exon	.	+	.	MYO3A	39	6.24017607737243e-27	1.13559739717747e-25
ENSG00000132153.38	ENSG00000132153	chr3	dexseq_prepare_annotation2.py	exon	.	+	.	DHX30	24	6.41850715370551e-27	1.1652328374717e-25
ENSG00000214402.ENSG00000107317.35	ENSG00000214402+ENSG00000107317	chr9	dexseq_prepare_annotation2.py	exon	.	+	.		26	6.41983044514589e-27	1.1652328374717e-25
ENSG00000175318.36	ENSG00000175318	chr15	dexseq_prepare_annotation2.py	exon	.	-	.	GRAMD2	19	6.73941748625738e-27	1.22164055270498e-25
ENSG00000160209.45	ENSG00000160209	chr21	dexseq_prepare_annotation2.py	exon	.	+	.	PDXK	10	6.86107991591692e-27	1.2420704333423e-25
ENSG00000166986.77	ENSG00000166986	chr12	dexseq_prepare_annotation2.py	exon	.	+	.	MARS	15	7.18163625086394e-27	1.2984061263459e-25
ENSG00000082269.61	ENSG00000082269	chr6	dexseq_prepare_annotation2.py	exon	.	+	.	FAM135A	12	7.47525325043167e-27	1.34973094822573e-25
ENSG00000263798.ENSG00000108439.ENSG00000108465.115	ENSG00000263798+ENSG00000108439+ENSG00000108465	chr17	dexseq_prepare_annotation2.py	exon	.	+	.		55	7.63809937526698e-27	1.37734101478319e-25
ENSG00000070269.40	ENSG00000070269	chr14	dexseq_prepare_annotation2.py	exon	.	+	.	TMEM260	19	8.97255426485332e-27	1.61587545442495e-25
ENSG00000175467.33	ENSG00000175467	chr11	dexseq_prepare_annotation2.py	exon	.	+	.	SART1	18	9.0143241894861e-27	1.62129226375621e-25
ENSG00000170485.40	ENSG00000170485	chr2	dexseq_prepare_annotation2.py	exon	.	+	.	NPAS2	19	9.1826499535461e-27	1.64942755059357e-25
ENSG00000181004.5	ENSG00000181004	chr4	dexseq_prepare_annotation2.py	exon	.	+	.	BBS12	3	9.24543531473724e-27	1.65855694061399e-25
ENSG00000187243.ENSG00000221705.45	ENSG00000187243+ENSG00000221705	chrX	dexseq_prepare_annotation2.py	exon	.	-	.		13	9.71004227315259e-27	1.7396531809019e-25
ENSG00000115042.18	ENSG00000115042	chr2	dexseq_prepare_annotation2.py	exon	.	+	.	FAHD2A	10	9.98320381350769e-27	1.78423705363954e-25
ENSG00000025293.33	ENSG00000025293	chr20	dexseq_prepare_annotation2.py	exon	.	+	.	PHF20	14	9.98462503515022e-27	1.78423705363954e-25
ENSG00000175463.31	ENSG00000175463	chr11	dexseq_prepare_annotation2.py	exon	.	+	.	TBC1D10C	27	1.00299360417186e-26	1.79002732420221e-25
ENSG00000183484.13	ENSG00000183484	chr14	dexseq_prepare_annotation2.py	exon	.	-	.	GPR132	8	1.03844095268169e-26	1.85090754380938e-25
ENSG00000101898.ENSG00000101294.63	ENSG00000101898+ENSG00000101294	chr20	dexseq_prepare_annotation2.py	exon	.	+	.		16	1.07037478816587e-26	1.90537704589167e-25
ENSG00000100031.ENSG00000100028.91	ENSG00000100031+ENSG00000100028	chr22	dexseq_prepare_annotation2.py	exon	.	+	.		62	1.14647127828918e-26	2.03822015590207e-25
ENSG00000159023.32	ENSG00000159023	chr1	dexseq_prepare_annotation2.py	exon	.	+	.	EPB41	18	1.27842008242562e-26	2.26989132944892e-25
ENSG00000135953.23	ENSG00000135953	chr2	dexseq_prepare_annotation2.py	exon	.	-	.	MFSD9	12	1.30491906853165e-26	2.31397860912128e-25
ENSG00000261997.ENSG00000087253.16	ENSG00000261997+ENSG00000087253	chr16	dexseq_prepare_annotation2.py	exon	.	+	.		15	1.40576225772125e-26	2.48961752590301e-25
ENSG00000158062.43	ENSG00000158062	chr1	dexseq_prepare_annotation2.py	exon	.	-	.	UBXN11	24	1.47622342222651e-26	2.61107017806314e-25
ENSG00000213221.ENSG00000187796.37	ENSG00000213221+ENSG00000187796	chr9	dexseq_prepare_annotation2.py	exon	.	-	.		10	1.52337912710159e-26	2.69104437649907e-25
ENSG00000259271.ENSG00000273244.ENSG00000189295.ENSG00000249263.ENSG00000241717.24	ENSG00000259271+ENSG00000273244+ENSG00000189295+ENSG00000249263+ENSG00000241717	chr22	dexseq_prepare_annotation2.py	exon	.	-	.		13	1.56331190271653e-26	2.75807202989442e-25
ENSG00000163214.45	ENSG00000163214	chr2	dexseq_prepare_annotation2.py	exon	.	-	.	DHX57	21	1.61990259489633e-26	2.85428072216358e-25
ENSG00000125257.39	ENSG00000125257	chr13	dexseq_prepare_annotation2.py	exon	.	-	.	ABCC4	22	1.78002472323101e-26	3.13243690825436e-25
ENSG00000005844.74	ENSG00000005844	chr16	dexseq_prepare_annotation2.py	exon	.	+	.	ITGAL	13	1.83317755558223e-26	3.22188506505182e-25
ENSG00000272333.ENSG00000105663.7	ENSG00000272333+ENSG00000105663	chr19	dexseq_prepare_annotation2.py	exon	.	+	.		6	1.87341170317675e-26	3.28843039088001e-25
ENSG00000231870.6	ENSG00000231870	chr17	dexseq_prepare_annotation2.py	exon	.	-	.	KRT17P3	5	1.89779404050891e-26	3.32701769402492e-25
ENSG00000175575.43	ENSG00000175575	chr11	dexseq_prepare_annotation2.py	exon	.	+	.	PAAF1	38	1.96211327383315e-26	3.43543242023286e-25
ENSG00000177106.58	ENSG00000177106	chr11	dexseq_prepare_annotation2.py	exon	.	+	.	EPS8L2	26	2.08719105315304e-26	3.64982072308615e-25
ENSG00000136631.20	ENSG00000136631	chr1	dexseq_prepare_annotation2.py	exon	.	+	.	VPS45	4	2.15794100300635e-26	3.76878688774421e-25
ENSG00000072682.41	ENSG00000072682	chr5	dexseq_prepare_annotation2.py	exon	.	-	.	P4HA2	19	2.2222128023655e-26	3.87615407929589e-25
ENSG00000176387.ENSG00000203401.16	ENSG00000176387+ENSG00000203401	chr16	dexseq_prepare_annotation2.py	exon	.	+	.		12	2.37479063597714e-26	4.13708815943405e-25
ENSG00000232749.ENSG00000228430.20	ENSG00000232749+ENSG00000228430	chr9	dexseq_prepare_annotation2.py	exon	.	+	.		8	2.43153926232299e-26	4.23063424725633e-25
ENSG00000150401.28	ENSG00000150401	chr13	dexseq_prepare_annotation2.py	exon	.	-	.	DCUN1D2	17	2.92547536879386e-26	5.0836550048953e-25
ENSG00000100297.37	ENSG00000100297	chr22	dexseq_prepare_annotation2.py	exon	.	+	.	MCM5	10	3.23445709438433e-26	5.6135439959734e-25
ENSG00000181135.70	ENSG00000181135	chr8	dexseq_prepare_annotation2.py	exon	.	+	.	ZNF707	19	3.25994371327471e-26	5.65070493399755e-25
ENSG00000137500.48	ENSG00000137500	chr11	dexseq_prepare_annotation2.py	exon	.	-	.	CCDC90B	33	3.39285074737636e-26	5.87374048862273e-25
ENSG00000176463.35	ENSG00000176463	chr15	dexseq_prepare_annotation2.py	exon	.	+	.	SLCO3A1	10	3.52429213728558e-26	6.09368566929416e-25
ENSG00000011143.47	ENSG00000011143	chr17	dexseq_prepare_annotation2.py	exon	.	-	.	MKS1	38	3.66446095665543e-26	6.32815443162401e-25
ENSG00000139625.43	ENSG00000139625	chr12	dexseq_prepare_annotation2.py	exon	.	-	.	MAP3K12	28	3.67123932308182e-26	6.33197458870343e-25
ENSG00000125450.72	ENSG00000125450	chr17	dexseq_prepare_annotation2.py	exon	.	+	.	NUP85	10	3.88920408004993e-26	6.69957676745993e-25
ENSG00000263053.ENSG00000171282.43	ENSG00000263053+ENSG00000171282	chr17	dexseq_prepare_annotation2.py	exon	.	+	.		28	4.75864058693818e-26	8.18710533735381e-25
ENSG00000083312.17	ENSG00000083312	chr5	dexseq_prepare_annotation2.py	exon	.	+	.	TNPO1	5	4.80747856605463e-26	8.26088045544977e-25
ENSG00000166889.21	ENSG00000166889	chr11	dexseq_prepare_annotation2.py	exon	.	-	.	PATL1	9	4.87566824603214e-26	8.3676845999663e-25
ENSG00000077157.ENSG00000232626.59	ENSG00000077157+ENSG00000232626	chr1	dexseq_prepare_annotation2.py	exon	.	+	.		33	5.43890659008502e-26	9.32278339736822e-25
ENSG00000173402.44	ENSG00000173402	chr3	dexseq_prepare_annotation2.py	exon	.	+	.	DAG1	24	5.6010662653594e-26	9.58888714836282e-25
ENSG00000026559.15	ENSG00000026559	chr20	dexseq_prepare_annotation2.py	exon	.	-	.	KCNG1	10	5.67432696550821e-26	9.70232947357613e-25
ENSG00000172794.35	ENSG00000172794	chr17	dexseq_prepare_annotation2.py	exon	.	+	.	RAB37	27	6.03440161522614e-26	1.0305301379106e-24
ENSG00000150540.21	ENSG00000150540	chr2	dexseq_prepare_annotation2.py	exon	.	+	.	HNMT	5	6.1455277853079e-26	1.04725489012535e-24
ENSG00000163389.25	ENSG00000163389	chr3	dexseq_prepare_annotation2.py	exon	.	+	.	POGLUT1	21	6.14743982521117e-26	1.04725489012535e-24
ENSG00000169251.34	ENSG00000169251	chr3	dexseq_prepare_annotation2.py	exon	.	+	.	NMD3	27	6.1851202743027e-26	1.05238113918719e-24
ENSG00000074855.22	ENSG00000074855	chr19	dexseq_prepare_annotation2.py	exon	.	-	.	ANO8	6	6.62710005246886e-26	1.12620093661257e-24
ENSG00000134986.54	ENSG00000134986	chr5	dexseq_prepare_annotation2.py	exon	.	-	.	NREP	34	6.73179886360652e-26	1.14259308251691e-24
ENSG00000255033.ENSG00000253434.13	ENSG00000255033+ENSG00000253434	chr8	dexseq_prepare_annotation2.py	exon	.	+	.		10	7.23644435114119e-26	1.22674540118918e-24
ENSG00000197969.92	ENSG00000197969	chr9	dexseq_prepare_annotation2.py	exon	.	+	.	VPS13A	15	7.2765923105145e-26	1.23204524505378e-24
ENSG00000099622.103	ENSG00000099622	chr19	dexseq_prepare_annotation2.py	exon	.	+	.	CIRBP	31	7.59931459134842e-26	1.28511823705157e-24
ENSG00000100802.45	ENSG00000100802	chr14	dexseq_prepare_annotation2.py	exon	.	-	.	C14orf93	18	8.00979663064894e-26	1.35288489497209e-24
ENSG00000119682.ENSG00000214670.33	ENSG00000119682+ENSG00000214670	chr14	dexseq_prepare_annotation2.py	exon	.	-	.		23	8.02809999228813e-26	1.354326795536e-24
ENSG00000272162.ENSG00000153157.ENSG00000137210.82	ENSG00000272162+ENSG00000153157+ENSG00000137210	chr6	dexseq_prepare_annotation2.py	exon	.	+	.		57	8.08908781554902e-26	1.36295723861748e-24
ENSG00000163811.26	ENSG00000163811	chr2	dexseq_prepare_annotation2.py	exon	.	+	.	WDR43	9	8.1228100587088e-26	1.36697824131208e-24
ENSG00000120709.31	ENSG00000120709	chr5	dexseq_prepare_annotation2.py	exon	.	+	.	FAM53C	15	9.04770905225029e-26	1.52078280518248e-24
ENSG00000185122.38	ENSG00000185122	chr8	dexseq_prepare_annotation2.py	exon	.	+	.	HSF1	23	9.22622516336575e-26	1.54891119056166e-24
ENSG00000017797.18	ENSG00000017797	chr18	dexseq_prepare_annotation2.py	exon	.	+	.	RALBP1	9	9.40990592873742e-26	1.57783755155746e-24
ENSG00000107186.84	ENSG00000107186	chr9	dexseq_prepare_annotation2.py	exon	.	-	.	MPDZ	39	9.95816329272028e-26	1.66775181618541e-24
ENSG00000154734.19	ENSG00000154734	chr21	dexseq_prepare_annotation2.py	exon	.	-	.	ADAMTS1	10	1.01316575029172e-25	1.69476109279798e-24
ENSG00000164929.17	ENSG00000164929	chr8	dexseq_prepare_annotation2.py	exon	.	+	.	BAALC	11	1.01976522015948e-25	1.70374509734355e-24
ENSG00000240891.ENSG00000144824.35	ENSG00000240891+ENSG00000144824	chr3	dexseq_prepare_annotation2.py	exon	.	+	.		19	1.15090811523947e-25	1.92053463706688e-24
ENSG00000104833.29	ENSG00000104833	chr19	dexseq_prepare_annotation2.py	exon	.	-	.	TUBB4A	25	1.1865631883653e-25	1.97765285253144e-24
ENSG00000104093.66	ENSG00000104093	chr15	dexseq_prepare_annotation2.py	exon	.	-	.	DMXL2	40	1.22925372575016e-25	2.04634590816056e-24
ENSG00000166526.15	ENSG00000166526	chr7	dexseq_prepare_annotation2.py	exon	.	-	.	ZNF3	6	1.23550758911777e-25	2.05429061610265e-24
ENSG00000156170.57	ENSG00000156170	chr8	dexseq_prepare_annotation2.py	exon	.	+	.	NDUFAF6	41	1.29434272456777e-25	2.14953898941093e-24
ENSG00000186281.31	ENSG00000186281	chr2	dexseq_prepare_annotation2.py	exon	.	-	.	GPAT2	16	1.3061521614548e-25	2.16655646206862e-24
ENSG00000105486.62	ENSG00000105486	chr19	dexseq_prepare_annotation2.py	exon	.	-	.	LIG1	27	1.33329203792874e-25	2.20893198207382e-24
ENSG00000173068.31	ENSG00000173068	chr9	dexseq_prepare_annotation2.py	exon	.	-	.	BNC2	15	1.37487803848817e-25	2.27511142717368e-24
ENSG00000137822.47	ENSG00000137822	chr15	dexseq_prepare_annotation2.py	exon	.	+	.	TUBGCP4	15	1.42466408253136e-25	2.35468615404796e-24
ENSG00000146839.57	ENSG00000146839	chr7	dexseq_prepare_annotation2.py	exon	.	+	.	ZAN	10	1.52686918510858e-25	2.52060654641674e-24
ENSG00000136710.16	ENSG00000136710	chr2	dexseq_prepare_annotation2.py	exon	.	-	.	CCDC115	12	1.55680943415769e-25	2.56697698257606e-24
ENSG00000230267.50	ENSG00000230267	chr16	dexseq_prepare_annotation2.py	exon	.	-	.	HERC2P4	9	1.62043424757036e-25	2.6687127922872e-24
ENSG00000204344.ENSG00000244731.104	ENSG00000204344+ENSG00000244731	chr6	dexseq_prepare_annotation2.py	exon	.	+	.		30	1.69110275206849e-25	2.78179381529464e-24
ENSG00000231074.ENSG00000270604.39	ENSG00000231074+ENSG00000270604	chr6	dexseq_prepare_annotation2.py	exon	.	-	.		22	1.74265317291433e-25	2.8631956811378e-24
ENSG00000159363.54	ENSG00000159363	chr1	dexseq_prepare_annotation2.py	exon	.	-	.	ATP13A2	29	1.77654863848216e-25	2.91543194909256e-24
ENSG00000223678.2	ENSG00000223678	chr9	dexseq_prepare_annotation2.py	exon	.	+	.	RP11-311H10.4	3	1.78602627891641e-25	2.92752085221441e-24
ENSG00000227232.23	ENSG00000227232	chr1	dexseq_prepare_annotation2.py	exon	.	-	.	WASH7P	22	1.84712032593582e-25	3.02408707907344e-24
ENSG00000020577.32	ENSG00000020577	chr14	dexseq_prepare_annotation2.py	exon	.	+	.	SAMD4A	7	2.05192093705065e-25	3.35542307005677e-24
ENSG00000137076.71	ENSG00000137076	chr9	dexseq_prepare_annotation2.py	exon	.	-	.	TLN1	20	2.13409572832005e-25	3.48279791564502e-24
ENSG00000174695.14	ENSG00000174695	chr5	dexseq_prepare_annotation2.py	exon	.	-	.	TMEM167A	10	2.13483682721444e-25	3.48279791564502e-24
ENSG00000161040.28	ENSG00000161040	chr7	dexseq_prepare_annotation2.py	exon	.	-	.	FBXL13	13	2.24212579147028e-25	3.65353212107148e-24
ENSG00000117625.47	ENSG00000117625	chr1	dexseq_prepare_annotation2.py	exon	.	+	.	RCOR3	34	2.4247513573246e-25	3.94648205070661e-24
ENSG00000117748.20	ENSG00000117748	chr1	dexseq_prepare_annotation2.py	exon	.	-	.	RPA2	16	2.43175022840275e-25	3.95323334317244e-24
ENSG00000149179.51	ENSG00000149179	chr11	dexseq_prepare_annotation2.py	exon	.	+	.	C11orf49	39	2.60375531101315e-25	4.22790104189923e-24
ENSG00000167842.13	ENSG00000167842	chr17	dexseq_prepare_annotation2.py	exon	.	+	.	MIS12	5	2.64572058016161e-25	4.29101839591825e-24
ENSG00000182896.11	ENSG00000182896	chr17	dexseq_prepare_annotation2.py	exon	.	+	.	TMEM95	6	2.67460616799528e-25	4.33279950135404e-24
ENSG00000066629.65	ENSG00000066629	chr14	dexseq_prepare_annotation2.py	exon	.	+	.	EML1	27	2.69321394223448e-25	4.35785271143121e-24
ENSG00000226074.ENSG00000188086.ENSG00000261603.ENSG00000206549.32	ENSG00000226074+ENSG00000188086+ENSG00000261603+ENSG00000206549	chr3	dexseq_prepare_annotation2.py	exon	.	-	.		8	2.87643715576243e-25	4.64889907213958e-24
ENSG00000110090.32	ENSG00000110090	chr11	dexseq_prepare_annotation2.py	exon	.	-	.	CPT1A	18	2.90991603434772e-25	4.69753267151336e-24
ENSG00000101751.32	ENSG00000101751	chr18	dexseq_prepare_annotation2.py	exon	.	+	.	POLI	8	2.99408707987274e-25	4.82779134146456e-24
ENSG00000155629.25	ENSG00000155629	chr10	dexseq_prepare_annotation2.py	exon	.	-	.	PIK3AP1	12	3.23758003265099e-25	5.21434637778993e-24
ENSG00000104611.18	ENSG00000104611	chr8	dexseq_prepare_annotation2.py	exon	.	+	.	SH2D4A	8	3.5087474934376e-25	5.64452453497671e-24
ENSG00000148516.58	ENSG00000148516	chr10	dexseq_prepare_annotation2.py	exon	.	+	.	ZEB1	11	3.69913340890985e-25	5.94390301058551e-24
ENSG00000175711.20	ENSG00000175711	chr17	dexseq_prepare_annotation2.py	exon	.	-	.	B3GNTL1	15	3.89809864707614e-25	6.25635809479223e-24
ENSG00000259080.ENSG00000198522.ENSG00000243943.62	ENSG00000259080+ENSG00000198522+ENSG00000243943	chr2	dexseq_prepare_annotation2.py	exon	.	+	.		10	4.09537434539704e-25	6.56538220203708e-24
ENSG00000134852.44	ENSG00000134852	chr4	dexseq_prepare_annotation2.py	exon	.	-	.	CLOCK	13	4.31087394276923e-25	6.90287401436269e-24
ENSG00000128340.ENSG00000255594.24	ENSG00000128340+ENSG00000255594	chr22	dexseq_prepare_annotation2.py	exon	.	-	.		13	4.99187827489308e-25	7.98412641729439e-24
ENSG00000151914.152	ENSG00000151914	chr6	dexseq_prepare_annotation2.py	exon	.	-	.	DST	67	5.04848348707e-25	8.06535950635942e-24
ENSG00000135837.57	ENSG00000135837	chr1	dexseq_prepare_annotation2.py	exon	.	+	.	CEP350	25	5.29820060184611e-25	8.45456245636363e-24
ENSG00000173852.28	ENSG00000173852	chr7	dexseq_prepare_annotation2.py	exon	.	-	.	DPY19L1	19	5.36806852533405e-25	8.55620761388589e-24
ENSG00000074071.6	ENSG00000074071	chr16	dexseq_prepare_annotation2.py	exon	.	-	.	MRPS34	7	5.49408767231226e-25	8.74701650424272e-24
ENSG00000092094.42	ENSG00000092094	chr14	dexseq_prepare_annotation2.py	exon	.	-	.	OSGEP	24	5.90266347871013e-25	9.38672413523777e-24
ENSG00000175198.32	ENSG00000175198	chr13	dexseq_prepare_annotation2.py	exon	.	+	.	PCCA	21	6.1036467156876e-25	9.69521981746162e-24
ENSG00000169689.26	ENSG00000169689	chr17	dexseq_prepare_annotation2.py	exon	.	-	.	STRA13	13	6.59729607776829e-25	1.04673575183539e-23
ENSG00000133816.91	ENSG00000133816	chr11	dexseq_prepare_annotation2.py	exon	.	+	.	MICAL2	16	6.74594971001502e-25	1.06909811004318e-23
ENSG00000147224.18	ENSG00000147224	chrX	dexseq_prepare_annotation2.py	exon	.	+	.	PRPS1	13	7.44070669673174e-25	1.1778570749267e-23
ENSG00000048544.3	ENSG00000048544	chr6	dexseq_prepare_annotation2.py	exon	.	-	.	MRPS10	2	7.58919405531595e-25	1.19999263358114e-23
ENSG00000182326.ENSG00000257084.ENSG00000126749.86	ENSG00000182326+ENSG00000257084+ENSG00000126749	chr12	dexseq_prepare_annotation2.py	exon	.	+	.		47	7.84786241154846e-25	1.23947959067133e-23
ENSG00000213842.ENSG00000182973.13	ENSG00000213842+ENSG00000182973	chr3	dexseq_prepare_annotation2.py	exon	.	+	.		9	7.86272164459116e-25	1.24041366377185e-23
ENSG00000066427.ENSG00000259634.44	ENSG00000066427+ENSG00000259634	chr14	dexseq_prepare_annotation2.py	exon	.	-	.		10	8.21981503252529e-25	1.29527471654577e-23
ENSG00000105186.45	ENSG00000105186	chr19	dexseq_prepare_annotation2.py	exon	.	-	.	ANKRD27	15	8.26999891742896e-25	1.30170346183868e-23
ENSG00000171606.36	ENSG00000171606	chr19	dexseq_prepare_annotation2.py	exon	.	+	.	ZNF274	16	8.33834572250833e-25	1.31097324414992e-23
ENSG00000184277.25	ENSG00000184277	chr15	dexseq_prepare_annotation2.py	exon	.	-	.	TM2D3	20	1.02711872629198e-24	1.61303005407598e-23
ENSG00000249006.ENSG00000130997.ENSG00000214367.68	ENSG00000249006+ENSG00000130997+ENSG00000214367	chr4	dexseq_prepare_annotation2.py	exon	.	-	.		29	1.04056753366377e-24	1.63230203499044e-23
ENSG00000013563.26	ENSG00000013563	chrX	dexseq_prepare_annotation2.py	exon	.	-	.	DNASE1L1	14	1.04982083411499e-24	1.64495655442628e-23
ENSG00000187764.61	ENSG00000187764	chr9	dexseq_prepare_annotation2.py	exon	.	-	.	SEMA4D	20	1.05565622222579e-24	1.65223305119696e-23
ENSG00000175267.52	ENSG00000175267	chr16	dexseq_prepare_annotation2.py	exon	.	+	.	VWA3A	12	1.22534018526908e-24	1.91564738998043e-23
ENSG00000215148.11	ENSG00000215148	chr16	dexseq_prepare_annotation2.py	exon	.	+	.	PRSS41	12	1.24839880489477e-24	1.94949844904007e-23
ENSG00000177182.26	ENSG00000177182	chr8	dexseq_prepare_annotation2.py	exon	.	+	.	CLVS1	9	1.29521799553075e-24	2.02033610169009e-23
ENSG00000237854.2	ENSG00000237854	chr17	dexseq_prepare_annotation2.py	exon	.	+	.	LINC00674	3	1.32837875493191e-24	2.06973350501583e-23
ENSG00000135749.ENSG00000251508.86	ENSG00000135749+ENSG00000251508	chr1	dexseq_prepare_annotation2.py	exon	.	-	.		42	1.36379920596147e-24	2.12253687868324e-23
ENSG00000270956.ENSG00000237298.14	ENSG00000270956+ENSG00000237298	chr2	dexseq_prepare_annotation2.py	exon	.	+	.		7	1.41308917615756e-24	2.19678336387634e-23
ENSG00000085999.34	ENSG00000085999	chr1	dexseq_prepare_annotation2.py	exon	.	+	.	RAD54L	27	1.48905771166573e-24	2.31229152157544e-23
ENSG00000122966.ENSG00000221323.79	ENSG00000122966+ENSG00000221323	chr12	dexseq_prepare_annotation2.py	exon	.	-	.		29	1.5035987247507e-24	2.33225990113176e-23
ENSG00000159348.23	ENSG00000159348	chr1	dexseq_prepare_annotation2.py	exon	.	-	.	CYB5R1	6	1.522326455458e-24	2.35867049808224e-23
ENSG00000072071.21	ENSG00000072071	chr19	dexseq_prepare_annotation2.py	exon	.	-	.	LPHN1	12	1.60536753420932e-24	2.48455709786614e-23
ENSG00000272298.ENSG00000185442.ENSG00000258741.35	ENSG00000272298+ENSG00000185442+ENSG00000258741	chr15	dexseq_prepare_annotation2.py	exon	.	-	.		13	1.87481028653581e-24	2.89832711743502e-23
ENSG00000013375.43	ENSG00000013375	chr6	dexseq_prepare_annotation2.py	exon	.	-	.	PGM3	14	1.96347887448549e-24	3.02949741234759e-23
ENSG00000136021.39	ENSG00000136021	chr12	dexseq_prepare_annotation2.py	exon	.	+	.	SCYL2	10	1.964028393813e-24	3.02949741234759e-23
ENSG00000074201.26	ENSG00000074201	chr11	dexseq_prepare_annotation2.py	exon	.	-	.	CLNS1A	5	1.99050799817163e-24	3.06479096753015e-23
ENSG00000183795.10	ENSG00000183795	chrY	dexseq_prepare_annotation2.py	exon	.	+	.	BPY2B	6	1.99132953179827e-24	3.06479096753015e-23
ENSG00000155530.21	ENSG00000155530	chr7	dexseq_prepare_annotation2.py	exon	.	+	.	LRGUK	16	2.00919750963828e-24	3.08886273460687e-23
ENSG00000163739.5	ENSG00000163739	chr4	dexseq_prepare_annotation2.py	exon	.	+	.	CXCL1	3	2.27965232241601e-24	3.50076841140008e-23
ENSG00000261360.9	ENSG00000261360	chr5	dexseq_prepare_annotation2.py	exon	.	-	.	CTD-2165H16.4	4	2.32946522697705e-24	3.57330689186845e-23
ENSG00000228486.79	ENSG00000228486	chr2	dexseq_prepare_annotation2.py	exon	.	+	.	LINC01125	6	2.36923065007821e-24	3.63028966018061e-23
ENSG00000006114.59	ENSG00000006114	chr17	dexseq_prepare_annotation2.py	exon	.	-	.	SYNRG	40	2.48322437533107e-24	3.80075854444988e-23
ENSG00000226147.ENSG00000116171.14	ENSG00000226147+ENSG00000116171	chr1	dexseq_prepare_annotation2.py	exon	.	+	.		11	2.5288247800198e-24	3.86628591229709e-23
ENSG00000259529.ENSG00000092098.ENSG00000213928.121	ENSG00000259529+ENSG00000092098+ENSG00000213928	chr14	dexseq_prepare_annotation2.py	exon	.	+	.		16	2.61557039749532e-24	3.99450602445679e-23
ENSG00000183066.28	ENSG00000183066	chr22	dexseq_prepare_annotation2.py	exon	.	+	.	WBP2NL	12	2.81003211817706e-24	4.28676736884063e-23
ENSG00000108387.71	ENSG00000108387	chr17	dexseq_prepare_annotation2.py	exon	.	-	.	SEPT4	24	2.94007259925925e-24	4.48021832240968e-23
ENSG00000175766.25	ENSG00000175766	chr5	dexseq_prepare_annotation2.py	exon	.	+	.	EIF4E1B	13	3.01494490575522e-24	4.58926904589546e-23
ENSG00000269404.ENSG00000142539.ENSG00000062822.80	ENSG00000269404+ENSG00000142539+ENSG00000062822	chr19	dexseq_prepare_annotation2.py	exon	.	+	.		13	3.17732654855408e-24	4.83113895271924e-23
ENSG00000169519.11	ENSG00000169519	chr11	dexseq_prepare_annotation2.py	exon	.	+	.	METTL15	5	3.23779959409505e-24	4.91769627287142e-23
ENSG00000175054.46	ENSG00000175054	chr3	dexseq_prepare_annotation2.py	exon	.	-	.	ATR	10	3.36434991317048e-24	5.10431512537582e-23
ENSG00000132481.20	ENSG00000132481	chr17	dexseq_prepare_annotation2.py	exon	.	-	.	TRIM47	9	3.47034487194733e-24	5.2546303934041e-23
ENSG00000090661.45	ENSG00000090661	chr19	dexseq_prepare_annotation2.py	exon	.	+	.	CERS4	4	3.47100413958185e-24	5.2546303934041e-23
ENSG00000164985.33	ENSG00000164985	chr9	dexseq_prepare_annotation2.py	exon	.	-	.	PSIP1	5	3.83613169578785e-24	5.8010510605769e-23
ENSG00000118520.15	ENSG00000118520	chr6	dexseq_prepare_annotation2.py	exon	.	+	.	ARG1	6	3.93030295782595e-24	5.93698378171814e-23
ENSG00000233396.8	ENSG00000233396	chr1	dexseq_prepare_annotation2.py	exon	.	-	.	RP11-458D21.1	8	4.26975344118978e-24	6.44272807061792e-23
ENSG00000127418.20	ENSG00000127418	chr4	dexseq_prepare_annotation2.py	exon	.	+	.	FGFRL1	6	4.53556042594521e-24	6.83637135071545e-23
ENSG00000196924.66	ENSG00000196924	chrX	dexseq_prepare_annotation2.py	exon	.	-	.	FLNA	15	5.00934325043542e-24	7.54229781257199e-23
ENSG00000076043.ENSG00000076053.ENSG00000255663.40	ENSG00000076043+ENSG00000076053+ENSG00000255663	chr11	dexseq_prepare_annotation2.py	exon	.	+	.		33	5.14054197983069e-24	7.73144204276705e-23
ENSG00000225190.46	ENSG00000225190	chr17	dexseq_prepare_annotation2.py	exon	.	-	.	PLEKHM1	8	5.15917621218897e-24	7.75106137967762e-23
ENSG00000186148.ENSG00000240069.23	ENSG00000186148+ENSG00000240069	chr2	dexseq_prepare_annotation2.py	exon	.	+	.		5	5.1749056216128e-24	7.76627881546588e-23
ENSG00000114204.ENSG00000174776.61	ENSG00000114204+ENSG00000174776	chr3	dexseq_prepare_annotation2.py	exon	.	-	.		30	5.2623543083415e-24	7.88898023716449e-23
ENSG00000236581.67	ENSG00000236581	chr13	dexseq_prepare_annotation2.py	exon	.	+	.	STARD13-AS	38	5.28771349450081e-24	7.91843661212125e-23
ENSG00000141380.59	ENSG00000141380	chr18	dexseq_prepare_annotation2.py	exon	.	-	.	SS18	32	5.48397733692874e-24	8.20348583939491e-23
ENSG00000100364.41	ENSG00000100364	chr22	dexseq_prepare_annotation2.py	exon	.	-	.	KIAA0930	24	5.84156134104883e-24	8.72897964615562e-23
ENSG00000041982.45	ENSG00000041982	chr9	dexseq_prepare_annotation2.py	exon	.	-	.	TNC	6	5.88104691890008e-24	8.77852288744752e-23
ENSG00000246090.33	ENSG00000246090	chr4	dexseq_prepare_annotation2.py	exon	.	+	.	RP11-696N14.1	26	6.13892574932546e-24	9.15360036192432e-23
ENSG00000088986.21	ENSG00000088986	chr12	dexseq_prepare_annotation2.py	exon	.	+	.	DYNLL1	5	6.19793029151846e-24	9.23165406578803e-23
ENSG00000108799.17	ENSG00000108799	chr17	dexseq_prepare_annotation2.py	exon	.	-	.	EZH1	4	6.20479510044808e-24	9.23196283883193e-23
ENSG00000084234.56	ENSG00000084234	chr11	dexseq_prepare_annotation2.py	exon	.	+	.	APLP2	11	6.5239693401993e-24	9.6964504652244e-23
ENSG00000127947.47	ENSG00000127947	chr7	dexseq_prepare_annotation2.py	exon	.	+	.	PTPN12	12	6.67102367783497e-24	9.90439885872992e-23
ENSG00000133026.57	ENSG00000133026	chr17	dexseq_prepare_annotation2.py	exon	.	-	.	MYH10	31	6.70868385244142e-24	9.94965978415028e-23
ENSG00000163719.41	ENSG00000163719	chr3	dexseq_prepare_annotation2.py	exon	.	+	.	MTMR14	30	6.97785950733976e-24	1.03378181397736e-22
ENSG00000067141.45	ENSG00000067141	chr15	dexseq_prepare_annotation2.py	exon	.	+	.	NEO1	16	7.07629712470105e-24	1.04724666198751e-22
ENSG00000174365.28	ENSG00000174365	chr20	dexseq_prepare_annotation2.py	exon	.	+	.	SNHG11	8	7.17809740591956e-24	1.06117992247214e-22
ENSG00000115423.84	ENSG00000115423	chr2	dexseq_prepare_annotation2.py	exon	.	+	.	DNAH6	47	7.4003890589864e-24	1.09287747690058e-22
ENSG00000104938.29	ENSG00000104938	chr19	dexseq_prepare_annotation2.py	exon	.	+	.	CLEC4M	22	7.41981902256718e-24	1.0945811743185e-22
ENSG00000215462.ENSG00000102547.39	ENSG00000215462+ENSG00000102547	chr13	dexseq_prepare_annotation2.py	exon	.	-	.		25	7.53675910049722e-24	1.11065078051642e-22
ENSG00000075275.43	ENSG00000075275	chr22	dexseq_prepare_annotation2.py	exon	.	-	.	CELSR1	11	7.57602998927893e-24	1.11525273738143e-22
ENSG00000175183.20	ENSG00000175183	chr12	dexseq_prepare_annotation2.py	exon	.	-	.	CSRP2	20	7.83843100816338e-24	1.15265665737223e-22
ENSG00000141551.47	ENSG00000141551	chr17	dexseq_prepare_annotation2.py	exon	.	-	.	CSNK1D	25	7.99976933044798e-24	1.1751356070479e-22
ENSG00000129990.30	ENSG00000129990	chr19	dexseq_prepare_annotation2.py	exon	.	-	.	SYT5	24	8.26365660645054e-24	1.21261509165767e-22
ENSG00000160953.40	ENSG00000160953	chr19	dexseq_prepare_annotation2.py	exon	.	+	.	MUM1	20	8.5038596026798e-24	1.24654356353447e-22
ENSG00000077327.27	ENSG00000077327	chr10	dexseq_prepare_annotation2.py	exon	.	+	.	SPAG6	19	8.52492993113736e-24	1.24831260142642e-22
ENSG00000267072.ENSG00000103184.ENSG00000033011.34	ENSG00000267072+ENSG00000103184+ENSG00000033011	chr16	dexseq_prepare_annotation2.py	exon	.	+	.		8	9.19316911662184e-24	1.34474341920037e-22
ENSG00000172927.29	ENSG00000172927	chr11	dexseq_prepare_annotation2.py	exon	.	+	.	MYEOV	23	9.25304137989946e-24	1.35207507708183e-22
ENSG00000070501.42	ENSG00000070501	chr8	dexseq_prepare_annotation2.py	exon	.	+	.	POLB	10	9.3917389978192e-24	1.37089731245009e-22
ENSG00000125618.30	ENSG00000125618	chr2	dexseq_prepare_annotation2.py	exon	.	-	.	PAX8	8	9.54423921380038e-24	1.39169258862008e-22
ENSG00000197157.38	ENSG00000197157	chr7	dexseq_prepare_annotation2.py	exon	.	+	.	SND1	17	1.00082619104505e-23	1.45782109151489e-22
ENSG00000133858.18	ENSG00000133858	chr12	dexseq_prepare_annotation2.py	exon	.	-	.	ZFC3H1	14	1.05969433772807e-23	1.5419497776784e-22
ENSG00000088808.51	ENSG00000088808	chr14	dexseq_prepare_annotation2.py	exon	.	-	.	PPP1R13B	28	1.06474406845236e-23	1.54767358461519e-22
ENSG00000145934.25	ENSG00000145934	chr5	dexseq_prepare_annotation2.py	exon	.	+	.	TENM2	14	1.08631849646389e-23	1.57737995711673e-22
ENSG00000174899.17	ENSG00000174899	chr3	dexseq_prepare_annotation2.py	exon	.	+	.	C3orf55	4	1.08780748206359e-23	1.57788978595982e-22
ENSG00000265817.ENSG00000197275.34	ENSG00000265817+ENSG00000197275	chr8	dexseq_prepare_annotation2.py	exon	.	-	.		11	1.11135727352186e-23	1.61036481838324e-22
ENSG00000151474.46	ENSG00000151474	chr10	dexseq_prepare_annotation2.py	exon	.	-	.	FRMD4A	41	1.13448311697482e-23	1.64215839071919e-22
ENSG00000197565.63	ENSG00000197565	chrX	dexseq_prepare_annotation2.py	exon	.	-	.	COL4A6	27	1.14597299321954e-23	1.6570602186627e-22
ENSG00000149212.21	ENSG00000149212	chr11	dexseq_prepare_annotation2.py	exon	.	-	.	SESN3	15	1.16437726378079e-23	1.68191869967169e-22
ENSG00000129534.39	ENSG00000129534	chr14	dexseq_prepare_annotation2.py	exon	.	-	.	MIS18BP1	12	1.42145816968785e-23	2.05113011852876e-22
ENSG00000180776.5	ENSG00000180776	chr13	dexseq_prepare_annotation2.py	exon	.	-	.	ZDHHC20	4	1.66909583311747e-23	2.4059617378212e-22
ENSG00000021762.60	ENSG00000021762	chr11	dexseq_prepare_annotation2.py	exon	.	-	.	OSBPL5	30	1.67640203171399e-23	2.41398410942657e-22
ENSG00000104671.ENSG00000104660.34	ENSG00000104671+ENSG00000104660	chr8	dexseq_prepare_annotation2.py	exon	.	+	.		14	1.69343428507989e-23	2.43598062564344e-22
ENSG00000150471.44	ENSG00000150471	chr4	dexseq_prepare_annotation2.py	exon	.	+	.	LPHN3	7	1.71058573486258e-23	2.458102837859e-22
ENSG00000001630.ENSG00000240720.34	ENSG00000001630+ENSG00000240720	chr7	dexseq_prepare_annotation2.py	exon	.	-	.		15	1.73901369108648e-23	2.49636675510314e-22
ENSG00000141867.43	ENSG00000141867	chr19	dexseq_prepare_annotation2.py	exon	.	-	.	BRD4	8	1.7690873220215e-23	2.5369114678875e-22
ENSG00000170310.27	ENSG00000170310	chr17	dexseq_prepare_annotation2.py	exon	.	-	.	STX8	4	1.78502055733399e-23	2.55711570956099e-22
ENSG00000198626.121	ENSG00000198626	chr1	dexseq_prepare_annotation2.py	exon	.	+	.	RYR2	31	1.79603097668999e-23	2.57023339048092e-22
ENSG00000170579.48	ENSG00000170579	chr18	dexseq_prepare_annotation2.py	exon	.	-	.	DLGAP1	15	1.82768930201415e-23	2.61284201557013e-22
ENSG00000204954.27	ENSG00000204954	chr12	dexseq_prepare_annotation2.py	exon	.	-	.	C12orf73	11	1.8400431663366e-23	2.62593061975592e-22
ENSG00000061656.4	ENSG00000061656	chr20	dexseq_prepare_annotation2.py	exon	.	+	.	SPAG4	2	1.84063212115292e-23	2.62593061975592e-22
ENSG00000229692.6	ENSG00000229692	chr2	dexseq_prepare_annotation2.py	exon	.	-	.	SOS1-IT1	7	1.89851187055972e-23	2.70572087451712e-22
ENSG00000171320.25	ENSG00000171320	chr8	dexseq_prepare_annotation2.py	exon	.	+	.	ESCO2	14	1.90699202419373e-23	2.71501626278178e-22
ENSG00000145604.20	ENSG00000145604	chr5	dexseq_prepare_annotation2.py	exon	.	+	.	SKP2	16	2.05194516234705e-23	2.91839216064272e-22
ENSG00000256121.ENSG00000092421.56	ENSG00000256121+ENSG00000092421	chr5	dexseq_prepare_annotation2.py	exon	.	-	.		13	2.12064699670157e-23	3.01301351467835e-22
ENSG00000095485.32	ENSG00000095485	chr10	dexseq_prepare_annotation2.py	exon	.	-	.	CWF19L1	8	2.27037566543213e-23	3.22244619780424e-22
ENSG00000163463.ENSG00000185499.ENSG00000273088.42	ENSG00000163463+ENSG00000185499+ENSG00000273088	chr1	dexseq_prepare_annotation2.py	exon	.	-	.		28	2.39416055404529e-23	3.39466507187587e-22
ENSG00000143126.36	ENSG00000143126	chr1	dexseq_prepare_annotation2.py	exon	.	+	.	CELSR2	7	2.40399058409069e-23	3.4051212900496e-22
ENSG00000152939.9	ENSG00000152939	chr5	dexseq_prepare_annotation2.py	exon	.	+	.	MARVELD2	7	2.56377567291919e-23	3.62774257718066e-22
ENSG00000214822.19	ENSG00000214822	chr17	dexseq_prepare_annotation2.py	exon	.	-	.	KRT16P3	12	2.72669440542931e-23	3.85433958410685e-22
ENSG00000175161.20	ENSG00000175161	chr3	dexseq_prepare_annotation2.py	exon	.	+	.	CADM2	13	2.75536642215209e-23	3.8909028692447e-22
ENSG00000104043.61	ENSG00000104043	chr15	dexseq_prepare_annotation2.py	exon	.	-	.	ATP8B4	9	2.79236472237136e-23	3.93913749797798e-22
ENSG00000081791.18	ENSG00000081791	chr5	dexseq_prepare_annotation2.py	exon	.	+	.	KIAA0141	11	2.83316002840502e-23	3.99117984305805e-22
ENSG00000167378.ENSG00000268361.ENSG00000073050.48	ENSG00000167378+ENSG00000268361+ENSG00000073050	chr19	dexseq_prepare_annotation2.py	exon	.	-	.		4	2.83501272475098e-23	3.99117984305805e-22
ENSG00000109466.34	ENSG00000109466	chr4	dexseq_prepare_annotation2.py	exon	.	+	.	KLHL2	22	2.86081403597607e-23	4.02341868528197e-22
ENSG00000156858.38	ENSG00000156858	chr16	dexseq_prepare_annotation2.py	exon	.	+	.	PRR14	8	2.87097448061717e-23	4.03133500702332e-22
ENSG00000105609.35	ENSG00000105609	chr19	dexseq_prepare_annotation2.py	exon	.	-	.	LILRB5	17	2.87225714786114e-23	4.03133500702332e-22
ENSG00000113924.27	ENSG00000113924	chr3	dexseq_prepare_annotation2.py	exon	.	-	.	HGD	23	2.94874569681423e-23	4.13450521513881e-22
ENSG00000141298.22	ENSG00000141298	chr17	dexseq_prepare_annotation2.py	exon	.	-	.	SSH2	13	2.96203935926748e-23	4.14894947423859e-22
ENSG00000038295.29	ENSG00000038295	chr4	dexseq_prepare_annotation2.py	exon	.	+	.	TLL1	4	3.04835767531955e-23	4.26554751600971e-22
ENSG00000099940.6	ENSG00000099940	chr22	dexseq_prepare_annotation2.py	exon	.	+	.	SNAP29	4	3.7171877582573e-23	5.19619381489455e-22
ENSG00000244607.ENSG00000010282.ENSG00000181061.51	ENSG00000244607+ENSG00000010282+ENSG00000181061	chr3	dexseq_prepare_annotation2.py	exon	.	-	.		17	3.79379817672864e-23	5.29794555052327e-22
ENSG00000146966.34	ENSG00000146966	chr7	dexseq_prepare_annotation2.py	exon	.	-	.	DENND2A	13	3.8217615312267e-23	5.33162647419725e-22
ENSG00000164944.42	ENSG00000164944	chr8	dexseq_prepare_annotation2.py	exon	.	-	.	KIAA1429	24	3.87398998608144e-23	5.39905719969762e-22
ENSG00000067596.36	ENSG00000067596	chr17	dexseq_prepare_annotation2.py	exon	.	+	.	DHX8	23	3.93038985045973e-23	5.47216024661898e-22
ENSG00000100266.ENSG00000242247.52	ENSG00000100266+ENSG00000242247	chr22	dexseq_prepare_annotation2.py	exon	.	-	.		9	4.05647516036049e-23	5.64204022554854e-22
ENSG00000213047.33	ENSG00000213047	chr1	dexseq_prepare_annotation2.py	exon	.	-	.	DENND1B	17	4.29613547481419e-23	5.96938984261006e-22
ENSG00000228509.7	ENSG00000228509	chr2	dexseq_prepare_annotation2.py	exon	.	-	.	AC006460.2	4	4.38321851663853e-23	6.08429341043308e-22
ENSG00000115718.33	ENSG00000115718	chr2	dexseq_prepare_annotation2.py	exon	.	+	.	PROC	17	4.8626449449236e-23	6.74302974512556e-22
ENSG00000177181.7	ENSG00000177181	chr1	dexseq_prepare_annotation2.py	exon	.	+	.	RIMKLA	7	4.88231709689394e-23	6.76354557269013e-22
ENSG00000094631.113	ENSG00000094631	chrX	dexseq_prepare_annotation2.py	exon	.	+	.	HDAC6	32	4.96293174599162e-23	6.86836073070516e-22
ENSG00000119408.27	ENSG00000119408	chr9	dexseq_prepare_annotation2.py	exon	.	+	.	NEK6	21	5.19153643864463e-23	7.17757086686791e-22
ENSG00000139915.ENSG00000272781.45	ENSG00000139915+ENSG00000272781	chr14	dexseq_prepare_annotation2.py	exon	.	-	.		17	5.26160528642431e-23	7.26719925366991e-22
ENSG00000075142.26	ENSG00000075142	chr7	dexseq_prepare_annotation2.py	exon	.	-	.	SRI	17	5.27644350412972e-23	7.28044199719073e-22
ENSG00000165633.10	ENSG00000165633	chr10	dexseq_prepare_annotation2.py	exon	.	-	.	VSTM4	11	5.44746867970113e-23	7.50895111147273e-22
ENSG00000070886.21	ENSG00000070886	chr1	dexseq_prepare_annotation2.py	exon	.	+	.	EPHA8	3	5.54135698338459e-23	7.63078423918512e-22
ENSG00000204764.67	ENSG00000204764	chr5	dexseq_prepare_annotation2.py	exon	.	+	.	RANBP17	33	5.82667539281349e-23	8.01572496747467e-22
ENSG00000124678.50	ENSG00000124678	chr6	dexseq_prepare_annotation2.py	exon	.	-	.	TCP11	19	6.01226257601e-23	8.26283896348174e-22
ENSG00000140105.66	ENSG00000140105	chr14	dexseq_prepare_annotation2.py	exon	.	-	.	WARS	39	6.56918748940402e-23	9.01929929857084e-22
ENSG00000011243.50	ENSG00000011243	chr19	dexseq_prepare_annotation2.py	exon	.	-	.	AKAP8L	31	7.14893393858478e-23	9.80556547243869e-22
ENSG00000229847.10	ENSG00000229847	chr10	dexseq_prepare_annotation2.py	exon	.	-	.	EMX2OS	8	7.96329515917831e-23	1.09055191811754e-21
ENSG00000104814.35	ENSG00000104814	chr19	dexseq_prepare_annotation2.py	exon	.	-	.	MAP4K1	26	7.96660483920868e-23	1.09055191811754e-21
ENSG00000167178.30	ENSG00000167178	chr15	dexseq_prepare_annotation2.py	exon	.	+	.	ISLR2	19	8.1256176255838e-23	1.11122228416145e-21
ENSG00000129221.25	ENSG00000129221	chr17	dexseq_prepare_annotation2.py	exon	.	-	.	AIPL1	8	8.46237645341623e-23	1.15613570718742e-21
ENSG00000257341.ENSG00000213145.ENSG00000185347.80	ENSG00000257341+ENSG00000213145+ENSG00000185347	chr14	dexseq_prepare_annotation2.py	exon	.	+	.		50	8.47288109630098e-23	1.15643151734651e-21
ENSG00000091436.31	ENSG00000091436	chr2	dexseq_prepare_annotation2.py	exon	.	+	.	MLTK	6	9.55206648470983e-23	1.30244351960149e-21
ENSG00000003756.ENSG00000004534.144	ENSG00000003756+ENSG00000004534	chr3	dexseq_prepare_annotation2.py	exon	.	+	.		49	9.83829763899516e-23	1.34015396227845e-21
ENSG00000100427.27	ENSG00000100427	chr22	dexseq_prepare_annotation2.py	exon	.	-	.	MLC1	21	9.96347790848518e-23	1.35587387788973e-21
ENSG00000095585.27	ENSG00000095585	chr10	dexseq_prepare_annotation2.py	exon	.	-	.	BLNK	22	1.0239290435191e-22	1.39204157318425e-21
ENSG00000166532.31	ENSG00000166532	chr12	dexseq_prepare_annotation2.py	exon	.	+	.	RIMKLB	18	1.04873444374496e-22	1.42436831845361e-21
ENSG00000239520.ENSG00000006125.52	ENSG00000239520+ENSG00000006125	chr17	dexseq_prepare_annotation2.py	exon	.	+	.		28	1.07581240116228e-22	1.45971531965923e-21
ENSG00000159377.24	ENSG00000159377	chr1	dexseq_prepare_annotation2.py	exon	.	+	.	PSMB4	11	1.12492583707721e-22	1.52486281356302e-21
ENSG00000134108.20	ENSG00000134108	chr3	dexseq_prepare_annotation2.py	exon	.	+	.	ARL8B	14	1.18269637684265e-22	1.60160650953877e-21
ENSG00000099331.55	ENSG00000099331	chr19	dexseq_prepare_annotation2.py	exon	.	+	.	MYO9B	28	1.18965306491751e-22	1.60945551719133e-21
ENSG00000100311.11	ENSG00000100311	chr22	dexseq_prepare_annotation2.py	exon	.	-	.	PDGFB	9	1.19653499944852e-22	1.61718819077511e-21
ENSG00000128973.ENSG00000260007.ENSG00000129007.30	ENSG00000128973+ENSG00000260007+ENSG00000129007	chr15	dexseq_prepare_annotation2.py	exon	.	-	.		23	1.23984350222905e-22	1.67409053996205e-21
ENSG00000106263.44	ENSG00000106263	chr7	dexseq_prepare_annotation2.py	exon	.	+	.	EIF3B	28	1.26367029205048e-22	1.7046027178856e-21
ENSG00000156453.20	ENSG00000156453	chr5	dexseq_prepare_annotation2.py	exon	.	-	.	PCDH1	6	1.2730956632799e-22	1.7156479652772e-21
ENSG00000141448.2	ENSG00000141448	chr18	dexseq_prepare_annotation2.py	exon	.	+	.	GATA6	3	1.31336077622792e-22	1.76819163921869e-21
ENSG00000172915.68	ENSG00000172915	chr13	dexseq_prepare_annotation2.py	exon	.	+	.	NBEA	21	1.34157300530388e-22	1.80442219830737e-21
ENSG00000134255.17	ENSG00000134255	chr1	dexseq_prepare_annotation2.py	exon	.	+	.	CEPT1	8	1.3707677808758e-22	1.84190279238418e-21
ENSG00000113712.ENSG00000230551.39	ENSG00000113712+ENSG00000230551	chr5	dexseq_prepare_annotation2.py	exon	.	-	.		11	1.45329667341454e-22	1.95090657988765e-21
ENSG00000159208.16	ENSG00000159208	chr1	dexseq_prepare_annotation2.py	exon	.	+	.	C1orf51	11	1.46151841392404e-22	1.96004601991148e-21
ENSG00000156299.35	ENSG00000156299	chr21	dexseq_prepare_annotation2.py	exon	.	-	.	TIAM1	9	1.47690198812227e-22	1.97876327239531e-21
ENSG00000132746.16	ENSG00000132746	chr11	dexseq_prepare_annotation2.py	exon	.	-	.	ALDH3B2	5	1.5307131774541e-22	2.04888027333553e-21
ENSG00000112658.7	ENSG00000112658	chr6	dexseq_prepare_annotation2.py	exon	.	+	.	SRF	3	1.57367281743117e-22	2.10435110504513e-21
ENSG00000255275.ENSG00000159423.ENSG00000179002.ENSG00000169991.32	ENSG00000255275+ENSG00000159423+ENSG00000179002+ENSG00000169991	chr1	dexseq_prepare_annotation2.py	exon	.	-	.		10	1.58265349047901e-22	2.11432138270447e-21
ENSG00000261263.3	ENSG00000261263	chr16	dexseq_prepare_annotation2.py	exon	.	-	.	RP11-586K12.13	4	1.59129941008094e-22	2.12382569004739e-21
ENSG00000172572.16	ENSG00000172572	chr12	dexseq_prepare_annotation2.py	exon	.	+	.	PDE3A	11	1.59749307183327e-22	2.13004196414538e-21
ENSG00000188997.14	ENSG00000188997	chr11	dexseq_prepare_annotation2.py	exon	.	-	.	KCTD21	7	1.64624427252776e-22	2.19293653478794e-21
ENSG00000182871.50	ENSG00000182871	chr21	dexseq_prepare_annotation2.py	exon	.	+	.	COL18A1	11	1.74744974167556e-22	2.32551684911851e-21
ENSG00000163468.43	ENSG00000163468	chr1	dexseq_prepare_annotation2.py	exon	.	-	.	CCT3	34	1.89444331126992e-22	2.51871959706424e-21
ENSG00000170954.22	ENSG00000170954	chr19	dexseq_prepare_annotation2.py	exon	.	-	.	ZNF415	17	1.9022655382016e-22	2.52669695577027e-21
ENSG00000110888.47	ENSG00000110888	chr12	dexseq_prepare_annotation2.py	exon	.	-	.	CAPRIN2	7	1.92418011643422e-22	2.55335939469793e-21
ENSG00000126226.43	ENSG00000126226	chr13	dexseq_prepare_annotation2.py	exon	.	-	.	PCID2	31	1.9774763720532e-22	2.62157407755848e-21
ENSG00000135605.26	ENSG00000135605	chr4	dexseq_prepare_annotation2.py	exon	.	-	.	TEC	14	2.01814259403311e-22	2.67293059708282e-21
ENSG00000125835.ENSG00000088876.ENSG00000256566.30	ENSG00000125835+ENSG00000088876+ENSG00000256566	chr20	dexseq_prepare_annotation2.py	exon	.	-	.		15	2.05917690933465e-22	2.72467616428851e-21
ENSG00000115355.56	ENSG00000115355	chr2	dexseq_prepare_annotation2.py	exon	.	-	.	CCDC88A	31	2.12142709701702e-22	2.80436888029886e-21
ENSG00000166676.22	ENSG00000166676	chr16	dexseq_prepare_annotation2.py	exon	.	-	.	TVP23A	12	2.15875432066796e-22	2.85099487282882e-21
ENSG00000151834.36	ENSG00000151834	chr4	dexseq_prepare_annotation2.py	exon	.	-	.	GABRA2	12	2.2435404918209e-22	2.96014995243391e-21
ENSG00000223647.4	ENSG00000223647	chr2	dexseq_prepare_annotation2.py	exon	.	-	.	AL133249.1	5	2.28116489515398e-22	3.00693095067492e-21
ENSG00000198561.ENSG00000213593.ENSG00000211450.ENSG00000254732.ENSG00000254462.95	ENSG00000198561+ENSG00000213593+ENSG00000211450+ENSG00000254732+ENSG00000254462	chr11	dexseq_prepare_annotation2.py	exon	.	+	.		35	2.59502206202886e-22	3.41739515044199e-21
ENSG00000132912.42	ENSG00000132912	chr5	dexseq_prepare_annotation2.py	exon	.	-	.	DCTN4	25	2.69437874220176e-22	3.54487191822692e-21
ENSG00000197360.10	ENSG00000197360	chr19	dexseq_prepare_annotation2.py	exon	.	-	.	ZNF98	4	2.85394873454745e-22	3.75125185800659e-21
ENSG00000171914.73	ENSG00000171914	chr15	dexseq_prepare_annotation2.py	exon	.	+	.	TLN2	61	3.20499731218578e-22	4.20692357440273e-21
ENSG00000221444.ENSG00000249931.ENSG00000261279.ENSG00000233812.ENSG00000215304.41	ENSG00000221444+ENSG00000249931+ENSG00000261279+ENSG00000233812+ENSG00000215304	chr15	dexseq_prepare_annotation2.py	exon	.	-	.		22	3.20669086186175e-22	4.20692357440273e-21
ENSG00000129270.21	ENSG00000129270	chr17	dexseq_prepare_annotation2.py	exon	.	-	.	MMP28	15	3.22808548554797e-22	4.2309887928255e-21
ENSG00000267796.ENSG00000188223.ENSG00000205155.40	ENSG00000267796+ENSG00000188223+ENSG00000205155	chr19	dexseq_prepare_annotation2.py	exon	.	+	.		5	3.43590506491817e-22	4.49912139142778e-21
ENSG00000259738.ENSG00000157450.35	ENSG00000259738+ENSG00000157450	chr15	dexseq_prepare_annotation2.py	exon	.	+	.		6	3.62296620519568e-22	4.73959173277816e-21
ENSG00000183292.12	ENSG00000183292	chr2	dexseq_prepare_annotation2.py	exon	.	+	.	AC140481.2	8	3.66313764119885e-22	4.78762767865263e-21
ENSG00000230773.15	ENSG00000230773	chr2	dexseq_prepare_annotation2.py	exon	.	-	.	AC079807.4	3	3.70377411872208e-22	4.83471577182613e-21
ENSG00000141279.84	ENSG00000141279	chr17	dexseq_prepare_annotation2.py	exon	.	+	.	NPEPPS	27	3.70613893809128e-22	4.83471577182613e-21
ENSG00000251018.6	ENSG00000251018	chr5	dexseq_prepare_annotation2.py	exon	.	-	.	RP11-80G7.1	3	3.81555132130975e-22	4.97276787336487e-21
ENSG00000170236.11	ENSG00000170236	chr15	dexseq_prepare_annotation2.py	exon	.	-	.	USP50	7	3.84990805044727e-22	5.0128333272819e-21
ENSG00000166105.16	ENSG00000166105	chr11	dexseq_prepare_annotation2.py	exon	.	+	.	GLB1L3	6	3.86347881441624e-22	5.02578430764634e-21
ENSG00000170476.21	ENSG00000170476	chr5	dexseq_prepare_annotation2.py	exon	.	-	.	MZB1	9	3.91167206124609e-22	5.08370726085282e-21
ENSG00000224655.12	ENSG00000224655	chr2	dexseq_prepare_annotation2.py	exon	.	+	.	AC018737.3	12	4.51510999477189e-22	5.86245602036533e-21
ENSG00000159625.39	ENSG00000159625	chr16	dexseq_prepare_annotation2.py	exon	.	+	.	CCDC135	18	4.67885160295039e-22	6.06937653677391e-21
ENSG00000228107.ENSG00000159259.ENSG00000159256.51	ENSG00000228107+ENSG00000159259+ENSG00000159256	chr21	dexseq_prepare_annotation2.py	exon	.	+	.		37	4.68626620754276e-22	6.07331341121453e-21
ENSG00000078246.ENSG00000171792.47	ENSG00000078246+ENSG00000171792	chr12	dexseq_prepare_annotation2.py	exon	.	+	.		25	4.93390999746189e-22	6.38828477449151e-21
ENSG00000137841.30	ENSG00000137841	chr15	dexseq_prepare_annotation2.py	exon	.	-	.	PLCB2	18	5.05619985049312e-22	6.54051523570784e-21
ENSG00000215033.ENSG00000186807.ENSG00000239492.27	ENSG00000215033+ENSG00000186807+ENSG00000239492	chr10	dexseq_prepare_annotation2.py	exon	.	+	.		24	5.37430520748756e-22	6.94552565817615e-21
ENSG00000163104.21	ENSG00000163104	chr4	dexseq_prepare_annotation2.py	exon	.	+	.	SMARCAD1	8	5.65555998017752e-22	7.30101867247618e-21
ENSG00000128585.42	ENSG00000128585	chr7	dexseq_prepare_annotation2.py	exon	.	+	.	MKLN1	23	5.65990846824252e-22	7.30101867247618e-21
ENSG00000044115.104	ENSG00000044115	chr5	dexseq_prepare_annotation2.py	exon	.	+	.	CTNNA1	22	5.86196622856525e-22	7.55463621668349e-21
ENSG00000116641.64	ENSG00000116641	chr1	dexseq_prepare_annotation2.py	exon	.	-	.	DOCK7	27	6.28299563711227e-22	8.08972149487798e-21
ENSG00000178252.ENSG00000178467.86	ENSG00000178252+ENSG00000178467	chr3	dexseq_prepare_annotation2.py	exon	.	+	.		15	6.32580922138413e-22	8.13729095296231e-21
ENSG00000206561.ENSG00000206562.ENSG00000249786.93	ENSG00000206561+ENSG00000206562+ENSG00000249786	chr3	dexseq_prepare_annotation2.py	exon	.	-	.		21	6.55127625728423e-22	8.41951324001487e-21
ENSG00000185038.34	ENSG00000185038	chr2	dexseq_prepare_annotation2.py	exon	.	+	.	MROH2A	18	6.56131811528445e-22	8.4246109541342e-21
ENSG00000173120.27	ENSG00000173120	chr11	dexseq_prepare_annotation2.py	exon	.	+	.	KDM2A	11	6.82369649372557e-22	8.7533949378809e-21
ENSG00000137869.51	ENSG00000137869	chr15	dexseq_prepare_annotation2.py	exon	.	-	.	CYP19A1	26	6.86679358095383e-22	8.80053850157918e-21
ENSG00000155849.54	ENSG00000155849	chr7	dexseq_prepare_annotation2.py	exon	.	-	.	ELMO1	41	7.02515012764917e-22	8.99517606833897e-21
ENSG00000181625.ENSG00000260280.ENSG00000213648.41	ENSG00000181625+ENSG00000260280+ENSG00000213648	chr16	dexseq_prepare_annotation2.py	exon	.	+	.		27	7.03935745560076e-22	9.00505256797193e-21
ENSG00000158828.10	ENSG00000158828	chr1	dexseq_prepare_annotation2.py	exon	.	+	.	PINK1	9	7.06232714624127e-22	9.02610972690578e-21
ENSG00000063854.36	ENSG00000063854	chr16	dexseq_prepare_annotation2.py	exon	.	-	.	HAGH	25	7.23955865374917e-22	9.24410311708469e-21
ENSG00000158417.21	ENSG00000158417	chr2	dexseq_prepare_annotation2.py	exon	.	+	.	EIF5B	12	7.2842194158346e-22	9.29257319589497e-21
ENSG00000103197.85	ENSG00000103197	chr16	dexseq_prepare_annotation2.py	exon	.	+	.	TSC2	49	7.33452375586105e-22	9.34814714361444e-21
ENSG00000215018.47	ENSG00000215018	chr7	dexseq_prepare_annotation2.py	exon	.	-	.	COL28A1	22	7.41845502881293e-22	9.44643855689155e-21
ENSG00000156076.13	ENSG00000156076	chr12	dexseq_prepare_annotation2.py	exon	.	-	.	WIF1	5	8.28183849578026e-22	1.05361701303656e-20
ENSG00000201965.ENSG00000060971.42	ENSG00000201965+ENSG00000060971	chr3	dexseq_prepare_annotation2.py	exon	.	-	.		23	8.42226911800179e-22	1.0705005120012e-20
ENSG00000181450.12	ENSG00000181450	chr1	dexseq_prepare_annotation2.py	exon	.	+	.	ZNF678	6	8.59153266157074e-22	1.09101450016485e-20
ENSG00000007216.15	ENSG00000007216	chr17	dexseq_prepare_annotation2.py	exon	.	+	.	SLC13A2	7	8.66991215222437e-22	1.09996040086821e-20
ENSG00000146350.45	ENSG00000146350	chr6	dexseq_prepare_annotation2.py	exon	.	-	.	TBC1D32	11	9.03030067290735e-22	1.14463600942602e-20
ENSG00000106571.24	ENSG00000106571	chr7	dexseq_prepare_annotation2.py	exon	.	-	.	GLI3	18	9.54440772037014e-22	1.20869682062441e-20
ENSG00000115109.39	ENSG00000115109	chr2	dexseq_prepare_annotation2.py	exon	.	+	.	EPB41L5	20	9.68159106474808e-22	1.22495094247136e-20
ENSG00000104312.19	ENSG00000104312	chr8	dexseq_prepare_annotation2.py	exon	.	+	.	RIPK2	12	9.8166600127248e-22	1.24090815311262e-20
ENSG00000254377.10	ENSG00000254377	chr8	dexseq_prepare_annotation2.py	exon	.	+	.	LINC00966	10	1.01189224465808e-21	1.27795170825807e-20
ENSG00000135336.33	ENSG00000135336	chr6	dexseq_prepare_annotation2.py	exon	.	+	.	ORC3	20	1.05409201965231e-21	1.33003585409633e-20
ENSG00000121104.33	ENSG00000121104	chr17	dexseq_prepare_annotation2.py	exon	.	-	.	FAM117A	10	1.06097427491786e-21	1.33750275184417e-20
ENSG00000213830.ENSG00000183323.27	ENSG00000213830+ENSG00000183323	chr5	dexseq_prepare_annotation2.py	exon	.	-	.		15	1.21817395111573e-21	1.53427958039254e-20
ENSG00000063438.ENSG00000249915.42	ENSG00000063438+ENSG00000249915	chr5	dexseq_prepare_annotation2.py	exon	.	+	.		36	1.25660358882188e-21	1.58124518749482e-20
ENSG00000120519.30	ENSG00000120519	chr4	dexseq_prepare_annotation2.py	exon	.	-	.	SLC10A7	5	1.27525732173919e-21	1.60326321673231e-20
ENSG00000149201.30	ENSG00000149201	chr11	dexseq_prepare_annotation2.py	exon	.	+	.	CCDC81	28	1.3930369639632e-21	1.74975032420994e-20
ENSG00000223662.4	ENSG00000223662	chr21	dexseq_prepare_annotation2.py	exon	.	+	.	SAMSN1-AS1	5	1.52540236313206e-21	1.91427643163369e-20
ENSG00000166508.13	ENSG00000166508	chr7	dexseq_prepare_annotation2.py	exon	.	-	.	MCM7	4	1.56088832867141e-21	1.95623406918254e-20
ENSG00000172943.58	ENSG00000172943	chrX	dexseq_prepare_annotation2.py	exon	.	-	.	PHF8	5	1.56165797547059e-21	1.95623406918254e-20
ENSG00000125851.16	ENSG00000125851	chr20	dexseq_prepare_annotation2.py	exon	.	+	.	PCSK2	7	1.59859147017722e-21	2.00069205026602e-20
ENSG00000162148.ENSG00000167985.ENSG00000256591.57	ENSG00000162148+ENSG00000167985+ENSG00000256591	chr11	dexseq_prepare_annotation2.py	exon	.	+	.		10	1.69955408992687e-21	2.12513224211144e-20
ENSG00000233355.15	ENSG00000233355	chr1	dexseq_prepare_annotation2.py	exon	.	-	.	CHRM3-AS2	10	1.71072210401377e-21	2.13716967714946e-20
ENSG00000177674.35	ENSG00000177674	chr1	dexseq_prepare_annotation2.py	exon	.	+	.	AGTRAP	17	1.78208934666985e-21	2.22432339966434e-20
ENSG00000244510.ENSG00000230189.ENSG00000251451.ENSG00000244657.19	ENSG00000244510+ENSG00000230189+ENSG00000251451+ENSG00000244657	chr7	dexseq_prepare_annotation2.py	exon	.	-	.		16	1.82833912802757e-21	2.27999808348545e-20
ENSG00000170523.8	ENSG00000170523	chr12	dexseq_prepare_annotation2.py	exon	.	-	.	KRT83	8	1.85047795510358e-21	2.3055325968932e-20
ENSG00000142347.75	ENSG00000142347	chr19	dexseq_prepare_annotation2.py	exon	.	-	.	MYO1F	35	1.88870236628131e-21	2.35104449849398e-20
ENSG00000060718.47	ENSG00000060718	chr1	dexseq_prepare_annotation2.py	exon	.	-	.	COL11A1	14	1.89511861669158e-21	2.35691568230154e-20
ENSG00000166748.30	ENSG00000166748	chr15	dexseq_prepare_annotation2.py	exon	.	+	.	AGBL1	13	1.90980046207654e-21	2.37304686448166e-20
ENSG00000062716.ENSG00000199004.52	ENSG00000062716+ENSG00000199004	chr17	dexseq_prepare_annotation2.py	exon	.	+	.		31	1.96565672942702e-21	2.44026516266468e-20
ENSG00000011295.ENSG00000243686.33	ENSG00000011295+ENSG00000243686	chr17	dexseq_prepare_annotation2.py	exon	.	+	.		17	2.17022837892638e-21	2.69182083457711e-20
ENSG00000042429.ENSG00000265292.37	ENSG00000042429+ENSG00000265292	chr11	dexseq_prepare_annotation2.py	exon	.	+	.		30	2.18487204945349e-21	2.70756217245501e-20
ENSG00000131504.54	ENSG00000131504	chr5	dexseq_prepare_annotation2.py	exon	.	-	.	DIAPH1	30	2.29921593358639e-21	2.84671672777165e-20
ENSG00000035928.50	ENSG00000035928	chr4	dexseq_prepare_annotation2.py	exon	.	-	.	RFC1	7	2.35052805088059e-21	2.9076514256522e-20
ENSG00000095110.19	ENSG00000095110	chr11	dexseq_prepare_annotation2.py	exon	.	-	.	NXPE1	12	2.35305016695141e-21	2.90817706462703e-20
ENSG00000133316.ENSG00000222328.41	ENSG00000133316+ENSG00000222328	chr11	dexseq_prepare_annotation2.py	exon	.	-	.		28	2.35605384143157e-21	2.90929640419693e-20
ENSG00000198691.62	ENSG00000198691	chr1	dexseq_prepare_annotation2.py	exon	.	-	.	ABCA4	29	2.42484688232357e-21	2.99157933426877e-20
ENSG00000002079.31	ENSG00000002079	chr7	dexseq_prepare_annotation2.py	exon	.	+	.	MYH16	16	2.56336518880554e-21	3.15966089539257e-20
ENSG00000231728.6	ENSG00000231728	chrX	dexseq_prepare_annotation2.py	exon	.	-	.	LL0XNC01-116E7.2	4	2.67833165991277e-21	3.2984391765551e-20
ENSG00000130827.29	ENSG00000130827	chrX	dexseq_prepare_annotation2.py	exon	.	+	.	PLXNA3	12	2.685440252771e-21	3.30425909362693e-20
ENSG00000197355.11	ENSG00000197355	chr9	dexseq_prepare_annotation2.py	exon	.	+	.	UAP1L1	8	2.75404797413126e-21	3.38567227458139e-20
ENSG00000117472.24	ENSG00000117472	chr1	dexseq_prepare_annotation2.py	exon	.	+	.	TSPAN1	5	2.77493857374945e-21	3.40833243597729e-20
ENSG00000159131.52	ENSG00000159131	chr21	dexseq_prepare_annotation2.py	exon	.	-	.	GART	31	2.83761949056892e-21	3.48223623678931e-20
ENSG00000173020.52	ENSG00000173020	chr11	dexseq_prepare_annotation2.py	exon	.	+	.	ADRBK1	18	2.85322105030938e-21	3.49828614541469e-20
ENSG00000021776.44	ENSG00000021776	chr15	dexseq_prepare_annotation2.py	exon	.	-	.	AQR	6	2.89756790918834e-21	3.54952068875572e-20
ENSG00000244045.ENSG00000258924.ENSG00000264302.ENSG00000004139.56	ENSG00000244045+ENSG00000258924+ENSG00000264302+ENSG00000004139	chr17	dexseq_prepare_annotation2.py	exon	.	+	.		34	2.91923768099325e-21	3.57290987840542e-20
ENSG00000243509.ENSG00000026036.ENSG00000258366.53	ENSG00000243509+ENSG00000026036+ENSG00000258366	chr20	dexseq_prepare_annotation2.py	exon	.	+	.		17	3.01850981236586e-21	3.69115304833134e-20
ENSG00000140326.11	ENSG00000140326	chr15	dexseq_prepare_annotation2.py	exon	.	-	.	CDAN1	7	3.03556275932966e-21	3.70873557564973e-20
ENSG00000162437.17	ENSG00000162437	chr1	dexseq_prepare_annotation2.py	exon	.	+	.	RAVER2	11	3.0672294910096e-21	3.74412599928082e-20
ENSG00000181827.21	ENSG00000181827	chr15	dexseq_prepare_annotation2.py	exon	.	-	.	RFX7	7	3.30336589288319e-21	4.02882804191831e-20
ENSG00000215424.19	ENSG00000215424	chr21	dexseq_prepare_annotation2.py	exon	.	+	.	MCM3AP-AS1	16	3.44310801653029e-21	4.19556932031858e-20
ENSG00000155465.56	ENSG00000155465	chr14	dexseq_prepare_annotation2.py	exon	.	-	.	SLC7A7	28	3.48529294790734e-21	4.24324471541976e-20
ENSG00000129055.14	ENSG00000129055	chr3	dexseq_prepare_annotation2.py	exon	.	-	.	ANAPC13	6	3.59191703298051e-21	4.36922048213515e-20
ENSG00000222750.ENSG00000103534.38	ENSG00000222750+ENSG00000103534	chr16	dexseq_prepare_annotation2.py	exon	.	+	.		23	3.70308069632579e-21	4.50049255179226e-20
ENSG00000133704.44	ENSG00000133704	chr12	dexseq_prepare_annotation2.py	exon	.	-	.	IPO8	17	3.85168749025456e-21	4.67700091307881e-20
ENSG00000261771.ENSG00000260916.ENSG00000207964.ENSG00000256061.66	ENSG00000261771+ENSG00000260916+ENSG00000207964+ENSG00000256061	chr15	dexseq_prepare_annotation2.py	exon	.	-	.		39	3.85983374893325e-21	4.68279217816775e-20
ENSG00000146215.ENSG00000171467.40	ENSG00000146215+ENSG00000171467	chr6	dexseq_prepare_annotation2.py	exon	.	-	.		23	3.95307691483071e-21	4.79172356450677e-20
ENSG00000188917.26	ENSG00000188917	chrX	dexseq_prepare_annotation2.py	exon	.	-	.	TRMT2B	16	4.06150611342202e-21	4.91885635587975e-20
ENSG00000110074.53	ENSG00000110074	chr11	dexseq_prepare_annotation2.py	exon	.	+	.	FOXRED1	27	4.16744719836294e-21	5.04275657065435e-20
ENSG00000135249.29	ENSG00000135249	chr7	dexseq_prepare_annotation2.py	exon	.	+	.	RINT1	15	4.69739421929142e-21	5.67905541751649e-20
ENSG00000168918.38	ENSG00000168918	chr2	dexseq_prepare_annotation2.py	exon	.	+	.	INPP5D	10	4.76932091534923e-21	5.76099069104075e-20
ENSG00000255157.4	ENSG00000255157	chr11	dexseq_prepare_annotation2.py	exon	.	+	.	CTD-2313N18.8	3	4.96301917957667e-21	5.98676620280637e-20
ENSG00000229688.14	ENSG00000229688	chr7	dexseq_prepare_annotation2.py	exon	.	+	.	ISPD-AS1	9	4.96486704638878e-21	5.98676620280637e-20
ENSG00000259900.ENSG00000260371.ENSG00000213380.ENSG00000157315.ENSG00000272617.ENSG00000258429.ENSG00000132604.22	ENSG00000259900+ENSG00000260371+ENSG00000213380+ENSG00000157315+ENSG00000272617+ENSG00000258429+ENSG00000132604	chr16	dexseq_prepare_annotation2.py	exon	.	-	.		10	5.06451880087467e-21	6.10162312873406e-20
ENSG00000175274.52	ENSG00000175274	chr11	dexseq_prepare_annotation2.py	exon	.	-	.	TP53I11	5	5.12533322574294e-21	6.16953088900845e-20
ENSG00000215421.21	ENSG00000215421	chr18	dexseq_prepare_annotation2.py	exon	.	+	.	ZNF407	19	5.20267991728152e-21	6.25720402540701e-20
ENSG00000213799.6	ENSG00000213799	chr19	dexseq_prepare_annotation2.py	exon	.	+	.	ZNF845	3	5.33442659511989e-21	6.41009476555698e-20
ENSG00000076864.47	ENSG00000076864	chr1	dexseq_prepare_annotation2.py	exon	.	-	.	RAP1GAP	13	5.44190872407035e-21	6.53358859538386e-20
ENSG00000219545.ENSG00000106415.4	ENSG00000219545+ENSG00000106415	chr7	dexseq_prepare_annotation2.py	exon	.	+	.		5	5.50885597510464e-21	6.60824444695294e-20
ENSG00000139842.38	ENSG00000139842	chr13	dexseq_prepare_annotation2.py	exon	.	+	.	CUL4A	17	5.56378497201668e-21	6.66836700146545e-20
ENSG00000154845.71	ENSG00000154845	chr18	dexseq_prepare_annotation2.py	exon	.	-	.	PPP4R1	4	5.73585441855239e-21	6.8686609000057e-20
ENSG00000240038.ENSG00000236085.ENSG00000185946.64	ENSG00000240038+ENSG00000236085+ENSG00000185946	chr1	dexseq_prepare_annotation2.py	exon	.	+	.		46	6.00913580462441e-21	7.18970545321197e-20
ENSG00000187908.56	ENSG00000187908	chr10	dexseq_prepare_annotation2.py	exon	.	+	.	DMBT1	17	6.02015828584386e-21	7.19668404739628e-20
ENSG00000196684.ENSG00000167461.51	ENSG00000196684+ENSG00000167461	chr19	dexseq_prepare_annotation2.py	exon	.	+	.		17	6.09951428896724e-21	7.28526827261919e-20
ENSG00000176635.15	ENSG00000176635	chr22	dexseq_prepare_annotation2.py	exon	.	+	.	HORMAD2	11	6.31291605369084e-21	7.53366668816961e-20
ENSG00000237675.6	ENSG00000237675	chr10	dexseq_prepare_annotation2.py	exon	.	+	.	TEX36-AS1	5	6.39278766146414e-21	7.62242360288248e-20
ENSG00000237233.2	ENSG00000237233	chr10	dexseq_prepare_annotation2.py	exon	.	+	.	RP11-809M12.1	2	6.50428321260606e-21	7.74870234615192e-20
ENSG00000033122.57	ENSG00000033122	chr1	dexseq_prepare_annotation2.py	exon	.	+	.	LRRC7	34	6.63199795144847e-21	7.89407000796016e-20
ENSG00000100911.48	ENSG00000100911	chr14	dexseq_prepare_annotation2.py	exon	.	-	.	PSME2	10	6.72590220668683e-21	7.99897820755799e-20
ENSG00000143224.43	ENSG00000143224	chr1	dexseq_prepare_annotation2.py	exon	.	+	.	PPOX	27	6.80635185814616e-21	8.08771904172346e-20
ENSG00000007314.29	ENSG00000007314	chr17	dexseq_prepare_annotation2.py	exon	.	-	.	SCN4A	19	6.90404359809699e-21	8.1967784738708e-20
ENSG00000129003.99	ENSG00000129003	chr15	dexseq_prepare_annotation2.py	exon	.	-	.	VPS13C	13	7.1644834293652e-21	8.49870758896554e-20
ENSG00000203666.40	ENSG00000203666	chr1	dexseq_prepare_annotation2.py	exon	.	+	.	EFCAB2	12	7.43515827470245e-21	8.81225126455546e-20
ENSG00000160867.34	ENSG00000160867	chr5	dexseq_prepare_annotation2.py	exon	.	+	.	FGFR4	17	7.47840016626435e-21	8.85593297229614e-20
ENSG00000231721.24	ENSG00000231721	chr7	dexseq_prepare_annotation2.py	exon	.	-	.	LINC-PINT	12	7.53421324783414e-21	8.91441425833755e-20
ENSG00000141543.27	ENSG00000141543	chr17	dexseq_prepare_annotation2.py	exon	.	-	.	EIF4A3	18	7.65002409894411e-21	9.04372414152242e-20
ENSG00000124571.57	ENSG00000124571	chr6	dexseq_prepare_annotation2.py	exon	.	-	.	XPO5	12	7.75313519953653e-21	9.15781310153093e-20
ENSG00000178585.13	ENSG00000178585	chr1	dexseq_prepare_annotation2.py	exon	.	-	.	CTNNBIP1	10	7.90894595533989e-21	9.33390243086794e-20
ENSG00000129038.15	ENSG00000129038	chr15	dexseq_prepare_annotation2.py	exon	.	+	.	LOXL1	15	7.98646224390137e-21	9.41737006260037e-20
ENSG00000267097.9	ENSG00000267097	chr18	dexseq_prepare_annotation2.py	exon	.	-	.	RP11-309E23.2	2	8.08945472948265e-21	9.53071102240747e-20
ENSG00000136237.43	ENSG00000136237	chr7	dexseq_prepare_annotation2.py	exon	.	-	.	RAPGEF5	12	8.21767624961048e-21	9.67355828126897e-20
ENSG00000261987.4	ENSG00000261987	chr17	dexseq_prepare_annotation2.py	exon	.	-	.	KYNUP1	5	8.24582864217639e-21	9.69846529101442e-20
ENSG00000078070.38	ENSG00000078070	chr3	dexseq_prepare_annotation2.py	exon	.	-	.	MCCC1	9	8.26120978791626e-21	9.7083217058504e-20
ENSG00000082641.52	ENSG00000082641	chr17	dexseq_prepare_annotation2.py	exon	.	+	.	NFE2L1	8	8.45660190310377e-21	9.92952570620998e-20
ENSG00000129071.29	ENSG00000129071	chr3	dexseq_prepare_annotation2.py	exon	.	-	.	MBD4	25	9.12543828250283e-21	1.07057912574845e-19
ENSG00000114439.75	ENSG00000114439	chr3	dexseq_prepare_annotation2.py	exon	.	+	.	BBX	49	9.23532024315435e-21	1.08255440246679e-19
ENSG00000170525.36	ENSG00000170525	chr10	dexseq_prepare_annotation2.py	exon	.	+	.	PFKFB3	13	9.37393131301961e-21	1.09787420200712e-19
ENSG00000166311.32	ENSG00000166311	chr11	dexseq_prepare_annotation2.py	exon	.	+	.	SMPD1	10	9.4345498592525e-21	1.10404137466881e-19
ENSG00000177822.23	ENSG00000177822	chr4	dexseq_prepare_annotation2.py	exon	.	-	.	AC108142.1	23	9.50135410428408e-21	1.11092139430107e-19
ENSG00000105290.37	ENSG00000105290	chr19	dexseq_prepare_annotation2.py	exon	.	+	.	APLP1	25	9.70136077057628e-21	1.13335105143708e-19
ENSG00000109819.47	ENSG00000109819	chr4	dexseq_prepare_annotation2.py	exon	.	-	.	PPARGC1A	34	1.04430194391105e-20	1.21860637141724e-19
ENSG00000121578.39	ENSG00000121578	chr3	dexseq_prepare_annotation2.py	exon	.	-	.	B4GALT4	12	1.04487125954792e-20	1.21860637141724e-19
ENSG00000105278.34	ENSG00000105278	chr19	dexseq_prepare_annotation2.py	exon	.	-	.	ZFR2	25	1.05833620423932e-20	1.23327295329299e-19
ENSG00000205517.ENSG00000187266.60	ENSG00000205517+ENSG00000187266	chr19	dexseq_prepare_annotation2.py	exon	.	-	.		20	1.06935316953432e-20	1.2450646853008e-19
ENSG00000138696.23	ENSG00000138696	chr4	dexseq_prepare_annotation2.py	exon	.	+	.	BMPR1B	15	1.10822774774452e-20	1.28924447801789e-19
ENSG00000114988.20	ENSG00000114988	chr2	dexseq_prepare_annotation2.py	exon	.	-	.	LMAN2L	13	1.13685748542945e-20	1.32144197405282e-19
ENSG00000160285.ENSG00000235878.47	ENSG00000160285+ENSG00000235878	chr21	dexseq_prepare_annotation2.py	exon	.	-	.		28	1.17962663052873e-20	1.37000690833685e-19
ENSG00000158352.18	ENSG00000158352	chrX	dexseq_prepare_annotation2.py	exon	.	-	.	SHROOM4	6	1.21520173724596e-20	1.41014246781504e-19
ENSG00000102316.39	ENSG00000102316	chrX	dexseq_prepare_annotation2.py	exon	.	+	.	MAGED2	5	1.21677788050003e-20	1.41079087532557e-19
ENSG00000134602.11	ENSG00000134602	chrX	dexseq_prepare_annotation2.py	exon	.	+	.	MST4	5	1.282980590196e-20	1.48630675390543e-19
ENSG00000196814.18	ENSG00000196814	chr9	dexseq_prepare_annotation2.py	exon	.	+	.	MVB12B	7	1.29012324886293e-20	1.49333381402189e-19
ENSG00000174428.35	ENSG00000174428	chr7	dexseq_prepare_annotation2.py	exon	.	+	.	GTF2IRD2B	7	1.40356962259271e-20	1.62329440838141e-19
ENSG00000163520.31	ENSG00000163520	chr3	dexseq_prepare_annotation2.py	exon	.	+	.	FBLN2	19	1.42618286426687e-20	1.64807314823239e-19
ENSG00000135424.74	ENSG00000135424	chr12	dexseq_prepare_annotation2.py	exon	.	-	.	ITGA7	27	1.47079624307222e-20	1.69821244818339e-19
ENSG00000156467.28	ENSG00000156467	chr8	dexseq_prepare_annotation2.py	exon	.	-	.	UQCRB	23	1.47598668469496e-20	1.70278763366598e-19
ENSG00000138385.32	ENSG00000138385	chr2	dexseq_prepare_annotation2.py	exon	.	+	.	SSB	20	1.49548049879017e-20	1.7238427328947e-19
ENSG00000134107.7	ENSG00000134107	chr3	dexseq_prepare_annotation2.py	exon	.	+	.	BHLHE40	8	1.54260642550276e-20	1.77668798193079e-19
ENSG00000050165.40	ENSG00000050165	chr11	dexseq_prepare_annotation2.py	exon	.	-	.	DKK3	22	1.54466171824291e-20	1.77757875907671e-19
ENSG00000132300.46	ENSG00000132300	chr2	dexseq_prepare_annotation2.py	exon	.	+	.	PTCD3	33	1.57425989312449e-20	1.80956456927102e-19
ENSG00000128833.52	ENSG00000128833	chr15	dexseq_prepare_annotation2.py	exon	.	-	.	MYO5C	12	1.57506629776457e-20	1.80956456927102e-19
ENSG00000158683.61	ENSG00000158683	chr7	dexseq_prepare_annotation2.py	exon	.	-	.	PKD1L1	37	1.60256301217088e-20	1.83963090147132e-19
ENSG00000100342.30	ENSG00000100342	chr22	dexseq_prepare_annotation2.py	exon	.	+	.	APOL1	6	1.61244341902341e-20	1.84935208326323e-19
ENSG00000007174.72	ENSG00000007174	chr17	dexseq_prepare_annotation2.py	exon	.	+	.	DNAH9	14	1.61369872412816e-20	1.84935208326323e-19
ENSG00000141748.19	ENSG00000141748	chr17	dexseq_prepare_annotation2.py	exon	.	-	.	ARL5C	18	1.68094841749368e-20	1.92483168500288e-19
ENSG00000157837.20	ENSG00000157837	chr12	dexseq_prepare_annotation2.py	exon	.	-	.	SPPL3	8	1.70622845647842e-20	1.95216749224309e-19
ENSG00000140451.22	ENSG00000140451	chr15	dexseq_prepare_annotation2.py	exon	.	-	.	PIF1	14	1.71965638452935e-20	1.96590891049205e-19
ENSG00000168397.53	ENSG00000168397	chr2	dexseq_prepare_annotation2.py	exon	.	+	.	ATG4B	41	1.72405434768523e-20	1.96931314986418e-19
ENSG00000081059.68	ENSG00000081059	chr5	dexseq_prepare_annotation2.py	exon	.	+	.	TCF7	26	1.74996670285788e-20	1.99726652415886e-19
ENSG00000140470.40	ENSG00000140470	chr15	dexseq_prepare_annotation2.py	exon	.	-	.	ADAMTS17	10	1.76168381380149e-20	2.00898597417642e-19
ENSG00000261538.ENSG00000121270.47	ENSG00000261538+ENSG00000121270	chr16	dexseq_prepare_annotation2.py	exon	.	-	.		28	1.77317433713834e-20	2.02042798135558e-19
ENSG00000188677.33	ENSG00000188677	chr22	dexseq_prepare_annotation2.py	exon	.	+	.	PARVB	10	1.77474095551457e-20	2.02055277751401e-19
ENSG00000215305.ENSG00000132670.72	ENSG00000215305+ENSG00000132670	chr20	dexseq_prepare_annotation2.py	exon	.	+	.		60	1.79716644553618e-20	2.04440583267023e-19
ENSG00000136504.49	ENSG00000136504	chr17	dexseq_prepare_annotation2.py	exon	.	+	.	KAT7	23	1.83347322537214e-20	2.08399780460946e-19
ENSG00000095321.31	ENSG00000095321	chr9	dexseq_prepare_annotation2.py	exon	.	-	.	CRAT	27	1.97150196882593e-20	2.2390514170114e-19
ENSG00000066926.12	ENSG00000066926	chr18	dexseq_prepare_annotation2.py	exon	.	-	.	FECH	10	2.01432136265702e-20	2.28580968379419e-19
ENSG00000118473.47	ENSG00000118473	chr1	dexseq_prepare_annotation2.py	exon	.	+	.	SGIP1	19	2.03171512445169e-20	2.3036626026796e-19
ENSG00000106123.43	ENSG00000106123	chr7	dexseq_prepare_annotation2.py	exon	.	+	.	EPHB6	24	2.12017768864356e-20	2.40200196147225e-19
ENSG00000132478.37	ENSG00000132478	chr17	dexseq_prepare_annotation2.py	exon	.	+	.	UNK	15	2.25298974224095e-20	2.55038438821675e-19
ENSG00000235034.8	ENSG00000235034	chr19	dexseq_prepare_annotation2.py	exon	.	+	.	C19orf81	3	2.34703182859886e-20	2.65467295001471e-19
ENSG00000264147.ENSG00000241990.ENSG00000197182.ENSG00000198986.ENSG00000207875.5	ENSG00000264147+ENSG00000241990+ENSG00000197182+ENSG00000198986+ENSG00000207875	chr22	dexseq_prepare_annotation2.py	exon	.	+	.		4	2.47133686170197e-20	2.79299333832284e-19
ENSG00000263142.ENSG00000262633.ENSG00000108433.23	ENSG00000263142+ENSG00000262633+ENSG00000108433	chr17	dexseq_prepare_annotation2.py	exon	.	+	.		14	2.5849681923677e-20	2.91756195040923e-19
ENSG00000119929.ENSG00000198018.31	ENSG00000119929+ENSG00000198018	chr10	dexseq_prepare_annotation2.py	exon	.	+	.		14	2.58576738808174e-20	2.91756195040923e-19
ENSG00000174243.55	ENSG00000174243	chr12	dexseq_prepare_annotation2.py	exon	.	-	.	DDX23	22	2.61263552057604e-20	2.94548103770959e-19
ENSG00000136193.25	ENSG00000136193	chr7	dexseq_prepare_annotation2.py	exon	.	-	.	SCRN1	5	2.69752165827581e-20	3.03871103455002e-19
ENSG00000088205.25	ENSG00000088205	chr2	dexseq_prepare_annotation2.py	exon	.	+	.	DDX18	10	2.71625082896642e-20	3.05732550692186e-19
ENSG00000215127.6	ENSG00000215127	chr4	dexseq_prepare_annotation2.py	exon	.	-	.	SYT14L	6	2.78342867084639e-20	3.13039784092676e-19
ENSG00000144290.ENSG00000136535.ENSG00000251621.81	ENSG00000144290+ENSG00000136535+ENSG00000251621	chr2	dexseq_prepare_annotation2.py	exon	.	+	.		10	2.8462473855465e-20	3.19845320059751e-19
ENSG00000255794.23	ENSG00000255794	chr12	dexseq_prepare_annotation2.py	exon	.	+	.	RMST	15	2.86357692350126e-20	3.21532155450947e-19
ENSG00000203722.8	ENSG00000203722	chr6	dexseq_prepare_annotation2.py	exon	.	-	.	RAET1G	8	3.03632322162636e-20	3.40652865002369e-19
ENSG00000069020.57	ENSG00000069020	chr5	dexseq_prepare_annotation2.py	exon	.	+	.	MAST4	24	3.06861976307758e-20	3.43997981039586e-19
ENSG00000143341.116	ENSG00000143341	chr1	dexseq_prepare_annotation2.py	exon	.	+	.	HMCN1	40	3.14941144430393e-20	3.52769697077242e-19
ENSG00000181143.67	ENSG00000181143	chr19	dexseq_prepare_annotation2.py	exon	.	-	.	MUC16	27	3.35498910135857e-20	3.7549341298256e-19
ENSG00000133107.28	ENSG00000133107	chr13	dexseq_prepare_annotation2.py	exon	.	-	.	TRPC4	5	3.7535368503192e-20	4.19760447607873e-19
ENSG00000165862.23	ENSG00000165862	chr10	dexseq_prepare_annotation2.py	exon	.	+	.	PNLIPRP2	14	3.81558379053611e-20	4.26355361993266e-19
ENSG00000223659.2	ENSG00000223659	chr1	dexseq_prepare_annotation2.py	exon	.	-	.	RP5-857K21.5	3	3.82251433177273e-20	4.26785879538586e-19
ENSG00000126214.ENSG00000256500.ENSG00000256053.98	ENSG00000126214+ENSG00000256500+ENSG00000256053	chr14	dexseq_prepare_annotation2.py	exon	.	+	.		27	3.92318813923134e-20	4.37673772539992e-19
ENSG00000268465.ENSG00000269751.ENSG00000182324.ENSG00000105447.ENSG00000105443.42	ENSG00000268465+ENSG00000269751+ENSG00000182324+ENSG00000105447+ENSG00000105443	chr19	dexseq_prepare_annotation2.py	exon	.	+	.		24	4.04252894200346e-20	4.50624990665289e-19
ENSG00000132522.ENSG00000261915.ENSG00000215041.110	ENSG00000132522+ENSG00000261915+ENSG00000215041	chr17	dexseq_prepare_annotation2.py	exon	.	-	.		40	4.15708582487556e-20	4.63022563321682e-19
ENSG00000229657.ENSG00000163531.82	ENSG00000229657+ENSG00000163531	chr1	dexseq_prepare_annotation2.py	exon	.	+	.		37	4.43445056970925e-20	4.9351947070753e-19
ENSG00000139372.31	ENSG00000139372	chr12	dexseq_prepare_annotation2.py	exon	.	+	.	TDG	21	4.67372118570367e-20	5.19731288549742e-19
ENSG00000258913.6	ENSG00000258913	chr14	dexseq_prepare_annotation2.py	exon	.	+	.	RP11-260M19.2	7	4.81717313930513e-20	5.3525432630404e-19
ENSG00000104231.58	ENSG00000104231	chr8	dexseq_prepare_annotation2.py	exon	.	-	.	ZFAND1	23	5.03572930936376e-20	5.5909093941511e-19
ENSG00000166960.46	ENSG00000166960	chr18	dexseq_prepare_annotation2.py	exon	.	-	.	CCDC178	27	5.05082877827919e-20	5.6031874134718e-19
ENSG00000104381.19	ENSG00000104381	chr8	dexseq_prepare_annotation2.py	exon	.	+	.	GDAP1	14	5.06317406007957e-20	5.61239286100107e-19
ENSG00000114487.12	ENSG00000114487	chr3	dexseq_prepare_annotation2.py	exon	.	-	.	MORC1	11	5.24331709509771e-20	5.80743435764536e-19
ENSG00000230572.ENSG00000184303.26	ENSG00000230572+ENSG00000184303	chr2	dexseq_prepare_annotation2.py	exon	.	-	.		8	5.50547370262476e-20	6.09292927648025e-19
ENSG00000117593.16	ENSG00000117593	chr1	dexseq_prepare_annotation2.py	exon	.	+	.	DARS2	7	5.89359892562309e-20	6.51726764765673e-19
ENSG00000123908.28	ENSG00000123908	chr8	dexseq_prepare_annotation2.py	exon	.	-	.	AGO2	15	5.98268832291126e-20	6.61051306564226e-19
ENSG00000105393.ENSG00000160117.ENSG00000269307.78	ENSG00000105393+ENSG00000160117+ENSG00000269307	chr19	dexseq_prepare_annotation2.py	exon	.	+	.		33	6.09571231961455e-20	6.73003524968909e-19
ENSG00000184305.19	ENSG00000184305	chr4	dexseq_prepare_annotation2.py	exon	.	+	.	CCSER1	10	6.32929626396078e-20	6.98236684903295e-19
ENSG00000118058.66	ENSG00000118058	chr11	dexseq_prepare_annotation2.py	exon	.	+	.	KMT2A	37	6.3873302844789e-20	7.04078768321692e-19
ENSG00000214711.25	ENSG00000214711	chr2	dexseq_prepare_annotation2.py	exon	.	-	.	CAPN14	9	6.40969644793355e-20	7.05983007493999e-19
ENSG00000125875.17	ENSG00000125875	chr20	dexseq_prepare_annotation2.py	exon	.	-	.	TBC1D20	8	6.6848587295223e-20	7.35705841287982e-19
ENSG00000142396.ENSG00000269545.ENSG00000198131.ENSG00000267216.ENSG00000273439.ENSG00000083842.67	ENSG00000142396+ENSG00000269545+ENSG00000198131+ENSG00000267216+ENSG00000273439+ENSG00000083842	chr19	dexseq_prepare_annotation2.py	exon	.	+	.		49	6.86853600682239e-20	7.55321084905679e-19
ENSG00000122008.44	ENSG00000122008	chr5	dexseq_prepare_annotation2.py	exon	.	+	.	POLK	9	6.90090733324137e-20	7.58279572028987e-19
ENSG00000224187.3	ENSG00000224187	chr3	dexseq_prepare_annotation2.py	exon	.	-	.	RP11-132N15.3	3	7.00413577274186e-20	7.69013070155276e-19
ENSG00000175550.27	ENSG00000175550	chr11	dexseq_prepare_annotation2.py	exon	.	+	.	DRAP1	22	7.05078042502232e-20	7.73521931596397e-19
ENSG00000141458.45	ENSG00000141458	chr18	dexseq_prepare_annotation2.py	exon	.	-	.	NPC1	32	7.27892293207185e-20	7.97919559676209e-19
ENSG00000173706.28	ENSG00000173706	chr3	dexseq_prepare_annotation2.py	exon	.	-	.	HEG1	18	7.43041968248312e-20	8.13883331255873e-19
ENSG00000082397.92	ENSG00000082397	chr18	dexseq_prepare_annotation2.py	exon	.	-	.	EPB41L3	27	7.44813104359644e-20	8.15179425268759e-19
ENSG00000198758.21	ENSG00000198758	chr1	dexseq_prepare_annotation2.py	exon	.	-	.	EPS8L3	14	7.58999311977653e-20	8.30050745993227e-19
ENSG00000197568.19	ENSG00000197568	chr1	dexseq_prepare_annotation2.py	exon	.	+	.	HHLA3	16	8.08852154075507e-20	8.83873350714347e-19
ENSG00000151611.10	ENSG00000151611	chr4	dexseq_prepare_annotation2.py	exon	.	+	.	MMAA	8	8.10090109991146e-20	8.84529098838364e-19
ENSG00000163710.29	ENSG00000163710	chr3	dexseq_prepare_annotation2.py	exon	.	-	.	PCOLCE2	20	8.29672174643635e-20	9.05197800612374e-19
ENSG00000120699.33	ENSG00000120699	chr13	dexseq_prepare_annotation2.py	exon	.	+	.	EXOSC8	20	8.64111713914771e-20	9.42031221450953e-19
ENSG00000113597.ENSG00000253251.40	ENSG00000113597+ENSG00000253251	chr5	dexseq_prepare_annotation2.py	exon	.	+	.		5	9.11376323931445e-20	9.9277733573899e-19
ENSG00000111961.22	ENSG00000111961	chr6	dexseq_prepare_annotation2.py	exon	.	+	.	SASH1	16	9.23358116840224e-20	1.00503979640686e-18
ENSG00000106327.43	ENSG00000106327	chr7	dexseq_prepare_annotation2.py	exon	.	-	.	TFR2	21	9.59080102192297e-20	1.04310304134122e-18
ENSG00000137801.35	ENSG00000137801	chr15	dexseq_prepare_annotation2.py	exon	.	+	.	THBS1	19	1.04747701909489e-19	1.13835139684865e-18
ENSG00000132005.33	ENSG00000132005	chr19	dexseq_prepare_annotation2.py	exon	.	-	.	RFX1	10	1.0909175933595e-19	1.18463228403416e-18
ENSG00000163793.15	ENSG00000163793	chr2	dexseq_prepare_annotation2.py	exon	.	+	.	DNAJC5G	11	1.12645075712809e-19	1.22226077066473e-18
ENSG00000082153.36	ENSG00000082153	chr2	dexseq_prepare_annotation2.py	exon	.	+	.	BZW1	2	1.15491826859451e-19	1.25216979129007e-18
ENSG00000078668.32	ENSG00000078668	chr8	dexseq_prepare_annotation2.py	exon	.	+	.	VDAC3	3	1.20196158873793e-19	1.30215635554913e-18
ENSG00000260781.18	ENSG00000260781	chr16	dexseq_prepare_annotation2.py	exon	.	-	.	ARHGAP23P1	15	1.22517593744847e-19	1.32626968966416e-18
ENSG00000165309.42	ENSG00000165309	chr10	dexseq_prepare_annotation2.py	exon	.	+	.	ARMC3	17	1.25122078028565e-19	1.3534070639798e-18
ENSG00000100296.ENSG00000184117.77	ENSG00000100296+ENSG00000184117	chr22	dexseq_prepare_annotation2.py	exon	.	-	.		37	1.27711978785449e-19	1.38034451271849e-18
ENSG00000102471.14	ENSG00000102471	chr13	dexseq_prepare_annotation2.py	exon	.	+	.	NDFIP2	10	1.31384077805123e-19	1.4189275754857e-18
ENSG00000126583.24	ENSG00000126583	chr19	dexseq_prepare_annotation2.py	exon	.	+	.	PRKCG	18	1.34651003436797e-19	1.45307818261328e-18
ENSG00000050426.80	ENSG00000050426	chr12	dexseq_prepare_annotation2.py	exon	.	+	.	LETMD1	25	1.38452768794599e-19	1.49294288092901e-18
ENSG00000115486.34	ENSG00000115486	chr2	dexseq_prepare_annotation2.py	exon	.	-	.	GGCX	6	1.47175481677917e-19	1.58576721400752e-18
ENSG00000126262.6	ENSG00000126262	chr19	dexseq_prepare_annotation2.py	exon	.	+	.	FFAR2	5	1.48425171962792e-19	1.59799057422984e-18
ENSG00000104957.35	ENSG00000104957	chr19	dexseq_prepare_annotation2.py	exon	.	+	.	CCDC130	26	1.50429518344123e-19	1.61831352279127e-18
ENSG00000147082.21	ENSG00000147082	chrX	dexseq_prepare_annotation2.py	exon	.	+	.	CCNB3	22	1.57635234525033e-19	1.69451767221599e-18
ENSG00000267320.10	ENSG00000267320	chr19	dexseq_prepare_annotation2.py	exon	.	-	.	AC005780.1	10	1.5957133864589e-19	1.7140013578641e-18
ENSG00000156475.52	ENSG00000156475	chr5	dexseq_prepare_annotation2.py	exon	.	-	.	PPP2R2B	20	1.62718659721009e-19	1.74645484082912e-18
ENSG00000102901.95	ENSG00000102901	chr16	dexseq_prepare_annotation2.py	exon	.	-	.	CENPT	40	1.65683471226922e-19	1.77690076991781e-18
ENSG00000116885.32	ENSG00000116885	chr1	dexseq_prepare_annotation2.py	exon	.	-	.	OSCP1	21	1.66949498111623e-19	1.78909481477116e-18
ENSG00000118492.54	ENSG00000118492	chr6	dexseq_prepare_annotation2.py	exon	.	+	.	ADGB	29	1.68285505578145e-19	1.8006458443873e-18
ENSG00000117620.24	ENSG00000117620	chr1	dexseq_prepare_annotation2.py	exon	.	+	.	SLC35A3	14	1.68287085478181e-19	1.8006458443873e-18
ENSG00000117242.ENSG00000257033.ENSG00000244038.24	ENSG00000117242+ENSG00000257033+ENSG00000244038	chr1	dexseq_prepare_annotation2.py	exon	.	-	.		16	1.71496675671138e-19	1.83357317003212e-18
ENSG00000180098.30	ENSG00000180098	chr1	dexseq_prepare_annotation2.py	exon	.	+	.	TRNAU1AP	18	1.72176169770827e-19	1.83941983529435e-18
ENSG00000165525.70	ENSG00000165525	chr14	dexseq_prepare_annotation2.py	exon	.	-	.	NEMF	32	1.74240591949837e-19	1.86004179258536e-18
ENSG00000159640.ENSG00000224353.ENSG00000264813.67	ENSG00000159640+ENSG00000224353+ENSG00000264813	chr17	dexseq_prepare_annotation2.py	exon	.	+	.		47	1.77558396230504e-19	1.89400175425261e-18
ENSG00000163395.15	ENSG00000163395	chr1	dexseq_prepare_annotation2.py	exon	.	+	.	IGFN1	4	1.79089284039753e-19	1.90886326039912e-18
ENSG00000189430.22	ENSG00000189430	chr19	dexseq_prepare_annotation2.py	exon	.	+	.	NCR1	14	1.8048589236205e-19	1.92227178908183e-18
ENSG00000135747.ENSG00000197472.22	ENSG00000135747+ENSG00000197472	chr1	dexseq_prepare_annotation2.py	exon	.	-	.		10	1.88595298366225e-19	2.0070997716381e-18
ENSG00000119688.ENSG00000258559.80	ENSG00000119688+ENSG00000258559	chr14	dexseq_prepare_annotation2.py	exon	.	-	.		23	1.92504783754208e-19	2.04713484380338e-18
ENSG00000164307.37	ENSG00000164307	chr5	dexseq_prepare_annotation2.py	exon	.	-	.	ERAP1	27	2.01274946703453e-19	2.13875838002819e-18
ENSG00000164951.23	ENSG00000164951	chr8	dexseq_prepare_annotation2.py	exon	.	+	.	PDP1	9	2.03011736170753e-19	2.15556182655424e-18
ENSG00000065154.27	ENSG00000065154	chr10	dexseq_prepare_annotation2.py	exon	.	-	.	OAT	6	2.11747981805242e-19	2.24660234406526e-18
ENSG00000075539.64	ENSG00000075539	chr4	dexseq_prepare_annotation2.py	exon	.	-	.	FRYL	25	2.12948235353189e-19	2.25760946455862e-18
ENSG00000204248.73	ENSG00000204248	chr6	dexseq_prepare_annotation2.py	exon	.	-	.	COL11A2	11	2.16197831977453e-19	2.2903096531943e-18
ENSG00000065427.23	ENSG00000065427	chr16	dexseq_prepare_annotation2.py	exon	.	-	.	KARS	12	2.16867443892822e-19	2.29564949958913e-18
ENSG00000137770.38	ENSG00000137770	chr15	dexseq_prepare_annotation2.py	exon	.	+	.	CTDSPL2	27	2.17853237062822e-19	2.30432558226556e-18
ENSG00000133818.15	ENSG00000133818	chr11	dexseq_prepare_annotation2.py	exon	.	-	.	RRAS2	10	2.20049568799808e-19	2.32578305681931e-18
ENSG00000128513.31	ENSG00000128513	chr7	dexseq_prepare_annotation2.py	exon	.	-	.	POT1	31	2.21248145447306e-19	2.33667024593892e-18
ENSG00000140009.ENSG00000214770.43	ENSG00000140009+ENSG00000214770	chr14	dexseq_prepare_annotation2.py	exon	.	-	.		25	2.24132255443937e-19	2.36532875665227e-18
ENSG00000138100.14	ENSG00000138100	chr2	dexseq_prepare_annotation2.py	exon	.	+	.	TRIM54	11	2.29950230311554e-19	2.42488201044131e-18
ENSG00000225663.ENSG00000215621.28	ENSG00000225663+ENSG00000215621	chr17	dexseq_prepare_annotation2.py	exon	.	-	.		18	2.30146936110308e-19	2.42511212997085e-18
ENSG00000165409.26	ENSG00000165409	chr14	dexseq_prepare_annotation2.py	exon	.	+	.	TSHR	16	2.35500513691795e-19	2.47963980513601e-18
ENSG00000197971.105	ENSG00000197971	chr18	dexseq_prepare_annotation2.py	exon	.	-	.	MBP	13	2.36946370258601e-19	2.49297064975419e-18
ENSG00000106013.19	ENSG00000106013	chr7	dexseq_prepare_annotation2.py	exon	.	+	.	ANKRD7	8	2.37173851761092e-19	2.49347217768845e-18
ENSG00000013523.22	ENSG00000013523	chr14	dexseq_prepare_annotation2.py	exon	.	-	.	ANGEL1	15	2.42077543044766e-19	2.5430979465165e-18
ENSG00000163702.68	ENSG00000163702	chr3	dexseq_prepare_annotation2.py	exon	.	+	.	IL17RC	52	2.46339501017743e-19	2.58591208222032e-18
ENSG00000183773.ENSG00000099949.126	ENSG00000183773+ENSG00000099949	chr22	dexseq_prepare_annotation2.py	exon	.	+	.		47	2.50147897192301e-19	2.62390385050351e-18
ENSG00000117523.55	ENSG00000117523	chr1	dexseq_prepare_annotation2.py	exon	.	+	.	PRRC2C	28	2.54549673950075e-19	2.66805769362486e-18
ENSG00000239857.ENSG00000164828.95	ENSG00000239857+ENSG00000164828	chr7	dexseq_prepare_annotation2.py	exon	.	+	.		38	2.58174684766949e-19	2.70400933056139e-18
ENSG00000214940.ENSG00000205746.ENSG00000233024.ENSG00000254681.130	ENSG00000214940+ENSG00000205746+ENSG00000233024+ENSG00000254681	chr16	dexseq_prepare_annotation2.py	exon	.	-	.		17	2.63135664566479e-19	2.7538884985233e-18
ENSG00000171241.26	ENSG00000171241	chr16	dexseq_prepare_annotation2.py	exon	.	-	.	SHCBP1	10	2.65974152589448e-19	2.7814959079622e-18
ENSG00000234757.5	ENSG00000234757	chr22	dexseq_prepare_annotation2.py	exon	.	-	.	CA15P2	6	2.67659142848637e-19	2.79700778740169e-18
ENSG00000155561.70	ENSG00000155561	chr7	dexseq_prepare_annotation2.py	exon	.	+	.	NUP205	30	2.82482307103457e-19	2.94968535587624e-18
ENSG00000120318.44	ENSG00000120318	chr5	dexseq_prepare_annotation2.py	exon	.	-	.	ARAP3	3	2.88181795095857e-19	3.00693525402126e-18
ENSG00000135365.59	ENSG00000135365	chr11	dexseq_prepare_annotation2.py	exon	.	-	.	PHF21A	20	2.91503521374532e-19	3.03930776759447e-18
ENSG00000162368.5	ENSG00000162368	chr1	dexseq_prepare_annotation2.py	exon	.	+	.	CMPK1	3	2.94442853133129e-19	3.06764766671457e-18
ENSG00000163995.46	ENSG00000163995	chr4	dexseq_prepare_annotation2.py	exon	.	-	.	ABLIM2	3	3.25639448563369e-19	3.3901217967179e-18
ENSG00000200469.ENSG00000163644.30	ENSG00000200469+ENSG00000163644	chr4	dexseq_prepare_annotation2.py	exon	.	-	.		16	3.30848212269335e-19	3.44176456079435e-18
ENSG00000126934.36	ENSG00000126934	chr19	dexseq_prepare_annotation2.py	exon	.	-	.	MAP2K2	18	3.50063632705805e-19	3.63861286873989e-18
ENSG00000099250.40	ENSG00000099250	chr10	dexseq_prepare_annotation2.py	exon	.	-	.	NRP1	30	3.50295534705975e-19	3.63861286873989e-18
ENSG00000163032.12	ENSG00000163032	chr2	dexseq_prepare_annotation2.py	exon	.	+	.	VSNL1	4	3.69390763437407e-19	3.83408811121746e-18
ENSG00000228203.12	ENSG00000228203	chr2	dexseq_prepare_annotation2.py	exon	.	-	.	RNF144A-AS1	11	3.7026494649733e-19	3.84028721995398e-18
ENSG00000040531.35	ENSG00000040531	chr17	dexseq_prepare_annotation2.py	exon	.	+	.	CTNS	12	3.87485270643638e-19	4.01588807773941e-18
ENSG00000088854.41	ENSG00000088854	chr20	dexseq_prepare_annotation2.py	exon	.	-	.	C20orf194	16	3.90273133162135e-19	4.04176067032063e-18
ENSG00000151388.27	ENSG00000151388	chr5	dexseq_prepare_annotation2.py	exon	.	-	.	ADAMTS12	21	4.07910306882519e-19	4.22126285488052e-18
ENSG00000159176.42	ENSG00000159176	chr1	dexseq_prepare_annotation2.py	exon	.	-	.	CSRP1	30	4.08786365853017e-19	4.22717415009977e-18
ENSG00000114841.92	ENSG00000114841	chr3	dexseq_prepare_annotation2.py	exon	.	+	.	DNAH1	45	4.13714614354776e-19	4.27494825429037e-18
ENSG00000158169.35	ENSG00000158169	chr9	dexseq_prepare_annotation2.py	exon	.	-	.	FANCC	22	4.19665742131878e-19	4.33321284150615e-18
ENSG00000065371.22	ENSG00000065371	chr3	dexseq_prepare_annotation2.py	exon	.	-	.	ROPN1	13	4.29106854916258e-19	4.42739937285993e-18
ENSG00000106565.18	ENSG00000106565	chr7	dexseq_prepare_annotation2.py	exon	.	-	.	TMEM176B	6	4.31394649862486e-19	4.44769487705806e-18
ENSG00000049759.95	ENSG00000049759	chr18	dexseq_prepare_annotation2.py	exon	.	+	.	NEDD4L	30	4.64061339859045e-19	4.78093506673505e-18
ENSG00000183426.ENSG00000183458.63	ENSG00000183426+ENSG00000183458	chr16	dexseq_prepare_annotation2.py	exon	.	+	.		46	4.65215169823165e-19	4.7892641127972e-18
ENSG00000259905.43	ENSG00000259905	chr15	dexseq_prepare_annotation2.py	exon	.	+	.	PWRN1	26	4.84863568121247e-19	4.98783612695647e-18
ENSG00000105339.45	ENSG00000105339	chr8	dexseq_prepare_annotation2.py	exon	.	+	.	DENND3	33	4.9158887591818e-19	5.05327126935315e-18
ENSG00000167173.15	ENSG00000167173	chr15	dexseq_prepare_annotation2.py	exon	.	+	.	C15orf39	11	4.98291312000024e-19	5.11837453592914e-18
ENSG00000155506.49	ENSG00000155506	chr5	dexseq_prepare_annotation2.py	exon	.	+	.	LARP1	13	5.0149464129193e-19	5.14746572227624e-18
ENSG00000128536.34	ENSG00000128536	chr7	dexseq_prepare_annotation2.py	exon	.	+	.	CDHR3	17	5.0503761241444e-19	5.17999746401705e-18
ENSG00000126261.33	ENSG00000126261	chr19	dexseq_prepare_annotation2.py	exon	.	+	.	UBA2	8	5.10121431912669e-19	5.22827338975091e-18
ENSG00000196923.45	ENSG00000196923	chr5	dexseq_prepare_annotation2.py	exon	.	-	.	PDLIM7	28	5.12278196449329e-19	5.2465005540346e-18
ENSG00000056661.11	ENSG00000056661	chr17	dexseq_prepare_annotation2.py	exon	.	-	.	PCGF2	9	5.28382424592477e-19	5.40743843677039e-18
ENSG00000215428.ENSG00000148357.68	ENSG00000215428+ENSG00000148357	chr9	dexseq_prepare_annotation2.py	exon	.	+	.		35	5.36187693762673e-19	5.48327046416445e-18
ENSG00000223972.18	ENSG00000223972	chr1	dexseq_prepare_annotation2.py	exon	.	+	.	DDX11L1	19	5.37269634823192e-19	5.49028594406279e-18
ENSG00000225241.40	ENSG00000225241	chr1	dexseq_prepare_annotation2.py	exon	.	+	.	RP11-640M9.2	8	5.48398003324602e-19	5.5998785803404e-18
ENSG00000149269.49	ENSG00000149269	chr11	dexseq_prepare_annotation2.py	exon	.	-	.	PAK1	24	5.71957888050028e-19	5.83615896511387e-18
ENSG00000175029.37	ENSG00000175029	chr10	dexseq_prepare_annotation2.py	exon	.	-	.	CTBP2	26	5.79607713762848e-19	5.90986776966869e-18
ENSG00000142173.41	ENSG00000142173	chr21	dexseq_prepare_annotation2.py	exon	.	+	.	COL6A2	26	5.97600913298197e-19	6.08885515408236e-18
ENSG00000117751.17	ENSG00000117751	chr1	dexseq_prepare_annotation2.py	exon	.	+	.	PPP1R8	9	5.99687992847952e-19	6.10563391837191e-18
ENSG00000164733.84	ENSG00000164733	chr8	dexseq_prepare_annotation2.py	exon	.	-	.	CTSB	12	6.12571960175676e-19	6.23223431530161e-18
ENSG00000137497.88	ENSG00000137497	chr11	dexseq_prepare_annotation2.py	exon	.	-	.	NUMA1	8	6.44771341999536e-19	6.55501774157446e-18
ENSG00000139624.75	ENSG00000139624	chr12	dexseq_prepare_annotation2.py	exon	.	-	.	CERS5	24	6.94158079564618e-19	7.05193413137184e-18
ENSG00000100359.50	ENSG00000100359	chr22	dexseq_prepare_annotation2.py	exon	.	+	.	SGSM3	21	7.05573922084392e-19	7.16266001284353e-18
ENSG00000260914.ENSG00000168807.ENSG00000132612.39	ENSG00000260914+ENSG00000168807+ENSG00000132612	chr16	dexseq_prepare_annotation2.py	exon	.	+	.		20	7.15974837260887e-19	7.26292836012927e-18
ENSG00000265759.ENSG00000132026.ENSG00000095066.117	ENSG00000265759+ENSG00000132026+ENSG00000095066	chr19	dexseq_prepare_annotation2.py	exon	.	-	.		79	7.18446125999337e-19	7.28266990440995e-18
ENSG00000105948.20	ENSG00000105948	chr7	dexseq_prepare_annotation2.py	exon	.	+	.	TTC26	20	7.38517794524609e-19	7.4806619844213e-18
ENSG00000026297.ENSG00000249141.ENSG00000071242.60	ENSG00000026297+ENSG00000249141+ENSG00000071242	chr6	dexseq_prepare_annotation2.py	exon	.	-	.		10	7.47352745685896e-19	7.56462812001921e-18
ENSG00000156535.37	ENSG00000156535	chr6	dexseq_prepare_annotation2.py	exon	.	+	.	CD109	21	7.52793357136324e-19	7.61413966696528e-18
ENSG00000034053.36	ENSG00000034053	chr15	dexseq_prepare_annotation2.py	exon	.	+	.	APBA2	19	7.62200948476823e-19	7.70367387210503e-18
ENSG00000126822.31	ENSG00000126822	chr14	dexseq_prepare_annotation2.py	exon	.	+	.	PLEKHG3	24	7.68753914846245e-19	7.76424656749664e-18
ENSG00000269897.ENSG00000168283.ENSG00000148444.52	ENSG00000269897+ENSG00000168283+ENSG00000148444	chr10	dexseq_prepare_annotation2.py	exon	.	+	.		24	8.08410007932027e-19	8.15882211062112e-18
ENSG00000129235.29	ENSG00000129235	chr17	dexseq_prepare_annotation2.py	exon	.	+	.	TXNDC17	7	8.11368980797851e-19	8.18272993216276e-18
ENSG00000164675.25	ENSG00000164675	chr7	dexseq_prepare_annotation2.py	exon	.	-	.	IQUB	20	8.1371089422946e-19	8.20038442607553e-18
ENSG00000151617.15	ENSG00000151617	chr4	dexseq_prepare_annotation2.py	exon	.	+	.	EDNRA	11	8.80456524761972e-19	8.8665872395601e-18
ENSG00000148308.31	ENSG00000148308	chr9	dexseq_prepare_annotation2.py	exon	.	+	.	GTF3C5	22	8.89199800578788e-19	8.94813761583893e-18
ENSG00000154710.ENSG00000243335.41	ENSG00000154710+ENSG00000243335	chr7	dexseq_prepare_annotation2.py	exon	.	+	.		8	8.98412104072826e-19	9.03428618359527e-18
ENSG00000134717.22	ENSG00000134717	chr1	dexseq_prepare_annotation2.py	exon	.	+	.	BTF3L4	18	9.0768016284318e-19	9.12087015807709e-18
ENSG00000140682.44	ENSG00000140682	chr16	dexseq_prepare_annotation2.py	exon	.	+	.	TGFB1I1	12	9.28385866563226e-19	9.32217727127607e-18
ENSG00000060982.26	ENSG00000060982	chr12	dexseq_prepare_annotation2.py	exon	.	-	.	BCAT1	17	9.70902275153822e-19	9.74204185930394e-18
ENSG00000188883.6	ENSG00000188883	chr7	dexseq_prepare_annotation2.py	exon	.	-	.	KLRG2	7	9.72937772640851e-19	9.75540715344228e-18
ENSG00000155542.24	ENSG00000155542	chr5	dexseq_prepare_annotation2.py	exon	.	+	.	SETD9	16	1.00780955994708e-18	1.00977566241229e-17
ENSG00000117143.20	ENSG00000117143	chr1	dexseq_prepare_annotation2.py	exon	.	+	.	UAP1	14	1.04130032126919e-18	1.04257845162743e-17
ENSG00000234911.ENSG00000258809.5	ENSG00000234911+ENSG00000258809	chr14	dexseq_prepare_annotation2.py	exon	.	-	.		3	1.05538672868522e-18	1.05591975228557e-17
ENSG00000143977.21	ENSG00000143977	chr2	dexseq_prepare_annotation2.py	exon	.	-	.	SNRPG	17	1.05699865407766e-18	1.05613821675387e-17
ENSG00000171208.18	ENSG00000171208	chr16	dexseq_prepare_annotation2.py	exon	.	-	.	NETO2	6	1.05712832253145e-18	1.05613821675387e-17
ENSG00000127564.56	ENSG00000127564	chr16	dexseq_prepare_annotation2.py	exon	.	-	.	PKMYT1	7	1.06817762249169e-18	1.06640886184969e-17
ENSG00000079999.26	ENSG00000079999	chr19	dexseq_prepare_annotation2.py	exon	.	-	.	KEAP1	19	1.07461564117009e-18	1.07206439540328e-17
ENSG00000007952.20	ENSG00000007952	chrX	dexseq_prepare_annotation2.py	exon	.	-	.	NOX1	12	1.08190890428039e-18	1.07856439796235e-17
ENSG00000205356.24	ENSG00000205356	chr7	dexseq_prepare_annotation2.py	exon	.	-	.	TECPR1	21	1.11219108503904e-18	1.10795644944227e-17
ENSG00000133835.ENSG00000164334.87	ENSG00000133835+ENSG00000164334	chr5	dexseq_prepare_annotation2.py	exon	.	+	.		24	1.1168852892122e-18	1.11183404921074e-17
ENSG00000105483.78	ENSG00000105483	chr19	dexseq_prepare_annotation2.py	exon	.	-	.	CARD8	54	1.12921444089155e-18	1.12330105106479e-17
ENSG00000115271.29	ENSG00000115271	chr2	dexseq_prepare_annotation2.py	exon	.	+	.	GCA	23	1.15655757542312e-18	1.14967626511773e-17
ENSG00000256873.ENSG00000198792.48	ENSG00000256873+ENSG00000198792	chr22	dexseq_prepare_annotation2.py	exon	.	-	.		20	1.1778558512296e-18	1.17000910379662e-17
ENSG00000164077.21	ENSG00000164077	chr3	dexseq_prepare_annotation2.py	exon	.	-	.	MON1A	3	1.18446663602777e-18	1.17573363219736e-17
ENSG00000113966.20	ENSG00000113966	chr3	dexseq_prepare_annotation2.py	exon	.	+	.	ARL6	8	1.20870717777965e-18	1.19893722705797e-17
ENSG00000128965.7	ENSG00000128965	chr15	dexseq_prepare_annotation2.py	exon	.	+	.	CHAC1	8	1.21257038371296e-18	1.20190947183328e-17
ENSG00000013561.34	ENSG00000013561	chr5	dexseq_prepare_annotation2.py	exon	.	+	.	RNF14	16	1.24986564164878e-18	1.23799191805311e-17
ENSG00000211644.ENSG00000236850.ENSG00000272779.ENSG00000211643.11	ENSG00000211644+ENSG00000236850+ENSG00000272779+ENSG00000211643	chr22	dexseq_prepare_annotation2.py	exon	.	+	.		10	1.2881629736212e-18	1.27501470058567e-17
ENSG00000175265.ENSG00000215252.31	ENSG00000175265+ENSG00000215252	chr15	dexseq_prepare_annotation2.py	exon	.	-	.		7	1.29518242928442e-18	1.28104812745272e-17
ENSG00000157890.58	ENSG00000157890	chr15	dexseq_prepare_annotation2.py	exon	.	-	.	MEGF11	43	1.3167811546035e-18	1.30148284183084e-17
ENSG00000224914.ENSG00000214562.14	ENSG00000224914+ENSG00000214562	chr10	dexseq_prepare_annotation2.py	exon	.	+	.		15	1.33814727574042e-18	1.32165870888122e-17
ENSG00000140577.35	ENSG00000140577	chr15	dexseq_prepare_annotation2.py	exon	.	+	.	CRTC3	5	1.37235517251736e-18	1.35448036849098e-17
ENSG00000055208.ENSG00000228408.17	ENSG00000055208+ENSG00000228408	chr6	dexseq_prepare_annotation2.py	exon	.	+	.		14	1.37881778177006e-18	1.35989090894775e-17
ENSG00000090857.21	ENSG00000090857	chr16	dexseq_prepare_annotation2.py	exon	.	+	.	PDPR	12	1.4350059723136e-18	1.41430190604639e-17
ENSG00000073464.15	ENSG00000073464	chrX	dexseq_prepare_annotation2.py	exon	.	+	.	CLCN4	7	1.50724670674384e-18	1.48369556189957e-17
ENSG00000155980.30	ENSG00000155980	chr12	dexseq_prepare_annotation2.py	exon	.	+	.	KIF5A	14	1.5075553809162e-18	1.48369556189957e-17
ENSG00000145014.39	ENSG00000145014	chr3	dexseq_prepare_annotation2.py	exon	.	-	.	TMEM44	14	1.51991113090475e-18	1.49479486895434e-17
ENSG00000185324.24	ENSG00000185324	chr16	dexseq_prepare_annotation2.py	exon	.	+	.	CDK10	7	1.58147434641716e-18	1.55423846646114e-17
ENSG00000111799.84	ENSG00000111799	chr6	dexseq_prepare_annotation2.py	exon	.	-	.	COL12A1	20	1.65846660246844e-18	1.62875045158852e-17
ENSG00000169427.12	ENSG00000169427	chr8	dexseq_prepare_annotation2.py	exon	.	-	.	KCNK9	11	1.7382266550149e-18	1.70587325018342e-17
ENSG00000114354.25	ENSG00000114354	chr3	dexseq_prepare_annotation2.py	exon	.	+	.	TFG	23	1.8083587205501e-18	1.77344486406423e-17
ENSG00000154222.55	ENSG00000154222	chr1	dexseq_prepare_annotation2.py	exon	.	-	.	CC2D1B	26	1.81026301546737e-18	1.77405775515802e-17
ENSG00000136381.40	ENSG00000136381	chr15	dexseq_prepare_annotation2.py	exon	.	+	.	IREB2	28	1.82471748337961e-18	1.7859640155625e-17
ENSG00000164692.52	ENSG00000164692	chr7	dexseq_prepare_annotation2.py	exon	.	+	.	COL1A2	28	1.82498810849647e-18	1.7859640155625e-17
ENSG00000119535.33	ENSG00000119535	chr1	dexseq_prepare_annotation2.py	exon	.	-	.	CSF3R	11	1.85473678404528e-18	1.81379654332552e-17
ENSG00000142515.37	ENSG00000142515	chr19	dexseq_prepare_annotation2.py	exon	.	+	.	KLK3	18	1.86243177781949e-18	1.82003815807067e-17
ENSG00000233783.7	ENSG00000233783	chr21	dexseq_prepare_annotation2.py	exon	.	+	.	AP001442.2	8	1.92736520807907e-18	1.88216713665018e-17
ENSG00000188037.26	ENSG00000188037	chr7	dexseq_prepare_annotation2.py	exon	.	+	.	CLCN1	14	1.96207677769834e-18	1.91471630375389e-17
ENSG00000081189.56	ENSG00000081189	chr5	dexseq_prepare_annotation2.py	exon	.	-	.	MEF2C	33	2.0555307130544e-18	2.00450382545185e-17
ENSG00000165102.25	ENSG00000165102	chr8	dexseq_prepare_annotation2.py	exon	.	+	.	HGSNAT	10	2.07949825666584e-18	2.02645132292237e-17
ENSG00000156218.45	ENSG00000156218	chr15	dexseq_prepare_annotation2.py	exon	.	+	.	ADAMTSL3	27	2.25235182290315e-18	2.19335412417121e-17
ENSG00000176956.5	ENSG00000176956	chr8	dexseq_prepare_annotation2.py	exon	.	-	.	LY6H	5	2.27730752995812e-18	2.21609989599504e-17
ENSG00000136546.32	ENSG00000136546	chr2	dexseq_prepare_annotation2.py	exon	.	-	.	SCN7A	13	2.3091928081575e-18	2.24555236120057e-17
ENSG00000112983.76	ENSG00000112983	chr5	dexseq_prepare_annotation2.py	exon	.	-	.	BRD8	43	2.31686301724489e-18	2.251432337781e-17
ENSG00000259248.22	ENSG00000259248	chr15	dexseq_prepare_annotation2.py	exon	.	-	.	USP3-AS1	6	2.36370155762143e-18	2.29533960080787e-17
ENSG00000223518.8	ENSG00000223518	chr15	dexseq_prepare_annotation2.py	exon	.	-	.	CSNK1A1P1	7	2.4577990257622e-18	2.3850454226903e-17
ENSG00000149256.54	ENSG00000149256	chr11	dexseq_prepare_annotation2.py	exon	.	-	.	TENM4	12	2.46603853478873e-18	2.39136757775632e-17
ENSG00000065548.28	ENSG00000065548	chr2	dexseq_prepare_annotation2.py	exon	.	+	.	ZC3H15	9	2.4739537903536e-18	2.39736668139996e-17
ENSG00000070159.36	ENSG00000070159	chr9	dexseq_prepare_annotation2.py	exon	.	-	.	PTPN3	13	2.56219077468397e-18	2.48113823132281e-17
ENSG00000162688.40	ENSG00000162688	chr1	dexseq_prepare_annotation2.py	exon	.	+	.	AGL	15	2.62522036981856e-18	2.540399921024e-17
ENSG00000171617.15	ENSG00000171617	chr5	dexseq_prepare_annotation2.py	exon	.	-	.	ENC1	10	2.66528421112748e-18	2.57737072215514e-17
ENSG00000259784.ENSG00000162066.ENSG00000162065.ENSG00000185883.ENSG00000260272.86	ENSG00000259784+ENSG00000162066+ENSG00000162065+ENSG00000185883+ENSG00000260272	chr16	dexseq_prepare_annotation2.py	exon	.	+	.		34	2.69583178180772e-18	2.60509402915176e-17
ENSG00000181690.11	ENSG00000181690	chr8	dexseq_prepare_annotation2.py	exon	.	-	.	PLAG1	8	2.71458386494108e-18	2.62138819325473e-17
ENSG00000183914.100	ENSG00000183914	chr17	dexseq_prepare_annotation2.py	exon	.	+	.	DNAH2	52	2.86321587006981e-18	2.76299335214043e-17
ENSG00000100376.36	ENSG00000100376	chr22	dexseq_prepare_annotation2.py	exon	.	+	.	FAM118A	28	2.89398619867429e-18	2.79074454916665e-17
ENSG00000169604.20	ENSG00000169604	chr2	dexseq_prepare_annotation2.py	exon	.	+	.	ANTXR1	9	2.94269921734824e-18	2.83574774475108e-17
ENSG00000075407.3	ENSG00000075407	chr10	dexseq_prepare_annotation2.py	exon	.	+	.	ZNF37A	4	2.95934010588393e-18	2.84980342002031e-17
ENSG00000242590.ENSG00000188157.58	ENSG00000242590+ENSG00000188157	chr1	dexseq_prepare_annotation2.py	exon	.	+	.		21	2.98251546410035e-18	2.87012782378067e-17
ENSG00000149927.55	ENSG00000149927	chr16	dexseq_prepare_annotation2.py	exon	.	-	.	DOC2A	23	3.09873395017376e-18	2.97989900742438e-17
ENSG00000115084.41	ENSG00000115084	chr2	dexseq_prepare_annotation2.py	exon	.	-	.	SLC35F5	34	3.15101194597091e-18	3.02807225604842e-17
ENSG00000233932.ENSG00000074803.52	ENSG00000233932+ENSG00000074803	chr15	dexseq_prepare_annotation2.py	exon	.	+	.		26	3.17608505814824e-18	3.05005342807075e-17
ENSG00000205352.ENSG00000257379.ENSG00000197111.104	ENSG00000205352+ENSG00000257379+ENSG00000197111	chr12	dexseq_prepare_annotation2.py	exon	.	+	.		31	3.19339422303643e-18	3.06455347341496e-17
ENSG00000115020.54	ENSG00000115020	chr2	dexseq_prepare_annotation2.py	exon	.	+	.	PIKFYVE	20	3.29869358248982e-18	3.16341520804885e-17
ENSG00000127324.25	ENSG00000127324	chr12	dexseq_prepare_annotation2.py	exon	.	-	.	TSPAN8	20	3.32430948025055e-18	3.1857774404032e-17
ENSG00000135250.48	ENSG00000135250	chr7	dexseq_prepare_annotation2.py	exon	.	-	.	SRPK2	23	3.44000820439099e-18	3.29437802281007e-17
ENSG00000143862.11	ENSG00000143862	chr1	dexseq_prepare_annotation2.py	exon	.	-	.	ARL8A	5	3.52653226990319e-18	3.37490841868513e-17
ENSG00000162366.9	ENSG00000162366	chr1	dexseq_prepare_annotation2.py	exon	.	-	.	PDZK1IP1	10	3.59466787824138e-18	3.43774203224643e-17
ENSG00000183090.9	ENSG00000183090	chr4	dexseq_prepare_annotation2.py	exon	.	-	.	FREM3	9	3.69964210787623e-18	3.53569518331631e-17
ENSG00000164744.25	ENSG00000164744	chr7	dexseq_prepare_annotation2.py	exon	.	-	.	SUN3	5	3.73370907296084e-18	3.56579502167686e-17
ENSG00000024422.7	ENSG00000024422	chr19	dexseq_prepare_annotation2.py	exon	.	+	.	EHD2	7	3.75447789417718e-18	3.58316207560598e-17
ENSG00000151491.53	ENSG00000151491	chr12	dexseq_prepare_annotation2.py	exon	.	-	.	EPS8	33	3.76215073384286e-18	3.58801542133418e-17
ENSG00000079459.24	ENSG00000079459	chr8	dexseq_prepare_annotation2.py	exon	.	+	.	FDFT1	8	3.88860780244961e-18	3.70607040526245e-17
ENSG00000137486.35	ENSG00000137486	chr11	dexseq_prepare_annotation2.py	exon	.	-	.	ARRB1	20	3.99808125754146e-18	3.8077879669181e-17
ENSG00000136143.32	ENSG00000136143	chr13	dexseq_prepare_annotation2.py	exon	.	-	.	SUCLA2	13	4.08021693524642e-18	3.88334716822663e-17
ENSG00000134779.42	ENSG00000134779	chr18	dexseq_prepare_annotation2.py	exon	.	-	.	TPGS2	19	4.35626175253664e-18	4.14322919906897e-17
ENSG00000232517.8	ENSG00000232517	chr5	dexseq_prepare_annotation2.py	exon	.	-	.	AC112198.1	4	4.43308529648097e-18	4.21340601825234e-17
ENSG00000157470.42	ENSG00000157470	chr15	dexseq_prepare_annotation2.py	exon	.	+	.	FAM81A	16	4.53936099760145e-18	4.31146020231091e-17
ENSG00000162458.43	ENSG00000162458	chr1	dexseq_prepare_annotation2.py	exon	.	+	.	FBLIM1	10	4.8154044323786e-18	4.57051425487981e-17
ENSG00000196914.48	ENSG00000196914	chr11	dexseq_prepare_annotation2.py	exon	.	+	.	ARHGEF12	21	4.91648367822536e-18	4.66326122886122e-17
ENSG00000186090.22	ENSG00000186090	chr3	dexseq_prepare_annotation2.py	exon	.	+	.	HTR3D	17	4.98129668296009e-18	4.7215065688727e-17
ENSG00000214732.ENSG00000048545.5	ENSG00000214732+ENSG00000048545	chr6	dexseq_prepare_annotation2.py	exon	.	+	.		4	4.9948897224827e-18	4.73115681568768e-17
ENSG00000171703.33	ENSG00000171703	chr20	dexseq_prepare_annotation2.py	exon	.	+	.	TCEA2	10	5.00013615917047e-18	4.73289338697727e-17
ENSG00000116668.23	ENSG00000116668	chr1	dexseq_prepare_annotation2.py	exon	.	+	.	SWT1	21	5.06278697439874e-18	4.78892680586544e-17
ENSG00000185261.28	ENSG00000185261	chr5	dexseq_prepare_annotation2.py	exon	.	-	.	KIAA0825	16	5.08731690109811e-18	4.80884958878851e-17
ENSG00000255693.6	ENSG00000255693	chr12	dexseq_prepare_annotation2.py	exon	.	+	.	RP11-766N7.3	7	5.33144597118345e-18	5.03618264866491e-17
ENSG00000154040.34	ENSG00000154040	chr18	dexseq_prepare_annotation2.py	exon	.	+	.	CABYR	19	5.41808863222725e-18	5.11454289061234e-17
ENSG00000143228.37	ENSG00000143228	chr1	dexseq_prepare_annotation2.py	exon	.	+	.	NUF2	6	5.5157629306508e-18	5.20320303124725e-17
ENSG00000123815.51	ENSG00000123815	chr19	dexseq_prepare_annotation2.py	exon	.	-	.	ADCK4	39	5.54014299885867e-18	5.22264873998458e-17
ENSG00000140332.80	ENSG00000140332	chr15	dexseq_prepare_annotation2.py	exon	.	-	.	TLE3	45	5.97092384159978e-18	5.62491854018099e-17
ENSG00000178814.20	ENSG00000178814	chr8	dexseq_prepare_annotation2.py	exon	.	-	.	OPLAH	14	5.99539412764424e-18	5.64413648119774e-17
ENSG00000161013.62	ENSG00000161013	chr5	dexseq_prepare_annotation2.py	exon	.	-	.	MGAT4B	29	6.05239190495285e-18	5.69392934504622e-17
ENSG00000161011.43	ENSG00000161011	chr5	dexseq_prepare_annotation2.py	exon	.	+	.	SQSTM1	16	6.48151653969387e-18	6.09350439701254e-17
ENSG00000162687.43	ENSG00000162687	chr1	dexseq_prepare_annotation2.py	exon	.	-	.	KCNT2	17	6.73033890132189e-18	6.3231442780915e-17
ENSG00000104472.9	ENSG00000104472	chr8	dexseq_prepare_annotation2.py	exon	.	+	.	CHRAC1	6	7.47140970209098e-18	7.01462683404845e-17
ENSG00000204653.18	ENSG00000204653	chr19	dexseq_prepare_annotation2.py	exon	.	-	.	ASPDH	8	7.60043240708344e-18	7.12757979147173e-17
ENSG00000129354.7	ENSG00000129354	chr19	dexseq_prepare_annotation2.py	exon	.	-	.	AP1M2	6	7.60199791705971e-18	7.12757979147173e-17
ENSG00000163354.24	ENSG00000163354	chr1	dexseq_prepare_annotation2.py	exon	.	-	.	DCST2	5	7.63174405860233e-18	7.15063478788098e-17
ENSG00000074696.30	ENSG00000074696	chr15	dexseq_prepare_annotation2.py	exon	.	+	.	PTPLAD1	11	7.85812149058149e-18	7.35776979810219e-17
ENSG00000164970.15	ENSG00000164970	chr9	dexseq_prepare_annotation2.py	exon	.	-	.	FAM219A	11	7.97594597810398e-18	7.4630528258008e-17
ENSG00000078403.35	ENSG00000078403	chr10	dexseq_prepare_annotation2.py	exon	.	+	.	MLLT10	22	8.03396808172218e-18	7.50857302421784e-17
ENSG00000104812.30	ENSG00000104812	chr19	dexseq_prepare_annotation2.py	exon	.	-	.	GYS1	17	8.03542393303474e-18	7.50857302421784e-17
ENSG00000233178.9	ENSG00000233178	chr9	dexseq_prepare_annotation2.py	exon	.	-	.	RP11-88I18.2	9	8.05085513487957e-18	7.51792647510943e-17
ENSG00000090621.29	ENSG00000090621	chr1	dexseq_prepare_annotation2.py	exon	.	-	.	PABPC4	12	8.20869919116429e-18	7.66016363956092e-17
ENSG00000129292.55	ENSG00000129292	chr8	dexseq_prepare_annotation2.py	exon	.	+	.	PHF20L1	18	8.28431569849049e-18	7.72552829798034e-17
ENSG00000251360.ENSG00000135314.ENSG00000256980.ENSG00000243501.27	ENSG00000251360+ENSG00000135314+ENSG00000256980+ENSG00000243501	chr6	dexseq_prepare_annotation2.py	exon	.	-	.		16	8.89427794089732e-18	8.2887736697865e-17
ENSG00000113360.77	ENSG00000113360	chr5	dexseq_prepare_annotation2.py	exon	.	-	.	DROSHA	47	8.98076349219739e-18	8.36375066126939e-17
ENSG00000114554.23	ENSG00000114554	chr3	dexseq_prepare_annotation2.py	exon	.	+	.	PLXNA1	21	9.10857750265686e-18	8.47709021673441e-17
ENSG00000266365.8	ENSG00000266365	chr17	dexseq_prepare_annotation2.py	exon	.	-	.	RP11-51L5.3	8	9.3141833205049e-18	8.66262777367145e-17
ENSG00000136010.23	ENSG00000136010	chr12	dexseq_prepare_annotation2.py	exon	.	-	.	ALDH1L2	19	9.42743599904236e-18	8.76208143423059e-17
ENSG00000258912.5	ENSG00000258912	chr14	dexseq_prepare_annotation2.py	exon	.	-	.	RP11-1079H9.1	6	9.95064442489592e-18	9.24216920562838e-17
ENSG00000078018.38	ENSG00000078018	chr2	dexseq_prepare_annotation2.py	exon	.	+	.	MAP2	11	1.04180477984776e-17	9.66981719019341e-17
ENSG00000143321.32	ENSG00000143321	chr1	dexseq_prepare_annotation2.py	exon	.	-	.	HDGF	28	1.09469026134391e-17	1.01538928789672e-16
ENSG00000076662.31	ENSG00000076662	chr19	dexseq_prepare_annotation2.py	exon	.	-	.	ICAM3	19	1.10562810753766e-17	1.02484926251502e-16
ENSG00000143811.ENSG00000243709.ENSG00000255835.28	ENSG00000143811+ENSG00000243709+ENSG00000255835	chr1	dexseq_prepare_annotation2.py	exon	.	-	.		26	1.11724593047828e-17	1.03492647414444e-16
ENSG00000198515.23	ENSG00000198515	chr4	dexseq_prepare_annotation2.py	exon	.	-	.	CNGA1	15	1.15580049833351e-17	1.06992560149471e-16
ENSG00000103653.43	ENSG00000103653	chr15	dexseq_prepare_annotation2.py	exon	.	+	.	CSK	7	1.17879046244882e-17	1.09047947583575e-16
ENSG00000130956.7	ENSG00000130956	chr9	dexseq_prepare_annotation2.py	exon	.	+	.	HABP4	4	1.24254619442958e-17	1.14869253854367e-16
ENSG00000148814.44	ENSG00000148814	chr10	dexseq_prepare_annotation2.py	exon	.	+	.	LRRC27	35	1.25122132857133e-17	1.15594178303122e-16
ENSG00000239344.ENSG00000176406.56	ENSG00000239344+ENSG00000176406	chr8	dexseq_prepare_annotation2.py	exon	.	+	.		26	1.27121259432046e-17	1.17362883125445e-16
ENSG00000110917.10	ENSG00000110917	chr12	dexseq_prepare_annotation2.py	exon	.	+	.	MLEC	9	1.29361580705199e-17	1.1935176577771e-16
ENSG00000166670.11	ENSG00000166670	chr11	dexseq_prepare_annotation2.py	exon	.	-	.	MMP10	5	1.29561194833503e-17	1.19456455369428e-16
ENSG00000163682.31	ENSG00000163682	chr4	dexseq_prepare_annotation2.py	exon	.	-	.	RPL9	21	1.31687016130884e-17	1.21335804165247e-16
ENSG00000073584.ENSG00000213424.ENSG00000264058.19	ENSG00000073584+ENSG00000213424+ENSG00000264058	chr17	dexseq_prepare_annotation2.py	exon	.	-	.		14	1.38730263177181e-17	1.27740541798006e-16
ENSG00000177058.64	ENSG00000177058	chr5	dexseq_prepare_annotation2.py	exon	.	-	.	SLC38A9	38	1.42655258536632e-17	1.31267449908923e-16
ENSG00000162438.9	ENSG00000162438	chr1	dexseq_prepare_annotation2.py	exon	.	+	.	CTRC	7	1.4378318206607e-17	1.32217598521896e-16
ENSG00000242078.2	ENSG00000242078	chr7	dexseq_prepare_annotation2.py	exon	.	-	.	RP11-738B7.1	2	1.46355073046089e-17	1.34493425972838e-16
ENSG00000075891.28	ENSG00000075891	chr10	dexseq_prepare_annotation2.py	exon	.	+	.	PAX2	3	1.47944109777005e-17	1.35863640415744e-16
ENSG00000166260.21	ENSG00000166260	chr17	dexseq_prepare_annotation2.py	exon	.	-	.	COX11	9	1.48928494820213e-17	1.36677130223157e-16
ENSG00000259052.ENSG00000197119.33	ENSG00000259052+ENSG00000197119	chr14	dexseq_prepare_annotation2.py	exon	.	-	.		14	1.49136840029706e-17	1.36777814860577e-16
ENSG00000176148.20	ENSG00000176148	chr11	dexseq_prepare_annotation2.py	exon	.	+	.	TCP11L1	6	1.51792499962466e-17	1.39121387771284e-16
ENSG00000149636.26	ENSG00000149636	chr20	dexseq_prepare_annotation2.py	exon	.	-	.	DSN1	12	1.54110775044872e-17	1.41152847922539e-16
ENSG00000078081.15	ENSG00000078081	chr3	dexseq_prepare_annotation2.py	exon	.	-	.	LAMP3	10	1.57911687347633e-17	1.44538704188094e-16
ENSG00000120071.48	ENSG00000120071	chr17	dexseq_prepare_annotation2.py	exon	.	-	.	KANSL1	31	1.64088732503041e-17	1.50093565542195e-16
ENSG00000102786.62	ENSG00000102786	chr13	dexseq_prepare_annotation2.py	exon	.	-	.	INTS6	23	1.70977897655244e-17	1.56292057138119e-16
ENSG00000257086.ENSG00000173457.11	ENSG00000257086+ENSG00000173457	chr11	dexseq_prepare_annotation2.py	exon	.	-	.		10	1.71324376166075e-17	1.56505607661065e-16
ENSG00000128886.ENSG00000262560.ENSG00000184716.55	ENSG00000128886+ENSG00000262560+ENSG00000184716	chr15	dexseq_prepare_annotation2.py	exon	.	-	.		8	1.80938482228677e-17	1.65179324099082e-16
ENSG00000224652.2	ENSG00000224652	chr3	dexseq_prepare_annotation2.py	exon	.	+	.	LINC00885	3	1.81326601285282e-17	1.65424735527829e-16
ENSG00000145198.29	ENSG00000145198	chr3	dexseq_prepare_annotation2.py	exon	.	+	.	VWA5B2	23	1.81765065209184e-17	1.65715723816946e-16
ENSG00000166226.36	ENSG00000166226	chr12	dexseq_prepare_annotation2.py	exon	.	+	.	CCT2	9	1.84657501970988e-17	1.68242153734014e-16
ENSG00000007923.11	ENSG00000007923	chr1	dexseq_prepare_annotation2.py	exon	.	-	.	DNAJC11	10	1.87663983346981e-17	1.70869104206999e-16
ENSG00000244791.2	ENSG00000244791	chr8	dexseq_prepare_annotation2.py	exon	.	+	.	RP11-65D17.1	3	1.88997575711497e-17	1.71970431915442e-16
ENSG00000213123.ENSG00000145107.ENSG00000273331.ENSG00000161217.ENSG00000272741.23	ENSG00000213123+ENSG00000145107+ENSG00000273331+ENSG00000161217+ENSG00000272741	chr3	dexseq_prepare_annotation2.py	exon	.	-	.		5	1.92497781653235e-17	1.75040441848224e-16
ENSG00000176473.26	ENSG00000176473	chr14	dexseq_prepare_annotation2.py	exon	.	+	.	WDR25	15	1.93972773630869e-17	1.76266084661813e-16
ENSG00000242125.ENSG00000180198.46	ENSG00000242125+ENSG00000180198	chr1	dexseq_prepare_annotation2.py	exon	.	+	.		11	1.96625646636171e-17	1.78559780085382e-16
ENSG00000168060.56	ENSG00000168060	chr11	dexseq_prepare_annotation2.py	exon	.	-	.	NAALADL1	6	2.04965955748556e-17	1.8601197044275e-16
ENSG00000147130.41	ENSG00000147130	chrX	dexseq_prepare_annotation2.py	exon	.	-	.	ZMYM3	19	2.06140462091422e-17	1.86955512610971e-16
ENSG00000068137.34	ENSG00000068137	chr17	dexseq_prepare_annotation2.py	exon	.	-	.	PLEKHH3	25	2.10703405385395e-17	1.9096889689407e-16
ENSG00000244482.ENSG00000204577.57	ENSG00000244482+ENSG00000204577	chr19	dexseq_prepare_annotation2.py	exon	.	-	.		25	2.11262014535147e-17	1.91350121199143e-16
ENSG00000185787.24	ENSG00000185787	chr15	dexseq_prepare_annotation2.py	exon	.	+	.	MORF4L1	17	2.12034217104748e-17	1.9192418332843e-16
ENSG00000176728.16	ENSG00000176728	chrY	dexseq_prepare_annotation2.py	exon	.	-	.	TTTY14	5	2.14332098866086e-17	1.93877574362428e-16
ENSG00000168014.74	ENSG00000168014	chr11	dexseq_prepare_annotation2.py	exon	.	-	.	C2CD3	20	2.16763838594721e-17	1.95949423063429e-16
ENSG00000106462.41	ENSG00000106462	chr7	dexseq_prepare_annotation2.py	exon	.	-	.	EZH2	6	2.16946654583459e-17	1.95986922417513e-16
ENSG00000136052.28	ENSG00000136052	chr12	dexseq_prepare_annotation2.py	exon	.	-	.	SLC41A2	24	2.24587025763456e-17	2.02757049886839e-16
ENSG00000140093.8	ENSG00000140093	chr14	dexseq_prepare_annotation2.py	exon	.	-	.	SERPINA10	7	2.28486552400905e-17	2.06143332605293e-16
ENSG00000077943.34	ENSG00000077943	chr10	dexseq_prepare_annotation2.py	exon	.	-	.	ITGA8	12	2.29335795611765e-17	2.06774998553208e-16
ENSG00000232756.7	ENSG00000232756	chr7	dexseq_prepare_annotation2.py	exon	.	+	.	RP5-1185I7.1	3	2.30310243642519e-17	2.07518658128058e-16
ENSG00000264875.ENSG00000164754.35	ENSG00000264875+ENSG00000164754	chr8	dexseq_prepare_annotation2.py	exon	.	-	.		24	2.32579442158366e-17	2.09427215870783e-16
ENSG00000171219.22	ENSG00000171219	chr11	dexseq_prepare_annotation2.py	exon	.	-	.	CDC42BPG	16	2.36013069862694e-17	2.12381131718752e-16
ENSG00000140521.30	ENSG00000140521	chr15	dexseq_prepare_annotation2.py	exon	.	-	.	POLG	12	2.38515110554585e-17	2.14493452533102e-16
ENSG00000119471.21	ENSG00000119471	chr9	dexseq_prepare_annotation2.py	exon	.	+	.	HSDL2	10	2.3904988169846e-17	2.14835042742226e-16
ENSG00000165288.31	ENSG00000165288	chrX	dexseq_prepare_annotation2.py	exon	.	-	.	BRWD3	12	2.40655263227056e-17	2.16137728961761e-16
ENSG00000171759.44	ENSG00000171759	chr12	dexseq_prepare_annotation2.py	exon	.	-	.	PAH	9	2.50999430317576e-17	2.25282142408662e-16
ENSG00000130958.19	ENSG00000130958	chr9	dexseq_prepare_annotation2.py	exon	.	-	.	SLC35D2	3	2.53697930271612e-17	2.27556869280495e-16
ENSG00000134802.ENSG00000186652.ENSG00000254979.78	ENSG00000134802+ENSG00000186652+ENSG00000254979	chr11	dexseq_prepare_annotation2.py	exon	.	-	.		32	2.59095068999043e-17	2.3224766139688e-16
ENSG00000196865.ENSG00000234631.14	ENSG00000196865+ENSG00000234631	chr10	dexseq_prepare_annotation2.py	exon	.	+	.		10	2.59309672425709e-17	2.32289872579283e-16
ENSG00000254645.8	ENSG00000254645	chr11	dexseq_prepare_annotation2.py	exon	.	-	.	RP11-396O20.2	4	2.59918989942234e-17	2.32685386283342e-16
ENSG00000100298.11	ENSG00000100298	chr22	dexseq_prepare_annotation2.py	exon	.	+	.	APOBEC3H	8	2.60448478333757e-17	2.33008970906723e-16
ENSG00000182986.27	ENSG00000182986	chr19	dexseq_prepare_annotation2.py	exon	.	-	.	ZNF320	17	2.6330880056007e-17	2.35416063015248e-16
ENSG00000235703.33	ENSG00000235703	chrX	dexseq_prepare_annotation2.py	exon	.	+	.	LINC00894	20	2.67009552927722e-17	2.38570971034067e-16
ENSG00000224729.18	ENSG00000224729	chr7	dexseq_prepare_annotation2.py	exon	.	-	.	PCOLCE-AS1	9	2.75549348807276e-17	2.4604267996848e-16
ENSG00000204463.82	ENSG00000204463	chr6	dexseq_prepare_annotation2.py	exon	.	-	.	BAG6	20	2.77319247440446e-17	2.47463706837624e-16
ENSG00000162994.27	ENSG00000162994	chr2	dexseq_prepare_annotation2.py	exon	.	-	.	CLHC1	8	2.77631995503355e-17	2.47583465057558e-16
ENSG00000245534.13	ENSG00000245534	chr15	dexseq_prepare_annotation2.py	exon	.	+	.	RP11-219B17.1	5	2.8051864317263e-17	2.49996916765736e-16
ENSG00000105676.50	ENSG00000105676	chr19	dexseq_prepare_annotation2.py	exon	.	+	.	ARMC6	43	2.81020601278069e-17	2.50283408986704e-16
ENSG00000003393.29	ENSG00000003393	chr2	dexseq_prepare_annotation2.py	exon	.	-	.	ALS2	24	2.82242914257778e-17	2.51210686265251e-16
ENSG00000163157.ENSG00000163159.32	ENSG00000163157+ENSG00000163159	chr1	dexseq_prepare_annotation2.py	exon	.	-	.		19	2.85017929608158e-17	2.53517872346141e-16
ENSG00000146263.52	ENSG00000146263	chr6	dexseq_prepare_annotation2.py	exon	.	-	.	MMS22L	27	2.87864555507018e-17	2.55885755847168e-16
ENSG00000100445.47	ENSG00000100445	chr14	dexseq_prepare_annotation2.py	exon	.	-	.	SDR39U1	15	2.88053532164207e-17	2.55889707272329e-16
ENSG00000182378.29	ENSG00000182378	chrX	dexseq_prepare_annotation2.py	exon	.	+	.	PLCXD1	10	2.89675603914828e-17	2.5716591546011e-16
ENSG00000106125.ENSG00000241644.ENSG00000240583.ENSG00000250424.ENSG00000254959.38	ENSG00000106125+ENSG00000241644+ENSG00000240583+ENSG00000250424+ENSG00000254959	chr7	dexseq_prepare_annotation2.py	exon	.	+	.		19	2.92835914015614e-17	2.59805221986854e-16
ENSG00000155893.39	ENSG00000155893	chr3	dexseq_prepare_annotation2.py	exon	.	+	.	ACPL2	14	2.93431114908878e-17	2.60166833148428e-16
ENSG00000196391.14	ENSG00000196391	chr15	dexseq_prepare_annotation2.py	exon	.	+	.	ZNF774	8	2.96070221464814e-17	2.6233902626534e-16
ENSG00000172375.45	ENSG00000172375	chr11	dexseq_prepare_annotation2.py	exon	.	+	.	C2CD2L	15	2.99559934730579e-17	2.6526166123301e-16
ENSG00000156265.33	ENSG00000156265	chr21	dexseq_prepare_annotation2.py	exon	.	+	.	MAP3K7CL	11	3.11088707750318e-17	2.75294646482045e-16
ENSG00000196961.53	ENSG00000196961	chr19	dexseq_prepare_annotation2.py	exon	.	+	.	AP2A1	6	3.12948751164446e-17	2.76764051811057e-16
ENSG00000143061.16	ENSG00000143061	chr1	dexseq_prepare_annotation2.py	exon	.	-	.	IGSF3	6	3.14918256384302e-17	2.78328327678847e-16
ENSG00000099330.37	ENSG00000099330	chr19	dexseq_prepare_annotation2.py	exon	.	+	.	OCEL1	14	3.26752116845419e-17	2.88603286897798e-16
ENSG00000204946.ENSG00000244560.40	ENSG00000204946+ENSG00000244560	chr7	dexseq_prepare_annotation2.py	exon	.	+	.		16	3.36657740746858e-17	2.97163137551667e-16
ENSG00000006118.49	ENSG00000006118	chr11	dexseq_prepare_annotation2.py	exon	.	+	.	TMEM132A	34	3.39277914780578e-17	2.99285422662994e-16
ENSG00000063176.35	ENSG00000063176	chr19	dexseq_prepare_annotation2.py	exon	.	+	.	SPHK2	24	3.52207098889279e-17	3.10493060413072e-16
ENSG00000134644.58	ENSG00000134644	chr1	dexseq_prepare_annotation2.py	exon	.	-	.	PUM1	15	3.65468908483904e-17	3.21979501521366e-16
ENSG00000268153.7	ENSG00000268153	chr19	dexseq_prepare_annotation2.py	exon	.	+	.	AC005176.2	8	3.6861265036657e-17	3.24542960167189e-16
ENSG00000215417.19	ENSG00000215417	chr13	dexseq_prepare_annotation2.py	exon	.	+	.	MIR17HG	14	3.72265174907508e-17	3.27550836322488e-16
ENSG00000188916.7	ENSG00000188916	chr10	dexseq_prepare_annotation2.py	exon	.	-	.	FAM196A	7	3.77575082462957e-17	3.32012280818886e-16
ENSG00000169727.63	ENSG00000169727	chr17	dexseq_prepare_annotation2.py	exon	.	+	.	GPS1	41	3.84176435353275e-17	3.37602954945746e-16
ENSG00000141510.31	ENSG00000141510	chr17	dexseq_prepare_annotation2.py	exon	.	-	.	TP53	10	4.06042509961951e-17	3.56592241015983e-16
ENSG00000141569.16	ENSG00000141569	chr17	dexseq_prepare_annotation2.py	exon	.	-	.	TRIM65	8	4.07026617638568e-17	3.57230259923672e-16
ENSG00000104177.44	ENSG00000104177	chr15	dexseq_prepare_annotation2.py	exon	.	-	.	MYEF2	3	4.23001037326461e-17	3.71015520847947e-16
ENSG00000171316.61	ENSG00000171316	chr8	dexseq_prepare_annotation2.py	exon	.	+	.	CHD7	32	4.41753798666001e-17	3.87218705821836e-16
ENSG00000233452.20	ENSG00000233452	chr6	dexseq_prepare_annotation2.py	exon	.	-	.	STXBP5-AS1	5	4.42796398752894e-17	3.87887407549361e-16
ENSG00000168065.9	ENSG00000168065	chr11	dexseq_prepare_annotation2.py	exon	.	+	.	SLC22A11	4	4.4439627523262e-17	3.89043128071385e-16
ENSG00000267546.ENSG00000161544.21	ENSG00000267546+ENSG00000161544	chr17	dexseq_prepare_annotation2.py	exon	.	-	.		20	4.60793507520622e-17	4.03143442825771e-16
ENSG00000119125.30	ENSG00000119125	chr9	dexseq_prepare_annotation2.py	exon	.	+	.	GDA	27	4.67942836597221e-17	4.09140183801618e-16
ENSG00000139197.37	ENSG00000139197	chr12	dexseq_prepare_annotation2.py	exon	.	+	.	PEX5	28	4.78951038215608e-17	4.18501200184993e-16
ENSG00000129460.38	ENSG00000129460	chr14	dexseq_prepare_annotation2.py	exon	.	+	.	NGDN	22	4.82765883580111e-17	4.21568923652733e-16
ENSG00000204822.ENSG00000135637.39	ENSG00000204822+ENSG00000135637	chr2	dexseq_prepare_annotation2.py	exon	.	-	.		17	4.98688584506912e-17	4.3519915678775e-16
ENSG00000174501.47	ENSG00000174501	chr2	dexseq_prepare_annotation2.py	exon	.	-	.	ANKRD36C	28	5.29540440408955e-17	4.6183253378308e-16
ENSG00000135124.25	ENSG00000135124	chr12	dexseq_prepare_annotation2.py	exon	.	+	.	P2RX4	9	5.46751184420034e-17	4.76542971360944e-16
ENSG00000021852.20	ENSG00000021852	chr1	dexseq_prepare_annotation2.py	exon	.	-	.	C8B	12	5.47563054922697e-17	4.76950809209361e-16
ENSG00000183305.29	ENSG00000183305	chrX	dexseq_prepare_annotation2.py	exon	.	+	.	MAGEA2B	14	5.48136255667001e-17	4.77150373969511e-16
ENSG00000105193.19	ENSG00000105193	chr19	dexseq_prepare_annotation2.py	exon	.	-	.	RPS16	11	5.49910242818954e-17	4.78394312244067e-16
ENSG00000132704.21	ENSG00000132704	chr1	dexseq_prepare_annotation2.py	exon	.	-	.	FCRL2	16	5.54681771813724e-17	4.82242766754916e-16
ENSG00000244734.10	ENSG00000244734	chr11	dexseq_prepare_annotation2.py	exon	.	-	.	HBB	6	5.59466152095958e-17	4.86097564606181e-16
ENSG00000099194.ENSG00000256545.10	ENSG00000099194+ENSG00000256545	chr10	dexseq_prepare_annotation2.py	exon	.	+	.		5	5.62983743758514e-17	4.8884756259858e-16
ENSG00000175302.13	ENSG00000175302	chr21	dexseq_prepare_annotation2.py	exon	.	-	.	ANKRD30BP1	11	5.64072105236943e-17	4.8948610033296e-16
ENSG00000042980.46	ENSG00000042980	chr8	dexseq_prepare_annotation2.py	exon	.	+	.	ADAM28	27	6.00936895443427e-17	5.21150214453659e-16
ENSG00000160293.ENSG00000256225.35	ENSG00000160293+ENSG00000256225	chr9	dexseq_prepare_annotation2.py	exon	.	-	.		26	6.14456143318892e-17	5.32541458712692e-16
ENSG00000086015.47	ENSG00000086015	chr1	dexseq_prepare_annotation2.py	exon	.	+	.	MAST2	14	6.2159970468383e-17	5.38396196430398e-16
ENSG00000107521.39	ENSG00000107521	chr10	dexseq_prepare_annotation2.py	exon	.	-	.	HPS1	15	6.57117521599385e-17	5.68804536330754e-16
ENSG00000140678.46	ENSG00000140678	chr16	dexseq_prepare_annotation2.py	exon	.	+	.	ITGAX	20	7.0468835151296e-17	6.09601582684356e-16
ENSG00000183431.32	ENSG00000183431	chr1	dexseq_prepare_annotation2.py	exon	.	-	.	SF3A3	13	7.18393215140245e-17	6.21069745283652e-16
ENSG00000067182.28	ENSG00000067182	chr12	dexseq_prepare_annotation2.py	exon	.	-	.	TNFRSF1A	13	7.31269582847526e-17	6.31807807186707e-16
ENSG00000100116.19	ENSG00000100116	chr22	dexseq_prepare_annotation2.py	exon	.	+	.	GCAT	12	7.37148411748318e-17	6.36490474826521e-16
ENSG00000132768.40	ENSG00000132768	chr1	dexseq_prepare_annotation2.py	exon	.	+	.	DPH2	19	7.40615938904995e-17	6.3908657279375e-16
ENSG00000204469.44	ENSG00000204469	chr6	dexseq_prepare_annotation2.py	exon	.	+	.	PRRC2A	4	7.51983807384539e-17	6.48492503544863e-16
ENSG00000138041.27	ENSG00000138041	chr2	dexseq_prepare_annotation2.py	exon	.	-	.	SMEK2	18	7.70018582127546e-17	6.63632546821795e-16
ENSG00000142102.38	ENSG00000142102	chr11	dexseq_prepare_annotation2.py	exon	.	+	.	ATHL1	36	7.72102088813965e-17	6.65014886061072e-16
ENSG00000175643.16	ENSG00000175643	chr16	dexseq_prepare_annotation2.py	exon	.	+	.	RMI2	15	7.79857124422583e-17	6.71277389470389e-16
ENSG00000133063.26	ENSG00000133063	chr1	dexseq_prepare_annotation2.py	exon	.	-	.	CHIT1	10	7.80970083074196e-17	6.71818371091183e-16
ENSG00000134508.28	ENSG00000134508	chr18	dexseq_prepare_annotation2.py	exon	.	+	.	CABLES1	19	7.902469491612e-17	6.79377212896365e-16
ENSG00000153064.33	ENSG00000153064	chr4	dexseq_prepare_annotation2.py	exon	.	+	.	BANK1	21	7.9508824928951e-17	6.8311578394657e-16
ENSG00000221995.ENSG00000196535.93	ENSG00000221995+ENSG00000196535	chr17	dexseq_prepare_annotation2.py	exon	.	-	.		9	8.09748199367854e-17	6.95280388893748e-16
ENSG00000160211.28	ENSG00000160211	chrX	dexseq_prepare_annotation2.py	exon	.	-	.	G6PD	10	8.13209341493094e-17	6.97820169460689e-16
ENSG00000157399.21	ENSG00000157399	chrX	dexseq_prepare_annotation2.py	exon	.	-	.	ARSE	14	8.30521005718532e-17	7.1223468066165e-16
ENSG00000234761.3	ENSG00000234761	chr1	dexseq_prepare_annotation2.py	exon	.	-	.	RP11-38O14.5	4	8.37013859267705e-17	7.17359158619608e-16
ENSG00000138073.29	ENSG00000138073	chr2	dexseq_prepare_annotation2.py	exon	.	-	.	PREB	17	8.77315690053685e-17	7.51435248546909e-16
ENSG00000114790.20	ENSG00000114790	chr3	dexseq_prepare_annotation2.py	exon	.	+	.	ARHGEF26	15	8.79919313325041e-17	7.53200069004836e-16
ENSG00000150893.24	ENSG00000150893	chr13	dexseq_prepare_annotation2.py	exon	.	+	.	FREM2	10	8.86330831416518e-17	7.58193002064344e-16
ENSG00000173409.17	ENSG00000173409	chr1	dexseq_prepare_annotation2.py	exon	.	+	.	ARV1	12	8.86845784487175e-17	7.58193002064344e-16
ENSG00000254519.9	ENSG00000254519	chr11	dexseq_prepare_annotation2.py	exon	.	+	.	CTD-2210P24.1	8	9.07061650750014e-17	7.74998392541617e-16
ENSG00000119285.ENSG00000230325.54	ENSG00000119285+ENSG00000230325	chr1	dexseq_prepare_annotation2.py	exon	.	-	.		41	9.09200506866314e-17	7.76347501768176e-16
ENSG00000061936.39	ENSG00000061936	chr12	dexseq_prepare_annotation2.py	exon	.	+	.	SFSWAP	12	9.40867593183792e-17	8.02892979364901e-16
ENSG00000213822.8	ENSG00000213822	chr19	dexseq_prepare_annotation2.py	exon	.	+	.	CEACAM18	7	9.47112080259345e-17	8.07391068712252e-16
ENSG00000187391.44	ENSG00000187391	chr7	dexseq_prepare_annotation2.py	exon	.	-	.	MAGI2	22	9.47303143286099e-17	8.07391068712252e-16
ENSG00000141027.103	ENSG00000141027	chr17	dexseq_prepare_annotation2.py	exon	.	-	.	NCOR1	39	9.5867604165706e-17	8.16582350716121e-16
ENSG00000117676.56	ENSG00000117676	chr1	dexseq_prepare_annotation2.py	exon	.	+	.	RPS6KA1	52	9.61949403751859e-17	8.18867549528976e-16
ENSG00000151632.33	ENSG00000151632	chr10	dexseq_prepare_annotation2.py	exon	.	-	.	AKR1C2	27	9.93384515919127e-17	8.45108164555247e-16
ENSG00000178075.44	ENSG00000178075	chr3	dexseq_prepare_annotation2.py	exon	.	+	.	GRAMD1C	4	1.02186760367432e-16	8.68806748016665e-16
ENSG00000169554.ENSG00000176824.66	ENSG00000169554+ENSG00000176824	chr2	dexseq_prepare_annotation2.py	exon	.	-	.		4	1.02372046745275e-16	8.69848757485737e-16
ENSG00000118369.23	ENSG00000118369	chr11	dexseq_prepare_annotation2.py	exon	.	+	.	USP35	14	1.08634689714293e-16	9.22496780323394e-16
ENSG00000226942.ENSG00000260803.ENSG00000234769.54	ENSG00000226942+ENSG00000260803+ENSG00000234769	chr16	dexseq_prepare_annotation2.py	exon	.	-	.		37	1.09116400352749e-16	9.26020271537073e-16
ENSG00000130810.ENSG00000243207.ENSG00000244165.26	ENSG00000130810+ENSG00000243207+ENSG00000244165	chr19	dexseq_prepare_annotation2.py	exon	.	+	.		14	1.1322309099708e-16	9.60284160768503e-16
ENSG00000013503.33	ENSG00000013503	chr12	dexseq_prepare_annotation2.py	exon	.	+	.	POLR3B	13	1.13341706257786e-16	9.60702592100683e-16
ENSG00000115266.29	ENSG00000115266	chr19	dexseq_prepare_annotation2.py	exon	.	+	.	APC2	12	1.13645107294786e-16	9.62685829478802e-16
ENSG00000063660.26	ENSG00000063660	chr2	dexseq_prepare_annotation2.py	exon	.	+	.	GPC1	7	1.1548382719437e-16	9.77664366119856e-16
ENSG00000075336.13	ENSG00000075336	chr18	dexseq_prepare_annotation2.py	exon	.	+	.	TIMM21	3	1.16952033792307e-16	9.89489842951748e-16
ENSG00000111641.57	ENSG00000111641	chr12	dexseq_prepare_annotation2.py	exon	.	-	.	NOP2	41	1.26243182377393e-16	1.06744768904104e-15
ENSG00000213672.32	ENSG00000213672	chr3	dexseq_prepare_annotation2.py	exon	.	-	.	NCKIPSD	11	1.32320464145769e-16	1.11815227075526e-15
ENSG00000270249.ENSG00000267645.ENSG00000267368.ENSG00000105808.ENSG00000168255.ENSG00000170667.ENSG00000205236.ENSG00000228049.ENSG00000272949.153	ENSG00000270249+ENSG00000267645+ENSG00000267368+ENSG00000105808+ENSG00000168255+ENSG00000170667+ENSG00000205236+ENSG00000228049+ENSG00000272949	chr7	dexseq_prepare_annotation2.py	exon	.	-	.		31	1.33435246181435e-16	1.12688584579657e-15
ENSG00000214646.9	ENSG00000214646	chr15	dexseq_prepare_annotation2.py	exon	.	-	.	RP11-114H24.4	7	1.34671045410743e-16	1.13663018059086e-15
ENSG00000172765.28	ENSG00000172765	chr3	dexseq_prepare_annotation2.py	exon	.	-	.	TMCC1	18	1.3910633413857e-16	1.17335008242065e-15
ENSG00000164114.28	ENSG00000164114	chr4	dexseq_prepare_annotation2.py	exon	.	-	.	MAP9	19	1.44851342610741e-16	1.2204903423158e-15
ENSG00000134769.87	ENSG00000134769	chr18	dexseq_prepare_annotation2.py	exon	.	+	.	DTNA	17	1.44871068252096e-16	1.2204903423158e-15
ENSG00000104218.45	ENSG00000104218	chr8	dexseq_prepare_annotation2.py	exon	.	+	.	CSPP1	16	1.4683623091549e-16	1.23629509053133e-15
ENSG00000042493.44	ENSG00000042493	chr2	dexseq_prepare_annotation2.py	exon	.	-	.	CAPG	19	1.48296417897121e-16	1.24742601142351e-15
ENSG00000156787.42	ENSG00000156787	chr8	dexseq_prepare_annotation2.py	exon	.	+	.	TBC1D31	25	1.48338176450376e-16	1.24742601142351e-15
ENSG00000134262.34	ENSG00000134262	chr1	dexseq_prepare_annotation2.py	exon	.	-	.	AP4B1	3	1.48973461008458e-16	1.25127217897783e-15
ENSG00000130822.95	ENSG00000130822	chrX	dexseq_prepare_annotation2.py	exon	.	-	.	PNCK	13	1.48976012655397e-16	1.25127217897783e-15
ENSG00000005238.29	ENSG00000005238	chr9	dexseq_prepare_annotation2.py	exon	.	-	.	FAM214B	12	1.51225240435656e-16	1.26939492077557e-15
ENSG00000110046.46	ENSG00000110046	chr11	dexseq_prepare_annotation2.py	exon	.	-	.	ATG2A	27	1.5218377833328e-16	1.27666815132946e-15
ENSG00000136828.45	ENSG00000136828	chr9	dexseq_prepare_annotation2.py	exon	.	+	.	RALGPS1	31	1.56437337911801e-16	1.31155777800662e-15
ENSG00000140497.35	ENSG00000140497	chr15	dexseq_prepare_annotation2.py	exon	.	-	.	SCAMP2	21	1.63717530041732e-16	1.37176494808984e-15
ENSG00000172575.33	ENSG00000172575	chr15	dexseq_prepare_annotation2.py	exon	.	-	.	RASGRP1	8	1.6850822409156e-16	1.41105286441888e-15
ENSG00000095383.12	ENSG00000095383	chr9	dexseq_prepare_annotation2.py	exon	.	-	.	TBC1D2	7	1.71750287284621e-16	1.43733327325036e-15
ENSG00000196605.33	ENSG00000196605	chr19	dexseq_prepare_annotation2.py	exon	.	-	.	ZNF846	13	1.74562686830673e-16	1.45998840668332e-15
ENSG00000109814.36	ENSG00000109814	chr4	dexseq_prepare_annotation2.py	exon	.	-	.	UGDH	7	1.78880725067666e-16	1.4952013348483e-15
ENSG00000115306.44	ENSG00000115306	chr2	dexseq_prepare_annotation2.py	exon	.	+	.	SPTBN1	20	1.84319586291116e-16	1.53973476090295e-15
ENSG00000174358.14	ENSG00000174358	chr5	dexseq_prepare_annotation2.py	exon	.	+	.	SLC6A19	12	1.84944390341124e-16	1.5440239981098e-15
ENSG00000157445.56	ENSG00000157445	chr3	dexseq_prepare_annotation2.py	exon	.	+	.	CACNA2D3	12	1.85466677708496e-16	1.54745271948479e-15
ENSG00000174015.6	ENSG00000174015	chr13	dexseq_prepare_annotation2.py	exon	.	+	.	SPERT	7	1.92684182798501e-16	1.60670569023861e-15
ENSG00000233919.2	ENSG00000233919	chr3	dexseq_prepare_annotation2.py	exon	.	-	.	RP11-372H2.1	3	1.96624637692994e-16	1.63857803538987e-15
ENSG00000181240.11	ENSG00000181240	chr19	dexseq_prepare_annotation2.py	exon	.	-	.	SLC25A41	5	2.0018269007171e-16	1.66722724517982e-15
ENSG00000255311.11	ENSG00000255311	chr11	dexseq_prepare_annotation2.py	exon	.	+	.	RP11-160H12.2	8	2.01818232527938e-16	1.67983999427666e-15
ENSG00000205937.ENSG00000207715.64	ENSG00000205937+ENSG00000207715	chr16	dexseq_prepare_annotation2.py	exon	.	-	.		8	2.04715871130944e-16	1.70293640370294e-15
ENSG00000158486.75	ENSG00000158486	chr16	dexseq_prepare_annotation2.py	exon	.	-	.	DNAH3	20	2.12474349037885e-16	1.76641594610812e-15
ENSG00000105246.6	ENSG00000105246	chr19	dexseq_prepare_annotation2.py	exon	.	+	.	EBI3	7	2.18523934462621e-16	1.81562097015768e-15
ENSG00000178177.12	ENSG00000178177	chr4	dexseq_prepare_annotation2.py	exon	.	-	.	LCORL	3	2.22188621574248e-16	1.84496384153898e-15
ENSG00000157353.43	ENSG00000157353	chr16	dexseq_prepare_annotation2.py	exon	.	+	.	FUK	4	2.25552729889206e-16	1.87177720249768e-15
ENSG00000249007.ENSG00000163435.32	ENSG00000249007+ENSG00000163435	chr1	dexseq_prepare_annotation2.py	exon	.	+	.		11	2.5080255533887e-16	2.08007119311251e-15
ENSG00000239828.22	ENSG00000239828	chr3	dexseq_prepare_annotation2.py	exon	.	-	.	RP11-446H18.5	7	2.52522761031156e-16	2.09308614896535e-15
ENSG00000176834.36	ENSG00000176834	chr12	dexseq_prepare_annotation2.py	exon	.	-	.	VSIG10	22	2.72446035083732e-16	2.25687525000365e-15
ENSG00000165899.68	ENSG00000165899	chr12	dexseq_prepare_annotation2.py	exon	.	+	.	OTOGL	37	2.73935864800525e-16	2.26786187294858e-15
ENSG00000119638.40	ENSG00000119638	chr14	dexseq_prepare_annotation2.py	exon	.	-	.	NEK9	36	2.85797801071685e-16	2.36465280874764e-15
ENSG00000149182.ENSG00000270060.71	ENSG00000149182+ENSG00000270060	chr11	dexseq_prepare_annotation2.py	exon	.	-	.		41	2.88162975779207e-16	2.38142010850697e-15
ENSG00000174136.17	ENSG00000174136	chr5	dexseq_prepare_annotation2.py	exon	.	+	.	RGMB	11	2.88167804288938e-16	2.38142010850697e-15
ENSG00000257067.5	ENSG00000257067	chr11	dexseq_prepare_annotation2.py	exon	.	+	.	AP000797.4	4	2.90939078654959e-16	2.40177123215775e-15
ENSG00000092068.35	ENSG00000092068	chr14	dexseq_prepare_annotation2.py	exon	.	-	.	SLC7A8	28	2.90976827722292e-16	2.40177123215775e-15
ENSG00000174672.47	ENSG00000174672	chr11	dexseq_prepare_annotation2.py	exon	.	+	.	BRSK2	10	2.9286064677354e-16	2.41588256324133e-15
ENSG00000196712.73	ENSG00000196712	chr17	dexseq_prepare_annotation2.py	exon	.	+	.	NF1	8	3.06247621582267e-16	2.5248131798343e-15
ENSG00000196517.20	ENSG00000196517	chr1	dexseq_prepare_annotation2.py	exon	.	-	.	SLC6A9	15	3.15059129846395e-16	2.59591500509802e-15
ENSG00000140263.23	ENSG00000140263	chr15	dexseq_prepare_annotation2.py	exon	.	+	.	SORD	18	3.39903265189334e-16	2.79895402516657e-15
ENSG00000147804.23	ENSG00000147804	chr8	dexseq_prepare_annotation2.py	exon	.	-	.	SLC39A4	9	3.40832958611718e-16	2.80494399826035e-15
ENSG00000204677.43	ENSG00000204677	chr5	dexseq_prepare_annotation2.py	exon	.	+	.	FAM153C	29	3.42846352638359e-16	2.81984007831324e-15
ENSG00000124406.52	ENSG00000124406	chr4	dexseq_prepare_annotation2.py	exon	.	-	.	ATP8A1	34	3.47985141606711e-16	2.86040898557218e-15
ENSG00000236951.9	ENSG00000236951	chrY	dexseq_prepare_annotation2.py	exon	.	-	.	AC007359.6	2	3.53682994083011e-16	2.90552255861914e-15
ENSG00000010292.62	ENSG00000010292	chr12	dexseq_prepare_annotation2.py	exon	.	+	.	NCAPD2	16	3.61462117675786e-16	2.96767032907645e-15
ENSG00000108370.34	ENSG00000108370	chr17	dexseq_prepare_annotation2.py	exon	.	+	.	RGS9	23	3.79209534917003e-16	3.11153764538112e-15
ENSG00000040608.3	ENSG00000040608	chr22	dexseq_prepare_annotation2.py	exon	.	-	.	RTN4R	3	3.81609550313404e-16	3.12937884931755e-15
ENSG00000120992.28	ENSG00000120992	chr8	dexseq_prepare_annotation2.py	exon	.	-	.	LYPLA1	9	3.82153645142485e-16	3.1319885326187e-15
ENSG00000164930.5	ENSG00000164930	chr8	dexseq_prepare_annotation2.py	exon	.	+	.	FZD6	5	3.85574949043874e-16	3.15816173561217e-15
ENSG00000164292.42	ENSG00000164292	chr5	dexseq_prepare_annotation2.py	exon	.	+	.	RHOBTB3	24	3.89391676723819e-16	3.187540956983e-15
ENSG00000205707.16	ENSG00000205707	chr12	dexseq_prepare_annotation2.py	exon	.	+	.	LYRM5	13	3.90736250067328e-16	3.1966605189874e-15
ENSG00000169359.15	ENSG00000169359	chr3	dexseq_prepare_annotation2.py	exon	.	-	.	SLC33A1	10	3.97210474088065e-16	3.24771087510566e-15
ENSG00000250318.ENSG00000167065.7	ENSG00000250318+ENSG00000167065	chr22	dexseq_prepare_annotation2.py	exon	.	-	.		2	3.98175588744727e-16	3.25368349388516e-15
ENSG00000135976.77	ENSG00000135976	chr2	dexseq_prepare_annotation2.py	exon	.	+	.	ANKRD36	21	4.01372325533394e-16	3.27787399185605e-15
ENSG00000146223.28	ENSG00000146223	chr6	dexseq_prepare_annotation2.py	exon	.	+	.	RPL7L1	23	4.19449658671632e-16	3.4234893565624e-15
ENSG00000141664.27	ENSG00000141664	chr18	dexseq_prepare_annotation2.py	exon	.	+	.	ZCCHC2	5	4.22682339254374e-16	3.44784470496494e-15
ENSG00000179915.40	ENSG00000179915	chr2	dexseq_prepare_annotation2.py	exon	.	-	.	NRXN1	8	4.37030486679949e-16	3.56278763009457e-15
ENSG00000049283.ENSG00000006282.70	ENSG00000049283+ENSG00000006282	chr17	dexseq_prepare_annotation2.py	exon	.	+	.		16	4.40540854258415e-16	3.58929496239802e-15
ENSG00000228473.1	ENSG00000228473	chr13	dexseq_prepare_annotation2.py	exon	.	-	.	LIN28AP2	2	4.45456670329885e-16	3.62721529504669e-15
ENSG00000137776.58	ENSG00000137776	chr15	dexseq_prepare_annotation2.py	exon	.	-	.	SLTM	46	4.55614467680427e-16	3.70774989631719e-15
ENSG00000147650.18	ENSG00000147650	chr8	dexseq_prepare_annotation2.py	exon	.	-	.	LRP12	11	4.72561985871907e-16	3.84341176427316e-15
ENSG00000113916.29	ENSG00000113916	chr3	dexseq_prepare_annotation2.py	exon	.	-	.	BCL6	13	4.91122591590294e-16	3.99202636435088e-15
ENSG00000165669.4	ENSG00000165669	chr10	dexseq_prepare_annotation2.py	exon	.	-	.	FAM204A	4	4.97186312271348e-16	4.03894703706314e-15
ENSG00000171566.44	ENSG00000171566	chr4	dexseq_prepare_annotation2.py	exon	.	-	.	PLRG1	32	5.01362133809627e-16	4.070485192938e-15
ENSG00000167566.21	ENSG00000167566	chr12	dexseq_prepare_annotation2.py	exon	.	-	.	NCKAP5L	12	5.07340147720572e-16	4.11660961289712e-15
ENSG00000123415.56	ENSG00000123415	chr12	dexseq_prepare_annotation2.py	exon	.	-	.	SMUG1	38	5.17556376527981e-16	4.19704928263948e-15
ENSG00000126970.25	ENSG00000126970	chrX	dexseq_prepare_annotation2.py	exon	.	-	.	ZC4H2	8	5.29371809339794e-16	4.29035586213613e-15
ENSG00000112280.49	ENSG00000112280	chr6	dexseq_prepare_annotation2.py	exon	.	-	.	COL9A1	7	5.34870980705336e-16	4.33239245878557e-15
ENSG00000099821.44	ENSG00000099821	chr19	dexseq_prepare_annotation2.py	exon	.	-	.	POLRMT	22	5.35729856205686e-16	4.33681606304977e-15
ENSG00000265371.ENSG00000094916.15	ENSG00000265371+ENSG00000094916	chr12	dexseq_prepare_annotation2.py	exon	.	-	.		3	5.39695462272436e-16	4.36636929715978e-15
ENSG00000164620.13	ENSG00000164620	chr5	dexseq_prepare_annotation2.py	exon	.	+	.	RELL2	11	5.42681878749825e-16	4.38797061960572e-15
ENSG00000197020.14	ENSG00000197020	chr19	dexseq_prepare_annotation2.py	exon	.	-	.	ZNF100	13	5.57633752501363e-16	4.50623965380909e-15
ENSG00000081479.75	ENSG00000081479	chr2	dexseq_prepare_annotation2.py	exon	.	-	.	LRP2	21	5.67248926719357e-16	4.5812701612215e-15
ENSG00000189410.22	ENSG00000189410	chr1	dexseq_prepare_annotation2.py	exon	.	-	.	SH2D5	15	5.72616249808938e-16	4.62192638888274e-15
ENSG00000104884.44	ENSG00000104884	chr19	dexseq_prepare_annotation2.py	exon	.	-	.	ERCC2	28	5.78083188325563e-16	4.66333890198405e-15
ENSG00000081138.9	ENSG00000081138	chr18	dexseq_prepare_annotation2.py	exon	.	+	.	CDH7	7	5.94143766437024e-16	4.79011140068733e-15
ENSG00000101940.41	ENSG00000101940	chrX	dexseq_prepare_annotation2.py	exon	.	+	.	WDR13	21	6.0463003237587e-16	4.87182141717385e-15
ENSG00000196290.25	ENSG00000196290	chr2	dexseq_prepare_annotation2.py	exon	.	+	.	NIF3L1	17	6.05631950639673e-16	4.87706054559834e-15
ENSG00000183397.3	ENSG00000183397	chr19	dexseq_prepare_annotation2.py	exon	.	+	.	C19orf71	4	6.07884043137881e-16	4.8923552096303e-15
ENSG00000118257.50	ENSG00000118257	chr2	dexseq_prepare_annotation2.py	exon	.	+	.	NRP2	5	6.13814073352118e-16	4.93721563525163e-15
ENSG00000112514.37	ENSG00000112514	chr6	dexseq_prepare_annotation2.py	exon	.	-	.	CUTA	9	6.48142266290853e-16	5.21031235168421e-15
ENSG00000140873.37	ENSG00000140873	chr16	dexseq_prepare_annotation2.py	exon	.	-	.	ADAMTS18	11	6.60950698700844e-16	5.31019892171762e-15
ENSG00000161249.112	ENSG00000161249	chr19	dexseq_prepare_annotation2.py	exon	.	-	.	DMKN	57	6.75677916620496e-16	5.42537676304367e-15
ENSG00000118518.17	ENSG00000118518	chr6	dexseq_prepare_annotation2.py	exon	.	+	.	RNF146	13	6.83234711306238e-16	5.48287948014098e-15
ENSG00000215375.23	ENSG00000215375	chr4	dexseq_prepare_annotation2.py	exon	.	+	.	MYL5	7	6.90995377179604e-16	5.54195077810849e-15
ENSG00000238168.2	ENSG00000238168	chr12	dexseq_prepare_annotation2.py	exon	.	+	.	RP11-686G8.1	2	6.95705021185385e-16	5.57649799351314e-15
ENSG00000170515.ENSG00000257411.ENSG00000065361.112	ENSG00000170515+ENSG00000257411+ENSG00000065361	chr12	dexseq_prepare_annotation2.py	exon	.	+	.		26	7.03259117650479e-16	5.63379213429185e-15
ENSG00000131370.5	ENSG00000131370	chr3	dexseq_prepare_annotation2.py	exon	.	-	.	SH3BP5	3	7.23867926637148e-16	5.79554072671902e-15
ENSG00000129946.25	ENSG00000129946	chr19	dexseq_prepare_annotation2.py	exon	.	-	.	SHC2	17	7.3220447617362e-16	5.85890333012094e-15
ENSG00000260773.1	ENSG00000260773	chr15	dexseq_prepare_annotation2.py	exon	.	-	.	RP11-352G18.2	2	7.48246830484673e-16	5.98381706939502e-15
ENSG00000133275.12	ENSG00000133275	chr19	dexseq_prepare_annotation2.py	exon	.	+	.	CSNK1G2	10	7.75188115001215e-16	6.19565037737589e-15
ENSG00000172748.35	ENSG00000172748	chr8	dexseq_prepare_annotation2.py	exon	.	+	.	ZNF596	9	7.75629123467553e-16	6.19565037737589e-15
ENSG00000172053.35	ENSG00000172053	chr3	dexseq_prepare_annotation2.py	exon	.	-	.	QARS	13	7.90599555143611e-16	6.3115970242812e-15
ENSG00000132254.24	ENSG00000132254	chr11	dexseq_prepare_annotation2.py	exon	.	-	.	ARFIP2	15	8.13601293636599e-16	6.49148972316382e-15
ENSG00000036565.28	ENSG00000036565	chr8	dexseq_prepare_annotation2.py	exon	.	-	.	SLC18A1	8	8.24061127795642e-16	6.57116484136985e-15
ENSG00000196352.37	ENSG00000196352	chr1	dexseq_prepare_annotation2.py	exon	.	+	.	CD55	29	8.40886748341349e-16	6.70148076968361e-15
ENSG00000151572.49	ENSG00000151572	chr12	dexseq_prepare_annotation2.py	exon	.	+	.	ANO4	17	8.68117259571439e-16	6.91452156144581e-15
ENSG00000228528.1	ENSG00000228528	chr2	dexseq_prepare_annotation2.py	exon	.	+	.	AC068057.1	2	8.77346903968347e-16	6.98402383313953e-15
ENSG00000232636.ENSG00000228824.17	ENSG00000232636+ENSG00000228824	chr13	dexseq_prepare_annotation2.py	exon	.	-	.		3	8.85391523614221e-16	7.04401850714768e-15
ENSG00000133794.57	ENSG00000133794	chr11	dexseq_prepare_annotation2.py	exon	.	+	.	ARNTL	43	9.16486614275289e-16	7.28722470192399e-15
ENSG00000129351.60	ENSG00000129351	chr19	dexseq_prepare_annotation2.py	exon	.	+	.	ILF3	15	9.39923664939366e-16	7.46929596659839e-15
ENSG00000113648.55	ENSG00000113648	chr5	dexseq_prepare_annotation2.py	exon	.	-	.	H2AFY	18	9.63406182697651e-16	7.65151977976422e-15
ENSG00000148985.ENSG00000250404.89	ENSG00000148985+ENSG00000250404	chr11	dexseq_prepare_annotation2.py	exon	.	+	.		70	9.65760103778311e-16	7.6658244757263e-15
ENSG00000260170.ENSG00000137767.ENSG00000104164.76	ENSG00000260170+ENSG00000137767+ENSG00000104164	chr15	dexseq_prepare_annotation2.py	exon	.	+	.		41	9.83105025740473e-16	7.79903740957846e-15
ENSG00000228106.ENSG00000154309.43	ENSG00000228106+ENSG00000154309	chr1	dexseq_prepare_annotation2.py	exon	.	+	.		35	9.87203821404872e-16	7.82707569549535e-15
ENSG00000174371.24	ENSG00000174371	chr1	dexseq_prepare_annotation2.py	exon	.	+	.	EXO1	10	9.91730627505435e-16	7.85847349235307e-15
ENSG00000214595.62	ENSG00000214595	chr2	dexseq_prepare_annotation2.py	exon	.	+	.	EML6	33	9.9688132051286e-16	7.89477628301075e-15
ENSG00000184640.109	ENSG00000184640	chr17	dexseq_prepare_annotation2.py	exon	.	+	.	SEPT9	41	1.02503172512618e-15	8.11307929927212e-15
ENSG00000214022.ENSG00000196456.60	ENSG00000214022+ENSG00000196456	chr7	dexseq_prepare_annotation2.py	exon	.	+	.		18	1.04350895816429e-15	8.25461421726422e-15
ENSG00000134686.ENSG00000266239.40	ENSG00000134686+ENSG00000266239	chr1	dexseq_prepare_annotation2.py	exon	.	-	.		11	1.07464406669322e-15	8.49606001872002e-15
ENSG00000159685.24	ENSG00000159685	chr3	dexseq_prepare_annotation2.py	exon	.	+	.	CHCHD6	13	1.09398872402601e-15	8.64406930830122e-15
ENSG00000133392.42	ENSG00000133392	chr16	dexseq_prepare_annotation2.py	exon	.	-	.	MYH11	29	1.10003926304017e-15	8.68692736934965e-15
ENSG00000162704.13	ENSG00000162704	chr1	dexseq_prepare_annotation2.py	exon	.	-	.	ARPC5	6	1.10431273095788e-15	8.71571123516952e-15
ENSG00000189077.47	ENSG00000189077	chr7	dexseq_prepare_annotation2.py	exon	.	-	.	TMEM120A	36	1.1311084078273e-15	8.92211620667869e-15
ENSG00000261408.ENSG00000250506.ENSG00000257949.34	ENSG00000261408+ENSG00000250506+ENSG00000257949	chr17	dexseq_prepare_annotation2.py	exon	.	+	.		21	1.14379312933899e-15	9.01704339087196e-15
ENSG00000240210.4	ENSG00000240210	chr14	dexseq_prepare_annotation2.py	exon	.	-	.	RP11-204K16.1	4	1.15316474841039e-15	9.0857588444357e-15
ENSG00000134490.46	ENSG00000134490	chr18	dexseq_prepare_annotation2.py	exon	.	-	.	TMEM241	24	1.17124999611508e-15	9.22301175248597e-15
ENSG00000141378.12	ENSG00000141378	chr17	dexseq_prepare_annotation2.py	exon	.	-	.	PTRH2	8	1.19031558215624e-15	9.3678241644498e-15
ENSG00000177455.16	ENSG00000177455	chr16	dexseq_prepare_annotation2.py	exon	.	+	.	CD19	14	1.1940009200176e-15	9.39149787741584e-15
ENSG00000174669.21	ENSG00000174669	chr11	dexseq_prepare_annotation2.py	exon	.	-	.	SLC29A2	10	1.20231365319011e-15	9.45152121813333e-15
ENSG00000147202.31	ENSG00000147202	chrX	dexseq_prepare_annotation2.py	exon	.	+	.	DIAPH2	20	1.21942877566102e-15	9.58063389920189e-15
ENSG00000142327.32	ENSG00000142327	chr2	dexseq_prepare_annotation2.py	exon	.	+	.	RNPEPL1	20	1.26330210177176e-15	9.91971135066194e-15
ENSG00000105321.20	ENSG00000105321	chr19	dexseq_prepare_annotation2.py	exon	.	+	.	CCDC9	17	1.28946338311407e-15	1.0119405055825e-14
ENSG00000115267.17	ENSG00000115267	chr2	dexseq_prepare_annotation2.py	exon	.	-	.	IFIH1	5	1.30365577929994e-15	1.02249969974843e-14
ENSG00000255624.15	ENSG00000255624	chr10	dexseq_prepare_annotation2.py	exon	.	+	.	RP11-564D11.3	8	1.30948479306213e-15	1.02649099069489e-14
ENSG00000129282.7	ENSG00000129282	chr17	dexseq_prepare_annotation2.py	exon	.	+	.	MRM1	8	1.31140489727218e-15	1.0274153508742e-14
ENSG00000164151.11	ENSG00000164151	chr5	dexseq_prepare_annotation2.py	exon	.	+	.	KIAA0947	11	1.33909908882992e-15	1.0485198794356e-14
ENSG00000136709.29	ENSG00000136709	chr2	dexseq_prepare_annotation2.py	exon	.	-	.	WDR33	21	1.38066500363505e-15	1.08045607253991e-14
ENSG00000117385.43	ENSG00000117385	chr1	dexseq_prepare_annotation2.py	exon	.	-	.	LEPRE1	16	1.38320182823534e-15	1.08183078128254e-14
ENSG00000225957.2	ENSG00000225957	chrX	dexseq_prepare_annotation2.py	exon	.	+	.	CTD-2267G17.2	3	1.3920948921695e-15	1.08817248420037e-14
ENSG00000234770.5	ENSG00000234770	chr8	dexseq_prepare_annotation2.py	exon	.	+	.	GULOP	6	1.39750288116252e-15	1.09178436355384e-14
ENSG00000116898.15	ENSG00000116898	chr1	dexseq_prepare_annotation2.py	exon	.	-	.	MRPS15	9	1.41648887756074e-15	1.10599387754137e-14
ENSG00000140025.ENSG00000259053.ENSG00000053254.35	ENSG00000140025+ENSG00000259053+ENSG00000053254	chr14	dexseq_prepare_annotation2.py	exon	.	-	.		17	1.42122795207324e-15	1.10906966862125e-14
ENSG00000253738.1	ENSG00000253738	chr8	dexseq_prepare_annotation2.py	exon	.	-	.	GS1-251I9.4	2	1.42681927285837e-15	1.11280668485529e-14
ENSG00000118307.39	ENSG00000118307	chr12	dexseq_prepare_annotation2.py	exon	.	-	.	CASC1	25	1.44693143392634e-15	1.12785824588289e-14
ENSG00000147394.33	ENSG00000147394	chrX	dexseq_prepare_annotation2.py	exon	.	+	.	ZNF185	20	1.46322178808554e-15	1.13991553569562e-14
ENSG00000162889.18	ENSG00000162889	chr1	dexseq_prepare_annotation2.py	exon	.	+	.	MAPKAPK2	14	1.48157978537961e-15	1.15356916809989e-14
ENSG00000204706.15	ENSG00000204706	chr9	dexseq_prepare_annotation2.py	exon	.	-	.	MAMDC2-AS1	5	1.48868003684631e-15	1.15844702979505e-14
ENSG00000143466.25	ENSG00000143466	chr1	dexseq_prepare_annotation2.py	exon	.	+	.	IKBKE	13	1.5041385109347e-15	1.16981989518404e-14
ENSG00000164619.26	ENSG00000164619	chr7	dexseq_prepare_annotation2.py	exon	.	+	.	BMPER	8	1.55693875823867e-15	1.21020570406365e-14
ENSG00000188282.40	ENSG00000188282	chr2	dexseq_prepare_annotation2.py	exon	.	+	.	RUFY4	35	1.6119491868299e-15	1.25226327023923e-14
ENSG00000132294.28	ENSG00000132294	chr8	dexseq_prepare_annotation2.py	exon	.	+	.	EFR3A	17	1.70022423775181e-15	1.32010131606407e-14
ENSG00000127663.18	ENSG00000127663	chr19	dexseq_prepare_annotation2.py	exon	.	+	.	KDM4B	15	1.71148566767154e-15	1.32810138520432e-14
ENSG00000135423.26	ENSG00000135423	chr12	dexseq_prepare_annotation2.py	exon	.	-	.	GLS2	21	1.72332521964659e-15	1.33654087364873e-14
ENSG00000112739.40	ENSG00000112739	chr6	dexseq_prepare_annotation2.py	exon	.	+	.	PRPF4B	14	1.73514967590422e-15	1.34495922614666e-14
ENSG00000226251.5	ENSG00000226251	chr1	dexseq_prepare_annotation2.py	exon	.	-	.	RP11-15I11.3	5	1.75029300698294e-15	1.35593928088449e-14
ENSG00000196862.19	ENSG00000196862	chr2	dexseq_prepare_annotation2.py	exon	.	+	.	RGPD4	13	1.75641078675567e-15	1.35991894918709e-14
ENSG00000173848.18	ENSG00000173848	chr10	dexseq_prepare_annotation2.py	exon	.	+	.	NET1	10	1.76280029410194e-15	1.36410444633435e-14
ENSG00000108511.ENSG00000257178.ENSG00000182742.ENSG00000120093.56	ENSG00000108511+ENSG00000257178+ENSG00000182742+ENSG00000120093	chr17	dexseq_prepare_annotation2.py	exon	.	-	.		32	1.78492714226083e-15	1.38045647973959e-14
ENSG00000147044.50	ENSG00000147044	chrX	dexseq_prepare_annotation2.py	exon	.	-	.	CASK	10	1.81592414313238e-15	1.40364660495076e-14
ENSG00000166153.25	ENSG00000166153	chr12	dexseq_prepare_annotation2.py	exon	.	-	.	DEPDC4	10	1.83871100188301e-15	1.42046827092544e-14
ENSG00000081377.40	ENSG00000081377	chr9	dexseq_prepare_annotation2.py	exon	.	-	.	CDC14B	4	1.89222275718342e-15	1.46099404086094e-14
ENSG00000229807.29	ENSG00000229807	chrX	dexseq_prepare_annotation2.py	exon	.	-	.	XIST	18	1.89949599621146e-15	1.46579359930241e-14
ENSG00000129422.53	ENSG00000129422	chr8	dexseq_prepare_annotation2.py	exon	.	-	.	MTUS1	47	1.94679031256427e-15	1.50145390791595e-14
ENSG00000230812.7	ENSG00000230812	chr1	dexseq_prepare_annotation2.py	exon	.	+	.	RP4-794H19.4	6	1.98274334982812e-15	1.52833251984806e-14
ENSG00000242185.8	ENSG00000242185	chrX	dexseq_prepare_annotation2.py	exon	.	+	.	CT45A2	6	1.99942725574292e-15	1.54033654196595e-14
ENSG00000146830.16	ENSG00000146830	chr7	dexseq_prepare_annotation2.py	exon	.	-	.	GIGYF1	13	2.01099226630169e-15	1.54838588322074e-14
ENSG00000236780.9	ENSG00000236780	chr2	dexseq_prepare_annotation2.py	exon	.	-	.	AC078941.1	4	2.04029150403419e-15	1.57007337882587e-14
ENSG00000158796.34	ENSG00000158796	chr1	dexseq_prepare_annotation2.py	exon	.	-	.	DEDD	20	2.07553780588985e-15	1.596310746216e-14
ENSG00000124103.ENSG00000022277.31	ENSG00000124103+ENSG00000022277	chr20	dexseq_prepare_annotation2.py	exon	.	+	.		19	2.07816739922435e-15	1.59744719096697e-14
ENSG00000116741.12	ENSG00000116741	chr1	dexseq_prepare_annotation2.py	exon	.	+	.	RGS2	8	2.17716705326082e-15	1.67261914280154e-14
ENSG00000137857.59	ENSG00000137857	chr15	dexseq_prepare_annotation2.py	exon	.	+	.	DUOX1	30	2.26561028026169e-15	1.73960231209241e-14
ENSG00000030066.ENSG00000252941.48	ENSG00000030066+ENSG00000252941	chr11	dexseq_prepare_annotation2.py	exon	.	-	.		5	2.26807973898992e-15	1.74053468403836e-14
ENSG00000257365.ENSG00000258289.ENSG00000125954.53	ENSG00000257365+ENSG00000258289+ENSG00000125954	chr14	dexseq_prepare_annotation2.py	exon	.	+	.		9	2.31119983943698e-15	1.77264425738233e-14
ENSG00000135617.7	ENSG00000135617	chr2	dexseq_prepare_annotation2.py	exon	.	-	.	PRADC1	3	2.48996918828203e-15	1.90870109087379e-14
ENSG00000139291.ENSG00000258064.ENSG00000173451.19	ENSG00000139291+ENSG00000258064+ENSG00000173451	chr12	dexseq_prepare_annotation2.py	exon	.	+	.		10	2.50271188598858e-15	1.91740915596705e-14
ENSG00000183675.29	ENSG00000183675	chr10	dexseq_prepare_annotation2.py	exon	.	-	.	PTPN20B	14	2.53163027044961e-15	1.93849348207204e-14
ENSG00000074935.34	ENSG00000074935	chr6	dexseq_prepare_annotation2.py	exon	.	-	.	TUBE1	17	2.53654645087895e-15	1.94118596215995e-14
ENSG00000156642.35	ENSG00000156642	chr15	dexseq_prepare_annotation2.py	exon	.	-	.	NPTN	5	2.55557393607459e-15	1.95466871326786e-14
ENSG00000118007.45	ENSG00000118007	chr3	dexseq_prepare_annotation2.py	exon	.	-	.	STAG1	22	2.59571736581839e-15	1.98427853979072e-14
ENSG00000197410.33	ENSG00000197410	chr4	dexseq_prepare_annotation2.py	exon	.	-	.	DCHS2	4	2.59875761145133e-15	1.98550808804383e-14
ENSG00000177103.36	ENSG00000177103	chr11	dexseq_prepare_annotation2.py	exon	.	-	.	DSCAML1	10	2.60923751283783e-15	1.99241721313448e-14
ENSG00000239779.ENSG00000115274.61	ENSG00000239779+ENSG00000115274	chr2	dexseq_prepare_annotation2.py	exon	.	+	.		50	2.6263345808335e-15	2.00436882952219e-14
ENSG00000118260.52	ENSG00000118260	chr2	dexseq_prepare_annotation2.py	exon	.	+	.	CREB1	29	2.67291292907362e-15	2.03879447675819e-14
ENSG00000119121.46	ENSG00000119121	chr9	dexseq_prepare_annotation2.py	exon	.	-	.	TRPM6	7	2.76341965631225e-15	2.10667071875107e-14
ENSG00000129993.33	ENSG00000129993	chr16	dexseq_prepare_annotation2.py	exon	.	-	.	CBFA2T3	18	2.85484611848258e-15	2.17517313873615e-14
ENSG00000113448.72	ENSG00000113448	chr5	dexseq_prepare_annotation2.py	exon	.	-	.	PDE4D	21	2.94735403872933e-15	2.2444238580483e-14
ENSG00000125844.29	ENSG00000125844	chr20	dexseq_prepare_annotation2.py	exon	.	-	.	RRBP1	14	2.96251734344986e-15	2.25473260162565e-14
ENSG00000069849.22	ENSG00000069849	chr3	dexseq_prepare_annotation2.py	exon	.	+	.	ATP1B3	4	3.03408118563518e-15	2.30793218876594e-14
ENSG00000185187.53	ENSG00000185187	chr11	dexseq_prepare_annotation2.py	exon	.	-	.	SIGIRR	29	3.05109778460143e-15	2.31960378174715e-14
ENSG00000005448.8	ENSG00000005448	chr2	dexseq_prepare_annotation2.py	exon	.	+	.	WDR54	6	3.24558211971574e-15	2.46610889063551e-14
ENSG00000068903.47	ENSG00000068903	chr19	dexseq_prepare_annotation2.py	exon	.	-	.	SIRT2	31	3.27806453752232e-15	2.48942611948642e-14
ENSG00000223649.1	ENSG00000223649	chr1	dexseq_prepare_annotation2.py	exon	.	+	.	RP11-359E8.3	2	3.30707425158009e-15	2.51008202773186e-14
ENSG00000116580.51	ENSG00000116580	chr1	dexseq_prepare_annotation2.py	exon	.	-	.	GON4L	5	3.37000362684719e-15	2.55644640555197e-14
ENSG00000052126.64	ENSG00000052126	chr12	dexseq_prepare_annotation2.py	exon	.	+	.	PLEKHA5	10	3.38669567879904e-15	2.56770415406814e-14
ENSG00000188877.14	ENSG00000188877	chr8	dexseq_prepare_annotation2.py	exon	.	+	.	POTEA	2	3.43401753801644e-15	2.60215962839748e-14
ENSG00000135119.25	ENSG00000135119	chr12	dexseq_prepare_annotation2.py	exon	.	+	.	RNFT2	16	3.44242080594218e-15	2.60710263877663e-14
ENSG00000165219.64	ENSG00000165219	chr9	dexseq_prepare_annotation2.py	exon	.	+	.	GAPVD1	9	3.56840203240592e-15	2.70103880913608e-14
ENSG00000079691.42	ENSG00000079691	chr6	dexseq_prepare_annotation2.py	exon	.	+	.	LRRC16A	32	3.60320292423153e-15	2.72589279598028e-14
ENSG00000077800.22	ENSG00000077800	chr7	dexseq_prepare_annotation2.py	exon	.	+	.	FKBP6	9	3.70645822482874e-15	2.80247852800983e-14
ENSG00000205020.18	ENSG00000205020	chr17	dexseq_prepare_annotation2.py	exon	.	+	.	CCL4L1	10	3.79821301963149e-15	2.87028991516239e-14
ENSG00000198874.8	ENSG00000198874	chr7	dexseq_prepare_annotation2.py	exon	.	+	.	TYW1	5	3.8396564418172e-15	2.89950690518039e-14
ENSG00000122644.10	ENSG00000122644	chr7	dexseq_prepare_annotation2.py	exon	.	+	.	ARL4A	6	3.84105731940317e-15	2.89950690518039e-14
ENSG00000152092.24	ENSG00000152092	chr1	dexseq_prepare_annotation2.py	exon	.	-	.	ASTN1	13	3.92847000476205e-15	2.96387886594317e-14
ENSG00000125734.51	ENSG00000125734	chr19	dexseq_prepare_annotation2.py	exon	.	-	.	GPR108	16	4.13998735588506e-15	3.12176208069919e-14
ENSG00000153707.53	ENSG00000153707	chr9	dexseq_prepare_annotation2.py	exon	.	-	.	PTPRD	3	4.36729428966853e-15	3.2913733649366e-14
ENSG00000100711.23	ENSG00000100711	chr14	dexseq_prepare_annotation2.py	exon	.	+	.	ZFYVE21	14	4.70588698039665e-15	3.54462437572843e-14
ENSG00000231734.ENSG00000240007.23	ENSG00000231734+ENSG00000240007	chr1	dexseq_prepare_annotation2.py	exon	.	+	.		14	4.72605784181615e-15	3.55788512988407e-14
ENSG00000183354.13	ENSG00000183354	chr9	dexseq_prepare_annotation2.py	exon	.	-	.	KIAA2026	7	4.75500275827015e-15	3.57773322023506e-14
ENSG00000122678.50	ENSG00000122678	chr7	dexseq_prepare_annotation2.py	exon	.	-	.	POLM	25	4.78333654919211e-15	3.59710021299604e-14
ENSG00000149970.29	ENSG00000149970	chrX	dexseq_prepare_annotation2.py	exon	.	+	.	CNKSR2	16	4.83620763817661e-15	3.63488841835204e-14
ENSG00000147481.37	ENSG00000147481	chr8	dexseq_prepare_annotation2.py	exon	.	+	.	SNTG1	17	4.92802836377243e-15	3.7018943293842e-14
ENSG00000160305.64	ENSG00000160305	chr21	dexseq_prepare_annotation2.py	exon	.	+	.	DIP2A	26	5.13233184884419e-15	3.85327805890213e-14
ENSG00000138002.36	ENSG00000138002	chr2	dexseq_prepare_annotation2.py	exon	.	-	.	IFT172	17	5.21797631137118e-15	3.91545873970694e-14
ENSG00000136689.21	ENSG00000136689	chr2	dexseq_prepare_annotation2.py	exon	.	+	.	IL1RN	4	5.23748121232291e-15	3.92796927913909e-14
ENSG00000184254.ENSG00000232386.ENSG00000259604.ENSG00000272808.ENSG00000272639.38	ENSG00000184254+ENSG00000232386+ENSG00000259604+ENSG00000272808+ENSG00000272639	chr15	dexseq_prepare_annotation2.py	exon	.	+	.		10	5.297886081731e-15	3.97112358353318e-14
ENSG00000125629.16	ENSG00000125629	chr2	dexseq_prepare_annotation2.py	exon	.	+	.	INSIG2	7	5.30561882398647e-15	3.97477127132471e-14
ENSG00000133884.23	ENSG00000133884	chr11	dexseq_prepare_annotation2.py	exon	.	+	.	DPF2	5	5.45610731165318e-15	4.08504163037133e-14
ENSG00000225098.4	ENSG00000225098	chr22	dexseq_prepare_annotation2.py	exon	.	-	.	BCRP1	3	5.45870205601649e-15	4.08504163037133e-14
ENSG00000139734.39	ENSG00000139734	chr13	dexseq_prepare_annotation2.py	exon	.	-	.	DIAPH3	2	6.01094952119723e-15	4.49589196388576e-14
ENSG00000011566.34	ENSG00000011566	chr2	dexseq_prepare_annotation2.py	exon	.	-	.	MAP4K3	18	6.17328176610132e-15	4.61481931269687e-14
ENSG00000140297.20	ENSG00000140297	chr15	dexseq_prepare_annotation2.py	exon	.	+	.	GCNT3	14	6.18604400643345e-15	4.62186811622913e-14
ENSG00000203618.ENSG00000184702.48	ENSG00000203618+ENSG00000184702	chr22	dexseq_prepare_annotation2.py	exon	.	+	.		9	6.46206181347587e-15	4.82549333158158e-14
ENSG00000110906.27	ENSG00000110906	chr12	dexseq_prepare_annotation2.py	exon	.	-	.	KCTD10	18	6.71631895435148e-15	5.01265850053778e-14
ENSG00000153107.29	ENSG00000153107	chr2	dexseq_prepare_annotation2.py	exon	.	-	.	ANAPC1	10	6.7389377800957e-15	5.02683433010151e-14
ENSG00000167613.20	ENSG00000167613	chr19	dexseq_prepare_annotation2.py	exon	.	-	.	LAIR1	18	6.75642668305184e-15	5.03717036633763e-14
ENSG00000148219.38	ENSG00000148219	chr9	dexseq_prepare_annotation2.py	exon	.	-	.	ASTN2	33	7.01230082020643e-15	5.22512495829138e-14
ENSG00000100697.59	ENSG00000100697	chr14	dexseq_prepare_annotation2.py	exon	.	-	.	DICER1	24	7.04205897907047e-15	5.24448076599195e-14
ENSG00000023892.9	ENSG00000023892	chr6	dexseq_prepare_annotation2.py	exon	.	+	.	DEF6	3	7.22075137578537e-15	5.37467307182049e-14
ENSG00000175866.72	ENSG00000175866	chr17	dexseq_prepare_annotation2.py	exon	.	+	.	BAIAP2	47	7.23069180986087e-15	5.37918472786162e-14
ENSG00000011114.24	ENSG00000011114	chr14	dexseq_prepare_annotation2.py	exon	.	-	.	BTBD7	5	7.43684698875965e-15	5.52958483609276e-14
ENSG00000125676.80	ENSG00000125676	chrX	dexseq_prepare_annotation2.py	exon	.	-	.	THOC2	3	7.61132838588274e-15	5.65628567669003e-14
ENSG00000147402.8	ENSG00000147402	chrX	dexseq_prepare_annotation2.py	exon	.	+	.	GABRQ	8	7.74974177589991e-15	5.75606155363707e-14
ENSG00000255730.ENSG00000142046.ENSG00000248098.31	ENSG00000255730+ENSG00000142046+ENSG00000248098	chr19	dexseq_prepare_annotation2.py	exon	.	+	.		21	7.78433666557868e-15	5.77866148509527e-14
ENSG00000092841.ENSG00000196465.75	ENSG00000092841+ENSG00000196465	chr12	dexseq_prepare_annotation2.py	exon	.	+	.		4	7.87886083083368e-15	5.84570161268971e-14
ENSG00000240137.1	ENSG00000240137	chr3	dexseq_prepare_annotation2.py	exon	.	+	.	RP11-103G8.2	2	7.90999451128566e-15	5.86566277475926e-14
ENSG00000236144.15	ENSG00000236144	chr19	dexseq_prepare_annotation2.py	exon	.	-	.	AD000090.2	7	8.24316012759721e-15	6.10945491658955e-14
ENSG00000163581.17	ENSG00000163581	chr3	dexseq_prepare_annotation2.py	exon	.	-	.	SLC2A2	7	8.55307156166147e-15	6.33576086247648e-14
ENSG00000139531.24	ENSG00000139531	chr12	dexseq_prepare_annotation2.py	exon	.	+	.	SUOX	13	8.63034815290203e-15	6.3895909149115e-14
ENSG00000106560.6	ENSG00000106560	chr7	dexseq_prepare_annotation2.py	exon	.	+	.	GIMAP2	3	8.68895663100438e-15	6.42954971196039e-14
ENSG00000139865.53	ENSG00000139865	chr14	dexseq_prepare_annotation2.py	exon	.	+	.	TTC6	31	9.10456181495596e-15	6.73349113002636e-14
ENSG00000222326.ENSG00000149485.60	ENSG00000222326+ENSG00000149485	chr11	dexseq_prepare_annotation2.py	exon	.	-	.		10	9.19357678961292e-15	6.79569985829223e-14
ENSG00000105982.24	ENSG00000105982	chr7	dexseq_prepare_annotation2.py	exon	.	+	.	RNF32	6	9.66826804062858e-15	7.14277426315378e-14
ENSG00000185507.36	ENSG00000185507	chr11	dexseq_prepare_annotation2.py	exon	.	-	.	IRF7	20	9.7626475182681e-15	7.20865991138572e-14
ENSG00000166436.36	ENSG00000166436	chr11	dexseq_prepare_annotation2.py	exon	.	-	.	TRIM66	5	9.78496359436562e-15	7.22129271756616e-14
ENSG00000106927.19	ENSG00000106927	chr9	dexseq_prepare_annotation2.py	exon	.	-	.	AMBP	3	1.02386921233077e-14	7.55212466350574e-14
ENSG00000093217.18	ENSG00000093217	chr3	dexseq_prepare_annotation2.py	exon	.	+	.	XYLB	11	1.02545648136281e-14	7.55981128498566e-14
ENSG00000163092.14	ENSG00000163092	chr2	dexseq_prepare_annotation2.py	exon	.	+	.	XIRP2	2	1.02904032106352e-14	7.58220092039736e-14
ENSG00000099721.8	ENSG00000099721	chrY	dexseq_prepare_annotation2.py	exon	.	-	.	AMELY	3	1.07562911285452e-14	7.92126867124465e-14
ENSG00000114125.5	ENSG00000114125	chr3	dexseq_prepare_annotation2.py	exon	.	+	.	RNF7	6	1.07773846223349e-14	7.93258983853072e-14
ENSG00000105568.40	ENSG00000105568	chr19	dexseq_prepare_annotation2.py	exon	.	+	.	PPP2R1A	29	1.10284365621481e-14	8.11306789428689e-14
ENSG00000239827.ENSG00000168852.24	ENSG00000239827+ENSG00000168852	chr13	dexseq_prepare_annotation2.py	exon	.	-	.		16	1.14393906679078e-14	8.41092419893309e-14
ENSG00000119321.32	ENSG00000119321	chr9	dexseq_prepare_annotation2.py	exon	.	-	.	FKBP15	12	1.151358646624e-14	8.46099117791998e-14
ENSG00000144452.52	ENSG00000144452	chr2	dexseq_prepare_annotation2.py	exon	.	-	.	ABCA12	30	1.15839722312127e-14	8.50820672299927e-14
ENSG00000105792.52	ENSG00000105792	chr7	dexseq_prepare_annotation2.py	exon	.	+	.	C7orf63	14	1.16690839204267e-14	8.56618246291992e-14
ENSG00000167693.20	ENSG00000167693	chr17	dexseq_prepare_annotation2.py	exon	.	-	.	NXN	4	1.17201971693976e-14	8.59915207132465e-14
ENSG00000118894.27	ENSG00000118894	chr16	dexseq_prepare_annotation2.py	exon	.	-	.	FAM86A	22	1.17336463501515e-14	8.60446715693023e-14
ENSG00000233901.11	ENSG00000233901	chr9	dexseq_prepare_annotation2.py	exon	.	+	.	RP11-65J3.1	10	1.17671954129609e-14	8.62450839278694e-14
ENSG00000152078.ENSG00000122481.ENSG00000271092.38	ENSG00000152078+ENSG00000122481+ENSG00000271092	chr1	dexseq_prepare_annotation2.py	exon	.	+	.		14	1.17767473244084e-14	8.62694955877292e-14
ENSG00000223404.4	ENSG00000223404	chr13	dexseq_prepare_annotation2.py	exon	.	-	.	LINC00397	3	1.18077973050186e-14	8.64512804797743e-14
ENSG00000106554.25	ENSG00000106554	chr7	dexseq_prepare_annotation2.py	exon	.	-	.	CHCHD3	9	1.24723480022099e-14	9.12620292106064e-14
ENSG00000257083.7	ENSG00000257083	chr12	dexseq_prepare_annotation2.py	exon	.	-	.	RP11-123O10.3	7	1.24840730431756e-14	9.12620292106064e-14
ENSG00000140519.26	ENSG00000140519	chr15	dexseq_prepare_annotation2.py	exon	.	-	.	RHCG	17	1.24846087410774e-14	9.12620292106064e-14
ENSG00000164038.ENSG00000164039.66	ENSG00000164038+ENSG00000164039	chr4	dexseq_prepare_annotation2.py	exon	.	-	.		4	1.25457968447621e-14	9.16609930697136e-14
ENSG00000266737.ENSG00000110717.37	ENSG00000266737+ENSG00000110717	chr11	dexseq_prepare_annotation2.py	exon	.	+	.		3	1.27622073527184e-14	9.31930117746954e-14
ENSG00000141564.51	ENSG00000141564	chr17	dexseq_prepare_annotation2.py	exon	.	+	.	RPTOR	14	1.28048444521894e-14	9.34551463255317e-14
ENSG00000067601.19	ENSG00000067601	chr7	dexseq_prepare_annotation2.py	exon	.	-	.	PMS2P4	9	1.30113526956078e-14	9.49123765544416e-14
ENSG00000198384.ENSG00000244471.49	ENSG00000198384+ENSG00000244471	chr13	dexseq_prepare_annotation2.py	exon	.	+	.		23	1.31470801080988e-14	9.58520293685626e-14
ENSG00000143353.23	ENSG00000143353	chr1	dexseq_prepare_annotation2.py	exon	.	+	.	LYPLAL1	18	1.3331819533827e-14	9.71478410276294e-14
ENSG00000211535.ENSG00000114270.124	ENSG00000211535+ENSG00000114270	chr3	dexseq_prepare_annotation2.py	exon	.	-	.		65	1.36812925418181e-14	9.96420607549329e-14
ENSG00000189067.35	ENSG00000189067	chr16	dexseq_prepare_annotation2.py	exon	.	-	.	LITAF	8	1.37982194097438e-14	1.00440896879222e-13
ENSG00000131051.104	ENSG00000131051	chr20	dexseq_prepare_annotation2.py	exon	.	-	.	RBM39	3	1.45758170879009e-14	1.06045569547703e-13
ENSG00000119778.49	ENSG00000119778	chr2	dexseq_prepare_annotation2.py	exon	.	-	.	ATAD2B	17	1.46017195298558e-14	1.06178313959366e-13
ENSG00000196367.ENSG00000242687.94	ENSG00000196367+ENSG00000242687	chr7	dexseq_prepare_annotation2.py	exon	.	+	.		54	1.47274310045959e-14	1.07036313281306e-13
ENSG00000138835.84	ENSG00000138835	chr9	dexseq_prepare_annotation2.py	exon	.	+	.	RGS3	16	1.48260873256958e-14	1.07696884727828e-13
ENSG00000172977.48	ENSG00000172977	chr11	dexseq_prepare_annotation2.py	exon	.	+	.	KAT5	39	1.49545060835404e-14	1.08572846000238e-13
ENSG00000051523.8	ENSG00000051523	chr16	dexseq_prepare_annotation2.py	exon	.	-	.	CYBA	6	1.55191912170953e-14	1.12613618318922e-13
ENSG00000239389.ENSG00000204961.ENSG00000243232.ENSG00000204967.ENSG00000204965.ENSG00000204963.ENSG00000204962.ENSG00000251664.ENSG00000204969.ENSG00000081842.ENSG00000255408.ENSG00000248383.ENSG00000250120.ENSG00000204970.ENSG00000249158.8	ENSG00000239389+ENSG00000204961+ENSG00000243232+ENSG00000204967+ENSG00000204965+ENSG00000204963+ENSG00000204962+ENSG00000251664+ENSG00000204969+ENSG00000081842+ENSG00000255408+ENSG00000248383+ENSG00000250120+ENSG00000204970+ENSG00000249158	chr5	dexseq_prepare_annotation2.py	exon	.	+	.		4	1.59951248305403e-14	1.16006483276727e-13
ENSG00000167996.23	ENSG00000167996	chr11	dexseq_prepare_annotation2.py	exon	.	-	.	FTH1	9	1.61998370746655e-14	1.17429765140819e-13
ENSG00000229795.ENSG00000116957.6	ENSG00000229795+ENSG00000116957	chr1	dexseq_prepare_annotation2.py	exon	.	+	.		7	1.64376296343233e-14	1.190912278679e-13
ENSG00000126217.105	ENSG00000126217	chr13	dexseq_prepare_annotation2.py	exon	.	+	.	MCF2L	25	1.70729709438104e-14	1.23629706568052e-13
ENSG00000006704.40	ENSG00000006704	chr7	dexseq_prepare_annotation2.py	exon	.	+	.	GTF2IRD1	27	1.71220050158269e-14	1.23920064485633e-13
ENSG00000068831.61	ENSG00000068831	chr11	dexseq_prepare_annotation2.py	exon	.	-	.	RASGRP2	7	1.71831756201807e-14	1.2429791148933e-13
ENSG00000172965.47	ENSG00000172965	chr2	dexseq_prepare_annotation2.py	exon	.	-	.	MIR4435-1HG	9	1.73158927641262e-14	1.25192640750854e-13
ENSG00000230303.12	ENSG00000230303	chr9	dexseq_prepare_annotation2.py	exon	.	-	.	RP11-213G2.2	4	1.87292172074187e-14	1.35340310065281e-13
ENSG00000163576.10	ENSG00000163576	chr3	dexseq_prepare_annotation2.py	exon	.	-	.	EFHB	8	1.92336561737555e-14	1.38913078209098e-13
ENSG00000265690.ENSG00000135722.ENSG00000102878.94	ENSG00000265690+ENSG00000135722+ENSG00000102878	chr16	dexseq_prepare_annotation2.py	exon	.	+	.		15	1.94651931859631e-14	1.40512146751562e-13
ENSG00000185619.40	ENSG00000185619	chr4	dexseq_prepare_annotation2.py	exon	.	+	.	PCGF3	22	1.97169997707556e-14	1.42255793871524e-13
ENSG00000164684.20	ENSG00000164684	chr8	dexseq_prepare_annotation2.py	exon	.	-	.	ZNF704	13	1.9733404260266e-14	1.42300112780608e-13
ENSG00000215386.42	ENSG00000215386	chr21	dexseq_prepare_annotation2.py	exon	.	+	.	LINC00478	8	2.01615415905275e-14	1.45311900850231e-13
ENSG00000167702.35	ENSG00000167702	chr8	dexseq_prepare_annotation2.py	exon	.	+	.	KIFC2	16	2.01886677971855e-14	1.4543182147718e-13
ENSG00000165583.11	ENSG00000165583	chrX	dexseq_prepare_annotation2.py	exon	.	-	.	SSX5	3	2.02315226390194e-14	1.4566486211593e-13
ENSG00000149262.48	ENSG00000149262	chr11	dexseq_prepare_annotation2.py	exon	.	-	.	INTS4	31	2.07304618097383e-14	1.4917971661424e-13
ENSG00000142676.10	ENSG00000142676	chr1	dexseq_prepare_annotation2.py	exon	.	+	.	RPL11	8	2.10098424479349e-14	1.51111766195806e-13
ENSG00000106477.28	ENSG00000106477	chr7	dexseq_prepare_annotation2.py	exon	.	-	.	CEP41	19	2.13683336811146e-14	1.53610514855374e-13
ENSG00000100109.46	ENSG00000100109	chr22	dexseq_prepare_annotation2.py	exon	.	-	.	TFIP11	19	2.17043734928843e-14	1.55945361256905e-13
ENSG00000139620.45	ENSG00000139620	chr12	dexseq_prepare_annotation2.py	exon	.	-	.	KANSL2	23	2.20401777425479e-14	1.58276097750343e-13
ENSG00000188895.3	ENSG00000188895	chr17	dexseq_prepare_annotation2.py	exon	.	+	.	MSL1	4	2.21189189958039e-14	1.58759342502491e-13
ENSG00000075413.68	ENSG00000075413	chr14	dexseq_prepare_annotation2.py	exon	.	+	.	MARK3	13	2.24626451717433e-14	1.61143042212398e-13
ENSG00000166377.92	ENSG00000166377	chr18	dexseq_prepare_annotation2.py	exon	.	+	.	ATP9B	10	2.29368478046187e-14	1.64459807914503e-13
ENSG00000070778.33	ENSG00000070778	chr14	dexseq_prepare_annotation2.py	exon	.	-	.	PTPN21	15	2.3134114490713e-14	1.65788509376081e-13
ENSG00000130254.42	ENSG00000130254	chr19	dexseq_prepare_annotation2.py	exon	.	-	.	SAFB2	27	2.33453621240141e-14	1.67215979635178e-13
ENSG00000221723.ENSG00000186399.21	ENSG00000221723+ENSG00000186399	chr15	dexseq_prepare_annotation2.py	exon	.	-	.		12	2.44133944070688e-14	1.74775704823347e-13
ENSG00000141030.31	ENSG00000141030	chr17	dexseq_prepare_annotation2.py	exon	.	-	.	COPS3	22	2.45888661302898e-14	1.7594107669181e-13
ENSG00000166987.25	ENSG00000166987	chr12	dexseq_prepare_annotation2.py	exon	.	+	.	MBD6	4	2.55131523707587e-14	1.82460486810372e-13
ENSG00000174238.32	ENSG00000174238	chr17	dexseq_prepare_annotation2.py	exon	.	-	.	PITPNA	23	2.5537452698017e-14	1.82513856768801e-13
ENSG00000159251.10	ENSG00000159251	chr15	dexseq_prepare_annotation2.py	exon	.	-	.	ACTC1	7	2.55469384862078e-14	1.82513856768801e-13
ENSG00000132204.18	ENSG00000132204	chr18	dexseq_prepare_annotation2.py	exon	.	-	.	LINC00470	5	2.70649614294046e-14	1.93259433646526e-13
ENSG00000141519.34	ENSG00000141519	chr17	dexseq_prepare_annotation2.py	exon	.	+	.	CCDC40	20	2.90345547957608e-14	2.07216763434284e-13
ENSG00000163539.95	ENSG00000163539	chr3	dexseq_prepare_annotation2.py	exon	.	-	.	CLASP2	46	2.91678872365037e-14	2.08061261475616e-13
ENSG00000196781.35	ENSG00000196781	chr9	dexseq_prepare_annotation2.py	exon	.	-	.	TLE1	23	2.9543611898397e-14	2.10633041745538e-13
ENSG00000185010.33	ENSG00000185010	chrX	dexseq_prepare_annotation2.py	exon	.	-	.	F8	25	2.95995807895785e-14	2.10923631453795e-13
ENSG00000204991.1	ENSG00000204991	chr16	dexseq_prepare_annotation2.py	exon	.	+	.	SPIRE2	2	3.00480541782292e-14	2.14009433636109e-13
ENSG00000156273.ENSG00000183653.ENSG00000215533.35	ENSG00000156273+ENSG00000183653+ENSG00000215533	chr21	dexseq_prepare_annotation2.py	exon	.	+	.		21	3.02046856932102e-14	2.15014566995763e-13
ENSG00000182944.60	ENSG00000182944	chr22	dexseq_prepare_annotation2.py	exon	.	+	.	EWSR1	20	3.03403526964633e-14	2.15869507871655e-13
ENSG00000165197.7	ENSG00000165197	chrX	dexseq_prepare_annotation2.py	exon	.	-	.	FIGF	4	3.10586726663329e-14	2.20866981468738e-13
ENSG00000005882.39	ENSG00000005882	chr17	dexseq_prepare_annotation2.py	exon	.	+	.	PDK2	7	3.16327422538203e-14	2.24834052708214e-13
ENSG00000137449.17	ENSG00000137449	chr4	dexseq_prepare_annotation2.py	exon	.	+	.	CPEB2	15	3.32158659930542e-14	2.35965375884059e-13
ENSG00000105607.45	ENSG00000105607	chr19	dexseq_prepare_annotation2.py	exon	.	+	.	GCDH	29	3.42502244882415e-14	2.43188869932639e-13
ENSG00000261218.ENSG00000197943.70	ENSG00000261218+ENSG00000197943	chr16	dexseq_prepare_annotation2.py	exon	.	+	.		42	3.48948919995171e-14	2.47639440817453e-13
ENSG00000132122.35	ENSG00000132122	chr1	dexseq_prepare_annotation2.py	exon	.	-	.	SPATA6	19	3.7592043671198e-14	2.66643923063173e-13
ENSG00000065518.4	ENSG00000065518	chr3	dexseq_prepare_annotation2.py	exon	.	+	.	NDUFB4	3	3.80690819594926e-14	2.69889549863131e-13
ENSG00000260037.8	ENSG00000260037	chr15	dexseq_prepare_annotation2.py	exon	.	+	.	CTD-2524L6.3	6	3.84134389644011e-14	2.72191700623071e-13
ENSG00000100883.35	ENSG00000100883	chr14	dexseq_prepare_annotation2.py	exon	.	+	.	SRP54	15	3.92182866467615e-14	2.77752799249562e-13
ENSG00000260411.ENSG00000078328.53	ENSG00000260411+ENSG00000078328	chr16	dexseq_prepare_annotation2.py	exon	.	+	.		12	3.94098423738494e-14	2.78966964879106e-13
ENSG00000108883.76	ENSG00000108883	chr17	dexseq_prepare_annotation2.py	exon	.	-	.	EFTUD2	17	4.20319019030165e-14	2.97375705963841e-13
ENSG00000167280.31	ENSG00000167280	chr17	dexseq_prepare_annotation2.py	exon	.	+	.	ENGASE	11	4.30365956507295e-14	3.04328644512323e-13
ENSG00000145826.12	ENSG00000145826	chr5	dexseq_prepare_annotation2.py	exon	.	-	.	LECT2	9	4.34782706218068e-14	3.07295198120589e-13
ENSG00000152254.10	ENSG00000152254	chr2	dexseq_prepare_annotation2.py	exon	.	+	.	G6PC2	5	4.38264197353521e-14	3.09598045068837e-13
ENSG00000175322.9	ENSG00000175322	chr18	dexseq_prepare_annotation2.py	exon	.	-	.	ZNF519	7	4.51198270453628e-14	3.18572628125278e-13
ENSG00000180999.15	ENSG00000180999	chr1	dexseq_prepare_annotation2.py	exon	.	+	.	C1orf105	12	4.55534969665267e-14	3.21470912180573e-13
ENSG00000198682.8	ENSG00000198682	chr10	dexseq_prepare_annotation2.py	exon	.	+	.	PAPSS2	6	4.63443248501523e-14	3.26885428635332e-13
ENSG00000184206.23	ENSG00000184206	chr15	dexseq_prepare_annotation2.py	exon	.	+	.	GOLGA6L4	8	4.6977547357939e-14	3.31183349879278e-13
ENSG00000162620.16	ENSG00000162620	chr1	dexseq_prepare_annotation2.py	exon	.	-	.	LRRIQ3	13	4.71982012381225e-14	3.32569845817604e-13
ENSG00000268119.16	ENSG00000268119	chr19	dexseq_prepare_annotation2.py	exon	.	-	.	CTD-2561J22.5	5	4.76432513596503e-14	3.35535280144373e-13
ENSG00000158869.7	ENSG00000158869	chr1	dexseq_prepare_annotation2.py	exon	.	+	.	FCER1G	7	4.80863444708771e-14	3.38483928313529e-13
ENSG00000160563.ENSG00000230940.9	ENSG00000160563+ENSG00000230940	chr9	dexseq_prepare_annotation2.py	exon	.	-	.		3	5.02076807618298e-14	3.53236889459307e-13
ENSG00000120903.33	ENSG00000120903	chr8	dexseq_prepare_annotation2.py	exon	.	-	.	CHRNA2	9	5.0354615613444e-14	3.54091001375065e-13
ENSG00000240086.5	ENSG00000240086	chr3	dexseq_prepare_annotation2.py	exon	.	-	.	RP11-657O9.1	4	5.06675469026066e-14	3.56110934059019e-13
ENSG00000123338.19	ENSG00000123338	chr12	dexseq_prepare_annotation2.py	exon	.	+	.	NCKAP1L	12	5.28564465743062e-14	3.71307165474116e-13
ENSG00000100105.11	ENSG00000100105	chr22	dexseq_prepare_annotation2.py	exon	.	-	.	PATZ1	7	5.39945760104909e-14	3.79110271158216e-13
ENSG00000177200.72	ENSG00000177200	chr16	dexseq_prepare_annotation2.py	exon	.	+	.	CHD9	15	5.70406427594171e-14	4.00294834587468e-13
ENSG00000163006.32	ENSG00000163006	chr2	dexseq_prepare_annotation2.py	exon	.	+	.	CCDC138	18	5.86038599373741e-14	4.11057018589563e-13
ENSG00000173465.ENSG00000176973.25	ENSG00000173465+ENSG00000176973	chr11	dexseq_prepare_annotation2.py	exon	.	+	.		22	6.03149790597545e-14	4.22845204560979e-13
ENSG00000176927.42	ENSG00000176927	chr17	dexseq_prepare_annotation2.py	exon	.	+	.	EFCAB5	6	6.06974635905852e-14	4.25311635983146e-13
ENSG00000255011.ENSG00000204449.8	ENSG00000255011+ENSG00000204449	chr11	dexseq_prepare_annotation2.py	exon	.	+	.		3	6.13225972985326e-14	4.29474978150885e-13
ENSG00000175262.21	ENSG00000175262	chr1	dexseq_prepare_annotation2.py	exon	.	-	.	C1orf127	21	6.25443931559173e-14	4.37810752091421e-13
ENSG00000237250.ENSG00000243781.8	ENSG00000237250+ENSG00000243781	chr1	dexseq_prepare_annotation2.py	exon	.	+	.		8	6.3364242668689e-14	4.43325909730934e-13
ENSG00000118242.ENSG00000115425.33	ENSG00000118242+ENSG00000115425	chr2	dexseq_prepare_annotation2.py	exon	.	-	.		10	6.39942511849784e-14	4.47507958236054e-13
ENSG00000186529.28	ENSG00000186529	chr19	dexseq_prepare_annotation2.py	exon	.	+	.	CYP4F3	13	6.40770477139905e-14	4.47655354540033e-13
ENSG00000127586.72	ENSG00000127586	chr16	dexseq_prepare_annotation2.py	exon	.	+	.	CHTF18	28	6.40798931825171e-14	4.47655354540033e-13
ENSG00000084112.31	ENSG00000084112	chr12	dexseq_prepare_annotation2.py	exon	.	-	.	SSH1	16	6.42410431246071e-14	4.48555158614767e-13
ENSG00000165637.38	ENSG00000165637	chr10	dexseq_prepare_annotation2.py	exon	.	+	.	VDAC2	23	6.50238395881413e-14	4.53792442661679e-13
ENSG00000115806.24	ENSG00000115806	chr2	dexseq_prepare_annotation2.py	exon	.	+	.	GORASP2	11	6.58468172958075e-14	4.59304736137305e-13
ENSG00000166225.32	ENSG00000166225	chr12	dexseq_prepare_annotation2.py	exon	.	+	.	FRS2	25	6.86908677514706e-14	4.78902093066688e-13
ENSG00000077312.28	ENSG00000077312	chr19	dexseq_prepare_annotation2.py	exon	.	+	.	SNRPA	11	7.08252298826464e-14	4.9353440340837e-13
ENSG00000233382.7	ENSG00000233382	chrX	dexseq_prepare_annotation2.py	exon	.	-	.	NKAPP1	4	7.08885556009262e-14	4.93727574343568e-13
ENSG00000186088.54	ENSG00000186088	chr7	dexseq_prepare_annotation2.py	exon	.	-	.	GSAP	13	7.33775755028459e-14	5.1080664633432e-13
ENSG00000091704.20	ENSG00000091704	chr7	dexseq_prepare_annotation2.py	exon	.	+	.	CPA1	16	7.38912997989589e-14	5.14124763829484e-13
ENSG00000177337.10	ENSG00000177337	chr18	dexseq_prepare_annotation2.py	exon	.	+	.	DLGAP1-AS1	5	7.39569018474931e-14	5.14323148404808e-13
ENSG00000163166.35	ENSG00000163166	chr2	dexseq_prepare_annotation2.py	exon	.	-	.	IWS1	22	7.50635995131713e-14	5.21757861879271e-13
ENSG00000213918.45	ENSG00000213918	chr16	dexseq_prepare_annotation2.py	exon	.	+	.	DNASE1	15	7.55020147802403e-14	5.2454230408697e-13
ENSG00000197461.13	ENSG00000197461	chr7	dexseq_prepare_annotation2.py	exon	.	-	.	PDGFA	10	7.62462328595826e-14	5.29447426671924e-13
ENSG00000092820.20	ENSG00000092820	chr6	dexseq_prepare_annotation2.py	exon	.	-	.	EZR	14	7.63485711555871e-14	5.29892710818081e-13
ENSG00000226798.2	ENSG00000226798	chr9	dexseq_prepare_annotation2.py	exon	.	-	.	RP11-289F5.1	3	7.82103967135407e-14	5.42543057141905e-13
[truncated: 3,688 more rows]
