# Supplementary material for: The transcriptomic response of cells to a drug combination is more than the sum of the responses to the monotherapies
Source: eLife. 2020 Sep 18;9:e52707. doi: 10.7554/eLife.52707 (PMC7546737; doi:10.7554/eLife.52707)
Supplement: Source data 8. [file elife-52707-data8.zip › Supplementary Item 13 Differential Splicing/MFL_singlet_DMSO_singlet_12_dynsyn_exon_O_fcounts_O_flatten_exon_name.mtrx_exons_intragene_t_test_FDR_10]

V1	V2	V3	V4	V5	V6	V7	V8	V9	V10	V11	V12	id	logFC	t	P.Value	FDR
ENSG00000091536.72	ENSG00000091536	ENSG00000091536_073	chr17	dexseq_prepare_annotation2.py	exon	18062239	18062311	.	+	.	ENST00000578472+ENST00000556535+ENST00000418233+ENST00000557655+ENST00000205890+ENST00000433411__exon_number_073__gene_id_ENSG00000091536	MYO15A	ENSG00000091536.72	-1.75291614722031	-33.0726023720368	1.67470334128815e-97	2.21320420067936e-92
ENSG00000091536.73	ENSG00000091536	ENSG00000091536_074	chr17	dexseq_prepare_annotation2.py	exon	18062589	18062661	.	+	.	ENST00000578472+ENST00000556535+ENST00000557190+ENST00000418233+ENST00000557655+ENST00000205890+ENST00000433411__exon_number_074__gene_id_ENSG00000091536	MYO15A	ENSG00000091536.73	-1.78482121708857	-31.6963731456931	1.68635898730365e-93	1.11430385983557e-88
ENSG00000180448.9	ENSG00000180448	ENSG00000180448_010	chr19	dexseq_prepare_annotation2.py	exon	1071220	1071357	.	+	.	ENST00000543365__exon_number_010__gene_id_ENSG00000180448	HMHA1	ENSG00000180448.9	-3.89094861870529	-41.0173485310823	7.66750113722872e-86	3.37766204263487e-81
ENSG00000091536.71	ENSG00000091536	ENSG00000091536_072	chr17	dexseq_prepare_annotation2.py	exon	18061837	18061952	.	+	.	ENST00000578472+ENST00000205890+ENST00000418233__exon_number_072__gene_id_ENSG00000091536	MYO15A	ENSG00000091536.71	-1.81745092047694	-25.6797997979037	8.45783986858647e-75	2.79436456958261e-70
ENSG00000091536.69	ENSG00000091536	ENSG00000091536_070	chr17	dexseq_prepare_annotation2.py	exon	18061652	18061659	.	+	.	ENST00000557655+ENST00000578472+ENST00000556535+ENST00000557190__exon_number_070__gene_id_ENSG00000091536	MYO15A	ENSG00000091536.69	-1.67364977768638	-23.9924245809075	3.32170390221968e-69	8.77959558395682e-65
ENSG00000091536.74	ENSG00000091536	ENSG00000091536_075	chr17	dexseq_prepare_annotation2.py	exon	18062662	18062919	.	+	.	ENST00000433411__exon_number_075__gene_id_ENSG00000091536	MYO15A	ENSG00000091536.74	-1.6612653918078	-23.4380596897376	2.46018781916024e-67	5.41876868735202e-63
ENSG00000175216.30	ENSG00000175216	ENSG00000175216_031	chr11	dexseq_prepare_annotation2.py	exon	46786681	46786806	.	-	.	ENST00000312055+ENST00000533413+ENST00000529230+ENST00000415402+ENST00000354558+ENST00000526943__exon_number_031__gene_id_ENSG00000175216	CKAP5	ENSG00000175216.30	-1.60593115895038	-31.09898140309	6.5423991270033e-63	1.23515822375589e-58
ENSG00000180448.3	ENSG00000180448	ENSG00000180448_004	chr19	dexseq_prepare_annotation2.py	exon	1067316	1067317	.	+	.	ENST00000587602+ENST00000536472+ENST00000313093__exon_number_004__gene_id_ENSG00000180448	HMHA1	ENSG00000180448.3	-3.77142234058305	-26.2903044522268	2.07610241019239e-59	3.42959142523719e-55
ENSG00000138744.ENSG00000198301.7	ENSG00000138744+ENSG00000198301	ENSG00000138744+ENSG00000198301_008	chr4	dexseq_prepare_annotation2.py	exon	76839914	76839942	.	-	.	ENST00000602782+ENST00000286733__exon_number_008__gene_id_ENSG00000138744+ENSG00000198301		ENSG00000138744.ENSG00000198301.7	-2.04011104359457	-24.7979499683863	7.26996891116554e-59	1.06751415717231e-54
ENSG00000163629.1	ENSG00000163629	ENSG00000163629_002	chr4	dexseq_prepare_annotation2.py	exon	87515470	87515884	.	+	.	ENST00000427191+ENST00000502971+ENST00000436978__exon_number_002__gene_id_ENSG00000163629	PTPN13	ENSG00000163629.1	-1.13556094450012	-23.4869514042139	1.03422584719951e-55	1.36678116836651e-51
ENSG00000180448.2	ENSG00000180448	ENSG00000180448_003	chr19	dexseq_prepare_annotation2.py	exon	1067174	1067315	.	+	.	ENST00000313093__exon_number_003__gene_id_ENSG00000180448	HMHA1	ENSG00000180448.2	-3.79145502593582	-24.1791223923061	8.00980112322852e-55	9.62304788582059e-51
ENSG00000138744.ENSG00000198301.3	ENSG00000138744+ENSG00000198301	ENSG00000138744+ENSG00000198301_004	chr4	dexseq_prepare_annotation2.py	exon	76835458	76835491	.	-	.	ENST00000513045+ENST00000511606+ENST00000286733__exon_number_004__gene_id_ENSG00000138744+ENSG00000198301		ENSG00000138744.ENSG00000198301.3	-1.90096119647734	-22.6065663751104	1.52986190503079e-53	1.6848241671612e-49
ENSG00000180448.7	ENSG00000180448	ENSG00000180448_008	chr19	dexseq_prepare_annotation2.py	exon	1068332	1068412	.	+	.	ENST00000590214__exon_number_008__gene_id_ENSG00000180448	HMHA1	ENSG00000180448.7	-3.8536639140995	-23.2279091847942	1.11487402312413e-52	1.13335520404592e-48
ENSG00000161010.ENSG00000197226.23	ENSG00000161010+ENSG00000197226	ENSG00000161010+ENSG00000197226_024	chr5	dexseq_prepare_annotation2.py	exon	179268907	179268907	.	-	.	ENST00000520995+ENST00000523084+ENST00000376931+ENST00000522663+ENST00000520150+ENST00000518235+ENST00000292586+ENST00000521675+ENST00000519208+ENST00000521299+ENST00000523737+ENST00000520698+ENST00000403396+ENST00000518219+ENST00000520900__exon_number_024__gene_id_ENSG00000161010+ENSG00000197226		ENSG00000161010.ENSG00000197226.23	-1.08605108059329	-19.9990706600182	3.69876228506441e-52	3.49149949844777e-48
ENSG00000163629	ENSG00000163629	ENSG00000163629_001	chr4	dexseq_prepare_annotation2.py	exon	87515468	87515469	.	+	.	ENST00000427191+ENST00000436978__exon_number_001__gene_id_ENSG00000163629	PTPN13	ENSG00000163629	-1.09351056539482	-21.7774777011827	1.84955618862672e-51	1.6295206540531e-47
ENSG00000180448.6	ENSG00000180448	ENSG00000180448_007	chr19	dexseq_prepare_annotation2.py	exon	1067497	1067673	.	+	.	ENST00000586866__exon_number_007__gene_id_ENSG00000180448	HMHA1	ENSG00000180448.6	-3.86695200031935	-22.3730129333336	1.03657307324699e-50	8.56176965593478e-47
ENSG00000180448.4	ENSG00000180448	ENSG00000180448_005	chr19	dexseq_prepare_annotation2.py	exon	1067318	1067325	.	+	.	ENST00000591293+ENST00000587602+ENST00000536472+ENST00000313093__exon_number_005__gene_id_ENSG00000180448	HMHA1	ENSG00000180448.4	-3.75748390868201	-21.6951870234655	4.02404132496318e-49	3.12821871353241e-45
ENSG00000172890.37	ENSG00000172890	ENSG00000172890_038	chr11	dexseq_prepare_annotation2.py	exon	71191195	71191197	.	+	.	ENST00000526039+ENST00000530055__exon_number_038__gene_id_ENSG00000172890	NADSYN1	ENSG00000172890.37	-0.926585085756096	-18.3061919538844	9.88809597133522e-47	7.25978512828781e-43
ENSG00000180448.5	ENSG00000180448	ENSG00000180448_006	chr19	dexseq_prepare_annotation2.py	exon	1067326	1067494	.	+	.	ENST00000590214+ENST00000587602+ENST00000536472+ENST00000591293+ENST00000313093__exon_number_006__gene_id_ENSG00000180448	HMHA1	ENSG00000180448.5	-3.80617058615251	-20.570924292607	1.97635284995395e-46	1.37465742571402e-42
ENSG00000158286.41	ENSG00000158286	ENSG00000158286_042	chr1	dexseq_prepare_annotation2.py	exon	6281352	6281359	.	+	.	ENST00000377939__exon_number_042__gene_id_ENSG00000158286	RNF207	ENSG00000158286.41	1.14929621384913	20.0974782628687	2.7667532798544e-44	1.82820139849579e-40
ENSG00000261538.ENSG00000121270	ENSG00000261538+ENSG00000121270	ENSG00000261538+ENSG00000121270_001	chr16	dexseq_prepare_annotation2.py	exon	48198863	48199068	.	-	.	ENST00000563906__exon_number_001__gene_id_ENSG00000261538+ENSG00000121270		ENSG00000261538.ENSG00000121270	-1.16125703834237	-20.4132589755223	5.91305337538695e-44	3.72114080392506e-40
ENSG00000091536.67	ENSG00000091536	ENSG00000091536_068	chr17	dexseq_prepare_annotation2.py	exon	18061622	18061625	.	+	.	ENST00000556535+ENST00000557190__exon_number_068__gene_id_ENSG00000091536	MYO15A	ENSG00000091536.67	-1.53016959894392	-16.2747228649988	4.26733519649056e-42	2.56340764951004e-38
ENSG00000172890.36	ENSG00000172890	ENSG00000172890_037	chr11	dexseq_prepare_annotation2.py	exon	71190340	71191194	.	+	.	ENST00000530055__exon_number_037__gene_id_ENSG00000172890	NADSYN1	ENSG00000172890.36	-0.952804011166848	-16.2273115440925	6.14195020258101e-40	3.5290844740091e-36
ENSG00000140859.92	ENSG00000140859	ENSG00000140859_093	chr16	dexseq_prepare_annotation2.py	exon	57837211	57837334	.	-	.	ENST00000566648__exon_number_093__gene_id_ENSG00000140859	KIFC3	ENSG00000140859.92	-0.619913871525357	-16.2716966108189	1.52825294634567e-38	8.41526117184635e-35
ENSG00000172890.34	ENSG00000172890	ENSG00000172890_035	chr11	dexseq_prepare_annotation2.py	exon	71189441	71189515	.	+	.	ENST00000319023+ENST00000527852+ENST00000539574+ENST00000529840+ENST00000525200+ENST00000530534__exon_number_035__gene_id_ENSG00000172890	NADSYN1	ENSG00000172890.34	-0.971246418878163	-15.7506636658592	2.28347118855984e-38	1.2070885396965e-34
ENSG00000124920	ENSG00000124920	ENSG00000124920_001	chr11	dexseq_prepare_annotation2.py	exon	61520114	61520120	.	+	.	ENST00000537766__exon_number_001__gene_id_ENSG00000124920	MYRF	ENSG00000124920	1.82763617420688	19.8804975451996	4.58844658932591e-38	2.33225445773987e-34
ENSG00000163491.29	ENSG00000163491	ENSG00000163491_030	chr3	dexseq_prepare_annotation2.py	exon	27326093	27326195	.	-	.	ENST00000424275+ENST00000341435+ENST00000357467+ENST00000474938+ENST00000574215+ENST00000435584+ENST00000429845__exon_number_030__gene_id_ENSG00000163491	NEK10	ENSG00000163491.29	-1.90452711508691	-16.5204759013263	1.04426959042226e-37	5.11131287860201e-34
ENSG00000143702.37	ENSG00000143702	ENSG00000143702_038	chr1	dexseq_prepare_annotation2.py	exon	243327797	243328220	.	-	.	ENST00000366543+ENST00000336415+ENST00000366544+ENST00000366542__exon_number_038__gene_id_ENSG00000143702	CEP170	ENSG00000143702.37	-1.75002378272325	-16.8173260192968	1.2819103202528e-37	6.05038779903601e-34
ENSG00000172890.35	ENSG00000172890	ENSG00000172890_036	chr11	dexseq_prepare_annotation2.py	exon	71189516	71190128	.	+	.	ENST00000530534__exon_number_036__gene_id_ENSG00000172890	NADSYN1	ENSG00000172890.35	-1.00120839063828	-15.3079200024992	6.59532613288208e-37	3.00553560376218e-33
ENSG00000180448	ENSG00000180448	ENSG00000180448_001	chr19	dexseq_prepare_annotation2.py	exon	1065922	1066162	.	+	.	ENST00000539243__exon_number_001__gene_id_ENSG00000180448	HMHA1	ENSG00000180448	-3.58271175054779	-16.6876696636656	1.28409139432308e-36	5.65663660722555e-33
ENSG00000070756.28	ENSG00000070756	ENSG00000070756_029	chr8	dexseq_prepare_annotation2.py	exon	101724590	101724632	.	-	.	ENST00000522387+ENST00000523636+ENST00000519004+ENST00000318607+ENST00000519100+ENST00000519622+ENST00000519596__exon_number_029__gene_id_ENSG00000070756	PABPC1	ENSG00000070756.28	-1.95235196828017	-18.2540259479348	1.43036767175605e-36	6.09774966648133e-33
ENSG00000131018.134	ENSG00000131018	ENSG00000131018_135	chr6	dexseq_prepare_annotation2.py	exon	152688127	152688131	.	-	.	ENST00000454018__exon_number_135__gene_id_ENSG00000131018	SYNE1	ENSG00000131018.134	-3.81546549713721	-13.8222644390447	1.65619226961971e-36	6.83981529348726e-33
ENSG00000258818.ENSG00000259171.ENSG00000214274.1	ENSG00000258818+ENSG00000259171+ENSG00000214274	ENSG00000258818+ENSG00000259171+ENSG00000214274_002	chr14	dexseq_prepare_annotation2.py	exon	21152336	21152741	.	+	.	ENST00000336811+ENST00000555835__exon_number_002__gene_id_ENSG00000258818+ENSG00000259171+ENSG00000214274		ENSG00000258818.ENSG00000259171.ENSG00000214274.1	1.90532779364653	22.3272141125877	2.18981472176089e-36	8.58047244651571e-33
ENSG00000138744.ENSG00000198301.1	ENSG00000138744+ENSG00000198301	ENSG00000138744+ENSG00000198301_002	chr4	dexseq_prepare_annotation2.py	exon	76834813	76835121	.	-	.	ENST00000286733__exon_number_002__gene_id_ENSG00000138744+ENSG00000198301		ENSG00000138744.ENSG00000198301.1	-1.64177590029862	-16.1509891616157	2.20752951595879e-36	8.58047244651571e-33
ENSG00000013441.27	ENSG00000013441	ENSG00000013441_028	chr2	dexseq_prepare_annotation2.py	exon	201725688	201725706	.	-	.	ENST00000492793+ENST00000473565+ENST00000461981__exon_number_028__gene_id_ENSG00000013441	CLK1	ENSG00000013441.27	-1.24844341250853	-17.9220432593744	7.27988817928147e-36	2.74878177809412e-32
ENSG00000172890.32	ENSG00000172890	ENSG00000172890_033	chr11	dexseq_prepare_annotation2.py	exon	71188272	71188392	.	+	.	ENST00000539574+ENST00000525200__exon_number_033__gene_id_ENSG00000172890	NADSYN1	ENSG00000172890.32	-1.0925391563687	-14.7532478331326	4.46833919786391e-35	1.64031490748251e-31
ENSG00000207945.ENSG00000100124.22	ENSG00000207945+ENSG00000100124	ENSG00000207945+ENSG00000100124_023	chr22	dexseq_prepare_annotation2.py	exon	38236194	38236241	.	-	.	ENST00000424350+ENST00000434930+ENST00000215941+ENST00000407117+ENST00000458278+ENST00000609454+ENST00000413497+ENST00000464849+ENST00000406423__exon_number_023__gene_id_ENSG00000207945+ENSG00000100124		ENSG00000207945.ENSG00000100124.22	-1.94751125012481	-21.1794059902738	8.52253320019892e-35	3.04404155424943e-31
ENSG00000207945.ENSG00000100124.24	ENSG00000207945+ENSG00000100124	ENSG00000207945+ENSG00000100124_025	chr22	dexseq_prepare_annotation2.py	exon	38239918	38240013	.	-	.	ENST00000434930+ENST00000215941+ENST00000407117+ENST00000458278+ENST00000413497+ENST00000411961__exon_number_025__gene_id_ENSG00000207945+ENSG00000100124		ENSG00000207945.ENSG00000100124.24	-1.90740954530875	-21.1280041405713	1.00737289082461e-34	3.50340432597176e-31
ENSG00000138399.28	ENSG00000138399	ENSG00000138399_029	chr2	dexseq_prepare_annotation2.py	exon	170430343	170430383	.	-	.	ENST00000445210+ENST00000453153__exon_number_029__gene_id_ENSG00000138399	FASTKD1	ENSG00000138399.28	1.24483530774887	19.0738249579542	1.30608586018012e-34	4.42578915005394e-31
ENSG00000036448.9	ENSG00000036448	ENSG00000036448_010	chr8	dexseq_prepare_annotation2.py	exon	2020425	2020589	.	+	.	ENST00000262113__exon_number_010__gene_id_ENSG00000036448	MYOM2	ENSG00000036448.9	-1.20492579919149	-14.9870192297408	2.15982852833504e-34	7.13580347905292e-31
ENSG00000138101.4	ENSG00000138101	ENSG00000138101_005	chr2	dexseq_prepare_annotation2.py	exon	25600131	25600152	.	-	.	ENST00000407661+ENST00000407186+ENST00000398951+ENST00000404103+ENST00000496972+ENST00000405222+ENST00000407038+ENST00000288642+ENST00000406818+ENST00000497476__exon_number_005__gene_id_ENSG00000138101	DTNB	ENSG00000138101.4	-1.45031838362546	-16.7024445719034	4.59759097503822e-34	1.48193813489311e-30
ENSG00000113360.72	ENSG00000113360	ENSG00000113360_073	chr5	dexseq_prepare_annotation2.py	exon	31530905	31531031	.	-	.	ENST00000504361+ENST00000511367+ENST00000507438+ENST00000513349__exon_number_073__gene_id_ENSG00000113360	DROSHA	ENSG00000113360.72	-0.945620863623777	-14.5633989617793	5.67049292198182e-34	1.78424760024883e-30
ENSG00000091536.66	ENSG00000091536	ENSG00000091536_067	chr17	dexseq_prepare_annotation2.py	exon	18061036	18061214	.	+	.	ENST00000205890+ENST00000418233+ENST00000445289__exon_number_067__gene_id_ENSG00000091536	MYO15A	ENSG00000091536.66	-1.52453116999695	-13.959084770781	8.59597734654699e-34	2.64186368891376e-30
ENSG00000141646.ENSG00000267699.ENSG00000141642.47	ENSG00000141646+ENSG00000267699+ENSG00000141642	ENSG00000141646+ENSG00000267699+ENSG00000141642_048	chr18	dexseq_prepare_annotation2.py	exon	48593389	48593482	.	+	.	ENST00000591126+ENST00000588745+ENST00000398417+ENST00000342988+ENST00000590499__exon_number_048__gene_id_ENSG00000141646+ENSG00000267699+ENSG00000141642		ENSG00000141646.ENSG00000267699.ENSG00000141642.47	-1.46416273190845	-16.7826446577905	2.15328969331623e-33	6.46745453227742e-30
ENSG00000113360.69	ENSG00000113360	ENSG00000113360_070	chr5	dexseq_prepare_annotation2.py	exon	31527611	31527687	.	-	.	ENST00000504361__exon_number_070__gene_id_ENSG00000113360	DROSHA	ENSG00000113360.69	-0.979923581533153	-14.3784121259947	2.2293695397738e-33	6.54716292286238e-30
ENSG00000114735.22	ENSG00000114735	ENSG00000114735_023	chr3	dexseq_prepare_annotation2.py	exon	50617371	50617546	.	+	.	ENST00000448997+ENST00000482974__exon_number_023__gene_id_ENSG00000114735	HEMK1	ENSG00000114735.22	-1.42874331013999	-16.6847632375791	3.53693695866294e-33	1.0161389212437e-29
ENSG00000212091.ENSG00000144061.29	ENSG00000212091+ENSG00000144061	ENSG00000212091+ENSG00000144061_030	chr2	dexseq_prepare_annotation2.py	exon	110922265	110922307	.	-	.	ENST00000355301+ENST00000496524+ENST00000393272+ENST00000417665+ENST00000445609+ENST00000461707+ENST00000316534__exon_number_030__gene_id_ENSG00000212091+ENSG00000144061		ENSG00000212091.ENSG00000144061.29	-1.15618084260735	-16.8667976717908	3.99111502532493e-33	1.1222251195145e-29
ENSG00000113360.65	ENSG00000113360	ENSG00000113360_066	chr5	dexseq_prepare_annotation2.py	exon	31526436	31526527	.	-	.	ENST00000507438+ENST00000512076+ENST00000511367+ENST00000442743+ENST00000513349+ENST00000344624__exon_number_066__gene_id_ENSG00000113360	DROSHA	ENSG00000113360.65	-0.912788318073527	-14.1377583580503	1.32273417027474e-32	3.64179029734704e-29
ENSG00000131018.137	ENSG00000131018	ENSG00000131018_138	chr6	dexseq_prepare_annotation2.py	exon	152688518	152690106	.	-	.	ENST00000471834__exon_number_138__gene_id_ENSG00000131018	SYNE1	ENSG00000131018.137	-3.49606918695261	-12.8833062343463	1.40393616570636e-32	3.78647314242703e-29
ENSG00000112983.74	ENSG00000112983	ENSG00000112983_075	chr5	dexseq_prepare_annotation2.py	exon	137514359	137514367	.	-	.	ENST00000432618+ENST00000254900+ENST00000430331__exon_number_075__gene_id_ENSG00000112983	BRD8	ENSG00000112983.74	0.844572140318371	14.1635346817509	2.25265229680951e-32	5.95398528569721e-29
ENSG00000113360.64	ENSG00000113360	ENSG00000113360_065	chr5	dexseq_prepare_annotation2.py	exon	31526434	31526435	.	-	.	ENST00000512076+ENST00000344624+ENST00000511367+ENST00000442743+ENST00000513349__exon_number_065__gene_id_ENSG00000113360	DROSHA	ENSG00000113360.64	-0.928349769265387	-14.0153895709612	3.26989069395357e-32	8.47318440508695e-29
ENSG00000166889.21	ENSG00000166889	ENSG00000166889_022	chr11	dexseq_prepare_annotation2.py	exon	59436354	59436453	.	-	.	ENST00000300146__exon_number_022__gene_id_ENSG00000166889	PATL1	ENSG00000166889.21	-1.17716538428415	-21.2536711965065	5.00660258315884e-32	1.27239916226415e-28
ENSG00000182541.30	ENSG00000182541	ENSG00000182541_031	chr22	dexseq_prepare_annotation2.py	exon	31674283	31674572	.	+	.	ENST00000467301+ENST00000333611+ENST00000444929+ENST00000331728__exon_number_031__gene_id_ENSG00000182541	LIMK2	ENSG00000182541.30	-3.21972127707438	-19.2587051275336	5.37251870790941e-32	1.33963247140334e-28
ENSG00000108387.6	ENSG00000108387	ENSG00000108387_007	chr17	dexseq_prepare_annotation2.py	exon	56597787	56597846	.	-	.	ENST00000426861+ENST00000457347+ENST00000393086+ENST00000317268+ENST00000583114+ENST00000584488+ENST00000582270+ENST00000317256+ENST00000412945+ENST00000580796+ENST00000579371+ENST00000580844+ENST00000583273+ENST00000577440__exon_number_007__gene_id_ENSG00000108387	SEPT4	ENSG00000108387.6	0.890413821603416	15.4603022423564	7.64497758028853e-32	1.83796083942e-28
ENSG00000131018.135	ENSG00000131018	ENSG00000131018_136	chr6	dexseq_prepare_annotation2.py	exon	152688132	152688352	.	-	.	ENST00000454018+ENST00000469439__exon_number_136__gene_id_ENSG00000131018	SYNE1	ENSG00000131018.135	-3.40430469036149	-12.7040027713045	7.64918816299801e-32	1.83796083942e-28
ENSG00000113360.68	ENSG00000113360	ENSG00000113360_069	chr5	dexseq_prepare_annotation2.py	exon	31527014	31527019	.	-	.	ENST00000507438+ENST00000344624+ENST00000511367+ENST00000442743+ENST00000513349__exon_number_069__gene_id_ENSG00000113360	DROSHA	ENSG00000113360.68	-0.956644217542258	-13.8097232504874	1.49564139407696e-31	3.52958015061145e-28
ENSG00000163491.30	ENSG00000163491	ENSG00000163491_031	chr3	dexseq_prepare_annotation2.py	exon	27326331	27326392	.	-	.	ENST00000424275+ENST00000341435+ENST00000357467+ENST00000474938+ENST00000574215+ENST00000435584+ENST00000429845__exon_number_031__gene_id_ENSG00000163491	NEK10	ENSG00000163491.30	-1.92786234472422	-14.368311642907	1.55391789388552e-31	3.60277226783229e-28
ENSG00000140199.58	ENSG00000140199	ENSG00000140199_059	chr15	dexseq_prepare_annotation2.py	exon	34629988	34630161	.	-	.	ENST00000561080__exon_number_059__gene_id_ENSG00000140199	SLC12A6	ENSG00000140199.58	-1.29816980305445	-16.0046156347302	2.94417141406849e-31	6.70839609010726e-28
ENSG00000113360.63	ENSG00000113360	ENSG00000113360_064	chr5	dexseq_prepare_annotation2.py	exon	31526186	31526433	.	-	.	ENST00000512076+ENST00000511367+ENST00000442743+ENST00000513349+ENST00000344624+ENST00000512302__exon_number_064__gene_id_ENSG00000113360	DROSHA	ENSG00000113360.63	-0.980788441749525	-13.7026578899118	3.2988230325745e-31	7.38908403169294e-28
ENSG00000181381.68	ENSG00000181381	ENSG00000181381_069	chr4	dexseq_prepare_annotation2.py	exon	169413817	169414036	.	-	.	ENST00000505150+ENST00000512958__exon_number_069__gene_id_ENSG00000181381	DDX60L	ENSG00000181381.68	-0.82682646553162	-16.5993753047034	3.85701178794633e-31	8.49538988060078e-28
ENSG00000131018.130	ENSG00000131018	ENSG00000131018_131	chr6	dexseq_prepare_annotation2.py	exon	152683305	152683349	.	-	.	ENST00000448038+ENST00000471834+ENST00000341594+ENST00000265368+ENST00000367255+ENST00000423061__exon_number_131__gene_id_ENSG00000131018	SYNE1	ENSG00000131018.130	-3.41348235469617	-12.5228049847784	4.19557782483646e-31	9.08961618756167e-28
ENSG00000036448.6	ENSG00000036448	ENSG00000036448_007	chr8	dexseq_prepare_annotation2.py	exon	2007274	2007366	.	+	.	ENST00000262113__exon_number_007__gene_id_ENSG00000036448	MYOM2	ENSG00000036448.6	-1.12412517460404	-13.8190440820602	8.12742913288889e-31	1.7323877371886e-27
ENSG00000173715.ENSG00000173653.8	ENSG00000173715+ENSG00000173653	ENSG00000173715+ENSG00000173653_009	chr11	dexseq_prepare_annotation2.py	exon	66515850	66515864	.	+	.	ENST00000346672+ENST00000532565+ENST00000525908+ENST00000360962+ENST00000534325__exon_number_009__gene_id_ENSG00000173715+ENSG00000173653		ENSG00000173715.ENSG00000173653.8	0.763557997770119	15.0623616538921	1.51510706872229e-30	3.1782376931269e-27
ENSG00000172890.33	ENSG00000172890	ENSG00000172890_034	chr11	dexseq_prepare_annotation2.py	exon	71188393	71188484	.	+	.	ENST00000539574+ENST00000527852+ENST00000525200__exon_number_034__gene_id_ENSG00000172890	NADSYN1	ENSG00000172890.33	-1.04774902769121	-13.290968011421	2.91128880277637e-30	6.01158393329548e-27
ENSG00000187775.87	ENSG00000187775	ENSG00000187775_088	chr17	dexseq_prepare_annotation2.py	exon	76522962	76523078	.	-	.	ENST00000389840+ENST00000585328__exon_number_088__gene_id_ENSG00000187775	DNAH17	ENSG00000187775.87	0.824118284245012	12.544995822378	2.9428893671004e-29	5.98334683552543e-26
ENSG00000085872.ENSG00000105085.ENSG00000269578.ENSG00000214046.ENSG00000127526.ENSG00000269058.ENSG00000141979.ENSG00000268790.128	ENSG00000085872+ENSG00000105085+ENSG00000269578+ENSG00000214046+ENSG00000127526+ENSG00000269058+ENSG00000141979+ENSG00000268790	ENSG00000085872+ENSG00000105085+ENSG00000269578+ENSG00000214046+ENSG00000127526+ENSG00000269058+ENSG00000141979+ENSG00000268790_129	chr19	dexseq_prepare_annotation2.py	exon	16763509	16763772	.	-	.	ENST00000487803+ENST00000594507+ENST00000358726__exon_number_129__gene_id_ENSG00000085872+ENSG00000105085+ENSG00000269578+ENSG00000214046+ENSG00000127526+ENSG00000269058+ENSG00000141979+ENSG00000268790		ENSG00000085872.ENSG00000105085.ENSG00000269578.ENSG00000214046.ENSG00000127526.ENSG00000269058.ENSG00000141979.ENSG00000268790.128	-0.783644574439511	-12.6525851368969	4.16825016068803e-29	8.34628939372312e-26
ENSG00000005884.22	ENSG00000005884	ENSG00000005884_023	chr17	dexseq_prepare_annotation2.py	exon	48151576	48151644	.	+	.	ENST00000007722+ENST00000505306+ENST00000512553+ENST00000506401+ENST00000320031+ENST00000544892+ENST00000510809__exon_number_023__gene_id_ENSG00000005884	ITGA3	ENSG00000005884.22	-1.15344662307955	-15.8103983226387	4.36040244049091e-29	8.60073111228472e-26
ENSG00000113360.77	ENSG00000113360	ENSG00000113360_078	chr5	dexseq_prepare_annotation2.py	exon	31532221	31532303	.	-	.	ENST00000507438__exon_number_078__gene_id_ENSG00000113360	DROSHA	ENSG00000113360.77	-0.876789837316993	-13.0132873441684	5.31268144430591e-29	1.03249620040036e-25
ENSG00000172890.22	ENSG00000172890	ENSG00000172890_023	chr11	dexseq_prepare_annotation2.py	exon	71183538	71183546	.	+	.	ENST00000319023+ENST00000529120+ENST00000528509+ENST00000525200__exon_number_023__gene_id_ENSG00000172890	NADSYN1	ENSG00000172890.22	1.07238101631804	12.8593848175226	7.50840887988879e-29	1.4380779355387e-25
ENSG00000079102.31	ENSG00000079102	ENSG00000079102_032	chr8	dexseq_prepare_annotation2.py	exon	93023281	93023315	.	-	.	ENST00000396218+ENST00000360348+ENST00000523629+ENST00000520724+ENST00000436581+ENST00000518844+ENST00000523290+ENST00000265814+ENST00000521553+ENST00000519847+ENST00000518992+ENST00000521054+ENST00000422361__exon_number_032__gene_id_ENSG00000079102	RUNX1T1	ENSG00000079102.31	-0.828656737753212	-14.0858239577901	1.09009069714243e-28	2.05801337258369e-25
ENSG00000160214.1	ENSG00000160214	ENSG00000160214_002	chr21	dexseq_prepare_annotation2.py	exon	45209440	45209457	.	+	.	ENST00000483896+ENST00000497547+ENST00000475534__exon_number_002__gene_id_ENSG00000160214	RRP1	ENSG00000160214.1	1.37185966016675	21.0623406350972	1.3231724241355e-28	2.46287115086798e-25
ENSG00000108387.8	ENSG00000108387	ENSG00000108387_009	chr17	dexseq_prepare_annotation2.py	exon	56598151	56598203	.	-	.	ENST00000426861+ENST00000457347+ENST00000393086+ENST00000317268+ENST00000583114+ENST00000584488+ENST00000582270+ENST00000317256+ENST00000412945+ENST00000580796+ENST00000580844+ENST00000583273+ENST00000577440__exon_number_009__gene_id_ENSG00000108387	SEPT4	ENSG00000108387.8	0.761870161555547	14.1521394018035	1.36108650785722e-28	2.49825538119265e-25
ENSG00000181381.67	ENSG00000181381	ENSG00000181381_068	chr4	dexseq_prepare_annotation2.py	exon	169411509	169411601	.	-	.	ENST00000505150+ENST00000512958__exon_number_068__gene_id_ENSG00000181381	DDX60L	ENSG00000181381.67	-0.85240801223013	-15.3389772025511	1.40362111794165e-28	2.54103491563807e-25
ENSG00000207945.ENSG00000100124	ENSG00000207945+ENSG00000100124	ENSG00000207945+ENSG00000100124_001	chr22	dexseq_prepare_annotation2.py	exon	38226862	38226862	.	-	.	ENST00000215941__exon_number_001__gene_id_ENSG00000207945+ENSG00000100124		ENSG00000207945.ENSG00000100124	1.06092577237355	17.0174362421109	1.7110003857045e-28	3.05563859422674e-25
ENSG00000131018.136	ENSG00000131018	ENSG00000131018_137	chr6	dexseq_prepare_annotation2.py	exon	152688353	152688517	.	-	.	ENST00000469439+ENST00000471834+ENST00000341594+ENST00000448038+ENST00000265368+ENST00000454018+ENST00000367255+ENST00000423061__exon_number_137__gene_id_ENSG00000131018	SYNE1	ENSG00000131018.136	-3.21241237317223	-11.8677370382016	1.78584868266451e-28	3.14678443543371e-25
ENSG00000129084.ENSG00000256206.ENSG00000129083.41	ENSG00000129084+ENSG00000256206+ENSG00000129083	ENSG00000129084+ENSG00000256206+ENSG00000129083_042	chr11	dexseq_prepare_annotation2.py	exon	14521149	14521154	.	-	.	ENST00000529866+ENST00000533096__exon_number_042__gene_id_ENSG00000129084+ENSG00000256206+ENSG00000129083		ENSG00000129084.ENSG00000256206.ENSG00000129083.41	0.908746990843831	12.7631233094069	1.98577928841867e-28	3.45303502448643e-25
ENSG00000036448.10	ENSG00000036448	ENSG00000036448_011	chr8	dexseq_prepare_annotation2.py	exon	2021419	2021580	.	+	.	ENST00000262113__exon_number_011__gene_id_ENSG00000036448	MYOM2	ENSG00000036448.10	-1.21021679407679	-13.0083000360377	2.46688514917076e-28	4.23391177777482e-25
ENSG00000172890.23	ENSG00000172890	ENSG00000172890_024	chr11	dexseq_prepare_annotation2.py	exon	71184324	71184340	.	+	.	ENST00000319023+ENST00000529120+ENST00000528509+ENST00000525200__exon_number_024__gene_id_ENSG00000172890	NADSYN1	ENSG00000172890.23	0.966494495155553	12.6652720337748	3.22232508488429e-28	5.45956886657542e-25
ENSG00000164941.14	ENSG00000164941	ENSG00000164941_015	chr8	dexseq_prepare_annotation2.py	exon	95841203	95841219	.	+	.	ENST00000343161+ENST00000519457+ENST00000521860+ENST00000524333+ENST00000523206+ENST00000519053+ENST00000447247+ENST00000523731+ENST00000522171+ENST00000523321__exon_number_015__gene_id_ENSG00000164941	INTS8	ENSG00000164941.14	-1.12355684715906	-14.4474700233751	4.0516163338394e-28	6.77773869112083e-25
ENSG00000018408.37	ENSG00000018408	ENSG00000018408_038	chr3	dexseq_prepare_annotation2.py	exon	149454339	149454501	.	-	.	ENST00000474080__exon_number_038__gene_id_ENSG00000018408	WWTR1	ENSG00000018408.37	-0.932106859143119	-14.8944964398423	4.74488014737109e-28	7.83824544844784e-25
ENSG00000261538.ENSG00000121270.1	ENSG00000261538+ENSG00000121270	ENSG00000261538+ENSG00000121270_002	chr16	dexseq_prepare_annotation2.py	exon	48199604	48199737	.	-	.	ENST00000563906__exon_number_002__gene_id_ENSG00000261538+ENSG00000121270		ENSG00000261538.ENSG00000121270.1	-1.12806891222856	-13.8139971249525	5.40947064650825e-28	8.82578510233701e-25
ENSG00000196337.ENSG00000225950.4	ENSG00000196337+ENSG00000225950	ENSG00000196337+ENSG00000225950_005	chr19	dexseq_prepare_annotation2.py	exon	49558998	49559049	.	-	.	ENST00000597853+ENST00000596965+ENST00000356213__exon_number_005__gene_id_ENSG00000196337+ENSG00000225950		ENSG00000196337.ENSG00000225950.4	-1.2722476544746	-15.3809439941346	8.92749209017966e-28	1.43879599655816e-24
ENSG00000115084.40	ENSG00000115084	ENSG00000115084_041	chr2	dexseq_prepare_annotation2.py	exon	114514198	114514270	.	-	.	ENST00000409106+ENST00000245680__exon_number_041__gene_id_ENSG00000115084	SLC35F5	ENSG00000115084.40	1.16082144128381	13.1818275778575	9.48665155050046e-28	1.51049209115227e-24
ENSG00000177830.9	ENSG00000177830	ENSG00000177830_010	chr11	dexseq_prepare_annotation2.py	exon	869763	869766	.	-	.	ENST00000336845+ENST00000534207+ENST00000323578+ENST00000528581+ENST00000429789+ENST00000454838+ENST00000449825__exon_number_010__gene_id_ENSG00000177830	CHID1	ENSG00000177830.9	-0.913141042668127	-12.5921364913868	1.51473225686914e-27	2.3830885881731e-24
ENSG00000104915.10	ENSG00000104915	ENSG00000104915_011	chr19	dexseq_prepare_annotation2.py	exon	13255429	13255485	.	-	.	ENST00000588848+ENST00000587318+ENST00000440593+ENST00000591415+ENST00000587230+ENST00000242770+ENST00000591843+ENST00000593126+ENST00000589083+ENST00000343587__exon_number_011__gene_id_ENSG00000104915	STX10	ENSG00000104915.10	1.30737021510418	14.4566692203257	1.82696577198213e-27	2.84050190113293e-24
ENSG00000166183.33	ENSG00000166183	ENSG00000166183_034	chr14	dexseq_prepare_annotation2.py	exon	104578971	104579045	.	+	.	ENST00000551871+ENST00000551177__exon_number_034__gene_id_ENSG00000166183	ASPG	ENSG00000166183.33	1.51124772573051	14.7517470955137	2.33995600802446e-27	3.59577774698225e-24
ENSG00000108387.7	ENSG00000108387	ENSG00000108387_008	chr17	dexseq_prepare_annotation2.py	exon	56598104	56598150	.	-	.	ENST00000426861+ENST00000457347+ENST00000393086+ENST00000317268+ENST00000583114+ENST00000584488+ENST00000582270+ENST00000317256+ENST00000412945+ENST00000580796+ENST00000579371+ENST00000580844+ENST00000583273+ENST00000577440__exon_number_008__gene_id_ENSG00000108387	SEPT4	ENSG00000108387.7	0.852549997847828	13.5924523091416	3.49822220585871e-27	5.31387994960067e-24
ENSG00000114735.21	ENSG00000114735	ENSG00000114735_022	chr3	dexseq_prepare_annotation2.py	exon	50617275	50617370	.	+	.	ENST00000434410+ENST00000443894+ENST00000448997+ENST00000232854+ENST00000482974+ENST00000455834__exon_number_022__gene_id_ENSG00000114735	HEMK1	ENSG00000114735.21	-1.36951274832148	-14.0270047148216	3.84301656340825e-27	5.77129379474111e-24
ENSG00000172890.1	ENSG00000172890	ENSG00000172890_002	chr11	dexseq_prepare_annotation2.py	exon	71164255	71164256	.	+	.	ENST00000533612+ENST00000534634+ENST00000319023__exon_number_002__gene_id_ENSG00000172890	NADSYN1	ENSG00000172890.1	0.630839000309661	12.3265397158525	4.05696322224898e-27	6.02413454647544e-24
ENSG00000114735.23	ENSG00000114735	ENSG00000114735_024	chr3	dexseq_prepare_annotation2.py	exon	50617547	50617660	.	+	.	ENST00000434410+ENST00000443894+ENST00000448997+ENST00000232854+ENST00000482974+ENST00000455834__exon_number_024__gene_id_ENSG00000114735	HEMK1	ENSG00000114735.23	-1.33919174344841	-14.0076626882443	4.26380108229112e-27	6.2609181336687e-24
ENSG00000104490.15	ENSG00000104490	ENSG00000104490_016	chr8	dexseq_prepare_annotation2.py	exon	102731508	102731520	.	-	.	ENST00000311028+ENST00000522448+ENST00000220931+ENST00000518166+ENST00000522951+ENST00000520690+ENST00000520425+ENST00000521599+ENST00000518727+ENST00000395923+ENST00000519508__exon_number_016__gene_id_ENSG00000104490	NCALD	ENSG00000104490.15	0.723834526348665	12.6657609493402	9.70124545723365e-27	1.40886603670408e-23
ENSG00000113360.62	ENSG00000113360	ENSG00000113360_063	chr5	dexseq_prepare_annotation2.py	exon	31521230	31521322	.	-	.	ENST00000344624+ENST00000511367+ENST00000442743+ENST00000513349__exon_number_063__gene_id_ENSG00000113360	DROSHA	ENSG00000113360.62	-0.941643416307599	-12.2697139733561	1.23266997325406e-26	1.77069022081945e-23
ENSG00000185813.22	ENSG00000185813	ENSG00000185813_023	chr17	dexseq_prepare_annotation2.py	exon	79864340	79864422	.	-	.	ENST00000570388+ENST00000331285+ENST00000538721+ENST00000576343+ENST00000538936+ENST00000570391+ENST00000571105+ENST00000573401+ENST00000574155+ENST00000571581+ENST00000572995+ENST00000573636__exon_number_023__gene_id_ENSG00000185813	PCYT2	ENSG00000185813.22	1.01657010175241	16.2329854513703	1.36897677106843e-26	1.94534543204891e-23
ENSG00000253729.56	ENSG00000253729	ENSG00000253729_057	chr8	dexseq_prepare_annotation2.py	exon	48777117	48777324	.	-	.	ENST00000314191+ENST00000523565+ENST00000518216+ENST00000338368+ENST00000546304__exon_number_057__gene_id_ENSG00000253729	PRKDC	ENSG00000253729.56	0.420013869951859	11.6506732969106	2.11234840493104e-26	2.96975961120917e-23
ENSG00000114735.15	ENSG00000114735	ENSG00000114735_016	chr3	dexseq_prepare_annotation2.py	exon	50614483	50614554	.	+	.	ENST00000424388+ENST00000434410+ENST00000448997+ENST00000232854+ENST00000482974+ENST00000455834__exon_number_016__gene_id_ENSG00000114735	HEMK1	ENSG00000114735.15	-1.26089553517526	-13.693154057817	2.32090553169605e-26	3.22862390043464e-23
ENSG00000139998.12	ENSG00000139998	ENSG00000139998_013	chr14	dexseq_prepare_annotation2.py	exon	65417792	65417869	.	-	.	ENST00000554593+ENST00000436278+ENST00000267512+ENST00000585059+ENST00000533601+ENST00000426039__exon_number_013__gene_id_ENSG00000139998	RAB15	ENSG00000139998.12	1.31905772238051	18.9810694251396	2.42559385793066e-26	3.33910787807111e-23
ENSG00000177479.66	ENSG00000177479	ENSG00000177479_067	chr3	dexseq_prepare_annotation2.py	exon	49020856	49021053	.	+	.	ENST00000356401+ENST00000449376+ENST00000452385__exon_number_067__gene_id_ENSG00000177479	ARIH2	ENSG00000177479.66	0.987324250828823	12.2241692852233	2.78876508238441e-26	3.79947679858259e-23
ENSG00000113360.75	ENSG00000113360	ENSG00000113360_076	chr5	dexseq_prepare_annotation2.py	exon	31532169	31532181	.	-	.	ENST00000504361+ENST00000513349__exon_number_076__gene_id_ENSG00000113360	DROSHA	ENSG00000113360.75	-0.871417153703251	-12.1352880668303	3.28244087814347e-26	4.42643851276582e-23
ENSG00000113360.76	ENSG00000113360	ENSG00000113360_077	chr5	dexseq_prepare_annotation2.py	exon	31532182	31532216	.	-	.	ENST00000513349__exon_number_077__gene_id_ENSG00000113360	DROSHA	ENSG00000113360.76	-0.881591649553055	-12.1081833036455	3.99817374459031e-26	5.33715809309426e-23
ENSG00000089053.17	ENSG00000089053	ENSG00000089053_018	chr12	dexseq_prepare_annotation2.py	exon	121758188	121758262	.	-	.	ENST00000534976+ENST00000261819+ENST00000535641+ENST00000541887+ENST00000535482+ENST00000544314+ENST00000344395+ENST00000545218+ENST00000539079+ENST00000366333+ENST00000441917__exon_number_018__gene_id_ENSG00000089053	ANAPC5	ENSG00000089053.17	1.04912559301091	12.9674789881532	5.05527579850051e-26	6.67359118744547e-23
ENSG00000141458.35	ENSG00000141458	ENSG00000141458_036	chr18	dexseq_prepare_annotation2.py	exon	21127970	21128072	.	-	.	ENST00000269228+ENST00000540608__exon_number_036__gene_id_ENSG00000141458	NPC1	ENSG00000141458.35	-0.839157189417268	-12.5190168324017	5.10031939716237e-26	6.67359118744547e-23
ENSG00000228107.ENSG00000159259.ENSG00000159256.51	ENSG00000228107+ENSG00000159259+ENSG00000159256	ENSG00000228107+ENSG00000159259+ENSG00000159256_052	chr21	dexseq_prepare_annotation2.py	exon	37785060	37785181	.	+	.	ENST00000481458__exon_number_052__gene_id_ENSG00000228107+ENSG00000159259+ENSG00000159256		ENSG00000228107.ENSG00000159259.ENSG00000159256.51	0.894759443870561	12.4101547691485	7.51918729687374e-26	9.74213918841519e-23
ENSG00000141646.ENSG00000267699.ENSG00000141642.46	ENSG00000141646+ENSG00000267699+ENSG00000141642	ENSG00000141646+ENSG00000267699+ENSG00000141642_047	chr18	dexseq_prepare_annotation2.py	exon	48593192	48593388	.	+	.	ENST00000590499__exon_number_047__gene_id_ENSG00000141646+ENSG00000267699+ENSG00000141642		ENSG00000141646.ENSG00000267699.ENSG00000141642.46	-1.31858906429667	-13.4499362810087	8.65661588662154e-26	1.1106942451422e-22
ENSG00000171777.6	ENSG00000171777	ENSG00000171777_007	chr19	dexseq_prepare_annotation2.py	exon	38900595	38900736	.	-	.	ENST00000589474+ENST00000588708+ENST00000592322+ENST00000589358+ENST00000588404+ENST00000587287+ENST00000293062+ENST00000587753+ENST00000587738+ENST00000426920+ENST00000454404+ENST00000586305+ENST00000433821__exon_number_007__gene_id_ENSG00000171777	RASGRP4	ENSG00000171777.6	-2.30302094698194	-22.0068237605147	9.25846697816413e-26	1.17649298413392e-22
ENSG00000173818.29	ENSG00000173818	ENSG00000173818_030	chr17	dexseq_prepare_annotation2.py	exon	78395628	78395762	.	+	.	ENST00000518644+ENST00000517295+ENST00000522200+ENST00000521565+ENST00000523228+ENST00000518137__exon_number_030__gene_id_ENSG00000173818	ENDOV	ENSG00000173818.29	1.11778691571491	13.6728521439183	1.02781430405128e-25	1.29362666049426e-22
ENSG00000214198.1	ENSG00000214198	ENSG00000214198_002	chr12	dexseq_prepare_annotation2.py	exon	104237534	104238197	.	-	.	ENST00000548527+ENST00000551270__exon_number_002__gene_id_ENSG00000214198	RP11-642P15.1	ENSG00000214198.1	0.671616310865754	12.6317261569535	1.63514387354944e-25	2.03860791140497e-22
ENSG00000148218.5	ENSG00000148218	ENSG00000148218_006	chr9	dexseq_prepare_annotation2.py	exon	116151879	116151966	.	-	.	ENST00000482847+ENST00000409155+ENST00000277315__exon_number_006__gene_id_ENSG00000148218	ALAD	ENSG00000148218.5	-0.879294548497949	-12.980933907172	2.08736433028601e-25	2.57809002868176e-22
ENSG00000272333.ENSG00000105663.6	ENSG00000272333+ENSG00000105663	ENSG00000272333+ENSG00000105663_007	chr19	dexseq_prepare_annotation2.py	exon	36213261	36213374	.	+	.	ENST00000420124+ENST00000607650+ENST00000222270__exon_number_007__gene_id_ENSG00000272333+ENSG00000105663		ENSG00000272333.ENSG00000105663.6	-1.80629830203342	-18.1471971168622	2.20453511734248e-25	2.69759572622588e-22
ENSG00000187775.78	ENSG00000187775	ENSG00000187775_079	chr17	dexseq_prepare_annotation2.py	exon	76503360	76503451	.	-	.	ENST00000389840+ENST00000585328+ENST00000587177__exon_number_079__gene_id_ENSG00000187775	DNAH17	ENSG00000187775.78	0.976461968337326	11.4229649504056	2.69688393021702e-25	3.26978619998009e-22
ENSG00000104490.18	ENSG00000104490	ENSG00000104490_019	chr8	dexseq_prepare_annotation2.py	exon	102731542	102731542	.	-	.	ENST00000311028+ENST00000522448+ENST00000220931+ENST00000518166+ENST00000522252+ENST00000520690+ENST00000517822+ENST00000520425+ENST00000521599+ENST00000518727+ENST00000395923+ENST00000524209+ENST00000522951+ENST00000519508__exon_number_019__gene_id_ENSG00000104490	NCALD	ENSG00000104490.18	0.719311018182004	12.1360674208486	3.46166854266483e-25	4.15888005687155e-22
ENSG00000258818.ENSG00000259171.ENSG00000214274	ENSG00000258818+ENSG00000259171+ENSG00000214274	ENSG00000258818+ENSG00000259171+ENSG00000214274_001	chr14	dexseq_prepare_annotation2.py	exon	21152259	21152335	.	+	.	ENST00000555835__exon_number_001__gene_id_ENSG00000258818+ENSG00000259171+ENSG00000214274		ENSG00000258818.ENSG00000259171.ENSG00000214274	1.80477179726616	15.0373148764315	3.57796365290475e-25	4.25987195089754e-22
ENSG00000013441.10	ENSG00000013441	ENSG00000013441_011	chr2	dexseq_prepare_annotation2.py	exon	201718626	201718716	.	-	.	ENST00000409769+ENST00000321356+ENST00000473565+ENST00000496205+ENST00000409403+ENST00000461326+ENST00000461981+ENST00000434813+ENST00000472679+ENST00000432425+ENST00000464454__exon_number_011__gene_id_ENSG00000013441	CLK1	ENSG00000013441.10	0.908610439733505	13.1604079650468	4.17539326169576e-25	4.9267776473161e-22
ENSG00000140859.94	ENSG00000140859	ENSG00000140859_095	chr16	dexseq_prepare_annotation2.py	exon	57896633	57896957	.	-	.	ENST00000563028__exon_number_095__gene_id_ENSG00000140859	KIFC3	ENSG00000140859.94	-0.591845439680971	-11.8086499940933	8.6741447115813e-25	1.01445273837082e-21
ENSG00000140859.93	ENSG00000140859	ENSG00000140859_094	chr16	dexseq_prepare_annotation2.py	exon	57880253	57880439	.	-	.	ENST00000565684__exon_number_094__gene_id_ENSG00000140859	KIFC3	ENSG00000140859.93	-0.576975441100507	-11.8006107370693	9.17789612215996e-25	1.06395163335443e-21
ENSG00000058600.9	ENSG00000058600	ENSG00000058600_010	chr16	dexseq_prepare_annotation2.py	exon	22313791	22314126	.	+	.	ENST00000563766__exon_number_010__gene_id_ENSG00000058600	POLR3E	ENSG00000058600.9	1.04595681941149	15.0827978170265	1.03581599179946e-24	1.1903327164892e-21
ENSG00000135655.1	ENSG00000135655	ENSG00000135655_002	chr12	dexseq_prepare_annotation2.py	exon	62654137	62654137	.	+	.	ENST00000353364+ENST00000549523__exon_number_002__gene_id_ENSG00000135655	USP15	ENSG00000135655.1	1.22450349040881	13.2236398404418	1.06373937188618e-24	1.21188341975533e-21
ENSG00000239953.ENSG00000112130.28	ENSG00000239953+ENSG00000112130	ENSG00000239953+ENSG00000112130_029	chr6	dexseq_prepare_annotation2.py	exon	37358945	37359007	.	+	.	ENST00000373479+ENST00000469731__exon_number_029__gene_id_ENSG00000239953+ENSG00000112130		ENSG00000239953.ENSG00000112130.28	-0.841568707411931	-13.0680079246994	1.27211417408382e-24	1.43689101432519e-21
ENSG00000074054.71	ENSG00000074054	ENSG00000074054_072	chr2	dexseq_prepare_annotation2.py	exon	122407053	122407163	.	-	.	ENST00000409078__exon_number_072__gene_id_ENSG00000074054	CLASP1	ENSG00000074054.71	-0.745971730738479	-11.6179426098507	1.39579237660496e-24	1.56322831805278e-21
ENSG00000116478.14	ENSG00000116478	ENSG00000116478_015	chr1	dexseq_prepare_annotation2.py	exon	32793047	32793059	.	+	.	ENST00000490081+ENST00000482310+ENST00000481281__exon_number_015__gene_id_ENSG00000116478	HDAC1	ENSG00000116478.14	-3.78103430817376	-17.4394186002869	1.51971207891281e-24	1.68771050242624e-21
ENSG00000173818.27	ENSG00000173818	ENSG00000173818_028	chr17	dexseq_prepare_annotation2.py	exon	78393386	78393520	.	+	.	ENST00000523999+ENST00000523228__exon_number_028__gene_id_ENSG00000173818	ENDOV	ENSG00000173818.27	1.03421655906835	13.1467951634484	1.58947926597399e-24	1.7504802699566e-21
ENSG00000147130.1	ENSG00000147130	ENSG00000147130_002	chrX	dexseq_prepare_annotation2.py	exon	70459476	70460958	.	-	.	ENST00000489332+ENST00000373984+ENST00000314425+ENST00000373988+ENST00000353904+ENST00000373998__exon_number_002__gene_id_ENSG00000147130	ZMYM3	ENSG00000147130.1	-0.922151908702247	-13.4180769769055	1.61443574158617e-24	1.76327070602744e-21
ENSG00000227195.41	ENSG00000227195	ENSG00000227195_042	chr20	dexseq_prepare_annotation2.py	exon	26188939	26189080	.	-	.	ENST00000608521__exon_number_042__gene_id_ENSG00000227195	MIR663A	ENSG00000227195.41	-0.927677015356008	-11.5875812295528	2.63302307982996e-24	2.85218987799121e-21
ENSG00000085276.49	ENSG00000085276	ENSG00000085276_050	chr3	dexseq_prepare_annotation2.py	exon	169098975	169099046	.	-	.	ENST00000494292+ENST00000485957__exon_number_050__gene_id_ENSG00000085276	MECOM	ENSG00000085276.49	-0.822394462990298	-13.8085296387401	2.93566005113101e-24	3.15416385412373e-21
ENSG00000177479.55	ENSG00000177479	ENSG00000177479_056	chr3	dexseq_prepare_annotation2.py	exon	49012250	49012300	.	+	.	ENST00000469038+ENST00000356401+ENST00000495761+ENST00000449376+ENST00000490095+ENST00000452385__exon_number_056__gene_id_ENSG00000177479	ARIH2	ENSG00000177479.55	0.665062827788059	11.543642078683	3.59781151501525e-24	3.83442565134549e-21
ENSG00000064652.6	ENSG00000064652	ENSG00000064652_007	chr5	dexseq_prepare_annotation2.py	exon	122181358	122181388	.	+	.	ENST00000261369+ENST00000506996+ENST00000395451+ENST00000511545+ENST00000513881__exon_number_007__gene_id_ENSG00000064652	SNX24	ENSG00000064652.6	1.66582079336747	13.9546739110906	3.86451484779323e-24	4.08571967768092e-21
ENSG00000167380.40	ENSG00000167380	ENSG00000167380_041	chr19	dexseq_prepare_annotation2.py	exon	44679797	44679832	.	+	.	ENST00000454662+ENST00000590524+ENST00000585678+ENST00000588883+ENST00000590089+ENST00000337433+ENST00000588127__exon_number_041__gene_id_ENSG00000167380	ZNF226	ENSG00000167380.40	1.00752157776836	12.0006032091362	4.12449637577214e-24	4.32597475031879e-21
ENSG00000086205.2	ENSG00000086205	ENSG00000086205_003	chr11	dexseq_prepare_annotation2.py	exon	49168303	49168497	.	-	.	ENST00000256999+ENST00000533034+ENST00000356696+ENST00000458311+ENST00000340334+ENST00000525826+ENST00000343844__exon_number_003__gene_id_ENSG00000086205	FOLH1	ENSG00000086205.2	-1.80072688629638	-12.2978665335526	4.43668919187708e-24	4.61677685159461e-21
ENSG00000138399.27	ENSG00000138399	ENSG00000138399_028	chr2	dexseq_prepare_annotation2.py	exon	170430323	170430342	.	-	.	ENST00000445210+ENST00000453153+ENST00000453929__exon_number_028__gene_id_ENSG00000138399	FASTKD1	ENSG00000138399.27	1.07143267936591	13.4733168724542	5.88941917960192e-24	6.08059524750228e-21
ENSG00000149554.ENSG00000134910.30	ENSG00000149554+ENSG00000134910	ENSG00000149554+ENSG00000134910_031	chr11	dexseq_prepare_annotation2.py	exon	125479632	125479793	.	+	.	ENST00000534472__exon_number_031__gene_id_ENSG00000149554+ENSG00000134910		ENSG00000149554.ENSG00000134910.30	-0.85037945047797	-11.5648911797934	6.01664801152723e-24	6.16379936405722e-21
ENSG00000115084.41	ENSG00000115084	ENSG00000115084_042	chr2	dexseq_prepare_annotation2.py	exon	114514271	114514400	.	-	.	ENST00000245680__exon_number_042__gene_id_ENSG00000115084	SLC35F5	ENSG00000115084.41	1.12589067724732	11.8304669633671	6.48931086375859e-24	6.59688367076936e-21
ENSG00000181381.65	ENSG00000181381	ENSG00000181381_066	chr4	dexseq_prepare_annotation2.py	exon	169401643	169401665	.	-	.	ENST00000511577__exon_number_066__gene_id_ENSG00000181381	DDX60L	ENSG00000181381.65	-0.798490853371849	-13.1098047407042	7.51345038987698e-24	7.57969493339078e-21
ENSG00000166889.20	ENSG00000166889	ENSG00000166889_021	chr11	dexseq_prepare_annotation2.py	exon	59434326	59434437	.	-	.	ENST00000300146__exon_number_021__gene_id_ENSG00000166889	PATL1	ENSG00000166889.20	-1.00176605126119	-15.2536712077319	8.20503554405454e-24	8.16454924047643e-21
ENSG00000187775.86	ENSG00000187775	ENSG00000187775_087	chr17	dexseq_prepare_annotation2.py	exon	76522733	76522819	.	-	.	ENST00000389840+ENST00000585328__exon_number_087__gene_id_ENSG00000187775	DNAH17	ENSG00000187775.86	0.797517508343159	10.9925576215684	8.21675342577553e-24	8.16454924047643e-21
ENSG00000129084.ENSG00000256206.ENSG00000129083.4	ENSG00000129084+ENSG00000256206+ENSG00000129083	ENSG00000129084+ENSG00000256206+ENSG00000129083_005	chr11	dexseq_prepare_annotation2.py	exon	14479096	14479329	.	-	.	ENST00000249923+ENST00000439561__exon_number_005__gene_id_ENSG00000129084+ENSG00000256206+ENSG00000129083		ENSG00000129084.ENSG00000256206.ENSG00000129083.4	0.768492484203723	11.3002282497072	9.51827531069247e-24	9.38722144540718e-21
ENSG00000075420.14	ENSG00000075420	ENSG00000075420_015	chr3	dexseq_prepare_annotation2.py	exon	171904625	171905008	.	+	.	ENST00000421757+ENST00000476794__exon_number_015__gene_id_ENSG00000075420	FNDC3B	ENSG00000075420.14	-2.99209001919554	-14.4655202227111	1.13193492357823e-23	1.10808044315171e-20
ENSG00000185811.18	ENSG00000185811	ENSG00000185811_019	chr7	dexseq_prepare_annotation2.py	exon	50444492	50445025	.	+	.	ENST00000462201__exon_number_019__gene_id_ENSG00000185811	IKZF1	ENSG00000185811.18	1.2761869933639	14.7300172868953	1.40994352644105e-23	1.37008152012365e-20
ENSG00000268093.ENSG00000063177	ENSG00000268093+ENSG00000063177	ENSG00000268093+ENSG00000063177_001	chr19	dexseq_prepare_annotation2.py	exon	49118585	49118586	.	-	.	ENST00000549920+ENST00000552347__exon_number_001__gene_id_ENSG00000268093+ENSG00000063177		ENSG00000268093.ENSG00000063177	-3.21871211379836	-15.087926260711	1.47005629629827e-23	1.41806780903137e-20
ENSG00000036257.37	ENSG00000036257	ENSG00000036257_038	chr2	dexseq_prepare_annotation2.py	exon	225421107	225421137	.	-	.	ENST00000432260__exon_number_038__gene_id_ENSG00000036257	CUL3	ENSG00000036257.37	-0.934838738813502	-11.9057500913996	2.15573665011695e-23	2.06443026808844e-20
ENSG00000214753.ENSG00000168000.ENSG00000234857.80	ENSG00000214753+ENSG00000168000+ENSG00000234857	ENSG00000214753+ENSG00000168000+ENSG00000234857_081	chr11	dexseq_prepare_annotation2.py	exon	62487495	62487663	.	-	.	ENST00000403734+ENST00000301785__exon_number_081__gene_id_ENSG00000214753+ENSG00000168000+ENSG00000234857		ENSG00000214753.ENSG00000168000.ENSG00000234857.80	-0.774983587751624	-10.8675707580076	2.43373179436622e-23	2.31388363514006e-20
ENSG00000171777.28	ENSG00000171777	ENSG00000171777_029	chr19	dexseq_prepare_annotation2.py	exon	38910771	38910902	.	-	.	ENST00000589474+ENST00000587738+ENST00000592322+ENST00000589358+ENST00000588404+ENST00000293062+ENST00000587753+ENST00000426920+ENST00000433821+ENST00000454404+ENST00000586305+ENST00000589100__exon_number_029__gene_id_ENSG00000171777	RASGRP4	ENSG00000171777.28	2.13829189762137	19.1666585003862	2.61345410994262e-23	2.46700734213905e-20
ENSG00000177479.58	ENSG00000177479	ENSG00000177479_059	chr3	dexseq_prepare_annotation2.py	exon	49012413	49012544	.	+	.	ENST00000469038__exon_number_059__gene_id_ENSG00000177479	ARIH2	ENSG00000177479.58	0.664106329751718	11.2339016520334	3.22591420656079e-23	3.02355100686554e-20
ENSG00000187775.81	ENSG00000187775	ENSG00000187775_082	chr17	dexseq_prepare_annotation2.py	exon	76506589	76506753	.	-	.	ENST00000587177__exon_number_082__gene_id_ENSG00000187775	DNAH17	ENSG00000187775.81	0.767916245955095	10.8132493963944	3.35810665885538e-23	3.12528581338755e-20
ENSG00000036257.36	ENSG00000036257	ENSG00000036257_037	chr2	dexseq_prepare_annotation2.py	exon	225421012	225421106	.	-	.	ENST00000432260+ENST00000546102__exon_number_037__gene_id_ENSG00000036257	CUL3	ENSG00000036257.36	-0.942607860044084	-11.8110456470207	3.85786043823353e-23	3.5652835399633e-20
ENSG00000177479.53	ENSG00000177479	ENSG00000177479_054	chr3	dexseq_prepare_annotation2.py	exon	49011132	49011249	.	+	.	ENST00000465217+ENST00000469038+ENST00000356401+ENST00000495761+ENST00000449376+ENST00000490095+ENST00000452385__exon_number_054__gene_id_ENSG00000177479	ARIH2	ENSG00000177479.53	0.643566769194753	11.1674128847719	5.1567329766406e-23	4.73255587866624e-20
ENSG00000257062.ENSG00000111700.ENSG00000134538.ENSG00000205754.ENSG00000257046.45	ENSG00000257062+ENSG00000111700+ENSG00000134538+ENSG00000205754+ENSG00000257046	ENSG00000257062+ENSG00000111700+ENSG00000134538+ENSG00000205754+ENSG00000257046_046	chr12	dexseq_prepare_annotation2.py	exon	21242842	21242863	.	+	.	ENST00000545916+ENST00000540229+ENST00000593147+ENST00000381541+ENST00000554957+ENST00000421593+ENST00000553473__exon_number_046__gene_id_ENSG00000257062+ENSG00000111700+ENSG00000134538+ENSG00000205754+ENSG00000257046		ENSG00000257062.ENSG00000111700.ENSG00000134538.ENSG00000205754.ENSG00000257046.45	-0.579511584800686	-11.5486328403024	5.43977411879077e-23	4.95788516323306e-20
ENSG00000182774.ENSG00000214575.ENSG00000260836.28	ENSG00000182774+ENSG00000214575+ENSG00000260836	ENSG00000182774+ENSG00000214575+ENSG00000260836_029	chr15	dexseq_prepare_annotation2.py	exon	83209208	83209208	.	-	.	ENST00000560229+ENST00000330244+ENST00000561157__exon_number_029__gene_id_ENSG00000182774+ENSG00000214575+ENSG00000260836		ENSG00000182774.ENSG00000214575.ENSG00000260836.28	-0.651556851198767	-11.638345881737	5.70512260305061e-23	5.16411286031612e-20
ENSG00000104312.19	ENSG00000104312	ENSG00000104312_020	chr8	dexseq_prepare_annotation2.py	exon	90802837	90803291	.	+	.	ENST00000220751__exon_number_020__gene_id_ENSG00000104312	RIPK2	ENSG00000104312.19	1.44654601568957	14.2779826235008	7.70816373969846e-23	6.92974407496496e-20
ENSG00000177479.57	ENSG00000177479	ENSG00000177479_058	chr3	dexseq_prepare_annotation2.py	exon	49012391	49012412	.	+	.	ENST00000449376+ENST00000356401+ENST00000490095+ENST00000452385+ENST00000469038__exon_number_058__gene_id_ENSG00000177479	ARIH2	ENSG00000177479.57	0.691177862562606	11.0619578373524	1.0836665431284e-22	9.67648324372527e-20
ENSG00000181381.73	ENSG00000181381	ENSG00000181381_074	chr4	dexseq_prepare_annotation2.py	exon	169458792	169458937	.	-	.	ENST00000505150__exon_number_074__gene_id_ENSG00000181381	DDX60L	ENSG00000181381.73	0.944100022323761	12.5674029741868	1.1490761713103e-22	1.01916886858734e-19
ENSG00000103197.46	ENSG00000103197	ENSG00000103197_047	chr16	dexseq_prepare_annotation2.py	exon	2121899	2121935	.	+	.	ENST00000353929+ENST00000439673+ENST00000219476+ENST00000401874+ENST00000563346+ENST00000382538+ENST00000568454+ENST00000350773+ENST00000439117__exon_number_047__gene_id_ENSG00000103197	TSC2	ENSG00000103197.46	0.65936301856804	10.8905542873953	1.57215813711444e-22	1.38512372406906e-19
ENSG00000036448.1	ENSG00000036448	ENSG00000036448_002	chr8	dexseq_prepare_annotation2.py	exon	1993184	1993283	.	+	.	ENST00000523438+ENST00000262113__exon_number_002__gene_id_ENSG00000036448	MYOM2	ENSG00000036448.1	-0.98257167455234	-11.0510200831786	2.09674040831738e-22	1.83506442821976e-19
ENSG00000114735.28	ENSG00000114735	ENSG00000114735_029	chr3	dexseq_prepare_annotation2.py	exon	50618108	50622179	.	+	.	ENST00000448997+ENST00000232854__exon_number_029__gene_id_ENSG00000114735	HEMK1	ENSG00000114735.28	-1.55462997474165	-11.9989732889599	2.44184014097519e-22	2.123035419938e-19
ENSG00000082397.4	ENSG00000082397	ENSG00000082397_005	chr18	dexseq_prepare_annotation2.py	exon	5393102	5393165	.	-	.	ENST00000544123+ENST00000578618+ENST00000540638+ENST00000542652+ENST00000545076+ENST00000341928__exon_number_005__gene_id_ENSG00000082397	EPB41L3	ENSG00000082397.4	-0.743219700974343	-11.5860569207728	3.12916952176125e-22	2.69941357077582e-19
ENSG00000129084.ENSG00000256206.ENSG00000129083.40	ENSG00000129084+ENSG00000256206+ENSG00000129083	ENSG00000129084+ENSG00000256206+ENSG00000129083_041	chr11	dexseq_prepare_annotation2.py	exon	14520384	14520531	.	-	.	ENST00000529210+ENST00000534234+ENST00000439561+ENST00000419365+ENST00000555531+ENST00000534771+ENST00000533096+ENST00000249923+ENST00000529866+ENST00000533533__exon_number_041__gene_id_ENSG00000129084+ENSG00000256206+ENSG00000129083		ENSG00000129084.ENSG00000256206.ENSG00000129083.40	0.937058390222155	10.8158965581301	3.14562210964001e-22	2.69941357077582e-19
ENSG00000004700.30	ENSG00000004700	ENSG00000004700_031	chr12	dexseq_prepare_annotation2.py	exon	21654598	21654603	.	-	.	ENST00000314748+ENST00000396093__exon_number_031__gene_id_ENSG00000004700	RECQL	ENSG00000004700.30	0.704129660576794	13.9070226186154	3.16842927388091e-22	2.70144368186924e-19
ENSG00000253729.55	ENSG00000253729	ENSG00000253729_056	chr8	dexseq_prepare_annotation2.py	exon	48775960	48776138	.	-	.	ENST00000314191+ENST00000523565+ENST00000518216+ENST00000338368+ENST00000546304__exon_number_056__gene_id_ENSG00000253729	PRKDC	ENSG00000253729.55	0.402597944211755	10.4486200430394	3.43152438493074e-22	2.9070070839136e-19
ENSG00000164116.22	ENSG00000164116	ENSG00000164116_023	chr4	dexseq_prepare_annotation2.py	exon	156629388	156629446	.	+	.	ENST00000506455+ENST00000443668+ENST00000511108+ENST00000511507+ENST00000512983+ENST00000513574+ENST00000393832+ENST00000296518+ENST00000455639+ENST00000515602+ENST00000515201__exon_number_023__gene_id_ENSG00000164116	GUCY1A3	ENSG00000164116.22	-1.17780060602931	-12.4503812002269	3.96149241528939e-22	3.33459254867878e-19
ENSG00000163539.27	ENSG00000163539	ENSG00000163539_028	chr3	dexseq_prepare_annotation2.py	exon	33602369	33602463	.	-	.	ENST00000539981+ENST00000461133+ENST00000399362+ENST00000480013+ENST00000468888+ENST00000307312+ENST00000359576__exon_number_028__gene_id_ENSG00000163539	CLASP2	ENSG00000163539.27	-0.919915188150801	-10.7728097513876	5.88316031374732e-22	4.92081678014732e-19
ENSG00000059758.29	ENSG00000059758	ENSG00000059758_030	chr12	dexseq_prepare_annotation2.py	exon	96707188	96707232	.	-	.	ENST00000548734+ENST00000261211+ENST00000552496+ENST00000543119+ENST00000551816+ENST00000542666__exon_number_030__gene_id_ENSG00000059758	CDK17	ENSG00000059758.29	1.21566048375417	11.5399873643406	5.97895704700734e-22	4.96949099715255e-19
ENSG00000206120.11	ENSG00000206120	ENSG00000206120_012	chr3	dexseq_prepare_annotation2.py	exon	168031958	168031964	.	+	.	ENST00000511230__exon_number_012__gene_id_ENSG00000206120	EGFEM1P	ENSG00000206120.11	-2.21159700222415	-11.9140765885343	6.37546929583384e-22	5.26593840494326e-19
ENSG00000147130	ENSG00000147130	ENSG00000147130_001	chrX	dexseq_prepare_annotation2.py	exon	70459474	70459475	.	-	.	ENST00000314425+ENST00000353904+ENST00000373998__exon_number_001__gene_id_ENSG00000147130	ZMYM3	ENSG00000147130	-0.874762494456728	-12.2181706756451	6.74344488589544e-22	5.53527924779821e-19
ENSG00000163491.32	ENSG00000163491	ENSG00000163491_033	chr3	dexseq_prepare_annotation2.py	exon	27329189	27329234	.	-	.	ENST00000424275+ENST00000341435+ENST00000357467+ENST00000574215+ENST00000435584+ENST00000429845__exon_number_033__gene_id_ENSG00000163491	NEK10	ENSG00000163491.32	-1.93065777976303	-10.9985406843793	8.878673663254e-22	7.24296986399588e-19
ENSG00000100296.ENSG00000184117.75	ENSG00000100296+ENSG00000184117	ENSG00000100296+ENSG00000184117_076	chr22	dexseq_prepare_annotation2.py	exon	29977090	29977176	.	-	.	ENST00000216121__exon_number_076__gene_id_ENSG00000100296+ENSG00000184117		ENSG00000100296.ENSG00000184117.75	0.631986764497476	10.8859679447547	9.72267060431411e-22	7.88281922523394e-19
ENSG00000138101	ENSG00000138101	ENSG00000138101_001	chr2	dexseq_prepare_annotation2.py	exon	25600067	25600111	.	-	.	ENST00000496972__exon_number_001__gene_id_ENSG00000138101	DTNB	ENSG00000138101	-1.38366798741708	-11.5635331172822	1.14933455266022e-21	9.20818695154673e-19
ENSG00000180448.40	ENSG00000180448	ENSG00000180448_041	chr19	dexseq_prepare_annotation2.py	exon	1082956	1083065	.	+	.	ENST00000591169+ENST00000590214+ENST00000313093+ENST00000587602+ENST00000586866+ENST00000539243+ENST00000536472+ENST00000543365+ENST00000590577+ENST00000590512+ENST00000586378+ENST00000592297__exon_number_041__gene_id_ENSG00000180448	HMHA1	ENSG00000180448.40	1.41007726239427	11.1605250120776	1.14967337369393e-21	9.20818695154673e-19
ENSG00000124006.9	ENSG00000124006	ENSG00000124006_010	chr2	dexseq_prepare_annotation2.py	exon	220417420	220417436	.	-	.	ENST00000489804+ENST00000465149__exon_number_010__gene_id_ENSG00000124006	OBSL1	ENSG00000124006.9	1.37403394646092	11.55219498936	1.22636999964116e-21	9.76330887364929e-19
ENSG00000124920.1	ENSG00000124920	ENSG00000124920_002	chr11	dexseq_prepare_annotation2.py	exon	61520121	61520262	.	+	.	ENST00000537766+ENST00000278836__exon_number_002__gene_id_ENSG00000124920	MYRF	ENSG00000124920.1	1.63949667339977	11.9435136881597	1.5570459191629e-21	1.23216409249685e-18
ENSG00000116688.6	ENSG00000116688	ENSG00000116688_007	chr1	dexseq_prepare_annotation2.py	exon	12042027	12042048	.	+	.	ENST00000490079+ENST00000497302+ENST00000235329__exon_number_007__gene_id_ENSG00000116688	MFN2	ENSG00000116688.6	-1.25822277545688	-12.0394125194487	1.67447687694008e-21	1.31720530757153e-18
ENSG00000177479.52	ENSG00000177479	ENSG00000177479_053	chr3	dexseq_prepare_annotation2.py	exon	49011048	49011131	.	+	.	ENST00000469038__exon_number_053__gene_id_ENSG00000177479	ARIH2	ENSG00000177479.52	0.676259469022348	10.6678305866971	1.71132193520059e-21	1.33439212129655e-18
ENSG00000180448.41	ENSG00000180448	ENSG00000180448_042	chr19	dexseq_prepare_annotation2.py	exon	1083066	1083141	.	+	.	ENST00000592297__exon_number_042__gene_id_ENSG00000180448	HMHA1	ENSG00000180448.41	1.43448675001602	11.0957489397633	1.72590786140947e-21	1.33439212129655e-18
ENSG00000113360.73	ENSG00000113360	ENSG00000113360_074	chr5	dexseq_prepare_annotation2.py	exon	31531557	31531632	.	-	.	ENST00000504361+ENST00000513349__exon_number_074__gene_id_ENSG00000113360	DROSHA	ENSG00000113360.73	-0.835189091295573	-10.6204088117572	1.72661687217064e-21	1.33439212129655e-18
ENSG00000187240.78	ENSG00000187240	ENSG00000187240_079	chr11	dexseq_prepare_annotation2.py	exon	103153737	103153745	.	+	.	ENST00000525306+ENST00000375735+ENST00000398093__exon_number_079__gene_id_ENSG00000187240	DYNC2H1	ENSG00000187240.78	-0.84584171141088	-10.921627408576	1.86018781624111e-21	1.42926233055433e-18
ENSG00000253729.28	ENSG00000253729	ENSG00000253729_029	chr8	dexseq_prepare_annotation2.py	exon	48730011	48730122	.	-	.	ENST00000314191+ENST00000523565+ENST00000518216+ENST00000338368__exon_number_029__gene_id_ENSG00000253729	PRKDC	ENSG00000253729.28	-0.481383251110375	-10.1986686217766	2.42422024339311e-21	1.85186604777813e-18
ENSG00000177479.51	ENSG00000177479	ENSG00000177479_052	chr3	dexseq_prepare_annotation2.py	exon	49008147	49008274	.	+	.	ENST00000465217__exon_number_052__gene_id_ENSG00000177479	ARIH2	ENSG00000177479.51	0.913621472883234	10.6136767812452	2.49505034872038e-21	1.89501941859277e-18
ENSG00000163633.17	ENSG00000163633	ENSG00000163633_018	chr4	dexseq_prepare_annotation2.py	exon	87813363	87813434	.	-	.	ENST00000295898+ENST00000506308+ENST00000512468+ENST00000504371__exon_number_018__gene_id_ENSG00000163633	C4orf36	ENSG00000163633.17	-0.795047846057656	-11.6600382022279	2.53198377584544e-21	1.91208180512488e-18
ENSG00000112159.108	ENSG00000112159	ENSG00000112159_109	chr6	dexseq_prepare_annotation2.py	exon	90504296	90504520	.	-	.	ENST00000369393+ENST00000428876+ENST00000439638__exon_number_109__gene_id_ENSG00000112159	MDN1	ENSG00000112159.108	-0.61171163526533	-10.162308334314	2.60395308064574e-21	1.95525806461783e-18
ENSG00000143341.45	ENSG00000143341	ENSG00000143341_046	chr1	dexseq_prepare_annotation2.py	exon	186014820	186014995	.	+	.	ENST00000271588+ENST00000367492__exon_number_046__gene_id_ENSG00000143341	HMCN1	ENSG00000143341.45	-0.844485330238602	-10.7287832898094	2.80325065630365e-21	2.09301463550175e-18
ENSG00000138101.1	ENSG00000138101	ENSG00000138101_002	chr2	dexseq_prepare_annotation2.py	exon	25600112	25600113	.	-	.	ENST00000407661+ENST00000398951+ENST00000404103+ENST00000496972+ENST00000405222+ENST00000407038+ENST00000406818__exon_number_002__gene_id_ENSG00000138101	DTNB	ENSG00000138101.1	-1.5226821658334	-11.400317602853	2.92486629745615e-21	2.17154890752987e-18
ENSG00000119912.28	ENSG00000119912	ENSG00000119912_029	chr10	dexseq_prepare_annotation2.py	exon	94267332	94267423	.	-	.	ENST00000478361+ENST00000265986__exon_number_029__gene_id_ENSG00000119912	IDE	ENSG00000119912.28	0.640310840039312	11.6703267089829	3.89673353774814e-21	2.87694313229668e-18
ENSG00000187775.79	ENSG00000187775	ENSG00000187775_080	chr17	dexseq_prepare_annotation2.py	exon	76503540	76503887	.	-	.	ENST00000389840+ENST00000585328+ENST00000587177__exon_number_080__gene_id_ENSG00000187775	DNAH17	ENSG00000187775.79	0.791233732673313	10.1894774373204	4.15818898997861e-21	3.05291925539236e-18
ENSG00000104490.16	ENSG00000104490	ENSG00000104490_017	chr8	dexseq_prepare_annotation2.py	exon	102731521	102731522	.	-	.	ENST00000311028+ENST00000522448+ENST00000220931+ENST00000518166+ENST00000522252+ENST00000520690+ENST00000520425+ENST00000521599+ENST00000518727+ENST00000395923+ENST00000522951+ENST00000519508__exon_number_017__gene_id_ENSG00000104490	NCALD	ENSG00000104490.16	0.662750752620867	10.7213720729257	4.43130814745886e-21	3.23546700678136e-18
ENSG00000221983.6	ENSG00000221983	ENSG00000221983_007	chr19	dexseq_prepare_annotation2.py	exon	18682685	18682688	.	+	.	ENST00000430157+ENST00000442744+ENST00000595683+ENST00000598814+ENST00000596273__exon_number_007__gene_id_ENSG00000221983	UBA52	ENSG00000221983.6	-1.55457529275519	-13.4830362289468	4.99158017335729e-21	3.62451800994524e-18
ENSG00000086205.4	ENSG00000086205	ENSG00000086205_005	chr11	dexseq_prepare_annotation2.py	exon	49175398	49175479	.	-	.	ENST00000256999+ENST00000533034+ENST00000356696+ENST00000458311+ENST00000340334+ENST00000525826+ENST00000343844__exon_number_005__gene_id_ENSG00000086205	FOLH1	ENSG00000086205.4	-1.93543521389506	-11.1042749625674	5.57393225339411e-21	4.02526238769016e-18
ENSG00000236581.9	ENSG00000236581	ENSG00000236581_010	chr13	dexseq_prepare_annotation2.py	exon	33845580	33845580	.	+	.	ENST00000609536+ENST00000609788+ENST00000609233+ENST00000608205+ENST00000609995+ENST00000609608+ENST00000609137+ENST00000609335+ENST00000608695+ENST00000608175+ENST00000608315+ENST00000608539+ENST00000608197+ENST00000610218+ENST00000609615+ENST00000608628+ENST00000609167+ENST00000609997+ENST00000609061+ENST00000609063+ENST00000609108+ENST00000608803+ENST00000609588+ENST00000607944+ENST00000607935…	STARD13-AS	ENSG00000236581.9	-1.07735245450261	-10.6072985141706	6.33944538381957e-21	4.55320328640585e-18
ENSG00000174844.41	ENSG00000174844	ENSG00000174844_042	chr3	dexseq_prepare_annotation2.py	exon	57422678	57422787	.	-	.	ENST00000351747+ENST00000495027__exon_number_042__gene_id_ENSG00000174844	DNAH12	ENSG00000174844.41	0.744153056452557	10.6540501746604	1.06038017974329e-20	7.57484014345805e-18
ENSG00000166183.34	ENSG00000166183	ENSG00000166183_035	chr14	dexseq_prepare_annotation2.py	exon	104579046	104579098	.	+	.	ENST00000551177__exon_number_035__gene_id_ENSG00000166183	ASPG	ENSG00000166183.34	1.36371415122855	11.6471040344587	1.24224452472648e-20	8.82628092286174e-18
ENSG00000254485.ENSG00000196220.ENSG00000206573.106	ENSG00000254485+ENSG00000196220+ENSG00000206573	ENSG00000254485+ENSG00000196220+ENSG00000206573_107	chr3	dexseq_prepare_annotation2.py	exon	9439178	9439179	.	-	.	ENST00000520447+ENST00000518437+ENST00000469846__exon_number_107__gene_id_ENSG00000254485+ENSG00000196220+ENSG00000206573		ENSG00000254485.ENSG00000196220.ENSG00000206573.106	-1.63705761009176	-10.0768761248499	1.25554868999514e-20	8.87310358964212e-18
ENSG00000197614.36	ENSG00000197614	ENSG00000197614_037	chr12	dexseq_prepare_annotation2.py	exon	8815409	8815422	.	-	.	ENST00000396549+ENST00000538107+ENST00000537128+ENST00000433590__exon_number_037__gene_id_ENSG00000197614	MFAP5	ENSG00000197614.36	-1.27093360685683	-11.5195597726306	1.42620054297082e-20	1.00255070615058e-17
ENSG00000177239.29	ENSG00000177239	ENSG00000177239_030	chr9	dexseq_prepare_annotation2.py	exon	139998878	139999054	.	+	.	ENST00000535028+ENST00000536349+ENST00000480100__exon_number_030__gene_id_ENSG00000177239	MAN1B1	ENSG00000177239.29	0.663984977336026	11.2437568126404	1.59395360114623e-20	1.11454464634646e-17
ENSG00000272084.ENSG00000127481.136	ENSG00000272084+ENSG00000127481	ENSG00000272084+ENSG00000127481_137	chr1	dexseq_prepare_annotation2.py	exon	19510305	19510390	.	-	.	ENST00000375226+ENST00000375217+ENST00000375267+ENST00000375254__exon_number_137__gene_id_ENSG00000272084+ENSG00000127481		ENSG00000272084.ENSG00000127481.136	-0.480543663155376	-9.69296525091212	1.67745463953927e-20	1.16675798888586e-17
ENSG00000253729.53	ENSG00000253729	ENSG00000253729_054	chr8	dexseq_prepare_annotation2.py	exon	48774930	48774933	.	-	.	ENST00000546304__exon_number_054__gene_id_ENSG00000253729	PRKDC	ENSG00000253729.53	0.407011723403735	9.93733287116433	1.82569467344857e-20	1.26321821764186e-17
ENSG00000082397.1	ENSG00000082397	ENSG00000082397_002	chr18	dexseq_prepare_annotation2.py	exon	5392385	5393067	.	-	.	ENST00000542652+ENST00000341928+ENST00000578618__exon_number_002__gene_id_ENSG00000082397	EPB41L3	ENSG00000082397.1	-0.592359332873187	-10.8998072639158	1.88909184128298e-20	1.30027568898308e-17
ENSG00000185811.19	ENSG00000185811	ENSG00000185811_020	chr7	dexseq_prepare_annotation2.py	exon	50450238	50450405	.	+	.	ENST00000439701+ENST00000438033+ENST00000357364+ENST00000331340+ENST00000343574+ENST00000471793+ENST00000440768+ENST00000359197__exon_number_020__gene_id_ENSG00000185811	IKZF1	ENSG00000185811.19	1.13346491928234	12.8044425495075	2.34451724974011e-20	1.60538692818344e-17
ENSG00000183091.9	ENSG00000183091	ENSG00000183091_010	chr2	dexseq_prepare_annotation2.py	exon	152348290	152348611	.	-	.	ENST00000497809__exon_number_010__gene_id_ENSG00000183091	NEB	ENSG00000183091.9	0.686504484259744	10.5602268181734	2.42565913165488e-20	1.65238650795799e-17
ENSG00000149269.5	ENSG00000149269	ENSG00000149269_006	chr11	dexseq_prepare_annotation2.py	exon	77034256	77034313	.	-	.	ENST00000278568+ENST00000527457+ENST00000356341+ENST00000528203__exon_number_006__gene_id_ENSG00000149269	PAK1	ENSG00000149269.5	1.07077157266924	10.7582824826549	2.45145910537299e-20	1.66139783625932e-17
ENSG00000207945.ENSG00000100124.19	ENSG00000207945+ENSG00000100124	ENSG00000207945+ENSG00000100124_020	chr22	dexseq_prepare_annotation2.py	exon	38229924	38230735	.	-	.	ENST00000498417__exon_number_020__gene_id_ENSG00000207945+ENSG00000100124		ENSG00000207945.ENSG00000100124.19	-1.9562303055602	-12.3546788279424	2.47432131872347e-20	1.66833639732602e-17
ENSG00000163482.31	ENSG00000163482	ENSG00000163482_032	chr2	dexseq_prepare_annotation2.py	exon	219553560	219553599	.	+	.	ENST00000392105+ENST00000392106+ENST00000295709+ENST00000440309+ENST00000414413+ENST00000480709+ENST00000422778__exon_number_032__gene_id_ENSG00000163482	STK36	ENSG00000163482.31	0.706394497060901	10.6584109528954	2.66135281957489e-20	1.78533544096914e-17
ENSG00000260565.4	ENSG00000260565	ENSG00000260565_005	chr16	dexseq_prepare_annotation2.py	exon	2713083	2713084	.	-	.	ENST00000568395+ENST00000569465+ENST00000562807__exon_number_005__gene_id_ENSG00000260565	ERVK13-1	ENSG00000260565.4	1.34453646017181	12.3297957540738	2.75482132214934e-20	1.83870410014467e-17
ENSG00000005884.24	ENSG00000005884	ENSG00000005884_025	chr17	dexseq_prepare_annotation2.py	exon	48151812	48151878	.	+	.	ENST00000007722+ENST00000505306+ENST00000512553+ENST00000506401+ENST00000320031+ENST00000544892+ENST00000510809__exon_number_025__gene_id_ENSG00000005884	ITGA3	ENSG00000005884.24	-1.26889379695212	-11.5917573568761	2.85287148553363e-20	1.89457905110903e-17
ENSG00000118900.18	ENSG00000118900	ENSG00000118900_019	chr16	dexseq_prepare_annotation2.py	exon	4920213	4920342	.	+	.	ENST00000396658+ENST00000545171+ENST00000585857+ENST00000262376+ENST00000590769__exon_number_019__gene_id_ENSG00000118900	UBN1	ENSG00000118900.18	0.542166052433099	10.8117215095099	3.19459817366418e-20	2.11091060820295e-17
ENSG00000070182.44	ENSG00000070182	ENSG00000070182_045	chr14	dexseq_prepare_annotation2.py	exon	65270325	65270498	.	-	.	ENST00000542895+ENST00000389721+ENST00000389722+ENST00000389720+ENST00000556626__exon_number_045__gene_id_ENSG00000070182	SPTB	ENSG00000070182.44	-1.45331487268737	-11.4574935353846	3.28385423913685e-20	2.15909331827428e-17
ENSG00000264594.ENSG00000204580.141	ENSG00000264594+ENSG00000204580	ENSG00000264594+ENSG00000204580_142	chr6	dexseq_prepare_annotation2.py	exon	30867618	30867824	.	+	.	ENST00000454612+ENST00000376575+ENST00000376567+ENST00000376570+ENST00000452441+ENST00000446312+ENST00000376568+ENST00000376569+ENST00000324771__exon_number_142__gene_id_ENSG00000264594+ENSG00000204580		ENSG00000264594.ENSG00000204580.141	-0.915609820987146	-11.2574375121796	3.53626357091036e-20	2.31353916937455e-17
ENSG00000187775.80	ENSG00000187775	ENSG00000187775_081	chr17	dexseq_prepare_annotation2.py	exon	76506466	76506588	.	-	.	ENST00000389840+ENST00000585328+ENST00000587177__exon_number_081__gene_id_ENSG00000187775	DNAH17	ENSG00000187775.80	0.770098985981759	9.90293610832689	3.63978804814531e-20	2.36888873347993e-17
ENSG00000141664.25	ENSG00000141664	ENSG00000141664_026	chr18	dexseq_prepare_annotation2.py	exon	60242546	60242732	.	+	.	ENST00000586834+ENST00000591145+ENST00000585873+ENST00000585949+ENST00000587612+ENST00000269499__exon_number_026__gene_id_ENSG00000141664	ZCCHC2	ENSG00000141664.25	-1.39793198351429	-12.9544159223543	3.65671598978401e-20	2.36888873347993e-17
ENSG00000075420.15	ENSG00000075420	ENSG00000075420_016	chr3	dexseq_prepare_annotation2.py	exon	171905009	171905088	.	+	.	ENST00000421757__exon_number_016__gene_id_ENSG00000075420	FNDC3B	ENSG00000075420.15	-2.80382185222858	-12.4563213084824	3.78627989354203e-20	2.43215948770227e-17
ENSG00000005884.23	ENSG00000005884	ENSG00000005884_024	chr17	dexseq_prepare_annotation2.py	exon	48151645	48151656	.	+	.	ENST00000510809__exon_number_024__gene_id_ENSG00000005884	ITGA3	ENSG00000005884.23	-1.21768213566452	-11.5350577277249	3.79119105948824e-20	2.43215948770227e-17
ENSG00000170852	ENSG00000170852	ENSG00000170852_001	chr7	dexseq_prepare_annotation2.py	exon	32907784	32910419	.	-	.	ENST00000304056__exon_number_001__gene_id_ENSG00000170852	KBTBD2	ENSG00000170852	0.989252659218691	12.6599794657173	4.16697091827887e-20	2.66031904205383e-17
ENSG00000116688.7	ENSG00000116688	ENSG00000116688_008	chr1	dexseq_prepare_annotation2.py	exon	12042049	12042171	.	+	.	ENST00000412236+ENST00000490079+ENST00000497302+ENST00000235329__exon_number_008__gene_id_ENSG00000116688	MFN2	ENSG00000116688.7	-1.09411472332224	-11.4085457305083	4.22196194416865e-20	2.66992763170386e-17
ENSG00000231887.ENSG00000256682.ENSG00000212127.ENSG00000111215.4	ENSG00000231887+ENSG00000256682+ENSG00000212127+ENSG00000111215	ENSG00000231887+ENSG00000256682+ENSG00000212127+ENSG00000111215_005	chr12	dexseq_prepare_annotation2.py	exon	10999591	10999643	.	-	.	ENST00000539179__exon_number_005__gene_id_ENSG00000231887+ENSG00000256682+ENSG00000212127+ENSG00000111215		ENSG00000231887.ENSG00000256682.ENSG00000212127.ENSG00000111215.4	-0.768728176066396	-13.2177431106996	4.2224272636382e-20	2.66992763170386e-17
ENSG00000183091.7	ENSG00000183091	ENSG00000183091_008	chr2	dexseq_prepare_annotation2.py	exon	152347721	152348196	.	-	.	ENST00000497809__exon_number_008__gene_id_ENSG00000183091	NEB	ENSG00000183091.7	0.74604710085363	10.4514323607181	4.87338892619409e-20	3.06687006448181e-17
ENSG00000133226.61	ENSG00000133226	ENSG00000133226_062	chr1	dexseq_prepare_annotation2.py	exon	24996000	24996073	.	+	.	ENST00000323848+ENST00000447431+ENST00000374389+ENST00000479034__exon_number_062__gene_id_ENSG00000133226	SRRM1	ENSG00000133226.61	-1.1428152949819	-10.4445200208804	5.09403363521586e-20	3.19053087707086e-17
ENSG00000105397.63	ENSG00000105397	ENSG00000105397_064	chr19	dexseq_prepare_annotation2.py	exon	10490366	10490455	.	-	.	ENST00000530829+ENST00000525621+ENST00000529370__exon_number_064__gene_id_ENSG00000105397	TYK2	ENSG00000105397.63	-0.900791670065269	-11.2728663109147	5.19730351524015e-20	3.23985682102152e-17
ENSG00000158286.23	ENSG00000158286	ENSG00000158286_024	chr1	dexseq_prepare_annotation2.py	exon	6270999	6271080	.	+	.	ENST00000496329__exon_number_024__gene_id_ENSG00000158286	RNF207	ENSG00000158286.23	0.867060156412575	10.6289367958115	5.39867962074202e-20	3.34958922666273e-17
ENSG00000187775.84	ENSG00000187775	ENSG00000187775_085	chr17	dexseq_prepare_annotation2.py	exon	76521216	76521243	.	-	.	ENST00000585328__exon_number_085__gene_id_ENSG00000187775	DNAH17	ENSG00000187775.84	0.761140623332825	9.8478887633158	5.50297689694276e-20	3.39834538231528e-17
ENSG00000138399.24	ENSG00000138399	ENSG00000138399_025	chr2	dexseq_prepare_annotation2.py	exon	170428163	170428681	.	-	.	ENST00000445210+ENST00000453153+ENST00000438035+ENST00000453929__exon_number_025__gene_id_ENSG00000138399	FASTKD1	ENSG00000138399.24	-0.809472321047454	-11.5717167405786	5.58890988874261e-20	3.43535993649665e-17
ENSG00000079215.33	ENSG00000079215	ENSG00000079215_034	chr5	dexseq_prepare_annotation2.py	exon	36686167	36686335	.	+	.	ENST00000265113+ENST00000506178+ENST00000381918__exon_number_034__gene_id_ENSG00000079215	SLC1A3	ENSG00000079215.33	-1.76540969012296	-12.832746911796	5.81184582929569e-20	3.55585409986376e-17
ENSG00000160285.ENSG00000235878.3	ENSG00000160285+ENSG00000235878	ENSG00000160285+ENSG00000235878_004	chr21	dexseq_prepare_annotation2.py	exon	47608736	47609037	.	-	.	ENST00000397728__exon_number_004__gene_id_ENSG00000160285+ENSG00000235878		ENSG00000160285.ENSG00000235878.3	0.61776000416605	10.8749863632009	5.91654799568121e-20	3.60323225976613e-17
ENSG00000036257.43	ENSG00000036257	ENSG00000036257_044	chr2	dexseq_prepare_annotation2.py	exon	225428017	225428037	.	-	.	ENST00000436172__exon_number_044__gene_id_ENSG00000036257	CUL3	ENSG00000036257.43	-0.990317549158321	-10.6071430612668	6.16607782377733e-20	3.73797254496006e-17
ENSG00000104915.16	ENSG00000104915	ENSG00000104915_017	chr19	dexseq_prepare_annotation2.py	exon	13256210	13256228	.	-	.	ENST00000591415__exon_number_017__gene_id_ENSG00000104915	STX10	ENSG00000104915.16	-0.847659454277225	-11.1283736211762	7.05544225572536e-20	4.25758891007025e-17
ENSG00000082397.5	ENSG00000082397	ENSG00000082397_006	chr18	dexseq_prepare_annotation2.py	exon	5393166	5393178	.	-	.	ENST00000544123+ENST00000578618+ENST00000427684+ENST00000540638+ENST00000542652+ENST00000545076+ENST00000341928__exon_number_006__gene_id_ENSG00000082397	EPB41L3	ENSG00000082397.5	-0.58191261112217	-10.6712055162753	7.38041843370257e-20	4.43345090048165e-17
ENSG00000059758.38	ENSG00000059758	ENSG00000059758_039	chr12	dexseq_prepare_annotation2.py	exon	96793764	96793852	.	-	.	ENST00000542666+ENST00000261211+ENST00000543119__exon_number_039__gene_id_ENSG00000059758	CDK17	ENSG00000059758.38	-0.602157289166556	-10.7159081314573	7.67747228066654e-20	4.59102420475785e-17
ENSG00000036448.5	ENSG00000036448	ENSG00000036448_006	chr8	dexseq_prepare_annotation2.py	exon	2005741	2005898	.	+	.	ENST00000262113__exon_number_006__gene_id_ENSG00000036448	MYOM2	ENSG00000036448.5	-1.04972219573443	-10.1826372079514	7.76399451977986e-20	4.61787721977171e-17
ENSG00000013441.22	ENSG00000013441	ENSG00000013441_023	chr2	dexseq_prepare_annotation2.py	exon	201722813	201722889	.	-	.	ENST00000409769__exon_number_023__gene_id_ENSG00000013441	CLK1	ENSG00000013441.22	-1.33139366309591	-10.9575946345431	7.79226378123484e-20	4.61787721977171e-17
ENSG00000148337.59	ENSG00000148337	ENSG00000148337_060	chr9	dexseq_prepare_annotation2.py	exon	130953104	130953113	.	-	.	ENST00000467178+ENST00000325721+ENST00000420484+ENST00000372948+ENST00000491954+ENST00000393608+ENST00000541172+ENST00000476727+ENST00000357558+ENST00000372938+ENST00000372954+ENST00000488559+ENST00000324544+ENST00000538431+ENST00000277465+ENST00000498156__exon_number_060__gene_id_ENSG00000148337	CIZ1	ENSG00000148337.59	-0.54830954052091	-9.94678678605963	8.43053789468831e-20	4.97382917621667e-17
ENSG00000074181.2	ENSG00000074181	ENSG00000074181_003	chr19	dexseq_prepare_annotation2.py	exon	15273144	15273275	.	-	.	ENST00000597756__exon_number_003__gene_id_ENSG00000074181	NOTCH3	ENSG00000074181.2	0.819435981590307	10.1567397751957	9.24291350137363e-20	5.42887659455125e-17
ENSG00000104490.17	ENSG00000104490	ENSG00000104490_018	chr8	dexseq_prepare_annotation2.py	exon	102731523	102731541	.	-	.	ENST00000311028+ENST00000522448+ENST00000220931+ENST00000518166+ENST00000522951+ENST00000520690+ENST00000517822+ENST00000520425+ENST00000521599+ENST00000518727+ENST00000395923+ENST00000522252+ENST00000519508__exon_number_018__gene_id_ENSG00000104490	NCALD	ENSG00000104490.17	0.674916981847569	10.2528277600313	9.6801179754146e-20	5.66051323469432e-17
ENSG00000117472.2	ENSG00000117472	ENSG00000117472_003	chr1	dexseq_prepare_annotation2.py	exon	46640776	46640788	.	+	.	ENST00000372003+ENST00000482928+ENST00000498443__exon_number_003__gene_id_ENSG00000117472	TSPAN1	ENSG00000117472.2	-1.5379760518392	-12.9320386292491	1.19003280554237e-19	6.92814032671597e-17
ENSG00000260565.2	ENSG00000260565	ENSG00000260565_003	chr16	dexseq_prepare_annotation2.py	exon	2711197	2711382	.	-	.	ENST00000564340+ENST00000568395+ENST00000569465__exon_number_003__gene_id_ENSG00000260565	ERVK13-1	ENSG00000260565.2	1.46465759140937	11.9883842751687	1.21048050839599e-19	7.01627419241542e-17
ENSG00000170921.42	ENSG00000170921	ENSG00000170921_043	chr17	dexseq_prepare_annotation2.py	exon	61499718	61501499	.	+	.	ENST00000583356+ENST00000424789__exon_number_043__gene_id_ENSG00000170921	TANC2	ENSG00000170921.42	-1.10965071034517	-11.3864272331303	1.38716700108156e-19	8.00528624576131e-17
ENSG00000082397	ENSG00000082397	ENSG00000082397_001	chr18	dexseq_prepare_annotation2.py	exon	5392383	5392384	.	-	.	ENST00000341928__exon_number_001__gene_id_ENSG00000082397	EPB41L3	ENSG00000082397	-0.520192304411048	-10.551681721066	1.50341607591891e-19	8.638432674481e-17
ENSG00000104365.50	ENSG00000104365	ENSG00000104365_051	chr8	dexseq_prepare_annotation2.py	exon	42178036	42178223	.	+	.	ENST00000520201__exon_number_051__gene_id_ENSG00000104365	IKBKB	ENSG00000104365.50	0.542215236151238	9.95834815899467	1.75324441955962e-19	1.00303037344979e-16
ENSG00000108774.ENSG00000108773.ENSG00000267261.2	ENSG00000108774+ENSG00000108773+ENSG00000267261	ENSG00000108774+ENSG00000108773+ENSG00000267261_003	chr17	dexseq_prepare_annotation2.py	exon	40265408	40265860	.	-	.	ENST00000225916+ENST00000586972+ENST00000465682__exon_number_003__gene_id_ENSG00000108774+ENSG00000108773+ENSG00000267261		ENSG00000108774.ENSG00000108773.ENSG00000267261.2	0.740214160437517	10.352481717718	1.78712390056068e-19	1.0180058580974e-16
ENSG00000124942.21	ENSG00000124942	ENSG00000124942_022	chr11	dexseq_prepare_annotation2.py	exon	62323660	62323707	.	-	.	ENST00000530285__exon_number_022__gene_id_ENSG00000124942	AHNAK	ENSG00000124942.21	1.23630176361987	12.7410692189386	2.39252700173387e-19	1.35701461765725e-16
ENSG00000151576.41	ENSG00000151576	ENSG00000151576_042	chr3	dexseq_prepare_annotation2.py	exon	113805334	113807196	.	+	.	ENST00000281273+ENST00000485050__exon_number_042__gene_id_ENSG00000151576	QTRTD1	ENSG00000151576.41	0.684937435699206	10.3656041942717	2.68347180361102e-19	1.51386725201298e-16
ENSG00000165138.32	ENSG00000165138	ENSG00000165138_033	chr9	dexseq_prepare_annotation2.py	exon	101558966	101559247	.	-	.	ENST00000375019__exon_number_033__gene_id_ENSG00000165138	ANKS6	ENSG00000165138.32	1.11859422840747	11.8052214662619	2.6919814174496e-19	1.51386725201298e-16
ENSG00000166535.23	ENSG00000166535	ENSG00000166535_024	chr12	dexseq_prepare_annotation2.py	exon	8998673	8998720	.	+	.	ENST00000539547+ENST00000541459+ENST00000536789+ENST00000545692+ENST00000540049+ENST00000299698__exon_number_024__gene_id_ENSG00000166535	A2ML1	ENSG00000166535.23	-0.761723212124317	-10.8712057041345	2.79797468534327e-19	1.56680654466754e-16
ENSG00000137752.ENSG00000204397.ENSG00000255221.26	ENSG00000137752+ENSG00000204397+ENSG00000255221	ENSG00000137752+ENSG00000204397+ENSG00000255221_027	chr11	dexseq_prepare_annotation2.py	exon	104905834	104905840	.	-	.	ENST00000526511+ENST00000446369+ENST00000528974+ENST00000353247+ENST00000533400+ENST00000534497+ENST00000527979+ENST00000529871+ENST00000436863+ENST00000393136+ENST00000532520+ENST00000531166+ENST00000525825+ENST00000526568__exon_number_027__gene_id_ENSG00000137752+ENSG00000204397+ENSG00000255221		ENSG00000137752.ENSG00000204397.ENSG00000255221.26	-3.1726388690333	-12.1816486358417	2.84850359241601e-19	1.58310834911197e-16
ENSG00000236107.5	ENSG00000236107	ENSG00000236107_006	chr2	dexseq_prepare_annotation2.py	exon	166892575	166892575	.	+	.	ENST00000599041__exon_number_006__gene_id_ENSG00000236107	AC010127.3	ENSG00000236107.5	-0.765320435457329	-10.723757598732	2.85104450901326e-19	1.58310834911197e-16
ENSG00000229807.29	ENSG00000229807	ENSG00000229807_030	chrX	dexseq_prepare_annotation2.py	exon	73061506	73072588	.	-	.	ENST00000429829__exon_number_030__gene_id_ENSG00000229807	XIST	ENSG00000229807.29	-1.53471164438011	-11.0287639206909	2.97880741575775e-19	1.64713093736178e-16
ENSG00000147099.34	ENSG00000147099	ENSG00000147099_035	chrX	dexseq_prepare_annotation2.py	exon	71791796	71791906	.	-	.	ENST00000486704__exon_number_035__gene_id_ENSG00000147099	HDAC8	ENSG00000147099.34	0.52161837644645	10.4338068127176	3.03018265297423e-19	1.66855745209921e-16
ENSG00000253729.25	ENSG00000253729	ENSG00000253729_026	chr8	dexseq_prepare_annotation2.py	exon	48713354	48713547	.	-	.	ENST00000314191+ENST00000523565+ENST00000518216+ENST00000338368__exon_number_026__gene_id_ENSG00000253729	PRKDC	ENSG00000253729.25	-0.463106814494316	-9.56447668025454	3.10516411211056e-19	1.70275088479656e-16
ENSG00000074181.5	ENSG00000074181	ENSG00000074181_006	chr19	dexseq_prepare_annotation2.py	exon	15276598	15276778	.	-	.	ENST00000263388+ENST00000597756__exon_number_006__gene_id_ENSG00000074181	NOTCH3	ENSG00000074181.5	0.873988369360987	9.97308297181507	3.17070747692826e-19	1.73150763063411e-16
ENSG00000010438.1	ENSG00000010438	ENSG00000010438_002	chr9	dexseq_prepare_annotation2.py	exon	33750677	33750687	.	+	.	ENST00000361005+ENST00000468152__exon_number_002__gene_id_ENSG00000010438	PRSS3	ENSG00000010438.1	-0.597275401024075	-11.3319343776743	3.21259269068614e-19	1.74716126352933e-16
ENSG00000177479.50	ENSG00000177479	ENSG00000177479_051	chr3	dexseq_prepare_annotation2.py	exon	49008138	49008146	.	+	.	ENST00000482342+ENST00000465217__exon_number_051__gene_id_ENSG00000177479	ARIH2	ENSG00000177479.50	0.76497258271642	9.89592012228962	3.49350621829581e-19	1.89214882901182e-16
ENSG00000104312.17	ENSG00000104312	ENSG00000104312_018	chr8	dexseq_prepare_annotation2.py	exon	90802307	90802688	.	+	.	ENST00000540020+ENST00000522965+ENST00000220751__exon_number_018__gene_id_ENSG00000104312	RIPK2	ENSG00000104312.17	1.4013273579216	12.1101227032857	3.80589950802146e-19	2.05293326319419e-16
ENSG00000149269.6	ENSG00000149269	ENSG00000149269_007	chr11	dexseq_prepare_annotation2.py	exon	77034314	77034405	.	-	.	ENST00000527457+ENST00000356341+ENST00000278568+ENST00000525542+ENST00000528203__exon_number_007__gene_id_ENSG00000149269	PAK1	ENSG00000149269.6	0.954817693252006	10.3036544151787	3.90998618862009e-19	2.10050497868735e-16
ENSG00000272084.ENSG00000127481.128	ENSG00000272084+ENSG00000127481	ENSG00000272084+ENSG00000127481_129	chr1	dexseq_prepare_annotation2.py	exon	19499675	19499800	.	-	.	ENST00000375217+ENST00000375226+ENST00000419533+ENST00000375267+ENST00000375254__exon_number_129__gene_id_ENSG00000272084+ENSG00000127481		ENSG00000272084.ENSG00000127481.128	-0.460197970971522	-9.28770655783255	4.56229435932439e-19	2.4410121905122e-16
ENSG00000005884.25	ENSG00000005884	ENSG00000005884_026	chr17	dexseq_prepare_annotation2.py	exon	48151879	48151898	.	+	.	ENST00000007722+ENST00000505306+ENST00000506401+ENST00000320031+ENST00000544892+ENST00000510809__exon_number_026__gene_id_ENSG00000005884	ITGA3	ENSG00000005884.25	-1.21795323822992	-11.0393445133776	4.59284893596337e-19	2.44745141585581e-16
ENSG00000213599.ENSG00000261052.ENSG00000132207.32	ENSG00000213599+ENSG00000261052+ENSG00000132207	ENSG00000213599+ENSG00000261052+ENSG00000132207_033	chr16	dexseq_prepare_annotation2.py	exon	30212302	30212377	.	+	.	ENST00000567520+ENST00000566712+ENST00000565342+ENST00000567309+ENST00000395137+ENST00000395138+ENST00000569959+ENST00000568997+ENST00000569409+ENST00000563322+ENST00000561824+ENST00000338971+ENST00000354723+ENST00000355544__exon_number_033__gene_id_ENSG00000213599+ENSG00000261052+ENSG00000132207		ENSG00000213599.ENSG00000261052.ENSG00000132207.32	-2.06112295932657	-11.8259281291456	5.33648519357217e-19	2.8323020110704e-16
ENSG00000172890.21	ENSG00000172890	ENSG00000172890_022	chr11	dexseq_prepare_annotation2.py	exon	71183495	71183537	.	+	.	ENST00000319023+ENST00000529120+ENST00000533769+ENST00000528509+ENST00000525200__exon_number_022__gene_id_ENSG00000172890	NADSYN1	ENSG00000172890.21	0.984158116872651	9.74158847529473	5.51658986996238e-19	2.91617973705951e-16
ENSG00000255429.ENSG00000086991.40	ENSG00000255429+ENSG00000086991	ENSG00000255429+ENSG00000086991_041	chr11	dexseq_prepare_annotation2.py	exon	89225289	89225358	.	-	.	ENST00000542487+ENST00000532825+ENST00000424319+ENST00000527956__exon_number_041__gene_id_ENSG00000255429+ENSG00000086991		ENSG00000255429.ENSG00000086991.40	-0.723339347046312	-10.379116080991	5.55016017777327e-19	2.92223672626943e-16
ENSG00000091536.61	ENSG00000091536	ENSG00000091536_062	chr17	dexseq_prepare_annotation2.py	exon	18059509	18059583	.	+	.	ENST00000205890+ENST00000418233+ENST00000536811+ENST00000585180__exon_number_062__gene_id_ENSG00000091536	MYO15A	ENSG00000091536.61	0.52907838902788	9.5905218802082	5.80756077867477e-19	3.04562775676891e-16
ENSG00000172890.28	ENSG00000172890	ENSG00000172890_029	chr11	dexseq_prepare_annotation2.py	exon	71185573	71186668	.	+	.	ENST00000528509__exon_number_029__gene_id_ENSG00000172890	NADSYN1	ENSG00000172890.28	-0.678232914434047	-9.73259918460853	5.87264220937011e-19	3.06758510347552e-16
ENSG00000090621.13	ENSG00000090621	ENSG00000090621_014	chr1	dexseq_prepare_annotation2.py	exon	40028089	40029117	.	-	.	ENST00000468476+ENST00000492468__exon_number_014__gene_id_ENSG00000090621	PABPC4	ENSG00000090621.13	-1.03579625576112	-11.3019745863455	6.74561750054431e-19	3.50971291647415e-16
ENSG00000177479.62	ENSG00000177479	ENSG00000177479_063	chr3	dexseq_prepare_annotation2.py	exon	49019093	49019161	.	+	.	ENST00000356401+ENST00000449376+ENST00000452385__exon_number_063__gene_id_ENSG00000177479	ARIH2	ENSG00000177479.62	0.586661621741873	9.7944791948254	6.95974987737131e-19	3.60692449036865e-16
ENSG00000086205	ENSG00000086205	ENSG00000086205_001	chr11	dexseq_prepare_annotation2.py	exon	49168187	49168187	.	-	.	ENST00000256999+ENST00000458311__exon_number_001__gene_id_ENSG00000086205	FOLH1	ENSG00000086205	-1.64801888897037	-10.2866660554159	7.25919714491097e-19	3.74741874486605e-16
ENSG00000163482.27	ENSG00000163482	ENSG00000163482_028	chr2	dexseq_prepare_annotation2.py	exon	219549808	219549951	.	+	.	ENST00000392105+ENST00000392106+ENST00000295709+ENST00000440309+ENST00000414413+ENST00000470568+ENST00000422778__exon_number_028__gene_id_ENSG00000163482	STK36	ENSG00000163482.27	0.681017507164227	10.122996110099	7.4104857053602e-19	3.8106332233147e-16
ENSG00000116128.12	ENSG00000116128	ENSG00000116128_013	chr1	dexseq_prepare_annotation2.py	exon	147094072	147094332	.	+	.	ENST00000234739__exon_number_013__gene_id_ENSG00000116128	BCL9	ENSG00000116128.12	-0.995678142468426	-11.4083502991385	7.80694024561049e-19	3.99893871379324e-16
ENSG00000166311.24	ENSG00000166311	ENSG00000166311_025	chr11	dexseq_prepare_annotation2.py	exon	6415126	6415271	.	+	.	ENST00000299397+ENST00000532367+ENST00000356761+ENST00000533123+ENST00000531336+ENST00000534405+ENST00000526280+ENST00000531303+ENST00000527275+ENST00000342245__exon_number_025__gene_id_ENSG00000166311	SMPD1	ENSG00000166311.24	1.06161944191115	11.9307208327256	7.89268961294268e-19	4.02725249343027e-16
ENSG00000100296.ENSG00000184117.74	ENSG00000100296+ENSG00000184117	ENSG00000100296+ENSG00000184117_075	chr22	dexseq_prepare_annotation2.py	exon	29977083	29977089	.	-	.	ENST00000496944+ENST00000216121__exon_number_075__gene_id_ENSG00000100296+ENSG00000184117		ENSG00000100296.ENSG00000184117.74	0.643090818820107	9.87417404968282	8.28781460632453e-19	4.21260053576469e-16
ENSG00000138101.3	ENSG00000138101	ENSG00000138101_004	chr2	dexseq_prepare_annotation2.py	exon	25600127	25600130	.	-	.	ENST00000407661+ENST00000407186+ENST00000398951+ENST00000404103+ENST00000496972+ENST00000405222+ENST00000407038+ENST00000406818+ENST00000497476__exon_number_004__gene_id_ENSG00000138101	DTNB	ENSG00000138101.3	-1.56536387125132	-10.4043133954508	8.72415767404383e-19	4.41739868740713e-16
ENSG00000104915.17	ENSG00000104915	ENSG00000104915_018	chr19	dexseq_prepare_annotation2.py	exon	13259843	13259905	.	-	.	ENST00000588848+ENST00000587318+ENST00000440593+ENST00000587230+ENST00000242770+ENST00000591197+ENST00000593126+ENST00000589083__exon_number_018__gene_id_ENSG00000104915	STX10	ENSG00000104915.17	-0.809561400123441	-10.6551956711602	8.90908108827533e-19	4.49381531000392e-16
ENSG00000104365.53	ENSG00000104365	ENSG00000104365_054	chr8	dexseq_prepare_annotation2.py	exon	42178363	42179413	.	+	.	ENST00000519938__exon_number_054__gene_id_ENSG00000104365	IKBKB	ENSG00000104365.53	0.557013357688258	9.70260003148881	1.01620965858429e-18	5.10635693650978e-16
ENSG00000175166.64	ENSG00000175166	ENSG00000175166_065	chr3	dexseq_prepare_annotation2.py	exon	184026356	184026495	.	+	.	ENST00000491494__exon_number_065__gene_id_ENSG00000175166	PSMD2	ENSG00000175166.64	-0.837149073129507	-9.6365319273108	1.27429338392217e-18	6.3789485663725e-16
ENSG00000180448.33	ENSG00000180448	ENSG00000180448_034	chr19	dexseq_prepare_annotation2.py	exon	1081549	1081737	.	+	.	ENST00000590214+ENST00000313093+ENST00000587602+ENST00000586866+ENST00000539243+ENST00000536472+ENST00000543365+ENST00000590577+ENST00000586937__exon_number_034__gene_id_ENSG00000180448	HMHA1	ENSG00000180448.33	1.26916864018912	10.027609732253	1.33604728064033e-18	6.66284258011406e-16
ENSG00000158286.21	ENSG00000158286	ENSG00000158286_022	chr1	dexseq_prepare_annotation2.py	exon	6270962	6270997	.	+	.	ENST00000377939+ENST00000463453__exon_number_022__gene_id_ENSG00000158286	RNF207	ENSG00000158286.21	0.775944632836617	10.0960997631752	1.37649296275009e-18	6.83873787564804e-16
ENSG00000253729.27	ENSG00000253729	ENSG00000253729_028	chr8	dexseq_prepare_annotation2.py	exon	48719698	48719887	.	-	.	ENST00000314191+ENST00000523565+ENST00000518216+ENST00000338368__exon_number_028__gene_id_ENSG00000253729	PRKDC	ENSG00000253729.27	-0.498593119199634	-9.34786578655891	1.56838559885248e-18	7.76292130398314e-16
ENSG00000036448.3	ENSG00000036448	ENSG00000036448_004	chr8	dexseq_prepare_annotation2.py	exon	2000276	2000431	.	+	.	ENST00000262113__exon_number_004__gene_id_ENSG00000036448	MYOM2	ENSG00000036448.3	-0.973279294853001	-9.7194041621378	1.72010512141132e-18	8.48210792239228e-16
ENSG00000226803.1	ENSG00000226803	ENSG00000226803_002	chr6	dexseq_prepare_annotation2.py	exon	56979699	56979708	.	-	.	ENST00000586668+ENST00000585792+ENST00000592500+ENST00000586432__exon_number_002__gene_id_ENSG00000226803	RP11-203B9.4	ENSG00000226803.1	-0.578801133817686	-10.6038845375754	1.7523991500832e-18	8.60923084309462e-16
ENSG00000260565.3	ENSG00000260565	ENSG00000260565_004	chr16	dexseq_prepare_annotation2.py	exon	2711383	2713082	.	-	.	ENST00000568395+ENST00000569465__exon_number_004__gene_id_ENSG00000260565	ERVK13-1	ENSG00000260565.3	1.33871630609412	11.3774841007216	1.76374470864094e-18	8.63287711001643e-16
ENSG00000074054.70	ENSG00000074054	ENSG00000074054_071	chr2	dexseq_prepare_annotation2.py	exon	122406948	122407052	.	-	.	ENST00000455322+ENST00000397587+ENST00000263710+ENST00000541377+ENST00000409078__exon_number_071__gene_id_ENSG00000074054	CLASP1	ENSG00000074054.70	-0.718069743307586	-9.61502107268132	1.84763670778283e-18	9.01012653568411e-16
ENSG00000253729.26	ENSG00000253729	ENSG00000253729_027	chr8	dexseq_prepare_annotation2.py	exon	48715867	48716041	.	-	.	ENST00000314191+ENST00000523565+ENST00000518216+ENST00000338368__exon_number_027__gene_id_ENSG00000253729	PRKDC	ENSG00000253729.26	-0.493941704097154	-9.31155261896122	2.0535405439377e-18	9.97741362441493e-16
ENSG00000133226.55	ENSG00000133226	ENSG00000133226_056	chr1	dexseq_prepare_annotation2.py	exon	24993046	24993305	.	+	.	ENST00000489130__exon_number_056__gene_id_ENSG00000133226	SRRM1	ENSG00000133226.55	-0.769148140836794	-9.85408657250253	2.18479764016806e-18	1.0576261250418e-15
ENSG00000114735	ENSG00000114735	ENSG00000114735_001	chr3	dexseq_prepare_annotation2.py	exon	50606583	50606627	.	+	.	ENST00000434410__exon_number_001__gene_id_ENSG00000114735	HEMK1	ENSG00000114735	0.654160044015637	10.3275183229459	2.56554399005575e-18	1.23740681024021e-15
ENSG00000150712.20	ENSG00000150712	ENSG00000150712_021	chr5	dexseq_prepare_annotation2.py	exon	32276788	32276848	.	-	.	ENST00000280285+ENST00000264934+ENST00000513622+ENST00000382142__exon_number_021__gene_id_ENSG00000150712	MTMR12	ENSG00000150712.20	-0.850406436016639	-10.5289442785576	2.60061749578676e-18	1.24976220056618e-15
ENSG00000141646.ENSG00000267699.ENSG00000141642.34	ENSG00000141646+ENSG00000267699+ENSG00000141642	ENSG00000141646+ENSG00000267699+ENSG00000141642_035	chr18	dexseq_prepare_annotation2.py	exon	48577724	48577785	.	+	.	ENST00000590722+ENST00000585448+ENST00000452201__exon_number_035__gene_id_ENSG00000141646+ENSG00000267699+ENSG00000141642		ENSG00000141646.ENSG00000267699.ENSG00000141642.34	-1.81847353895213	-10.3079923446828	2.85869298604992e-18	1.36880641873706e-15
ENSG00000139132.9	ENSG00000139132	ENSG00000139132_010	chr12	dexseq_prepare_annotation2.py	exon	32655095	32655103	.	+	.	ENST00000473513+ENST00000472289+ENST00000493087+ENST00000497153+ENST00000551984+ENST00000494275+ENST00000427716__exon_number_010__gene_id_ENSG00000139132	FGD4	ENSG00000139132.9	-1.35595473549062	-12.0610969473602	2.98506302458215e-18	1.42415524914677e-15
ENSG00000089053.27	ENSG00000089053	ENSG00000089053_028	chr12	dexseq_prepare_annotation2.py	exon	121766576	121766638	.	-	.	ENST00000535463__exon_number_028__gene_id_ENSG00000089053	ANAPC5	ENSG00000089053.27	-0.700311323200493	-10.003791181525	3.03918453479275e-18	1.44476054746595e-15
ENSG00000135655	ENSG00000135655	ENSG00000135655_001	chr12	dexseq_prepare_annotation2.py	exon	62654119	62654136	.	+	.	ENST00000353364__exon_number_001__gene_id_ENSG00000135655	USP15	ENSG00000135655	1.21125258428003	10.4032965295067	3.44044107816715e-18	1.62964692001857e-15
ENSG00000142512.32	ENSG00000142512	ENSG00000142512_033	chr19	dexseq_prepare_annotation2.py	exon	51920966	51920991	.	-	.	ENST00000353836+ENST00000432469+ENST00000439889__exon_number_033__gene_id_ENSG00000142512	SIGLEC10	ENSG00000142512.32	0.633908473854549	10.1523525155581	3.67238439767864e-18	1.7332998574115e-15
ENSG00000198626.121	ENSG00000198626	ENSG00000198626_122	chr1	dexseq_prepare_annotation2.py	exon	237996059	237997288	.	+	.	ENST00000542537+ENST00000366574__exon_number_122__gene_id_ENSG00000198626	RYR2	ENSG00000198626.121	-1.29944073642216	-9.82741466968421	3.76222468746358e-18	1.76938364260409e-15
ENSG00000128886.ENSG00000262560.ENSG00000184716.55	ENSG00000128886+ENSG00000262560+ENSG00000184716	ENSG00000128886+ENSG00000262560+ENSG00000184716_056	chr15	dexseq_prepare_annotation2.py	exon	44092331	44092419	.	-	.	ENST00000319327__exon_number_056__gene_id_ENSG00000128886+ENSG00000262560+ENSG00000184716		ENSG00000128886.ENSG00000262560.ENSG00000184716.55	0.95205159549934	11.7334829632695	4.15093501666315e-18	1.94527240115999e-15
ENSG00000250571.ENSG00000181638.ENSG00000264668.12	ENSG00000250571+ENSG00000181638+ENSG00000264668	ENSG00000250571+ENSG00000181638+ENSG00000264668_013	chr8	dexseq_prepare_annotation2.py	exon	144349604	144349606	.	+	.	ENST00000522479+ENST00000519876__exon_number_013__gene_id_ENSG00000250571+ENSG00000181638+ENSG00000264668		ENSG00000250571.ENSG00000181638.ENSG00000264668.12	-0.756553448067733	-10.1784094464826	4.27801263325977e-18	1.99111329919583e-15
ENSG00000036257.44	ENSG00000036257	ENSG00000036257_045	chr2	dexseq_prepare_annotation2.py	exon	225434406	225434542	.	-	.	ENST00000409096__exon_number_045__gene_id_ENSG00000036257	CUL3	ENSG00000036257.44	-0.911780160434469	-9.90844699327398	4.27888598215441e-18	1.99111329919583e-15
ENSG00000163633.18	ENSG00000163633	ENSG00000163633_019	chr4	dexseq_prepare_annotation2.py	exon	87813435	87813473	.	-	.	ENST00000295898+ENST00000506308+ENST00000512468+ENST00000504008+ENST00000462714+ENST00000504371__exon_number_019__gene_id_ENSG00000163633	C4orf36	ENSG00000163633.18	-0.779079897279251	-10.2781744695155	4.72677252390176e-18	2.19181271191662e-15
ENSG00000099251.2	ENSG00000099251	ENSG00000099251_003	chr10	dexseq_prepare_annotation2.py	exon	38645308	38645327	.	+	.	ENST00000374560+ENST00000277668+ENST00000494540__exon_number_003__gene_id_ENSG00000099251	HSD17B7P2	ENSG00000099251.2	0.652817725819377	10.8498203448653	5.64039192800035e-18	2.60631466868841e-15
ENSG00000205944	ENSG00000205944	ENSG00000205944_001	chrY	dexseq_prepare_annotation2.py	exon	25365594	25365621	.	+	.	ENST00000382449__exon_number_001__gene_id_ENSG00000205944	DAZ2	ENSG00000205944	-0.688485186084255	-10.8430133483434	5.82428195388448e-18	2.68190934360838e-15
ENSG00000187736.ENSG00000213901.56	ENSG00000187736+ENSG00000213901	ENSG00000187736+ENSG00000213901_057	chr2	dexseq_prepare_annotation2.py	exon	220033751	220033824	.	-	.	ENST00000414999+ENST00000421779+ENST00000396775+ENST00000318673+ENST00000455516+ENST00000295738+ENST00000465580+ENST00000409878+ENST00000430764+ENST00000409370+ENST00000497918+ENST00000498327__exon_number_057__gene_id_ENSG00000187736+ENSG00000213901		ENSG00000187736.ENSG00000213901.56	0.615160000401401	9.45197185083708	6.24550567070676e-18	2.86588472886199e-15
ENSG00000149269.4	ENSG00000149269	ENSG00000149269_005	chr11	dexseq_prepare_annotation2.py	exon	77034200	77034255	.	-	.	ENST00000356341+ENST00000278568+ENST00000528203__exon_number_005__gene_id_ENSG00000149269	PAK1	ENSG00000149269.4	0.873472552423164	9.83978244575067	6.47349272611131e-18	2.9602229453953e-15
ENSG00000151576.36	ENSG00000151576	ENSG00000151576_037	chr3	dexseq_prepare_annotation2.py	exon	113804520	113804785	.	+	.	ENST00000495782+ENST00000281273+ENST00000483272+ENST00000479882+ENST00000493014+ENST00000462966+ENST00000485050__exon_number_037__gene_id_ENSG00000151576	QTRTD1	ENSG00000151576.36	0.697085667583896	9.82668499982802	7.0050135127471e-18	3.19223296819687e-15
ENSG00000099251.3	ENSG00000099251	ENSG00000099251_004	chr10	dexseq_prepare_annotation2.py	exon	38645328	38645382	.	+	.	ENST00000374560+ENST00000277668+ENST00000494540+ENST00000356314__exon_number_004__gene_id_ENSG00000099251	HSD17B7P2	ENSG00000099251.3	0.649529587478596	10.795696038839	7.2800135564005e-18	3.30615186098319e-15
ENSG00000180448.47	ENSG00000180448	ENSG00000180448_048	chr19	dexseq_prepare_annotation2.py	exon	1085996	1086091	.	+	.	ENST00000591169+ENST00000590214+ENST00000313093+ENST00000587602+ENST00000586866+ENST00000539243+ENST00000536472+ENST00000543365+ENST00000590577+ENST00000592297__exon_number_048__gene_id_ENSG00000180448	HMHA1	ENSG00000180448.47	1.15107187953367	9.74264811842439	7.71835965780426e-18	3.49321856362028e-15
ENSG00000036257.46	ENSG00000036257	ENSG00000036257_047	chr2	dexseq_prepare_annotation2.py	exon	225450066	225450110	.	-	.	ENST00000344951__exon_number_047__gene_id_ENSG00000036257	CUL3	ENSG00000036257.46	-0.912096000108302	-9.79858730618031	8.29656587926499e-18	3.74209100264254e-15
ENSG00000182774.ENSG00000214575.ENSG00000260836.27	ENSG00000182774+ENSG00000214575+ENSG00000260836	ENSG00000182774+ENSG00000214575+ENSG00000260836_028	chr15	dexseq_prepare_annotation2.py	exon	83209204	83209207	.	-	.	ENST00000560229+ENST00000330244+ENST00000561157+ENST00000559273__exon_number_028__gene_id_ENSG00000182774+ENSG00000214575+ENSG00000260836		ENSG00000182774.ENSG00000214575.ENSG00000260836.27	-0.728807314291917	-9.73016857831944	8.33244938404655e-18	3.74549268145807e-15
ENSG00000133226.58	ENSG00000133226	ENSG00000133226_059	chr1	dexseq_prepare_annotation2.py	exon	24993389	24993416	.	+	.	ENST00000489130+ENST00000596378+ENST00000479034+ENST00000323848+ENST00000374389+ENST00000447431__exon_number_059__gene_id_ENSG00000133226	SRRM1	ENSG00000133226.58	-0.832709546352241	-9.62632387818616	9.18146674718355e-18	4.10005295804907e-15
ENSG00000133226.49	ENSG00000133226	ENSG00000133226_050	chr1	dexseq_prepare_annotation2.py	exon	24987291	24987466	.	+	.	ENST00000488317__exon_number_050__gene_id_ENSG00000133226	SRRM1	ENSG00000133226.49	-0.676366183266953	-9.62629254337579	9.18327475753869e-18	4.10005295804907e-15
ENSG00000268093.ENSG00000063177.1	ENSG00000268093+ENSG00000063177	ENSG00000268093+ENSG00000063177_002	chr19	dexseq_prepare_annotation2.py	exon	49118587	49118587	.	-	.	ENST00000549920+ENST00000547897+ENST00000552347__exon_number_002__gene_id_ENSG00000268093+ENSG00000063177		ENSG00000268093.ENSG00000063177.1	-2.8355332591023	-11.5204031639349	9.65419264825629e-18	4.29579067148252e-15
ENSG00000180448.25	ENSG00000180448	ENSG00000180448_026	chr19	dexseq_prepare_annotation2.py	exon	1079927	1080117	.	+	.	ENST00000590214+ENST00000313093+ENST00000587602+ENST00000586866+ENST00000539243+ENST00000536472+ENST00000543365+ENST00000590577__exon_number_026__gene_id_ENSG00000180448	HMHA1	ENSG00000180448.25	1.20850458383404	9.70302361558966	9.84142383876795e-18	4.3644072731959e-15
ENSG00000141646.ENSG00000267699.ENSG00000141642.48	ENSG00000141646+ENSG00000267699+ENSG00000141642	ENSG00000141646+ENSG00000267699+ENSG00000141642_049	chr18	dexseq_prepare_annotation2.py	exon	48593483	48593557	.	+	.	ENST00000593223+ENST00000342988+ENST00000588745+ENST00000398417+ENST00000590499+ENST00000591126__exon_number_049__gene_id_ENSG00000141646+ENSG00000267699+ENSG00000141642		ENSG00000141646.ENSG00000267699.ENSG00000141642.48	-1.40463189844442	-10.0612630181704	1.12068471627462e-17	4.95331400265127e-15
ENSG00000115084.35	ENSG00000115084	ENSG00000115084_036	chr2	dexseq_prepare_annotation2.py	exon	114512742	114512883	.	-	.	ENST00000498768+ENST00000409342+ENST00000409106+ENST00000245680__exon_number_036__gene_id_ENSG00000115084	SLC35F5	ENSG00000115084.35	1.05658819808734	9.59340345818717	1.12904163177402e-17	4.97361656156987e-15
ENSG00000143341.47	ENSG00000143341	ENSG00000143341_048	chr1	dexseq_prepare_annotation2.py	exon	186022084	186022206	.	+	.	ENST00000271588+ENST00000367492__exon_number_048__gene_id_ENSG00000143341	HMCN1	ENSG00000143341.47	-0.869802464909051	-9.46944662753845	1.16830012843497e-17	5.1294585871536e-15
ENSG00000074181.12	ENSG00000074181	ENSG00000074181_013	chr19	dexseq_prepare_annotation2.py	exon	15284879	15285211	.	-	.	ENST00000263388__exon_number_013__gene_id_ENSG00000074181	NOTCH3	ENSG00000074181.12	0.874580906448295	9.4149363347137	1.28401293611669e-17	5.6188321050497e-15
ENSG00000036257.35	ENSG00000036257	ENSG00000036257_036	chr2	dexseq_prepare_annotation2.py	exon	225400324	225400358	.	-	.	ENST00000409777+ENST00000546102+ENST00000409096+ENST00000432260+ENST00000264414+ENST00000436172+ENST00000344951__exon_number_036__gene_id_ENSG00000036257	CUL3	ENSG00000036257.35	-0.840869655608358	-9.71356908752737	1.38359062449391e-17	6.03460128646841e-15
ENSG00000086205.1	ENSG00000086205	ENSG00000086205_002	chr11	dexseq_prepare_annotation2.py	exon	49168188	49168302	.	-	.	ENST00000256999+ENST00000356696+ENST00000458311+ENST00000340334+ENST00000525826+ENST00000343844__exon_number_002__gene_id_ENSG00000086205	FOLH1	ENSG00000086205.1	-1.52395459521696	-9.77049842445427	1.5344949337813e-17	6.67076243335091e-15
ENSG00000185811.15	ENSG00000185811	ENSG00000185811_016	chr7	dexseq_prepare_annotation2.py	exon	50437220	50437402	.	+	.	ENST00000492782+ENST00000492119__exon_number_016__gene_id_ENSG00000185811	IKZF1	ENSG00000185811.15	1.04713156883444	11.1754346790829	1.76987713405851e-17	7.66879057873779e-15
ENSG00000018408.36	ENSG00000018408	ENSG00000018408_037	chr3	dexseq_prepare_annotation2.py	exon	149443259	149443331	.	-	.	ENST00000474080__exon_number_037__gene_id_ENSG00000018408	WWTR1	ENSG00000018408.36	-0.67385273134956	-10.163975975584	1.77953645641706e-17	7.68544576463386e-15
ENSG00000151576.38	ENSG00000151576	ENSG00000151576_039	chr3	dexseq_prepare_annotation2.py	exon	113804800	113804826	.	+	.	ENST00000495782+ENST00000479882+ENST00000281273+ENST00000462966+ENST00000485050__exon_number_039__gene_id_ENSG00000151576	QTRTD1	ENSG00000151576.38	0.645609538060158	9.66998539991666	1.79769627363049e-17	7.73858472448332e-15
ENSG00000137752.ENSG00000204397.ENSG00000255221.25	ENSG00000137752+ENSG00000204397+ENSG00000255221	ENSG00000137752+ENSG00000204397+ENSG00000255221_026	chr11	dexseq_prepare_annotation2.py	exon	104905202	104905429	.	-	.	ENST00000527979__exon_number_026__gene_id_ENSG00000137752+ENSG00000204397+ENSG00000255221		ENSG00000137752.ENSG00000204397.ENSG00000255221.25	-2.96655927704277	-11.1688440998513	1.81905619235454e-17	7.80510945131866e-15
ENSG00000163482.15	ENSG00000163482	ENSG00000163482_016	chr2	dexseq_prepare_annotation2.py	exon	219540066	219540114	.	+	.	ENST00000455724+ENST00000392105+ENST00000392106+ENST00000295709+ENST00000473557+ENST00000440309+ENST00000424080__exon_number_016__gene_id_ENSG00000163482	STK36	ENSG00000163482.15	-0.510471389420284	-9.59103633558583	1.95331831030941e-17	8.34576029248384e-15
ENSG00000173715.ENSG00000173653.7	ENSG00000173715+ENSG00000173653	ENSG00000173715+ENSG00000173653_008	chr11	dexseq_prepare_annotation2.py	exon	66512363	66512390	.	+	.	ENST00000531400+ENST00000525908+ENST00000527634+ENST00000346672+ENST00000527368+ENST00000532565+ENST00000540737+ENST00000360962__exon_number_008__gene_id_ENSG00000173715+ENSG00000173653		ENSG00000173715.ENSG00000173653.7	0.719689598480284	9.81229976908996	1.95769035652831e-17	8.34576029248384e-15
ENSG00000104312.18	ENSG00000104312	ENSG00000104312_019	chr8	dexseq_prepare_annotation2.py	exon	90802689	90802836	.	+	.	ENST00000522965+ENST00000220751__exon_number_019__gene_id_ENSG00000104312	RIPK2	ENSG00000104312.18	1.29752445332486	11.1350544257715	2.09364368073499e-17	8.89663924847373e-15
ENSG00000104915.9	ENSG00000104915	ENSG00000104915_010	chr19	dexseq_prepare_annotation2.py	exon	13255415	13255428	.	-	.	ENST00000588848+ENST00000587318+ENST00000440593+ENST00000587230+ENST00000242770+ENST00000591843+ENST00000593126+ENST00000589083+ENST00000343587__exon_number_010__gene_id_ENSG00000104915	STX10	ENSG00000104915.9	1.25195294042647	10.0582864289065	2.18832316546794e-17	9.26916179270561e-15
ENSG00000100296.ENSG00000184117	ENSG00000100296+ENSG00000184117	ENSG00000100296+ENSG00000184117_001	chr22	dexseq_prepare_annotation2.py	exon	29901868	29904156	.	-	.	ENST00000490103__exon_number_001__gene_id_ENSG00000100296+ENSG00000184117		ENSG00000100296.ENSG00000184117	-0.630498854366683	-9.35642870885186	2.42999946314235e-17	1.02599546022868e-14
ENSG00000200469.ENSG00000163644.30	ENSG00000200469+ENSG00000163644	ENSG00000200469+ENSG00000163644_031	chr4	dexseq_prepare_annotation2.py	exon	89205889	89205921	.	-	.	ENST00000514204__exon_number_031__gene_id_ENSG00000200469+ENSG00000163644		ENSG00000200469.ENSG00000163644.30	1.88618580597824	10.3365164843293	2.4877286822137e-17	1.04702478980239e-14
ENSG00000127586.72	ENSG00000127586	ENSG00000127586_073	chr16	dexseq_prepare_annotation2.py	exon	850687	850737	.	+	.	ENST00000564940__exon_number_073__gene_id_ENSG00000127586	CHTF18	ENSG00000127586.72	0.568998821469006	9.57703192735235	2.57495349634785e-17	1.08029517241222e-14
ENSG00000126005.ENSG00000088298.ENSG00000261582.ENSG00000242372.49	ENSG00000126005+ENSG00000088298+ENSG00000261582+ENSG00000242372	ENSG00000126005+ENSG00000088298+ENSG00000261582+ENSG00000242372_050	chr20	dexseq_prepare_annotation2.py	exon	33867877	33867921	.	-	.	ENST00000374436+ENST00000374450+ENST00000374443+ENST00000415116+ENST00000440766+ENST00000447927+ENST00000462894__exon_number_050__gene_id_ENSG00000126005+ENSG00000088298+ENSG00000261582+ENSG00000242372		ENSG00000126005.ENSG00000088298.ENSG00000261582.ENSG00000242372.49	-0.655637630273542	-9.31574957469486	2.78236661307201e-17	1.16361917642573e-14
ENSG00000138074.31	ENSG00000138074	ENSG00000138074_032	chr2	dexseq_prepare_annotation2.py	exon	27428894	27428961	.	-	.	ENST00000310574+ENST00000412471+ENST00000464538+ENST00000445802+ENST00000408041+ENST00000488743__exon_number_032__gene_id_ENSG00000138074	SLC5A6	ENSG00000138074.31	-0.838926434414978	-9.66115560679307	2.91905759609589e-17	1.21693393253013e-14
ENSG00000236581.11	ENSG00000236581	ENSG00000236581_012	chr13	dexseq_prepare_annotation2.py	exon	33845584	33845586	.	+	.	ENST00000609536+ENST00000609788+ENST00000609233+ENST00000608205+ENST00000609995+ENST00000609608+ENST00000608496+ENST00000609137+ENST00000609335+ENST00000609351+ENST00000607944+ENST00000608175+ENST00000608315+ENST00000608539+ENST00000608197+ENST00000610218+ENST00000609615+ENST00000608628+ENST00000609167+ENST00000609997+ENST00000609061+ENST00000609063+ENST00000609108+ENST00000608803+ENST00000609588…	STARD13-AS	ENSG00000236581.11	-1.04720799876924	-9.32478914241404	2.98132935038761e-17	1.23898610157382e-14
ENSG00000135250	ENSG00000135250	ENSG00000135250_001	chr7	dexseq_prepare_annotation2.py	exon	104751151	104751635	.	-	.	ENST00000493638__exon_number_001__gene_id_ENSG00000135250	SRPK2	ENSG00000135250	-0.735264617141673	-9.82023265297958	3.19213371995368e-17	1.322433955362e-14
ENSG00000104419.66	ENSG00000104419	ENSG00000104419_067	chr8	dexseq_prepare_annotation2.py	exon	134309481	134309482	.	-	.	ENST00000537882+ENST00000518010+ENST00000517599+ENST00000354944+ENST00000522377+ENST00000523892+ENST00000522476+ENST00000518066+ENST00000518480+ENST00000414097+ENST00000521544__exon_number_067__gene_id_ENSG00000104419	NDRG1	ENSG00000104419.66	-0.801179907707717	-9.17965543159354	3.49498994584275e-17	1.44337623841515e-14
ENSG00000138101.5	ENSG00000138101	ENSG00000138101_006	chr2	dexseq_prepare_annotation2.py	exon	25600153	25600181	.	-	.	ENST00000356599+ENST00000407661+ENST00000407186+ENST00000398951+ENST00000404103+ENST00000496972+ENST00000405222+ENST00000407038+ENST00000288642+ENST00000406818+ENST00000497476__exon_number_006__gene_id_ENSG00000138101	DTNB	ENSG00000138101.5	-1.27801723038877	-9.75090150740993	3.60044876179944e-17	1.48229690378693e-14
ENSG00000253729.78	ENSG00000253729	ENSG00000253729_079	chr8	dexseq_prepare_annotation2.py	exon	48830837	48830943	.	-	.	ENST00000314191+ENST00000523565+ENST00000518216+ENST00000338368__exon_number_079__gene_id_ENSG00000253729	PRKDC	ENSG00000253729.78	0.407949700826372	8.91474065418076	3.75663759414644e-17	1.54179640141125e-14
ENSG00000059758.37	ENSG00000059758	ENSG00000059758_038	chr12	dexseq_prepare_annotation2.py	exon	96793143	96793182	.	-	.	ENST00000552496+ENST00000551816__exon_number_038__gene_id_ENSG00000059758	CDK17	ENSG00000059758.37	-0.578661705926255	-9.6513964158958	3.88604213349103e-17	1.58676657181551e-14
ENSG00000104365.51	ENSG00000104365	ENSG00000104365_052	chr8	dexseq_prepare_annotation2.py	exon	42178224	42178252	.	+	.	ENST00000519938+ENST00000520201__exon_number_052__gene_id_ENSG00000104365	IKBKB	ENSG00000104365.51	0.556212596816901	9.16363301217518	3.89022261184386e-17	1.58676657181551e-14
ENSG00000214717.ENSG00000169084.16	ENSG00000214717+ENSG00000169084	ENSG00000214717+ENSG00000169084_017	chrX	dexseq_prepare_annotation2.py	exon	2405744	2406226	.	-	.	ENST00000381223+ENST00000381222__exon_number_017__gene_id_ENSG00000214717+ENSG00000169084		ENSG00000214717.ENSG00000169084.16	0.824832641084178	11.3834678520836	3.90623149291041e-17	1.58839391675562e-14
ENSG00000180448.22	ENSG00000180448	ENSG00000180448_023	chr19	dexseq_prepare_annotation2.py	exon	1077442	1077855	.	+	.	ENST00000590577__exon_number_023__gene_id_ENSG00000180448	HMHA1	ENSG00000180448.22	1.29114499499994	9.4739839221769	3.99078666136186e-17	1.61779880746097e-14
ENSG00000198130.1	ENSG00000198130	ENSG00000198130_002	chr2	dexseq_prepare_annotation2.py	exon	191068647	191069359	.	-	.	ENST00000392332__exon_number_002__gene_id_ENSG00000198130	HIBCH	ENSG00000198130.1	-0.698680831723845	-9.71037815641485	4.5306606930154e-17	1.83103811585765e-14
ENSG00000236581.16	ENSG00000236581	ENSG00000236581_017	chr13	dexseq_prepare_annotation2.py	exon	33848073	33848113	.	+	.	ENST00000609137+ENST00000608060+ENST00000609536+ENST00000609615+ENST00000609788+ENST00000609995+ENST00000609588+ENST00000609233+ENST00000609063+ENST00000608197+ENST00000608205+ENST00000608981+ENST00000609608+ENST00000607935+ENST00000609997+ENST00000608496__exon_number_017__gene_id_ENSG00000236581	STARD13-AS	ENSG00000236581.16	-1.10322068650866	-9.25943593967994	4.54470194636238e-17	1.83111306622415e-14
ENSG00000130827.29	ENSG00000130827	ENSG00000130827_030	chrX	dexseq_prepare_annotation2.py	exon	153696425	153696567	.	+	.	ENST00000369682__exon_number_030__gene_id_ENSG00000130827	PLXNA3	ENSG00000130827.29	-0.949269744972327	-11.1226562603785	4.7306605555955e-17	1.8956770076829e-14
ENSG00000156113.68	ENSG00000156113	ENSG00000156113_069	chr10	dexseq_prepare_annotation2.py	exon	79398128	79398353	.	-	.	ENST00000286627__exon_number_069__gene_id_ENSG00000156113	KCNMA1	ENSG00000156113.68	0.67358048742856	9.44596346501303	4.73363408524351e-17	1.8956770076829e-14
ENSG00000253729.22	ENSG00000253729	ENSG00000253729_023	chr8	dexseq_prepare_annotation2.py	exon	48706851	48707062	.	-	.	ENST00000314191+ENST00000523565+ENST00000518216+ENST00000338368__exon_number_023__gene_id_ENSG00000253729	PRKDC	ENSG00000253729.22	-0.394286456038973	-8.87538512514511	4.99198749955009e-17	1.99310002417837e-14
ENSG00000100949.4	ENSG00000100949	ENSG00000100949_005	chr14	dexseq_prepare_annotation2.py	exon	24734763	24734773	.	-	.	ENST00000560243+ENST00000561055+ENST00000216840+ENST00000560521+ENST00000559551+ENST00000559974+ENST00000558376+ENST00000399409__exon_number_005__gene_id_ENSG00000100949	RABGGTA	ENSG00000100949.4	0.862273247632369	9.42615738649733	5.34027519584082e-17	2.12573514610345e-14
ENSG00000013441.18	ENSG00000013441	ENSG00000013441_019	chr2	dexseq_prepare_annotation2.py	exon	201721614	201721708	.	-	.	ENST00000409769+ENST00000321356+ENST00000473565+ENST00000409403+ENST00000461981+ENST00000434813+ENST00000432425__exon_number_019__gene_id_ENSG00000013441	CLK1	ENSG00000013441.18	-1.18783519667434	-9.7673396985305	5.68734900311696e-17	2.2570919144352e-14
ENSG00000115084.39	ENSG00000115084	ENSG00000115084_040	chr2	dexseq_prepare_annotation2.py	exon	114514165	114514197	.	-	.	ENST00000409342+ENST00000409106+ENST00000245680__exon_number_040__gene_id_ENSG00000115084	SLC35F5	ENSG00000115084.39	1.07591346690744	9.32987644460235	5.86668901405892e-17	2.32129427141604e-14
ENSG00000268614.ENSG00000090674.ENSG00000032444.66	ENSG00000268614+ENSG00000090674+ENSG00000032444	ENSG00000268614+ENSG00000090674+ENSG00000032444_067	chr19	dexseq_prepare_annotation2.py	exon	7604869	7604910	.	+	.	ENST00000598462+ENST00000601870+ENST00000601668+ENST00000595264+ENST00000600737+ENST00000414982+ENST00000602191+ENST00000221249+ENST00000600942+ENST00000601001+ENST00000545201+ENST00000450331__exon_number_067__gene_id_ENSG00000268614+ENSG00000090674+ENSG00000032444		ENSG00000268614.ENSG00000090674.ENSG00000032444.66	-1.08525782232783	-9.87331077749469	5.89574910642636e-17	2.32582902435754e-14
ENSG00000221968.1	ENSG00000221968	ENSG00000221968_002	chr11	dexseq_prepare_annotation2.py	exon	61640996	61640997	.	-	.	ENST00000527697+ENST00000533676__exon_number_002__gene_id_ENSG00000221968	FADS3	ENSG00000221968.1	-0.84436483808962	-9.87170368951884	5.94671149862695e-17	2.33895136339597e-14
ENSG00000036448	ENSG00000036448	ENSG00000036448_001	chr8	dexseq_prepare_annotation2.py	exon	1993155	1993183	.	+	.	ENST00000262113__exon_number_001__gene_id_ENSG00000036448	MYOM2	ENSG00000036448	-0.921248802402717	-9.17461059397398	6.17455781654923e-17	2.42136109271829e-14
ENSG00000164946.50	ENSG00000164946	ENSG00000164946_051	chr9	dexseq_prepare_annotation2.py	exon	14868742	14869242	.	-	.	ENST00000380875+ENST00000380881+ENST00000422223+ENST00000380880__exon_number_051__gene_id_ENSG00000164946	FREM1	ENSG00000164946.50	-0.558528325452142	-9.73590755326061	6.76449293671756e-17	2.64485669837843e-14
ENSG00000059758.36	ENSG00000059758	ENSG00000059758_037	chr12	dexseq_prepare_annotation2.py	exon	96793123	96793142	.	-	.	ENST00000552262+ENST00000552496+ENST00000551816__exon_number_037__gene_id_ENSG00000059758	CDK17	ENSG00000059758.36	-0.590163365357213	-9.54933910261091	7.0248853782172e-17	2.73856556683862e-14
ENSG00000174844.69	ENSG00000174844	ENSG00000174844_070	chr3	dexseq_prepare_annotation2.py	exon	57494867	57494939	.	-	.	ENST00000351747+ENST00000311202+ENST00000389536+ENST00000495027__exon_number_070__gene_id_ENSG00000174844	DNAH12	ENSG00000174844.69	0.453624817470532	9.27217188441766	7.23622785955367e-17	2.81265791993916e-14
ENSG00000116337.74	ENSG00000116337	ENSG00000116337_075	chr1	dexseq_prepare_annotation2.py	exon	110174164	110174190	.	+	.	ENST00000476688+ENST00000369840+ENST00000393688+ENST00000256578+ENST00000342115__exon_number_075__gene_id_ENSG00000116337	AMPD2	ENSG00000116337.74	0.560135004272983	9.16049395740639	7.60847841059088e-17	2.94867584853853e-14
ENSG00000180448.24	ENSG00000180448	ENSG00000180448_025	chr19	dexseq_prepare_annotation2.py	exon	1079702	1079839	.	+	.	ENST00000590214+ENST00000313093+ENST00000587602+ENST00000586866+ENST00000539243+ENST00000536472+ENST00000543365+ENST00000590577__exon_number_025__gene_id_ENSG00000180448	HMHA1	ENSG00000180448.24	1.14395061614367	9.35944057264228	8.01234361687415e-17	3.09611482657311e-14
ENSG00000105197.2	ENSG00000105197	ENSG00000105197_003	chr19	dexseq_prepare_annotation2.py	exon	39971472	39971480	.	+	.	ENST00000607714+ENST00000314349+ENST00000601358__exon_number_003__gene_id_ENSG00000105197	TIMM50	ENSG00000105197.2	-0.940926190979348	-10.2715406112964	8.69623557926375e-17	3.35058604366648e-14
ENSG00000104419.67	ENSG00000104419	ENSG00000104419_068	chr8	dexseq_prepare_annotation2.py	exon	134309483	134309495	.	-	.	ENST00000537882+ENST00000518010+ENST00000517599+ENST00000354944+ENST00000523892+ENST00000522476+ENST00000518066+ENST00000518480+ENST00000414097+ENST00000521544__exon_number_068__gene_id_ENSG00000104419	NDRG1	ENSG00000104419.67	-0.831302045248384	-9.03874463339281	8.94260937689568e-17	3.43549576221991e-14
ENSG00000177479.61	ENSG00000177479	ENSG00000177479_062	chr3	dexseq_prepare_annotation2.py	exon	49017786	49017929	.	+	.	ENST00000356401+ENST00000449376+ENST00000452385__exon_number_062__gene_id_ENSG00000177479	ARIH2	ENSG00000177479.61	0.738674323618048	9.06730638436382	9.00378910781673e-17	3.44897318708267e-14
ENSG00000105726.42	ENSG00000105726	ENSG00000105726_043	chr19	dexseq_prepare_annotation2.py	exon	19767469	19767541	.	-	.	ENST00000473243+ENST00000357324+ENST00000474955+ENST00000291503__exon_number_043__gene_id_ENSG00000105726	ATP13A1	ENSG00000105726.42	-0.743931648280806	-10.1524469787966	9.63094358865518e-17	3.67854725421597e-14
ENSG00000156858.27	ENSG00000156858	ENSG00000156858_028	chr16	dexseq_prepare_annotation2.py	exon	30666536	30666671	.	+	.	ENST00000567989__exon_number_028__gene_id_ENSG00000156858	PRR14	ENSG00000156858.27	0.855864729513814	11.1375745229985	1.00653868990149e-16	3.83340405083374e-14
ENSG00000074054.69	ENSG00000074054	ENSG00000074054_070	chr2	dexseq_prepare_annotation2.py	exon	122363277	122363756	.	-	.	ENST00000455322+ENST00000397587+ENST00000263710+ENST00000541377+ENST00000409078__exon_number_070__gene_id_ENSG00000074054	CLASP1	ENSG00000074054.69	-0.751487379440648	-9.0163432003835	1.03772102296751e-16	3.94080522385838e-14
ENSG00000264594.ENSG00000204580.142	ENSG00000264594+ENSG00000204580	ENSG00000264594+ENSG00000204580_143	chr6	dexseq_prepare_annotation2.py	exon	30867825	30867929	.	+	.	ENST00000454612+ENST00000361741+ENST00000376575+ENST00000376567+ENST00000376570+ENST00000452441+ENST00000446312+ENST00000376568+ENST00000376569+ENST00000324771__exon_number_143__gene_id_ENSG00000264594+ENSG00000204580		ENSG00000264594.ENSG00000204580.142	-0.983877057326136	-9.7372897433394	1.22117367393383e-16	4.624189308846e-14
ENSG00000263053.ENSG00000171282.27	ENSG00000263053+ENSG00000171282	ENSG00000263053+ENSG00000171282_028	chr17	dexseq_prepare_annotation2.py	exon	79423323	79423611	.	+	.	ENST00000571813+ENST00000307745+ENST00000576071__exon_number_028__gene_id_ENSG00000263053+ENSG00000171282		ENSG00000263053.ENSG00000171282.27	-0.525589359504294	-9.43991178178567	1.32369475037498e-16	4.99808227816587e-14
ENSG00000222750.ENSG00000103534.21	ENSG00000222750+ENSG00000103534	ENSG00000222750+ENSG00000103534_022	chr16	dexseq_prepare_annotation2.py	exon	19477404	19477555	.	+	.	ENST00000219821+ENST00000564959+ENST00000381414+ENST00000542583+ENST00000396229+ENST00000567478+ENST00000541464+ENST00000561503__exon_number_022__gene_id_ENSG00000222750+ENSG00000103534		ENSG00000222750.ENSG00000103534.21	0.569306877591449	9.46593566226478	1.42722695835439e-16	5.37365181428273e-14
ENSG00000142945.25	ENSG00000142945	ENSG00000142945_026	chr1	dexseq_prepare_annotation2.py	exon	45223721	45223812	.	+	.	ENST00000372217+ENST00000372224+ENST00000372222+ENST00000372218__exon_number_026__gene_id_ENSG00000142945	KIF2C	ENSG00000142945.25	-1.56523719275883	-10.3898064023303	1.44166475526351e-16	5.41259107192755e-14
ENSG00000100201.33	ENSG00000100201	ENSG00000100201_034	chr22	dexseq_prepare_annotation2.py	exon	38902300	38902311	.	-	.	ENST00000381633+ENST00000479734+ENST00000396821+ENST00000403230__exon_number_034__gene_id_ENSG00000100201	DDX17	ENSG00000100201.33	-0.559734118194407	-9.44721374464138	1.58847854524088e-16	5.93941864652021e-14
ENSG00000228107.ENSG00000159259.ENSG00000159256.13	ENSG00000228107+ENSG00000159259+ENSG00000159256	ENSG00000228107+ENSG00000159259+ENSG00000159256_014	chr21	dexseq_prepare_annotation2.py	exon	37721609	37721706	.	+	.	ENST00000487909+ENST00000485299+ENST00000400485__exon_number_014__gene_id_ENSG00000228107+ENSG00000159259+ENSG00000159256		ENSG00000228107.ENSG00000159259.ENSG00000159256.13	0.832078170204743	9.12416281728898	1.59097590016886e-16	5.93941864652021e-14
ENSG00000255243.ENSG00000134343.19	ENSG00000255243+ENSG00000134343	ENSG00000255243+ENSG00000134343_020	chr11	dexseq_prepare_annotation2.py	exon	26563494	26563615	.	+	.	ENST00000525139+ENST00000537978+ENST00000256737+ENST00000529242+ENST00000531568__exon_number_020__gene_id_ENSG00000255243+ENSG00000134343		ENSG00000255243.ENSG00000134343.19	0.704890694611399	9.09437359757066	1.68250020561206e-16	6.26340323021583e-14
ENSG00000174844.75	ENSG00000174844	ENSG00000174844_076	chr3	dexseq_prepare_annotation2.py	exon	57530069	57530071	.	-	.	ENST00000351747+ENST00000389536+ENST00000495027__exon_number_076__gene_id_ENSG00000174844	DNAH12	ENSG00000174844.75	-1.44920127935092	-9.10535865072039	2.05155334839016e-16	7.61581552686801e-14
ENSG00000253729.69	ENSG00000253729	ENSG00000253729_070	chr8	dexseq_prepare_annotation2.py	exon	48805817	48805947	.	-	.	ENST00000314191+ENST00000523565+ENST00000518216+ENST00000338368__exon_number_070__gene_id_ENSG00000253729	PRKDC	ENSG00000253729.69	0.368698910128425	8.66867635104879	2.19547136454853e-16	8.12724140565576e-14
ENSG00000115084.36	ENSG00000115084	ENSG00000115084_037	chr2	dexseq_prepare_annotation2.py	exon	114513031	114513121	.	-	.	ENST00000498768+ENST00000409342+ENST00000409106+ENST00000245680__exon_number_037__gene_id_ENSG00000115084	SLC35F5	ENSG00000115084.36	1.07736684484212	9.11433979669138	2.23510466232867e-16	8.25084515782251e-14
ENSG00000181135.67	ENSG00000181135	ENSG00000181135_068	chr8	dexseq_prepare_annotation2.py	exon	144794254	144794272	.	+	.	ENST00000508587__exon_number_068__gene_id_ENSG00000181135	ZNF707	ENSG00000181135.67	-0.934389301862936	-9.51268418123624	2.31427251215693e-16	8.51929481459886e-14
ENSG00000059769.ENSG00000244115.ENSG00000242616.12	ENSG00000059769+ENSG00000244115+ENSG00000242616	ENSG00000059769+ENSG00000244115+ENSG00000242616_013	chr9	dexseq_prepare_annotation2.py	exon	114431549	114431551	.	+	.	ENST00000374293__exon_number_013__gene_id_ENSG00000059769+ENSG00000244115+ENSG00000242616		ENSG00000059769.ENSG00000244115.ENSG00000242616.12	0.738424178463448	10.5585538807099	2.34500434246172e-16	8.60844580216747e-14
ENSG00000261487.ENSG00000175938.ENSG00000099364.1	ENSG00000261487+ENSG00000175938+ENSG00000099364	ENSG00000261487+ENSG00000175938+ENSG00000099364_002	chr16	dexseq_prepare_annotation2.py	exon	30934392	30934473	.	+	.	ENST00000562798+ENST00000471231__exon_number_002__gene_id_ENSG00000261487+ENSG00000175938+ENSG00000099364		ENSG00000261487.ENSG00000175938.ENSG00000099364.1	-0.672901573338508	-10.9078584881071	2.45215193678694e-16	8.9768459613872e-14
ENSG00000221978.53	ENSG00000221978	ENSG00000221978_054	chr1	dexseq_prepare_annotation2.py	exon	1334690	1334691	.	-	.	ENST00000425598+ENST00000408918+ENST00000488340+ENST00000400809+ENST00000481223__exon_number_054__gene_id_ENSG00000221978	CCNL2	ENSG00000221978.53	-1.72009236184873	-10.1517655401801	2.50703836279293e-16	9.15242140427899e-14
ENSG00000104490.14	ENSG00000104490	ENSG00000104490_015	chr8	dexseq_prepare_annotation2.py	exon	102731498	102731507	.	-	.	ENST00000311028+ENST00000522448+ENST00000220931+ENST00000522951+ENST00000520690+ENST00000520425+ENST00000521599+ENST00000518727+ENST00000395923+ENST00000519508__exon_number_015__gene_id_ENSG00000104490	NCALD	ENSG00000104490.14	0.841440647500561	9.0280409371123	2.55670345506156e-16	9.30802052627163e-14
ENSG00000166669.17	ENSG00000166669	ENSG00000166669_018	chr16	dexseq_prepare_annotation2.py	exon	10513478	10513480	.	+	.	ENST00000396559+ENST00000562102+ENST00000562527+ENST00000561932__exon_number_018__gene_id_ENSG00000166669	ATF7IP2	ENSG00000166669.17	1.01277014704219	9.52948174948335	2.77889872822922e-16	1.00891582810201e-13
ENSG00000129084.ENSG00000256206.ENSG00000129083.21	ENSG00000129084+ENSG00000256206+ENSG00000129083	ENSG00000129084+ENSG00000256206+ENSG00000129083_022	chr11	dexseq_prepare_annotation2.py	exon	14498463	14498464	.	-	.	ENST00000534234__exon_number_022__gene_id_ENSG00000129084+ENSG00000256206+ENSG00000129083		ENSG00000129084.ENSG00000256206.ENSG00000129083.21	1.04270964766138	8.83466880512014	2.90745963583863e-16	1.05003566443713e-13
ENSG00000185122.3	ENSG00000185122	ENSG00000185122_004	chr8	dexseq_prepare_annotation2.py	exon	145516262	145516301	.	+	.	ENST00000533240+ENST00000528988__exon_number_004__gene_id_ENSG00000185122	HSF1	ENSG00000185122.3	1.05662056149485	9.42479516863534	2.90804777105662e-16	1.05003566443713e-13
ENSG00000257062.ENSG00000111700.ENSG00000134538.ENSG00000205754.ENSG00000257046.52	ENSG00000257062+ENSG00000111700+ENSG00000134538+ENSG00000205754+ENSG00000257046	ENSG00000257062+ENSG00000111700+ENSG00000134538+ENSG00000205754+ENSG00000257046_053	chr12	dexseq_prepare_annotation2.py	exon	21284057	21284135	.	+	.	ENST00000590779+ENST00000592513+ENST00000593147+ENST00000585342__exon_number_053__gene_id_ENSG00000257062+ENSG00000111700+ENSG00000134538+ENSG00000205754+ENSG00000257046		ENSG00000257062.ENSG00000111700.ENSG00000134538.ENSG00000205754.ENSG00000257046.52	-0.752282932027224	-9.09406807282328	2.93152290289887e-16	1.05562781807248e-13
ENSG00000125462.62	ENSG00000125462	ENSG00000125462_063	chr1	dexseq_prepare_annotation2.py	exon	156400289	156400493	.	-	.	ENST00000469813__exon_number_063__gene_id_ENSG00000125462	C1orf61	ENSG00000125462.62	0.609063351919016	9.11058692562546	3.08503528119979e-16	1.10788814561674e-13
ENSG00000178057.17	ENSG00000178057	ENSG00000178057_018	chr3	dexseq_prepare_annotation2.py	exon	49060722	49060928	.	+	.	ENST00000326925__exon_number_018__gene_id_ENSG00000178057	NDUFAF3	ENSG00000178057.17	0.884180340441674	10.339456442595	3.21346400928532e-16	1.15088166977534e-13
ENSG00000091536.57	ENSG00000091536	ENSG00000091536_058	chr17	dexseq_prepare_annotation2.py	exon	18057994	18058069	.	+	.	ENST00000205890+ENST00000418233+ENST00000585180__exon_number_058__gene_id_ENSG00000091536	MYO15A	ENSG00000091536.57	0.912763876527692	8.69480729806779	3.29385058122616e-16	1.17648330692417e-13
ENSG00000114735.20	ENSG00000114735	ENSG00000114735_021	chr3	dexseq_prepare_annotation2.py	exon	50616252	50616357	.	+	.	ENST00000455834+ENST00000448997+ENST00000232854+ENST00000434410__exon_number_021__gene_id_ENSG00000114735	HEMK1	ENSG00000114735.20	-0.845034868307989	-9.43805988283103	3.48867914978556e-16	1.24271264970326e-13
ENSG00000139132.10	ENSG00000139132	ENSG00000139132_011	chr12	dexseq_prepare_annotation2.py	exon	32655104	32655112	.	+	.	ENST00000473513+ENST00000472289+ENST00000493087+ENST00000497153+ENST00000551984+ENST00000494275+ENST00000395740+ENST00000427716+ENST00000266482__exon_number_011__gene_id_ENSG00000139132	FGD4	ENSG00000139132.10	-1.33766783811813	-10.8125709965517	3.55388562405598e-16	1.26253697485784e-13
ENSG00000059758.13	ENSG00000059758	ENSG00000059758_014	chr12	dexseq_prepare_annotation2.py	exon	96680491	96680528	.	-	.	ENST00000549899+ENST00000261211+ENST00000551484+ENST00000543119+ENST00000550971+ENST00000542666__exon_number_014__gene_id_ENSG00000059758	CDK17	ENSG00000059758.13	1.14617513121342	9.25766184367472	3.79029352245989e-16	1.34291217281686e-13
ENSG00000091536.43	ENSG00000091536	ENSG00000091536_044	chr17	dexseq_prepare_annotation2.py	exon	18052800	18052894	.	+	.	ENST00000205890+ENST00000578999__exon_number_044__gene_id_ENSG00000091536	MYO15A	ENSG00000091536.43	0.908070071427234	8.67104966832691	3.87983749243879e-16	1.37096236313703e-13
ENSG00000173715.ENSG00000173653.11	ENSG00000173715+ENSG00000173653	ENSG00000173715+ENSG00000173653_012	chr11	dexseq_prepare_annotation2.py	exon	66526514	66526530	.	+	.	ENST00000531400+ENST00000524551+ENST00000525908+ENST00000540737+ENST00000532565+ENST00000527634+ENST00000525449+ENST00000527368+ENST00000534325+ENST00000346672+ENST00000360962__exon_number_012__gene_id_ENSG00000173715+ENSG00000173653		ENSG00000173715.ENSG00000173653.11	-0.797489256084752	-9.28378613378294	4.03716681918979e-16	1.4227514159734e-13
ENSG00000214753.ENSG00000168000.ENSG00000234857.87	ENSG00000214753+ENSG00000168000+ENSG00000234857	ENSG00000214753+ENSG00000168000+ENSG00000234857_088	chr11	dexseq_prepare_annotation2.py	exon	62491059	62491198	.	-	.	ENST00000540127+ENST00000403734+ENST00000301785__exon_number_088__gene_id_ENSG00000214753+ENSG00000168000+ENSG00000234857		ENSG00000214753.ENSG00000168000.ENSG00000234857.87	0.661667314978675	8.62345987007561	4.1516729415187e-16	1.45921366379363e-13
ENSG00000177674.35	ENSG00000177674	ENSG00000177674_036	chr1	dexseq_prepare_annotation2.py	exon	11814482	11814859	.	+	.	ENST00000471765__exon_number_036__gene_id_ENSG00000177674	AGTRAP	ENSG00000177674.35	-0.49444664843991	-9.69127991580979	4.25353517665865e-16	1.491050242099e-13
ENSG00000114735.29	ENSG00000114735	ENSG00000114735_030	chr3	dexseq_prepare_annotation2.py	exon	50622180	50622366	.	+	.	ENST00000232854__exon_number_030__gene_id_ENSG00000114735	HEMK1	ENSG00000114735.29	-1.48743981287917	-9.39903983802363	4.32305508396817e-16	1.51141096460797e-13
ENSG00000114735.9	ENSG00000114735	ENSG00000114735_010	chr3	dexseq_prepare_annotation2.py	exon	50607243	50608361	.	+	.	ENST00000482974__exon_number_010__gene_id_ENSG00000114735	HEMK1	ENSG00000114735.9	0.621305195144702	9.38726855104366	4.6118512192278e-16	1.60812453265712e-13
ENSG00000236107.20	ENSG00000236107	ENSG00000236107_021	chr2	dexseq_prepare_annotation2.py	exon	167056149	167056328	.	+	.	ENST00000447809__exon_number_021__gene_id_ENSG00000236107	AC010127.3	ENSG00000236107.20	0.617302860896707	9.38450160599351	4.68248189402503e-16	1.62845630185494e-13
ENSG00000149260.17	ENSG00000149260	ENSG00000149260_018	chr11	dexseq_prepare_annotation2.py	exon	76827272	76827349	.	+	.	ENST00000529629+ENST00000456580+ENST00000278559__exon_number_018__gene_id_ENSG00000149260	CAPN5	ENSG00000149260.17	-1.73266644288501	-12.3310443742018	4.76167857351599e-16	1.65165257712075e-13
ENSG00000253729.79	ENSG00000253729	ENSG00000253729_080	chr8	dexseq_prepare_annotation2.py	exon	48839393	48839753	.	-	.	ENST00000541488__exon_number_080__gene_id_ENSG00000253729	PRKDC	ENSG00000253729.79	0.395086045711383	8.54242472190892	5.36985713631796e-16	1.85506109763435e-13
ENSG00000214753.ENSG00000168000.ENSG00000234857.82	ENSG00000214753+ENSG00000168000+ENSG00000234857	ENSG00000214753+ENSG00000168000+ENSG00000234857_083	chr11	dexseq_prepare_annotation2.py	exon	62489292	62489414	.	-	.	ENST00000403734+ENST00000301785__exon_number_083__gene_id_ENSG00000214753+ENSG00000168000+ENSG00000234857		ENSG00000214753.ENSG00000168000.ENSG00000234857.82	-0.547982963114564	-8.58600110828776	5.38813394955706e-16	1.85506109763435e-13
ENSG00000086205.5	ENSG00000086205	ENSG00000086205_006	chr11	dexseq_prepare_annotation2.py	exon	49175584	49175779	.	-	.	ENST00000532018__exon_number_006__gene_id_ENSG00000086205	FOLH1	ENSG00000086205.5	-1.83858656787471	-9.16223467801825	5.39021195937792e-16	1.85506109763435e-13
ENSG00000114735.2	ENSG00000114735	ENSG00000114735_003	chr3	dexseq_prepare_annotation2.py	exon	50606705	50606908	.	+	.	ENST00000232854__exon_number_003__gene_id_ENSG00000114735	HEMK1	ENSG00000114735.2	0.625255479073498	9.34447995336653	5.83339798966594e-16	2.00237067876442e-13
ENSG00000172890.20	ENSG00000172890	ENSG00000172890_021	chr11	dexseq_prepare_annotation2.py	exon	71177770	71177812	.	+	.	ENST00000533769__exon_number_021__gene_id_ENSG00000172890	NADSYN1	ENSG00000172890.20	0.932444161391391	8.71608392124888	5.89675127514686e-16	2.01887348385242e-13
ENSG00000205744.7	ENSG00000205744	ENSG00000205744_008	chr19	dexseq_prepare_annotation2.py	exon	6468453	6468588	.	-	.	ENST00000591795__exon_number_008__gene_id_ENSG00000205744	DENND1C	ENSG00000205744.7	-1.15054798026217	-9.11180972307294	5.9988217436058e-16	2.0485123708688e-13
ENSG00000181827	ENSG00000181827	ENSG00000181827_001	chr15	dexseq_prepare_annotation2.py	exon	56379478	56379665	.	-	.	ENST00000559847__exon_number_001__gene_id_ENSG00000181827	RFX7	ENSG00000181827	-0.758631781964298	-10.8749123989347	6.37925764487506e-16	2.17281132489295e-13
ENSG00000112159.107	ENSG00000112159	ENSG00000112159_108	chr6	dexseq_prepare_annotation2.py	exon	90503819	90503926	.	-	.	ENST00000369393+ENST00000428876+ENST00000439638__exon_number_108__gene_id_ENSG00000112159	MDN1	ENSG00000112159.107	-0.552436239773312	-8.49565624372006	6.6530966981526e-16	2.26025705435567e-13
ENSG00000206120.7	ENSG00000206120	ENSG00000206120_008	chr3	dexseq_prepare_annotation2.py	exon	168030033	168030129	.	+	.	ENST00000431685__exon_number_008__gene_id_ENSG00000206120	EGFEM1P	ENSG00000206120.7	-2.28139465738382	-9.36265490886159	6.86275232722941e-16	2.32550521488462e-13
ENSG00000168397.52	ENSG00000168397	ENSG00000168397_053	chr2	dexseq_prepare_annotation2.py	exon	242610857	242610984	.	+	.	ENST00000494132+ENST00000460211+ENST00000482507+ENST00000494465__exon_number_053__gene_id_ENSG00000168397	ATG4B	ENSG00000168397.52	0.521883275042147	8.79933398943511	6.94958209340509e-16	2.34890542596918e-13
ENSG00000003756.ENSG00000004534.55	ENSG00000003756+ENSG00000004534	ENSG00000003756+ENSG00000004534_056	chr3	dexseq_prepare_annotation2.py	exon	50107888	50107985	.	+	.	ENST00000539992+ENST00000419610+ENST00000266022+ENST00000421682+ENST00000434592+ENST00000443081+ENST00000442092+ENST00000422955+ENST00000454079__exon_number_056__gene_id_ENSG00000003756+ENSG00000004534		ENSG00000003756.ENSG00000004534.55	0.673368509534014	8.70931006746336	7.22265079379607e-16	2.43497299911765e-13
ENSG00000175198.1	ENSG00000175198	ENSG00000175198_002	chr13	dexseq_prepare_annotation2.py	exon	100741337	100741479	.	+	.	ENST00000376285+ENST00000376286+ENST00000376279__exon_number_002__gene_id_ENSG00000175198	PCCA	ENSG00000175198.1	0.677411840689729	9.34662284986003	7.4849100321381e-16	2.51696764706669e-13
ENSG00000100239.9	ENSG00000100239	ENSG00000100239_010	chr22	dexseq_prepare_annotation2.py	exon	50852981	50853118	.	+	.	ENST00000359139+ENST00000395744+ENST00000216061+ENST00000395741__exon_number_010__gene_id_ENSG00000100239	PPP6R2	ENSG00000100239.9	0.397163839715101	9.56714626931894	7.98641212910888e-16	2.67879262670656e-13
ENSG00000188690.27	ENSG00000188690	ENSG00000188690_028	chr10	dexseq_prepare_annotation2.py	exon	127505095	127505201	.	-	.	ENST00000368786__exon_number_028__gene_id_ENSG00000188690	UROS	ENSG00000188690.27	0.638740053028282	9.27819403003778	8.39220216199829e-16	2.80777589042756e-13
ENSG00000253729.72	ENSG00000253729	ENSG00000253729_073	chr8	dexseq_prepare_annotation2.py	exon	48812933	48813027	.	-	.	ENST00000314191+ENST00000523565+ENST00000518216+ENST00000338368__exon_number_073__gene_id_ENSG00000253729	PRKDC	ENSG00000253729.72	0.380680152501141	8.4744627937022	8.66231671839389e-16	2.89082945939228e-13
ENSG00000272084.ENSG00000127481.126	ENSG00000272084+ENSG00000127481	ENSG00000272084+ENSG00000127481_127	chr1	dexseq_prepare_annotation2.py	exon	19497256	19497377	.	-	.	ENST00000375217+ENST00000375226+ENST00000419533+ENST00000375267+ENST00000375254__exon_number_127__gene_id_ENSG00000272084+ENSG00000127481		ENSG00000272084.ENSG00000127481.126	-0.441773501206687	-8.29444883979166	9.81507372016841e-16	3.26174730315088e-13
ENSG00000171132.51	ENSG00000171132	ENSG00000171132_052	chr2	dexseq_prepare_annotation2.py	exon	46411874	46415129	.	+	.	ENST00000306156__exon_number_052__gene_id_ENSG00000171132	PRKCE	ENSG00000171132.51	-1.26211566192593	-10.2201191176636	9.82312758998184e-16	3.26174730315088e-13
ENSG00000143862	ENSG00000143862	ENSG00000143862_001	chr1	dexseq_prepare_annotation2.py	exon	202102532	202103510	.	-	.	ENST00000272217__exon_number_001__gene_id_ENSG00000143862	ARL8A	ENSG00000143862	1.3996570128644	11.2914226617378	9.85756169023631e-16	3.26497760695032e-13
ENSG00000013441.25	ENSG00000013441	ENSG00000013441_026	chr2	dexseq_prepare_annotation2.py	exon	201724848	201724938	.	-	.	ENST00000434813+ENST00000321356+ENST00000409403+ENST00000473565+ENST00000461981__exon_number_026__gene_id_ENSG00000013441	CLK1	ENSG00000013441.25	-1.31603966109805	-9.24253672368448	1.0204139056741e-15	3.37131999260901e-13
ENSG00000187736.ENSG00000213901.54	ENSG00000187736+ENSG00000213901	ENSG00000187736+ENSG00000213901_055	chr2	dexseq_prepare_annotation2.py	exon	220033506	220033555	.	-	.	ENST00000295738+ENST00000421779+ENST00000465580+ENST00000455516+ENST00000318673+ENST00000409878+ENST00000430764+ENST00000409370+ENST00000414999+ENST00000497918__exon_number_055__gene_id_ENSG00000187736+ENSG00000213901		ENSG00000187736.ENSG00000213901.54	0.657015324919599	8.68045298212795	1.03032775657023e-15	3.39558515385382e-13
ENSG00000104365.55	ENSG00000104365	ENSG00000104365_056	chr8	dexseq_prepare_annotation2.py	exon	42179572	42179671	.	+	.	ENST00000416505+ENST00000520655+ENST00000379708+ENST00000517890+ENST00000521661+ENST00000342222+ENST00000520201+ENST00000523517+ENST00000523105+ENST00000520810+ENST00000520835+ENST00000519938+ENST00000518679__exon_number_056__gene_id_ENSG00000104365	IKBKB	ENSG00000104365.55	0.559313158776374	8.66310335369782	1.06063186363618e-15	3.48676129201094e-13
ENSG00000012061.2	ENSG00000012061	ENSG00000012061_003	chr19	dexseq_prepare_annotation2.py	exon	45912804	45912871	.	-	.	ENST00000423698+ENST00000300853+ENST00000588738__exon_number_003__gene_id_ENSG00000012061	ERCC1	ENSG00000012061.2	-0.589437709440853	-9.14934762855099	1.07466264030362e-15	3.52412012975992e-13
ENSG00000166889.1	ENSG00000166889	ENSG00000166889_002	chr11	dexseq_prepare_annotation2.py	exon	59406521	59406670	.	-	.	ENST00000300146__exon_number_002__gene_id_ENSG00000166889	PATL1	ENSG00000166889.1	0.734671903234246	10.318486819142	1.23725184042342e-15	4.04173989085852e-13
ENSG00000114735.24	ENSG00000114735	ENSG00000114735_025	chr3	dexseq_prepare_annotation2.py	exon	50617661	50617811	.	+	.	ENST00000482974__exon_number_025__gene_id_ENSG00000114735	HEMK1	ENSG00000114735.24	-1.26211596323016	-9.20701228984499	1.23968478413175e-15	4.04173989085852e-13
ENSG00000181355.30	ENSG00000181355	ENSG00000181355_031	chr6	dexseq_prepare_annotation2.py	exon	9900646	9900722	.	-	.	ENST00000492094+ENST00000466385+ENST00000472329+ENST00000316020+ENST00000469426+ENST00000491508+ENST00000469656+ENST00000486246__exon_number_031__gene_id_ENSG00000181355	OFCC1	ENSG00000181355.30	0.979921329571	10.0310493306491	1.24168317179718e-15	4.04173989085852e-13
ENSG00000100296.ENSG00000184117.76	ENSG00000100296+ENSG00000184117	ENSG00000100296+ENSG00000184117_077	chr22	dexseq_prepare_annotation2.py	exon	29977177	29977316	.	-	.	ENST00000216121+ENST00000437094__exon_number_077__gene_id_ENSG00000100296+ENSG00000184117		ENSG00000100296.ENSG00000184117.76	0.573245058767196	8.73326134231384	1.30065424841175e-15	4.22329145451731e-13
ENSG00000141646.ENSG00000267699.ENSG00000141642.51	ENSG00000141646+ENSG00000267699+ENSG00000141642	ENSG00000141646+ENSG00000267699+ENSG00000141642_052	chr18	dexseq_prepare_annotation2.py	exon	48603621	48603621	.	+	.	ENST00000586253__exon_number_052__gene_id_ENSG00000141646+ENSG00000267699+ENSG00000141642		ENSG00000141646.ENSG00000267699.ENSG00000141642.51	-1.15374279489028	-9.19745045727119	1.30634026669042e-15	4.23135779275667e-13
ENSG00000187736.ENSG00000213901.55	ENSG00000187736+ENSG00000213901	ENSG00000187736+ENSG00000213901_056	chr2	dexseq_prepare_annotation2.py	exon	220033737	220033750	.	-	.	ENST00000318673__exon_number_056__gene_id_ENSG00000187736+ENSG00000213901		ENSG00000187736.ENSG00000213901.55	0.666124643435277	8.63885014729859	1.34959507899413e-15	4.36077598201635e-13
ENSG00000187736.ENSG00000213901.50	ENSG00000187736+ENSG00000213901	ENSG00000187736+ENSG00000213901_051	chr2	dexseq_prepare_annotation2.py	exon	220033142	220033358	.	-	.	ENST00000497918+ENST00000318673__exon_number_051__gene_id_ENSG00000187736+ENSG00000213901		ENSG00000187736.ENSG00000213901.50	0.568146079260256	8.63797541122183	1.35726783245954e-15	4.37487147313879e-13
ENSG00000253729.21	ENSG00000253729	ENSG00000253729_022	chr8	dexseq_prepare_annotation2.py	exon	48701712	48701799	.	-	.	ENST00000314191+ENST00000523565+ENST00000518216+ENST00000338368__exon_number_022__gene_id_ENSG00000253729	PRKDC	ENSG00000253729.21	-0.396137982976393	-8.40759881728594	1.38345109797618e-15	4.44841800129055e-13
ENSG00000151576.42	ENSG00000151576	ENSG00000151576_043	chr3	dexseq_prepare_annotation2.py	exon	113807197	113807269	.	+	.	ENST00000281273__exon_number_043__gene_id_ENSG00000151576	QTRTD1	ENSG00000151576.42	0.686175982147031	8.93896588925074	1.39299843200408e-15	4.4655705325235e-13
ENSG00000075292.84	ENSG00000075292	ENSG00000075292_085	chr2	dexseq_prepare_annotation2.py	exon	71662183	71662187	.	+	.	ENST00000409544+ENST00000487638+ENST00000488126+ENST00000409407+ENST00000355812+ENST00000461991+ENST00000264447+ENST00000493576__exon_number_085__gene_id_ENSG00000075292	ZNF638	ENSG00000075292.84	-0.990093156153323	-8.58565908954809	1.3955435889162e-15	4.4655705325235e-13
ENSG00000272084.ENSG00000127481.130	ENSG00000272084+ENSG00000127481	ENSG00000272084+ENSG00000127481_131	chr1	dexseq_prepare_annotation2.py	exon	19500813	19500941	.	-	.	ENST00000375217+ENST00000375226+ENST00000419533+ENST00000375267+ENST00000375254__exon_number_131__gene_id_ENSG00000272084+ENSG00000127481		ENSG00000272084.ENSG00000127481.130	-0.439143760123324	-8.24586110192563	1.40577990485658e-15	4.48745998372757e-13
ENSG00000159640.ENSG00000224353.ENSG00000264813.22	ENSG00000159640+ENSG00000224353+ENSG00000264813	ENSG00000159640+ENSG00000224353+ENSG00000264813_023	chr17	dexseq_prepare_annotation2.py	exon	61561213	61561332	.	+	.	ENST00000582678+ENST00000428043+ENST00000290866__exon_number_023__gene_id_ENSG00000159640+ENSG00000224353+ENSG00000264813		ENSG00000159640.ENSG00000224353.ENSG00000264813.22	-1.23546848274658	-8.61530762922089	1.44791918498461e-15	4.6108375877504e-13
ENSG00000205352.ENSG00000257379.ENSG00000197111.23	ENSG00000205352+ENSG00000257379+ENSG00000197111	ENSG00000205352+ENSG00000257379+ENSG00000197111_024	chr12	dexseq_prepare_annotation2.py	exon	53837321	53837324	.	+	.	ENST00000549924+ENST00000429243+ENST00000549740+ENST00000541275+ENST00000549135+ENST00000547717+ENST00000547368+ENST00000551003__exon_number_024__gene_id_ENSG00000205352+ENSG00000257379+ENSG00000197111		ENSG00000205352.ENSG00000257379.ENSG00000197111.23	0.839754754453488	8.90347996670012	1.46310452974603e-15	4.64799469059103e-13
ENSG00000008710.108	ENSG00000008710	ENSG00000008710_109	chr16	dexseq_prepare_annotation2.py	exon	2158018	2158033	.	-	.	ENST00000487932+ENST00000473780+ENST00000488185+ENST00000262304+ENST00000423118__exon_number_109__gene_id_ENSG00000008710	PKD1	ENSG00000008710.108	-0.925422594997091	-8.3974697989254	1.54306306066608e-15	4.89025176936034e-13
ENSG00000135250.2	ENSG00000135250	ENSG00000135250_003	chr7	dexseq_prepare_annotation2.py	exon	104755834	104755950	.	-	.	ENST00000493638+ENST00000465072__exon_number_003__gene_id_ENSG00000135250	SRPK2	ENSG00000135250.2	-0.732977039739952	-9.11335012442228	1.64134043544318e-15	5.18926663267927e-13
ENSG00000126822.11	ENSG00000126822	ENSG00000126822_012	chr14	dexseq_prepare_annotation2.py	exon	65197360	65197367	.	+	.	ENST00000555982+ENST00000556801+ENST00000247226+ENST00000394691__exon_number_012__gene_id_ENSG00000126822	PLEKHG3	ENSG00000126822.11	-0.719130587869611	-9.03437790188007	1.66575267147914e-15	5.25387933888604e-13
ENSG00000141738.12	ENSG00000141738	ENSG00000141738_013	chr17	dexseq_prepare_annotation2.py	exon	37896385	37896434	.	+	.	ENST00000394209+ENST00000584053__exon_number_013__gene_id_ENSG00000141738	GRB7	ENSG00000141738.12	-1.02007695977232	-8.96009503987278	1.7392954589494e-15	5.47277598517757e-13
ENSG00000105726.11	ENSG00000105726	ENSG00000105726_012	chr19	dexseq_prepare_annotation2.py	exon	19758135	19758222	.	-	.	ENST00000467160__exon_number_012__gene_id_ENSG00000105726	ATP13A1	ENSG00000105726.11	0.653834196075569	9.55537305093198	1.76475724247093e-15	5.53970293061155e-13
ENSG00000257062.ENSG00000111700.ENSG00000134538.ENSG00000205754.ENSG00000257046.51	ENSG00000257062+ENSG00000111700+ENSG00000134538+ENSG00000205754+ENSG00000257046	ENSG00000257062+ENSG00000111700+ENSG00000134538+ENSG00000205754+ENSG00000257046_052	chr12	dexseq_prepare_annotation2.py	exon	21279052	21279191	.	+	.	ENST00000590779+ENST00000592513+ENST00000593147+ENST00000585342__exon_number_052__gene_id_ENSG00000257062+ENSG00000111700+ENSG00000134538+ENSG00000205754+ENSG00000257046		ENSG00000257062.ENSG00000111700.ENSG00000134538.ENSG00000205754.ENSG00000257046.51	-0.734336218760385	-8.78825472724898	1.8915683880927e-15	5.92370190351636e-13
ENSG00000180448.21	ENSG00000180448	ENSG00000180448_022	chr19	dexseq_prepare_annotation2.py	exon	1074798	1074878	.	+	.	ENST00000590214+ENST00000313093+ENST00000587602+ENST00000586866+ENST00000539243+ENST00000536472+ENST00000543365__exon_number_022__gene_id_ENSG00000180448	HMHA1	ENSG00000180448.21	1.2798371350299	8.83163120785174	1.92869627494449e-15	6.02569400036145e-13
ENSG00000205352.ENSG00000257379.ENSG00000197111.95	ENSG00000205352+ENSG00000257379+ENSG00000197111	ENSG00000205352+ENSG00000257379+ENSG00000197111_096	chr12	dexseq_prepare_annotation2.py	exon	53873409	53873467	.	+	.	ENST00000562264+ENST00000359282+ENST00000547048+ENST00000550585+ENST00000549863+ENST00000547859+ENST00000552819+ENST00000437231+ENST00000455667+ENST00000546463+ENST00000359462+ENST00000603815+ENST00000447282__exon_number_096__gene_id_ENSG00000205352+ENSG00000257379+ENSG00000197111		ENSG00000205352.ENSG00000257379.ENSG00000197111.95	-0.664997754639777	-8.85237326367501	1.98130793262236e-15	6.17546579801197e-13
ENSG00000074181.3	ENSG00000074181	ENSG00000074181_004	chr19	dexseq_prepare_annotation2.py	exon	15273276	15273373	.	-	.	ENST00000263388+ENST00000597756+ENST00000595514__exon_number_004__gene_id_ENSG00000074181	NOTCH3	ENSG00000074181.3	0.765766832836997	8.62651705570374	2.08962467082331e-15	6.49774937347422e-13
ENSG00000104218.16	ENSG00000104218	ENSG00000104218_017	chr8	dexseq_prepare_annotation2.py	exon	68018140	68018210	.	+	.	ENST00000519668+ENST00000262210+ENST00000519163+ENST00000412460__exon_number_017__gene_id_ENSG00000104218	CSPP1	ENSG00000104218.16	-1.09256763062272	-9.1066794229637	2.14678979320577e-15	6.659835800965e-13
ENSG00000059758.39	ENSG00000059758	ENSG00000059758_040	chr12	dexseq_prepare_annotation2.py	exon	96793853	96794258	.	-	.	ENST00000261211+ENST00000543119__exon_number_040__gene_id_ENSG00000059758	CDK17	ENSG00000059758.39	-0.529763370490708	-8.94891608653814	2.22992163542549e-15	6.90152912715822e-13
ENSG00000147642.62	ENSG00000147642	ENSG00000147642_063	chr8	dexseq_prepare_annotation2.py	exon	110693144	110693144	.	-	.	ENST00000532189+ENST00000533171+ENST00000534184+ENST00000408889__exon_number_063__gene_id_ENSG00000147642	SYBU	ENSG00000147642.62	0.474267999861415	8.64694953005443	2.23833606090334e-15	6.91138556375424e-13
ENSG00000244045.ENSG00000258924.ENSG00000264302.ENSG00000004139.8	ENSG00000244045+ENSG00000258924+ENSG00000264302+ENSG00000004139	ENSG00000244045+ENSG00000258924+ENSG00000264302+ENSG00000004139_009	chr17	dexseq_prepare_annotation2.py	exon	26685337	26685491	.	+	.	ENST00000395404+ENST00000579762__exon_number_009__gene_id_ENSG00000244045+ENSG00000258924+ENSG00000264302+ENSG00000004139		ENSG00000244045.ENSG00000258924.ENSG00000264302.ENSG00000004139.8	0.611884049289497	8.70645453130923	2.41526297211249e-15	7.44030485033861e-13
ENSG00000173406.ENSG00000162600.49	ENSG00000173406+ENSG00000162600	ENSG00000173406+ENSG00000162600_050	chr1	dexseq_prepare_annotation2.py	exon	58996335	58996401	.	-	.	ENST00000421528+ENST00000358603+ENST00000371226__exon_number_050__gene_id_ENSG00000173406+ENSG00000162600		ENSG00000173406.ENSG00000162600.49	0.732049593571482	8.46911824984015	2.45141881460604e-15	7.53412217312234e-13
ENSG00000159210.41	ENSG00000159210	ENSG00000159210_042	chr17	dexseq_prepare_annotation2.py	exon	47022174	47022187	.	-	.	ENST00000576353+ENST00000514929+ENST00000502492__exon_number_042__gene_id_ENSG00000159210	SNF8	ENSG00000159210.41	-0.746455704966504	-9.27664366811249	2.54918200178979e-15	7.81640713333015e-13
ENSG00000180448.42	ENSG00000180448	ENSG00000180448_043	chr19	dexseq_prepare_annotation2.py	exon	1083142	1083274	.	+	.	ENST00000590214+ENST00000313093+ENST00000587602+ENST00000586866+ENST00000539243+ENST00000536472+ENST00000543365+ENST00000590577+ENST00000590512+ENST00000586378+ENST00000592297__exon_number_043__gene_id_ENSG00000180448	HMHA1	ENSG00000180448.42	1.22907022447555	8.77813444132709	2.65426519429714e-15	8.11977816556339e-13
ENSG00000253729.54	ENSG00000253729	ENSG00000253729_055	chr8	dexseq_prepare_annotation2.py	exon	48774934	48775102	.	-	.	ENST00000314191+ENST00000523565+ENST00000518216+ENST00000338368+ENST00000546304__exon_number_055__gene_id_ENSG00000253729	PRKDC	ENSG00000253729.54	0.368636791356084	8.31140172378386	2.702447094772e-15	8.24808073463264e-13
ENSG00000187775.82	ENSG00000187775	ENSG00000187775_083	chr17	dexseq_prepare_annotation2.py	exon	76510856	76511104	.	-	.	ENST00000389840+ENST00000585328__exon_number_083__gene_id_ENSG00000187775	DNAH17	ENSG00000187775.82	0.702756568825611	8.34543101641545	2.71004521042474e-15	8.2522125526194e-13
ENSG00000147419.2	ENSG00000147419	ENSG00000147419_003	chr8	dexseq_prepare_annotation2.py	exon	27593330	27593378	.	-	.	ENST00000356537+ENST00000520486+ENST00000523841+ENST00000520202__exon_number_003__gene_id_ENSG00000147419	CCDC25	ENSG00000147419.2	1.22179396855138	9.73845760851705	2.73333785556594e-15	8.30400607591533e-13
ENSG00000100949	ENSG00000100949	ENSG00000100949_001	chr14	dexseq_prepare_annotation2.py	exon	24734744	24734747	.	-	.	ENST00000560521+ENST00000561055+ENST00000399409+ENST00000216840__exon_number_001__gene_id_ENSG00000100949	RABGGTA	ENSG00000100949	0.924753059756528	8.76834679187331	2.81376685814851e-15	8.52874676923433e-13
ENSG00000253729.24	ENSG00000253729	ENSG00000253729_025	chr8	dexseq_prepare_annotation2.py	exon	48711771	48711951	.	-	.	ENST00000314191+ENST00000523565+ENST00000518216+ENST00000338368__exon_number_025__gene_id_ENSG00000253729	PRKDC	ENSG00000253729.24	-0.419133370888616	-8.29809878019843	2.96351983155354e-15	8.96210442423245e-13
ENSG00000173715.ENSG00000173653.1	ENSG00000173715+ENSG00000173653	ENSG00000173715+ENSG00000173653_002	chr11	dexseq_prepare_annotation2.py	exon	66512089	66512170	.	+	.	ENST00000524551+ENST00000534325__exon_number_002__gene_id_ENSG00000173715+ENSG00000173653		ENSG00000173715.ENSG00000173653.1	0.86649501128084	8.93127603408059	2.98550376099325e-15	9.00797373365441e-13
ENSG00000272084.ENSG00000127481.138	ENSG00000272084+ENSG00000127481	ENSG00000272084+ENSG00000127481_139	chr1	dexseq_prepare_annotation2.py	exon	19511593	19511780	.	-	.	ENST00000375226+ENST00000375217+ENST00000375267+ENST00000375254__exon_number_139__gene_id_ENSG00000272084+ENSG00000127481		ENSG00000272084.ENSG00000127481.138	-0.483064165579004	-8.13979116640414	3.06318611414955e-15	9.22130662677527e-13
ENSG00000142675.2	ENSG00000142675	ENSG00000142675_003	chr1	dexseq_prepare_annotation2.py	exon	26503981	26503993	.	+	.	ENST00000480348+ENST00000481077+ENST00000361530__exon_number_003__gene_id_ENSG00000142675	CNKSR1	ENSG00000142675.2	0.77200023125206	9.12711325455291	3.16771481802411e-15	9.50447994726056e-13
ENSG00000131037.1	ENSG00000131037	ENSG00000131037_002	chr19	dexseq_prepare_annotation2.py	exon	55587221	55587255	.	+	.	ENST00000592824__exon_number_002__gene_id_ENSG00000131037	EPS8L1	ENSG00000131037.1	-0.453898194362216	-8.59135268930659	3.17163607638145e-15	9.50447994726056e-13
ENSG00000265690.ENSG00000135722.ENSG00000102878.34	ENSG00000265690+ENSG00000135722+ENSG00000102878	ENSG00000265690+ENSG00000135722+ENSG00000102878_035	chr16	dexseq_prepare_annotation2.py	exon	67198647	67198647	.	+	.	ENST00000522295+ENST00000434833+ENST00000522870+ENST00000580114+ENST00000523360+ENST00000264009+ENST00000518227+ENST00000421453__exon_number_035__gene_id_ENSG00000265690+ENSG00000135722+ENSG00000102878		ENSG00000265690.ENSG00000135722.ENSG00000102878.34	-0.642777479871252	-9.5075224656233	3.30205084985839e-15	9.87290791997817e-13
ENSG00000187736.ENSG00000213901.46	ENSG00000187736+ENSG00000213901	ENSG00000187736+ENSG00000213901_047	chr2	dexseq_prepare_annotation2.py	exon	220032917	220032935	.	-	.	ENST00000414999+ENST00000396775+ENST00000318673+ENST00000455516+ENST00000295738+ENST00000409878+ENST00000497918+ENST00000498327__exon_number_047__gene_id_ENSG00000187736+ENSG00000213901		ENSG00000187736.ENSG00000213901.46	0.625945832441306	8.49894633400713	3.3305823722877e-15	9.93573619434945e-13
ENSG00000170421.48	ENSG00000170421	ENSG00000170421_049	chr12	dexseq_prepare_annotation2.py	exon	53343705	53343738	.	-	.	ENST00000546921__exon_number_049__gene_id_ENSG00000170421	KRT8	ENSG00000170421.48	0.371504260190299	8.75588630288246	3.50693550482769e-15	1.04382671540654e-12
ENSG00000151576.37	ENSG00000151576	ENSG00000151576_038	chr3	dexseq_prepare_annotation2.py	exon	113804786	113804799	.	+	.	ENST00000495782+ENST00000281273+ENST00000479882+ENST00000493014+ENST00000462966+ENST00000485050__exon_number_038__gene_id_ENSG00000151576	QTRTD1	ENSG00000151576.37	0.687487335980939	8.77114010493212	3.73357116395145e-15	1.10878673521799e-12
ENSG00000253729.71	ENSG00000253729	ENSG00000253729_072	chr8	dexseq_prepare_annotation2.py	exon	48811030	48811129	.	-	.	ENST00000314191+ENST00000523565+ENST00000518216+ENST00000338368__exon_number_072__gene_id_ENSG00000253729	PRKDC	ENSG00000253729.71	0.39464610058006	8.25995114854002	3.8586599965163e-15	1.14336594582872e-12
ENSG00000271793.ENSG00000135317.ENSG00000135316.29	ENSG00000271793+ENSG00000135317+ENSG00000135316	ENSG00000271793+ENSG00000135317+ENSG00000135316_030	chr6	dexseq_prepare_annotation2.py	exon	86246643	86246742	.	-	.	ENST00000514801__exon_number_030__gene_id_ENSG00000271793+ENSG00000135317+ENSG00000135316		ENSG00000271793.ENSG00000135317.ENSG00000135316.29	0.890834947314057	8.49955121737597	3.91212030821342e-15	1.15661355555245e-12
ENSG00000166313.3	ENSG00000166313	ENSG00000166313_004	chr11	dexseq_prepare_annotation2.py	exon	6416393	6416509	.	-	.	ENST00000529519+ENST00000608394+ENST00000524626+ENST00000608704+ENST00000608435+ENST00000608655+ENST00000299402+ENST00000389906+ENST00000526240+ENST00000609360+ENST00000311051__exon_number_004__gene_id_ENSG00000166313	APBB1	ENSG00000166313.3	-0.811161990507492	-8.52689897284883	3.92491789766165e-15	1.15679004702456e-12
ENSG00000271793.ENSG00000135317.ENSG00000135316.30	ENSG00000271793+ENSG00000135317+ENSG00000135316	ENSG00000271793+ENSG00000135317+ENSG00000135316_031	chr6	dexseq_prepare_annotation2.py	exon	86248556	86248582	.	-	.	ENST00000505648+ENST00000503491+ENST00000314673+ENST00000369635__exon_number_031__gene_id_ENSG00000271793+ENSG00000135317+ENSG00000135316		ENSG00000271793.ENSG00000135317.ENSG00000135316.30	0.771590874321354	8.49882638215309	3.93022383651036e-15	1.15679004702456e-12
ENSG00000074054.64	ENSG00000074054	ENSG00000074054_065	chr2	dexseq_prepare_annotation2.py	exon	122283497	122283543	.	-	.	ENST00000474065__exon_number_065__gene_id_ENSG00000074054	CLASP1	ENSG00000074054.64	-0.743772158107973	-8.46024227662971	3.95268279748446e-15	1.16081510022569e-12
ENSG00000228107.ENSG00000159259.ENSG00000159256.49	ENSG00000228107+ENSG00000159259+ENSG00000159256	ENSG00000228107+ENSG00000159259+ENSG00000159256_050	chr21	dexseq_prepare_annotation2.py	exon	37781672	37781763	.	+	.	ENST00000314103__exon_number_050__gene_id_ENSG00000228107+ENSG00000159259+ENSG00000159256		ENSG00000228107.ENSG00000159259.ENSG00000159256.49	0.836529495593354	8.60476102208609	4.01381705029498e-15	1.17615519352934e-12
ENSG00000236107.6	ENSG00000236107	ENSG00000236107_007	chr2	dexseq_prepare_annotation2.py	exon	166892576	166892640	.	+	.	ENST00000595268+ENST00000597623+ENST00000599041__exon_number_007__gene_id_ENSG00000236107	AC010127.3	ENSG00000236107.6	-0.732454568676559	-8.99065679743899	4.04593820156223e-15	1.18294460846782e-12
ENSG00000272084.ENSG00000127481.131	ENSG00000272084+ENSG00000127481	ENSG00000272084+ENSG00000127481_132	chr1	dexseq_prepare_annotation2.py	exon	19501448	19501527	.	-	.	ENST00000375217+ENST00000375226+ENST00000419533+ENST00000375267+ENST00000375254__exon_number_132__gene_id_ENSG00000272084+ENSG00000127481		ENSG00000272084.ENSG00000127481.131	-0.444092650446834	-8.09773779980165	4.16276881509072e-15	1.21441658445544e-12
ENSG00000163520.25	ENSG00000163520	ENSG00000163520_026	chr3	dexseq_prepare_annotation2.py	exon	13679073	13679512	.	+	.	ENST00000492059+ENST00000404922+ENST00000535798+ENST00000295760__exon_number_026__gene_id_ENSG00000163520	FBLN2	ENSG00000163520.25	1.03460659921993	9.37509828446931	4.25006924384046e-15	1.23715396678356e-12
ENSG00000159640.ENSG00000224353.ENSG00000264813.23	ENSG00000159640+ENSG00000224353+ENSG00000264813	ENSG00000159640+ENSG00000224353+ENSG00000264813_024	chr17	dexseq_prepare_annotation2.py	exon	61561691	61561698	.	+	.	ENST00000582678+ENST00000428043+ENST00000290866__exon_number_024__gene_id_ENSG00000159640+ENSG00000224353+ENSG00000264813		ENSG00000159640.ENSG00000224353.ENSG00000264813.23	-1.04588953596546	-8.43540735177462	4.63867975016323e-15	1.34730708216005e-12
ENSG00000104218.9	ENSG00000104218	ENSG00000104218_010	chr8	dexseq_prepare_annotation2.py	exon	67999058	67999081	.	+	.	ENST00000519163+ENST00000412460__exon_number_010__gene_id_ENSG00000104218	CSPP1	ENSG00000104218.9	0.593838814361442	8.95222880700679	4.98933603479181e-15	1.4459774203463e-12
ENSG00000128886.ENSG00000262560.ENSG00000184716.32	ENSG00000128886+ENSG00000262560+ENSG00000184716	ENSG00000128886+ENSG00000262560+ENSG00000184716_033	chr15	dexseq_prepare_annotation2.py	exon	44086360	44086427	.	-	.	ENST00000457418+ENST00000299969+ENST00000319327+ENST00000448553__exon_number_033__gene_id_ENSG00000128886+ENSG00000262560+ENSG00000184716		ENSG00000128886.ENSG00000262560.ENSG00000184716.32	-1.06975546122879	-9.97089910959104	5.16889692959841e-15	1.49473867337216e-12
ENSG00000104312.16	ENSG00000104312	ENSG00000104312_017	chr8	dexseq_prepare_annotation2.py	exon	90801549	90801710	.	+	.	ENST00000540020+ENST00000522965+ENST00000220751__exon_number_017__gene_id_ENSG00000104312	RIPK2	ENSG00000104312.16	1.49959894780633	9.81732733372929	5.46817001456756e-15	1.57782971239121e-12
ENSG00000226803	ENSG00000226803	ENSG00000226803_001	chr6	dexseq_prepare_annotation2.py	exon	56979692	56979698	.	-	.	ENST00000592500__exon_number_001__gene_id_ENSG00000226803	RP11-203B9.4	ENSG00000226803	-0.593111105847916	-9.06356535576261	5.78465168920434e-15	1.66532977862573e-12
ENSG00000103671.19	ENSG00000103671	ENSG00000103671_020	chr15	dexseq_prepare_annotation2.py	exon	64698529	64698658	.	+	.	ENST00000560567+ENST00000261884+ENST00000558820__exon_number_020__gene_id_ENSG00000103671	TRIP4	ENSG00000103671.19	0.724158758788853	9.47620186671609	5.79661532418625e-15	1.66532977862573e-12
ENSG00000163482	ENSG00000163482	ENSG00000163482_001	chr2	dexseq_prepare_annotation2.py	exon	219536749	219536761	.	+	.	ENST00000295709__exon_number_001__gene_id_ENSG00000163482	STK36	ENSG00000163482	-0.552184717842804	-8.64503180976492	5.85884998745051e-15	1.67955817807272e-12
ENSG00000100949.2	ENSG00000100949	ENSG00000100949_003	chr14	dexseq_prepare_annotation2.py	exon	24734758	24734761	.	-	.	ENST00000560243+ENST00000561055+ENST00000216840+ENST00000560521+ENST00000559551+ENST00000399409__exon_number_003__gene_id_ENSG00000100949	RABGGTA	ENSG00000100949.2	0.900391992947282	8.64187825104653	5.9695103176197e-15	1.70757713425332e-12
ENSG00000198626.75	ENSG00000198626	ENSG00000198626_076	chr1	dexseq_prepare_annotation2.py	exon	237872158	237872398	.	+	.	ENST00000542537+ENST00000366574+ENST00000609119+ENST00000360064__exon_number_076__gene_id_ENSG00000198626	RYR2	ENSG00000198626.75	-1.28367212340142	-8.61162721104164	6.25075991382882e-15	1.784166687715e-12
ENSG00000104915.18	ENSG00000104915	ENSG00000104915_019	chr19	dexseq_prepare_annotation2.py	exon	13260313	13260386	.	-	.	ENST00000588848+ENST00000587318+ENST00000440593+ENST00000587230+ENST00000242770+ENST00000591197+ENST00000593126+ENST00000589083__exon_number_019__gene_id_ENSG00000104915	STX10	ENSG00000104915.18	-0.588309562205168	-8.98931369730239	6.58581464145432e-15	1.87575071970128e-12
ENSG00000236581.14	ENSG00000236581	ENSG00000236581_015	chr13	dexseq_prepare_annotation2.py	exon	33845699	33845719	.	+	.	ENST00000609137+ENST00000607944+ENST00000608539+ENST00000608197+ENST00000609995+ENST00000609167__exon_number_015__gene_id_ENSG00000236581	STARD13-AS	ENSG00000236581.14	-1.01224524451708	-8.47169946312179	6.69345191982065e-15	1.90230782465354e-12
ENSG00000125166.6	ENSG00000125166	ENSG00000125166_007	chr16	dexseq_prepare_annotation2.py	exon	58750084	58750287	.	-	.	ENST00000494627__exon_number_007__gene_id_ENSG00000125166	GOT2	ENSG00000125166.6	-1.158361963204	-9.53603570685042	6.85058438992051e-15	1.94278751083679e-12
ENSG00000177479.49	ENSG00000177479	ENSG00000177479_050	chr3	dexseq_prepare_annotation2.py	exon	49008100	49008137	.	+	.	ENST00000465217+ENST00000356401+ENST00000495761+ENST00000449376+ENST00000482342+ENST00000452385+ENST00000490095__exon_number_050__gene_id_ENSG00000177479	ARIH2	ENSG00000177479.49	0.672349897921788	8.39603204913032	6.96694842890697e-15	1.97155689426595e-12
ENSG00000253729.57	ENSG00000253729	ENSG00000253729_058	chr8	dexseq_prepare_annotation2.py	exon	48777325	48777353	.	-	.	ENST00000546304__exon_number_058__gene_id_ENSG00000253729	PRKDC	ENSG00000253729.57	0.366325304596986	8.17077204001505	7.13052408421201e-15	2.01353506484837e-12
ENSG00000222326.ENSG00000149485.60	ENSG00000222326+ENSG00000149485	ENSG00000222326+ENSG00000149485_061	chr11	dexseq_prepare_annotation2.py	exon	61584027	61584074	.	-	.	ENST00000541683+ENST00000424501+ENST00000350997+ENST00000491310__exon_number_061__gene_id_ENSG00000222326+ENSG00000149485		ENSG00000222326.ENSG00000149485.60	0.83765277178265	10.2315472654744	7.21758013322766e-15	2.03377250001429e-12
ENSG00000140575.65	ENSG00000140575	ENSG00000140575_066	chr15	dexseq_prepare_annotation2.py	exon	91035849	91035943	.	+	.	ENST00000268182+ENST00000560738+ENST00000559674__exon_number_066__gene_id_ENSG00000140575	IQGAP1	ENSG00000140575.65	0.738017744760892	8.2589756315203	7.80149947078409e-15	2.19363226076909e-12
ENSG00000036257.45	ENSG00000036257	ENSG00000036257_046	chr2	dexseq_prepare_annotation2.py	exon	225449661	225450065	.	-	.	ENST00000264414+ENST00000344951__exon_number_046__gene_id_ENSG00000036257	CUL3	ENSG00000036257.45	-0.85584135637085	-8.63626865348036	8.21262262375406e-15	2.30432939032318e-12
ENSG00000226995.14	ENSG00000226995	ENSG00000226995_015	chr20	dexseq_prepare_annotation2.py	exon	5414917	5414930	.	-	.	ENST00000600157+ENST00000420529+ENST00000422352__exon_number_015__gene_id_ENSG00000226995	LINC00658	ENSG00000226995.14	0.97612672843657	9.39291886943123	8.5461454633629e-15	2.39283019853967e-12
ENSG00000178252.ENSG00000178467.63	ENSG00000178252+ENSG00000178467	ENSG00000178252+ENSG00000178467_064	chr3	dexseq_prepare_annotation2.py	exon	49049685	49049796	.	+	.	ENST00000452875+ENST00000461687+ENST00000471162+ENST00000608424+ENST00000488572+ENST00000472878+ENST00000420783+ENST00000395474+ENST00000489684+ENST00000448293__exon_number_064__gene_id_ENSG00000178252+ENSG00000178467		ENSG00000178252.ENSG00000178467.63	-1.19903357624555	-8.98450417165917	8.7457749486305e-15	2.44354733263481e-12
ENSG00000261360.7	ENSG00000261360	ENSG00000261360_008	chr5	dexseq_prepare_annotation2.py	exon	14664385	14664542	.	-	.	ENST00000563101__exon_number_008__gene_id_ENSG00000261360	CTD-2165H16.4	ENSG00000261360.7	-0.741239000880046	-10.6376587095244	9.01986516757343e-15	2.51481071987482e-12
ENSG00000187736.ENSG00000213901.53	ENSG00000187736+ENSG00000213901	ENSG00000187736+ENSG00000213901_054	chr2	dexseq_prepare_annotation2.py	exon	220033374	220033505	.	-	.	ENST00000414999+ENST00000465580+ENST00000455516+ENST00000295738+ENST00000318673+ENST00000430764+ENST00000409878+ENST00000409370+ENST00000497918__exon_number_054__gene_id_ENSG00000187736+ENSG00000213901		ENSG00000187736.ENSG00000213901.53	0.569896743311897	8.34261370185577	9.06441208920407e-15	2.52191027294477e-12
ENSG00000177479.35	ENSG00000177479	ENSG00000177479_036	chr3	dexseq_prepare_annotation2.py	exon	49002352	49002415	.	+	.	ENST00000430423+ENST00000478224+ENST00000483333+ENST00000452385+ENST00000486316+ENST00000356401+ENST00000484999+ENST00000459976+ENST00000482427+ENST00000474618+ENST00000495761+ENST00000449376+ENST00000490095+ENST00000498314+ENST00000472640+ENST00000488963+ENST00000474936__exon_number_036__gene_id_ENSG00000177479	ARIH2	ENSG00000177479.35	-0.616110962673993	-8.3438269150287	9.7083515600945e-15	2.69539327820229e-12
ENSG00000140678	ENSG00000140678	ENSG00000140678_001	chr16	dexseq_prepare_annotation2.py	exon	31366455	31366494	.	+	.	ENST00000268296+ENST00000564308__exon_number_001__gene_id_ENSG00000140678	ITGAX	ENSG00000140678	-1.24335747428532	-8.91228425062314	9.9081909092164e-15	2.74510895095911e-12
ENSG00000158286.22	ENSG00000158286	ENSG00000158286_023	chr1	dexseq_prepare_annotation2.py	exon	6270998	6270998	.	+	.	ENST00000377939+ENST00000496329+ENST00000463453__exon_number_023__gene_id_ENSG00000158286	RNF207	ENSG00000158286.22	0.868243184627024	8.59897414941344	1.02061905153854e-14	2.82175545514803e-12
ENSG00000114735.7	ENSG00000114735	ENSG00000114735_008	chr3	dexseq_prepare_annotation2.py	exon	50607001	50607005	.	+	.	ENST00000482974+ENST00000448997+ENST00000424388+ENST00000232854__exon_number_008__gene_id_ENSG00000114735	HEMK1	ENSG00000114735.7	0.584017505356445	8.81987238261014	1.02565660033232e-14	2.82976300661624e-12
ENSG00000253729.11	ENSG00000253729	ENSG00000253729_012	chr8	dexseq_prepare_annotation2.py	exon	48691565	48691654	.	-	.	ENST00000523565+ENST00000338368+ENST00000536710+ENST00000314191+ENST00000518216+ENST00000521331__exon_number_012__gene_id_ENSG00000253729	PRKDC	ENSG00000253729.11	-0.327566897745433	-8.11606652247897	1.03708694611449e-14	2.85533802841168e-12
ENSG00000143761.ENSG00000264944.18	ENSG00000143761+ENSG00000264944	ENSG00000143761+ENSG00000264944_019	chr1	dexseq_prepare_annotation2.py	exon	228284779	228284900	.	+	.	ENST00000541182+ENST00000272102+ENST00000478336+ENST00000477821+ENST00000469235+ENST00000477451+ENST00000473546+ENST00000497165+ENST00000540651+ENST00000470558+ENST00000473949+ENST00000482962+ENST00000470670+ENST00000490705+ENST00000478424__exon_number_019__gene_id_ENSG00000143761+ENSG00000264944		ENSG00000143761.ENSG00000264944.18	-0.853069519506004	-8.74237900153341	1.044788559198e-14	2.87056199669047e-12
ENSG00000172890.74	ENSG00000172890	ENSG00000172890_075	chr11	dexseq_prepare_annotation2.py	exon	71232136	71232250	.	+	.	ENST00000527963__exon_number_075__gene_id_ENSG00000172890	NADSYN1	ENSG00000172890.74	0.594919716277569	8.27000505041486	1.09299903651701e-14	2.9967902006412e-12
ENSG00000253729.77	ENSG00000253729	ENSG00000253729_078	chr8	dexseq_prepare_annotation2.py	exon	48827888	48827978	.	-	.	ENST00000314191+ENST00000523565+ENST00000518216+ENST00000338368__exon_number_078__gene_id_ENSG00000253729	PRKDC	ENSG00000253729.77	0.387284686693424	8.10755796687921	1.09915156249011e-14	3.00741976689194e-12
ENSG00000036257.34	ENSG00000036257	ENSG00000036257_035	chr2	dexseq_prepare_annotation2.py	exon	225400245	225400323	.	-	.	ENST00000409777+ENST00000409096+ENST00000432260+ENST00000264414+ENST00000436172+ENST00000344951__exon_number_035__gene_id_ENSG00000036257	CUL3	ENSG00000036257.34	-1.03639165294404	-8.58325327229898	1.11843468511376e-14	3.05385817791755e-12
ENSG00000187736.ENSG00000213901.57	ENSG00000187736+ENSG00000213901	ENSG00000187736+ENSG00000213901_058	chr2	dexseq_prepare_annotation2.py	exon	220034007	220034030	.	-	.	ENST00000455516__exon_number_058__gene_id_ENSG00000187736+ENSG00000213901		ENSG00000187736.ENSG00000213901.57	0.57365617913816	8.30367939599894	1.16152666861581e-14	3.16073454130618e-12
ENSG00000163482.1	ENSG00000163482	ENSG00000163482_002	chr2	dexseq_prepare_annotation2.py	exon	219536762	219536791	.	+	.	ENST00000392106+ENST00000295709__exon_number_002__gene_id_ENSG00000163482	STK36	ENSG00000163482.1	-0.545857993888348	-8.5293183574948	1.16236009766926e-14	3.16073454130618e-12
ENSG00000059758.34	ENSG00000059758	ENSG00000059758_035	chr12	dexseq_prepare_annotation2.py	exon	96792871	96793111	.	-	.	ENST00000552262__exon_number_035__gene_id_ENSG00000059758	CDK17	ENSG00000059758.34	-0.50394433253237	-8.64707852065044	1.24328192497696e-14	3.37383825041745e-12
ENSG00000103671.20	ENSG00000103671	ENSG00000103671_021	chr15	dexseq_prepare_annotation2.py	exon	64701812	64701883	.	+	.	ENST00000561265+ENST00000559565+ENST00000560567+ENST00000261884+ENST00000558820__exon_number_021__gene_id_ENSG00000103671	TRIP4	ENSG00000103671.20	0.707971372166547	9.31115201446171	1.2512774424963e-14	3.38857726256349e-12
ENSG00000253729.90	ENSG00000253729	ENSG00000253729_091	chr8	dexseq_prepare_annotation2.py	exon	48848913	48849013	.	-	.	ENST00000314191+ENST00000523565+ENST00000518216+ENST00000338368__exon_number_091__gene_id_ENSG00000253729	PRKDC	ENSG00000253729.90	0.437332985279377	8.08755888333078	1.25986241302452e-14	3.40484902235696e-12
ENSG00000253729.23	ENSG00000253729	ENSG00000253729_024	chr8	dexseq_prepare_annotation2.py	exon	48710798	48710958	.	-	.	ENST00000314191+ENST00000523565+ENST00000518216+ENST00000338368__exon_number_024__gene_id_ENSG00000253729	PRKDC	ENSG00000253729.23	-0.403601790078038	-8.08709804729216	1.26382713222224e-14	3.4085933603843e-12
ENSG00000136997.1	ENSG00000136997	ENSG00000136997_002	chr8	dexseq_prepare_annotation2.py	exon	128747765	128748082	.	+	.	ENST00000517291+ENST00000259523__exon_number_002__gene_id_ENSG00000136997	MYC	ENSG00000136997.1	-0.42240418674508	-9.22354610327187	1.28002151208246e-14	3.44523916352867e-12
ENSG00000133226.53	ENSG00000133226	ENSG00000133226_054	chr1	dexseq_prepare_annotation2.py	exon	24989296	24989559	.	+	.	ENST00000485541__exon_number_054__gene_id_ENSG00000133226	SRRM1	ENSG00000133226.53	-0.754619094007142	-8.44944576127879	1.29499465956179e-14	3.47845567549569e-12
ENSG00000180448.29	ENSG00000180448	ENSG00000180448_030	chr19	dexseq_prepare_annotation2.py	exon	1080681	1080785	.	+	.	ENST00000590214+ENST00000591293+ENST00000313093+ENST00000587602+ENST00000586866+ENST00000539243+ENST00000536472+ENST00000543365+ENST00000590577__exon_number_030__gene_id_ENSG00000180448	HMHA1	ENSG00000180448.29	1.18858114287698	8.49822024814154	1.39659214057662e-14	3.74374511841589e-12
ENSG00000001630.ENSG00000240720.32	ENSG00000001630+ENSG00000240720	ENSG00000001630+ENSG00000240720_033	chr7	dexseq_prepare_annotation2.py	exon	91808286	91808320	.	-	.	ENST00000437357__exon_number_033__gene_id_ENSG00000001630+ENSG00000240720		ENSG00000001630.ENSG00000240720.32	1.05039220192509	9.36948482819136	1.46065789690609e-14	3.90755555396002e-12
ENSG00000134900.16	ENSG00000134900	ENSG00000134900_017	chr13	dexseq_prepare_annotation2.py	exon	103283630	103283878	.	+	.	ENST00000493770__exon_number_017__gene_id_ENSG00000134900	TPP2	ENSG00000134900.16	-0.630435987578836	-8.36627393545655	1.55931227182393e-14	4.16304875318974e-12
ENSG00000180448.43	ENSG00000180448	ENSG00000180448_044	chr19	dexseq_prepare_annotation2.py	exon	1083275	1083328	.	+	.	ENST00000591169+ENST00000590214+ENST00000313093+ENST00000587602+ENST00000586866+ENST00000539243+ENST00000536472+ENST00000543365+ENST00000590577+ENST00000590512+ENST00000586378+ENST00000592297__exon_number_044__gene_id_ENSG00000180448	HMHA1	ENSG00000180448.43	1.22100016617958	8.46340603296315	1.7147727315931e-14	4.56886674080013e-12
ENSG00000198632.ENSG00000174368	ENSG00000198632+ENSG00000174368	ENSG00000198632+ENSG00000174368_001	chr7	dexseq_prepare_annotation2.py	exon	74880905	74881026	.	-	.	ENST00000442338__exon_number_001__gene_id_ENSG00000198632+ENSG00000174368		ENSG00000198632.ENSG00000174368	-0.696715527314073	-8.65036495609968	1.74166378706483e-14	4.63117862735518e-12
ENSG00000253729.14	ENSG00000253729	ENSG00000253729_015	chr8	dexseq_prepare_annotation2.py	exon	48694939	48694974	.	-	.	ENST00000314191+ENST00000523565+ENST00000521331+ENST00000338368+ENST00000518216__exon_number_015__gene_id_ENSG00000253729	PRKDC	ENSG00000253729.14	-0.3481256560341	-8.03324207485111	1.82312954036999e-14	4.83806595195976e-12
ENSG00000067369.62	ENSG00000067369	ENSG00000067369_063	chr15	dexseq_prepare_annotation2.py	exon	43802813	43802926	.	-	.	ENST00000477089__exon_number_063__gene_id_ENSG00000067369	TP53BP1	ENSG00000067369.62	-0.47277185051145	-8.34667543888593	1.94296909720022e-14	5.14575312706402e-12
ENSG00000236581.13	ENSG00000236581	ENSG00000236581_014	chr13	dexseq_prepare_annotation2.py	exon	33845641	33845698	.	+	.	ENST00000609536+ENST00000609788+ENST00000609233+ENST00000608205+ENST00000609995+ENST00000609608+ENST00000608496+ENST00000609137+ENST00000609335+ENST00000609351+ENST00000608695+ENST00000609790+ENST00000608175+ENST00000608315+ENST00000608981+ENST00000608539+ENST00000608197+ENST00000610218+ENST00000609615+ENST00000608628+ENST00000609167+ENST00000609997+ENST00000609061+ENST00000609063+ENST00000609108…	STARD13-AS	ENSG00000236581.13	-0.976026439631623	-8.29695227756025	1.97639449921738e-14	5.22380830088146e-12
ENSG00000074071.4	ENSG00000074071	ENSG00000074071_005	chr16	dexseq_prepare_annotation2.py	exon	1822648	1822699	.	-	.	ENST00000569585__exon_number_005__gene_id_ENSG00000074071	MRPS34	ENSG00000074071.4	-0.602586194496001	-9.96690459027617	1.98311869512708e-14	5.23111878551936e-12
ENSG00000077157.ENSG00000232626.1	ENSG00000077157+ENSG00000232626	ENSG00000077157+ENSG00000232626_002	chr1	dexseq_prepare_annotation2.py	exon	202317830	202317847	.	+	.	ENST00000608999+ENST00000336894__exon_number_002__gene_id_ENSG00000077157+ENSG00000232626		ENSG00000077157.ENSG00000232626.1	0.526434080682064	8.39271865483783	2.04124607098219e-14	5.37372259981378e-12
ENSG00000158286.29	ENSG00000158286	ENSG00000158286_030	chr1	dexseq_prepare_annotation2.py	exon	6272278	6272290	.	+	.	ENST00000496676__exon_number_030__gene_id_ENSG00000158286	RNF207	ENSG00000158286.29	0.946687415106901	8.47687241944395	2.07475011792276e-14	5.45106564282469e-12
ENSG00000141519.16	ENSG00000141519	ENSG00000141519_017	chr17	dexseq_prepare_annotation2.py	exon	78021078	78021107	.	+	.	ENST00000269318+ENST00000397545+ENST00000374876+ENST00000576241+ENST00000374877__exon_number_017__gene_id_ENSG00000141519	CCDC40	ENSG00000141519.16	-1.01206567632329	-8.77125266809862	2.09002996503141e-14	5.48031567517315e-12
ENSG00000229688.14	ENSG00000229688	ENSG00000229688_015	chr7	dexseq_prepare_annotation2.py	exon	16308482	16308872	.	+	.	ENST00000457112+ENST00000438573__exon_number_015__gene_id_ENSG00000229688	ISPD-AS1	ENSG00000229688.14	-0.75042193803394	-10.3920173070286	2.10053005872444e-14	5.49694158239067e-12
ENSG00000255429.ENSG00000086991.45	ENSG00000255429+ENSG00000086991	ENSG00000255429+ENSG00000086991_046	chr11	dexseq_prepare_annotation2.py	exon	89322608	89322779	.	-	.	ENST00000542487+ENST00000528319__exon_number_046__gene_id_ENSG00000255429+ENSG00000086991		ENSG00000255429.ENSG00000086991.45	-0.591063105254699	-8.54975876857321	2.15647515463275e-14	5.63219316325081e-12
ENSG00000066926	ENSG00000066926	ENSG00000066926_001	chr18	dexseq_prepare_annotation2.py	exon	55215515	55216741	.	-	.	ENST00000262093__exon_number_001__gene_id_ENSG00000066926	FECH	ENSG00000066926	1.09365811841586	9.62554172723937	2.1608198632773e-14	5.63240925111266e-12
ENSG00000116641.23	ENSG00000116641	ENSG00000116641_024	chr1	dexseq_prepare_annotation2.py	exon	62971353	62971487	.	-	.	ENST00000454575+ENST00000340370+ENST00000251157__exon_number_024__gene_id_ENSG00000116641	DOCK7	ENSG00000116641.23	-0.607658781746004	-8.54344043804733	2.23484096382599e-14	5.81388597587449e-12
ENSG00000253729.67	ENSG00000253729	ENSG00000253729_068	chr8	dexseq_prepare_annotation2.py	exon	48805700	48805814	.	-	.	ENST00000314191+ENST00000523565+ENST00000518216+ENST00000338368__exon_number_068__gene_id_ENSG00000253729	PRKDC	ENSG00000253729.67	0.347354310077962	7.99570898684863	2.35134969378505e-14	6.10496304090694e-12
ENSG00000187775.43	ENSG00000187775	ENSG00000187775_044	chr17	dexseq_prepare_annotation2.py	exon	76462737	76462898	.	-	.	ENST00000389840+ENST00000591369+ENST00000586052+ENST00000585328__exon_number_044__gene_id_ENSG00000187775	DNAH17	ENSG00000187775.43	-0.53565132307484	-8.0247348511704	2.37999937157142e-14	6.15715029911224e-12
ENSG00000105197.3	ENSG00000105197	ENSG00000105197_004	chr19	dexseq_prepare_annotation2.py	exon	39971481	39971485	.	+	.	ENST00000607714+ENST00000314349+ENST00000601358+ENST00000599794__exon_number_004__gene_id_ENSG00000105197	TIMM50	ENSG00000105197.3	-1.07595131049898	-9.09349730134494	2.38076788834804e-14	6.15715029911224e-12
ENSG00000198099.3	ENSG00000198099	ENSG00000198099_004	chr4	dexseq_prepare_annotation2.py	exon	100045515	100045529	.	-	.	ENST00000508393+ENST00000265512+ENST00000423445+ENST00000509471__exon_number_004__gene_id_ENSG00000198099	ADH4	ENSG00000198099.3	0.436035253317878	8.50186758297455	2.41315674213317e-14	6.22872518079314e-12
ENSG00000163482.35	ENSG00000163482	ENSG00000163482_036	chr2	dexseq_prepare_annotation2.py	exon	219555173	219555250	.	+	.	ENST00000392105+ENST00000392106+ENST00000295709+ENST00000440309+ENST00000480709+ENST00000422778__exon_number_036__gene_id_ENSG00000163482	STK36	ENSG00000163482.35	0.732597783179096	8.40464119667818	2.42312509405474e-14	6.24226309561021e-12
ENSG00000164941.13	ENSG00000164941	ENSG00000164941_014	chr8	dexseq_prepare_annotation2.py	exon	95839950	95840021	.	+	.	ENST00000343161+ENST00000519457+ENST00000521860+ENST00000524333+ENST00000523206+ENST00000519053+ENST00000447247+ENST00000523731+ENST00000522171+ENST00000523321__exon_number_014__gene_id_ENSG00000164941	INTS8	ENSG00000164941.13	-1.0425096529199	-8.65982772621586	2.44460273067839e-14	6.28533995861484e-12
ENSG00000172890.16	ENSG00000172890	ENSG00000172890_017	chr11	dexseq_prepare_annotation2.py	exon	71171768	71171993	.	+	.	ENST00000525245__exon_number_017__gene_id_ENSG00000172890	NADSYN1	ENSG00000172890.16	1.0408787709206	8.13568319449818	2.59300557154089e-14	6.65395439431041e-12
ENSG00000074071.6	ENSG00000074071	ENSG00000074071_007	chr16	dexseq_prepare_annotation2.py	exon	1823152	1823156	.	-	.	ENST00000397375__exon_number_007__gene_id_ENSG00000074071	MRPS34	ENSG00000074071.6	0.891879041319828	9.89467929898908	2.61623317211102e-14	6.70054835000643e-12
ENSG00000111799.61	ENSG00000111799	ENSG00000111799_062	chr6	dexseq_prepare_annotation2.py	exon	75861906	75861966	.	-	.	ENST00000322507+ENST00000345356+ENST00000416123+ENST00000483888__exon_number_062__gene_id_ENSG00000111799	COL12A1	ENSG00000111799.61	-1.18376134374909	-8.53873160562742	2.71290454867067e-14	6.93469827136504e-12
ENSG00000104365.54	ENSG00000104365	ENSG00000104365_055	chr8	dexseq_prepare_annotation2.py	exon	42179414	42179463	.	+	.	ENST00000416505+ENST00000520655+ENST00000379708+ENST00000517890+ENST00000521661+ENST00000342222+ENST00000520201+ENST00000523517+ENST00000523105+ENST00000520810+ENST00000520835+ENST00000519938+ENST00000518679__exon_number_055__gene_id_ENSG00000104365	IKBKB	ENSG00000104365.54	0.543705931884373	8.15843845955499	2.72099504149834e-14	6.9419517318381e-12
ENSG00000085276.51	ENSG00000085276	ENSG00000085276_052	chr3	dexseq_prepare_annotation2.py	exon	169283757	169283828	.	-	.	ENST00000486748__exon_number_052__gene_id_ENSG00000085276	MECOM	ENSG00000085276.51	-0.950296517103859	-8.98955519212021	2.78207300977286e-14	7.08410132189851e-12
ENSG00000175166	ENSG00000175166	ENSG00000175166_001	chr3	dexseq_prepare_annotation2.py	exon	184016497	184016985	.	+	.	ENST00000310118__exon_number_001__gene_id_ENSG00000175166	PSMD2	ENSG00000175166	0.807242672328931	8.1326829207555	2.81257509079332e-14	7.14799732930369e-12
ENSG00000253729.73	ENSG00000253729	ENSG00000253729_074	chr8	dexseq_prepare_annotation2.py	exon	48815129	48815355	.	-	.	ENST00000314191+ENST00000523565+ENST00000518216+ENST00000338368__exon_number_074__gene_id_ENSG00000253729	PRKDC	ENSG00000253729.73	0.362053379125087	7.96029909031396	2.98718927167445e-14	7.57719766215234e-12
ENSG00000100029.7	ENSG00000100029	ENSG00000100029_008	chr22	dexseq_prepare_annotation2.py	exon	30974824	30974982	.	-	.	ENST00000402284+ENST00000405677+ENST00000354694+ENST00000402281+ENST00000335214+ENST00000441668+ENST00000488719__exon_number_008__gene_id_ENSG00000100029	PES1	ENSG00000100029.7	-0.987340189857331	-8.4378674917977	2.99624557049755e-14	7.58135195134082e-12
ENSG00000253729.15	ENSG00000253729	ENSG00000253729_016	chr8	dexseq_prepare_annotation2.py	exon	48694975	48695159	.	-	.	ENST00000523565+ENST00000338368+ENST00000314191+ENST00000518216+ENST00000432581+ENST00000521331__exon_number_016__gene_id_ENSG00000253729	PRKDC	ENSG00000253729.15	-0.337468730809614	-7.95961038722113	3.00110709780734e-14	7.58135195134082e-12
ENSG00000013441.20	ENSG00000013441	ENSG00000013441_021	chr2	dexseq_prepare_annotation2.py	exon	201722441	201722607	.	-	.	ENST00000409769+ENST00000321356+ENST00000473565+ENST00000409403+ENST00000461981+ENST00000434813+ENST00000432425__exon_number_021__gene_id_ENSG00000013441	CLK1	ENSG00000013441.20	-1.27664921202602	-8.62164278829736	3.00603717037009e-14	7.58135195134082e-12
ENSG00000204531.13	ENSG00000204531	ENSG00000204531_014	chr6	dexseq_prepare_annotation2.py	exon	31138436	31138470	.	-	.	ENST00000259915__exon_number_014__gene_id_ENSG00000204531	POU5F1	ENSG00000204531.13	-0.851864416396751	-10.0540901392878	3.01670811793738e-14	7.59377259668599e-12
ENSG00000253729.91	ENSG00000253729	ENSG00000253729_092	chr8	dexseq_prepare_annotation2.py	exon	48849014	48849077	.	-	.	ENST00000314191+ENST00000523565+ENST00000518216+ENST00000535375+ENST00000338368__exon_number_092__gene_id_ENSG00000253729	PRKDC	ENSG00000253729.91	0.459843541688541	7.95532986677583	3.08905904063131e-14	7.7611140211907e-12
ENSG00000129084.ENSG00000256206.ENSG00000129083.42	ENSG00000129084+ENSG00000256206+ENSG00000129083	ENSG00000129084+ENSG00000256206+ENSG00000129083_043	chr11	dexseq_prepare_annotation2.py	exon	14521155	14521212	.	-	.	ENST00000249923+ENST00000529866+ENST00000533096__exon_number_043__gene_id_ENSG00000129084+ENSG00000256206+ENSG00000129083		ENSG00000129084.ENSG00000256206.ENSG00000129083.42	0.790746573192817	8.10885341436159	3.27381608644585e-14	8.20969952379983e-12
ENSG00000105397.64	ENSG00000105397	ENSG00000105397_065	chr19	dexseq_prepare_annotation2.py	exon	10491056	10491185	.	-	.	ENST00000530829+ENST00000531836+ENST00000525621+ENST00000529370__exon_number_065__gene_id_ENSG00000105397	TYK2	ENSG00000105397.64	-0.907418830642032	-8.7210656590265	3.45503472498836e-14	8.64772943334917e-12
ENSG00000085276.50	ENSG00000085276	ENSG00000085276_051	chr3	dexseq_prepare_annotation2.py	exon	169099047	169099312	.	-	.	ENST00000494292+ENST00000485957+ENST00000486748__exon_number_051__gene_id_ENSG00000085276	MECOM	ENSG00000085276.50	-0.885770680983151	-8.94412219938354	3.47089912882491e-14	8.67101463837158e-12
ENSG00000174744.12	ENSG00000174744	ENSG00000174744_013	chr11	dexseq_prepare_annotation2.py	exon	66108518	66108676	.	-	.	ENST00000534617__exon_number_013__gene_id_ENSG00000174744	BRMS1	ENSG00000174744.12	-0.697898486122887	-9.64845115015692	3.56303297978784e-14	8.88438912158231e-12
ENSG00000205517.ENSG00000187266.35	ENSG00000205517+ENSG00000187266	ENSG00000205517+ENSG00000187266_036	chr19	dexseq_prepare_annotation2.py	exon	11508274	11508445	.	-	.	ENST00000566919__exon_number_036__gene_id_ENSG00000205517+ENSG00000187266		ENSG00000205517.ENSG00000187266.35	0.813722261522472	8.40644763742246	3.58769517623373e-14	8.92903683644386e-12
ENSG00000151726.36	ENSG00000151726	ENSG00000151726_037	chr4	dexseq_prepare_annotation2.py	exon	185733314	185733413	.	-	.	ENST00000504342__exon_number_037__gene_id_ENSG00000151726	ACSL1	ENSG00000151726.36	-0.451840783427867	-8.4019344464063	3.68168088544941e-14	9.14572438752945e-12
ENSG00000143341.44	ENSG00000143341	ENSG00000143341_045	chr1	dexseq_prepare_annotation2.py	exon	186010145	186010268	.	+	.	ENST00000271588+ENST00000367492__exon_number_045__gene_id_ENSG00000143341	HMCN1	ENSG00000143341.44	-0.990523478379004	-8.19372866470613	3.72918316190819e-14	9.24634523005584e-12
ENSG00000236581.7	ENSG00000236581	ENSG00000236581_008	chr13	dexseq_prepare_annotation2.py	exon	33845556	33845573	.	+	.	ENST00000609137+ENST00000608175+ENST00000609615+ENST00000609108+ENST00000608315+ENST00000607944+ENST00000609061+ENST00000608539+ENST00000609233+ENST00000608205+ENST00000609995+ENST00000609167__exon_number_008__gene_id_ENSG00000236581	STARD13-AS	ENSG00000236581.7	-0.998264557724324	-8.19311619681169	3.74321867392019e-14	9.2637652406727e-12
ENSG00000068878.14	ENSG00000068878	ENSG00000068878_015	chr2	dexseq_prepare_annotation2.py	exon	54114396	54114453	.	-	.	ENST00000421748+ENST00000389993+ENST00000404125+ENST00000476586__exon_number_015__gene_id_ENSG00000068878	PSME4	ENSG00000068878.14	-1.28751707970168	-8.98108675187307	4.07024385825677e-14	1.00542631231388e-11
ENSG00000242086.ENSG00000215837.ENSG00000176945.47	ENSG00000242086+ENSG00000215837+ENSG00000176945	ENSG00000242086+ENSG00000215837+ENSG00000176945_048	chr3	dexseq_prepare_annotation2.py	exon	195413475	195413477	.	+	.	ENST00000599448+ENST00000597034__exon_number_048__gene_id_ENSG00000242086+ENSG00000215837+ENSG00000176945		ENSG00000242086.ENSG00000215837.ENSG00000176945.47	0.506709943572087	8.15214236765938	4.08277606503348e-14	1.00664043073601e-11
ENSG00000036257.33	ENSG00000036257	ENSG00000036257_034	chr2	dexseq_prepare_annotation2.py	exon	225397698	225397811	.	-	.	ENST00000541548__exon_number_034__gene_id_ENSG00000036257	CUL3	ENSG00000036257.33	-0.786587925172279	-8.34917762618329	4.34156049376478e-14	1.06651980217941e-11
ENSG00000253729.20	ENSG00000253729	ENSG00000253729_021	chr8	dexseq_prepare_annotation2.py	exon	48701467	48701610	.	-	.	ENST00000314191+ENST00000523565+ENST00000518216+ENST00000338368__exon_number_021__gene_id_ENSG00000253729	PRKDC	ENSG00000253729.20	-0.361465088665331	-7.90477125964855	4.34177786366406e-14	1.06651980217941e-11
ENSG00000116809.22	ENSG00000116809	ENSG00000116809_023	chr1	dexseq_prepare_annotation2.py	exon	16270422	16270794	.	-	.	ENST00000448462+ENST00000474511__exon_number_023__gene_id_ENSG00000116809	ZBTB17	ENSG00000116809.22	1.02638811646888	9.11704176879634	4.60882385836661e-14	1.1300169146613e-11
ENSG00000143322.27	ENSG00000143322	ENSG00000143322_028	chr1	dexseq_prepare_annotation2.py	exon	179198376	179198532	.	-	.	ENST00000507173+ENST00000511413+ENST00000367623+ENST00000392043+ENST00000502732__exon_number_028__gene_id_ENSG00000143322	ABL2	ENSG00000143322.27	-0.683563976559515	-8.82042055162401	4.67121618124333e-14	1.14319365635595e-11
ENSG00000013441.23	ENSG00000013441	ENSG00000013441_024	chr2	dexseq_prepare_annotation2.py	exon	201724403	201724469	.	-	.	ENST00000321356+ENST00000473565+ENST00000409403+ENST00000461981+ENST00000434813+ENST00000432425__exon_number_024__gene_id_ENSG00000013441	CLK1	ENSG00000013441.23	-1.15456984599663	-8.53788859293514	4.72746585295216e-14	1.15482116413474e-11
ENSG00000140853.30	ENSG00000140853	ENSG00000140853_031	chr16	dexseq_prepare_annotation2.py	exon	57067516	57067581	.	+	.	ENST00000538110+ENST00000539144+ENST00000538805+ENST00000262510+ENST00000539881+ENST00000308149+ENST00000543030+ENST00000436936+ENST00000545081__exon_number_031__gene_id_ENSG00000140853	NLRC5	ENSG00000140853.30	0.614221955079821	8.61468500539635	4.77531490879727e-14	1.1643574571441e-11
ENSG00000091536.59	ENSG00000091536	ENSG00000091536_060	chr17	dexseq_prepare_annotation2.py	exon	18058628	18058632	.	+	.	ENST00000205890+ENST00000418233+ENST00000536811__exon_number_060__gene_id_ENSG00000091536	MYO15A	ENSG00000091536.59	0.537770290936577	7.95347889777822	4.8369490826047e-14	1.17721363906376e-11
ENSG00000198626.73	ENSG00000198626	ENSG00000198626_074	chr1	dexseq_prepare_annotation2.py	exon	237868513	237868643	.	+	.	ENST00000542537+ENST00000366574+ENST00000609119+ENST00000360064__exon_number_074__gene_id_ENSG00000198626	RYR2	ENSG00000198626.73	-0.881539958671511	-8.26026366133243	5.02146772614521e-14	1.2198751238028e-11
ENSG00000158286.30	ENSG00000158286	ENSG00000158286_031	chr1	dexseq_prepare_annotation2.py	exon	6272291	6272476	.	+	.	ENST00000377948+ENST00000377939+ENST00000496676+ENST00000492476__exon_number_031__gene_id_ENSG00000158286	RNF207	ENSG00000158286.30	0.846589414024033	8.32325021951917	5.04149011810662e-14	1.22249197533648e-11
ENSG00000163482.2	ENSG00000163482	ENSG00000163482_003	chr2	dexseq_prepare_annotation2.py	exon	219536792	219536793	.	+	.	ENST00000392105+ENST00000392106+ENST00000295709__exon_number_003__gene_id_ENSG00000163482	STK36	ENSG00000163482.2	-0.515915358672123	-8.27864098763844	5.07108460438608e-14	1.22741609137847e-11
ENSG00000253729.81	ENSG00000253729	ENSG00000253729_082	chr8	dexseq_prepare_annotation2.py	exon	48840331	48840450	.	-	.	ENST00000314191+ENST00000523565+ENST00000518216+ENST00000338368+ENST00000541488__exon_number_082__gene_id_ENSG00000253729	PRKDC	ENSG00000253729.81	0.367516071454449	7.87776219692385	5.20471997196771e-14	1.25745844222192e-11
ENSG00000091536.76	ENSG00000091536	ENSG00000091536_077	chr17	dexseq_prepare_annotation2.py	exon	18062976	18062993	.	+	.	ENST00000578472+ENST00000556535+ENST00000579848+ENST00000418233+ENST00000205890+ENST00000433411+ENST00000451725__exon_number_077__gene_id_ENSG00000091536	MYO15A	ENSG00000091536.76	0.608093890874298	7.94057399410067	5.26378344812319e-14	1.2694074846473e-11
ENSG00000148120.44	ENSG00000148120	ENSG00000148120_045	chr9	dexseq_prepare_annotation2.py	exon	97783960	97784559	.	+	.	ENST00000496567+ENST00000482056__exon_number_045__gene_id_ENSG00000148120	C9orf3	ENSG00000148120.44	-0.500238428070389	-8.16009082264171	5.46810300805576e-14	1.31627896726705e-11
ENSG00000256453.ENSG00000170445.31	ENSG00000256453+ENSG00000170445	ENSG00000256453+ENSG00000170445_032	chr5	dexseq_prepare_annotation2.py	exon	140063131	140063252	.	-	.	ENST00000512396+ENST00000504366__exon_number_032__gene_id_ENSG00000256453+ENSG00000170445		ENSG00000256453.ENSG00000170445.31	-1.78869410402801	-11.1259692709776	5.63149031647214e-14	1.35068893425296e-11
ENSG00000256453.ENSG00000170445.3	ENSG00000256453+ENSG00000170445	ENSG00000256453+ENSG00000170445_004	chr5	dexseq_prepare_annotation2.py	exon	140052856	140052973	.	-	.	ENST00000504156+ENST00000542735__exon_number_004__gene_id_ENSG00000256453+ENSG00000170445		ENSG00000256453.ENSG00000170445.3	1.78869410402801	11.1259692709776	5.63149031647218e-14	1.35068893425296e-11
ENSG00000081479.31	ENSG00000081479	ENSG00000081479_032	chr2	dexseq_prepare_annotation2.py	exon	170038677	170038829	.	-	.	ENST00000263816+ENST00000461418__exon_number_032__gene_id_ENSG00000081479	LRP2	ENSG00000081479.31	-0.572622133456995	-8.40654121476008	5.67096858741614e-14	1.35769357548909e-11
ENSG00000074319.ENSG00000256464.37	ENSG00000074319+ENSG00000256464	ENSG00000074319+ENSG00000256464_038	chr11	dexseq_prepare_annotation2.py	exon	18548473	18548498	.	-	.	ENST00000536719+ENST00000251968__exon_number_038__gene_id_ENSG00000074319+ENSG00000256464		ENSG00000074319.ENSG00000256464.37	-0.883213957883179	-9.26655120854025	5.81991200382786e-14	1.3908326778768e-11
ENSG00000133226.54	ENSG00000133226	ENSG00000133226_055	chr1	dexseq_prepare_annotation2.py	exon	24989674	24989715	.	+	.	ENST00000461768+ENST00000596378+ENST00000479034+ENST00000537199+ENST00000374389+ENST00000447431__exon_number_055__gene_id_ENSG00000133226	SRRM1	ENSG00000133226.54	-0.800898036969414	-8.19402010571524	5.9741935394965e-14	1.42512553648404e-11
ENSG00000151651.40	ENSG00000151651	ENSG00000151651_041	chr10	dexseq_prepare_annotation2.py	exon	135088300	135088494	.	-	.	ENST00000486609__exon_number_041__gene_id_ENSG00000151651	ADAM8	ENSG00000151651.40	-0.599986338851121	-8.66112821258604	6.03217696125315e-14	1.43575445360664e-11
ENSG00000161013.7	ENSG00000161013	ENSG00000161013_008	chr5	dexseq_prepare_annotation2.py	exon	179225347	179225406	.	-	.	ENST00000520969+ENST00000292591+ENST00000337755+ENST00000522451+ENST00000520875+ENST00000518778+ENST00000518980+ENST00000519836+ENST00000523382__exon_number_008__gene_id_ENSG00000161013	MGAT4B	ENSG00000161013.7	-0.905058365710607	-8.29185433837755	6.04047880296084e-14	1.43575445360664e-11
ENSG00000079102.32	ENSG00000079102	ENSG00000079102_033	chr8	dexseq_prepare_annotation2.py	exon	93023316	93023319	.	-	.	ENST00000396218+ENST00000360348+ENST00000523629+ENST00000520724+ENST00000523290+ENST00000436581+ENST00000518844+ENST00000517792+ENST00000265814+ENST00000521553+ENST00000519847+ENST00000518992+ENST00000521054+ENST00000422361__exon_number_033__gene_id_ENSG00000079102	RUNX1T1	ENSG00000079102.32	-0.870377716048836	-8.33974580869361	6.06083547777487e-14	1.43800666528786e-11
ENSG00000188690.28	ENSG00000188690	ENSG00000188690_029	chr10	dexseq_prepare_annotation2.py	exon	127511598	127511658	.	-	.	ENST00000368774+ENST00000420761+ENST00000368778+ENST00000368797__exon_number_029__gene_id_ENSG00000188690	UROS	ENSG00000188690.28	0.702738978819659	8.49032182843713	6.11101241521094e-14	1.4473133436061e-11
ENSG00000102901.9	ENSG00000102901	ENSG00000102901_010	chr16	dexseq_prepare_annotation2.py	exon	67862377	67862411	.	-	.	ENST00000562787+ENST00000219172+ENST00000574569+ENST00000565157+ENST00000568495+ENST00000564817+ENST00000436104+ENST00000440851+ENST00000563885+ENST00000569862__exon_number_010__gene_id_ENSG00000102901	CENPT	ENSG00000102901.9	0.891462537514398	8.07289619419128	6.17318895040755e-14	1.45942358808785e-11
ENSG00000141646.ENSG00000267699.ENSG00000141642.33	ENSG00000141646+ENSG00000267699+ENSG00000141642	ENSG00000141646+ENSG00000267699+ENSG00000141642_034	chr18	dexseq_prepare_annotation2.py	exon	48577463	48577723	.	+	.	ENST00000585448__exon_number_034__gene_id_ENSG00000141646+ENSG00000267699+ENSG00000141642		ENSG00000141646.ENSG00000267699.ENSG00000141642.33	0.719302769766744	8.48289176036841	6.36084258516343e-14	1.5011020568612e-11
ENSG00000227028.13	ENSG00000227028	ENSG00000227028_014	chr2	dexseq_prepare_annotation2.py	exon	40332301	40332461	.	+	.	ENST00000418854+ENST00000439606__exon_number_014__gene_id_ENSG00000227028	SLC8A1-AS1	ENSG00000227028.13	-0.514490212280598	-8.28249263121391	6.37474479032914e-14	1.50170124378957e-11
ENSG00000181381.8	ENSG00000181381	ENSG00000181381_009	chr4	dexseq_prepare_annotation2.py	exon	169299505	169299626	.	-	.	ENST00000510590+ENST00000511577+ENST00000260184__exon_number_009__gene_id_ENSG00000181381	DDX60L	ENSG00000181381.8	0.725519842216421	8.63903289675023	6.75435097560944e-14	1.58829404480723e-11
ENSG00000260565	ENSG00000260565	ENSG00000260565_001	chr16	dexseq_prepare_annotation2.py	exon	2710350	2711149	.	-	.	ENST00000564340__exon_number_001__gene_id_ENSG00000260565	ERVK13-1	ENSG00000260565	1.52645044150377	9.03255161186164	6.77232503197716e-14	1.58969203303897e-11
ENSG00000138002.33	ENSG00000138002	ENSG00000138002_034	chr2	dexseq_prepare_annotation2.py	exon	27677221	27677285	.	-	.	ENST00000507184+ENST00000443889+ENST00000260570__exon_number_034__gene_id_ENSG00000138002	IFT172	ENSG00000138002.33	-0.48118322064006	-8.74203003199466	6.88868959978674e-14	1.61413967031882e-11
ENSG00000187775.85	ENSG00000187775	ENSG00000187775_086	chr17	dexseq_prepare_annotation2.py	exon	76522717	76522732	.	-	.	ENST00000389840__exon_number_086__gene_id_ENSG00000187775	DNAH17	ENSG00000187775.85	0.810488320512733	7.85970486996557	7.13336917639248e-14	1.66851398850646e-11
ENSG00000173715.ENSG00000173653.3	ENSG00000173715+ENSG00000173653	ENSG00000173715+ENSG00000173653_004	chr11	dexseq_prepare_annotation2.py	exon	66512242	66512244	.	+	.	ENST00000346672+ENST00000527634+ENST00000525908+ENST00000360962__exon_number_004__gene_id_ENSG00000173715+ENSG00000173653		ENSG00000173715.ENSG00000173653.3	0.80155203019797	8.36379614277223	7.19295136629513e-14	1.67947789366207e-11
ENSG00000103034.95	ENSG00000103034	ENSG00000103034_096	chr16	dexseq_prepare_annotation2.py	exon	58541852	58541866	.	+	.	ENST00000356752+ENST00000562350+ENST00000394279+ENST00000568005+ENST00000566192+ENST00000569026+ENST00000394282+ENST00000566061+ENST00000421602+ENST00000568640+ENST00000561730+ENST00000563799+ENST00000570248+ENST00000258187+ENST00000561681+ENST00000562999+ENST00000569923__exon_number_096__gene_id_ENSG00000103034	NDRG4	ENSG00000103034.95	0.858706172631322	8.14374577989519	7.28961898223716e-14	1.69904690757946e-11
ENSG00000079785.24	ENSG00000079785	ENSG00000079785_025	chr2	dexseq_prepare_annotation2.py	exon	15761241	15761511	.	+	.	ENST00000459706__exon_number_025__gene_id_ENSG00000079785	DDX1	ENSG00000079785.24	-0.560525114031985	-8.4732156759989	8.16540480574032e-14	1.89982231003981e-11
ENSG00000186635.ENSG00000214530.17	ENSG00000186635+ENSG00000214530	ENSG00000186635+ENSG00000214530_018	chr11	dexseq_prepare_annotation2.py	exon	72403798	72403830	.	-	.	ENST00000465814+ENST00000334211+ENST00000393605+ENST00000393609__exon_number_018__gene_id_ENSG00000186635+ENSG00000214530		ENSG00000186635.ENSG00000214530.17	-0.514937462835259	-8.14002309654299	8.23395159617866e-14	1.91240399506677e-11
ENSG00000074319.ENSG00000256464.2	ENSG00000074319+ENSG00000256464	ENSG00000074319+ENSG00000256464_003	chr11	dexseq_prepare_annotation2.py	exon	18496766	18497263	.	-	.	ENST00000584526__exon_number_003__gene_id_ENSG00000074319+ENSG00000256464		ENSG00000074319.ENSG00000256464.2	0.58874339823677	9.1834803453263	8.32601452044109e-14	1.93039377008578e-11
ENSG00000175198.30	ENSG00000175198	ENSG00000175198_031	chr13	dexseq_prepare_annotation2.py	exon	101179551	101179598	.	+	.	ENST00000428969__exon_number_031__gene_id_ENSG00000175198	PCCA	ENSG00000175198.30	-0.628545796461109	-8.46226932485194	8.6552542045692e-14	2.00321386936049e-11
ENSG00000104218.28	ENSG00000104218	ENSG00000104218_029	chr8	dexseq_prepare_annotation2.py	exon	68069862	68070092	.	+	.	ENST00000521168__exon_number_029__gene_id_ENSG00000104218	CSPP1	ENSG00000104218.28	-1.04510670132715	-8.42029829175445	8.91191158350723e-14	2.05900992188531e-11
ENSG00000166313.1	ENSG00000166313	ENSG00000166313_002	chr11	dexseq_prepare_annotation2.py	exon	6416373	6416387	.	-	.	ENST00000608394+ENST00000608704+ENST00000608435+ENST00000608655+ENST00000299402+ENST00000389906+ENST00000526240+ENST00000609360+ENST00000311051__exon_number_002__gene_id_ENSG00000166313	APBB1	ENSG00000166313.1	-0.647627243299265	-8.0245157070595	8.96405193146628e-14	2.06744202967352e-11
ENSG00000091536.94	ENSG00000091536	ENSG00000091536_095	chr17	dexseq_prepare_annotation2.py	exon	18075471	18075520	.	+	.	ENST00000418233+ENST00000579848+ENST00000578575+ENST00000205890+ENST00000451725+ENST00000445289__exon_number_095__gene_id_ENSG00000091536	MYO15A	ENSG00000091536.94	0.64199386821194	7.85780220917492	9.03676246698203e-14	2.08058073836935e-11
ENSG00000253729.96	ENSG00000253729	ENSG00000253729_097	chr8	dexseq_prepare_annotation2.py	exon	48856534	48856589	.	-	.	ENST00000314191+ENST00000523565+ENST00000518216+ENST00000338368__exon_number_097__gene_id_ENSG00000253729	PRKDC	ENSG00000253729.96	1.14255650468231	7.78875431452569	9.43219706607955e-14	2.16784696220477e-11
ENSG00000059758.11	ENSG00000059758	ENSG00000059758_012	chr12	dexseq_prepare_annotation2.py	exon	96679821	96679926	.	-	.	ENST00000550971+ENST00000549899+ENST00000542666+ENST00000261211+ENST00000543119__exon_number_012__gene_id_ENSG00000059758	CDK17	ENSG00000059758.11	1.17475748889093	8.28506197125281	9.55724231070315e-14	2.19277319022739e-11
ENSG00000180448.36	ENSG00000180448	ENSG00000180448_037	chr19	dexseq_prepare_annotation2.py	exon	1082785	1082838	.	+	.	ENST00000586378__exon_number_037__gene_id_ENSG00000180448	HMHA1	ENSG00000180448.36	1.28494147471639	8.1502320780171	1.07182871442903e-13	2.45489642556964e-11
ENSG00000013523.9	ENSG00000013523	ENSG00000013523_010	chr14	dexseq_prepare_annotation2.py	exon	77270759	77270778	.	-	.	ENST00000557179__exon_number_010__gene_id_ENSG00000013523	ANGEL1	ENSG00000013523.9	-0.871201722017379	-8.6487198524327	1.09336141082677e-13	2.4998819593047e-11
ENSG00000114544.41	ENSG00000114544	ENSG00000114544_042	chr3	dexseq_prepare_annotation2.py	exon	125797817	125797877	.	-	.	ENST00000507280__exon_number_042__gene_id_ENSG00000114544	SLC41A3	ENSG00000114544.41	-2.42544211325872	-9.23504191013759	1.10015993356888e-13	2.51108179655951e-11
ENSG00000104325.1	ENSG00000104325	ENSG00000104325_002	chr8	dexseq_prepare_annotation2.py	exon	91013674	91013685	.	+	.	ENST00000517314+ENST00000220764+ENST00000519328__exon_number_002__gene_id_ENSG00000104325	DECR1	ENSG00000104325.1	-0.576217074157376	-8.17959378544936	1.1507068895388e-13	2.62192532736208e-11
ENSG00000151914.151	ENSG00000151914	ENSG00000151914_152	chr6	dexseq_prepare_annotation2.py	exon	56564451	56564543	.	-	.	ENST00000521821+ENST00000370788+ENST00000522538+ENST00000370754+ENST00000361203+ENST00000421834+ENST00000370769+ENST00000523967+ENST00000449297+ENST00000523817+ENST00000520645+ENST00000312431__exon_number_152__gene_id_ENSG00000151914	DST	ENSG00000151914.151	0.687262672848644	7.77863191558277	1.21679603260001e-13	2.76773975367046e-11
ENSG00000228107.ENSG00000159259.ENSG00000159256.14	ENSG00000228107+ENSG00000159259+ENSG00000159256	ENSG00000228107+ENSG00000159259+ENSG00000159256_015	chr21	dexseq_prepare_annotation2.py	exon	37728918	37729022	.	+	.	ENST00000487909+ENST00000485299+ENST00000400485__exon_number_015__gene_id_ENSG00000228107+ENSG00000159259+ENSG00000159256		ENSG00000228107.ENSG00000159259.ENSG00000159256.14	0.881946608459414	8.0402237559764	1.23168078929952e-13	2.79678307061647e-11
ENSG00000258818.ENSG00000259171.ENSG00000214274.10	ENSG00000258818+ENSG00000259171+ENSG00000214274	ENSG00000258818+ENSG00000259171+ENSG00000214274_011	chr14	dexseq_prepare_annotation2.py	exon	21161810	21162345	.	+	.	ENST00000336811+ENST00000397990__exon_number_011__gene_id_ENSG00000258818+ENSG00000259171+ENSG00000214274		ENSG00000258818.ENSG00000259171.ENSG00000214274.10	-0.883658025059411	-8.89126406727609	1.28923051151188e-13	2.92244010718443e-11
ENSG00000265500.ENSG00000238917.ENSG00000161956.ENSG00000161960.ENSG00000129226.ENSG00000209582.ENSG00000264772.95	ENSG00000265500+ENSG00000238917+ENSG00000161956+ENSG00000161960+ENSG00000129226+ENSG00000209582+ENSG00000264772	ENSG00000265500+ENSG00000238917+ENSG00000161956+ENSG00000161960+ENSG00000129226+ENSG00000209582+ENSG00000264772_096	chr17	dexseq_prepare_annotation2.py	exon	7480525	7480661	.	+	.	ENST00000578569+ENST00000583217__exon_number_096__gene_id_ENSG00000265500+ENSG00000238917+ENSG00000161956+ENSG00000161960+ENSG00000129226+ENSG00000209582+ENSG00000264772		ENSG00000265500.ENSG00000238917.ENSG00000161956.ENSG00000161960.ENSG00000129226.ENSG00000209582.ENSG00000264772.95	1.07634200284016	9.65619305462037	1.30704857321282e-13	2.957756921112e-11
ENSG00000183091.84	ENSG00000183091	ENSG00000183091_085	chr2	dexseq_prepare_annotation2.py	exon	152419125	152419322	.	-	.	ENST00000603639+ENST00000397345+ENST00000413693+ENST00000409198+ENST00000604864+ENST00000172853+ENST00000427231__exon_number_085__gene_id_ENSG00000183091	NEB	ENSG00000183091.84	-1.3076966260658	-8.0600940725673	1.32176713016565e-13	2.98595102712891e-11
ENSG00000187736.ENSG00000213901.38	ENSG00000187736+ENSG00000213901	ENSG00000187736+ENSG00000213901_039	chr2	dexseq_prepare_annotation2.py	exon	220028226	220028277	.	-	.	ENST00000455516+ENST00000498327+ENST00000409878+ENST00000396775+ENST00000295738__exon_number_039__gene_id_ENSG00000187736+ENSG00000213901		ENSG00000187736.ENSG00000213901.38	0.550168268234404	7.91636349898273	1.32634259600462e-13	2.99117415998278e-11
ENSG00000168619.31	ENSG00000168619	ENSG00000168619_032	chr8	dexseq_prepare_annotation2.py	exon	39587488	39587581	.	+	.	ENST00000379866+ENST00000265707+ENST00000523755__exon_number_032__gene_id_ENSG00000168619	ADAM18	ENSG00000168619.31	0.721071910279333	8.97367346230802	1.33170645301165e-13	2.9981544514098e-11
ENSG00000141738.16	ENSG00000141738	ENSG00000141738_017	chr17	dexseq_prepare_annotation2.py	exon	37898970	37899126	.	+	.	ENST00000584819+ENST00000485182+ENST00000584053__exon_number_017__gene_id_ENSG00000141738	GRB7	ENSG00000141738.16	-0.875649710117473	-8.19985318151778	1.33565955162011e-13	3.00194027286319e-11
ENSG00000147996.19	ENSG00000147996	ENSG00000147996_020	chr9	dexseq_prepare_annotation2.py	exon	70434178	70434243	.	-	.	ENST00000463075+ENST00000486221+ENST00000480229+ENST00000461932+ENST00000377392+ENST00000476797+ENST00000382405+ENST00000430059+ENST00000485088+ENST00000468066+ENST00000489273+ENST00000377395+ENST00000429800+ENST00000476161+ENST00000480819+ENST00000486191+ENST00000465474+ENST00000497250+ENST00000377389__exon_number_020__gene_id_ENSG00000147996	CBWD5	ENSG00000147996.19	0.339132265428539	8.0115260996833	1.33904594503974e-13	3.0044417125081e-11
ENSG00000151651.43	ENSG00000151651	ENSG00000151651_044	chr10	dexseq_prepare_annotation2.py	exon	135090276	135090354	.	-	.	ENST00000486609+ENST00000415217+ENST00000485491+ENST00000560135+ENST00000559180+ENST00000463298+ENST00000445355__exon_number_044__gene_id_ENSG00000151651	ADAM8	ENSG00000151651.43	-0.698297972979318	-8.50239443108829	1.35788295009115e-13	3.04154273337791e-11
ENSG00000163491.35	ENSG00000163491	ENSG00000163491_036	chr3	dexseq_prepare_annotation2.py	exon	27332753	27332881	.	-	.	ENST00000429845+ENST00000424275+ENST00000574215+ENST00000341435+ENST00000357467__exon_number_036__gene_id_ENSG00000163491	NEK10	ENSG00000163491.35	-2.22288193360726	-8.02147974313605	1.37764020470897e-13	3.08057599413391e-11
ENSG00000148343.29	ENSG00000148343	ENSG00000148343_030	chr9	dexseq_prepare_annotation2.py	exon	131830052	131830150	.	+	.	ENST00000495975+ENST00000406926+ENST00000474639+ENST00000358369+ENST00000471943+ENST00000445183+ENST00000414342+ENST00000439290+ENST00000277475__exon_number_030__gene_id_ENSG00000148343	FAM73B	ENSG00000148343.29	-0.659997361615386	-8.15110591589243	1.53844079123388e-13	3.43433518184989e-11
ENSG00000100297.37	ENSG00000100297	ENSG00000100297_038	chr22	dexseq_prepare_annotation2.py	exon	35820147	35820494	.	+	.	ENST00000382011+ENST00000493076+ENST00000216122__exon_number_038__gene_id_ENSG00000100297	MCM5	ENSG00000100297.37	-0.760530071638128	-9.03904377298396	1.55292012207838e-13	3.4608121202912e-11
ENSG00000148341.26	ENSG00000148341	ENSG00000148341_027	chr9	dexseq_prepare_annotation2.py	exon	131776738	131776782	.	-	.	ENST00000417224+ENST00000372559+ENST00000372554+ENST00000455407+ENST00000416230+ENST00000425236+ENST00000372564+ENST00000416629+ENST00000483980__exon_number_027__gene_id_ENSG00000148341	SH3GLB2	ENSG00000148341.26	-1.09204168402579	-8.17151953503347	1.56664387536399e-13	3.48551887792472e-11
ENSG00000129993.4	ENSG00000129993	ENSG00000129993_005	chr16	dexseq_prepare_annotation2.py	exon	88945678	88945837	.	-	.	ENST00000268679+ENST00000436887+ENST00000563920+ENST00000360302+ENST00000327483+ENST00000563856+ENST00000448839__exon_number_005__gene_id_ENSG00000129993	CBFA2T3	ENSG00000129993.4	-0.820465585010275	-8.62450023400508	1.64229195293193e-13	3.64768223596167e-11
ENSG00000092094.19	ENSG00000092094	ENSG00000092094_020	chr14	dexseq_prepare_annotation2.py	exon	20917123	20917172	.	-	.	ENST00000556124+ENST00000206542+ENST00000555656+ENST00000555785+ENST00000555223+ENST00000554249+ENST00000554915__exon_number_020__gene_id_ENSG00000092094	OSGEP	ENSG00000092094.19	0.606835727219308	8.18637716637637	1.65890605712255e-13	3.67840150971528e-11
ENSG00000197358.4	ENSG00000197358	ENSG00000197358_005	chr14	dexseq_prepare_annotation2.py	exon	28734340	28735151	.	+	.	ENST00000550043+ENST00000355069__exon_number_005__gene_id_ENSG00000197358	BNIP3P1	ENSG00000197358.4	0.7155078544611	9.7779799787632	1.79267305626997e-13	3.96835356367433e-11
ENSG00000170921.43	ENSG00000170921	ENSG00000170921_044	chr17	dexseq_prepare_annotation2.py	exon	61501500	61505060	.	+	.	ENST00000424789__exon_number_044__gene_id_ENSG00000170921	TANC2	ENSG00000170921.43	-1.10927507481508	-8.54750617155675	1.80354209118648e-13	3.98093199166052e-11
ENSG00000114735.6	ENSG00000114735	ENSG00000114735_007	chr3	dexseq_prepare_annotation2.py	exon	50606998	50607000	.	+	.	ENST00000448997+ENST00000482974+ENST00000232854__exon_number_007__gene_id_ENSG00000114735	HEMK1	ENSG00000114735.6	0.57500678078217	8.28900524227068	1.80437990466093e-13	3.98093199166052e-11
ENSG00000170421.21	ENSG00000170421	ENSG00000170421_022	chr12	dexseq_prepare_annotation2.py	exon	53295732	53295856	.	-	.	ENST00000546583+ENST00000546826+ENST00000548998+ENST00000546900+ENST00000552551+ENST00000549176+ENST00000546897+ENST00000550170+ENST00000547413+ENST00000552150+ENST00000293308__exon_number_022__gene_id_ENSG00000170421	KRT8	ENSG00000170421.21	-0.693654062032108	-8.07031621753331	1.90867169831058e-13	4.20400847150392e-11
ENSG00000147642.57	ENSG00000147642	ENSG00000147642_058	chr8	dexseq_prepare_annotation2.py	exon	110692419	110692448	.	-	.	ENST00000533821__exon_number_058__gene_id_ENSG00000147642	SYBU	ENSG00000147642.57	0.480311020286403	7.92192928066923	1.95041294596173e-13	4.28879904947708e-11
ENSG00000163482.36	ENSG00000163482	ENSG00000163482_037	chr2	dexseq_prepare_annotation2.py	exon	219555251	219555278	.	+	.	ENST00000480709+ENST00000392106+ENST00000440309+ENST00000295709+ENST00000392105__exon_number_037__gene_id_ENSG00000163482	STK36	ENSG00000163482.36	0.713842087936272	8.04072908364943	2.02196932027475e-13	4.43876005848687e-11
ENSG00000102103.35	ENSG00000102103	ENSG00000102103_036	chrX	dexseq_prepare_annotation2.py	exon	48760420	48760420	.	+	.	ENST00000477997+ENST00000474671__exon_number_036__gene_id_ENSG00000102103	PQBP1	ENSG00000102103.35	0.541595204022005	8.71125714912949	2.05464669365981e-13	4.50301548591396e-11
ENSG00000180448.34	ENSG00000180448	ENSG00000180448_035	chr19	dexseq_prepare_annotation2.py	exon	1081823	1081960	.	+	.	ENST00000590214+ENST00000313093+ENST00000587602+ENST00000586866+ENST00000539243+ENST00000536472+ENST00000543365+ENST00000590577+ENST00000586937__exon_number_035__gene_id_ENSG00000180448	HMHA1	ENSG00000180448.34	1.09510636314018	8.03338739133133	2.10961967506931e-13	4.61135569876826e-11
ENSG00000140199.4	ENSG00000140199	ENSG00000140199_005	chr15	dexseq_prepare_annotation2.py	exon	34525913	34526081	.	-	.	ENST00000458406+ENST00000558667+ENST00000354181+ENST00000561080+ENST00000559523+ENST00000560164+ENST00000290209+ENST00000559664+ENST00000397702+ENST00000397707+ENST00000451844+ENST00000560611__exon_number_005__gene_id_ENSG00000140199	SLC12A6	ENSG00000140199.4	-1.1896942701419	-8.29434446339551	2.11116328065704e-13	4.61135569876826e-11
ENSG00000125462.60	ENSG00000125462	ENSG00000125462_061	chr1	dexseq_prepare_annotation2.py	exon	156399341	156399371	.	-	.	ENST00000497824__exon_number_061__gene_id_ENSG00000125462	C1orf61	ENSG00000125462.60	0.606684265727981	8.01452640729821	2.1145484873471e-13	4.61135569876826e-11
ENSG00000059758.22	ENSG00000059758	ENSG00000059758_023	chr12	dexseq_prepare_annotation2.py	exon	96692647	96692761	.	-	.	ENST00000542666+ENST00000553042+ENST00000261211+ENST00000543119__exon_number_023__gene_id_ENSG00000059758	CDK17	ENSG00000059758.22	1.26500015383051	8.13795434892876	2.17272146634071e-13	4.73041195031723e-11
ENSG00000140575.68	ENSG00000140575	ENSG00000140575_069	chr15	dexseq_prepare_annotation2.py	exon	91038001	91038067	.	+	.	ENST00000558957+ENST00000268182+ENST00000560738__exon_number_069__gene_id_ENSG00000140575	IQGAP1	ENSG00000140575.68	0.491482888171948	7.73920096518346	2.28878788611316e-13	4.97491386660008e-11
ENSG00000173406.ENSG00000162600.47	ENSG00000173406+ENSG00000162600	ENSG00000173406+ENSG00000162600_048	chr1	dexseq_prepare_annotation2.py	exon	58996273	58996309	.	-	.	ENST00000421528+ENST00000358603+ENST00000467509+ENST00000476933+ENST00000371226__exon_number_048__gene_id_ENSG00000173406+ENSG00000162600		ENSG00000173406.ENSG00000162600.47	0.84299463644784	7.76640540450007	2.30677126297138e-13	5.00576939668281e-11
ENSG00000006025.35	ENSG00000006025	ENSG00000006025_036	chr17	dexseq_prepare_annotation2.py	exon	45895872	45895982	.	-	.	ENST00000584698+ENST00000580140+ENST00000579728+ENST00000007414+ENST00000392507__exon_number_036__gene_id_ENSG00000006025	OSBPL7	ENSG00000006025.35	0.834256257307338	8.44506724164144	2.31630140007899e-13	5.01821002503998e-11
ENSG00000075292.76	ENSG00000075292	ENSG00000075292_077	chr2	dexseq_prepare_annotation2.py	exon	71658313	71658456	.	+	.	ENST00000488126+ENST00000460310__exon_number_077__gene_id_ENSG00000075292	ZNF638	ENSG00000075292.76	-0.924397010136992	-7.77996964059422	2.46333205848751e-13	5.32801388198719e-11
ENSG00000125462.59	ENSG00000125462	ENSG00000125462_060	chr1	dexseq_prepare_annotation2.py	exon	156399222	156399340	.	-	.	ENST00000497824+ENST00000469813__exon_number_060__gene_id_ENSG00000125462	C1orf61	ENSG00000125462.59	0.650993168759346	7.98630385985625	2.49143534210887e-13	5.37999407902611e-11
ENSG00000104522.47	ENSG00000104522	ENSG00000104522_048	chr8	dexseq_prepare_annotation2.py	exon	144699723	144699736	.	-	.	ENST00000425753__exon_number_048__gene_id_ENSG00000104522	TSTA3	ENSG00000104522.47	0.524440057484585	8.66134556669674	2.59303027998119e-13	5.59024333851411e-11
ENSG00000206120.4	ENSG00000206120	ENSG00000206120_005	chr3	dexseq_prepare_annotation2.py	exon	168027093	168027093	.	+	.	ENST00000502778+ENST00000502332+ENST00000511230__exon_number_005__gene_id_ENSG00000206120	EGFEM1P	ENSG00000206120.4	-1.8970305902351	-8.24822905937474	2.69496929162504e-13	5.79244958737753e-11
ENSG00000141627.39	ENSG00000141627	ENSG00000141627_040	chr18	dexseq_prepare_annotation2.py	exon	46895078	46895083	.	-	.	ENST00000581738__exon_number_040__gene_id_ENSG00000141627	DYM	ENSG00000141627.39	-1.66981268900277	-8.18233291182414	2.69558964567151e-13	5.79244958737753e-11
ENSG00000253729.59	ENSG00000253729	ENSG00000253729_060	chr8	dexseq_prepare_annotation2.py	exon	48792052	48792219	.	-	.	ENST00000314191+ENST00000523565+ENST00000518216+ENST00000338368__exon_number_060__gene_id_ENSG00000253729	PRKDC	ENSG00000253729.59	0.355255856210628	7.62921298302072	2.70792918566794e-13	5.80951918071341e-11
ENSG00000113594.35	ENSG00000113594	ENSG00000113594_036	chr5	dexseq_prepare_annotation2.py	exon	38595486	38595506	.	-	.	ENST00000503088+ENST00000263409__exon_number_036__gene_id_ENSG00000113594	LIFR	ENSG00000113594.35	-1.05617484836665	-8.36493833350534	2.73635199577139e-13	5.86098213940306e-11
ENSG00000182568.ENSG00000131374.72	ENSG00000182568+ENSG00000131374	ENSG00000182568+ENSG00000131374_073	chr3	dexseq_prepare_annotation2.py	exon	17784097	17784099	.	-	.	ENST00000443499+ENST00000428355+ENST00000444471+ENST00000481396+ENST00000423331+ENST00000471679+ENST00000445294+ENST00000485432+ENST00000415814+ENST00000425944+ENST00000452492__exon_number_073__gene_id_ENSG00000182568+ENSG00000131374		ENSG00000182568.ENSG00000131374.72	-1.76751236105757	-9.89870326700824	2.74905987550077e-13	5.87867326612953e-11
ENSG00000172890.2	ENSG00000172890	ENSG00000172890_003	chr11	dexseq_prepare_annotation2.py	exon	71164257	71164262	.	+	.	ENST00000319023+ENST00000529120+ENST00000534634+ENST00000533612__exon_number_003__gene_id_ENSG00000172890	NADSYN1	ENSG00000172890.2	0.783759583539523	7.752443150742	2.92542590167047e-13	6.24571340929339e-11
ENSG00000008710.106	ENSG00000008710	ENSG00000008710_107	chr16	dexseq_prepare_annotation2.py	exon	2157806	2157883	.	-	.	ENST00000496574__exon_number_107__gene_id_ENSG00000008710	PKD1	ENSG00000008710.106	-1.14791041621454	-7.61676221692572	3.01998393289521e-13	6.43719317180269e-11
ENSG00000188690.29	ENSG00000188690	ENSG00000188690_030	chr10	dexseq_prepare_annotation2.py	exon	127511659	127511765	.	-	.	ENST00000420761+ENST00000368778+ENST00000368797__exon_number_030__gene_id_ENSG00000188690	UROS	ENSG00000188690.29	0.676082297557981	8.19160497639004	3.03965730301143e-13	6.46869421706081e-11
ENSG00000177398.37	ENSG00000177398	ENSG00000177398_038	chr21	dexseq_prepare_annotation2.py	exon	43549823	43549907	.	+	.	ENST00000408989+ENST00000408910+ENST00000400424+ENST00000400427+ENST00000484712+ENST00000400423__exon_number_038__gene_id_ENSG00000177398	UMODL1	ENSG00000177398.37	0.89751133937484	8.29961728251704	3.06875185828167e-13	6.52011096191663e-11
ENSG00000075292.55	ENSG00000075292	ENSG00000075292_056	chr2	dexseq_prepare_annotation2.py	exon	71630980	71630999	.	+	.	ENST00000494241__exon_number_056__gene_id_ENSG00000075292	ZNF638	ENSG00000075292.55	-0.880241115069376	-7.72886018290346	3.38876716523285e-13	7.18848354287877e-11
ENSG00000105197.1	ENSG00000105197	ENSG00000105197_002	chr19	dexseq_prepare_annotation2.py	exon	39971124	39971471	.	+	.	ENST00000314349+ENST00000601358__exon_number_002__gene_id_ENSG00000105197	TIMM50	ENSG00000105197.1	-0.994148984871572	-8.53403909953628	3.42546156123993e-13	7.25467744592408e-11
ENSG00000075292.83	ENSG00000075292	ENSG00000075292_084	chr2	dexseq_prepare_annotation2.py	exon	71662000	71662182	.	+	.	ENST00000487638+ENST00000409544+ENST00000483421+ENST00000488126+ENST00000409407+ENST00000355812+ENST00000461991+ENST00000264447+ENST00000493576__exon_number_084__gene_id_ENSG00000075292	ZNF638	ENSG00000075292.83	-0.910507994049405	-7.72540652070119	3.46245157283384e-13	7.32128460172571e-11
ENSG00000067798.12	ENSG00000067798	ENSG00000067798_013	chr12	dexseq_prepare_annotation2.py	exon	78400199	78400256	.	+	.	ENST00000397909+ENST00000266692+ENST00000536525+ENST00000228327+ENST00000550503+ENST00000549464__exon_number_013__gene_id_ENSG00000067798	NAV3	ENSG00000067798.12	-1.01955573824661	-8.95928084611802	3.49093823343329e-13	7.36972751181113e-11
ENSG00000163482.25	ENSG00000163482	ENSG00000163482_026	chr2	dexseq_prepare_annotation2.py	exon	219545416	219545425	.	+	.	ENST00000392105+ENST00000392106+ENST00000295709+ENST00000440309+ENST00000414413+ENST00000422778__exon_number_026__gene_id_ENSG00000163482	STK36	ENSG00000163482.25	0.589776906487132	7.94423587758358	3.52752953355068e-13	7.43509833343525e-11
ENSG00000180448.45	ENSG00000180448	ENSG00000180448_046	chr19	dexseq_prepare_annotation2.py	exon	1084237	1084345	.	+	.	ENST00000591169+ENST00000590214+ENST00000313093+ENST00000587602+ENST00000586866+ENST00000539243+ENST00000536472+ENST00000543365+ENST00000590577+ENST00000586378+ENST00000592297__exon_number_046__gene_id_ENSG00000180448	HMHA1	ENSG00000180448.45	1.03328803331872	7.93536816670629	3.71214207620584e-13	7.81175375925131e-11
ENSG00000104365.45	ENSG00000104365	ENSG00000104365_046	chr8	dexseq_prepare_annotation2.py	exon	42177165	42177268	.	+	.	ENST00000517917+ENST00000520201__exon_number_046__gene_id_ENSG00000104365	IKBKB	ENSG00000104365.45	0.430736772804674	7.73838951501341	3.75734205215712e-13	7.89430109543441e-11
ENSG00000188690.30	ENSG00000188690	ENSG00000188690_031	chr10	dexseq_prepare_annotation2.py	exon	127511766	127511796	.	-	.	ENST00000420761+ENST00000368797__exon_number_031__gene_id_ENSG00000188690	UROS	ENSG00000188690.30	0.607309204639226	8.1411899001398	3.97913708895612e-13	8.34702955541263e-11
ENSG00000180448.20	ENSG00000180448	ENSG00000180448_021	chr19	dexseq_prepare_annotation2.py	exon	1074613	1074723	.	+	.	ENST00000590214+ENST00000313093+ENST00000586033+ENST00000587602+ENST00000586866+ENST00000539243+ENST00000536472+ENST00000543365__exon_number_021__gene_id_ENSG00000180448	HMHA1	ENSG00000180448.20	1.24039186316854	7.92296406227674	3.9865464386506e-13	8.34931924880936e-11
ENSG00000163482.22	ENSG00000163482	ENSG00000163482_023	chr2	dexseq_prepare_annotation2.py	exon	219544616	219544772	.	+	.	ENST00000392105+ENST00000392106+ENST00000295709+ENST00000440309__exon_number_023__gene_id_ENSG00000163482	STK36	ENSG00000163482.22	0.573246192156922	7.92140989764145	4.02231529476165e-13	8.41090312941814e-11
ENSG00000089053.20	ENSG00000089053	ENSG00000089053_021	chr12	dexseq_prepare_annotation2.py	exon	121764289	121764445	.	-	.	ENST00000538334+ENST00000535472__exon_number_021__gene_id_ENSG00000089053	ANAPC5	ENSG00000089053.20	-0.752945880550551	-7.97405463320408	4.18353368247266e-13	8.73420053407859e-11
ENSG00000059758.4	ENSG00000059758	ENSG00000059758_005	chr12	dexseq_prepare_annotation2.py	exon	96675517	96676286	.	-	.	ENST00000548422__exon_number_005__gene_id_ENSG00000059758	CDK17	ENSG00000059758.4	1.11403313612585	8.0164573957784	4.26609761485291e-13	8.88074206455316e-11
ENSG00000253729.60	ENSG00000253729	ENSG00000253729_061	chr8	dexseq_prepare_annotation2.py	exon	48793977	48794081	.	-	.	ENST00000314191+ENST00000523565+ENST00000518216+ENST00000338368__exon_number_061__gene_id_ENSG00000253729	PRKDC	ENSG00000253729.60	0.355669656567807	7.55973572289359	4.26716447428494e-13	8.88074206455316e-11
ENSG00000082397.56	ENSG00000082397	ENSG00000082397_057	chr18	dexseq_prepare_annotation2.py	exon	5431211	5431384	.	-	.	ENST00000581757__exon_number_057__gene_id_ENSG00000082397	EPB41L3	ENSG00000082397.56	0.346657973372174	7.98886495084265	4.36127095190879e-13	9.06232331209916e-11
ENSG00000206120.6	ENSG00000206120	ENSG00000206120_007	chr3	dexseq_prepare_annotation2.py	exon	168027228	168027228	.	+	.	ENST00000431685__exon_number_007__gene_id_ENSG00000206120	EGFEM1P	ENSG00000206120.6	-1.8153772902636	-8.15187476611693	4.48373082752417e-13	9.30215773173401e-11
ENSG00000074071	ENSG00000074071	ENSG00000074071_001	chr16	dexseq_prepare_annotation2.py	exon	1821891	1821896	.	-	.	ENST00000397375+ENST00000177742__exon_number_001__gene_id_ENSG00000074071	MRPS34	ENSG00000074071	-0.560246522405322	-9.1574486934587	4.54725454620679e-13	9.41916025946643e-11
ENSG00000119912.32	ENSG00000119912	ENSG00000119912_033	chr10	dexseq_prepare_annotation2.py	exon	94269890	94269919	.	-	.	ENST00000478361+ENST00000265986+ENST00000436178__exon_number_033__gene_id_ENSG00000119912	IDE	ENSG00000119912.32	0.534061353779541	8.18257883637784	4.60058081730821e-13	9.51470669657851e-11
ENSG00000254634.ENSG00000183336.ENSG00000261740.27	ENSG00000254634+ENSG00000183336+ENSG00000261740	ENSG00000254634+ENSG00000183336+ENSG00000261740_028	chr16	dexseq_prepare_annotation2.py	exon	29465054	29465336	.	-	.	ENST00000565417__exon_number_028__gene_id_ENSG00000254634+ENSG00000183336+ENSG00000261740		ENSG00000254634.ENSG00000183336.ENSG00000261740.27	-0.731503631531111	-8.46684857383733	4.71526064042554e-13	9.73664484274122e-11
ENSG00000125618.19	ENSG00000125618	ENSG00000125618_020	chr2	dexseq_prepare_annotation2.py	exon	113999261	113999303	.	-	.	ENST00000429538+ENST00000554830+ENST00000497038+ENST00000263334+ENST00000263335+ENST00000348715+ENST00000397647+ENST00000467778__exon_number_020__gene_id_ENSG00000125618	PAX8	ENSG00000125618.19	-1.0892320092398	-8.99948481775469	4.89010088075782e-13	1.00819232745172e-10
ENSG00000074181.13	ENSG00000074181	ENSG00000074181_014	chr19	dexseq_prepare_annotation2.py	exon	15288336	15288721	.	-	.	ENST00000263388__exon_number_014__gene_id_ENSG00000074181	NOTCH3	ENSG00000074181.13	0.925262356708623	7.74418538854018	4.9374191504001e-13	1.01559659167745e-10
ENSG00000181240.5	ENSG00000181240	ENSG00000181240_006	chr19	dexseq_prepare_annotation2.py	exon	6427345	6427512	.	-	.	ENST00000321510+ENST00000597558+ENST00000458275__exon_number_006__gene_id_ENSG00000181240	SLC25A41	ENSG00000181240.5	0.65340788709533	9.49172586285142	4.94138404486095e-13	1.01559659167745e-10
ENSG00000170004.24	ENSG00000170004	ENSG00000170004_025	chr17	dexseq_prepare_annotation2.py	exon	7798861	7798886	.	+	.	ENST00000479080__exon_number_025__gene_id_ENSG00000170004	CHD3	ENSG00000170004.24	-0.651638717711408	-7.65951793543079	4.96326963184619e-13	1.01851071148546e-10
ENSG00000174844.74	ENSG00000174844	ENSG00000174844_075	chr3	dexseq_prepare_annotation2.py	exon	57529924	57530068	.	-	.	ENST00000351747+ENST00000311202+ENST00000389536+ENST00000495027__exon_number_075__gene_id_ENSG00000174844	DNAH12	ENSG00000174844.74	-1.15015159741401	-7.8175402589362	5.03078394983158e-13	1.03076473316278e-10
ENSG00000253729.92	ENSG00000253729	ENSG00000253729_093	chr8	dexseq_prepare_annotation2.py	exon	48852111	48852257	.	-	.	ENST00000314191+ENST00000523565+ENST00000518216+ENST00000535375+ENST00000338368__exon_number_093__gene_id_ENSG00000253729	PRKDC	ENSG00000253729.92	0.462027740533639	7.53362607548345	5.05883018141608e-13	1.03344802642794e-10
ENSG00000085872.ENSG00000105085.ENSG00000269578.ENSG00000214046.ENSG00000127526.ENSG00000269058.ENSG00000141979.ENSG00000268790.127	ENSG00000085872+ENSG00000105085+ENSG00000269578+ENSG00000214046+ENSG00000127526+ENSG00000269058+ENSG00000141979+ENSG00000268790	ENSG00000085872+ENSG00000105085+ENSG00000269578+ENSG00000214046+ENSG00000127526+ENSG00000269058+ENSG00000141979+ENSG00000268790_128	chr19	dexseq_prepare_annotation2.py	exon	16763416	16763508	.	-	.	ENST00000487803+ENST00000358726__exon_number_128__gene_id_ENSG00000085872+ENSG00000105085+ENSG00000269578+ENSG00000214046+ENSG00000127526+ENSG00000269058+ENSG00000141979+ENSG00000268790		ENSG00000085872.ENSG00000105085.ENSG00000269578.ENSG00000214046.ENSG00000127526.ENSG00000269058.ENSG00000141979.ENSG00000268790.127	-0.720713367404976	-7.59606249390549	5.05952005674305e-13	1.03344802642794e-10
ENSG00000187736.ENSG00000213901.59	ENSG00000187736+ENSG00000213901	ENSG00000187736+ENSG00000213901_060	chr2	dexseq_prepare_annotation2.py	exon	220034077	220034128	.	-	.	ENST00000414999+ENST00000461812+ENST00000421779+ENST00000396775+ENST00000318673+ENST00000455516+ENST00000295738+ENST00000465580+ENST00000409878+ENST00000409370+ENST00000497918+ENST00000498327__exon_number_060__gene_id_ENSG00000187736+ENSG00000213901		ENSG00000187736.ENSG00000213901.59	0.594521266018136	7.69892302307047	5.06978525655303e-13	1.03394671385766e-10
ENSG00000102901.11	ENSG00000102901	ENSG00000102901_012	chr16	dexseq_prepare_annotation2.py	exon	67862463	67862481	.	-	.	ENST00000562787+ENST00000219172+ENST00000574569+ENST00000562513+ENST00000565157+ENST00000568495+ENST00000564817+ENST00000440851+ENST00000563885+ENST00000569862__exon_number_012__gene_id_ENSG00000102901	CENPT	ENSG00000102901.11	0.675028992486067	7.72680678457137	5.13555759721456e-13	1.04574670918319e-10
ENSG00000074181	ENSG00000074181	ENSG00000074181_001	chr19	dexseq_prepare_annotation2.py	exon	15270444	15272435	.	-	.	ENST00000263388__exon_number_001__gene_id_ENSG00000074181	NOTCH3	ENSG00000074181	0.847572919221503	7.73612867871446	5.18325752885472e-13	1.05383599803969e-10
ENSG00000074181.7	ENSG00000074181	ENSG00000074181_008	chr19	dexseq_prepare_annotation2.py	exon	15278060	15278222	.	-	.	ENST00000263388+ENST00000595514__exon_number_008__gene_id_ENSG00000074181	NOTCH3	ENSG00000074181.7	0.966715902798759	7.73543173104799	5.20508432409943e-13	1.05664810883466e-10
ENSG00000197102.27	ENSG00000197102	ENSG00000197102_028	chr14	dexseq_prepare_annotation2.py	exon	102473345	102473445	.	+	.	ENST00000360184__exon_number_028__gene_id_ENSG00000197102	DYNC1H1	ENSG00000197102.27	0.99441710861242	7.78136035588144	5.28436674960308e-13	1.07109737391686e-10
ENSG00000180448.35	ENSG00000180448	ENSG00000180448_036	chr19	dexseq_prepare_annotation2.py	exon	1082520	1082656	.	+	.	ENST00000590512__exon_number_036__gene_id_ENSG00000180448	HMHA1	ENSG00000180448.35	1.1306598875972	7.8661751786527	5.52263501970636e-13	1.11767814859004e-10
ENSG00000181135.65	ENSG00000181135	ENSG00000181135_066	chr8	dexseq_prepare_annotation2.py	exon	144791423	144791478	.	+	.	ENST00000527561+ENST00000508587__exon_number_066__gene_id_ENSG00000181135	ZNF707	ENSG00000181135.65	-0.914029156024103	-8.0740617219782	5.69153764851402e-13	1.15009962987671e-10
ENSG00000138101.61	ENSG00000138101	ENSG00000138101_062	chr2	dexseq_prepare_annotation2.py	exon	25875530	25875530	.	-	.	ENST00000356599+ENST00000407661+ENST00000486826+ENST00000398951+ENST00000404103+ENST00000545439+ENST00000349996+ENST00000303659+ENST00000405222+ENST00000407038+ENST00000288642+ENST00000406818+ENST00000493538+ENST00000407186__exon_number_062__gene_id_ENSG00000138101	DTNB	ENSG00000138101.61	0.695660317191089	8.01398339652253	5.73897144858643e-13	1.15690523864295e-10
ENSG00000091536.42	ENSG00000091536	ENSG00000091536_043	chr17	dexseq_prepare_annotation2.py	exon	18052691	18052799	.	+	.	ENST00000578999__exon_number_043__gene_id_ENSG00000091536	MYO15A	ENSG00000091536.42	0.776780320708288	7.57048647676556	5.7427251072587e-13	1.15690523864295e-10
ENSG00000100949.1	ENSG00000100949	ENSG00000100949_002	chr14	dexseq_prepare_annotation2.py	exon	24734748	24734757	.	-	.	ENST00000560521+ENST00000561055+ENST00000399409+ENST00000216840+ENST00000560243__exon_number_002__gene_id_ENSG00000100949	RABGGTA	ENSG00000100949.1	0.896766518604741	7.8548745011553	5.89202832650419e-13	1.18517656543251e-10
ENSG00000114857.40	ENSG00000114857	ENSG00000114857_041	chr3	dexseq_prepare_annotation2.py	exon	42676572	42676712	.	+	.	ENST00000472258__exon_number_041__gene_id_ENSG00000114857	NKTR	ENSG00000114857.40	-0.85098680242912	-8.2125863814903	5.93522842445228e-13	1.19205184260409e-10
ENSG00000067798.10	ENSG00000067798	ENSG00000067798_011	chr12	dexseq_prepare_annotation2.py	exon	78388583	78388651	.	+	.	ENST00000549464+ENST00000228327+ENST00000266692+ENST00000397909+ENST00000536525__exon_number_011__gene_id_ENSG00000067798	NAV3	ENSG00000067798.10	-0.999715483187015	-8.83145470865028	5.96947388599648e-13	1.19711050288902e-10
ENSG00000067798.14	ENSG00000067798	ENSG00000067798_015	chr12	dexseq_prepare_annotation2.py	exon	78400375	78400546	.	+	.	ENST00000397909+ENST00000266692+ENST00000536525+ENST00000228327+ENST00000550503+ENST00000549464__exon_number_015__gene_id_ENSG00000067798	NAV3	ENSG00000067798.14	-1.05242528852529	-8.82093039141792	6.23924929523039e-13	1.24931513728966e-10
ENSG00000075292.81	ENSG00000075292	ENSG00000075292_082	chr2	dexseq_prepare_annotation2.py	exon	71660666	71660696	.	+	.	ENST00000460310__exon_number_082__gene_id_ENSG00000075292	ZNF638	ENSG00000075292.81	-0.831175362285095	-7.62823390861203	6.32809847137007e-13	1.26518888575478e-10
ENSG00000127463	ENSG00000127463	ENSG00000127463_001	chr1	dexseq_prepare_annotation2.py	exon	19542158	19543367	.	-	.	ENST00000477853__exon_number_001__gene_id_ENSG00000127463	EMC1	ENSG00000127463	-0.855640409505028	-7.94209091291736	6.43671538382621e-13	1.28496090868512e-10
ENSG00000253729.62	ENSG00000253729	ENSG00000253729_063	chr8	dexseq_prepare_annotation2.py	exon	48798505	48798708	.	-	.	ENST00000314191+ENST00000523565+ENST00000518216+ENST00000338368__exon_number_063__gene_id_ENSG00000253729	PRKDC	ENSG00000253729.62	0.363005378021941	7.49290506058456	6.59145676510297e-13	1.3138672229143e-10
ENSG00000253729.2	ENSG00000253729	ENSG00000253729_003	chr8	dexseq_prepare_annotation2.py	exon	48686548	48686694	.	-	.	ENST00000314191+ENST00000523565+ENST00000518216+ENST00000338368+ENST00000536429__exon_number_003__gene_id_ENSG00000253729	PRKDC	ENSG00000253729.2	-0.301220858075283	-7.49266202003419	6.60185704598126e-13	1.31395846071032e-10
ENSG00000174844.73	ENSG00000174844	ENSG00000174844_074	chr3	dexseq_prepare_annotation2.py	exon	57528428	57528630	.	-	.	ENST00000351747+ENST00000311202+ENST00000389536+ENST00000495027__exon_number_074__gene_id_ENSG00000174844	DNAH12	ENSG00000174844.73	-0.890614700988075	-7.77010788367544	6.64293115155645e-13	1.32014521253225e-10
ENSG00000074181.6	ENSG00000074181	ENSG00000074181_007	chr19	dexseq_prepare_annotation2.py	exon	15276779	15276902	.	-	.	ENST00000263388__exon_number_007__gene_id_ENSG00000074181	NOTCH3	ENSG00000074181.6	0.848044724231164	7.69055875230771	6.81952904338176e-13	1.35320549658876e-10
ENSG00000158186.2	ENSG00000158186	ENSG00000158186_003	chr3	dexseq_prepare_annotation2.py	exon	138067536	138067609	.	+	.	ENST00000423968+ENST00000494949__exon_number_003__gene_id_ENSG00000158186	MRAS	ENSG00000158186.2	0.702208957616285	8.22860569441243	6.84909915391187e-13	1.3570355302627e-10
ENSG00000257062.ENSG00000111700.ENSG00000134538.ENSG00000205754.ENSG00000257046.46	ENSG00000257062+ENSG00000111700+ENSG00000134538+ENSG00000205754+ENSG00000257046	ENSG00000257062+ENSG00000111700+ENSG00000134538+ENSG00000205754+ENSG00000257046_047	chr12	dexseq_prepare_annotation2.py	exon	21242864	21243040	.	+	.	ENST00000540229+ENST00000553473+ENST00000554957+ENST00000381541+ENST00000421593__exon_number_047__gene_id_ENSG00000257062+ENSG00000111700+ENSG00000134538+ENSG00000205754+ENSG00000257046		ENSG00000257062.ENSG00000111700.ENSG00000134538.ENSG00000205754.ENSG00000257046.46	-0.601009388677101	-7.79335269536285	6.91800255539348e-13	1.36863567022160e-10
ENSG00000149554.ENSG00000134910.31	ENSG00000149554+ENSG00000134910	ENSG00000149554+ENSG00000134910_032	chr11	dexseq_prepare_annotation2.py	exon	125480604	125481268	.	+	.	ENST00000531599__exon_number_032__gene_id_ENSG00000149554+ENSG00000134910		ENSG00000149554.ENSG00000134910.31	-0.809292564116125	-7.68706440634594	6.96428161789825e-13	1.37573189419035e-10
ENSG00000198561.ENSG00000213593.ENSG00000211450.ENSG00000254732.ENSG00000254462.52	ENSG00000198561+ENSG00000213593+ENSG00000211450+ENSG00000254732+ENSG00000254462	ENSG00000198561+ENSG00000213593+ENSG00000211450+ENSG00000254732+ENSG00000254462_053	chr11	dexseq_prepare_annotation2.py	exon	57549075	57549118	.	+	.	ENST00000530068__exon_number_053__gene_id_ENSG00000198561+ENSG00000213593+ENSG00000211450+ENSG00000254732+ENSG00000254462		ENSG00000198561.ENSG00000213593.ENSG00000211450.ENSG00000254732.ENSG00000254462.52	-0.588151526935004	-7.77519773913543	7.02692350393896e-13	1.38603444128814e-10
ENSG00000100399	ENSG00000100399	ENSG00000100399_001	chr22	dexseq_prepare_annotation2.py	exon	41625517	41625734	.	-	.	ENST00000417999+ENST00000216241__exon_number_001__gene_id_ENSG00000100399	CHADL	ENSG00000100399	1.10104084996441	8.51431829767487	7.18297825050019e-13	1.41470415900872e-10
ENSG00000149554.ENSG00000134910.42	ENSG00000149554+ENSG00000134910	ENSG00000149554+ENSG00000134910_043	chr11	dexseq_prepare_annotation2.py	exon	125488413	125488456	.	+	.	ENST00000531491+ENST00000392708+ENST00000526364+ENST00000525946+ENST00000529196__exon_number_043__gene_id_ENSG00000149554+ENSG00000134910		ENSG00000149554.ENSG00000134910.42	-1.06042533111559	-7.68135298193794	7.20744580241465e-13	1.41741071431266e-10
ENSG00000166889.2	ENSG00000166889	ENSG00000166889_003	chr11	dexseq_prepare_annotation2.py	exon	59406765	59406856	.	-	.	ENST00000300146__exon_number_003__gene_id_ENSG00000166889	PATL1	ENSG00000166889.2	0.67144626235277	8.77936710523963	7.42953761710848e-13	1.45891611261363e-10
ENSG00000103671.9	ENSG00000103671	ENSG00000103671_010	chr15	dexseq_prepare_annotation2.py	exon	64685634	64685675	.	+	.	ENST00000559833__exon_number_010__gene_id_ENSG00000103671	TRIP4	ENSG00000103671.9	-0.541610006336753	-8.43366129992616	7.49084087218e-13	1.46877162531595e-10
ENSG00000177479.24	ENSG00000177479	ENSG00000177479_025	chr3	dexseq_prepare_annotation2.py	exon	48964895	48965158	.	+	.	ENST00000430423+ENST00000463204+ENST00000470296+ENST00000452385+ENST00000356401+ENST00000484999+ENST00000449376+ENST00000433170+ENST00000452882+ENST00000466850+ENST00000420814+ENST00000449729__exon_number_025__gene_id_ENSG00000177479	ARIH2	ENSG00000177479.24	-0.609594587347195	-7.64196879698927	7.60147613574748e-13	1.48618281040447e-10
ENSG00000104299.29	ENSG00000104299	ENSG00000104299_030	chr8	dexseq_prepare_annotation2.py	exon	28669874	28669978	.	-	.	ENST00000518510+ENST00000520983+ENST00000523303+ENST00000523076+ENST00000521022+ENST00000522363+ENST00000521777+ENST00000416984+ENST00000397363+ENST00000524081__exon_number_030__gene_id_ENSG00000104299	INTS9	ENSG00000104299.29	-3.00559760727754	-8.12336895305311	7.60213067862297e-13	1.48618281040447e-10
ENSG00000163482.37	ENSG00000163482	ENSG00000163482_038	chr2	dexseq_prepare_annotation2.py	exon	219556866	219557016	.	+	.	ENST00000480709+ENST00000392106+ENST00000440309+ENST00000295709+ENST00000392105__exon_number_038__gene_id_ENSG00000163482	STK36	ENSG00000163482.37	0.722824187992067	7.80975703143409	7.62715062407872e-13	1.48887162588644e-10
ENSG00000151576.34	ENSG00000151576	ENSG00000151576_035	chr3	dexseq_prepare_annotation2.py	exon	113801616	113801641	.	+	.	ENST00000495782+ENST00000281273+ENST00000483272+ENST00000479882+ENST00000493014+ENST00000462966+ENST00000485050__exon_number_035__gene_id_ENSG00000151576	QTRTD1	ENSG00000151576.34	0.603765882119421	7.84146486709233	7.86334268052512e-13	1.53271394092153e-10
ENSG00000090372.20	ENSG00000090372	ENSG00000090372_021	chr19	dexseq_prepare_annotation2.py	exon	47228064	47228084	.	-	.	ENST00000263280+ENST00000595357+ENST00000601631+ENST00000594581+ENST00000391910+ENST00000598074+ENST00000539396+ENST00000594287+ENST00000594357__exon_number_021__gene_id_ENSG00000090372	STRN4	ENSG00000090372.20	0.52231582877165	8.49281531544143	7.92211889442031e-13	1.54189635124023e-10
ENSG00000181381.62	ENSG00000181381	ENSG00000181381_063	chr4	dexseq_prepare_annotation2.py	exon	169401591	169401628	.	-	.	ENST00000512371+ENST00000514748+ENST00000513901+ENST00000505890+ENST00000511577+ENST00000260184__exon_number_063__gene_id_ENSG00000181381	DDX60L	ENSG00000181381.62	0.761293163682955	8.15182311188955	8.0765645127352e-13	1.56964468114782e-10
ENSG00000134602.1	ENSG00000134602	ENSG00000134602_002	chrX	dexseq_prepare_annotation2.py	exon	131157330	131157332	.	+	.	ENST00000481105+ENST00000394334+ENST00000354719__exon_number_002__gene_id_ENSG00000134602	MST4	ENSG00000134602.1	-0.538224377672534	-9.35103268675837	8.1592987089244e-13	1.58339518484274e-10
ENSG00000174483.ENSG00000254986.ENSG00000256349.123	ENSG00000174483+ENSG00000254986+ENSG00000256349	ENSG00000174483+ENSG00000254986+ENSG00000256349_124	chr11	dexseq_prepare_annotation2.py	exon	66299767	66301074	.	+	.	ENST00000419755+ENST00000318312+ENST00000529955+ENST00000526760__exon_number_124__gene_id_ENSG00000174483+ENSG00000254986+ENSG00000256349		ENSG00000174483.ENSG00000254986.ENSG00000256349.123	0.605401491729688	7.73388388144797	8.20979741586737e-13	1.59085891128146e-10
ENSG00000213599.ENSG00000261052.ENSG00000132207.45	ENSG00000213599+ENSG00000261052+ENSG00000132207	ENSG00000213599+ENSG00000261052+ENSG00000132207_046	chr16	dexseq_prepare_annotation2.py	exon	30214328	30214398	.	+	.	ENST00000569959+ENST00000567309+ENST00000562257+ENST00000561549__exon_number_046__gene_id_ENSG00000213599+ENSG00000261052+ENSG00000132207		ENSG00000213599.ENSG00000261052.ENSG00000132207.45	-1.92582787641389	-8.56271170968306	8.27362524605945e-13	1.60087986001901e-10
ENSG00000242086.ENSG00000215837.ENSG00000176945.34	ENSG00000242086+ENSG00000215837+ENSG00000176945	ENSG00000242086+ENSG00000215837+ENSG00000176945_035	chr3	dexseq_prepare_annotation2.py	exon	195408487	195408537	.	+	.	ENST00000455183+ENST00000445430+ENST00000600527+ENST00000429897+ENST00000602127+ENST00000414625+ENST00000601648+ENST00000451982__exon_number_035__gene_id_ENSG00000242086+ENSG00000215837+ENSG00000176945		ENSG00000242086.ENSG00000215837.ENSG00000176945.34	0.550014465194908	7.65677251099348	8.3534234035346e-13	1.61395711972824e-10
ENSG00000149260.22	ENSG00000149260	ENSG00000149260_023	chr11	dexseq_prepare_annotation2.py	exon	76832980	76833095	.	+	.	ENST00000529629+ENST00000527129+ENST00000456580+ENST00000278559__exon_number_023__gene_id_ENSG00000149260	CAPN5	ENSG00000149260.22	1.68895262702366	9.83941363269144	8.38206891061675e-13	1.61712746990154e-10
ENSG00000133226.63	ENSG00000133226	ENSG00000133226_064	chr1	dexseq_prepare_annotation2.py	exon	24996079	24996610	.	+	.	ENST00000474843__exon_number_064__gene_id_ENSG00000133226	SRRM1	ENSG00000133226.63	-0.720263611368267	-7.74065403470606	8.58953475717798e-13	1.65473755952603e-10
ENSG00000177479.8	ENSG00000177479	ENSG00000177479_009	chr3	dexseq_prepare_annotation2.py	exon	48956286	48956288	.	+	.	ENST00000430423+ENST00000483333+ENST00000420814+ENST00000356401+ENST00000482427+ENST00000492077+ENST00000478224+ENST00000495761+ENST00000474618+ENST00000449376+ENST00000452882+ENST00000490095+ENST00000498314+ENST00000488963+ENST00000463738__exon_number_009__gene_id_ENSG00000177479	ARIH2	ENSG00000177479.8	-0.601704337229771	-7.62015408979121	8.67719005078412e-13	1.66919075860462e-10
ENSG00000104218.6	ENSG00000104218	ENSG00000104218_007	chr8	dexseq_prepare_annotation2.py	exon	67988717	67988816	.	+	.	ENST00000519701+ENST00000519163+ENST00000262210+ENST00000521919+ENST00000412460__exon_number_007__gene_id_ENSG00000104218	CSPP1	ENSG00000104218.6	0.560296752777618	7.99415797161478	8.70551554686122e-13	1.67220553356896e-10
ENSG00000040608.2	ENSG00000040608	ENSG00000040608_003	chr22	dexseq_prepare_annotation2.py	exon	20230120	20230371	.	-	.	ENST00000043402+ENST00000425986+ENST00000416372+ENST00000469601__exon_number_003__gene_id_ENSG00000040608	RTN4R	ENSG00000040608.2	-1.88591737793229	-9.82002448451407	8.91155320828264e-13	1.70929798873816e-10
ENSG00000174695.2	ENSG00000174695	ENSG00000174695_003	chr5	dexseq_prepare_annotation2.py	exon	82352354	82352545	.	-	.	ENST00000511118+ENST00000511450+ENST00000502346__exon_number_003__gene_id_ENSG00000174695	TMEM167A	ENSG00000174695.2	0.581559004892568	8.63224171416723	9.02014163765704e-13	1.72761857699213e-10
ENSG00000166889.3	ENSG00000166889	ENSG00000166889_004	chr11	dexseq_prepare_annotation2.py	exon	59410147	59410352	.	-	.	ENST00000531919__exon_number_004__gene_id_ENSG00000166889	PATL1	ENSG00000166889.3	0.643765788558795	8.73049098057735	9.12365519971792e-13	1.74491556138744e-10
ENSG00000117523	ENSG00000117523	ENSG00000117523_001	chr1	dexseq_prepare_annotation2.py	exon	171454651	171454689	.	+	.	ENST00000392078+ENST00000426496__exon_number_001__gene_id_ENSG00000117523	PRRC2C	ENSG00000117523	0.579768860461697	7.83265717449881	9.24760526298644e-13	1.76606542417626e-10
ENSG00000236581.12	ENSG00000236581	ENSG00000236581_013	chr13	dexseq_prepare_annotation2.py	exon	33845587	33845640	.	+	.	ENST00000609536+ENST00000609788+ENST00000609233+ENST00000608205+ENST00000608628+ENST00000609608+ENST00000608496+ENST00000609137+ENST00000609335+ENST00000609351+ENST00000607944+ENST00000609790+ENST00000608175+ENST00000608315+ENST00000608539+ENST00000608197+ENST00000610218+ENST00000609615+ENST00000609995+ENST00000609167+ENST00000609997+ENST00000609061+ENST00000609063+ENST00000609108+ENST00000608803…	STARD13-AS	ENSG00000236581.12	-1.09568438051641	-7.65615567856378	9.58391064939216e-13	1.8276503778794e-10
ENSG00000010671.32	ENSG00000010671	ENSG00000010671_033	chrX	dexseq_prepare_annotation2.py	exon	100641050	100641136	.	-	.	ENST00000308731+ENST00000372880+ENST00000464567__exon_number_033__gene_id_ENSG00000010671	BTK	ENSG00000010671.32	-0.909569521805117	-8.52771286131261	9.6666976162935e-13	1.84078159003064e-10
ENSG00000129270.18	ENSG00000129270	ENSG00000129270_019	chr17	dexseq_prepare_annotation2.py	exon	34122271	34122586	.	-	.	ENST00000250144+ENST00000590643+ENST00000587639+ENST00000589061+ENST00000589103__exon_number_019__gene_id_ENSG00000129270	MMP28	ENSG00000129270.18	0.331954384272472	8.37318045656881	9.92647461184959e-13	1.88752985946616e-10
ENSG00000113360.1	ENSG00000113360	ENSG00000113360_002	chr5	dexseq_prepare_annotation2.py	exon	31400609	31401240	.	-	.	ENST00000344624+ENST00000511367+ENST00000442743__exon_number_002__gene_id_ENSG00000113360	DROSHA	ENSG00000113360.1	0.414885314527045	7.57594500704254	1.01666875132787e-12	1.93042900620309e-10
ENSG00000141646.ENSG00000267699.ENSG00000141642.49	ENSG00000141646+ENSG00000267699+ENSG00000141642	ENSG00000141646+ENSG00000267699+ENSG00000141642_050	chr18	dexseq_prepare_annotation2.py	exon	48603008	48603146	.	+	.	ENST00000398417+ENST00000342988+ENST00000588745+ENST00000593223+ENST00000590499+ENST00000591126+ENST00000592186__exon_number_050__gene_id_ENSG00000141646+ENSG00000267699+ENSG00000141642		ENSG00000141646.ENSG00000267699.ENSG00000141642.49	-1.32048469961688	-7.96343485172546	1.02476314054312e-12	1.94300678390927e-10
ENSG00000129270.21	ENSG00000129270	ENSG00000129270_022	chr17	dexseq_prepare_annotation2.py	exon	34122652	34122711	.	-	.	ENST00000250144+ENST00000587639__exon_number_022__gene_id_ENSG00000129270	MMP28	ENSG00000129270.21	0.354446268138453	8.36367021942937	1.03756392472412e-12	1.96445931908189e-10
ENSG00000013441.24	ENSG00000013441	ENSG00000013441_025	chr2	dexseq_prepare_annotation2.py	exon	201724470	201724847	.	-	.	ENST00000473565+ENST00000461981__exon_number_025__gene_id_ENSG00000013441	CLK1	ENSG00000013441.24	-1.20133198682299	-7.94205845839094	1.14778070975832e-12	2.17002803573835e-10
ENSG00000134900.14	ENSG00000134900	ENSG00000134900_015	chr13	dexseq_prepare_annotation2.py	exon	103281832	103281959	.	+	.	ENST00000376065+ENST00000493770+ENST00000376052__exon_number_015__gene_id_ENSG00000134900	TPP2	ENSG00000134900.14	-0.59668087993624	-7.64886767100118	1.15477432116771e-12	2.18013143448455e-10
ENSG00000181381.72	ENSG00000181381	ENSG00000181381_073	chr4	dexseq_prepare_annotation2.py	exon	169457699	169457747	.	-	.	ENST00000512958__exon_number_073__gene_id_ENSG00000181381	DDX60L	ENSG00000181381.72	0.858314879097619	8.08042211904118	1.15927300409559e-12	2.18550248011773e-10
ENSG00000099622.32	ENSG00000099622	ENSG00000099622_033	chr19	dexseq_prepare_annotation2.py	exon	1269351	1269354	.	+	.	ENST00000588230+ENST00000586636+ENST00000591659+ENST00000585914+ENST00000591376+ENST00000593283+ENST00000591097+ENST00000592412+ENST00000589235+ENST00000590704+ENST00000591055+ENST00000413636+ENST00000587169+ENST00000587896+ENST00000589686+ENST00000593048+ENST00000593128+ENST00000444172+ENST00000586472+ENST00000320936+ENST00000589710+ENST00000587323+ENST00000590347+ENST00000593093__exon_number_03…	CIRBP	ENSG00000099622.32	-0.63935002906651	-7.71442324830798	1.19487672441948e-12	2.24941500734553e-10
ENSG00000253729.18	ENSG00000253729	ENSG00000253729_019	chr8	dexseq_prepare_annotation2.py	exon	48696371	48696700	.	-	.	ENST00000432581__exon_number_019__gene_id_ENSG00000253729	PRKDC	ENSG00000253729.18	-0.339263943663494	-7.40053638244865	1.1971047041788e-12	2.25040358720838e-10
ENSG00000114209.1	ENSG00000114209	ENSG00000114209_002	chr3	dexseq_prepare_annotation2.py	exon	167401698	167401699	.	-	.	ENST00000392750+ENST00000473645__exon_number_002__gene_id_ENSG00000114209	PDCD10	ENSG00000114209.1	-0.736003509911461	-8.26406195915603	1.23533872780377e-12	2.31897996552425e-10
ENSG00000085552.23	ENSG00000085552	ENSG00000085552_024	chr1	dexseq_prepare_annotation2.py	exon	159906544	159906698	.	-	.	ENST00000368094+ENST00000361509+ENST00000476102__exon_number_024__gene_id_ENSG00000085552	IGSF9	ENSG00000085552.23	1.01303805793793	8.02769094615411	1.24176509087534e-12	2.32773710049122e-10
ENSG00000104218.38	ENSG00000104218	ENSG00000104218_039	chr8	dexseq_prepare_annotation2.py	exon	68087531	68087671	.	+	.	ENST00000262210+ENST00000519668+ENST00000521324+ENST00000521168+ENST00000412460__exon_number_039__gene_id_ENSG00000104218	CSPP1	ENSG00000104218.38	-1.28115406081472	-7.92656722240242	1.2459930813861e-12	2.33235432961162e-10
ENSG00000090621.29	ENSG00000090621	ENSG00000090621_030	chr1	dexseq_prepare_annotation2.py	exon	40030201	40030208	.	-	.	ENST00000372862+ENST00000421687+ENST00000525045+ENST00000461578+ENST00000483770+ENST00000372856+ENST00000372857+ENST00000527718+ENST00000525669+ENST00000372858__exon_number_030__gene_id_ENSG00000090621	PABPC4	ENSG00000090621.29	-0.975421142430703	-8.25764102644794	1.2735440224843e-12	2.38055460101009e-10
ENSG00000198561.ENSG00000213593.ENSG00000211450.ENSG00000254732.ENSG00000254462.48	ENSG00000198561+ENSG00000213593+ENSG00000211450+ENSG00000254732+ENSG00000254462	ENSG00000198561+ENSG00000213593+ENSG00000211450+ENSG00000254732+ENSG00000254462_049	chr11	dexseq_prepare_annotation2.py	exon	57529290	57529518	.	+	.	ENST00000530094+ENST00000530748+ENST00000361391+ENST00000426142+ENST00000532844+ENST00000361796+ENST00000428599+ENST00000361332+ENST00000529986+ENST00000526772+ENST00000527467+ENST00000532787+ENST00000399050+ENST00000415361+ENST00000532245+ENST00000531014+ENST00000526938+ENST00000534579+ENST00000358694+ENST00000533667+ENST00000532649+ENST00000528621+ENST00000532463+ENST00000529526+ENST00000528232…		ENSG00000198561.ENSG00000213593.ENSG00000211450.ENSG00000254732.ENSG00000254462.48	-0.753735102302488	-7.67069234102604	1.28840495810682e-12	2.40493159941535e-10
ENSG00000104915.15	ENSG00000104915	ENSG00000104915_016	chr19	dexseq_prepare_annotation2.py	exon	13256200	13256209	.	-	.	ENST00000588848+ENST00000587318+ENST00000440593+ENST00000591415+ENST00000587230+ENST00000242770+ENST00000591843+ENST00000591197+ENST00000593126+ENST00000589083__exon_number_016__gene_id_ENSG00000104915	STX10	ENSG00000104915.15	-0.72730370469406	-7.98223288466091	1.30350683819533e-12	2.42968894501699e-10
ENSG00000163482.5	ENSG00000163482	ENSG00000163482_006	chr2	dexseq_prepare_annotation2.py	exon	219537044	219537061	.	+	.	ENST00000468026+ENST00000440309__exon_number_006__gene_id_ENSG00000163482	STK36	ENSG00000163482.5	-0.539645805568903	-7.71368125356019	1.31880189506055e-12	2.45473611889756e-10
ENSG00000212091.ENSG00000144061.30	ENSG00000212091+ENSG00000144061	ENSG00000212091+ENSG00000144061_031	chr2	dexseq_prepare_annotation2.py	exon	110922629	110922732	.	-	.	ENST00000355301+ENST00000496524+ENST00000393272+ENST00000417665+ENST00000445609+ENST00000461707+ENST00000316534__exon_number_031__gene_id_ENSG00000212091+ENSG00000144061		ENSG00000212091.ENSG00000144061.30	-1.05294216935764	-7.94164170576426	1.3543356209344e-12	2.51733085772975e-10
ENSG00000125247.4	ENSG00000125247	ENSG00000125247_005	chr13	dexseq_prepare_annotation2.py	exon	101264652	101264764	.	-	.	ENST00000342624+ENST00000328767+ENST00000376234__exon_number_005__gene_id_ENSG00000125247	TMTC4	ENSG00000125247.4	-0.720051200523709	-7.97405172358609	1.35995590880172e-12	2.52422715066982e-10
ENSG00000177479.20	ENSG00000177479	ENSG00000177479_021	chr3	dexseq_prepare_annotation2.py	exon	48962273	48962404	.	+	.	ENST00000492077+ENST00000463738+ENST00000420814__exon_number_021__gene_id_ENSG00000177479	ARIH2	ENSG00000177479.20	-0.548554829049541	-7.54546902393722	1.36302910487366e-12	2.52638304845131e-10
ENSG00000075292.74	ENSG00000075292	ENSG00000075292_075	chr2	dexseq_prepare_annotation2.py	exon	71655782	71656093	.	+	.	ENST00000492262__exon_number_075__gene_id_ENSG00000075292	ZNF638	ENSG00000075292.74	-1.00461044318186	-7.50261322227151	1.37104670935478e-12	2.53768456407256e-10
ENSG00000166535.26	ENSG00000166535	ENSG00000166535_027	chr12	dexseq_prepare_annotation2.py	exon	9001316	9001391	.	+	.	ENST00000541459+ENST00000539547+ENST00000545692+ENST00000540049+ENST00000299698__exon_number_027__gene_id_ENSG00000166535	A2ML1	ENSG00000166535.26	-0.948167232850298	-7.96885818585501	1.3970446988163e-12	2.58218800240654e-10
ENSG00000213672.7	ENSG00000213672	ENSG00000213672_008	chr3	dexseq_prepare_annotation2.py	exon	48716403	48716487	.	-	.	ENST00000470006__exon_number_008__gene_id_ENSG00000213672	NCKIPSD	ENSG00000213672.7	0.712968438308617	8.43743122607059	1.44411836055522e-12	2.6654673455192e-10
ENSG00000180448.17	ENSG00000180448	ENSG00000180448_018	chr19	dexseq_prepare_annotation2.py	exon	1073947	1074013	.	+	.	ENST00000590214+ENST00000313093+ENST00000586033+ENST00000587602+ENST00000586866+ENST00000539243+ENST00000536472+ENST00000543365__exon_number_018__gene_id_ENSG00000180448	HMHA1	ENSG00000180448.17	1.11278572234952	7.6856275809869	1.54663804533486e-12	2.85071061201155e-10
ENSG00000105397.68	ENSG00000105397	ENSG00000105397_069	chr19	dexseq_prepare_annotation2.py	exon	10491242	10491248	.	-	.	ENST00000525621+ENST00000531836__exon_number_069__gene_id_ENSG00000105397	TYK2	ENSG00000105397.68	-1.02178406440729	-7.98422083077484	1.55121036230392e-12	2.8551560644885e-10
ENSG00000149554.ENSG00000134910.63	ENSG00000149554+ENSG00000134910	ENSG00000149554+ENSG00000134910_064	chr11	dexseq_prepare_annotation2.py	exon	125496124	125496235	.	+	.	ENST00000533778__exon_number_064__gene_id_ENSG00000149554+ENSG00000134910		ENSG00000149554.ENSG00000134910.63	-0.886777358706711	-7.55211601065606	1.56145876050904e-12	2.8700220096672e-10
ENSG00000164929.3	ENSG00000164929	ENSG00000164929_004	chr8	dexseq_prepare_annotation2.py	exon	104153126	104153285	.	+	.	ENST00000438105+ENST00000330955+ENST00000297574+ENST00000309982+ENST00000306391__exon_number_004__gene_id_ENSG00000164929	BAALC	ENSG00000164929.3	-1.09259758997161	-8.41216313145432	1.61580511941778e-12	2.96578785495357e-10
ENSG00000253729.16	ENSG00000253729	ENSG00000253729_017	chr8	dexseq_prepare_annotation2.py	exon	48695160	48695568	.	-	.	ENST00000521331__exon_number_017__gene_id_ENSG00000253729	PRKDC	ENSG00000253729.16	-0.330870490238151	-7.35324557281676	1.6217045061731e-12	2.9724876423482e-10
ENSG00000066427.ENSG00000259634.43	ENSG00000066427+ENSG00000259634	ENSG00000066427+ENSG00000259634_044	chr14	dexseq_prepare_annotation2.py	exon	92572918	92572918	.	-	.	ENST00000554994+ENST00000556339+ENST00000556315+ENST00000429774+ENST00000553498+ENST00000556374+ENST00000553491+ENST00000554672+ENST00000554673+ENST00000503767+ENST00000556644+ENST00000553287+ENST00000554350+ENST00000553570+ENST00000545170+ENST00000556082+ENST00000554592+ENST00000554214+ENST00000556958+ENST00000553488+ENST00000359366+ENST00000553309+ENST00000556288+ENST00000556898+ENST00000556274…		ENSG00000066427.ENSG00000259634.43	-0.615813638367849	-9.15883350901903	1.62402904326506e-12	2.97262546000961e-10
ENSG00000272084.ENSG00000127481.125	ENSG00000272084+ENSG00000127481	ENSG00000272084+ENSG00000127481_126	chr1	dexseq_prepare_annotation2.py	exon	19495929	19496026	.	-	.	ENST00000375217+ENST00000375226+ENST00000419533+ENST00000375267+ENST00000375254__exon_number_126__gene_id_ENSG00000272084+ENSG00000127481		ENSG00000272084.ENSG00000127481.125	-0.412922402967646	-7.23970444371073	1.66916312984406e-12	3.05101318706143e-10
ENSG00000068781.ENSG00000243244.ENSG00000242441.43	ENSG00000068781+ENSG00000243244+ENSG00000242441	ENSG00000068781+ENSG00000243244+ENSG00000242441_044	chr2	dexseq_prepare_annotation2.py	exon	48996093	48996100	.	+	.	ENST00000463040__exon_number_044__gene_id_ENSG00000068781+ENSG00000243244+ENSG00000242441		ENSG00000068781.ENSG00000243244.ENSG00000242441.43	0.751726373102064	7.93244030332589	1.68692748590122e-12	3.07922516435465e-10
ENSG00000111199.18	ENSG00000111199	ENSG00000111199_019	chr12	dexseq_prepare_annotation2.py	exon	110246101	110246273	.	-	.	ENST00000538125+ENST00000261740+ENST00000544971+ENST00000418703+ENST00000536838+ENST00000541794+ENST00000537083+ENST00000346520+ENST00000392719__exon_number_019__gene_id_ENSG00000111199	TRPV4	ENSG00000111199.18	1.09663768213517	8.57460957722139	1.75755841571507e-12	3.20372596453552e-10
ENSG00000181135.70	ENSG00000181135	ENSG00000181135_071	chr8	dexseq_prepare_annotation2.py	exon	144795188	144796068	.	+	.	ENST00000508587__exon_number_071__gene_id_ENSG00000181135	ZNF707	ENSG00000181135.70	0.413536828660729	7.85787655144201	1.79217264398904e-12	3.26232198025304e-10
ENSG00000236581.19	ENSG00000236581	ENSG00000236581_020	chr13	dexseq_prepare_annotation2.py	exon	33849849	33849918	.	+	.	ENST00000609788+ENST00000609063+ENST00000609335+ENST00000607944+ENST00000608803+ENST00000607935+ENST00000608695+ENST00000608981+ENST00000608197+ENST00000609615+ENST00000609995+ENST00000608628+ENST00000608496__exon_number_020__gene_id_ENSG00000236581	STARD13-AS	ENSG00000236581.19	-1.07620729097663	-7.54667301622625	1.83221870270551e-12	3.33063084808868e-10
ENSG00000166183.29	ENSG00000166183	ENSG00000166183_030	chr14	dexseq_prepare_annotation2.py	exon	104578257	104578337	.	+	.	ENST00000551177+ENST00000455920+ENST00000546892+ENST00000551871+ENST00000550583__exon_number_030__gene_id_ENSG00000166183	ASPG	ENSG00000166183.29	0.608531530705609	7.98476064975692	1.87943392116756e-12	3.4117663441195e-10
ENSG00000231889.2	ENSG00000231889	ENSG00000231889_003	chr6	dexseq_prepare_annotation2.py	exon	111804744	111804752	.	+	.	ENST00000438298+ENST00000525151+ENST00000532226__exon_number_003__gene_id_ENSG00000231889	TRAF3IP2-AS1	ENSG00000231889.2	0.652027038787657	7.94030799503141	1.94160686765555e-12	3.51979500130342e-10
ENSG00000013441.21	ENSG00000013441	ENSG00000013441_022	chr2	dexseq_prepare_annotation2.py	exon	201722696	201722812	.	-	.	ENST00000409769+ENST00000321356+ENST00000473565+ENST00000409403+ENST00000461981+ENST00000434813+ENST00000432425__exon_number_022__gene_id_ENSG00000013441	CLK1	ENSG00000013441.21	-0.990156658279268	-7.83890940876565	1.9810654964757e-12	3.58640699570884e-10
ENSG00000059758.8	ENSG00000059758	ENSG00000059758_009	chr12	dexseq_prepare_annotation2.py	exon	96677412	96677423	.	-	.	ENST00000550971+ENST00000542666+ENST00000261211+ENST00000543119__exon_number_009__gene_id_ENSG00000059758	CDK17	ENSG00000059758.8	1.14965669277633	7.73632163806329	1.9948988471203e-12	3.60650967361399e-10
ENSG00000074181.11	ENSG00000074181	ENSG00000074181_012	chr19	dexseq_prepare_annotation2.py	exon	15281482	15281636	.	-	.	ENST00000263388__exon_number_012__gene_id_ENSG00000074181	NOTCH3	ENSG00000074181.11	0.858578781774229	7.5069326793627	2.04276157973975e-12	3.68799394222004e-10
ENSG00000253729.58	ENSG00000253729	ENSG00000253729_059	chr8	dexseq_prepare_annotation2.py	exon	48790285	48790412	.	-	.	ENST00000314191+ENST00000523565+ENST00000518216+ENST00000338368__exon_number_059__gene_id_ENSG00000253729	PRKDC	ENSG00000253729.58	0.350330367947298	7.31565886782365	2.06228550081964e-12	3.71816289714625e-10
ENSG00000236581.23	ENSG00000236581	ENSG00000236581_024	chr13	dexseq_prepare_annotation2.py	exon	33850214	33850258	.	+	.	ENST00000607935+ENST00000608803+ENST00000608496+ENST00000609335__exon_number_024__gene_id_ENSG00000236581	STARD13-AS	ENSG00000236581.23	-1.04430400060236	-7.52177989801127	2.12169255026983e-12	3.82005829674264e-10
ENSG00000166889.4	ENSG00000166889	ENSG00000166889_005	chr11	dexseq_prepare_annotation2.py	exon	59410353	59410453	.	-	.	ENST00000300146+ENST00000531919__exon_number_005__gene_id_ENSG00000166889	PATL1	ENSG00000166889.4	0.63946293606981	8.5284516107355	2.13443752264129e-12	3.83777674564164e-10
ENSG00000263072.23	ENSG00000263072	ENSG00000263072_024	chr16	dexseq_prepare_annotation2.py	exon	3182947	3183195	.	-	.	ENST00000571449__exon_number_024__gene_id_ENSG00000263072	RP11-473M20.14	ENSG00000263072.23	0.590317219614175	7.7192160747264	2.19054399376275e-12	3.93330627032224e-10
ENSG00000172765.28	ENSG00000172765	ENSG00000172765_029	chr3	dexseq_prepare_annotation2.py	exon	129611416	129611588	.	-	.	ENST00000509440__exon_number_029__gene_id_ENSG00000172765	TMCC1	ENSG00000172765.28	0.781595057677283	8.42578286107317	2.20572647599801e-12	3.95519379152669e-10
ENSG00000104365.57	ENSG00000104365	ENSG00000104365_058	chr8	dexseq_prepare_annotation2.py	exon	42179936	42179958	.	+	.	ENST00000416505+ENST00000520655+ENST00000517890+ENST00000521661+ENST00000523105+ENST00000342222+ENST00000379708+ENST00000523517+ENST00000522133+ENST00000520201+ENST00000520810+ENST00000520835+ENST00000519938+ENST00000518679__exon_number_058__gene_id_ENSG00000104365	IKBKB	ENSG00000104365.57	0.662653834610265	7.44515760407237	2.24676230931914e-12	4.02331806216898e-10
ENSG00000114544.40	ENSG00000114544	ENSG00000114544_041	chr3	dexseq_prepare_annotation2.py	exon	125791996	125792112	.	-	.	ENST00000514333__exon_number_041__gene_id_ENSG00000114544	SLC41A3	ENSG00000114544.40	-2.25245155120242	-8.51420370977097	2.26637846360146e-12	4.05295325923209e-10
ENSG00000158201	ENSG00000158201	ENSG00000158201_001	chr18	dexseq_prepare_annotation2.py	exon	19230858	19230888	.	-	.	ENST00000289119__exon_number_001__gene_id_ENSG00000158201	ABHD3	ENSG00000158201	-0.707832748697736	-8.41906681916523	2.27084301032374e-12	4.05544943282884e-10
ENSG00000091536.101	ENSG00000091536	ENSG00000091536_102	chr17	dexseq_prepare_annotation2.py	exon	18082185	18082258	.	+	.	ENST00000205890+ENST00000418233+ENST00000433411+ENST00000579848+ENST00000451725__exon_number_102__gene_id_ENSG00000091536	MYO15A	ENSG00000091536.101	0.772027432739299	7.34809917909891	2.3330883159171e-12	4.16098902010828e-10
ENSG00000163482.8	ENSG00000163482	ENSG00000163482_009	chr2	dexseq_prepare_annotation2.py	exon	219537464	219537533	.	+	.	ENST00000455724+ENST00000468026+ENST00000392106+ENST00000295709+ENST00000392105+ENST00000473557+ENST00000440309__exon_number_009__gene_id_ENSG00000163482	STK36	ENSG00000163482.8	-2.21276879624576	-7.60606108647298	2.42715749973282e-12	4.32292451990823e-10
ENSG00000105609.6	ENSG00000105609	ENSG00000105609_007	chr19	dexseq_prepare_annotation2.py	exon	54754797	54755032	.	-	.	ENST00000450632+ENST00000463460+ENST00000466581__exon_number_007__gene_id_ENSG00000105609	LILRB5	ENSG00000105609.6	-0.952725223467938	-7.97384600302986	2.43806132727964e-12	4.33650060170445e-10
ENSG00000103024.11	ENSG00000103024	ENSG00000103024_012	chr16	dexseq_prepare_annotation2.py	exon	1820768	1820881	.	-	.	ENST00000564252__exon_number_012__gene_id_ENSG00000103024	NME3	ENSG00000103024.11	0.465081171680086	7.97115818177761	2.4708399957662e-12	4.38889596290971e-10
ENSG00000177694.2	ENSG00000177694	ENSG00000177694_003	chr3	dexseq_prepare_annotation2.py	exon	174158768	174158772	.	+	.	ENST00000478624+ENST00000481679__exon_number_003__gene_id_ENSG00000177694	NAALADL2	ENSG00000177694.2	0.85551078790979	7.84809761149088	2.60837278473112e-12	4.62697322639116e-10
ENSG00000125633.3	ENSG00000125633	ENSG00000125633_004	chr2	dexseq_prepare_annotation2.py	exon	118688619	118688726	.	-	.	ENST00000474546+ENST00000376300+ENST00000319432+ENST00000437999__exon_number_004__gene_id_ENSG00000125633	CCDC93	ENSG00000125633.3	-0.451688365615707	-7.6258663331586	2.63444675060437e-12	4.66696126442522e-10
ENSG00000148337	ENSG00000148337	ENSG00000148337_001	chr9	dexseq_prepare_annotation2.py	exon	130928343	130928343	.	-	.	ENST00000471773__exon_number_001__gene_id_ENSG00000148337	CIZ1	ENSG00000148337	0.306846435539949	7.36667403773874	2.66112265206205e-12	4.70790714970897e-10
ENSG00000112983.75	ENSG00000112983	ENSG00000112983_076	chr5	dexseq_prepare_annotation2.py	exon	137514368	137514642	.	-	.	ENST00000432618+ENST00000254900__exon_number_076__gene_id_ENSG00000112983	BRD8	ENSG00000112983.75	0.913162282065326	7.42962287850012	2.7330507596626e-12	4.82869415966859e-10
ENSG00000161016.13	ENSG00000161016	ENSG00000161016_014	chr8	dexseq_prepare_annotation2.py	exon	146016498	146016661	.	-	.	ENST00000525232__exon_number_014__gene_id_ENSG00000161016	RPL8	ENSG00000161016.13	0.536729256278874	7.83619806846322	2.7735152441974e-12	4.89364361945137e-10
ENSG00000143322.13	ENSG00000143322	ENSG00000143322_014	chr1	dexseq_prepare_annotation2.py	exon	179086467	179086651	.	-	.	ENST00000504405+ENST00000511413+ENST00000512653+ENST00000507173+ENST00000344730+ENST00000504324+ENST00000502732+ENST00000509520+ENST00000408940+ENST00000392043+ENST00000367623__exon_number_014__gene_id_ENSG00000143322	ABL2	ENSG00000143322.13	0.664553737761641	7.98930164482289	2.80965296832563e-12	4.95079584038765e-10
ENSG00000081479.73	ENSG00000081479	ENSG00000081479_074	chr2	dexseq_prepare_annotation2.py	exon	170134255	170134461	.	-	.	ENST00000263816__exon_number_074__gene_id_ENSG00000081479	LRP2	ENSG00000081479.73	0.575317172657722	7.69554630850182	2.8162913901257e-12	4.95588533504743e-10
ENSG00000068793.5	ENSG00000068793	ENSG00000068793_006	chr15	dexseq_prepare_annotation2.py	exon	22925039	22925157	.	+	.	ENST00000560848__exon_number_006__gene_id_ENSG00000068793	CYFIP1	ENSG00000068793.5	0.735018626333475	7.66202080515051	2.99343648225274e-12	5.26060636053339e-10
ENSG00000100298.10	ENSG00000100298	ENSG00000100298_011	chr22	dexseq_prepare_annotation2.py	exon	39500004	39500070	.	+	.	ENST00000348946+ENST00000442487__exon_number_011__gene_id_ENSG00000100298	APOBEC3H	ENSG00000100298.10	0.863935665110648	8.55299506619704	3.00916314637316e-12	5.28122119002583e-10
ENSG00000104490.13	ENSG00000104490	ENSG00000104490_014	chr8	dexseq_prepare_annotation2.py	exon	102731493	102731497	.	-	.	ENST00000311028+ENST00000522448+ENST00000220931+ENST00000522951+ENST00000520690+ENST00000521599+ENST00000518727+ENST00000395923+ENST00000519508__exon_number_014__gene_id_ENSG00000104490	NCALD	ENSG00000104490.13	0.92339607243478	7.48408339770958	3.02558886734899e-12	5.30300658838867e-10
ENSG00000186792.ENSG00000243477.ENSG00000214706.15	ENSG00000186792+ENSG00000243477+ENSG00000214706	ENSG00000186792+ENSG00000243477+ENSG00000214706_016	chr3	dexseq_prepare_annotation2.py	exon	50326231	50326368	.	-	.	ENST00000414734+ENST00000486322+ENST00000438296+ENST00000492387+ENST00000474556+ENST00000417626+ENST00000429673+ENST00000469855+ENST00000336089+ENST00000436390+ENST00000464258__exon_number_016__gene_id_ENSG00000186792+ENSG00000243477+ENSG00000214706		ENSG00000186792.ENSG00000243477.ENSG00000214706.15	-0.885712058504483	-8.34776839286944	3.0926568261827e-12	5.41337831608179e-10
ENSG00000214753.ENSG00000168000.ENSG00000234857.88	ENSG00000214753+ENSG00000168000+ENSG00000234857	ENSG00000214753+ENSG00000168000+ENSG00000234857_089	chr11	dexseq_prepare_annotation2.py	exon	62491199	62491385	.	-	.	ENST00000540127__exon_number_089__gene_id_ENSG00000214753+ENSG00000168000+ENSG00000234857		ENSG00000214753.ENSG00000168000.ENSG00000234857.88	0.57852343687051	7.27923849145161	3.09914342511126e-12	5.4175568696505e-10
ENSG00000104419.70	ENSG00000104419	ENSG00000104419_071	chr8	dexseq_prepare_annotation2.py	exon	134309986	134310201	.	-	.	ENST00000519228__exon_number_071__gene_id_ENSG00000104419	NDRG1	ENSG00000104419.70	-0.784085743731717	-7.39044663112306	3.12335656926834e-12	5.4526709037207e-10
ENSG00000148218.3	ENSG00000148218	ENSG00000148218_004	chr9	dexseq_prepare_annotation2.py	exon	116151257	116151386	.	-	.	ENST00000482847+ENST00000409155+ENST00000277315__exon_number_004__gene_id_ENSG00000148218	ALAD	ENSG00000148218.3	-1.11305355952471	-7.67497595525157	3.14776954157237e-12	5.48804068293531e-10
ENSG00000183773.ENSG00000099949.40	ENSG00000183773+ENSG00000099949	ENSG00000183773+ENSG00000099949_041	chr22	dexseq_prepare_annotation2.py	exon	21331162	21331227	.	+	.	ENST00000465606+ENST00000440238+ENST00000483107+ENST00000399163+ENST00000399167+ENST00000335375+ENST00000486003+ENST00000405089+ENST00000333607__exon_number_041__gene_id_ENSG00000183773+ENSG00000099949		ENSG00000183773.ENSG00000099949.40	-1.08409478350363	-7.3587983207614	3.15392622408195e-12	5.49152990966469e-10
ENSG00000147996.3	ENSG00000147996	ENSG00000147996_004	chr9	dexseq_prepare_annotation2.py	exon	70432186	70432368	.	-	.	ENST00000485088+ENST00000382405+ENST00000480229+ENST00000461932__exon_number_004__gene_id_ENSG00000147996	CBWD5	ENSG00000147996.3	-0.576820500213687	-7.47240727239191	3.23802671562703e-12	5.63054500794328e-10
ENSG00000150712.21	ENSG00000150712	ENSG00000150712_022	chr5	dexseq_prepare_annotation2.py	exon	32296460	32296576	.	-	.	ENST00000513622__exon_number_022__gene_id_ENSG00000150712	MTMR12	ENSG00000150712.21	-0.717288692484218	-7.83823287204773	3.26795114644927e-12	5.67511279578191e-10
ENSG00000105197	ENSG00000105197	ENSG00000105197_001	chr19	dexseq_prepare_annotation2.py	exon	39971052	39971123	.	+	.	ENST00000314349__exon_number_001__gene_id_ENSG00000105197	TIMM50	ENSG00000105197	-0.876811470012877	-8.05235224725558	3.36754224053416e-12	5.84038772700515e-10
ENSG00000198626.120	ENSG00000198626	ENSG00000198626_121	chr1	dexseq_prepare_annotation2.py	exon	237996003	237996058	.	+	.	ENST00000542537+ENST00000366574+ENST00000360064+ENST00000608590__exon_number_121__gene_id_ENSG00000198626	RYR2	ENSG00000198626.120	-0.653289259234257	-7.53083218185886	3.39900015672947e-12	5.88517661186503e-10
ENSG00000149972.5	ENSG00000149972	ENSG00000149972_006	chr11	dexseq_prepare_annotation2.py	exon	99196077	99196215	.	+	.	ENST00000528727+ENST00000524871+ENST00000527185__exon_number_006__gene_id_ENSG00000149972	CNTN5	ENSG00000149972.5	0.572846760591818	7.70931529848041	3.40227379324648e-12	5.88517661186503e-10
ENSG00000068878.13	ENSG00000068878	ENSG00000068878_014	chr2	dexseq_prepare_annotation2.py	exon	54112827	54112912	.	-	.	ENST00000421748+ENST00000389993+ENST00000404125+ENST00000476586__exon_number_014__gene_id_ENSG00000068878	PSME4	ENSG00000068878.13	-1.41504765096097	-8.0412629266035	3.54885086124789e-12	6.13069785056491e-10
ENSG00000214753.ENSG00000168000.ENSG00000234857.89	ENSG00000214753+ENSG00000168000+ENSG00000234857	ENSG00000214753+ENSG00000168000+ENSG00000234857_090	chr11	dexseq_prepare_annotation2.py	exon	62491386	62491457	.	-	.	ENST00000540127+ENST00000403734+ENST00000301785__exon_number_090__gene_id_ENSG00000214753+ENSG00000168000+ENSG00000234857		ENSG00000214753.ENSG00000168000.ENSG00000234857.89	0.624260537294043	7.25523327350709	3.60250204581547e-12	6.21525663008803e-10
ENSG00000104375	ENSG00000104375	ENSG00000104375_001	chr8	dexseq_prepare_annotation2.py	exon	99413631	99413741	.	-	.	ENST00000517832__exon_number_001__gene_id_ENSG00000104375	STK3	ENSG00000104375	-0.658393668910863	-7.5869789267876	3.62215390637374e-12	6.24101368313979e-10
ENSG00000267360.ENSG00000245680.ENSG00000196967.25	ENSG00000267360+ENSG00000245680+ENSG00000196967	ENSG00000267360+ENSG00000245680+ENSG00000196967_026	chr19	dexseq_prepare_annotation2.py	exon	37663529	37663594	.	-	.	ENST00000355533+ENST00000587817+ENST00000292841+ENST00000356958+ENST00000588354+ENST00000588723__exon_number_026__gene_id_ENSG00000267360+ENSG00000245680+ENSG00000196967		ENSG00000267360.ENSG00000245680.ENSG00000196967.25	-0.546701457531684	-7.47122555320543	3.76039811827383e-12	6.47077361094372e-10
ENSG00000158286.19	ENSG00000158286	ENSG00000158286_020	chr1	dexseq_prepare_annotation2.py	exon	6270930	6270960	.	+	.	ENST00000485539+ENST00000377939__exon_number_020__gene_id_ENSG00000158286	RNF207	ENSG00000158286.19	0.862556132748071	7.56011940278252	3.79870674094538e-12	6.52819361963116e-10
ENSG00000253729.29	ENSG00000253729	ENSG00000253729_030	chr8	dexseq_prepare_annotation2.py	exon	48731963	48732071	.	-	.	ENST00000314191+ENST00000523565+ENST00000518216+ENST00000338368__exon_number_030__gene_id_ENSG00000253729	PRKDC	ENSG00000253729.29	-0.413977246505816	-7.21901556929756	3.81108026449479e-12	6.54095210849751e-10
ENSG00000142512.30	ENSG00000142512	ENSG00000142512_031	chr19	dexseq_prepare_annotation2.py	exon	51920897	51920952	.	-	.	ENST00000357375+ENST00000439889+ENST00000353836+ENST00000529627+ENST00000356298+ENST00000432469+ENST00000339313__exon_number_031__gene_id_ENSG00000142512	SIGLEC10	ENSG00000142512.30	0.533928084824425	7.65925290483336	3.88722447141509e-12	6.66298508456369e-10
ENSG00000092108.64	ENSG00000092108	ENSG00000092108_065	chr14	dexseq_prepare_annotation2.py	exon	31205006	31205018	.	+	.	ENST00000458591__exon_number_065__gene_id_ENSG00000092108	SCFD1	ENSG00000092108.64	0.53189838885983	7.57222295583233	3.92955138015187e-12	6.72681169227941e-10
ENSG00000107614.25	ENSG00000107614	ENSG00000107614_026	chr10	dexseq_prepare_annotation2.py	exon	17243580	17243640	.	-	.	ENST00000351358+ENST00000377799+ENST00000377766+ENST00000457442+ENST00000412821+ENST00000479046+ENST00000495022+ENST00000488990+ENST00000354631+ENST00000358282__exon_number_026__gene_id_ENSG00000107614	TRDMT1	ENSG00000107614.25	0.668155071808363	8.2921360880757	3.93553243851631e-12	6.72833492124351e-10
ENSG00000253729.19	ENSG00000253729	ENSG00000253729_020	chr8	dexseq_prepare_annotation2.py	exon	48697674	48697878	.	-	.	ENST00000314191+ENST00000523565+ENST00000518216+ENST00000338368__exon_number_020__gene_id_ENSG00000253729	PRKDC	ENSG00000253729.19	-0.345007977575564	-7.21136119924406	4.00006931929399e-12	6.82983412004259e-10
ENSG00000104218.10	ENSG00000104218	ENSG00000104218_011	chr8	dexseq_prepare_annotation2.py	exon	68004038	68004104	.	+	.	ENST00000519163+ENST00000519701+ENST00000521919+ENST00000412460__exon_number_011__gene_id_ENSG00000104218	CSPP1	ENSG00000104218.10	0.588319422960881	7.70433748384932	4.02487655893996e-12	6.86332337608659e-10
ENSG00000104915.14	ENSG00000104915	ENSG00000104915_015	chr19	dexseq_prepare_annotation2.py	exon	13256117	13256199	.	-	.	ENST00000588848+ENST00000587318+ENST00000440593+ENST00000591415+ENST00000587230+ENST00000242770+ENST00000591843+ENST00000591197+ENST00000593126+ENST00000589083+ENST00000343587__exon_number_015__gene_id_ENSG00000104915	STX10	ENSG00000104915.14	-0.67575833349434	-7.75490354233318	4.21578779812335e-12	7.17960613996123e-10
ENSG00000030582.56	ENSG00000030582	ENSG00000030582_057	chr17	dexseq_prepare_annotation2.py	exon	42430412	42430450	.	+	.	ENST00000053867+ENST00000589265+ENST00000586242__exon_number_057__gene_id_ENSG00000030582	GRN	ENSG00000030582.56	-0.655505739459729	-7.41413636173063	4.25064057247132e-12	7.22964485012802e-10
ENSG00000223745.58	ENSG00000223745	ENSG00000223745_059	chr1	dexseq_prepare_annotation2.py	exon	93806015	93806029	.	-	.	ENST00000452347+ENST00000411670+ENST00000451302+ENST00000413606+ENST00000421202+ENST00000457387+ENST00000449305+ENST00000438777+ENST00000447577__exon_number_059__gene_id_ENSG00000223745	RP4-717I23.3	ENSG00000223745.58	0.65631764309536	7.28343446375663	4.26743623293083e-12	7.24888220260892e-10
ENSG00000172890.17	ENSG00000172890	ENSG00000172890_018	chr11	dexseq_prepare_annotation2.py	exon	71174478	71174531	.	+	.	ENST00000319023+ENST00000529120+ENST00000524949+ENST00000533769+ENST00000525200+ENST00000528509__exon_number_018__gene_id_ENSG00000172890	NADSYN1	ENSG00000172890.17	1.06241977812924	7.31451093021303	4.30350949402347e-12	7.30077403315367e-10
ENSG00000236581.20	ENSG00000236581	ENSG00000236581_021	chr13	dexseq_prepare_annotation2.py	exon	33849919	33849984	.	+	.	ENST00000609788+ENST00000609063+ENST00000609335+ENST00000607944+ENST00000608803+ENST00000608695+ENST00000608981+ENST00000609995+ENST00000608197+ENST00000609615+ENST00000607935+ENST00000608628+ENST00000608060+ENST00000608496__exon_number_021__gene_id_ENSG00000236581	STARD13-AS	ENSG00000236581.20	-1.05043927508393	-7.40039144584594	4.32305710948963e-12	7.32453349108464e-10
ENSG00000053747.12	ENSG00000053747	ENSG00000053747_013	chr18	dexseq_prepare_annotation2.py	exon	21357521	21357583	.	+	.	ENST00000399516+ENST00000585600+ENST00000313654__exon_number_013__gene_id_ENSG00000053747	LAMA3	ENSG00000053747.12	-1.09729890527243	-7.40869543039251	4.38727761217572e-12	7.42382423607019e-10
ENSG00000036448.2	ENSG00000036448	ENSG00000036448_003	chr8	dexseq_prepare_annotation2.py	exon	1998869	1998987	.	+	.	ENST00000262113__exon_number_003__gene_id_ENSG00000036448	MYOM2	ENSG00000036448.2	-0.924090409667013	-7.37730670052923	4.39473174976329e-12	7.42692806125279e-10
ENSG00000200469.ENSG00000163644.28	ENSG00000200469+ENSG00000163644	ENSG00000200469+ENSG00000163644_029	chr4	dexseq_prepare_annotation2.py	exon	89205743	89205783	.	-	.	ENST00000508256+ENST00000315194+ENST00000608933+ENST00000514204__exon_number_029__gene_id_ENSG00000200469+ENSG00000163644		ENSG00000200469.ENSG00000163644.28	1.46325283137371	7.89562672789285	4.44108151317515e-12	7.49567212482327e-10
ENSG00000163482.24	ENSG00000163482	ENSG00000163482_025	chr2	dexseq_prepare_annotation2.py	exon	219545326	219545415	.	+	.	ENST00000414413+ENST00000392105+ENST00000392106+ENST00000295709+ENST00000440309__exon_number_025__gene_id_ENSG00000163482	STK36	ENSG00000163482.24	0.548570320277637	7.49317359894231	4.58409756217007e-12	7.72718639449726e-10
ENSG00000187736.ENSG00000213901.52	ENSG00000187736+ENSG00000213901	ENSG00000187736+ENSG00000213901_053	chr2	dexseq_prepare_annotation2.py	exon	220033370	220033373	.	-	.	ENST00000414999+ENST00000465580+ENST00000497918+ENST00000318673__exon_number_053__gene_id_ENSG00000187736+ENSG00000213901		ENSG00000187736.ENSG00000213901.52	0.57314547159261	7.33404253770088	4.59618966575127e-12	7.73300533882244e-10
ENSG00000013441.9	ENSG00000013441	ENSG00000013441_010	chr2	dexseq_prepare_annotation2.py	exon	201718055	201718172	.	-	.	ENST00000409769+ENST00000321356+ENST00000473565+ENST00000496205+ENST00000409403+ENST00000461326+ENST00000461981+ENST00000434813+ENST00000472679+ENST00000432425+ENST00000464454__exon_number_010__gene_id_ENSG00000013441	CLK1	ENSG00000013441.9	0.483664963236473	7.6789318728724	4.59925254157197e-12	7.73300533882244e-10
ENSG00000188690.25	ENSG00000188690	ENSG00000188690_026	chr10	dexseq_prepare_annotation2.py	exon	127504746	127504829	.	-	.	ENST00000368774+ENST00000368786+ENST00000368778+ENST00000368797__exon_number_026__gene_id_ENSG00000188690	UROS	ENSG00000188690.25	0.604408516848647	7.67843944357053	4.61115366502307e-12	7.74316407371187e-10
ENSG00000104375.1	ENSG00000104375	ENSG00000104375_002	chr8	dexseq_prepare_annotation2.py	exon	99446355	99446546	.	-	.	ENST00000517832__exon_number_002__gene_id_ENSG00000104375	STK3	ENSG00000104375.1	-0.737019185506442	-7.53992343297048	4.69549382523359e-12	7.87478409230641e-10
ENSG00000173715.ENSG00000173653.20	ENSG00000173715+ENSG00000173653	ENSG00000173715+ENSG00000173653_021	chr11	dexseq_prepare_annotation2.py	exon	66568158	66568167	.	+	.	ENST00000531400+ENST00000524551+ENST00000525908+ENST00000527352+ENST00000532565+ENST00000527634+ENST00000525449+ENST00000540737+ENST00000532089+ENST00000346672+ENST00000532727+ENST00000526260+ENST00000360962__exon_number_021__gene_id_ENSG00000173715+ENSG00000173653		ENSG00000173715.ENSG00000173653.20	-0.679345318579055	-7.6005359331661	4.70430579902736e-12	7.87956315425172e-10
ENSG00000166889.10	ENSG00000166889	ENSG00000166889_011	chr11	dexseq_prepare_annotation2.py	exon	59419017	59419114	.	-	.	ENST00000300146__exon_number_011__gene_id_ENSG00000166889	PATL1	ENSG00000166889.10	0.643993697860227	8.33831897294438	4.75392529594905e-12	7.95259490488793e-10
ENSG00000233766.18	ENSG00000233766	ENSG00000233766_019	chr2	dexseq_prepare_annotation2.py	exon	192899510	192899611	.	+	.	ENST00000594798+ENST00000594023+ENST00000424116+ENST00000594591+ENST00000597204+ENST00000596486+ENST00000598327+ENST00000428980+ENST00000599681__exon_number_019__gene_id_ENSG00000233766	AC098617.1	ENSG00000233766.18	-1.41090233890468	-8.03546285399508	4.76623381898541e-12	7.96310531413422e-10
ENSG00000268614.ENSG00000090674.ENSG00000032444.116	ENSG00000268614+ENSG00000090674+ENSG00000032444	ENSG00000268614+ENSG00000090674+ENSG00000032444_117	chr19	dexseq_prepare_annotation2.py	exon	7625477	7625533	.	+	.	ENST00000597202__exon_number_117__gene_id_ENSG00000268614+ENSG00000090674+ENSG00000032444		ENSG00000268614.ENSG00000090674.ENSG00000032444.116	0.767706994981647	7.72980429909237	4.79643342237063e-12	8.00344266330039e-10
ENSG00000214753.ENSG00000168000.ENSG00000234857.92	ENSG00000214753+ENSG00000168000+ENSG00000234857	ENSG00000214753+ENSG00000168000+ENSG00000234857_093	chr11	dexseq_prepare_annotation2.py	exon	62494091	62494821	.	-	.	ENST00000403734+ENST00000301785__exon_number_093__gene_id_ENSG00000214753+ENSG00000168000+ENSG00000234857		ENSG00000214753.ENSG00000168000.ENSG00000234857.92	0.574425249381962	7.20914877953021	4.80490447954901e-12	8.00746723196468e-10
ENSG00000177479.19	ENSG00000177479	ENSG00000177479_020	chr3	dexseq_prepare_annotation2.py	exon	48962151	48962272	.	+	.	ENST00000463204+ENST00000463738+ENST00000449376+ENST00000420814+ENST00000488963+ENST00000492077+ENST00000474936__exon_number_020__gene_id_ENSG00000177479	ARIH2	ENSG00000177479.19	-0.589072707056627	-7.33421550045344	4.82559652310295e-12	8.03182252532331e-10
ENSG00000140943.1	ENSG00000140943	ENSG00000140943_002	chr16	dexseq_prepare_annotation2.py	exon	84087371	84087378	.	-	.	ENST00000343411+ENST00000570064+ENST00000562906__exon_number_002__gene_id_ENSG00000140943	MBTPS1	ENSG00000140943.1	0.584954618284297	7.46710123344678	4.87329170535996e-12	8.10100459524334e-10
ENSG00000113360	ENSG00000113360	ENSG00000113360_001	chr5	dexseq_prepare_annotation2.py	exon	31400604	31400608	.	-	.	ENST00000511367__exon_number_001__gene_id_ENSG00000113360	DROSHA	ENSG00000113360	0.289210325153181	7.31430875404478	4.92857138421936e-12	8.18260491559686e-10
ENSG00000139132.35	ENSG00000139132	ENSG00000139132_036	chr12	dexseq_prepare_annotation2.py	exon	32760891	32761029	.	+	.	ENST00000546442+ENST00000525053+ENST00000493087+ENST00000494977+ENST00000534526+ENST00000551984+ENST00000531134+ENST00000381025+ENST00000395740+ENST00000427716+ENST00000266482__exon_number_036__gene_id_ENSG00000139132	FGD4	ENSG00000139132.35	-1.53690255401762	-8.42715313261924	5.02985712810205e-12	8.3402856808573e-10
ENSG00000079215.7	ENSG00000079215	ENSG00000079215_008	chr5	dexseq_prepare_annotation2.py	exon	36608431	36608591	.	+	.	ENST00000265113+ENST00000513646+ENST00000512374+ENST00000416645+ENST00000513903+ENST00000505202+ENST00000506725+ENST00000504121+ENST00000381918__exon_number_008__gene_id_ENSG00000079215	SLC1A3	ENSG00000079215.7	0.890901990503373	8.32394365020049	5.05076922888349e-12	8.36446625868543e-10
ENSG00000166748.25	ENSG00000166748	ENSG00000166748_026	chr15	dexseq_prepare_annotation2.py	exon	87097592	87097768	.	+	.	ENST00000441037+ENST00000389298+ENST00000421325__exon_number_026__gene_id_ENSG00000166748	AGBL1	ENSG00000166748.25	-1.01481718270727	-7.96501362118305	5.08828223297019e-12	8.41604428658542e-10
ENSG00000166313.4	ENSG00000166313	ENSG00000166313_005	chr11	dexseq_prepare_annotation2.py	exon	6416510	6416533	.	-	.	ENST00000529519+ENST00000608394+ENST00000524626+ENST00000608704+ENST00000608655+ENST00000609360+ENST00000299402+ENST00000389906+ENST00000526240+ENST00000311051__exon_number_005__gene_id_ENSG00000166313	APBB1	ENSG00000166313.4	-0.716646775976815	-7.3514528147953	5.11591774835432e-12	8.44107737910226e-10
ENSG00000187736.ENSG00000213901.40	ENSG00000187736+ENSG00000213901	ENSG00000187736+ENSG00000213901_041	chr2	dexseq_prepare_annotation2.py	exon	220029300	220029890	.	-	.	ENST00000497918__exon_number_041__gene_id_ENSG00000187736+ENSG00000213901		ENSG00000187736.ENSG00000213901.40	0.550780436057947	7.31604727246268	5.1161915785713e-12	8.44107737910226e-10
ENSG00000158286.14	ENSG00000158286	ENSG00000158286_015	chr1	dexseq_prepare_annotation2.py	exon	6269474	6269599	.	+	.	ENST00000377948+ENST00000485539+ENST00000496676+ENST00000377939__exon_number_015__gene_id_ENSG00000158286	RNF207	ENSG00000158286.14	-0.417978343977751	-7.50582020322353	5.13424484479335e-12	8.46030084119283e-10
ENSG00000227195.62	ENSG00000227195	ENSG00000227195_063	chr20	dexseq_prepare_annotation2.py	exon	26231899	26232102	.	-	.	ENST00000596767+ENST00000594130+ENST00000601901+ENST00000601119__exon_number_063__gene_id_ENSG00000227195	MIR663A	ENSG00000227195.62	-0.473082545173146	-7.3230403098365	5.15650174540837e-12	8.4863946222222e-10
ENSG00000147642.56	ENSG00000147642	ENSG00000147642_057	chr8	dexseq_prepare_annotation2.py	exon	110661133	110661195	.	-	.	ENST00000524720__exon_number_057__gene_id_ENSG00000147642	SYBU	ENSG00000147642.56	0.470213211566471	7.36634958696301	5.27242594355374e-12	8.66638620112368e-10
ENSG00000021776.23	ENSG00000021776	ENSG00000021776_024	chr15	dexseq_prepare_annotation2.py	exon	35198720	35198745	.	-	.	ENST00000543879__exon_number_024__gene_id_ENSG00000021776	AQR	ENSG00000021776.23	-0.9798553033523	-8.66880429862641	5.30239554228707e-12	8.70482090547761e-10
ENSG00000059769.ENSG00000244115.ENSG00000242616.13	ENSG00000059769+ENSG00000244115+ENSG00000242616	ENSG00000059769+ENSG00000244115+ENSG00000242616_014	chr9	dexseq_prepare_annotation2.py	exon	114431552	114432508	.	+	.	ENST00000374293+ENST00000374294+ENST00000556107__exon_number_014__gene_id_ENSG00000059769+ENSG00000244115+ENSG00000242616		ENSG00000059769.ENSG00000244115.ENSG00000242616.13	0.76929494908206	8.21814310309371	5.42269834589604e-12	8.89127419233116e-10
ENSG00000242086.ENSG00000215837.ENSG00000176945.46	ENSG00000242086+ENSG00000215837+ENSG00000176945	ENSG00000242086+ENSG00000215837+ENSG00000176945_047	chr3	dexseq_prepare_annotation2.py	exon	195413288	195413474	.	+	.	ENST00000599448__exon_number_047__gene_id_ENSG00000242086+ENSG00000215837+ENSG00000176945		ENSG00000242086.ENSG00000215837.ENSG00000176945.46	0.451698528412001	7.33742984103613	5.55475351555018e-12	9.09651116291864e-10
ENSG00000156113.20	ENSG00000156113	ENSG00000156113_021	chr10	dexseq_prepare_annotation2.py	exon	78711795	78711917	.	-	.	ENST00000404857__exon_number_021__gene_id_ENSG00000156113	KCNMA1	ENSG00000156113.20	0.621755523843386	7.4565501930014	5.62931406956694e-12	9.20720298098538e-10
ENSG00000111799.67	ENSG00000111799	ENSG00000111799_068	chr6	dexseq_prepare_annotation2.py	exon	75884754	75885026	.	-	.	ENST00000322507+ENST00000416123+ENST00000483888__exon_number_068__gene_id_ENSG00000111799	COL12A1	ENSG00000111799.67	-1.34843715421265	-7.5669257724486	5.63739033099946e-12	9.20901507037371e-10
ENSG00000170004.16	ENSG00000170004	ENSG00000170004_017	chr17	dexseq_prepare_annotation2.py	exon	7797445	7797583	.	+	.	ENST00000358181+ENST00000572579+ENST00000380358+ENST00000330494+ENST00000571249+ENST00000452447__exon_number_017__gene_id_ENSG00000170004	CHD3	ENSG00000170004.16	-0.699169733666452	-7.25786730895865	5.80977815115384e-12	9.47890409340415e-10
ENSG00000252974.ENSG00000139116.14	ENSG00000252974+ENSG00000139116	ENSG00000252974+ENSG00000139116_015	chr12	dexseq_prepare_annotation2.py	exon	39705356	39705361	.	-	.	ENST00000547733+ENST00000395670__exon_number_015__gene_id_ENSG00000252974+ENSG00000139116		ENSG00000252974.ENSG00000139116.14	-0.718222238579866	-7.32871079699149	5.84613836119344e-12	9.52646627772526e-10
ENSG00000163482.6	ENSG00000163482	ENSG00000163482_007	chr2	dexseq_prepare_annotation2.py	exon	219537062	219537065	.	+	.	ENST00000473557+ENST00000440309+ENST00000468026__exon_number_007__gene_id_ENSG00000163482	STK36	ENSG00000163482.6	-0.529592734679122	-7.44846775003253	5.89000026247471e-12	9.58612050107569e-10
ENSG00000070182.48	ENSG00000070182	ENSG00000070182_049	chr14	dexseq_prepare_annotation2.py	exon	65289846	65289863	.	-	.	ENST00000542895+ENST00000389722+ENST00000556626__exon_number_049__gene_id_ENSG00000070182	SPTB	ENSG00000070182.48	-1.34411611145347	-7.75508114919005	5.96444470673625e-12	9.6953405930963e-10
ENSG00000253729.17	ENSG00000253729	ENSG00000253729_018	chr8	dexseq_prepare_annotation2.py	exon	48696303	48696370	.	-	.	ENST00000314191+ENST00000523565+ENST00000518216+ENST00000338368+ENST00000432581__exon_number_018__gene_id_ENSG00000253729	PRKDC	ENSG00000253729.17	-0.331339648190081	-7.14763732582065	5.97670931180775e-12	9.70334175800925e-10
ENSG00000068781.ENSG00000243244.ENSG00000242441.44	ENSG00000068781+ENSG00000243244+ENSG00000242441	ENSG00000068781+ENSG00000243244+ENSG00000242441_045	chr2	dexseq_prepare_annotation2.py	exon	48996101	48996213	.	+	.	ENST00000463040+ENST00000470560__exon_number_045__gene_id_ENSG00000068781+ENSG00000243244+ENSG00000242441		ENSG00000068781.ENSG00000243244.ENSG00000242441.44	0.707347775475595	7.68661771436595	5.98719434954961e-12	9.70843765968993e-10
ENSG00000112159.109	ENSG00000112159	ENSG00000112159_110	chr6	dexseq_prepare_annotation2.py	exon	90513047	90513273	.	-	.	ENST00000369393+ENST00000428876+ENST00000439638__exon_number_110__gene_id_ENSG00000112159	MDN1	ENSG00000112159.109	-0.57502058329945	-7.13272743622215	6.16712047992269e-12	9.98793881157086e-10
ENSG00000140009.ENSG00000214770.36	ENSG00000140009+ENSG00000214770	ENSG00000140009+ENSG00000214770_037	chr14	dexseq_prepare_annotation2.py	exon	64796149	64797639	.	-	.	ENST00000555861__exon_number_037__gene_id_ENSG00000140009+ENSG00000214770		ENSG00000140009.ENSG00000214770.36	0.851131710484045	7.54533414845157	6.33130523508859e-12	1.02412930641754e-09
ENSG00000075292.72	ENSG00000075292	ENSG00000075292_073	chr2	dexseq_prepare_annotation2.py	exon	71655661	71655676	.	+	.	ENST00000472758__exon_number_073__gene_id_ENSG00000075292	ZNF638	ENSG00000075292.72	-0.802497467792423	-7.24281798217744	6.62544016426911e-12	1.07039736541441e-09
ENSG00000272333.ENSG00000105663.2	ENSG00000272333+ENSG00000105663	ENSG00000272333+ENSG00000105663_003	chr19	dexseq_prepare_annotation2.py	exon	36210686	36211842	.	+	.	ENST00000606995+ENST00000420124+ENST00000607650+ENST00000222270+ENST00000341701__exon_number_003__gene_id_ENSG00000272333+ENSG00000105663		ENSG00000272333.ENSG00000105663.2	0.647236360359716	8.605459473428	6.74229877503386e-12	1.08794687987131e-09
ENSG00000100949.5	ENSG00000100949	ENSG00000100949_006	chr14	dexseq_prepare_annotation2.py	exon	24734774	24734775	.	-	.	ENST00000560243+ENST00000561055+ENST00000216840+ENST00000560521+ENST00000560777+ENST00000559551+ENST00000559974+ENST00000558376+ENST00000399409__exon_number_006__gene_id_ENSG00000100949	RABGGTA	ENSG00000100949.5	0.787521756177032	7.42394203818683	6.75637490941647e-12	1.08888869043163e-09
ENSG00000149554.ENSG00000134910.41	ENSG00000149554+ENSG00000134910	ENSG00000149554+ENSG00000134910_042	chr11	dexseq_prepare_annotation2.py	exon	125488268	125488412	.	+	.	ENST00000531491+ENST00000392708+ENST00000529196+ENST00000525946__exon_number_042__gene_id_ENSG00000149554+ENSG00000134910		ENSG00000149554.ENSG00000134910.41	-0.948682705353493	-7.30349124990833	6.77663716499624e-12	1.09082397629729e-09
ENSG00000175166.68	ENSG00000175166	ENSG00000175166_069	chr3	dexseq_prepare_annotation2.py	exon	184026837	184026842	.	+	.	ENST00000310118__exon_number_069__gene_id_ENSG00000175166	PSMD2	ENSG00000175166.68	-0.774823233663061	-7.24579652966152	6.78748121527926e-12	1.09124036496987e-09
ENSG00000133226.65	ENSG00000133226	ENSG00000133226_066	chr1	dexseq_prepare_annotation2.py	exon	24997877	24997960	.	+	.	ENST00000323848+ENST00000447431+ENST00000474843+ENST00000374389+ENST00000479034__exon_number_066__gene_id_ENSG00000133226	SRRM1	ENSG00000133226.65	-0.727021858306907	-7.37887844343414	6.86307206067491e-12	1.10205259802976e-09
ENSG00000068724.1	ENSG00000068724	ENSG00000068724_002	chr2	dexseq_prepare_annotation2.py	exon	47144323	47144416	.	+	.	ENST00000409245__exon_number_002__gene_id_ENSG00000068724	TTC7A	ENSG00000068724.1	-1.00879270195209	-7.89801090151373	6.98081730290031e-12	1.11959940614659e-09
ENSG00000127445.17	ENSG00000127445	ENSG00000127445_018	chr19	dexseq_prepare_annotation2.py	exon	9948693	9948751	.	+	.	ENST00000586352+ENST00000585442+ENST00000586025__exon_number_018__gene_id_ENSG00000127445	PIN1	ENSG00000127445.17	-0.875020388162931	-8.01269327385613	7.03338581179234e-12	1.12666315388778e-09
ENSG00000151576.39	ENSG00000151576	ENSG00000151576_040	chr3	dexseq_prepare_annotation2.py	exon	113804827	113805100	.	+	.	ENST00000495782+ENST00000281273+ENST00000462966+ENST00000485050__exon_number_040__gene_id_ENSG00000151576	QTRTD1	ENSG00000151576.39	0.597735764098954	7.44459338700173	7.2033535693219e-12	1.15249296725634e-09
ENSG00000103024.31	ENSG00000103024	ENSG00000103024_032	chr16	dexseq_prepare_annotation2.py	exon	1821563	1821731	.	-	.	ENST00000219302__exon_number_032__gene_id_ENSG00000103024	NME3	ENSG00000103024.31	-0.938424588312137	-7.75347358449596	7.26481747116841e-12	1.16092134571011e-09
ENSG00000253729.51	ENSG00000253729	ENSG00000253729_052	chr8	dexseq_prepare_annotation2.py	exon	48773460	48773532	.	-	.	ENST00000314191+ENST00000523565+ENST00000518216+ENST00000338368__exon_number_052__gene_id_ENSG00000253729	PRKDC	ENSG00000253729.51	0.46297470685862	7.11347967439718	7.40461541956987e-12	1.18183206615127e-09
ENSG00000068781.ENSG00000243244.ENSG00000242441.45	ENSG00000068781+ENSG00000243244+ENSG00000242441	ENSG00000068781+ENSG00000243244+ENSG00000242441_046	chr2	dexseq_prepare_annotation2.py	exon	48996214	48996260	.	+	.	ENST00000463040__exon_number_046__gene_id_ENSG00000068781+ENSG00000243244+ENSG00000242441		ENSG00000068781.ENSG00000243244.ENSG00000242441.45	0.657544003326903	7.64093430439221	7.56710196097886e-12	1.20630923962987e-09
ENSG00000223501.3	ENSG00000223501	ENSG00000223501_004	chr6	dexseq_prepare_annotation2.py	exon	33218588	33218764	.	-	.	ENST00000493674+ENST00000495981+ENST00000478934+ENST00000436044+ENST00000482399+ENST00000445902__exon_number_004__gene_id_ENSG00000223501	VPS52	ENSG00000223501.3	-0.451955925776027	-7.33481299677155	7.66373655416128e-12	1.22024229435564e-09
ENSG00000177479.1	ENSG00000177479	ENSG00000177479_002	chr3	dexseq_prepare_annotation2.py	exon	48956256	48956261	.	+	.	ENST00000356401+ENST00000430423+ENST00000452882+ENST00000478224+ENST00000498314__exon_number_002__gene_id_ENSG00000177479	ARIH2	ENSG00000177479.1	-0.574463913283478	-7.25047408991029	7.92130070434417e-12	1.25973465052058e-09
ENSG00000268614.ENSG00000090674.ENSG00000032444.115	ENSG00000268614+ENSG00000090674+ENSG00000032444	ENSG00000268614+ENSG00000090674+ENSG00000032444_116	chr19	dexseq_prepare_annotation2.py	exon	7623853	7624037	.	+	.	ENST00000450331+ENST00000600737+ENST00000414982+ENST00000221249+ENST00000599947+ENST00000545201__exon_number_116__gene_id_ENSG00000268614+ENSG00000090674+ENSG00000032444		ENSG00000268614.ENSG00000090674.ENSG00000032444.115	0.817791212891197	7.62979127683953	8.01145168256232e-12	1.27116734470525e-09
ENSG00000113368.28	ENSG00000113368	ENSG00000113368_029	chr5	dexseq_prepare_annotation2.py	exon	126168386	126168493	.	+	.	ENST00000504788+ENST00000460265+ENST00000261366__exon_number_029__gene_id_ENSG00000113368	LMNB1	ENSG00000113368.28	0.813404848119796	7.57292631676973	8.01242781687769e-12	1.27116734470525e-09
ENSG00000150712	ENSG00000150712	ENSG00000150712_001	chr5	dexseq_prepare_annotation2.py	exon	32227100	32227111	.	-	.	ENST00000280285__exon_number_001__gene_id_ENSG00000150712	MTMR12	ENSG00000150712	-0.896095825239771	-7.66071521557932	8.04886890869442e-12	1.27541759068167e-09
ENSG00000150712.17	ENSG00000150712	ENSG00000150712_018	chr5	dexseq_prepare_annotation2.py	exon	32270923	32271053	.	-	.	ENST00000280285+ENST00000264934+ENST00000505419+ENST00000382142__exon_number_018__gene_id_ENSG00000150712	MTMR12	ENSG00000150712.17	-0.51762579967807	-7.65777116914721	8.16971821470028e-12	1.29301689899846e-09
ENSG00000085998.21	ENSG00000085998	ENSG00000085998_022	chr1	dexseq_prepare_annotation2.py	exon	46658190	46658262	.	-	.	ENST00000396420+ENST00000485714+ENST00000535522+ENST00000371992+ENST00000371986+ENST00000371984__exon_number_022__gene_id_ENSG00000085998	POMGNT1	ENSG00000085998.21	-0.793347703920433	-7.54277816022965	8.21251164749127e-12	1.29823502006484e-09
ENSG00000177479.22	ENSG00000177479	ENSG00000177479_023	chr3	dexseq_prepare_annotation2.py	exon	48962516	48962650	.	+	.	ENST00000492077__exon_number_023__gene_id_ENSG00000177479	ARIH2	ENSG00000177479.22	-0.547260819146996	-7.24284149445485	8.28601878364712e-12	1.30829009839054e-09
ENSG00000140575.67	ENSG00000140575	ENSG00000140575_068	chr15	dexseq_prepare_annotation2.py	exon	91037945	91038000	.	+	.	ENST00000558957+ENST00000268182+ENST00000559674+ENST00000560738__exon_number_068__gene_id_ENSG00000140575	IQGAP1	ENSG00000140575.67	0.510541148877659	7.15436718882073	8.75127616237716e-12	1.38010131412763e-09
ENSG00000134376.12	ENSG00000134376	ENSG00000134376_013	chr1	dexseq_prepare_annotation2.py	exon	197326144	197327258	.	+	.	ENST00000475659__exon_number_013__gene_id_ENSG00000134376	CRB1	ENSG00000134376.12	-0.498125170355119	-7.46232374025317	8.84508947373037e-12	1.39323337234903e-09
ENSG00000187775.83	ENSG00000187775	ENSG00000187775_084	chr17	dexseq_prepare_annotation2.py	exon	76521091	76521215	.	-	.	ENST00000389840+ENST00000585328__exon_number_084__gene_id_ENSG00000187775	DNAH17	ENSG00000187775.83	0.686003530720481	7.10641177292092	8.86958854554604e-12	1.395429135996e-09
ENSG00000253729.80	ENSG00000253729	ENSG00000253729_081	chr8	dexseq_prepare_annotation2.py	exon	48839754	48839913	.	-	.	ENST00000314191+ENST00000523565+ENST00000518216+ENST00000338368+ENST00000541488__exon_number_081__gene_id_ENSG00000253729	PRKDC	ENSG00000253729.80	0.367124373698999	7.08357010083184	8.92726445060766e-12	1.40283309568378e-09
ENSG00000147642.66	ENSG00000147642	ENSG00000147642_067	chr8	dexseq_prepare_annotation2.py	exon	110703834	110703834	.	-	.	ENST00000534578+ENST00000529190+ENST00000422135+ENST00000419099__exon_number_067__gene_id_ENSG00000147642	SYBU	ENSG00000147642.66	0.400420271969643	7.27425873555712	8.99934256264867e-12	1.41247994817914e-09
ENSG00000074181.18	ENSG00000074181	ENSG00000074181_019	chr19	dexseq_prepare_annotation2.py	exon	15289836	15290031	.	-	.	ENST00000601011+ENST00000263388+ENST00000600841+ENST00000595045__exon_number_019__gene_id_ENSG00000074181	NOTCH3	ENSG00000074181.18	0.838785436061233	7.2546780183332	9.0121656070197e-12	1.41281464507199e-09
ENSG00000008710.99	ENSG00000008710	ENSG00000008710_100	chr16	dexseq_prepare_annotation2.py	exon	2156806	2156941	.	-	.	ENST00000487932+ENST00000415938+ENST00000483024+ENST00000569983+ENST00000486339+ENST00000496574+ENST00000568591+ENST00000423118+ENST00000565639+ENST00000262304+ENST00000483558+ENST00000483731__exon_number_100__gene_id_ENSG00000008710	PKD1	ENSG00000008710.99	-1.01196283518799	-7.08260776844748	9.17311296587677e-12	1.43634211375053e-09
ENSG00000140386.37	ENSG00000140386	ENSG00000140386_038	chr15	dexseq_prepare_annotation2.py	exon	77020936	77021078	.	-	.	ENST00000324767+ENST00000565507+ENST00000303521+ENST00000563290+ENST00000564590+ENST00000565970+ENST00000538941__exon_number_038__gene_id_ENSG00000140386	SCAPER	ENSG00000140386.37	0.399856825738359	7.23825591746648	9.40863476330081e-12	1.47147707354322e-09
ENSG00000160285.ENSG00000235878.1	ENSG00000160285+ENSG00000235878	ENSG00000160285+ENSG00000235878_002	chr21	dexseq_prepare_annotation2.py	exon	47608360	47608387	.	-	.	ENST00000397728+ENST00000491729+ENST00000356396__exon_number_002__gene_id_ENSG00000160285+ENSG00000235878		ENSG00000160285.ENSG00000235878.1	0.585983836372356	7.49321059033219	9.42143708638961e-12	1.47173761010853e-09
ENSG00000175575.17	ENSG00000175575	ENSG00000175575_018	chr11	dexseq_prepare_annotation2.py	exon	73598122	73598144	.	+	.	ENST00000543814+ENST00000376384+ENST00000544552+ENST00000543079+ENST00000504441+ENST00000536003__exon_number_018__gene_id_ENSG00000175575	PAAF1	ENSG00000175575.17	-0.518952082444811	-7.27189002276628	9.68237404346665e-12	1.51071327239001e-09
ENSG00000170004.21	ENSG00000170004	ENSG00000170004_022	chr17	dexseq_prepare_annotation2.py	exon	7797927	7798109	.	+	.	ENST00000572579__exon_number_022__gene_id_ENSG00000170004	CHD3	ENSG00000170004.21	-0.582231536613022	-7.16960376381174	9.87128737673083e-12	1.53768941190946e-09
ENSG00000184247.ENSG00000167291.22	ENSG00000184247+ENSG00000167291	ENSG00000184247+ENSG00000167291_023	chr17	dexseq_prepare_annotation2.py	exon	77924628	77924629	.	-	.	ENST00000576768+ENST00000574427+ENST00000570373+ENST00000340848+ENST00000573782__exon_number_023__gene_id_ENSG00000184247+ENSG00000167291		ENSG00000184247.ENSG00000167291.22	-1.06332233154696	-8.00457085228851	9.87853891802148e-12	1.53768941190946e-09
ENSG00000141646.ENSG00000267699.ENSG00000141642.35	ENSG00000141646+ENSG00000267699+ENSG00000141642	ENSG00000141646+ENSG00000267699+ENSG00000141642_036	chr18	dexseq_prepare_annotation2.py	exon	48578696	48579004	.	+	.	ENST00000591126__exon_number_036__gene_id_ENSG00000141646+ENSG00000267699+ENSG00000141642		ENSG00000141646.ENSG00000267699.ENSG00000141642.35	-1.62057512910305	-7.52978983213845	1.00358387433824e-11	1.56033678721377e-09
ENSG00000074181.10	ENSG00000074181	ENSG00000074181_011	chr19	dexseq_prepare_annotation2.py	exon	15281142	15281364	.	-	.	ENST00000263388__exon_number_011__gene_id_ENSG00000074181	NOTCH3	ENSG00000074181.10	0.994030401358361	7.23093943209876	1.03485373729779e-11	1.6070634036732e-09
ENSG00000112659	ENSG00000112659	ENSG00000112659_001	chr6	dexseq_prepare_annotation2.py	exon	43149913	43149921	.	+	.	ENST00000252050__exon_number_001__gene_id_ENSG00000112659	CUL9	ENSG00000112659	0.74868862329286	7.34510615432531	1.04878966425357e-11	1.62679340468816e-09
ENSG00000104880.ENSG00000268861.ENSG00000263264.42	ENSG00000104880+ENSG00000268861+ENSG00000263264	ENSG00000104880+ENSG00000268861+ENSG00000263264_043	chr19	dexseq_prepare_annotation2.py	exon	7535202	7535422	.	+	.	ENST00000594665__exon_number_043__gene_id_ENSG00000104880+ENSG00000268861+ENSG00000263264		ENSG00000104880.ENSG00000268861.ENSG00000263264.42	0.977412424885248	7.54646731130816	1.05820296723413e-11	1.63947025949386e-09
ENSG00000166313.5	ENSG00000166313	ENSG00000166313_006	chr11	dexseq_prepare_annotation2.py	exon	6416534	6416659	.	-	.	ENST00000529519+ENST00000608394+ENST00000524626+ENST00000608704+ENST00000608655+ENST00000608645+ENST00000609360+ENST00000299402+ENST00000389906+ENST00000526240+ENST00000311051__exon_number_006__gene_id_ENSG00000166313	APBB1	ENSG00000166313.5	-0.600750733819771	-7.22476905472484	1.07267991707973e-11	1.65995333069873e-09
ENSG00000127445.18	ENSG00000127445	ENSG00000127445_019	chr19	dexseq_prepare_annotation2.py	exon	9948752	9948774	.	+	.	ENST00000585442+ENST00000586025__exon_number_019__gene_id_ENSG00000127445	PIN1	ENSG00000127445.18	-0.950000181531385	-7.91617702734589	1.08969457425821e-11	1.68431095276133e-09
ENSG00000125633.2	ENSG00000125633	ENSG00000125633_003	chr2	dexseq_prepare_annotation2.py	exon	118688613	118688618	.	-	.	ENST00000319432+ENST00000376300+ENST00000437999__exon_number_003__gene_id_ENSG00000125633	CCDC93	ENSG00000125633.2	-0.472553072062918	-7.36874305999065	1.09396498737682e-11	1.68893624891102e-09
ENSG00000129103.27	ENSG00000129103	ENSG00000129103_028	chr7	dexseq_prepare_annotation2.py	exon	56145795	56145879	.	+	.	ENST00000531229+ENST00000438133+ENST00000423763+ENST00000413952+ENST00000395435+ENST00000437307+ENST00000395436+ENST00000342190+ENST00000461912+ENST00000275607+ENST00000452216+ENST00000434526+ENST00000413756+ENST00000447501+ENST00000451338+ENST00000436782__exon_number_028__gene_id_ENSG00000129103	SUMF2	ENSG00000129103.27	-1.3756683603082	-7.46257775392171	1.10845780503864e-11	1.70931436668473e-09
ENSG00000177479.10	ENSG00000177479	ENSG00000177479_011	chr3	dexseq_prepare_annotation2.py	exon	48956290	48956296	.	+	.	ENST00000430423+ENST00000483333+ENST00000420814+ENST00000486316+ENST00000356401+ENST00000482427+ENST00000463738+ENST00000478224+ENST00000474618+ENST00000495761+ENST00000449376+ENST00000452882+ENST00000490095+ENST00000498314+ENST00000449729+ENST00000488963+ENST00000492077__exon_number_011__gene_id_ENSG00000177479	ARIH2	ENSG00000177479.10	-0.584617036251107	-7.19146085173712	1.12109949893282e-11	1.72679375619426e-09
ENSG00000197358.2	ENSG00000197358	ENSG00000197358_003	chr14	dexseq_prepare_annotation2.py	exon	28734114	28734115	.	+	.	ENST00000547295+ENST00000550043__exon_number_003__gene_id_ENSG00000197358	BNIP3P1	ENSG00000197358.2	-0.80660484335883	-8.61686757322974	1.1524318516528e-11	1.77298755943162e-09
ENSG00000204843.ENSG00000188687.ENSG00000264324.69	ENSG00000204843+ENSG00000188687+ENSG00000264324	ENSG00000204843+ENSG00000188687+ENSG00000264324_070	chr2	dexseq_prepare_annotation2.py	exon	74589857	74590056	.	-	.	ENST00000492717__exon_number_070__gene_id_ENSG00000204843+ENSG00000188687+ENSG00000264324		ENSG00000204843.ENSG00000188687.ENSG00000264324.69	-0.415598433843037	-7.20179506568843	1.1640868768302e-11	1.78883606055227e-09
ENSG00000257062.ENSG00000111700.ENSG00000134538.ENSG00000205754.ENSG00000257046.49	ENSG00000257062+ENSG00000111700+ENSG00000134538+ENSG00000205754+ENSG00000257046	ENSG00000257062+ENSG00000111700+ENSG00000134538+ENSG00000205754+ENSG00000257046_050	chr12	dexseq_prepare_annotation2.py	exon	21272538	21272561	.	+	.	ENST00000592513__exon_number_050__gene_id_ENSG00000257062+ENSG00000111700+ENSG00000134538+ENSG00000205754+ENSG00000257046		ENSG00000257062.ENSG00000111700.ENSG00000134538.ENSG00000205754.ENSG00000257046.49	-0.58167553610012	-7.29482902952924	1.1880865146863e-11	1.82359550927257e-09
ENSG00000138448.28	ENSG00000138448	ENSG00000138448_029	chr2	dexseq_prepare_annotation2.py	exon	187533251	187533488	.	+	.	ENST00000496854__exon_number_029__gene_id_ENSG00000138448	ITGAV	ENSG00000138448.28	-0.680815670145353	-7.54661416251322	1.22562985086821e-11	1.87903843319592e-09
ENSG00000143226.ENSG00000244682.ENSG00000273112.ENSG00000072694.52	ENSG00000143226+ENSG00000244682+ENSG00000273112+ENSG00000072694	ENSG00000143226+ENSG00000244682+ENSG00000273112+ENSG00000072694_053	chr1	dexseq_prepare_annotation2.py	exon	161559355	161559487	.	+	.	ENST00000465075+ENST00000482226+ENST00000466542+ENST00000496692+ENST00000502411+ENST00000473712+ENST00000473530__exon_number_053__gene_id_ENSG00000143226+ENSG00000244682+ENSG00000273112+ENSG00000072694		ENSG00000143226.ENSG00000244682.ENSG00000273112.ENSG00000072694.52	-0.483349146496203	-7.20041614593563	1.23575805049543e-11	1.89237085936529e-09
ENSG00000013441.26	ENSG00000013441	ENSG00000013441_027	chr2	dexseq_prepare_annotation2.py	exon	201724939	201725687	.	-	.	ENST00000473565+ENST00000461981__exon_number_027__gene_id_ENSG00000013441	CLK1	ENSG00000013441.26	-1.16517549135649	-7.48826457101665	1.24599430695548e-11	1.90583770411692e-09
ENSG00000148803.13	ENSG00000148803	ENSG00000148803_014	chr10	dexseq_prepare_annotation2.py	exon	135171161	135171241	.	-	.	ENST00000368551__exon_number_014__gene_id_ENSG00000148803	FUOM	ENSG00000148803.13	0.450447609367158	7.882044789848	1.27201691937923e-11	1.94339186104696e-09
ENSG00000148803.14	ENSG00000148803	ENSG00000148803_015	chr10	dexseq_prepare_annotation2.py	exon	135171427	135171495	.	-	.	ENST00000368552+ENST00000447176+ENST00000278025+ENST00000465384__exon_number_015__gene_id_ENSG00000148803	FUOM	ENSG00000148803.14	0.519853683903887	7.88005612011518	1.28353170225579e-11	1.95871977034196e-09
ENSG00000030582.53	ENSG00000030582	ENSG00000030582_054	chr17	dexseq_prepare_annotation2.py	exon	42429940	42430028	.	+	.	ENST00000586443__exon_number_054__gene_id_ENSG00000030582	GRN	ENSG00000030582.53	-0.678497268170514	-7.22080116436365	1.29870789566935e-11	1.97959333278182e-09
ENSG00000106571.2	ENSG00000106571	ENSG00000106571_003	chr7	dexseq_prepare_annotation2.py	exon	42007194	42007521	.	-	.	ENST00000395925+ENST00000479210__exon_number_003__gene_id_ENSG00000106571	GLI3	ENSG00000106571.2	1.07413197824928	7.59273167375526	1.3426210001703e-11	2.04417140872703e-09
ENSG00000175575.18	ENSG00000175575	ENSG00000175575_019	chr11	dexseq_prepare_annotation2.py	exon	73598246	73598398	.	+	.	ENST00000536582__exon_number_019__gene_id_ENSG00000175575	PAAF1	ENSG00000175575.18	-0.44961821421767	-7.21227973393677	1.36375710577732e-11	2.07396225907942e-09
ENSG00000174844.72	ENSG00000174844	ENSG00000174844_073	chr3	dexseq_prepare_annotation2.py	exon	57509530	57509611	.	-	.	ENST00000351747+ENST00000311202+ENST00000389536+ENST00000495027__exon_number_073__gene_id_ENSG00000174844	DNAH12	ENSG00000174844.72	-0.986455463119646	-7.24412538988557	1.37334375325078e-11	2.08614073230869e-09
ENSG00000142453	ENSG00000142453	ENSG00000142453_001	chr19	dexseq_prepare_annotation2.py	exon	10982189	10982271	.	+	.	ENST00000327064__exon_number_001__gene_id_ENSG00000142453	CARM1	ENSG00000142453	-0.777833338243993	-7.75299077029676	1.38214012405552e-11	2.09709217100525e-09
ENSG00000003987.8	ENSG00000003987	ENSG00000003987_009	chr8	dexseq_prepare_annotation2.py	exon	17166786	17166835	.	-	.	ENST00000180173+ENST00000519763+ENST00000521857__exon_number_009__gene_id_ENSG00000003987	MTMR7	ENSG00000003987.8	0.683267037840482	8.28550214309255	1.40255536873033e-11	2.12562734810271e-09
ENSG00000214753.ENSG00000168000.ENSG00000234857.90	ENSG00000214753+ENSG00000168000+ENSG00000234857	ENSG00000214753+ENSG00000168000+ENSG00000234857_091	chr11	dexseq_prepare_annotation2.py	exon	62491458	62491462	.	-	.	ENST00000403734+ENST00000301785__exon_number_091__gene_id_ENSG00000214753+ENSG00000168000+ENSG00000234857		ENSG00000214753.ENSG00000168000.ENSG00000234857.90	0.626940465591556	7.03542884844608	1.40733808684263e-11	2.13043258724729e-09
ENSG00000151726.39	ENSG00000151726	ENSG00000151726_040	chr4	dexseq_prepare_annotation2.py	exon	185747207	185747248	.	-	.	ENST00000281455+ENST00000454703__exon_number_040__gene_id_ENSG00000151726	ACSL1	ENSG00000151726.39	-0.420488929289332	-7.33564562864135	1.43761684914978e-11	2.17377865788775e-09
ENSG00000074181.9	ENSG00000074181	ENSG00000074181_010	chr19	dexseq_prepare_annotation2.py	exon	15280962	15280981	.	-	.	ENST00000263388__exon_number_010__gene_id_ENSG00000074181	NOTCH3	ENSG00000074181.9	0.981302324533242	7.17337241147576	1.44562115957583e-11	2.18338359249993e-09
ENSG00000187736.ENSG00000213901.33	ENSG00000187736+ENSG00000213901	ENSG00000187736+ENSG00000213901_034	chr2	dexseq_prepare_annotation2.py	exon	220026487	220026487	.	-	.	ENST00000295738+ENST00000409878+ENST00000396775__exon_number_034__gene_id_ENSG00000187736+ENSG00000213901		ENSG00000187736.ENSG00000213901.33	-0.40221952815863	-7.13978845300668	1.4502065333587e-11	2.18780872621027e-09
ENSG00000187775.42	ENSG00000187775	ENSG00000187775_043	chr17	dexseq_prepare_annotation2.py	exon	76458926	76459159	.	-	.	ENST00000389840+ENST00000591369+ENST00000586052+ENST00000585328__exon_number_043__gene_id_ENSG00000187775	DNAH17	ENSG00000187775.42	-0.570768419703347	-7.02615195285958	1.4548349897703e-11	2.19228868954498e-09
ENSG00000163482.38	ENSG00000163482	ENSG00000163482_039	chr2	dexseq_prepare_annotation2.py	exon	219557017	219557149	.	+	.	ENST00000480709__exon_number_039__gene_id_ENSG00000163482	STK36	ENSG00000163482.38	0.701075360440693	7.2829919604516	1.48081726196479e-11	2.22889983206101e-09
ENSG00000236581.18	ENSG00000236581	ENSG00000236581_019	chr13	dexseq_prepare_annotation2.py	exon	33849824	33849848	.	+	.	ENST00000609788+ENST00000609063+ENST00000609335+ENST00000608981+ENST00000608803+ENST00000607935+ENST00000608695+ENST00000609995+ENST00000609615+ENST00000607944+ENST00000608628+ENST00000608496__exon_number_019__gene_id_ENSG00000236581	STARD13-AS	ENSG00000236581.18	-1.05903453941965	-7.18527170663564	1.50353870081377e-11	2.26052510814612e-09
ENSG00000175198.29	ENSG00000175198	ENSG00000175198_030	chr13	dexseq_prepare_annotation2.py	exon	101167681	101167821	.	+	.	ENST00000376285+ENST00000428969+ENST00000376286__exon_number_030__gene_id_ENSG00000175198	PCCA	ENSG00000175198.29	-0.512161715761322	-7.47696236084964	1.51415749014493e-11	2.27236846681578e-09
ENSG00000075292.68	ENSG00000075292	ENSG00000075292_069	chr2	dexseq_prepare_annotation2.py	exon	71653976	71654412	.	+	.	ENST00000409544+ENST00000487638+ENST00000483421+ENST00000409407+ENST00000355812+ENST00000264447+ENST00000493576__exon_number_069__gene_id_ENSG00000075292	ZNF638	ENSG00000075292.68	-0.855442397078421	-7.10421694994376	1.514854995471e-11	2.27236846681578e-09
ENSG00000149554.ENSG00000134910.43	ENSG00000149554+ENSG00000134910	ENSG00000149554+ENSG00000134910_044	chr11	dexseq_prepare_annotation2.py	exon	125489906	125490021	.	+	.	ENST00000531491+ENST00000392708+ENST00000526364+ENST00000525946+ENST00000529196__exon_number_044__gene_id_ENSG00000149554+ENSG00000134910		ENSG00000149554.ENSG00000134910.43	-0.864355799101748	-7.16459596063145	1.52100752056028e-11	2.2790107582726e-09
ENSG00000099251.4	ENSG00000099251	ENSG00000099251_005	chr10	dexseq_prepare_annotation2.py	exon	38645383	38645417	.	+	.	ENST00000374560+ENST00000471365+ENST00000494540+ENST00000356314+ENST00000277668__exon_number_005__gene_id_ENSG00000099251	HSD17B7P2	ENSG00000099251.4	0.455829685841866	7.73191600250494	1.52611899398544e-11	2.28407990543767e-09
ENSG00000115084.38	ENSG00000115084	ENSG00000115084_039	chr2	dexseq_prepare_annotation2.py	exon	114513947	114514164	.	-	.	ENST00000498768+ENST00000409342+ENST00000409106+ENST00000245680__exon_number_039__gene_id_ENSG00000115084	SLC35F5	ENSG00000115084.38	0.993124997267666	7.23539543258104	1.54445689045559e-11	2.30891063753574e-09
ENSG00000242086.ENSG00000215837.ENSG00000176945.25	ENSG00000242086+ENSG00000215837+ENSG00000176945	ENSG00000242086+ENSG00000215837+ENSG00000176945_026	chr3	dexseq_prepare_annotation2.py	exon	195400815	195400815	.	+	.	ENST00000429897+ENST00000455183+ENST00000445430+ENST00000446521__exon_number_026__gene_id_ENSG00000242086+ENSG00000215837+ENSG00000176945		ENSG00000242086.ENSG00000215837.ENSG00000176945.25	0.485853893984686	7.1616781533759	1.54691947169613e-11	2.30997901448589e-09
ENSG00000099251.5	ENSG00000099251	ENSG00000099251_006	chr10	dexseq_prepare_annotation2.py	exon	38647240	38647443	.	+	.	ENST00000374560+ENST00000471365+ENST00000494540+ENST00000356314+ENST00000277668__exon_number_006__gene_id_ENSG00000099251	HSD17B7P2	ENSG00000099251.5	0.471826268597029	7.72868513320723	1.54947425983855e-11	2.31118251477386e-09
ENSG00000156970.ENSG00000259288.ENSG00000137843.37	ENSG00000156970+ENSG00000259288+ENSG00000137843	ENSG00000156970+ENSG00000259288+ENSG00000137843_038	chr15	dexseq_prepare_annotation2.py	exon	40502311	40502411	.	+	.	ENST00000412359+ENST00000287598__exon_number_038__gene_id_ENSG00000156970+ENSG00000259288+ENSG00000137843		ENSG00000156970.ENSG00000259288.ENSG00000137843.37	0.722402330911321	7.10006327020533	1.55263782228768e-11	2.3132903202303e-09
ENSG00000223745.2	ENSG00000223745	ENSG00000223745_003	chr1	dexseq_prepare_annotation2.py	exon	93730197	93730201	.	-	.	ENST00000602488+ENST00000457025__exon_number_003__gene_id_ENSG00000223745	RP4-717I23.3	ENSG00000223745.2	0.732435103676063	7.06835971808941	1.57012077728984e-11	2.33670395633715e-09
ENSG00000147099.32	ENSG00000147099	ENSG00000147099_033	chrX	dexseq_prepare_annotation2.py	exon	71788605	71788729	.	-	.	ENST00000478743+ENST00000415409+ENST00000373571+ENST00000373561+ENST00000373573+ENST00000436675+ENST00000421523+ENST00000373560+ENST00000429103+ENST00000444609+ENST00000373556+ENST00000373554+ENST00000439122__exon_number_033__gene_id_ENSG00000147099	HDAC8	ENSG00000147099.32	0.420525143624628	7.33581674831963	1.58043924870841e-11	2.34941449845961e-09
ENSG00000075292.78	ENSG00000075292	ENSG00000075292_079	chr2	dexseq_prepare_annotation2.py	exon	71660295	71660413	.	+	.	ENST00000409544+ENST00000460310+ENST00000487638+ENST00000483421+ENST00000488126+ENST00000409407+ENST00000355812+ENST00000461991+ENST00000264447+ENST00000493576+ENST00000472758__exon_number_079__gene_id_ENSG00000075292	ZNF638	ENSG00000075292.78	-0.829262995206739	-7.09675728153871	1.58337239165066e-11	2.35113009459093e-09
ENSG00000253729.3	ENSG00000253729	ENSG00000253729_004	chr8	dexseq_prepare_annotation2.py	exon	48686695	48686938	.	-	.	ENST00000523565+ENST00000536483+ENST00000338368+ENST00000314191+ENST00000518216+ENST00000536429__exon_number_004__gene_id_ENSG00000253729	PRKDC	ENSG00000253729.3	-0.297754045075544	-6.98977792418601	1.59902714113965e-11	2.37171079503154e-09
ENSG00000116641.30	ENSG00000116641	ENSG00000116641_031	chr1	dexseq_prepare_annotation2.py	exon	62994948	62995117	.	-	.	ENST00000454575+ENST00000340370+ENST00000251157__exon_number_031__gene_id_ENSG00000116641	DOCK7	ENSG00000116641.30	0.905409562814319	7.34863129373279	1.63090287484039e-11	2.41627768413153e-09
ENSG00000252561.ENSG00000008517.63	ENSG00000252561+ENSG00000008517	ENSG00000252561+ENSG00000008517_064	chr16	dexseq_prepare_annotation2.py	exon	3119548	3119548	.	+	.	ENST00000549213+ENST00000396890+ENST00000530890+ENST00000534507+ENST00000008180+ENST00000325568+ENST00000516752+ENST00000396887+ENST00000525643+ENST00000440815+ENST00000444393+ENST00000528163+ENST00000382213+ENST00000548652__exon_number_064__gene_id_ENSG00000252561+ENSG00000008517		ENSG00000252561.ENSG00000008517.63	0.518931513800906	7.34433183303885	1.6689566808214e-11	2.46988768369488e-09
ENSG00000213780.ENSG00000137411.48	ENSG00000213780+ENSG00000137411	ENSG00000213780+ENSG00000137411_049	chr6	dexseq_prepare_annotation2.py	exon	30885472	30885538	.	+	.	ENST00000467717+ENST00000428017+ENST00000416670+ENST00000490699+ENST00000542001+ENST00000321897+ENST00000477288+ENST00000541562__exon_number_049__gene_id_ENSG00000213780+ENSG00000137411		ENSG00000213780.ENSG00000137411.48	0.916299785925401	8.23892340449485	1.68639974723193e-11	2.49291005140308e-09
ENSG00000187775.40	ENSG00000187775	ENSG00000187775_041	chr17	dexseq_prepare_annotation2.py	exon	76456244	76456339	.	-	.	ENST00000389840+ENST00000591369+ENST00000586052+ENST00000585328__exon_number_041__gene_id_ENSG00000187775	DNAH17	ENSG00000187775.40	-0.524500825244662	-6.99921157532545	1.71624993867193e-11	2.5342012362591e-09
ENSG00000103671.22	ENSG00000103671	ENSG00000103671_023	chr15	dexseq_prepare_annotation2.py	exon	64701917	64702001	.	+	.	ENST00000561265+ENST00000559565+ENST00000560567+ENST00000261884+ENST00000560475__exon_number_023__gene_id_ENSG00000103671	TRIP4	ENSG00000103671.22	0.668309673040055	7.75183105186479	1.770390823721e-11	2.61122767085769e-09
ENSG00000116337.1	ENSG00000116337	ENSG00000116337_002	chr1	dexseq_prepare_annotation2.py	exon	110162126	110162278	.	+	.	ENST00000526301__exon_number_002__gene_id_ENSG00000116337	AMPD2	ENSG00000116337.1	-0.336488023456238	-7.14582028817451	1.78639663415804e-11	2.63189796195269e-09
ENSG00000103024.23	ENSG00000103024	ENSG00000103024_024	chr16	dexseq_prepare_annotation2.py	exon	1821412	1821489	.	-	.	ENST00000563498+ENST00000561637+ENST00000565379__exon_number_024__gene_id_ENSG00000103024	NME3	ENSG00000103024.23	-0.88773582702073	-7.56504657590931	1.8377845106343e-11	2.70459256127924e-09
ENSG00000166887.45	ENSG00000166887	ENSG00000166887_046	chr15	dexseq_prepare_annotation2.py	exon	42483323	42483365	.	-	.	ENST00000570062+ENST00000348544+ENST00000318006__exon_number_046__gene_id_ENSG00000166887	VPS39	ENSG00000166887.45	1.70177575908039	7.38817828520866	1.84999674029605e-11	2.71953636500362e-09
ENSG00000175575.5	ENSG00000175575	ENSG00000175575_006	chr11	dexseq_prepare_annotation2.py	exon	73588040	73588041	.	+	.	ENST00000381783+ENST00000535604+ENST00000310571+ENST00000543814+ENST00000504441__exon_number_006__gene_id_ENSG00000175575	PAAF1	ENSG00000175575.5	-0.683616915634584	-7.15646002177819	1.8769280624147e-11	2.75606031209349e-09
ENSG00000253729.52	ENSG00000253729	ENSG00000253729_053	chr8	dexseq_prepare_annotation2.py	exon	48774623	48774688	.	-	.	ENST00000314191+ENST00000523565+ENST00000518216+ENST00000338368__exon_number_053__gene_id_ENSG00000253729	PRKDC	ENSG00000253729.52	0.449436185248907	6.95523582353536	1.97919381140414e-11	2.90300064535088e-09
ENSG00000163633.16	ENSG00000163633	ENSG00000163633_017	chr4	dexseq_prepare_annotation2.py	exon	87813352	87813362	.	-	.	ENST00000295898+ENST00000506308+ENST00000504371__exon_number_017__gene_id_ENSG00000163633	C4orf36	ENSG00000163633.16	-0.784309067185453	-7.42281347403947	2.0002040985468e-11	2.93056510691188e-09
ENSG00000183773.ENSG00000099949.43	ENSG00000183773+ENSG00000099949	ENSG00000183773+ENSG00000099949_044	chr22	dexseq_prepare_annotation2.py	exon	21331385	21331988	.	+	.	ENST00000486003__exon_number_044__gene_id_ENSG00000183773+ENSG00000099949		ENSG00000183773.ENSG00000099949.43	-0.970344279279899	-7.04640892154248	2.05515073715892e-11	3.00773472501924e-09
ENSG00000035928.50	ENSG00000035928	ENSG00000035928_051	chr4	dexseq_prepare_annotation2.py	exon	39353052	39353096	.	-	.	ENST00000418436+ENST00000349703+ENST00000504849+ENST00000503784+ENST00000512275+ENST00000381897__exon_number_051__gene_id_ENSG00000035928	RFC1	ENSG00000035928.50	-0.845038452530949	-8.08222457647172	2.06128130956469e-11	3.01336981709648e-09
ENSG00000263053.ENSG00000171282.28	ENSG00000263053+ENSG00000171282	ENSG00000263053+ENSG00000171282_029	chr17	dexseq_prepare_annotation2.py	exon	79424436	79424618	.	+	.	ENST00000571813+ENST00000307745+ENST00000576071__exon_number_029__gene_id_ENSG00000263053+ENSG00000171282		ENSG00000263053.ENSG00000171282.28	-0.647273080229976	-7.30368782254968	2.07501580730547e-11	3.02832545416439e-09
ENSG00000106571	ENSG00000106571	ENSG00000106571_001	chr7	dexseq_prepare_annotation2.py	exon	42000548	42003679	.	-	.	ENST00000395925__exon_number_001__gene_id_ENSG00000106571	GLI3	ENSG00000106571	1.26273301721041	7.50515157269604	2.07609463241871e-11	3.02832545416439e-09
ENSG00000261377.ENSG00000256951.ENSG00000232431.17	ENSG00000261377+ENSG00000256951+ENSG00000232431	ENSG00000261377+ENSG00000256951+ENSG00000232431_018	chr15	dexseq_prepare_annotation2.py	exon	29053396	29053444	.	+	.	ENST00000566321+ENST00000562423__exon_number_018__gene_id_ENSG00000261377+ENSG00000256951+ENSG00000232431		ENSG00000261377.ENSG00000256951.ENSG00000232431.17	-1.31417669006841	-7.90354407201865	2.11736967246565e-11	3.08512667105511e-09
ENSG00000161010.ENSG00000197226.21	ENSG00000161010+ENSG00000197226	ENSG00000161010+ENSG00000197226_022	chr5	dexseq_prepare_annotation2.py	exon	179268269	179268370	.	-	.	ENST00000521675__exon_number_022__gene_id_ENSG00000161010+ENSG00000197226		ENSG00000161010.ENSG00000197226.21	-0.927895257553483	-7.04152779594302	2.19504639612283e-11	3.19366680141818e-09
ENSG00000174871.6	ENSG00000174871	ENSG00000174871_007	chr11	dexseq_prepare_annotation2.py	exon	66049730	66049798	.	+	.	ENST00000528063+ENST00000534826+ENST00000530519+ENST00000311445+ENST00000528852__exon_number_007__gene_id_ENSG00000174871	CNIH2	ENSG00000174871.6	-1.04456300009497	-7.76137881879731	2.19669563958165e-11	3.19366680141818e-09
ENSG00000185811.23	ENSG00000185811	ENSG00000185811_024	chr7	dexseq_prepare_annotation2.py	exon	50459488	50459561	.	+	.	ENST00000439701+ENST00000438033+ENST00000331340+ENST00000343574+ENST00000471793+ENST00000440768+ENST00000359197__exon_number_024__gene_id_ENSG00000185811	IKZF1	ENSG00000185811.23	-0.471739517814801	-7.89451370644343	2.20173356350232e-11	3.19747361631483e-09
ENSG00000099251.11	ENSG00000099251	ENSG00000099251_012	chr10	dexseq_prepare_annotation2.py	exon	38654545	38654545	.	+	.	ENST00000374560+ENST00000471365+ENST00000494540+ENST00000277668__exon_number_012__gene_id_ENSG00000099251	HSD17B7P2	ENSG00000099251.11	-0.573591475629192	-7.65119650075974	2.2296682634996e-11	3.23204065303288e-09
ENSG00000182774.ENSG00000214575.ENSG00000260836.58	ENSG00000182774+ENSG00000214575+ENSG00000260836	ENSG00000182774+ENSG00000214575+ENSG00000260836_059	chr15	dexseq_prepare_annotation2.py	exon	83240535	83240559	.	-	.	ENST00000398591+ENST00000423133__exon_number_059__gene_id_ENSG00000182774+ENSG00000214575+ENSG00000260836		ENSG00000182774.ENSG00000214575.ENSG00000260836.58	0.405811946526667	7.20891916311589	2.23042720711739e-11	3.23204065303288e-09
ENSG00000175224.86	ENSG00000175224	ENSG00000175224_087	chr11	dexseq_prepare_annotation2.py	exon	46696071	46696367	.	+	.	ENST00000312040+ENST00000451945+ENST00000434074+ENST00000359513__exon_number_087__gene_id_ENSG00000175224	ATG13	ENSG00000175224.86	-0.354654191347975	-7.21911918308931	2.28297986595875e-11	3.30456959677742e-09
ENSG00000267360.ENSG00000245680.ENSG00000196967.23	ENSG00000267360+ENSG00000245680+ENSG00000196967	ENSG00000267360+ENSG00000245680+ENSG00000196967_024	chr19	dexseq_prepare_annotation2.py	exon	37660741	37660956	.	-	.	ENST00000585860+ENST00000355533+ENST00000588354+ENST00000587817+ENST00000292841+ENST00000356958+ENST00000392157+ENST00000588723__exon_number_024__gene_id_ENSG00000267360+ENSG00000245680+ENSG00000196967		ENSG00000267360.ENSG00000245680.ENSG00000196967.23	-0.541002480997579	-7.15338611712227	2.29154170635254e-11	3.31333363460634e-09
ENSG00000068971	ENSG00000068971	ENSG00000068971_001	chr11	dexseq_prepare_annotation2.py	exon	64685025	64685070	.	+	.	ENST00000413292__exon_number_001__gene_id_ENSG00000068971	PPP2R5B	ENSG00000068971	0.726312588000827	7.81038523762384	2.33627487898374e-11	3.37432138395734e-09
ENSG00000137968.4	ENSG00000137968	ENSG00000137968_005	chr1	dexseq_prepare_annotation2.py	exon	75679390	75679478	.	-	.	ENST00000535611+ENST00000370855+ENST00000370859__exon_number_005__gene_id_ENSG00000137968	SLC44A5	ENSG00000137968.4	0.430797873464951	7.47971092351446	2.35571952042534e-11	3.39869119237785e-09
ENSG00000174871.3	ENSG00000174871	ENSG00000174871_004	chr11	dexseq_prepare_annotation2.py	exon	66045813	66045932	.	+	.	ENST00000534826+ENST00000528063+ENST00000311445+ENST00000528852__exon_number_004__gene_id_ENSG00000174871	CNIH2	ENSG00000174871.3	-0.889304301169067	-7.74529945791095	2.36241841406977e-11	3.40463910045136e-09
ENSG00000256498.ENSG00000179364.2	ENSG00000256498+ENSG00000179364	ENSG00000256498+ENSG00000179364_003	chr14	dexseq_prepare_annotation2.py	exon	105781081	105781223	.	+	.	ENST00000447393+ENST00000325438+ENST00000458164__exon_number_003__gene_id_ENSG00000256498+ENSG00000179364		ENSG00000256498.ENSG00000179364.2	-0.736838004841742	-7.29502924780448	2.40962338190696e-11	3.46888647097946e-09
ENSG00000068781.ENSG00000243244.ENSG00000242441.42	ENSG00000068781+ENSG00000243244+ENSG00000242441	ENSG00000068781+ENSG00000243244+ENSG00000242441_043	chr2	dexseq_prepare_annotation2.py	exon	48960032	48960287	.	+	.	ENST00000508440__exon_number_043__gene_id_ENSG00000068781+ENSG00000243244+ENSG00000242441		ENSG00000068781.ENSG00000243244.ENSG00000242441.42	0.730012201460126	7.41236323750222	2.42716449610933e-11	3.49033649601011e-09
ENSG00000140575.69	ENSG00000140575	ENSG00000140575_070	chr15	dexseq_prepare_annotation2.py	exon	91039946	91040463	.	+	.	ENST00000561086__exon_number_070__gene_id_ENSG00000140575	IQGAP1	ENSG00000140575.69	0.463699810452108	6.98455044130795	2.43750161918251e-11	3.50139159220722e-09
ENSG00000129270.19	ENSG00000129270	ENSG00000129270_020	chr17	dexseq_prepare_annotation2.py	exon	34122587	34122628	.	-	.	ENST00000250144+ENST00000587639+ENST00000590643+ENST00000589103__exon_number_020__gene_id_ENSG00000129270	MMP28	ENSG00000129270.19	0.320511944079429	7.68199157576239	2.44327243727056e-11	3.50587045545593e-09
ENSG00000253729.66	ENSG00000253729	ENSG00000253729_067	chr8	dexseq_prepare_annotation2.py	exon	48802818	48803041	.	-	.	ENST00000314191+ENST00000523565+ENST00000518216+ENST00000338368__exon_number_067__gene_id_ENSG00000253729	PRKDC	ENSG00000253729.66	0.323606221346541	6.91751746114235	2.49615231003294e-11	3.57786343310633e-09
ENSG00000213413.ENSG00000066923.75	ENSG00000213413+ENSG00000066923	ENSG00000213413+ENSG00000066923_076	chr7	dexseq_prepare_annotation2.py	exon	99816959	99817023	.	+	.	ENST00000451963+ENST00000317271__exon_number_076__gene_id_ENSG00000213413+ENSG00000066923		ENSG00000213413.ENSG00000066923.75	0.556539124435929	6.96938687697426	2.51997600558044e-11	3.60809782250794e-09
ENSG00000013441.12	ENSG00000013441	ENSG00000013441_013	chr2	dexseq_prepare_annotation2.py	exon	201718719	201718736	.	-	.	ENST00000461326+ENST00000464454__exon_number_013__gene_id_ENSG00000013441	CLK1	ENSG00000013441.12	0.46469385937935	7.34864794606227	2.57123874686329e-11	3.6775114349753e-09
ENSG00000074181.15	ENSG00000074181	ENSG00000074181_016	chr19	dexseq_prepare_annotation2.py	exon	15289201	15289633	.	-	.	ENST00000600841__exon_number_016__gene_id_ENSG00000074181	NOTCH3	ENSG00000074181.15	-0.429277144331341	-7.07219001834891	2.59218035581861e-11	3.7034550802509e-09
ENSG00000133107.28	ENSG00000133107	ENSG00000133107_029	chr13	dexseq_prepare_annotation2.py	exon	38443861	38443939	.	-	.	ENST00000355779+ENST00000447043+ENST00000379705+ENST00000358477+ENST00000379681+ENST00000338947+ENST00000379673__exon_number_029__gene_id_ENSG00000133107	TRPC4	ENSG00000133107.28	-1.77595806293719	-8.3940657948566	2.59757731213945e-11	3.70715798796748e-09
ENSG00000074181.8	ENSG00000074181	ENSG00000074181_009	chr19	dexseq_prepare_annotation2.py	exon	15280897	15280961	.	-	.	ENST00000263388+ENST00000595514__exon_number_009__gene_id_ENSG00000074181	NOTCH3	ENSG00000074181.8	0.994607900664171	7.06971925036217	2.62925692209644e-11	3.74832199071904e-09
ENSG00000135390.ENSG00000213470.2	ENSG00000135390+ENSG00000213470	ENSG00000135390+ENSG00000213470_003	chr12	dexseq_prepare_annotation2.py	exon	54026851	54026935	.	-	.	ENST00000462065__exon_number_003__gene_id_ENSG00000135390+ENSG00000213470		ENSG00000135390.ENSG00000213470.2	-0.570833652259706	-7.61564744447738	2.6342531586397e-11	3.75139791142273e-09
ENSG00000214597.ENSG00000271698.ENSG00000182325.37	ENSG00000214597+ENSG00000271698+ENSG00000182325	ENSG00000214597+ENSG00000271698+ENSG00000182325_038	chr8	dexseq_prepare_annotation2.py	exon	145581587	145581633	.	-	.	ENST00000530142+ENST00000524492__exon_number_038__gene_id_ENSG00000214597+ENSG00000271698+ENSG00000182325		ENSG00000214597.ENSG00000271698.ENSG00000182325.37	0.404169087745784	7.26156740326019	2.87719823052093e-11	4.09296159477389e-09
ENSG00000140009.ENSG00000214770.41	ENSG00000140009+ENSG00000214770	ENSG00000140009+ENSG00000214770_042	chr14	dexseq_prepare_annotation2.py	exon	64804119	64804247	.	-	.	ENST00000359491__exon_number_042__gene_id_ENSG00000140009+ENSG00000214770		ENSG00000140009.ENSG00000214770.41	0.709101913102908	7.25676366780347	2.9513125443882e-11	4.1938785946626e-09
ENSG00000105193	ENSG00000105193	ENSG00000105193_001	chr19	dexseq_prepare_annotation2.py	exon	39923847	39923856	.	-	.	ENST00000251453+ENST00000339471+ENST00000599539__exon_number_001__gene_id_ENSG00000105193	RPS16	ENSG00000105193	0.842868995202064	7.75444304030259	2.99281518077109e-11	4.24828668329542e-09
ENSG00000200469.ENSG00000163644.29	ENSG00000200469+ENSG00000163644	ENSG00000200469+ENSG00000163644_030	chr4	dexseq_prepare_annotation2.py	exon	89205784	89205888	.	-	.	ENST00000315194+ENST00000608933+ENST00000514204__exon_number_030__gene_id_ENSG00000200469+ENSG00000163644		ENSG00000200469.ENSG00000163644.29	1.74229674030774	7.50170786831207	3.00889031968011e-11	4.26652253430607e-09
ENSG00000150676.8	ENSG00000150676	ENSG00000150676_009	chr11	dexseq_prepare_annotation2.py	exon	85606336	85606427	.	+	.	ENST00000526729+ENST00000529676+ENST00000376067+ENST00000342404+ENST00000280245__exon_number_009__gene_id_ENSG00000150676	CCDC83	ENSG00000150676.8	-0.745805681440274	-7.75285119516753	3.0139731994843e-11	4.26914928379258e-09
ENSG00000253729.6	ENSG00000253729	ENSG00000253729_007	chr8	dexseq_prepare_annotation2.py	exon	48691020	48691097	.	-	.	ENST00000523565+ENST00000536483+ENST00000338368+ENST00000314191+ENST00000518216+ENST00000536429+ENST00000521331__exon_number_007__gene_id_ENSG00000253729	PRKDC	ENSG00000253729.6	-0.29469928261211	-6.88605031630094	3.02730261607289e-11	4.28343872834167e-09
ENSG00000174844.68	ENSG00000174844	ENSG00000174844_069	chr3	dexseq_prepare_annotation2.py	exon	57494109	57494267	.	-	.	ENST00000351747+ENST00000311202+ENST00000389536+ENST00000495027__exon_number_069__gene_id_ENSG00000174844	DNAH12	ENSG00000174844.68	0.473077432960027	7.09863113582189	3.11609463842556e-11	4.40435814910299e-09
ENSG00000253729.65	ENSG00000253729	ENSG00000253729_066	chr8	dexseq_prepare_annotation2.py	exon	48801575	48801783	.	-	.	ENST00000314191+ENST00000523565+ENST00000518216+ENST00000338368__exon_number_066__gene_id_ENSG00000253729	PRKDC	ENSG00000253729.65	0.321902333449852	6.87936458060366	3.15371680571647e-11	4.4527718425156e-09
ENSG00000177479.68	ENSG00000177479	ENSG00000177479_069	chr3	dexseq_prepare_annotation2.py	exon	49021113	49023815	.	+	.	ENST00000356401__exon_number_069__gene_id_ENSG00000177479	ARIH2	ENSG00000177479.68	0.657929211358631	7.01308092507559	3.17184276684307e-11	4.46898482723055e-09
ENSG00000074201.6	ENSG00000074201	ENSG00000074201_007	chr11	dexseq_prepare_annotation2.py	exon	77323416	77323562	.	-	.	ENST00000533957__exon_number_007__gene_id_ENSG00000074201	CLNS1A	ENSG00000074201.6	-0.793953956390627	-8.1987471069668	3.17196304940582e-11	4.46898482723055e-09
ENSG00000181135.68	ENSG00000181135	ENSG00000181135_069	chr8	dexseq_prepare_annotation2.py	exon	144794800	144794907	.	+	.	ENST00000527561+ENST00000508587__exon_number_069__gene_id_ENSG00000181135	ZNF707	ENSG00000181135.68	-0.791645443499793	-7.3073397899939	3.1829964499905e-11	4.47975394939824e-09
ENSG00000166535.24	ENSG00000166535	ENSG00000166535_025	chr12	dexseq_prepare_annotation2.py	exon	8998721	8998818	.	+	.	ENST00000541459+ENST00000539547+ENST00000545692+ENST00000540049+ENST00000299698__exon_number_025__gene_id_ENSG00000166535	A2ML1	ENSG00000166535.24	-0.798251523169352	-7.35786762614927	3.19948162378e-11	4.49502575397771e-09
ENSG00000177479.25	ENSG00000177479	ENSG00000177479_026	chr3	dexseq_prepare_annotation2.py	exon	48965159	48965211	.	+	.	ENST00000430423+ENST00000463204+ENST00000470296+ENST00000452385+ENST00000356401+ENST00000484999+ENST00000449376+ENST00000452882+ENST00000466850+ENST00000420814+ENST00000449729__exon_number_026__gene_id_ENSG00000177479	ARIH2	ENSG00000177479.25	-0.526439252243826	-7.01151872922655	3.20065017176272e-11	4.49502575397771e-09
ENSG00000169727.47	ENSG00000169727	ENSG00000169727_048	chr17	dexseq_prepare_annotation2.py	exon	80012774	80012827	.	+	.	ENST00000392358+ENST00000578552+ENST00000584460+ENST00000306823+ENST00000355130+ENST00000580141+ENST00000320548+ENST00000392357+ENST00000585084__exon_number_048__gene_id_ENSG00000169727	GPS1	ENSG00000169727.47	-0.611945291175821	-7.05288523143105	3.20621090332901e-11	4.49805522218094e-09
ENSG00000075415.ENSG00000212443.12	ENSG00000075415+ENSG00000212443	ENSG00000075415+ENSG00000212443_013	chr12	dexseq_prepare_annotation2.py	exon	98987757	98987913	.	+	.	ENST00000551123+ENST00000549338+ENST00000188376+ENST00000552981+ENST00000551917+ENST00000546766+ENST00000550695+ENST00000548847+ENST00000547534+ENST00000228318+ENST00000401722+ENST00000548046+ENST00000551265__exon_number_013__gene_id_ENSG00000075415+ENSG00000212443		ENSG00000075415.ENSG00000212443.12	0.552944712366847	7.20354654489964	3.22159031460026e-11	4.51483847323433e-09
ENSG00000103194.51	ENSG00000103194	ENSG00000103194_052	chr16	dexseq_prepare_annotation2.py	exon	84812594	84812621	.	+	.	ENST00000540269+ENST00000569925+ENST00000570191+ENST00000219473+ENST00000563048__exon_number_052__gene_id_ENSG00000103194	USP10	ENSG00000103194.51	-0.662411696523882	-7.4133344425559	3.27384993884176e-11	4.58321651130967e-09
ENSG00000253729	ENSG00000253729	ENSG00000253729_001	chr8	dexseq_prepare_annotation2.py	exon	48685669	48686295	.	-	.	ENST00000314191+ENST00000523565+ENST00000338368__exon_number_001__gene_id_ENSG00000253729	PRKDC	ENSG00000253729	-0.290101718930851	-6.87175108266723	3.30400116219217e-11	4.62053199565614e-09
ENSG00000086205.6	ENSG00000086205	ENSG00000086205_007	chr11	dexseq_prepare_annotation2.py	exon	49175780	49176044	.	-	.	ENST00000256999+ENST00000532018+ENST00000533034+ENST00000356696+ENST00000458311+ENST00000340334+ENST00000525826+ENST00000343844__exon_number_007__gene_id_ENSG00000086205	FOLH1	ENSG00000086205.6	-1.52645026946326	-7.19812115975697	3.31669668145562e-11	4.63338319173116e-09
ENSG00000151726.35	ENSG00000151726	ENSG00000151726_036	chr4	dexseq_prepare_annotation2.py	exon	185729446	185729605	.	-	.	ENST00000506733+ENST00000437665__exon_number_036__gene_id_ENSG00000151726	ACSL1	ENSG00000151726.35	-0.443225344478125	-7.17958847096749	3.35008234855363e-11	4.6750805995048e-09
ENSG00000163359.6	ENSG00000163359	ENSG00000163359_007	chr2	dexseq_prepare_annotation2.py	exon	238234368	238238823	.	-	.	ENST00000473258__exon_number_007__gene_id_ENSG00000163359	COL6A3	ENSG00000163359.6	0.467083752852002	7.17833891262072	3.3727446083325e-11	4.69709940936144e-09
ENSG00000008710.105	ENSG00000008710	ENSG00000008710_106	chr16	dexseq_prepare_annotation2.py	exon	2157761	2157805	.	-	.	ENST00000496574+ENST00000473780__exon_number_106__gene_id_ENSG00000008710	PKD1	ENSG00000008710.105	-1.15616609325044	-6.87147875329987	3.37296911920397e-11	4.69709940936144e-09
ENSG00000141646.ENSG00000267699.ENSG00000141642.45	ENSG00000141646+ENSG00000267699+ENSG00000141642	ENSG00000141646+ENSG00000267699+ENSG00000141642_046	chr18	dexseq_prepare_annotation2.py	exon	48591793	48591976	.	+	.	ENST00000588745+ENST00000398417+ENST00000591126+ENST00000342988__exon_number_046__gene_id_ENSG00000141646+ENSG00000267699+ENSG00000141642		ENSG00000141646.ENSG00000267699.ENSG00000141642.45	-1.40108969792179	-7.29577663881116	3.37870515347278e-11	4.70013452165469e-09
ENSG00000001631.ENSG00000243107.44	ENSG00000001631+ENSG00000243107	ENSG00000001631+ENSG00000243107_045	chr7	dexseq_prepare_annotation2.py	exon	91873364	91873463	.	-	.	ENST00000444960+ENST00000422347+ENST00000394507+ENST00000340022+ENST00000394505+ENST00000425073+ENST00000458177+ENST00000470309+ENST00000425919+ENST00000412043+ENST00000466166+ENST00000454017__exon_number_045__gene_id_ENSG00000001631+ENSG00000243107		ENSG00000001631.ENSG00000243107.44	0.625220211688384	6.96755363961432	3.39151190833652e-11	4.71298902467101e-09
ENSG00000134900.1	ENSG00000134900	ENSG00000134900_002	chr13	dexseq_prepare_annotation2.py	exon	103249373	103249382	.	+	.	ENST00000376065+ENST00000376052__exon_number_002__gene_id_ENSG00000134900	TPP2	ENSG00000134900.1	-0.575608073350987	-7.06190983128163	3.39926788980651e-11	4.71708680239899e-09
ENSG00000214753.ENSG00000168000.ENSG00000234857.91	ENSG00000214753+ENSG00000168000+ENSG00000234857	ENSG00000214753+ENSG00000168000+ENSG00000234857_092	chr11	dexseq_prepare_annotation2.py	exon	62491763	62491898	.	-	.	ENST00000403734+ENST00000301785__exon_number_092__gene_id_ENSG00000214753+ENSG00000168000+ENSG00000234857		ENSG00000214753.ENSG00000168000.ENSG00000234857.91	0.616646927688639	6.89057190672893	3.40159942695035e-11	4.71708680239899e-09
ENSG00000116337.3	ENSG00000116337	ENSG00000116337_004	chr1	dexseq_prepare_annotation2.py	exon	110162468	110162468	.	+	.	ENST00000469039+ENST00000342115__exon_number_004__gene_id_ENSG00000116337	AMPD2	ENSG00000116337.3	-0.340323828724138	-7.03297914931009	3.41105811453388e-11	4.72524512710928e-09
ENSG00000253729.63	ENSG00000253729	ENSG00000253729_064	chr8	dexseq_prepare_annotation2.py	exon	48800108	48800266	.	-	.	ENST00000314191+ENST00000523565+ENST00000518216+ENST00000338368__exon_number_064__gene_id_ENSG00000253729	PRKDC	ENSG00000253729.63	0.340428784596741	6.86574309385981	3.42754482738584e-11	4.74311190223221e-09
ENSG00000104419.71	ENSG00000104419	ENSG00000104419_072	chr8	dexseq_prepare_annotation2.py	exon	134310621	134310701	.	-	.	ENST00000520943__exon_number_072__gene_id_ENSG00000104419	NDRG1	ENSG00000104419.71	-0.788668392199301	-6.98439297866751	3.44614265798477e-11	4.76385965445582e-09
ENSG00000252974.ENSG00000139116.39	ENSG00000252974+ENSG00000139116	ENSG00000252974+ENSG00000139116_040	chr12	dexseq_prepare_annotation2.py	exon	39727014	39727082	.	-	.	ENST00000547108+ENST00000544797+ENST00000546817+ENST00000361961+ENST00000395670+ENST00000361418+ENST00000552961__exon_number_040__gene_id_ENSG00000252974+ENSG00000139116		ENSG00000252974.ENSG00000139116.39	0.404144474540534	7.01780592287296	3.54115770945559e-11	4.89009087871581e-09
ENSG00000177479.27	ENSG00000177479	ENSG00000177479_028	chr3	dexseq_prepare_annotation2.py	exon	48965247	48965389	.	+	.	ENST00000466850__exon_number_028__gene_id_ENSG00000177479	ARIH2	ENSG00000177479.27	-0.503348573812063	-6.98973743952406	3.6302123675676e-11	5.0078362780365e-09
ENSG00000074181.38	ENSG00000074181	ENSG00000074181_039	chr19	dexseq_prepare_annotation2.py	exon	15302771	15303109	.	-	.	ENST00000601011+ENST00000263388__exon_number_039__gene_id_ENSG00000074181	NOTCH3	ENSG00000074181.38	-0.430795702530624	-7.01276681822675	3.64475849353816e-11	5.02265963204938e-09
ENSG00000134668.32	ENSG00000134668	ENSG00000134668_033	chr1	dexseq_prepare_annotation2.py	exon	32266042	32266060	.	-	.	ENST00000533231+ENST00000257100+ENST00000360482+ENST00000528791__exon_number_033__gene_id_ENSG00000134668	SPOCD1	ENSG00000134668.32	-0.735961380253826	-7.42200917213881	3.70376445559339e-11	5.0986561628015e-09
ENSG00000226249	ENSG00000226249	ENSG00000226249_001	chr6	dexseq_prepare_annotation2.py	exon	148062570	148063020	.	-	.	ENST00000448909__exon_number_001__gene_id_ENSG00000226249	RP11-307P5.2	ENSG00000226249	-1.25114986994719	-8.91558281788471	3.71690638063097e-11	5.10610979971192e-09
ENSG00000226249.1	ENSG00000226249	ENSG00000226249_002	chr6	dexseq_prepare_annotation2.py	exon	148064309	148064460	.	-	.	ENST00000448909__exon_number_002__gene_id_ENSG00000226249	RP11-307P5.2	ENSG00000226249.1	1.25114986994719	8.91558281788471	3.71690638063097e-11	5.10610979971192e-09
ENSG00000140009.ENSG00000214770.43	ENSG00000140009+ENSG00000214770	ENSG00000140009+ENSG00000214770_044	chr14	dexseq_prepare_annotation2.py	exon	64804815	64804830	.	-	.	ENST00000359491+ENST00000358599__exon_number_044__gene_id_ENSG00000140009+ENSG00000214770		ENSG00000140009.ENSG00000214770.43	0.789583800197772	7.21174746777532	3.74438455992932e-11	5.13484887407004e-09
ENSG00000265381.ENSG00000162734.13	ENSG00000265381+ENSG00000162734	ENSG00000265381+ENSG00000162734_014	chr1	dexseq_prepare_annotation2.py	exon	160183826	160185166	.	+	.	ENST00000360472+ENST00000368076__exon_number_014__gene_id_ENSG00000265381+ENSG00000162734		ENSG00000265381.ENSG00000162734.13	1.57906576733322	8.15523138481081	3.74559745344748e-11	5.13484887407004e-09
ENSG00000150712.1	ENSG00000150712	ENSG00000150712_002	chr5	dexseq_prepare_annotation2.py	exon	32227112	32229713	.	-	.	ENST00000280285+ENST00000382142__exon_number_002__gene_id_ENSG00000150712	MTMR12	ENSG00000150712.1	-1.26112207013654	-7.351148350577	3.82315522282493e-11	5.23574174582827e-09
ENSG00000253729.10	ENSG00000253729	ENSG00000253729_011	chr8	dexseq_prepare_annotation2.py	exon	48691289	48691360	.	-	.	ENST00000523565+ENST00000338368+ENST00000536710+ENST00000314191+ENST00000518216+ENST00000521331__exon_number_011__gene_id_ENSG00000253729	PRKDC	ENSG00000253729.10	-0.289689353045917	-6.84724038196764	3.83725404677754e-11	5.24960981937769e-09
ENSG00000059758.15	ENSG00000059758	ENSG00000059758_016	chr12	dexseq_prepare_annotation2.py	exon	96682945	96683035	.	-	.	ENST00000550971+ENST00000542666+ENST00000261211+ENST00000543119+ENST00000551484__exon_number_016__gene_id_ENSG00000059758	CDK17	ENSG00000059758.15	0.917580425176907	7.18633587938163	3.88047806838353e-11	5.3032531450592e-09
ENSG00000074319.ENSG00000256464.3	ENSG00000074319+ENSG00000256464	ENSG00000074319+ENSG00000256464_004	chr11	dexseq_prepare_annotation2.py	exon	18501450	18501593	.	-	.	ENST00000584526__exon_number_004__gene_id_ENSG00000074319+ENSG00000256464		ENSG00000074319.ENSG00000256464.3	0.513420364185563	7.76316896391865	3.88543387917078e-11	5.30454043700222e-09
ENSG00000205352.ENSG00000257379.ENSG00000197111.91	ENSG00000205352+ENSG00000257379+ENSG00000197111	ENSG00000205352+ENSG00000257379+ENSG00000197111_092	chr12	dexseq_prepare_annotation2.py	exon	53873190	53873398	.	+	.	ENST00000562264+ENST00000547859+ENST00000359282+ENST00000547048+ENST00000550585+ENST00000549863+ENST00000548933+ENST00000550733+ENST00000552819+ENST00000437231+ENST00000455667+ENST00000439930+ENST00000552296+ENST00000546463+ENST00000359462+ENST00000603815+ENST00000447282__exon_number_092__gene_id_ENSG00000205352+ENSG00000257379+ENSG00000197111		ENSG00000205352.ENSG00000257379.ENSG00000197111.91	-0.574293168512887	-7.12115310178461	3.90043255570719e-11	5.3181458324313e-09
ENSG00000163359.5	ENSG00000163359	ENSG00000163359_006	chr2	dexseq_prepare_annotation2.py	exon	238234203	238234367	.	-	.	ENST00000491769+ENST00000346358+ENST00000347401+ENST00000472056+ENST00000353578+ENST00000295550+ENST00000473258+ENST00000409809__exon_number_006__gene_id_ENSG00000163359	COL6A3	ENSG00000163359.5	0.465624188407751	7.15123060972856	3.90344781314242e-11	5.3181458324313e-09
ENSG00000168542.20	ENSG00000168542	ENSG00000168542_021	chr2	dexseq_prepare_annotation2.py	exon	189858087	189858185	.	+	.	ENST00000317840+ENST00000304636__exon_number_021__gene_id_ENSG00000168542	COL3A1	ENSG00000168542.20	-1.21579318190524	-8.14406227155589	3.90892414649344e-11	5.32012225107971e-09
ENSG00000223501.2	ENSG00000223501	ENSG00000223501_003	chr6	dexseq_prepare_annotation2.py	exon	33218383	33218587	.	-	.	ENST00000478934+ENST00000436044+ENST00000482399+ENST00000495981+ENST00000445902__exon_number_003__gene_id_ENSG00000223501	VPS52	ENSG00000223501.2	-0.381885562450373	-7.04473288244583	3.96717217122945e-11	5.38837414205558e-09
ENSG00000148343.44	ENSG00000148343	ENSG00000148343_045	chr9	dexseq_prepare_annotation2.py	exon	131832214	131832244	.	+	.	ENST00000406926+ENST00000358369+ENST00000445183+ENST00000439290+ENST00000277475+ENST00000483458__exon_number_045__gene_id_ENSG00000148343	FAM73B	ENSG00000148343.44	-0.506165322702033	-7.14822134937888	3.96722639341688e-11	5.38837414205558e-09
ENSG00000148218.2	ENSG00000148218	ENSG00000148218_003	chr9	dexseq_prepare_annotation2.py	exon	116150455	116150641	.	-	.	ENST00000482847+ENST00000409155+ENST00000277315__exon_number_003__gene_id_ENSG00000148218	ALAD	ENSG00000148218.2	-0.861624778318513	-7.1988650863693	4.00786455521895e-11	5.4379809065191e-09
ENSG00000022840.41	ENSG00000022840	ENSG00000022840_042	chr12	dexseq_prepare_annotation2.py	exon	121001244	121001257	.	+	.	ENST00000325954+ENST00000544124+ENST00000537740+ENST00000546262+ENST00000413266+ENST00000543675__exon_number_042__gene_id_ENSG00000022840	RNF10	ENSG00000022840.41	-0.469031148026681	-7.19712770773335	4.04477442754115e-11	5.48243245612001e-09
ENSG00000116337.7	ENSG00000116337	ENSG00000116337_008	chr1	dexseq_prepare_annotation2.py	exon	110163230	110163273	.	+	.	ENST00000531203__exon_number_008__gene_id_ENSG00000116337	AMPD2	ENSG00000116337.7	-0.371501748596122	-6.99863603653777	4.14850946451374e-11	5.61727733896325e-09
ENSG00000123213.27	ENSG00000123213	ENSG00000123213_028	chr5	dexseq_prepare_annotation2.py	exon	65118609	65119065	.	+	.	ENST00000502464+ENST00000511299+ENST00000506799+ENST00000515595+ENST00000380985__exon_number_028__gene_id_ENSG00000123213	NLN	ENSG00000123213.27	-1.14200576204086	-7.21158289498724	4.16025641443496e-11	5.62741746621957e-09
ENSG00000205352.ENSG00000257379.ENSG00000197111.89	ENSG00000205352+ENSG00000257379+ENSG00000197111	ENSG00000205352+ENSG00000257379+ENSG00000197111_090	chr12	dexseq_prepare_annotation2.py	exon	53865422	53865591	.	+	.	ENST00000562264+ENST00000552296+ENST00000547048+ENST00000553064+ENST00000550585+ENST00000549863+ENST00000547859+ENST00000550733+ENST00000552819+ENST00000437231+ENST00000455667+ENST00000439930+ENST00000359282+ENST00000548933+ENST00000359462+ENST00000603815+ENST00000447282+ENST00000546463__exon_number_090__gene_id_ENSG00000205352+ENSG00000257379+ENSG00000197111		ENSG00000205352.ENSG00000257379.ENSG00000197111.89	-0.559794828427813	-7.10628426606999	4.22949199978474e-11	5.71521999214266e-09
ENSG00000141646.ENSG00000267699.ENSG00000141642.20	ENSG00000141646+ENSG00000267699+ENSG00000141642	ENSG00000141646+ENSG00000267699+ENSG00000141642_021	chr18	dexseq_prepare_annotation2.py	exon	48571329	48571421	.	+	.	ENST00000589941__exon_number_021__gene_id_ENSG00000141646+ENSG00000267699+ENSG00000141642		ENSG00000141646.ENSG00000267699.ENSG00000141642.20	0.62284361357771	7.25157270920762	4.24307280844076e-11	5.72771488252797e-09
ENSG00000125247.1	ENSG00000125247	ENSG00000125247_002	chr13	dexseq_prepare_annotation2.py	exon	101256188	101257124	.	-	.	ENST00000376234+ENST00000342624__exon_number_002__gene_id_ENSG00000125247	TMTC4	ENSG00000125247.1	-0.687840790821657	-7.30074188181826	4.2711655469577e-11	5.75975390671627e-09
ENSG00000188690.4	ENSG00000188690	ENSG00000188690_005	chr10	dexseq_prepare_annotation2.py	exon	127477156	127477293	.	-	.	ENST00000368797+ENST00000484541+ENST00000470483+ENST00000465577+ENST00000368786__exon_number_005__gene_id_ENSG00000188690	UROS	ENSG00000188690.4	-0.452519926000771	-7.24854438716473	4.30973030151906e-11	5.80583494390674e-09
ENSG00000008294.66	ENSG00000008294	ENSG00000008294_067	chr17	dexseq_prepare_annotation2.py	exon	49124199	49124239	.	-	.	ENST00000510855+ENST00000510283__exon_number_067__gene_id_ENSG00000008294	SPAG9	ENSG00000008294.66	-0.720086510734638	-7.21884790272585	4.47130157494981e-11	6.01736109610481e-09
ENSG00000153827.4	ENSG00000153827	ENSG00000153827_005	chr2	dexseq_prepare_annotation2.py	exon	230636235	230636348	.	-	.	ENST00000389045+ENST00000389044+ENST00000283943__exon_number_005__gene_id_ENSG00000153827	TRIP12	ENSG00000153827.4	-0.758560161843866	-7.34995361469649	4.47928564411212e-11	6.02197349234625e-09
ENSG00000103024.24	ENSG00000103024	ENSG00000103024_025	chr16	dexseq_prepare_annotation2.py	exon	1821490	1821496	.	-	.	ENST00000563367+ENST00000565379+ENST00000563498+ENST00000561637+ENST00000564628+ENST00000219302+ENST00000563854+ENST00000566600+ENST00000568561__exon_number_025__gene_id_ENSG00000103024	NME3	ENSG00000103024.24	-0.890912506911421	-7.37903451930711	4.56866179742573e-11	6.13588922600403e-09
ENSG00000183091.1	ENSG00000183091	ENSG00000183091_002	chr2	dexseq_prepare_annotation2.py	exon	152341853	152341854	.	-	.	ENST00000409198+ENST00000397345+ENST00000427231+ENST00000397337__exon_number_002__gene_id_ENSG00000183091	NEB	ENSG00000183091.1	0.725687040855422	7.04048700537495	4.5896035639466e-11	6.15775694409505e-09
ENSG00000103197.47	ENSG00000103197	ENSG00000103197_048	chr16	dexseq_prepare_annotation2.py	exon	2122242	2122364	.	+	.	ENST00000353929+ENST00000439673+ENST00000219476+ENST00000401874+ENST00000563346+ENST00000382538+ENST00000568454+ENST00000350773+ENST00000439117__exon_number_048__gene_id_ENSG00000103197	TSC2	ENSG00000103197.47	0.5304226684642	6.90971969809774	4.75623731975677e-11	6.37485337720544e-09
ENSG00000253729.1	ENSG00000253729	ENSG00000253729_002	chr8	dexseq_prepare_annotation2.py	exon	48686296	48686547	.	-	.	ENST00000314191+ENST00000523565+ENST00000518216+ENST00000338368__exon_number_002__gene_id_ENSG00000253729	PRKDC	ENSG00000253729.1	-0.293062310542543	-6.80990165329271	4.81607923287868e-11	6.44852027376982e-09
ENSG00000133619.11	ENSG00000133619	ENSG00000133619_012	chr7	dexseq_prepare_annotation2.py	exon	149417192	149417215	.	+	.	ENST00000479560+ENST00000486744+ENST00000255992+ENST00000497895+ENST00000485033+ENST00000466546+ENST00000496259+ENST00000319551__exon_number_012__gene_id_ENSG00000133619	KRBA1	ENSG00000133619.11	0.969029993579382	7.43723726236199	4.96141424705416e-11	6.63639372286885e-09
ENSG00000091536.60	ENSG00000091536	ENSG00000091536_061	chr17	dexseq_prepare_annotation2.py	exon	18058633	18058746	.	+	.	ENST00000205890+ENST00000418233+ENST00000536811+ENST00000585180__exon_number_061__gene_id_ENSG00000091536	MYO15A	ENSG00000091536.60	0.48819796643891	6.84673116110386	4.9806867752393e-11	6.65543640830889e-09
ENSG00000103671.8	ENSG00000103671	ENSG00000103671_009	chr15	dexseq_prepare_annotation2.py	exon	64685540	64685633	.	+	.	ENST00000558442+ENST00000559833__exon_number_009__gene_id_ENSG00000103671	TRIP4	ENSG00000103671.8	-0.542367541948979	-7.52614453260334	5.00562386612948e-11	6.67896200947378e-09
ENSG00000116337	ENSG00000116337	ENSG00000116337_001	chr1	dexseq_prepare_annotation2.py	exon	110158726	110158857	.	+	.	ENST00000531734__exon_number_001__gene_id_ENSG00000116337	AMPD2	ENSG00000116337	-0.372931988740275	-6.96549508470546	5.00840025075746e-11	6.67896200947378e-09
ENSG00000068724	ENSG00000068724	ENSG00000068724_001	chr2	dexseq_prepare_annotation2.py	exon	47143296	47143716	.	+	.	ENST00000409245__exon_number_001__gene_id_ENSG00000068724	TTC7A	ENSG00000068724	-1.04571309563273	-7.47613451965823	5.06123025627654e-11	6.74260972296599e-09
ENSG00000115084.37	ENSG00000115084	ENSG00000115084_038	chr2	dexseq_prepare_annotation2.py	exon	114513432	114513946	.	-	.	ENST00000409342+ENST00000409106__exon_number_038__gene_id_ENSG00000115084	SLC35F5	ENSG00000115084.37	1.0032772340732	7.01853556420149	5.18366111867206e-11	6.89875866201517e-09
ENSG00000095794.41	ENSG00000095794	ENSG00000095794_042	chr10	dexseq_prepare_annotation2.py	exon	35468205	35468232	.	+	.	ENST00000497686+ENST00000489321+ENST00000374726+ENST00000482633+ENST00000472813+ENST00000496019+ENST00000489388__exon_number_042__gene_id_ENSG00000095794	CREM	ENSG00000095794.41	1.15934959778596	7.69616038466497	5.19020154151428e-11	6.90051393077283e-09
ENSG00000261377.ENSG00000256951.ENSG00000232431.16	ENSG00000261377+ENSG00000256951+ENSG00000232431	ENSG00000261377+ENSG00000256951+ENSG00000232431_017	chr15	dexseq_prepare_annotation2.py	exon	29053394	29053395	.	+	.	ENST00000562423__exon_number_017__gene_id_ENSG00000261377+ENSG00000256951+ENSG00000232431		ENSG00000261377.ENSG00000256951.ENSG00000232431.16	-1.30810480689018	-7.69396295085768	5.23970071862709e-11	6.95932310020264e-09
ENSG00000147642.63	ENSG00000147642	ENSG00000147642_064	chr8	dexseq_prepare_annotation2.py	exon	110693145	110693153	.	-	.	ENST00000533171+ENST00000534184+ENST00000408889__exon_number_064__gene_id_ENSG00000147642	SYBU	ENSG00000147642.63	0.425509252278258	6.96350239023368	5.3228532423686e-11	7.06266737193998e-09
ENSG00000074181.35	ENSG00000074181	ENSG00000074181_036	chr19	dexseq_prepare_annotation2.py	exon	15300084	15300239	.	-	.	ENST00000601011+ENST00000263388__exon_number_036__gene_id_ENSG00000074181	NOTCH3	ENSG00000074181.35	0.811088247854064	6.94592665503086	5.33705854848206e-11	7.07441296363738e-09
ENSG00000177479.33	ENSG00000177479	ENSG00000177479_034	chr3	dexseq_prepare_annotation2.py	exon	48999072	48999112	.	+	.	ENST00000430423+ENST00000478224+ENST00000483333+ENST00000452385+ENST00000356401+ENST00000484999+ENST00000482427+ENST00000495761+ENST00000474618+ENST00000449376+ENST00000452882+ENST00000490095+ENST00000420814+ENST00000472640+ENST00000488963+ENST00000474936__exon_number_034__gene_id_ENSG00000177479	ARIH2	ENSG00000177479.33	-0.557697627961749	-6.9201733608955	5.41928953267158e-11	7.17621451092398e-09
ENSG00000187775.16	ENSG00000187775	ENSG00000187775_017	chr17	dexseq_prepare_annotation2.py	exon	76425202	76425321	.	-	.	ENST00000591369+ENST00000590227+ENST00000586850+ENST00000586052+ENST00000389840+ENST00000585328__exon_number_017__gene_id_ENSG00000187775	DNAH17	ENSG00000187775.16	0.692143243809716	6.80950430182484	5.42743469744688e-11	7.17980613054147e-09
ENSG00000068078.12	ENSG00000068078	ENSG00000068078_013	chr4	dexseq_prepare_annotation2.py	exon	1804641	1804791	.	+	.	ENST00000340107+ENST00000474521__exon_number_013__gene_id_ENSG00000068078	FGFR3	ENSG00000068078.12	0.652934612206131	7.61773566793285	5.47772158868055e-11	7.23744443324434e-09
ENSG00000163481.17	ENSG00000163481	ENSG00000163481_018	chr2	dexseq_prepare_annotation2.py	exon	219533002	219533064	.	-	.	ENST00000423170+ENST00000295704+ENST00000473034+ENST00000463188__exon_number_018__gene_id_ENSG00000163481	RNF25	ENSG00000163481.17	0.887004854083039	8.1901045786576	5.48334743332742e-11	7.23744443324434e-09
ENSG00000177398.40	ENSG00000177398	ENSG00000177398_041	chr21	dexseq_prepare_annotation2.py	exon	43562206	43563105	.	+	.	ENST00000400424+ENST00000400427+ENST00000408910+ENST00000400423+ENST00000408989__exon_number_041__gene_id_ENSG00000177398	UMODL1	ENSG00000177398.40	0.994654882701335	7.27870258607582	5.49014068772368e-11	7.23744443324434e-09
ENSG00000116337.65	ENSG00000116337	ENSG00000116337_066	chr1	dexseq_prepare_annotation2.py	exon	110172855	110173028	.	+	.	ENST00000528667+ENST00000369840+ENST00000528454+ENST00000476688+ENST00000526301+ENST00000393688+ENST00000479919+ENST00000358729+ENST00000256578+ENST00000342115__exon_number_066__gene_id_ENSG00000116337	AMPD2	ENSG00000116337.65	0.548917069577453	6.94921633960633	5.49291117743867e-11	7.23744443324434e-09
ENSG00000135218.1	ENSG00000135218	ENSG00000135218_002	chr7	dexseq_prepare_annotation2.py	exon	80115783	80115903	.	+	.	ENST00000435819__exon_number_002__gene_id_ENSG00000135218	CD36	ENSG00000135218.1	-1.26878005219573	-8.54305513758641	5.54761578840419e-11	7.30224267446768e-09
ENSG00000140943.2	ENSG00000140943	ENSG00000140943_003	chr16	dexseq_prepare_annotation2.py	exon	84087379	84088250	.	-	.	ENST00000343411+ENST00000570064+ENST00000562886+ENST00000562906__exon_number_003__gene_id_ENSG00000140943	MBTPS1	ENSG00000140943.2	0.608512396224068	7.02673300328754	5.64824763687479e-11	7.42730513881780e-09
ENSG00000059758.18	ENSG00000059758	ENSG00000059758_019	chr12	dexseq_prepare_annotation2.py	exon	96688849	96688900	.	-	.	ENST00000542666+ENST00000553042+ENST00000261211+ENST00000551484+ENST00000543119__exon_number_019__gene_id_ENSG00000059758	CDK17	ENSG00000059758.18	1.18391050691988	7.10895150298511	5.84993395831259e-11	7.68351290112135e-09
ENSG00000009307.16	ENSG00000009307	ENSG00000009307_017	chr1	dexseq_prepare_annotation2.py	exon	115267842	115267954	.	-	.	ENST00000261443+ENST00000530886+ENST00000369530+ENST00000339438+ENST00000438362+ENST00000534699+ENST00000358528+ENST00000483030__exon_number_017__gene_id_ENSG00000009307	CSDE1	ENSG00000009307.16	0.4395591292936	7.14600996096416	5.860462311316e-11	7.68351290112135e-09
ENSG00000075292.57	ENSG00000075292	ENSG00000075292_058	chr2	dexseq_prepare_annotation2.py	exon	71632731	71632772	.	+	.	ENST00000264447+ENST00000355812+ENST00000487638+ENST00000494241+ENST00000409544__exon_number_058__gene_id_ENSG00000075292	ZNF638	ENSG00000075292.57	-0.758924817456012	-6.87386528209737	5.86052817095858e-11	7.68351290112135e-09
ENSG00000231889	ENSG00000231889	ENSG00000231889_001	chr6	dexseq_prepare_annotation2.py	exon	111804714	111804718	.	+	.	ENST00000532226__exon_number_001__gene_id_ENSG00000231889	TRAF3IP2-AS1	ENSG00000231889	0.57516840331979	7.26456045048331	5.89123825536072e-11	7.71612082891176e-09
ENSG00000115091.6	ENSG00000115091	ENSG00000115091_007	chr2	dexseq_prepare_annotation2.py	exon	114670749	114670804	.	+	.	ENST00000536059+ENST00000535589+ENST00000263238+ENST00000446821+ENST00000415792__exon_number_007__gene_id_ENSG00000115091	ACTR3	ENSG00000115091.6	0.541392910283694	7.26222989555099	5.96006964842288e-11	7.79854459789431e-09
ENSG00000036448.41	ENSG00000036448	ENSG00000036448_042	chr8	dexseq_prepare_annotation2.py	exon	2067047	2067240	.	+	.	ENST00000519631__exon_number_042__gene_id_ENSG00000036448	MYOM2	ENSG00000036448.41	0.655846944904245	6.92060778856146	6.16322046003364e-11	8.05638377740599e-09
ENSG00000149554.ENSG00000134910.32	ENSG00000149554+ENSG00000134910	ENSG00000149554+ENSG00000134910_033	chr11	dexseq_prepare_annotation2.py	exon	125481323	125481414	.	+	.	ENST00000524639+ENST00000531491+ENST00000392708+ENST00000529196__exon_number_033__gene_id_ENSG00000149554+ENSG00000134910		ENSG00000149554.ENSG00000134910.32	-0.907305538566174	-6.91630306592423	6.31570717737228e-11	8.24755219392918e-09
ENSG00000074071.5	ENSG00000074071	ENSG00000074071_006	chr16	dexseq_prepare_annotation2.py	exon	1822800	1823151	.	-	.	ENST00000397375+ENST00000177742__exon_number_006__gene_id_ENSG00000074071	MRPS34	ENSG00000074071.5	0.6764334879714	7.90177446581024	6.41566319987168e-11	8.36981214391946e-09
ENSG00000112159.110	ENSG00000112159	ENSG00000112159_111	chr6	dexseq_prepare_annotation2.py	exon	90529225	90529437	.	-	.	ENST00000369393+ENST00000428876+ENST00000439638__exon_number_111__gene_id_ENSG00000112159	MDN1	ENSG00000112159.110	-0.584317692429312	-6.75323277031779	6.44892101550638e-11	8.40490292706356e-09
ENSG00000183091.8	ENSG00000183091	ENSG00000183091_009	chr2	dexseq_prepare_annotation2.py	exon	152348197	152348289	.	-	.	ENST00000409198+ENST00000397345+ENST00000497809+ENST00000413693+ENST00000603639+ENST00000509223+ENST00000604864+ENST00000427231+ENST00000172853+ENST00000434685+ENST00000397336+ENST00000397337__exon_number_009__gene_id_ENSG00000183091	NEB	ENSG00000183091.8	0.670567453160101	6.97801004075982	6.48640070498665e-11	8.44542152874394e-09
ENSG00000142621.1	ENSG00000142621	ENSG00000142621_002	chr1	dexseq_prepare_annotation2.py	exon	15573776	15573891	.	+	.	ENST00000358897+ENST00000417793+ENST00000375999+ENST00000433640__exon_number_002__gene_id_ENSG00000142621	FHAD1	ENSG00000142621.1	-0.560222731718542	-7.00103993000669	6.50175320222714e-11	8.4570786854363e-09
ENSG00000059758.21	ENSG00000059758	ENSG00000059758_022	chr12	dexseq_prepare_annotation2.py	exon	96691405	96691499	.	-	.	ENST00000542666+ENST00000553042+ENST00000261211+ENST00000543119__exon_number_022__gene_id_ENSG00000059758	CDK17	ENSG00000059758.21	1.31997949383674	7.08700338765678	6.56995483837503e-11	8.5373882169661e-09
ENSG00000174871.5	ENSG00000174871	ENSG00000174871_006	chr11	dexseq_prepare_annotation2.py	exon	66048888	66049045	.	+	.	ENST00000534826__exon_number_006__gene_id_ENSG00000174871	CNIH2	ENSG00000174871.5	-1.0017757748894	-7.51588906753804	6.65423283193056e-11	8.6384100187012e-09
ENSG00000167380.38	ENSG00000167380	ENSG00000167380_039	chr19	dexseq_prepare_annotation2.py	exon	44679651	44679683	.	+	.	ENST00000590089+ENST00000590524+ENST00000454662+ENST00000588127+ENST00000588883+ENST00000590578+ENST00000337433+ENST00000586914+ENST00000585678__exon_number_039__gene_id_ENSG00000167380	ZNF226	ENSG00000167380.38	0.794162108433233	6.99624287812361	6.67465831545557e-11	8.65642266613377e-09
ENSG00000129270.4	ENSG00000129270	ENSG00000129270_005	chr17	dexseq_prepare_annotation2.py	exon	34093359	34093913	.	-	.	ENST00000589061+ENST00000587639+ENST00000590643+ENST00000589103__exon_number_005__gene_id_ENSG00000129270	MMP28	ENSG00000129270.4	-0.547695732123004	-7.45179064779516	7.0419340790551e-11	9.12379213938751e-09
ENSG00000074181.20	ENSG00000074181	ENSG00000074181_021	chr19	dexseq_prepare_annotation2.py	exon	15290175	15290307	.	-	.	ENST00000601011+ENST00000263388+ENST00000595045__exon_number_021__gene_id_ENSG00000074181	NOTCH3	ENSG00000074181.20	-0.447008295658731	-6.89591739390171	7.08983623011234e-11	9.17685903026931e-09
ENSG00000081479.35	ENSG00000081479	ENSG00000081479_036	chr2	dexseq_prepare_annotation2.py	exon	170048342	170048543	.	-	.	ENST00000263816__exon_number_036__gene_id_ENSG00000081479	LRP2	ENSG00000081479.35	-0.601117780851636	-7.08894952500859	7.14518152193856e-11	9.23944681048718e-09
ENSG00000104880.ENSG00000268861.ENSG00000263264.43	ENSG00000104880+ENSG00000268861+ENSG00000263264	ENSG00000104880+ENSG00000268861+ENSG00000263264_044	chr19	dexseq_prepare_annotation2.py	exon	7535423	7537363	.	+	.	ENST00000594665+ENST00000319670+ENST00000359920__exon_number_044__gene_id_ENSG00000104880+ENSG00000268861+ENSG00000263264		ENSG00000104880.ENSG00000268861.ENSG00000263264.43	0.963324652067251	7.17278943764691	7.16941220817131e-11	9.26171720792649e-09
ENSG00000119688.ENSG00000258559.64	ENSG00000119688+ENSG00000258559	ENSG00000119688+ENSG00000258559_065	chr14	dexseq_prepare_annotation2.py	exon	74766602	74766738	.	-	.	ENST00000489207__exon_number_065__gene_id_ENSG00000119688+ENSG00000258559		ENSG00000119688.ENSG00000258559.64	-0.886382276004784	-7.1242804392011	7.29494632835826e-11	9.41468390648619e-09
ENSG00000253729.9	ENSG00000253729	ENSG00000253729_010	chr8	dexseq_prepare_annotation2.py	exon	48691222	48691280	.	-	.	ENST00000536483__exon_number_010__gene_id_ENSG00000253729	PRKDC	ENSG00000253729.9	-0.268548965210736	-6.73363593936845	7.63916717033176e-11	9.84930865751409e-09
ENSG00000008294.64	ENSG00000008294	ENSG00000008294_065	chr17	dexseq_prepare_annotation2.py	exon	49118862	49119012	.	-	.	ENST00000505173+ENST00000505279+ENST00000511987+ENST00000262013+ENST00000510283+ENST00000357122+ENST00000502329+ENST00000510855+ENST00000514613__exon_number_065__gene_id_ENSG00000008294	SPAG9	ENSG00000008294.64	-0.481070788000051	-7.11234407975766	7.75851108527747e-11	9.99343111573922e-09
ENSG00000214753.ENSG00000168000.ENSG00000234857.81	ENSG00000214753+ENSG00000168000+ENSG00000234857	ENSG00000214753+ENSG00000168000+ENSG00000234857_082	chr11	dexseq_prepare_annotation2.py	exon	62488767	62488895	.	-	.	ENST00000403734+ENST00000301785__exon_number_082__gene_id_ENSG00000214753+ENSG00000168000+ENSG00000234857		ENSG00000214753.ENSG00000168000.ENSG00000234857.81	-0.691493485633752	-6.75123822771246	7.85593805112778e-11	1.01090700403777e-08
ENSG00000018408.7	ENSG00000018408	ENSG00000018408_008	chr3	dexseq_prepare_annotation2.py	exon	149243800	149243912	.	-	.	ENST00000485244+ENST00000465804+ENST00000471586+ENST00000360632+ENST00000494754+ENST00000467467+ENST00000472417__exon_number_008__gene_id_ENSG00000018408	WWTR1	ENSG00000018408.7	0.508449203934359	7.19912632778909	8.15926540534804e-11	1.04891801521768e-08
ENSG00000074181.14	ENSG00000074181	ENSG00000074181_015	chr19	dexseq_prepare_annotation2.py	exon	15288722	15288901	.	-	.	ENST00000601011+ENST00000263388__exon_number_015__gene_id_ENSG00000074181	NOTCH3	ENSG00000074181.14	-0.42344042348514	-6.86881968653157	8.26517149535247e-11	1.06079908332215e-08
ENSG00000132635.11	ENSG00000132635	ENSG00000132635_012	chr20	dexseq_prepare_annotation2.py	exon	2820857	2821317	.	-	.	ENST00000360652+ENST00000448755__exon_number_012__gene_id_ENSG00000132635	PCED1A	ENSG00000132635.11	-1.04365038613921	-8.42256166203885	8.26773906262959e-11	1.06079908332215e-08
ENSG00000100296.ENSG00000184117.3	ENSG00000100296+ENSG00000184117	ENSG00000100296+ENSG00000184117_004	chr22	dexseq_prepare_annotation2.py	exon	29904318	29904319	.	-	.	ENST00000397872+ENST00000397871+ENST00000442555+ENST00000490103+ENST00000472164__exon_number_004__gene_id_ENSG00000100296+ENSG00000184117		ENSG00000100296.ENSG00000184117.3	-0.502197995693991	-6.88018047462835	8.51065072385498e-11	1.09090693153352e-08
ENSG00000164116.1	ENSG00000164116	ENSG00000164116_002	chr4	dexseq_prepare_annotation2.py	exon	156587878	156587979	.	+	.	ENST00000506455+ENST00000511108__exon_number_002__gene_id_ENSG00000164116	GUCY1A3	ENSG00000164116.1	0.490986778586754	7.24984324708438	8.56895303228664e-11	1.09731587982737e-08
ENSG00000091536.56	ENSG00000091536	ENSG00000091536_057	chr17	dexseq_prepare_annotation2.py	exon	18057445	18057504	.	+	.	ENST00000205890+ENST00000418233+ENST00000536811+ENST00000585180+ENST00000445289__exon_number_057__gene_id_ENSG00000091536	MYO15A	ENSG00000091536.56	0.801035337714199	6.75499248208116	8.58590206035707e-11	1.09842196203919e-08
ENSG00000079215.30	ENSG00000079215	ENSG00000079215_031	chr5	dexseq_prepare_annotation2.py	exon	36680449	36680496	.	+	.	ENST00000506178__exon_number_031__gene_id_ENSG00000079215	SLC1A3	ENSG00000079215.30	-1.72815668557283	-7.6504189459957	8.62811651611803e-11	1.10275506594543e-08
ENSG00000151150.22	ENSG00000151150	ENSG00000151150_023	chr10	dexseq_prepare_annotation2.py	exon	61819458	61819574	.	-	.	ENST00000503366+ENST00000514197+ENST00000373827+ENST00000511043+ENST00000355288+ENST00000373820+ENST00000469721__exon_number_023__gene_id_ENSG00000151150	ANK3	ENSG00000151150.22	0.37959139188817	6.90378145710218	8.70919208118065e-11	1.11204181593085e-08
ENSG00000242086.ENSG00000215837.ENSG00000176945.37	ENSG00000242086+ENSG00000215837+ENSG00000176945	ENSG00000242086+ENSG00000215837+ENSG00000176945_038	chr3	dexseq_prepare_annotation2.py	exon	195410648	195410736	.	+	.	ENST00000455183+ENST00000445430+ENST00000600527+ENST00000429897+ENST00000602127+ENST00000414625+ENST00000601648+ENST00000597034+ENST00000451982+ENST00000608699__exon_number_038__gene_id_ENSG00000242086+ENSG00000215837+ENSG00000176945		ENSG00000242086.ENSG00000215837.ENSG00000176945.37	0.463950972638845	6.85912770558647	8.73054822660801e-11	1.11369266494921e-08
ENSG00000221995.ENSG00000196535.82	ENSG00000221995+ENSG00000196535	ENSG00000221995+ENSG00000196535_083	chr17	dexseq_prepare_annotation2.py	exon	27464034	27464102	.	-	.	ENST00000530254+ENST00000590565__exon_number_083__gene_id_ENSG00000221995+ENSG00000196535		ENSG00000221995.ENSG00000196535.82	-0.732135393829463	-7.64735785274404	8.74000496624295e-11	1.11382387301238e-08
ENSG00000100296.ENSG00000184117.1	ENSG00000100296+ENSG00000184117	ENSG00000100296+ENSG00000184117_002	chr22	dexseq_prepare_annotation2.py	exon	29904157	29904315	.	-	.	ENST00000397872+ENST00000397871+ENST00000490103__exon_number_002__gene_id_ENSG00000100296+ENSG00000184117		ENSG00000100296.ENSG00000184117.1	-0.48659049513802	-6.87153705301637	8.93361520741396e-11	1.1374006914603e-08
ENSG00000165949.10	ENSG00000165949	ENSG00000165949_011	chr14	dexseq_prepare_annotation2.py	exon	94577108	94577143	.	+	.	ENST00000444961+ENST00000557634+ENST00000555819+ENST00000557700+ENST00000557098+ENST00000298902+ENST00000448882+ENST00000554448+ENST00000556544+ENST00000555081__exon_number_011__gene_id_ENSG00000165949	IFI27	ENSG00000165949.10	-0.665780388112664	-7.18016753678874	8.96512766288078e-11	1.14031419276998e-08
ENSG00000175166.1	ENSG00000175166	ENSG00000175166_002	chr3	dexseq_prepare_annotation2.py	exon	184016986	184017022	.	+	.	ENST00000417952+ENST00000310118__exon_number_002__gene_id_ENSG00000175166	PSMD2	ENSG00000175166.1	0.913387335603245	6.80586083853835	8.9914211160513e-11	1.14255890153054e-08
ENSG00000014914.37	ENSG00000014914	ENSG00000014914_038	chr1	dexseq_prepare_annotation2.py	exon	149908719	149908727	.	-	.	ENST00000482025+ENST00000406732+ENST00000439741+ENST00000482343+ENST00000361405+ENST00000492824__exon_number_038__gene_id_ENSG00000014914	MTMR11	ENSG00000014914.37	0.747646051501612	7.34666221955238	9.25798196272286e-11	1.17530125483539e-08
ENSG00000055208.ENSG00000228408.2	ENSG00000055208+ENSG00000228408	ENSG00000055208+ENSG00000228408_003	chr6	dexseq_prepare_annotation2.py	exon	149539759	149539776	.	+	.	ENST00000443992+ENST00000451095__exon_number_003__gene_id_ENSG00000055208+ENSG00000228408		ENSG00000055208.ENSG00000228408.2	1.25170444788262	7.63269058008239	9.29654991601064e-11	1.17906483123837e-08
ENSG00000164929.2	ENSG00000164929	ENSG00000164929_003	chr8	dexseq_prepare_annotation2.py	exon	104152987	104153125	.	+	.	ENST00000438105+ENST00000297574+ENST00000309982__exon_number_003__gene_id_ENSG00000164929	BAALC	ENSG00000164929.2	-0.898999948682098	-7.49053223802632	9.60297411443171e-11	1.21676034908219e-08
ENSG00000113916.2	ENSG00000113916	ENSG00000113916_003	chr3	dexseq_prepare_annotation2.py	exon	187440186	187440219	.	-	.	ENST00000232014+ENST00000406870+ENST00000419510__exon_number_003__gene_id_ENSG00000113916	BCL6	ENSG00000113916.2	-1.36955090425429	-7.22529541367529	9.65329093852766e-11	1.22196423752981e-08
ENSG00000125633.5	ENSG00000125633	ENSG00000125633_006	chr2	dexseq_prepare_annotation2.py	exon	118693074	118693155	.	-	.	ENST00000319432+ENST00000376300+ENST00000470650+ENST00000437999+ENST00000474546__exon_number_006__gene_id_ENSG00000125633	CCDC93	ENSG00000125633.5	-0.391005412156944	-6.96703278412785	9.68692206123784e-11	1.22504802392621e-08
ENSG00000075292.82	ENSG00000075292	ENSG00000075292_083	chr2	dexseq_prepare_annotation2.py	exon	71661872	71661999	.	+	.	ENST00000487638+ENST00000409544+ENST00000483421+ENST00000488126+ENST00000409407+ENST00000355812+ENST00000461991+ENST00000264447+ENST00000493576+ENST00000472758__exon_number_083__gene_id_ENSG00000075292	ZNF638	ENSG00000075292.82	-0.943369674604694	-6.7862863426536	9.73157738162729e-11	1.22951874652864e-08
ENSG00000166313.2	ENSG00000166313	ENSG00000166313_003	chr11	dexseq_prepare_annotation2.py	exon	6416388	6416392	.	-	.	ENST00000608394+ENST00000524626+ENST00000608704+ENST00000608655+ENST00000608435+ENST00000299402+ENST00000389906+ENST00000526240+ENST00000609360+ENST00000311051__exon_number_003__gene_id_ENSG00000166313	APBB1	ENSG00000166313.2	-0.617359552799185	-6.83803043429425	9.83465740965027e-11	1.24135544409965e-08
ENSG00000113575.ENSG00000272772.ENSG00000113558.ENSG00000273345.ENSG00000006837.58	ENSG00000113575+ENSG00000272772+ENSG00000113558+ENSG00000273345+ENSG00000006837	ENSG00000113575+ENSG00000272772+ENSG00000113558+ENSG00000273345+ENSG00000006837_059	chr5	dexseq_prepare_annotation2.py	exon	133622129	133622250	.	-	.	ENST00000520693+ENST00000536186+ENST00000519312+ENST00000435240__exon_number_059__gene_id_ENSG00000113575+ENSG00000272772+ENSG00000113558+ENSG00000273345+ENSG00000006837		ENSG00000113575.ENSG00000272772.ENSG00000113558.ENSG00000273345.ENSG00000006837.58	0.425613922428492	6.7358373169347	9.84538783527723e-11	1.24152407382735e-08
ENSG00000141510.31	ENSG00000141510	ENSG00000141510_032	chr17	dexseq_prepare_annotation2.py	exon	7580746	7580752	.	-	.	ENST00000508793__exon_number_032__gene_id_ENSG00000141510	TP53	ENSG00000141510.31	-1.01703150369402	-7.48263138595568	9.94334750299585e-11	1.25268168661432e-08
ENSG00000153048.8	ENSG00000153048	ENSG00000153048_009	chr16	dexseq_prepare_annotation2.py	exon	8949147	8949183	.	-	.	ENST00000570125+ENST00000568968+ENST00000565287+ENST00000396593+ENST00000567554+ENST00000567908+ENST00000568117+ENST00000561530+ENST00000311052__exon_number_009__gene_id_ENSG00000153048	CARHSP1	ENSG00000153048.8	-0.468814366886556	-7.10718756296992	9.99655091041178e-11	1.25818493863378e-08
ENSG00000091536.79	ENSG00000091536	ENSG00000091536_080	chr17	dexseq_prepare_annotation2.py	exon	18064061	18064630	.	+	.	ENST00000473013__exon_number_080__gene_id_ENSG00000091536	MYO15A	ENSG00000091536.79	0.883186528876811	6.72573533754227	1.02036840122784e-10	1.2830331690225e-08
ENSG00000100031.ENSG00000100028.30	ENSG00000100031+ENSG00000100028	ENSG00000100031+ENSG00000100028_031	chr22	dexseq_prepare_annotation2.py	exon	25003626	25003630	.	+	.	ENST00000447416+ENST00000406383+ENST00000451366+ENST00000432867__exon_number_031__gene_id_ENSG00000100031+ENSG00000100028		ENSG00000100031.ENSG00000100028.30	-0.876435755603806	-6.71383425615019	1.02352591128115e-10	1.28446025062385e-08
ENSG00000215296.2	ENSG00000215296	ENSG00000215296_003	chr15	dexseq_prepare_annotation2.py	exon	33528833	33529123	.	-	.	ENST00000529696__exon_number_003__gene_id_ENSG00000215296	TMCO5B	ENSG00000215296.2	0.541458590708374	7.7838624028704	1.02438650410926e-10	1.28446025062385e-08
ENSG00000272084.ENSG00000127481.122	ENSG00000272084+ENSG00000127481	ENSG00000272084+ENSG00000127481_123	chr1	dexseq_prepare_annotation2.py	exon	19493516	19493725	.	-	.	ENST00000375226+ENST00000375254+ENST00000375217+ENST00000419533+ENST00000375267+ENST00000417040__exon_number_123__gene_id_ENSG00000272084+ENSG00000127481		ENSG00000272084.ENSG00000127481.122	-0.390742106084851	-6.60153331774691	1.02441913219896e-10	1.28446025062385e-08
ENSG00000181381.59	ENSG00000181381	ENSG00000181381_060	chr4	dexseq_prepare_annotation2.py	exon	169401346	169401449	.	-	.	ENST00000505696__exon_number_060__gene_id_ENSG00000181381	DDX60L	ENSG00000181381.59	0.808415221403133	7.18047454526673	1.031776054726e-10	1.29245843139635e-08
ENSG00000059758.14	ENSG00000059758	ENSG00000059758_015	chr12	dexseq_prepare_annotation2.py	exon	96680529	96680539	.	-	.	ENST00000550971+ENST00000542666+ENST00000261211+ENST00000543119+ENST00000551484__exon_number_015__gene_id_ENSG00000059758	CDK17	ENSG00000059758.14	0.870679635509703	6.99800055908624	1.05026519103382e-10	1.31416585808935e-08
ENSG00000177479.36	ENSG00000177479	ENSG00000177479_037	chr3	dexseq_prepare_annotation2.py	exon	49002416	49002417	.	+	.	ENST00000488963__exon_number_037__gene_id_ENSG00000177479	ARIH2	ENSG00000177479.36	-0.620034375196833	-6.80414444265536	1.05168746235425e-10	1.31416585808935e-08
ENSG00000187775.39	ENSG00000187775	ENSG00000187775_040	chr17	dexseq_prepare_annotation2.py	exon	76455866	76456083	.	-	.	ENST00000389840+ENST00000591369+ENST00000586052+ENST00000585328__exon_number_040__gene_id_ENSG00000187775	DNAH17	ENSG00000187775.39	-0.478841194490135	-6.69877525937888	1.05208843998224e-10	1.31416585808935e-08
ENSG00000164985.33	ENSG00000164985	ENSG00000164985_034	chr9	dexseq_prepare_annotation2.py	exon	15510994	15511017	.	-	.	ENST00000380733__exon_number_034__gene_id_ENSG00000164985	PSIP1	ENSG00000164985.33	-1.26939619180481	-8.00462589560457	1.08424776693084e-10	1.35305725815624e-08
ENSG00000251022.ENSG00000138674.112	ENSG00000251022+ENSG00000138674	ENSG00000251022+ENSG00000138674_113	chr4	dexseq_prepare_annotation2.py	exon	83820698	83820845	.	-	.	ENST00000509007__exon_number_113__gene_id_ENSG00000251022+ENSG00000138674		ENSG00000251022.ENSG00000138674.112	0.653700236348358	6.7893009656389	1.10130362519638e-10	1.37304509988516e-08
ENSG00000172766	ENSG00000172766	ENSG00000172766_001	chr13	dexseq_prepare_annotation2.py	exon	41885341	41885415	.	+	.	ENST00000379406+ENST00000379367__exon_number_001__gene_id_ENSG00000172766	NAA16	ENSG00000172766	-0.484244078399855	-7.45328004158004	1.13164563196479e-10	1.4095440951207e-08
ENSG00000227028.6	ENSG00000227028	ENSG00000227028_007	chr2	dexseq_prepare_annotation2.py	exon	40292493	40292612	.	+	.	ENST00000597385+ENST00000599268__exon_number_007__gene_id_ENSG00000227028	SLC8A1-AS1	ENSG00000227028.6	-0.582008946222037	-6.93648836576511	1.14077803349941e-10	1.41958117718564e-08
ENSG00000138041.3	ENSG00000138041	ENSG00000138041_004	chr2	dexseq_prepare_annotation2.py	exon	55785911	55786104	.	-	.	ENST00000407823+ENST00000272313+ENST00000345102__exon_number_004__gene_id_ENSG00000138041	SMEK2	ENSG00000138041.3	-0.636520477948206	-7.19020000880315	1.14438108430144e-10	1.42272513824889e-08
ENSG00000125170.21	ENSG00000125170	ENSG00000125170_022	chr16	dexseq_prepare_annotation2.py	exon	57509762	57509774	.	-	.	ENST00000569250+ENST00000566588+ENST00000567276+ENST00000569538+ENST00000563483+ENST00000566936+ENST00000566705+ENST00000562008+ENST00000561918+ENST00000568617+ENST00000562737+ENST00000569548+ENST00000561659+ENST00000567214+ENST00000564378+ENST00000569010+ENST00000340099__exon_number_022__gene_id_ENSG00000125170	DOK4	ENSG00000125170.21	-0.440745254163607	-7.2231411735908	1.14817292842411e-10	1.42609768191624e-08
ENSG00000253729.4	ENSG00000253729	ENSG00000253729_005	chr8	dexseq_prepare_annotation2.py	exon	48689405	48689544	.	-	.	ENST00000314191+ENST00000523565+ENST00000536483+ENST00000338368+ENST00000518216__exon_number_005__gene_id_ENSG00000253729	PRKDC	ENSG00000253729.4	-0.285008720275289	-6.66081285682167	1.18263594316381e-10	1.46752350299355e-08
ENSG00000236581.17	ENSG00000236581	ENSG00000236581_018	chr13	dexseq_prepare_annotation2.py	exon	33848114	33848195	.	+	.	ENST00000609137+ENST00000609536+ENST00000608205+ENST00000609788+ENST00000609995+ENST00000609588+ENST00000609233+ENST00000609615+ENST00000608981+ENST00000609608+ENST00000607935+ENST00000609997+ENST00000608496__exon_number_018__gene_id_ENSG00000236581	STARD13-AS	ENSG00000236581.17	-0.955761311389336	-6.81725636367636	1.21051622058873e-10	1.50071079861073e-08
ENSG00000198561.ENSG00000213593.ENSG00000211450.ENSG00000254732.ENSG00000254462.78	ENSG00000198561+ENSG00000213593+ENSG00000211450+ENSG00000254732+ENSG00000254462	ENSG00000198561+ENSG00000213593+ENSG00000211450+ENSG00000254732+ENSG00000254462_079	chr11	dexseq_prepare_annotation2.py	exon	57575862	57576007	.	+	.	ENST00000530094+ENST00000530748+ENST00000361391+ENST00000426142+ENST00000532844+ENST00000361796+ENST00000428599+ENST00000361332+ENST00000529986+ENST00000526772+ENST00000527467+ENST00000399039+ENST00000532787+ENST00000399050+ENST00000415361+ENST00000532245+ENST00000531014+ENST00000526938+ENST00000534579+ENST00000358694+ENST00000533667+ENST00000532649+ENST00000528621+ENST00000532463+ENST00000530720…		ENSG00000198561.ENSG00000213593.ENSG00000211450.ENSG00000254732.ENSG00000254462.78	0.578036953651508	6.86349065978346	1.21777108509932e-10	1.50828995080882e-08
ENSG00000137807.2	ENSG00000137807	ENSG00000137807_003	chr15	dexseq_prepare_annotation2.py	exon	69706643	69706663	.	+	.	ENST00000352331+ENST00000559279+ENST00000395392__exon_number_003__gene_id_ENSG00000137807	KIF23	ENSG00000137807.2	0.533275438936884	6.92254134843811	1.22907541436208e-10	1.52086574330544e-08
ENSG00000215860.9	ENSG00000215860	ENSG00000215860_010	chr1	dexseq_prepare_annotation2.py	exon	145940657	145940788	.	-	.	ENST00000401011__exon_number_010__gene_id_ENSG00000215860	PDZK1P1	ENSG00000215860.9	-1.05868603377721	-7.84407327928557	1.23250448025282e-10	1.52368222252396e-08
ENSG00000151576.35	ENSG00000151576	ENSG00000151576_036	chr3	dexseq_prepare_annotation2.py	exon	113801810	113801850	.	+	.	ENST00000462966__exon_number_036__gene_id_ENSG00000151576	QTRTD1	ENSG00000151576.35	0.628599526762629	6.92004687874472	1.24556404572074e-10	1.53838800431985e-08
ENSG00000091436.16	ENSG00000091436	ENSG00000091436_017	chr2	dexseq_prepare_annotation2.py	exon	174062754	174062840	.	+	.	ENST00000409176+ENST00000476618+ENST00000375213+ENST00000431503+ENST00000338983+ENST00000539448__exon_number_017__gene_id_ENSG00000091436	MLTK	ENSG00000091436.16	-0.932315154781585	-7.63742943614124	1.27363345169809e-10	1.57158757058041e-08
ENSG00000166670.11	ENSG00000166670	ENSG00000166670_012	chr11	dexseq_prepare_annotation2.py	exon	102651218	102651359	.	-	.	ENST00000539681+ENST00000279441__exon_number_012__gene_id_ENSG00000166670	MMP10	ENSG00000166670.11	0.777969442011908	7.96055750126798	1.27527310400961e-10	1.57214288302603e-08
ENSG00000214753.ENSG00000168000.ENSG00000234857.51	ENSG00000214753+ENSG00000168000+ENSG00000234857	ENSG00000214753+ENSG00000168000+ENSG00000234857_052	chr11	dexseq_prepare_annotation2.py	exon	62473707	62473728	.	-	.	ENST00000407022+ENST00000278893+ENST00000530900__exon_number_052__gene_id_ENSG00000214753+ENSG00000168000+ENSG00000234857		ENSG00000214753.ENSG00000168000.ENSG00000234857.51	-0.563222740756036	-6.66930942352717	1.27804999468051e-10	1.57409782895622e-08
ENSG00000164929	ENSG00000164929	ENSG00000164929_001	chr8	dexseq_prepare_annotation2.py	exon	104152938	104152940	.	+	.	ENST00000309982__exon_number_001__gene_id_ENSG00000164929	BAALC	ENSG00000164929	-0.975394323989391	-7.42292942013613	1.29351242696278e-10	1.59165861066355e-08
ENSG00000013441.8	ENSG00000013441	ENSG00000013441_009	chr2	dexseq_prepare_annotation2.py	exon	201717970	201718054	.	-	.	ENST00000409769+ENST00000321356+ENST00000473565+ENST00000409403+ENST00000461326+ENST00000461981+ENST00000434813+ENST00000472679+ENST00000432425+ENST00000464454__exon_number_009__gene_id_ENSG00000013441	CLK1	ENSG00000013441.8	0.477329058260792	7.03272331301322	1.30078548516596e-10	1.59911912364751e-08
ENSG00000065534.42	ENSG00000065534	ENSG00000065534_043	chr3	dexseq_prepare_annotation2.py	exon	123427545	123427742	.	-	.	ENST00000475616+ENST00000360304+ENST00000360772+ENST00000464489+ENST00000359169+ENST00000346322__exon_number_043__gene_id_ENSG00000065534	MYLK	ENSG00000065534.42	1.01702326278896	6.99222861205911	1.30249391667696e-10	1.59973125983684e-08
ENSG00000059758.19	ENSG00000059758	ENSG00000059758_020	chr12	dexseq_prepare_annotation2.py	exon	96688901	96689181	.	-	.	ENST00000551484__exon_number_020__gene_id_ENSG00000059758	CDK17	ENSG00000059758.19	1.0440968319784	6.95669218878814	1.30459696211779e-10	1.60082647658939e-08
ENSG00000188690.24	ENSG00000188690	ENSG00000188690_025	chr10	dexseq_prepare_annotation2.py	exon	127503603	127503699	.	-	.	ENST00000368774+ENST00000368797+ENST00000420761+ENST00000368778+ENST00000368786__exon_number_025__gene_id_ENSG00000188690	UROS	ENSG00000188690.24	0.544145512902484	7.02857240155438	1.32855408493527e-10	1.62871117898534e-08
ENSG00000141002.ENSG00000267048.ENSG00000198211.ENSG00000258839.ENSG00000256390.ENSG00000258947.29	ENSG00000141002+ENSG00000267048+ENSG00000198211+ENSG00000258839+ENSG00000256390+ENSG00000258947	ENSG00000141002+ENSG00000267048+ENSG00000198211+ENSG00000258839+ENSG00000256390+ENSG00000258947_030	chr16	dexseq_prepare_annotation2.py	exon	89961446	89961490	.	+	.	ENST00000263347+ENST00000263346+ENST00000566751+ENST00000562184+ENST00000562256__exon_number_030__gene_id_ENSG00000141002+ENSG00000267048+ENSG00000198211+ENSG00000258839+ENSG00000256390+ENSG00000258947		ENSG00000141002.ENSG00000267048.ENSG00000198211.ENSG00000258839.ENSG00000256390.ENSG00000258947.29	-0.458986023485839	-6.68027099033524	1.33297383869782e-10	1.63261499215116e-08
ENSG00000185122.28	ENSG00000185122	ENSG00000185122_029	chr8	dexseq_prepare_annotation2.py	exon	145535452	145535522	.	+	.	ENST00000530661+ENST00000400780+ENST00000533130+ENST00000532338+ENST00000527328+ENST00000534314+ENST00000528838__exon_number_029__gene_id_ENSG00000185122	HSF1	ENSG00000185122.28	0.522581974701165	7.00628151400729	1.33890953786751e-10	1.63836657386e-08
ENSG00000253729.5	ENSG00000253729	ENSG00000253729_006	chr8	dexseq_prepare_annotation2.py	exon	48690247	48690435	.	-	.	ENST00000523565+ENST00000536483+ENST00000338368+ENST00000314191+ENST00000518216+ENST00000536429__exon_number_006__gene_id_ENSG00000253729	PRKDC	ENSG00000253729.5	-0.300942414088652	-6.63976094748127	1.34105004995419e-10	1.63946662855336e-08
ENSG00000104218.8	ENSG00000104218	ENSG00000104218_009	chr8	dexseq_prepare_annotation2.py	exon	67998242	67998345	.	+	.	ENST00000519668+ENST00000519701+ENST00000412460+ENST00000521919+ENST00000262210+ENST00000519163__exon_number_009__gene_id_ENSG00000104218	CSPP1	ENSG00000104218.8	0.477880521404016	7.02655080141457	1.34228965388728e-10	1.63946662855336e-08
ENSG00000167380.39	ENSG00000167380	ENSG00000167380_040	chr19	dexseq_prepare_annotation2.py	exon	44679684	44679796	.	+	.	ENST00000590089+ENST00000590524+ENST00000454662+ENST00000585678+ENST00000588883+ENST00000590578+ENST00000337433+ENST00000588127__exon_number_040__gene_id_ENSG00000167380	ZNF226	ENSG00000167380.39	0.827479053058243	6.86479361110923	1.36535385291869e-10	1.66609730777904e-08
ENSG00000180448.38	ENSG00000180448	ENSG00000180448_039	chr19	dexseq_prepare_annotation2.py	exon	1082840	1082937	.	+	.	ENST00000590214+ENST00000313093+ENST00000590512+ENST00000586866+ENST00000539243+ENST00000536472+ENST00000543365+ENST00000590577+ENST00000587602+ENST00000586378+ENST00000592297+ENST00000586937__exon_number_039__gene_id_ENSG00000180448	HMHA1	ENSG00000180448.38	1.10965164427229	6.87525776596109	1.37671494167477e-10	1.67841109886558e-08
ENSG00000205352.ENSG00000257379.ENSG00000197111.99	ENSG00000205352+ENSG00000257379+ENSG00000197111	ENSG00000205352+ENSG00000257379+ENSG00000197111_100	chr12	dexseq_prepare_annotation2.py	exon	53873609	53873610	.	+	.	ENST00000359282+ENST00000550585+ENST00000603815+ENST00000547859+ENST00000437231+ENST00000455667+ENST00000359462+ENST00000447282__exon_number_100__gene_id_ENSG00000205352+ENSG00000257379+ENSG00000197111		ENSG00000205352.ENSG00000257379.ENSG00000197111.99	-0.617017106350797	-6.88689952105379	1.38423704691428e-10	1.68602623903186e-08
ENSG00000053747.7	ENSG00000053747	ENSG00000053747_008	chr18	dexseq_prepare_annotation2.py	exon	21333685	21333776	.	+	.	ENST00000399516+ENST00000585600+ENST00000313654__exon_number_008__gene_id_ENSG00000053747	LAMA3	ENSG00000053747.7	-1.3645229013859	-6.79913416247657	1.40441423736028e-10	1.70902728856674e-08
ENSG00000164941.15	ENSG00000164941	ENSG00000164941_016	chr8	dexseq_prepare_annotation2.py	exon	95841220	95841254	.	+	.	ENST00000343161+ENST00000519457+ENST00000521860+ENST00000524333+ENST00000523206+ENST00000520526+ENST00000519053+ENST00000447247+ENST00000523731+ENST00000522171+ENST00000523321__exon_number_016__gene_id_ENSG00000164941	INTS8	ENSG00000164941.15	-1.31282999929383	-7.01654199309674	1.41239053292265e-10	1.71715244598337e-08
ENSG00000133226.52	ENSG00000133226	ENSG00000133226_053	chr1	dexseq_prepare_annotation2.py	exon	24989151	24989295	.	+	.	ENST00000496882+ENST00000461768+ENST00000596378+ENST00000479034+ENST00000485541+ENST00000323848+ENST00000374389+ENST00000537199+ENST00000447431__exon_number_053__gene_id_ENSG00000133226	SRRM1	ENSG00000133226.52	-0.693370515706737	-6.83570365893388	1.41770146192547e-10	1.72202515349964e-08
ENSG00000187736.ENSG00000213901.47	ENSG00000187736+ENSG00000213901	ENSG00000187736+ENSG00000213901_048	chr2	dexseq_prepare_annotation2.py	exon	220032936	220033009	.	-	.	ENST00000295738+ENST00000396775+ENST00000318673+ENST00000455516+ENST00000409878+ENST00000409370+ENST00000414999+ENST00000497918+ENST00000498327__exon_number_048__gene_id_ENSG00000187736+ENSG00000213901		ENSG00000187736.ENSG00000213901.47	0.591629368623182	6.74123892252498	1.44734544826276e-10	1.75641816083714e-08
ENSG00000258818.ENSG00000259171.ENSG00000214274.7	ENSG00000258818+ENSG00000259171+ENSG00000214274	ENSG00000258818+ENSG00000259171+ENSG00000214274_008	chr14	dexseq_prepare_annotation2.py	exon	21156932	21156940	.	+	.	ENST00000397990__exon_number_008__gene_id_ENSG00000258818+ENSG00000259171+ENSG00000214274		ENSG00000258818.ENSG00000259171.ENSG00000214274.7	-1.14668111617921	-7.34089148163713	1.46162142475622e-10	1.7721154072354e-08
ENSG00000113594.36	ENSG00000113594	ENSG00000113594_037	chr5	dexseq_prepare_annotation2.py	exon	38606307	38606408	.	-	.	ENST00000507786__exon_number_037__gene_id_ENSG00000113594	LIFR	ENSG00000113594.36	-0.994147871310713	-7.10733461654445	1.4763040082032e-10	1.78827640883679e-08
ENSG00000205352.ENSG00000257379.ENSG00000197111.104	ENSG00000205352+ENSG00000257379+ENSG00000197111	ENSG00000205352+ENSG00000257379+ENSG00000197111_105	chr12	dexseq_prepare_annotation2.py	exon	53874946	53874946	.	+	.	ENST00000455667__exon_number_105__gene_id_ENSG00000205352+ENSG00000257379+ENSG00000197111		ENSG00000205352.ENSG00000257379.ENSG00000197111.104	-0.643503688214088	-6.87376269207075	1.48523837468831e-10	1.79745125830525e-08
ENSG00000187775.55	ENSG00000187775	ENSG00000187775_056	chr17	dexseq_prepare_annotation2.py	exon	76480950	76481115	.	-	.	ENST00000389840+ENST00000585328+ENST00000586052__exon_number_056__gene_id_ENSG00000187775	DNAH17	ENSG00000187775.55	-0.460294842180537	-6.63986757610524	1.49155522738604e-10	1.80248710503552e-08
ENSG00000104218.43	ENSG00000104218	ENSG00000104218_044	chr8	dexseq_prepare_annotation2.py	exon	68105813	68105837	.	+	.	ENST00000519668+ENST00000262210+ENST00000412460__exon_number_044__gene_id_ENSG00000104218	CSPP1	ENSG00000104218.43	-1.11816981035591	-7.00573814245673	1.49212734509391e-10	1.80248710503552e-08
ENSG00000187736.ENSG00000213901.19	ENSG00000187736+ENSG00000213901	ENSG00000187736+ENSG00000213901_020	chr2	dexseq_prepare_annotation2.py	exon	220012379	220012517	.	-	.	ENST00000426304+ENST00000450447+ENST00000318673+ENST00000418099+ENST00000356853+ENST00000457600+ENST00000498327+ENST00000409720__exon_number_020__gene_id_ENSG00000187736+ENSG00000213901		ENSG00000187736.ENSG00000213901.19	-0.452930569944744	-6.73557943100683	1.4945544190008e-10	1.80377022139773e-08
ENSG00000005884.29	ENSG00000005884	ENSG00000005884_030	chr17	dexseq_prepare_annotation2.py	exon	48152963	48153064	.	+	.	ENST00000007722+ENST00000505306+ENST00000505612+ENST00000506401+ENST00000320031+ENST00000544892+ENST00000510809__exon_number_030__gene_id_ENSG00000005884	ITGA3	ENSG00000005884.29	-1.20996428956882	-7.13178672630187	1.51820876923536e-10	1.83064671440054e-08
ENSG00000187775.90	ENSG00000187775	ENSG00000187775_091	chr17	dexseq_prepare_annotation2.py	exon	76528564	76528818	.	-	.	ENST00000389840+ENST00000585328__exon_number_091__gene_id_ENSG00000187775	DNAH17	ENSG00000187775.90	0.709225501375106	6.63619315330157	1.52427619165347e-10	1.83628733006349e-08
ENSG00000253729.61	ENSG00000253729	ENSG00000253729_062	chr8	dexseq_prepare_annotation2.py	exon	48794473	48794658	.	-	.	ENST00000314191+ENST00000523565+ENST00000518216+ENST00000338368__exon_number_062__gene_id_ENSG00000253729	PRKDC	ENSG00000253729.61	0.337201353069222	6.61682063432577	1.53742796137338e-10	1.85044437372768e-08
ENSG00000198561.ENSG00000213593.ENSG00000211450.ENSG00000254732.ENSG00000254462.50	ENSG00000198561+ENSG00000213593+ENSG00000211450+ENSG00000254732+ENSG00000254462	ENSG00000198561+ENSG00000213593+ENSG00000211450+ENSG00000254732+ENSG00000254462_051	chr11	dexseq_prepare_annotation2.py	exon	57529541	57529591	.	+	.	ENST00000529526+ENST00000361391+ENST00000426142+ENST00000360682+ENST00000361796+ENST00000361332+ENST00000399050__exon_number_051__gene_id_ENSG00000198561+ENSG00000213593+ENSG00000211450+ENSG00000254732+ENSG00000254462		ENSG00000198561.ENSG00000213593.ENSG00000211450.ENSG00000254732.ENSG00000254462.50	-0.67177064744331	-6.81914511820078	1.55188273527109e-10	1.86614251937899e-08
ENSG00000134900.11	ENSG00000134900	ENSG00000134900_012	chr13	dexseq_prepare_annotation2.py	exon	103279496	103279516	.	+	.	ENST00000376065+ENST00000493770+ENST00000376052+ENST00000496126__exon_number_012__gene_id_ENSG00000134900	TPP2	ENSG00000134900.11	-0.597788276634953	-6.78933605752156	1.55740164603675e-10	1.87107649574534e-08
ENSG00000260170.ENSG00000137767.ENSG00000104164.18	ENSG00000260170+ENSG00000137767+ENSG00000104164	ENSG00000260170+ENSG00000137767+ENSG00000104164_019	chr15	dexseq_prepare_annotation2.py	exon	45880023	45880074	.	+	.	ENST00000565727+ENST00000565409+ENST00000564765__exon_number_019__gene_id_ENSG00000260170+ENSG00000137767+ENSG00000104164		ENSG00000260170.ENSG00000137767.ENSG00000104164.18	0.388480995059415	6.74783482842615	1.56602670173936e-10	1.87972987073901e-08
ENSG00000163482.4	ENSG00000163482	ENSG00000163482_005	chr2	dexseq_prepare_annotation2.py	exon	219537019	219537043	.	+	.	ENST00000440309__exon_number_005__gene_id_ENSG00000163482	STK36	ENSG00000163482.4	-0.467896628502544	-6.84889783923172	1.58674052326749e-10	1.90286473550286e-08
ENSG00000010671.34	ENSG00000010671	ENSG00000010671_035	chrX	dexseq_prepare_annotation2.py	exon	100641168	100641183	.	-	.	ENST00000308731__exon_number_035__gene_id_ENSG00000010671	BTK	ENSG00000010671.34	-1.09848577756978	-7.37394397833049	1.60476474886205e-10	1.92273513495797e-08
ENSG00000106686.1	ENSG00000106686	ENSG00000106686_002	chr9	dexseq_prepare_annotation2.py	exon	4588821	4588961	.	-	.	ENST00000461761+ENST00000486047__exon_number_002__gene_id_ENSG00000106686	SPATA6L	ENSG00000106686.1	-0.739663436771323	-7.37080544195105	1.62707696046219e-10	1.94770249737211e-08
ENSG00000160953.40	ENSG00000160953	ENSG00000160953_041	chr19	dexseq_prepare_annotation2.py	exon	1372237	1373070	.	+	.	ENST00000591627+ENST00000591453__exon_number_041__gene_id_ENSG00000160953	MUM1	ENSG00000160953.40	0.505986058376406	6.98758390831319	1.63625878814097e-10	1.95692108730109e-08
ENSG00000182774.ENSG00000214575.ENSG00000260836.56	ENSG00000182774+ENSG00000214575+ENSG00000260836	ENSG00000182774+ENSG00000214575+ENSG00000260836_057	chr15	dexseq_prepare_annotation2.py	exon	83240384	83240509	.	-	.	ENST00000398591+ENST00000564522+ENST00000398592+ENST00000570229+ENST00000423133__exon_number_057__gene_id_ENSG00000182774+ENSG00000214575+ENSG00000260836		ENSG00000182774.ENSG00000214575.ENSG00000260836.56	0.372922858122923	6.84194952335406	1.64717532120249e-10	1.96819579180393e-08
ENSG00000166313.9	ENSG00000166313	ENSG00000166313_010	chr11	dexseq_prepare_annotation2.py	exon	6417330	6417445	.	-	.	ENST00000609331+ENST00000529519+ENST00000608394+ENST00000524626+ENST00000608704+ENST00000608435+ENST00000608645+ENST00000608655+ENST00000299402+ENST00000389906+ENST00000526240+ENST00000609360+ENST00000530885+ENST00000311051__exon_number_010__gene_id_ENSG00000166313	APBB1	ENSG00000166313.9	-0.567832150718827	-6.74519704437576	1.65664813203047e-10	1.97772659339193e-08
ENSG00000173068.11	ENSG00000173068	ENSG00000173068_012	chr9	dexseq_prepare_annotation2.py	exon	16435553	16436370	.	-	.	ENST00000418777+ENST00000484726+ENST00000545497+ENST00000411752+ENST00000380666+ENST00000380667+ENST00000380672__exon_number_012__gene_id_ENSG00000173068	BNC2	ENSG00000173068.11	0.345787879712577	7.18152997822232	1.66148988512233e-10	1.98171656830633e-08
ENSG00000053524.40	ENSG00000053524	ENSG00000053524_041	chr3	dexseq_prepare_annotation2.py	exon	183028816	183028817	.	-	.	ENST00000459750+ENST00000414362+ENST00000488149+ENST00000473233+ENST00000447025+ENST00000328913__exon_number_041__gene_id_ENSG00000053524	MCF2L2	ENSG00000053524.40	0.404706556628317	6.92531442768458	1.6781319068738e-10	1.99976124574308e-08
ENSG00000158286.1	ENSG00000158286	ENSG00000158286_002	chr1	dexseq_prepare_annotation2.py	exon	6266189	6266235	.	+	.	ENST00000377948+ENST00000484435__exon_number_002__gene_id_ENSG00000158286	RNF207	ENSG00000158286.1	-0.532125134444339	-6.86357270341623	1.68316676804075e-10	2.003954092166e-08
[truncated: 9,991 more rows]
