# Supplementary material for: The transcriptomic response of cells to a drug combination is more than the sum of the responses to the monotherapies
Source: eLife. 2020 Sep 18;9:e52707. doi: 10.7554/eLife.52707 (PMC7546737; doi:10.7554/eLife.52707)
Supplement: Source data 8. [file elife-52707-data8.zip › Supplementary Item 13 Differential Splicing/MFL_singlet_DMSO_singlet_9_dynsyn_exon_O_fcounts_O_flatten_exon_name.mtrx_exons_intragene_t_test_FDR_10]

V1	V2	V3	V4	V5	V6	V7	V8	V9	V10	V11	V12	id	logFC	t	P.Value	FDR
ENSG00000180448.9	ENSG00000180448	ENSG00000180448_010	chr19	dexseq_prepare_annotation2.py	exon	1071220	1071357	.	+	.	ENST00000543365__exon_number_010__gene_id_ENSG00000180448	HMHA1	ENSG00000180448.9	-3.80000406493789	-34.6640992273908	7.57769681403747e-71	1.00101374913435e-65
ENSG00000091536.72	ENSG00000091536	ENSG00000091536_073	chr17	dexseq_prepare_annotation2.py	exon	18062239	18062311	.	+	.	ENST00000578472+ENST00000556535+ENST00000418233+ENST00000557655+ENST00000205890+ENST00000433411__exon_number_073__gene_id_ENSG00000091536	MYO15A	ENSG00000091536.72	-1.66121611804883	-23.0539002657688	6.95289431464252e-65	4.59238669482139e-60
ENSG00000091536.73	ENSG00000091536	ENSG00000091536_074	chr17	dexseq_prepare_annotation2.py	exon	18062589	18062661	.	+	.	ENST00000578472+ENST00000556535+ENST00000557190+ENST00000418233+ENST00000557655+ENST00000205890+ENST00000433411__exon_number_074__gene_id_ENSG00000091536	MYO15A	ENSG00000091536.73	-1.64946115868935	-21.7368841831962	1.71295393097651e-60	7.54270714273325e-56
ENSG00000138744.ENSG00000198301.7	ENSG00000138744+ENSG00000198301	ENSG00000138744+ENSG00000198301_008	chr4	dexseq_prepare_annotation2.py	exon	76839914	76839942	.	-	.	ENST00000602782+ENST00000286733__exon_number_008__gene_id_ENSG00000138744+ENSG00000198301		ENSG00000138744.ENSG00000198301.7	-2.34814417369231	-22.8839518966278	4.69883281862294e-53	1.55178953835023e-48
ENSG00000180448.3	ENSG00000180448	ENSG00000180448_004	chr19	dexseq_prepare_annotation2.py	exon	1067316	1067317	.	+	.	ENST00000587602+ENST00000536472+ENST00000313093__exon_number_004__gene_id_ENSG00000180448	HMHA1	ENSG00000180448.3	-3.76457412533104	-23.3523608481102	2.73610663533768e-50	6.40310265404278e-46
ENSG00000138744.ENSG00000198301.3	ENSG00000138744+ENSG00000198301	ENSG00000138744+ENSG00000198301_004	chr4	dexseq_prepare_annotation2.py	exon	76835458	76835491	.	-	.	ENST00000513045+ENST00000511606+ENST00000286733__exon_number_004__gene_id_ENSG00000138744+ENSG00000198301		ENSG00000138744.ENSG00000198301.3	-2.27810197163684	-21.7285458894024	2.90829795036008e-50	6.40310265404278e-46
ENSG00000091536.74	ENSG00000091536	ENSG00000091536_075	chr17	dexseq_prepare_annotation2.py	exon	18062662	18062919	.	+	.	ENST00000433411__exon_number_075__gene_id_ENSG00000091536	MYO15A	ENSG00000091536.74	-1.6330337158849	-17.4897375969966	7.42718716911449e-46	1.40161632148575e-41
ENSG00000180448.7	ENSG00000180448	ENSG00000180448_008	chr19	dexseq_prepare_annotation2.py	exon	1068332	1068412	.	+	.	ENST00000590214__exon_number_008__gene_id_ENSG00000180448	HMHA1	ENSG00000180448.7	-3.64688512672271	-21.1447378433674	1.49052110195e-45	2.46122296959494e-41
ENSG00000180448.2	ENSG00000180448	ENSG00000180448_003	chr19	dexseq_prepare_annotation2.py	exon	1067174	1067315	.	+	.	ENST00000313093__exon_number_003__gene_id_ENSG00000180448	HMHA1	ENSG00000180448.2	-3.67157969729993	-21.0227370129997	2.77203124804454e-45	4.06872586518538e-41
ENSG00000091536.71	ENSG00000091536	ENSG00000091536_072	chr17	dexseq_prepare_annotation2.py	exon	18061837	18061952	.	+	.	ENST00000578472+ENST00000205890+ENST00000418233__exon_number_072__gene_id_ENSG00000091536	MYO15A	ENSG00000091536.71	-1.56793644996461	-17.0569524848385	2.45672110787453e-44	3.24532858350226e-40
ENSG00000091536.69	ENSG00000091536	ENSG00000091536_070	chr17	dexseq_prepare_annotation2.py	exon	18061652	18061659	.	+	.	ENST00000557655+ENST00000578472+ENST00000556535+ENST00000557190__exon_number_070__gene_id_ENSG00000091536	MYO15A	ENSG00000091536.69	-1.56550804725407	-16.8296997007241	1.54615248363237e-43	1.85678857352579e-39
ENSG00000180448.6	ENSG00000180448	ENSG00000180448_007	chr19	dexseq_prepare_annotation2.py	exon	1067497	1067673	.	+	.	ENST00000586866__exon_number_007__gene_id_ENSG00000180448	HMHA1	ENSG00000180448.6	-3.59002421467679	-20.0082491536333	5.18924170360133e-43	5.7124902420478e-39
ENSG00000180448.4	ENSG00000180448	ENSG00000180448_005	chr19	dexseq_prepare_annotation2.py	exon	1067318	1067325	.	+	.	ENST00000591293+ENST00000587602+ENST00000536472+ENST00000313093__exon_number_005__gene_id_ENSG00000180448	HMHA1	ENSG00000180448.4	-3.60451007628638	-18.5339959653759	1.31112915046875e-39	1.33230892905324e-35
ENSG00000138744.ENSG00000198301.1	ENSG00000138744+ENSG00000198301	ENSG00000138744+ENSG00000198301_002	chr4	dexseq_prepare_annotation2.py	exon	76834813	76835121	.	-	.	ENST00000286733__exon_number_002__gene_id_ENSG00000138744+ENSG00000198301		ENSG00000138744.ENSG00000198301.1	-2.10328989199468	-17.0546730506276	3.05911416967455e-38	2.88649272724291e-34
ENSG00000161010.ENSG00000197226.23	ENSG00000161010+ENSG00000197226	ENSG00000161010+ENSG00000197226_024	chr5	dexseq_prepare_annotation2.py	exon	179268907	179268907	.	-	.	ENST00000520995+ENST00000523084+ENST00000376931+ENST00000522663+ENST00000520150+ENST00000518235+ENST00000292586+ENST00000521675+ENST00000519208+ENST00000521299+ENST00000523737+ENST00000520698+ENST00000403396+ENST00000518219+ENST00000520900__exon_number_024__gene_id_ENSG00000161010+ENSG00000197226		ENSG00000161010.ENSG00000197226.23	-1.15247948745131	-16.0277039334059	5.20835145525618e-38	4.58682151492894e-34
ENSG00000180448.5	ENSG00000180448	ENSG00000180448_006	chr19	dexseq_prepare_annotation2.py	exon	1067326	1067494	.	+	.	ENST00000590214+ENST00000587602+ENST00000536472+ENST00000591293+ENST00000313093__exon_number_006__gene_id_ENSG00000180448	HMHA1	ENSG00000180448.5	-3.58974521777232	-17.768212409337	8.53689747838924e-38	7.04827598059512e-34
ENSG00000175216.30	ENSG00000175216	ENSG00000175216_031	chr11	dexseq_prepare_annotation2.py	exon	46786681	46786806	.	-	.	ENST00000312055+ENST00000533413+ENST00000529230+ENST00000415402+ENST00000354558+ENST00000526943__exon_number_031__gene_id_ENSG00000175216	CKAP5	ENSG00000175216.30	-1.33616544414618	-18.3041806674069	1.19382336307691e-36	9.27670978014472e-33
ENSG00000172890.37	ENSG00000172890	ENSG00000172890_038	chr11	dexseq_prepare_annotation2.py	exon	71191195	71191197	.	+	.	ENST00000526039+ENST00000530055__exon_number_038__gene_id_ENSG00000172890	NADSYN1	ENSG00000172890.37	-1.0733242376539	-13.7053466995343	1.28536302523867e-30	9.43313642411265e-27
ENSG00000091536.67	ENSG00000091536	ENSG00000091536_068	chr17	dexseq_prepare_annotation2.py	exon	18061622	18061625	.	+	.	ENST00000556535+ENST00000557190__exon_number_068__gene_id_ENSG00000091536	MYO15A	ENSG00000091536.67	-1.56764209832189	-12.8970850607718	8.99804153603599e-30	6.25600677321239e-26
ENSG00000163629.1	ENSG00000163629	ENSG00000163629_002	chr4	dexseq_prepare_annotation2.py	exon	87515470	87515884	.	+	.	ENST00000427191+ENST00000502971+ENST00000436978__exon_number_002__gene_id_ENSG00000163629	PTPN13	ENSG00000163629.1	-0.909422589883354	-14.1192043312945	9.74140544127914e-30	6.43419829396487e-26
ENSG00000140859.92	ENSG00000140859	ENSG00000140859_093	chr16	dexseq_prepare_annotation2.py	exon	57837211	57837334	.	-	.	ENST00000566648__exon_number_093__gene_id_ENSG00000140859	KIFC3	ENSG00000140859.92	-0.630940511820686	-13.4582477687276	4.6571496134204e-29	2.92956887587064e-25
ENSG00000163629	ENSG00000163629	ENSG00000163629_001	chr4	dexseq_prepare_annotation2.py	exon	87515468	87515469	.	+	.	ENST00000427191+ENST00000436978__exon_number_001__gene_id_ENSG00000163629	PTPN13	ENSG00000163629	-0.918859231946524	-13.7636044846405	9.01876801914527e-29	5.41536025149586e-25
ENSG00000180448	ENSG00000180448	ENSG00000180448_001	chr19	dexseq_prepare_annotation2.py	exon	1065922	1066162	.	+	.	ENST00000539243__exon_number_001__gene_id_ENSG00000180448	HMHA1	ENSG00000180448	-3.69499129140598	-13.7621688893399	7.57082414034293e-28	4.34828638669261e-24
ENSG00000182541.30	ENSG00000182541	ENSG00000182541_031	chr22	dexseq_prepare_annotation2.py	exon	31674283	31674572	.	+	.	ENST00000467301+ENST00000333611+ENST00000444929+ENST00000331728__exon_number_031__gene_id_ENSG00000182541	LIMK2	ENSG00000182541.30	-2.98650813570524	-18.2156117657216	2.05888616770839e-25	1.13324526147616e-21
ENSG00000258818.ENSG00000259171.ENSG00000214274.1	ENSG00000258818+ENSG00000259171+ENSG00000214274	ENSG00000258818+ENSG00000259171+ENSG00000214274_002	chr14	dexseq_prepare_annotation2.py	exon	21152336	21152741	.	+	.	ENST00000336811+ENST00000555835__exon_number_002__gene_id_ENSG00000258818+ENSG00000259171+ENSG00000214274		ENSG00000258818.ENSG00000259171.ENSG00000214274.1	1.81829333710279	16.8165660213109	2.41449738961321e-25	1.27582042067162e-21
ENSG00000261538.ENSG00000121270	ENSG00000261538+ENSG00000121270	ENSG00000261538+ENSG00000121270_001	chr16	dexseq_prepare_annotation2.py	exon	48198863	48199068	.	-	.	ENST00000563906__exon_number_001__gene_id_ENSG00000261538+ENSG00000121270		ENSG00000261538.ENSG00000121270	-0.946972938090112	-12.9551920897444	7.41046000306835e-25	3.76508371694358e-21
ENSG00000091536.66	ENSG00000091536	ENSG00000091536_067	chr17	dexseq_prepare_annotation2.py	exon	18061036	18061214	.	+	.	ENST00000205890+ENST00000418233+ENST00000445289__exon_number_067__gene_id_ENSG00000091536	MYO15A	ENSG00000091536.66	-1.59601097494834	-11.0379084700825	1.69156343525776e-23	8.2761307332426e-20
ENSG00000112159.108	ENSG00000112159	ENSG00000112159_109	chr6	dexseq_prepare_annotation2.py	exon	90504296	90504520	.	-	.	ENST00000369393+ENST00000428876+ENST00000439638__exon_number_109__gene_id_ENSG00000112159	MDN1	ENSG00000112159.108	-0.708765526153429	-10.7079389800041	5.28091078915917e-23	2.49145826874259e-19
ENSG00000124920	ENSG00000124920	ENSG00000124920_001	chr11	dexseq_prepare_annotation2.py	exon	61520114	61520120	.	+	.	ENST00000537766__exon_number_001__gene_id_ENSG00000124920	MYRF	ENSG00000124920	1.54360243984694	13.1446429048909	6.46350988918713e-23	2.94424019435041e-19
ENSG00000138101.4	ENSG00000138101	ENSG00000138101_005	chr2	dexseq_prepare_annotation2.py	exon	25600131	25600152	.	-	.	ENST00000407661+ENST00000407186+ENST00000398951+ENST00000404103+ENST00000496972+ENST00000405222+ENST00000407038+ENST00000288642+ENST00000406818+ENST00000497476__exon_number_005__gene_id_ENSG00000138101	DTNB	ENSG00000138101.4	-1.5148217182574	-12.3009159880432	8.08649631743295e-23	3.56075387844298e-19
ENSG00000196337.ENSG00000225950.4	ENSG00000196337+ENSG00000225950	ENSG00000196337+ENSG00000225950_005	chr19	dexseq_prepare_annotation2.py	exon	49558998	49559049	.	-	.	ENST00000597853+ENST00000596965+ENST00000356213__exon_number_005__gene_id_ENSG00000196337+ENSG00000225950		ENSG00000196337.ENSG00000225950.4	-1.31805989552812	-12.8082474371574	3.0787695045644e-22	1.31195306952567e-18
ENSG00000158286.41	ENSG00000158286	ENSG00000158286_042	chr1	dexseq_prepare_annotation2.py	exon	6281352	6281359	.	+	.	ENST00000377939__exon_number_042__gene_id_ENSG00000158286	RNF207	ENSG00000158286.41	0.991758127697633	11.5820798267054	7.03815399025971e-22	2.90543794410409e-18
ENSG00000141458.35	ENSG00000141458	ENSG00000141458_036	chr18	dexseq_prepare_annotation2.py	exon	21127970	21128072	.	-	.	ENST00000269228+ENST00000540608__exon_number_036__gene_id_ENSG00000141458	NPC1	ENSG00000141458.35	-1.05685781377011	-11.3121950502137	8.3968123058228e-22	3.36126941090664e-18
ENSG00000085872.ENSG00000105085.ENSG00000269578.ENSG00000214046.ENSG00000127526.ENSG00000269058.ENSG00000141979.ENSG00000268790.128	ENSG00000085872+ENSG00000105085+ENSG00000269578+ENSG00000214046+ENSG00000127526+ENSG00000269058+ENSG00000141979+ENSG00000268790	ENSG00000085872+ENSG00000105085+ENSG00000269578+ENSG00000214046+ENSG00000127526+ENSG00000269058+ENSG00000141979+ENSG00000268790_129	chr19	dexseq_prepare_annotation2.py	exon	16763509	16763772	.	-	.	ENST00000487803+ENST00000594507+ENST00000358726__exon_number_129__gene_id_ENSG00000085872+ENSG00000105085+ENSG00000269578+ENSG00000214046+ENSG00000127526+ENSG00000269058+ENSG00000141979+ENSG00000268790		ENSG00000085872.ENSG00000105085.ENSG00000269578.ENSG00000214046.ENSG00000127526.ENSG00000269058.ENSG00000141979.ENSG00000268790.128	-0.865924457846005	-10.5691786099399	1.2161503837522e-21	4.72510193216664e-18
ENSG00000172890.36	ENSG00000172890	ENSG00000172890_037	chr11	dexseq_prepare_annotation2.py	exon	71190340	71191194	.	+	.	ENST00000530055__exon_number_037__gene_id_ENSG00000172890	NADSYN1	ENSG00000172890.36	-0.982163227771815	-10.7423955291561	1.46116495676136e-21	5.51485402251929e-18
ENSG00000143702.37	ENSG00000143702	ENSG00000143702_038	chr1	dexseq_prepare_annotation2.py	exon	243327797	243328220	.	-	.	ENST00000366543+ENST00000336415+ENST00000366544+ENST00000366542__exon_number_038__gene_id_ENSG00000143702	CEP170	ENSG00000143702.37	-1.64213598864594	-11.1187470101693	2.03047071339507e-21	7.45069947887469e-18
ENSG00000113360.69	ENSG00000113360	ENSG00000113360_070	chr5	dexseq_prepare_annotation2.py	exon	31527611	31527687	.	-	.	ENST00000504361__exon_number_070__gene_id_ENSG00000113360	DROSHA	ENSG00000113360.69	-0.948907923594978	-10.6525766927485	3.24302636710863e-21	1.15784806241905e-17
ENSG00000172890.34	ENSG00000172890	ENSG00000172890_035	chr11	dexseq_prepare_annotation2.py	exon	71189441	71189515	.	+	.	ENST00000319023+ENST00000527852+ENST00000539574+ENST00000529840+ENST00000525200+ENST00000530534__exon_number_035__gene_id_ENSG00000172890	NADSYN1	ENSG00000172890.34	-1.01262221775621	-10.5817911691025	4.40247055431681e-21	1.53043779006645e-17
ENSG00000113360.68	ENSG00000113360	ENSG00000113360_069	chr5	dexseq_prepare_annotation2.py	exon	31527014	31527019	.	-	.	ENST00000507438+ENST00000344624+ENST00000511367+ENST00000442743+ENST00000513349__exon_number_069__gene_id_ENSG00000113360	DROSHA	ENSG00000113360.68	-0.956519661642785	-10.5427166122902	6.85042497465479e-21	2.32036189526128e-17
ENSG00000207945.ENSG00000100124.24	ENSG00000207945+ENSG00000100124	ENSG00000207945+ENSG00000100124_025	chr22	dexseq_prepare_annotation2.py	exon	38239918	38240013	.	-	.	ENST00000434930+ENST00000215941+ENST00000407117+ENST00000458278+ENST00000413497+ENST00000411961__exon_number_025__gene_id_ENSG00000207945+ENSG00000100124		ENSG00000207945.ENSG00000100124.24	-1.56417809283212	-14.0404153231802	9.33702797533871e-21	3.08355348885561e-17
ENSG00000113360.65	ENSG00000113360	ENSG00000113360_066	chr5	dexseq_prepare_annotation2.py	exon	31526436	31526527	.	-	.	ENST00000507438+ENST00000512076+ENST00000511367+ENST00000442743+ENST00000513349+ENST00000344624__exon_number_066__gene_id_ENSG00000113360	DROSHA	ENSG00000113360.65	-0.884346324057153	-10.4446818921057	1.33285238717551e-20	4.29438537428986e-17
ENSG00000079102.31	ENSG00000079102	ENSG00000079102_032	chr8	dexseq_prepare_annotation2.py	exon	93023281	93023315	.	-	.	ENST00000396218+ENST00000360348+ENST00000523629+ENST00000520724+ENST00000436581+ENST00000518844+ENST00000523290+ENST00000265814+ENST00000521553+ENST00000519847+ENST00000518992+ENST00000521054+ENST00000422361__exon_number_032__gene_id_ENSG00000079102	RUNX1T1	ENSG00000079102.31	-1.04468637796765	-11.2289571495781	1.76905723373776e-20	5.56410620420853e-17
ENSG00000139998.12	ENSG00000139998	ENSG00000139998_013	chr14	dexseq_prepare_annotation2.py	exon	65417792	65417869	.	-	.	ENST00000554593+ENST00000436278+ENST00000267512+ENST00000585059+ENST00000533601+ENST00000426039__exon_number_013__gene_id_ENSG00000139998	RAB15	ENSG00000139998.12	1.19664377913975	15.9752257615089	3.84534531539761e-20	1.18132585154424e-16
ENSG00000207945.ENSG00000100124.22	ENSG00000207945+ENSG00000100124	ENSG00000207945+ENSG00000100124_023	chr22	dexseq_prepare_annotation2.py	exon	38236194	38236241	.	-	.	ENST00000424350+ENST00000434930+ENST00000215941+ENST00000407117+ENST00000458278+ENST00000609454+ENST00000413497+ENST00000464849+ENST00000406423__exon_number_023__gene_id_ENSG00000207945+ENSG00000100124		ENSG00000207945.ENSG00000100124.22	-1.54986342207387	-13.5533509792217	4.79915206544681e-20	1.44083633601255e-16
ENSG00000140199.58	ENSG00000140199	ENSG00000140199_059	chr15	dexseq_prepare_annotation2.py	exon	34629988	34630161	.	-	.	ENST00000561080__exon_number_059__gene_id_ENSG00000140199	SLC12A6	ENSG00000140199.58	-0.992816371197015	-11.5164503680852	7.55823565476582e-20	2.21876206665459e-16
ENSG00000173818.29	ENSG00000173818	ENSG00000173818_030	chr17	dexseq_prepare_annotation2.py	exon	78395628	78395762	.	+	.	ENST00000518644+ENST00000517295+ENST00000522200+ENST00000521565+ENST00000523228+ENST00000518137__exon_number_030__gene_id_ENSG00000173818	ENDOV	ENSG00000173818.29	1.09935082785247	11.2877791706905	1.35088289722652e-19	3.79736810431407e-16
ENSG00000113360.72	ENSG00000113360	ENSG00000113360_073	chr5	dexseq_prepare_annotation2.py	exon	31530905	31531031	.	-	.	ENST00000504361+ENST00000511367+ENST00000507438+ENST00000513349__exon_number_073__gene_id_ENSG00000113360	DROSHA	ENSG00000113360.72	-0.859790832269413	-10.1015241668055	1.35106965104286e-19	3.79736810431407e-16
ENSG00000163491.30	ENSG00000163491	ENSG00000163491_031	chr3	dexseq_prepare_annotation2.py	exon	27326331	27326392	.	-	.	ENST00000424275+ENST00000341435+ENST00000357467+ENST00000474938+ENST00000574215+ENST00000435584+ENST00000429845__exon_number_031__gene_id_ENSG00000163491	NEK10	ENSG00000163491.30	-1.65471082088693	-10.3850717995024	1.88134359021972e-19	5.16372666373262e-16
ENSG00000172890.35	ENSG00000172890	ENSG00000172890_036	chr11	dexseq_prepare_annotation2.py	exon	71189516	71190128	.	+	.	ENST00000530534__exon_number_036__gene_id_ENSG00000172890	NADSYN1	ENSG00000172890.35	-1.0039345133229	-10.0241591658466	1.95425053222005e-19	5.16372666373262e-16
ENSG00000141646.ENSG00000267699.ENSG00000141642.46	ENSG00000141646+ENSG00000267699+ENSG00000141642	ENSG00000141646+ENSG00000267699+ENSG00000141642_047	chr18	dexseq_prepare_annotation2.py	exon	48593192	48593388	.	+	.	ENST00000590499__exon_number_047__gene_id_ENSG00000141646+ENSG00000267699+ENSG00000141642		ENSG00000141646.ENSG00000267699.ENSG00000141642.46	-1.1287031772774	-11.2143240343717	1.95447640565201e-19	5.16372666373262e-16
ENSG00000112159.107	ENSG00000112159	ENSG00000112159_108	chr6	dexseq_prepare_annotation2.py	exon	90503819	90503926	.	-	.	ENST00000369393+ENST00000428876+ENST00000439638__exon_number_108__gene_id_ENSG00000112159	MDN1	ENSG00000112159.107	-0.687286622149399	-9.59344268157944	2.83104887920064e-19	7.33297170475302e-16
ENSG00000131018.135	ENSG00000131018	ENSG00000131018_136	chr6	dexseq_prepare_annotation2.py	exon	152688132	152688352	.	-	.	ENST00000454018+ENST00000469439__exon_number_136__gene_id_ENSG00000131018	SYNE1	ENSG00000131018.135	-3.33425139511328	-9.39783177323269	3.13996155292128e-19	7.97671002194042e-16
ENSG00000064652.6	ENSG00000064652	ENSG00000064652_007	chr5	dexseq_prepare_annotation2.py	exon	122181358	122181388	.	+	.	ENST00000261369+ENST00000506996+ENST00000395451+ENST00000511545+ENST00000513881__exon_number_007__gene_id_ENSG00000064652	SNX24	ENSG00000064652.6	1.47973095713225	12.13688343139	3.58073357561552e-19	8.92480953469454e-16
ENSG00000131018.134	ENSG00000131018	ENSG00000131018_135	chr6	dexseq_prepare_annotation2.py	exon	152688127	152688131	.	-	.	ENST00000454018__exon_number_135__gene_id_ENSG00000131018	SYNE1	ENSG00000131018.134	-3.47488280594481	-9.30689607428221	6.42825310563877e-19	1.57254117639793e-15
ENSG00000166889.21	ENSG00000166889	ENSG00000166889_022	chr11	dexseq_prepare_annotation2.py	exon	59436354	59436453	.	-	.	ENST00000300146__exon_number_022__gene_id_ENSG00000166889	PATL1	ENSG00000166889.21	-1.09046147207879	-13.5417264620209	7.92899501578854e-19	1.90440043924667e-15
ENSG00000131018.137	ENSG00000131018	ENSG00000131018_138	chr6	dexseq_prepare_annotation2.py	exon	152688518	152690106	.	-	.	ENST00000471834__exon_number_138__gene_id_ENSG00000131018	SYNE1	ENSG00000131018.137	-3.06582840979359	-9.23800126990248	1.10289920164978e-18	2.60166043817743e-15
ENSG00000173818.27	ENSG00000173818	ENSG00000173818_028	chr17	dexseq_prepare_annotation2.py	exon	78393386	78393520	.	+	.	ENST00000523999+ENST00000523228__exon_number_028__gene_id_ENSG00000173818	ENDOV	ENSG00000173818.27	1.02755980355714	10.8628272120286	1.14907627016577e-18	2.6630346541912e-15
ENSG00000131018.136	ENSG00000131018	ENSG00000131018_137	chr6	dexseq_prepare_annotation2.py	exon	152688353	152688517	.	-	.	ENST00000469439+ENST00000471834+ENST00000341594+ENST00000448038+ENST00000265368+ENST00000454018+ENST00000367255+ENST00000423061__exon_number_137__gene_id_ENSG00000131018	SYNE1	ENSG00000131018.136	-3.11361040664301	-9.20947064364837	1.37813262107675e-18	3.13881584903859e-15
ENSG00000131018.130	ENSG00000131018	ENSG00000131018_131	chr6	dexseq_prepare_annotation2.py	exon	152683305	152683349	.	-	.	ENST00000448038+ENST00000471834+ENST00000341594+ENST00000265368+ENST00000367255+ENST00000423061__exon_number_131__gene_id_ENSG00000131018	SYNE1	ENSG00000131018.130	-3.37345399439319	-9.162053929049	1.99370769432245e-18	4.46387773593214e-15
ENSG00000085276.49	ENSG00000085276	ENSG00000085276_050	chr3	dexseq_prepare_annotation2.py	exon	169098975	169099046	.	-	.	ENST00000494292+ENST00000485957__exon_number_050__gene_id_ENSG00000085276	MECOM	ENSG00000085276.49	-0.796058763567017	-11.4179389498302	3.14860012160869e-18	6.93216793440847e-15
ENSG00000221983.6	ENSG00000221983	ENSG00000221983_007	chr19	dexseq_prepare_annotation2.py	exon	18682685	18682688	.	+	.	ENST00000430157+ENST00000442744+ENST00000595683+ENST00000598814+ENST00000596273__exon_number_007__gene_id_ENSG00000221983	UBA52	ENSG00000221983.6	-1.65709481416658	-13.0420312940235	3.69395095377046e-18	7.99952329496848e-15
ENSG00000116478.14	ENSG00000116478	ENSG00000116478_015	chr1	dexseq_prepare_annotation2.py	exon	32793047	32793059	.	+	.	ENST00000490081+ENST00000482310+ENST00000481281__exon_number_015__gene_id_ENSG00000116478	HDAC1	ENSG00000116478.14	-3.20163799833226	-14.7996396571931	5.06511473467689e-18	1.07919622008196e-14
ENSG00000103197.46	ENSG00000103197	ENSG00000103197_047	chr16	dexseq_prepare_annotation2.py	exon	2121899	2121935	.	+	.	ENST00000353929+ENST00000439673+ENST00000219476+ENST00000401874+ENST00000563346+ENST00000382538+ENST00000568454+ENST00000350773+ENST00000439117__exon_number_047__gene_id_ENSG00000103197	TSC2	ENSG00000103197.46	0.691635365146441	9.294122068013	1.81151199131772e-17	3.79842435004874e-14
ENSG00000140859.94	ENSG00000140859	ENSG00000140859_095	chr16	dexseq_prepare_annotation2.py	exon	57896633	57896957	.	-	.	ENST00000563028__exon_number_095__gene_id_ENSG00000140859	KIFC3	ENSG00000140859.94	-0.597308520398342	-9.42882351588536	2.02373523360517e-17	4.17711600561317e-14
ENSG00000079215.33	ENSG00000079215	ENSG00000079215_034	chr5	dexseq_prepare_annotation2.py	exon	36686167	36686335	.	+	.	ENST00000265113+ENST00000506178+ENST00000381918__exon_number_034__gene_id_ENSG00000079215	SLC1A3	ENSG00000079215.33	-1.66741881280375	-12.778719525694	3.34392655815135e-17	6.79588766664297e-14
ENSG00000163491.29	ENSG00000163491	ENSG00000163491_030	chr3	dexseq_prepare_annotation2.py	exon	27326093	27326195	.	-	.	ENST00000424275+ENST00000341435+ENST00000357467+ENST00000474938+ENST00000574215+ENST00000435584+ENST00000429845__exon_number_030__gene_id_ENSG00000163491	NEK10	ENSG00000163491.29	-1.29767236409947	-9.53083404996369	3.440188755186e-17	6.88558991757682e-14
ENSG00000108387.8	ENSG00000108387	ENSG00000108387_009	chr17	dexseq_prepare_annotation2.py	exon	56598151	56598203	.	-	.	ENST00000426861+ENST00000457347+ENST00000393086+ENST00000317268+ENST00000583114+ENST00000584488+ENST00000582270+ENST00000317256+ENST00000412945+ENST00000580796+ENST00000580844+ENST00000583273+ENST00000577440__exon_number_009__gene_id_ENSG00000108387	SEPT4	ENSG00000108387.8	0.706970250702413	9.93077518834142	4.41096420725971e-17	8.69684136983594e-14
ENSG00000143322.27	ENSG00000143322	ENSG00000143322_028	chr1	dexseq_prepare_annotation2.py	exon	179198376	179198532	.	-	.	ENST00000507173+ENST00000511413+ENST00000367623+ENST00000392043+ENST00000502732__exon_number_028__gene_id_ENSG00000143322	ABL2	ENSG00000143322.27	-0.901684748475432	-10.7956848872765	4.56647201157614e-17	8.87104342248836e-14
ENSG00000113360.64	ENSG00000113360	ENSG00000113360_065	chr5	dexseq_prepare_annotation2.py	exon	31526434	31526435	.	-	.	ENST00000512076+ENST00000344624+ENST00000511367+ENST00000442743+ENST00000513349__exon_number_065__gene_id_ENSG00000113360	DROSHA	ENSG00000113360.64	-0.806074094154339	-9.21949004783285	4.63941316348218e-17	8.88212288255067e-14
ENSG00000172890.32	ENSG00000172890	ENSG00000172890_033	chr11	dexseq_prepare_annotation2.py	exon	71188272	71188392	.	+	.	ENST00000539574+ENST00000525200__exon_number_033__gene_id_ENSG00000172890	NADSYN1	ENSG00000172890.32	-0.994058365017893	-9.18862563039053	5.05744647573097e-17	9.54412399205802e-14
ENSG00000180448.47	ENSG00000180448	ENSG00000180448_048	chr19	dexseq_prepare_annotation2.py	exon	1085996	1086091	.	+	.	ENST00000591169+ENST00000590214+ENST00000313093+ENST00000587602+ENST00000586866+ENST00000539243+ENST00000536472+ENST00000543365+ENST00000590577+ENST00000592297__exon_number_048__gene_id_ENSG00000180448	HMHA1	ENSG00000180448.47	1.32711622662353	9.56259059649156	5.26696407331869e-17	9.69049726935147e-14
ENSG00000005884.22	ENSG00000005884	ENSG00000005884_023	chr17	dexseq_prepare_annotation2.py	exon	48151576	48151644	.	+	.	ENST00000007722+ENST00000505306+ENST00000512553+ENST00000506401+ENST00000320031+ENST00000544892+ENST00000510809__exon_number_023__gene_id_ENSG00000005884	ITGA3	ENSG00000005884.22	-0.776938409365682	-10.4948131271524	5.28172447686076e-17	9.69049726935147e-14
ENSG00000180448.25	ENSG00000180448	ENSG00000180448_026	chr19	dexseq_prepare_annotation2.py	exon	1079927	1080117	.	+	.	ENST00000590214+ENST00000313093+ENST00000587602+ENST00000586866+ENST00000539243+ENST00000536472+ENST00000543365+ENST00000590577__exon_number_026__gene_id_ENSG00000180448	HMHA1	ENSG00000180448.25	1.2753345006624	9.49021796903337	8.04675048416272e-17	1.45613114925739e-13
ENSG00000141646.ENSG00000267699.ENSG00000141642.47	ENSG00000141646+ENSG00000267699+ENSG00000141642	ENSG00000141646+ENSG00000267699+ENSG00000141642_048	chr18	dexseq_prepare_annotation2.py	exon	48593389	48593482	.	+	.	ENST00000591126+ENST00000588745+ENST00000398417+ENST00000342988+ENST00000590499__exon_number_048__gene_id_ENSG00000141646+ENSG00000267699+ENSG00000141642		ENSG00000141646.ENSG00000267699.ENSG00000141642.47	-0.887106785376155	-9.97613996197426	1.02269736566226e-16	1.82565300005385e-13
ENSG00000147130.1	ENSG00000147130	ENSG00000147130_002	chrX	dexseq_prepare_annotation2.py	exon	70459476	70460958	.	-	.	ENST00000489332+ENST00000373984+ENST00000314425+ENST00000373988+ENST00000353904+ENST00000373998__exon_number_002__gene_id_ENSG00000147130	ZMYM3	ENSG00000147130.1	-0.776646994429737	-10.1136243995853	1.1913753530081e-16	2.09840912176493e-13
ENSG00000226803.1	ENSG00000226803	ENSG00000226803_002	chr6	dexseq_prepare_annotation2.py	exon	56979699	56979708	.	-	.	ENST00000586668+ENST00000585792+ENST00000592500+ENST00000586432__exon_number_002__gene_id_ENSG00000226803	RP11-203B9.4	ENSG00000226803.1	-0.750406075427443	-10.1937285370603	1.2910620111105e-16	2.24406962720654e-13
ENSG00000013441.27	ENSG00000013441	ENSG00000013441_028	chr2	dexseq_prepare_annotation2.py	exon	201725688	201725706	.	-	.	ENST00000492793+ENST00000473565+ENST00000461981__exon_number_028__gene_id_ENSG00000013441	CLK1	ENSG00000013441.27	-1.01164020023949	-9.82087188739421	2.24754388757551e-16	3.81519780719857e-13
ENSG00000129084.ENSG00000256206.ENSG00000129083.41	ENSG00000129084+ENSG00000256206+ENSG00000129083	ENSG00000129084+ENSG00000256206+ENSG00000129083_042	chr11	dexseq_prepare_annotation2.py	exon	14521149	14521154	.	-	.	ENST00000529866+ENST00000533096__exon_number_042__gene_id_ENSG00000129084+ENSG00000256206+ENSG00000129083		ENSG00000129084.ENSG00000256206.ENSG00000129083.41	0.869235128127435	8.95921112630177	2.25272845542384e-16	3.81519780719857e-13
ENSG00000143341.45	ENSG00000143341	ENSG00000143341_046	chr1	dexseq_prepare_annotation2.py	exon	186014820	186014995	.	+	.	ENST00000271588+ENST00000367492__exon_number_046__gene_id_ENSG00000143341	HMCN1	ENSG00000143341.45	-0.901181647886397	-9.10112544963444	2.44402691138601e-16	4.08678424043154e-13
ENSG00000171777.6	ENSG00000171777	ENSG00000171777_007	chr19	dexseq_prepare_annotation2.py	exon	38900595	38900736	.	-	.	ENST00000589474+ENST00000588708+ENST00000592322+ENST00000589358+ENST00000588404+ENST00000587287+ENST00000293062+ENST00000587753+ENST00000587738+ENST00000426920+ENST00000454404+ENST00000586305+ENST00000433821__exon_number_007__gene_id_ENSG00000171777	RASGRP4	ENSG00000171777.6	-2.33234319609886	-16.5697980321712	2.70093103466809e-16	4.45991237099568e-13
ENSG00000070756.28	ENSG00000070756	ENSG00000070756_029	chr8	dexseq_prepare_annotation2.py	exon	101724590	101724632	.	-	.	ENST00000522387+ENST00000523636+ENST00000519004+ENST00000318607+ENST00000519100+ENST00000519622+ENST00000519596__exon_number_029__gene_id_ENSG00000070756	PABPC1	ENSG00000070756.28	-1.19747655207145	-9.67980890622465	3.2359247763244e-16	5.27735386361053e-13
ENSG00000258818.ENSG00000259171.ENSG00000214274	ENSG00000258818+ENSG00000259171+ENSG00000214274	ENSG00000258818+ENSG00000259171+ENSG00000214274_001	chr14	dexseq_prepare_annotation2.py	exon	21152259	21152335	.	+	.	ENST00000555835__exon_number_001__gene_id_ENSG00000258818+ENSG00000259171+ENSG00000214274		ENSG00000258818.ENSG00000259171.ENSG00000214274	1.53425115828461	10.8037639888895	3.83667869680964e-16	6.1175818254066e-13
ENSG00000108387.6	ENSG00000108387	ENSG00000108387_007	chr17	dexseq_prepare_annotation2.py	exon	56597787	56597846	.	-	.	ENST00000426861+ENST00000457347+ENST00000393086+ENST00000317268+ENST00000583114+ENST00000584488+ENST00000582270+ENST00000317256+ENST00000412945+ENST00000580796+ENST00000579371+ENST00000580844+ENST00000583273+ENST00000577440__exon_number_007__gene_id_ENSG00000108387	SEPT4	ENSG00000108387.6	0.719854071561819	9.52578173091609	3.84374936796932e-16	6.1175818254066e-13
ENSG00000112159.110	ENSG00000112159	ENSG00000112159_111	chr6	dexseq_prepare_annotation2.py	exon	90529225	90529437	.	-	.	ENST00000369393+ENST00000428876+ENST00000439638__exon_number_111__gene_id_ENSG00000112159	MDN1	ENSG00000112159.110	-0.795273367112793	-8.58786961926721	4.24646954285629e-16	6.67807888822995e-13
ENSG00000172890.33	ENSG00000172890	ENSG00000172890_034	chr11	dexseq_prepare_annotation2.py	exon	71188393	71188484	.	+	.	ENST00000539574+ENST00000527852+ENST00000525200__exon_number_034__gene_id_ENSG00000172890	NADSYN1	ENSG00000172890.33	-1.01162532311463	-8.79689579993815	6.42252068789014e-16	9.98135273965043e-13
ENSG00000058600.9	ENSG00000058600	ENSG00000058600_010	chr16	dexseq_prepare_annotation2.py	exon	22313791	22314126	.	+	.	ENST00000563766__exon_number_010__gene_id_ENSG00000058600	POLR3E	ENSG00000058600.9	0.941155286219579	10.8636047263421	6.96556984803816e-16	1.06994392665796e-12
ENSG00000180448.40	ENSG00000180448	ENSG00000180448_041	chr19	dexseq_prepare_annotation2.py	exon	1082956	1083065	.	+	.	ENST00000591169+ENST00000590214+ENST00000313093+ENST00000587602+ENST00000586866+ENST00000539243+ENST00000536472+ENST00000543365+ENST00000590577+ENST00000590512+ENST00000586378+ENST00000592297__exon_number_041__gene_id_ENSG00000180448	HMHA1	ENSG00000180448.40	1.25813739609422	9.10929670350577	7.4047299317118e-16	1.12432738388406e-12
ENSG00000113360.63	ENSG00000113360	ENSG00000113360_064	chr5	dexseq_prepare_annotation2.py	exon	31526186	31526433	.	-	.	ENST00000512076+ENST00000511367+ENST00000442743+ENST00000513349+ENST00000344624+ENST00000512302__exon_number_064__gene_id_ENSG00000113360	DROSHA	ENSG00000113360.63	-0.825060458136303	-8.77637307331696	8.0917623882244e-16	1.21468387668687e-12
ENSG00000221978.53	ENSG00000221978	ENSG00000221978_054	chr1	dexseq_prepare_annotation2.py	exon	1334690	1334691	.	-	.	ENST00000425598+ENST00000408918+ENST00000488340+ENST00000400809+ENST00000481223__exon_number_054__gene_id_ENSG00000221978	CCNL2	ENSG00000221978.53	-1.51439060729468	-10.3728217779335	1.02692420653264e-15	1.52423244587598e-12
ENSG00000140859.93	ENSG00000140859	ENSG00000140859_094	chr16	dexseq_prepare_annotation2.py	exon	57880253	57880439	.	-	.	ENST00000565684__exon_number_094__gene_id_ENSG00000140859	KIFC3	ENSG00000140859.93	-0.53936644876208	-8.75793971942539	1.3973044319222e-15	2.05093239396581e-12
ENSG00000135655.1	ENSG00000135655	ENSG00000135655_002	chr12	dexseq_prepare_annotation2.py	exon	62654137	62654137	.	+	.	ENST00000353364+ENST00000549523__exon_number_002__gene_id_ENSG00000135655	USP15	ENSG00000135655.1	1.13896998474076	9.51616381560822	1.50075513241734e-15	2.17856871420144e-12
ENSG00000181381.68	ENSG00000181381	ENSG00000181381_069	chr4	dexseq_prepare_annotation2.py	exon	169413817	169414036	.	-	.	ENST00000505150+ENST00000512958__exon_number_069__gene_id_ENSG00000181381	DDX60L	ENSG00000181381.68	-0.725200504368949	-9.84591553168585	1.72471305939679e-15	2.47646299072083e-12
ENSG00000149269.4	ENSG00000149269	ENSG00000149269_005	chr11	dexseq_prepare_annotation2.py	exon	77034200	77034255	.	-	.	ENST00000356341+ENST00000278568+ENST00000528203__exon_number_005__gene_id_ENSG00000149269	PAK1	ENSG00000149269.4	0.972521686700536	9.09317119260534	2.34068018860938e-15	3.32477261199247e-12
ENSG00000265690.ENSG00000135722.ENSG00000102878.34	ENSG00000265690+ENSG00000135722+ENSG00000102878	ENSG00000265690+ENSG00000135722+ENSG00000102878_035	chr16	dexseq_prepare_annotation2.py	exon	67198647	67198647	.	+	.	ENST00000522295+ENST00000434833+ENST00000522870+ENST00000580114+ENST00000523360+ENST00000264009+ENST00000518227+ENST00000421453__exon_number_035__gene_id_ENSG00000265690+ENSG00000135722+ENSG00000102878		ENSG00000265690.ENSG00000135722.ENSG00000102878.34	-0.771477480708829	-9.87205902880759	2.57088239068521e-15	3.61291025329273e-12
ENSG00000149269.5	ENSG00000149269	ENSG00000149269_006	chr11	dexseq_prepare_annotation2.py	exon	77034256	77034313	.	-	.	ENST00000278568+ENST00000527457+ENST00000356341+ENST00000528203__exon_number_006__gene_id_ENSG00000149269	PAK1	ENSG00000149269.5	1.07895743659509	9.03907209047789	3.14504916944158e-15	4.37327363456035e-12
ENSG00000059769.ENSG00000244115.ENSG00000242616.12	ENSG00000059769+ENSG00000244115+ENSG00000242616	ENSG00000059769+ENSG00000244115+ENSG00000242616_013	chr9	dexseq_prepare_annotation2.py	exon	114431549	114431551	.	+	.	ENST00000374293__exon_number_013__gene_id_ENSG00000059769+ENSG00000244115+ENSG00000242616		ENSG00000059769.ENSG00000244115.ENSG00000242616.12	0.734046113698396	10.6677269272559	3.40988076676722e-15	4.69213801343697e-12
ENSG00000103671.20	ENSG00000103671	ENSG00000103671_021	chr15	dexseq_prepare_annotation2.py	exon	64701812	64701883	.	+	.	ENST00000561265+ENST00000559565+ENST00000560567+ENST00000261884+ENST00000558820__exon_number_021__gene_id_ENSG00000103671	TRIP4	ENSG00000103671.20	0.81591862614469	10.0612451851122	3.68345631856355e-15	5.01633587301284e-12
ENSG00000180448.24	ENSG00000180448	ENSG00000180448_025	chr19	dexseq_prepare_annotation2.py	exon	1079702	1079839	.	+	.	ENST00000590214+ENST00000313093+ENST00000587602+ENST00000586866+ENST00000539243+ENST00000536472+ENST00000543365+ENST00000590577__exon_number_025__gene_id_ENSG00000180448	HMHA1	ENSG00000180448.24	1.16775156617234	8.77004556755112	5.24835330120135e-15	7.01049454706729e-12
ENSG00000167380.40	ENSG00000167380	ENSG00000167380_041	chr19	dexseq_prepare_annotation2.py	exon	44679797	44679832	.	+	.	ENST00000454662+ENST00000590524+ENST00000585678+ENST00000588883+ENST00000590089+ENST00000337433+ENST00000588127__exon_number_041__gene_id_ENSG00000167380	ZNF226	ENSG00000167380.40	0.837457557954143	8.74117595040842	5.25389069008071e-15	7.01049454706729e-12
ENSG00000036448.9	ENSG00000036448	ENSG00000036448_010	chr8	dexseq_prepare_annotation2.py	exon	2020425	2020589	.	+	.	ENST00000262113__exon_number_010__gene_id_ENSG00000036448	MYOM2	ENSG00000036448.9	-0.771271409150361	-8.53680746182007	5.50094092600346e-15	7.26674296325057e-12
ENSG00000075420.14	ENSG00000075420	ENSG00000075420_015	chr3	dexseq_prepare_annotation2.py	exon	171904625	171905008	.	+	.	ENST00000421757+ENST00000476794__exon_number_015__gene_id_ENSG00000075420	FNDC3B	ENSG00000075420.14	-2.20783808687457	-10.1009467449534	6.06950354958959e-15	7.93842989010678e-12
ENSG00000149269.6	ENSG00000149269	ENSG00000149269_007	chr11	dexseq_prepare_annotation2.py	exon	77034314	77034405	.	-	.	ENST00000527457+ENST00000356341+ENST00000278568+ENST00000525542+ENST00000528203__exon_number_007__gene_id_ENSG00000149269	PAK1	ENSG00000149269.6	0.98179488393651	8.89403902377665	6.93242027069291e-15	8.97816389959347e-12
ENSG00000223745.2	ENSG00000223745	ENSG00000223745_003	chr1	dexseq_prepare_annotation2.py	exon	93730197	93730201	.	-	.	ENST00000602488+ENST00000457025__exon_number_003__gene_id_ENSG00000223745	RP4-717I23.3	ENSG00000223745.2	0.909183881041314	8.35451703778618	7.28508038433373e-15	9.34329241524743e-12
ENSG00000138399.27	ENSG00000138399	ENSG00000138399_028	chr2	dexseq_prepare_annotation2.py	exon	170430323	170430342	.	-	.	ENST00000445210+ENST00000453153+ENST00000453929__exon_number_028__gene_id_ENSG00000138399	FASTKD1	ENSG00000138399.27	1.00012411833166	9.46782956221291	1.52738439982391e-14	1.94007191554556e-11
ENSG00000206120.11	ENSG00000206120	ENSG00000206120_012	chr3	dexseq_prepare_annotation2.py	exon	168031958	168031964	.	+	.	ENST00000511230__exon_number_012__gene_id_ENSG00000206120	EGFEM1P	ENSG00000206120.11	-2.23338851736011	-9.1811454786931	1.59837382978357e-14	2.01090650394676e-11
ENSG00000138101	ENSG00000138101	ENSG00000138101_001	chr2	dexseq_prepare_annotation2.py	exon	25600067	25600111	.	-	.	ENST00000496972__exon_number_001__gene_id_ENSG00000138101	DTNB	ENSG00000138101	-1.45423285108231	-8.72061962970988	2.20514202004626e-14	2.74810623441614e-11
ENSG00000113360.77	ENSG00000113360	ENSG00000113360_078	chr5	dexseq_prepare_annotation2.py	exon	31532221	31532303	.	-	.	ENST00000507438__exon_number_078__gene_id_ENSG00000113360	DROSHA	ENSG00000113360.77	-0.733136831580387	-8.24893780388251	2.24982943063502e-14	2.7707174864896e-11
ENSG00000272084.ENSG00000127481.136	ENSG00000272084+ENSG00000127481	ENSG00000272084+ENSG00000127481_137	chr1	dexseq_prepare_annotation2.py	exon	19510305	19510390	.	-	.	ENST00000375226+ENST00000375217+ENST00000375267+ENST00000375254__exon_number_137__gene_id_ENSG00000272084+ENSG00000127481		ENSG00000272084.ENSG00000127481.136	-0.512619858880335	-7.87213120363234	2.26523458395819e-14	2.7707174864896e-11
ENSG00000138399.28	ENSG00000138399	ENSG00000138399_029	chr2	dexseq_prepare_annotation2.py	exon	170430343	170430383	.	-	.	ENST00000445210+ENST00000453153__exon_number_029__gene_id_ENSG00000138399	FASTKD1	ENSG00000138399.28	0.8572093725166	9.33375768953464	2.76303096633509e-14	3.34859073993455e-11
ENSG00000181381.67	ENSG00000181381	ENSG00000181381_068	chr4	dexseq_prepare_annotation2.py	exon	169411509	169411601	.	-	.	ENST00000505150+ENST00000512958__exon_number_068__gene_id_ENSG00000181381	DDX60L	ENSG00000181381.67	-0.761102018008241	-9.22464146756669	2.88823389943878e-14	3.46850634650784e-11
ENSG00000036448.10	ENSG00000036448	ENSG00000036448_011	chr8	dexseq_prepare_annotation2.py	exon	2021419	2021580	.	+	.	ENST00000262113__exon_number_011__gene_id_ENSG00000036448	MYOM2	ENSG00000036448.10	-0.842810978990594	-8.23854322881737	3.4148659619594e-14	4.06399814031384e-11
ENSG00000268093.ENSG00000063177	ENSG00000268093+ENSG00000063177	ENSG00000268093+ENSG00000063177_001	chr19	dexseq_prepare_annotation2.py	exon	49118585	49118586	.	-	.	ENST00000549920+ENST00000552347__exon_number_001__gene_id_ENSG00000268093+ENSG00000063177		ENSG00000268093.ENSG00000063177	-2.44986889493567	-10.5313571146446	3.59890278176431e-14	4.2447772988488e-11
ENSG00000108387.7	ENSG00000108387	ENSG00000108387_008	chr17	dexseq_prepare_annotation2.py	exon	56598104	56598150	.	-	.	ENST00000426861+ENST00000457347+ENST00000393086+ENST00000317268+ENST00000583114+ENST00000584488+ENST00000582270+ENST00000317256+ENST00000412945+ENST00000580796+ENST00000579371+ENST00000580844+ENST00000583273+ENST00000577440__exon_number_008__gene_id_ENSG00000108387	SEPT4	ENSG00000108387.7	0.712505511488679	8.61585012805519	4.8031485458477e-14	5.615008167314e-11
ENSG00000116128.12	ENSG00000116128	ENSG00000116128_013	chr1	dexseq_prepare_annotation2.py	exon	147094072	147094332	.	+	.	ENST00000234739__exon_number_013__gene_id_ENSG00000116128	BCL9	ENSG00000116128.12	-0.948484216894839	-9.40376204295531	5.59896954440944e-14	6.48792874400427e-11
ENSG00000171777.28	ENSG00000171777	ENSG00000171777_029	chr19	dexseq_prepare_annotation2.py	exon	38910771	38910902	.	-	.	ENST00000589474+ENST00000587738+ENST00000592322+ENST00000589358+ENST00000588404+ENST00000293062+ENST00000587753+ENST00000426920+ENST00000433821+ENST00000454404+ENST00000586305+ENST00000589100__exon_number_029__gene_id_ENSG00000171777	RASGRP4	ENSG00000171777.28	2.00830281365361	13.4374111244318	5.85587751425805e-14	6.7266210402912e-11
ENSG00000112159.109	ENSG00000112159	ENSG00000112159_110	chr6	dexseq_prepare_annotation2.py	exon	90513047	90513273	.	-	.	ENST00000369393+ENST00000428876+ENST00000439638__exon_number_110__gene_id_ENSG00000112159	MDN1	ENSG00000112159.109	-0.68538500705345	-7.86763336478355	5.93675647763692e-14	6.7607373335848e-11
ENSG00000185811.19	ENSG00000185811	ENSG00000185811_020	chr7	dexseq_prepare_annotation2.py	exon	50450238	50450405	.	+	.	ENST00000439701+ENST00000438033+ENST00000357364+ENST00000331340+ENST00000343574+ENST00000471793+ENST00000440768+ENST00000359197__exon_number_020__gene_id_ENSG00000185811	IKZF1	ENSG00000185811.19	1.03950768609227	9.87612223279415	6.03856805359537e-14	6.81790461435853e-11
ENSG00000171132.51	ENSG00000171132	ENSG00000171132_052	chr2	dexseq_prepare_annotation2.py	exon	46411874	46415129	.	+	.	ENST00000306156__exon_number_052__gene_id_ENSG00000171132	PRKCE	ENSG00000171132.51	-1.18128668929002	-9.49570591052095	6.79441979468538e-14	7.60629538032151e-11
ENSG00000103671.19	ENSG00000103671	ENSG00000103671_020	chr15	dexseq_prepare_annotation2.py	exon	64698529	64698658	.	+	.	ENST00000560567+ENST00000261884+ENST00000558820__exon_number_020__gene_id_ENSG00000103671	TRIP4	ENSG00000103671.19	0.749398405193851	9.29286297766565	8.88703035479189e-14	9.86535050309251e-11
ENSG00000197102.27	ENSG00000197102	ENSG00000197102_028	chr14	dexseq_prepare_annotation2.py	exon	102473345	102473445	.	+	.	ENST00000360184__exon_number_028__gene_id_ENSG00000197102	DYNC1H1	ENSG00000197102.27	0.921445785499499	8.10812223681629	1.00016351418183e-13	1.10101333519517e-10
ENSG00000272084.ENSG00000127481.128	ENSG00000272084+ENSG00000127481	ENSG00000272084+ENSG00000127481_129	chr1	dexseq_prepare_annotation2.py	exon	19499675	19499800	.	-	.	ENST00000375217+ENST00000375226+ENST00000419533+ENST00000375267+ENST00000375254__exon_number_129__gene_id_ENSG00000272084+ENSG00000127481		ENSG00000272084.ENSG00000127481.128	-0.497639814699564	-7.65376546068811	1.04957846339044e-13	1.1458621075527e-10
ENSG00000089053.17	ENSG00000089053	ENSG00000089053_018	chr12	dexseq_prepare_annotation2.py	exon	121758188	121758262	.	-	.	ENST00000534976+ENST00000261819+ENST00000535641+ENST00000541887+ENST00000535482+ENST00000544314+ENST00000344395+ENST00000545218+ENST00000539079+ENST00000366333+ENST00000441917__exon_number_018__gene_id_ENSG00000089053	ANAPC5	ENSG00000089053.17	0.904928670332712	8.31603833042559	1.11225603028273e-13	1.20433624262581e-10
ENSG00000086205.2	ENSG00000086205	ENSG00000086205_003	chr11	dexseq_prepare_annotation2.py	exon	49168303	49168497	.	-	.	ENST00000256999+ENST00000533034+ENST00000356696+ENST00000458311+ENST00000340334+ENST00000525826+ENST00000343844__exon_number_003__gene_id_ENSG00000086205	FOLH1	ENSG00000086205.2	-1.49575897458029	-8.3091647286731	1.15500413143732e-13	1.2404556566087e-10
ENSG00000180448.45	ENSG00000180448	ENSG00000180448_046	chr19	dexseq_prepare_annotation2.py	exon	1084237	1084345	.	+	.	ENST00000591169+ENST00000590214+ENST00000313093+ENST00000587602+ENST00000586866+ENST00000539243+ENST00000536472+ENST00000543365+ENST00000590577+ENST00000586378+ENST00000592297__exon_number_046__gene_id_ENSG00000180448	HMHA1	ENSG00000180448.45	1.2155056908835	8.21046523223596	1.26751958657907e-13	1.35031723699271e-10
ENSG00000036448.6	ENSG00000036448	ENSG00000036448_007	chr8	dexseq_prepare_annotation2.py	exon	2007274	2007366	.	+	.	ENST00000262113__exon_number_007__gene_id_ENSG00000036448	MYOM2	ENSG00000036448.6	-0.740510978781244	-7.99548333826634	1.48113662124957e-13	1.56526518133654e-10
ENSG00000103671.22	ENSG00000103671	ENSG00000103671_023	chr15	dexseq_prepare_annotation2.py	exon	64701917	64702001	.	+	.	ENST00000561265+ENST00000559565+ENST00000560567+ENST00000261884+ENST00000560475__exon_number_023__gene_id_ENSG00000103671	TRIP4	ENSG00000103671.22	0.817018249259253	9.15939109501094	1.55120434607372e-13	1.62630233425665e-10
ENSG00000112159.106	ENSG00000112159	ENSG00000112159_107	chr6	dexseq_prepare_annotation2.py	exon	90503481	90503673	.	-	.	ENST00000369393+ENST00000428876+ENST00000439638__exon_number_107__gene_id_ENSG00000112159	MDN1	ENSG00000112159.106	-0.706723909195931	-7.71607110330473	1.62143306692971e-13	1.68654573339697e-10
ENSG00000174844.41	ENSG00000174844	ENSG00000174844_042	chr3	dexseq_prepare_annotation2.py	exon	57422678	57422787	.	-	.	ENST00000351747+ENST00000495027__exon_number_042__gene_id_ENSG00000174844	DNAH12	ENSG00000174844.41	0.770705505715194	8.0657130233388	1.76029273210858e-13	1.80721274287109e-10
ENSG00000114735.22	ENSG00000114735	ENSG00000114735_023	chr3	dexseq_prepare_annotation2.py	exon	50617371	50617546	.	+	.	ENST00000448997+ENST00000482974__exon_number_023__gene_id_ENSG00000114735	HEMK1	ENSG00000114735.22	-1.01217280117784	-8.40900452577211	1.76480275420416e-13	1.80721274287109e-10
ENSG00000149179.7	ENSG00000149179	ENSG00000149179_008	chr11	dexseq_prepare_annotation2.py	exon	46958311	46958318	.	+	.	ENST00000527234+ENST00000528488+ENST00000536126+ENST00000278460+ENST00000378618+ENST00000525279+ENST00000533124+ENST00000531648+ENST00000522712+ENST00000532840__exon_number_008__gene_id_ENSG00000149179	C11orf49	ENSG00000149179.7	0.594011279160897	7.98352777561859	1.89993233933029e-13	1.93062355404255e-10
ENSG00000005884.24	ENSG00000005884	ENSG00000005884_025	chr17	dexseq_prepare_annotation2.py	exon	48151812	48151878	.	+	.	ENST00000007722+ENST00000505306+ENST00000512553+ENST00000506401+ENST00000320031+ENST00000544892+ENST00000510809__exon_number_025__gene_id_ENSG00000005884	ITGA3	ENSG00000005884.24	-0.892089576766633	-8.72117867306874	1.99817667811294e-13	2.01495526090626e-10
ENSG00000164941.14	ENSG00000164941	ENSG00000164941_015	chr8	dexseq_prepare_annotation2.py	exon	95841203	95841219	.	+	.	ENST00000343161+ENST00000519457+ENST00000521860+ENST00000524333+ENST00000523206+ENST00000519053+ENST00000447247+ENST00000523731+ENST00000522171+ENST00000523321__exon_number_015__gene_id_ENSG00000164941	INTS8	ENSG00000164941.14	-1.04263567390189	-8.32186402051844	2.24670011369444e-13	2.24840215923511e-10
ENSG00000113360.75	ENSG00000113360	ENSG00000113360_076	chr5	dexseq_prepare_annotation2.py	exon	31532169	31532181	.	-	.	ENST00000504361+ENST00000513349__exon_number_076__gene_id_ENSG00000113360	DROSHA	ENSG00000113360.75	-0.745272496140468	-7.85081038420087	2.59904793025882e-13	2.58146038787361e-10
ENSG00000254485.ENSG00000196220.ENSG00000206573.106	ENSG00000254485+ENSG00000196220+ENSG00000206573	ENSG00000254485+ENSG00000196220+ENSG00000206573_107	chr3	dexseq_prepare_annotation2.py	exon	9439178	9439179	.	-	.	ENST00000520447+ENST00000518437+ENST00000469846__exon_number_107__gene_id_ENSG00000254485+ENSG00000196220+ENSG00000206573		ENSG00000254485.ENSG00000196220.ENSG00000206573.106	-1.57470341120875	-7.69293070932576	2.73167509457216e-13	2.69294238800733e-10
ENSG00000187736.ENSG00000213901.58	ENSG00000187736+ENSG00000213901	ENSG00000187736+ENSG00000213901_059	chr2	dexseq_prepare_annotation2.py	exon	220034031	220034076	.	-	.	ENST00000295738+ENST00000421779+ENST00000396775+ENST00000318673+ENST00000455516+ENST00000465580+ENST00000409878+ENST00000409370+ENST00000414999+ENST00000497918+ENST00000498327__exon_number_059__gene_id_ENSG00000187736+ENSG00000213901		ENSG00000187736.ENSG00000213901.58	0.720653531849745	7.79675736936686	3.60678060674559e-13	3.52930161593402e-10
ENSG00000075420.15	ENSG00000075420	ENSG00000075420_016	chr3	dexseq_prepare_annotation2.py	exon	171905009	171905088	.	+	.	ENST00000421757__exon_number_016__gene_id_ENSG00000075420	FNDC3B	ENSG00000075420.15	-2.18122200306162	-9.07714294596344	3.67261116768403e-13	3.56729364155191e-10
ENSG00000108774.ENSG00000108773.ENSG00000267261.2	ENSG00000108774+ENSG00000108773+ENSG00000267261	ENSG00000108774+ENSG00000108773+ENSG00000267261_003	chr17	dexseq_prepare_annotation2.py	exon	40265408	40265860	.	-	.	ENST00000225916+ENST00000586972+ENST00000465682__exon_number_003__gene_id_ENSG00000108774+ENSG00000108773+ENSG00000267261		ENSG00000108774.ENSG00000108773.ENSG00000267261.2	0.751365053171617	8.01847017437417	3.72200339580261e-13	3.58888064660967e-10
ENSG00000104490.15	ENSG00000104490	ENSG00000104490_016	chr8	dexseq_prepare_annotation2.py	exon	102731508	102731520	.	-	.	ENST00000311028+ENST00000522448+ENST00000220931+ENST00000518166+ENST00000522951+ENST00000520690+ENST00000520425+ENST00000521599+ENST00000518727+ENST00000395923+ENST00000519508__exon_number_016__gene_id_ENSG00000104490	NCALD	ENSG00000104490.15	0.7678864991599	7.88124012390095	4.17593883710176e-13	3.99740232160248e-10
ENSG00000272084.ENSG00000127481.130	ENSG00000272084+ENSG00000127481	ENSG00000272084+ENSG00000127481_131	chr1	dexseq_prepare_annotation2.py	exon	19500813	19500941	.	-	.	ENST00000375217+ENST00000375226+ENST00000419533+ENST00000375267+ENST00000375254__exon_number_131__gene_id_ENSG00000272084+ENSG00000127481		ENSG00000272084.ENSG00000127481.130	-0.521412980709058	-7.44326356568826	4.46182418760475e-13	4.24033795095387e-10
ENSG00000231889.2	ENSG00000231889	ENSG00000231889_003	chr6	dexseq_prepare_annotation2.py	exon	111804744	111804752	.	+	.	ENST00000438298+ENST00000525151+ENST00000532226__exon_number_003__gene_id_ENSG00000231889	TRAF3IP2-AS1	ENSG00000231889.2	0.712238360125624	8.41662000377884	4.56858313081116e-13	4.28440770788298e-10
ENSG00000187775.87	ENSG00000187775	ENSG00000187775_088	chr17	dexseq_prepare_annotation2.py	exon	76522962	76523078	.	-	.	ENST00000389840+ENST00000585328__exon_number_088__gene_id_ENSG00000187775	DNAH17	ENSG00000187775.87	0.727144879682627	7.5955862250443	4.57306197434898e-13	4.28440770788298e-10
ENSG00000124920.1	ENSG00000124920	ENSG00000124920_002	chr11	dexseq_prepare_annotation2.py	exon	61520121	61520262	.	+	.	ENST00000537766+ENST00000278836__exon_number_002__gene_id_ENSG00000124920	MYRF	ENSG00000124920.1	1.39479419439098	8.39899252995416	4.97539015393344e-13	4.62851436151132e-10
ENSG00000103197.47	ENSG00000103197	ENSG00000103197_048	chr16	dexseq_prepare_annotation2.py	exon	2122242	2122364	.	+	.	ENST00000353929+ENST00000439673+ENST00000219476+ENST00000401874+ENST00000563346+ENST00000382538+ENST00000568454+ENST00000350773+ENST00000439117__exon_number_048__gene_id_ENSG00000103197	TSC2	ENSG00000103197.47	0.709227260053271	7.69431142405564	5.23095290204098e-13	4.8322299185987e-10
ENSG00000113360.62	ENSG00000113360	ENSG00000113360_063	chr5	dexseq_prepare_annotation2.py	exon	31521230	31521322	.	-	.	ENST00000344624+ENST00000511367+ENST00000442743+ENST00000513349__exon_number_063__gene_id_ENSG00000113360	DROSHA	ENSG00000113360.62	-0.767027628864725	-7.72994749578423	5.39922902087922e-13	4.95304273373712e-10
ENSG00000213599.ENSG00000261052.ENSG00000132207.32	ENSG00000213599+ENSG00000261052+ENSG00000132207	ENSG00000213599+ENSG00000261052+ENSG00000132207_033	chr16	dexseq_prepare_annotation2.py	exon	30212302	30212377	.	+	.	ENST00000567520+ENST00000566712+ENST00000565342+ENST00000567309+ENST00000395137+ENST00000395138+ENST00000569959+ENST00000568997+ENST00000569409+ENST00000563322+ENST00000561824+ENST00000338971+ENST00000354723+ENST00000355544__exon_number_033__gene_id_ENSG00000213599+ENSG00000261052+ENSG00000132207		ENSG00000213599.ENSG00000261052.ENSG00000132207.32	-1.72840943755772	-9.08382487277644	6.25323555537494e-13	5.69691321975882e-10
ENSG00000059758.38	ENSG00000059758	ENSG00000059758_039	chr12	dexseq_prepare_annotation2.py	exon	96793764	96793852	.	-	.	ENST00000542666+ENST00000261211+ENST00000543119__exon_number_039__gene_id_ENSG00000059758	CDK17	ENSG00000059758.38	-0.654518043447551	-8.0244700782532	6.36684438097082e-13	5.76068590908387e-10
ENSG00000205352.ENSG00000257379.ENSG00000197111.23	ENSG00000205352+ENSG00000257379+ENSG00000197111	ENSG00000205352+ENSG00000257379+ENSG00000197111_024	chr12	dexseq_prepare_annotation2.py	exon	53837321	53837324	.	+	.	ENST00000549924+ENST00000429243+ENST00000549740+ENST00000541275+ENST00000549135+ENST00000547717+ENST00000547368+ENST00000551003__exon_number_024__gene_id_ENSG00000205352+ENSG00000257379+ENSG00000197111		ENSG00000205352.ENSG00000257379.ENSG00000197111.23	0.943962144117391	7.9943453026718	6.43510762225333e-13	5.78284161156235e-10
ENSG00000177479.53	ENSG00000177479	ENSG00000177479_054	chr3	dexseq_prepare_annotation2.py	exon	49011132	49011249	.	+	.	ENST00000465217+ENST00000469038+ENST00000356401+ENST00000495761+ENST00000449376+ENST00000490095+ENST00000452385__exon_number_054__gene_id_ENSG00000177479	ARIH2	ENSG00000177479.53	0.579556079557309	7.66396735032622	7.53200486055929e-13	6.7228232572965e-10
ENSG00000181355.30	ENSG00000181355	ENSG00000181355_031	chr6	dexseq_prepare_annotation2.py	exon	9900646	9900722	.	-	.	ENST00000492094+ENST00000466385+ENST00000472329+ENST00000316020+ENST00000469426+ENST00000491508+ENST00000469656+ENST00000486246__exon_number_031__gene_id_ENSG00000181355	OFCC1	ENSG00000181355.30	0.819778805829741	8.95352425714068	1.04031183832126e-12	9.17717410124334e-10
ENSG00000212091.ENSG00000144061.29	ENSG00000212091+ENSG00000144061	ENSG00000212091+ENSG00000144061_030	chr2	dexseq_prepare_annotation2.py	exon	110922265	110922307	.	-	.	ENST00000355301+ENST00000496524+ENST00000393272+ENST00000417665+ENST00000445609+ENST00000461707+ENST00000316534__exon_number_030__gene_id_ENSG00000212091+ENSG00000144061		ENSG00000212091.ENSG00000144061.29	-0.736045074842653	-8.2460364435598	1.04207124540992e-12	9.17717410124334e-10
ENSG00000185811.18	ENSG00000185811	ENSG00000185811_019	chr7	dexseq_prepare_annotation2.py	exon	50444492	50445025	.	+	.	ENST00000462201__exon_number_019__gene_id_ENSG00000185811	IKZF1	ENSG00000185811.18	0.938808709751194	9.09401399525745	1.10168189294169e-12	9.63789258659588e-10
ENSG00000104419.67	ENSG00000104419	ENSG00000104419_068	chr8	dexseq_prepare_annotation2.py	exon	134309483	134309495	.	-	.	ENST00000537882+ENST00000518010+ENST00000517599+ENST00000354944+ENST00000523892+ENST00000522476+ENST00000518066+ENST00000518480+ENST00000414097+ENST00000521544__exon_number_068__gene_id_ENSG00000104419	NDRG1	ENSG00000104419.67	-0.747274921512857	-7.59671780619317	1.12859263901689e-12	9.80836102724549e-10
ENSG00000214198.1	ENSG00000214198	ENSG00000214198_002	chr12	dexseq_prepare_annotation2.py	exon	104237534	104238197	.	-	.	ENST00000548527+ENST00000551270__exon_number_002__gene_id_ENSG00000214198	RP11-642P15.1	ENSG00000214198.1	0.549500690734176	7.83153477072462	1.19148801288172e-12	1.02872919282141e-09
ENSG00000187736.ENSG00000213901.57	ENSG00000187736+ENSG00000213901	ENSG00000187736+ENSG00000213901_058	chr2	dexseq_prepare_annotation2.py	exon	220034007	220034030	.	-	.	ENST00000455516__exon_number_058__gene_id_ENSG00000187736+ENSG00000213901		ENSG00000187736.ENSG00000213901.57	0.610227119529239	7.59641028469913	1.20294722585683e-12	1.03187875672524e-09
ENSG00000113360.76	ENSG00000113360	ENSG00000113360_077	chr5	dexseq_prepare_annotation2.py	exon	31532182	31532216	.	-	.	ENST00000513349__exon_number_077__gene_id_ENSG00000113360	DROSHA	ENSG00000113360.76	-0.73021535656879	-7.5798873466281	1.32763595200131e-12	1.13148844683466e-09
ENSG00000207945.ENSG00000100124	ENSG00000207945+ENSG00000100124	ENSG00000207945+ENSG00000100124_001	chr22	dexseq_prepare_annotation2.py	exon	38226862	38226862	.	-	.	ENST00000215941__exon_number_001__gene_id_ENSG00000207945+ENSG00000100124		ENSG00000207945.ENSG00000100124	0.722694333868279	8.87335206656847	1.42375521660522e-12	1.20562861611249e-09
ENSG00000180448.41	ENSG00000180448	ENSG00000180448_042	chr19	dexseq_prepare_annotation2.py	exon	1083066	1083141	.	+	.	ENST00000592297__exon_number_042__gene_id_ENSG00000180448	HMHA1	ENSG00000180448.41	1.11554174997554	7.7686776007564	1.49152446227419e-12	1.25497058258867e-09
ENSG00000187775.86	ENSG00000187775	ENSG00000187775_087	chr17	dexseq_prepare_annotation2.py	exon	76522733	76522819	.	-	.	ENST00000389840+ENST00000585328__exon_number_087__gene_id_ENSG00000187775	DNAH17	ENSG00000187775.86	0.768892715717805	7.40091534004742	1.57556036172435e-12	1.31728812521384e-09
ENSG00000103671.9	ENSG00000103671	ENSG00000103671_010	chr15	dexseq_prepare_annotation2.py	exon	64685634	64685675	.	+	.	ENST00000559833__exon_number_010__gene_id_ENSG00000103671	TRIP4	ENSG00000103671.9	-0.589604502281955	-8.60006659105214	1.61627719812914e-12	1.3428315589488e-09
ENSG00000105397.63	ENSG00000105397	ENSG00000105397_064	chr19	dexseq_prepare_annotation2.py	exon	10490366	10490455	.	-	.	ENST00000530829+ENST00000525621+ENST00000529370__exon_number_064__gene_id_ENSG00000105397	TYK2	ENSG00000105397.63	-0.658302024658761	-8.13156841902086	1.8100308039953e-12	1.49440668254862e-09
ENSG00000261538.ENSG00000121270.1	ENSG00000261538+ENSG00000121270	ENSG00000261538+ENSG00000121270_002	chr16	dexseq_prepare_annotation2.py	exon	48199604	48199737	.	-	.	ENST00000563906__exon_number_002__gene_id_ENSG00000261538+ENSG00000121270		ENSG00000261538.ENSG00000121270.1	-0.78027912476491	-7.82330709751662	1.86897741734817e-12	1.53349016665648e-09
ENSG00000104490.16	ENSG00000104490	ENSG00000104490_017	chr8	dexseq_prepare_annotation2.py	exon	102731521	102731522	.	-	.	ENST00000311028+ENST00000522448+ENST00000220931+ENST00000518166+ENST00000522252+ENST00000520690+ENST00000520425+ENST00000521599+ENST00000518727+ENST00000395923+ENST00000522951+ENST00000519508__exon_number_017__gene_id_ENSG00000104490	NCALD	ENSG00000104490.16	0.788406477113314	7.62049201029565	1.88073416215453e-12	1.53361100506551e-09
ENSG00000172890.28	ENSG00000172890	ENSG00000172890_029	chr11	dexseq_prepare_annotation2.py	exon	71185573	71186668	.	+	.	ENST00000528509__exon_number_029__gene_id_ENSG00000172890	NADSYN1	ENSG00000172890.28	-0.791616689847765	-7.50489466503567	1.95447222203333e-12	1.58396184374603e-09
ENSG00000177830.9	ENSG00000177830	ENSG00000177830_010	chr11	dexseq_prepare_annotation2.py	exon	869763	869766	.	-	.	ENST00000336845+ENST00000534207+ENST00000323578+ENST00000528581+ENST00000429789+ENST00000454838+ENST00000449825__exon_number_010__gene_id_ENSG00000177830	CHID1	ENSG00000177830.9	-0.719309023618184	-7.50005089329474	2.13479874529358e-12	1.71656226747366e-09
ENSG00000114735.21	ENSG00000114735	ENSG00000114735_022	chr3	dexseq_prepare_annotation2.py	exon	50617275	50617370	.	+	.	ENST00000434410+ENST00000443894+ENST00000448997+ENST00000232854+ENST00000482974+ENST00000455834__exon_number_022__gene_id_ENSG00000114735	HEMK1	ENSG00000114735.21	-1.07312819444307	-7.92282311391475	2.14407853242357e-12	1.71656226747366e-09
ENSG00000170852	ENSG00000170852	ENSG00000170852_001	chr7	dexseq_prepare_annotation2.py	exon	32907784	32910419	.	-	.	ENST00000304056__exon_number_001__gene_id_ENSG00000170852	KBTBD2	ENSG00000170852	0.847568902919413	8.88606375944445	2.4066775823966e-12	1.90488173778578e-09
ENSG00000114735.23	ENSG00000114735	ENSG00000114735_024	chr3	dexseq_prepare_annotation2.py	exon	50617547	50617660	.	+	.	ENST00000434410+ENST00000443894+ENST00000448997+ENST00000232854+ENST00000482974+ENST00000455834__exon_number_024__gene_id_ENSG00000114735	HEMK1	ENSG00000114735.23	-1.04616640059173	-7.89950577040146	2.41485413027884e-12	1.90488173778578e-09
ENSG00000171219.22	ENSG00000171219	ENSG00000171219_023	chr11	dexseq_prepare_annotation2.py	exon	64601258	64601283	.	-	.	ENST00000342711+ENST00000480767__exon_number_023__gene_id_ENSG00000171219	CDC42BPG	ENSG00000171219.22	1.00552737731479	8.25098902759439	2.42255966652544e-12	1.90488173778578e-09
ENSG00000236107.20	ENSG00000236107	ENSG00000236107_021	chr2	dexseq_prepare_annotation2.py	exon	167056149	167056328	.	+	.	ENST00000447809__exon_number_021__gene_id_ENSG00000236107	AC010127.3	ENSG00000236107.20	0.635132743168045	7.92519033067083	2.56433442436745e-12	2.00442945241977e-09
ENSG00000059758.39	ENSG00000059758	ENSG00000059758_040	chr12	dexseq_prepare_annotation2.py	exon	96793853	96794258	.	-	.	ENST00000261211+ENST00000543119__exon_number_040__gene_id_ENSG00000059758	CDK17	ENSG00000059758.39	-0.670797727363709	-7.75761148378632	2.65181586800665e-12	2.06061691860987e-09
ENSG00000166889.20	ENSG00000166889	ENSG00000166889_021	chr11	dexseq_prepare_annotation2.py	exon	59434326	59434437	.	-	.	ENST00000300146__exon_number_021__gene_id_ENSG00000166889	PATL1	ENSG00000166889.20	-0.852851602588278	-9.02897895053712	2.68568087718268e-12	2.07472774196393e-09
ENSG00000180448.39	ENSG00000180448	ENSG00000180448_040	chr19	dexseq_prepare_annotation2.py	exon	1082938	1082955	.	+	.	ENST00000591169+ENST00000590214+ENST00000313093+ENST00000587602+ENST00000586866+ENST00000539243+ENST00000536472+ENST00000543365+ENST00000590577+ENST00000590512+ENST00000586378+ENST00000592297+ENST00000586937__exon_number_040__gene_id_ENSG00000180448	HMHA1	ENSG00000180448.39	1.35545989643415	7.62903749987147	3.21790493880174e-12	2.47142582799831e-09
ENSG00000113360.73	ENSG00000113360	ENSG00000113360_074	chr5	dexseq_prepare_annotation2.py	exon	31531557	31531632	.	-	.	ENST00000504361+ENST00000513349__exon_number_074__gene_id_ENSG00000113360	DROSHA	ENSG00000113360.73	-0.753366470503768	-7.40797673018752	3.67985315799548e-12	2.80987631312834e-09
ENSG00000272084.ENSG00000127481.138	ENSG00000272084+ENSG00000127481	ENSG00000272084+ENSG00000127481_139	chr1	dexseq_prepare_annotation2.py	exon	19511593	19511780	.	-	.	ENST00000375226+ENST00000375217+ENST00000375267+ENST00000375254__exon_number_139__gene_id_ENSG00000272084+ENSG00000127481		ENSG00000272084.ENSG00000127481.138	-0.553435652971983	-7.12393294207506	3.77776453917342e-12	2.8680614691081e-09
ENSG00000104419.66	ENSG00000104419	ENSG00000104419_067	chr8	dexseq_prepare_annotation2.py	exon	134309481	134309482	.	-	.	ENST00000537882+ENST00000518010+ENST00000517599+ENST00000354944+ENST00000522377+ENST00000523892+ENST00000522476+ENST00000518066+ENST00000518480+ENST00000414097+ENST00000521544__exon_number_067__gene_id_ENSG00000104419	NDRG1	ENSG00000104419.66	-0.71809217965595	-7.3831414946477	4.02604232005186e-12	3.03908680273629e-09
ENSG00000018408.36	ENSG00000018408	ENSG00000018408_037	chr3	dexseq_prepare_annotation2.py	exon	149443259	149443331	.	-	.	ENST00000474080__exon_number_037__gene_id_ENSG00000018408	WWTR1	ENSG00000018408.36	-0.679878154959374	-7.96242082027212	4.08445615923628e-12	3.06566283315405e-09
ENSG00000163491.32	ENSG00000163491	ENSG00000163491_033	chr3	dexseq_prepare_annotation2.py	exon	27329189	27329234	.	-	.	ENST00000424275+ENST00000341435+ENST00000357467+ENST00000574215+ENST00000435584+ENST00000429845__exon_number_033__gene_id_ENSG00000163491	NEK10	ENSG00000163491.32	-1.5470986286784	-7.47306686136452	5.63629376497524e-12	4.20652206979225e-09
ENSG00000138101.5	ENSG00000138101	ENSG00000138101_006	chr2	dexseq_prepare_annotation2.py	exon	25600153	25600181	.	-	.	ENST00000356599+ENST00000407661+ENST00000407186+ENST00000398951+ENST00000404103+ENST00000496972+ENST00000405222+ENST00000407038+ENST00000288642+ENST00000406818+ENST00000497476__exon_number_006__gene_id_ENSG00000138101	DTNB	ENSG00000138101.5	-1.40265286293689	-7.65154097044289	6.19393245855367e-12	4.59673302120752e-09
ENSG00000166183.33	ENSG00000166183	ENSG00000166183_034	chr14	dexseq_prepare_annotation2.py	exon	104578971	104579045	.	+	.	ENST00000551871+ENST00000551177__exon_number_034__gene_id_ENSG00000166183	ASPG	ENSG00000166183.33	1.13013415586397	7.95770442864309	6.93283910606351e-12	5.11635779838542e-09
ENSG00000180448.43	ENSG00000180448	ENSG00000180448_044	chr19	dexseq_prepare_annotation2.py	exon	1083275	1083328	.	+	.	ENST00000591169+ENST00000590214+ENST00000313093+ENST00000587602+ENST00000586866+ENST00000539243+ENST00000536472+ENST00000543365+ENST00000590577+ENST00000590512+ENST00000586378+ENST00000592297__exon_number_044__gene_id_ENSG00000180448	HMHA1	ENSG00000180448.43	1.20409247057642	7.48522550565612	7.0639343214729e-12	5.18414291036983e-09
ENSG00000177479.55	ENSG00000177479	ENSG00000177479_056	chr3	dexseq_prepare_annotation2.py	exon	49012250	49012300	.	+	.	ENST00000469038+ENST00000356401+ENST00000495761+ENST00000449376+ENST00000490095+ENST00000452385__exon_number_056__gene_id_ENSG00000177479	ARIH2	ENSG00000177479.55	0.549184276047217	7.28076345439171	7.3558609850212e-12	5.36855931558729e-09
ENSG00000161013.7	ENSG00000161013	ENSG00000161013_008	chr5	dexseq_prepare_annotation2.py	exon	179225347	179225406	.	-	.	ENST00000520969+ENST00000292591+ENST00000337755+ENST00000522451+ENST00000520875+ENST00000518778+ENST00000518980+ENST00000519836+ENST00000523382__exon_number_008__gene_id_ENSG00000161013	MGAT4B	ENSG00000161013.7	-1.02337827877738	-7.51728697380801	7.40621640755444e-12	5.37561091998869e-09
ENSG00000264594.ENSG00000204580.141	ENSG00000264594+ENSG00000204580	ENSG00000264594+ENSG00000204580_142	chr6	dexseq_prepare_annotation2.py	exon	30867618	30867824	.	+	.	ENST00000454612+ENST00000376575+ENST00000376567+ENST00000376570+ENST00000452441+ENST00000446312+ENST00000376568+ENST00000376569+ENST00000324771__exon_number_142__gene_id_ENSG00000264594+ENSG00000204580		ENSG00000264594.ENSG00000204580.141	-0.761237447427266	-7.78994412841495	7.51868633482673e-12	5.42742330508531e-09
ENSG00000129084.ENSG00000256206.ENSG00000129083.4	ENSG00000129084+ENSG00000256206+ENSG00000129083	ENSG00000129084+ENSG00000256206+ENSG00000129083_005	chr11	dexseq_prepare_annotation2.py	exon	14479096	14479329	.	-	.	ENST00000249923+ENST00000439561__exon_number_005__gene_id_ENSG00000129084+ENSG00000256206+ENSG00000129083		ENSG00000129084.ENSG00000256206.ENSG00000129083.4	0.668415510811361	7.27342829196916	7.67911296348513e-12	5.51310229606731e-09
ENSG00000103671.25	ENSG00000103671	ENSG00000103671_026	chr15	dexseq_prepare_annotation2.py	exon	64706284	64706410	.	+	.	ENST00000261884__exon_number_026__gene_id_ENSG00000103671	TRIP4	ENSG00000103671.25	0.875197848650187	8.22196168012411	7.92593540744603e-12	5.65954630985741e-09
ENSG00000139132.9	ENSG00000139132	ENSG00000139132_010	chr12	dexseq_prepare_annotation2.py	exon	32655095	32655103	.	+	.	ENST00000473513+ENST00000472289+ENST00000493087+ENST00000497153+ENST00000551984+ENST00000494275+ENST00000427716__exon_number_010__gene_id_ENSG00000139132	FGD4	ENSG00000139132.9	-1.12298145799277	-8.91386256534575	8.06897112758358e-12	5.73070476319243e-09
ENSG00000117472.2	ENSG00000117472	ENSG00000117472_003	chr1	dexseq_prepare_annotation2.py	exon	46640776	46640788	.	+	.	ENST00000372003+ENST00000482928+ENST00000498443__exon_number_003__gene_id_ENSG00000117472	TSPAN1	ENSG00000117472.2	-1.37098504246422	-9.12443308186199	8.63786875629525e-12	6.10193830324386e-09
ENSG00000036448.3	ENSG00000036448	ENSG00000036448_004	chr8	dexseq_prepare_annotation2.py	exon	2000276	2000431	.	+	.	ENST00000262113__exon_number_004__gene_id_ENSG00000036448	MYOM2	ENSG00000036448.3	-0.820476254494635	-7.29814485912981	8.88881971659982e-12	6.24581427958955e-09
ENSG00000086205	ENSG00000086205	ENSG00000086205_001	chr11	dexseq_prepare_annotation2.py	exon	49168187	49168187	.	-	.	ENST00000256999+ENST00000458311__exon_number_001__gene_id_ENSG00000086205	FOLH1	ENSG00000086205	-1.36353691452533	-7.49557938332361	9.36388836296497e-12	6.54481297750091e-09
ENSG00000181381.65	ENSG00000181381	ENSG00000181381_066	chr4	dexseq_prepare_annotation2.py	exon	169401643	169401665	.	-	.	ENST00000511577__exon_number_066__gene_id_ENSG00000181381	DDX60L	ENSG00000181381.65	-0.726328973288852	-7.93664876818644	1.00839206809917e-11	7.0109785366263e-09
ENSG00000167380.38	ENSG00000167380	ENSG00000167380_039	chr19	dexseq_prepare_annotation2.py	exon	44679651	44679683	.	+	.	ENST00000590089+ENST00000590524+ENST00000454662+ENST00000588127+ENST00000588883+ENST00000590578+ENST00000337433+ENST00000586914+ENST00000585678__exon_number_039__gene_id_ENSG00000167380	ZNF226	ENSG00000167380.38	0.917695314838171	7.39388262053428	1.05170483411624e-11	7.27383291030131e-09
ENSG00000013441.10	ENSG00000013441	ENSG00000013441_011	chr2	dexseq_prepare_annotation2.py	exon	201718626	201718716	.	-	.	ENST00000409769+ENST00000321356+ENST00000473565+ENST00000496205+ENST00000409403+ENST00000461326+ENST00000461981+ENST00000434813+ENST00000472679+ENST00000432425+ENST00000464454__exon_number_011__gene_id_ENSG00000013441	CLK1	ENSG00000013441.10	0.781492005621134	7.67320059774615	1.09045864545738e-11	7.50258265963123e-09
ENSG00000180448.29	ENSG00000180448	ENSG00000180448_030	chr19	dexseq_prepare_annotation2.py	exon	1080681	1080785	.	+	.	ENST00000590214+ENST00000591293+ENST00000313093+ENST00000587602+ENST00000586866+ENST00000539243+ENST00000536472+ENST00000543365+ENST00000590577__exon_number_030__gene_id_ENSG00000180448	HMHA1	ENSG00000180448.29	1.11965722401459	7.39995522893716	1.12277835505832e-11	7.68492335249764e-09
ENSG00000139132.10	ENSG00000139132	ENSG00000139132_011	chr12	dexseq_prepare_annotation2.py	exon	32655104	32655112	.	+	.	ENST00000473513+ENST00000472289+ENST00000493087+ENST00000497153+ENST00000551984+ENST00000494275+ENST00000395740+ENST00000427716+ENST00000266482__exon_number_011__gene_id_ENSG00000139132	FGD4	ENSG00000139132.10	-1.19711944948963	-8.81211935857012	1.14517358129466e-11	7.797805674692e-09
ENSG00000183091.7	ENSG00000183091	ENSG00000183091_008	chr2	dexseq_prepare_annotation2.py	exon	152347721	152348196	.	-	.	ENST00000497809__exon_number_008__gene_id_ENSG00000183091	NEB	ENSG00000183091.7	0.699115773043437	7.33858310575192	1.29722274844003e-11	8.78785256763736e-09
ENSG00000228107.ENSG00000159259.ENSG00000159256.13	ENSG00000228107+ENSG00000159259+ENSG00000159256	ENSG00000228107+ENSG00000159259+ENSG00000159256_014	chr21	dexseq_prepare_annotation2.py	exon	37721609	37721706	.	+	.	ENST00000487909+ENST00000485299+ENST00000400485__exon_number_014__gene_id_ENSG00000228107+ENSG00000159259+ENSG00000159256		ENSG00000228107.ENSG00000159259.ENSG00000159256.13	0.8014614651212	7.25873184223615	1.35937955396935e-11	9.16194076935465e-09
ENSG00000074201.6	ENSG00000074201	ENSG00000074201_007	chr11	dexseq_prepare_annotation2.py	exon	77323416	77323562	.	-	.	ENST00000533957__exon_number_007__gene_id_ENSG00000074201	CLNS1A	ENSG00000074201.6	-1.06355353413133	-9.25934128855667	1.36729120815688e-11	9.16848571561032e-09
ENSG00000114735.15	ENSG00000114735	ENSG00000114735_016	chr3	dexseq_prepare_annotation2.py	exon	50614483	50614554	.	+	.	ENST00000424388+ENST00000434410+ENST00000448997+ENST00000232854+ENST00000482974+ENST00000455834__exon_number_016__gene_id_ENSG00000114735	HEMK1	ENSG00000114735.15	-0.963716625673876	-7.55128911450939	1.41113083801513e-11	9.41466584352519e-09
ENSG00000214753.ENSG00000168000.ENSG00000234857.80	ENSG00000214753+ENSG00000168000+ENSG00000234857	ENSG00000214753+ENSG00000168000+ENSG00000234857_081	chr11	dexseq_prepare_annotation2.py	exon	62487495	62487663	.	-	.	ENST00000403734+ENST00000301785__exon_number_081__gene_id_ENSG00000214753+ENSG00000168000+ENSG00000234857		ENSG00000214753.ENSG00000168000.ENSG00000234857.80	-0.66469137274363	-7.05059235366137	1.42222730910708e-11	9.44101645894697e-09
ENSG00000075292.68	ENSG00000075292	ENSG00000075292_069	chr2	dexseq_prepare_annotation2.py	exon	71653976	71654412	.	+	.	ENST00000409544+ENST00000487638+ENST00000483421+ENST00000409407+ENST00000355812+ENST00000264447+ENST00000493576__exon_number_069__gene_id_ENSG00000075292	ZNF638	ENSG00000075292.68	-1.01752837102075	-7.14036652724865	1.44874790008366e-11	9.53305186412853e-09
ENSG00000272084.ENSG00000127481.131	ENSG00000272084+ENSG00000127481	ENSG00000272084+ENSG00000127481_132	chr1	dexseq_prepare_annotation2.py	exon	19501448	19501527	.	-	.	ENST00000375217+ENST00000375226+ENST00000419533+ENST00000375267+ENST00000375254__exon_number_132__gene_id_ENSG00000272084+ENSG00000127481		ENSG00000272084.ENSG00000127481.131	-0.499876706009707	-6.91700195976449	1.45052492406498e-11	9.53305186412853e-09
ENSG00000160285.ENSG00000235878.3	ENSG00000160285+ENSG00000235878	ENSG00000160285+ENSG00000235878_004	chr21	dexseq_prepare_annotation2.py	exon	47608736	47609037	.	-	.	ENST00000397728__exon_number_004__gene_id_ENSG00000160285+ENSG00000235878		ENSG00000160285.ENSG00000235878.3	0.657202276997913	7.49917688330477	1.57344565902249e-11	1.02897114632114e-08
ENSG00000185122.3	ENSG00000185122	ENSG00000185122_004	chr8	dexseq_prepare_annotation2.py	exon	145516262	145516301	.	+	.	ENST00000533240+ENST00000528988__exon_number_004__gene_id_ENSG00000185122	HSF1	ENSG00000185122.3	1.04193574074603	7.54844894091946	1.68919725045797e-11	1.0992263881059e-08
ENSG00000185811.15	ENSG00000185811	ENSG00000185811_016	chr7	dexseq_prepare_annotation2.py	exon	50437220	50437402	.	+	.	ENST00000492782+ENST00000492119__exon_number_016__gene_id_ENSG00000185811	IKZF1	ENSG00000185811.15	0.974852714681952	8.3695512248618	1.69987344345378e-11	1.1007513817659e-08
ENSG00000140009.ENSG00000214770.43	ENSG00000140009+ENSG00000214770	ENSG00000140009+ENSG00000214770_044	chr14	dexseq_prepare_annotation2.py	exon	64804815	64804830	.	-	.	ENST00000359491+ENST00000358599__exon_number_044__gene_id_ENSG00000140009+ENSG00000214770		ENSG00000140009.ENSG00000214770.43	1.01943550887905	7.4429367761587	1.81708521543349e-11	1.1709119851647e-08
ENSG00000257225.ENSG00000134283.16	ENSG00000257225+ENSG00000134283	ENSG00000257225+ENSG00000134283_017	chr12	dexseq_prepare_annotation2.py	exon	42725600	42725650	.	+	.	ENST00000546750+ENST00000547847__exon_number_017__gene_id_ENSG00000257225+ENSG00000134283		ENSG00000257225.ENSG00000134283.16	0.656422932399258	8.21664244019945	1.88731126776225e-11	1.20443024488802e-08
ENSG00000059769.ENSG00000244115.ENSG00000242616.13	ENSG00000059769+ENSG00000244115+ENSG00000242616	ENSG00000059769+ENSG00000244115+ENSG00000242616_014	chr9	dexseq_prepare_annotation2.py	exon	114431552	114432508	.	+	.	ENST00000374293+ENST00000374294+ENST00000556107__exon_number_014__gene_id_ENSG00000059769+ENSG00000244115+ENSG00000242616		ENSG00000059769.ENSG00000244115.ENSG00000242616.13	0.745367655293608	8.3420404156066	1.88733581144451e-11	1.20443024488802e-08
ENSG00000118900.18	ENSG00000118900	ENSG00000118900_019	chr16	dexseq_prepare_annotation2.py	exon	4920213	4920342	.	+	.	ENST00000396658+ENST00000545171+ENST00000585857+ENST00000262376+ENST00000590769__exon_number_019__gene_id_ENSG00000118900	UBN1	ENSG00000118900.18	0.482644695923203	7.38086117933269	1.93467828153162e-11	1.22870673553042e-08
ENSG00000180448.42	ENSG00000180448	ENSG00000180448_043	chr19	dexseq_prepare_annotation2.py	exon	1083142	1083274	.	+	.	ENST00000590214+ENST00000313093+ENST00000587602+ENST00000586866+ENST00000539243+ENST00000536472+ENST00000543365+ENST00000590577+ENST00000590512+ENST00000586378+ENST00000592297__exon_number_043__gene_id_ENSG00000180448	HMHA1	ENSG00000180448.42	1.12112403073175	7.29600357009992	1.96949545901492e-11	1.24483421117642e-08
ENSG00000086205.1	ENSG00000086205	ENSG00000086205_002	chr11	dexseq_prepare_annotation2.py	exon	49168188	49168302	.	-	.	ENST00000256999+ENST00000356696+ENST00000458311+ENST00000340334+ENST00000525826+ENST00000343844__exon_number_002__gene_id_ENSG00000086205	FOLH1	ENSG00000086205.1	-1.51045275841729	-7.34125374070429	2.11798462318119e-11	1.33231318439159e-08
ENSG00000142945.25	ENSG00000142945	ENSG00000142945_026	chr1	dexseq_prepare_annotation2.py	exon	45223721	45223812	.	+	.	ENST00000372217+ENST00000372224+ENST00000372222+ENST00000372218__exon_number_026__gene_id_ENSG00000142945	KIF2C	ENSG00000142945.25	-1.58947971334946	-8.07356982021578	2.18202403803405e-11	1.36609182665544e-08
ENSG00000141469.7	ENSG00000141469	ENSG00000141469_008	chr18	dexseq_prepare_annotation2.py	exon	43306690	43307022	.	+	.	ENST00000436407__exon_number_008__gene_id_ENSG00000141469	SLC14A1	ENSG00000141469.7	-1.10861584397842	-7.82205323242164	2.25386506983645e-11	1.40441309304432e-08
ENSG00000134668.32	ENSG00000134668	ENSG00000134668_033	chr1	dexseq_prepare_annotation2.py	exon	32266042	32266060	.	-	.	ENST00000533231+ENST00000257100+ENST00000360482+ENST00000528791__exon_number_033__gene_id_ENSG00000134668	SPOCD1	ENSG00000134668.32	-0.927874008707441	-7.6913138593543	2.37133902678449e-11	1.47067551848935e-08
ENSG00000141646.ENSG00000267699.ENSG00000141642.34	ENSG00000141646+ENSG00000267699+ENSG00000141642	ENSG00000141646+ENSG00000267699+ENSG00000141642_035	chr18	dexseq_prepare_annotation2.py	exon	48577724	48577785	.	+	.	ENST00000590722+ENST00000585448+ENST00000452201__exon_number_035__gene_id_ENSG00000141646+ENSG00000267699+ENSG00000141642		ENSG00000141646.ENSG00000267699.ENSG00000141642.34	-1.18027170133933	-7.46275285403392	3.06298259273404e-11	1.89074766588863e-08
ENSG00000183091.9	ENSG00000183091	ENSG00000183091_010	chr2	dexseq_prepare_annotation2.py	exon	152348290	152348611	.	-	.	ENST00000497809__exon_number_010__gene_id_ENSG00000183091	NEB	ENSG00000183091.9	0.634055059013153	7.17197935671811	3.2201539491473e-11	1.97852249619701e-08
ENSG00000175356.40	ENSG00000175356	ENSG00000175356_041	chr11	dexseq_prepare_annotation2.py	exon	9090917	9091042	.	-	.	ENST00000450649+ENST00000520467+ENST00000309263+ENST00000457346__exon_number_041__gene_id_ENSG00000175356	SCUBE2	ENSG00000175356.40	0.531630951866477	7.48598352428077	3.27880334360333e-11	1.99626425004837e-08
ENSG00000272084.ENSG00000127481.126	ENSG00000272084+ENSG00000127481	ENSG00000272084+ENSG00000127481_127	chr1	dexseq_prepare_annotation2.py	exon	19497256	19497377	.	-	.	ENST00000375217+ENST00000375226+ENST00000419533+ENST00000375267+ENST00000375254__exon_number_127__gene_id_ENSG00000272084+ENSG00000127481		ENSG00000272084.ENSG00000127481.126	-0.476341405383615	-6.78914933666985	3.27925315867144e-11	1.99626425004837e-08
ENSG00000003756.ENSG00000004534.55	ENSG00000003756+ENSG00000004534	ENSG00000003756+ENSG00000004534_056	chr3	dexseq_prepare_annotation2.py	exon	50107888	50107985	.	+	.	ENST00000539992+ENST00000419610+ENST00000266022+ENST00000421682+ENST00000434592+ENST00000443081+ENST00000442092+ENST00000422955+ENST00000454079__exon_number_056__gene_id_ENSG00000003756+ENSG00000004534		ENSG00000003756.ENSG00000004534.55	0.680692119089323	7.00801169794664	3.42159570150745e-11	2.07336143196851e-08
ENSG00000100949.2	ENSG00000100949	ENSG00000100949_003	chr14	dexseq_prepare_annotation2.py	exon	24734758	24734761	.	-	.	ENST00000560243+ENST00000561055+ENST00000216840+ENST00000560521+ENST00000559551+ENST00000399409__exon_number_003__gene_id_ENSG00000100949	RABGGTA	ENSG00000100949.2	0.728375159025585	7.1835208200873	3.60423598637271e-11	2.17406198082117e-08
ENSG00000180448.22	ENSG00000180448	ENSG00000180448_023	chr19	dexseq_prepare_annotation2.py	exon	1077442	1077855	.	+	.	ENST00000590577__exon_number_023__gene_id_ENSG00000180448	HMHA1	ENSG00000180448.22	1.10010926412426	7.17328508783513	3.80723944341239e-11	2.2860742294308e-08
ENSG00000018408.37	ENSG00000018408	ENSG00000018408_038	chr3	dexseq_prepare_annotation2.py	exon	149454339	149454501	.	-	.	ENST00000474080__exon_number_038__gene_id_ENSG00000018408	WWTR1	ENSG00000018408.37	-0.610728474356309	-7.48673557410562	3.96399363423686e-11	2.36942786915244e-08
ENSG00000124942.21	ENSG00000124942	ENSG00000124942_022	chr11	dexseq_prepare_annotation2.py	exon	62323660	62323707	.	-	.	ENST00000530285__exon_number_022__gene_id_ENSG00000124942	AHNAK	ENSG00000124942.21	0.891459464817668	8.65526575122714	3.98487272829117e-11	2.37117877210479e-08
ENSG00000112659	ENSG00000112659	ENSG00000112659_001	chr6	dexseq_prepare_annotation2.py	exon	43149913	43149921	.	+	.	ENST00000252050__exon_number_001__gene_id_ENSG00000112659	CUL9	ENSG00000112659	0.940685804206058	7.178605430505	4.0639798639115e-11	2.40740690593143e-08
ENSG00000181355.42	ENSG00000181355	ENSG00000181355_043	chr6	dexseq_prepare_annotation2.py	exon	9939553	9939561	.	-	.	ENST00000492094+ENST00000466385+ENST00000472329+ENST00000316020+ENST00000491508+ENST00000460066+ENST00000481704+ENST00000485268__exon_number_043__gene_id_ENSG00000181355	OFCC1	ENSG00000181355.42	1.28683392096317	8.00426862093096	4.37126956406207e-11	2.57787816702053e-08
ENSG00000173715.ENSG00000173653.8	ENSG00000173715+ENSG00000173653	ENSG00000173715+ENSG00000173653_009	chr11	dexseq_prepare_annotation2.py	exon	66515850	66515864	.	+	.	ENST00000346672+ENST00000532565+ENST00000525908+ENST00000360962+ENST00000534325__exon_number_009__gene_id_ENSG00000173715+ENSG00000173653		ENSG00000173715.ENSG00000173653.8	0.567171913905319	7.26403505699965	4.53812523945884e-11	2.66438375170006e-08
ENSG00000236581.9	ENSG00000236581	ENSG00000236581_010	chr13	dexseq_prepare_annotation2.py	exon	33845580	33845580	.	+	.	ENST00000609536+ENST00000609788+ENST00000609233+ENST00000608205+ENST00000609995+ENST00000609608+ENST00000609137+ENST00000609335+ENST00000608695+ENST00000608175+ENST00000608315+ENST00000608539+ENST00000608197+ENST00000610218+ENST00000609615+ENST00000608628+ENST00000609167+ENST00000609997+ENST00000609061+ENST00000609063+ENST00000609108+ENST00000608803+ENST00000609588+ENST00000607944+ENST00000607935…	STARD13-AS	ENSG00000236581.9	-1.01831473991122	-7.0285755464979	4.62412871427276e-11	2.691302700572e-08
ENSG00000128886.ENSG00000262560.ENSG00000184716.55	ENSG00000128886+ENSG00000262560+ENSG00000184716	ENSG00000128886+ENSG00000262560+ENSG00000184716_056	chr15	dexseq_prepare_annotation2.py	exon	44092331	44092419	.	-	.	ENST00000319327__exon_number_056__gene_id_ENSG00000128886+ENSG00000262560+ENSG00000184716		ENSG00000128886.ENSG00000262560.ENSG00000184716.55	0.769487289603535	8.24449786092437	4.62472152180048e-11	2.691302700572e-08
ENSG00000104915.16	ENSG00000104915	ENSG00000104915_017	chr19	dexseq_prepare_annotation2.py	exon	13256210	13256228	.	-	.	ENST00000591415__exon_number_017__gene_id_ENSG00000104915	STX10	ENSG00000104915.16	-0.76948114976152	-7.40922125021165	4.74586772590802e-11	2.74968915172127e-08
ENSG00000104490.17	ENSG00000104490	ENSG00000104490_018	chr8	dexseq_prepare_annotation2.py	exon	102731523	102731541	.	-	.	ENST00000311028+ENST00000522448+ENST00000220931+ENST00000518166+ENST00000522951+ENST00000520690+ENST00000517822+ENST00000520425+ENST00000521599+ENST00000518727+ENST00000395923+ENST00000522252+ENST00000519508__exon_number_018__gene_id_ENSG00000104490	NCALD	ENSG00000104490.17	0.765298060355171	7.04292918884764	4.8479293512089e-11	2.79655662574103e-08
ENSG00000214717.ENSG00000169084.16	ENSG00000214717+ENSG00000169084	ENSG00000214717+ENSG00000169084_017	chrX	dexseq_prepare_annotation2.py	exon	2405744	2406226	.	-	.	ENST00000381223+ENST00000381222__exon_number_017__gene_id_ENSG00000214717+ENSG00000169084		ENSG00000214717.ENSG00000169084.16	0.766465698895332	8.35503353798534	5.5876307360473e-11	3.20924356622543e-08
ENSG00000263072.23	ENSG00000263072	ENSG00000263072_024	chr16	dexseq_prepare_annotation2.py	exon	3182947	3183195	.	-	.	ENST00000571449__exon_number_024__gene_id_ENSG00000263072	RP11-473M20.14	ENSG00000263072.23	0.631952226647389	7.21172360139555	5.92222234957799e-11	3.38669078952057e-08
ENSG00000141664.25	ENSG00000141664	ENSG00000141664_026	chr18	dexseq_prepare_annotation2.py	exon	60242546	60242732	.	+	.	ENST00000586834+ENST00000591145+ENST00000585873+ENST00000585949+ENST00000587612+ENST00000269499__exon_number_026__gene_id_ENSG00000141664	ZCCHC2	ENSG00000141664.25	-1.03092635118224	-8.17447687703587	5.97582963824208e-11	3.40261678970594e-08
ENSG00000187736.ENSG00000213901.56	ENSG00000187736+ENSG00000213901	ENSG00000187736+ENSG00000213901_057	chr2	dexseq_prepare_annotation2.py	exon	220033751	220033824	.	-	.	ENST00000414999+ENST00000421779+ENST00000396775+ENST00000318673+ENST00000455516+ENST00000295738+ENST00000465580+ENST00000409878+ENST00000430764+ENST00000409370+ENST00000497918+ENST00000498327__exon_number_057__gene_id_ENSG00000187736+ENSG00000213901		ENSG00000187736.ENSG00000213901.56	0.519999905112969	6.9248269814581	6.0321291585484e-11	3.41993245426714e-08
ENSG00000005884.23	ENSG00000005884	ENSG00000005884_024	chr17	dexseq_prepare_annotation2.py	exon	48151645	48151656	.	+	.	ENST00000510809__exon_number_024__gene_id_ENSG00000005884	ITGA3	ENSG00000005884.23	-0.756014783380841	-7.48117002391477	6.2288897263484e-11	3.51639458483172e-08
ENSG00000272333.ENSG00000105663.6	ENSG00000272333+ENSG00000105663	ENSG00000272333+ENSG00000105663_007	chr19	dexseq_prepare_annotation2.py	exon	36213261	36213374	.	+	.	ENST00000420124+ENST00000607650+ENST00000222270__exon_number_007__gene_id_ENSG00000272333+ENSG00000105663		ENSG00000272333.ENSG00000105663.6	-1.35566783547245	-9.05041395605562	6.63588707254213e-11	3.73021566928858e-08
ENSG00000005884.29	ENSG00000005884	ENSG00000005884_030	chr17	dexseq_prepare_annotation2.py	exon	48152963	48153064	.	+	.	ENST00000007722+ENST00000505306+ENST00000505612+ENST00000506401+ENST00000320031+ENST00000544892+ENST00000510809__exon_number_030__gene_id_ENSG00000005884	ITGA3	ENSG00000005884.29	-1.14122298223813	-7.46338614376873	6.75796714761425e-11	3.78274347542306e-08
ENSG00000010671.32	ENSG00000010671	ENSG00000010671_033	chrX	dexseq_prepare_annotation2.py	exon	100641050	100641136	.	-	.	ENST00000308731+ENST00000372880+ENST00000464567__exon_number_033__gene_id_ENSG00000010671	BTK	ENSG00000010671.32	-0.958429131244103	-8.13291057671945	6.95891259909699e-11	3.87878630523507e-08
ENSG00000143341.47	ENSG00000143341	ENSG00000143341_048	chr1	dexseq_prepare_annotation2.py	exon	186022084	186022206	.	+	.	ENST00000271588+ENST00000367492__exon_number_048__gene_id_ENSG00000143341	HMCN1	ENSG00000143341.47	-0.802909214794284	-6.9646777357229	7.00474284225353e-11	3.88792659437685e-08
ENSG00000140009.ENSG00000214770.36	ENSG00000140009+ENSG00000214770	ENSG00000140009+ENSG00000214770_037	chr14	dexseq_prepare_annotation2.py	exon	64796149	64797639	.	-	.	ENST00000555861__exon_number_037__gene_id_ENSG00000140009+ENSG00000214770		ENSG00000140009.ENSG00000214770.36	1.04176905042106	7.17487950980498	7.14060127419333e-11	3.94675074611272e-08
ENSG00000181827	ENSG00000181827	ENSG00000181827_001	chr15	dexseq_prepare_annotation2.py	exon	56379478	56379665	.	-	.	ENST00000559847__exon_number_001__gene_id_ENSG00000181827	RFX7	ENSG00000181827	-0.682382304402638	-8.45995442092579	7.582781067978e-11	4.17368907949955e-08
ENSG00000059758.37	ENSG00000059758	ENSG00000059758_038	chr12	dexseq_prepare_annotation2.py	exon	96793143	96793182	.	-	.	ENST00000552496+ENST00000551816__exon_number_038__gene_id_ENSG00000059758	CDK17	ENSG00000059758.37	-0.615516238772997	-7.10236700074879	8.21525973434279e-11	4.50305315728914e-08
ENSG00000166311.24	ENSG00000166311	ENSG00000166311_025	chr11	dexseq_prepare_annotation2.py	exon	6415126	6415271	.	+	.	ENST00000299397+ENST00000532367+ENST00000356761+ENST00000533123+ENST00000531336+ENST00000534405+ENST00000526280+ENST00000531303+ENST00000527275+ENST00000342245__exon_number_025__gene_id_ENSG00000166311	SMPD1	ENSG00000166311.24	0.918696115244217	7.92781950209475	9.16152186617021e-11	5.00097949802101e-08
ENSG00000086205.4	ENSG00000086205	ENSG00000086205_005	chr11	dexseq_prepare_annotation2.py	exon	49175398	49175479	.	-	.	ENST00000256999+ENST00000533034+ENST00000356696+ENST00000458311+ENST00000340334+ENST00000525826+ENST00000343844__exon_number_005__gene_id_ENSG00000086205	FOLH1	ENSG00000086205.4	-1.40287314851155	-7.05845185530596	9.29205518018455e-11	5.05136003828139e-08
ENSG00000140943.1	ENSG00000140943	ENSG00000140943_002	chr16	dexseq_prepare_annotation2.py	exon	84087371	84087378	.	-	.	ENST00000343411+ENST00000570064+ENST00000562906__exon_number_002__gene_id_ENSG00000140943	MBTPS1	ENSG00000140943.1	0.692782892120705	6.97422294757449	9.35858568606055e-11	5.06667692265819e-08
ENSG00000214753.ENSG00000168000.ENSG00000234857.88	ENSG00000214753+ENSG00000168000+ENSG00000234857	ENSG00000214753+ENSG00000168000+ENSG00000234857_089	chr11	dexseq_prepare_annotation2.py	exon	62491199	62491385	.	-	.	ENST00000540127__exon_number_089__gene_id_ENSG00000214753+ENSG00000168000+ENSG00000234857		ENSG00000214753.ENSG00000168000.ENSG00000234857.88	0.688388002661006	6.73422049728596	9.49529501081203e-11	5.11970804460518e-08
ENSG00000005884.25	ENSG00000005884	ENSG00000005884_026	chr17	dexseq_prepare_annotation2.py	exon	48151879	48151898	.	+	.	ENST00000007722+ENST00000505306+ENST00000506401+ENST00000320031+ENST00000544892+ENST00000510809__exon_number_026__gene_id_ENSG00000005884	ITGA3	ENSG00000005884.25	-0.772866614498259	-7.38692800419688	9.59098988123822e-11	5.15028359069743e-08
ENSG00000100949.4	ENSG00000100949	ENSG00000100949_005	chr14	dexseq_prepare_annotation2.py	exon	24734763	24734773	.	-	.	ENST00000560243+ENST00000561055+ENST00000216840+ENST00000560521+ENST00000559551+ENST00000559974+ENST00000558376+ENST00000399409__exon_number_005__gene_id_ENSG00000100949	RABGGTA	ENSG00000100949.4	0.642076423417839	6.99039144646498	1.00765977146274e-10	5.38914395992828e-08
ENSG00000185813.22	ENSG00000185813	ENSG00000185813_023	chr17	dexseq_prepare_annotation2.py	exon	79864340	79864422	.	-	.	ENST00000570388+ENST00000331285+ENST00000538721+ENST00000576343+ENST00000538936+ENST00000570391+ENST00000571105+ENST00000573401+ENST00000574155+ENST00000571581+ENST00000572995+ENST00000573636__exon_number_023__gene_id_ENSG00000185813	PCYT2	ENSG00000185813.22	0.631277510964756	7.46209438114307	1.10372946586995e-10	5.87913961457339e-08
ENSG00000180448.17	ENSG00000180448	ENSG00000180448_018	chr19	dexseq_prepare_annotation2.py	exon	1073947	1074013	.	+	.	ENST00000590214+ENST00000313093+ENST00000586033+ENST00000587602+ENST00000586866+ENST00000539243+ENST00000536472+ENST00000543365__exon_number_018__gene_id_ENSG00000180448	HMHA1	ENSG00000180448.17	1.07175246161969	6.95392639320423	1.22183163037974e-10	6.48208668165316e-08
ENSG00000205352.ENSG00000257379.ENSG00000197111.22	ENSG00000205352+ENSG00000257379+ENSG00000197111	ENSG00000205352+ENSG00000257379+ENSG00000197111_023	chr12	dexseq_prepare_annotation2.py	exon	53837271	53837320	.	+	.	ENST00000549924+ENST00000551945+ENST00000429243+ENST00000549740+ENST00000541275+ENST00000549135+ENST00000547717+ENST00000547368+ENST00000551003__exon_number_023__gene_id_ENSG00000205352+ENSG00000257379+ENSG00000197111		ENSG00000205352.ENSG00000257379.ENSG00000197111.22	0.893768031875903	7.00194665829042	1.24512425810553e-10	6.57923657982961e-08
ENSG00000207945.ENSG00000100124.19	ENSG00000207945+ENSG00000100124	ENSG00000207945+ENSG00000100124_020	chr22	dexseq_prepare_annotation2.py	exon	38229924	38230735	.	-	.	ENST00000498417__exon_number_020__gene_id_ENSG00000207945+ENSG00000100124		ENSG00000207945.ENSG00000100124.19	-1.40031676081373	-7.73170864872368	1.28667917980003e-10	6.77172588253324e-08
ENSG00000112983.74	ENSG00000112983	ENSG00000112983_075	chr5	dexseq_prepare_annotation2.py	exon	137514359	137514367	.	-	.	ENST00000432618+ENST00000254900+ENST00000430331__exon_number_075__gene_id_ENSG00000112983	BRD8	ENSG00000112983.74	0.501823259359521	6.78327274454249	1.4015301315131e-10	7.34690993543178e-08
ENSG00000174501.29	ENSG00000174501	ENSG00000174501_030	chr2	dexseq_prepare_annotation2.py	exon	96555714	96555742	.	-	.	ENST00000295246+ENST00000456556+ENST00000420871+ENST00000531153+ENST00000534304+ENST00000419039__exon_number_030__gene_id_ENSG00000174501	ANKRD36C	ENSG00000174501.29	0.795535095778849	7.08149456049085	1.47215371280961e-10	7.68662076925492e-08
ENSG00000149179.6	ENSG00000149179	ENSG00000149179_007	chr11	dexseq_prepare_annotation2.py	exon	46958305	46958310	.	+	.	ENST00000527234+ENST00000528488+ENST00000378618+ENST00000278460+ENST00000536126+ENST00000525279+ENST00000533124+ENST00000531648+ENST00000522712__exon_number_007__gene_id_ENSG00000149179	C11orf49	ENSG00000149179.6	0.552091000562148	6.81746370952499	1.48544922908639e-10	7.72550563631153e-08
ENSG00000075292.84	ENSG00000075292	ENSG00000075292_085	chr2	dexseq_prepare_annotation2.py	exon	71662183	71662187	.	+	.	ENST00000409544+ENST00000487638+ENST00000488126+ENST00000409407+ENST00000355812+ENST00000461991+ENST00000264447+ENST00000493576__exon_number_085__gene_id_ENSG00000075292	ZNF638	ENSG00000075292.84	-0.897475285935	-6.71141849495248	1.71703506170602e-10	8.88526737495555e-08
ENSG00000205744.7	ENSG00000205744	ENSG00000205744_008	chr19	dexseq_prepare_annotation2.py	exon	6468453	6468588	.	-	.	ENST00000591795__exon_number_008__gene_id_ENSG00000205744	DENND1C	ENSG00000205744.7	-1.01668080791815	-6.93849452063192	1.72757250641873e-10	8.88526737495555e-08
ENSG00000085872.ENSG00000105085.ENSG00000269578.ENSG00000214046.ENSG00000127526.ENSG00000269058.ENSG00000141979.ENSG00000268790.127	ENSG00000085872+ENSG00000105085+ENSG00000269578+ENSG00000214046+ENSG00000127526+ENSG00000269058+ENSG00000141979+ENSG00000268790	ENSG00000085872+ENSG00000105085+ENSG00000269578+ENSG00000214046+ENSG00000127526+ENSG00000269058+ENSG00000141979+ENSG00000268790_128	chr19	dexseq_prepare_annotation2.py	exon	16763416	16763508	.	-	.	ENST00000487803+ENST00000358726__exon_number_128__gene_id_ENSG00000085872+ENSG00000105085+ENSG00000269578+ENSG00000214046+ENSG00000127526+ENSG00000269058+ENSG00000141979+ENSG00000268790		ENSG00000085872.ENSG00000105085.ENSG00000269578.ENSG00000214046.ENSG00000127526.ENSG00000269058.ENSG00000141979.ENSG00000268790.127	-0.77694227722529	-6.67554630697741	1.73193621451179e-10	8.88526737495555e-08
ENSG00000104218.45	ENSG00000104218	ENSG00000104218_046	chr8	dexseq_prepare_annotation2.py	exon	68107754	68107846	.	+	.	ENST00000519668+ENST00000262210+ENST00000412460__exon_number_046__gene_id_ENSG00000104218	CSPP1	ENSG00000104218.45	-1.12709706846313	-7.07578348666847	1.73535123598678e-10	8.88526737495555e-08
ENSG00000231889	ENSG00000231889	ENSG00000231889_001	chr6	dexseq_prepare_annotation2.py	exon	111804714	111804718	.	+	.	ENST00000532226__exon_number_001__gene_id_ENSG00000231889	TRAF3IP2-AS1	ENSG00000231889	0.586964834110949	7.17263033641957	1.74888500168963e-10	8.9199887537915e-08
ENSG00000059758.36	ENSG00000059758	ENSG00000059758_037	chr12	dexseq_prepare_annotation2.py	exon	96793123	96793142	.	-	.	ENST00000552262+ENST00000552496+ENST00000551816__exon_number_037__gene_id_ENSG00000059758	CDK17	ENSG00000059758.36	-0.623818083536811	-6.9444717522862	1.84721203714426e-10	9.38525808102913e-08
ENSG00000166669.17	ENSG00000166669	ENSG00000166669_018	chr16	dexseq_prepare_annotation2.py	exon	10513478	10513480	.	+	.	ENST00000396559+ENST00000562102+ENST00000562527+ENST00000561932__exon_number_018__gene_id_ENSG00000166669	ATF7IP2	ENSG00000166669.17	0.905213978942353	7.09016715490049	1.87106632902676e-10	9.47003302928869e-08
ENSG00000119242.6	ENSG00000119242	ENSG00000119242_007	chr12	dexseq_prepare_annotation2.py	exon	124422261	124422311	.	-	.	ENST00000539761+ENST00000535556+ENST00000545135+ENST00000545891+ENST00000238156__exon_number_007__gene_id_ENSG00000119242	CCDC92	ENSG00000119242.6	1.16711634449948	7.33967364476983	1.89069343104455e-10	9.53284741377805e-08
ENSG00000160214.1	ENSG00000160214	ENSG00000160214_002	chr21	dexseq_prepare_annotation2.py	exon	45209440	45209457	.	+	.	ENST00000483896+ENST00000497547+ENST00000475534__exon_number_002__gene_id_ENSG00000160214	RRP1	ENSG00000160214.1	0.940990599423496	8.39500856370015	1.9494282079552e-10	9.79161468710576e-08
ENSG00000164946.50	ENSG00000164946	ENSG00000164946_051	chr9	dexseq_prepare_annotation2.py	exon	14868742	14869242	.	-	.	ENST00000380875+ENST00000380881+ENST00000422223+ENST00000380880__exon_number_051__gene_id_ENSG00000164946	FREM1	ENSG00000164946.50	-0.558385070088123	-7.04796066662741	1.98756315751664e-10	9.94534443590712e-08
ENSG00000151834.5	ENSG00000151834	ENSG00000151834_006	chr4	dexseq_prepare_annotation2.py	exon	46258212	46258391	.	-	.	ENST00000540012+ENST00000507069__exon_number_006__gene_id_ENSG00000151834	GABRA2	ENSG00000151834.5	-1.4089584653132	-7.32025608311316	2.05896495190751e-10	1.02637460432823e-07
ENSG00000227195.41	ENSG00000227195	ENSG00000227195_042	chr20	dexseq_prepare_annotation2.py	exon	26188939	26189080	.	-	.	ENST00000608521__exon_number_042__gene_id_ENSG00000227195	MIR663A	ENSG00000227195.41	-0.684976542570111	-6.70495692833069	2.16820186811251e-10	1.07676491269798e-07
ENSG00000228107.ENSG00000159259.ENSG00000159256.20	ENSG00000228107+ENSG00000159259+ENSG00000159256	ENSG00000228107+ENSG00000159259+ENSG00000159256_021	chr21	dexseq_prepare_annotation2.py	exon	37734134	37734338	.	+	.	ENST00000397184+ENST00000484028__exon_number_021__gene_id_ENSG00000228107+ENSG00000159259+ENSG00000159256		ENSG00000228107.ENSG00000159259.ENSG00000159256.20	-0.654102231487605	-6.75522249189254	2.20434475292089e-10	1.09061401446011e-07
ENSG00000068781.ENSG00000243244.ENSG00000242441.45	ENSG00000068781+ENSG00000243244+ENSG00000242441	ENSG00000068781+ENSG00000243244+ENSG00000242441_046	chr2	dexseq_prepare_annotation2.py	exon	48996214	48996260	.	+	.	ENST00000463040__exon_number_046__gene_id_ENSG00000068781+ENSG00000243244+ENSG00000242441		ENSG00000068781.ENSG00000243244.ENSG00000242441.45	0.701262814459126	7.07625751925979	2.33350277808965e-10	1.15020789920016e-07
ENSG00000253877	ENSG00000253877	ENSG00000253877_001	chr8	dexseq_prepare_annotation2.py	exon	111949919	111949956	.	-	.	ENST00000524283__exon_number_001__gene_id_ENSG00000253877	RP11-946L20.2	ENSG00000253877	-1.25114182081792	-7.94490755184611	2.35177298780151e-10	1.1549041326713e-07
ENSG00000164898.ENSG00000269955.ENSG00000146963.19	ENSG00000164898+ENSG00000269955+ENSG00000146963	ENSG00000164898+ENSG00000269955+ENSG00000146963_020	chr7	dexseq_prepare_annotation2.py	exon	139056133	139056209	.	+	.	ENST00000541170__exon_number_020__gene_id_ENSG00000164898+ENSG00000269955+ENSG00000146963		ENSG00000164898.ENSG00000269955.ENSG00000146963.19	0.768487031176011	7.34378801630706	2.40475772482517e-10	1.17654998314595e-07
ENSG00000196337.ENSG00000225950.3	ENSG00000196337+ENSG00000225950	ENSG00000196337+ENSG00000225950_004	chr19	dexseq_prepare_annotation2.py	exon	49558618	49558997	.	-	.	ENST00000597853+ENST00000596965+ENST00000377280+ENST00000356213__exon_number_004__gene_id_ENSG00000196337+ENSG00000225950		ENSG00000196337.ENSG00000225950.3	-1.53606795768741	-7.09589317649018	2.50736716654191e-10	1.22222584022209e-07
ENSG00000180448.21	ENSG00000180448	ENSG00000180448_022	chr19	dexseq_prepare_annotation2.py	exon	1074798	1074878	.	+	.	ENST00000590214+ENST00000313093+ENST00000587602+ENST00000586866+ENST00000539243+ENST00000536472+ENST00000543365__exon_number_022__gene_id_ENSG00000180448	HMHA1	ENSG00000180448.21	1.10080542827285	6.79999247916893	2.74235799600617e-10	1.33185842379564e-07
ENSG00000150712	ENSG00000150712	ENSG00000150712_001	chr5	dexseq_prepare_annotation2.py	exon	32227100	32227111	.	-	.	ENST00000280285__exon_number_001__gene_id_ENSG00000150712	MTMR12	ENSG00000150712	-1.07539722138254	-7.07292028475473	2.79236065815835e-10	1.35117524887443e-07
ENSG00000104915.10	ENSG00000104915	ENSG00000104915_011	chr19	dexseq_prepare_annotation2.py	exon	13255429	13255485	.	-	.	ENST00000588848+ENST00000587318+ENST00000440593+ENST00000591415+ENST00000587230+ENST00000242770+ENST00000591843+ENST00000593126+ENST00000589083+ENST00000343587__exon_number_011__gene_id_ENSG00000104915	STX10	ENSG00000104915.10	0.85468139476924	7.03087900223806	2.89469750347639e-10	1.39558226353734e-07
ENSG00000158186.2	ENSG00000158186	ENSG00000158186_003	chr3	dexseq_prepare_annotation2.py	exon	138067536	138067609	.	+	.	ENST00000423968+ENST00000494949__exon_number_003__gene_id_ENSG00000158186	MRAS	ENSG00000158186.2	0.835917180938722	7.14209696569356	2.92891319312725e-10	1.40694339204404e-07
ENSG00000140009.ENSG00000214770.42	ENSG00000140009+ENSG00000214770	ENSG00000140009+ENSG00000214770_043	chr14	dexseq_prepare_annotation2.py	exon	64804616	64804814	.	-	.	ENST00000359491+ENST00000554572+ENST00000358599__exon_number_043__gene_id_ENSG00000140009+ENSG00000214770		ENSG00000140009.ENSG00000214770.42	1.10335581719869	6.88825246425732	3.02423016610656e-10	1.44746668457492e-07
ENSG00000030582.56	ENSG00000030582	ENSG00000030582_057	chr17	dexseq_prepare_annotation2.py	exon	42430412	42430450	.	+	.	ENST00000053867+ENST00000589265+ENST00000586242__exon_number_057__gene_id_ENSG00000030582	GRN	ENSG00000030582.56	-0.674314506550151	-6.6960948910636	3.03642879120552e-10	1.44805864013808e-07
ENSG00000187736.ENSG00000213901.54	ENSG00000187736+ENSG00000213901	ENSG00000187736+ENSG00000213901_055	chr2	dexseq_prepare_annotation2.py	exon	220033506	220033555	.	-	.	ENST00000295738+ENST00000421779+ENST00000465580+ENST00000455516+ENST00000318673+ENST00000409878+ENST00000430764+ENST00000409370+ENST00000414999+ENST00000497918__exon_number_055__gene_id_ENSG00000187736+ENSG00000213901		ENSG00000187736.ENSG00000213901.54	0.568061327555972	6.62656412217486	3.21300495204646e-10	1.52675523081056e-07
ENSG00000010379.7	ENSG00000010379	ENSG00000010379_008	chr12	dexseq_prepare_annotation2.py	exon	332912	333011	.	-	.	ENST00000539668__exon_number_008__gene_id_ENSG00000010379	SLC6A13	ENSG00000010379.7	0.663826603743634	7.41450543838219	3.22597210903181e-10	1.52742263657026e-07
ENSG00000035928.50	ENSG00000035928	ENSG00000035928_051	chr4	dexseq_prepare_annotation2.py	exon	39353052	39353096	.	-	.	ENST00000418436+ENST00000349703+ENST00000504849+ENST00000503784+ENST00000512275+ENST00000381897__exon_number_051__gene_id_ENSG00000035928	RFC1	ENSG00000035928.50	-0.810524028118888	-7.84040017705583	3.39856357230089e-10	1.60339374250338e-07
ENSG00000158286.21	ENSG00000158286	ENSG00000158286_022	chr1	dexseq_prepare_annotation2.py	exon	6270962	6270997	.	+	.	ENST00000377939+ENST00000463453__exon_number_022__gene_id_ENSG00000158286	RNF207	ENSG00000158286.21	0.745664479560118	6.78607655692909	3.46208097326319e-10	1.62754767461946e-07
ENSG00000268465.ENSG00000269751.ENSG00000182324.ENSG00000105447.ENSG00000105443.29	ENSG00000268465+ENSG00000269751+ENSG00000182324+ENSG00000105447+ENSG00000105443	ENSG00000268465+ENSG00000269751+ENSG00000182324+ENSG00000105447+ENSG00000105443_030	chr19	dexseq_prepare_annotation2.py	exon	48973610	48973757	.	+	.	ENST00000474049+ENST00000460595+ENST00000462117+ENST00000427476+ENST00000452733+ENST00000325139+ENST00000493260+ENST00000391881+ENST00000595676__exon_number_030__gene_id_ENSG00000268465+ENSG00000269751+ENSG00000182324+ENSG00000105447+ENSG00000105443		ENSG00000268465.ENSG00000269751.ENSG00000182324.ENSG00000105447.ENSG00000105443.29	-0.636944219947472	-6.87011683854173	3.69953051009918e-10	1.73300702263866e-07
ENSG00000167380.39	ENSG00000167380	ENSG00000167380_040	chr19	dexseq_prepare_annotation2.py	exon	44679684	44679796	.	+	.	ENST00000590089+ENST00000590524+ENST00000454662+ENST00000585678+ENST00000588883+ENST00000590578+ENST00000337433+ENST00000588127__exon_number_040__gene_id_ENSG00000167380	ZNF226	ENSG00000167380.39	0.902399303562288	6.72418594136136	3.78643221620225e-10	1.767447688199e-07
ENSG00000166183.34	ENSG00000166183	ENSG00000166183_035	chr14	dexseq_prepare_annotation2.py	exon	104579046	104579098	.	+	.	ENST00000551177__exon_number_035__gene_id_ENSG00000166183	ASPG	ENSG00000166183.34	1.15863626154936	7.06480038337198	4.15976579396545e-10	1.93487697670013e-07
ENSG00000214753.ENSG00000168000.ENSG00000234857.87	ENSG00000214753+ENSG00000168000+ENSG00000234857	ENSG00000214753+ENSG00000168000+ENSG00000234857_088	chr11	dexseq_prepare_annotation2.py	exon	62491059	62491198	.	-	.	ENST00000540127+ENST00000403734+ENST00000301785__exon_number_088__gene_id_ENSG00000214753+ENSG00000168000+ENSG00000234857		ENSG00000214753.ENSG00000168000.ENSG00000234857.87	0.64478460346343	6.46963227309215	4.43868875341544e-10	2.05737117307431e-07
ENSG00000074054.71	ENSG00000074054	ENSG00000074054_072	chr2	dexseq_prepare_annotation2.py	exon	122407053	122407163	.	-	.	ENST00000409078__exon_number_072__gene_id_ENSG00000074054	CLASP1	ENSG00000074054.71	-0.578957407506712	-6.54017834462546	4.48881997889491e-10	2.0733325846574e-07
ENSG00000272084.ENSG00000127481.125	ENSG00000272084+ENSG00000127481	ENSG00000272084+ENSG00000127481_126	chr1	dexseq_prepare_annotation2.py	exon	19495929	19496026	.	-	.	ENST00000375217+ENST00000375226+ENST00000419533+ENST00000375267+ENST00000375254__exon_number_126__gene_id_ENSG00000272084+ENSG00000127481		ENSG00000272084.ENSG00000127481.125	-0.477031138687616	-6.35111764700876	4.89280892936328e-10	2.25205595668603e-07
ENSG00000197818.10	ENSG00000197818	ENSG00000197818_011	chr20	dexseq_prepare_annotation2.py	exon	48466116	48466217	.	+	.	ENST00000539601+ENST00000361573+ENST00000417961+ENST00000541138__exon_number_011__gene_id_ENSG00000197818	SLC9A8	ENSG00000197818.10	0.955232747094123	7.31023516048524	4.93714870612968e-10	2.26457411138795e-07
ENSG00000104915.17	ENSG00000104915	ENSG00000104915_018	chr19	dexseq_prepare_annotation2.py	exon	13259843	13259905	.	-	.	ENST00000588848+ENST00000587318+ENST00000440593+ENST00000587230+ENST00000242770+ENST00000591197+ENST00000593126+ENST00000589083__exon_number_018__gene_id_ENSG00000104915	STX10	ENSG00000104915.17	-0.710508729152042	-6.91202573725646	5.08051732351612e-10	2.32227106725425e-07
ENSG00000141646.ENSG00000267699.ENSG00000141642.20	ENSG00000141646+ENSG00000267699+ENSG00000141642	ENSG00000141646+ENSG00000267699+ENSG00000141642_021	chr18	dexseq_prepare_annotation2.py	exon	48571329	48571421	.	+	.	ENST00000589941__exon_number_021__gene_id_ENSG00000141646+ENSG00000267699+ENSG00000141642		ENSG00000141646.ENSG00000267699.ENSG00000141642.20	0.579779984184032	6.87459983103217	5.2644232678502e-10	2.38906891538119e-07
ENSG00000180448.34	ENSG00000180448	ENSG00000180448_035	chr19	dexseq_prepare_annotation2.py	exon	1081823	1081960	.	+	.	ENST00000590214+ENST00000313093+ENST00000587602+ENST00000586866+ENST00000539243+ENST00000536472+ENST00000543365+ENST00000590577+ENST00000586937__exon_number_035__gene_id_ENSG00000180448	HMHA1	ENSG00000180448.34	0.981576322337669	6.67444469602705	5.26942292970237e-10	2.38906891538119e-07
ENSG00000177398.36	ENSG00000177398	ENSG00000177398_037	chr21	dexseq_prepare_annotation2.py	exon	43548114	43548255	.	+	.	ENST00000484712__exon_number_037__gene_id_ENSG00000177398	UMODL1	ENSG00000177398.36	1.0797246753658	6.9724554747673	5.28090933604321e-10	2.38906891538119e-07
ENSG00000085276.50	ENSG00000085276	ENSG00000085276_051	chr3	dexseq_prepare_annotation2.py	exon	169099047	169099312	.	-	.	ENST00000494292+ENST00000485957+ENST00000486748__exon_number_051__gene_id_ENSG00000085276	MECOM	ENSG00000085276.50	-0.770434490983434	-7.10271348675114	5.33886182086243e-10	2.40704316223866e-07
ENSG00000135655	ENSG00000135655	ENSG00000135655_001	chr12	dexseq_prepare_annotation2.py	exon	62654119	62654136	.	+	.	ENST00000353364__exon_number_001__gene_id_ENSG00000135655	USP15	ENSG00000135655	0.99662497814857	6.89502236555414	5.50499387471149e-10	2.46660689708516e-07
ENSG00000036448.1	ENSG00000036448	ENSG00000036448_002	chr8	dexseq_prepare_annotation2.py	exon	1993184	1993283	.	+	.	ENST00000523438+ENST00000262113__exon_number_002__gene_id_ENSG00000036448	MYOM2	ENSG00000036448.1	-0.656487168187175	-6.55885911117675	5.50831971718488e-10	2.46660689708516e-07
ENSG00000004700.30	ENSG00000004700	ENSG00000004700_031	chr12	dexseq_prepare_annotation2.py	exon	21654598	21654603	.	-	.	ENST00000314748+ENST00000396093__exon_number_031__gene_id_ENSG00000004700	RECQL	ENSG00000004700.30	0.583944806232197	7.45280604628007	5.65091265611493e-10	2.52191068200265e-07
ENSG00000187736.ENSG00000213901.38	ENSG00000187736+ENSG00000213901	ENSG00000187736+ENSG00000213901_039	chr2	dexseq_prepare_annotation2.py	exon	220028226	220028277	.	-	.	ENST00000455516+ENST00000498327+ENST00000409878+ENST00000396775+ENST00000295738__exon_number_039__gene_id_ENSG00000187736+ENSG00000213901		ENSG00000187736.ENSG00000213901.38	0.516696506648289	6.51820232155318	5.83633880235016e-10	2.59589345383992e-07
ENSG00000081479.31	ENSG00000081479	ENSG00000081479_032	chr2	dexseq_prepare_annotation2.py	exon	170038677	170038829	.	-	.	ENST00000263816+ENST00000461418__exon_number_032__gene_id_ENSG00000081479	LRP2	ENSG00000081479.31	-0.617295826238254	-6.71019680285592	6.06219669400694e-10	2.68730262845073e-07
ENSG00000156858.27	ENSG00000156858	ENSG00000156858_028	chr16	dexseq_prepare_annotation2.py	exon	30666536	30666671	.	+	.	ENST00000567989__exon_number_028__gene_id_ENSG00000156858	PRR14	ENSG00000156858.27	0.854383456648812	7.66184768093641	6.38529174921704e-10	2.82106033468753e-07
ENSG00000036448.5	ENSG00000036448	ENSG00000036448_006	chr8	dexseq_prepare_annotation2.py	exon	2005741	2005898	.	+	.	ENST00000262113__exon_number_006__gene_id_ENSG00000036448	MYOM2	ENSG00000036448.5	-0.773286881992375	-6.52223135187291	6.71472928680565e-10	2.95671912929009e-07
ENSG00000104218.31	ENSG00000104218	ENSG00000104218_032	chr8	dexseq_prepare_annotation2.py	exon	68071272	68071372	.	+	.	ENST00000519668+ENST00000262210+ENST00000521168+ENST00000412460__exon_number_032__gene_id_ENSG00000104218	CSPP1	ENSG00000104218.31	-1.17077039849154	-6.79118234808888	6.89563834001243e-10	3.02629177646392e-07
ENSG00000268465.ENSG00000269751.ENSG00000182324.ENSG00000105447.ENSG00000105443.28	ENSG00000268465+ENSG00000269751+ENSG00000182324+ENSG00000105447+ENSG00000105443	ENSG00000268465+ENSG00000269751+ENSG00000182324+ENSG00000105447+ENSG00000105443_029	chr19	dexseq_prepare_annotation2.py	exon	48972891	48973300	.	+	.	ENST00000325139__exon_number_029__gene_id_ENSG00000268465+ENSG00000269751+ENSG00000182324+ENSG00000105447+ENSG00000105443		ENSG00000268465.ENSG00000269751.ENSG00000182324.ENSG00000105447.ENSG00000105443.28	-0.571448798761499	-6.74030249053672	7.01069258310337e-10	3.06659764976144e-07
ENSG00000159640.ENSG00000224353.ENSG00000264813.23	ENSG00000159640+ENSG00000224353+ENSG00000264813	ENSG00000159640+ENSG00000224353+ENSG00000264813_024	chr17	dexseq_prepare_annotation2.py	exon	61561691	61561698	.	+	.	ENST00000582678+ENST00000428043+ENST00000290866__exon_number_024__gene_id_ENSG00000159640+ENSG00000224353+ENSG00000264813		ENSG00000159640.ENSG00000224353.ENSG00000264813.23	-0.919696471810693	-6.46936972921993	7.10238905095254e-10	3.09645410439218e-07
ENSG00000103671.8	ENSG00000103671	ENSG00000103671_009	chr15	dexseq_prepare_annotation2.py	exon	64685540	64685633	.	+	.	ENST00000558442+ENST00000559833__exon_number_009__gene_id_ENSG00000103671	TRIP4	ENSG00000103671.8	-0.541636991306543	-7.14256627198247	7.38259623455183e-10	3.20802948218519e-07
ENSG00000177479.49	ENSG00000177479	ENSG00000177479_050	chr3	dexseq_prepare_annotation2.py	exon	49008100	49008137	.	+	.	ENST00000465217+ENST00000356401+ENST00000495761+ENST00000449376+ENST00000482342+ENST00000452385+ENST00000490095__exon_number_050__gene_id_ENSG00000177479	ARIH2	ENSG00000177479.49	0.633450726831929	6.46651664206002	7.46920577868352e-10	3.23502322414457e-07
ENSG00000180448.35	ENSG00000180448	ENSG00000180448_036	chr19	dexseq_prepare_annotation2.py	exon	1082520	1082656	.	+	.	ENST00000590512__exon_number_036__gene_id_ENSG00000180448	HMHA1	ENSG00000180448.35	1.00145001490611	6.59340477372912	8.00760128721523e-10	3.45687624196448e-07
ENSG00000159640.ENSG00000224353.ENSG00000264813.24	ENSG00000159640+ENSG00000224353+ENSG00000264813	ENSG00000159640+ENSG00000224353+ENSG00000264813_025	chr17	dexseq_prepare_annotation2.py	exon	61561699	61561902	.	+	.	ENST00000582678+ENST00000428043+ENST00000290866+ENST00000579726__exon_number_025__gene_id_ENSG00000159640+ENSG00000224353+ENSG00000264813		ENSG00000159640.ENSG00000224353.ENSG00000264813.24	-1.08484599503465	-6.44672938088097	8.04201105707417e-10	3.46042234735993e-07
ENSG00000141469.6	ENSG00000141469	ENSG00000141469_007	chr18	dexseq_prepare_annotation2.py	exon	43304915	43304978	.	+	.	ENST00000502059+ENST00000402943+ENST00000535474+ENST00000587601+ENST00000588179+ENST00000586951+ENST00000586056+ENST00000415427+ENST00000321925__exon_number_007__gene_id_ENSG00000141469	SLC14A1	ENSG00000141469.6	-1.06299714500831	-7.00314877397544	8.24391179727276e-10	3.53578165071341e-07
ENSG00000260565.2	ENSG00000260565	ENSG00000260565_003	chr16	dexseq_prepare_annotation2.py	exon	2711197	2711382	.	-	.	ENST00000564340+ENST00000568395+ENST00000569465__exon_number_003__gene_id_ENSG00000260565	ERVK13-1	ENSG00000260565.2	1.0570099112747	7.15072912870264	9.45930349050793e-10	4.04392877377378e-07
ENSG00000180448.33	ENSG00000180448	ENSG00000180448_034	chr19	dexseq_prepare_annotation2.py	exon	1081549	1081737	.	+	.	ENST00000590214+ENST00000313093+ENST00000587602+ENST00000586866+ENST00000539243+ENST00000536472+ENST00000543365+ENST00000590577+ENST00000586937__exon_number_034__gene_id_ENSG00000180448	HMHA1	ENSG00000180448.33	0.921346838048575	6.55553724205713	9.7286630410404e-10	4.14566576684334e-07
ENSG00000187775.81	ENSG00000187775	ENSG00000187775_082	chr17	dexseq_prepare_annotation2.py	exon	76506589	76506753	.	-	.	ENST00000587177__exon_number_082__gene_id_ENSG00000187775	DNAH17	ENSG00000187775.81	0.648381106871587	6.31218724193972	1.06938166887492e-09	4.54229319801856e-07
ENSG00000140943.2	ENSG00000140943	ENSG00000140943_003	chr16	dexseq_prepare_annotation2.py	exon	84087379	84088250	.	-	.	ENST00000343411+ENST00000570064+ENST00000562886+ENST00000562906__exon_number_003__gene_id_ENSG00000140943	MBTPS1	ENSG00000140943.2	0.70249584756126	6.51003582640904	1.08153374145595e-09	4.5791861296901e-07
ENSG00000104490.18	ENSG00000104490	ENSG00000104490_019	chr8	dexseq_prepare_annotation2.py	exon	102731542	102731542	.	-	.	ENST00000311028+ENST00000522448+ENST00000220931+ENST00000518166+ENST00000522252+ENST00000520690+ENST00000517822+ENST00000520425+ENST00000521599+ENST00000518727+ENST00000395923+ENST00000524209+ENST00000522951+ENST00000519508__exon_number_019__gene_id_ENSG00000104490	NCALD	ENSG00000104490.18	0.638003041577775	6.44273761147871	1.23498728786761e-09	5.2121987452815e-07
ENSG00000104365.55	ENSG00000104365	ENSG00000104365_056	chr8	dexseq_prepare_annotation2.py	exon	42179572	42179671	.	+	.	ENST00000416505+ENST00000520655+ENST00000379708+ENST00000517890+ENST00000521661+ENST00000342222+ENST00000520201+ENST00000523517+ENST00000523105+ENST00000520810+ENST00000520835+ENST00000519938+ENST00000518679__exon_number_056__gene_id_ENSG00000104365	IKBKB	ENSG00000104365.55	0.603070790032411	6.39955545396375	1.24624200947773e-09	5.22899997058407e-07
ENSG00000158186.3	ENSG00000158186	ENSG00000158186_004	chr3	dexseq_prepare_annotation2.py	exon	138067692	138067748	.	+	.	ENST00000475711+ENST00000464896__exon_number_004__gene_id_ENSG00000158186	MRAS	ENSG00000158186.3	0.864244779019014	6.82165393024692	1.24688492864041e-09	5.22899997058407e-07
ENSG00000104218.9	ENSG00000104218	ENSG00000104218_010	chr8	dexseq_prepare_annotation2.py	exon	67999058	67999081	.	+	.	ENST00000519163+ENST00000412460__exon_number_010__gene_id_ENSG00000104218	CSPP1	ENSG00000104218.9	0.512082872359635	6.65771749140823	1.30803156848373e-09	5.45911082528417e-07
ENSG00000172890.1	ENSG00000172890	ENSG00000172890_002	chr11	dexseq_prepare_annotation2.py	exon	71164255	71164256	.	+	.	ENST00000533612+ENST00000534634+ENST00000319023__exon_number_002__gene_id_ENSG00000172890	NADSYN1	ENSG00000172890.1	0.515393978654605	6.36328728130316	1.31059998597106e-09	5.45911082528417e-07
ENSG00000143322.11	ENSG00000143322	ENSG00000143322_012	chr1	dexseq_prepare_annotation2.py	exon	179085958	179085986	.	-	.	ENST00000509520__exon_number_012__gene_id_ENSG00000143322	ABL2	ENSG00000143322.11	0.638747878578227	6.89599466922208	1.31415385498892e-09	5.45911082528417e-07
ENSG00000229688.14	ENSG00000229688	ENSG00000229688_015	chr7	dexseq_prepare_annotation2.py	exon	16308482	16308872	.	+	.	ENST00000457112+ENST00000438573__exon_number_015__gene_id_ENSG00000229688	ISPD-AS1	ENSG00000229688.14	-0.682769556533633	-8.02107348442897	1.32060320149818e-09	5.46870479366489e-07
ENSG00000187736.ENSG00000213901.28	ENSG00000187736+ENSG00000213901	ENSG00000187736+ENSG00000213901_029	chr2	dexseq_prepare_annotation2.py	exon	220025485	220025520	.	-	.	ENST00000418099+ENST00000356853+ENST00000450447__exon_number_029__gene_id_ENSG00000187736+ENSG00000213901		ENSG00000187736.ENSG00000213901.28	-0.318867658568662	-6.35816518281154	1.3939424018183e-09	5.75436847750616e-07
ENSG00000104218.28	ENSG00000104218	ENSG00000104218_029	chr8	dexseq_prepare_annotation2.py	exon	68069862	68070092	.	+	.	ENST00000521168__exon_number_029__gene_id_ENSG00000104218	CSPP1	ENSG00000104218.28	-0.915680648031259	-6.63684329110122	1.44518670390165e-09	5.94732596839279e-07
ENSG00000181381.73	ENSG00000181381	ENSG00000181381_074	chr4	dexseq_prepare_annotation2.py	exon	169458792	169458937	.	-	.	ENST00000505150__exon_number_074__gene_id_ENSG00000181381	DDX60L	ENSG00000181381.73	0.736980128875631	6.80175141868675	1.63100560598859e-09	6.6911751723942e-07
ENSG00000104365.50	ENSG00000104365	ENSG00000104365_051	chr8	dexseq_prepare_annotation2.py	exon	42178036	42178223	.	+	.	ENST00000520201__exon_number_051__gene_id_ENSG00000104365	IKBKB	ENSG00000104365.50	0.495687869754395	6.33902306575507	1.72234618019673e-09	7.04402261312658e-07
ENSG00000214753.ENSG00000168000.ENSG00000234857.86	ENSG00000214753+ENSG00000168000+ENSG00000234857	ENSG00000214753+ENSG00000168000+ENSG00000234857_087	chr11	dexseq_prepare_annotation2.py	exon	62490336	62490375	.	-	.	ENST00000540127+ENST00000403734+ENST00000301785__exon_number_087__gene_id_ENSG00000214753+ENSG00000168000+ENSG00000234857		ENSG00000214753.ENSG00000168000.ENSG00000234857.86	0.784610767414573	6.22651303007567	1.76250312010772e-09	7.18600809155032e-07
ENSG00000226803	ENSG00000226803	ENSG00000226803_001	chr6	dexseq_prepare_annotation2.py	exon	56979692	56979698	.	-	.	ENST00000592500__exon_number_001__gene_id_ENSG00000226803	RP11-203B9.4	ENSG00000226803	-0.568789901844287	-6.70762534483478	1.77210887283937e-09	7.20294098775632e-07
ENSG00000102901.11	ENSG00000102901	ENSG00000102901_012	chr16	dexseq_prepare_annotation2.py	exon	67862463	67862481	.	-	.	ENST00000562787+ENST00000219172+ENST00000574569+ENST00000562513+ENST00000565157+ENST00000568495+ENST00000564817+ENST00000440851+ENST00000563885+ENST00000569862__exon_number_012__gene_id_ENSG00000102901	CENPT	ENSG00000102901.11	0.579225333043888	6.33024576000217	1.80480186681812e-09	7.31332290204521e-07
ENSG00000180448.38	ENSG00000180448	ENSG00000180448_039	chr19	dexseq_prepare_annotation2.py	exon	1082840	1082937	.	+	.	ENST00000590214+ENST00000313093+ENST00000590512+ENST00000586866+ENST00000539243+ENST00000536472+ENST00000543365+ENST00000590577+ENST00000587602+ENST00000586378+ENST00000592297+ENST00000586937__exon_number_039__gene_id_ENSG00000180448	HMHA1	ENSG00000180448.38	1.09192035336519	6.43004338738602	1.84726830128448e-09	7.46251200610641e-07
ENSG00000065427.3	ENSG00000065427	ENSG00000065427_004	chr16	dexseq_prepare_annotation2.py	exon	75661744	75661887	.	-	.	ENST00000568378+ENST00000569298+ENST00000302445+ENST00000564578+ENST00000319410__exon_number_004__gene_id_ENSG00000065427	KARS	ENSG00000065427.3	0.502619133542684	6.97676658175458	1.9196788107684e-09	7.73138935678371e-07
ENSG00000140853.30	ENSG00000140853	ENSG00000140853_031	chr16	dexseq_prepare_annotation2.py	exon	57067516	57067581	.	+	.	ENST00000538110+ENST00000539144+ENST00000538805+ENST00000262510+ENST00000539881+ENST00000308149+ENST00000543030+ENST00000436936+ENST00000545081__exon_number_031__gene_id_ENSG00000140853	NLRC5	ENSG00000140853.30	0.54891455747053	6.72384079831504	1.93392930379943e-09	7.76510823805182e-07
ENSG00000172890.21	ENSG00000172890	ENSG00000172890_022	chr11	dexseq_prepare_annotation2.py	exon	71183495	71183537	.	+	.	ENST00000319023+ENST00000529120+ENST00000533769+ENST00000528509+ENST00000525200__exon_number_022__gene_id_ENSG00000172890	NADSYN1	ENSG00000172890.21	0.909998785334868	6.28892927275038	1.95819371253541e-09	7.83870877048266e-07
ENSG00000089053.27	ENSG00000089053	ENSG00000089053_028	chr12	dexseq_prepare_annotation2.py	exon	121766576	121766638	.	-	.	ENST00000535463__exon_number_028__gene_id_ENSG00000089053	ANAPC5	ENSG00000089053.27	-0.641894988815749	-6.4543913669792	2.01267859397545e-09	8.03247257595641e-07
ENSG00000143341.44	ENSG00000143341	ENSG00000143341_045	chr1	dexseq_prepare_annotation2.py	exon	186010145	186010268	.	+	.	ENST00000271588+ENST00000367492__exon_number_045__gene_id_ENSG00000143341	HMCN1	ENSG00000143341.44	-0.840277018487745	-6.33809644399388	2.04172640005223e-09	8.12385715201506e-07
ENSG00000113594.36	ENSG00000113594	ENSG00000113594_037	chr5	dexseq_prepare_annotation2.py	exon	38606307	38606408	.	-	.	ENST00000507786__exon_number_037__gene_id_ENSG00000113594	LIFR	ENSG00000113594.36	-1.21082290657741	-6.70830026203278	2.07328352320716e-09	8.22464724971969e-07
ENSG00000223745.58	ENSG00000223745	ENSG00000223745_059	chr1	dexseq_prepare_annotation2.py	exon	93806015	93806029	.	-	.	ENST00000452347+ENST00000411670+ENST00000451302+ENST00000413606+ENST00000421202+ENST00000457387+ENST00000449305+ENST00000438777+ENST00000447577__exon_number_059__gene_id_ENSG00000223745	RP4-717I23.3	ENSG00000223745.58	0.585064784371898	6.23798744723037	2.23056702941238e-09	8.82209295165794e-07
ENSG00000181135.68	ENSG00000181135	ENSG00000181135_069	chr8	dexseq_prepare_annotation2.py	exon	144794800	144794907	.	+	.	ENST00000527561+ENST00000508587__exon_number_069__gene_id_ENSG00000181135	ZNF707	ENSG00000181135.68	-0.771530455041955	-6.54185304432726	2.27170463184627e-09	8.95797557811618e-07
ENSG00000106052.8	ENSG00000106052	ENSG00000106052_009	chr7	dexseq_prepare_annotation2.py	exon	27788137	27788305	.	+	.	ENST00000543117+ENST00000416801+ENST00000409980+ENST00000433216+ENST00000418691+ENST00000396319+ENST00000265393+ENST00000490455+ENST00000422800__exon_number_009__gene_id_ENSG00000106052	TAX1BP1	ENSG00000106052.8	0.750324699194901	6.80449496759989	2.40831351326325e-09	9.46839925899033e-07
ENSG00000104365.51	ENSG00000104365	ENSG00000104365_052	chr8	dexseq_prepare_annotation2.py	exon	42178224	42178252	.	+	.	ENST00000519938+ENST00000520201__exon_number_052__gene_id_ENSG00000104365	IKBKB	ENSG00000104365.51	0.544819281845231	6.26966159718409	2.48970814784778e-09	9.723925450685e-07
ENSG00000074181.12	ENSG00000074181	ENSG00000074181_013	chr19	dexseq_prepare_annotation2.py	exon	15284879	15285211	.	-	.	ENST00000263388__exon_number_013__gene_id_ENSG00000074181	NOTCH3	ENSG00000074181.12	0.822305416303459	6.27660465352807	2.49178978104161e-09	9.723925450685e-07
ENSG00000141646.ENSG00000267699.ENSG00000141642.45	ENSG00000141646+ENSG00000267699+ENSG00000141642	ENSG00000141646+ENSG00000267699+ENSG00000141642_046	chr18	dexseq_prepare_annotation2.py	exon	48591793	48591976	.	+	.	ENST00000588745+ENST00000398417+ENST00000591126+ENST00000342988__exon_number_046__gene_id_ENSG00000141646+ENSG00000267699+ENSG00000141642		ENSG00000141646.ENSG00000267699.ENSG00000141642.45	-1.17355337475861	-6.54607026920492	2.49539040710236e-09	9.723925450685e-07
ENSG00000134602.1	ENSG00000134602	ENSG00000134602_002	chrX	dexseq_prepare_annotation2.py	exon	131157330	131157332	.	+	.	ENST00000481105+ENST00000394334+ENST00000354719__exon_number_002__gene_id_ENSG00000134602	MST4	ENSG00000134602.1	-0.580420837248663	-7.80049246269466	2.54693488985319e-09	9.89559114557667e-07
ENSG00000074181.11	ENSG00000074181	ENSG00000074181_012	chr19	dexseq_prepare_annotation2.py	exon	15281482	15281636	.	-	.	ENST00000263388__exon_number_012__gene_id_ENSG00000074181	NOTCH3	ENSG00000074181.11	0.988754140244154	6.2718177456865	2.55553082059763e-09	9.89741828294535e-07
ENSG00000228107.ENSG00000159259.ENSG00000159256.14	ENSG00000228107+ENSG00000159259+ENSG00000159256	ENSG00000228107+ENSG00000159259+ENSG00000159256_015	chr21	dexseq_prepare_annotation2.py	exon	37728918	37729022	.	+	.	ENST00000487909+ENST00000485299+ENST00000400485__exon_number_015__gene_id_ENSG00000228107+ENSG00000159259+ENSG00000159256		ENSG00000228107.ENSG00000159259.ENSG00000159256.14	0.780224513526134	6.29466940848765	2.56238989611454e-09	9.89741828294535e-07
ENSG00000260565.4	ENSG00000260565	ENSG00000260565_005	chr16	dexseq_prepare_annotation2.py	exon	2713083	2713084	.	-	.	ENST00000568395+ENST00000569465+ENST00000562807__exon_number_005__gene_id_ENSG00000260565	ERVK13-1	ENSG00000260565.4	0.921025713573296	6.89789112989494	2.64444391279539e-09	1.01845784513198e-06
ENSG00000177398.37	ENSG00000177398	ENSG00000177398_038	chr21	dexseq_prepare_annotation2.py	exon	43549823	43549907	.	+	.	ENST00000408989+ENST00000408910+ENST00000400424+ENST00000400427+ENST00000484712+ENST00000400423__exon_number_038__gene_id_ENSG00000177398	UMODL1	ENSG00000177398.37	0.90850412747969	6.61622626481583	2.6829290465532e-09	1.03027595072581e-06
ENSG00000010379.11	ENSG00000010379	ENSG00000010379_012	chr12	dexseq_prepare_annotation2.py	exon	333567	333597	.	-	.	ENST00000539668+ENST00000543722+ENST00000343164+ENST00000445055__exon_number_012__gene_id_ENSG00000010379	SLC6A13	ENSG00000010379.11	0.634339778671669	6.88650010716465	2.76954748339556e-09	1.06045571755523e-06
ENSG00000100949	ENSG00000100949	ENSG00000100949_001	chr14	dexseq_prepare_annotation2.py	exon	24734744	24734747	.	-	.	ENST00000560521+ENST00000561055+ENST00000399409+ENST00000216840__exon_number_001__gene_id_ENSG00000100949	RABGGTA	ENSG00000100949	0.654290786226557	6.34313900287069	2.86935921977661e-09	1.09549812986269e-06
ENSG00000100949.6	ENSG00000100949	ENSG00000100949_007	chr14	dexseq_prepare_annotation2.py	exon	24734776	24734961	.	-	.	ENST00000560243+ENST00000561055+ENST00000216840+ENST00000560521+ENST00000560777+ENST00000559551+ENST00000559974+ENST00000560998+ENST00000558376+ENST00000399409__exon_number_007__gene_id_ENSG00000100949	RABGGTA	ENSG00000100949.6	0.780163349929322	6.34001363837417	2.91499867578681e-09	1.10971563421164e-06
ENSG00000119912.28	ENSG00000119912	ENSG00000119912_029	chr10	dexseq_prepare_annotation2.py	exon	94267332	94267423	.	-	.	ENST00000478361+ENST00000265986__exon_number_029__gene_id_ENSG00000119912	IDE	ENSG00000119912.28	0.399603039926896	6.53451851745932	2.97248837788054e-09	1.12834975493684e-06
ENSG00000132286.ENSG00000265264.ENSG00000179532.61	ENSG00000132286+ENSG00000265264+ENSG00000179532	ENSG00000132286+ENSG00000265264+ENSG00000179532_062	chr11	dexseq_prepare_annotation2.py	exon	6569440	6569632	.	+	.	ENST00000532027+ENST00000254579+ENST00000527990+ENST00000533649__exon_number_062__gene_id_ENSG00000132286+ENSG00000265264+ENSG00000179532		ENSG00000132286.ENSG00000265264.ENSG00000179532.61	0.438095123603545	6.07087046558412	3.10522368327344e-09	1.17535830533072e-06
ENSG00000099251.4	ENSG00000099251	ENSG00000099251_005	chr10	dexseq_prepare_annotation2.py	exon	38645383	38645417	.	+	.	ENST00000374560+ENST00000471365+ENST00000494540+ENST00000356314+ENST00000277668__exon_number_005__gene_id_ENSG00000099251	HSD17B7P2	ENSG00000099251.4	0.581968187947643	6.74113078067413	3.15098786014461e-09	1.18927284664315e-06
ENSG00000104419.70	ENSG00000104419	ENSG00000104419_071	chr8	dexseq_prepare_annotation2.py	exon	134309986	134310201	.	-	.	ENST00000519228__exon_number_071__gene_id_ENSG00000104419	NDRG1	ENSG00000104419.70	-0.69956616116247	-6.19772614969916	3.19145075867937e-09	1.20111294934913e-06
ENSG00000059758.13	ENSG00000059758	ENSG00000059758_014	chr12	dexseq_prepare_annotation2.py	exon	96680491	96680528	.	-	.	ENST00000549899+ENST00000261211+ENST00000551484+ENST00000543119+ENST00000550971+ENST00000542666__exon_number_014__gene_id_ENSG00000059758	CDK17	ENSG00000059758.13	1.01284589355238	6.37111979145556	3.27965394085955e-09	1.23080194769189e-06
ENSG00000074181.3	ENSG00000074181	ENSG00000074181_004	chr19	dexseq_prepare_annotation2.py	exon	15273276	15273373	.	-	.	ENST00000263388+ENST00000597756+ENST00000595514__exon_number_004__gene_id_ENSG00000074181	NOTCH3	ENSG00000074181.3	0.772434126529029	6.22090262557686	3.34078147055003e-09	1.25019045965909e-06
ENSG00000177479.58	ENSG00000177479	ENSG00000177479_059	chr3	dexseq_prepare_annotation2.py	exon	49012413	49012544	.	+	.	ENST00000469038__exon_number_059__gene_id_ENSG00000177479	ARIH2	ENSG00000177479.58	0.476082488427516	6.18093621659148	3.4900125800903e-09	1.30234650234443e-06
ENSG00000187736.ENSG00000213901.37	ENSG00000187736+ENSG00000213901	ENSG00000187736+ENSG00000213901_038	chr2	dexseq_prepare_annotation2.py	exon	220028110	220028225	.	-	.	ENST00000295738+ENST00000396775+ENST00000318673+ENST00000455516+ENST00000409878+ENST00000498327__exon_number_038__gene_id_ENSG00000187736+ENSG00000213901		ENSG00000187736.ENSG00000213901.37	0.607392392782286	6.18582214238592	3.5068594227907e-09	1.30494684436803e-06
ENSG00000187775.80	ENSG00000187775	ENSG00000187775_081	chr17	dexseq_prepare_annotation2.py	exon	76506466	76506588	.	-	.	ENST00000389840+ENST00000585328+ENST00000587177__exon_number_081__gene_id_ENSG00000187775	DNAH17	ENSG00000187775.80	0.676514475335942	6.09536582050673	3.5937643439168e-09	1.33352884784104e-06
ENSG00000089053.20	ENSG00000089053	ENSG00000089053_021	chr12	dexseq_prepare_annotation2.py	exon	121764289	121764445	.	-	.	ENST00000538334+ENST00000535472__exon_number_021__gene_id_ENSG00000089053	ANAPC5	ENSG00000089053.20	-0.843804051955577	-6.33220105569032	3.69234668168264e-09	1.36627169930049e-06
ENSG00000102103.35	ENSG00000102103	ENSG00000102103_036	chrX	dexseq_prepare_annotation2.py	exon	48760420	48760420	.	+	.	ENST00000477997+ENST00000474671__exon_number_036__gene_id_ENSG00000102103	PQBP1	ENSG00000102103.35	0.531819799356218	6.7531336998393	3.73685232894459e-09	1.37887763311056e-06
ENSG00000133619.11	ENSG00000133619	ENSG00000133619_012	chr7	dexseq_prepare_annotation2.py	exon	149417192	149417215	.	+	.	ENST00000479560+ENST00000486744+ENST00000255992+ENST00000497895+ENST00000485033+ENST00000466546+ENST00000496259+ENST00000319551__exon_number_012__gene_id_ENSG00000133619	KRBA1	ENSG00000133619.11	1.07449990495401	6.69249538011716	3.87171221582585e-09	1.4246606788596e-06
ENSG00000221968.1	ENSG00000221968	ENSG00000221968_002	chr11	dexseq_prepare_annotation2.py	exon	61640996	61640997	.	-	.	ENST00000527697+ENST00000533676__exon_number_002__gene_id_ENSG00000221968	FADS3	ENSG00000221968.1	-0.79064787836348	-6.4764429740825	3.88918650193092e-09	1.42711538029187e-06
ENSG00000231887.ENSG00000256682.ENSG00000212127.ENSG00000111215.4	ENSG00000231887+ENSG00000256682+ENSG00000212127+ENSG00000111215	ENSG00000231887+ENSG00000256682+ENSG00000212127+ENSG00000111215_005	chr12	dexseq_prepare_annotation2.py	exon	10999591	10999643	.	-	.	ENST00000539179__exon_number_005__gene_id_ENSG00000231887+ENSG00000256682+ENSG00000212127+ENSG00000111215		ENSG00000231887.ENSG00000256682.ENSG00000212127.ENSG00000111215.4	-0.640790775724459	-7.13807192732288	4.09842350143594e-09	1.49804246297296e-06
ENSG00000197614.36	ENSG00000197614	ENSG00000197614_037	chr12	dexseq_prepare_annotation2.py	exon	8815409	8815422	.	-	.	ENST00000396549+ENST00000538107+ENST00000537128+ENST00000433590__exon_number_037__gene_id_ENSG00000197614	MFAP5	ENSG00000197614.36	-0.940946065801146	-6.49208274707495	4.1051579984573e-09	1.49804246297296e-06
ENSG00000183091.8	ENSG00000183091	ENSG00000183091_009	chr2	dexseq_prepare_annotation2.py	exon	152348197	152348289	.	-	.	ENST00000409198+ENST00000397345+ENST00000497809+ENST00000413693+ENST00000603639+ENST00000509223+ENST00000604864+ENST00000427231+ENST00000172853+ENST00000434685+ENST00000397336+ENST00000397337__exon_number_009__gene_id_ENSG00000183091	NEB	ENSG00000183091.8	0.77786665205095	6.24849549407724	4.13312724159781e-09	1.50409396312692e-06
ENSG00000187736.ENSG00000213901.55	ENSG00000187736+ENSG00000213901	ENSG00000187736+ENSG00000213901_056	chr2	dexseq_prepare_annotation2.py	exon	220033737	220033750	.	-	.	ENST00000318673__exon_number_056__gene_id_ENSG00000187736+ENSG00000213901		ENSG00000187736.ENSG00000213901.55	0.527490709657003	6.15263983535532	4.18090938665904e-09	1.51730255488368e-06
ENSG00000059758.14	ENSG00000059758	ENSG00000059758_015	chr12	dexseq_prepare_annotation2.py	exon	96680529	96680539	.	-	.	ENST00000550971+ENST00000542666+ENST00000261211+ENST00000543119+ENST00000551484__exon_number_015__gene_id_ENSG00000059758	CDK17	ENSG00000059758.14	0.974746797849377	6.31747792274688	4.26797133329669e-09	1.54214780208303e-06
ENSG00000255429.ENSG00000086991.40	ENSG00000255429+ENSG00000086991	ENSG00000255429+ENSG00000086991_041	chr11	dexseq_prepare_annotation2.py	exon	89225289	89225358	.	-	.	ENST00000542487+ENST00000532825+ENST00000424319+ENST00000527956__exon_number_041__gene_id_ENSG00000255429+ENSG00000086991		ENSG00000255429.ENSG00000086991.40	-0.655762731200389	-6.36759894590552	4.27561186790308e-09	1.54214780208303e-06
ENSG00000147130	ENSG00000147130	ENSG00000147130_001	chrX	dexseq_prepare_annotation2.py	exon	70459474	70459475	.	-	.	ENST00000314425+ENST00000353904+ENST00000373998__exon_number_001__gene_id_ENSG00000147130	ZMYM3	ENSG00000147130	-0.511468802981688	-6.48272010492328	4.28439245544643e-09	1.54214780208303e-06
ENSG00000177479.66	ENSG00000177479	ENSG00000177479_067	chr3	dexseq_prepare_annotation2.py	exon	49020856	49021053	.	+	.	ENST00000356401+ENST00000449376+ENST00000452385__exon_number_067__gene_id_ENSG00000177479	ARIH2	ENSG00000177479.66	0.602223874964493	6.1277332988344	4.62865330199466e-09	1.66153560106928e-06
ENSG00000059758.15	ENSG00000059758	ENSG00000059758_016	chr12	dexseq_prepare_annotation2.py	exon	96682945	96683035	.	-	.	ENST00000550971+ENST00000542666+ENST00000261211+ENST00000543119+ENST00000551484__exon_number_016__gene_id_ENSG00000059758	CDK17	ENSG00000059758.15	0.997062479432708	6.29875790336194	4.67773376516757e-09	1.67460333435945e-06
ENSG00000151651.40	ENSG00000151651	ENSG00000151651_041	chr10	dexseq_prepare_annotation2.py	exon	135088300	135088494	.	-	.	ENST00000486609__exon_number_041__gene_id_ENSG00000151651	ADAM8	ENSG00000151651.40	-0.665840948055519	-6.55726641192426	4.77710701822129e-09	1.70555631650549e-06
ENSG00000174839.6	ENSG00000174839	ENSG00000174839_007	chr3	dexseq_prepare_annotation2.py	exon	57616652	57616705	.	-	.	ENST00000480710+ENST00000471531+ENST00000311128__exon_number_007__gene_id_ENSG00000174839	DENND6A	ENSG00000174839.6	0.577857499306253	6.43026900279823	4.81294044009391e-09	1.71371814592023e-06
ENSG00000187736.ENSG00000213901.53	ENSG00000187736+ENSG00000213901	ENSG00000187736+ENSG00000213901_054	chr2	dexseq_prepare_annotation2.py	exon	220033374	220033505	.	-	.	ENST00000414999+ENST00000465580+ENST00000455516+ENST00000295738+ENST00000318673+ENST00000430764+ENST00000409878+ENST00000409370+ENST00000497918__exon_number_054__gene_id_ENSG00000187736+ENSG00000213901		ENSG00000187736.ENSG00000213901.53	0.480099738028769	6.1159536468621	5.07438749499112e-09	1.80195319378583e-06
ENSG00000177479.51	ENSG00000177479	ENSG00000177479_052	chr3	dexseq_prepare_annotation2.py	exon	49008147	49008274	.	+	.	ENST00000465217__exon_number_052__gene_id_ENSG00000177479	ARIH2	ENSG00000177479.51	0.636103106298754	6.10476229969964	5.22626664527891e-09	1.85091105587492e-06
ENSG00000086205.5	ENSG00000086205	ENSG00000086205_006	chr11	dexseq_prepare_annotation2.py	exon	49175584	49175779	.	-	.	ENST00000532018__exon_number_006__gene_id_ENSG00000086205	FOLH1	ENSG00000086205.5	-1.56413707915451	-6.2593605803724	5.28742043818042e-09	1.866569068665e-06
ENSG00000100949.1	ENSG00000100949	ENSG00000100949_002	chr14	dexseq_prepare_annotation2.py	exon	24734748	24734757	.	-	.	ENST00000560521+ENST00000561055+ENST00000399409+ENST00000216840+ENST00000560243__exon_number_002__gene_id_ENSG00000100949	RABGGTA	ENSG00000100949.1	0.685485543724085	6.22106630521148	5.2987388398893e-09	1.866569068665e-06
ENSG00000138002.32	ENSG00000138002	ENSG00000138002_033	chr2	dexseq_prepare_annotation2.py	exon	27677002	27677029	.	-	.	ENST00000507184+ENST00000443889+ENST00000260570__exon_number_033__gene_id_ENSG00000138002	IFT172	ENSG00000138002.32	-0.47318944055957	-6.52743516694001	5.44264980448406e-09	1.91216499779879e-06
ENSG00000244045.ENSG00000258924.ENSG00000264302.ENSG00000004139.8	ENSG00000244045+ENSG00000258924+ENSG00000264302+ENSG00000004139	ENSG00000244045+ENSG00000258924+ENSG00000264302+ENSG00000004139_009	chr17	dexseq_prepare_annotation2.py	exon	26685337	26685491	.	+	.	ENST00000395404+ENST00000579762__exon_number_009__gene_id_ENSG00000244045+ENSG00000258924+ENSG00000264302+ENSG00000004139		ENSG00000244045.ENSG00000258924.ENSG00000264302.ENSG00000004139.8	0.55435458070502	6.16731466456275	5.65304903939908e-09	1.98081638754541e-06
ENSG00000181240.5	ENSG00000181240	ENSG00000181240_006	chr19	dexseq_prepare_annotation2.py	exon	6427345	6427512	.	-	.	ENST00000321510+ENST00000597558+ENST00000458275__exon_number_006__gene_id_ENSG00000181240	SLC25A41	ENSG00000181240.5	0.73396246297754	7.53204266801457	5.70354354359394e-09	1.99322249235122e-06
ENSG00000135250	ENSG00000135250	ENSG00000135250_001	chr7	dexseq_prepare_annotation2.py	exon	104751151	104751635	.	-	.	ENST00000493638__exon_number_001__gene_id_ENSG00000135250	SRPK2	ENSG00000135250	-0.620319465260501	-6.31992963297633	5.87919505387513e-09	2.04918645545358e-06
ENSG00000163633.17	ENSG00000163633	ENSG00000163633_018	chr4	dexseq_prepare_annotation2.py	exon	87813363	87813434	.	-	.	ENST00000295898+ENST00000506308+ENST00000512468+ENST00000504371__exon_number_018__gene_id_ENSG00000163633	C4orf36	ENSG00000163633.17	-0.523931612082457	-6.33947757006199	5.90461564777578e-09	2.05263086071363e-06
ENSG00000011143.47	ENSG00000011143	ENSG00000011143_048	chr17	dexseq_prepare_annotation2.py	exon	56296615	56296666	.	-	.	ENST00000393119+ENST00000580127__exon_number_048__gene_id_ENSG00000011143	MKS1	ENSG00000011143.47	-0.676724573813618	-6.12111427917101	6.05418441529031e-09	2.09910173559016e-06
ENSG00000268614.ENSG00000090674.ENSG00000032444.66	ENSG00000268614+ENSG00000090674+ENSG00000032444	ENSG00000268614+ENSG00000090674+ENSG00000032444_067	chr19	dexseq_prepare_annotation2.py	exon	7604869	7604910	.	+	.	ENST00000598462+ENST00000601870+ENST00000601668+ENST00000595264+ENST00000600737+ENST00000414982+ENST00000602191+ENST00000221249+ENST00000600942+ENST00000601001+ENST00000545201+ENST00000450331__exon_number_067__gene_id_ENSG00000268614+ENSG00000090674+ENSG00000032444		ENSG00000268614.ENSG00000090674.ENSG00000032444.66	-1.01791090501495	-6.40336901098709	6.14923157674804e-09	2.12647510808486e-06
ENSG00000227028.13	ENSG00000227028	ENSG00000227028_014	chr2	dexseq_prepare_annotation2.py	exon	40332301	40332461	.	+	.	ENST00000418854+ENST00000439606__exon_number_014__gene_id_ENSG00000227028	SLC8A1-AS1	ENSG00000227028.13	-0.482408852694025	-6.20978542555651	6.32072110081985e-09	2.180071168194e-06
ENSG00000068305.40	ENSG00000068305	ENSG00000068305_041	chr15	dexseq_prepare_annotation2.py	exon	100256628	100256629	.	+	.	ENST00000354410+ENST00000557942__exon_number_041__gene_id_ENSG00000068305	MEF2A	ENSG00000068305.40	-0.873792141966888	-6.82098353085264	6.36903976606093e-09	2.19101602368919e-06
ENSG00000140859.34	ENSG00000140859	ENSG00000140859_035	chr16	dexseq_prepare_annotation2.py	exon	57805110	57805197	.	-	.	ENST00000539578+ENST00000562903+ENST00000445690+ENST00000379655+ENST00000565481+ENST00000564136+ENST00000421376+ENST00000465878+ENST00000540079+ENST00000543930+ENST00000541240__exon_number_035__gene_id_ENSG00000140859	KIFC3	ENSG00000140859.34	0.727345087858084	6.09232030329453	6.53379336688365e-09	2.24185481497488e-06
ENSG00000174695.2	ENSG00000174695	ENSG00000174695_003	chr5	dexseq_prepare_annotation2.py	exon	82352354	82352545	.	-	.	ENST00000511118+ENST00000511450+ENST00000502346__exon_number_003__gene_id_ENSG00000174695	TMEM167A	ENSG00000174695.2	0.529490816623721	6.81120609115064	6.611906898394e-09	2.26277953698924e-06
ENSG00000113594.35	ENSG00000113594	ENSG00000113594_036	chr5	dexseq_prepare_annotation2.py	exon	38595486	38595506	.	-	.	ENST00000503088+ENST00000263409__exon_number_036__gene_id_ENSG00000113594	LIFR	ENSG00000113594.35	-1.05505229215459	-6.44248643926702	6.76836677603565e-09	2.31033915016617e-06
ENSG00000119242.8	ENSG00000119242	ENSG00000119242_009	chr12	dexseq_prepare_annotation2.py	exon	124427291	124427332	.	-	.	ENST00000539551+ENST00000238156+ENST00000544798+ENST00000545135+ENST00000535556+ENST00000539761+ENST00000542348+ENST00000545891__exon_number_009__gene_id_ENSG00000119242	CCDC92	ENSG00000119242.8	1.15364798887916	6.512532728994	6.88473425420941e-09	2.34400359531202e-06
ENSG00000155363.60	ENSG00000155363	ENSG00000155363_061	chr1	dexseq_prepare_annotation2.py	exon	113243348	113243348	.	+	.	ENST00000490413+ENST00000369645+ENST00000369644+ENST00000496577+ENST00000413052+ENST00000468624__exon_number_061__gene_id_ENSG00000155363	MOV10	ENSG00000155363.60	0.780192137806492	6.50949847671886	6.97493458962827e-09	2.36788013526541e-06
ENSG00000181135.65	ENSG00000181135	ENSG00000181135_066	chr8	dexseq_prepare_annotation2.py	exon	144791423	144791478	.	+	.	ENST00000527561+ENST00000508587__exon_number_066__gene_id_ENSG00000181135	ZNF707	ENSG00000181135.65	-0.776065031197267	-6.30343910260272	6.99071349548457e-09	2.36788013526541e-06
ENSG00000271793.ENSG00000135317.ENSG00000135316.30	ENSG00000271793+ENSG00000135317+ENSG00000135316	ENSG00000271793+ENSG00000135317+ENSG00000135316_031	chr6	dexseq_prepare_annotation2.py	exon	86248556	86248582	.	-	.	ENST00000505648+ENST00000503491+ENST00000314673+ENST00000369635__exon_number_031__gene_id_ENSG00000271793+ENSG00000135317+ENSG00000135316		ENSG00000271793.ENSG00000135317.ENSG00000135316.30	0.678669347777248	6.07088490392361	7.05994700402918e-09	2.38521483179605e-06
ENSG00000158286.23	ENSG00000158286	ENSG00000158286_024	chr1	dexseq_prepare_annotation2.py	exon	6270999	6271080	.	+	.	ENST00000496329__exon_number_024__gene_id_ENSG00000158286	RNF207	ENSG00000158286.23	0.713567717390508	6.18665833806763	7.0834306134047e-09	2.38704383681317e-06
ENSG00000036448.2	ENSG00000036448	ENSG00000036448_003	chr8	dexseq_prepare_annotation2.py	exon	1998869	1998987	.	+	.	ENST00000262113__exon_number_003__gene_id_ENSG00000036448	MYOM2	ENSG00000036448.2	-0.838172567973921	-6.07196231277866	7.26019213810623e-09	2.44038519451357e-06
ENSG00000104218.16	ENSG00000104218	ENSG00000104218_017	chr8	dexseq_prepare_annotation2.py	exon	68018140	68018210	.	+	.	ENST00000519668+ENST00000262210+ENST00000519163+ENST00000412460__exon_number_017__gene_id_ENSG00000104218	CSPP1	ENSG00000104218.16	-0.942506976176296	-6.28992242742751	7.44699452061389e-09	2.496822274551e-06
ENSG00000053747.14	ENSG00000053747	ENSG00000053747_015	chr18	dexseq_prepare_annotation2.py	exon	21375987	21376112	.	+	.	ENST00000585600__exon_number_015__gene_id_ENSG00000053747	LAMA3	ENSG00000053747.14	-0.965986716647512	-6.06437729185413	7.55060735555568e-09	2.52432142733603e-06
ENSG00000173852.19	ENSG00000173852	ENSG00000173852_020	chr7	dexseq_prepare_annotation2.py	exon	35013125	35013125	.	-	.	ENST00000463538__exon_number_020__gene_id_ENSG00000173852	DPY19L1	ENSG00000173852.19	0.544369030312629	6.63818822719239	7.56723153084837e-09	2.52432142733603e-06
ENSG00000110171.7	ENSG00000110171	ENSG00000110171_008	chr11	dexseq_prepare_annotation2.py	exon	6471399	6471621	.	-	.	ENST00000532542+ENST00000533064+ENST00000530724__exon_number_008__gene_id_ENSG00000110171	TRIM3	ENSG00000110171.7	1.03846518243785	6.41218436983715	7.73877649990435e-09	2.57504376734853e-06
ENSG00000156113.68	ENSG00000156113	ENSG00000156113_069	chr10	dexseq_prepare_annotation2.py	exon	79398128	79398353	.	-	.	ENST00000286627__exon_number_069__gene_id_ENSG00000156113	KCNMA1	ENSG00000156113.68	0.645776213475202	6.17845146005441	7.85997724284819e-09	2.60880149191017e-06
ENSG00000164116.22	ENSG00000164116	ENSG00000164116_023	chr4	dexseq_prepare_annotation2.py	exon	156629388	156629446	.	+	.	ENST00000506455+ENST00000443668+ENST00000511108+ENST00000511507+ENST00000512983+ENST00000513574+ENST00000393832+ENST00000296518+ENST00000455639+ENST00000515602+ENST00000515201__exon_number_023__gene_id_ENSG00000164116	GUCY1A3	ENSG00000164116.22	-0.772227019173221	-6.40302390617054	8.05835746986931e-09	2.66176495902128e-06
ENSG00000187736.ENSG00000213901.59	ENSG00000187736+ENSG00000213901	ENSG00000187736+ENSG00000213901_060	chr2	dexseq_prepare_annotation2.py	exon	220034077	220034128	.	-	.	ENST00000414999+ENST00000461812+ENST00000421779+ENST00000396775+ENST00000318673+ENST00000455516+ENST00000295738+ENST00000465580+ENST00000409878+ENST00000409370+ENST00000497918+ENST00000498327__exon_number_060__gene_id_ENSG00000187736+ENSG00000213901		ENSG00000187736.ENSG00000213901.59	0.548302094619669	6.02774000013197	8.05984847546187e-09	2.66176495902128e-06
ENSG00000021776.23	ENSG00000021776	ENSG00000021776_024	chr15	dexseq_prepare_annotation2.py	exon	35198720	35198745	.	-	.	ENST00000543879__exon_number_024__gene_id_ENSG00000021776	AQR	ENSG00000021776.23	-1.01403805963522	-7.07040594114531	8.10669075751831e-09	2.67055822710267e-06
ENSG00000200469.ENSG00000163644.30	ENSG00000200469+ENSG00000163644	ENSG00000200469+ENSG00000163644_031	chr4	dexseq_prepare_annotation2.py	exon	89205889	89205921	.	-	.	ENST00000514204__exon_number_031__gene_id_ENSG00000200469+ENSG00000163644		ENSG00000200469.ENSG00000163644.30	1.06408062068449	6.42772139115799	8.40701340445034e-09	2.76260316101465e-06
ENSG00000068650.ENSG00000234603.45	ENSG00000068650+ENSG00000234603	ENSG00000068650+ENSG00000234603_046	chr13	dexseq_prepare_annotation2.py	exon	113530123	113530255	.	+	.	ENST00000495930+ENST00000375630+ENST00000415301+ENST00000487903+ENST00000471555+ENST00000375645+ENST00000493489+ENST00000283558+ENST00000419631__exon_number_046__gene_id_ENSG00000068650+ENSG00000234603		ENSG00000068650.ENSG00000234603.45	-1.13460225917103	-6.39012422536058	8.53063476492049e-09	2.79627010532506e-06
ENSG00000256028.ENSG00000182196.ENSG00000111325.35	ENSG00000256028+ENSG00000182196+ENSG00000111325	ENSG00000256028+ENSG00000182196+ENSG00000111325_036	chr12	dexseq_prepare_annotation2.py	exon	123462201	123462527	.	+	.	ENST00000540866+ENST00000536439__exon_number_036__gene_id_ENSG00000256028+ENSG00000182196+ENSG00000111325		ENSG00000256028.ENSG00000182196.ENSG00000111325.35	-0.744225413240081	-6.73719005440469	8.77629008532931e-09	2.8696730699802e-06
ENSG00000116688.7	ENSG00000116688	ENSG00000116688_008	chr1	dexseq_prepare_annotation2.py	exon	12042049	12042171	.	+	.	ENST00000412236+ENST00000490079+ENST00000497302+ENST00000235329__exon_number_008__gene_id_ENSG00000116688	MFN2	ENSG00000116688.7	-0.784295753731314	-6.31778295316746	9.06427118214761e-09	2.95651906953506e-06
ENSG00000183091.84	ENSG00000183091	ENSG00000183091_085	chr2	dexseq_prepare_annotation2.py	exon	152419125	152419322	.	-	.	ENST00000603639+ENST00000397345+ENST00000413693+ENST00000409198+ENST00000604864+ENST00000172853+ENST00000427231__exon_number_085__gene_id_ENSG00000183091	NEB	ENSG00000183091.84	-1.17724464541847	-6.09013243522028	9.17400948505146e-09	2.97893593184125e-06
ENSG00000236107.5	ENSG00000236107	ENSG00000236107_006	chr2	dexseq_prepare_annotation2.py	exon	166892575	166892575	.	+	.	ENST00000599041__exon_number_006__gene_id_ENSG00000236107	AC010127.3	ENSG00000236107.5	-0.562054065834172	-6.24515609548369	9.17809935094162e-09	2.97893593184125e-06
ENSG00000172890.22	ENSG00000172890	ENSG00000172890_023	chr11	dexseq_prepare_annotation2.py	exon	71183538	71183546	.	+	.	ENST00000319023+ENST00000529120+ENST00000528509+ENST00000525200__exon_number_023__gene_id_ENSG00000172890	NADSYN1	ENSG00000172890.22	0.734866224641938	5.99657105423085	9.22282503884277e-09	2.98611565595865e-06
ENSG00000150712.1	ENSG00000150712	ENSG00000150712_002	chr5	dexseq_prepare_annotation2.py	exon	32227112	32229713	.	-	.	ENST00000280285+ENST00000382142__exon_number_002__gene_id_ENSG00000150712	MTMR12	ENSG00000150712.1	-1.4419840633555	-6.31270920876312	9.274651587922e-09	2.99028827022107e-06
ENSG00000141646.ENSG00000267699.ENSG00000141642.51	ENSG00000141646+ENSG00000267699+ENSG00000141642	ENSG00000141646+ENSG00000267699+ENSG00000141642_052	chr18	dexseq_prepare_annotation2.py	exon	48603621	48603621	.	+	.	ENST00000586253__exon_number_052__gene_id_ENSG00000141646+ENSG00000267699+ENSG00000141642		ENSG00000141646.ENSG00000267699.ENSG00000141642.51	-0.731954392397616	-6.26404911165013	9.28098554724178e-09	2.99028827022107e-06
ENSG00000172890.20	ENSG00000172890	ENSG00000172890_021	chr11	dexseq_prepare_annotation2.py	exon	71177770	71177812	.	+	.	ENST00000533769__exon_number_021__gene_id_ENSG00000172890	NADSYN1	ENSG00000172890.20	0.930571860170678	5.99452510176185	9.32183114557936e-09	2.99239929063119e-06
ENSG00000137752.ENSG00000204397.ENSG00000255221.26	ENSG00000137752+ENSG00000204397+ENSG00000255221	ENSG00000137752+ENSG00000204397+ENSG00000255221_027	chr11	dexseq_prepare_annotation2.py	exon	104905834	104905840	.	-	.	ENST00000526511+ENST00000446369+ENST00000528974+ENST00000353247+ENST00000533400+ENST00000534497+ENST00000527979+ENST00000529871+ENST00000436863+ENST00000393136+ENST00000532520+ENST00000531166+ENST00000525825+ENST00000526568__exon_number_027__gene_id_ENSG00000137752+ENSG00000204397+ENSG00000255221		ENSG00000137752.ENSG00000204397.ENSG00000255221.26	-2.57981180543233	-6.80605218356844	9.33284260211998e-09	2.99239929063119e-06
ENSG00000102103.23	ENSG00000102103	ENSG00000102103_024	chrX	dexseq_prepare_annotation2.py	exon	48759496	48759509	.	+	.	ENST00000465859__exon_number_024__gene_id_ENSG00000102103	PQBP1	ENSG00000102103.23	0.65140869874736	6.52558296010396	9.57412578412676e-09	3.06232933676306e-06
ENSG00000140943.3	ENSG00000140943	ENSG00000140943_004	chr16	dexseq_prepare_annotation2.py	exon	84089610	84089740	.	-	.	ENST00000343411+ENST00000570064+ENST00000562886+ENST00000562906__exon_number_004__gene_id_ENSG00000140943	MBTPS1	ENSG00000140943.3	0.722091541922338	6.07566175585725	9.86181858280697e-09	3.14673003572174e-06
ENSG00000182774.ENSG00000214575.ENSG00000260836.28	ENSG00000182774+ENSG00000214575+ENSG00000260836	ENSG00000182774+ENSG00000214575+ENSG00000260836_029	chr15	dexseq_prepare_annotation2.py	exon	83209208	83209208	.	-	.	ENST00000560229+ENST00000330244+ENST00000561157__exon_number_029__gene_id_ENSG00000182774+ENSG00000214575+ENSG00000260836		ENSG00000182774.ENSG00000214575.ENSG00000260836.28	-0.523128011166825	-6.09100993912853	1.01154322252375e-08	3.21618895490386e-06
ENSG00000272084.ENSG00000127481.122	ENSG00000272084+ENSG00000127481	ENSG00000272084+ENSG00000127481_123	chr1	dexseq_prepare_annotation2.py	exon	19493516	19493725	.	-	.	ENST00000375226+ENST00000375254+ENST00000375217+ENST00000419533+ENST00000375267+ENST00000417040__exon_number_123__gene_id_ENSG00000272084+ENSG00000127481		ENSG00000272084.ENSG00000127481.122	-0.456089795317679	-5.82911952119048	1.01281953462529e-08	3.21618895490386e-06
ENSG00000145214.29	ENSG00000145214	ENSG00000145214_030	chr4	dexseq_prepare_annotation2.py	exon	962599	962698	.	-	.	ENST00000509465+ENST00000273814+ENST00000510286__exon_number_030__gene_id_ENSG00000145214	DGKQ	ENSG00000145214.29	0.729211303801234	6.19767696868023	1.04607904297416e-08	3.31383792750328e-06
ENSG00000159640.ENSG00000224353.ENSG00000264813.22	ENSG00000159640+ENSG00000224353+ENSG00000264813	ENSG00000159640+ENSG00000224353+ENSG00000264813_023	chr17	dexseq_prepare_annotation2.py	exon	61561213	61561332	.	+	.	ENST00000582678+ENST00000428043+ENST00000290866__exon_number_023__gene_id_ENSG00000159640+ENSG00000224353+ENSG00000264813		ENSG00000159640.ENSG00000224353.ENSG00000264813.22	-0.98256118319043	-5.96074516800808	1.08283624453287e-08	3.42207339480364e-06
ENSG00000187775.78	ENSG00000187775	ENSG00000187775_079	chr17	dexseq_prepare_annotation2.py	exon	76503360	76503451	.	-	.	ENST00000389840+ENST00000585328+ENST00000587177__exon_number_079__gene_id_ENSG00000187775	DNAH17	ENSG00000187775.78	0.716826084656418	5.88450382075544	1.13436061603012e-08	3.57548563914226e-06
ENSG00000181191.18	ENSG00000181191	ENSG00000181191_019	chrX	dexseq_prepare_annotation2.py	exon	68385295	68385364	.	-	.	ENST00000374571+ENST00000361478__exon_number_019__gene_id_ENSG00000181191	PJA1	ENSG00000181191.18	-0.459904556681134	-6.66899399722721	1.13903459041396e-08	3.57548563914226e-06
ENSG00000143862	ENSG00000143862	ENSG00000143862_001	chr1	dexseq_prepare_annotation2.py	exon	202102532	202103510	.	-	.	ENST00000272217__exon_number_001__gene_id_ENSG00000143862	ARL8A	ENSG00000143862	0.895766351599179	7.30343561740408	1.13949996523762e-08	3.57548563914226e-06
ENSG00000141646.ENSG00000267699.ENSG00000141642.35	ENSG00000141646+ENSG00000267699+ENSG00000141642	ENSG00000141646+ENSG00000267699+ENSG00000141642_036	chr18	dexseq_prepare_annotation2.py	exon	48578696	48579004	.	+	.	ENST00000591126__exon_number_036__gene_id_ENSG00000141646+ENSG00000267699+ENSG00000141642		ENSG00000141646.ENSG00000267699.ENSG00000141642.35	-1.2841314847298	-6.21808462963786	1.14721123369373e-08	3.59115175286593e-06
ENSG00000104365.53	ENSG00000104365	ENSG00000104365_054	chr8	dexseq_prepare_annotation2.py	exon	42178363	42179413	.	+	.	ENST00000519938__exon_number_054__gene_id_ENSG00000104365	IKBKB	ENSG00000104365.53	0.498810118539338	5.97629103450076	1.15089656406474e-08	3.59417106650005e-06
ENSG00000181135.67	ENSG00000181135	ENSG00000181135_068	chr8	dexseq_prepare_annotation2.py	exon	144794254	144794272	.	+	.	ENST00000508587__exon_number_068__gene_id_ENSG00000181135	ZNF707	ENSG00000181135.67	-0.664319552874025	-6.1907331961264	1.18234207480389e-08	3.68366481324514e-06
ENSG00000265381.ENSG00000162734.13	ENSG00000265381+ENSG00000162734	ENSG00000265381+ENSG00000162734_014	chr1	dexseq_prepare_annotation2.py	exon	160183826	160185166	.	+	.	ENST00000360472+ENST00000368076__exon_number_014__gene_id_ENSG00000265381+ENSG00000162734		ENSG00000265381.ENSG00000162734.13	1.5625525368483	6.83793723758189	1.19397379665748e-08	3.71115149502242e-06
ENSG00000059758.29	ENSG00000059758	ENSG00000059758_030	chr12	dexseq_prepare_annotation2.py	exon	96707188	96707232	.	-	.	ENST00000548734+ENST00000261211+ENST00000552496+ENST00000543119+ENST00000551816+ENST00000542666__exon_number_030__gene_id_ENSG00000059758	CDK17	ENSG00000059758.29	0.791090005187025	6.10371376487752	1.20633752209579e-08	3.74077902978529e-06
ENSG00000105397.64	ENSG00000105397	ENSG00000105397_065	chr19	dexseq_prepare_annotation2.py	exon	10491056	10491185	.	-	.	ENST00000530829+ENST00000531836+ENST00000525621+ENST00000529370__exon_number_065__gene_id_ENSG00000105397	TYK2	ENSG00000105397.64	-0.664697456173599	-6.25238179578645	1.21775314101022e-08	3.76733465872248e-06
ENSG00000113360	ENSG00000113360	ENSG00000113360_001	chr5	dexseq_prepare_annotation2.py	exon	31400604	31400608	.	-	.	ENST00000511367__exon_number_001__gene_id_ENSG00000113360	DROSHA	ENSG00000113360	0.3080708508626	5.94347303694202	1.24890819006696e-08	3.85469093242631e-06
ENSG00000075292.58	ENSG00000075292	ENSG00000075292_059	chr2	dexseq_prepare_annotation2.py	exon	71633258	71633392	.	+	.	ENST00000264447+ENST00000355812+ENST00000487638+ENST00000494241+ENST00000409544__exon_number_059__gene_id_ENSG00000075292	ZNF638	ENSG00000075292.58	-0.907657048393519	-5.92346502916633	1.25237703157567e-08	3.8563870832435e-06
ENSG00000138101.1	ENSG00000138101	ENSG00000138101_002	chr2	dexseq_prepare_annotation2.py	exon	25600112	25600113	.	-	.	ENST00000407661+ENST00000398951+ENST00000404103+ENST00000496972+ENST00000405222+ENST00000407038+ENST00000406818__exon_number_002__gene_id_ENSG00000138101	DTNB	ENSG00000138101.1	-1.08655018791615	-6.12180102565631	1.27341244876074e-08	3.91204149956496e-06
ENSG00000102103.24	ENSG00000102103	ENSG00000102103_025	chrX	dexseq_prepare_annotation2.py	exon	48759510	48759661	.	+	.	ENST00000473764+ENST00000396763+ENST00000477997+ENST00000463529+ENST00000218224+ENST00000470062+ENST00000465859+ENST00000447146+ENST00000474671+ENST00000376563+ENST00000443648+ENST00000472742+ENST00000470059__exon_number_025__gene_id_ENSG00000102103	PQBP1	ENSG00000102103.24	0.589316097776894	6.44781093164055	1.31867690823424e-08	4.04169883011006e-06
ENSG00000125618.19	ENSG00000125618	ENSG00000125618_020	chr2	dexseq_prepare_annotation2.py	exon	113999261	113999303	.	-	.	ENST00000429538+ENST00000554830+ENST00000497038+ENST00000263334+ENST00000263335+ENST00000348715+ENST00000397647+ENST00000467778__exon_number_020__gene_id_ENSG00000125618	PAX8	ENSG00000125618.19	-1.03253977000959	-6.80355986477861	1.34964398468974e-08	4.12703635133135e-06
ENSG00000152894.12	ENSG00000152894	ENSG00000152894_013	chr6	dexseq_prepare_annotation2.py	exon	128304387	128304522	.	-	.	ENST00000368207+ENST00000368210+ENST00000368226+ENST00000368227+ENST00000368215+ENST00000532331+ENST00000368213__exon_number_013__gene_id_ENSG00000152894	PTPRK	ENSG00000152894.12	0.582136508674696	6.00491547217116	1.40235896729838e-08	4.27832839676942e-06
ENSG00000128596.6	ENSG00000128596	ENSG00000128596_007	chr7	dexseq_prepare_annotation2.py	exon	128432072	128432098	.	+	.	ENST00000487361__exon_number_007__gene_id_ENSG00000128596	CCDC136	ENSG00000128596.6	0.741758808653071	6.03337778369986	1.41740196601363e-08	4.31425805784331e-06
ENSG00000173406.ENSG00000162600.49	ENSG00000173406+ENSG00000162600	ENSG00000173406+ENSG00000162600_050	chr1	dexseq_prepare_annotation2.py	exon	58996335	58996401	.	-	.	ENST00000421528+ENST00000358603+ENST00000371226__exon_number_050__gene_id_ENSG00000173406+ENSG00000162600		ENSG00000173406.ENSG00000162600.49	0.667378179839591	5.88497454229581	1.46416096250255e-08	4.43900848877357e-06
ENSG00000168542.20	ENSG00000168542	ENSG00000168542_021	chr2	dexseq_prepare_annotation2.py	exon	189858087	189858185	.	+	.	ENST00000317840+ENST00000304636__exon_number_021__gene_id_ENSG00000168542	COL3A1	ENSG00000168542.20	-1.34329026013285	-7.22080158195732	1.46510802506077e-08	4.43900848877357e-06
ENSG00000090372.20	ENSG00000090372	ENSG00000090372_021	chr19	dexseq_prepare_annotation2.py	exon	47228064	47228084	.	-	.	ENST00000263280+ENST00000595357+ENST00000601631+ENST00000594581+ENST00000391910+ENST00000598074+ENST00000539396+ENST00000594287+ENST00000594357__exon_number_021__gene_id_ENSG00000090372	STRN4	ENSG00000090372.20	0.641751140455535	6.46371577635286	1.52833380941755e-08	4.61997474196929e-06
ENSG00000068878.13	ENSG00000068878	ENSG00000068878_014	chr2	dexseq_prepare_annotation2.py	exon	54112827	54112912	.	-	.	ENST00000421748+ENST00000389993+ENST00000404125+ENST00000476586__exon_number_014__gene_id_ENSG00000068878	PSME4	ENSG00000068878.13	-1.13405220227235	-6.36352220698292	1.54646401830299e-08	4.66410723328368e-06
ENSG00000036448.40	ENSG00000036448	ENSG00000036448_041	chr8	dexseq_prepare_annotation2.py	exon	2066654	2067000	.	+	.	ENST00000520072__exon_number_041__gene_id_ENSG00000036448	MYOM2	ENSG00000036448.40	0.737087624257682	5.92308872447878	1.5590615588714e-08	4.69139024890461e-06
ENSG00000114735.28	ENSG00000114735	ENSG00000114735_029	chr3	dexseq_prepare_annotation2.py	exon	50618108	50622179	.	+	.	ENST00000448997+ENST00000232854__exon_number_029__gene_id_ENSG00000114735	HEMK1	ENSG00000114735.28	-0.971513804137962	-6.107595439775	1.59441598137776e-08	4.78687161681823e-06
ENSG00000148341.26	ENSG00000148341	ENSG00000148341_027	chr9	dexseq_prepare_annotation2.py	exon	131776738	131776782	.	-	.	ENST00000417224+ENST00000372559+ENST00000372554+ENST00000455407+ENST00000416230+ENST00000425236+ENST00000372564+ENST00000416629+ENST00000483980__exon_number_027__gene_id_ENSG00000148341	SH3GLB2	ENSG00000148341.26	-0.887382294197206	-6.07270648589848	1.60728225098779e-08	4.81455749105414e-06
ENSG00000244045.ENSG00000258924.ENSG00000264302.ENSG00000004139.44	ENSG00000244045+ENSG00000258924+ENSG00000264302+ENSG00000004139	ENSG00000244045+ENSG00000258924+ENSG00000264302+ENSG00000004139_045	chr17	dexseq_prepare_annotation2.py	exon	26715289	26715295	.	+	.	ENST00000577870+ENST00000003834+ENST00000582323+ENST00000457710+ENST00000379061+ENST00000580711+ENST00000578128+ENST00000579593__exon_number_045__gene_id_ENSG00000244045+ENSG00000258924+ENSG00000264302+ENSG00000004139		ENSG00000244045.ENSG00000258924.ENSG00000264302.ENSG00000004139.44	-0.414582980747027	-5.95423208470171	1.6533929593848e-08	4.94147533788987e-06
ENSG00000075292.69	ENSG00000075292	ENSG00000075292_070	chr2	dexseq_prepare_annotation2.py	exon	71654413	71654424	.	+	.	ENST00000487638+ENST00000409544+ENST00000483421+ENST00000409407+ENST00000355812+ENST00000461991+ENST00000264447+ENST00000493576__exon_number_070__gene_id_ENSG00000075292	ZNF638	ENSG00000075292.69	-0.871383365000413	-5.86864203537988	1.66601728470841e-08	4.96796576320498e-06
ENSG00000090621.13	ENSG00000090621	ENSG00000090621_014	chr1	dexseq_prepare_annotation2.py	exon	40028089	40029117	.	-	.	ENST00000468476+ENST00000492468__exon_number_014__gene_id_ENSG00000090621	PABPC4	ENSG00000090621.13	-0.94992501725058	-6.38930839329312	1.6768827054946e-08	4.98910372513146e-06
ENSG00000187775.79	ENSG00000187775	ENSG00000187775_080	chr17	dexseq_prepare_annotation2.py	exon	76503540	76503887	.	-	.	ENST00000389840+ENST00000585328+ENST00000587177__exon_number_080__gene_id_ENSG00000187775	DNAH17	ENSG00000187775.79	0.652768802821137	5.81029847699159	1.6880185526056e-08	4.99641280889364e-06
ENSG00000226995.14	ENSG00000226995	ENSG00000226995_015	chr20	dexseq_prepare_annotation2.py	exon	5414917	5414930	.	-	.	ENST00000600157+ENST00000420529+ENST00000422352__exon_number_015__gene_id_ENSG00000226995	LINC00658	ENSG00000226995.14	0.716704044220898	6.38754229543154	1.68907976406417e-08	4.99641280889364e-06
ENSG00000149269.11	ENSG00000149269	ENSG00000149269_012	chr11	dexseq_prepare_annotation2.py	exon	77047131	77047160	.	-	.	ENST00000533285+ENST00000356341+ENST00000278568+ENST00000530617+ENST00000528203+ENST00000527457+ENST00000527535+ENST00000525542__exon_number_012__gene_id_ENSG00000149269	PAK1	ENSG00000149269.11	1.10679603743443	6.04703499182812	1.69240207613453e-08	4.99641280889364e-06
ENSG00000170421.48	ENSG00000170421	ENSG00000170421_049	chr12	dexseq_prepare_annotation2.py	exon	53343705	53343738	.	-	.	ENST00000546921__exon_number_049__gene_id_ENSG00000170421	KRT8	ENSG00000170421.48	0.324546295145323	5.98616801837843	1.69446853776257e-08	4.99641280889364e-06
ENSG00000082397	ENSG00000082397	ENSG00000082397_001	chr18	dexseq_prepare_annotation2.py	exon	5392383	5392384	.	-	.	ENST00000341928__exon_number_001__gene_id_ENSG00000082397	EPB41L3	ENSG00000082397	-0.487247906696579	-6.0451135209452	1.7079570504975e-08	5.02496940692027e-06
ENSG00000172890.23	ENSG00000172890	ENSG00000172890_024	chr11	dexseq_prepare_annotation2.py	exon	71184324	71184340	.	+	.	ENST00000319023+ENST00000529120+ENST00000528509+ENST00000525200__exon_number_024__gene_id_ENSG00000172890	NADSYN1	ENSG00000172890.23	0.66855199842167	5.87459401990652	1.73591494696317e-08	5.09587476652965e-06
ENSG00000180448.16	ENSG00000180448	ENSG00000180448_017	chr19	dexseq_prepare_annotation2.py	exon	1073673	1073745	.	+	.	ENST00000590214+ENST00000313093+ENST00000586033+ENST00000587602+ENST00000586866+ENST00000539243+ENST00000536472+ENST00000543365__exon_number_017__gene_id_ENSG00000180448	HMHA1	ENSG00000180448.16	1.1158794307384	5.97867107452455	1.75781682413031e-08	5.14872732744155e-06
ENSG00000138696.13	ENSG00000138696	ENSG00000138696_014	chr4	dexseq_prepare_annotation2.py	exon	96036939	96036940	.	+	.	ENST00000502683__exon_number_014__gene_id_ENSG00000138696	BMPR1B	ENSG00000138696.13	0.432199958466002	6.28334224810362	1.83211644380622e-08	5.35448190767261e-06
ENSG00000244045.ENSG00000258924.ENSG00000264302.ENSG00000004139.43	ENSG00000244045+ENSG00000258924+ENSG00000264302+ENSG00000004139	ENSG00000244045+ENSG00000258924+ENSG00000264302+ENSG00000004139_044	chr17	dexseq_prepare_annotation2.py	exon	26715193	26715288	.	+	.	ENST00000457710+ENST00000003834+ENST00000582323+ENST00000577870+ENST00000379061+ENST00000578128+ENST00000580711__exon_number_044__gene_id_ENSG00000244045+ENSG00000258924+ENSG00000264302+ENSG00000004139		ENSG00000244045.ENSG00000258924.ENSG00000264302.ENSG00000004139.43	-0.427221791245537	-5.92997544158298	1.86566531722164e-08	5.44049422527547e-06
ENSG00000206120.7	ENSG00000206120	ENSG00000206120_008	chr3	dexseq_prepare_annotation2.py	exon	168030033	168030129	.	+	.	ENST00000431685__exon_number_008__gene_id_ENSG00000206120	EGFEM1P	ENSG00000206120.7	-1.58833605495613	-6.18198023619023	1.87755955703324e-08	5.46311932784342e-06
ENSG00000010438.1	ENSG00000010438	ENSG00000010438_002	chr9	dexseq_prepare_annotation2.py	exon	33750677	33750687	.	+	.	ENST00000361005+ENST00000468152__exon_number_002__gene_id_ENSG00000010438	PRSS3	ENSG00000010438.1	-0.442141018411008	-6.27661265882676	1.88526393135058e-08	5.47348055673432e-06
ENSG00000103671.28	ENSG00000103671	ENSG00000103671_029	chr15	dexseq_prepare_annotation2.py	exon	64716314	64716354	.	+	.	ENST00000261884+ENST00000560567+ENST00000558162__exon_number_029__gene_id_ENSG00000103671	TRIP4	ENSG00000103671.28	0.743972175553051	6.35974139632653	1.89309001655313e-08	5.48370827398012e-06
ENSG00000149260.17	ENSG00000149260	ENSG00000149260_018	chr11	dexseq_prepare_annotation2.py	exon	76827272	76827349	.	+	.	ENST00000529629+ENST00000456580+ENST00000278559__exon_number_018__gene_id_ENSG00000149260	CAPN5	ENSG00000149260.17	-1.34915289859966	-7.67114721573311	1.8970890849424e-08	5.48370827398012e-06
ENSG00000064313.7	ENSG00000064313	ENSG00000064313_008	chr8	dexseq_prepare_annotation2.py	exon	120758945	120759105	.	-	.	ENST00000529653+ENST00000378164__exon_number_008__gene_id_ENSG00000064313	TAF2	ENSG00000064313.7	0.949291873705714	6.10640523944605	1.91492146711607e-08	5.52316868572125e-06
ENSG00000099917.72	ENSG00000099917	ENSG00000099917_073	chr22	dexseq_prepare_annotation2.py	exon	20937681	20938036	.	+	.	ENST00000476187+ENST00000493216__exon_number_073__gene_id_ENSG00000099917	MED15	ENSG00000099917.72	0.541492351392932	5.88818379622425	1.98505531458657e-08	5.71298054590166e-06
ENSG00000257062.ENSG00000111700.ENSG00000134538.ENSG00000205754.ENSG00000257046.27	ENSG00000257062+ENSG00000111700+ENSG00000134538+ENSG00000205754+ENSG00000257046	ENSG00000257062+ENSG00000111700+ENSG00000134538+ENSG00000205754+ENSG00000257046_028	chr12	dexseq_prepare_annotation2.py	exon	21174395	21174516	.	+	.	ENST00000554957+ENST00000381541+ENST00000421593__exon_number_028__gene_id_ENSG00000257062+ENSG00000111700+ENSG00000134538+ENSG00000205754+ENSG00000257046		ENSG00000257062.ENSG00000111700.ENSG00000134538.ENSG00000205754.ENSG00000257046.27	0.506353339547281	5.93400170267125	1.99118442964259e-08	5.71358702110073e-06
ENSG00000126005.ENSG00000088298.ENSG00000261582.ENSG00000242372.49	ENSG00000126005+ENSG00000088298+ENSG00000261582+ENSG00000242372	ENSG00000126005+ENSG00000088298+ENSG00000261582+ENSG00000242372_050	chr20	dexseq_prepare_annotation2.py	exon	33867877	33867921	.	-	.	ENST00000374436+ENST00000374450+ENST00000374443+ENST00000415116+ENST00000440766+ENST00000447927+ENST00000462894__exon_number_050__gene_id_ENSG00000126005+ENSG00000088298+ENSG00000261582+ENSG00000242372		ENSG00000126005.ENSG00000088298.ENSG00000261582.ENSG00000242372.49	-0.509956098583938	-5.88083578988806	1.99391643961199e-08	5.71358702110073e-06
ENSG00000163633.18	ENSG00000163633	ENSG00000163633_019	chr4	dexseq_prepare_annotation2.py	exon	87813435	87813473	.	-	.	ENST00000295898+ENST00000506308+ENST00000512468+ENST00000504008+ENST00000462714+ENST00000504371__exon_number_019__gene_id_ENSG00000163633	C4orf36	ENSG00000163633.18	-0.55106497712595	-6.07664572890373	2.00445007062432e-08	5.73133883830027e-06
ENSG00000168394	ENSG00000168394	ENSG00000168394_001	chr6	dexseq_prepare_annotation2.py	exon	32812986	32812986	.	-	.	ENST00000354258+ENST00000486332__exon_number_001__gene_id_ENSG00000168394	TAP1	ENSG00000168394	-0.637630302594292	-6.51862872364737	2.02223580885725e-08	5.76970519114562e-06
ENSG00000110169.33	ENSG00000110169	ENSG00000110169_034	chr11	dexseq_prepare_annotation2.py	exon	6462221	6462294	.	-	.	ENST00000533561+ENST00000265983__exon_number_034__gene_id_ENSG00000110169	HPX	ENSG00000110169.33	-0.691201343138026	-6.07283763503713	2.03993280069742e-08	5.80765351233038e-06
ENSG00000099251.5	ENSG00000099251	ENSG00000099251_006	chr10	dexseq_prepare_annotation2.py	exon	38647240	38647443	.	+	.	ENST00000374560+ENST00000471365+ENST00000494540+ENST00000356314+ENST00000277668__exon_number_006__gene_id_ENSG00000099251	HSD17B7P2	ENSG00000099251.5	0.5529840077334	6.2959562326968	2.05111534095606e-08	5.82693196860851e-06
ENSG00000255429.ENSG00000086991.45	ENSG00000255429+ENSG00000086991	ENSG00000255429+ENSG00000086991_046	chr11	dexseq_prepare_annotation2.py	exon	89322608	89322779	.	-	.	ENST00000542487+ENST00000528319__exon_number_046__gene_id_ENSG00000255429+ENSG00000086991		ENSG00000255429.ENSG00000086991.45	-0.617781858249739	-6.03203715184206	2.0961297036392e-08	5.94203291525191e-06
ENSG00000003987.8	ENSG00000003987	ENSG00000003987_009	chr8	dexseq_prepare_annotation2.py	exon	17166786	17166835	.	-	.	ENST00000180173+ENST00000519763+ENST00000521857__exon_number_009__gene_id_ENSG00000003987	MTMR7	ENSG00000003987.8	0.875773097037936	6.791373437208	2.10089642539131e-08	5.9427926722525e-06
ENSG00000177479.52	ENSG00000177479	ENSG00000177479_053	chr3	dexseq_prepare_annotation2.py	exon	49011048	49011131	.	+	.	ENST00000469038__exon_number_053__gene_id_ENSG00000177479	ARIH2	ENSG00000177479.52	0.485656811398741	5.83523200671594	2.12506889173727e-08	5.98769396940919e-06
ENSG00000239953.ENSG00000112130.28	ENSG00000239953+ENSG00000112130	ENSG00000239953+ENSG00000112130_029	chr6	dexseq_prepare_annotation2.py	exon	37358945	37359007	.	+	.	ENST00000373479+ENST00000469731__exon_number_029__gene_id_ENSG00000239953+ENSG00000112130		ENSG00000239953.ENSG00000112130.28	-0.672903184671403	-6.08352642604044	2.12583533054724e-08	5.98769396940919e-06
ENSG00000103888.2	ENSG00000103888	ENSG00000103888_003	chr15	dexseq_prepare_annotation2.py	exon	81165879	81165977	.	+	.	ENST00000356249+ENST00000394685__exon_number_003__gene_id_ENSG00000103888	KIAA1199	ENSG00000103888.2	0.743716669110221	6.37201339288526	2.20857079854988e-08	6.2074936699668e-06
ENSG00000100296.ENSG00000184117	ENSG00000100296+ENSG00000184117	ENSG00000100296+ENSG00000184117_001	chr22	dexseq_prepare_annotation2.py	exon	29901868	29904156	.	-	.	ENST00000490103__exon_number_001__gene_id_ENSG00000100296+ENSG00000184117		ENSG00000100296.ENSG00000184117	-0.48899939535013	-5.86467089601028	2.23434796219081e-08	6.26661073896828e-06
ENSG00000059758.6	ENSG00000059758	ENSG00000059758_007	chr12	dexseq_prepare_annotation2.py	exon	96677381	96677384	.	-	.	ENST00000261211+ENST00000542666+ENST00000548422+ENST00000543119__exon_number_007__gene_id_ENSG00000059758	CDK17	ENSG00000059758.6	1.07927384499453	5.96687977610664	2.32429026788518e-08	6.50505814380576e-06
ENSG00000104915.9	ENSG00000104915	ENSG00000104915_010	chr19	dexseq_prepare_annotation2.py	exon	13255415	13255428	.	-	.	ENST00000588848+ENST00000587318+ENST00000440593+ENST00000587230+ENST00000242770+ENST00000591843+ENST00000593126+ENST00000589083+ENST00000343587__exon_number_010__gene_id_ENSG00000104915	STX10	ENSG00000104915.9	0.955381772631159	6.07583530357574	2.424090814022e-08	6.76828857919423e-06
ENSG00000205352.ENSG00000257379.ENSG00000197111.95	ENSG00000205352+ENSG00000257379+ENSG00000197111	ENSG00000205352+ENSG00000257379+ENSG00000197111_096	chr12	dexseq_prepare_annotation2.py	exon	53873409	53873467	.	+	.	ENST00000562264+ENST00000359282+ENST00000547048+ENST00000550585+ENST00000549863+ENST00000547859+ENST00000552819+ENST00000437231+ENST00000455667+ENST00000546463+ENST00000359462+ENST00000603815+ENST00000447282__exon_number_096__gene_id_ENSG00000205352+ENSG00000257379+ENSG00000197111		ENSG00000205352.ENSG00000257379.ENSG00000197111.95	-0.601614486180922	-5.94524414426533	2.42859105718249e-08	6.76828857919423e-06
ENSG00000163539.27	ENSG00000163539	ENSG00000163539_028	chr3	dexseq_prepare_annotation2.py	exon	33602369	33602463	.	-	.	ENST00000539981+ENST00000461133+ENST00000399362+ENST00000480013+ENST00000468888+ENST00000307312+ENST00000359576__exon_number_028__gene_id_ENSG00000163539	CLASP2	ENSG00000163539.27	-0.679526179466909	-5.80847317582372	2.43707358044754e-08	6.77762989425515e-06
ENSG00000147010.38	ENSG00000147010	ENSG00000147010_039	chrX	dexseq_prepare_annotation2.py	exon	19905578	19905719	.	-	.	ENST00000397821__exon_number_039__gene_id_ENSG00000147010	SH3KBP1	ENSG00000147010.38	-0.753324739283946	-6.46137553902246	2.51538118347932e-08	6.9807112255802e-06
ENSG00000141646.ENSG00000267699.ENSG00000141642.48	ENSG00000141646+ENSG00000267699+ENSG00000141642	ENSG00000141646+ENSG00000267699+ENSG00000141642_049	chr18	dexseq_prepare_annotation2.py	exon	48593483	48593557	.	+	.	ENST00000593223+ENST00000342988+ENST00000588745+ENST00000398417+ENST00000590499+ENST00000591126__exon_number_049__gene_id_ENSG00000141646+ENSG00000267699+ENSG00000141642		ENSG00000141646.ENSG00000267699.ENSG00000141642.48	-0.76324946688787	-6.04146144911576	2.57499973022046e-08	7.13118373924787e-06
ENSG00000068971	ENSG00000068971	ENSG00000068971_001	chr11	dexseq_prepare_annotation2.py	exon	64685025	64685070	.	+	.	ENST00000413292__exon_number_001__gene_id_ENSG00000068971	PPP2R5B	ENSG00000068971	0.834396935293966	6.52643717461691	2.62486904566489e-08	7.25408370151323e-06
ENSG00000141664.24	ENSG00000141664	ENSG00000141664_025	chr18	dexseq_prepare_annotation2.py	exon	60242531	60242545	.	+	.	ENST00000591145+ENST00000585949+ENST00000585873+ENST00000269499+ENST00000586834__exon_number_025__gene_id_ENSG00000141664	ZCCHC2	ENSG00000141664.24	-1.25538473378321	-6.52194043927719	2.66883362645328e-08	7.36018626418535e-06
ENSG00000142621.51	ENSG00000142621	ENSG00000142621_052	chr1	dexseq_prepare_annotation2.py	exon	15686974	15687119	.	+	.	ENST00000529606+ENST00000358897+ENST00000417793+ENST00000532408+ENST00000483120+ENST00000444385+ENST00000471347+ENST00000314740+ENST00000314668+ENST00000375998+ENST00000375999__exon_number_052__gene_id_ENSG00000142621	FHAD1	ENSG00000142621.51	-0.946006979286917	-5.89981065888043	2.71272276866786e-08	7.46563911960468e-06
ENSG00000105397.68	ENSG00000105397	ENSG00000105397_069	chr19	dexseq_prepare_annotation2.py	exon	10491242	10491248	.	-	.	ENST00000525621+ENST00000531836__exon_number_069__gene_id_ENSG00000105397	TYK2	ENSG00000105397.68	-0.802027511068384	-6.0716419498806	2.7374853697413e-08	7.51812510068245e-06
ENSG00000161016.13	ENSG00000161016	ENSG00000161016_014	chr8	dexseq_prepare_annotation2.py	exon	146016498	146016661	.	-	.	ENST00000525232__exon_number_014__gene_id_ENSG00000161016	RPL8	ENSG00000161016.13	0.543750547429526	6.02721175506023	2.74740450909121e-08	7.5297123579035e-06
ENSG00000059758.34	ENSG00000059758	ENSG00000059758_035	chr12	dexseq_prepare_annotation2.py	exon	96792871	96793111	.	-	.	ENST00000552262__exon_number_035__gene_id_ENSG00000059758	CDK17	ENSG00000059758.34	-0.509448426894383	-5.92459875709204	2.84209325428646e-08	7.77309562921824e-06
ENSG00000166887.52	ENSG00000166887	ENSG00000166887_053	chr15	dexseq_prepare_annotation2.py	exon	42500352	42500505	.	-	.	ENST00000568357+ENST00000318006__exon_number_053__gene_id_ENSG00000166887	VPS39	ENSG00000166887.52	1.61242831781648	5.96584634304188	2.85485828238299e-08	7.79187560129737e-06
ENSG00000138002.33	ENSG00000138002	ENSG00000138002_034	chr2	dexseq_prepare_annotation2.py	exon	27677221	27677285	.	-	.	ENST00000507184+ENST00000443889+ENST00000260570__exon_number_034__gene_id_ENSG00000138002	IFT172	ENSG00000138002.33	-0.429216311530339	-6.14373573697238	2.86926003163203e-08	7.81503608615651e-06
ENSG00000085276.17	ENSG00000085276	ENSG00000085276_018	chr3	dexseq_prepare_annotation2.py	exon	168833171	168833555	.	-	.	ENST00000494292+ENST00000472280+ENST00000464456+ENST00000460814+ENST00000433243+ENST00000468789+ENST00000264674+ENST00000392736+ENST00000492586__exon_number_018__gene_id_ENSG00000085276	MECOM	ENSG00000085276.17	0.459539349936288	6.17416521490157	2.91049940216031e-08	7.9110487865304e-06
ENSG00000103197.53	ENSG00000103197	ENSG00000103197_054	chr16	dexseq_prepare_annotation2.py	exon	2125800	2125893	.	+	.	ENST00000353929+ENST00000439673+ENST00000219476+ENST00000401874+ENST00000382538+ENST00000568454+ENST00000350773+ENST00000439117__exon_number_054__gene_id_ENSG00000103197	TSC2	ENSG00000103197.53	0.840664918909548	5.75939823839106	2.92646900072661e-08	7.93812227917834e-06
ENSG00000163482.5	ENSG00000163482	ENSG00000163482_006	chr2	dexseq_prepare_annotation2.py	exon	219537044	219537061	.	+	.	ENST00000468026+ENST00000440309__exon_number_006__gene_id_ENSG00000163482	STK36	ENSG00000163482.5	-0.583706379787111	-5.8802020963542	2.98197534456948e-08	8.07210948806617e-06
ENSG00000013441.22	ENSG00000013441	ENSG00000013441_023	chr2	dexseq_prepare_annotation2.py	exon	201722813	201722889	.	-	.	ENST00000409769__exon_number_023__gene_id_ENSG00000013441	CLK1	ENSG00000013441.22	-1.07002622355263	-6.00275154332924	3.07022225430561e-08	8.29399508780717e-06
ENSG00000074181.39	ENSG00000074181	ENSG00000074181_040	chr19	dexseq_prepare_annotation2.py	exon	15303188	15303330	.	-	.	ENST00000601011+ENST00000263388__exon_number_040__gene_id_ENSG00000074181	NOTCH3	ENSG00000074181.39	-0.571425133731749	-5.78707626219179	3.10158084932924e-08	8.36160877951823e-06
ENSG00000143322.13	ENSG00000143322	ENSG00000143322_014	chr1	dexseq_prepare_annotation2.py	exon	179086467	179086651	.	-	.	ENST00000504405+ENST00000511413+ENST00000512653+ENST00000507173+ENST00000344730+ENST00000504324+ENST00000502732+ENST00000509520+ENST00000408940+ENST00000392043+ENST00000367623__exon_number_014__gene_id_ENSG00000143322	ABL2	ENSG00000143322.13	0.53640796448822	6.15828487280638	3.11258685556935e-08	8.37418989044218e-06
ENSG00000070182.44	ENSG00000070182	ENSG00000070182_045	chr14	dexseq_prepare_annotation2.py	exon	65270325	65270498	.	-	.	ENST00000542895+ENST00000389721+ENST00000389722+ENST00000389720+ENST00000556626__exon_number_045__gene_id_ENSG00000070182	SPTB	ENSG00000070182.44	-0.816285200959842	-5.99630783809125	3.16130211080655e-08	8.48796765929971e-06
ENSG00000104419.71	ENSG00000104419	ENSG00000104419_072	chr8	dexseq_prepare_annotation2.py	exon	134310621	134310701	.	-	.	ENST00000520943__exon_number_072__gene_id_ENSG00000104419	NDRG1	ENSG00000104419.71	-0.713620406883761	-5.75589750638304	3.18594302252339e-08	8.53677633418539e-06
ENSG00000236581.13	ENSG00000236581	ENSG00000236581_014	chr13	dexseq_prepare_annotation2.py	exon	33845641	33845698	.	+	.	ENST00000609536+ENST00000609788+ENST00000609233+ENST00000608205+ENST00000609995+ENST00000609608+ENST00000608496+ENST00000609137+ENST00000609335+ENST00000609351+ENST00000608695+ENST00000609790+ENST00000608175+ENST00000608315+ENST00000608981+ENST00000608539+ENST00000608197+ENST00000610218+ENST00000609615+ENST00000608628+ENST00000609167+ENST00000609997+ENST00000609061+ENST00000609063+ENST00000609108…	STARD13-AS	ENSG00000236581.13	-1.00117095802494	-5.79268392559428	3.20374329040617e-08	8.5670949121995e-06
ENSG00000263053.ENSG00000171282.27	ENSG00000263053+ENSG00000171282	ENSG00000263053+ENSG00000171282_028	chr17	dexseq_prepare_annotation2.py	exon	79423323	79423611	.	+	.	ENST00000571813+ENST00000307745+ENST00000576071__exon_number_028__gene_id_ENSG00000263053+ENSG00000171282		ENSG00000263053.ENSG00000171282.27	-0.465034694495221	-5.89780287148549	3.22723890620991e-08	8.61249009111775e-06
ENSG00000134668.43	ENSG00000134668	ENSG00000134668_044	chr1	dexseq_prepare_annotation2.py	exon	32281604	32281621	.	-	.	ENST00000257100+ENST00000525930+ENST00000360482+ENST00000528791__exon_number_044__gene_id_ENSG00000134668	SPOCD1	ENSG00000134668.43	-0.981141582360352	-6.08242808357628	3.28245571506159e-08	8.74218548305717e-06
ENSG00000128596.5	ENSG00000128596	ENSG00000128596_006	chr7	dexseq_prepare_annotation2.py	exon	128431672	128431940	.	+	.	ENST00000488925__exon_number_006__gene_id_ENSG00000128596	CCDC136	ENSG00000128596.5	0.776929372055627	5.84705596971469	3.49789263648e-08	9.29721563941665e-06
ENSG00000085552.23	ENSG00000085552	ENSG00000085552_024	chr1	dexseq_prepare_annotation2.py	exon	159906544	159906698	.	-	.	ENST00000368094+ENST00000361509+ENST00000476102__exon_number_024__gene_id_ENSG00000085552	IGSF9	ENSG00000085552.23	1.00110992537628	6.0140350701603	3.53712636069427e-08	9.38261831822718e-06
ENSG00000102901.5	ENSG00000102901	ENSG00000102901_006	chr16	dexseq_prepare_annotation2.py	exon	67862090	67862111	.	-	.	ENST00000562787+ENST00000219172+ENST00000574569+ENST00000562513+ENST00000565157+ENST00000568495+ENST00000436104+ENST00000440851+ENST00000563885+ENST00000569862__exon_number_006__gene_id_ENSG00000102901	CENPT	ENSG00000102901.5	0.818837330329834	5.75311161482747	3.57599928444695e-08	9.46672355662208e-06
ENSG00000139132.35	ENSG00000139132	ENSG00000139132_036	chr12	dexseq_prepare_annotation2.py	exon	32760891	32761029	.	+	.	ENST00000546442+ENST00000525053+ENST00000493087+ENST00000494977+ENST00000534526+ENST00000551984+ENST00000531134+ENST00000381025+ENST00000395740+ENST00000427716+ENST00000266482__exon_number_036__gene_id_ENSG00000139132	FGD4	ENSG00000139132.35	-1.28429511789534	-6.52266631274756	3.67366828769491e-08	9.70583161608994e-06
ENSG00000220205.ENSG00000179094.ENSG00000263620.20	ENSG00000220205+ENSG00000179094+ENSG00000263620	ENSG00000220205+ENSG00000179094+ENSG00000263620_021	chr17	dexseq_prepare_annotation2.py	exon	8048166	8048311	.	-	.	ENST00000354903+ENST00000317276+ENST00000581082+ENST00000578950+ENST00000583559+ENST00000582719+ENST00000581395__exon_number_021__gene_id_ENSG00000220205+ENSG00000179094+ENSG00000263620		ENSG00000220205.ENSG00000179094.ENSG00000263620.20	0.584642308301731	5.72496969927981	3.72704055787757e-08	9.82718678035183e-06
ENSG00000163482.2	ENSG00000163482	ENSG00000163482_003	chr2	dexseq_prepare_annotation2.py	exon	219536792	219536793	.	+	.	ENST00000392105+ENST00000392106+ENST00000295709__exon_number_003__gene_id_ENSG00000163482	STK36	ENSG00000163482.2	-0.525165862497979	-5.83051287389556	3.78716744008813e-08	9.9658330445347e-06
ENSG00000079215.7	ENSG00000079215	ENSG00000079215_008	chr5	dexseq_prepare_annotation2.py	exon	36608431	36608591	.	+	.	ENST00000265113+ENST00000513646+ENST00000512374+ENST00000416645+ENST00000513903+ENST00000505202+ENST00000506725+ENST00000504121+ENST00000381918__exon_number_008__gene_id_ENSG00000079215	SLC1A3	ENSG00000079215.7	0.702289808501023	6.50468115605902	3.916826387138e-08	1.02865360982292e-05
ENSG00000177674.35	ENSG00000177674	ENSG00000177674_036	chr1	dexseq_prepare_annotation2.py	exon	11814482	11814859	.	+	.	ENST00000471765__exon_number_036__gene_id_ENSG00000177674	AGTRAP	ENSG00000177674.35	-0.415841130211032	-6.06784379228922	3.97166521706196e-08	1.04098606185295e-05
ENSG00000182774.ENSG00000214575.ENSG00000260836.27	ENSG00000182774+ENSG00000214575+ENSG00000260836	ENSG00000182774+ENSG00000214575+ENSG00000260836_028	chr15	dexseq_prepare_annotation2.py	exon	83209204	83209207	.	-	.	ENST00000560229+ENST00000330244+ENST00000561157+ENST00000559273__exon_number_028__gene_id_ENSG00000182774+ENSG00000214575+ENSG00000260836		ENSG00000182774.ENSG00000214575.ENSG00000260836.27	-0.638705242452804	-5.8029528964372	4.12494093085261e-08	1.07901920191214e-05
ENSG00000177398.40	ENSG00000177398	ENSG00000177398_041	chr21	dexseq_prepare_annotation2.py	exon	43562206	43563105	.	+	.	ENST00000400424+ENST00000400427+ENST00000408910+ENST00000400423+ENST00000408989__exon_number_041__gene_id_ENSG00000177398	UMODL1	ENSG00000177398.40	1.05585960973967	5.99983664621283	4.18874655946697e-08	1.09107997410211e-05
ENSG00000100296.ENSG00000184117.3	ENSG00000100296+ENSG00000184117	ENSG00000100296+ENSG00000184117_004	chr22	dexseq_prepare_annotation2.py	exon	29904318	29904319	.	-	.	ENST00000397872+ENST00000397871+ENST00000442555+ENST00000490103+ENST00000472164__exon_number_004__gene_id_ENSG00000100296+ENSG00000184117		ENSG00000100296.ENSG00000184117.3	-0.508549641060607	-5.73848905345928	4.19456674908353e-08	1.09107997410211e-05
ENSG00000163482.15	ENSG00000163482	ENSG00000163482_016	chr2	dexseq_prepare_annotation2.py	exon	219540066	219540114	.	+	.	ENST00000455724+ENST00000392105+ENST00000392106+ENST00000295709+ENST00000473557+ENST00000440309+ENST00000424080__exon_number_016__gene_id_ENSG00000163482	STK36	ENSG00000163482.15	-0.450568272485829	-5.80913993793597	4.19582609268639e-08	1.09107997410211e-05
ENSG00000166535.23	ENSG00000166535	ENSG00000166535_024	chr12	dexseq_prepare_annotation2.py	exon	8998673	8998720	.	+	.	ENST00000539547+ENST00000541459+ENST00000536789+ENST00000545692+ENST00000540049+ENST00000299698__exon_number_024__gene_id_ENSG00000166535	A2ML1	ENSG00000166535.23	-0.557741979624645	-5.92530806273321	4.35883722782962e-08	1.13124243181983e-05
ENSG00000068078.12	ENSG00000068078	ENSG00000068078_013	chr4	dexseq_prepare_annotation2.py	exon	1804641	1804791	.	+	.	ENST00000340107+ENST00000474521__exon_number_013__gene_id_ENSG00000068078	FGFR3	ENSG00000068078.12	0.588955115438923	6.19550571471425	4.47332506847558e-08	1.15739747963377e-05
ENSG00000236107.6	ENSG00000236107	ENSG00000236107_007	chr2	dexseq_prepare_annotation2.py	exon	166892576	166892640	.	+	.	ENST00000595268+ENST00000597623+ENST00000599041__exon_number_007__gene_id_ENSG00000236107	AC010127.3	ENSG00000236107.6	-0.591777331362467	-5.90115057285602	4.47713937996107e-08	1.15739747963377e-05
ENSG00000213780.ENSG00000137411.48	ENSG00000213780+ENSG00000137411	ENSG00000213780+ENSG00000137411_049	chr6	dexseq_prepare_annotation2.py	exon	30885472	30885538	.	+	.	ENST00000467717+ENST00000428017+ENST00000416670+ENST00000490699+ENST00000542001+ENST00000321897+ENST00000477288+ENST00000541562__exon_number_049__gene_id_ENSG00000213780+ENSG00000137411		ENSG00000213780.ENSG00000137411.48	0.792976149385891	6.69497905808351	4.50109275002815e-08	1.16131709429437e-05
ENSG00000149179.10	ENSG00000149179	ENSG00000149179_011	chr11	dexseq_prepare_annotation2.py	exon	46958330	46958330	.	+	.	ENST00000527234+ENST00000278460+ENST00000528488+ENST00000378615+ENST00000378618+ENST00000531648+ENST00000525895+ENST00000532633+ENST00000536126+ENST00000526424+ENST00000525279+ENST00000533124+ENST00000395460+ENST00000522712+ENST00000532840__exon_number_011__gene_id_ENSG00000149179	C11orf49	ENSG00000149179.10	0.603845478905054	5.72377840998345	4.51164108256415e-08	1.16176956531525e-05
ENSG00000164896.24	ENSG00000164896	ENSG00000164896_025	chr7	dexseq_prepare_annotation2.py	exon	150775787	150775788	.	-	.	ENST00000460980+ENST00000353841+ENST00000467237+ENST00000482571+ENST00000482806+ENST00000489884+ENST00000466855+ENST00000478883+ENST00000469237+ENST00000483953+ENST00000297532__exon_number_025__gene_id_ENSG00000164896	FASTK	ENSG00000164896.24	0.816615902985097	6.10175549035698	4.59859403746335e-08	1.18185656099009e-05
ENSG00000104218.6	ENSG00000104218	ENSG00000104218_007	chr8	dexseq_prepare_annotation2.py	exon	67988717	67988816	.	+	.	ENST00000519701+ENST00000519163+ENST00000262210+ENST00000521919+ENST00000412460__exon_number_007__gene_id_ENSG00000104218	CSPP1	ENSG00000104218.6	0.478842905366205	5.88850362690781	4.74214529976148e-08	1.21638328951163e-05
ENSG00000119283.9	ENSG00000119283	ENSG00000119283_010	chr1	dexseq_prepare_annotation2.py	exon	231335894	231336004	.	+	.	ENST00000366653+ENST00000366652+ENST00000449018+ENST00000444294__exon_number_010__gene_id_ENSG00000119283	TRIM67	ENSG00000119283.9	1.04425071874344	6.36562967745534	4.75170438945932e-08	1.21647315861933e-05
ENSG00000166748.25	ENSG00000166748	ENSG00000166748_026	chr15	dexseq_prepare_annotation2.py	exon	87097592	87097768	.	+	.	ENST00000441037+ENST00000389298+ENST00000421325__exon_number_026__gene_id_ENSG00000166748	AGBL1	ENSG00000166748.25	-0.775454435115227	-6.13256995368778	4.78607308428736e-08	1.22290184610128e-05
ENSG00000161016.12	ENSG00000161016	ENSG00000161016_013	chr8	dexseq_prepare_annotation2.py	exon	146016149	146016257	.	-	.	ENST00000534781__exon_number_013__gene_id_ENSG00000161016	RPL8	ENSG00000161016.12	0.640292331160993	5.90246894920322	4.83162574606801e-08	1.23215783987564e-05
ENSG00000100296.ENSG00000184117.1	ENSG00000100296+ENSG00000184117	ENSG00000100296+ENSG00000184117_002	chr22	dexseq_prepare_annotation2.py	exon	29904157	29904315	.	-	.	ENST00000397872+ENST00000397871+ENST00000490103__exon_number_002__gene_id_ENSG00000100296+ENSG00000184117		ENSG00000100296.ENSG00000184117.1	-0.493934915739623	-5.70512611759975	4.94752844212833e-08	1.25928421426812e-05
ENSG00000099251.3	ENSG00000099251	ENSG00000099251_004	chr10	dexseq_prepare_annotation2.py	exon	38645328	38645382	.	+	.	ENST00000374560+ENST00000277668+ENST00000494540+ENST00000356314__exon_number_004__gene_id_ENSG00000099251	HSD17B7P2	ENSG00000099251.3	0.528314340685546	6.07691931837448	5.09627347864963e-08	1.29464947409542e-05
ENSG00000091536.59	ENSG00000091536	ENSG00000091536_060	chr17	dexseq_prepare_annotation2.py	exon	18058628	18058632	.	+	.	ENST00000205890+ENST00000418233+ENST00000536811__exon_number_060__gene_id_ENSG00000091536	MYO15A	ENSG00000091536.59	0.506667257785641	5.61024446023744	5.14856356178528e-08	1.30542273802656e-05
ENSG00000163482.6	ENSG00000163482	ENSG00000163482_007	chr2	dexseq_prepare_annotation2.py	exon	219537062	219537065	.	+	.	ENST00000473557+ENST00000440309+ENST00000468026__exon_number_007__gene_id_ENSG00000163482	STK36	ENSG00000163482.6	-0.58056176138113	-5.76500265044906	5.18124111823795e-08	1.31119147838934e-05
ENSG00000196482.36	ENSG00000196482	ENSG00000196482_037	chr1	dexseq_prepare_annotation2.py	exon	217113013	217113015	.	-	.	ENST00000359162+ENST00000361395+ENST00000586199+ENST00000366938+ENST00000493748+ENST00000493603+ENST00000471371+ENST00000361525+ENST00000366940+ENST00000477799+ENST00000459825+ENST00000488947__exon_number_037__gene_id_ENSG00000196482	ESRRG	ENSG00000196482.36	-0.916237876005073	-6.21030629487023	5.19287998075439e-08	1.31162417869532e-05
ENSG00000170921.42	ENSG00000170921	ENSG00000170921_043	chr17	dexseq_prepare_annotation2.py	exon	61499718	61501499	.	+	.	ENST00000583356+ENST00000424789__exon_number_043__gene_id_ENSG00000170921	TANC2	ENSG00000170921.42	-0.787807062458655	-6.00337985460423	5.22950400094345e-08	1.31835396665006e-05
ENSG00000059769.ENSG00000244115.ENSG00000242616.14	ENSG00000059769+ENSG00000244115+ENSG00000242616	ENSG00000059769+ENSG00000244115+ENSG00000242616_015	chr9	dexseq_prepare_annotation2.py	exon	114432509	114432509	.	+	.	ENST00000374293+ENST00000374294__exon_number_015__gene_id_ENSG00000059769+ENSG00000244115+ENSG00000242616		ENSG00000059769.ENSG00000244115.ENSG00000242616.14	0.682822150431354	6.26669961717241	5.27359193168335e-08	1.32585845654127e-05
ENSG00000100949.5	ENSG00000100949	ENSG00000100949_006	chr14	dexseq_prepare_annotation2.py	exon	24734774	24734775	.	-	.	ENST00000560243+ENST00000561055+ENST00000216840+ENST00000560521+ENST00000560777+ENST00000559551+ENST00000559974+ENST00000558376+ENST00000399409__exon_number_006__gene_id_ENSG00000100949	RABGGTA	ENSG00000100949.5	0.604027790885311	5.75156544980267	5.27934555746183e-08	1.32585845654127e-05
ENSG00000167380.32	ENSG00000167380	ENSG00000167380_033	chr19	dexseq_prepare_annotation2.py	exon	44677345	44677387	.	+	.	ENST00000588795+ENST00000588883__exon_number_033__gene_id_ENSG00000167380	ZNF226	ENSG00000167380.32	0.831401159794253	5.73662375880792	5.43356242391836e-08	1.36053057115901e-05
ENSG00000258818.ENSG00000259171.ENSG00000214274.10	ENSG00000258818+ENSG00000259171+ENSG00000214274	ENSG00000258818+ENSG00000259171+ENSG00000214274_011	chr14	dexseq_prepare_annotation2.py	exon	21161810	21162345	.	+	.	ENST00000336811+ENST00000397990__exon_number_011__gene_id_ENSG00000258818+ENSG00000259171+ENSG00000214274		ENSG00000258818.ENSG00000259171.ENSG00000214274.10	-0.756390386890331	-6.14648688044451	5.43800258570746e-08	1.36053057115901e-05
ENSG00000074181.5	ENSG00000074181	ENSG00000074181_006	chr19	dexseq_prepare_annotation2.py	exon	15276598	15276778	.	-	.	ENST00000263388+ENST00000597756__exon_number_006__gene_id_ENSG00000074181	NOTCH3	ENSG00000074181.5	0.691841364886254	5.67338915568509	5.46859945947128e-08	1.36559922229897e-05
ENSG00000177479.57	ENSG00000177479	ENSG00000177479_058	chr3	dexseq_prepare_annotation2.py	exon	49012391	49012412	.	+	.	ENST00000449376+ENST00000356401+ENST00000490095+ENST00000452385+ENST00000469038__exon_number_058__gene_id_ENSG00000177479	ARIH2	ENSG00000177479.57	0.456781131158291	5.63606171494804	5.83227405942045e-08	1.45366679858385e-05
ENSG00000172748.23	ENSG00000172748	ENSG00000172748_024	chr8	dexseq_prepare_annotation2.py	exon	193806	193858	.	+	.	ENST00000523418+ENST00000523162__exon_number_024__gene_id_ENSG00000172748	ZNF596	ENSG00000172748.23	0.498857628326096	6.30518827587791	5.93721174784798e-08	1.477035163636e-05
ENSG00000156113.5	ENSG00000156113	ENSG00000156113_006	chr10	dexseq_prepare_annotation2.py	exon	78644639	78644746	.	-	.	ENST00000286627+ENST00000286628__exon_number_006__gene_id_ENSG00000156113	KCNMA1	ENSG00000156113.5	0.890557582591003	5.75554447394255	5.97875849033711e-08	1.4845751815292e-05
ENSG00000115084.40	ENSG00000115084	ENSG00000115084_041	chr2	dexseq_prepare_annotation2.py	exon	114514198	114514270	.	-	.	ENST00000409106+ENST00000245680__exon_number_041__gene_id_ENSG00000115084	SLC35F5	ENSG00000115084.40	0.667929677373953	5.69893401745711	6.02363398276391e-08	1.49291191205087e-05
ENSG00000187736.ENSG00000213901.40	ENSG00000187736+ENSG00000213901	ENSG00000187736+ENSG00000213901_041	chr2	dexseq_prepare_annotation2.py	exon	220029300	220029890	.	-	.	ENST00000497918__exon_number_041__gene_id_ENSG00000187736+ENSG00000213901		ENSG00000187736.ENSG00000213901.40	0.47555056462036	5.63359415985255	6.03760652353081e-08	1.49357269992213e-05
ENSG00000223745.68	ENSG00000223745	ENSG00000223745_069	chr1	dexseq_prepare_annotation2.py	exon	93811389	93811403	.	-	.	ENST00000452347+ENST00000457387+ENST00000451302__exon_number_069__gene_id_ENSG00000223745	RP4-717I23.3	ENSG00000223745.68	0.946561960746738	5.60892579819203	6.05302618005425e-08	1.49458833343022e-05
ENSG00000236581.11	ENSG00000236581	ENSG00000236581_012	chr13	dexseq_prepare_annotation2.py	exon	33845584	33845586	.	+	.	ENST00000609536+ENST00000609788+ENST00000609233+ENST00000608205+ENST00000609995+ENST00000609608+ENST00000608496+ENST00000609137+ENST00000609335+ENST00000609351+ENST00000607944+ENST00000608175+ENST00000608315+ENST00000608539+ENST00000608197+ENST00000610218+ENST00000609615+ENST00000608628+ENST00000609167+ENST00000609997+ENST00000609061+ENST00000609063+ENST00000609108+ENST00000608803+ENST00000609588…	STARD13-AS	ENSG00000236581.11	-0.903883743268818	-5.66356366458487	6.07214738732787e-08	1.49651244377987e-05
ENSG00000099251.2	ENSG00000099251	ENSG00000099251_003	chr10	dexseq_prepare_annotation2.py	exon	38645308	38645327	.	+	.	ENST00000374560+ENST00000277668+ENST00000494540__exon_number_003__gene_id_ENSG00000099251	HSD17B7P2	ENSG00000099251.2	0.524599926213489	6.03371535801027	6.09204105714553e-08	1.49861941089185e-05
ENSG00000091536.76	ENSG00000091536	ENSG00000091536_077	chr17	dexseq_prepare_annotation2.py	exon	18062976	18062993	.	+	.	ENST00000578472+ENST00000556535+ENST00000579848+ENST00000418233+ENST00000205890+ENST00000433411+ENST00000451725__exon_number_077__gene_id_ENSG00000091536	MYO15A	ENSG00000091536.76	0.549976655607808	5.57428256016884	6.19465488033227e-08	1.52102957191802e-05
ENSG00000068781.ENSG00000243244.ENSG00000242441.46	ENSG00000068781+ENSG00000243244+ENSG00000242441	ENSG00000068781+ENSG00000243244+ENSG00000242441_047	chr2	dexseq_prepare_annotation2.py	exon	49003419	49003620	.	+	.	ENST00000463040+ENST00000470560+ENST00000402114__exon_number_047__gene_id_ENSG00000068781+ENSG00000243244+ENSG00000242441		ENSG00000068781.ENSG00000243244.ENSG00000242441.46	0.754198271070305	5.86361296532839	6.27091021635488e-08	1.53425526685576e-05
ENSG00000222750.ENSG00000103534.21	ENSG00000222750+ENSG00000103534	ENSG00000222750+ENSG00000103534_022	chr16	dexseq_prepare_annotation2.py	exon	19477404	19477555	.	+	.	ENST00000219821+ENST00000564959+ENST00000381414+ENST00000542583+ENST00000396229+ENST00000567478+ENST00000541464+ENST00000561503__exon_number_022__gene_id_ENSG00000222750+ENSG00000103534		ENSG00000222750.ENSG00000103534.21	0.415845956849549	5.82684259645731	6.27174749509546e-08	1.53425526685576e-05
ENSG00000113569.48	ENSG00000113569	ENSG00000113569_049	chr5	dexseq_prepare_annotation2.py	exon	37371184	37371205	.	-	.	ENST00000231498+ENST00000507675__exon_number_049__gene_id_ENSG00000113569	NUP155	ENSG00000113569.48	-0.430316663271079	-5.99124096892062	6.28659112926267e-08	1.53504378590684e-05
ENSG00000129084.ENSG00000256206.ENSG00000129083.40	ENSG00000129084+ENSG00000256206+ENSG00000129083	ENSG00000129084+ENSG00000256206+ENSG00000129083_041	chr11	dexseq_prepare_annotation2.py	exon	14520384	14520531	.	-	.	ENST00000529210+ENST00000534234+ENST00000439561+ENST00000419365+ENST00000555531+ENST00000534771+ENST00000533096+ENST00000249923+ENST00000529866+ENST00000533533__exon_number_041__gene_id_ENSG00000129084+ENSG00000256206+ENSG00000129083		ENSG00000129084.ENSG00000256206.ENSG00000129083.40	0.652220577878813	5.59882639890999	7.02549442878943e-08	1.71230223993189e-05
ENSG00000218305.4	ENSG00000218305	ENSG00000218305_005	chr7	dexseq_prepare_annotation2.py	exon	48963060	48963060	.	+	.	ENST00000428251__exon_number_005__gene_id_ENSG00000218305	AC006024.4	ENSG00000218305.4	-0.615468138843872	-6.89175054703873	7.29117290680815e-08	1.7737825800909e-05
ENSG00000239961.ENSG00000250507.ENSG00000248166.ENSG00000187116.ENSG00000249654.26	ENSG00000239961+ENSG00000250507+ENSG00000248166+ENSG00000187116+ENSG00000249654	ENSG00000239961+ENSG00000250507+ENSG00000248166+ENSG00000187116+ENSG00000249654_027	chr19	dexseq_prepare_annotation2.py	exon	54842573	54842706	.	-	.	ENST00000515672__exon_number_027__gene_id_ENSG00000239961+ENSG00000250507+ENSG00000248166+ENSG00000187116+ENSG00000249654		ENSG00000239961.ENSG00000250507.ENSG00000248166.ENSG00000187116.ENSG00000249654.26	0.716037195057344	5.72607103800234	7.64551337747292e-08	1.85656675949296e-05
ENSG00000138101.3	ENSG00000138101	ENSG00000138101_004	chr2	dexseq_prepare_annotation2.py	exon	25600127	25600130	.	-	.	ENST00000407661+ENST00000407186+ENST00000398951+ENST00000404103+ENST00000496972+ENST00000405222+ENST00000407038+ENST00000406818+ENST00000497476__exon_number_004__gene_id_ENSG00000138101	DTNB	ENSG00000138101.3	-1.15361759799112	-5.73681310291302	7.71418056180362e-08	1.86980413250323e-05
ENSG00000115084.39	ENSG00000115084	ENSG00000115084_040	chr2	dexseq_prepare_annotation2.py	exon	114514165	114514197	.	-	.	ENST00000409342+ENST00000409106+ENST00000245680__exon_number_040__gene_id_ENSG00000115084	SLC35F5	ENSG00000115084.39	0.822689230180417	5.64181015989313	7.93359064765571e-08	1.91946396438703e-05
ENSG00000142623.9	ENSG00000142623	ENSG00000142623_010	chr1	dexseq_prepare_annotation2.py	exon	17556580	17556703	.	+	.	ENST00000375471__exon_number_010__gene_id_ENSG00000142623	PADI1	ENSG00000142623.9	-1.38430865703688	-6.51228057235974	8.17028428492362e-08	1.97311618654188e-05
ENSG00000164985.33	ENSG00000164985	ENSG00000164985_034	chr9	dexseq_prepare_annotation2.py	exon	15510994	15511017	.	-	.	ENST00000380733__exon_number_034__gene_id_ENSG00000164985	PSIP1	ENSG00000164985.33	-1.208039471653	-6.6489870422016	8.46570793202811e-08	2.04072995952721e-05
ENSG00000077157.ENSG00000232626.1	ENSG00000077157+ENSG00000232626	ENSG00000077157+ENSG00000232626_002	chr1	dexseq_prepare_annotation2.py	exon	202317830	202317847	.	+	.	ENST00000608999+ENST00000336894__exon_number_002__gene_id_ENSG00000077157+ENSG00000232626		ENSG00000077157.ENSG00000232626.1	0.466758649716664	5.6292597193984	8.73899415344357e-08	2.10277072435318e-05
ENSG00000103197.37	ENSG00000103197	ENSG00000103197_038	chr16	dexseq_prepare_annotation2.py	exon	2115630	2115636	.	+	.	ENST00000353929+ENST00000439673+ENST00000219476+ENST00000401874+ENST00000382538+ENST00000488675+ENST00000568454+ENST00000350773+ENST00000568566+ENST00000439117__exon_number_038__gene_id_ENSG00000103197	TSC2	ENSG00000103197.37	-0.670537167889885	-5.54205151485172	8.78556098565652e-08	2.11013201128223e-05
ENSG00000085276.51	ENSG00000085276	ENSG00000085276_052	chr3	dexseq_prepare_annotation2.py	exon	169283757	169283828	.	-	.	ENST00000486748__exon_number_052__gene_id_ENSG00000085276	MECOM	ENSG00000085276.51	-0.644760902472879	-5.90544095134327	8.99914818481297e-08	2.15750902942612e-05
ENSG00000104365.57	ENSG00000104365	ENSG00000104365_058	chr8	dexseq_prepare_annotation2.py	exon	42179936	42179958	.	+	.	ENST00000416505+ENST00000520655+ENST00000517890+ENST00000521661+ENST00000523105+ENST00000342222+ENST00000379708+ENST00000523517+ENST00000522133+ENST00000520201+ENST00000520810+ENST00000520835+ENST00000519938+ENST00000518679__exon_number_058__gene_id_ENSG00000104365	IKBKB	ENSG00000104365.57	0.706223093977712	5.56659016690921	9.02791827168257e-08	2.15833951940755e-05
ENSG00000014914.37	ENSG00000014914	ENSG00000014914_038	chr1	dexseq_prepare_annotation2.py	exon	149908719	149908727	.	-	.	ENST00000482025+ENST00000406732+ENST00000439741+ENST00000482343+ENST00000361405+ENST00000492824__exon_number_038__gene_id_ENSG00000014914	MTMR11	ENSG00000014914.37	0.703410067777332	5.90407293441015	9.05064253126558e-08	2.15833951940755e-05
ENSG00000140859.29	ENSG00000140859	ENSG00000140859_030	chr16	dexseq_prepare_annotation2.py	exon	57800786	57800897	.	-	.	ENST00000539578+ENST00000562903+ENST00000445690+ENST00000379655+ENST00000564136+ENST00000421376+ENST00000465878+ENST00000540079+ENST00000543930+ENST00000541240__exon_number_030__gene_id_ENSG00000140859	KIFC3	ENSG00000140859.29	0.694758257003736	5.57112443033758	9.0516282645858e-08	2.15833951940755e-05
ENSG00000180448.36	ENSG00000180448	ENSG00000180448_037	chr19	dexseq_prepare_annotation2.py	exon	1082785	1082838	.	+	.	ENST00000586378__exon_number_037__gene_id_ENSG00000180448	HMHA1	ENSG00000180448.36	0.917387389654813	5.63271100136889	9.29714948474117e-08	2.21288909357533e-05
ENSG00000138002.27	ENSG00000138002	ENSG00000138002_028	chr2	dexseq_prepare_annotation2.py	exon	27676251	27676380	.	-	.	ENST00000507184+ENST00000450564+ENST00000443889+ENST00000260570+ENST00000509128+ENST00000475909__exon_number_028__gene_id_ENSG00000138002	IFT172	ENSG00000138002.27	0.64982422635	5.85957711747538	9.62584952205266e-08	2.28700489543733e-05
ENSG00000010671.34	ENSG00000010671	ENSG00000010671_035	chrX	dexseq_prepare_annotation2.py	exon	100641168	100641183	.	-	.	ENST00000308731__exon_number_035__gene_id_ENSG00000010671	BTK	ENSG00000010671.34	-0.982667054659667	-6.17098621668777	9.72807638556546e-08	2.30714343004165e-05
ENSG00000213599.ENSG00000261052.ENSG00000132207.45	ENSG00000213599+ENSG00000261052+ENSG00000132207	ENSG00000213599+ENSG00000261052+ENSG00000132207_046	chr16	dexseq_prepare_annotation2.py	exon	30214328	30214398	.	+	.	ENST00000569959+ENST00000567309+ENST00000562257+ENST00000561549__exon_number_046__gene_id_ENSG00000213599+ENSG00000261052+ENSG00000132207		ENSG00000213599.ENSG00000261052.ENSG00000132207.45	-1.41568075943825	-6.04798826424823	9.75463765901329e-08	2.30929683647967e-05
ENSG00000187775.64	ENSG00000187775	ENSG00000187775_065	chr17	dexseq_prepare_annotation2.py	exon	76490675	76490902	.	-	.	ENST00000389840+ENST00000585328__exon_number_065__gene_id_ENSG00000187775	DNAH17	ENSG00000187775.64	-0.555564683723023	-5.46543794396358	1.01927604340773e-07	2.4087006320959e-05
ENSG00000030582.53	ENSG00000030582	ENSG00000030582_054	chr17	dexseq_prepare_annotation2.py	exon	42429940	42430028	.	+	.	ENST00000586443__exon_number_054__gene_id_ENSG00000030582	GRN	ENSG00000030582.53	-0.592228759499974	-5.56191718050843	1.02635348753205e-07	2.42109456612472e-05
ENSG00000166889.1	ENSG00000166889	ENSG00000166889_002	chr11	dexseq_prepare_annotation2.py	exon	59406521	59406670	.	-	.	ENST00000300146__exon_number_002__gene_id_ENSG00000166889	PATL1	ENSG00000166889.1	0.598720167446381	6.1536613017972	1.03674761668474e-07	2.44125419187263e-05
ENSG00000036257.37	ENSG00000036257	ENSG00000036257_038	chr2	dexseq_prepare_annotation2.py	exon	225421107	225421137	.	-	.	ENST00000432260__exon_number_038__gene_id_ENSG00000036257	CUL3	ENSG00000036257.37	-0.615537625827575	-5.6451245846511	1.05394272151148e-07	2.47732799842823e-05
ENSG00000103197.54	ENSG00000103197	ENSG00000103197_055	chr16	dexseq_prepare_annotation2.py	exon	2126069	2126147	.	+	.	ENST00000353929+ENST00000439673+ENST00000219476+ENST00000401874+ENST00000382538+ENST00000568454+ENST00000350773+ENST00000439117__exon_number_055__gene_id_ENSG00000103197	TSC2	ENSG00000103197.54	0.780292270446953	5.50142202323935	1.0755010970277e-07	2.52351145501527e-05
ENSG00000103888.1	ENSG00000103888	ENSG00000103888_002	chr15	dexseq_prepare_annotation2.py	exon	81071712	81071955	.	+	.	ENST00000356249+ENST00000394685+ENST00000220244__exon_number_002__gene_id_ENSG00000103888	KIAA1199	ENSG00000103888.1	0.57814121659358	5.97290777662374	1.0827553819027e-07	2.53602811966927e-05
ENSG00000177479.61	ENSG00000177479	ENSG00000177479_062	chr3	dexseq_prepare_annotation2.py	exon	49017786	49017929	.	+	.	ENST00000356401+ENST00000449376+ENST00000452385__exon_number_062__gene_id_ENSG00000177479	ARIH2	ENSG00000177479.61	0.546617281897936	5.51063929204213	1.08814218683665e-07	2.54413421028534e-05
ENSG00000180448.23	ENSG00000180448	ENSG00000180448_024	chr19	dexseq_prepare_annotation2.py	exon	1077856	1078044	.	+	.	ENST00000590214+ENST00000313093+ENST00000587602+ENST00000586866+ENST00000539243+ENST00000536472+ENST00000543365+ENST00000590577__exon_number_024__gene_id_ENSG00000180448	HMHA1	ENSG00000180448.23	1.02618108887167	5.59901254113804	1.09016819506648e-07	2.54436781922759e-05
ENSG00000228107.ENSG00000159259.ENSG00000159256.9	ENSG00000228107+ENSG00000159259+ENSG00000159256	ENSG00000228107+ENSG00000159259+ENSG00000159256_010	chr21	dexseq_prepare_annotation2.py	exon	37713697	37713844	.	+	.	ENST00000487909+ENST00000400485__exon_number_010__gene_id_ENSG00000228107+ENSG00000159259+ENSG00000159256		ENSG00000228107.ENSG00000159259.ENSG00000159256.9	0.964511014617536	5.54567751679652	1.11025085391185e-07	2.58666909703273e-05
ENSG00000074181.38	ENSG00000074181	ENSG00000074181_039	chr19	dexseq_prepare_annotation2.py	exon	15302771	15303109	.	-	.	ENST00000601011+ENST00000263388__exon_number_039__gene_id_ENSG00000074181	NOTCH3	ENSG00000074181.38	-0.514766320950426	-5.52456999636284	1.13630758045446e-07	2.64271534116258e-05
ENSG00000104490.14	ENSG00000104490	ENSG00000104490_015	chr8	dexseq_prepare_annotation2.py	exon	102731498	102731507	.	-	.	ENST00000311028+ENST00000522448+ENST00000220931+ENST00000522951+ENST00000520690+ENST00000520425+ENST00000521599+ENST00000518727+ENST00000395923+ENST00000519508__exon_number_015__gene_id_ENSG00000104490	NCALD	ENSG00000104490.14	0.837987978395447	5.54577245559467	1.14227852267174e-07	2.64797280023565e-05
ENSG00000079102.32	ENSG00000079102	ENSG00000079102_033	chr8	dexseq_prepare_annotation2.py	exon	93023316	93023319	.	-	.	ENST00000396218+ENST00000360348+ENST00000523629+ENST00000520724+ENST00000523290+ENST00000436581+ENST00000518844+ENST00000517792+ENST00000265814+ENST00000521553+ENST00000519847+ENST00000518992+ENST00000521054+ENST00000422361__exon_number_033__gene_id_ENSG00000079102	RUNX1T1	ENSG00000079102.32	-0.887613306318122	-5.63900168422641	1.14257721130531e-07	2.64797280023565e-05
ENSG00000175575.11	ENSG00000175575	ENSG00000175575_012	chr11	dexseq_prepare_annotation2.py	exon	73589828	73589864	.	+	.	ENST00000310571+ENST00000543814+ENST00000542293+ENST00000381783+ENST00000535604+ENST00000546039+ENST00000541951+ENST00000544552+ENST00000504441+ENST00000536003__exon_number_012__gene_id_ENSG00000175575	PAAF1	ENSG00000175575.11	-0.72795777278757	-5.53807321505013	1.15180272616183e-07	2.66467846105041e-05
ENSG00000186635.ENSG00000214530.68	ENSG00000186635+ENSG00000214530	ENSG00000186635+ENSG00000214530_069	chr11	dexseq_prepare_annotation2.py	exon	72433074	72433133	.	-	.	ENST00000465814+ENST00000334211__exon_number_069__gene_id_ENSG00000186635+ENSG00000214530		ENSG00000186635.ENSG00000214530.68	0.474137950803022	5.54896548813306	1.15938062206892e-07	2.67752063243539e-05
ENSG00000006459.2	ENSG00000006459	ENSG00000006459_003	chr7	dexseq_prepare_annotation2.py	exon	139790703	139790988	.	-	.	ENST00000478996+ENST00000397560+ENST00000472616__exon_number_003__gene_id_ENSG00000006459	KDM7A	ENSG00000006459.2	0.553181683474481	5.90286295448377	1.21209833911001e-07	2.79438378004245e-05
ENSG00000139926.48	ENSG00000139926	ENSG00000139926_049	chr14	dexseq_prepare_annotation2.py	exon	52194463	52195487	.	+	.	ENST00000395718+ENST00000553556+ENST00000356218+ENST00000554167+ENST00000344768+ENST00000557522__exon_number_049__gene_id_ENSG00000139926	FRMD6	ENSG00000139926.48	-0.922092209290107	-6.11047150919349	1.21493100170294e-07	2.79603458754283e-05
ENSG00000204531.13	ENSG00000204531	ENSG00000204531_014	chr6	dexseq_prepare_annotation2.py	exon	31138436	31138470	.	-	.	ENST00000259915__exon_number_014__gene_id_ENSG00000204531	POU5F1	ENSG00000204531.13	-0.744868364093134	-6.38947053187626	1.22048872881784e-07	2.80394019264063e-05
ENSG00000138074.31	ENSG00000138074	ENSG00000138074_032	chr2	dexseq_prepare_annotation2.py	exon	27428894	27428961	.	-	.	ENST00000310574+ENST00000412471+ENST00000464538+ENST00000445802+ENST00000408041+ENST00000488743__exon_number_032__gene_id_ENSG00000138074	SLC5A6	ENSG00000138074.31	-0.690306668656854	-5.60869151161527	1.24719626166722e-07	2.86032337094165e-05
ENSG00000266994.ENSG00000168096.ENSG00000103199.19	ENSG00000266994+ENSG00000168096+ENSG00000103199	ENSG00000266994+ENSG00000168096+ENSG00000103199_020	chr16	dexseq_prepare_annotation2.py	exon	4750980	4751051	.	-	.	ENST00000591653+ENST00000590730+ENST00000592421+ENST00000592077+ENST00000446014+ENST00000585773+ENST00000592840+ENST00000586605+ENST00000590193+ENST00000450067+ENST00000304283+ENST00000590803__exon_number_020__gene_id_ENSG00000266994+ENSG00000168096+ENSG00000103199		ENSG00000266994.ENSG00000168096.ENSG00000103199.19	0.414704013508705	5.4076296231786	1.24967204709646e-07	2.86103427073558e-05
ENSG00000140575.70	ENSG00000140575	ENSG00000140575_071	chr15	dexseq_prepare_annotation2.py	exon	91040464	91040572	.	+	.	ENST00000558957+ENST00000560738+ENST00000561086+ENST00000268182__exon_number_071__gene_id_ENSG00000140575	IQGAP1	ENSG00000140575.70	0.559638650523366	5.44681491385241	1.26379408427242e-07	2.88835983620046e-05
ENSG00000104915.14	ENSG00000104915	ENSG00000104915_015	chr19	dexseq_prepare_annotation2.py	exon	13256117	13256199	.	-	.	ENST00000588848+ENST00000587318+ENST00000440593+ENST00000591415+ENST00000587230+ENST00000242770+ENST00000591843+ENST00000591197+ENST00000593126+ENST00000589083+ENST00000343587__exon_number_015__gene_id_ENSG00000104915	STX10	ENSG00000104915.14	-0.684192182857121	-5.70462877123815	1.26605063857002e-07	2.888519677981e-05
ENSG00000136504.17	ENSG00000136504	ENSG00000136504_018	chr17	dexseq_prepare_annotation2.py	exon	47892314	47892392	.	+	.	ENST00000513171__exon_number_018__gene_id_ENSG00000136504	KAT7	ENSG00000136504.17	0.50941748530909	5.68353116813909	1.2849482044193e-07	2.92658030696188e-05
ENSG00000177479.62	ENSG00000177479	ENSG00000177479_063	chr3	dexseq_prepare_annotation2.py	exon	49019093	49019161	.	+	.	ENST00000356401+ENST00000449376+ENST00000452385__exon_number_063__gene_id_ENSG00000177479	ARIH2	ENSG00000177479.62	0.427809661827681	5.4754104770231	1.29424362059724e-07	2.94267783615998e-05
ENSG00000091262.32	ENSG00000091262	ENSG00000091262_033	chr16	dexseq_prepare_annotation2.py	exon	16302585	16302716	.	-	.	ENST00000574094+ENST00000577103+ENST00000205557+ENST00000456970__exon_number_033__gene_id_ENSG00000091262	ABCC6	ENSG00000091262.32	0.615876051666082	5.75230840795045	1.35744716168955e-07	3.08107852335377e-05
ENSG00000166313.5	ENSG00000166313	ENSG00000166313_006	chr11	dexseq_prepare_annotation2.py	exon	6416534	6416659	.	-	.	ENST00000529519+ENST00000608394+ENST00000524626+ENST00000608704+ENST00000608655+ENST00000608645+ENST00000609360+ENST00000299402+ENST00000389906+ENST00000526240+ENST00000311051__exon_number_006__gene_id_ENSG00000166313	APBB1	ENSG00000166313.5	-0.62646678561956	-5.48139431517211	1.40155779337303e-07	3.17574244433236e-05
ENSG00000119283.18	ENSG00000119283	ENSG00000119283_019	chr1	dexseq_prepare_annotation2.py	exon	231351187	231352770	.	+	.	ENST00000366653+ENST00000444294__exon_number_019__gene_id_ENSG00000119283	TRIM67	ENSG00000119283.18	0.921226713165172	6.05534823271234	1.48720834894278e-07	3.36404491259145e-05
ENSG00000223745.63	ENSG00000223745	ENSG00000223745_064	chr1	dexseq_prepare_annotation2.py	exon	93811341	93811357	.	-	.	ENST00000452347+ENST00000411670+ENST00000451302+ENST00000413606+ENST00000421202+ENST00000457387+ENST00000438777+ENST00000445076__exon_number_064__gene_id_ENSG00000223745	RP4-717I23.3	ENSG00000223745.63	1.15424917535378	5.42636910999852	1.5074713397417e-07	3.40405066632271e-05
ENSG00000167380.37	ENSG00000167380	ENSG00000167380_038	chr19	dexseq_prepare_annotation2.py	exon	44679583	44679650	.	+	.	ENST00000588883__exon_number_038__gene_id_ENSG00000167380	ZNF226	ENSG00000167380.37	0.854629508898666	5.52050094935895	1.51830763451597e-07	3.42266959930989e-05
ENSG00000158286.20	ENSG00000158286	ENSG00000158286_021	chr1	dexseq_prepare_annotation2.py	exon	6270961	6270961	.	+	.	ENST00000377939__exon_number_021__gene_id_ENSG00000158286	RNF207	ENSG00000158286.20	0.920274250923225	5.54386360947507	1.53384942914519e-07	3.45181447342555e-05
ENSG00000059758.8	ENSG00000059758	ENSG00000059758_009	chr12	dexseq_prepare_annotation2.py	exon	96677412	96677423	.	-	.	ENST00000550971+ENST00000542666+ENST00000261211+ENST00000543119__exon_number_009__gene_id_ENSG00000059758	CDK17	ENSG00000059758.8	0.920679056191626	5.55855165592288	1.5708669335566e-07	3.52910751569434e-05
ENSG00000114735.24	ENSG00000114735	ENSG00000114735_025	chr3	dexseq_prepare_annotation2.py	exon	50617661	50617811	.	+	.	ENST00000482974__exon_number_025__gene_id_ENSG00000114735	HEMK1	ENSG00000114735.24	-0.984071127498433	-5.60652249879979	1.57744861130127e-07	3.53787710616124e-05
ENSG00000164975.16	ENSG00000164975	ENSG00000164975_017	chr9	dexseq_prepare_annotation2.py	exon	15459717	15460311	.	+	.	ENST00000380821+ENST00000467062+ENST00000490969__exon_number_017__gene_id_ENSG00000164975	SNAPC3	ENSG00000164975.16	0.66871773417563	5.6328735662474	1.60741004579103e-07	3.59896384828806e-05
ENSG00000116337.1	ENSG00000116337	ENSG00000116337_002	chr1	dexseq_prepare_annotation2.py	exon	110162126	110162278	.	+	.	ENST00000526301__exon_number_002__gene_id_ENSG00000116337	AMPD2	ENSG00000116337.1	-0.339751724038982	-5.45594766934819	1.62388253123275e-07	3.62789415844479e-05
ENSG00000079215.30	ENSG00000079215	ENSG00000079215_031	chr5	dexseq_prepare_annotation2.py	exon	36680449	36680496	.	+	.	ENST00000506178__exon_number_031__gene_id_ENSG00000079215	SLC1A3	ENSG00000079215.30	-1.25546525918471	-6.10462234045445	1.62582387721371e-07	3.62789415844479e-05
ENSG00000127445.17	ENSG00000127445	ENSG00000127445_018	chr19	dexseq_prepare_annotation2.py	exon	9948693	9948751	.	+	.	ENST00000586352+ENST00000585442+ENST00000586025__exon_number_018__gene_id_ENSG00000127445	PIN1	ENSG00000127445.17	-0.874222809995796	-5.91423725039887	1.63576263202265e-07	3.64026676466108e-05
ENSG00000116337.74	ENSG00000116337	ENSG00000116337_075	chr1	dexseq_prepare_annotation2.py	exon	110174164	110174190	.	+	.	ENST00000476688+ENST00000369840+ENST00000393688+ENST00000256578+ENST00000342115__exon_number_075__gene_id_ENSG00000116337	AMPD2	ENSG00000116337.74	0.428938316155636	5.45429232372535	1.63687998350392e-07	3.64026676466108e-05
ENSG00000178252.ENSG00000178467.63	ENSG00000178252+ENSG00000178467	ENSG00000178252+ENSG00000178467_064	chr3	dexseq_prepare_annotation2.py	exon	49049685	49049796	.	+	.	ENST00000452875+ENST00000461687+ENST00000471162+ENST00000608424+ENST00000488572+ENST00000472878+ENST00000420783+ENST00000395474+ENST00000489684+ENST00000448293__exon_number_064__gene_id_ENSG00000178252+ENSG00000178467		ENSG00000178252.ENSG00000178467.63	-0.850182594506861	-5.75641896946041	1.67111996900064e-07	3.70716319543133e-05
ENSG00000079215.24	ENSG00000079215	ENSG00000079215_025	chr5	dexseq_prepare_annotation2.py	exon	36671287	36671335	.	+	.	ENST00000265113+ENST00000381918+ENST00000509272+ENST00000505376__exon_number_025__gene_id_ENSG00000079215	SLC1A3	ENSG00000079215.24	-1.5470018728152	-6.09663596910803	1.67257325092889e-07	3.70716319543133e-05
ENSG00000227028.6	ENSG00000227028	ENSG00000227028_007	chr2	dexseq_prepare_annotation2.py	exon	40292493	40292612	.	+	.	ENST00000597385+ENST00000599268__exon_number_007__gene_id_ENSG00000227028	SLC8A1-AS1	ENSG00000227028.6	-0.561192086615985	-5.5224132438339	1.69414763400672e-07	3.74869183337166e-05
ENSG00000149256	ENSG00000149256	ENSG00000149256_001	chr11	dexseq_prepare_annotation2.py	exon	78363876	78368851	.	-	.	ENST00000278550__exon_number_001__gene_id_ENSG00000149256	TENM4	ENSG00000149256	-0.443613911059507	-6.01486757390648	1.72502758320469e-07	3.81063785520634e-05
ENSG00000174871.4	ENSG00000174871	ENSG00000174871_005	chr11	dexseq_prepare_annotation2.py	exon	66045933	66046008	.	+	.	ENST00000528063+ENST00000534826+ENST00000530519+ENST00000311445+ENST00000528852__exon_number_005__gene_id_ENSG00000174871	CNIH2	ENSG00000174871.4	-0.882617725266542	-5.85401835465141	1.7305762148124e-07	3.81651282098027e-05
ENSG00000167380.36	ENSG00000167380	ENSG00000167380_037	chr19	dexseq_prepare_annotation2.py	exon	44679312	44679582	.	+	.	ENST00000300823+ENST00000588883__exon_number_037__gene_id_ENSG00000167380	ZNF226	ENSG00000167380.36	0.915737363458136	5.49092726147121	1.74436277321822e-07	3.83749091536284e-05
ENSG00000200469.ENSG00000163644.27	ENSG00000200469+ENSG00000163644	ENSG00000200469+ENSG00000163644_028	chr4	dexseq_prepare_annotation2.py	exon	89205731	89205742	.	-	.	ENST00000508256+ENST00000510548+ENST00000315194+ENST00000608933+ENST00000514204__exon_number_028__gene_id_ENSG00000200469+ENSG00000163644		ENSG00000200469.ENSG00000163644.27	1.17645252120522	5.7180328215559	1.74589859207651e-07	3.83749091536284e-05
ENSG00000068878.14	ENSG00000068878	ENSG00000068878_015	chr2	dexseq_prepare_annotation2.py	exon	54114396	54114453	.	-	.	ENST00000421748+ENST00000389993+ENST00000404125+ENST00000476586__exon_number_015__gene_id_ENSG00000068878	PSME4	ENSG00000068878.14	-0.86839737698099	-5.77392202205996	1.76748360412116e-07	3.87848146352833e-05
ENSG00000103671.7	ENSG00000103671	ENSG00000103671_008	chr15	dexseq_prepare_annotation2.py	exon	64680164	64680247	.	+	.	ENST00000557834+ENST00000558442__exon_number_008__gene_id_ENSG00000103671	TRIP4	ENSG00000103671.7	-0.594942832855491	-5.80744261070379	1.77799240588285e-07	3.89507125733208e-05
ENSG00000074181.40	ENSG00000074181	ENSG00000074181_041	chr19	dexseq_prepare_annotation2.py	exon	15308311	15308389	.	-	.	ENST00000601011+ENST00000263388__exon_number_041__gene_id_ENSG00000074181	NOTCH3	ENSG00000074181.40	-0.612892110274266	-5.4300365311623	1.7963022262681e-07	3.92866761738438e-05
ENSG00000180448.20	ENSG00000180448	ENSG00000180448_021	chr19	dexseq_prepare_annotation2.py	exon	1074613	1074723	.	+	.	ENST00000590214+ENST00000313093+ENST00000586033+ENST00000587602+ENST00000586866+ENST00000539243+ENST00000536472+ENST00000543365__exon_number_021__gene_id_ENSG00000180448	HMHA1	ENSG00000180448.20	0.922472367056339	5.49137069550988	1.80605353674338e-07	3.94346565626117e-05
ENSG00000003756.ENSG00000004534.142	ENSG00000003756+ENSG00000004534	ENSG00000003756+ENSG00000004534_143	chr3	dexseq_prepare_annotation2.py	exon	50155764	50156003	.	+	.	ENST00000347869+ENST00000464087+ENST00000464988__exon_number_143__gene_id_ENSG00000003756+ENSG00000004534		ENSG00000003756.ENSG00000004534.142	-0.581128097832911	-5.40058580835135	1.83185648984045e-07	3.99320531861259e-05
ENSG00000260565.3	ENSG00000260565	ENSG00000260565_004	chr16	dexseq_prepare_annotation2.py	exon	2711383	2713082	.	-	.	ENST00000568395+ENST00000569465__exon_number_004__gene_id_ENSG00000260565	ERVK13-1	ENSG00000260565.3	0.86309721575711	5.83767479862036	1.84546598598499e-07	4.01037351051009e-05
ENSG00000116809.22	ENSG00000116809	ENSG00000116809_023	chr1	dexseq_prepare_annotation2.py	exon	16270422	16270794	.	-	.	ENST00000448462+ENST00000474511__exon_number_023__gene_id_ENSG00000116809	ZBTB17	ENSG00000116809.22	0.74156585681725	5.83762821364301	1.84580400786535e-07	4.01037351051009e-05
ENSG00000119912.32	ENSG00000119912	ENSG00000119912_033	chr10	dexseq_prepare_annotation2.py	exon	94269890	94269919	.	-	.	ENST00000478361+ENST00000265986+ENST00000436178__exon_number_033__gene_id_ENSG00000119912	IDE	ENSG00000119912.32	0.413950780257125	5.61443278211083	1.87887552994497e-07	4.07552475378868e-05
ENSG00000141646.ENSG00000267699.ENSG00000141642.49	ENSG00000141646+ENSG00000267699+ENSG00000141642	ENSG00000141646+ENSG00000267699+ENSG00000141642_050	chr18	dexseq_prepare_annotation2.py	exon	48603008	48603146	.	+	.	ENST00000398417+ENST00000342988+ENST00000588745+ENST00000593223+ENST00000590499+ENST00000591126+ENST00000592186__exon_number_050__gene_id_ENSG00000141646+ENSG00000267699+ENSG00000141642		ENSG00000141646.ENSG00000267699.ENSG00000141642.49	-0.836282941376755	-5.59699076798143	1.88260836105765e-07	4.07692728681502e-05
ENSG00000125967.32	ENSG00000125967	ENSG00000125967_033	chr20	dexseq_prepare_annotation2.py	exon	32250018	32250043	.	-	.	ENST00000606525+ENST00000483813+ENST00000478237+ENST00000498353+ENST00000485976__exon_number_033__gene_id_ENSG00000125967	NECAB3	ENSG00000125967.32	-0.551786072484967	-5.67428561321961	1.89028117390213e-07	4.08684358547416e-05
ENSG00000214753.ENSG00000168000.ENSG00000234857.81	ENSG00000214753+ENSG00000168000+ENSG00000234857	ENSG00000214753+ENSG00000168000+ENSG00000234857_082	chr11	dexseq_prepare_annotation2.py	exon	62488767	62488895	.	-	.	ENST00000403734+ENST00000301785__exon_number_082__gene_id_ENSG00000214753+ENSG00000168000+ENSG00000234857		ENSG00000214753.ENSG00000168000.ENSG00000234857.81	-0.657913629200817	-5.34159303046276	1.9242432314574e-07	4.15119348512237e-05
ENSG00000143341.46	ENSG00000143341	ENSG00000143341_047	chr1	dexseq_prepare_annotation2.py	exon	186017875	186017971	.	+	.	ENST00000271588+ENST00000367492__exon_number_047__gene_id_ENSG00000143341	HMCN1	ENSG00000143341.46	-0.827541698512643	-5.43092386347601	1.92632975501894e-07	4.15119348512237e-05
ENSG00000178202.8	ENSG00000178202	ENSG00000178202_009	chr11	dexseq_prepare_annotation2.py	exon	108350028	108350222	.	-	.	ENST00000434945+ENST00000530529+ENST00000323468+ENST00000375648__exon_number_009__gene_id_ENSG00000178202	KDELC2	ENSG00000178202.8	-1.02108734763049	-6.78276099729807	1.94236432226656e-07	4.17893040670054e-05
ENSG00000003756.ENSG00000004534.53	ENSG00000003756+ENSG00000004534	ENSG00000003756+ENSG00000004534_054	chr3	dexseq_prepare_annotation2.py	exon	50103876	50103935	.	+	.	ENST00000539992+ENST00000419610+ENST00000266022+ENST00000421682+ENST00000434592+ENST00000443081+ENST00000442092+ENST00000422955+ENST00000454079__exon_number_054__gene_id_ENSG00000003756+ENSG00000004534		ENSG00000003756.ENSG00000004534.53	0.861525526167857	5.38657852639801	1.96130128986304e-07	4.21281138847004e-05
ENSG00000175575.18	ENSG00000175575	ENSG00000175575_019	chr11	dexseq_prepare_annotation2.py	exon	73598246	73598398	.	+	.	ENST00000536582__exon_number_019__gene_id_ENSG00000175575	PAAF1	ENSG00000175575.18	-0.497193107095233	-5.42484547079345	1.98297359334606e-07	4.25244824157492e-05
ENSG00000156113.20	ENSG00000156113	ENSG00000156113_021	chr10	dexseq_prepare_annotation2.py	exon	78711795	78711917	.	-	.	ENST00000404857__exon_number_021__gene_id_ENSG00000156113	KCNMA1	ENSG00000156113.20	0.697112064518334	5.49702104553109	1.98911189346753e-07	4.25869823544669e-05
ENSG00000187736.ENSG00000213901.11	ENSG00000187736+ENSG00000213901	ENSG00000187736+ENSG00000213901_012	chr2	dexseq_prepare_annotation2.py	exon	219942811	219942828	.	-	.	ENST00000426304+ENST00000318673+ENST00000418099+ENST00000494211+ENST00000356853+ENST00000491159+ENST00000483627+ENST00000498327+ENST00000409720__exon_number_012__gene_id_ENSG00000187736+ENSG00000213901		ENSG00000187736.ENSG00000213901.11	-0.376200913200623	-5.38852388658974	2.01673824921795e-07	4.31085959096587e-05
ENSG00000183091.2	ENSG00000183091	ENSG00000183091_003	chr2	dexseq_prepare_annotation2.py	exon	152341855	152342140	.	-	.	ENST00000409198+ENST00000397345+ENST00000413693+ENST00000397336+ENST00000172853+ENST00000427231+ENST00000397337__exon_number_003__gene_id_ENSG00000183091	NEB	ENSG00000183091.2	0.660272864068856	5.45006101411279	2.04063813258304e-07	4.35489979506009e-05
ENSG00000124177.9	ENSG00000124177	ENSG00000124177_010	chr20	dexseq_prepare_annotation2.py	exon	40052132	40052340	.	-	.	ENST00000373233__exon_number_010__gene_id_ENSG00000124177	CHD6	ENSG00000124177.9	0.694801279719932	5.45648647029338	2.04922332880332e-07	4.36616776991805e-05
ENSG00000161010.ENSG00000197226.21	ENSG00000161010+ENSG00000197226	ENSG00000161010+ENSG00000197226_022	chr5	dexseq_prepare_annotation2.py	exon	179268269	179268370	.	-	.	ENST00000521675__exon_number_022__gene_id_ENSG00000161010+ENSG00000197226		ENSG00000161010.ENSG00000197226.21	-0.84576803781678	-5.37507883616445	2.07419128558912e-07	4.41224909543193e-05
ENSG00000176871.8	ENSG00000176871	ENSG00000176871_009	chr12	dexseq_prepare_annotation2.py	exon	118472899	118473018	.	-	.	ENST00000540129__exon_number_009__gene_id_ENSG00000176871	WSB2	ENSG00000176871.8	-1.25259100824125	-5.62638333237153	2.10818444954871e-07	4.47734993224091e-05
ENSG00000074054.70	ENSG00000074054	ENSG00000074054_071	chr2	dexseq_prepare_annotation2.py	exon	122406948	122407052	.	-	.	ENST00000455322+ENST00000397587+ENST00000263710+ENST00000541377+ENST00000409078__exon_number_071__gene_id_ENSG00000074054	CLASP1	ENSG00000074054.70	-0.540032051224457	-5.36005816879647	2.15637048114599e-07	4.57233612454872e-05
ENSG00000236581.14	ENSG00000236581	ENSG00000236581_015	chr13	dexseq_prepare_annotation2.py	exon	33845699	33845719	.	+	.	ENST00000609137+ENST00000607944+ENST00000608539+ENST00000608197+ENST00000609995+ENST00000609167__exon_number_015__gene_id_ENSG00000236581	STARD13-AS	ENSG00000236581.14	-0.957014892674324	-5.40003947615488	2.17581863332831e-07	4.60618015164535e-05
ENSG00000143322.28	ENSG00000143322	ENSG00000143322_029	chr1	dexseq_prepare_annotation2.py	exon	179198533	179198736	.	-	.	ENST00000392043+ENST00000502732__exon_number_029__gene_id_ENSG00000143322	ABL2	ENSG00000143322.28	-0.858185157265469	-5.69068939899572	2.19189321060955e-07	4.63278548994434e-05
ENSG00000013441.23	ENSG00000013441	ENSG00000013441_024	chr2	dexseq_prepare_annotation2.py	exon	201724403	201724469	.	-	.	ENST00000321356+ENST00000473565+ENST00000409403+ENST00000461981+ENST00000434813+ENST00000432425__exon_number_024__gene_id_ENSG00000013441	CLK1	ENSG00000013441.23	-1.15162430414192	-5.55672649886332	2.24660652334206e-07	4.74084220021543e-05
ENSG00000148408.68	ENSG00000148408	ENSG00000148408_069	chr9	dexseq_prepare_annotation2.py	exon	141016632	141019076	.	+	.	ENST00000371363+ENST00000371372+ENST00000371355+ENST00000371357+ENST00000277549__exon_number_069__gene_id_ENSG00000148408	CACNA1B	ENSG00000148408.68	0.539226877209353	5.4100112869446	2.31272237174272e-07	4.8725777560959e-05
ENSG00000149554.ENSG00000134910.30	ENSG00000149554+ENSG00000134910	ENSG00000149554+ENSG00000134910_031	chr11	dexseq_prepare_annotation2.py	exon	125479632	125479793	.	+	.	ENST00000534472__exon_number_031__gene_id_ENSG00000149554+ENSG00000134910		ENSG00000149554.ENSG00000134910.30	-0.652070576085418	-5.39178507267337	2.32067506981569e-07	4.87905057200707e-05
ENSG00000074071.4	ENSG00000074071	ENSG00000074071_005	chr16	dexseq_prepare_annotation2.py	exon	1822648	1822699	.	-	.	ENST00000569585__exon_number_005__gene_id_ENSG00000074071	MRPS34	ENSG00000074071.4	-0.647148849534043	-6.08878219133316	2.32318153655749e-07	4.87905057200707e-05
ENSG00000079215.5	ENSG00000079215	ENSG00000079215_006	chr5	dexseq_prepare_annotation2.py	exon	36607326	36607413	.	+	.	ENST00000513903+ENST00000504121__exon_number_006__gene_id_ENSG00000079215	SLC1A3	ENSG00000079215.5	0.870960837601681	5.99980305746874	2.35797573095225e-07	4.9442633977586e-05
ENSG00000184779.29	ENSG00000184779	ENSG00000184779_030	chr15	dexseq_prepare_annotation2.py	exon	82824868	82824972	.	-	.	ENST00000330339__exon_number_030__gene_id_ENSG00000184779	RPS17	ENSG00000184779.29	0.554350116695986	5.73248832055948	2.39926179396639e-07	5.02286026914358e-05
ENSG00000181381.58	ENSG00000181381	ENSG00000181381_059	chr4	dexseq_prepare_annotation2.py	exon	169397218	169397271	.	-	.	ENST00000505150+ENST00000514748+ENST00000515088__exon_number_059__gene_id_ENSG00000181381	DDX60L	ENSG00000181381.58	0.680197494260751	5.63841960958561	2.43460580745978e-07	5.08878840451641e-05
ENSG00000105193	ENSG00000105193	ENSG00000105193_001	chr19	dexseq_prepare_annotation2.py	exon	39923847	39923856	.	-	.	ENST00000251453+ENST00000339471+ENST00000599539__exon_number_001__gene_id_ENSG00000105193	RPS16	ENSG00000105193	0.856239434107174	5.76644519317141	2.44077341756173e-07	5.09362035481681e-05
ENSG00000136828.43	ENSG00000136828	ENSG00000136828_044	chr9	dexseq_prepare_annotation2.py	exon	129979725	129980091	.	+	.	ENST00000373434__exon_number_044__gene_id_ENSG00000136828	RALGPS1	ENSG00000136828.43	0.670306268153941	5.42365417734935	2.47378157832485e-07	5.15436193212481e-05
ENSG00000104218.34	ENSG00000104218	ENSG00000104218_035	chr8	dexseq_prepare_annotation2.py	exon	68076626	68076743	.	+	.	ENST00000519668+ENST00000262210+ENST00000521168+ENST00000412460__exon_number_035__gene_id_ENSG00000104218	CSPP1	ENSG00000104218.34	-1.20835461565284	-5.51511648096544	2.52298669381999e-07	5.24860696462394e-05
ENSG00000187775.62	ENSG00000187775	ENSG00000187775_063	chr17	dexseq_prepare_annotation2.py	exon	76488715	76488847	.	-	.	ENST00000389840+ENST00000585328__exon_number_063__gene_id_ENSG00000187775	DNAH17	ENSG00000187775.62	-0.500439471074215	-5.28465432055466	2.53115591847782e-07	5.25732227721573e-05
ENSG00000134668.45	ENSG00000134668	ENSG00000134668_046	chr1	dexseq_prepare_annotation2.py	exon	32281624	32281652	.	-	.	ENST00000360482__exon_number_046__gene_id_ENSG00000134668	SPOCD1	ENSG00000134668.45	-0.825203458659426	-5.60246344416495	2.5598256300013e-07	5.30852379471227e-05
ENSG00000175166.68	ENSG00000175166	ENSG00000175166_069	chr3	dexseq_prepare_annotation2.py	exon	184026837	184026842	.	+	.	ENST00000310118__exon_number_069__gene_id_ENSG00000175166	PSMD2	ENSG00000175166.68	-0.741094510039341	-5.32945136324102	2.58777342626779e-07	5.35807005658269e-05
ENSG00000255339.ENSG00000075826.ENSG00000166136.42	ENSG00000255339+ENSG00000075826+ENSG00000166136	ENSG00000255339+ENSG00000075826+ENSG00000166136_043	chr10	dexseq_prepare_annotation2.py	exon	102265562	102265692	.	-	.	ENST00000535773+ENST00000479697+ENST00000462434+ENST00000484848+ENST00000527595+ENST00000469546+ENST00000529568__exon_number_043__gene_id_ENSG00000255339+ENSG00000075826+ENSG00000166136		ENSG00000255339.ENSG00000075826.ENSG00000166136.42	0.418391603961056	5.35523813101873	2.62987018277872e-07	5.43671128552533e-05
ENSG00000104490.20	ENSG00000104490	ENSG00000104490_021	chr8	dexseq_prepare_annotation2.py	exon	102731597	102731600	.	-	.	ENST00000311028+ENST00000522448+ENST00000220931+ENST00000518166+ENST00000517531+ENST00000522252+ENST00000520690+ENST00000517822+ENST00000520425+ENST00000521599+ENST00000518727+ENST00000395923+ENST00000524209+ENST00000521964+ENST00000522951+ENST00000519508__exon_number_021__gene_id_ENSG00000104490	NCALD	ENSG00000104490.20	0.665221096258078	5.36630823507867	2.68693879864236e-07	5.53802364848373e-05
ENSG00000104218.36	ENSG00000104218	ENSG00000104218_037	chr8	dexseq_prepare_annotation2.py	exon	68084747	68084790	.	+	.	ENST00000262210+ENST00000519668+ENST00000521324+ENST00000521168+ENST00000412460__exon_number_037__gene_id_ENSG00000104218	CSPP1	ENSG00000104218.36	-1.12931107746718	-5.50078992920218	2.68726204290543e-07	5.53802364848373e-05
ENSG00000268465.ENSG00000269751.ENSG00000182324.ENSG00000105447.ENSG00000105443.30	ENSG00000268465+ENSG00000269751+ENSG00000182324+ENSG00000105447+ENSG00000105443	ENSG00000268465+ENSG00000269751+ENSG00000182324+ENSG00000105447+ENSG00000105443_031	chr19	dexseq_prepare_annotation2.py	exon	48973860	48973926	.	+	.	ENST00000474049+ENST00000460595+ENST00000427476+ENST00000452733+ENST00000325139+ENST00000493260+ENST00000391881+ENST00000595676__exon_number_031__gene_id_ENSG00000268465+ENSG00000269751+ENSG00000182324+ENSG00000105447+ENSG00000105443		ENSG00000268465.ENSG00000269751.ENSG00000182324.ENSG00000105447.ENSG00000105443.30	-0.608090906924826	-5.47211979219853	2.71173951796364e-07	5.57976308914326e-05
ENSG00000147642.62	ENSG00000147642	ENSG00000147642_063	chr8	dexseq_prepare_annotation2.py	exon	110693144	110693144	.	-	.	ENST00000532189+ENST00000533171+ENST00000534184+ENST00000408889__exon_number_063__gene_id_ENSG00000147642	SYBU	ENSG00000147642.62	0.394116778167084	5.35168034849891	2.73825759240845e-07	5.62556497600553e-05
ENSG00000177479.33	ENSG00000177479	ENSG00000177479_034	chr3	dexseq_prepare_annotation2.py	exon	48999072	48999112	.	+	.	ENST00000430423+ENST00000478224+ENST00000483333+ENST00000452385+ENST00000356401+ENST00000484999+ENST00000482427+ENST00000495761+ENST00000474618+ENST00000449376+ENST00000452882+ENST00000490095+ENST00000420814+ENST00000472640+ENST00000488963+ENST00000474936__exon_number_034__gene_id_ENSG00000177479	ARIH2	ENSG00000177479.33	-0.554102981297782	-5.32039254397985	2.75134507333259e-07	5.64367522029868e-05
ENSG00000066926	ENSG00000066926	ENSG00000066926_001	chr18	dexseq_prepare_annotation2.py	exon	55215515	55216741	.	-	.	ENST00000262093__exon_number_001__gene_id_ENSG00000066926	FECH	ENSG00000066926	0.859134988827735	5.8857557204908	2.76601651920117e-07	5.66497336723216e-05
ENSG00000105245.30	ENSG00000105245	ENSG00000105245_031	chr19	dexseq_prepare_annotation2.py	exon	41196765	41196877	.	-	.	ENST00000595741__exon_number_031__gene_id_ENSG00000105245	NUMBL	ENSG00000105245.30	-0.595455361483114	-5.52178484648479	2.80999789418381e-07	5.74614120466999e-05
ENSG00000104915.15	ENSG00000104915	ENSG00000104915_016	chr19	dexseq_prepare_annotation2.py	exon	13256200	13256209	.	-	.	ENST00000588848+ENST00000587318+ENST00000440593+ENST00000591415+ENST00000587230+ENST00000242770+ENST00000591843+ENST00000591197+ENST00000593126+ENST00000589083__exon_number_016__gene_id_ENSG00000104915	STX10	ENSG00000104915.15	-0.678257219753418	-5.5199038999852	2.8329638031408e-07	5.77407854463108e-05
ENSG00000036257.34	ENSG00000036257	ENSG00000036257_035	chr2	dexseq_prepare_annotation2.py	exon	225400245	225400323	.	-	.	ENST00000409777+ENST00000409096+ENST00000432260+ENST00000264414+ENST00000436172+ENST00000344951__exon_number_035__gene_id_ENSG00000036257	CUL3	ENSG00000036257.34	-0.884629991499257	-5.42916521219412	2.83413723019032e-07	5.77407854463108e-05
ENSG00000117115.24	ENSG00000117115	ENSG00000117115_025	chr1	dexseq_prepare_annotation2.py	exon	17445931	17445948	.	-	.	ENST00000444885__exon_number_025__gene_id_ENSG00000117115	PADI2	ENSG00000117115.24	0.752502136033648	5.53695784926558	2.84083113321632e-07	5.77407854463108e-05
ENSG00000229807.29	ENSG00000229807	ENSG00000229807_030	chrX	dexseq_prepare_annotation2.py	exon	73061506	73072588	.	-	.	ENST00000429829__exon_number_030__gene_id_ENSG00000229807	XIST	ENSG00000229807.29	-0.981223595676471	-5.55632717313383	2.84114387131734e-07	5.77407854463108e-05
ENSG00000129993.4	ENSG00000129993	ENSG00000129993_005	chr16	dexseq_prepare_annotation2.py	exon	88945678	88945837	.	-	.	ENST00000268679+ENST00000436887+ENST00000563920+ENST00000360302+ENST00000327483+ENST00000563856+ENST00000448839__exon_number_005__gene_id_ENSG00000129993	CBFA2T3	ENSG00000129993.4	-0.73540064261234	-5.62663619454006	2.85209168907292e-07	5.78742414940911e-05
ENSG00000125166.6	ENSG00000125166	ENSG00000125166_007	chr16	dexseq_prepare_annotation2.py	exon	58750084	58750287	.	-	.	ENST00000494627__exon_number_007__gene_id_ENSG00000125166	GOT2	ENSG00000125166.6	-0.997902612231924	-5.68755186788764	2.86984851951036e-07	5.81452437771961e-05
ENSG00000036448.39	ENSG00000036448	ENSG00000036448_040	chr8	dexseq_prepare_annotation2.py	exon	2065674	2065741	.	+	.	ENST00000262113+ENST00000523438+ENST00000523443__exon_number_040__gene_id_ENSG00000036448	MYOM2	ENSG00000036448.39	0.881461574280718	5.33000308429614	2.89969800963719e-07	5.86600470249728e-05
ENSG00000143226.ENSG00000244682.ENSG00000273112.ENSG00000072694.52	ENSG00000143226+ENSG00000244682+ENSG00000273112+ENSG00000072694	ENSG00000143226+ENSG00000244682+ENSG00000273112+ENSG00000072694_053	chr1	dexseq_prepare_annotation2.py	exon	161559355	161559487	.	+	.	ENST00000465075+ENST00000482226+ENST00000466542+ENST00000496692+ENST00000502411+ENST00000473712+ENST00000473530__exon_number_053__gene_id_ENSG00000143226+ENSG00000244682+ENSG00000273112+ENSG00000072694		ENSG00000143226.ENSG00000244682.ENSG00000273112.ENSG00000072694.52	-0.418307654731052	-5.32375249682025	2.92441023964142e-07	5.90695095805247e-05
ENSG00000141380	ENSG00000141380	ENSG00000141380_001	chr18	dexseq_prepare_annotation2.py	exon	23596578	23597306	.	-	.	ENST00000415083__exon_number_001__gene_id_ENSG00000141380	SS18	ENSG00000141380	-0.80585352707547	-5.37960122392127	2.92948250781333e-07	5.90816243178842e-05
ENSG00000113569.47	ENSG00000113569	ENSG00000113569_048	chr5	dexseq_prepare_annotation2.py	exon	37370923	37371183	.	-	.	ENST00000231498+ENST00000507675+ENST00000513532__exon_number_048__gene_id_ENSG00000113569	NUP155	ENSG00000113569.47	-0.409807976073244	-5.6178751934107	2.95642452720398e-07	5.95340975676289e-05
ENSG00000128596.4	ENSG00000128596	ENSG00000128596_005	chr7	dexseq_prepare_annotation2.py	exon	128431512	128431605	.	+	.	ENST00000464832+ENST00000459946+ENST00000378685+ENST00000472049__exon_number_005__gene_id_ENSG00000128596	CCDC136	ENSG00000128596.4	0.718401592404343	5.3911666849206	2.98091290580813e-07	5.99358591867966e-05
ENSG00000214753.ENSG00000168000.ENSG00000234857.92	ENSG00000214753+ENSG00000168000+ENSG00000234857	ENSG00000214753+ENSG00000168000+ENSG00000234857_093	chr11	dexseq_prepare_annotation2.py	exon	62494091	62494821	.	-	.	ENST00000403734+ENST00000301785__exon_number_093__gene_id_ENSG00000214753+ENSG00000168000+ENSG00000234857		ENSG00000214753.ENSG00000168000.ENSG00000234857.92	0.532442491634842	5.25308565706993	2.9873792789587e-07	5.99745900836542e-05
ENSG00000197724	ENSG00000197724	ENSG00000197724_001	chr9	dexseq_prepare_annotation2.py	exon	96338689	96338908	.	+	.	ENST00000359246__exon_number_001__gene_id_ENSG00000197724	PHF2	ENSG00000197724	-0.628068245690571	-5.64132594427897	3.02662082199866e-07	6.06701988749655e-05
ENSG00000140853.105	ENSG00000140853	ENSG00000140853_106	chr16	dexseq_prepare_annotation2.py	exon	57117432	57117432	.	+	.	ENST00000262510+ENST00000543103+ENST00000540182+ENST00000308149+ENST00000538453+ENST00000436936+ENST00000537056__exon_number_106__gene_id_ENSG00000140853	NLRC5	ENSG00000140853.105	-0.424637124075637	-5.55762470866802	3.0908353282093e-07	6.18635374024923e-05
ENSG00000261487.ENSG00000175938.ENSG00000099364.1	ENSG00000261487+ENSG00000175938+ENSG00000099364	ENSG00000261487+ENSG00000175938+ENSG00000099364_002	chr16	dexseq_prepare_annotation2.py	exon	30934392	30934473	.	+	.	ENST00000562798+ENST00000471231__exon_number_002__gene_id_ENSG00000261487+ENSG00000175938+ENSG00000099364		ENSG00000261487.ENSG00000175938.ENSG00000099364.1	-0.594407055582255	-5.91973445010218	3.13099935544995e-07	6.25726194939393e-05
ENSG00000104218.35	ENSG00000104218	ENSG00000104218_036	chr8	dexseq_prepare_annotation2.py	exon	68084651	68084746	.	+	.	ENST00000519668+ENST00000262210+ENST00000521168+ENST00000412460__exon_number_036__gene_id_ENSG00000104218	CSPP1	ENSG00000104218.35	-1.21587042647473	-5.46493419484547	3.14570220271124e-07	6.27714895737395e-05
ENSG00000104450.27	ENSG00000104450	ENSG00000104450_028	chr8	dexseq_prepare_annotation2.py	exon	101252787	101252999	.	+	.	ENST00000251809+ENST00000388798+ENST00000519409__exon_number_028__gene_id_ENSG00000104450	SPAG1	ENSG00000104450.27	-0.665131794910577	-5.41360222567038	3.18334526180621e-07	6.34268339494118e-05
ENSG00000068781.ENSG00000243244.ENSG00000242441.43	ENSG00000068781+ENSG00000243244+ENSG00000242441	ENSG00000068781+ENSG00000243244+ENSG00000242441_044	chr2	dexseq_prepare_annotation2.py	exon	48996093	48996100	.	+	.	ENST00000463040__exon_number_044__gene_id_ENSG00000068781+ENSG00000243244+ENSG00000242441		ENSG00000068781.ENSG00000243244.ENSG00000242441.43	0.569716793417545	5.48819399246452	3.24901409651935e-07	6.46377653840672e-05
ENSG00000104915.8	ENSG00000104915	ENSG00000104915_009	chr19	dexseq_prepare_annotation2.py	exon	13255391	13255414	.	-	.	ENST00000587318+ENST00000440593+ENST00000587230+ENST00000242770+ENST00000591843+ENST00000593126+ENST00000589083+ENST00000343587__exon_number_009__gene_id_ENSG00000104915	STX10	ENSG00000104915.8	1.1855785610956	5.48755548365918	3.2579787561338e-07	6.47186456669587e-05
ENSG00000067798.57	ENSG00000067798	ENSG00000067798_058	chr12	dexseq_prepare_annotation2.py	exon	78593115	78593194	.	+	.	ENST00000550788+ENST00000397909+ENST00000541270+ENST00000547884+ENST00000266692+ENST00000536525+ENST00000228327+ENST00000551162+ENST00000552895__exon_number_058__gene_id_ENSG00000067798	NAV3	ENSG00000067798.57	0.916692078918212	5.89735452684465	3.38898076683938e-07	6.71227459001457e-05
ENSG00000224186.5	ENSG00000224186	ENSG00000224186_006	chr5	dexseq_prepare_annotation2.py	exon	134410990	134411078	.	+	.	ENST00000507641__exon_number_006__gene_id_ENSG00000224186	C5orf66	ENSG00000224186.5	-1.0027116744678	-5.97815492618513	3.38993692096472e-07	6.71227459001457e-05
ENSG00000164896.20	ENSG00000164896	ENSG00000164896_021	chr7	dexseq_prepare_annotation2.py	exon	150774868	150774961	.	-	.	ENST00000460980+ENST00000466855+ENST00000478477+ENST00000461979+ENST00000540185__exon_number_021__gene_id_ENSG00000164896	FASTK	ENSG00000164896.20	0.761364162407335	5.61293286232182	3.39424634831925e-07	6.71227459001457e-05
ENSG00000177239.29	ENSG00000177239	ENSG00000177239_030	chr9	dexseq_prepare_annotation2.py	exon	139998878	139999054	.	+	.	ENST00000535028+ENST00000536349+ENST00000480100__exon_number_030__gene_id_ENSG00000177239	MAN1B1	ENSG00000177239.29	0.376800845624153	5.44437029749067	3.44230772344481e-07	6.79714275436562e-05
ENSG00000012061.2	ENSG00000012061	ENSG00000012061_003	chr19	dexseq_prepare_annotation2.py	exon	45912804	45912871	.	-	.	ENST00000423698+ENST00000300853+ENST00000588738__exon_number_003__gene_id_ENSG00000012061	ERCC1	ENSG00000012061.2	-0.499133567345719	-5.41632449147128	3.47542110141757e-07	6.85228548503374e-05
ENSG00000178057.17	ENSG00000178057	ENSG00000178057_018	chr3	dexseq_prepare_annotation2.py	exon	49060722	49060928	.	+	.	ENST00000326925__exon_number_018__gene_id_ENSG00000178057	NDUFAF3	ENSG00000178057.17	0.681862792406131	5.76198829388313	3.53475049106955e-07	6.95887540790295e-05
ENSG00000036448.38	ENSG00000036448	ENSG00000036448_039	chr8	dexseq_prepare_annotation2.py	exon	2064010	2064069	.	+	.	ENST00000262113+ENST00000523438+ENST00000523443__exon_number_039__gene_id_ENSG00000036448	MYOM2	ENSG00000036448.38	0.61143035397322	5.28664531669243	3.5619850583578e-07	7.0020569376349e-05
ENSG00000198561.ENSG00000213593.ENSG00000211450.ENSG00000254732.ENSG00000254462.78	ENSG00000198561+ENSG00000213593+ENSG00000211450+ENSG00000254732+ENSG00000254462	ENSG00000198561+ENSG00000213593+ENSG00000211450+ENSG00000254732+ENSG00000254462_079	chr11	dexseq_prepare_annotation2.py	exon	57575862	57576007	.	+	.	ENST00000530094+ENST00000530748+ENST00000361391+ENST00000426142+ENST00000532844+ENST00000361796+ENST00000428599+ENST00000361332+ENST00000529986+ENST00000526772+ENST00000527467+ENST00000399039+ENST00000532787+ENST00000399050+ENST00000415361+ENST00000532245+ENST00000531014+ENST00000526938+ENST00000534579+ENST00000358694+ENST00000533667+ENST00000532649+ENST00000528621+ENST00000532463+ENST00000530720…		ENSG00000198561.ENSG00000213593.ENSG00000211450.ENSG00000254732.ENSG00000254462.78	0.619338132120802	5.32900503435533	3.58466871074842e-07	7.03617736537691e-05
ENSG00000074181.2	ENSG00000074181	ENSG00000074181_003	chr19	dexseq_prepare_annotation2.py	exon	15273144	15273275	.	-	.	ENST00000597756__exon_number_003__gene_id_ENSG00000074181	NOTCH3	ENSG00000074181.2	0.605285044061996	5.28276146751587	3.62803048790892e-07	7.11072444291941e-05
ENSG00000158104.13	ENSG00000158104	ENSG00000158104_014	chr12	dexseq_prepare_annotation2.py	exon	122292609	122292698	.	-	.	ENST00000543163+ENST00000542159+ENST00000289004__exon_number_014__gene_id_ENSG00000158104	HPD	ENSG00000158104.13	-0.437352115439717	-5.69980846928209	3.72617752719216e-07	7.29226742729014e-05
ENSG00000104218.8	ENSG00000104218	ENSG00000104218_009	chr8	dexseq_prepare_annotation2.py	exon	67998242	67998345	.	+	.	ENST00000519668+ENST00000519701+ENST00000412460+ENST00000521919+ENST00000262210+ENST00000519163__exon_number_009__gene_id_ENSG00000104218	CSPP1	ENSG00000104218.8	0.430475286234658	5.42361656585147	3.76936222386278e-07	7.36586907947149e-05
ENSG00000264594.ENSG00000204580.142	ENSG00000264594+ENSG00000204580	ENSG00000264594+ENSG00000204580_143	chr6	dexseq_prepare_annotation2.py	exon	30867825	30867929	.	+	.	ENST00000454612+ENST00000361741+ENST00000376575+ENST00000376567+ENST00000376570+ENST00000452441+ENST00000446312+ENST00000376568+ENST00000376569+ENST00000324771__exon_number_143__gene_id_ENSG00000264594+ENSG00000204580		ENSG00000264594.ENSG00000204580.142	-0.637121800373886	-5.45259991144715	3.78756134266981e-07	7.39050004972942e-05
ENSG00000059769.ENSG00000244115.ENSG00000242616.15	ENSG00000059769+ENSG00000244115+ENSG00000242616	ENSG00000059769+ENSG00000244115+ENSG00000242616_016	chr9	dexseq_prepare_annotation2.py	exon	114432510	114432526	.	+	.	ENST00000374293__exon_number_016__gene_id_ENSG00000059769+ENSG00000244115+ENSG00000242616		ENSG00000059769.ENSG00000244115.ENSG00000242616.15	0.64931430348297	5.73764711061371	3.87143526740879e-07	7.54301768178026e-05
ENSG00000148218.5	ENSG00000148218	ENSG00000148218_006	chr9	dexseq_prepare_annotation2.py	exon	116151879	116151966	.	-	.	ENST00000482847+ENST00000409155+ENST00000277315__exon_number_006__gene_id_ENSG00000148218	ALAD	ENSG00000148218.5	-0.454116869114903	-5.37578797313023	3.95474591492521e-07	7.69399021151134e-05
ENSG00000147996.3	ENSG00000147996	ENSG00000147996_004	chr9	dexseq_prepare_annotation2.py	exon	70432186	70432368	.	-	.	ENST00000485088+ENST00000382405+ENST00000480229+ENST00000461932__exon_number_004__gene_id_ENSG00000147996	CBWD5	ENSG00000147996.3	-0.54716936852795	-5.28435381899394	4.04925400304062e-07	7.86627137943626e-05
ENSG00000125247.5	ENSG00000125247	ENSG00000125247_006	chr13	dexseq_prepare_annotation2.py	exon	101266570	101266684	.	-	.	ENST00000342624+ENST00000328767+ENST00000376234__exon_number_006__gene_id_ENSG00000125247	TMTC4	ENSG00000125247.5	-0.716522688910315	-5.433720226004	4.10777331379694e-07	7.96823575260757e-05
ENSG00000205352.ENSG00000257379.ENSG00000197111.91	ENSG00000205352+ENSG00000257379+ENSG00000197111	ENSG00000205352+ENSG00000257379+ENSG00000197111_092	chr12	dexseq_prepare_annotation2.py	exon	53873190	53873398	.	+	.	ENST00000562264+ENST00000547859+ENST00000359282+ENST00000547048+ENST00000550585+ENST00000549863+ENST00000548933+ENST00000550733+ENST00000552819+ENST00000437231+ENST00000455667+ENST00000439930+ENST00000552296+ENST00000546463+ENST00000359462+ENST00000603815+ENST00000447282__exon_number_092__gene_id_ENSG00000205352+ENSG00000257379+ENSG00000197111		ENSG00000205352.ENSG00000257379.ENSG00000197111.91	-0.579485951376658	-5.33415558779666	4.17429147089423e-07	8.08539447661477e-05
ENSG00000133226.55	ENSG00000133226	ENSG00000133226_056	chr1	dexseq_prepare_annotation2.py	exon	24993046	24993305	.	+	.	ENST00000489130__exon_number_056__gene_id_ENSG00000133226	SRRM1	ENSG00000133226.55	-0.539662032547623	-5.28752104504151	4.21466490589407e-07	8.15164325137052e-05
ENSG00000126012.31	ENSG00000126012	ENSG00000126012_032	chrX	dexseq_prepare_annotation2.py	exon	53240969	53241088	.	-	.	ENST00000375383+ENST00000375401+ENST00000375379+ENST00000404049+ENST00000452825__exon_number_032__gene_id_ENSG00000126012	KDM5C	ENSG00000126012.31	1.05015762849301	5.76699901348273	4.2642045508593e-07	8.23540089427651e-05
ENSG00000103671.5	ENSG00000103671	ENSG00000103671_006	chr15	dexseq_prepare_annotation2.py	exon	64680058	64680060	.	+	.	ENST00000557834+ENST00000560567+ENST00000261884+ENST00000558820__exon_number_006__gene_id_ENSG00000103671	TRIP4	ENSG00000103671.5	-0.694625265505234	-5.5865808455978	4.28483556466073e-07	8.26316464367419e-05
ENSG00000114209.4	ENSG00000114209	ENSG00000114209_005	chr3	dexseq_prepare_annotation2.py	exon	167402030	167402043	.	-	.	ENST00000497056+ENST00000461494+ENST00000492396+ENST00000473645+ENST00000392750__exon_number_005__gene_id_ENSG00000114209	PDCD10	ENSG00000114209.4	-0.888517293206563	-5.58486541730752	4.31402848026449e-07	8.30733472657345e-05
ENSG00000221988.ENSG00000258388.ENSG00000241404	ENSG00000221988+ENSG00000258388+ENSG00000241404	ENSG00000221988+ENSG00000258388+ENSG00000241404_001	chr6	dexseq_prepare_annotation2.py	exon	32121218	32121299	.	+	.	ENST00000414204__exon_number_001__gene_id_ENSG00000221988+ENSG00000258388+ENSG00000241404		ENSG00000221988.ENSG00000258388.ENSG00000241404	-1.02270204918505	-5.61514420012854	4.4062871563285e-07	8.47264240685582e-05
ENSG00000179761.3	ENSG00000179761	ENSG00000179761_004	chr17	dexseq_prepare_annotation2.py	exon	27278878	27279456	.	+	.	ENST00000578748__exon_number_004__gene_id_ENSG00000179761	PIPOX	ENSG00000179761.3	0.84839781959047	5.75675259636564	4.42615357991416e-07	8.49847220794564e-05
ENSG00000147642.66	ENSG00000147642	ENSG00000147642_067	chr8	dexseq_prepare_annotation2.py	exon	110703834	110703834	.	-	.	ENST00000534578+ENST00000529190+ENST00000422135+ENST00000419099__exon_number_067__gene_id_ENSG00000147642	SYBU	ENSG00000147642.66	0.386476505027641	5.24883895321113	4.44479347872833e-07	8.52187545050816e-05
ENSG00000074181.18	ENSG00000074181	ENSG00000074181_019	chr19	dexseq_prepare_annotation2.py	exon	15289836	15290031	.	-	.	ENST00000601011+ENST00000263388+ENST00000600841+ENST00000595045__exon_number_019__gene_id_ENSG00000074181	NOTCH3	ENSG00000074181.18	0.785225727801962	5.2326956457247	4.59378500932905e-07	8.7947681120633e-05
ENSG00000104472.6	ENSG00000104472	ENSG00000104472_007	chr8	dexseq_prepare_annotation2.py	exon	141524595	141525224	.	+	.	ENST00000518971__exon_number_007__gene_id_ENSG00000104472	CHRAC1	ENSG00000104472.6	1.19022130542256	5.80724288948228	4.65972265446938e-07	8.90809497330542e-05
ENSG00000244045.ENSG00000258924.ENSG00000264302.ENSG00000004139.9	ENSG00000244045+ENSG00000258924+ENSG00000264302+ENSG00000004139	ENSG00000244045+ENSG00000258924+ENSG00000264302+ENSG00000004139_010	chr17	dexseq_prepare_annotation2.py	exon	26685939	26686012	.	+	.	ENST00000292114+ENST00000555264+ENST00000509083+ENST00000483505+ENST00000591482+ENST00000581386__exon_number_010__gene_id_ENSG00000244045+ENSG00000258924+ENSG00000264302+ENSG00000004139		ENSG00000244045.ENSG00000258924.ENSG00000264302.ENSG00000004139.9	0.547308830075443	5.25827660107379	4.69227473665118e-07	8.95736261143961e-05
ENSG00000005448.4	ENSG00000005448	ENSG00000005448_005	chr2	dexseq_prepare_annotation2.py	exon	74648886	74648890	.	+	.	ENST00000493982+ENST00000480089+ENST00000475328+ENST00000409791+ENST00000426787+ENST00000465134+ENST00000348227+ENST00000461531+ENST00000469932__exon_number_005__gene_id_ENSG00000005448	WDR54	ENSG00000005448.4	0.70679276446194	5.97554506521044	4.72784451550149e-07	9.00353892002111e-05
ENSG00000059769.ENSG00000244115.ENSG00000242616.2	ENSG00000059769+ENSG00000244115+ENSG00000242616	ENSG00000059769+ENSG00000244115+ENSG00000242616_003	chr9	dexseq_prepare_annotation2.py	exon	114393666	114394023	.	+	.	ENST00000463589+ENST00000313525+ENST00000374294+ENST00000556107+ENST00000447096__exon_number_003__gene_id_ENSG00000059769+ENSG00000244115+ENSG00000242616		ENSG00000059769.ENSG00000244115.ENSG00000242616.2	-0.475858038142446	-5.68397502163071	4.73009539023062e-07	9.00353892002111e-05
ENSG00000181355.36	ENSG00000181355	ENSG00000181355_037	chr6	dexseq_prepare_annotation2.py	exon	9933003	9933179	.	-	.	ENST00000492094+ENST00000466385+ENST00000472329+ENST00000316020+ENST00000469426+ENST00000491508+ENST00000460066+ENST00000460363+ENST00000487015+ENST00000486246+ENST00000492169__exon_number_037__gene_id_ENSG00000181355	OFCC1	ENSG00000181355.36	0.95360853423959	5.63482109207757	4.77509477690401e-07	9.076115396101e-05
ENSG00000129270.18	ENSG00000129270	ENSG00000129270_019	chr17	dexseq_prepare_annotation2.py	exon	34122271	34122586	.	-	.	ENST00000250144+ENST00000590643+ENST00000587639+ENST00000589061+ENST00000589103__exon_number_019__gene_id_ENSG00000129270	MMP28	ENSG00000129270.18	0.264705330989169	5.55861480105249	4.78598859746891e-07	9.0837513466328e-05
ENSG00000074054.69	ENSG00000074054	ENSG00000074054_070	chr2	dexseq_prepare_annotation2.py	exon	122363277	122363756	.	-	.	ENST00000455322+ENST00000397587+ENST00000263710+ENST00000541377+ENST00000409078__exon_number_070__gene_id_ENSG00000074054	CLASP1	ENSG00000074054.69	-0.577901919237998	-5.19428716891528	4.79646709893674e-07	9.09057824633491e-05
ENSG00000129084.ENSG00000256206.ENSG00000129083.42	ENSG00000129084+ENSG00000256206+ENSG00000129083	ENSG00000129084+ENSG00000256206+ENSG00000129083_043	chr11	dexseq_prepare_annotation2.py	exon	14521155	14521212	.	-	.	ENST00000249923+ENST00000529866+ENST00000533096__exon_number_043__gene_id_ENSG00000129084+ENSG00000256206+ENSG00000129083		ENSG00000129084.ENSG00000256206.ENSG00000129083.42	0.672742032444025	5.20327999250779	4.81563279323704e-07	9.11382653275949e-05
ENSG00000104915.18	ENSG00000104915	ENSG00000104915_019	chr19	dexseq_prepare_annotation2.py	exon	13260313	13260386	.	-	.	ENST00000588848+ENST00000587318+ENST00000440593+ENST00000587230+ENST00000242770+ENST00000591197+ENST00000593126+ENST00000589083__exon_number_019__gene_id_ENSG00000104915	STX10	ENSG00000104915.18	-0.477509755107999	-5.39434254068696	4.86332970188088e-07	9.1909278057005e-05
ENSG00000102901.6	ENSG00000102901	ENSG00000102901_007	chr16	dexseq_prepare_annotation2.py	exon	67862112	67862252	.	-	.	ENST00000562787+ENST00000219172+ENST00000574569+ENST00000562513+ENST00000565157+ENST00000568495+ENST00000564817+ENST00000436104+ENST00000440851+ENST00000563885+ENST00000569862__exon_number_007__gene_id_ENSG00000102901	CENPT	ENSG00000102901.6	0.671341207858201	5.21441299246663	4.90750907537477e-07	9.26117069795724e-05
ENSG00000105197	ENSG00000105197	ENSG00000105197_001	chr19	dexseq_prepare_annotation2.py	exon	39971052	39971123	.	+	.	ENST00000314349__exon_number_001__gene_id_ENSG00000105197	TIMM50	ENSG00000105197	-0.708522233096903	-5.54395202841643	5.07138589569553e-07	9.54596134671266e-05
ENSG00000022840.41	ENSG00000022840	ENSG00000022840_042	chr12	dexseq_prepare_annotation2.py	exon	121001244	121001257	.	+	.	ENST00000325954+ENST00000544124+ENST00000537740+ENST00000546262+ENST00000413266+ENST00000543675__exon_number_042__gene_id_ENSG00000022840	RNF10	ENSG00000022840.41	-0.425284031096982	-5.31913633605535	5.08452411324458e-07	9.54596134671266e-05
ENSG00000265381.ENSG00000162734.12	ENSG00000265381+ENSG00000162734	ENSG00000265381+ENSG00000162734_013	chr1	dexseq_prepare_annotation2.py	exon	160183508	160183825	.	+	.	ENST00000368077+ENST00000360472+ENST00000368076__exon_number_013__gene_id_ENSG00000265381+ENSG00000162734		ENSG00000265381.ENSG00000162734.12	1.30305370996982	5.78248962640534	5.08509834067086e-07	9.54596134671266e-05
ENSG00000036448.41	ENSG00000036448	ENSG00000036448_042	chr8	dexseq_prepare_annotation2.py	exon	2067047	2067240	.	+	.	ENST00000519631__exon_number_042__gene_id_ENSG00000036448	MYOM2	ENSG00000036448.41	0.54798999044003	5.21094790108262	5.08732535055694e-07	9.54596134671266e-05
ENSG00000214753.ENSG00000168000.ENSG00000234857.89	ENSG00000214753+ENSG00000168000+ENSG00000234857	ENSG00000214753+ENSG00000168000+ENSG00000234857_090	chr11	dexseq_prepare_annotation2.py	exon	62491386	62491457	.	-	.	ENST00000540127+ENST00000403734+ENST00000301785__exon_number_090__gene_id_ENSG00000214753+ENSG00000168000+ENSG00000234857		ENSG00000214753.ENSG00000168000.ENSG00000234857.89	0.567198905134211	5.14077596096643	5.17852652968007e-07	9.70330999391116e-05
ENSG00000068781.ENSG00000243244.ENSG00000242441.42	ENSG00000068781+ENSG00000243244+ENSG00000242441	ENSG00000068781+ENSG00000243244+ENSG00000242441_043	chr2	dexseq_prepare_annotation2.py	exon	48960032	48960287	.	+	.	ENST00000508440__exon_number_043__gene_id_ENSG00000068781+ENSG00000243244+ENSG00000242441		ENSG00000068781.ENSG00000243244.ENSG00000242441.42	0.582441965806111	5.37570494791157	5.26684533943835e-07	9.85481967903409e-05
ENSG00000111799.56	ENSG00000111799	ENSG00000111799_057	chr6	dexseq_prepare_annotation2.py	exon	75857391	75857520	.	-	.	ENST00000322507+ENST00000419671+ENST00000345356+ENST00000416123+ENST00000483888__exon_number_057__gene_id_ENSG00000111799	COL12A1	ENSG00000111799.56	-1.05969321945145	-5.29845444338007	5.32540311621597e-07	9.95029351700324e-05
ENSG00000048740.3	ENSG00000048740	ENSG00000048740_004	chr10	dexseq_prepare_annotation2.py	exon	11060053	11060105	.	+	.	ENST00000450189+ENST00000542579__exon_number_004__gene_id_ENSG00000048740	CELF2	ENSG00000048740.3	0.397795366262849	5.60394531151091	5.37089768708788e-07	0.000100211240743546
ENSG00000244045.ENSG00000258924.ENSG00000264302.ENSG00000004139.14	ENSG00000244045+ENSG00000258924+ENSG00000264302+ENSG00000004139	ENSG00000244045+ENSG00000258924+ENSG00000264302+ENSG00000004139_015	chr17	dexseq_prepare_annotation2.py	exon	26687261	26687261	.	+	.	ENST00000555264+ENST00000585027__exon_number_015__gene_id_ENSG00000244045+ENSG00000258924+ENSG00000264302+ENSG00000004139		ENSG00000244045.ENSG00000258924.ENSG00000264302.ENSG00000004139.14	0.532861797170921	5.22814086821335	5.39193384441053e-07	0.000100461842150442
ENSG00000133226.49	ENSG00000133226	ENSG00000133226_050	chr1	dexseq_prepare_annotation2.py	exon	24987291	24987466	.	+	.	ENST00000488317__exon_number_050__gene_id_ENSG00000133226	SRRM1	ENSG00000133226.49	-0.5193325161442	-5.23332485518534	5.40901580635748e-07	0.000100638167326736
ENSG00000198626.73	ENSG00000198626	ENSG00000198626_074	chr1	dexseq_prepare_annotation2.py	exon	237868513	237868643	.	+	.	ENST00000542537+ENST00000366574+ENST00000609119+ENST00000360064__exon_number_074__gene_id_ENSG00000198626	RYR2	ENSG00000198626.73	-0.785578989753756	-5.2445910709698	5.44578924346598e-07	0.000101179853595198
ENSG00000198626.121	ENSG00000198626	ENSG00000198626_122	chr1	dexseq_prepare_annotation2.py	exon	237996059	237997288	.	+	.	ENST00000542537+ENST00000366574__exon_number_122__gene_id_ENSG00000198626	RYR2	ENSG00000198626.121	-1.02567242415996	-5.24402313273245	5.45989932997238e-07	0.000101181569419021
ENSG00000147044.43	ENSG00000147044	ENSG00000147044_044	chrX	dexseq_prepare_annotation2.py	exon	41646431	41646536	.	-	.	ENST00000378154+ENST00000442742+ENST00000378158+ENST00000468986+ENST00000421587+ENST00000361962+ENST00000477823+ENST00000378163+ENST00000378166+ENST00000318588__exon_number_044__gene_id_ENSG00000147044	CASK	ENSG00000147044.43	0.786759425524492	5.55987908911566	5.46120052958079e-07	0.000101181569419021
ENSG00000136828.38	ENSG00000136828	ENSG00000136828_039	chr9	dexseq_prepare_annotation2.py	exon	129975223	129975246	.	+	.	ENST00000467325+ENST00000471643+ENST00000424082+ENST00000438723+ENST00000259351__exon_number_039__gene_id_ENSG00000136828	RALGPS1	ENSG00000136828.38	0.632528818896793	5.24998546871462	5.48403390239074e-07	0.00010146230791398
ENSG00000164733.60	ENSG00000164733	ENSG00000164733_061	chr8	dexseq_prepare_annotation2.py	exon	11722973	11723093	.	-	.	ENST00000532392__exon_number_061__gene_id_ENSG00000164733	CTSB	ENSG00000164733.60	-0.674198986372532	-5.59661024985251	5.52290136842589e-07	0.00010203849940826
ENSG00000082397.5	ENSG00000082397	ENSG00000082397_006	chr18	dexseq_prepare_annotation2.py	exon	5393166	5393178	.	-	.	ENST00000544123+ENST00000578618+ENST00000427684+ENST00000540638+ENST00000542652+ENST00000545076+ENST00000341928__exon_number_006__gene_id_ENSG00000082397	EPB41L3	ENSG00000082397.5	-0.475313955584038	-5.28950647340748	5.54121739558191e-07	0.000102233913122398
ENSG00000115084.33	ENSG00000115084	ENSG00000115084_034	chr2	dexseq_prepare_annotation2.py	exon	114503854	114503916	.	-	.	ENST00000498768+ENST00000409342+ENST00000409106+ENST00000245680__exon_number_034__gene_id_ENSG00000115084	SLC35F5	ENSG00000115084.33	0.984343273973075	5.22733976257713	5.55956690627496e-07	0.00010242939864978
ENSG00000165124.23	ENSG00000165124	ENSG00000165124_024	chr9	dexseq_prepare_annotation2.py	exon	113198660	113198784	.	-	.	ENST00000401783+ENST00000374469__exon_number_024__gene_id_ENSG00000165124	SVEP1	ENSG00000165124.23	0.544289178695473	5.23310362129703	5.57011604774031e-07	0.000102460868869558
ENSG00000080823.99	ENSG00000080823	ENSG00000080823_100	chr14	dexseq_prepare_annotation2.py	exon	102771532	102771537	.	-	.	ENST00000361847__exon_number_100__gene_id_ENSG00000080823	MOK	ENSG00000080823.99	-0.651746711303517	-5.25362712642528	5.5767876394559e-07	0.000102460868869558
ENSG00000165795.146	ENSG00000165795	ENSG00000165795_147	chr14	dexseq_prepare_annotation2.py	exon	21493630	21493649	.	-	.	ENST00000554415+ENST00000397844+ENST00000555869+ENST00000555767+ENST00000553442+ENST00000556457__exon_number_147__gene_id_ENSG00000165795	NDRG2	ENSG00000165795.146	-0.601662785262281	-5.13230904739915	5.6515563782172e-07	0.000103690360772568
ENSG00000103316.16	ENSG00000103316	ENSG00000103316_017	chr16	dexseq_prepare_annotation2.py	exon	21281111	21281177	.	-	.	ENST00000574448+ENST00000415987+ENST00000219599+ENST00000571666+ENST00000543948+ENST00000396023+ENST00000576703__exon_number_017__gene_id_ENSG00000103316	CRYM	ENSG00000103316.16	-0.501895103791916	-5.34026076316144	5.74934185340455e-07	0.000105338149630338
ENSG00000175356.39	ENSG00000175356	ENSG00000175356_040	chr11	dexseq_prepare_annotation2.py	exon	9088298	9088360	.	-	.	ENST00000450649+ENST00000520467+ENST00000309263+ENST00000457346__exon_number_040__gene_id_ENSG00000175356	SCUBE2	ENSG00000175356.39	0.501891424635135	5.35482246535558	5.75795596524629e-07	0.000105349859142526
ENSG00000180448.37	ENSG00000180448	ENSG00000180448_038	chr19	dexseq_prepare_annotation2.py	exon	1082839	1082839	.	+	.	ENST00000590214+ENST00000313093+ENST00000587602+ENST00000586866+ENST00000539243+ENST00000536472+ENST00000543365+ENST00000590577+ENST00000590512+ENST00000586378+ENST00000586937__exon_number_038__gene_id_ENSG00000180448	HMHA1	ENSG00000180448.37	1.00882608016806	5.2370121263926	5.81637838018358e-07	0.00010627158838482
ENSG00000074181.41	ENSG00000074181	ENSG00000074181_042	chr19	dexseq_prepare_annotation2.py	exon	15311599	15311713	.	-	.	ENST00000601011+ENST00000263388__exon_number_042__gene_id_ENSG00000074181	NOTCH3	ENSG00000074181.41	-0.619388495195267	-5.18102146395157	5.85155094502766e-07	0.000106766557988695
ENSG00000115091.6	ENSG00000115091	ENSG00000115091_007	chr2	dexseq_prepare_annotation2.py	exon	114670749	114670804	.	+	.	ENST00000536059+ENST00000535589+ENST00000263238+ENST00000446821+ENST00000415792__exon_number_007__gene_id_ENSG00000115091	ACTR3	ENSG00000115091.6	0.473958424532472	5.36575334951181	5.88951118906914e-07	0.000107310955596694
ENSG00000167380.34	ENSG00000167380	ENSG00000167380_035	chr19	dexseq_prepare_annotation2.py	exon	44679137	44679186	.	+	.	ENST00000413984+ENST00000300823+ENST00000588742+ENST00000588883__exon_number_035__gene_id_ENSG00000167380	ZNF226	ENSG00000167380.34	0.85135743338074	5.22630071008358	5.91854401873604e-07	0.000107691413894632
ENSG00000236581.16	ENSG00000236581	ENSG00000236581_017	chr13	dexseq_prepare_annotation2.py	exon	33848073	33848113	.	+	.	ENST00000609137+ENST00000608060+ENST00000609536+ENST00000609615+ENST00000609788+ENST00000609995+ENST00000609588+ENST00000609233+ENST00000609063+ENST00000608197+ENST00000608205+ENST00000608981+ENST00000609608+ENST00000607935+ENST00000609997+ENST00000608496__exon_number_017__gene_id_ENSG00000236581	STARD13-AS	ENSG00000236581.16	-0.871608181516721	-5.17731391876664	6.20250615692045e-07	0.000112703034845831
ENSG00000091536.79	ENSG00000091536	ENSG00000091536_080	chr17	dexseq_prepare_annotation2.py	exon	18064061	18064630	.	+	.	ENST00000473013__exon_number_080__gene_id_ENSG00000091536	MYO15A	ENSG00000091536.79	0.891235407400475	5.10696364512065	6.32322653892772e-07	0.000114738767279169
ENSG00000138002.35	ENSG00000138002	ENSG00000138002_036	chr2	dexseq_prepare_annotation2.py	exon	27677504	27677527	.	-	.	ENST00000507184+ENST00000260570__exon_number_036__gene_id_ENSG00000138002	IFT172	ENSG00000138002.35	-0.541772105720003	-5.40206187174432	6.46357148614563e-07	0.000117124525832625
ENSG00000113575.ENSG00000272772.ENSG00000113558.ENSG00000273345.ENSG00000006837.58	ENSG00000113575+ENSG00000272772+ENSG00000113558+ENSG00000273345+ENSG00000006837	ENSG00000113575+ENSG00000272772+ENSG00000113558+ENSG00000273345+ENSG00000006837_059	chr5	dexseq_prepare_annotation2.py	exon	133622129	133622250	.	-	.	ENST00000520693+ENST00000536186+ENST00000519312+ENST00000435240__exon_number_059__gene_id_ENSG00000113575+ENSG00000272772+ENSG00000113558+ENSG00000273345+ENSG00000006837		ENSG00000113575.ENSG00000272772.ENSG00000113558.ENSG00000273345.ENSG00000006837.58	0.434018157175298	5.1001806215155	6.59559331725152e-07	0.000119262427863748
ENSG00000105609.6	ENSG00000105609	ENSG00000105609_007	chr19	dexseq_prepare_annotation2.py	exon	54754797	54755032	.	-	.	ENST00000450632+ENST00000463460+ENST00000466581__exon_number_007__gene_id_ENSG00000105609	LILRB5	ENSG00000105609.6	-0.630426548976539	-5.37554717135927	6.60191900363677e-07	0.000119262427863748
ENSG00000168389.28	ENSG00000168389	ENSG00000168389_029	chr1	dexseq_prepare_annotation2.py	exon	40434365	40434417	.	+	.	ENST00000420632+ENST00000483824+ENST00000372809+ENST00000480630+ENST00000372811__exon_number_029__gene_id_ENSG00000168389	MFSD2A	ENSG00000168389.28	-0.456083532062282	-5.27036323551051	6.60863718366871e-07	0.000119262427863748
ENSG00000187240.78	ENSG00000187240	ENSG00000187240_079	chr11	dexseq_prepare_annotation2.py	exon	103153737	103153745	.	+	.	ENST00000525306+ENST00000375735+ENST00000398093__exon_number_079__gene_id_ENSG00000187240	DYNC2H1	ENSG00000187240.78	-0.518768548525294	-5.17718633878546	6.64502042535437e-07	0.000119755415851202
ENSG00000236107.24	ENSG00000236107	ENSG00000236107_025	chr2	dexseq_prepare_annotation2.py	exon	167133598	167133757	.	+	.	ENST00000447809__exon_number_025__gene_id_ENSG00000236107	AC010127.3	ENSG00000236107.24	0.398296518266422	5.29122693409229	6.69747477628428e-07	0.000120536296723045
ENSG00000212091.ENSG00000144061.30	ENSG00000212091+ENSG00000144061	ENSG00000212091+ENSG00000144061_031	chr2	dexseq_prepare_annotation2.py	exon	110922629	110922732	.	-	.	ENST00000355301+ENST00000496524+ENST00000393272+ENST00000417665+ENST00000445609+ENST00000461707+ENST00000316534__exon_number_031__gene_id_ENSG00000212091+ENSG00000144061		ENSG00000212091.ENSG00000144061.30	-0.832732656391189	-5.33398168961578	6.7349009550837e-07	0.000121044954580484
ENSG00000187775.90	ENSG00000187775	ENSG00000187775_091	chr17	dexseq_prepare_annotation2.py	exon	76528564	76528818	.	-	.	ENST00000389840+ENST00000585328__exon_number_091__gene_id_ENSG00000187775	DNAH17	ENSG00000187775.90	0.735265775337066	5.08398299665832	6.76005730894188e-07	0.000121332006862938
ENSG00000132635.11	ENSG00000132635	ENSG00000132635_012	chr20	dexseq_prepare_annotation2.py	exon	2820857	2821317	.	-	.	ENST00000360652+ENST00000448755__exon_number_012__gene_id_ENSG00000132635	PCED1A	ENSG00000132635.11	-0.944312873883255	-6.31531055589135	6.83490236556521e-07	0.000122508901287811
ENSG00000059758.7	ENSG00000059758	ENSG00000059758_008	chr12	dexseq_prepare_annotation2.py	exon	96677385	96677411	.	-	.	ENST00000261211+ENST00000542666+ENST00000550971+ENST00000548422+ENST00000543119__exon_number_008__gene_id_ENSG00000059758	CDK17	ENSG00000059758.7	1.12109703835247	5.229757253869	6.92948816487926e-07	0.000124035960241267
ENSG00000104218.10	ENSG00000104218	ENSG00000104218_011	chr8	dexseq_prepare_annotation2.py	exon	68004038	68004104	.	+	.	ENST00000519163+ENST00000519701+ENST00000521919+ENST00000412460__exon_number_011__gene_id_ENSG00000104218	CSPP1	ENSG00000104218.10	0.455570399896902	5.28161663900894	6.98086466552038e-07	0.000124786498283524
ENSG00000053524.40	ENSG00000053524	ENSG00000053524_041	chr3	dexseq_prepare_annotation2.py	exon	183028816	183028817	.	-	.	ENST00000459750+ENST00000414362+ENST00000488149+ENST00000473233+ENST00000447025+ENST00000328913__exon_number_041__gene_id_ENSG00000053524	MCF2L2	ENSG00000053524.40	0.481108126622337	5.24561914024975	7.02941104847193e-07	0.000125484486419343
ENSG00000174695.3	ENSG00000174695	ENSG00000174695_004	chr5	dexseq_prepare_annotation2.py	exon	82352546	82352585	.	-	.	ENST00000511118+ENST00000511450+ENST00000504622+ENST00000502346__exon_number_004__gene_id_ENSG00000174695	TMEM167A	ENSG00000174695.3	0.52755286178093	5.57334161914534	7.13856541335052e-07	0.000127261064926262
ENSG00000175575.17	ENSG00000175575	ENSG00000175575_018	chr11	dexseq_prepare_annotation2.py	exon	73598122	73598144	.	+	.	ENST00000543814+ENST00000376384+ENST00000544552+ENST00000543079+ENST00000504441+ENST00000536003__exon_number_018__gene_id_ENSG00000175575	PAAF1	ENSG00000175575.17	-0.525862302148537	-5.15068485213468	7.16807743436401e-07	0.000127419179957365
ENSG00000214753.ENSG00000168000.ENSG00000234857.82	ENSG00000214753+ENSG00000168000+ENSG00000234857	ENSG00000214753+ENSG00000168000+ENSG00000234857_083	chr11	dexseq_prepare_annotation2.py	exon	62489292	62489414	.	-	.	ENST00000403734+ENST00000301785__exon_number_083__gene_id_ENSG00000214753+ENSG00000168000+ENSG00000234857		ENSG00000214753.ENSG00000168000.ENSG00000234857.82	-0.4312092291604	-5.07330333773159	7.17541645837914e-07	0.000127419179957365
ENSG00000140943.5	ENSG00000140943	ENSG00000140943_006	chr16	dexseq_prepare_annotation2.py	exon	84092907	84092907	.	-	.	ENST00000343411+ENST00000564049+ENST00000570064+ENST00000562886__exon_number_006__gene_id_ENSG00000140943	MBTPS1	ENSG00000140943.5	0.829532284197428	5.17747063708517	7.17637167965778e-07	0.000127419179957365
ENSG00000212238.ENSG00000106459.1	ENSG00000212238+ENSG00000106459	ENSG00000212238+ENSG00000106459_002	chr7	dexseq_prepare_annotation2.py	exon	129251580	129251587	.	+	.	ENST00000353868+ENST00000477428+ENST00000539636+ENST00000393232__exon_number_002__gene_id_ENSG00000212238+ENSG00000106459		ENSG00000212238.ENSG00000106459.1	-0.752719226522328	-5.84205788490121	7.31601173607501e-07	0.000129671806804014
ENSG00000103316.17	ENSG00000103316	ENSG00000103316_018	chr16	dexseq_prepare_annotation2.py	exon	21281178	21281212	.	-	.	ENST00000572914+ENST00000574448+ENST00000415987+ENST00000219599+ENST00000571666+ENST00000543948+ENST00000396023+ENST00000576703__exon_number_018__gene_id_ENSG00000103316	CRYM	ENSG00000103316.17	-0.393124335668908	-5.28382958061825	7.32287417682016e-07	0.000129671806804014
ENSG00000140943.4	ENSG00000140943	ENSG00000140943_005	chr16	dexseq_prepare_annotation2.py	exon	84089741	84091649	.	-	.	ENST00000562906__exon_number_005__gene_id_ENSG00000140943	MBTPS1	ENSG00000140943.4	0.792931130188538	5.16817799950867	7.48536826766201e-07	0.000132371773515147
ENSG00000168619.31	ENSG00000168619	ENSG00000168619_032	chr8	dexseq_prepare_annotation2.py	exon	39587488	39587581	.	+	.	ENST00000379866+ENST00000265707+ENST00000523755__exon_number_032__gene_id_ENSG00000168619	ADAM18	ENSG00000168619.31	0.546795329929165	5.51568022816895	7.50948003010715e-07	0.000132602514230003
ENSG00000187775.84	ENSG00000187775	ENSG00000187775_085	chr17	dexseq_prepare_annotation2.py	exon	76521216	76521243	.	-	.	ENST00000585328__exon_number_085__gene_id_ENSG00000187775	DNAH17	ENSG00000187775.84	0.555892701008861	5.06189837712738	7.51849229055809e-07	0.000132602514230003
ENSG00000100938.50	ENSG00000100938	ENSG00000100938_051	chr14	dexseq_prepare_annotation2.py	exon	24707585	24707593	.	+	.	ENST00000561038+ENST00000559836+ENST00000557854+ENST00000559910+ENST00000558865+ENST00000558007+ENST00000399440+ENST00000559287+ENST00000558748+ENST00000456667+ENST00000559479+ENST00000559104+ENST00000420554+ENST00000348719+ENST00000355299+ENST00000558483+ENST00000558932__exon_number_051__gene_id_ENSG00000100938	GMPR2	ENSG00000100938.50	0.564253068432849	5.29161068505274	7.53391467922054e-07	0.000132697350550004
ENSG00000082293.23	ENSG00000082293	ENSG00000082293_024	chr6	dexseq_prepare_annotation2.py	exon	70840074	70840115	.	+	.	ENST00000393344+ENST00000322773+ENST00000455415__exon_number_024__gene_id_ENSG00000082293	COL19A1	ENSG00000082293.23	-0.767371682703906	-5.21692887555731	7.63716660176617e-07	0.000134336845285394
ENSG00000134602.11	ENSG00000134602	ENSG00000134602_012	chrX	dexseq_prepare_annotation2.py	exon	131205097	131205245	.	+	.	ENST00000481105+ENST00000394335+ENST00000394334+ENST00000354719+ENST00000496850__exon_number_012__gene_id_ENSG00000134602	MST4	ENSG00000134602.11	0.364879636490149	5.93695611712644	7.71702929636841e-07	0.000135561113038599
ENSG00000166313.3	ENSG00000166313	ENSG00000166313_004	chr11	dexseq_prepare_annotation2.py	exon	6416393	6416509	.	-	.	ENST00000529519+ENST00000608394+ENST00000524626+ENST00000608704+ENST00000608435+ENST00000608655+ENST00000299402+ENST00000389906+ENST00000526240+ENST00000609360+ENST00000311051__exon_number_004__gene_id_ENSG00000166313	APBB1	ENSG00000166313.3	-0.666853647833305	-5.11953307293137	7.78768382388527e-07	0.00013662058872978
ENSG00000100296.ENSG00000184117.74	ENSG00000100296+ENSG00000184117	ENSG00000100296+ENSG00000184117_075	chr22	dexseq_prepare_annotation2.py	exon	29977083	29977089	.	-	.	ENST00000496944+ENST00000216121__exon_number_075__gene_id_ENSG00000100296+ENSG00000184117		ENSG00000100296.ENSG00000184117.74	0.407380621591611	5.12466105385791	7.91133440314656e-07	0.000138605739344252
ENSG00000197355.1	ENSG00000197355	ENSG00000197355_002	chr9	dexseq_prepare_annotation2.py	exon	139971978	139972273	.	+	.	ENST00000476184+ENST00000409858__exon_number_002__gene_id_ENSG00000197355	UAP1L1	ENSG00000197355.1	-0.399094380036111	-5.65517478266987	7.96284103357031e-07	0.00013932335106419
ENSG00000163810.21	ENSG00000163810	ENSG00000163810_022	chr3	dexseq_prepare_annotation2.py	exon	44952450	44952619	.	+	.	ENST00000296125__exon_number_022__gene_id_ENSG00000163810	TGM4	ENSG00000163810.21	0.549393941389165	5.34728142450911	8.08534412816396e-07	0.000141279624250061
ENSG00000171824.44	ENSG00000171824	ENSG00000171824_045	chr1	dexseq_prepare_annotation2.py	exon	11155473	11155604	.	-	.	ENST00000460196__exon_number_045__gene_id_ENSG00000171824	EXOSC10	ENSG00000171824.44	-0.923490621666205	-6.05689456455607	8.25786898464993e-07	0.000144103631819321
ENSG00000150672.ENSG00000256466.89	ENSG00000150672+ENSG00000256466	ENSG00000150672+ENSG00000256466_090	chr11	dexseq_prepare_annotation2.py	exon	85336151	85336295	.	-	.	ENST00000526147__exon_number_090__gene_id_ENSG00000150672+ENSG00000256466		ENSG00000150672.ENSG00000256466.89	-0.689412623940412	-5.31890112963235	8.34152887286422e-07	0.000145209706813716
ENSG00000104218.43	ENSG00000104218	ENSG00000104218_044	chr8	dexseq_prepare_annotation2.py	exon	68105813	68105837	.	+	.	ENST00000519668+ENST00000262210+ENST00000412460__exon_number_044__gene_id_ENSG00000104218	CSPP1	ENSG00000104218.43	-0.844536451000012	-5.24017021793205	8.34323750731345e-07	0.000145209706813716
ENSG00000116830.33	ENSG00000116830	ENSG00000116830_034	chr1	dexseq_prepare_annotation2.py	exon	117644185	117644278	.	+	.	ENST00000492682+ENST00000480701+ENST00000463696+ENST00000369466__exon_number_034__gene_id_ENSG00000116830	TTF2	ENSG00000116830.33	0.597043234043269	5.44979479561508	8.35855042418334e-07	0.000145284804083502
ENSG00000187775.82	ENSG00000187775	ENSG00000187775_083	chr17	dexseq_prepare_annotation2.py	exon	76510856	76511104	.	-	.	ENST00000389840+ENST00000585328__exon_number_083__gene_id_ENSG00000187775	DNAH17	ENSG00000187775.82	0.593279286063279	5.03305955072525	8.63380602291673e-07	0.000149871981028554
ENSG00000163482.4	ENSG00000163482	ENSG00000163482_005	chr2	dexseq_prepare_annotation2.py	exon	219537019	219537043	.	+	.	ENST00000440309__exon_number_005__gene_id_ENSG00000163482	STK36	ENSG00000163482.4	-0.500170335324992	-5.15596191809157	8.64913528620435e-07	0.000149941046103359
ENSG00000138107	ENSG00000138107	ENSG00000138107_001	chr10	dexseq_prepare_annotation2.py	exon	104238986	104238986	.	-	.	ENST00000369905__exon_number_001__gene_id_ENSG00000138107	ACTR1A	ENSG00000138107	-0.821230398553776	-5.27273709500705	8.71280162365403e-07	0.000150846801374141
ENSG00000198099.3	ENSG00000198099	ENSG00000198099_004	chr4	dexseq_prepare_annotation2.py	exon	100045515	100045529	.	-	.	ENST00000508393+ENST00000265512+ENST00000423445+ENST00000509471__exon_number_004__gene_id_ENSG00000198099	ADH4	ENSG00000198099.3	0.366400067396265	5.17483999997133	8.83409654598303e-07	0.000152746616979628
ENSG00000040608.2	ENSG00000040608	ENSG00000040608_003	chr22	dexseq_prepare_annotation2.py	exon	20230120	20230371	.	-	.	ENST00000043402+ENST00000425986+ENST00000416372+ENST00000469601__exon_number_003__gene_id_ENSG00000040608	RTN4R	ENSG00000040608.2	-1.57624101070395	-6.22025975294844	8.84920123520385e-07	0.000152807775577834
ENSG00000074181.6	ENSG00000074181	ENSG00000074181_007	chr19	dexseq_prepare_annotation2.py	exon	15276779	15276902	.	-	.	ENST00000263388__exon_number_007__gene_id_ENSG00000074181	NOTCH3	ENSG00000074181.6	0.764898731224051	5.09094450137623	8.88751704434029e-07	0.000153269060255529
ENSG00000266994.ENSG00000168096.ENSG00000103199.12	ENSG00000266994+ENSG00000168096+ENSG00000103199	ENSG00000266994+ENSG00000168096+ENSG00000103199_013	chr16	dexseq_prepare_annotation2.py	exon	4749197	4749505	.	-	.	ENST00000589035+ENST00000591185__exon_number_013__gene_id_ENSG00000266994+ENSG00000168096+ENSG00000103199		ENSG00000266994.ENSG00000168096.ENSG00000103199.12	0.402483595528587	5.01121237313906	8.95482037847174e-07	0.00015422839269832
ENSG00000187736.ENSG00000213901.13	ENSG00000187736+ENSG00000213901	ENSG00000187736+ENSG00000213901_014	chr2	dexseq_prepare_annotation2.py	exon	219959996	219960077	.	-	.	ENST00000418099+ENST00000498327+ENST00000483627__exon_number_014__gene_id_ENSG00000187736+ENSG00000213901		ENSG00000187736.ENSG00000213901.13	-0.341704658196181	-5.07002173431634	9.14761112806349e-07	0.000157343675783488
ENSG00000228107.ENSG00000159259.ENSG00000159256.21	ENSG00000228107+ENSG00000159259+ENSG00000159256	ENSG00000228107+ENSG00000159259+ENSG00000159256_022	chr21	dexseq_prepare_annotation2.py	exon	37734339	37734480	.	+	.	ENST00000484028__exon_number_022__gene_id_ENSG00000228107+ENSG00000159259+ENSG00000159256		ENSG00000228107.ENSG00000159259.ENSG00000159256.21	-0.607122748613236	-5.0961140839251	9.20873795912413e-07	0.00015818911370615
ENSG00000127445.18	ENSG00000127445	ENSG00000127445_019	chr19	dexseq_prepare_annotation2.py	exon	9948752	9948774	.	+	.	ENST00000585442+ENST00000586025__exon_number_019__gene_id_ENSG00000127445	PIN1	ENSG00000127445.18	-0.85637461102462	-5.46142301668907	9.22082996592624e-07	0.000158191121882968
ENSG00000151726.36	ENSG00000151726	ENSG00000151726_037	chr4	dexseq_prepare_annotation2.py	exon	185733314	185733413	.	-	.	ENST00000504342__exon_number_037__gene_id_ENSG00000151726	ACSL1	ENSG00000151726.36	-0.448338979899001	-5.15639354040449	9.23650988242847e-07	0.000158254598634086
ENSG00000126773.34	ENSG00000126773	ENSG00000126773_035	chr14	dexseq_prepare_annotation2.py	exon	60600804	60600945	.	+	.	ENST00000555929+ENST00000317623+ENST00000535349+ENST00000555740+ENST00000406854+ENST00000404681__exon_number_035__gene_id_ENSG00000126773	PCNXL4	ENSG00000126773.34	-0.955658665297718	-5.20103850584556	9.37557404663008e-07	0.000160429188025885
ENSG00000143226.ENSG00000244682.ENSG00000273112.ENSG00000072694.53	ENSG00000143226+ENSG00000244682+ENSG00000273112+ENSG00000072694	ENSG00000143226+ENSG00000244682+ENSG00000273112+ENSG00000072694_054	chr1	dexseq_prepare_annotation2.py	exon	161559488	161559609	.	+	.	ENST00000465075+ENST00000482226+ENST00000466542+ENST00000496692+ENST00000473712+ENST00000473530__exon_number_054__gene_id_ENSG00000143226+ENSG00000244682+ENSG00000273112+ENSG00000072694		ENSG00000143226.ENSG00000244682.ENSG00000273112.ENSG00000072694.53	-0.411711032422538	-5.07222031271668	9.51607229427665e-07	0.000162622658483046
ENSG00000010379.9	ENSG00000010379	ENSG00000010379_010	chr12	dexseq_prepare_annotation2.py	exon	333192	333282	.	-	.	ENST00000539668+ENST00000543722+ENST00000343164+ENST00000445055__exon_number_010__gene_id_ENSG00000010379	SLC6A13	ENSG00000010379.9	0.585706712575391	5.4119043641893	9.67130669076328e-07	0.000165061965613673
ENSG00000214198	ENSG00000214198	ENSG00000214198_001	chr12	dexseq_prepare_annotation2.py	exon	104237527	104237533	.	-	.	ENST00000548527__exon_number_001__gene_id_ENSG00000214198	RP11-642P15.1	ENSG00000214198	0.448441242118128	5.12957736918346	9.72940165118191e-07	0.000165839220402726
ENSG00000008710.108	ENSG00000008710	ENSG00000008710_109	chr16	dexseq_prepare_annotation2.py	exon	2158018	2158033	.	-	.	ENST00000487932+ENST00000473780+ENST00000488185+ENST00000262304+ENST00000423118__exon_number_109__gene_id_ENSG00000008710	PKD1	ENSG00000008710.108	-0.689971116928817	-5.00021767984567	9.81062761908796e-07	0.000167008235629062
ENSG00000140575.69	ENSG00000140575	ENSG00000140575_070	chr15	dexseq_prepare_annotation2.py	exon	91039946	91040463	.	+	.	ENST00000561086__exon_number_070__gene_id_ENSG00000140575	IQGAP1	ENSG00000140575.69	0.401837563817511	5.0243569395312	9.84694004811659e-07	0.000167410653842497
ENSG00000129270.21	ENSG00000129270	ENSG00000129270_022	chr17	dexseq_prepare_annotation2.py	exon	34122652	34122711	.	-	.	ENST00000250144+ENST00000587639__exon_number_022__gene_id_ENSG00000129270	MMP28	ENSG00000129270.21	0.275376158344853	5.37445922646406	9.86907910741641e-07	0.000167571381759603
ENSG00000122678.18	ENSG00000122678	ENSG00000122678_019	chr7	dexseq_prepare_annotation2.py	exon	44116108	44116175	.	-	.	ENST00000335195+ENST00000434229+ENST00000430942+ENST00000492605+ENST00000242248+ENST00000458246+ENST00000492971__exon_number_019__gene_id_ENSG00000122678	POLM	ENSG00000122678.18	1.12069483330381	5.22646327082172	9.9227733741114e-07	0.000168266798808744
ENSG00000172765.28	ENSG00000172765	ENSG00000172765_029	chr3	dexseq_prepare_annotation2.py	exon	129611416	129611588	.	-	.	ENST00000509440__exon_number_029__gene_id_ENSG00000172765	TMCC1	ENSG00000172765.28	0.633997195808205	5.66112119301489	9.98137446862514e-07	0.000169043534269921
ENSG00000141738.12	ENSG00000141738	ENSG00000141738_013	chr17	dexseq_prepare_annotation2.py	exon	37896385	37896434	.	+	.	ENST00000394209+ENST00000584053__exon_number_013__gene_id_ENSG00000141738	GRB7	ENSG00000141738.12	-0.696049542395779	-5.15307151664322	1.01066880225155e-06	0.000170868406418161
ENSG00000006025.35	ENSG00000006025	ENSG00000006025_036	chr17	dexseq_prepare_annotation2.py	exon	45895872	45895982	.	-	.	ENST00000584698+ENST00000580140+ENST00000579728+ENST00000007414+ENST00000392507__exon_number_036__gene_id_ENSG00000006025	OSBPL7	ENSG00000006025.35	0.5713296103176	5.29224159987091	1.01149957470857e-06	0.000170868406418161
ENSG00000092108.64	ENSG00000092108	ENSG00000092108_065	chr14	dexseq_prepare_annotation2.py	exon	31205006	31205018	.	+	.	ENST00000458591__exon_number_065__gene_id_ENSG00000092108	SCFD1	ENSG00000092108.64	0.409674499211506	5.13430547118297	1.01831899103968e-06	0.000171800688015762
ENSG00000196547.78	ENSG00000196547	ENSG00000196547_079	chr15	dexseq_prepare_annotation2.py	exon	91460882	91461073	.	+	.	ENST00000559558__exon_number_079__gene_id_ENSG00000196547	MAN2A2	ENSG00000196547.78	0.660430923678025	5.12501655391767	1.0254235523531e-06	0.000172778636818679
ENSG00000151726.39	ENSG00000151726	ENSG00000151726_040	chr4	dexseq_prepare_annotation2.py	exon	185747207	185747248	.	-	.	ENST00000281455+ENST00000454703__exon_number_040__gene_id_ENSG00000151726	ACSL1	ENSG00000151726.39	-0.475791047091546	-5.13207414974906	1.02839178651683e-06	0.000173058031845698
ENSG00000082397.1	ENSG00000082397	ENSG00000082397_002	chr18	dexseq_prepare_annotation2.py	exon	5392385	5393067	.	-	.	ENST00000542652+ENST00000341928+ENST00000578618__exon_number_002__gene_id_ENSG00000082397	EPB41L3	ENSG00000082397.1	-0.463687206929579	-5.14726447505263	1.0366474574459e-06	0.000174225355125449
ENSG00000174871.5	ENSG00000174871	ENSG00000174871_006	chr11	dexseq_prepare_annotation2.py	exon	66048888	66049045	.	+	.	ENST00000534826__exon_number_006__gene_id_ENSG00000174871	CNIH2	ENSG00000174871.5	-0.708727163196402	-5.39280244028634	1.04080798729349e-06	0.000174702331793482
ENSG00000074181.7	ENSG00000074181	ENSG00000074181_008	chr19	dexseq_prepare_annotation2.py	exon	15278060	15278222	.	-	.	ENST00000263388+ENST00000595514__exon_number_008__gene_id_ENSG00000074181	NOTCH3	ENSG00000074181.7	0.83051048725256	5.04993424832457	1.07323817200464e-06	0.000179911229135357
ENSG00000177398.31	ENSG00000177398	ENSG00000177398_032	chr21	dexseq_prepare_annotation2.py	exon	43546455	43546506	.	+	.	ENST00000408989+ENST00000408910+ENST00000400424+ENST00000400427+ENST00000484174+ENST00000400423__exon_number_032__gene_id_ENSG00000177398	UMODL1	ENSG00000177398.31	-0.598432433110699	-5.2391064858074	1.07456441928688e-06	0.000179911229135357
ENSG00000214597.ENSG00000271698.ENSG00000182325.37	ENSG00000214597+ENSG00000271698+ENSG00000182325	ENSG00000214597+ENSG00000271698+ENSG00000182325_038	chr8	dexseq_prepare_annotation2.py	exon	145581587	145581633	.	-	.	ENST00000530142+ENST00000524492__exon_number_038__gene_id_ENSG00000214597+ENSG00000271698+ENSG00000182325		ENSG00000214597.ENSG00000271698.ENSG00000182325.37	0.496218275510267	5.15378408187921	1.09658137098737e-06	0.000183365062161307
ENSG00000140386.37	ENSG00000140386	ENSG00000140386_038	chr15	dexseq_prepare_annotation2.py	exon	77020936	77021078	.	-	.	ENST00000324767+ENST00000565507+ENST00000303521+ENST00000563290+ENST00000564590+ENST00000565970+ENST00000538941__exon_number_038__gene_id_ENSG00000140386	SCAPER	ENSG00000140386.37	0.343700874016244	5.03612774827554	1.10483022267748e-06	0.000184510837440828
ENSG00000118298.21	ENSG00000118298	ENSG00000118298_022	chr1	dexseq_prepare_annotation2.py	exon	150236058	150236060	.	+	.	ENST00000369111+ENST00000607652__exon_number_022__gene_id_ENSG00000118298	CA14	ENSG00000118298.21	0.725658444222482	5.4530908544086	1.11410687890723e-06	0.00018582514987834
ENSG00000177398.41	ENSG00000177398	ENSG00000177398_042	chr21	dexseq_prepare_annotation2.py	exon	43563106	43563563	.	+	.	ENST00000400424__exon_number_042__gene_id_ENSG00000177398	UMODL1	ENSG00000177398.41	1.01036874478389	5.22976916907008	1.1168702517656e-06	0.000186051147866627
ENSG00000163482.1	ENSG00000163482	ENSG00000163482_002	chr2	dexseq_prepare_annotation2.py	exon	219536762	219536791	.	+	.	ENST00000392106+ENST00000295709__exon_number_002__gene_id_ENSG00000163482	STK36	ENSG00000163482.1	-0.467394308235672	-5.09753607249236	1.12186715531114e-06	0.000186648175335771
ENSG00000172890.14	ENSG00000172890	ENSG00000172890_015	chr11	dexseq_prepare_annotation2.py	exon	71171087	71171121	.	+	.	ENST00000525245+ENST00000527538__exon_number_015__gene_id_ENSG00000172890	NADSYN1	ENSG00000172890.14	1.0217227153659	5.02016034107729	1.13538396655028e-06	0.000188659398718607
ENSG00000074054.68	ENSG00000074054	ENSG00000074054_069	chr2	dexseq_prepare_annotation2.py	exon	122287902	122288321	.	-	.	ENST00000485112__exon_number_069__gene_id_ENSG00000074054	CLASP1	ENSG00000074054.68	-1.12777853636448	-5.01030495710699	1.14055826587669e-06	0.000189281089098381
ENSG00000171777.29	ENSG00000171777	ENSG00000171777_030	chr19	dexseq_prepare_annotation2.py	exon	38911548	38911610	.	-	.	ENST00000589474+ENST00000587738+ENST00000592322+ENST00000589358+ENST00000588404+ENST00000293062+ENST00000587753+ENST00000426920+ENST00000433821+ENST00000454404+ENST00000586305+ENST00000589100__exon_number_030__gene_id_ENSG00000171777	RASGRP4	ENSG00000171777.29	1.34764959861063	6.12182821300679	1.15719416664784e-06	0.000191608892199567
ENSG00000068793.9	ENSG00000068793	ENSG00000068793_010	chr15	dexseq_prepare_annotation2.py	exon	22926081	22926227	.	+	.	ENST00000559393__exon_number_010__gene_id_ENSG00000068793	CYFIP1	ENSG00000068793.9	0.612183198901645	5.12199244830872	1.15748596499057e-06	0.000191608892199567
ENSG00000150093.12	ENSG00000150093	ENSG00000150093_013	chr10	dexseq_prepare_annotation2.py	exon	33200814	33200992	.	-	.	ENST00000374956+ENST00000494395+ENST00000396033+ENST00000423113+ENST00000302278__exon_number_013__gene_id_ENSG00000150093	ITGB1	ENSG00000150093.12	-0.498531229998727	-5.25715841553553	1.16611577612599e-06	0.000192795862360755
ENSG00000156113.4	ENSG00000156113	ENSG00000156113_005	chr10	dexseq_prepare_annotation2.py	exon	78643874	78644299	.	-	.	ENST00000434208__exon_number_005__gene_id_ENSG00000156113	KCNMA1	ENSG00000156113.4	0.741490031652588	5.10128456000555	1.17769186177388e-06	0.000194466368675412
ENSG00000181191.19	ENSG00000181191	ENSG00000181191_020	chrX	dexseq_prepare_annotation2.py	exon	68385365	68385636	.	-	.	ENST00000374571__exon_number_020__gene_id_ENSG00000181191	PJA1	ENSG00000181191.19	-0.545582792038549	-5.43563883967683	1.18821287610902e-06	0.000195958702789016
ENSG00000258818.ENSG00000259171.ENSG00000214274.6	ENSG00000258818+ENSG00000259171+ENSG00000214274	ENSG00000258818+ENSG00000259171+ENSG00000214274_007	chr14	dexseq_prepare_annotation2.py	exon	21152856	21152917	.	+	.	ENST00000336811+ENST00000553909+ENST00000304704+ENST00000555835+ENST00000554073__exon_number_007__gene_id_ENSG00000258818+ENSG00000259171+ENSG00000214274		ENSG00000258818.ENSG00000259171.ENSG00000214274.6	-0.919415703779032	-5.35388247563064	1.2084358300341e-06	0.000199045353051751
ENSG00000079215.25	ENSG00000079215	ENSG00000079215_026	chr5	dexseq_prepare_annotation2.py	exon	36671336	36671336	.	+	.	ENST00000509272__exon_number_026__gene_id_ENSG00000079215	SLC1A3	ENSG00000079215.25	-1.24386030530573	-5.53550328820868	1.21205248299818e-06	0.000199291248952127
ENSG00000112983.75	ENSG00000112983	ENSG00000112983_076	chr5	dexseq_prepare_annotation2.py	exon	137514368	137514642	.	-	.	ENST00000432618+ENST00000254900__exon_number_076__gene_id_ENSG00000112983	BRD8	ENSG00000112983.75	0.678204404159457	5.01235176789451	1.21294598151029e-06	0.000199291248952127
ENSG00000255429.ENSG00000086991.37	ENSG00000255429+ENSG00000086991	ENSG00000255429+ENSG00000086991_038	chr11	dexseq_prepare_annotation2.py	exon	89224529	89224562	.	-	.	ENST00000263317+ENST00000525278+ENST00000535633+ENST00000393282__exon_number_038__gene_id_ENSG00000255429+ENSG00000086991		ENSG00000255429.ENSG00000086991.37	-0.561288503896248	-5.12886068691041	1.220971911049e-06	0.000200360732235494
ENSG00000100296.ENSG00000184117.5	ENSG00000100296+ENSG00000184117	ENSG00000100296+ENSG00000184117_006	chr22	dexseq_prepare_annotation2.py	exon	29904347	29904509	.	-	.	ENST00000397873+ENST00000397872+ENST00000442555+ENST00000472164+ENST00000358079+ENST00000490103+ENST00000397871__exon_number_006__gene_id_ENSG00000100296+ENSG00000184117		ENSG00000100296.ENSG00000184117.5	-0.536942699150918	-5.02533996073015	1.24628607466659e-06	0.000204261030351683
ENSG00000133624	ENSG00000133624	ENSG00000133624_001	chr7	dexseq_prepare_annotation2.py	exon	149244245	149244249	.	-	.	ENST00000463567__exon_number_001__gene_id_ENSG00000133624	ZNF767	ENSG00000133624	-1.52885153434299	-5.59337066485902	1.25624632848283e-06	0.000205638339519929
ENSG00000224699.9	ENSG00000224699	ENSG00000224699_010	chr1	dexseq_prepare_annotation2.py	exon	110950497	110950576	.	+	.	ENST00000587691+ENST00000457535+ENST00000609244+ENST00000610148+ENST00000609709+ENST00000608499+ENST00000608486+ENST00000608067+ENST00000598454__exon_number_010__gene_id_ENSG00000224699	LAMTOR5-AS1	ENSG00000224699.9	0.750201669639119	5.21808595826604	1.26136539595361e-06	0.000206212113403866
ENSG00000231889.1	ENSG00000231889	ENSG00000231889_002	chr6	dexseq_prepare_annotation2.py	exon	111804719	111804743	.	+	.	ENST00000525151+ENST00000532226__exon_number_002__gene_id_ENSG00000231889	TRAF3IP2-AS1	ENSG00000231889.1	0.596630591736028	5.18384478982181	1.26287357868075e-06	0.000206212113403866
ENSG00000140009.ENSG00000214770.41	ENSG00000140009+ENSG00000214770	ENSG00000140009+ENSG00000214770_042	chr14	dexseq_prepare_annotation2.py	exon	64804119	64804247	.	-	.	ENST00000359491__exon_number_042__gene_id_ENSG00000140009+ENSG00000214770		ENSG00000140009.ENSG00000214770.41	0.639937003141336	5.11031211478172	1.26747548810058e-06	0.000206708039479119
ENSG00000110169.30	ENSG00000110169	ENSG00000110169_031	chr11	dexseq_prepare_annotation2.py	exon	6462203	6462205	.	-	.	ENST00000533561+ENST00000528348+ENST00000534800+ENST00000265983+ENST00000533369__exon_number_031__gene_id_ENSG00000110169	HPX	ENSG00000110169.30	-0.482923386403212	-5.14169547902052	1.27058302609773e-06	0.000206959331377941
ENSG00000068724	ENSG00000068724	ENSG00000068724_001	chr2	dexseq_prepare_annotation2.py	exon	47143296	47143716	.	+	.	ENST00000409245__exon_number_001__gene_id_ENSG00000068724	TTC7A	ENSG00000068724	-0.743038579595662	-5.25312134039066	1.29446353163837e-06	0.000210589448927867
ENSG00000213023.ENSG00000161681.62	ENSG00000213023+ENSG00000161681	ENSG00000213023+ENSG00000161681_063	chr19	dexseq_prepare_annotation2.py	exon	51222663	51222707	.	-	.	ENST00000391814__exon_number_063__gene_id_ENSG00000213023+ENSG00000161681		ENSG00000213023.ENSG00000161681.62	-0.681198873347662	-5.6638003385809	1.30974819231617e-06	0.000212813943671545
ENSG00000135250.2	ENSG00000135250	ENSG00000135250_003	chr7	dexseq_prepare_annotation2.py	exon	104755834	104755950	.	-	.	ENST00000493638+ENST00000465072__exon_number_003__gene_id_ENSG00000135250	SRPK2	ENSG00000135250.2	-0.533859707045878	-5.12163791601091	1.31808158585228e-06	0.000213904886352685
ENSG00000142512.32	ENSG00000142512	ENSG00000142512_033	chr19	dexseq_prepare_annotation2.py	exon	51920966	51920991	.	-	.	ENST00000353836+ENST00000432469+ENST00000439889__exon_number_033__gene_id_ENSG00000142512	SIGLEC10	ENSG00000142512.32	0.55544150065453	5.12119052556156	1.32060330723259e-06	0.000214051161822607
ENSG00000244045.ENSG00000258924.ENSG00000264302.ENSG00000004139.48	ENSG00000244045+ENSG00000258924+ENSG00000264302+ENSG00000004139	ENSG00000244045+ENSG00000258924+ENSG00000264302+ENSG00000004139_049	chr17	dexseq_prepare_annotation2.py	exon	26715414	26715558	.	+	.	ENST00000577870+ENST00000003834+ENST00000457710+ENST00000379061+ENST00000580711+ENST00000578128+ENST00000579593__exon_number_049__gene_id_ENSG00000244045+ENSG00000258924+ENSG00000264302+ENSG00000004139		ENSG00000244045.ENSG00000258924.ENSG00000264302.ENSG00000004139.48	-0.359653975000997	-5.0290089089328	1.33334787514617e-06	0.000215852027336776
ENSG00000126005.ENSG00000088298.ENSG00000261582.ENSG00000242372.53	ENSG00000126005+ENSG00000088298+ENSG00000261582+ENSG00000242372	ENSG00000126005+ENSG00000088298+ENSG00000261582+ENSG00000242372_054	chr20	dexseq_prepare_annotation2.py	exon	33872065	33872183	.	-	.	ENST00000415116+ENST00000374443__exon_number_054__gene_id_ENSG00000126005+ENSG00000088298+ENSG00000261582+ENSG00000242372		ENSG00000126005.ENSG00000088298.ENSG00000261582.ENSG00000242372.53	-0.816509914504189	-5.00526293095441	1.34009951140475e-06	0.000216679492602897
ENSG00000140575.71	ENSG00000140575	ENSG00000140575_072	chr15	dexseq_prepare_annotation2.py	exon	91043227	91043603	.	+	.	ENST00000558957+ENST00000560738+ENST00000561086+ENST00000268182__exon_number_072__gene_id_ENSG00000140575	IQGAP1	ENSG00000140575.71	0.501129574287314	4.95408645032146	1.36909821304026e-06	0.000221097645406623
ENSG00000166889.4	ENSG00000166889	ENSG00000166889_005	chr11	dexseq_prepare_annotation2.py	exon	59410353	59410453	.	-	.	ENST00000300146+ENST00000531919__exon_number_005__gene_id_ENSG00000166889	PATL1	ENSG00000166889.4	0.555349931465902	5.44357627965568	1.37432546923953e-06	0.000221670811338878
ENSG00000074181.10	ENSG00000074181	ENSG00000074181_011	chr19	dexseq_prepare_annotation2.py	exon	15281142	15281364	.	-	.	ENST00000263388__exon_number_011__gene_id_ENSG00000074181	NOTCH3	ENSG00000074181.10	0.912332429483027	4.99429112110051	1.38391946945624e-06	0.00022294605111606
ENSG00000141646.ENSG00000267699.ENSG00000141642.33	ENSG00000141646+ENSG00000267699+ENSG00000141642	ENSG00000141646+ENSG00000267699+ENSG00000141642_034	chr18	dexseq_prepare_annotation2.py	exon	48577463	48577723	.	+	.	ENST00000585448__exon_number_034__gene_id_ENSG00000141646+ENSG00000267699+ENSG00000141642		ENSG00000141646.ENSG00000267699.ENSG00000141642.33	0.436403986969484	5.13243963534689	1.39224022900138e-06	0.000224013318210819
ENSG00000170579.4	ENSG00000170579	ENSG00000170579_005	chr18	dexseq_prepare_annotation2.py	exon	3499002	3499392	.	-	.	ENST00000539435+ENST00000400149+ENST00000581699+ENST00000400155+ENST00000534970+ENST00000400147+ENST00000400150+ENST00000584874+ENST00000315677__exon_number_005__gene_id_ENSG00000170579	DLGAP1	ENSG00000170579.4	0.460530582989541	5.21263538134615	1.39599733113731e-06	0.000224344583264281
ENSG00000014641.10	ENSG00000014641	ENSG00000014641_011	chr2	dexseq_prepare_annotation2.py	exon	63816367	63816458	.	+	.	ENST00000432309+ENST00000539945__exon_number_011__gene_id_ENSG00000014641	MDH1	ENSG00000014641.10	0.98933633517165	5.17503074054899	1.39969146946488e-06	0.00022466493695785
ENSG00000175198.28	ENSG00000175198	ENSG00000175198_029	chr13	dexseq_prepare_annotation2.py	exon	101143904	101144071	.	+	.	ENST00000413170__exon_number_029__gene_id_ENSG00000175198	PCCA	ENSG00000175198.28	-0.443560788250162	-5.12764161659934	1.42065572313279e-06	0.000227753180856604
ENSG00000005884.30	ENSG00000005884	ENSG00000005884_031	chr17	dexseq_prepare_annotation2.py	exon	48153065	48153099	.	+	.	ENST00000007722+ENST00000505306+ENST00000505612+ENST00000506401+ENST00000320031+ENST00000544892__exon_number_031__gene_id_ENSG00000005884	ITGA3	ENSG00000005884.30	-1.03815442629099	-5.18349247442179	1.45247729621237e-06	0.000232572425248066
ENSG00000115084.41	ENSG00000115084	ENSG00000115084_042	chr2	dexseq_prepare_annotation2.py	exon	114514271	114514400	.	-	.	ENST00000245680__exon_number_042__gene_id_ENSG00000115084	SLC35F5	ENSG00000115084.41	0.635413546391545	5.01477113183427	1.45478939671103e-06	0.000232660628699185
ENSG00000005884.27	ENSG00000005884	ENSG00000005884_028	chr17	dexseq_prepare_annotation2.py	exon	48152824	48152890	.	+	.	ENST00000007722+ENST00000505306+ENST00000505612+ENST00000506401+ENST00000320031+ENST00000544892+ENST00000510809__exon_number_028__gene_id_ENSG00000005884	ITGA3	ENSG00000005884.27	-0.942420711951859	-5.18144659441079	1.46462683770998e-06	0.000233950671416551
ENSG00000228107.ENSG00000159259.ENSG00000159256.5	ENSG00000228107+ENSG00000159259+ENSG00000159256	ENSG00000228107+ENSG00000159259+ENSG00000159256_006	chr21	dexseq_prepare_annotation2.py	exon	37709289	37709304	.	+	.	ENST00000492336+ENST00000487909+ENST00000400485__exon_number_006__gene_id_ENSG00000228107+ENSG00000159259+ENSG00000159256		ENSG00000228107.ENSG00000159259.ENSG00000159256.5	0.915919602532944	4.99254598155535	1.47415357571745e-06	0.000235188028203231
ENSG00000008710.100	ENSG00000008710	ENSG00000008710_101	chr16	dexseq_prepare_annotation2.py	exon	2156942	2156949	.	-	.	ENST00000487932+ENST00000415938+ENST00000488185+ENST00000496574+ENST00000569983+ENST00000486339+ENST00000483024+ENST00000568591+ENST00000423118+ENST00000565639+ENST00000262304+ENST00000483558+ENST00000483731__exon_number_101__gene_id_ENSG00000008710	PKD1	ENSG00000008710.100	-1.03997519225262	-4.90977810986215	1.50741006773233e-06	0.000239943834042442
ENSG00000110090.32	ENSG00000110090	ENSG00000110090_033	chr11	dexseq_prepare_annotation2.py	exon	68611613	68611878	.	-	.	ENST00000561996__exon_number_033__gene_id_ENSG00000110090	CPT1A	ENSG00000110090.32	-0.533934154073713	-5.17434187118071	1.50759562645895e-06	0.000239943834042442
ENSG00000074181.34	ENSG00000074181	ENSG00000074181_035	chr19	dexseq_prepare_annotation2.py	exon	15299800	15299985	.	-	.	ENST00000601011+ENST00000263388__exon_number_035__gene_id_ENSG00000074181	NOTCH3	ENSG00000074181.34	-0.456708925199606	-4.97440333210062	1.51485120478465e-06	0.000240808476717271
ENSG00000124177.10	ENSG00000124177	ENSG00000124177_011	chr20	dexseq_prepare_annotation2.py	exon	40053818	40054034	.	-	.	ENST00000373233__exon_number_011__gene_id_ENSG00000124177	CHD6	ENSG00000124177.10	0.685927691376302	5.01501751430573	1.52787972955654e-06	0.000242403999935022
ENSG00000177479.22	ENSG00000177479	ENSG00000177479_023	chr3	dexseq_prepare_annotation2.py	exon	48962516	48962650	.	+	.	ENST00000492077__exon_number_023__gene_id_ENSG00000177479	ARIH2	ENSG00000177479.22	-0.489721159168086	-4.9555621849951	1.52855815250472e-06	0.000242403999935022
ENSG00000228107.ENSG00000159259.ENSG00000159256.11	ENSG00000228107+ENSG00000159259+ENSG00000159256	ENSG00000228107+ENSG00000159259+ENSG00000159256_012	chr21	dexseq_prepare_annotation2.py	exon	37717210	37717329	.	+	.	ENST00000487909+ENST00000400485__exon_number_012__gene_id_ENSG00000228107+ENSG00000159259+ENSG00000159256		ENSG00000228107.ENSG00000159259.ENSG00000159256.11	0.895327478980251	4.98239296573899	1.54320132022349e-06	0.000244432727100148
ENSG00000175198.26	ENSG00000175198	ENSG00000175198_027	chr13	dexseq_prepare_annotation2.py	exon	101077887	101077985	.	+	.	ENST00000376285+ENST00000376286+ENST00000376279+ENST00000413170+ENST00000424527+ENST00000458283__exon_number_027__gene_id_ENSG00000175198	PCCA	ENSG00000175198.26	-0.500925923132376	-5.10727091085432	1.54772977655609e-06	0.000244856411356958
ENSG00000133106	ENSG00000133106	ENSG00000133106_001	chr13	dexseq_prepare_annotation2.py	exon	43460524	43462629	.	-	.	ENST00000313640+ENST00000313624+ENST00000540470__exon_number_001__gene_id_ENSG00000133106	EPSTI1	ENSG00000133106	0.640656406455185	5.14985759188461	1.5522086106795e-06	0.000245271240993734
ENSG00000068078.14	ENSG00000068078	ENSG00000068078_015	chr4	dexseq_prepare_annotation2.py	exon	1805419	1805466	.	+	.	ENST00000507588+ENST00000440486+ENST00000481110+ENST00000260795__exon_number_015__gene_id_ENSG00000068078	FGFR3	ENSG00000068078.14	0.531813983748443	5.28572443187454	1.56827296560939e-06	0.000247513570796894
ENSG00000249700.39	ENSG00000249700	ENSG00000249700_040	chr4	dexseq_prepare_annotation2.py	exon	56253058	56253438	.	-	.	ENST00000608136__exon_number_040__gene_id_ENSG00000249700	SRD5A3-AS1	ENSG00000249700.39	0.512747735607128	5.08024394681144	1.57244614566258e-06	0.000247695692582797
ENSG00000103657.108	ENSG00000103657	ENSG00000103657_109	chr15	dexseq_prepare_annotation2.py	exon	64126088	64126114	.	-	.	ENST00000559886+ENST00000561400+ENST00000560462+ENST00000558532__exon_number_109__gene_id_ENSG00000103657	HERC1	ENSG00000103657.108	-0.573946073414799	-4.95556860698932	1.57317703313374e-06	0.000247695692582797
ENSG00000228107.ENSG00000159259.ENSG00000159256.10	ENSG00000228107+ENSG00000159259+ENSG00000159256	ENSG00000228107+ENSG00000159259+ENSG00000159256_011	chr21	dexseq_prepare_annotation2.py	exon	37716877	37717005	.	+	.	ENST00000487909+ENST00000400485__exon_number_011__gene_id_ENSG00000228107+ENSG00000159259+ENSG00000159256		ENSG00000228107.ENSG00000159259.ENSG00000159256.10	0.997594788379119	4.9747423034906	1.59729335023457e-06	0.000251111206798055
ENSG00000188647.11	ENSG00000188647	ENSG00000188647_012	chr9	dexseq_prepare_annotation2.py	exon	72349171	72349174	.	-	.	ENST00000467511__exon_number_012__gene_id_ENSG00000188647	PTAR1	ENSG00000188647.11	-0.804926832522262	-5.60270336640505	1.59867164963788e-06	0.000251111206798055
ENSG00000104522.47	ENSG00000104522	ENSG00000104522_048	chr8	dexseq_prepare_annotation2.py	exon	144699723	144699736	.	-	.	ENST00000425753__exon_number_048__gene_id_ENSG00000104522	TSTA3	ENSG00000104522.47	0.439800045365579	5.31482375598751	1.60097623476559e-06	0.000251174537544578
ENSG00000079215.2	ENSG00000079215	ENSG00000079215_003	chr5	dexseq_prepare_annotation2.py	exon	36606713	36606718	.	+	.	ENST00000265113+ENST00000513903+ENST00000512374+ENST00000504121__exon_number_003__gene_id_ENSG00000079215	SLC1A3	ENSG00000079215.2	0.918690534075251	5.45537141201285	1.60440025053726e-06	0.000251413135345162
ENSG00000249007.ENSG00000163435.28	ENSG00000249007+ENSG00000163435	ENSG00000249007+ENSG00000163435_029	chr1	dexseq_prepare_annotation2.py	exon	201982405	201982426	.	+	.	ENST00000359651+ENST00000367284+ENST00000367283__exon_number_029__gene_id_ENSG00000249007+ENSG00000163435		ENSG00000249007.ENSG00000163435.28	-0.713012864861949	-5.31391907755951	1.60641399841726e-06	0.00025143043743
ENSG00000228107.ENSG00000159259.ENSG00000159256.51	ENSG00000228107+ENSG00000159259+ENSG00000159256	ENSG00000228107+ENSG00000159259+ENSG00000159256_052	chr21	dexseq_prepare_annotation2.py	exon	37785060	37785181	.	+	.	ENST00000481458__exon_number_052__gene_id_ENSG00000228107+ENSG00000159259+ENSG00000159256		ENSG00000228107.ENSG00000159259.ENSG00000159256.51	0.45207758429052	4.97155141432989	1.62039308074527e-06	0.000253318255581598
ENSG00000082397.4	ENSG00000082397	ENSG00000082397_005	chr18	dexseq_prepare_annotation2.py	exon	5393102	5393165	.	-	.	ENST00000544123+ENST00000578618+ENST00000540638+ENST00000542652+ENST00000545076+ENST00000341928__exon_number_005__gene_id_ENSG00000082397	EPB41L3	ENSG00000082397.4	-0.525861374206496	-5.04226991489595	1.63558000586533e-06	0.000255390211317742
ENSG00000118046.24	ENSG00000118046	ENSG00000118046_025	chr19	dexseq_prepare_annotation2.py	exon	1226453	1226457	.	+	.	ENST00000326873+ENST00000585465+ENST00000589152__exon_number_025__gene_id_ENSG00000118046	STK11	ENSG00000118046.24	-0.638784901314927	-5.19316726379657	1.64379817060885e-06	0.000256370411260247
ENSG00000100298.10	ENSG00000100298	ENSG00000100298_011	chr22	dexseq_prepare_annotation2.py	exon	39500004	39500070	.	+	.	ENST00000348946+ENST00000442487__exon_number_011__gene_id_ENSG00000100298	APOBEC3H	ENSG00000100298.10	0.682294970011275	5.44711851903515	1.65134434178806e-06	0.000257243617394108
ENSG00000103671.4	ENSG00000103671	ENSG00000103671_005	chr15	dexseq_prepare_annotation2.py	exon	64680054	64680057	.	+	.	ENST00000557834+ENST00000261884+ENST00000558820__exon_number_005__gene_id_ENSG00000103671	TRIP4	ENSG00000103671.4	-0.55663880084026	-5.23773552940363	1.67964233118632e-06	0.000261343641872454
ENSG00000115286.23	ENSG00000115286	ENSG00000115286_024	chr19	dexseq_prepare_annotation2.py	exon	1388832	1388937	.	+	.	ENST00000539480+ENST00000538523+ENST00000538929+ENST00000534853+ENST00000538662+ENST00000414651+ENST00000543289+ENST00000546172+ENST00000540530+ENST00000545446+ENST00000436115+ENST00000313408+ENST00000546283+ENST00000233627+ENST00000535382__exon_number_024__gene_id_ENSG00000115286	NDUFS7	ENSG00000115286.23	0.56065854493101	5.23596719798163	1.69117869461497e-06	0.000262829065363102
ENSG00000141646.ENSG00000267699.ENSG00000141642.31	ENSG00000141646+ENSG00000267699+ENSG00000141642	ENSG00000141646+ENSG00000267699+ENSG00000141642_032	chr18	dexseq_prepare_annotation2.py	exon	48575665	48575694	.	+	.	ENST00000590722+ENST00000342988+ENST00000592186+ENST00000588745+ENST00000398417+ENST00000591914+ENST00000589706+ENST00000452201+ENST00000592911__exon_number_032__gene_id_ENSG00000141646+ENSG00000267699+ENSG00000141642		ENSG00000141646.ENSG00000267699.ENSG00000141642.31	0.418502152465737	5.08539632191641	1.69652998420594e-06	0.000263350894140546
ENSG00000112640.3	ENSG00000112640	ENSG00000112640_004	chr6	dexseq_prepare_annotation2.py	exon	42952338	42952389	.	+	.	ENST00000230402+ENST00000394110+ENST00000485511+ENST00000472118__exon_number_004__gene_id_ENSG00000112640	PPP2R5D	ENSG00000112640.3	-0.462604940535315	-5.18450883087997	1.70134362484188e-06	0.000263743976834869
ENSG00000228107.ENSG00000159259.ENSG00000159256.4	ENSG00000228107+ENSG00000159259+ENSG00000159256	ENSG00000228107+ENSG00000159259+ENSG00000159256_005	chr21	dexseq_prepare_annotation2.py	exon	37709172	37709288	.	+	.	ENST00000492336+ENST00000487909+ENST00000400485+ENST00000485933__exon_number_005__gene_id_ENSG00000228107+ENSG00000159259+ENSG00000159256		ENSG00000228107.ENSG00000159259.ENSG00000159256.4	0.799231677152133	4.96025433876118	1.70480831171818e-06	0.000263743976834869
ENSG00000142675.2	ENSG00000142675	ENSG00000142675_003	chr1	dexseq_prepare_annotation2.py	exon	26503981	26503993	.	+	.	ENST00000480348+ENST00000481077+ENST00000361530__exon_number_003__gene_id_ENSG00000142675	CNKSR1	ENSG00000142675.2	0.593566209234834	5.11140228368565	1.70505190171823e-06	0.000263743976834869
ENSG00000103197.2	ENSG00000103197	ENSG00000103197_003	chr16	dexseq_prepare_annotation2.py	exon	2097990	2097990	.	+	.	ENST00000353929+ENST00000219476+ENST00000401874+ENST00000382538__exon_number_003__gene_id_ENSG00000103197	TSC2	ENSG00000103197.2	-0.617944899779428	-4.91832726243988	1.7438554466786e-06	0.000269430765504379
ENSG00000124177.12	ENSG00000124177	ENSG00000124177_013	chr20	dexseq_prepare_annotation2.py	exon	40054782	40054793	.	-	.	ENST00000373233+ENST00000440697__exon_number_013__gene_id_ENSG00000124177	CHD6	ENSG00000124177.12	0.632672142388996	4.97988325370165	1.78456663987503e-06	0.000275398660195667
ENSG00000198561.ENSG00000213593.ENSG00000211450.ENSG00000254732.ENSG00000254462.52	ENSG00000198561+ENSG00000213593+ENSG00000211450+ENSG00000254732+ENSG00000254462	ENSG00000198561+ENSG00000213593+ENSG00000211450+ENSG00000254732+ENSG00000254462_053	chr11	dexseq_prepare_annotation2.py	exon	57549075	57549118	.	+	.	ENST00000530068__exon_number_053__gene_id_ENSG00000198561+ENSG00000213593+ENSG00000211450+ENSG00000254732+ENSG00000254462		ENSG00000198561.ENSG00000213593.ENSG00000211450.ENSG00000254732.ENSG00000254462.52	-0.525043555940925	-4.97388352948601	1.787249834556e-06	0.000275490902152681
ENSG00000167378.ENSG00000268361.ENSG00000073050	ENSG00000167378+ENSG00000268361+ENSG00000073050	ENSG00000167378+ENSG00000268361+ENSG00000073050_001	chr19	dexseq_prepare_annotation2.py	exon	44047192	44047463	.	-	.	ENST00000262887__exon_number_001__gene_id_ENSG00000167378+ENSG00000268361+ENSG00000073050		ENSG00000167378.ENSG00000268361.ENSG00000073050	0.963501630541356	5.96075791714911	1.79779916654904e-06	0.000276727336899019
ENSG00000187736.ENSG00000213901.50	ENSG00000187736+ENSG00000213901	ENSG00000187736+ENSG00000213901_051	chr2	dexseq_prepare_annotation2.py	exon	220033142	220033358	.	-	.	ENST00000497918+ENST00000318673__exon_number_051__gene_id_ENSG00000187736+ENSG00000213901		ENSG00000187736.ENSG00000213901.50	0.378816114466991	4.92288681711042	1.79946088112231e-06	0.000276727336899019
ENSG00000181381.62	ENSG00000181381	ENSG00000181381_063	chr4	dexseq_prepare_annotation2.py	exon	169401591	169401628	.	-	.	ENST00000512371+ENST00000514748+ENST00000513901+ENST00000505890+ENST00000511577+ENST00000260184__exon_number_063__gene_id_ENSG00000181381	DDX60L	ENSG00000181381.62	0.646022634760555	5.14832665060794	1.80817380292617e-06	0.000277743906240172
ENSG00000112640.7	ENSG00000112640	ENSG00000112640_008	chr6	dexseq_prepare_annotation2.py	exon	42974201	42974224	.	+	.	ENST00000230402+ENST00000394110+ENST00000485511__exon_number_008__gene_id_ENSG00000112640	PPP2R5D	ENSG00000112640.7	-0.457386907015423	-5.16571346493579	1.83313637423853e-06	0.000281251236976667
ENSG00000133226.61	ENSG00000133226	ENSG00000133226_062	chr1	dexseq_prepare_annotation2.py	exon	24996000	24996073	.	+	.	ENST00000323848+ENST00000447431+ENST00000374389+ENST00000479034__exon_number_062__gene_id_ENSG00000133226	SRRM1	ENSG00000133226.61	-0.748517715105721	-4.96160869512793	1.84297436743886e-06	0.000282432614778043
ENSG00000127586.72	ENSG00000127586	ENSG00000127586_073	chr16	dexseq_prepare_annotation2.py	exon	850687	850737	.	+	.	ENST00000564940__exon_number_073__gene_id_ENSG00000127586	CHTF18	ENSG00000127586.72	0.352736697825268	4.98414112178423	1.8489150930975e-06	0.00028301469733277
ENSG00000132326	ENSG00000132326	ENSG00000132326_001	chr2	dexseq_prepare_annotation2.py	exon	239152679	239155165	.	-	.	ENST00000254658+ENST00000254657__exon_number_001__gene_id_ENSG00000132326	PER2	ENSG00000132326	-0.592987039383942	-5.31374111234681	1.86026003457986e-06	0.000284421702046296
ENSG00000104218.38	ENSG00000104218	ENSG00000104218_039	chr8	dexseq_prepare_annotation2.py	exon	68087531	68087671	.	+	.	ENST00000262210+ENST00000519668+ENST00000521324+ENST00000521168+ENST00000412460__exon_number_039__gene_id_ENSG00000104218	CSPP1	ENSG00000104218.38	-0.830519883141877	-5.04747114378236	1.89255158690945e-06	0.000288970325821789
ENSG00000252974.ENSG00000139116.39	ENSG00000252974+ENSG00000139116	ENSG00000252974+ENSG00000139116_040	chr12	dexseq_prepare_annotation2.py	exon	39727014	39727082	.	-	.	ENST00000547108+ENST00000544797+ENST00000546817+ENST00000361961+ENST00000395670+ENST00000361418+ENST00000552961__exon_number_040__gene_id_ENSG00000252974+ENSG00000139116		ENSG00000252974.ENSG00000139116.39	0.46354621927509	4.92140445413183	1.89438533051983e-06	0.000288970325821789
ENSG00000030582.6	ENSG00000030582	ENSG00000030582_007	chr17	dexseq_prepare_annotation2.py	exon	42422670	42422672	.	+	.	ENST00000588237+ENST00000591740+ENST00000588143+ENST00000588170+ENST00000589536+ENST00000592323+ENST00000053867+ENST00000592783+ENST00000585512+ENST00000593167+ENST00000587387+ENST00000587518+ENST00000587109__exon_number_007__gene_id_ENSG00000030582	GRN	ENSG00000030582.6	0.418250570345028	4.93437527332111	1.91456742906907e-06	0.000291712061568655
ENSG00000138002.36	ENSG00000138002	ENSG00000138002_037	chr2	dexseq_prepare_annotation2.py	exon	27679378	27679520	.	-	.	ENST00000507184+ENST00000260570__exon_number_037__gene_id_ENSG00000138002	IFT172	ENSG00000138002.36	-0.543252466939011	-5.13207560641704	1.92990179218846e-06	0.000293709708235133
ENSG00000163481.17	ENSG00000163481	ENSG00000163481_018	chr2	dexseq_prepare_annotation2.py	exon	219533002	219533064	.	-	.	ENST00000423170+ENST00000295704+ENST00000473034+ENST00000463188__exon_number_018__gene_id_ENSG00000163481	RNF25	ENSG00000163481.17	0.776298598566494	5.6394127352128	1.94991081730053e-06	0.000296413370501036
ENSG00000181135.64	ENSG00000181135	ENSG00000181135_065	chr8	dexseq_prepare_annotation2.py	exon	144790221	144790306	.	+	.	ENST00000508587__exon_number_065__gene_id_ENSG00000181135	ZNF707	ENSG00000181135.64	-0.76543596948093	-5.03969016184039	1.95551051380035e-06	0.000296922918244857
ENSG00000110169.32	ENSG00000110169	ENSG00000110169_033	chr11	dexseq_prepare_annotation2.py	exon	6462218	6462220	.	-	.	ENST00000533561+ENST00000528348+ENST00000265983__exon_number_033__gene_id_ENSG00000110169	HPX	ENSG00000110169.32	-0.589243079747428	-5.03615643163129	1.98477272464494e-06	0.000301020065356598
ENSG00000036448	ENSG00000036448	ENSG00000036448_001	chr8	dexseq_prepare_annotation2.py	exon	1993155	1993183	.	+	.	ENST00000262113__exon_number_001__gene_id_ENSG00000036448	MYOM2	ENSG00000036448	-0.556307942220719	-4.91410124346596	1.98950074074501e-06	0.000301391109922495
ENSG00000090612.ENSG00000256223.ENSG00000256825.48	ENSG00000090612+ENSG00000256223+ENSG00000256825	ENSG00000090612+ENSG00000256223+ENSG00000256825_049	chr12	dexseq_prepare_annotation2.py	exon	133768202	133768306	.	+	.	ENST00000585488__exon_number_049__gene_id_ENSG00000090612+ENSG00000256223+ENSG00000256825		ENSG00000090612.ENSG00000256223.ENSG00000256825.48	-0.700584461270387	-5.19348038359041	1.99296861880597e-06	0.000301570623762048
ENSG00000053747.15	ENSG00000053747	ENSG00000053747_016	chr18	dexseq_prepare_annotation2.py	exon	21390330	21390467	.	+	.	ENST00000399516+ENST00000313654__exon_number_016__gene_id_ENSG00000053747	LAMA3	ENSG00000053747.15	-0.692492982398794	-4.91122760486873	2.01539451008842e-06	0.00030461511988865
ENSG00000077782.79	ENSG00000077782	ENSG00000077782_080	chr8	dexseq_prepare_annotation2.py	exon	38315051	38315052	.	-	.	ENST00000532791+ENST00000529552+ENST00000440174+ENST00000447712+ENST00000397113+ENST00000526742+ENST00000425967+ENST00000530568+ENST00000341462+ENST00000326324+ENST00000397108+ENST00000356207+ENST00000525001+ENST00000470826+ENST00000434187+ENST00000397091+ENST00000397090+ENST00000496296+ENST00000413133+ENST00000335922__exon_number_080__gene_id_ENSG00000077782	FGFR1	ENSG00000077782.79	1.08081649995103	4.89019827289012	2.03279533607829e-06	0.000306894015881077
ENSG00000105726.11	ENSG00000105726	ENSG00000105726_012	chr19	dexseq_prepare_annotation2.py	exon	19758135	19758222	.	-	.	ENST00000467160__exon_number_012__gene_id_ENSG00000105726	ATP13A1	ENSG00000105726.11	0.528439677277131	5.11733718332957	2.04720867522082e-06	0.000308717198626336
ENSG00000103024.23	ENSG00000103024	ENSG00000103024_024	chr16	dexseq_prepare_annotation2.py	exon	1821412	1821489	.	-	.	ENST00000563498+ENST00000561637+ENST00000565379__exon_number_024__gene_id_ENSG00000103024	NME3	ENSG00000103024.23	-0.879279801782952	-5.09801497228934	2.05444044375663e-06	0.000309454484173604
ENSG00000141738.8	ENSG00000141738	ENSG00000141738_009	chr17	dexseq_prepare_annotation2.py	exon	37894826	37895023	.	+	.	ENST00000584853__exon_number_009__gene_id_ENSG00000141738	GRB7	ENSG00000141738.8	-0.530387304398096	-4.98771067962575	2.06840515093093e-06	0.00031120309844872
ENSG00000091536.24	ENSG00000091536	ENSG00000091536_025	chr17	dexseq_prepare_annotation2.py	exon	18043783	18043830	.	+	.	ENST00000412324__exon_number_025__gene_id_ENSG00000091536	MYO15A	ENSG00000091536.24	0.662169378134705	4.85353003516802	2.09010805392205e-06	0.000314110664303871
ENSG00000134668.44	ENSG00000134668	ENSG00000134668_045	chr1	dexseq_prepare_annotation2.py	exon	32281622	32281623	.	-	.	ENST00000257100+ENST00000360482+ENST00000528791__exon_number_045__gene_id_ENSG00000134668	SPOCD1	ENSG00000134668.44	-0.949584947023927	-5.09208157837063	2.1042780516135e-06	0.000315880830247891
ENSG00000140575.68	ENSG00000140575	ENSG00000140575_069	chr15	dexseq_prepare_annotation2.py	exon	91038001	91038067	.	+	.	ENST00000558957+ENST00000268182+ENST00000560738__exon_number_069__gene_id_ENSG00000140575	IQGAP1	ENSG00000140575.68	0.37081453229752	4.86049300720053	2.11217385127944e-06	0.000316706204034069
ENSG00000102103.5	ENSG00000102103	ENSG00000102103_006	chrX	dexseq_prepare_annotation2.py	exon	48755229	48755234	.	+	.	ENST00000473764+ENST00000486150+ENST00000376548+ENST00000376566+ENST00000247140+ENST00000376563+ENST00000472742+ENST00000447146__exon_number_006__gene_id_ENSG00000102103	PQBP1	ENSG00000102103.5	-0.631665886735196	-5.17331501104525	2.15412196252297e-06	0.000322565631373094
ENSG00000030582.51	ENSG00000030582	ENSG00000030582_052	chr17	dexseq_prepare_annotation2.py	exon	42429570	42429616	.	+	.	ENST00000586443+ENST00000589265+ENST00000053867+ENST00000586242__exon_number_052__gene_id_ENSG00000030582	GRN	ENSG00000030582.51	-0.541649609199674	-4.9076984078628	2.15690830082531e-06	0.000322565631373094
ENSG00000070731.1	ENSG00000070731	ENSG00000070731_002	chr17	dexseq_prepare_annotation2.py	exon	74561461	74562187	.	-	.	ENST00000225276+ENST00000589997__exon_number_002__gene_id_ENSG00000070731	ST6GALNAC2	ENSG00000070731.1	1.82275297341555	6.12173039539461	2.16101880215888e-06	0.000322565631373094
ENSG00000070731.28	ENSG00000070731	ENSG00000070731_029	chr17	dexseq_prepare_annotation2.py	exon	74581766	74581938	.	-	.	ENST00000586520+ENST00000225276+ENST00000588120+ENST00000585736__exon_number_029__gene_id_ENSG00000070731	ST6GALNAC2	ENSG00000070731.28	-1.82275297341555	-6.12173039539461	2.16101880215888e-06	0.000322565631373094
ENSG00000133624.1	ENSG00000133624	ENSG00000133624_002	chr7	dexseq_prepare_annotation2.py	exon	149244250	149244867	.	-	.	ENST00000472212+ENST00000463567__exon_number_002__gene_id_ENSG00000133624	ZNF767	ENSG00000133624.1	-1.53902215247446	-5.43157316740838	2.17257114667311e-06	0.000323923982478012
ENSG00000148408.61	ENSG00000148408	ENSG00000148408_062	chr9	dexseq_prepare_annotation2.py	exon	141010004	141010131	.	+	.	ENST00000371363+ENST00000371372+ENST00000277551+ENST00000277549+ENST00000371357+ENST00000371355__exon_number_062__gene_id_ENSG00000148408	CACNA1B	ENSG00000148408.61	0.39726546813032	4.91904346687285	2.1765945085021e-06	0.000324157987117393
ENSG00000091536.23	ENSG00000091536	ENSG00000091536_024	chr17	dexseq_prepare_annotation2.py	exon	18042848	18042925	.	+	.	ENST00000205890+ENST00000412324__exon_number_024__gene_id_ENSG00000091536	MYO15A	ENSG00000091536.23	0.766827570609402	4.84265450796977	2.19785771941708e-06	0.000326956086413283
ENSG00000174080.5	ENSG00000174080	ENSG00000174080_006	chr11	dexseq_prepare_annotation2.py	exon	66332029	66332045	.	-	.	ENST00000525733+ENST00000527141+ENST00000310325__exon_number_006__gene_id_ENSG00000174080	CTSF	ENSG00000174080.5	0.634985382982974	5.06377580763465	2.20675317243929e-06	0.0003279101170745
ENSG00000036448.42	ENSG00000036448	ENSG00000036448_043	chr8	dexseq_prepare_annotation2.py	exon	2071125	2071238	.	+	.	ENST00000519631+ENST00000520072+ENST00000523438+ENST00000523443+ENST00000262113__exon_number_043__gene_id_ENSG00000036448	MYOM2	ENSG00000036448.42	0.511901109974143	4.88745879367423	2.24245559258845e-06	0.000332840880652735
ENSG00000140009.ENSG00000214770.37	ENSG00000140009+ENSG00000214770	ENSG00000140009+ENSG00000214770_038	chr14	dexseq_prepare_annotation2.py	exon	64798931	64799033	.	-	.	ENST00000555861__exon_number_038__gene_id_ENSG00000140009+ENSG00000214770		ENSG00000140009.ENSG00000214770.37	0.768350682761372	4.976164280333	2.25412138872056e-06	0.000334196897250265
ENSG00000075292.86	ENSG00000075292	ENSG00000075292_087	chr2	dexseq_prepare_annotation2.py	exon	71662189	71662190	.	+	.	ENST00000264447+ENST00000409544+ENST00000461991+ENST00000409407__exon_number_087__gene_id_ENSG00000075292	ZNF638	ENSG00000075292.86	-0.818005031271576	-4.86157806951483	2.25963650053701e-06	0.000334638992960695
ENSG00000059769.ENSG00000244115.ENSG00000242616	ENSG00000059769+ENSG00000244115+ENSG00000242616	ENSG00000059769+ENSG00000244115+ENSG00000242616_001	chr9	dexseq_prepare_annotation2.py	exon	114393632	114393639	.	+	.	ENST00000313525__exon_number_001__gene_id_ENSG00000059769+ENSG00000244115+ENSG00000242616		ENSG00000059769.ENSG00000244115.ENSG00000242616	-0.431240826201957	-5.25817904488211	2.27985070711745e-06	0.000337254511097666
ENSG00000257062.ENSG00000111700.ENSG00000134538.ENSG00000205754.ENSG00000257046.45	ENSG00000257062+ENSG00000111700+ENSG00000134538+ENSG00000205754+ENSG00000257046	ENSG00000257062+ENSG00000111700+ENSG00000134538+ENSG00000205754+ENSG00000257046_046	chr12	dexseq_prepare_annotation2.py	exon	21242842	21242863	.	+	.	ENST00000545916+ENST00000540229+ENST00000593147+ENST00000381541+ENST00000554957+ENST00000421593+ENST00000553473__exon_number_046__gene_id_ENSG00000257062+ENSG00000111700+ENSG00000134538+ENSG00000205754+ENSG00000257046		ENSG00000257062.ENSG00000111700.ENSG00000134538.ENSG00000205754.ENSG00000257046.45	-0.35457809628807	-4.91836591891853	2.28279613035124e-06	0.000337312493086576
ENSG00000119383.8	ENSG00000119383	ENSG00000119383_009	chr9	dexseq_prepare_annotation2.py	exon	131873693	131873713	.	+	.	ENST00000393370+ENST00000348141+ENST00000337738+ENST00000347048+ENST00000355007+ENST00000445241+ENST00000452489+ENST00000357197__exon_number_009__gene_id_ENSG00000119383	PPP2R4	ENSG00000119383.8	0.593635937696674	4.95841611373184	2.34483496974877e-06	0.000346092401680238
ENSG00000140853.104	ENSG00000140853	ENSG00000140853_105	chr16	dexseq_prepare_annotation2.py	exon	57116546	57117431	.	+	.	ENST00000540182+ENST00000539144+ENST00000543103+ENST00000262510+ENST00000308149+ENST00000538453+ENST00000436936+ENST00000545081+ENST00000537056__exon_number_105__gene_id_ENSG00000140853	NLRC5	ENSG00000140853.104	-0.381445992585339	-5.06122719516204	2.38310107350251e-06	0.000351347825680448
ENSG00000104218.37	ENSG00000104218	ENSG00000104218_038	chr8	dexseq_prepare_annotation2.py	exon	68085004	68085208	.	+	.	ENST00000521324__exon_number_038__gene_id_ENSG00000104218	CSPP1	ENSG00000104218.37	-0.904366077578823	-4.99170113895496	2.39138794646305e-06	0.000352176530354257
ENSG00000075292.83	ENSG00000075292	ENSG00000075292_084	chr2	dexseq_prepare_annotation2.py	exon	71662000	71662182	.	+	.	ENST00000487638+ENST00000409544+ENST00000483421+ENST00000488126+ENST00000409407+ENST00000355812+ENST00000461991+ENST00000264447+ENST00000493576__exon_number_084__gene_id_ENSG00000075292	ZNF638	ENSG00000075292.83	-0.622372719435775	-4.84701833667091	2.41410133933974e-06	0.000355125597914008
ENSG00000003393.4	ENSG00000003393	ENSG00000003393_005	chr2	dexseq_prepare_annotation2.py	exon	202569862	202569923	.	-	.	ENST00000457679+ENST00000264276+ENST00000439495__exon_number_005__gene_id_ENSG00000003393	ALS2	ENSG00000003393.4	0.553724105130498	4.98753918115861	2.43336645992472e-06	0.000357561411964466
ENSG00000260277	ENSG00000260277	ENSG00000260277_001	chr16	dexseq_prepare_annotation2.py	exon	22094577	22094819	.	-	.	ENST00000568354__exon_number_001__gene_id_ENSG00000260277	RP11-101E7.2	ENSG00000260277	0.798941010956705	5.47288603818254	2.4403208958522e-06	0.000358184878157861
ENSG00000140022.1	ENSG00000140022	ENSG00000140022_002	chr14	dexseq_prepare_annotation2.py	exon	81734392	81734841	.	-	.	ENST00000553821__exon_number_002__gene_id_ENSG00000140022	STON2	ENSG00000140022.1	-0.941927077077813	-5.39603230154525	2.4496062679424e-06	0.000359148710316528
ENSG00000108883.19	ENSG00000108883	ENSG00000108883_020	chr17	dexseq_prepare_annotation2.py	exon	42934490	42934525	.	-	.	ENST00000590977+ENST00000592576+ENST00000591382+ENST00000586276+ENST00000426333+ENST00000590367+ENST00000588340+ENST00000402521__exon_number_020__gene_id_ENSG00000108883	EFTUD2	ENSG00000108883.19	-0.62236494217522	-5.03605989115212	2.46993616974247e-06	0.000361727902464501
ENSG00000168003.8	ENSG00000168003	ENSG00000168003_009	chr11	dexseq_prepare_annotation2.py	exon	62644256	62644258	.	+	.	ENST00000377891__exon_number_009__gene_id_ENSG00000168003	SLC3A2	ENSG00000168003.8	-0.611588261025532	-5.27953519894873	2.47400226004138e-06	0.000361922146790106
ENSG00000140575.64	ENSG00000140575	ENSG00000140575_065	chr15	dexseq_prepare_annotation2.py	exon	91035777	91035848	.	+	.	ENST00000268182+ENST00000560738+ENST00000561461+ENST00000559674__exon_number_065__gene_id_ENSG00000140575	IQGAP1	ENSG00000140575.64	0.496180795614401	4.82405328494238	2.49638111204051e-06	0.000364791974447512
ENSG00000168014.74	ENSG00000168014	ENSG00000168014_075	chr11	dexseq_prepare_annotation2.py	exon	73882075	73882217	.	-	.	ENST00000542930+ENST00000535954__exon_number_075__gene_id_ENSG00000168014	C2CD3	ENSG00000168014.74	-1.12844236991751	-4.99161043436539	2.50873687780873e-06	0.000366192421611638
ENSG00000104218.30	ENSG00000104218	ENSG00000104218_031	chr8	dexseq_prepare_annotation2.py	exon	68071226	68071271	.	+	.	ENST00000519163+ENST00000519668+ENST00000262210+ENST00000412460+ENST00000521168__exon_number_031__gene_id_ENSG00000104218	CSPP1	ENSG00000104218.30	-1.06886975876795	-4.97546930942638	2.55920426273321e-06	0.00037314667009609
ENSG00000221995.ENSG00000196535.82	ENSG00000221995+ENSG00000196535	ENSG00000221995+ENSG00000196535_083	chr17	dexseq_prepare_annotation2.py	exon	27464034	27464102	.	-	.	ENST00000530254+ENST00000590565__exon_number_083__gene_id_ENSG00000221995+ENSG00000196535		ENSG00000221995.ENSG00000196535.82	-0.669954063739297	-5.32090117172328	2.56405897656453e-06	0.000373442327237237
ENSG00000122966.ENSG00000221323.27	ENSG00000122966+ENSG00000221323	ENSG00000122966+ENSG00000221323_028	chr12	dexseq_prepare_annotation2.py	exon	120149983	120150114	.	-	.	ENST00000545913+ENST00000392521+ENST00000392520+ENST00000261833+ENST00000537607__exon_number_028__gene_id_ENSG00000122966+ENSG00000221323		ENSG00000122966.ENSG00000221323.27	0.668970050365931	4.88068567396114	2.57800010132041e-06	0.000375059265841879
ENSG00000102901.1	ENSG00000102901	ENSG00000102901_002	chr16	dexseq_prepare_annotation2.py	exon	67862062	67862063	.	-	.	ENST00000562787+ENST00000569862+ENST00000562513+ENST00000565157+ENST00000436104+ENST00000440851__exon_number_002__gene_id_ENSG00000102901	CENPT	ENSG00000102901.1	0.580872575581533	4.85157838475388	2.5927898857696e-06	0.00037679597789897
ENSG00000143226.ENSG00000244682.ENSG00000273112.ENSG00000072694.54	ENSG00000143226+ENSG00000244682+ENSG00000273112+ENSG00000072694	ENSG00000143226+ENSG00000244682+ENSG00000273112+ENSG00000072694_055	chr1	dexseq_prepare_annotation2.py	exon	161559610	161559676	.	+	.	ENST00000496692__exon_number_055__gene_id_ENSG00000143226+ENSG00000244682+ENSG00000273112+ENSG00000072694		ENSG00000143226.ENSG00000244682.ENSG00000273112.ENSG00000072694.54	-0.406502753737949	-4.85080604614771	2.60176015419506e-06	0.000377684083922162
ENSG00000137076.19	ENSG00000137076	ENSG00000137076_020	chr9	dexseq_prepare_annotation2.py	exon	35704320	35704328	.	-	.	ENST00000465002+ENST00000486788__exon_number_020__gene_id_ENSG00000137076	TLN1	ENSG00000137076.19	0.983461555848451	5.00524127603661	2.63718481519219e-06	0.000382406272323697
ENSG00000166889.10	ENSG00000166889	ENSG00000166889_011	chr11	dexseq_prepare_annotation2.py	exon	59419017	59419114	.	-	.	ENST00000300146__exon_number_011__gene_id_ENSG00000166889	PATL1	ENSG00000166889.10	0.559929562235462	5.25988934033639	2.65368123951935e-06	0.000384376416382134
ENSG00000112640.2	ENSG00000112640	ENSG00000112640_003	chr6	dexseq_prepare_annotation2.py	exon	42952292	42952337	.	+	.	ENST00000472118+ENST00000394110+ENST00000485511__exon_number_003__gene_id_ENSG00000112640	PPP2R5D	ENSG00000112640.2	-0.451559898894	-5.06815882682844	2.69506277234552e-06	0.000389942817334986
ENSG00000175198.30	ENSG00000175198	ENSG00000175198_031	chr13	dexseq_prepare_annotation2.py	exon	101179551	101179598	.	+	.	ENST00000428969__exon_number_031__gene_id_ENSG00000175198	PCCA	ENSG00000175198.30	-0.481888036855958	-4.97265271524135	2.71388404685304e-06	0.000392236414211474
ENSG00000085276.53	ENSG00000085276	ENSG00000085276_054	chr3	dexseq_prepare_annotation2.py	exon	169381179	169381258	.	-	.	ENST00000494292+ENST00000485957__exon_number_054__gene_id_ENSG00000085276	MECOM	ENSG00000085276.53	-0.607915868696591	-5.06593593384384	2.71873360940131e-06	0.000392507879564933
ENSG00000177542.48	ENSG00000177542	ENSG00000177542_049	chr11	dexseq_prepare_annotation2.py	exon	796201	796203	.	-	.	ENST00000530360+ENST00000320230__exon_number_049__gene_id_ENSG00000177542	SLC25A22	ENSG00000177542.48	0.348718469778709	4.91442499585053	2.73676944074689e-06	0.00039427667761361
ENSG00000166887.51	ENSG00000166887	ENSG00000166887_052	chr15	dexseq_prepare_annotation2.py	exon	42500279	42500351	.	-	.	ENST00000348544+ENST00000568357+ENST00000318006__exon_number_052__gene_id_ENSG00000166887	VPS39	ENSG00000166887.51	0.948529786348552	4.93938805176816	2.73695468108766e-06	0.00039427667761361
ENSG00000196337.ENSG00000225950.1	ENSG00000196337+ENSG00000225950	ENSG00000196337+ENSG00000225950_002	chr19	dexseq_prepare_annotation2.py	exon	49557532	49557862	.	-	.	ENST00000597853+ENST00000596965+ENST00000377280+ENST00000356213__exon_number_002__gene_id_ENSG00000196337+ENSG00000225950		ENSG00000196337.ENSG00000225950.1	-1.33362443654028	-4.99256584269171	2.77728462973946e-06	0.000399437705465088
ENSG00000147996.19	ENSG00000147996	ENSG00000147996_020	chr9	dexseq_prepare_annotation2.py	exon	70434178	70434243	.	-	.	ENST00000463075+ENST00000486221+ENST00000480229+ENST00000461932+ENST00000377392+ENST00000476797+ENST00000382405+ENST00000430059+ENST00000485088+ENST00000468066+ENST00000489273+ENST00000377395+ENST00000429800+ENST00000476161+ENST00000480819+ENST00000486191+ENST00000465474+ENST00000497250+ENST00000377389__exon_number_020__gene_id_ENSG00000147996	CBWD5	ENSG00000147996.19	0.297600416708419	4.85907849434029	2.77882854899634e-06	0.000399437705465088
ENSG00000164024.12	ENSG00000164024	ENSG00000164024_013	chr4	dexseq_prepare_annotation2.py	exon	99952798	99952813	.	+	.	ENST00000544031+ENST00000510107__exon_number_013__gene_id_ENSG00000164024	METAP1	ENSG00000164024.12	-0.639832092778986	-5.03952917017132	2.79191462693833e-06	0.000400669937068757
ENSG00000116337.3	ENSG00000116337	ENSG00000116337_004	chr1	dexseq_prepare_annotation2.py	exon	110162468	110162468	.	+	.	ENST00000469039+ENST00000342115__exon_number_004__gene_id_ENSG00000116337	AMPD2	ENSG00000116337.3	-0.310442895982944	-4.84184058791213	2.79346716154674e-06	0.000400669937068757
ENSG00000221968.2	ENSG00000221968	ENSG00000221968_003	chr11	dexseq_prepare_annotation2.py	exon	61640998	61640998	.	-	.	ENST00000278829+ENST00000527697+ENST00000533676__exon_number_003__gene_id_ENSG00000221968	FADS3	ENSG00000221968.2	-0.88614337177184	-4.97589586982743	2.81603845884353e-06	0.000403469284613048
ENSG00000187775.91	ENSG00000187775	ENSG00000187775_092	chr17	dexseq_prepare_annotation2.py	exon	76533381	76533563	.	-	.	ENST00000389840+ENST00000585328__exon_number_092__gene_id_ENSG00000187775	DNAH17	ENSG00000187775.91	0.325422074874565	4.7759528608383	2.884121168392e-06	0.000412776171554262
ENSG00000077157.ENSG00000232626	ENSG00000077157+ENSG00000232626	ENSG00000077157+ENSG00000232626_001	chr1	dexseq_prepare_annotation2.py	exon	202317827	202317829	.	+	.	ENST00000608999__exon_number_001__gene_id_ENSG00000077157+ENSG00000232626		ENSG00000077157.ENSG00000232626	0.499517455481599	4.86437958998228	2.89114923572994e-06	0.000412888209890249
ENSG00000107614.25	ENSG00000107614	ENSG00000107614_026	chr10	dexseq_prepare_annotation2.py	exon	17243580	17243640	.	-	.	ENST00000351358+ENST00000377799+ENST00000377766+ENST00000457442+ENST00000412821+ENST00000479046+ENST00000495022+ENST00000488990+ENST00000354631+ENST00000358282__exon_number_026__gene_id_ENSG00000107614	TRDMT1	ENSG00000107614.25	0.599380935182242	5.28635462224553	2.89115514116942e-06	0.000412888209890249
ENSG00000205707	ENSG00000205707	ENSG00000205707_001	chr12	dexseq_prepare_annotation2.py	exon	25348150	25348194	.	+	.	ENST00000557540+ENST00000381356__exon_number_001__gene_id_ENSG00000205707	LYRM5	ENSG00000205707	0.565783432423196	5.09490453725813	2.91140651897075e-06	0.00041533131874302
ENSG00000103657.67	ENSG00000103657	ENSG00000103657_068	chr15	dexseq_prepare_annotation2.py	exon	63986511	63986748	.	-	.	ENST00000443617__exon_number_068__gene_id_ENSG00000103657	HERC1	ENSG00000103657.67	0.433813507316528	4.81838461526888	2.9231671643056e-06	0.00041655920432014
ENSG00000129103.42	ENSG00000129103	ENSG00000129103_043	chr7	dexseq_prepare_annotation2.py	exon	56148332	56148358	.	+	.	ENST00000275607+ENST00000342190+ENST00000438133+ENST00000434526+ENST00000436782__exon_number_043__gene_id_ENSG00000129103	SUMF2	ENSG00000129103.42	0.809792668986731	4.94120269651037	2.95197374737325e-06	0.000420210918133627
ENSG00000151726.37	ENSG00000151726	ENSG00000151726_038	chr4	dexseq_prepare_annotation2.py	exon	185747070	185747188	.	-	.	ENST00000281455+ENST00000507295+ENST00000454703+ENST00000504900__exon_number_038__gene_id_ENSG00000151726	ACSL1	ENSG00000151726.37	-0.481367513348103	-4.88802670972261	2.97089051981449e-06	0.000422448479728196
ENSG00000101280.9	ENSG00000101280	ENSG00000101280_010	chr20	dexseq_prepare_annotation2.py	exon	896549	896960	.	-	.	ENST00000381922+ENST00000546022__exon_number_010__gene_id_ENSG00000101280	ANGPT4	ENSG00000101280.9	-0.714144727905578	-5.77295880624025	3.01162056117604e-06	0.000427779651754145
ENSG00000187736.ENSG00000213901.52	ENSG00000187736+ENSG00000213901	ENSG00000187736+ENSG00000213901_053	chr2	dexseq_prepare_annotation2.py	exon	220033370	220033373	.	-	.	ENST00000414999+ENST00000465580+ENST00000497918+ENST00000318673__exon_number_053__gene_id_ENSG00000187736+ENSG00000213901		ENSG00000187736.ENSG00000213901.52	0.421981652541514	4.80774028695178	3.02541776053142e-06	0.000429242358616845
ENSG00000158286.15	ENSG00000158286	ENSG00000158286_016	chr1	dexseq_prepare_annotation2.py	exon	6269984	6270030	.	+	.	ENST00000377948+ENST00000485539+ENST00000496676+ENST00000377939__exon_number_016__gene_id_ENSG00000158286	RNF207	ENSG00000158286.15	-0.471151937307613	-4.87683911180382	3.02841694345874e-06	0.000429242358616845
ENSG00000251022.ENSG00000138674.103	ENSG00000251022+ENSG00000138674	ENSG00000251022+ENSG00000138674_104	chr4	dexseq_prepare_annotation2.py	exon	83815948	83816000	.	-	.	ENST00000511271+ENST00000512932+ENST00000504520+ENST00000504792__exon_number_104__gene_id_ENSG00000251022+ENSG00000138674		ENSG00000251022.ENSG00000138674.103	0.679185841973229	4.80337780487567	3.04626480788882e-06	0.000431309304525309
ENSG00000132781.83	ENSG00000132781	ENSG00000132781_084	chr1	dexseq_prepare_annotation2.py	exon	45806120	45806142	.	-	.	ENST00000372115+ENST00000450313__exon_number_084__gene_id_ENSG00000132781	MUTYH	ENSG00000132781.83	0.519012409784868	5.21928078617133	3.06687003890925e-06	0.000433761811712968
ENSG00000263142.ENSG00000262633.ENSG00000108433.8	ENSG00000263142+ENSG00000262633+ENSG00000108433	ENSG00000263142+ENSG00000262633+ENSG00000108433_009	chr17	dexseq_prepare_annotation2.py	exon	45000563	45000587	.	+	.	ENST00000225567+ENST00000575949+ENST00000572403+ENST00000571048+ENST00000571841+ENST00000393456+ENST00000576910+ENST00000570879+ENST00000415811+ENST00000439730+ENST00000571658__exon_number_009__gene_id_ENSG00000263142+ENSG00000262633+ENSG00000108433		ENSG00000263142.ENSG00000262633.ENSG00000108433.8	0.841804020053436	5.07908636308285	3.0931625757354e-06	0.000436952438132539
ENSG00000143322.29	ENSG00000143322	ENSG00000143322_030	chr1	dexseq_prepare_annotation2.py	exon	179198737	179198819	.	-	.	ENST00000392043__exon_number_030__gene_id_ENSG00000143322	ABL2	ENSG00000143322.29	-0.742917358322945	-5.03268063714249	3.09810303246398e-06	0.000436952438132539
ENSG00000187775.85	ENSG00000187775	ENSG00000187775_086	chr17	dexseq_prepare_annotation2.py	exon	76522717	76522732	.	-	.	ENST00000389840__exon_number_086__gene_id_ENSG00000187775	DNAH17	ENSG00000187775.85	0.657071565690125	4.76027199395635	3.09935226745033e-06	0.000436952438132539
ENSG00000100029.7	ENSG00000100029	ENSG00000100029_008	chr22	dexseq_prepare_annotation2.py	exon	30974824	30974982	.	-	.	ENST00000402284+ENST00000405677+ENST00000354694+ENST00000402281+ENST00000335214+ENST00000441668+ENST00000488719__exon_number_008__gene_id_ENSG00000100029	PES1	ENSG00000100029.7	-0.834849521804681	-4.87427330875518	3.15094836380404e-06	0.00044375296253573
ENSG00000164951.23	ENSG00000164951	ENSG00000164951_024	chr8	dexseq_prepare_annotation2.py	exon	94938291	94938294	.	+	.	ENST00000396200__exon_number_024__gene_id_ENSG00000164951	PDP1	ENSG00000164951.23	0.729850144225682	5.3196552570892	3.16900319227646e-06	0.000445820363897465
ENSG00000163633.16	ENSG00000163633	ENSG00000163633_017	chr4	dexseq_prepare_annotation2.py	exon	87813352	87813362	.	-	.	ENST00000295898+ENST00000506308+ENST00000504371__exon_number_017__gene_id_ENSG00000163633	C4orf36	ENSG00000163633.16	-0.596464043959904	-4.92352521327352	3.17693314752911e-06	0.000446460498711272
ENSG00000213413.ENSG00000066923.75	ENSG00000213413+ENSG00000066923	ENSG00000213413+ENSG00000066923_076	chr7	dexseq_prepare_annotation2.py	exon	99816959	99817023	.	+	.	ENST00000451963+ENST00000317271__exon_number_076__gene_id_ENSG00000213413+ENSG00000066923		ENSG00000213413.ENSG00000066923.75	0.4912994569536	4.76342581368105	3.1853180798699e-06	0.000447163143837209
ENSG00000133226.68	ENSG00000133226	ENSG00000133226_069	chr1	dexseq_prepare_annotation2.py	exon	24999118	24999158	.	+	.	ENST00000323848+ENST00000447431__exon_number_069__gene_id_ENSG00000133226	SRRM1	ENSG00000133226.68	-0.757505208344897	-4.83678157185448	3.19059557875221e-06	0.000447428530735846
ENSG00000174871.6	ENSG00000174871	ENSG00000174871_007	chr11	dexseq_prepare_annotation2.py	exon	66049730	66049798	.	+	.	ENST00000528063+ENST00000534826+ENST00000530519+ENST00000311445+ENST00000528852__exon_number_007__gene_id_ENSG00000174871	CNIH2	ENSG00000174871.6	-0.676332013398319	-5.09779687998727	3.19836871330369e-06	0.000448042955490369
ENSG00000200469.ENSG00000163644.28	ENSG00000200469+ENSG00000163644	ENSG00000200469+ENSG00000163644_029	chr4	dexseq_prepare_annotation2.py	exon	89205743	89205783	.	-	.	ENST00000508256+ENST00000315194+ENST00000608933+ENST00000514204__exon_number_029__gene_id_ENSG00000200469+ENSG00000163644		ENSG00000200469.ENSG00000163644.28	0.892697452570675	5.00486234214132	3.20354892766767e-06	0.000448293234475528
ENSG00000205352.ENSG00000257379.ENSG00000197111.89	ENSG00000205352+ENSG00000257379+ENSG00000197111	ENSG00000205352+ENSG00000257379+ENSG00000197111_090	chr12	dexseq_prepare_annotation2.py	exon	53865422	53865591	.	+	.	ENST00000562264+ENST00000552296+ENST00000547048+ENST00000553064+ENST00000550585+ENST00000549863+ENST00000547859+ENST00000550733+ENST00000552819+ENST00000437231+ENST00000455667+ENST00000439930+ENST00000359282+ENST00000548933+ENST00000359462+ENST00000603815+ENST00000447282+ENST00000546463__exon_number_090__gene_id_ENSG00000205352+ENSG00000257379+ENSG00000197111		ENSG00000205352.ENSG00000257379.ENSG00000197111.89	-0.527517731285176	-4.86887309345375	3.22450475827406e-06	0.000450748231288893
ENSG00000138100	ENSG00000138100	ENSG00000138100_001	chr2	dexseq_prepare_annotation2.py	exon	27505260	27505329	.	+	.	ENST00000380075__exon_number_001__gene_id_ENSG00000138100	TRIM54	ENSG00000138100	0.94118664475848	5.1261269397424	3.2345044996829e-06	0.000451668123052972
ENSG00000122705.6	ENSG00000122705	ENSG00000122705_007	chr9	dexseq_prepare_annotation2.py	exon	36191162	36191270	.	+	.	ENST00000540080+ENST00000493185+ENST00000466396+ENST00000464497+ENST00000345519+ENST00000396603+ENST00000242285+ENST00000433436+ENST00000538225+ENST00000470744__exon_number_007__gene_id_ENSG00000122705	CLTA	ENSG00000122705.6	-0.868547706572435	-5.38326201513938	3.26600712682845e-06	0.000455585577036999
ENSG00000187736.ENSG00000213901.12	ENSG00000187736+ENSG00000213901	ENSG00000187736+ENSG00000213901_013	chr2	dexseq_prepare_annotation2.py	exon	219942829	219942928	.	-	.	ENST00000426304+ENST00000318673+ENST00000418099+ENST00000494211+ENST00000356853+ENST00000491159+ENST00000483627+ENST00000457600+ENST00000498327+ENST00000409720__exon_number_013__gene_id_ENSG00000187736+ENSG00000213901		ENSG00000187736.ENSG00000213901.12	-0.373195360450206	-4.78760762009811	3.31012211240815e-06	0.000461252247942107
ENSG00000030582.7	ENSG00000030582	ENSG00000030582_008	chr17	dexseq_prepare_annotation2.py	exon	42422673	42422673	.	+	.	ENST00000588237+ENST00000591740+ENST00000588143+ENST00000588170+ENST00000589536+ENST00000592323+ENST00000053867+ENST00000589265+ENST00000592783+ENST00000585512+ENST00000593167+ENST00000587387+ENST00000587518+ENST00000587109__exon_number_008__gene_id_ENSG00000030582	GRN	ENSG00000030582.7	0.530582197869148	4.80181817115488	3.44648135977995e-06	0.000479747299923004
ENSG00000125247.4	ENSG00000125247	ENSG00000125247_005	chr13	dexseq_prepare_annotation2.py	exon	101264652	101264764	.	-	.	ENST00000342624+ENST00000328767+ENST00000376234__exon_number_005__gene_id_ENSG00000125247	TMTC4	ENSG00000125247.4	-0.661448320916589	-4.92490759713863	3.47056116184464e-06	0.00048218743312978
ENSG00000115084.38	ENSG00000115084	ENSG00000115084_039	chr2	dexseq_prepare_annotation2.py	exon	114513947	114514164	.	-	.	ENST00000498768+ENST00000409342+ENST00000409106+ENST00000245680__exon_number_039__gene_id_ENSG00000115084	SLC35F5	ENSG00000115084.38	0.807276108643204	4.81741355991043	3.4713114981561e-06	0.00048218743312978
ENSG00000110169.35	ENSG00000110169	ENSG00000110169_036	chr11	dexseq_prepare_annotation2.py	exon	6462676	6462865	.	-	.	ENST00000525057__exon_number_036__gene_id_ENSG00000110169	HPX	ENSG00000110169.35	-0.751990894233827	-4.89759444600497	3.53736512223994e-06	0.000490846567907453
ENSG00000166313.4	ENSG00000166313	ENSG00000166313_005	chr11	dexseq_prepare_annotation2.py	exon	6416510	6416533	.	-	.	ENST00000529519+ENST00000608394+ENST00000524626+ENST00000608704+ENST00000608655+ENST00000609360+ENST00000299402+ENST00000389906+ENST00000526240+ENST00000311051__exon_number_005__gene_id_ENSG00000166313	APBB1	ENSG00000166313.4	-0.636331598577065	-4.78336530139579	3.56380894395117e-06	0.000493997021506768
ENSG00000067798.12	ENSG00000067798	ENSG00000067798_013	chr12	dexseq_prepare_annotation2.py	exon	78400199	78400256	.	+	.	ENST00000397909+ENST00000266692+ENST00000536525+ENST00000228327+ENST00000550503+ENST00000549464__exon_number_013__gene_id_ENSG00000067798	NAV3	ENSG00000067798.12	-0.847567305011292	-5.21982540912031	3.64151342475063e-06	0.00050423891342721
ENSG00000135390.ENSG00000213470.2	ENSG00000135390+ENSG00000213470	ENSG00000135390+ENSG00000213470_003	chr12	dexseq_prepare_annotation2.py	exon	54026851	54026935	.	-	.	ENST00000462065__exon_number_003__gene_id_ENSG00000135390+ENSG00000213470		ENSG00000135390.ENSG00000213470.2	-0.569676183763914	-5.01216521743995	3.64711729429175e-06	0.000504486067618785
ENSG00000103197.57	ENSG00000103197	ENSG00000103197_058	chr16	dexseq_prepare_annotation2.py	exon	2126172	2126258	.	+	.	ENST00000483020+ENST00000471143__exon_number_058__gene_id_ENSG00000103197	TSC2	ENSG00000103197.57	0.5943348076337	4.75326292404116	3.68265880951396e-06	0.000508869486126353
ENSG00000048740.26	ENSG00000048740	ENSG00000048740_027	chr10	dexseq_prepare_annotation2.py	exon	11371243	11371252	.	+	.	ENST00000354440+ENST00000609870+ENST00000379261__exon_number_027__gene_id_ENSG00000048740	CELF2	ENSG00000048740.26	-0.393905608313324	-5.09033042403063	3.69265115965259e-06	0.000509717051400322
ENSG00000165795.144	ENSG00000165795	ENSG00000165795_145	chr14	dexseq_prepare_annotation2.py	exon	21493352	21493448	.	-	.	ENST00000556924__exon_number_145__gene_id_ENSG00000165795	NDRG2	ENSG00000165795.144	-0.604585081351026	-4.73064886985545	3.69669729165217e-06	0.000509742914642225
ENSG00000166887.48	ENSG00000166887	ENSG00000166887_049	chr15	dexseq_prepare_annotation2.py	exon	42483694	42483758	.	-	.	ENST00000348544+ENST00000568357+ENST00000318006__exon_number_049__gene_id_ENSG00000166887	VPS39	ENSG00000166887.48	1.05447082572908	4.86730018623285	3.70382116302516e-06	0.000510192675323903
ENSG00000174292.18	ENSG00000174292	ENSG00000174292_019	chr17	dexseq_prepare_annotation2.py	exon	7287566	7287572	.	+	.	ENST00000311668+ENST00000576812+ENST00000570896+ENST00000577009__exon_number_019__gene_id_ENSG00000174292	TNK1	ENSG00000174292.18	0.431024840258115	4.87519511972109	3.72426845756349e-06	0.000512474857545976
ENSG00000167380.35	ENSG00000167380	ENSG00000167380_036	chr19	dexseq_prepare_annotation2.py	exon	44679187	44679311	.	+	.	ENST00000413984+ENST00000300823+ENST00000588883__exon_number_036__gene_id_ENSG00000167380	ZNF226	ENSG00000167380.35	0.791980580272632	4.80916803730898	3.75726255652737e-06	0.000516476986178217
ENSG00000211460	ENSG00000211460	ENSG00000211460_001	chr2	dexseq_prepare_annotation2.py	exon	122494679	122494761	.	+	.	ENST00000455432__exon_number_001__gene_id_ENSG00000211460	TSN	ENSG00000211460	-0.873711246318091	-5.02439144958289	3.81147040688475e-06	0.000523383826142906
ENSG00000271793.ENSG00000135317.ENSG00000135316.29	ENSG00000271793+ENSG00000135317+ENSG00000135316	ENSG00000271793+ENSG00000135317+ENSG00000135316_030	chr6	dexseq_prepare_annotation2.py	exon	86246643	86246742	.	-	.	ENST00000514801__exon_number_030__gene_id_ENSG00000271793+ENSG00000135317+ENSG00000135316		ENSG00000271793.ENSG00000135317.ENSG00000135316.29	0.615434890699756	4.76374538368136	3.83057050132228e-06	0.000525460397948778
ENSG00000067798.10	ENSG00000067798	ENSG00000067798_011	chr12	dexseq_prepare_annotation2.py	exon	78388583	78388651	.	+	.	ENST00000549464+ENST00000228327+ENST00000266692+ENST00000397909+ENST00000536525__exon_number_011__gene_id_ENSG00000067798	NAV3	ENSG00000067798.10	-0.842280647114589	-5.19981777395451	3.90268639841438e-06	0.000534797586338733
ENSG00000080823.95	ENSG00000080823	ENSG00000080823_096	chr14	dexseq_prepare_annotation2.py	exon	102771516	102771522	.	-	.	ENST00000524019+ENST00000519569+ENST00000524214+ENST00000361847+ENST00000193029__exon_number_096__gene_id_ENSG00000080823	MOK	ENSG00000080823.95	-0.392602830579082	-4.81040975973413	3.92075616309659e-06	0.000536402737304782
ENSG00000125170	ENSG00000125170	ENSG00000125170_001	chr16	dexseq_prepare_annotation2.py	exon	57505863	57505869	.	-	.	ENST00000566936__exon_number_001__gene_id_ENSG00000125170	DOK4	ENSG00000125170	0.727828545582881	4.89490951278153	3.92252115243315e-06	0.000536402737304782
ENSG00000116641.27	ENSG00000116641	ENSG00000116641_028	chr1	dexseq_prepare_annotation2.py	exon	62979142	62979277	.	-	.	ENST00000454575+ENST00000340370+ENST00000251157__exon_number_028__gene_id_ENSG00000116641	DOCK7	ENSG00000116641.27	0.834126918233784	4.82815625381069	3.9494194993479e-06	0.000539038195208782
ENSG00000091262.45	ENSG00000091262	ENSG00000091262_046	chr16	dexseq_prepare_annotation2.py	exon	16317352	16317379	.	-	.	ENST00000577103__exon_number_046__gene_id_ENSG00000091262	ABCC6	ENSG00000091262.45	0.52565676150873	4.93499726626482	3.94995437518623e-06	0.000539038195208782
ENSG00000074319.ENSG00000256464.3	ENSG00000074319+ENSG00000256464	ENSG00000074319+ENSG00000256464_004	chr11	dexseq_prepare_annotation2.py	exon	18501450	18501593	.	-	.	ENST00000584526__exon_number_004__gene_id_ENSG00000074319+ENSG00000256464		ENSG00000074319.ENSG00000256464.3	0.435386547110419	5.10583626997214	3.96923464545918e-06	0.000541110316475911
ENSG00000135249.21	ENSG00000135249	ENSG00000135249_022	chr7	dexseq_prepare_annotation2.py	exon	105189001	105189157	.	+	.	ENST00000497979+ENST00000257700__exon_number_022__gene_id_ENSG00000135249	RINT1	ENSG00000135249.21	-0.713828185041083	-4.98898356091716	3.98842584153909e-06	0.000542780316147997
ENSG00000163482.7	ENSG00000163482	ENSG00000163482_008	chr2	dexseq_prepare_annotation2.py	exon	219537066	219537088	.	+	.	ENST00000473557+ENST00000468026+ENST00000440309+ENST00000424080__exon_number_008__gene_id_ENSG00000163482	STK36	ENSG00000163482.7	-1.51837950241726	-4.80633370946822	3.98970239954356e-06	0.000542780316147997
ENSG00000135218.1	ENSG00000135218	ENSG00000135218_002	chr7	dexseq_prepare_annotation2.py	exon	80115783	80115903	.	+	.	ENST00000435819__exon_number_002__gene_id_ENSG00000135218	CD36	ENSG00000135218.1	-1.05015442472929	-5.52094526184366	4.00021531865847e-06	0.000543650662134551
ENSG00000021645.54	ENSG00000021645	ENSG00000021645_055	chr14	dexseq_prepare_annotation2.py	exon	80328798	80328821	.	+	.	ENST00000281127+ENST00000428277+ENST00000557594__exon_number_055__gene_id_ENSG00000021645	NRXN3	ENSG00000021645.54	0.441022549326847	4.847519067098	4.02258235139901e-06	0.000546128600842559
ENSG00000075292.59	ENSG00000075292	ENSG00000075292_060	chr2	dexseq_prepare_annotation2.py	exon	71634369	71635251	.	+	.	ENST00000409407__exon_number_060__gene_id_ENSG00000075292	ZNF638	ENSG00000075292.59	-0.745677930680377	-4.73104088985427	4.06674263623357e-06	0.000551557189164738
ENSG00000036257.36	ENSG00000036257	ENSG00000036257_037	chr2	dexseq_prepare_annotation2.py	exon	225421012	225421106	.	-	.	ENST00000432260+ENST00000546102__exon_number_037__gene_id_ENSG00000036257	CUL3	ENSG00000036257.36	-0.525134120955803	-4.82032417174673	4.08234338416983e-06	0.000553105190819317
ENSG00000172893.16	ENSG00000172893	ENSG00000172893_017	chr11	dexseq_prepare_annotation2.py	exon	71152406	71152486	.	-	.	ENST00000407721+ENST00000355527+ENST00000527316+ENST00000526780__exon_number_017__gene_id_ENSG00000172893	DHCR7	ENSG00000172893.16	0.313736544229099	4.87252262921819	4.09938267895995e-06	0.000554844725297756
ENSG00000198130.1	ENSG00000198130	ENSG00000198130_002	chr2	dexseq_prepare_annotation2.py	exon	191068647	191069359	.	-	.	ENST00000392332__exon_number_002__gene_id_ENSG00000198130	HIBCH	ENSG00000198130.1	-0.389019271123624	-4.84212427088947	4.11404122646948e-06	0.000556258798379343
ENSG00000149256.1	ENSG00000149256	ENSG00000149256_002	chr11	dexseq_prepare_annotation2.py	exon	78368852	78369099	.	-	.	ENST00000278550+ENST00000530738__exon_number_002__gene_id_ENSG00000149256	TENM4	ENSG00000149256.1	-0.4220732182806	-5.13577826755724	4.1259462920056e-06	0.000557298062550041
ENSG00000178803.9	ENSG00000178803	ENSG00000178803_010	chr22	dexseq_prepare_annotation2.py	exon	24856421	24856464	.	-	.	ENST00000427813__exon_number_010__gene_id_ENSG00000178803	ADORA2A-AS1	ENSG00000178803.9	-1.02740642883962	-5.23904677738083	4.15577105105983e-06	0.000560753172466806
ENSG00000068724.1	ENSG00000068724	ENSG00000068724_002	chr2	dexseq_prepare_annotation2.py	exon	47144323	47144416	.	+	.	ENST00000409245__exon_number_002__gene_id_ENSG00000068724	TTC7A	ENSG00000068724.1	-0.617700707773991	-4.95538163532681	4.19101589964815e-06	0.000564931837085225
ENSG00000075292.85	ENSG00000075292	ENSG00000075292_086	chr2	dexseq_prepare_annotation2.py	exon	71662188	71662188	.	+	.	ENST00000487638+ENST00000409544+ENST00000488126+ENST00000409407+ENST00000461991+ENST00000264447+ENST00000493576__exon_number_086__gene_id_ENSG00000075292	ZNF638	ENSG00000075292.85	-0.795383962732357	-4.72307841519611	4.21355404643287e-06	0.000567390916955946
ENSG00000114735.2	ENSG00000114735	ENSG00000114735_003	chr3	dexseq_prepare_annotation2.py	exon	50606705	50606908	.	+	.	ENST00000232854__exon_number_003__gene_id_ENSG00000114735	HEMK1	ENSG00000114735.2	0.492090246044704	4.84173151485922	4.27878135758672e-06	0.000575404972315223
ENSG00000003756.ENSG00000004534.51	ENSG00000003756+ENSG00000004534	ENSG00000003756+ENSG00000004534_052	chr3	dexseq_prepare_annotation2.py	exon	50103675	50103824	.	+	.	ENST00000539992+ENST00000441115+ENST00000422955+ENST00000266022+ENST00000434592+ENST00000443081+ENST00000442092+ENST00000419610+ENST00000454079__exon_number_052__gene_id_ENSG00000003756+ENSG00000004534		ENSG00000003756.ENSG00000004534.51	0.815765797386819	4.7243168390526	4.28252926915561e-06	0.000575404972315223
ENSG00000136002.3	ENSG00000136002	ENSG00000136002_004	chr2	dexseq_prepare_annotation2.py	exon	131672059	131674223	.	+	.	ENST00000409359__exon_number_004__gene_id_ENSG00000136002	ARHGEF4	ENSG00000136002.3	0.643851812337514	4.84131665918975	4.28613544858577e-06	0.000575404972315223
ENSG00000099622.50	ENSG00000099622	ENSG00000099622_051	chr19	dexseq_prepare_annotation2.py	exon	1271328	1271360	.	+	.	ENST00000589266+ENST00000586548+ENST00000588230+ENST00000593128+ENST00000585914+ENST00000591376+ENST00000585913+ENST00000593283+ENST00000586773+ENST00000591097+ENST00000588411+ENST00000589660+ENST00000592412+ENST00000587812+ENST00000588090+ENST00000589235+ENST00000590704+ENST00000591935+ENST00000585630+ENST00000588030+ENST00000591659+ENST00000587169+ENST00000591055+ENST00000589686+ENST00000593048…	CIRBP	ENSG00000099622.50	0.419947863268792	4.77228659783513	4.30899826066242e-06	0.00057788697485635
ENSG00000145740.27	ENSG00000145740	ENSG00000145740_028	chr5	dexseq_prepare_annotation2.py	exon	68419253	68419366	.	+	.	ENST00000507354__exon_number_028__gene_id_ENSG00000145740	SLC30A5	ENSG00000145740.27	0.75100384534661	4.99079229173113	4.33121322245414e-06	0.00058027714674056
ENSG00000236581.12	ENSG00000236581	ENSG00000236581_013	chr13	dexseq_prepare_annotation2.py	exon	33845587	33845640	.	+	.	ENST00000609536+ENST00000609788+ENST00000609233+ENST00000608205+ENST00000608628+ENST00000609608+ENST00000608496+ENST00000609137+ENST00000609335+ENST00000609351+ENST00000607944+ENST00000609790+ENST00000608175+ENST00000608315+ENST00000608539+ENST00000608197+ENST00000610218+ENST00000609615+ENST00000609995+ENST00000609167+ENST00000609997+ENST00000609061+ENST00000609063+ENST00000609108+ENST00000608803…	STARD13-AS	ENSG00000236581.12	-0.943327682390771	-4.74446353560177	4.3590667840652e-06	0.000583316051993298
ENSG00000105176.9	ENSG00000105176	ENSG00000105176_010	chr19	dexseq_prepare_annotation2.py	exon	30433218	30433424	.	+	.	ENST00000574110+ENST00000392271+ENST00000574666+ENST00000542441__exon_number_010__gene_id_ENSG00000105176	URI1	ENSG00000105176.9	1.1295323242339	4.92660675274877	4.36272717160771e-06	0.000583316051993298
ENSG00000186635.ENSG00000214530.17	ENSG00000186635+ENSG00000214530	ENSG00000186635+ENSG00000214530_018	chr11	dexseq_prepare_annotation2.py	exon	72403798	72403830	.	-	.	ENST00000465814+ENST00000334211+ENST00000393605+ENST00000393609__exon_number_018__gene_id_ENSG00000186635+ENSG00000214530		ENSG00000186635.ENSG00000214530.17	-0.430680146110387	-4.75447544446476	4.38927806475819e-06	0.000586272631298844
ENSG00000104218.4	ENSG00000104218	ENSG00000104218_005	chr8	dexseq_prepare_annotation2.py	exon	67986478	67986586	.	+	.	ENST00000519701+ENST00000519163+ENST00000262210+ENST00000521919+ENST00000412460__exon_number_005__gene_id_ENSG00000104218	CSPP1	ENSG00000104218.4	0.539598215231306	4.84503062739178	4.39403470929869e-06	0.000586315136462987
ENSG00000147642.63	ENSG00000147642	ENSG00000147642_064	chr8	dexseq_prepare_annotation2.py	exon	110693145	110693153	.	-	.	ENST00000533171+ENST00000534184+ENST00000408889__exon_number_064__gene_id_ENSG00000147642	SYBU	ENSG00000147642.63	0.384963360980222	4.74085753517851	4.4282676336318e-06	0.000590286735017922
ENSG00000115084.36	ENSG00000115084	ENSG00000115084_037	chr2	dexseq_prepare_annotation2.py	exon	114513031	114513121	.	-	.	ENST00000498768+ENST00000409342+ENST00000409106+ENST00000245680__exon_number_037__gene_id_ENSG00000115084	SLC35F5	ENSG00000115084.36	0.701764019438299	4.75498545473305	4.54849577586362e-06	0.000605701907249581
ENSG00000166073.ENSG00000259580.ENSG00000150667.24	ENSG00000166073+ENSG00000259580+ENSG00000150667	ENSG00000166073+ENSG00000259580+ENSG00000150667_025	chr15	dexseq_prepare_annotation2.py	exon	40099207	40099398	.	-	.	ENST00000543580+ENST00000560729+ENST00000561100+ENST00000299092__exon_number_025__gene_id_ENSG00000166073+ENSG00000259580+ENSG00000150667		ENSG00000166073.ENSG00000259580.ENSG00000150667.24	-0.415641640302252	-4.80932301197214	4.55507306412323e-06	0.000605966920212164
ENSG00000170004.15	ENSG00000170004	ENSG00000170004_016	chr17	dexseq_prepare_annotation2.py	exon	7797433	7797444	.	+	.	ENST00000380358+ENST00000358181+ENST00000330494+ENST00000571249__exon_number_016__gene_id_ENSG00000170004	CHD3	ENSG00000170004.15	-0.666176724444024	-4.70072564082746	4.60665295716651e-06	0.000612212128412168
ENSG00000022840.35	ENSG00000022840	ENSG00000022840_036	chr12	dexseq_prepare_annotation2.py	exon	121000874	121001027	.	+	.	ENST00000537376__exon_number_036__gene_id_ENSG00000022840	RNF10	ENSG00000022840.35	0.586030125758361	4.80441368273598	4.64934072278444e-06	0.000617065682350378
ENSG00000074319.ENSG00000256464.37	ENSG00000074319+ENSG00000256464	ENSG00000074319+ENSG00000256464_038	chr11	dexseq_prepare_annotation2.py	exon	18548473	18548498	.	-	.	ENST00000536719+ENST00000251968__exon_number_038__gene_id_ENSG00000074319+ENSG00000256464		ENSG00000074319.ENSG00000256464.37	-0.604409852694972	-5.06194218661339	4.65251642408006e-06	0.000617065682350378
ENSG00000181381.44	ENSG00000181381	ENSG00000181381_045	chr4	dexseq_prepare_annotation2.py	exon	169374275	169374433	.	-	.	ENST00000505890+ENST00000505863+ENST00000511577+ENST00000260184__exon_number_045__gene_id_ENSG00000181381	DDX60L	ENSG00000181381.44	1.18623643473286	4.90921253410936	4.67128482273538e-06	0.000618933525660325
ENSG00000213822.2	ENSG00000213822	ENSG00000213822_003	chr19	dexseq_prepare_annotation2.py	exon	51981876	51981948	.	+	.	ENST00000451626+ENST00000396477__exon_number_003__gene_id_ENSG00000213822	CEACAM18	ENSG00000213822.2	0.420411246918068	5.27220059933335	4.68303298923083e-06	0.000619868394666725
ENSG00000013441.21	ENSG00000013441	ENSG00000013441_022	chr2	dexseq_prepare_annotation2.py	exon	201722696	201722812	.	-	.	ENST00000409769+ENST00000321356+ENST00000473565+ENST00000409403+ENST00000461981+ENST00000434813+ENST00000432425__exon_number_022__gene_id_ENSG00000013441	CLK1	ENSG00000013441.21	-0.861550105078788	-4.83921112282881	4.6975104911399e-06	0.000620657396037541
ENSG00000116688.6	ENSG00000116688	ENSG00000116688_007	chr1	dexseq_prepare_annotation2.py	exon	12042027	12042048	.	+	.	ENST00000490079+ENST00000497302+ENST00000235329__exon_number_007__gene_id_ENSG00000116688	MFN2	ENSG00000116688.6	-0.680392526731053	-4.86262349760272	4.70298221603989e-06	0.000620657396037541
ENSG00000112659.5	ENSG00000112659	ENSG00000112659_006	chr6	dexseq_prepare_annotation2.py	exon	43153693	43154193	.	+	.	ENST00000451399+ENST00000252050+ENST00000515773+ENST00000372647+ENST00000354495__exon_number_006__gene_id_ENSG00000112659	CUL9	ENSG00000112659.5	1.0905493917867	4.76775921858725	4.70308897375911e-06	0.000620657396037541
ENSG00000103657.106	ENSG00000103657	ENSG00000103657_107	chr15	dexseq_prepare_annotation2.py	exon	64126026	64126084	.	-	.	ENST00000561400+ENST00000560462+ENST00000559886+ENST00000560316+ENST00000443617+ENST00000558532__exon_number_107__gene_id_ENSG00000103657	HERC1	ENSG00000103657.106	-0.51256354647074	-4.70950191414449	4.73772964191909e-06	0.000624604875945621
ENSG00000174839.5	ENSG00000174839	ENSG00000174839_006	chr3	dexseq_prepare_annotation2.py	exon	57616466	57616551	.	-	.	ENST00000480710+ENST00000471531+ENST00000311128__exon_number_006__gene_id_ENSG00000174839	DENND6A	ENSG00000174839.5	0.459303719150449	4.84731890931796	4.75940588161826e-06	0.000626837005943941
ENSG00000124571.57	ENSG00000124571	ENSG00000124571_058	chr6	dexseq_prepare_annotation2.py	exon	43543723	43543812	.	-	.	ENST00000265351__exon_number_058__gene_id_ENSG00000124571	XPO5	ENSG00000124571.57	0.591429125301548	4.99059310864299	4.78258378918681e-06	0.000629262269473682
ENSG00000055208.ENSG00000228408.2	ENSG00000055208+ENSG00000228408	ENSG00000055208+ENSG00000228408_003	chr6	dexseq_prepare_annotation2.py	exon	149539759	149539776	.	+	.	ENST00000443992+ENST00000451095__exon_number_003__gene_id_ENSG00000055208+ENSG00000228408		ENSG00000055208.ENSG00000228408.2	1.11190927339321	5.09244797546737	4.81007651843234e-06	0.000632072861974092
ENSG00000127324.25	ENSG00000127324	ENSG00000127324_026	chr12	dexseq_prepare_annotation2.py	exon	71835521	71835678	.	-	.	ENST00000393330__exon_number_026__gene_id_ENSG00000127324	TSPAN8	ENSG00000127324.25	-0.620987163852425	-4.84452918838681	4.813514755079e-06	0.000632072861974092
ENSG00000074181.9	ENSG00000074181	ENSG00000074181_010	chr19	dexseq_prepare_annotation2.py	exon	15280962	15280981	.	-	.	ENST00000263388__exon_number_010__gene_id_ENSG00000074181	NOTCH3	ENSG00000074181.9	0.868222498588434	4.71444908496292	4.82432357864621e-06	0.000632863103018039
ENSG00000125967.6	ENSG00000125967	ENSG00000125967_007	chr20	dexseq_prepare_annotation2.py	exon	32245536	32245562	.	-	.	ENST00000606525+ENST00000483813+ENST00000375238+ENST00000485399+ENST00000488489+ENST00000478237+ENST00000485976+ENST00000246190__exon_number_007__gene_id_ENSG00000125967	NECAB3	ENSG00000125967.6	0.65851843653198	4.88419086619603	4.83236148776234e-06	0.000633288643386314
ENSG00000198561.ENSG00000213593.ENSG00000211450.ENSG00000254732.ENSG00000254462.50	ENSG00000198561+ENSG00000213593+ENSG00000211450+ENSG00000254732+ENSG00000254462	ENSG00000198561+ENSG00000213593+ENSG00000211450+ENSG00000254732+ENSG00000254462_051	chr11	dexseq_prepare_annotation2.py	exon	57529541	57529591	.	+	.	ENST00000529526+ENST00000361391+ENST00000426142+ENST00000360682+ENST00000361796+ENST00000361332+ENST00000399050__exon_number_051__gene_id_ENSG00000198561+ENSG00000213593+ENSG00000211450+ENSG00000254732+ENSG00000254462		ENSG00000198561.ENSG00000213593.ENSG00000211450.ENSG00000254732.ENSG00000254462.50	-0.661956368556211	-4.74535227301808	4.83780613947518e-06	0.000633373826585403
ENSG00000011243.9	ENSG00000011243	ENSG00000011243_010	chr19	dexseq_prepare_annotation2.py	exon	15509374	15509440	.	-	.	ENST00000596750__exon_number_010__gene_id_ENSG00000011243	AKAP8L	ENSG00000011243.9	-0.770339253829091	-4.74955991800161	4.85329358281698e-06	0.000634544485572081
ENSG00000104695.3	ENSG00000104695	ENSG00000104695_004	chr8	dexseq_prepare_annotation2.py	exon	30643132	30643505	.	-	.	ENST00000221138+ENST00000518564__exon_number_004__gene_id_ENSG00000104695	PPP2CB	ENSG00000104695.3	-0.553809183012329	-4.9606356922355	4.85635484415877e-06	0.000634544485572081
ENSG00000142453	ENSG00000142453	ENSG00000142453_001	chr19	dexseq_prepare_annotation2.py	exon	10982189	10982271	.	+	.	ENST00000327064__exon_number_001__gene_id_ENSG00000142453	CARM1	ENSG00000142453	-0.615769339349459	-4.95754892517213	4.91349810246675e-06	0.000640989495788201
ENSG00000163781.4	ENSG00000163781	ENSG00000163781_005	chr3	dexseq_prepare_annotation2.py	exon	133327379	133327540	.	-	.	ENST00000260810+ENST00000503338+ENST00000503464__exon_number_005__gene_id_ENSG00000163781	TOPBP1	ENSG00000163781.4	-0.742467500737204	-4.79106222930495	4.91538500555221e-06	0.000640989495788201
ENSG00000151726.41	ENSG00000151726	ENSG00000151726_042	chr4	dexseq_prepare_annotation2.py	exon	185747679	185747972	.	-	.	ENST00000515030__exon_number_042__gene_id_ENSG00000151726	ACSL1	ENSG00000151726.41	-0.461115010684738	-4.76710114482379	4.96633122246066e-06	0.000646994432432992
ENSG00000149179.3	ENSG00000149179	ENSG00000149179_004	chr11	dexseq_prepare_annotation2.py	exon	46958296	46958297	.	+	.	ENST00000536126+ENST00000528488+ENST00000525279+ENST00000522712+ENST00000533124__exon_number_004__gene_id_ENSG00000149179	C11orf49	ENSG00000149179.3	0.363529554640791	4.71302501583656	4.99928838109985e-06	0.000650646300633784
ENSG00000108187.20	ENSG00000108187	ENSG00000108187_021	chr10	dexseq_prepare_annotation2.py	exon	70092541	70092663	.	-	.	ENST00000309049+ENST00000432941+ENST00000495025+ENST00000358769__exon_number_021__gene_id_ENSG00000108187	PBLD	ENSG00000108187.20	-0.728182149227778	-5.07904591572497	5.04345848294346e-06	0.000655748883461448
ENSG00000123472.ENSG00000159658.52	ENSG00000123472+ENSG00000159658	ENSG00000123472+ENSG00000159658_053	chr1	dexseq_prepare_annotation2.py	exon	47183575	47184736	.	-	.	ENST00000371933+ENST00000544071__exon_number_053__gene_id_ENSG00000123472+ENSG00000159658		ENSG00000123472.ENSG00000159658.52	-0.497137880110626	-4.79225862823534	5.06074735682912e-06	0.000657349779584195
ENSG00000158286.14	ENSG00000158286	ENSG00000158286_015	chr1	dexseq_prepare_annotation2.py	exon	6269474	6269599	.	+	.	ENST00000377948+ENST00000485539+ENST00000496676+ENST00000377939__exon_number_015__gene_id_ENSG00000158286	RNF207	ENSG00000158286.14	-0.41234167680737	-4.75328878060897	5.12734586787638e-06	0.000665346158297122
ENSG00000115718.33	ENSG00000115718	ENSG00000115718_034	chr2	dexseq_prepare_annotation2.py	exon	128186817	128186822	.	+	.	ENST00000234071__exon_number_034__gene_id_ENSG00000115718	PROC	ENSG00000115718.33	-0.501318883923638	-4.90294778042496	5.13821403884264e-06	0.00066610213398539
ENSG00000074319.ENSG00000256464.2	ENSG00000074319+ENSG00000256464	ENSG00000074319+ENSG00000256464_003	chr11	dexseq_prepare_annotation2.py	exon	18496766	18497263	.	-	.	ENST00000584526__exon_number_003__gene_id_ENSG00000074319+ENSG00000256464		ENSG00000074319.ENSG00000256464.2	0.419006161437451	5.03395368327504	5.14724770009346e-06	0.000666619040374849
ENSG00000229847	ENSG00000229847	ENSG00000229847_001	chr10	dexseq_prepare_annotation2.py	exon	119232726	119232729	.	-	.	ENST00000412075__exon_number_001__gene_id_ENSG00000229847	EMX2OS	ENSG00000229847	0.769945453496752	5.24037794972976	5.19153297776558e-06	0.000671695892617858
ENSG00000166073.ENSG00000259580.ENSG00000150667.27	ENSG00000166073+ENSG00000259580+ENSG00000150667	ENSG00000166073+ENSG00000259580+ENSG00000150667_028	chr15	dexseq_prepare_annotation2.py	exon	40121282	40121477	.	-	.	ENST00000543580__exon_number_028__gene_id_ENSG00000166073+ENSG00000259580+ENSG00000150667		ENSG00000166073.ENSG00000259580.ENSG00000150667.27	-0.470381090800824	-4.77565710379464	5.24071666935769e-06	0.000677395960882731
ENSG00000068781.ENSG00000243244.ENSG00000242441.44	ENSG00000068781+ENSG00000243244+ENSG00000242441	ENSG00000068781+ENSG00000243244+ENSG00000242441_045	chr2	dexseq_prepare_annotation2.py	exon	48996101	48996213	.	+	.	ENST00000463040+ENST00000470560__exon_number_045__gene_id_ENSG00000068781+ENSG00000243244+ENSG00000242441		ENSG00000068781.ENSG00000243244.ENSG00000242441.44	0.488334795007069	4.82279341365448	5.25608316389595e-06	0.000678718070332996
ENSG00000140326	ENSG00000140326	ENSG00000140326_001	chr15	dexseq_prepare_annotation2.py	exon	43015757	43015759	.	-	.	ENST00000562465__exon_number_001__gene_id_ENSG00000140326	CDAN1	ENSG00000140326	0.743991809322197	5.1662843176091	5.30445895934092e-06	0.000684295926297788
ENSG00000223745.59	ENSG00000223745	ENSG00000223745_060	chr1	dexseq_prepare_annotation2.py	exon	93806030	93806067	.	-	.	ENST00000452347+ENST00000411670+ENST00000451302+ENST00000413606+ENST00000421202+ENST00000457387+ENST00000449305+ENST00000438777__exon_number_060__gene_id_ENSG00000223745	RP4-717I23.3	ENSG00000223745.59	0.667522547525117	4.66491209179707	5.34770192353993e-06	0.000689201389365488
ENSG00000008710.106	ENSG00000008710	ENSG00000008710_107	chr16	dexseq_prepare_annotation2.py	exon	2157806	2157883	.	-	.	ENST00000496574__exon_number_107__gene_id_ENSG00000008710	PKD1	ENSG00000008710.106	-0.780994118285997	-4.63354924079649	5.38751981145533e-06	0.000693656303209794
ENSG00000185813.3	ENSG00000185813	ENSG00000185813_004	chr17	dexseq_prepare_annotation2.py	exon	79862243	79862299	.	-	.	ENST00000331285+ENST00000538721+ENST00000571105+ENST00000538936__exon_number_004__gene_id_ENSG00000185813	PCYT2	ENSG00000185813.3	-0.411448557045497	-4.8902879748114	5.39652425568854e-06	0.000694139098516511
ENSG00000167380.33	ENSG00000167380	ENSG00000167380_034	chr19	dexseq_prepare_annotation2.py	exon	44677388	44679136	.	+	.	ENST00000588883__exon_number_034__gene_id_ENSG00000167380	ZNF226	ENSG00000167380.33	0.762017721071617	4.72114456829968	5.47908718937514e-06	0.000704073363537409
ENSG00000147687.41	ENSG00000147687	ENSG00000147687_042	chr8	dexseq_prepare_annotation2.py	exon	125551320	125551323	.	-	.	ENST00000523214+ENST00000523152+ENST00000519776+ENST00000276692+ENST00000522310+ENST00000520938+ENST00000605953__exon_number_042__gene_id_ENSG00000147687	TATDN1	ENSG00000147687.41	0.478404729054198	4.74710966084898	5.55393989540733e-06	0.000712998503579503
ENSG00000104447.23	ENSG00000104447	ENSG00000104447_024	chr8	dexseq_prepare_annotation2.py	exon	116680101	116680208	.	-	.	ENST00000517323+ENST00000520276+ENST00000451156__exon_number_024__gene_id_ENSG00000104447	TRPS1	ENSG00000104447.23	0.654853940258695	4.77766209465444	5.57264362281953e-06	0.000714705070460641
ENSG00000147642.56	ENSG00000147642	ENSG00000147642_057	chr8	dexseq_prepare_annotation2.py	exon	110661133	110661195	.	-	.	ENST00000524720__exon_number_057__gene_id_ENSG00000147642	SYBU	ENSG00000147642.56	0.404161122167616	4.68440203204731	5.6604688179775e-06	0.000725264724398475
ENSG00000129270.6	ENSG00000129270	ENSG00000129270_007	chr17	dexseq_prepare_annotation2.py	exon	34094771	34094908	.	-	.	ENST00000590643+ENST00000587639+ENST00000587687+ENST00000589061+ENST00000589103__exon_number_007__gene_id_ENSG00000129270	MMP28	ENSG00000129270.6	-0.402915517376218	-4.91937977734705	5.67681634161613e-06	0.000726654494890979
ENSG00000175854.16	ENSG00000175854	ENSG00000175854_017	chr9	dexseq_prepare_annotation2.py	exon	131051269	131051269	.	+	.	ENST00000608796__exon_number_017__gene_id_ENSG00000175854	SWI5	ENSG00000175854.16	-0.757737663281485	-4.99973612934434	5.82269378635458e-06	0.000744267621097274
ENSG00000170776.30	ENSG00000170776	ENSG00000170776_031	chr15	dexseq_prepare_annotation2.py	exon	86201768	86201821	.	+	.	ENST00000560579+ENST00000559486+ENST00000394518__exon_number_031__gene_id_ENSG00000170776	AKAP13	ENSG00000170776.30	-0.595037340361775	-4.99959354248591	5.82568296907328e-06	0.000744267621097274
ENSG00000065371.21	ENSG00000065371	ENSG00000065371_022	chr3	dexseq_prepare_annotation2.py	exon	123710935	123710956	.	-	.	ENST00000484329+ENST00000496145+ENST00000405845+ENST00000479867+ENST00000495093+ENST00000460743__exon_number_022__gene_id_ENSG00000065371	ROPN1	ENSG00000065371.21	0.995281182638654	4.90876983286674	5.90883901098152e-06	0.000754161964590009
ENSG00000114209.1	ENSG00000114209	ENSG00000114209_002	chr3	dexseq_prepare_annotation2.py	exon	167401698	167401699	.	-	.	ENST00000392750+ENST00000473645__exon_number_002__gene_id_ENSG00000114209	PDCD10	ENSG00000114209.1	-0.541249118311027	-4.90647470115809	5.96023636978115e-06	0.000759987668386187
ENSG00000165124.25	ENSG00000165124	ENSG00000165124_026	chr9	dexseq_prepare_annotation2.py	exon	113205825	113206000	.	-	.	ENST00000401783+ENST00000302728+ENST00000467821+ENST00000374469__exon_number_026__gene_id_ENSG00000165124	SVEP1	ENSG00000165124.25	0.556104975948227	4.69536384677498	5.99029752128224e-06	0.000763084187619464
ENSG00000103197.52	ENSG00000103197	ENSG00000103197_053	chr16	dexseq_prepare_annotation2.py	exon	2124391	2124653	.	+	.	ENST00000463808__exon_number_053__gene_id_ENSG00000103197	TSC2	ENSG00000103197.52	0.607655739228756	4.64289424837463	6.0073254997928e-06	0.000764516087208698
ENSG00000147419.2	ENSG00000147419	ENSG00000147419_003	chr8	dexseq_prepare_annotation2.py	exon	27593330	27593378	.	-	.	ENST00000356537+ENST00000520486+ENST00000523841+ENST00000520202__exon_number_003__gene_id_ENSG00000147419	CCDC25	ENSG00000147419.2	1.04095174055477	4.95641770563452	6.04393049341115e-06	0.000768434281212332
ENSG00000124006.9	ENSG00000124006	ENSG00000124006_010	chr2	dexseq_prepare_annotation2.py	exon	220417420	220417436	.	-	.	ENST00000489804+ENST00000465149__exon_number_010__gene_id_ENSG00000124006	OBSL1	ENSG00000124006.9	0.897007689733633	4.75720084911141	6.06063315545747e-06	0.000769816961380704
ENSG00000181381.72	ENSG00000181381	ENSG00000181381_073	chr4	dexseq_prepare_annotation2.py	exon	169457699	169457747	.	-	.	ENST00000512958__exon_number_073__gene_id_ENSG00000181381	DDX60L	ENSG00000181381.72	0.698850901593012	4.84209827917697	6.07406774163139e-06	0.000770693169126486
ENSG00000092607.10	ENSG00000092607	ENSG00000092607_011	chr1	dexseq_prepare_annotation2.py	exon	119530214	119530428	.	-	.	ENST00000369429__exon_number_011__gene_id_ENSG00000092607	TBX15	ENSG00000092607.10	0.409279440876643	4.95482873671133	6.07919971407871e-06	0.000770693169126486
ENSG00000140009.ENSG00000214770.38	ENSG00000140009+ENSG00000214770	ENSG00000140009+ENSG00000214770_039	chr14	dexseq_prepare_annotation2.py	exon	64802553	64803130	.	-	.	ENST00000359491__exon_number_039__gene_id_ENSG00000140009+ENSG00000214770		ENSG00000140009.ENSG00000214770.38	0.712673539693736	4.73744377995467	6.14043516135242e-06	0.000777709956677522
ENSG00000068793.4	ENSG00000068793	ENSG00000068793_005	chr15	dexseq_prepare_annotation2.py	exon	22892720	22892781	.	+	.	ENST00000313077+ENST00000558430+ENST00000560848+ENST00000561274__exon_number_005__gene_id_ENSG00000068793	CYFIP1	ENSG00000068793.4	0.560366634569342	4.72939714392823	6.15624265802529e-06	0.000778965186901476
ENSG00000271793.ENSG00000135317.ENSG00000135316.9	ENSG00000271793+ENSG00000135317+ENSG00000135316	ENSG00000271793+ENSG00000135317+ENSG00000135316_010	chr6	dexseq_prepare_annotation2.py	exon	86217686	86217724	.	-	.	ENST00000503491+ENST00000513865+ENST00000346348+ENST00000508658+ENST00000474645+ENST00000505648+ENST00000369627+ENST00000515216+ENST00000314673+ENST00000508980__exon_number_010__gene_id_ENSG00000271793+ENSG00000135317+ENSG00000135316		ENSG00000271793.ENSG00000135317.ENSG00000135316.9	-0.947135458890647	-4.65265086404602	6.23008009917152e-06	0.000787553666124936
ENSG00000068078.24	ENSG00000068078	ENSG00000068078_025	chr4	dexseq_prepare_annotation2.py	exon	1807587	1807667	.	+	.	ENST00000340107+ENST00000440486+ENST00000481110+ENST00000260795+ENST00000352904+ENST00000412135__exon_number_025__gene_id_ENSG00000068078	FGFR3	ENSG00000068078.24	-0.360480253418234	-4.91874643521195	6.25141835158024e-06	0.000788878434408129
ENSG00000174799.18	ENSG00000174799	ENSG00000174799_019	chr4	dexseq_prepare_annotation2.py	exon	56846309	56846461	.	+	.	ENST00000506202+ENST00000257287__exon_number_019__gene_id_ENSG00000174799	CEP135	ENSG00000174799.18	-0.7237877027065	-5.26479734136433	6.25250356415829e-06	0.000788878434408129
ENSG00000059758.5	ENSG00000059758	ENSG00000059758_006	chr12	dexseq_prepare_annotation2.py	exon	96676287	96676377	.	-	.	ENST00000261211+ENST00000542666+ENST00000548422+ENST00000543119__exon_number_006__gene_id_ENSG00000059758	CDK17	ENSG00000059758.5	0.901658455672573	4.71706016165737	6.29657503362523e-06	0.000793680879715547
ENSG00000067225.20	ENSG00000067225	ENSG00000067225_021	chr15	dexseq_prepare_annotation2.py	exon	72499140	72499195	.	-	.	ENST00000568883+ENST00000570166+ENST00000565184+ENST00000563275+ENST00000319622+ENST00000449901+ENST00000389093+ENST00000335181+ENST00000564993+ENST00000565154+ENST00000568459+ENST00000567118+ENST00000569857+ENST00000561609__exon_number_021__gene_id_ENSG00000067225	PKM	ENSG00000067225.20	-0.943651898230789	-4.66207813336435	6.32866370933022e-06	0.000796965182080575
ENSG00000174080.4	ENSG00000174080	ENSG00000174080_005	chr11	dexseq_prepare_annotation2.py	exon	66332008	66332028	.	-	.	ENST00000525733+ENST00000527141__exon_number_005__gene_id_ENSG00000174080	CTSF	ENSG00000174080.4	0.537579528989559	4.80014642327009	6.36388587026125e-06	0.000800637450915724
ENSG00000103657.9	ENSG00000103657	ENSG00000103657_010	chr15	dexseq_prepare_annotation2.py	exon	63916357	63916479	.	-	.	ENST00000443617+ENST00000558324__exon_number_010__gene_id_ENSG00000103657	HERC1	ENSG00000103657.9	0.812652685439022	4.64101109664281	6.39321258961058e-06	0.000803561734621844
ENSG00000187091.5	ENSG00000187091	ENSG00000187091_006	chr3	dexseq_prepare_annotation2.py	exon	38049765	38049826	.	-	.	ENST00000463876+ENST00000334661+ENST00000461445+ENST00000495395+ENST00000417185__exon_number_006__gene_id_ENSG00000187091	PLCD1	ENSG00000187091.5	0.849369467562708	5.10880708602602	6.42929558367903e-06	0.000807328846581749
ENSG00000090975.19	ENSG00000090975	ENSG00000090975_020	chr12	dexseq_prepare_annotation2.py	exon	123484850	123484850	.	-	.	ENST00000546049__exon_number_020__gene_id_ENSG00000090975	PITPNM2	ENSG00000090975.19	0.386303033213061	4.72502978546186	6.46368785312569e-06	0.000810876700282909
ENSG00000070756.66	ENSG00000070756	ENSG00000070756_067	chr8	dexseq_prepare_annotation2.py	exon	101734978	101734981	.	-	.	ENST00000520804+ENST00000521067+ENST00000522720__exon_number_067__gene_id_ENSG00000070756	PABPC1	ENSG00000070756.66	-0.717277678766848	-4.74797051958173	6.53520693222321e-06	0.000819071001657197
ENSG00000228107.ENSG00000159259.ENSG00000159256.12	ENSG00000228107+ENSG00000159259+ENSG00000159256	ENSG00000228107+ENSG00000159259+ENSG00000159256_013	chr21	dexseq_prepare_annotation2.py	exon	37720170	37720558	.	+	.	ENST00000485299__exon_number_013__gene_id_ENSG00000228107+ENSG00000159259+ENSG00000159256		ENSG00000228107.ENSG00000159259.ENSG00000159256.12	0.970419794059062	4.6529202142303	6.58294127272773e-06	0.000824024451528065
ENSG00000158286.11	ENSG00000158286	ENSG00000158286_012	chr1	dexseq_prepare_annotation2.py	exon	6269175	6269256	.	+	.	ENST00000377948+ENST00000377939+ENST00000485539__exon_number_012__gene_id_ENSG00000158286	RNF207	ENSG00000158286.11	-0.525961046190901	-4.69378085551333	6.58720530517515e-06	0.000824024451528065
ENSG00000177479.12	ENSG00000177479	ENSG00000177479_013	chr3	dexseq_prepare_annotation2.py	exon	48956328	48956431	.	+	.	ENST00000430423+ENST00000483333+ENST00000420814+ENST00000486316+ENST00000356401+ENST00000482427+ENST00000463738+ENST00000478224+ENST00000474618+ENST00000495761+ENST00000449376+ENST00000433170+ENST00000452882+ENST00000490095+ENST00000498314+ENST00000449729+ENST00000488963+ENST00000492077+ENST00000474936__exon_number_013__gene_id_ENSG00000177479	ARIH2	ENSG00000177479.12	-0.579847398743714	-4.6286251193862	6.59629915376483e-06	0.000824381379576475
ENSG00000091536.61	ENSG00000091536	ENSG00000091536_062	chr17	dexseq_prepare_annotation2.py	exon	18059509	18059583	.	+	.	ENST00000205890+ENST00000418233+ENST00000536811+ENST00000585180__exon_number_062__gene_id_ENSG00000091536	MYO15A	ENSG00000091536.61	0.341044604712829	4.59847137430746	6.64090318524829e-06	0.00082893155578871
ENSG00000163293.18	ENSG00000163293	ENSG00000163293_019	chr4	dexseq_prepare_annotation2.py	exon	48040718	48040877	.	+	.	ENST00000295461+ENST00000511123__exon_number_019__gene_id_ENSG00000163293	NIPAL1	ENSG00000163293.18	-0.656675980727957	-4.93049267200485	6.64525751385499e-06	0.00082893155578871
ENSG00000103653.1	ENSG00000103653	ENSG00000103653_002	chr15	dexseq_prepare_annotation2.py	exon	75074430	75074489	.	+	.	ENST00000439220+ENST00000220003__exon_number_002__gene_id_ENSG00000103653	CSK	ENSG00000103653.1	0.491962086403045	4.96255413806067	6.65545289008821e-06	0.00082942011960439
ENSG00000129933.2	ENSG00000129933	ENSG00000129933_003	chr19	dexseq_prepare_annotation2.py	exon	19431795	19431944	.	+	.	ENST00000392313+ENST00000609122+ENST00000262815__exon_number_003__gene_id_ENSG00000129933	MAU2	ENSG00000129933.2	0.719468498814723	4.7176856855319	6.66262293008808e-06	0.000829531092426613
ENSG00000138041.3	ENSG00000138041	ENSG00000138041_004	chr2	dexseq_prepare_annotation2.py	exon	55785911	55786104	.	-	.	ENST00000407823+ENST00000272313+ENST00000345102__exon_number_004__gene_id_ENSG00000138041	SMEK2	ENSG00000138041.3	-0.585191560405674	-4.81697403792997	6.69850629294819e-06	0.000833213447550335
ENSG00000224699.42	ENSG00000224699	ENSG00000224699_043	chr1	dexseq_prepare_annotation2.py	exon	110960930	110960933	.	+	.	ENST00000444238+ENST00000599202+ENST00000596890+ENST00000598158+ENST00000609512+ENST00000608635+ENST00000590413+ENST00000585433+ENST00000609709+ENST00000608499+ENST00000608602+ENST00000608719+ENST00000608486+ENST00000608067+ENST00000598350+ENST00000598454+ENST00000608253__exon_number_043__gene_id_ENSG00000224699	LAMTOR5-AS1	ENSG00000224699.42	-0.39354119586561	-4.79818850973332	6.78211871268926e-06	0.000842820208792335
ENSG00000079215.6	ENSG00000079215	ENSG00000079215_007	chr5	dexseq_prepare_annotation2.py	exon	36608280	36608430	.	+	.	ENST00000513646__exon_number_007__gene_id_ENSG00000079215	SLC1A3	ENSG00000079215.6	0.60000860507404	5.0381525017875	6.8144243086437e-06	0.000846038957868263
ENSG00000175183.6	ENSG00000175183	ENSG00000175183_007	chr12	dexseq_prepare_annotation2.py	exon	77254064	77254193	.	-	.	ENST00000552330+ENST00000546966+ENST00000311083+ENST00000548783+ENST00000547435__exon_number_007__gene_id_ENSG00000175183	CSRP2	ENSG00000175183.6	0.492758551724387	4.75540423491764	6.8944779131563e-06	0.000854412854806358
ENSG00000143390.18	ENSG00000143390	ENSG00000143390_019	chr1	dexseq_prepare_annotation2.py	exon	151317013	151317035	.	-	.	ENST00000475144__exon_number_019__gene_id_ENSG00000143390	RFX5	ENSG00000143390.18	0.599843825851933	4.63219855400093	6.89659064692401e-06	0.000854412854806358
ENSG00000187775.26	ENSG00000187775	ENSG00000187775_027	chr17	dexseq_prepare_annotation2.py	exon	76445667	76446335	.	-	.	ENST00000590227__exon_number_027__gene_id_ENSG00000187775	DNAH17	ENSG00000187775.26	-0.55936441115674	-4.58306090546326	6.90127567054038e-06	0.000854412854806358
ENSG00000117523.2	ENSG00000117523	ENSG00000117523_003	chr1	dexseq_prepare_annotation2.py	exon	171454695	171454734	.	+	.	ENST00000367742+ENST00000338920+ENST00000392078+ENST00000426496+ENST00000476522__exon_number_003__gene_id_ENSG00000117523	PRRC2C	ENSG00000117523.2	0.634648297537122	4.69272444446453	6.96763934015974e-06	0.000861821307898036
ENSG00000158286.22	ENSG00000158286	ENSG00000158286_023	chr1	dexseq_prepare_annotation2.py	exon	6270998	6270998	.	+	.	ENST00000377939+ENST00000496329+ENST00000463453__exon_number_023__gene_id_ENSG00000158286	RNF207	ENSG00000158286.22	0.631250402601982	4.67773700263752	7.04509053778177e-06	0.000870586024360123
ENSG00000198561.ENSG00000213593.ENSG00000211450.ENSG00000254732.ENSG00000254462.43	ENSG00000198561+ENSG00000213593+ENSG00000211450+ENSG00000254732+ENSG00000254462	ENSG00000198561+ENSG00000213593+ENSG00000211450+ENSG00000254732+ENSG00000254462_044	chr11	dexseq_prepare_annotation2.py	exon	57520774	57520879	.	+	.	ENST00000524630+ENST00000529919+ENST00000399039+ENST00000533189__exon_number_044__gene_id_ENSG00000198561+ENSG00000213593+ENSG00000211450+ENSG00000254732+ENSG00000254462		ENSG00000198561.ENSG00000213593.ENSG00000211450.ENSG00000254732.ENSG00000254462.43	-0.69087829490558	-4.6552436093207	7.10319130233663e-06	0.000876945393494083
ENSG00000128886.ENSG00000262560.ENSG00000184716.32	ENSG00000128886+ENSG00000262560+ENSG00000184716	ENSG00000128886+ENSG00000262560+ENSG00000184716_033	chr15	dexseq_prepare_annotation2.py	exon	44086360	44086427	.	-	.	ENST00000457418+ENST00000299969+ENST00000319327+ENST00000448553__exon_number_033__gene_id_ENSG00000128886+ENSG00000262560+ENSG00000184716		ENSG00000128886.ENSG00000262560.ENSG00000184716.32	-0.612391256465172	-4.97824293372478	7.19442072143116e-06	0.000887379063773161
ENSG00000141519.17	ENSG00000141519	ENSG00000141519_018	chr17	dexseq_prepare_annotation2.py	exon	78021108	78021201	.	+	.	ENST00000269318+ENST00000397545+ENST00000374876+ENST00000374877+ENST00000576241+ENST00000573474__exon_number_018__gene_id_ENSG00000141519	CCDC40	ENSG00000141519.17	-0.561053770159971	-4.74445712867514	7.20374119713803e-06	0.000887699824759267
ENSG00000092148.74	ENSG00000092148	ENSG00000092148_075	chr14	dexseq_prepare_annotation2.py	exon	31675003	31675163	.	-	.	ENST00000399332+ENST00000553700+ENST00000556224+ENST00000556474+ENST00000553616__exon_number_075__gene_id_ENSG00000092148	HECTD1	ENSG00000092148.74	-0.395329755407047	-4.63862891874344	7.2246615233652e-06	0.000889448077573665
ENSG00000141380.20	ENSG00000141380	ENSG00000141380_021	chr18	dexseq_prepare_annotation2.py	exon	23632707	23632734	.	-	.	ENST00000539849+ENST00000579640+ENST00000578954+ENST00000415083+ENST00000269138+ENST00000585121+ENST00000269137+ENST00000585241+ENST00000539244+ENST00000545952+ENST00000542743+ENST00000577636+ENST00000542420+ENST00000579061__exon_number_021__gene_id_ENSG00000141380	SS18	ENSG00000141380.20	0.316028958609877	4.65535970677323	7.24179934483369e-06	0.000890639898977524
ENSG00000156113	ENSG00000156113	ENSG00000156113_001	chr10	dexseq_prepare_annotation2.py	exon	78629359	78637354	.	-	.	ENST00000604624__exon_number_001__gene_id_ENSG00000156113	KCNMA1	ENSG00000156113	0.665442948158131	4.67669607293228	7.25379578356637e-06	0.000890639898977524
ENSG00000114735.6	ENSG00000114735	ENSG00000114735_007	chr3	dexseq_prepare_annotation2.py	exon	50606998	50607000	.	+	.	ENST00000448997+ENST00000482974+ENST00000232854__exon_number_007__gene_id_ENSG00000114735	HEMK1	ENSG00000114735.6	0.493570176125045	4.71319695552866	7.25456874564585e-06	0.000890639898977524
ENSG00000116337.66	ENSG00000116337	ENSG00000116337_067	chr1	dexseq_prepare_annotation2.py	exon	110173029	110173061	.	+	.	ENST00000369840__exon_number_067__gene_id_ENSG00000116337	AMPD2	ENSG00000116337.66	0.45568208670748	4.62196180636026	7.30544838313001e-06	0.000896053603910376
ENSG00000074181.17	ENSG00000074181	ENSG00000074181_018	chr19	dexseq_prepare_annotation2.py	exon	15289749	15289752	.	-	.	ENST00000601011+ENST00000263388+ENST00000600841+ENST00000595045__exon_number_018__gene_id_ENSG00000074181	NOTCH3	ENSG00000074181.17	0.873061744114803	4.61581743909208	7.40136530856988e-06	0.000906976212673544
ENSG00000103657.104	ENSG00000103657	ENSG00000103657_105	chr15	dexseq_prepare_annotation2.py	exon	64072661	64072751	.	-	.	ENST00000560462__exon_number_105__gene_id_ENSG00000103657	HERC1	ENSG00000103657.104	-0.630038964213997	-4.60247745286081	7.55676212927914e-06	0.000925160590618883
ENSG00000226994.4	ENSG00000226994	ENSG00000226994_005	chr2	dexseq_prepare_annotation2.py	exon	35384150	35384221	.	+	.	ENST00000591221+ENST00000586769+ENST00000588650+ENST00000588944+ENST00000592523+ENST00000453451+ENST00000585391+ENST00000587791__exon_number_005__gene_id_ENSG00000226994	AC012593.1	ENSG00000226994.4	-0.699404362219479	-4.79905095736927	7.67152347223835e-06	0.000937262866141049
ENSG00000236581.20	ENSG00000236581	ENSG00000236581_021	chr13	dexseq_prepare_annotation2.py	exon	33849919	33849984	.	+	.	ENST00000609788+ENST00000609063+ENST00000609335+ENST00000607944+ENST00000608803+ENST00000608695+ENST00000608981+ENST00000609995+ENST00000608197+ENST00000609615+ENST00000607935+ENST00000608628+ENST00000608060+ENST00000608496__exon_number_021__gene_id_ENSG00000236581	STARD13-AS	ENSG00000236581.20	-0.920982167299383	-4.61380270347276	7.67221683383108e-06	0.000937262866141049
ENSG00000114204.ENSG00000174776.43	ENSG00000114204+ENSG00000174776	ENSG00000114204+ENSG00000174776_044	chr3	dexseq_prepare_annotation2.py	exon	167284618	167284682	.	-	.	ENST00000476376+ENST00000479765__exon_number_044__gene_id_ENSG00000114204+ENSG00000174776		ENSG00000114204.ENSG00000174776.43	-0.369260371611441	-4.64643488722036	7.67689947891457e-06	0.000937262866141049
ENSG00000074181.16	ENSG00000074181	ENSG00000074181_017	chr19	dexseq_prepare_annotation2.py	exon	15289634	15289748	.	-	.	ENST00000601011+ENST00000263388+ENST00000600841__exon_number_017__gene_id_ENSG00000074181	NOTCH3	ENSG00000074181.16	0.710765198770398	4.60702531700659	7.68679254047801e-06	0.000937604150135868
ENSG00000185485.42	ENSG00000185485	ENSG00000185485_043	chr3	dexseq_prepare_annotation2.py	exon	195717188	195717189	.	-	.	ENST00000427415__exon_number_043__gene_id_ENSG00000185485	SDHAP1	ENSG00000185485.42	0.711406791595643	4.77903178395936	7.76166891497922e-06	0.000945863896373391
ENSG00000205352.ENSG00000257379.ENSG00000197111.104	ENSG00000205352+ENSG00000257379+ENSG00000197111	ENSG00000205352+ENSG00000257379+ENSG00000197111_105	chr12	dexseq_prepare_annotation2.py	exon	53874946	53874946	.	+	.	ENST00000455667__exon_number_105__gene_id_ENSG00000205352+ENSG00000257379+ENSG00000197111		ENSG00000205352.ENSG00000257379.ENSG00000197111.104	-0.554445529606754	-4.65836937495823	7.82843259488887e-06	0.000952545030653698
ENSG00000115084.37	ENSG00000115084	ENSG00000115084_038	chr2	dexseq_prepare_annotation2.py	exon	114513432	114513946	.	-	.	ENST00000409342+ENST00000409106__exon_number_038__gene_id_ENSG00000115084	SLC35F5	ENSG00000115084.37	0.787408468757919	4.62779618596386	7.83091524065039e-06	0.000952545030653698
ENSG00000112659.2	ENSG00000112659	ENSG00000112659_003	chr6	dexseq_prepare_annotation2.py	exon	43149923	43149987	.	+	.	ENST00000451399+ENST00000252050+ENST00000515773+ENST00000372647+ENST00000354495__exon_number_003__gene_id_ENSG00000112659	CUL9	ENSG00000112659.2	0.896638549625361	4.64631272508302	7.85014625754345e-06	0.000954005814739181
ENSG00000214753.ENSG00000168000.ENSG00000234857.13	ENSG00000214753+ENSG00000168000+ENSG00000234857	ENSG00000214753+ENSG00000168000+ENSG00000234857_014	chr11	dexseq_prepare_annotation2.py	exon	62458346	62458441	.	-	.	ENST00000463679__exon_number_014__gene_id_ENSG00000214753+ENSG00000168000+ENSG00000234857		ENSG00000214753.ENSG00000168000.ENSG00000234857.13	0.391690063792958	4.5548746725771	7.86446484707311e-06	0.000954867469024225
ENSG00000141646.ENSG00000267699.ENSG00000141642.21	ENSG00000141646+ENSG00000267699+ENSG00000141642	ENSG00000141646+ENSG00000267699+ENSG00000141642_022	chr18	dexseq_prepare_annotation2.py	exon	48573290	48573357	.	+	.	ENST00000590722+ENST00000342988+ENST00000398417+ENST00000591914+ENST00000588860+ENST00000452201+ENST00000588256+ENST00000589076+ENST00000589941__exon_number_022__gene_id_ENSG00000141646+ENSG00000267699+ENSG00000141642		ENSG00000141646.ENSG00000267699.ENSG00000141642.21	0.403849601143081	4.70933671240806	7.94901518219208e-06	0.000964246928895843
ENSG00000104365.54	ENSG00000104365	ENSG00000104365_055	chr8	dexseq_prepare_annotation2.py	exon	42179414	42179463	.	+	.	ENST00000416505+ENST00000520655+ENST00000379708+ENST00000517890+ENST00000521661+ENST00000342222+ENST00000520201+ENST00000523517+ENST00000523105+ENST00000520810+ENST00000520835+ENST00000519938+ENST00000518679__exon_number_055__gene_id_ENSG00000104365	IKBKB	ENSG00000104365.54	0.441034979921079	4.59589861351792	7.96202995937537e-06	0.000964939594159162
ENSG00000132613.9	ENSG00000132613	ENSG00000132613_010	chr16	dexseq_prepare_annotation2.py	exon	70711695	70711802	.	-	.	ENST00000338779+ENST00000562883+ENST00000576338__exon_number_010__gene_id_ENSG00000132613	MTSS1L	ENSG00000132613.9	0.627858797039356	4.788929795688	7.97528049437072e-06	0.00096541280947403
ENSG00000147419.3	ENSG00000147419	ENSG00000147419_004	chr8	dexseq_prepare_annotation2.py	exon	27593379	27593385	.	-	.	ENST00000356537+ENST00000520202+ENST00000520486+ENST00000523841+ENST00000519509__exon_number_004__gene_id_ENSG00000147419	CCDC25	ENSG00000147419.3	1.56386984420294	4.88030423756931	7.98055100640152e-06	0.00096541280947403
ENSG00000166889.3	ENSG00000166889	ENSG00000166889_004	chr11	dexseq_prepare_annotation2.py	exon	59410147	59410352	.	-	.	ENST00000531919__exon_number_004__gene_id_ENSG00000166889	PATL1	ENSG00000166889.3	0.502757227714878	4.9462834678054	8.04853195067502e-06	0.000972344012830302
ENSG00000183091.4	ENSG00000183091	ENSG00000183091_005	chr2	dexseq_prepare_annotation2.py	exon	152342274	152342447	.	-	.	ENST00000603639+ENST00000397345+ENST00000413693+ENST00000409198+ENST00000509223+ENST00000604864+ENST00000397336+ENST00000172853+ENST00000434685+ENST00000427231+ENST00000397337__exon_number_005__gene_id_ENSG00000183091	NEB	ENSG00000183091.4	0.571481423987148	4.62555928055977	8.05256888748183e-06	0.000972344012830302
ENSG00000081803.10	ENSG00000081803	ENSG00000081803_011	chr7	dexseq_prepare_annotation2.py	exon	122019539	122019542	.	-	.	ENST00000313070__exon_number_011__gene_id_ENSG00000081803	CADPS2	ENSG00000081803.10	0.733617248409512	4.8426813987947	8.28714899085011e-06	0.000999755599718081
ENSG00000175198.1	ENSG00000175198	ENSG00000175198_002	chr13	dexseq_prepare_annotation2.py	exon	100741337	100741479	.	+	.	ENST00000376285+ENST00000376286+ENST00000376279__exon_number_002__gene_id_ENSG00000175198	PCCA	ENSG00000175198.1	0.443088745185571	4.69847333517118	8.30353574586548e-06	0.00100081849637667
ENSG00000042832.85	ENSG00000042832	ENSG00000042832_086	chr8	dexseq_prepare_annotation2.py	exon	134147142	134147143	.	+	.	ENST00000519543+ENST00000377869__exon_number_086__gene_id_ENSG00000042832	TG	ENSG00000042832.85	0.434544814631349	4.86885864772935	8.32005017333018e-06	0.00100134690956628
ENSG00000049759.91	ENSG00000049759	ENSG00000049759_092	chr18	dexseq_prepare_annotation2.py	exon	56063813	56063936	.	+	.	ENST00000456986+ENST00000456173+ENST00000590506+ENST00000256832+ENST00000357895+ENST00000589054+ENST00000400345+ENST00000382850__exon_number_092__gene_id_ENSG00000049759	NEDD4L	ENSG00000049759.91	-0.849671790075475	-4.61771946753436	8.32308029298847e-06	0.00100134690956628
ENSG00000164941.13	ENSG00000164941	ENSG00000164941_014	chr8	dexseq_prepare_annotation2.py	exon	95839950	95840021	.	+	.	ENST00000343161+ENST00000519457+ENST00000521860+ENST00000524333+ENST00000523206+ENST00000519053+ENST00000447247+ENST00000523731+ENST00000522171+ENST00000523321__exon_number_014__gene_id_ENSG00000164941	INTS8	ENSG00000164941.13	-0.89539446142833	-4.66954716868706	8.37912014404875e-06	0.00100717176617729
ENSG00000198626.75	ENSG00000198626	ENSG00000198626_076	chr1	dexseq_prepare_annotation2.py	exon	237872158	237872398	.	+	.	ENST00000542537+ENST00000366574+ENST00000609119+ENST00000360064__exon_number_076__gene_id_ENSG00000198626	RYR2	ENSG00000198626.75	-0.900779588434933	-4.61631200401346	8.53523788880416e-06	0.00102462863116207
ENSG00000149554.ENSG00000134910.49	ENSG00000149554+ENSG00000134910	ENSG00000149554+ENSG00000134910_050	chr11	dexseq_prepare_annotation2.py	exon	125494768	125495035	.	+	.	ENST00000526364__exon_number_050__gene_id_ENSG00000149554+ENSG00000134910		ENSG00000149554.ENSG00000134910.49	-1.11481390854707	-4.59184349767023	8.54901821208755e-06	0.00102462863116207
ENSG00000180182.31	ENSG00000180182	ENSG00000180182_032	chrX	dexseq_prepare_annotation2.py	exon	40571438	40571545	.	-	.	ENST00000324817__exon_number_032__gene_id_ENSG00000180182	MED14	ENSG00000180182.31	-0.883225048886601	-4.77071105840406	8.5518623010942e-06	0.00102462863116207
ENSG00000080822.ENSG00000080819.58	ENSG00000080822+ENSG00000080819	ENSG00000080822+ENSG00000080819_059	chr3	dexseq_prepare_annotation2.py	exon	98241750	98241766	.	-	.	ENST00000511667+ENST00000508902+ENST00000508659+ENST00000508503+ENST00000394185+ENST00000394180+ENST00000394181+ENST00000502299+ENST00000510545+ENST00000507874+ENST00000341181+ENST00000437922__exon_number_059__gene_id_ENSG00000080822+ENSG00000080819		ENSG00000080822.ENSG00000080819.58	0.590034823933539	4.57372197947003	8.55537759403307e-06	0.00102462863116207
ENSG00000013441.24	ENSG00000013441	ENSG00000013441_025	chr2	dexseq_prepare_annotation2.py	exon	201724470	201724847	.	-	.	ENST00000473565+ENST00000461981__exon_number_025__gene_id_ENSG00000013441	CLK1	ENSG00000013441.24	-1.00028589334133	-4.68964312673219	8.60296010025136e-06	0.00102939404822754
ENSG00000175575.12	ENSG00000175575	ENSG00000175575_013	chr11	dexseq_prepare_annotation2.py	exon	73589865	73591748	.	+	.	ENST00000381783__exon_number_013__gene_id_ENSG00000175575	PAAF1	ENSG00000175575.12	-0.591015192853301	-4.58836250372931	8.67667235920378e-06	0.00103653569429443
ENSG00000011422.24	ENSG00000011422	ENSG00000011422_025	chr19	dexseq_prepare_annotation2.py	exon	44171733	44171843	.	-	.	ENST00000221264+ENST00000601876+ENST00000593714+ENST00000598875+ENST00000601723+ENST00000599546+ENST00000599892+ENST00000340093+ENST00000602141+ENST00000339082+ENST00000593939__exon_number_025__gene_id_ENSG00000011422	PLAUR	ENSG00000011422.24	0.755450226104749	4.76687507776512	8.67833821263924e-06	0.00103653569429443
ENSG00000152936.ENSG00000241846.3	ENSG00000152936+ENSG00000241846	ENSG00000152936+ENSG00000241846_004	chr12	dexseq_prepare_annotation2.py	exon	25629016	25629043	.	-	.	ENST00000282881__exon_number_004__gene_id_ENSG00000152936+ENSG00000241846		ENSG00000152936.ENSG00000241846.3	0.696624585549543	4.85618213512837	8.7125733944367e-06	0.0010396846841961
ENSG00000114353.6	ENSG00000114353	ENSG00000114353_007	chr3	dexseq_prepare_annotation2.py	exon	50273636	50273885	.	+	.	ENST00000536647+ENST00000441156+ENST00000313601__exon_number_007__gene_id_ENSG00000114353	GNAI2	ENSG00000114353.6	0.568335875437307	4.76312465728549	8.80375385275763e-06	0.00104961722378094
ENSG00000129084.ENSG00000256206.ENSG00000129083.15	ENSG00000129084+ENSG00000256206+ENSG00000129083	ENSG00000129084+ENSG00000256206+ENSG00000129083_016	chr11	dexseq_prepare_annotation2.py	exon	14490227	14490406	.	-	.	ENST00000249923+ENST00000439561__exon_number_016__gene_id_ENSG00000129084+ENSG00000256206+ENSG00000129083		ENSG00000129084.ENSG00000256206.ENSG00000129083.15	0.51424622959357	4.56030719522983	8.87158504151071e-06	0.00105675057167138
ENSG00000163482.35	ENSG00000163482	ENSG00000163482_036	chr2	dexseq_prepare_annotation2.py	exon	219555173	219555250	.	+	.	ENST00000392105+ENST00000392106+ENST00000295709+ENST00000440309+ENST00000480709+ENST00000422778__exon_number_036__gene_id_ENSG00000163482	STK36	ENSG00000163482.35	0.579303636545329	4.61387723997196	8.98810628045695e-06	0.00106899896464058
ENSG00000163625.77	ENSG00000163625	ENSG00000163625_078	chr4	dexseq_prepare_annotation2.py	exon	85762345	85762416	.	-	.	ENST00000514071+ENST00000295888+ENST00000426414+ENST00000322366__exon_number_078__gene_id_ENSG00000163625	WDFY3	ENSG00000163625.77	0.634748398526556	4.5735172322527	8.99059689413842e-06	0.00106899896464058
[truncated: 3,159 more rows]
