# Supplementary material for: The transcriptomic response of cells to a drug combination is more than the sum of the responses to the monotherapies
Source: eLife. 2020 Sep 18;9:e52707. doi: 10.7554/eLife.52707 (PMC7546737; doi:10.7554/eLife.52707)
Supplement: Source data 8. [file elife-52707-data8.zip › Supplementary Item 13 Differential Splicing/WFA_singlet_DMSO_singlet_6_dynsyn_exon_O_fcounts_O_flatten_exon_name.mtrx_exons_intragene_t_test_FDR_10]

V1	V2	V3	V4	V5	V6	V7	V8	V9	V10	V11	V12	id	logFC	t	P.Value	FDR
ENSG00000112159.108	ENSG00000112159	ENSG00000112159_109	chr6	dexseq_prepare_annotation2.py	exon	90504296	90504520	.	-	.	ENST00000369393+ENST00000428876+ENST00000439638__exon_number_109__gene_id_ENSG00000112159	MDN1	ENSG00000112159.108	-1.64932693708847	-56.2698672635427	1.57781269851952e-166	2.12337299528662e-161
ENSG00000091536.72	ENSG00000091536	ENSG00000091536_073	chr17	dexseq_prepare_annotation2.py	exon	18062239	18062311	.	+	.	ENST00000578472+ENST00000556535+ENST00000418233+ENST00000557655+ENST00000205890+ENST00000433411__exon_number_073__gene_id_ENSG00000091536	MYO15A	ENSG00000091536.72	-2.18549351407786	-62.0723535024692	6.04170515218352e-164	4.06537277132701e-159
ENSG00000091536.73	ENSG00000091536	ENSG00000091536_074	chr17	dexseq_prepare_annotation2.py	exon	18062589	18062661	.	+	.	ENST00000578472+ENST00000556535+ENST00000557190+ENST00000418233+ENST00000557655+ENST00000205890+ENST00000433411__exon_number_074__gene_id_ENSG00000091536	MYO15A	ENSG00000091536.73	-2.13208936107221	-54.7033969709258	5.81612962781506e-150	2.60905758974156e-145
ENSG00000112159.107	ENSG00000112159	ENSG00000112159_108	chr6	dexseq_prepare_annotation2.py	exon	90503819	90503926	.	-	.	ENST00000369393+ENST00000428876+ENST00000439638__exon_number_108__gene_id_ENSG00000112159	MDN1	ENSG00000112159.107	-1.51214144465209	-44.0562677291246	8.30516966792613e-137	2.79421204600124e-132
ENSG00000215029.ENSG00000185945.4	ENSG00000215029+ENSG00000185945	ENSG00000215029+ENSG00000185945_005	chrX	dexseq_prepare_annotation2.py	exon	101618901	101618973	.	-	.	ENST00000457521+ENST00000372750+ENST00000372749+ENST00000412230__exon_number_005__gene_id_ENSG00000215029+ENSG00000185945		ENSG00000215029.ENSG00000185945.4	-3.57062940737517	-80.8978016508855	9.59964415177475e-134	2.58378262202678e-129
ENSG00000100106.ENSG00000100101.26	ENSG00000100106+ENSG00000100101	ENSG00000100106+ENSG00000100101_027	chr22	dexseq_prepare_annotation2.py	exon	38122511	38122577	.	+	.	ENST00000492485__exon_number_027__gene_id_ENSG00000100106+ENSG00000100101		ENSG00000100106.ENSG00000100101.26	-4.77249865701322	-59.6437426386065	1.33658014419418e-125	2.99788243442033e-121
ENSG00000227195.62	ENSG00000227195	ENSG00000227195_063	chr20	dexseq_prepare_annotation2.py	exon	26231899	26232102	.	-	.	ENST00000596767+ENST00000594130+ENST00000601901+ENST00000601119__exon_number_063__gene_id_ENSG00000227195	MIR663A	ENSG00000227195.62	-2.50133362993423	-50.4617421547471	1.02266833240645e-122	1.96610908814661e-118
ENSG00000166689.59	ENSG00000166689	ENSG00000166689_060	chr11	dexseq_prepare_annotation2.py	exon	17035672	17035689	.	-	.	ENST00000355661+ENST00000448080+ENST00000531066__exon_number_060__gene_id_ENSG00000166689	PLEKHA7	ENSG00000166689.59	-2.64558068571882	-55.9190438392769	3.47797947397063e-122	5.85070054585682e-118
ENSG00000180448.9	ENSG00000180448	ENSG00000180448_010	chr19	dexseq_prepare_annotation2.py	exon	1071220	1071357	.	+	.	ENST00000543365__exon_number_010__gene_id_ENSG00000180448	HMHA1	ENSG00000180448.9	-4.91830421097665	-60.8233003753939	3.70833803749088e-114	5.54507786746011e-110
ENSG00000066855.1	ENSG00000066855	ENSG00000066855_002	chr8	dexseq_prepare_annotation2.py	exon	66556974	66557019	.	+	.	ENST00000523222+ENST00000523170+ENST00000262146+ENST00000522239+ENST00000424808__exon_number_002__gene_id_ENSG00000066855	MTFR1	ENSG00000066855.1	-2.26608338939757	-61.4682258810216	6.29515778313841e-113	8.47183448981418e-109
ENSG00000085872.ENSG00000105085.ENSG00000269578.ENSG00000214046.ENSG00000127526.ENSG00000269058.ENSG00000141979.ENSG00000268790.102	ENSG00000085872+ENSG00000105085+ENSG00000269578+ENSG00000214046+ENSG00000127526+ENSG00000269058+ENSG00000141979+ENSG00000268790	ENSG00000085872+ENSG00000105085+ENSG00000269578+ENSG00000214046+ENSG00000127526+ENSG00000269058+ENSG00000141979+ENSG00000268790_103	chr19	dexseq_prepare_annotation2.py	exon	16741279	16741370	.	-	.	ENST00000593991__exon_number_103__gene_id_ENSG00000085872+ENSG00000105085+ENSG00000269578+ENSG00000214046+ENSG00000127526+ENSG00000269058+ENSG00000141979+ENSG00000268790		ENSG00000085872.ENSG00000105085.ENSG00000269578.ENSG00000214046.ENSG00000127526.ENSG00000269058.ENSG00000141979.ENSG00000268790.102	1.55944934223445	36.6784596249708	3.23028050766847e-111	3.9520132716409e-107
ENSG00000085872.ENSG00000105085.ENSG00000269578.ENSG00000214046.ENSG00000127526.ENSG00000269058.ENSG00000141979.ENSG00000268790.101	ENSG00000085872+ENSG00000105085+ENSG00000269578+ENSG00000214046+ENSG00000127526+ENSG00000269058+ENSG00000141979+ENSG00000268790	ENSG00000085872+ENSG00000105085+ENSG00000269578+ENSG00000214046+ENSG00000127526+ENSG00000269058+ENSG00000141979+ENSG00000268790_102	chr19	dexseq_prepare_annotation2.py	exon	16739333	16739873	.	-	.	ENST00000598608__exon_number_102__gene_id_ENSG00000085872+ENSG00000105085+ENSG00000269578+ENSG00000214046+ENSG00000127526+ENSG00000269058+ENSG00000141979+ENSG00000268790		ENSG00000085872.ENSG00000105085.ENSG00000269578.ENSG00000214046.ENSG00000127526.ENSG00000269058.ENSG00000141979.ENSG00000268790.101	1.77841722653807	36.5159973947183	9.35424365097634e-111	1.04905503984787e-106
ENSG00000063978.ENSG00000206113.ENSG00000125386.ENSG00000249428.95	ENSG00000063978+ENSG00000206113+ENSG00000125386+ENSG00000249428	ENSG00000063978+ENSG00000206113+ENSG00000125386+ENSG00000249428_096	chr4	dexseq_prepare_annotation2.py	exon	2664836	2664930	.	+	.	ENST00000512465+ENST00000505311+ENST00000513898+ENST00000382839+ENST00000502458+ENST00000324666+ENST00000545951+ENST00000513350+ENST00000506904__exon_number_096__gene_id_ENSG00000063978+ENSG00000206113+ENSG00000125386+ENSG00000249428		ENSG00000063978.ENSG00000206113.ENSG00000125386.ENSG00000249428.95	1.77053160298512	33.8975633879199	7.85477582581776e-108	8.13132435623905e-104
ENSG00000091536.74	ENSG00000091536	ENSG00000091536_075	chr17	dexseq_prepare_annotation2.py	exon	18062662	18062919	.	+	.	ENST00000433411__exon_number_075__gene_id_ENSG00000091536	MYO15A	ENSG00000091536.74	-1.99832314169544	-36.4363868053415	2.41312468919289e-107	2.31965058069651e-103
ENSG00000148337.6	ENSG00000148337	ENSG00000148337_007	chr9	dexseq_prepare_annotation2.py	exon	130928431	130928547	.	-	.	ENST00000393608+ENST00000325721+ENST00000372948+ENST00000415526+ENST00000485862+ENST00000541172+ENST00000461765+ENST00000372938+ENST00000372954+ENST00000357558+ENST00000538431+ENST00000277465+ENST00000471773__exon_number_007__gene_id_ENSG00000148337	CIZ1	ENSG00000148337.6	2.14485045989387	35.9887423974388	2.56016853645478e-105	2.2969320075365e-101
ENSG00000091536.71	ENSG00000091536	ENSG00000091536_072	chr17	dexseq_prepare_annotation2.py	exon	18061837	18061952	.	+	.	ENST00000578472+ENST00000205890+ENST00000418233__exon_number_072__gene_id_ENSG00000091536	MYO15A	ENSG00000091536.71	-1.9502760704808	-35.6185538751619	4.20950903510573e-105	3.5406443588589e-101
ENSG00000085872.ENSG00000105085.ENSG00000269578.ENSG00000214046.ENSG00000127526.ENSG00000269058.ENSG00000141979.ENSG00000268790.97	ENSG00000085872+ENSG00000105085+ENSG00000269578+ENSG00000214046+ENSG00000127526+ENSG00000269058+ENSG00000141979+ENSG00000268790	ENSG00000085872+ENSG00000105085+ENSG00000269578+ENSG00000214046+ENSG00000127526+ENSG00000269058+ENSG00000141979+ENSG00000268790_098	chr19	dexseq_prepare_annotation2.py	exon	16735088	16735472	.	-	.	ENST00000601478__exon_number_098__gene_id_ENSG00000085872+ENSG00000105085+ENSG00000269578+ENSG00000214046+ENSG00000127526+ENSG00000269058+ENSG00000141979+ENSG00000268790		ENSG00000085872.ENSG00000105085.ENSG00000269578.ENSG00000214046.ENSG00000127526.ENSG00000269058.ENSG00000141979.ENSG00000268790.97	1.86254310676574	34.2591335722017	3.34471229303318e-104	2.64777262505604e-100
ENSG00000091536.69	ENSG00000091536	ENSG00000091536_070	chr17	dexseq_prepare_annotation2.py	exon	18061652	18061659	.	+	.	ENST00000557655+ENST00000578472+ENST00000556535+ENST00000557190__exon_number_070__gene_id_ENSG00000091536	MYO15A	ENSG00000091536.69	-1.88197547246269	-34.4935922123788	5.78697424155637e-102	4.32663129169962e-98
ENSG00000087460.93	ENSG00000087460	ENSG00000087460_094	chr20	dexseq_prepare_annotation2.py	exon	57485041	57485062	.	+	.	ENST00000496934+ENST00000371075+ENST00000494081+ENST00000477931+ENST00000487862+ENST00000306090+ENST00000371095+ENST00000371085+ENST00000265620+ENST00000464624+ENST00000313949+ENST00000480975+ENST00000488546+ENST00000371102+ENST00000476196+ENST00000371100+ENST00000354359__exon_number_094__gene_id_ENSG00000087460	GNAS	ENSG00000087460.93	4.71919780681058	40.5027328257025	1.37429276176693e-101	9.73411563159518e-98
ENSG00000158286.41	ENSG00000158286	ENSG00000158286_042	chr1	dexseq_prepare_annotation2.py	exon	6281352	6281359	.	+	.	ENST00000377939__exon_number_042__gene_id_ENSG00000158286	RNF207	ENSG00000158286.41	2.68701305948939	53.6225333111241	1.36013353014808e-98	9.15213450433691e-95
ENSG00000227195.65	ENSG00000227195	ENSG00000227195_066	chr20	dexseq_prepare_annotation2.py	exon	26232142	26232162	.	-	.	ENST00000601119__exon_number_066__gene_id_ENSG00000227195	MIR663A	ENSG00000227195.65	-2.40650517012535	-37.6913818920696	8.36124324528528e-98	5.35824301057503e-94
ENSG00000112159.109	ENSG00000112159	ENSG00000112159_110	chr6	dexseq_prepare_annotation2.py	exon	90513047	90513273	.	-	.	ENST00000369393+ENST00000428876+ENST00000439638__exon_number_110__gene_id_ENSG00000112159	MDN1	ENSG00000112159.109	-1.56619409565909	-30.9166369513067	1.76006889486194e-97	1.07665814392653e-93
ENSG00000085872.ENSG00000105085.ENSG00000269578.ENSG00000214046.ENSG00000127526.ENSG00000269058.ENSG00000141979.ENSG00000268790.95	ENSG00000085872+ENSG00000105085+ENSG00000269578+ENSG00000214046+ENSG00000127526+ENSG00000269058+ENSG00000141979+ENSG00000268790	ENSG00000085872+ENSG00000105085+ENSG00000269578+ENSG00000214046+ENSG00000127526+ENSG00000269058+ENSG00000141979+ENSG00000268790_096	chr19	dexseq_prepare_annotation2.py	exon	16698413	16698796	.	-	.	ENST00000593779__exon_number_096__gene_id_ENSG00000085872+ENSG00000105085+ENSG00000269578+ENSG00000214046+ENSG00000127526+ENSG00000269058+ENSG00000141979+ENSG00000268790		ENSG00000085872.ENSG00000105085.ENSG00000269578.ENSG00000214046.ENSG00000127526.ENSG00000269058.ENSG00000141979.ENSG00000268790.95	2.13395950371341	31.4405987760337	1.21007110168551e-95	7.08033646311004e-92
ENSG00000172890.1	ENSG00000172890	ENSG00000172890_002	chr11	dexseq_prepare_annotation2.py	exon	71164255	71164256	.	+	.	ENST00000533612+ENST00000534634+ENST00000319023__exon_number_002__gene_id_ENSG00000172890	NADSYN1	ENSG00000172890.1	2.75356102518873	36.0992336530857	2.59899107648033e-93	1.44368049222016e-89
ENSG00000161010.ENSG00000197226.23	ENSG00000161010+ENSG00000197226	ENSG00000161010+ENSG00000197226_024	chr5	dexseq_prepare_annotation2.py	exon	179268907	179268907	.	-	.	ENST00000520995+ENST00000523084+ENST00000376931+ENST00000522663+ENST00000520150+ENST00000518235+ENST00000292586+ENST00000521675+ENST00000519208+ENST00000521299+ENST00000523737+ENST00000520698+ENST00000403396+ENST00000518219+ENST00000520900__exon_number_024__gene_id_ENSG00000161010+ENSG00000197226		ENSG00000161010.ENSG00000197226.23	-1.58578388589483	-34.9018478477449	2.68188563465556e-93	1.44368049222016e-89
ENSG00000145362.95	ENSG00000145362	ENSG00000145362_096	chr4	dexseq_prepare_annotation2.py	exon	114304892	114304896	.	+	.	ENST00000357077+ENST00000505342__exon_number_096__gene_id_ENSG00000145362	ANK2	ENSG00000145362.95	2.19420712265504	34.9029786243599	2.03695639454006e-92	1.05433646426161e-88
ENSG00000255339.ENSG00000075826.ENSG00000166136.42	ENSG00000255339+ENSG00000075826+ENSG00000166136	ENSG00000255339+ENSG00000075826+ENSG00000166136_043	chr10	dexseq_prepare_annotation2.py	exon	102265562	102265692	.	-	.	ENST00000535773+ENST00000479697+ENST00000462434+ENST00000484848+ENST00000527595+ENST00000469546+ENST00000529568__exon_number_043__gene_id_ENSG00000255339+ENSG00000075826+ENSG00000166136		ENSG00000255339.ENSG00000075826.ENSG00000166136.42	-1.52723121985959	-37.765456744428	9.78837273190489e-92	4.87885124867246e-88
ENSG00000085872.ENSG00000105085.ENSG00000269578.ENSG00000214046.ENSG00000127526.ENSG00000269058.ENSG00000141979.ENSG00000268790.94	ENSG00000085872+ENSG00000105085+ENSG00000269578+ENSG00000214046+ENSG00000127526+ENSG00000269058+ENSG00000141979+ENSG00000268790	ENSG00000085872+ENSG00000105085+ENSG00000269578+ENSG00000214046+ENSG00000127526+ENSG00000269058+ENSG00000141979+ENSG00000268790_095	chr19	dexseq_prepare_annotation2.py	exon	16698215	16698412	.	-	.	ENST00000593779+ENST00000598492__exon_number_095__gene_id_ENSG00000085872+ENSG00000105085+ENSG00000269578+ENSG00000214046+ENSG00000127526+ENSG00000269058+ENSG00000141979+ENSG00000268790		ENSG00000085872.ENSG00000105085.ENSG00000269578.ENSG00000214046.ENSG00000127526.ENSG00000269058.ENSG00000141979.ENSG00000268790.94	1.8588643735252	29.8500308749461	1.26275679984277e-90	6.06921506615858e-87
ENSG00000159216.40	ENSG00000159216	ENSG00000159216_041	chr21	dexseq_prepare_annotation2.py	exon	37342373	37342465	.	-	.	ENST00000460207+ENST00000475045__exon_number_041__gene_id_ENSG00000159216	RUNX1	ENSG00000159216.40	-1.48031445524268	-54.6216131993237	2.8363789315009e-90	1.31624609470551e-86
ENSG00000172890.37	ENSG00000172890	ENSG00000172890_038	chr11	dexseq_prepare_annotation2.py	exon	71191195	71191197	.	+	.	ENST00000526039+ENST00000530055__exon_number_038__gene_id_ENSG00000172890	NADSYN1	ENSG00000172890.37	-1.69978506139147	-34.5658028190506	7.59357203253795e-90	3.4064004780762e-86
ENSG00000138744.ENSG00000198301.7	ENSG00000138744+ENSG00000198301	ENSG00000138744+ENSG00000198301_008	chr4	dexseq_prepare_annotation2.py	exon	76839914	76839942	.	-	.	ENST00000602782+ENST00000286733__exon_number_008__gene_id_ENSG00000138744+ENSG00000198301		ENSG00000138744.ENSG00000198301.7	-2.9555977513008	-39.0336506656887	1.32260230495448e-89	5.74167259335028e-86
ENSG00000170421.48	ENSG00000170421	ENSG00000170421_049	chr12	dexseq_prepare_annotation2.py	exon	53343705	53343738	.	-	.	ENST00000546921__exon_number_049__gene_id_ENSG00000170421	KRT8	ENSG00000170421.48	-1.25191163932851	-42.4263534301823	2.31776159269685e-87	9.74741880813638e-84
ENSG00000114735.22	ENSG00000114735	ENSG00000114735_023	chr3	dexseq_prepare_annotation2.py	exon	50617371	50617546	.	+	.	ENST00000448997+ENST00000482974__exon_number_023__gene_id_ENSG00000114735	HEMK1	ENSG00000114735.22	-3.3766835936482	-48.1832419303512	4.18065555021831e-87	1.70490933933858e-83
ENSG00000138744.ENSG00000198301.3	ENSG00000138744+ENSG00000198301	ENSG00000138744+ENSG00000198301_004	chr4	dexseq_prepare_annotation2.py	exon	76835458	76835491	.	-	.	ENST00000513045+ENST00000511606+ENST00000286733__exon_number_004__gene_id_ENSG00000138744+ENSG00000198301		ENSG00000138744.ENSG00000198301.3	-2.93221524475334	-37.4821648505451	8.67654028378099e-87	3.43430224050116e-83
ENSG00000148337.55	ENSG00000148337	ENSG00000148337_056	chr9	dexseq_prepare_annotation2.py	exon	130952724	130952746	.	-	.	ENST00000474442__exon_number_056__gene_id_ENSG00000148337	CIZ1	ENSG00000148337.55	-1.84796254574905	-29.5237833430499	1.00511120176059e-86	3.8647100056953e-83
ENSG00000147996.19	ENSG00000147996	ENSG00000147996_020	chr9	dexseq_prepare_annotation2.py	exon	70434178	70434243	.	-	.	ENST00000463075+ENST00000486221+ENST00000480229+ENST00000461932+ENST00000377392+ENST00000476797+ENST00000382405+ENST00000430059+ENST00000485088+ENST00000468066+ENST00000489273+ENST00000377395+ENST00000429800+ENST00000476161+ENST00000480819+ENST00000486191+ENST00000465474+ENST00000497250+ENST00000377389__exon_number_020__gene_id_ENSG00000147996	CBWD5	ENSG00000147996.19	-1.10655054508127	-42.8932329765864	1.30320436401614e-86	4.87170371378334e-83
ENSG00000142512.32	ENSG00000142512	ENSG00000142512_033	chr19	dexseq_prepare_annotation2.py	exon	51920966	51920991	.	-	.	ENST00000353836+ENST00000432469+ENST00000439889__exon_number_033__gene_id_ENSG00000142512	SIGLEC10	ENSG00000142512.32	2.91896889648597	47.2487874061502	5.1144144943099e-86	1.86022313351552e-82
ENSG00000114735	ENSG00000114735	ENSG00000114735_001	chr3	dexseq_prepare_annotation2.py	exon	50606583	50606627	.	+	.	ENST00000434410__exon_number_001__gene_id_ENSG00000114735	HEMK1	ENSG00000114735	3.36404788046664	45.048294047797	2.22300931577859e-83	7.87278749182988e-80
ENSG00000100106.ENSG00000100101.25	ENSG00000100106+ENSG00000100101	ENSG00000100106+ENSG00000100101_026	chr22	dexseq_prepare_annotation2.py	exon	38119192	38122510	.	+	.	ENST00000406386+ENST00000344404+ENST00000455236+ENST00000492485__exon_number_026__gene_id_ENSG00000100106+ENSG00000100101		ENSG00000100106.ENSG00000100101.25	-4.39281060070761	-33.9341332563583	6.56608912276119e-83	2.26575532275342e-79
ENSG00000255103.ENSG00000127603.34	ENSG00000255103+ENSG00000127603	ENSG00000255103+ENSG00000127603_035	chr1	dexseq_prepare_annotation2.py	exon	39749858	39749892	.	+	.	ENST00000472385+ENST00000485063__exon_number_035__gene_id_ENSG00000255103+ENSG00000127603		ENSG00000255103.ENSG00000127603.34	-6.80264140059243	-48.7026446247197	1.95437843539841e-82	6.57535966751528e-79
ENSG00000257062.ENSG00000111700.ENSG00000134538.ENSG00000205754.ENSG00000257046.45	ENSG00000257062+ENSG00000111700+ENSG00000134538+ENSG00000205754+ENSG00000257046	ENSG00000257062+ENSG00000111700+ENSG00000134538+ENSG00000205754+ENSG00000257046_046	chr12	dexseq_prepare_annotation2.py	exon	21242842	21242863	.	+	.	ENST00000545916+ENST00000540229+ENST00000593147+ENST00000381541+ENST00000554957+ENST00000421593+ENST00000553473__exon_number_046__gene_id_ENSG00000257062+ENSG00000111700+ENSG00000134538+ENSG00000205754+ENSG00000257046		ENSG00000257062.ENSG00000111700.ENSG00000134538.ENSG00000205754.ENSG00000257046.45	1.69966766033689	36.086652922055	5.3740598470242e-82	1.76396305373896e-78
ENSG00000112159.110	ENSG00000112159	ENSG00000112159_111	chr6	dexseq_prepare_annotation2.py	exon	90529225	90529437	.	-	.	ENST00000369393+ENST00000428876+ENST00000439638__exon_number_111__gene_id_ENSG00000112159	MDN1	ENSG00000112159.110	-1.48026177429676	-26.3357231293736	1.23119685916922e-81	3.94501856467657e-78
ENSG00000114735.9	ENSG00000114735	ENSG00000114735_010	chr3	dexseq_prepare_annotation2.py	exon	50607243	50608361	.	+	.	ENST00000482974__exon_number_010__gene_id_ENSG00000114735	HEMK1	ENSG00000114735.9	3.46627137852686	43.2118368575098	4.33073404596756e-81	1.35538882721901e-77
ENSG00000023228.ENSG00000237580.2	ENSG00000023228+ENSG00000237580	ENSG00000023228+ENSG00000237580_003	chr2	dexseq_prepare_annotation2.py	exon	206981225	206988542	.	-	.	ENST00000233190__exon_number_003__gene_id_ENSG00000023228+ENSG00000237580		ENSG00000023228.ENSG00000237580.2	-3.50925076364312	-55.3511136142338	8.60747254746365e-81	2.63265416595458e-77
ENSG00000114735.7	ENSG00000114735	ENSG00000114735_008	chr3	dexseq_prepare_annotation2.py	exon	50607001	50607005	.	+	.	ENST00000482974+ENST00000448997+ENST00000424388+ENST00000232854__exon_number_008__gene_id_ENSG00000114735	HEMK1	ENSG00000114735.7	3.55240740516923	42.1774649724495	9.19580183308159e-80	2.73125186780856e-76
ENSG00000013441.27	ENSG00000013441	ENSG00000013441_028	chr2	dexseq_prepare_annotation2.py	exon	201725688	201725706	.	-	.	ENST00000492793+ENST00000473565+ENST00000461981__exon_number_028__gene_id_ENSG00000013441	CLK1	ENSG00000013441.27	-3.11721530157625	-47.848166499381	9.33573983066895e-80	2.73125186780856e-76
ENSG00000085872.ENSG00000105085.ENSG00000269578.ENSG00000214046.ENSG00000127526.ENSG00000269058.ENSG00000141979.ENSG00000268790.100	ENSG00000085872+ENSG00000105085+ENSG00000269578+ENSG00000214046+ENSG00000127526+ENSG00000269058+ENSG00000141979+ENSG00000268790	ENSG00000085872+ENSG00000105085+ENSG00000269578+ENSG00000214046+ENSG00000127526+ENSG00000269058+ENSG00000141979+ENSG00000268790_101	chr19	dexseq_prepare_annotation2.py	exon	16739016	16739017	.	-	.	ENST00000263390__exon_number_101__gene_id_ENSG00000085872+ENSG00000105085+ENSG00000269578+ENSG00000214046+ENSG00000127526+ENSG00000269058+ENSG00000141979+ENSG00000268790		ENSG00000085872.ENSG00000105085.ENSG00000269578.ENSG00000214046.ENSG00000127526.ENSG00000269058.ENSG00000141979.ENSG00000268790.100	1.65819557023943	26.4639522791537	1.75208502163968e-79	5.01681587142985e-76
ENSG00000180448.3	ENSG00000180448	ENSG00000180448_004	chr19	dexseq_prepare_annotation2.py	exon	1067316	1067317	.	+	.	ENST00000587602+ENST00000536472+ENST00000313093__exon_number_004__gene_id_ENSG00000180448	HMHA1	ENSG00000180448.3	-4.56114939918418	-35.8629873245832	2.32331105374833e-79	6.51383816000601e-76
ENSG00000114735.15	ENSG00000114735	ENSG00000114735_016	chr3	dexseq_prepare_annotation2.py	exon	50614483	50614554	.	+	.	ENST00000424388+ENST00000434410+ENST00000448997+ENST00000232854+ENST00000482974+ENST00000455834__exon_number_016__gene_id_ENSG00000114735	HEMK1	ENSG00000114735.15	-3.29556631869931	-41.7216979330987	3.60759040673627e-79	9.90813661566013e-76
ENSG00000215440.ENSG00000124222.ENSG00000254995.87	ENSG00000215440+ENSG00000124222+ENSG00000254995	ENSG00000215440+ENSG00000124222+ENSG00000254995_088	chr20	dexseq_prepare_annotation2.py	exon	57292916	57293051	.	+	.	ENST00000532531+ENST00000527587__exon_number_088__gene_id_ENSG00000215440+ENSG00000124222+ENSG00000254995		ENSG00000215440.ENSG00000124222.ENSG00000254995.87	-1.39852129365569	-39.3105611595207	1.11114030463186e-78	2.99067857552883e-75
ENSG00000252974.ENSG00000139116.36	ENSG00000252974+ENSG00000139116	ENSG00000252974+ENSG00000139116_037	chr12	dexseq_prepare_annotation2.py	exon	39726393	39726546	.	-	.	ENST00000544797+ENST00000361961+ENST00000541463+ENST00000395670+ENST00000547108+ENST00000552961+ENST00000361418__exon_number_037__gene_id_ENSG00000252974+ENSG00000139116		ENSG00000252974.ENSG00000139116.36	-1.29971096848549	-31.9064110685669	1.49114458175242e-78	3.93477969369599e-75
ENSG00000148218.5	ENSG00000148218	ENSG00000148218_006	chr9	dexseq_prepare_annotation2.py	exon	116151879	116151966	.	-	.	ENST00000482847+ENST00000409155+ENST00000277315__exon_number_006__gene_id_ENSG00000148218	ALAD	ENSG00000148218.5	-2.55463558253705	-40.159841610808	1.65528133326986e-78	4.28389992283572e-75
ENSG00000159216.41	ENSG00000159216	ENSG00000159216_042	chr21	dexseq_prepare_annotation2.py	exon	37354049	37354214	.	-	.	ENST00000460207+ENST00000475045__exon_number_042__gene_id_ENSG00000159216	RUNX1	ENSG00000159216.41	-1.33528187204802	-43.1257421494076	7.20982797764695e-78	1.8307113580147e-74
ENSG00000148337.69	ENSG00000148337	ENSG00000148337_070	chr9	dexseq_prepare_annotation2.py	exon	130953848	130953851	.	-	.	ENST00000357558+ENST00000372938+ENST00000541172+ENST00000325721__exon_number_070__gene_id_ENSG00000148337	CIZ1	ENSG00000148337.69	-1.03695405151415	-26.6274881354513	1.14498131604195e-77	2.85348426979588e-74
ENSG00000114735.23	ENSG00000114735	ENSG00000114735_024	chr3	dexseq_prepare_annotation2.py	exon	50617547	50617660	.	+	.	ENST00000434410+ENST00000443894+ENST00000448997+ENST00000232854+ENST00000482974+ENST00000455834__exon_number_024__gene_id_ENSG00000114735	HEMK1	ENSG00000114735.23	-3.32799162051957	-40.4908417296745	1.5436479385215e-77	3.77708197495287e-74
ENSG00000085872.ENSG00000105085.ENSG00000269578.ENSG00000214046.ENSG00000127526.ENSG00000269058.ENSG00000141979.ENSG00000268790.99	ENSG00000085872+ENSG00000105085+ENSG00000269578+ENSG00000214046+ENSG00000127526+ENSG00000269058+ENSG00000141979+ENSG00000268790	ENSG00000085872+ENSG00000105085+ENSG00000269578+ENSG00000214046+ENSG00000127526+ENSG00000269058+ENSG00000141979+ENSG00000268790_100	chr19	dexseq_prepare_annotation2.py	exon	16738985	16739015	.	-	.	ENST00000409035+ENST00000263390__exon_number_100__gene_id_ENSG00000085872+ENSG00000105085+ENSG00000269578+ENSG00000214046+ENSG00000127526+ENSG00000269058+ENSG00000141979+ENSG00000268790		ENSG00000085872.ENSG00000105085.ENSG00000269578.ENSG00000214046.ENSG00000127526.ENSG00000269058.ENSG00000141979.ENSG00000268790.99	1.67625929895183	25.8067667897929	3.00248416758477e-77	7.21545199680457e-74
ENSG00000227195.64	ENSG00000227195	ENSG00000227195_065	chr20	dexseq_prepare_annotation2.py	exon	26232129	26232141	.	-	.	ENST00000594130+ENST00000601119__exon_number_065__gene_id_ENSG00000227195	MIR663A	ENSG00000227195.64	-2.45857550507291	-29.08782248165	3.08263246885874e-77	7.27809525897549e-74
ENSG00000223745.58	ENSG00000223745	ENSG00000223745_059	chr1	dexseq_prepare_annotation2.py	exon	93806015	93806029	.	-	.	ENST00000452347+ENST00000411670+ENST00000451302+ENST00000413606+ENST00000421202+ENST00000457387+ENST00000449305+ENST00000438777+ENST00000447577__exon_number_059__gene_id_ENSG00000223745	RP4-717I23.3	ENSG00000223745.58	2.93279203053495	28.2589120150763	5.55907825359367e-77	1.28986909333427e-73
ENSG00000112159.69	ENSG00000112159	ENSG00000112159_070	chr6	dexseq_prepare_annotation2.py	exon	90428486	90428749	.	-	.	ENST00000428876+ENST00000369393__exon_number_070__gene_id_ENSG00000112159	MDN1	ENSG00000112159.69	0.647155330037268	25.0350233118816	6.16935202046108e-77	1.40720828280948e-73
ENSG00000175224.7	ENSG00000175224	ENSG00000175224_008	chr11	dexseq_prepare_annotation2.py	exon	46639107	46639112	.	+	.	ENST00000312040+ENST00000434074+ENST00000533325+ENST00000451945+ENST00000526715+ENST00000579280+ENST00000583249+ENST00000580238+ENST00000581438+ENST00000529655+ENST00000581416__exon_number_008__gene_id_ENSG00000175224	ATG13	ENSG00000175224.7	1.26941894159217	36.4658503115321	7.09501748394205e-77	1.59137694656078e-73
ENSG00000114735.21	ENSG00000114735	ENSG00000114735_022	chr3	dexseq_prepare_annotation2.py	exon	50617275	50617370	.	+	.	ENST00000434410+ENST00000443894+ENST00000448997+ENST00000232854+ENST00000482974+ENST00000455834__exon_number_022__gene_id_ENSG00000114735	HEMK1	ENSG00000114735.21	-3.2149105045385	-39.9622449707503	7.98180530835744e-77	1.76093018521774e-73
ENSG00000175899.50	ENSG00000175899	ENSG00000175899_051	chr12	dexseq_prepare_annotation2.py	exon	9261936	9262001	.	-	.	ENST00000539638+ENST00000318602__exon_number_051__gene_id_ENSG00000175899	A2M	ENSG00000175899.50	-1.96207373574317	-28.6256314868791	1.08313551678872e-76	2.35105045875606e-73
ENSG00000148343.44	ENSG00000148343	ENSG00000148343_045	chr9	dexseq_prepare_annotation2.py	exon	131832214	131832244	.	+	.	ENST00000406926+ENST00000358369+ENST00000445183+ENST00000439290+ENST00000277475+ENST00000483458__exon_number_045__gene_id_ENSG00000148343	FAM73B	ENSG00000148343.44	-2.43329392164457	-33.6093269816775	2.46042287140106e-76	5.2558147422943e-73
ENSG00000181666.56	ENSG00000181666	ENSG00000181666_057	chr19	dexseq_prepare_annotation2.py	exon	37853112	37853175	.	+	.	ENST00000324411+ENST00000591391+ENST00000592768+ENST00000586897+ENST00000588820+ENST00000590570+ENST00000589392+ENST00000544914+ENST00000392153+ENST00000591471+ENST00000541583__exon_number_057__gene_id_ENSG00000181666	HKR1	ENSG00000181666.56	1.66065086619546	29.2395105280131	3.15099884810419e-76	6.62581206220808e-73
ENSG00000114735.2	ENSG00000114735	ENSG00000114735_003	chr3	dexseq_prepare_annotation2.py	exon	50606705	50606908	.	+	.	ENST00000232854__exon_number_003__gene_id_ENSG00000114735	HEMK1	ENSG00000114735.2	3.28879863977127	39.2517209064296	7.47999351074149e-76	1.54866936414624e-72
ENSG00000165795.153	ENSG00000165795	ENSG00000165795_154	chr14	dexseq_prepare_annotation2.py	exon	21493852	21493891	.	-	.	ENST00000360463+ENST00000554419+ENST00000557669+ENST00000556974+ENST00000397858+ENST00000350792+ENST00000397847+ENST00000298687__exon_number_154__gene_id_ENSG00000165795	NDRG2	ENSG00000165795.153	-1.82169076461534	-25.7119059960291	1.29483181897001e-75	2.64022093487163e-72
ENSG00000151150.40	ENSG00000151150	ENSG00000151150_041	chr10	dexseq_prepare_annotation2.py	exon	61844474	61844588	.	-	.	ENST00000503366+ENST00000355288+ENST00000280772+ENST00000373827__exon_number_041__gene_id_ENSG00000151150	ANK3	ENSG00000151150.40	-1.65869702787645	-35.6511378366228	1.52326370950316e-75	3.05964567513145e-72
ENSG00000198947.90	ENSG00000198947	ENSG00000198947_091	chrX	dexseq_prepare_annotation2.py	exon	32563276	32563451	.	-	.	ENST00000357033+ENST00000378677+ENST00000288447__exon_number_091__gene_id_ENSG00000198947	DMD	ENSG00000198947.90	-2.23969605966676	-30.5051605708258	1.97910112534673e-75	3.91678664920275e-72
ENSG00000159216.13	ENSG00000159216	ENSG00000159216_014	chr21	dexseq_prepare_annotation2.py	exon	36252903	36253010	.	-	.	ENST00000437180+ENST00000482318+ENST00000399237+ENST00000399240+ENST00000300305+ENST00000358356+ENST00000486278+ENST00000455571+ENST00000325074+ENST00000344691__exon_number_014__gene_id_ENSG00000159216	RUNX1	ENSG00000159216.13	2.29586070974225	41.1068178123487	2.15999956552035e-75	4.21284436998597e-72
ENSG00000153048.30	ENSG00000153048	ENSG00000153048_031	chr16	dexseq_prepare_annotation2.py	exon	8962201	8962211	.	-	.	ENST00000562586+ENST00000396593+ENST00000561530__exon_number_031__gene_id_ENSG00000153048	CARHSP1	ENSG00000153048.30	-2.67706215624976	-42.1810114159325	3.64756441339123e-75	7.01254680087075e-72
ENSG00000187775.91	ENSG00000187775	ENSG00000187775_092	chr17	dexseq_prepare_annotation2.py	exon	76533381	76533563	.	-	.	ENST00000389840+ENST00000585328__exon_number_092__gene_id_ENSG00000187775	DNAH17	ENSG00000187775.91	1.12291848732279	24.9427152038557	4.50675777879807e-75	8.54233720559588e-72
ENSG00000079102.31	ENSG00000079102	ENSG00000079102_032	chr8	dexseq_prepare_annotation2.py	exon	93023281	93023315	.	-	.	ENST00000396218+ENST00000360348+ENST00000523629+ENST00000520724+ENST00000436581+ENST00000518844+ENST00000523290+ENST00000265814+ENST00000521553+ENST00000519847+ENST00000518992+ENST00000521054+ENST00000422361__exon_number_032__gene_id_ENSG00000079102	RUNX1T1	ENSG00000079102.31	-2.58964799372306	-44.7070526590246	1.01172428235308e-74	1.8910391492532e-71
ENSG00000167543.5	ENSG00000167543	ENSG00000167543_006	chr17	dexseq_prepare_annotation2.py	exon	27895045	27895064	.	+	.	ENST00000580183__exon_number_006__gene_id_ENSG00000167543	TP53I13	ENSG00000167543.5	-6.64067613240319	-46.2349423233301	1.53783958500036e-74	2.83503887439169e-71
ENSG00000091536.76	ENSG00000091536	ENSG00000091536_077	chr17	dexseq_prepare_annotation2.py	exon	18062976	18062993	.	+	.	ENST00000578472+ENST00000556535+ENST00000579848+ENST00000418233+ENST00000205890+ENST00000433411+ENST00000451725__exon_number_077__gene_id_ENSG00000091536	MYO15A	ENSG00000091536.76	1.94754569680105	25.448880244791	2.6796352540958e-74	4.87320639987095e-71
ENSG00000166535.23	ENSG00000166535	ENSG00000166535_024	chr12	dexseq_prepare_annotation2.py	exon	8998673	8998720	.	+	.	ENST00000539547+ENST00000541459+ENST00000536789+ENST00000545692+ENST00000540049+ENST00000299698__exon_number_024__gene_id_ENSG00000166535	A2ML1	ENSG00000166535.23	-1.72363776428729	-36.2845340216337	3.8176273014475e-74	6.85019772462533e-71
ENSG00000180448.2	ENSG00000180448	ENSG00000180448_003	chr19	dexseq_prepare_annotation2.py	exon	1067174	1067315	.	+	.	ENST00000313093__exon_number_003__gene_id_ENSG00000180448	HMHA1	ENSG00000180448.2	-4.54479428310712	-32.9615227886849	4.26696772622275e-74	7.55573310120893e-71
ENSG00000142512.30	ENSG00000142512	ENSG00000142512_031	chr19	dexseq_prepare_annotation2.py	exon	51920897	51920952	.	-	.	ENST00000357375+ENST00000439889+ENST00000353836+ENST00000529627+ENST00000356298+ENST00000432469+ENST00000339313__exon_number_031__gene_id_ENSG00000142512	SIGLEC10	ENSG00000142512.30	2.82309061564999	37.8245794990329	7.43400233094827e-74	1.2992801710286e-70
ENSG00000085872.ENSG00000105085.ENSG00000269578.ENSG00000214046.ENSG00000127526.ENSG00000269058.ENSG00000141979.ENSG00000268790.128	ENSG00000085872+ENSG00000105085+ENSG00000269578+ENSG00000214046+ENSG00000127526+ENSG00000269058+ENSG00000141979+ENSG00000268790	ENSG00000085872+ENSG00000105085+ENSG00000269578+ENSG00000214046+ENSG00000127526+ENSG00000269058+ENSG00000141979+ENSG00000268790_129	chr19	dexseq_prepare_annotation2.py	exon	16763509	16763772	.	-	.	ENST00000487803+ENST00000594507+ENST00000358726__exon_number_129__gene_id_ENSG00000085872+ENSG00000105085+ENSG00000269578+ENSG00000214046+ENSG00000127526+ENSG00000269058+ENSG00000141979+ENSG00000268790		ENSG00000085872.ENSG00000105085.ENSG00000269578.ENSG00000214046.ENSG00000127526.ENSG00000269058.ENSG00000141979.ENSG00000268790.128	2.51325514400673	24.7943053539058	9.18331130247328e-74	1.58443908352942e-70
ENSG00000159216.23	ENSG00000159216	ENSG00000159216_024	chr21	dexseq_prepare_annotation2.py	exon	36421378	36421462	.	-	.	ENST00000300305+ENST00000486278+ENST00000416754__exon_number_024__gene_id_ENSG00000159216	RUNX1	ENSG00000159216.23	2.29158393539985	39.7743182618608	1.06430404158656e-73	1.81304867094423e-70
ENSG00000114735.6	ENSG00000114735	ENSG00000114735_007	chr3	dexseq_prepare_annotation2.py	exon	50606998	50607000	.	+	.	ENST00000448997+ENST00000482974+ENST00000232854__exon_number_007__gene_id_ENSG00000114735	HEMK1	ENSG00000114735.6	3.39774887006158	37.6506719129377	1.31485085217823e-73	2.21185853916987e-70
ENSG00000159216.11	ENSG00000159216	ENSG00000159216_012	chr21	dexseq_prepare_annotation2.py	exon	36231771	36231875	.	-	.	ENST00000467577+ENST00000437180+ENST00000482318+ENST00000399237+ENST00000399240+ENST00000300305+ENST00000358356+ENST00000486278+ENST00000325074+ENST00000344691__exon_number_012__gene_id_ENSG00000159216	RUNX1	ENSG00000159216.11	2.36311653095189	39.4886638940472	2.49008574759362e-73	4.13713913152972e-70
ENSG00000213398.ENSG00000124067.ENSG00000267660.56	ENSG00000213398+ENSG00000124067+ENSG00000267660	ENSG00000213398+ENSG00000124067+ENSG00000267660_057	chr16	dexseq_prepare_annotation2.py	exon	67983703	67983809	.	-	.	ENST00000576616+ENST00000537830+ENST00000338335+ENST00000422611+ENST00000576513+ENST00000574665+ENST00000572037+ENST00000570802+ENST00000573023+ENST00000541864+ENST00000316341__exon_number_057__gene_id_ENSG00000213398+ENSG00000124067+ENSG00000267660		ENSG00000213398.ENSG00000124067.ENSG00000267660.56	-3.66621891315129	-33.6275040712333	3.24711677248741e-73	5.32911260842729e-70
ENSG00000148343.24	ENSG00000148343	ENSG00000148343_025	chr9	dexseq_prepare_annotation2.py	exon	131825523	131825565	.	+	.	ENST00000495975+ENST00000439290+ENST00000277475+ENST00000494608+ENST00000358369__exon_number_025__gene_id_ENSG00000148343	FAM73B	ENSG00000148343.24	-2.38468094207869	-31.9773735062062	3.34962069225989e-73	5.43110727593083e-70
ENSG00000180448.7	ENSG00000180448	ENSG00000180448_008	chr19	dexseq_prepare_annotation2.py	exon	1068332	1068412	.	+	.	ENST00000590214__exon_number_008__gene_id_ENSG00000180448	HMHA1	ENSG00000180448.7	-4.59738376454855	-32.4145554929412	4.58236075537988e-73	7.34143289734235e-70
ENSG00000129467.ENSG00000129465.ENSG00000258973.18	ENSG00000129467+ENSG00000129465+ENSG00000258973	ENSG00000129467+ENSG00000129465+ENSG00000258973_019	chr14	dexseq_prepare_annotation2.py	exon	24791431	24791569	.	-	.	ENST00000557056+ENST00000560635+ENST00000554577__exon_number_019__gene_id_ENSG00000129467+ENSG00000129465+ENSG00000258973		ENSG00000129467.ENSG00000129465.ENSG00000258973.18	-1.6492272015185	-24.1381977909891	6.06212887528462e-73	9.59791903116681e-70
ENSG00000227195.58	ENSG00000227195	ENSG00000227195_059	chr20	dexseq_prepare_annotation2.py	exon	26189979	26189993	.	-	.	ENST00000600225+ENST00000601079__exon_number_059__gene_id_ENSG00000227195	MIR663A	ENSG00000227195.58	-2.18869077083598	-27.2607618481116	2.16965232352892e-72	3.39517791562269e-69
ENSG00000148337	ENSG00000148337	ENSG00000148337_001	chr9	dexseq_prepare_annotation2.py	exon	130928343	130928343	.	-	.	ENST00000471773__exon_number_001__gene_id_ENSG00000148337	CIZ1	ENSG00000148337	0.664251431050942	24.9954890811399	2.30154439903957e-72	3.56017173091434e-69
ENSG00000100201.33	ENSG00000100201	ENSG00000100201_034	chr22	dexseq_prepare_annotation2.py	exon	38902300	38902311	.	-	.	ENST00000381633+ENST00000479734+ENST00000396821+ENST00000403230__exon_number_034__gene_id_ENSG00000100201	DDX17	ENSG00000100201.33	-2.44684498171364	-36.7482011335709	2.62668736522399e-72	4.01695119942897e-69
ENSG00000175455.1	ENSG00000175455	ENSG00000175455_002	chr3	dexseq_prepare_annotation2.py	exon	123616358	123616460	.	-	.	ENST00000479903+ENST00000463996__exon_number_002__gene_id_ENSG00000175455	CCDC14	ENSG00000175455.1	-1.73649565330523	-27.924427207459	3.35533658139588e-72	5.07360821476981e-69
ENSG00000148337.70	ENSG00000148337	ENSG00000148337_071	chr9	dexseq_prepare_annotation2.py	exon	130953852	130953868	.	-	.	ENST00000357558+ENST00000372938+ENST00000325721__exon_number_071__gene_id_ENSG00000148337	CIZ1	ENSG00000148337.70	-4.1250261413	-24.7799486077755	1.18295033459995e-71	1.7688656353273e-68
ENSG00000092148.74	ENSG00000092148	ENSG00000092148_075	chr14	dexseq_prepare_annotation2.py	exon	31675003	31675163	.	-	.	ENST00000399332+ENST00000553700+ENST00000556224+ENST00000556474+ENST00000553616__exon_number_075__gene_id_ENSG00000092148	HECTD1	ENSG00000092148.74	1.63470536750856	29.1427147446291	1.57360697065803e-71	2.32715720099171e-68
ENSG00000114735.10	ENSG00000114735	ENSG00000114735_011	chr3	dexseq_prepare_annotation2.py	exon	50608362	50608725	.	+	.	ENST00000424388+ENST00000434410+ENST00000448997+ENST00000232854+ENST00000482974+ENST00000455834__exon_number_011__gene_id_ENSG00000114735	HEMK1	ENSG00000114735.10	3.36869120107934	36.1789564273764	1.7917171761466e-71	2.62091220015523e-68
ENSG00000022840.70	ENSG00000022840	ENSG00000022840_071	chr12	dexseq_prepare_annotation2.py	exon	121014682	121014685	.	+	.	ENST00000325954+ENST00000545419+ENST00000542701+ENST00000535470+ENST00000413266+ENST00000538254__exon_number_071__gene_id_ENSG00000022840	RNF10	ENSG00000022840.70	2.83681158741323	27.3503502048927	9.98061735669049e-71	1.44425972259283e-67
ENSG00000159216.20	ENSG00000159216	ENSG00000159216_021	chr21	dexseq_prepare_annotation2.py	exon	36265222	36265260	.	-	.	ENST00000437180+ENST00000300305+ENST00000486278+ENST00000416754+ENST00000475045__exon_number_021__gene_id_ENSG00000159216	RUNX1	ENSG00000159216.20	2.55207625405754	37.474155700806	1.16326766783104e-70	1.66541566950743e-67
ENSG00000141447.ENSG00000265750	ENSG00000141447+ENSG00000265750	ENSG00000141447+ENSG00000265750_001	chr18	dexseq_prepare_annotation2.py	exon	21739473	21739792	.	-	.	ENST00000583267__exon_number_001__gene_id_ENSG00000141447+ENSG00000265750		ENSG00000141447.ENSG00000265750	2.72959177707155	30.5984456110444	1.8378296447847e-70	2.60346947480201e-67
ENSG00000260391.ENSG00000160145.48	ENSG00000260391+ENSG00000160145	ENSG00000260391+ENSG00000160145_049	chr3	dexseq_prepare_annotation2.py	exon	124174024	124174206	.	+	.	ENST00000460856+ENST00000494648+ENST00000240874+ENST00000354186+ENST00000360013+ENST00000393501__exon_number_049__gene_id_ENSG00000260391+ENSG00000160145		ENSG00000260391.ENSG00000160145.48	1.94982262306542	23.3733567360231	3.71603068021439e-70	5.20929438386678e-67
ENSG00000151150.22	ENSG00000151150	ENSG00000151150_023	chr10	dexseq_prepare_annotation2.py	exon	61819458	61819574	.	-	.	ENST00000503366+ENST00000514197+ENST00000373827+ENST00000511043+ENST00000355288+ENST00000373820+ENST00000469721__exon_number_023__gene_id_ENSG00000151150	ANK3	ENSG00000151150.22	1.58252217173154	32.4326377475873	4.87647411072969e-70	6.76557996288319e-67
ENSG00000148337.56	ENSG00000148337	ENSG00000148337_057	chr9	dexseq_prepare_annotation2.py	exon	130952967	130952989	.	-	.	ENST00000467178+ENST00000325721+ENST00000420484+ENST00000372948+ENST00000415526+ENST00000491954+ENST00000393608+ENST00000541172+ENST00000372938+ENST00000372954+ENST00000357558+ENST00000324544+ENST00000538431+ENST00000277465+ENST00000498156__exon_number_057__gene_id_ENSG00000148337	CIZ1	ENSG00000148337.56	-1.74665729576999	-24.27483281807	5.60400315088455e-70	7.69561155139377e-67
ENSG00000100106.ENSG00000100101.24	ENSG00000100106+ENSG00000100101	ENSG00000100106+ENSG00000100101_025	chr22	dexseq_prepare_annotation2.py	exon	38111770	38111941	.	+	.	ENST00000406386+ENST00000344404+ENST00000455236+ENST00000492485__exon_number_025__gene_id_ENSG00000100106+ENSG00000100101		ENSG00000100106.ENSG00000100101.24	-4.5663172110532	-28.1272580735854	6.57867622655295e-70	8.94281323778603e-67
ENSG00000238542.ENSG00000163492.ENSG00000155657.161	ENSG00000238542+ENSG00000163492+ENSG00000155657	ENSG00000238542+ENSG00000163492+ENSG00000155657_162	chr2	dexseq_prepare_annotation2.py	exon	179516248	179516263	.	-	.	ENST00000342992+ENST00000589042+ENST00000591111__exon_number_162__gene_id_ENSG00000238542+ENSG00000163492+ENSG00000155657		ENSG00000238542.ENSG00000163492.ENSG00000155657.161	1.43980301055005	20.9943460760443	6.99298338188522e-70	9.41094724583968e-67
ENSG00000092148.73	ENSG00000092148	ENSG00000092148_074	chr14	dexseq_prepare_annotation2.py	exon	31672277	31672842	.	-	.	ENST00000556474__exon_number_074__gene_id_ENSG00000092148	HECTD1	ENSG00000092148.73	1.56747336947302	28.321356597849	1.24584133468132e-69	1.6600157356179e-66
ENSG00000159216.26	ENSG00000159216	ENSG00000159216_027	chr21	dexseq_prepare_annotation2.py	exon	36421568	36421585	.	-	.	ENST00000455571+ENST00000300305+ENST00000437180+ENST00000482318__exon_number_027__gene_id_ENSG00000159216	RUNX1	ENSG00000159216.26	2.84491684526117	36.7170622625483	1.25917123013885e-69	1.66132830037643e-66
ENSG00000180448.6	ENSG00000180448	ENSG00000180448_007	chr19	dexseq_prepare_annotation2.py	exon	1067497	1067673	.	+	.	ENST00000586866__exon_number_007__gene_id_ENSG00000180448	HMHA1	ENSG00000180448.6	-4.66751285152681	-30.6244159688719	1.33733721775794e-69	1.74732845392437e-66
ENSG00000063978.ENSG00000206113.ENSG00000125386.ENSG00000249428.96	ENSG00000063978+ENSG00000206113+ENSG00000125386+ENSG00000249428	ENSG00000063978+ENSG00000206113+ENSG00000125386+ENSG00000249428_097	chr4	dexseq_prepare_annotation2.py	exon	2664931	2665015	.	+	.	ENST00000512465+ENST00000324666+ENST00000513898+ENST00000382839+ENST00000502458+ENST00000505311+ENST00000545951+ENST00000513350__exon_number_097__gene_id_ENSG00000063978+ENSG00000206113+ENSG00000125386+ENSG00000249428		ENSG00000063978.ENSG00000206113.ENSG00000125386.ENSG00000249428.96	1.748276818535	22.9519766821563	1.49911833617614e-69	1.93987354161131e-66
ENSG00000263072.23	ENSG00000263072	ENSG00000263072_024	chr16	dexseq_prepare_annotation2.py	exon	3182947	3183195	.	-	.	ENST00000571449__exon_number_024__gene_id_ENSG00000263072	RP11-473M20.14	ENSG00000263072.23	-1.79249675775089	-34.0955557623592	1.65187779102474e-69	2.11718816650225e-66
ENSG00000173715.ENSG00000173653.8	ENSG00000173715+ENSG00000173653	ENSG00000173715+ENSG00000173653_009	chr11	dexseq_prepare_annotation2.py	exon	66515850	66515864	.	+	.	ENST00000346672+ENST00000532565+ENST00000525908+ENST00000360962+ENST00000534325__exon_number_009__gene_id_ENSG00000173715+ENSG00000173653		ENSG00000173715.ENSG00000173653.8	1.83840622857807	36.3523657282749	4.02433121281096e-69	5.10926812855152e-66
ENSG00000148343.11	ENSG00000148343	ENSG00000148343_012	chr9	dexseq_prepare_annotation2.py	exon	131804786	131804793	.	+	.	ENST00000406926+ENST00000358369+ENST00000445183+ENST00000439290+ENST00000277475+ENST00000474534__exon_number_012__gene_id_ENSG00000148343	FAM73B	ENSG00000148343.11	1.03087968800067	29.8513519259298	6.09248193269159e-69	7.66269103790501e-66
ENSG00000227195.63	ENSG00000227195	ENSG00000227195_064	chr20	dexseq_prepare_annotation2.py	exon	26232103	26232128	.	-	.	ENST00000594130+ENST00000601901+ENST00000601119__exon_number_064__gene_id_ENSG00000227195	MIR663A	ENSG00000227195.63	-2.48125550723817	-25.9420332087897	8.85728511123508e-69	1.10369153556915e-65
ENSG00000010327.56	ENSG00000010327	ENSG00000010327_057	chr3	dexseq_prepare_annotation2.py	exon	52552328	52552375	.	+	.	ENST00000321725+ENST00000461325__exon_number_057__gene_id_ENSG00000010327	STAB1	ENSG00000010327.56	-2.66724680295635	-36.0379102204466	1.10447110565054e-68	1.3636367705058e-65
ENSG00000138744.ENSG00000198301.1	ENSG00000138744+ENSG00000198301	ENSG00000138744+ENSG00000198301_002	chr4	dexseq_prepare_annotation2.py	exon	76834813	76835121	.	-	.	ENST00000286733__exon_number_002__gene_id_ENSG00000138744+ENSG00000198301		ENSG00000138744.ENSG00000198301.1	-2.7172656375962	-28.4998371943561	1.61937880106096e-68	1.98119219009437e-65
ENSG00000114423.33	ENSG00000114423	ENSG00000114423_034	chr3	dexseq_prepare_annotation2.py	exon	105588244	105588246	.	-	.	ENST00000438603+ENST00000394027+ENST00000447441__exon_number_034__gene_id_ENSG00000114423	CBLB	ENSG00000114423.33	1.4067142055293	31.5785738918461	1.65345056370687e-68	2.00465240100882e-65
ENSG00000114423.35	ENSG00000114423	ENSG00000114423_036	chr3	dexseq_prepare_annotation2.py	exon	105588269	105588396	.	-	.	ENST00000443752__exon_number_036__gene_id_ENSG00000114423	CBLB	ENSG00000114423.35	1.36430826224929	31.5221109070864	2.09236392769396e-68	2.51414339551134e-65
ENSG00000148343.29	ENSG00000148343	ENSG00000148343_030	chr9	dexseq_prepare_annotation2.py	exon	131830052	131830150	.	+	.	ENST00000495975+ENST00000406926+ENST00000474639+ENST00000358369+ENST00000471943+ENST00000445183+ENST00000414342+ENST00000439290+ENST00000277475__exon_number_030__gene_id_ENSG00000148343	FAM73B	ENSG00000148343.29	-2.56226759161176	-29.5203786162692	2.92935020860047e-68	3.48870055772412e-65
ENSG00000102893.53	ENSG00000102893	ENSG00000102893_054	chr16	dexseq_prepare_annotation2.py	exon	47697646	47698301	.	+	.	ENST00000568171__exon_number_054__gene_id_ENSG00000102893	PHKB	ENSG00000102893.53	-1.56035166589003	-24.0116662647354	7.20121904261956e-68	8.50103907981239e-65
ENSG00000091536.67	ENSG00000091536	ENSG00000091536_068	chr17	dexseq_prepare_annotation2.py	exon	18061622	18061625	.	+	.	ENST00000556535+ENST00000557190__exon_number_068__gene_id_ENSG00000091536	MYO15A	ENSG00000091536.67	-1.81992950224766	-23.4252614959765	1.64910370263129e-67	1.92983851294793e-64
ENSG00000158286.21	ENSG00000158286	ENSG00000158286_022	chr1	dexseq_prepare_annotation2.py	exon	6270962	6270997	.	+	.	ENST00000377939+ENST00000463453__exon_number_022__gene_id_ENSG00000158286	RNF207	ENSG00000158286.21	4.2323706463007	31.4875375557046	2.50743205907074e-67	2.90898865701347e-64
ENSG00000215029.ENSG00000185945.3	ENSG00000215029+ENSG00000185945	ENSG00000215029+ENSG00000185945_004	chrX	dexseq_prepare_annotation2.py	exon	101618184	101618366	.	-	.	ENST00000457521+ENST00000372750+ENST00000372749+ENST00000412230__exon_number_004__gene_id_ENSG00000215029+ENSG00000185945		ENSG00000215029.ENSG00000185945.3	-3.14147650860887	-29.345821429715	4.89748996299854e-67	5.63324364743979e-64
ENSG00000091536.61	ENSG00000091536	ENSG00000091536_062	chr17	dexseq_prepare_annotation2.py	exon	18059509	18059583	.	+	.	ENST00000205890+ENST00000418233+ENST00000536811+ENST00000585180__exon_number_062__gene_id_ENSG00000091536	MYO15A	ENSG00000091536.61	0.98216481961274	23.2570996537931	6.17549000470683e-67	7.04304168104603e-64
ENSG00000127419.5	ENSG00000127419	ENSG00000127419_006	chr4	dexseq_prepare_annotation2.py	exon	926234	926247	.	+	.	ENST00000264771+ENST00000505734+ENST00000504744+ENST00000513952+ENST00000514453+ENST00000515492+ENST00000507319__exon_number_006__gene_id_ENSG00000127419	TMEM175	ENSG00000127419.5	2.52671836109438	42.1198687946343	6.40388720499362e-67	7.24215065870946e-64
ENSG00000167543.6	ENSG00000167543	ENSG00000167543_007	chr17	dexseq_prepare_annotation2.py	exon	27895065	27895073	.	+	.	ENST00000578749+ENST00000580183__exon_number_007__gene_id_ENSG00000167543	TP53I13	ENSG00000167543.6	-6.29473059208388	-39.1131638183411	6.50829930668248e-67	7.29889496496173e-64
ENSG00000112159.106	ENSG00000112159	ENSG00000112159_107	chr6	dexseq_prepare_annotation2.py	exon	90503481	90503673	.	-	.	ENST00000369393+ENST00000428876+ENST00000439638__exon_number_107__gene_id_ENSG00000112159	MDN1	ENSG00000112159.106	-1.25204781270477	-22.3150942367406	7.50591176067345e-67	8.34812468608389e-64
ENSG00000180448.4	ENSG00000180448	ENSG00000180448_005	chr19	dexseq_prepare_annotation2.py	exon	1067318	1067325	.	+	.	ENST00000591293+ENST00000587602+ENST00000536472+ENST00000313093__exon_number_005__gene_id_ENSG00000180448	HMHA1	ENSG00000180448.4	-4.43026934657239	-29.1514551280258	1.22013467584601e-66	1.34591855960105e-63
ENSG00000023839.27	ENSG00000023839	ENSG00000023839_028	chr10	dexseq_prepare_annotation2.py	exon	101594137	101594292	.	+	.	ENST00000370449__exon_number_028__gene_id_ENSG00000023839	ABCC2	ENSG00000023839.27	-1.71752535542998	-32.2565770042142	1.58440364081556e-66	1.73353080300841e-63
ENSG00000221968.1	ENSG00000221968	ENSG00000221968_002	chr11	dexseq_prepare_annotation2.py	exon	61640996	61640997	.	-	.	ENST00000527697+ENST00000533676__exon_number_002__gene_id_ENSG00000221968	FADS3	ENSG00000221968.1	-2.60766710002164	-37.3421796486286	2.79717888776905e-66	3.0357737353169e-63
ENSG00000085872.ENSG00000105085.ENSG00000269578.ENSG00000214046.ENSG00000127526.ENSG00000269058.ENSG00000141979.ENSG00000268790.96	ENSG00000085872+ENSG00000105085+ENSG00000269578+ENSG00000214046+ENSG00000127526+ENSG00000269058+ENSG00000141979+ENSG00000268790	ENSG00000085872+ENSG00000105085+ENSG00000269578+ENSG00000214046+ENSG00000127526+ENSG00000269058+ENSG00000141979+ENSG00000268790_097	chr19	dexseq_prepare_annotation2.py	exon	16708241	16708264	.	-	.	ENST00000409035__exon_number_097__gene_id_ENSG00000085872+ENSG00000105085+ENSG00000269578+ENSG00000214046+ENSG00000127526+ENSG00000269058+ENSG00000141979+ENSG00000268790		ENSG00000085872.ENSG00000105085.ENSG00000269578.ENSG00000214046.ENSG00000127526.ENSG00000269058.ENSG00000141979.ENSG00000268790.96	2.09571823158336	22.5877778389333	5.42376348296963e-66	5.83931054598083e-63
ENSG00000064652.6	ENSG00000064652	ENSG00000064652_007	chr5	dexseq_prepare_annotation2.py	exon	122181358	122181388	.	+	.	ENST00000261369+ENST00000506996+ENST00000395451+ENST00000511545+ENST00000513881__exon_number_007__gene_id_ENSG00000064652	SNX24	ENSG00000064652.6	-3.35681156667652	-47.0414805062847	7.39654514032523e-66	7.90003853452023e-63
ENSG00000066855.2	ENSG00000066855	ENSG00000066855_003	chr8	dexseq_prepare_annotation2.py	exon	66582106	66582107	.	+	.	ENST00000517944__exon_number_003__gene_id_ENSG00000066855	MTFR1	ENSG00000066855.2	-2.2392193285909	-29.0209235306492	1.64642605952953e-65	1.74465417175832e-62
ENSG00000022840.69	ENSG00000022840	ENSG00000022840_070	chr12	dexseq_prepare_annotation2.py	exon	121014393	121014681	.	+	.	ENST00000325954+ENST00000545419+ENST00000544805+ENST00000542701+ENST00000535470+ENST00000413266+ENST00000538254__exon_number_070__gene_id_ENSG00000022840	RNF10	ENSG00000022840.69	2.69732015289347	25.3124957860137	2.36113833671813e-65	2.48246026516028e-62
ENSG00000164975.16	ENSG00000164975	ENSG00000164975_017	chr9	dexseq_prepare_annotation2.py	exon	15459717	15460311	.	+	.	ENST00000380821+ENST00000467062+ENST00000490969__exon_number_017__gene_id_ENSG00000164975	SNAPC3	ENSG00000164975.16	-2.47436163740498	-36.397848372888	4.2750649719721e-65	4.45988696692318e-62
ENSG00000140853.30	ENSG00000140853	ENSG00000140853_031	chr16	dexseq_prepare_annotation2.py	exon	57067516	57067581	.	+	.	ENST00000538110+ENST00000539144+ENST00000538805+ENST00000262510+ENST00000539881+ENST00000308149+ENST00000543030+ENST00000436936+ENST00000545081__exon_number_031__gene_id_ENSG00000140853	NLRC5	ENSG00000140853.30	2.4973953514365	40.0428076876049	8.86460250908659e-65	9.1767047066565e-62
ENSG00000114735.20	ENSG00000114735	ENSG00000114735_021	chr3	dexseq_prepare_annotation2.py	exon	50616252	50616357	.	+	.	ENST00000455834+ENST00000448997+ENST00000232854+ENST00000434410__exon_number_021__gene_id_ENSG00000114735	HEMK1	ENSG00000114735.20	-2.40226972339534	-31.7886500717841	1.15929185386512e-64	1.19094671616494e-61
ENSG00000050438.30	ENSG00000050438	ENSG00000050438_031	chr12	dexseq_prepare_annotation2.py	exon	51856094	51856240	.	+	.	ENST00000514353+ENST00000550211+ENST00000319957+ENST00000547697+ENST00000535225+ENST00000453097+ENST00000551071+ENST00000604314+ENST00000394856+ENST00000358657__exon_number_031__gene_id_ENSG00000050438	SLC4A8	ENSG00000050438.30	-3.5735744777099	-41.369170355385	1.82776973453045e-64	1.86345278457504e-61
ENSG00000242384.ENSG00000267043.ENSG00000161583.ENSG00000234972.20	ENSG00000242384+ENSG00000267043+ENSG00000161583+ENSG00000234972	ENSG00000242384+ENSG00000267043+ENSG00000161583+ENSG00000234972_021	chr17	dexseq_prepare_annotation2.py	exon	34590221	34590382	.	-	.	ENST00000585570__exon_number_021__gene_id_ENSG00000242384+ENSG00000267043+ENSG00000161583+ENSG00000234972		ENSG00000242384.ENSG00000267043.ENSG00000161583.ENSG00000234972.20	-1.06752821378541	-25.1389971308278	2.56658482271398e-64	2.59701718561187e-61
ENSG00000114735.28	ENSG00000114735	ENSG00000114735_029	chr3	dexseq_prepare_annotation2.py	exon	50618108	50622179	.	+	.	ENST00000448997+ENST00000232854__exon_number_029__gene_id_ENSG00000114735	HEMK1	ENSG00000114735.28	-3.5394945681446	-31.5583347975487	2.76275352224503e-64	2.77464985644156e-61
ENSG00000254485.ENSG00000196220.ENSG00000206573.106	ENSG00000254485+ENSG00000196220+ENSG00000206573	ENSG00000254485+ENSG00000196220+ENSG00000206573_107	chr3	dexseq_prepare_annotation2.py	exon	9439178	9439179	.	-	.	ENST00000520447+ENST00000518437+ENST00000469846__exon_number_107__gene_id_ENSG00000254485+ENSG00000196220+ENSG00000206573		ENSG00000254485.ENSG00000196220.ENSG00000206573.106	-3.71710181534643	-22.0555301416466	4.38685314473493e-64	4.3731076715481e-61
ENSG00000159216.43	ENSG00000159216	ENSG00000159216_044	chr21	dexseq_prepare_annotation2.py	exon	37357048	37357128	.	-	.	ENST00000475045__exon_number_044__gene_id_ENSG00000159216	RUNX1	ENSG00000159216.43	-1.26994166990788	-32.8002226295229	5.60690379111611e-64	5.54823743747818e-61
ENSG00000233673.ENSG00000187627.6	ENSG00000233673+ENSG00000187627	ENSG00000233673+ENSG00000187627_007	chr2	dexseq_prepare_annotation2.py	exon	87113707	87113852	.	+	.	ENST00000426186__exon_number_007__gene_id_ENSG00000233673+ENSG00000187627		ENSG00000233673.ENSG00000187627.6	1.6053630386259	27.0960490275536	7.44850150563213e-64	7.2871406253874e-61
ENSG00000127419.4	ENSG00000127419	ENSG00000127419_005	chr4	dexseq_prepare_annotation2.py	exon	926232	926233	.	+	.	ENST00000264771+ENST00000505734+ENST00000513952+ENST00000514453+ENST00000515492+ENST00000507319__exon_number_005__gene_id_ENSG00000127419	TMEM175	ENSG00000127419.4	2.37658827481799	39.1730892540776	7.47249088851336e-64	7.2871406253874e-61
ENSG00000131018.135	ENSG00000131018	ENSG00000131018_136	chr6	dexseq_prepare_annotation2.py	exon	152688132	152688352	.	-	.	ENST00000454018+ENST00000469439__exon_number_136__gene_id_ENSG00000131018	SYNE1	ENSG00000131018.135	-6.02392023466126	-19.9566598672825	1.5049570197848e-63	1.45706907087467e-60
ENSG00000127419	ENSG00000127419	ENSG00000127419_001	chr4	dexseq_prepare_annotation2.py	exon	926175	926191	.	+	.	ENST00000507319+ENST00000264771__exon_number_001__gene_id_ENSG00000127419	TMEM175	ENSG00000127419	2.4176081109938	38.8747960692233	1.56727563327387e-63	1.50656609213641e-60
ENSG00000068878.14	ENSG00000068878	ENSG00000068878_015	chr2	dexseq_prepare_annotation2.py	exon	54114396	54114453	.	-	.	ENST00000421748+ENST00000389993+ENST00000404125+ENST00000476586__exon_number_015__gene_id_ENSG00000068878	PSME4	ENSG00000068878.14	-4.39621292388747	-37.4774188532829	1.65749278674399e-63	1.5819887004372e-60
ENSG00000148343.25	ENSG00000148343	ENSG00000148343_026	chr9	dexseq_prepare_annotation2.py	exon	131825566	131825595	.	+	.	ENST00000495975+ENST00000358369+ENST00000494608+ENST00000414342+ENST00000439290+ENST00000277475__exon_number_026__gene_id_ENSG00000148343	FAM73B	ENSG00000148343.25	-2.54752764770329	-27.1356931257585	3.45031525308458e-63	3.26995123812932e-60
ENSG00000104490.15	ENSG00000104490	ENSG00000104490_016	chr8	dexseq_prepare_annotation2.py	exon	102731508	102731520	.	-	.	ENST00000311028+ENST00000522448+ENST00000220931+ENST00000518166+ENST00000522951+ENST00000520690+ENST00000520425+ENST00000521599+ENST00000518727+ENST00000395923+ENST00000519508__exon_number_016__gene_id_ENSG00000104490	NCALD	ENSG00000104490.15	1.34221246166254	24.0761379611131	5.22828390456763e-63	4.92032701416083e-60
ENSG00000159216.28	ENSG00000159216	ENSG00000159216_029	chr21	dexseq_prepare_annotation2.py	exon	36421596	36421641	.	-	.	ENST00000300305__exon_number_029__gene_id_ENSG00000159216	RUNX1	ENSG00000159216.28	2.71471830668888	32.1123446410172	6.25099429596701e-63	5.84194485672467e-60
ENSG00000131558.13	ENSG00000131558	ENSG00000131558_014	chr7	dexseq_prepare_annotation2.py	exon	133059582	133059756	.	+	.	ENST00000393161+ENST00000462055+ENST00000253861+ENST00000539845+ENST00000486013+ENST00000480840__exon_number_014__gene_id_ENSG00000131558	EXOC4	ENSG00000131558.13	-3.23699338073615	-23.5471029983995	6.50447446290556e-63	6.03691489513408e-60
ENSG00000147642.62	ENSG00000147642	ENSG00000147642_063	chr8	dexseq_prepare_annotation2.py	exon	110693144	110693144	.	-	.	ENST00000532189+ENST00000533171+ENST00000534184+ENST00000408889__exon_number_063__gene_id_ENSG00000147642	SYBU	ENSG00000147642.62	1.10199326358238	24.8028227547643	7.45204823854735e-63	6.86900202602045e-60
ENSG00000255103.ENSG00000127603.30	ENSG00000255103+ENSG00000127603	ENSG00000255103+ENSG00000127603_031	chr1	dexseq_prepare_annotation2.py	exon	39748861	39748973	.	+	.	ENST00000372915+ENST00000567887+ENST00000539005+ENST00000496804+ENST00000524432+ENST00000361689+ENST00000564288+ENST00000485063+ENST00000545844+ENST00000530262+ENST00000317713__exon_number_031__gene_id_ENSG00000255103+ENSG00000127603		ENSG00000255103.ENSG00000127603.30	-6.73016406027058	-32.8219342455899	8.08660460108411e-63	7.40320399591902e-60
ENSG00000092201	ENSG00000092201	ENSG00000092201_001	chr14	dexseq_prepare_annotation2.py	exon	21819631	21819637	.	-	.	ENST00000216297__exon_number_001__gene_id_ENSG00000092201	SUPT16H	ENSG00000092201	-1.88436194634597	-36.7949860015599	1.03595220621204e-62	9.41995540914845e-60
ENSG00000156113.68	ENSG00000156113	ENSG00000156113_069	chr10	dexseq_prepare_annotation2.py	exon	79398128	79398353	.	-	.	ENST00000286627__exon_number_069__gene_id_ENSG00000156113	KCNMA1	ENSG00000156113.68	2.37513455758322	24.2674822725093	1.64711156379609e-62	1.48767337530863e-59
ENSG00000158286.23	ENSG00000158286	ENSG00000158286_024	chr1	dexseq_prepare_annotation2.py	exon	6270999	6271080	.	+	.	ENST00000496329__exon_number_024__gene_id_ENSG00000158286	RNF207	ENSG00000158286.23	4.30836384859634	28.7801820689282	2.26179706078118e-62	2.02923908699166e-59
ENSG00000095564.35	ENSG00000095564	ENSG00000095564_036	chr10	dexseq_prepare_annotation2.py	exon	93768798	93768965	.	+	.	ENST00000265990+ENST00000544642__exon_number_036__gene_id_ENSG00000095564	BTAF1	ENSG00000095564.35	-2.87001261030487	-25.6632248962261	5.97814237949141e-62	5.32795011261467e-59
ENSG00000212091.ENSG00000144061.29	ENSG00000212091+ENSG00000144061	ENSG00000212091+ENSG00000144061_030	chr2	dexseq_prepare_annotation2.py	exon	110922265	110922307	.	-	.	ENST00000355301+ENST00000496524+ENST00000393272+ENST00000417665+ENST00000445609+ENST00000461707+ENST00000316534__exon_number_030__gene_id_ENSG00000212091+ENSG00000144061		ENSG00000212091.ENSG00000144061.29	-1.98957744782293	-34.9671919002855	6.75564390830275e-62	5.98127822531355e-59
ENSG00000265408.ENSG00000172828.ENSG00000172831.1	ENSG00000265408+ENSG00000172828+ENSG00000172831	ENSG00000265408+ENSG00000172828+ENSG00000172831_002	chr16	dexseq_prepare_annotation2.py	exon	66968359	66968362	.	+	.	ENST00000417689+ENST00000561697__exon_number_002__gene_id_ENSG00000265408+ENSG00000172828+ENSG00000172831		ENSG00000265408.ENSG00000172828.ENSG00000172831.1	-2.42763719485993	-32.9976156211312	7.46260295410385e-62	6.56401776310087e-59
ENSG00000180448.5	ENSG00000180448	ENSG00000180448_006	chr19	dexseq_prepare_annotation2.py	exon	1067326	1067494	.	+	.	ENST00000590214+ENST00000587602+ENST00000536472+ENST00000591293+ENST00000313093__exon_number_006__gene_id_ENSG00000180448	HMHA1	ENSG00000180448.5	-4.75255710300804	-26.8449946369193	8.53298058214819e-62	7.45677225846596e-59
ENSG00000145362.94	ENSG00000145362	ENSG00000145362_095	chr4	dexseq_prepare_annotation2.py	exon	114304889	114304891	.	+	.	ENST00000357077+ENST00000506722+ENST00000505342__exon_number_095__gene_id_ENSG00000145362	ANK2	ENSG00000145362.94	2.34215142250313	23.2412298478751	1.51006934110196e-61	1.3111006562418e-58
ENSG00000141002.ENSG00000267048.ENSG00000198211.ENSG00000258839.ENSG00000256390.ENSG00000258947.29	ENSG00000141002+ENSG00000267048+ENSG00000198211+ENSG00000258839+ENSG00000256390+ENSG00000258947	ENSG00000141002+ENSG00000267048+ENSG00000198211+ENSG00000258839+ENSG00000256390+ENSG00000258947_030	chr16	dexseq_prepare_annotation2.py	exon	89961446	89961490	.	+	.	ENST00000263347+ENST00000263346+ENST00000566751+ENST00000562184+ENST00000562256__exon_number_030__gene_id_ENSG00000141002+ENSG00000267048+ENSG00000198211+ENSG00000258839+ENSG00000256390+ENSG00000258947		ENSG00000141002.ENSG00000267048.ENSG00000198211.ENSG00000258839.ENSG00000256390.ENSG00000258947.29	-1.30047476675164	-21.7684610916602	1.77505397931998e-61	1.53129127804452e-58
ENSG00000147642.66	ENSG00000147642	ENSG00000147642_067	chr8	dexseq_prepare_annotation2.py	exon	110703834	110703834	.	-	.	ENST00000534578+ENST00000529190+ENST00000422135+ENST00000419099__exon_number_067__gene_id_ENSG00000147642	SYBU	ENSG00000147642.66	1.09963800772116	24.2802466455062	1.81953018548358e-61	1.55966187115812e-58
ENSG00000159216.15	ENSG00000159216	ENSG00000159216_016	chr21	dexseq_prepare_annotation2.py	exon	36259343	36259393	.	-	.	ENST00000437180+ENST00000475045+ENST00000399237+ENST00000399240+ENST00000300305+ENST00000358356+ENST00000486278+ENST00000455571+ENST00000325074+ENST00000344691__exon_number_016__gene_id_ENSG00000159216	RUNX1	ENSG00000159216.15	2.29206689321876	31.1363520075338	2.05245310162977e-61	1.74818342441791e-58
ENSG00000085872.ENSG00000105085.ENSG00000269578.ENSG00000214046.ENSG00000127526.ENSG00000269058.ENSG00000141979.ENSG00000268790.14	ENSG00000085872+ENSG00000105085+ENSG00000269578+ENSG00000214046+ENSG00000127526+ENSG00000269058+ENSG00000141979+ENSG00000268790	ENSG00000085872+ENSG00000105085+ENSG00000269578+ENSG00000214046+ENSG00000127526+ENSG00000269058+ENSG00000141979+ENSG00000268790_015	chr19	dexseq_prepare_annotation2.py	exon	16606931	16607003	.	-	.	ENST00000269881__exon_number_015__gene_id_ENSG00000085872+ENSG00000105085+ENSG00000269578+ENSG00000214046+ENSG00000127526+ENSG00000269058+ENSG00000141979+ENSG00000268790		ENSG00000085872.ENSG00000105085.ENSG00000269578.ENSG00000214046.ENSG00000127526.ENSG00000269058.ENSG00000141979.ENSG00000268790.14	-3.93762938084833	-21.178292849409	6.4856360240332e-61	5.4894178566435e-58
ENSG00000159216.44	ENSG00000159216	ENSG00000159216_045	chr21	dexseq_prepare_annotation2.py	exon	37360428	37360469	.	-	.	ENST00000475045__exon_number_045__gene_id_ENSG00000159216	RUNX1	ENSG00000159216.44	-1.28615407207124	-30.6011359006139	1.4435282190614e-60	1.21416060710392e-57
ENSG00000150093.55	ENSG00000150093	ENSG00000150093_056	chr10	dexseq_prepare_annotation2.py	exon	33247414	33247814	.	-	.	ENST00000439974__exon_number_056__gene_id_ENSG00000150093	ITGB1	ENSG00000150093.55	2.95081659337171	32.0974208394681	1.456074563047e-60	1.21710649982097e-57
ENSG00000163491.61	ENSG00000163491	ENSG00000163491_062	chr3	dexseq_prepare_annotation2.py	exon	27410716	27410883	.	-	.	ENST00000429845+ENST00000341435+ENST00000435750__exon_number_062__gene_id_ENSG00000163491	NEK10	ENSG00000163491.61	-1.97774706277893	-23.4811884655104	2.48692851834654e-60	2.06594678526866e-57
ENSG00000114423.32	ENSG00000114423	ENSG00000114423_033	chr3	dexseq_prepare_annotation2.py	exon	105588181	105588243	.	-	.	ENST00000438603+ENST00000545639+ENST00000394027+ENST00000447441__exon_number_033__gene_id_ENSG00000114423	CBLB	ENSG00000114423.32	1.49489780677663	27.2768935385668	2.59796882183428e-60	2.14495000083431e-57
ENSG00000214753.ENSG00000168000.ENSG00000234857.80	ENSG00000214753+ENSG00000168000+ENSG00000234857	ENSG00000214753+ENSG00000168000+ENSG00000234857_081	chr11	dexseq_prepare_annotation2.py	exon	62487495	62487663	.	-	.	ENST00000403734+ENST00000301785__exon_number_081__gene_id_ENSG00000214753+ENSG00000168000+ENSG00000234857		ENSG00000214753.ENSG00000168000.ENSG00000234857.80	-1.32107249565108	-21.0194233132954	4.69075526047212e-60	3.84919372371071e-57
ENSG00000188897.73	ENSG00000188897	ENSG00000188897_074	chr16	dexseq_prepare_annotation2.py	exon	11588431	11588616	.	-	.	ENST00000598234__exon_number_074__gene_id_ENSG00000188897	CTD-3088G3.8	ENSG00000188897.73	-2.06737486001317	-30.8959044043845	6.30966149797885e-60	5.14627463886969e-57
ENSG00000159216.10	ENSG00000159216	ENSG00000159216_011	chr21	dexseq_prepare_annotation2.py	exon	36228710	36228744	.	-	.	ENST00000469087+ENST00000486278+ENST00000467577__exon_number_011__gene_id_ENSG00000159216	RUNX1	ENSG00000159216.10	2.20974171884626	30.176282567224	6.91797120938944e-60	5.6084325990723e-57
ENSG00000119912.28	ENSG00000119912	ENSG00000119912_029	chr10	dexseq_prepare_annotation2.py	exon	94267332	94267423	.	-	.	ENST00000478361+ENST00000265986__exon_number_029__gene_id_ENSG00000119912	IDE	ENSG00000119912.28	1.40502768380162	33.251028312577	1.13129736452698e-59	9.11656319915855e-57
ENSG00000167380.40	ENSG00000167380	ENSG00000167380_041	chr19	dexseq_prepare_annotation2.py	exon	44679797	44679832	.	+	.	ENST00000454662+ENST00000590524+ENST00000585678+ENST00000588883+ENST00000590089+ENST00000337433+ENST00000588127__exon_number_041__gene_id_ENSG00000167380	ZNF226	ENSG00000167380.40	2.80995680119401	26.032589499459	2.72742952333645e-59	2.18481716048839e-56
ENSG00000166233.ENSG00000207690.3	ENSG00000166233+ENSG00000207690	ENSG00000166233+ENSG00000207690_004	chr15	dexseq_prepare_annotation2.py	exon	72767277	72767355	.	+	.	ENST00000564062+ENST00000567762+ENST00000379887+ENST00000570085__exon_number_004__gene_id_ENSG00000166233+ENSG00000207690		ENSG00000166233.ENSG00000207690.3	1.57881893558948	29.186114352084	2.77456177291325e-59	2.20942130007897e-56
ENSG00000162878.26	ENSG00000162878	ENSG00000162878_027	chr2	dexseq_prepare_annotation2.py	exon	42285054	42285326	.	+	.	ENST00000490302+ENST00000480099+ENST00000294964__exon_number_027__gene_id_ENSG00000162878	PKDCC	ENSG00000162878.26	-1.59690495099455	-31.1608354906119	3.43954021319164e-59	2.72284119570995e-56
ENSG00000214753.ENSG00000168000.ENSG00000234857.82	ENSG00000214753+ENSG00000168000+ENSG00000234857	ENSG00000214753+ENSG00000168000+ENSG00000234857_083	chr11	dexseq_prepare_annotation2.py	exon	62489292	62489414	.	-	.	ENST00000403734+ENST00000301785__exon_number_083__gene_id_ENSG00000214753+ENSG00000168000+ENSG00000234857		ENSG00000214753.ENSG00000168000.ENSG00000234857.82	-1.11719734703302	-20.7515907207099	4.3485569807022e-59	3.42231434381263e-56
ENSG00000104365.45	ENSG00000104365	ENSG00000104365_046	chr8	dexseq_prepare_annotation2.py	exon	42177165	42177268	.	+	.	ENST00000517917+ENST00000520201__exon_number_046__gene_id_ENSG00000104365	IKBKB	ENSG00000104365.45	2.14310191352609	23.3795892310913	4.86062805114495e-59	3.78495541288132e-56
ENSG00000112983.74	ENSG00000112983	ENSG00000112983_075	chr5	dexseq_prepare_annotation2.py	exon	137514359	137514367	.	-	.	ENST00000432618+ENST00000254900+ENST00000430331__exon_number_075__gene_id_ENSG00000112983	BRD8	ENSG00000112983.74	-1.24291556367816	-23.3794260691309	4.86559580335769e-59	3.78495541288132e-56
ENSG00000148343.42	ENSG00000148343	ENSG00000148343_043	chr9	dexseq_prepare_annotation2.py	exon	131831538	131832127	.	+	.	ENST00000483458+ENST00000492279__exon_number_043__gene_id_ENSG00000148343	FAM73B	ENSG00000148343.42	-2.41498592466578	-25.2707087019577	5.06483866968114e-59	3.91730341177976e-56
ENSG00000139908.1	ENSG00000139908	ENSG00000139908_002	chr14	dexseq_prepare_annotation2.py	exon	24674926	24674933	.	+	.	ENST00000339917+ENST00000554420__exon_number_002__gene_id_ENSG00000139908	TSSK4	ENSG00000139908.1	-1.9391415357453	-45.9116160345394	6.0238282970789e-59	4.63239280420564e-56
ENSG00000077782.34	ENSG00000077782	ENSG00000077782_035	chr8	dexseq_prepare_annotation2.py	exon	38277254	38277562	.	-	.	ENST00000527114+ENST00000527745__exon_number_035__gene_id_ENSG00000077782	FGFR1	ENSG00000077782.34	-1.91034744067762	-22.493797692042	6.86839440572864e-59	5.2518631473849e-56
ENSG00000114423.34	ENSG00000114423	ENSG00000114423_035	chr3	dexseq_prepare_annotation2.py	exon	105588247	105588266	.	-	.	ENST00000438603+ENST00000447441__exon_number_035__gene_id_ENSG00000114423	CBLB	ENSG00000114423.34	1.3328384587944	26.5482689322316	7.74738445363036e-59	5.89050710517635e-56
ENSG00000147099.34	ENSG00000147099	ENSG00000147099_035	chrX	dexseq_prepare_annotation2.py	exon	71791796	71791906	.	-	.	ENST00000486704__exon_number_035__gene_id_ENSG00000147099	HDAC8	ENSG00000147099.34	3.01980415531791	27.8193532493988	9.14201427640571e-59	6.91182502963962e-56
ENSG00000181090.24	ENSG00000181090	ENSG00000181090_025	chr9	dexseq_prepare_annotation2.py	exon	140671070	140671233	.	+	.	ENST00000460843+ENST00000462484+ENST00000371394+ENST00000465566+ENST00000462942+ENST00000334856__exon_number_025__gene_id_ENSG00000181090	EHMT1	ENSG00000181090.24	-5.82763704353614	-35.8797855237995	1.06002791289012e-58	7.96957410240304e-56
ENSG00000114416.1	ENSG00000114416	ENSG00000114416_002	chr3	dexseq_prepare_annotation2.py	exon	180585944	180586083	.	+	.	ENST00000469882+ENST00000484790__exon_number_002__gene_id_ENSG00000114416	FXR1	ENSG00000114416.1	-2.17056782099439	-22.2365848245834	1.50686157259982e-58	1.12660505475425e-55
ENSG00000156873.ENSG00000260899.ENSG00000080603.60	ENSG00000156873+ENSG00000260899+ENSG00000080603	ENSG00000156873+ENSG00000260899+ENSG00000080603_061	chr16	dexseq_prepare_annotation2.py	exon	30762539	30762602	.	+	.	ENST00000328273+ENST00000563588+ENST00000483578+ENST00000563913+ENST00000424889+ENST00000565924+ENST00000569762+ENST00000565897+ENST00000564838__exon_number_061__gene_id_ENSG00000156873+ENSG00000260899+ENSG00000080603		ENSG00000156873.ENSG00000260899.ENSG00000080603.60	3.18128138650792	33.3883682933169	1.53461999160349e-58	1.14101963872941e-55
ENSG00000091536.59	ENSG00000091536	ENSG00000091536_060	chr17	dexseq_prepare_annotation2.py	exon	18058628	18058632	.	+	.	ENST00000205890+ENST00000418233+ENST00000536811__exon_number_060__gene_id_ENSG00000091536	MYO15A	ENSG00000091536.59	1.28882527818159	20.8198540260319	1.76466751400473e-58	1.30485527490228e-55
ENSG00000131018.136	ENSG00000131018	ENSG00000131018_137	chr6	dexseq_prepare_annotation2.py	exon	152688353	152688517	.	-	.	ENST00000469439+ENST00000471834+ENST00000341594+ENST00000448038+ENST00000265368+ENST00000454018+ENST00000367255+ENST00000423061__exon_number_137__gene_id_ENSG00000131018	SYNE1	ENSG00000131018.136	-6.1469543626724	-18.8192561900941	2.24872780652986e-58	1.65369968316595e-55
ENSG00000175221.19	ENSG00000175221	ENSG00000175221_020	chr19	dexseq_prepare_annotation2.py	exon	885822	885909	.	-	.	ENST00000395808+ENST00000325464+ENST00000589119+ENST00000312090+ENST00000606248+ENST00000269814+ENST00000592373+ENST00000607471+ENST00000592943__exon_number_020__gene_id_ENSG00000175221	MED16	ENSG00000175221.19	-1.8492487354612	-42.4798027128229	2.798198066592e-58	2.04659294134648e-55
ENSG00000134109.13	ENSG00000134109	ENSG00000134109_014	chr3	dexseq_prepare_annotation2.py	exon	5243438	5243464	.	+	.	ENST00000256497+ENST00000465369+ENST00000445686+ENST00000434243+ENST00000492751__exon_number_014__gene_id_ENSG00000134109	EDEM1	ENSG00000134109.13	-4.13521450822166	-42.4048277405397	3.2216158850725e-58	2.34354270792109e-55
ENSG00000090686.22	ENSG00000090686	ENSG00000090686_023	chr1	dexseq_prepare_annotation2.py	exon	22047529	22047639	.	-	.	ENST00000471752+ENST00000400301+ENST00000308271+ENST00000374732+ENST00000529637+ENST00000487880__exon_number_023__gene_id_ENSG00000090686	USP48	ENSG00000090686.22	1.76542546375022	24.8702126372616	4.19940986104474e-58	3.0384084993001e-55
ENSG00000148337.72	ENSG00000148337	ENSG00000148337_073	chr9	dexseq_prepare_annotation2.py	exon	130954134	130954376	.	-	.	ENST00000538431__exon_number_073__gene_id_ENSG00000148337	CIZ1	ENSG00000148337.72	-0.844971060169798	-20.7698105726719	5.19649373139706e-58	3.7397247962044e-55
ENSG00000141480.55	ENSG00000141480	ENSG00000141480_056	chr17	dexseq_prepare_annotation2.py	exon	4624778	4624791	.	+	.	ENST00000575877+ENST00000412477+ENST00000346341__exon_number_056__gene_id_ENSG00000141480	ARRB2	ENSG00000141480.55	1.29663176113712	25.4412606037903	5.24555788708054e-58	3.75495448813637e-55
ENSG00000108309.26	ENSG00000108309	ENSG00000108309_027	chr17	dexseq_prepare_annotation2.py	exon	42396039	42396039	.	+	.	ENST00000426726__exon_number_027__gene_id_ENSG00000108309	RUNDC3A	ENSG00000108309.26	1.04157135232372	28.9870907227876	6.08188876346816e-58	4.33059441333997e-55
ENSG00000227195.57	ENSG00000227195	ENSG00000227195_058	chr20	dexseq_prepare_annotation2.py	exon	26189960	26189978	.	-	.	ENST00000600225+ENST00000601079+ENST00000610014__exon_number_058__gene_id_ENSG00000227195	MIR663A	ENSG00000227195.57	-2.12077942351474	-22.1473526837466	7.34012179092466e-58	5.19900826451194e-55
ENSG00000254485.ENSG00000196220.ENSG00000206573.10	ENSG00000254485+ENSG00000196220+ENSG00000206573	ENSG00000254485+ENSG00000196220+ENSG00000206573_011	chr3	dexseq_prepare_annotation2.py	exon	9052059	9052071	.	-	.	ENST00000360413+ENST00000518265+ENST00000383836__exon_number_011__gene_id_ENSG00000254485+ENSG00000196220+ENSG00000206573		ENSG00000254485.ENSG00000196220.ENSG00000206573.10	-0.864563822438811	-20.3396999427409	7.39326775386886e-58	5.20923452624298e-55
ENSG00000150593.ENSG00000265827.10	ENSG00000150593+ENSG00000265827	ENSG00000150593+ENSG00000265827_011	chr10	dexseq_prepare_annotation2.py	exon	112642761	112642855	.	+	.	ENST00000467574+ENST00000492932+ENST00000444997+ENST00000280154+ENST00000483670+ENST00000393104__exon_number_011__gene_id_ENSG00000150593+ENSG00000265827		ENSG00000150593.ENSG00000265827.10	-1.57904781658853	-27.1090697948005	1.92481227441851e-57	1.34914302840844e-54
ENSG00000077063.1	ENSG00000077063	ENSG00000077063_002	chr7	dexseq_prepare_annotation2.py	exon	117350795	117350916	.	-	.	ENST00000446636+ENST00000160373__exon_number_002__gene_id_ENSG00000077063	CTTNBP2	ENSG00000077063.1	-1.62603938649582	-25.8546879308393	2.07668099906496e-57	1.44804921663816e-54
ENSG00000126883.11	ENSG00000126883	ENSG00000126883_012	chr9	dexseq_prepare_annotation2.py	exon	134007983	134008032	.	+	.	ENST00000451030+ENST00000411637+ENST00000359428__exon_number_012__gene_id_ENSG00000126883	NUP214	ENSG00000126883.11	2.36396692247315	26.2237812146502	2.19946179579878e-57	1.52575757780007e-54
ENSG00000172890.36	ENSG00000172890	ENSG00000172890_037	chr11	dexseq_prepare_annotation2.py	exon	71190340	71191194	.	+	.	ENST00000530055__exon_number_037__gene_id_ENSG00000172890	NADSYN1	ENSG00000172890.36	-1.43056793989378	-22.1167192892154	2.41074532332453e-57	1.66374806860023e-54
ENSG00000167543.7	ENSG00000167543	ENSG00000167543_008	chr17	dexseq_prepare_annotation2.py	exon	27895074	27895078	.	+	.	ENST00000578749+ENST00000582829+ENST00000580183__exon_number_008__gene_id_ENSG00000167543	TP53I13	ENSG00000167543.7	-6.63418234578485	-31.2376965541469	6.10201868851985e-57	4.18975188288233e-54
ENSG00000085872.ENSG00000105085.ENSG00000269578.ENSG00000214046.ENSG00000127526.ENSG00000269058.ENSG00000141979.ENSG00000268790.30	ENSG00000085872+ENSG00000105085+ENSG00000269578+ENSG00000214046+ENSG00000127526+ENSG00000269058+ENSG00000141979+ENSG00000268790	ENSG00000085872+ENSG00000105085+ENSG00000269578+ENSG00000214046+ENSG00000127526+ENSG00000269058+ENSG00000141979+ENSG00000268790_031	chr19	dexseq_prepare_annotation2.py	exon	16636979	16637085	.	-	.	ENST00000544299__exon_number_031__gene_id_ENSG00000085872+ENSG00000105085+ENSG00000269578+ENSG00000214046+ENSG00000127526+ENSG00000269058+ENSG00000141979+ENSG00000268790		ENSG00000085872.ENSG00000105085.ENSG00000269578.ENSG00000214046.ENSG00000127526.ENSG00000269058.ENSG00000141979.ENSG00000268790.30	-2.27676126029686	-20.0602537313018	7.81052105846499e-57	5.33561671312204e-54
ENSG00000148343.28	ENSG00000148343	ENSG00000148343_029	chr9	dexseq_prepare_annotation2.py	exon	131829787	131830051	.	+	.	ENST00000471943__exon_number_029__gene_id_ENSG00000148343	FAM73B	ENSG00000148343.28	-2.43322510311289	-24.2331831634659	1.26486617879978e-56	8.59706544163325e-54
ENSG00000048740.25	ENSG00000048740	ENSG00000048740_026	chr10	dexseq_prepare_annotation2.py	exon	11371061	11371242	.	+	.	ENST00000354440+ENST00000379261+ENST00000609870+ENST00000354897__exon_number_026__gene_id_ENSG00000048740	CELF2	ENSG00000048740.25	-3.41089230255289	-40.4776178800971	1.30577890079482e-56	8.83054307197308e-54
ENSG00000188897.65	ENSG00000188897	ENSG00000188897_066	chr16	dexseq_prepare_annotation2.py	exon	11571677	11571861	.	-	.	ENST00000344649+ENST00000598234+ENST00000595170__exon_number_066__gene_id_ENSG00000188897	CTD-3088G3.8	ENSG00000188897.65	-2.04547011496355	-28.7590288610189	1.50124964941502e-56	1.01016837034663e-53
ENSG00000148343.27	ENSG00000148343	ENSG00000148343_028	chr9	dexseq_prepare_annotation2.py	exon	131825910	131825910	.	+	.	ENST00000495975+ENST00000474639+ENST00000358369+ENST00000414342+ENST00000439290+ENST00000277475__exon_number_028__gene_id_ENSG00000148343	FAM73B	ENSG00000148343.27	-2.48103955741814	-24.18559166616	1.63457557797153e-56	1.09440934107798e-53
ENSG00000077063.2	ENSG00000077063	ENSG00000077063_003	chr7	dexseq_prepare_annotation2.py	exon	117350917	117351681	.	-	.	ENST00000446636+ENST00000441556+ENST00000160373__exon_number_003__gene_id_ENSG00000077063	CTTNBP2	ENSG00000077063.2	-1.62978624445346	-25.3923977770163	1.91814071815021e-56	1.27642099626271e-53
ENSG00000159216.45	ENSG00000159216	ENSG00000159216_046	chr21	dexseq_prepare_annotation2.py	exon	37376862	37376965	.	-	.	ENST00000475045__exon_number_046__gene_id_ENSG00000159216	RUNX1	ENSG00000159216.45	-1.29943489978609	-28.0932415672529	1.92539187410427e-56	1.27642099626271e-53
ENSG00000187122.ENSG00000213390.ENSG00000269891.69	ENSG00000187122+ENSG00000213390+ENSG00000269891	ENSG00000187122+ENSG00000213390+ENSG00000269891_070	chr10	dexseq_prepare_annotation2.py	exon	99003725	99003916	.	-	.	ENST00000479633+ENST00000316676+ENST00000487035+ENST00000453547+ENST00000355366+ENST00000492211+ENST00000358531+ENST00000358308+ENST00000371027__exon_number_070__gene_id_ENSG00000187122+ENSG00000213390+ENSG00000269891		ENSG00000187122.ENSG00000213390.ENSG00000269891.69	1.47615498123979	33.8427205551072	2.28942369288098e-56	1.50820325824692e-53
ENSG00000159216.14	ENSG00000159216	ENSG00000159216_015	chr21	dexseq_prepare_annotation2.py	exon	36259140	36259342	.	-	.	ENST00000437180+ENST00000399237+ENST00000399240+ENST00000300305+ENST00000358356+ENST00000486278+ENST00000455571+ENST00000325074+ENST00000344691__exon_number_015__gene_id_ENSG00000159216	RUNX1	ENSG00000159216.14	2.11302841418346	28.0480836866841	2.29743320136886e-56	1.50820325824692e-53
ENSG00000148343.31	ENSG00000148343	ENSG00000148343_032	chr9	dexseq_prepare_annotation2.py	exon	131830274	131830293	.	+	.	ENST00000495975+ENST00000414342__exon_number_032__gene_id_ENSG00000148343	FAM73B	ENSG00000148343.31	-2.70094423043117	-24.1207850647558	2.31869858844134e-56	1.51477427153723e-53
ENSG00000177542.21	ENSG00000177542	ENSG00000177542_022	chr11	dexseq_prepare_annotation2.py	exon	793905	794260	.	-	.	ENST00000532361__exon_number_022__gene_id_ENSG00000177542	SLC25A22	ENSG00000177542.21	-3.49444871834222	-25.2714343149737	3.44610866165256e-56	2.24042012250829e-53
ENSG00000085872.ENSG00000105085.ENSG00000269578.ENSG00000214046.ENSG00000127526.ENSG00000269058.ENSG00000141979.ENSG00000268790.8	ENSG00000085872+ENSG00000105085+ENSG00000269578+ENSG00000214046+ENSG00000127526+ENSG00000269058+ENSG00000141979+ENSG00000268790	ENSG00000085872+ENSG00000105085+ENSG00000269578+ENSG00000214046+ENSG00000127526+ENSG00000269058+ENSG00000141979+ENSG00000268790_009	chr19	dexseq_prepare_annotation2.py	exon	16594780	16594924	.	-	.	ENST00000269881+ENST00000600762+ENST00000602234__exon_number_009__gene_id_ENSG00000085872+ENSG00000105085+ENSG00000269578+ENSG00000214046+ENSG00000127526+ENSG00000269058+ENSG00000141979+ENSG00000268790		ENSG00000085872.ENSG00000105085.ENSG00000269578.ENSG00000214046.ENSG00000127526.ENSG00000269058.ENSG00000141979.ENSG00000268790.8	-3.57238671180239	-19.8599346764371	4.24690178991745e-56	2.74776587587366e-53
ENSG00000257062.ENSG00000111700.ENSG00000134538.ENSG00000205754.ENSG00000257046.30	ENSG00000257062+ENSG00000111700+ENSG00000134538+ENSG00000205754+ENSG00000257046	ENSG00000257062+ENSG00000111700+ENSG00000134538+ENSG00000205754+ENSG00000257046_031	chr12	dexseq_prepare_annotation2.py	exon	21196268	21196510	.	+	.	ENST00000554957+ENST00000381541+ENST00000421593__exon_number_031__gene_id_ENSG00000257062+ENSG00000111700+ENSG00000134538+ENSG00000205754+ENSG00000257046		ENSG00000257062.ENSG00000111700.ENSG00000134538.ENSG00000205754.ENSG00000257046.30	2.26545508930097	23.7399020655182	4.50631941738364e-56	2.90166003939348e-53
ENSG00000129467.ENSG00000129465.ENSG00000258973.14	ENSG00000129467+ENSG00000129465+ENSG00000258973	ENSG00000129467+ENSG00000129465+ENSG00000258973_015	chr14	dexseq_prepare_annotation2.py	exon	24788986	24789094	.	-	.	ENST00000310677+ENST00000554781+ENST00000554577+ENST00000557056+ENST00000554068+ENST00000545213+ENST00000560635+ENST00000418030__exon_number_015__gene_id_ENSG00000129467+ENSG00000129465+ENSG00000258973		ENSG00000129467.ENSG00000129465.ENSG00000258973.14	-0.557116271702047	-19.5208267180752	9.16495174800284e-56	5.87329386376656e-53
ENSG00000088756.5	ENSG00000088756	ENSG00000088756_006	chr18	dexseq_prepare_annotation2.py	exon	6754687	6754814	.	+	.	ENST00000583410__exon_number_006__gene_id_ENSG00000088756	ARHGAP28	ENSG00000088756.5	-2.50915493575548	-24.2976567088779	1.79925472542277e-55	1.14757489660294e-52
ENSG00000145687.12	ENSG00000145687	ENSG00000145687_013	chr5	dexseq_prepare_annotation2.py	exon	80733278	80733649	.	-	.	ENST00000513785__exon_number_013__gene_id_ENSG00000145687	SSBP2	ENSG00000145687.12	-1.43239016726674	-23.0042904619871	2.09936494698488e-55	1.3326709267471e-52
ENSG00000114416.6	ENSG00000114416	ENSG00000114416_007	chr3	dexseq_prepare_annotation2.py	exon	180630326	180630458	.	+	.	ENST00000357559+ENST00000305586+ENST00000475315+ENST00000491674__exon_number_007__gene_id_ENSG00000114416	FXR1	ENSG00000114416.6	-2.16707791748544	-21.1828306332771	2.39705867494994e-55	1.51450218450111e-52
ENSG00000181625.ENSG00000260280.ENSG00000213648.2	ENSG00000181625+ENSG00000260280+ENSG00000213648	ENSG00000181625+ENSG00000260280+ENSG00000213648_003	chr16	dexseq_prepare_annotation2.py	exon	29465883	29466251	.	+	.	ENST00000351581+ENST00000330181+ENST00000565219__exon_number_003__gene_id_ENSG00000181625+ENSG00000260280+ENSG00000213648		ENSG00000181625.ENSG00000260280.ENSG00000213648.2	-1.43982874553169	-26.4220058059226	2.72047017884497e-55	1.71080708064682e-52
ENSG00000104490.18	ENSG00000104490	ENSG00000104490_019	chr8	dexseq_prepare_annotation2.py	exon	102731542	102731542	.	-	.	ENST00000311028+ENST00000522448+ENST00000220931+ENST00000518166+ENST00000522252+ENST00000520690+ENST00000517822+ENST00000520425+ENST00000521599+ENST00000518727+ENST00000395923+ENST00000524209+ENST00000522951+ENST00000519508__exon_number_019__gene_id_ENSG00000104490	NCALD	ENSG00000104490.18	1.24657697295328	21.4130410079453	2.92166413901802e-55	1.82878509226338e-52
ENSG00000140443.41	ENSG00000140443	ENSG00000140443_042	chr15	dexseq_prepare_annotation2.py	exon	99467829	99467865	.	+	.	ENST00000558762+ENST00000560972+ENST00000560343+ENST00000268035__exon_number_042__gene_id_ENSG00000140443	IGF1R	ENSG00000140443.41	-1.18366780366738	-22.2864939925288	4.44537540567623e-55	2.76965410171153e-52
ENSG00000129467.ENSG00000129465.ENSG00000258973.17	ENSG00000129467+ENSG00000129465+ENSG00000258973	ENSG00000129467+ENSG00000129465+ENSG00000258973_018	chr14	dexseq_prepare_annotation2.py	exon	24791272	24791430	.	-	.	ENST00000310677+ENST00000554781+ENST00000554577+ENST00000557056+ENST00000554068+ENST00000545213+ENST00000560635+ENST00000418030__exon_number_018__gene_id_ENSG00000129467+ENSG00000129465+ENSG00000258973		ENSG00000129467.ENSG00000129465.ENSG00000258973.17	-0.616442315922047	-19.2933249423077	6.70049957765555e-55	4.15545221964125e-52
ENSG00000022840.71	ENSG00000022840	ENSG00000022840_072	chr12	dexseq_prepare_annotation2.py	exon	121014686	121014689	.	+	.	ENST00000325954+ENST00000538254+ENST00000542701+ENST00000413266+ENST00000545419__exon_number_072__gene_id_ENSG00000022840	RNF10	ENSG00000022840.71	2.53554305682927	21.547222151765	7.8870038237206e-55	4.86885006231581e-52
ENSG00000159216.22	ENSG00000159216	ENSG00000159216_023	chr21	dexseq_prepare_annotation2.py	exon	36421256	36421377	.	-	.	ENST00000300305__exon_number_023__gene_id_ENSG00000159216	RUNX1	ENSG00000159216.22	2.27639515247182	27.1295453876834	8.73936585886394e-55	5.37040017894216e-52
ENSG00000148343.30	ENSG00000148343	ENSG00000148343_031	chr9	dexseq_prepare_annotation2.py	exon	131830151	131830273	.	+	.	ENST00000495975__exon_number_031__gene_id_ENSG00000148343	FAM73B	ENSG00000148343.30	-2.58159415515471	-23.3640953381329	1.42888819577017e-54	8.74070394191649e-52
ENSG00000114416.2	ENSG00000114416	ENSG00000114416_003	chr3	dexseq_prepare_annotation2.py	exon	180586539	180586624	.	+	.	ENST00000465551__exon_number_003__gene_id_ENSG00000114416	FXR1	ENSG00000114416.2	-2.12463922514939	-20.9179774701001	1.55983018782092e-54	9.49851887721156e-52
ENSG00000113569.48	ENSG00000113569	ENSG00000113569_049	chr5	dexseq_prepare_annotation2.py	exon	37371184	37371205	.	-	.	ENST00000231498+ENST00000507675__exon_number_049__gene_id_ENSG00000113569	NUP155	ENSG00000113569.48	1.77557376098051	24.0922859754969	2.4024903247281e-54	1.45639612806727e-51
ENSG00000113575.ENSG00000272772.ENSG00000113558.ENSG00000273345.ENSG00000006837.41	ENSG00000113575+ENSG00000272772+ENSG00000113558+ENSG00000273345+ENSG00000006837	ENSG00000113575+ENSG00000272772+ENSG00000113558+ENSG00000273345+ENSG00000006837_042	chr5	dexseq_prepare_annotation2.py	exon	133536665	133536675	.	-	.	ENST00000495833__exon_number_042__gene_id_ENSG00000113575+ENSG00000272772+ENSG00000113558+ENSG00000273345+ENSG00000006837		ENSG00000113575.ENSG00000272772.ENSG00000113558.ENSG00000273345.ENSG00000006837.41	1.90793616438379	19.1959144889376	2.57266626530451e-54	1.55256371294119e-51
ENSG00000113569.47	ENSG00000113569	ENSG00000113569_048	chr5	dexseq_prepare_annotation2.py	exon	37370923	37371183	.	-	.	ENST00000231498+ENST00000507675+ENST00000513532__exon_number_048__gene_id_ENSG00000113569	NUP155	ENSG00000113569.47	1.8274891883229	24.0345750914755	3.22477231205084e-54	1.93741153320922e-51
ENSG00000159216.42	ENSG00000159216	ENSG00000159216_043	chr21	dexseq_prepare_annotation2.py	exon	37356870	37357047	.	-	.	ENST00000460207+ENST00000475045__exon_number_043__gene_id_ENSG00000159216	RUNX1	ENSG00000159216.42	-1.16377906841039	-26.8003752599393	3.28877833473031e-54	1.9670840975689e-51
ENSG00000140853.105	ENSG00000140853	ENSG00000140853_106	chr16	dexseq_prepare_annotation2.py	exon	57117432	57117432	.	+	.	ENST00000262510+ENST00000543103+ENST00000540182+ENST00000308149+ENST00000538453+ENST00000436936+ENST00000537056__exon_number_106__gene_id_ENSG00000140853	NLRC5	ENSG00000140853.105	-1.41014956486296	-30.9853836530904	3.79719022290774e-54	2.26112596738166e-51
ENSG00000148337.71	ENSG00000148337	ENSG00000148337_072	chr9	dexseq_prepare_annotation2.py	exon	130954011	130954056	.	-	.	ENST00000324544__exon_number_072__gene_id_ENSG00000148337	CIZ1	ENSG00000148337.71	-4.53467626356263	-19.6625342559671	4.02172358415789e-54	2.38427971271021e-51
ENSG00000173068.11	ENSG00000173068	ENSG00000173068_012	chr9	dexseq_prepare_annotation2.py	exon	16435553	16436370	.	-	.	ENST00000418777+ENST00000484726+ENST00000545497+ENST00000411752+ENST00000380666+ENST00000380667+ENST00000380672__exon_number_012__gene_id_ENSG00000173068	BNC2	ENSG00000173068.11	1.369659482531	34.3624385756201	4.6581982139938e-54	2.74950149580984e-51
ENSG00000175224.42	ENSG00000175224	ENSG00000175224_043	chr11	dexseq_prepare_annotation2.py	exon	46670277	46670417	.	+	.	ENST00000525850__exon_number_043__gene_id_ENSG00000175224	ATG13	ENSG00000175224.42	1.7382353594182	24.2487773142439	5.23521246033237e-54	3.0765903374417e-51
ENSG00000068878.13	ENSG00000068878	ENSG00000068878_014	chr2	dexseq_prepare_annotation2.py	exon	54112827	54112912	.	-	.	ENST00000421748+ENST00000389993+ENST00000404125+ENST00000476586__exon_number_014__gene_id_ENSG00000068878	PSME4	ENSG00000068878.13	-4.11339487857531	-29.9628637858738	5.62214296381587e-54	3.28961362452804e-51
ENSG00000196549.22	ENSG00000196549	ENSG00000196549_023	chr3	dexseq_prepare_annotation2.py	exon	154834268	154834348	.	+	.	ENST00000493237+ENST00000360490+ENST00000481828+ENST00000462745+ENST00000462837+ENST00000492661+ENST00000460393__exon_number_023__gene_id_ENSG00000196549	MME	ENSG00000196549.22	1.42900509552168	23.2985462720085	8.18501208290793e-54	4.76846048087229e-51
ENSG00000127419.41	ENSG00000127419	ENSG00000127419_042	chr4	dexseq_prepare_annotation2.py	exon	949272	949279	.	+	.	ENST00000506669__exon_number_042__gene_id_ENSG00000127419	TMEM175	ENSG00000127419.41	-2.87293711780078	-30.6644318583471	1.00375909916029e-53	5.82253828826268e-51
ENSG00000104490.16	ENSG00000104490	ENSG00000104490_017	chr8	dexseq_prepare_annotation2.py	exon	102731521	102731522	.	-	.	ENST00000311028+ENST00000522448+ENST00000220931+ENST00000518166+ENST00000522252+ENST00000520690+ENST00000520425+ENST00000521599+ENST00000518727+ENST00000395923+ENST00000522951+ENST00000519508__exon_number_017__gene_id_ENSG00000104490	NCALD	ENSG00000104490.16	1.33009041709547	20.8604652022201	1.31635742187556e-53	7.60306578385179e-51
ENSG00000134109.12	ENSG00000134109	ENSG00000134109_013	chr3	dexseq_prepare_annotation2.py	exon	5241277	5241380	.	+	.	ENST00000465369+ENST00000445686+ENST00000492751+ENST00000256497__exon_number_013__gene_id_ENSG00000134109	EDEM1	ENSG00000134109.12	-3.923259807945	-37.0020706708845	1.5788593926962e-53	9.08026326884088e-51
ENSG00000100106.ENSG00000100101.22	ENSG00000100106+ENSG00000100101	ENSG00000100106+ENSG00000100101_023	chr22	dexseq_prepare_annotation2.py	exon	38106434	38106573	.	+	.	ENST00000406386+ENST00000344404+ENST00000455236+ENST00000492485__exon_number_023__gene_id_ENSG00000100106+ENSG00000100101		ENSG00000100106.ENSG00000100101.22	-4.58863460414318	-21.7025544382915	1.70790691955353e-53	9.78063785160664e-51
ENSG00000012232.20	ENSG00000012232	ENSG00000012232_021	chr8	dexseq_prepare_annotation2.py	exon	28573128	28573133	.	+	.	ENST00000522725+ENST00000519288+ENST00000518223+ENST00000519886+ENST00000220562__exon_number_021__gene_id_ENSG00000012232	EXTL3	ENSG00000012232.20	-0.993477284514321	-24.299532317945	2.04346215992324e-53	1.1652669792203e-50
ENSG00000114423.29	ENSG00000114423	ENSG00000114423_030	chr3	dexseq_prepare_annotation2.py	exon	105587580	105587755	.	-	.	ENST00000405772+ENST00000403724+ENST00000264122__exon_number_030__gene_id_ENSG00000114423	CBLB	ENSG00000114423.29	1.5111273815484	23.9738383502707	2.06460751312054e-53	1.17235732191233e-50
ENSG00000131018.130	ENSG00000131018	ENSG00000131018_131	chr6	dexseq_prepare_annotation2.py	exon	152683305	152683349	.	-	.	ENST00000448038+ENST00000471834+ENST00000341594+ENST00000265368+ENST00000367255+ENST00000423061__exon_number_131__gene_id_ENSG00000131018	SYNE1	ENSG00000131018.130	-5.76077510942935	-17.6998858316054	2.5890964002046e-53	1.46400347164006e-50
ENSG00000048740.24	ENSG00000048740	ENSG00000048740_025	chr10	dexseq_prepare_annotation2.py	exon	11371056	11371060	.	+	.	ENST00000542579+ENST00000609870+ENST00000354897+ENST00000399850+ENST00000608830+ENST00000379261+ENST00000417956+ENST00000315874+ENST00000450189+ENST00000427450+ENST00000609692+ENST00000416382+ENST00000354440__exon_number_025__gene_id_ENSG00000048740	CELF2	ENSG00000048740.24	-3.32764332291029	-36.7495150923778	2.70570006840524e-53	1.52353555692791e-50
ENSG00000163625.81	ENSG00000163625	ENSG00000163625_082	chr4	dexseq_prepare_annotation2.py	exon	85771169	85771178	.	-	.	ENST00000295888+ENST00000426414+ENST00000322366+ENST00000504990__exon_number_082__gene_id_ENSG00000163625	WDFY3	ENSG00000163625.81	1.5744478378433	19.5756920297864	2.73178249154024e-53	1.53181288485004e-50
ENSG00000005884.22	ENSG00000005884	ENSG00000005884_023	chr17	dexseq_prepare_annotation2.py	exon	48151576	48151644	.	+	.	ENST00000007722+ENST00000505306+ENST00000512553+ENST00000506401+ENST00000320031+ENST00000544892+ENST00000510809__exon_number_023__gene_id_ENSG00000005884	ITGA3	ENSG00000005884.22	-1.54977847314275	-29.4215726542251	3.22713681176383e-53	1.80206801127278e-50
ENSG00000085872.ENSG00000105085.ENSG00000269578.ENSG00000214046.ENSG00000127526.ENSG00000269058.ENSG00000141979.ENSG00000268790.93	ENSG00000085872+ENSG00000105085+ENSG00000269578+ENSG00000214046+ENSG00000127526+ENSG00000269058+ENSG00000141979+ENSG00000268790	ENSG00000085872+ENSG00000105085+ENSG00000269578+ENSG00000214046+ENSG00000127526+ENSG00000269058+ENSG00000141979+ENSG00000268790_094	chr19	dexseq_prepare_annotation2.py	exon	16697716	16698214	.	-	.	ENST00000593779__exon_number_094__gene_id_ENSG00000085872+ENSG00000105085+ENSG00000269578+ENSG00000214046+ENSG00000127526+ENSG00000269058+ENSG00000141979+ENSG00000268790		ENSG00000085872.ENSG00000105085.ENSG00000269578.ENSG00000214046.ENSG00000127526.ENSG00000269058.ENSG00000141979.ENSG00000268790.93	2.17673105035153	19.0747482754053	3.31971249175697e-53	1.84610309092222e-50
ENSG00000070756.31	ENSG00000070756	ENSG00000070756_032	chr8	dexseq_prepare_annotation2.py	exon	101724990	101725017	.	-	.	ENST00000522387+ENST00000519596+ENST00000519004+ENST00000318607+ENST00000519100+ENST00000519622__exon_number_032__gene_id_ENSG00000070756	PABPC1	ENSG00000070756.31	-2.05500413881657	-25.7419452348432	3.54196186475733e-53	1.96159095421172e-50
ENSG00000159216.12	ENSG00000159216	ENSG00000159216_013	chr21	dexseq_prepare_annotation2.py	exon	36252854	36252902	.	-	.	ENST00000437180+ENST00000482318+ENST00000399237+ENST00000399240+ENST00000300305+ENST00000358356+ENST00000486278+ENST00000325074+ENST00000344691__exon_number_013__gene_id_ENSG00000159216	RUNX1	ENSG00000159216.12	2.37917376739922	26.1884608897533	3.983329480524e-53	2.19698578483802e-50
ENSG00000159216.33	ENSG00000159216	ENSG00000159216_034	chr21	dexseq_prepare_annotation2.py	exon	36834259	36834323	.	-	.	ENST00000494829+ENST00000467692+ENST00000475045__exon_number_034__gene_id_ENSG00000159216	RUNX1	ENSG00000159216.33	2.20419063102581	26.1237741036709	5.19728259559892e-53	2.85483550966496e-50
ENSG00000091536.66	ENSG00000091536	ENSG00000091536_067	chr17	dexseq_prepare_annotation2.py	exon	18061036	18061214	.	+	.	ENST00000205890+ENST00000418233+ENST00000445289__exon_number_067__gene_id_ENSG00000091536	MYO15A	ENSG00000091536.66	-1.75304102996214	-19.2223386081855	8.25218213029423e-53	4.51444680710816e-50
ENSG00000156873.ENSG00000260899.ENSG00000080603.62	ENSG00000156873+ENSG00000260899+ENSG00000080603	ENSG00000156873+ENSG00000260899+ENSG00000080603_063	chr16	dexseq_prepare_annotation2.py	exon	30762703	30762869	.	+	.	ENST00000569762+ENST00000563913+ENST00000564838__exon_number_063__gene_id_ENSG00000156873+ENSG00000260899+ENSG00000080603		ENSG00000156873.ENSG00000260899.ENSG00000080603.62	3.19119207306198	28.9809025570787	1.36383262446829e-52	7.43078959931453e-50
ENSG00000088247.ENSG00000266722.46	ENSG00000088247+ENSG00000266722	ENSG00000088247+ENSG00000266722_047	chr19	dexseq_prepare_annotation2.py	exon	6424464	6424540	.	-	.	ENST00000599395+ENST00000398148__exon_number_047__gene_id_ENSG00000088247+ENSG00000266722		ENSG00000088247.ENSG00000266722.46	1.11213241798622	23.2617471674142	1.72837198190614e-52	9.37899662132994e-50
ENSG00000146648.36	ENSG00000146648	ENSG00000146648_037	chr7	dexseq_prepare_annotation2.py	exon	55259412	55259567	.	+	.	ENST00000455089+ENST00000275493+ENST00000454757__exon_number_037__gene_id_ENSG00000146648	EGFR	ENSG00000146648.36	2.37260759251863	25.3305776995013	2.0681720492051e-52	1.11778469825652e-49
ENSG00000214940.ENSG00000205746.ENSG00000233024.ENSG00000254681.45	ENSG00000214940+ENSG00000205746+ENSG00000233024+ENSG00000254681	ENSG00000214940+ENSG00000205746+ENSG00000233024+ENSG00000254681_046	chr16	dexseq_prepare_annotation2.py	exon	18440176	18440218	.	-	.	ENST00000540339+ENST00000339303+ENST00000525846__exon_number_046__gene_id_ENSG00000214940+ENSG00000205746+ENSG00000233024+ENSG00000254681		ENSG00000214940.ENSG00000205746.ENSG00000233024.ENSG00000254681.45	1.18738716345093	30.5957729467853	2.16894315964209e-52	1.16755945438062e-49
ENSG00000062485.ENSG00000257727.ENSG00000135473.ENSG00000144785.138	ENSG00000062485+ENSG00000257727+ENSG00000135473+ENSG00000144785	ENSG00000062485+ENSG00000257727+ENSG00000135473+ENSG00000144785_139	chr12	dexseq_prepare_annotation2.py	exon	56715862	56715952	.	-	.	ENST00000547226+ENST00000551359+ENST00000257931+ENST00000550028+ENST00000552630+ENST00000440411+ENST00000425394+ENST00000548043__exon_number_139__gene_id_ENSG00000062485+ENSG00000257727+ENSG00000135473+ENSG00000144785		ENSG00000062485.ENSG00000257727.ENSG00000135473.ENSG00000144785.138	-3.63980709074286	-22.6871729030109	2.27616926508533e-52	1.22039853062705e-49
ENSG00000215298.ENSG00000147454.20	ENSG00000215298+ENSG00000147454	ENSG00000215298+ENSG00000147454_021	chr8	dexseq_prepare_annotation2.py	exon	23424479	23425771	.	+	.	ENST00000523883+ENST00000520654+ENST00000518881__exon_number_021__gene_id_ENSG00000215298+ENSG00000147454		ENSG00000215298.ENSG00000147454.20	-4.42661531135931	-28.8220764131108	2.30237660475265e-52	1.2295513346738e-49
ENSG00000069943.19	ENSG00000069943	ENSG00000069943_020	chr15	dexseq_prepare_annotation2.py	exon	55642897	55642938	.	+	.	ENST00000539642+ENST00000565367+ENST00000565502+ENST00000164305+ENST00000565402+ENST00000563742__exon_number_020__gene_id_ENSG00000069943	PIGB	ENSG00000069943.19	-2.10554154946033	-24.3597561659657	4.33716407119949e-52	2.30704556999926e-49
ENSG00000023191.26	ENSG00000023191	ENSG00000023191_027	chr11	dexseq_prepare_annotation2.py	exon	499601	499676	.	-	.	ENST00000525522+ENST00000524780__exon_number_027__gene_id_ENSG00000023191	RNH1	ENSG00000023191.26	4.6277201693985	41.9927852886665	4.38324874339507e-52	2.32237978795228e-49
ENSG00000127419.38	ENSG00000127419	ENSG00000127419_039	chr4	dexseq_prepare_annotation2.py	exon	946978	947091	.	+	.	ENST00000264771+ENST00000452360+ENST00000506669+ENST00000514453+ENST00000504180+ENST00000508204+ENST00000515740+ENST00000515492+ENST00000513952+ENST00000509508+ENST00000438836+ENST00000510493+ENST00000515876__exon_number_039__gene_id_ENSG00000127419	TMEM175	ENSG00000127419.38	-2.65472352558807	-29.4403838986744	4.41451761199511e-52	2.32977465360575e-49
ENSG00000164113.16	ENSG00000164113	ENSG00000164113_017	chr4	dexseq_prepare_annotation2.py	exon	123305062	123305121	.	+	.	ENST00000439307+ENST00000492454+ENST00000388724+ENST00000388725+ENST00000296513__exon_number_017__gene_id_ENSG00000164113	ADAD1	ENSG00000164113.16	-1.65121576088962	-27.8935269791215	4.44379602979142e-52	2.33606538398922e-49
ENSG00000163625.79	ENSG00000163625	ENSG00000163625_080	chr4	dexseq_prepare_annotation2.py	exon	85770826	85771054	.	-	.	ENST00000504990__exon_number_080__gene_id_ENSG00000163625	WDFY3	ENSG00000163625.79	1.66043250405647	19.1891761773395	6.03911898130963e-52	3.16235998111948e-49
ENSG00000182774.ENSG00000214575.ENSG00000260836.28	ENSG00000182774+ENSG00000214575+ENSG00000260836	ENSG00000182774+ENSG00000214575+ENSG00000260836_029	chr15	dexseq_prepare_annotation2.py	exon	83209208	83209208	.	-	.	ENST00000560229+ENST00000330244+ENST00000561157__exon_number_029__gene_id_ENSG00000182774+ENSG00000214575+ENSG00000260836		ENSG00000182774.ENSG00000214575.ENSG00000260836.28	-1.11858600456733	-22.9768433457482	7.64219846478862e-52	3.98629512711573e-49
ENSG00000189079.25	ENSG00000189079	ENSG00000189079_026	chr12	dexseq_prepare_annotation2.py	exon	46243819	46246077	.	+	.	ENST00000444670+ENST00000334344+ENST00000479608+ENST00000422737__exon_number_026__gene_id_ENSG00000189079	ARID2	ENSG00000189079.25	-0.865120447718534	-23.5335069891137	8.78131016138117e-52	4.56278910265712e-49
ENSG00000114423.28	ENSG00000114423	ENSG00000114423_029	chr3	dexseq_prepare_annotation2.py	exon	105586254	105586435	.	-	.	ENST00000405772+ENST00000403724+ENST00000443752+ENST00000394027+ENST00000438603+ENST00000545639+ENST00000264122+ENST00000447441__exon_number_029__gene_id_ENSG00000114423	CBLB	ENSG00000114423.28	1.50779121583424	23.2003230748838	1.03036614043908e-51	5.3332147723796e-49
ENSG00000172890.34	ENSG00000172890	ENSG00000172890_035	chr11	dexseq_prepare_annotation2.py	exon	71189441	71189515	.	+	.	ENST00000319023+ENST00000527852+ENST00000539574+ENST00000529840+ENST00000525200+ENST00000530534__exon_number_035__gene_id_ENSG00000172890	NADSYN1	ENSG00000172890.34	-1.40452332189609	-20.2188112830518	1.14436791190266e-51	5.90059771954499e-49
ENSG00000166689.25	ENSG00000166689	ENSG00000166689_026	chr11	dexseq_prepare_annotation2.py	exon	16812750	16812892	.	-	.	ENST00000531776__exon_number_026__gene_id_ENSG00000166689	PLEKHA7	ENSG00000166689.25	1.44132214638197	20.8806612450627	1.16757207873899e-51	5.99726517711668e-49
ENSG00000114416.3	ENSG00000114416	ENSG00000114416_004	chr3	dexseq_prepare_annotation2.py	exon	180630090	180630269	.	+	.	ENST00000357559__exon_number_004__gene_id_ENSG00000114416	FXR1	ENSG00000114416.3	-2.25226472867063	-19.9500059792767	1.56385409320887e-51	8.00223544873649e-49
ENSG00000140443.38	ENSG00000140443	ENSG00000140443_039	chr15	dexseq_prepare_annotation2.py	exon	99467105	99467110	.	+	.	ENST00000561049+ENST00000558762+ENST00000560343+ENST00000268035__exon_number_039__gene_id_ENSG00000140443	IGF1R	ENSG00000140443.38	-1.15811536203659	-20.9811187763735	1.64181984697442e-51	8.36459948278341e-49
ENSG00000168314.32	ENSG00000168314	ENSG00000168314_033	chr3	dexseq_prepare_annotation2.py	exon	39566374	39567101	.	+	.	ENST00000452959+ENST00000396228__exon_number_033__gene_id_ENSG00000168314	MOBP	ENSG00000168314.32	-1.40805051361952	-27.5209191917053	1.64710081435728e-51	8.36459948278341e-49
ENSG00000175137	ENSG00000175137	ENSG00000175137_001	chr1	dexseq_prepare_annotation2.py	exon	249104648	249104649	.	-	.	ENST00000484202__exon_number_001__gene_id_ENSG00000175137	SH3BP5L	ENSG00000175137	-1.09956083710225	-33.2225413099567	2.31940521215029e-51	1.17345336554718e-48
ENSG00000008710.107	ENSG00000008710	ENSG00000008710_108	chr16	dexseq_prepare_annotation2.py	exon	2157884	2158017	.	-	.	ENST00000487932+ENST00000496574+ENST00000473780+ENST00000488185+ENST00000423118+ENST00000262304__exon_number_108__gene_id_ENSG00000008710	PKD1	ENSG00000008710.107	-2.94529285805333	-18.1872943974396	3.12839459171673e-51	1.57681632572833e-48
ENSG00000188811.13	ENSG00000188811	ENSG00000188811_014	chr13	dexseq_prepare_annotation2.py	exon	39621177	39621289	.	+	.	ENST00000470258+ENST00000379600+ENST00000379599__exon_number_014__gene_id_ENSG00000188811	NHLRC3	ENSG00000188811.13	3.68711620182007	38.3188164466106	3.41747049372439e-51	1.71609300982816e-48
ENSG00000175287.ENSG00000095319.ENSG00000251184.40	ENSG00000175287+ENSG00000095319+ENSG00000251184	ENSG00000175287+ENSG00000095319+ENSG00000251184_041	chr9	dexseq_prepare_annotation2.py	exon	131709986	131710030	.	+	.	ENST00000491990+ENST00000372577__exon_number_041__gene_id_ENSG00000175287+ENSG00000095319+ENSG00000251184		ENSG00000175287.ENSG00000095319.ENSG00000251184.40	-1.11875398580936	-22.429166074294	3.53480116756406e-51	1.76841240419059e-48
ENSG00000114735.29	ENSG00000114735	ENSG00000114735_030	chr3	dexseq_prepare_annotation2.py	exon	50622180	50622366	.	+	.	ENST00000232854__exon_number_030__gene_id_ENSG00000114735	HEMK1	ENSG00000114735.29	-3.5034999010002	-24.2606958974276	3.83631163618613e-51	1.91214559652971e-48
ENSG00000156113.20	ENSG00000156113	ENSG00000156113_021	chr10	dexseq_prepare_annotation2.py	exon	78711795	78711917	.	-	.	ENST00000404857__exon_number_021__gene_id_ENSG00000156113	KCNMA1	ENSG00000156113.20	2.4599083602044	20.2470229120504	5.0708953735219e-51	2.5181767036253e-48
ENSG00000164113.15	ENSG00000164113	ENSG00000164113_016	chr4	dexseq_prepare_annotation2.py	exon	123304954	123305061	.	+	.	ENST00000492454+ENST00000439307+ENST00000446706+ENST00000296513+ENST00000388725+ENST00000388724__exon_number_016__gene_id_ENSG00000164113	ADAD1	ENSG00000164113.15	-1.69121829800887	-27.0744857205545	8.05436747734331e-51	3.98504636764129e-48
ENSG00000147606.ENSG00000214954.51	ENSG00000147606+ENSG00000214954	ENSG00000147606+ENSG00000214954_052	chr8	dexseq_prepare_annotation2.py	exon	92401566	92401666	.	+	.	ENST00000276609+ENST00000517930+ENST00000523719+ENST00000522181+ENST00000520249+ENST00000309536__exon_number_052__gene_id_ENSG00000147606+ENSG00000214954		ENSG00000147606.ENSG00000214954.51	-1.55110909613711	-32.5733503119599	1.14599465388822e-50	5.64924990975513e-48
ENSG00000108100.26	ENSG00000108100	ENSG00000108100_027	chr10	dexseq_prepare_annotation2.py	exon	35854951	35855056	.	+	.	ENST00000374706+ENST00000497692+ENST00000374704+ENST00000265375+ENST00000339497+ENST00000465416__exon_number_027__gene_id_ENSG00000108100	CCNY	ENSG00000108100.26	2.54616350647941	32.5604002024183	1.18342849644275e-50	5.81249112283853e-48
ENSG00000163803.62	ENSG00000163803	ENSG00000163803_063	chr2	dexseq_prepare_annotation2.py	exon	28843467	28843510	.	+	.	ENST00000411743+ENST00000327757+ENST00000404858+ENST00000541605+ENST00000422425+ENST00000444257__exon_number_063__gene_id_ENSG00000163803	PLB1	ENSG00000163803.62	-1.193754154261	-22.625344930456	1.9777092924556e-50	9.67833394366536e-48
ENSG00000148343.43	ENSG00000148343	ENSG00000148343_044	chr9	dexseq_prepare_annotation2.py	exon	131832128	131832213	.	+	.	ENST00000406926+ENST00000492279+ENST00000358369+ENST00000445183+ENST00000439290+ENST00000277475+ENST00000483458__exon_number_044__gene_id_ENSG00000148343	FAM73B	ENSG00000148343.43	-2.36477636013799	-21.6200746118991	2.50697904117531e-50	1.22239753052265e-47
ENSG00000147606.ENSG00000214954.26	ENSG00000147606+ENSG00000214954	ENSG00000147606+ENSG00000214954_027	chr8	dexseq_prepare_annotation2.py	exon	92231229	92231233	.	+	.	ENST00000522862+ENST00000520099+ENST00000523719+ENST00000522181+ENST00000343709__exon_number_027__gene_id_ENSG00000147606+ENSG00000214954		ENSG00000147606.ENSG00000214954.26	1.5840045717591	32.216404377157	2.79051560239157e-50	1.35573724990271e-47
ENSG00000257062.ENSG00000111700.ENSG00000134538.ENSG00000205754.ENSG00000257046.33	ENSG00000257062+ENSG00000111700+ENSG00000134538+ENSG00000205754+ENSG00000257046	ENSG00000257062+ENSG00000111700+ENSG00000134538+ENSG00000205754+ENSG00000257046_034	chr12	dexseq_prepare_annotation2.py	exon	21201646	21201841	.	+	.	ENST00000554957+ENST00000381541+ENST00000421593__exon_number_034__gene_id_ENSG00000257062+ENSG00000111700+ENSG00000134538+ENSG00000205754+ENSG00000257046		ENSG00000257062.ENSG00000111700.ENSG00000134538.ENSG00000205754.ENSG00000257046.33	2.36377707050054	21.3825336143676	3.04792641796028e-50	1.47547048039511e-47
ENSG00000131018.134	ENSG00000131018	ENSG00000131018_135	chr6	dexseq_prepare_annotation2.py	exon	152688127	152688131	.	-	.	ENST00000454018__exon_number_135__gene_id_ENSG00000131018	SYNE1	ENSG00000131018.134	-5.85761745087699	-17.014664412572	3.07123988208561e-50	1.48142741796214e-47
ENSG00000233673.ENSG00000187627.42	ENSG00000233673+ENSG00000187627	ENSG00000233673+ENSG00000187627_043	chr2	dexseq_prepare_annotation2.py	exon	87224686	87224881	.	+	.	ENST00000409776+ENST00000398193+ENST00000428128+ENST00000559485__exon_number_043__gene_id_ENSG00000233673+ENSG00000187627		ENSG00000233673.ENSG00000187627.42	-1.49742941423547	-21.3364753475679	3.98971518328772e-50	1.91758535793326e-47
ENSG00000006025.15	ENSG00000006025	ENSG00000006025_016	chr17	dexseq_prepare_annotation2.py	exon	45890953	45891185	.	-	.	ENST00000579728+ENST00000583167+ENST00000007414+ENST00000392507__exon_number_016__gene_id_ENSG00000006025	OSBPL7	ENSG00000006025.15	-2.2982526737839	-26.5697506772523	4.96073834748373e-50	2.37580528323601e-47
ENSG00000131018.137	ENSG00000131018	ENSG00000131018_138	chr6	dexseq_prepare_annotation2.py	exon	152688518	152690106	.	-	.	ENST00000471834__exon_number_138__gene_id_ENSG00000131018	SYNE1	ENSG00000131018.137	-6.14828845097181	-16.9662858357727	5.05235947160792e-50	2.41110418656234e-47
ENSG00000207945.ENSG00000100124.24	ENSG00000207945+ENSG00000100124	ENSG00000207945+ENSG00000100124_025	chr22	dexseq_prepare_annotation2.py	exon	38239918	38240013	.	-	.	ENST00000434930+ENST00000215941+ENST00000407117+ENST00000458278+ENST00000413497+ENST00000411961__exon_number_025__gene_id_ENSG00000207945+ENSG00000100124		ENSG00000207945.ENSG00000100124.24	-2.7756438316576	-34.9557498145335	5.49836686643845e-50	2.61467744800243e-47
ENSG00000140443.42	ENSG00000140443	ENSG00000140443_043	chr15	dexseq_prepare_annotation2.py	exon	99467866	99467913	.	+	.	ENST00000558762+ENST00000560972+ENST00000268035__exon_number_043__gene_id_ENSG00000140443	IGF1R	ENSG00000140443.42	-1.19756445136528	-20.3388743160112	1.00819833788614e-49	4.77747562386277e-47
ENSG00000148343.3	ENSG00000148343	ENSG00000148343_004	chr9	dexseq_prepare_annotation2.py	exon	131799213	131799252	.	+	.	ENST00000358369__exon_number_004__gene_id_ENSG00000148343	FAM73B	ENSG00000148343.3	0.915399543936299	21.3494573243678	1.18206011608899e-49	5.58168786817223e-47
ENSG00000145687.13	ENSG00000145687	ENSG00000145687_014	chr5	dexseq_prepare_annotation2.py	exon	80736357	80736376	.	-	.	ENST00000512923__exon_number_014__gene_id_ENSG00000145687	SSBP2	ENSG00000145687.13	-1.72514411576401	-20.7692823635356	1.32560735679073e-49	6.2376315124065e-47
ENSG00000085872.ENSG00000105085.ENSG00000269578.ENSG00000214046.ENSG00000127526.ENSG00000269058.ENSG00000141979.ENSG00000268790.31	ENSG00000085872+ENSG00000105085+ENSG00000269578+ENSG00000214046+ENSG00000127526+ENSG00000269058+ENSG00000141979+ENSG00000268790	ENSG00000085872+ENSG00000105085+ENSG00000269578+ENSG00000214046+ENSG00000127526+ENSG00000269058+ENSG00000141979+ENSG00000268790_032	chr19	dexseq_prepare_annotation2.py	exon	16638891	16639066	.	-	.	ENST00000198939+ENST00000546361__exon_number_032__gene_id_ENSG00000085872+ENSG00000105085+ENSG00000269578+ENSG00000214046+ENSG00000127526+ENSG00000269058+ENSG00000141979+ENSG00000268790		ENSG00000085872.ENSG00000105085.ENSG00000269578.ENSG00000214046.ENSG00000127526.ENSG00000269058.ENSG00000141979.ENSG00000268790.31	-2.34144417379431	-18.0850321523167	1.5375232829388e-49	7.20959131874756e-47
ENSG00000013441.12	ENSG00000013441	ENSG00000013441_013	chr2	dexseq_prepare_annotation2.py	exon	201718719	201718736	.	-	.	ENST00000461326+ENST00000464454__exon_number_013__gene_id_ENSG00000013441	CLK1	ENSG00000013441.12	1.75193901837887	25.127667727071	1.67774594199198e-49	7.8397922095644e-47
ENSG00000175216.30	ENSG00000175216	ENSG00000175216_031	chr11	dexseq_prepare_annotation2.py	exon	46786681	46786806	.	-	.	ENST00000312055+ENST00000533413+ENST00000529230+ENST00000415402+ENST00000354558+ENST00000526943__exon_number_031__gene_id_ENSG00000175216	CKAP5	ENSG00000175216.30	-1.26674315482046	-23.8060564794883	1.6937076382661e-49	7.88699283165871e-47
ENSG00000125753.4	ENSG00000125753	ENSG00000125753_005	chr19	dexseq_prepare_annotation2.py	exon	46010764	46010767	.	+	.	ENST00000245932+ENST00000590603+ENST00000592139+ENST00000586014__exon_number_005__gene_id_ENSG00000125753	VASP	ENSG00000125753.4	-1.57212577279046	-25.1061297237664	1.8288476301931e-49	8.48692508718957e-47
ENSG00000221983.6	ENSG00000221983	ENSG00000221983_007	chr19	dexseq_prepare_annotation2.py	exon	18682685	18682688	.	+	.	ENST00000430157+ENST00000442744+ENST00000595683+ENST00000598814+ENST00000596273__exon_number_007__gene_id_ENSG00000221983	UBA52	ENSG00000221983.6	-3.89630708253534	-36.2376974221666	1.86026807081278e-49	8.6030685967619e-47
ENSG00000127419.37	ENSG00000127419	ENSG00000127419_038	chr4	dexseq_prepare_annotation2.py	exon	946225	946238	.	+	.	ENST00000264771+ENST00000452360+ENST00000506669+ENST00000514453+ENST00000504180+ENST00000508204+ENST00000515740+ENST00000515492+ENST00000513952+ENST00000509508+ENST00000438836+ENST00000510493+ENST00000515876__exon_number_038__gene_id_ENSG00000127419	TMEM175	ENSG00000127419.37	-2.48542938409942	-27.5283301236184	2.10175215651606e-49	9.68655821806375e-47
ENSG00000147642.57	ENSG00000147642	ENSG00000147642_058	chr8	dexseq_prepare_annotation2.py	exon	110692419	110692448	.	-	.	ENST00000533821__exon_number_058__gene_id_ENSG00000147642	SYBU	ENSG00000147642.57	1.09741804453096	19.9373934265611	2.30479896593492e-49	1.05861068409087e-46
ENSG00000079215.7	ENSG00000079215	ENSG00000079215_008	chr5	dexseq_prepare_annotation2.py	exon	36608431	36608591	.	+	.	ENST00000265113+ENST00000513646+ENST00000512374+ENST00000416645+ENST00000513903+ENST00000505202+ENST00000506725+ENST00000504121+ENST00000381918__exon_number_008__gene_id_ENSG00000079215	SLC1A3	ENSG00000079215.7	2.67941207837354	28.2864804135496	2.39114913034182e-49	1.09453631467351e-46
ENSG00000133958.47	ENSG00000133958	ENSG00000133958_048	chr14	dexseq_prepare_annotation2.py	exon	94148963	94149040	.	+	.	ENST00000256339+ENST00000553484+ENST00000393151+ENST00000555664__exon_number_048__gene_id_ENSG00000133958	UNC79	ENSG00000133958.47	-1.23111197308185	-25.0304619884654	2.4770044605192e-49	1.12999264163828e-46
ENSG00000175221.27	ENSG00000175221	ENSG00000175221_028	chr19	dexseq_prepare_annotation2.py	exon	891132	891148	.	-	.	ENST00000586017+ENST00000395808+ENST00000325464+ENST00000312090+ENST00000606248+ENST00000586342+ENST00000606828+ENST00000269814+ENST00000592373+ENST00000592943__exon_number_028__gene_id_ENSG00000175221	MED16	ENSG00000175221.27	2.73110955137574	32.5734379502255	3.313515159537e-49	1.50649638386828e-46
ENSG00000013441.9	ENSG00000013441	ENSG00000013441_010	chr2	dexseq_prepare_annotation2.py	exon	201718055	201718172	.	-	.	ENST00000409769+ENST00000321356+ENST00000473565+ENST00000496205+ENST00000409403+ENST00000461326+ENST00000461981+ENST00000434813+ENST00000472679+ENST00000432425+ENST00000464454__exon_number_010__gene_id_ENSG00000013441	CLK1	ENSG00000013441.9	1.81449682079692	24.9055490874366	4.09275393024016e-49	1.85451362178427e-46
ENSG00000115423.53	ENSG00000115423	ENSG00000115423_054	chr2	dexseq_prepare_annotation2.py	exon	84924852	84924914	.	+	.	ENST00000398278+ENST00000602588__exon_number_054__gene_id_ENSG00000115423	DNAH6	ENSG00000115423.53	1.7758835829937	19.1605753813469	4.70892886158187e-49	2.12655543424531e-46
ENSG00000170921.42	ENSG00000170921	ENSG00000170921_043	chr17	dexseq_prepare_annotation2.py	exon	61499718	61501499	.	+	.	ENST00000583356+ENST00000424789__exon_number_043__gene_id_ENSG00000170921	TANC2	ENSG00000170921.42	-2.81040316916853	-28.0564707864128	4.92334774418671e-49	2.21595106812513e-46
ENSG00000185386.1	ENSG00000185386	ENSG00000185386_002	chr22	dexseq_prepare_annotation2.py	exon	50702144	50702167	.	-	.	ENST00000330651+ENST00000395764__exon_number_002__gene_id_ENSG00000185386	MAPK11	ENSG00000185386.1	1.88515406328356	26.5612138119755	5.10486002154063e-49	2.28998915706291e-46
ENSG00000177542.2	ENSG00000177542	ENSG00000177542_003	chr11	dexseq_prepare_annotation2.py	exon	792142	792217	.	-	.	ENST00000320230+ENST00000531214__exon_number_003__gene_id_ENSG00000177542	SLC25A22	ENSG00000177542.2	1.16812862766985	21.9688064360755	6.07195965069832e-49	2.71477114256488e-46
ENSG00000092148.76	ENSG00000092148	ENSG00000092148_077	chr14	dexseq_prepare_annotation2.py	exon	31676222	31676596	.	-	.	ENST00000399332+ENST00000556224__exon_number_077__gene_id_ENSG00000092148	HECTD1	ENSG00000092148.76	1.60823188556644	20.2049354551449	6.12432057028734e-49	2.72911486552172e-46
ENSG00000077327.12	ENSG00000077327	ENSG00000077327_013	chr10	dexseq_prepare_annotation2.py	exon	22675722	22675888	.	+	.	ENST00000376603+ENST00000376624+ENST00000538630+ENST00000313311__exon_number_013__gene_id_ENSG00000077327	SPAG6	ENSG00000077327.12	1.60040302168654	27.9397149735468	7.11609958683457e-49	3.16060506302784e-46
ENSG00000156113	ENSG00000156113	ENSG00000156113_001	chr10	dexseq_prepare_annotation2.py	exon	78629359	78637354	.	-	.	ENST00000604624__exon_number_001__gene_id_ENSG00000156113	KCNMA1	ENSG00000156113	3.37746515327433	19.4696441065363	1.05106018822847e-48	4.65291207076391e-46
ENSG00000180448	ENSG00000180448	ENSG00000180448_001	chr19	dexseq_prepare_annotation2.py	exon	1065922	1066162	.	+	.	ENST00000539243__exon_number_001__gene_id_ENSG00000180448	HMHA1	ENSG00000180448	-4.48030825315592	-21.1670551488835	1.08823733301311e-48	4.80169559229199e-46
ENSG00000007516.3	ENSG00000007516	ENSG00000007516_004	chr16	dexseq_prepare_annotation2.py	exon	1383646	1383750	.	+	.	ENST00000565665+ENST00000397488+ENST00000562208+ENST00000568887+ENST00000426824__exon_number_004__gene_id_ENSG00000007516	BAIAP3	ENSG00000007516.3	-2.40249319647124	-24.6356439799068	1.21842836553799e-48	5.35857627937927e-46
ENSG00000158286.25	ENSG00000158286	ENSG00000158286_026	chr1	dexseq_prepare_annotation2.py	exon	6271095	6271178	.	+	.	ENST00000377939+ENST00000496329+ENST00000463453+ENST00000492476__exon_number_026__gene_id_ENSG00000158286	RNF207	ENSG00000158286.25	4.44100293164329	22.0466918260954	1.59650263282841e-48	6.99845390287132e-46
ENSG00000258818.ENSG00000259171.ENSG00000214274.1	ENSG00000258818+ENSG00000259171+ENSG00000214274	ENSG00000258818+ENSG00000259171+ENSG00000214274_002	chr14	dexseq_prepare_annotation2.py	exon	21152336	21152741	.	+	.	ENST00000336811+ENST00000555835__exon_number_002__gene_id_ENSG00000258818+ENSG00000259171+ENSG00000214274		ENSG00000258818.ENSG00000259171.ENSG00000214274.1	2.64535745607306	33.3875359107477	1.67359049356955e-48	7.31255804717886e-46
ENSG00000188897.31	ENSG00000188897	ENSG00000188897_032	chr16	dexseq_prepare_annotation2.py	exon	11501056	11501193	.	-	.	ENST00000598234__exon_number_032__gene_id_ENSG00000188897	CTD-3088G3.8	ENSG00000188897.31	0.970992715791236	24.0763752266623	1.85347633365015e-48	8.07233930594291e-46
ENSG00000167543.10	ENSG00000167543	ENSG00000167543_011	chr17	dexseq_prepare_annotation2.py	exon	27895360	27895526	.	+	.	ENST00000578749+ENST00000583940+ENST00000582829+ENST00000580183__exon_number_011__gene_id_ENSG00000167543	TP53I13	ENSG00000167543.10	-6.02254447734581	-25.5408347693904	2.18469527200416e-48	9.48418502001626e-46
ENSG00000105063.ENSG00000180089.47	ENSG00000105063+ENSG00000180089	ENSG00000105063+ENSG00000180089_048	chr19	dexseq_prepare_annotation2.py	exon	55769803	55770363	.	-	.	ENST00000412770__exon_number_048__gene_id_ENSG00000105063+ENSG00000180089		ENSG00000105063.ENSG00000180089.47	-6.71453671970136	-24.4164173305086	2.97309707986708e-48	1.28652889298158e-45
ENSG00000158286.22	ENSG00000158286	ENSG00000158286_023	chr1	dexseq_prepare_annotation2.py	exon	6270998	6270998	.	+	.	ENST00000377939+ENST00000496329+ENST00000463453__exon_number_023__gene_id_ENSG00000158286	RNF207	ENSG00000158286.22	4.16138189344247	21.9080947202997	3.25934634693948e-48	1.40587517093614e-45
ENSG00000196337.ENSG00000225950.4	ENSG00000196337+ENSG00000225950	ENSG00000196337+ENSG00000225950_005	chr19	dexseq_prepare_annotation2.py	exon	49558998	49559049	.	-	.	ENST00000597853+ENST00000596965+ENST00000356213__exon_number_005__gene_id_ENSG00000196337+ENSG00000225950		ENSG00000196337.ENSG00000225950.4	-2.96391884442921	-29.2298380113018	3.62198779824311e-48	1.55730431924653e-45
ENSG00000207945.ENSG00000100124.22	ENSG00000207945+ENSG00000100124	ENSG00000207945+ENSG00000100124_023	chr22	dexseq_prepare_annotation2.py	exon	38236194	38236241	.	-	.	ENST00000424350+ENST00000434930+ENST00000215941+ENST00000407117+ENST00000458278+ENST00000609454+ENST00000413497+ENST00000464849+ENST00000406423__exon_number_023__gene_id_ENSG00000207945+ENSG00000100124		ENSG00000207945.ENSG00000100124.22	-2.63448940168753	-32.9615355691295	4.3360417456924e-48	1.85838054143327e-45
ENSG00000050438.28	ENSG00000050438	ENSG00000050438_029	chr12	dexseq_prepare_annotation2.py	exon	51855002	51855075	.	+	.	ENST00000514353+ENST00000550211+ENST00000319957+ENST00000547697+ENST00000535225+ENST00000453097+ENST00000551071+ENST00000604314+ENST00000394856+ENST00000358657__exon_number_029__gene_id_ENSG00000050438	SLC4A8	ENSG00000050438.28	-3.5549834231326	-27.3434554102095	4.75793523579076e-48	2.03272587373655e-45
ENSG00000048740.3	ENSG00000048740	ENSG00000048740_004	chr10	dexseq_prepare_annotation2.py	exon	11060053	11060105	.	+	.	ENST00000450189+ENST00000542579__exon_number_004__gene_id_ENSG00000048740	CELF2	ENSG00000048740.3	1.67663939195899	31.4603543276888	4.85432054648151e-48	2.06734144361976e-45
ENSG00000139908.2	ENSG00000139908	ENSG00000139908_003	chr14	dexseq_prepare_annotation2.py	exon	24674934	24674961	.	+	.	ENST00000556621+ENST00000339917+ENST00000554420__exon_number_003__gene_id_ENSG00000139908	TSSK4	ENSG00000139908.2	-1.80309461271614	-32.7924836886808	6.34521619020173e-48	2.69375444551665e-45
ENSG00000175221.26	ENSG00000175221	ENSG00000175221_027	chr19	dexseq_prepare_annotation2.py	exon	891104	891131	.	-	.	ENST00000586017+ENST00000395808+ENST00000325464+ENST00000589119+ENST00000312090+ENST00000606248+ENST00000586342+ENST00000606828+ENST00000269814+ENST00000592373+ENST00000592943__exon_number_027__gene_id_ENSG00000175221	MED16	ENSG00000175221.26	2.73443209592953	31.3460954333045	6.42357499487782e-48	2.71844481787947e-45
ENSG00000168026.19	ENSG00000168026	ENSG00000168026_020	chr3	dexseq_prepare_annotation2.py	exon	39159669	39161122	.	+	.	ENST00000459702+ENST00000479954+ENST00000493337__exon_number_020__gene_id_ENSG00000168026	TTC21A	ENSG00000168026.19	-1.0533993668183	-21.0154503866368	8.38127846007778e-48	3.5358222925451e-45
ENSG00000159216.19	ENSG00000159216	ENSG00000159216_020	chr21	dexseq_prepare_annotation2.py	exon	36262035	36262087	.	-	.	ENST00000399237__exon_number_020__gene_id_ENSG00000159216	RUNX1	ENSG00000159216.19	2.64273394146688	23.234675441483	1.21111809392781e-47	5.09339499145384e-45
ENSG00000153048.33	ENSG00000153048	ENSG00000153048_034	chr16	dexseq_prepare_annotation2.py	exon	8962389	8962576	.	-	.	ENST00000570125__exon_number_034__gene_id_ENSG00000153048	CARHSP1	ENSG00000153048.33	-2.39785398393014	-23.6054894397335	1.37805393198124e-47	5.77739451726601e-45
ENSG00000257062.ENSG00000111700.ENSG00000134538.ENSG00000205754.ENSG00000257046.41	ENSG00000257062+ENSG00000111700+ENSG00000134538+ENSG00000205754+ENSG00000257046	ENSG00000257062+ENSG00000111700+ENSG00000134538+ENSG00000205754+ENSG00000257046_042	chr12	dexseq_prepare_annotation2.py	exon	21220253	21220284	.	+	.	ENST00000585342+ENST00000543498+ENST00000545916+ENST00000540229+ENST00000592513+ENST00000381541+ENST00000554957+ENST00000590779+ENST00000421593+ENST00000553473+ENST00000593147__exon_number_042__gene_id_ENSG00000257062+ENSG00000111700+ENSG00000134538+ENSG00000205754+ENSG00000257046		ENSG00000257062.ENSG00000111700.ENSG00000134538.ENSG00000205754.ENSG00000257046.41	2.50684391365073	20.3428783418549	1.4176358520218e-47	5.92488136824651e-45
ENSG00000177239.29	ENSG00000177239	ENSG00000177239_030	chr9	dexseq_prepare_annotation2.py	exon	139998878	139999054	.	+	.	ENST00000535028+ENST00000536349+ENST00000480100__exon_number_030__gene_id_ENSG00000177239	MAN1B1	ENSG00000177239.29	2.24276784067667	23.5901446028323	1.47179204080378e-47	6.13217825000773e-45
ENSG00000147642.63	ENSG00000147642	ENSG00000147642_064	chr8	dexseq_prepare_annotation2.py	exon	110693145	110693153	.	-	.	ENST00000533171+ENST00000534184+ENST00000408889__exon_number_064__gene_id_ENSG00000147642	SYBU	ENSG00000147642.63	1.05061112885962	19.2918440926563	1.75659958109764e-47	7.29623153782029e-45
ENSG00000119383.8	ENSG00000119383	ENSG00000119383_009	chr9	dexseq_prepare_annotation2.py	exon	131873693	131873713	.	+	.	ENST00000393370+ENST00000348141+ENST00000337738+ENST00000347048+ENST00000355007+ENST00000445241+ENST00000452489+ENST00000357197__exon_number_009__gene_id_ENSG00000119383	PPP2R4	ENSG00000119383.8	-1.52965931223173	-22.439393420631	1.84238362770416e-47	7.62899881432438e-45
ENSG00000050438.24	ENSG00000050438	ENSG00000050438_025	chr12	dexseq_prepare_annotation2.py	exon	51851228	51851323	.	+	.	ENST00000514353+ENST00000319957+ENST00000547697+ENST00000535225+ENST00000453097+ENST00000551071+ENST00000604314+ENST00000394856+ENST00000358657__exon_number_025__gene_id_ENSG00000050438	SLC4A8	ENSG00000050438.24	-3.25134186242399	-26.8198444329389	2.591391238148e-47	1.06975968912958e-44
ENSG00000213599.ENSG00000261052.ENSG00000132207.32	ENSG00000213599+ENSG00000261052+ENSG00000132207	ENSG00000213599+ENSG00000261052+ENSG00000132207_033	chr16	dexseq_prepare_annotation2.py	exon	30212302	30212377	.	+	.	ENST00000567520+ENST00000566712+ENST00000565342+ENST00000567309+ENST00000395137+ENST00000395138+ENST00000569959+ENST00000568997+ENST00000569409+ENST00000563322+ENST00000561824+ENST00000338971+ENST00000354723+ENST00000355544__exon_number_033__gene_id_ENSG00000213599+ENSG00000261052+ENSG00000132207		ENSG00000213599.ENSG00000261052.ENSG00000132207.32	-4.49794237212877	-30.6827087295264	3.32316021221189e-47	1.36764810972122e-44
ENSG00000158286.30	ENSG00000158286	ENSG00000158286_031	chr1	dexseq_prepare_annotation2.py	exon	6272291	6272476	.	+	.	ENST00000377948+ENST00000377939+ENST00000496676+ENST00000492476__exon_number_031__gene_id_ENSG00000158286	RNF207	ENSG00000158286.30	4.01307260705621	21.4445196353559	3.61000373114503e-47	1.4811691223363e-44
ENSG00000204316.ENSG00000188878.ENSG00000267426.68	ENSG00000204316+ENSG00000188878+ENSG00000267426	ENSG00000204316+ENSG00000188878+ENSG00000267426_069	chr17	dexseq_prepare_annotation2.py	exon	73909811	73909861	.	-	.	ENST00000590264+ENST00000586112+ENST00000593156+ENST00000585990+ENST00000389570+ENST00000588283+ENST00000319129+ENST00000586717+ENST00000592193__exon_number_069__gene_id_ENSG00000204316+ENSG00000188878+ENSG00000267426		ENSG00000204316.ENSG00000188878.ENSG00000267426.68	2.37482887544331	20.1635985255389	4.14416426665445e-47	1.69516472496521e-44
ENSG00000127329.14	ENSG00000127329	ENSG00000127329_015	chr12	dexseq_prepare_annotation2.py	exon	70933719	70933802	.	-	.	ENST00000538708+ENST00000550857+ENST00000261266+ENST00000549400+ENST00000334414+ENST00000550358+ENST00000451516__exon_number_015__gene_id_ENSG00000127329	PTPRB	ENSG00000127329.14	-5.93257740836513	-22.910203704668	5.15523010062943e-47	2.10234970076487e-44
ENSG00000257062.ENSG00000111700.ENSG00000134538.ENSG00000205754.ENSG00000257046.32	ENSG00000257062+ENSG00000111700+ENSG00000134538+ENSG00000205754+ENSG00000257046	ENSG00000257062+ENSG00000111700+ENSG00000134538+ENSG00000205754+ENSG00000257046_033	chr12	dexseq_prepare_annotation2.py	exon	21200113	21200151	.	+	.	ENST00000554957+ENST00000381541+ENST00000543498+ENST00000421593__exon_number_033__gene_id_ENSG00000257062+ENSG00000111700+ENSG00000134538+ENSG00000205754+ENSG00000257046		ENSG00000257062.ENSG00000111700.ENSG00000134538.ENSG00000205754.ENSG00000257046.32	2.29646627572513	20.1153256933137	5.53566599087273e-47	2.25067468898393e-44
ENSG00000059573.23	ENSG00000059573	ENSG00000059573_024	chr10	dexseq_prepare_annotation2.py	exon	97416354	97416366	.	-	.	ENST00000483788+ENST00000371221+ENST00000371224__exon_number_024__gene_id_ENSG00000059573	ALDH18A1	ENSG00000059573.23	-1.74496255118574	-24.1187176650772	6.85733342015566e-47	2.77963662555508e-44
ENSG00000119912.32	ENSG00000119912	ENSG00000119912_033	chr10	dexseq_prepare_annotation2.py	exon	94269890	94269919	.	-	.	ENST00000478361+ENST00000265986+ENST00000436178__exon_number_033__gene_id_ENSG00000119912	IDE	ENSG00000119912.32	1.54941433936942	24.5905796204461	7.94246456150318e-47	3.20982898886911e-44
ENSG00000163482.56	ENSG00000163482	ENSG00000163482_057	chr2	dexseq_prepare_annotation2.py	exon	219561581	219561683	.	+	.	ENST00000473681__exon_number_057__gene_id_ENSG00000163482	STK36	ENSG00000163482.56	1.21856472733478	21.2866406083556	8.23903412919985e-47	3.31971405989619e-44
ENSG00000119650.ENSG00000119685.ENSG00000119686.142	ENSG00000119650+ENSG00000119685+ENSG00000119686	ENSG00000119650+ENSG00000119685+ENSG00000119686_143	chr14	dexseq_prepare_annotation2.py	exon	76550106	76550416	.	+	.	ENST00000542766+ENST00000555305__exon_number_143__gene_id_ENSG00000119650+ENSG00000119685+ENSG00000119686		ENSG00000119650.ENSG00000119685.ENSG00000119686.142	3.00490272607438	18.7340605036863	8.42540105727959e-47	3.38467223309109e-44
ENSG00000062485.ENSG00000257727.ENSG00000135473.ENSG00000144785.107	ENSG00000062485+ENSG00000257727+ENSG00000135473+ENSG00000144785	ENSG00000062485+ENSG00000257727+ENSG00000135473+ENSG00000144785_108	chr12	dexseq_prepare_annotation2.py	exon	56709501	56709534	.	-	.	ENST00000547570__exon_number_108__gene_id_ENSG00000062485+ENSG00000257727+ENSG00000135473+ENSG00000144785		ENSG00000062485.ENSG00000257727.ENSG00000135473.ENSG00000144785.107	1.99976209694074	20.3885281434195	9.33502676553795e-47	3.73892826495774e-44
ENSG00000050438.1	ENSG00000050438	ENSG00000050438_002	chr12	dexseq_prepare_annotation2.py	exon	51785132	51785272	.	+	.	ENST00000535225+ENST00000604314__exon_number_002__gene_id_ENSG00000050438	SLC4A8	ENSG00000050438.1	2.65609842346659	26.4037687235728	1.0146155838557e-46	4.0517484103427e-44
ENSG00000147813.20	ENSG00000147813	ENSG00000147813_021	chr8	dexseq_prepare_annotation2.py	exon	144658337	144658601	.	-	.	ENST00000464332__exon_number_021__gene_id_ENSG00000147813	NAPRT1	ENSG00000147813.20	-1.76573196306444	-20.3121580864643	1.45059133875945e-46	5.77562812414883e-44
ENSG00000104490.17	ENSG00000104490	ENSG00000104490_018	chr8	dexseq_prepare_annotation2.py	exon	102731523	102731541	.	-	.	ENST00000311028+ENST00000522448+ENST00000220931+ENST00000518166+ENST00000522951+ENST00000520690+ENST00000517822+ENST00000520425+ENST00000521599+ENST00000518727+ENST00000395923+ENST00000522252+ENST00000519508__exon_number_018__gene_id_ENSG00000104490	NCALD	ENSG00000104490.17	1.29291027635519	18.5553768242967	1.49151626226109e-46	5.92105557599738e-44
ENSG00000079215.33	ENSG00000079215	ENSG00000079215_034	chr5	dexseq_prepare_annotation2.py	exon	36686167	36686335	.	+	.	ENST00000265113+ENST00000506178+ENST00000381918__exon_number_034__gene_id_ENSG00000079215	SLC1A3	ENSG00000079215.33	-2.68602640305738	-26.2826315661743	1.51427855535306e-46	5.99373721011027e-44
ENSG00000252974.ENSG00000139116.39	ENSG00000252974+ENSG00000139116	ENSG00000252974+ENSG00000139116_040	chr12	dexseq_prepare_annotation2.py	exon	39727014	39727082	.	-	.	ENST00000547108+ENST00000544797+ENST00000546817+ENST00000361961+ENST00000395670+ENST00000361418+ENST00000552961__exon_number_040__gene_id_ENSG00000252974+ENSG00000139116		ENSG00000252974.ENSG00000139116.39	1.08089780462405	19.2109160408604	1.5661963201938e-46	6.18105578248448e-44
ENSG00000151150.42	ENSG00000151150	ENSG00000151150_043	chr10	dexseq_prepare_annotation2.py	exon	61846301	61846434	.	-	.	ENST00000465749__exon_number_043__gene_id_ENSG00000151150	ANK3	ENSG00000151150.42	-1.47849582552713	-20.9099138119875	1.70451426756661e-46	6.70726364287461e-44
ENSG00000059769.ENSG00000244115.ENSG00000242616.12	ENSG00000059769+ENSG00000244115+ENSG00000242616	ENSG00000059769+ENSG00000244115+ENSG00000242616_013	chr9	dexseq_prepare_annotation2.py	exon	114431549	114431551	.	+	.	ENST00000374293__exon_number_013__gene_id_ENSG00000059769+ENSG00000244115+ENSG00000242616		ENSG00000059769.ENSG00000244115.ENSG00000242616.12	1.65124527293646	34.7373974776482	1.78846272063944e-46	7.0170830191106e-44
ENSG00000155827.31	ENSG00000155827	ENSG00000155827_032	chr9	dexseq_prepare_annotation2.py	exon	104324528	104325622	.	+	.	ENST00000389120__exon_number_032__gene_id_ENSG00000155827	RNF20	ENSG00000155827.31	-1.12798439178136	-23.4111068647903	1.90520289872338e-46	7.45338635178769e-44
ENSG00000232732.45	ENSG00000232732	ENSG00000232732_046	chr2	dexseq_prepare_annotation2.py	exon	200775779	200775805	.	-	.	ENST00000457577+ENST00000599977+ENST00000608498+ENST00000608419+ENST00000596619__exon_number_046__gene_id_ENSG00000232732	AC073043.1	ENSG00000232732.45	-4.57874698757469	-19.0481436763715	2.02581575615913e-46	7.90226687004715e-44
ENSG00000153113.95	ENSG00000153113	ENSG00000153113_096	chr5	dexseq_prepare_annotation2.py	exon	96108491	96108517	.	+	.	ENST00000348386+ENST00000325674+ENST00000511049+ENST00000437034+ENST00000510098+ENST00000395813+ENST00000395812+ENST00000338252+ENST00000510500+ENST00000509529+ENST00000359176+ENST00000504465+ENST00000341926+ENST00000309190+ENST00000508579+ENST00000484552__exon_number_096__gene_id_ENSG00000153113	CAST	ENSG00000153113.95	-1.40681710331288	-17.1061329770405	2.12683491501978e-46	8.27234284273459e-44
ENSG00000137968.4	ENSG00000137968	ENSG00000137968_005	chr1	dexseq_prepare_annotation2.py	exon	75679390	75679478	.	-	.	ENST00000535611+ENST00000370855+ENST00000370859__exon_number_005__gene_id_ENSG00000137968	SLC44A5	ENSG00000137968.4	-0.936812565251607	-22.5891196978167	2.18847387329001e-46	8.48755759209654e-44
ENSG00000256626.ENSG00000197992.16	ENSG00000256626+ENSG00000197992	ENSG00000256626+ENSG00000197992_017	chr12	dexseq_prepare_annotation2.py	exon	10218099	10218565	.	+	.	ENST00000355819__exon_number_017__gene_id_ENSG00000256626+ENSG00000197992		ENSG00000256626.ENSG00000197992.16	-3.26464485585032	-29.9189441024101	2.28845074150372e-46	8.84979412182028e-44
ENSG00000108309.4	ENSG00000108309	ENSG00000108309_005	chr17	dexseq_prepare_annotation2.py	exon	42388072	42388881	.	+	.	ENST00000587483__exon_number_005__gene_id_ENSG00000108309	RUNDC3A	ENSG00000108309.4	-3.36903717032381	-22.5646117454151	2.44506051693514e-46	9.42833550680745e-44
ENSG00000005801.ENSG00000263365.66	ENSG00000005801+ENSG00000263365	ENSG00000005801+ENSG00000263365_067	chr11	dexseq_prepare_annotation2.py	exon	3400376	3400376	.	-	.	ENST00000399602+ENST00000330692+ENST00000532539+ENST00000429541+ENST00000526601+ENST00000533036+ENST00000525502+ENST00000527386__exon_number_067__gene_id_ENSG00000005801+ENSG00000263365		ENSG00000005801.ENSG00000263365.66	-1.75694123466117	-26.0545786477972	3.23025823317576e-46	1.24205274927455e-43
ENSG00000156113.4	ENSG00000156113	ENSG00000156113_005	chr10	dexseq_prepare_annotation2.py	exon	78643874	78644299	.	-	.	ENST00000434208__exon_number_005__gene_id_ENSG00000156113	KCNMA1	ENSG00000156113.4	3.24492139197439	18.6075352623485	4.19702127941817e-46	1.60918100490102e-43
ENSG00000119403.33	ENSG00000119403	ENSG00000119403_034	chr9	dexseq_prepare_annotation2.py	exon	123632721	123632764	.	-	.	ENST00000436309+ENST00000312189+ENST00000373896__exon_number_034__gene_id_ENSG00000119403	PHF19	ENSG00000119403.33	-1.17483278260945	-20.7397735712037	4.27285920281472e-46	1.63360390038976e-43
ENSG00000167543.9	ENSG00000167543	ENSG00000167543_010	chr17	dexseq_prepare_annotation2.py	exon	27895296	27895359	.	+	.	ENST00000578749+ENST00000583940+ENST00000578073+ENST00000580183+ENST00000582829__exon_number_010__gene_id_ENSG00000167543	TP53I13	ENSG00000167543.9	-6.21778144223962	-24.1389170655772	4.53352144753306e-46	1.72835046981489e-43
ENSG00000148337.59	ENSG00000148337	ENSG00000148337_060	chr9	dexseq_prepare_annotation2.py	exon	130953104	130953113	.	-	.	ENST00000467178+ENST00000325721+ENST00000420484+ENST00000372948+ENST00000491954+ENST00000393608+ENST00000541172+ENST00000476727+ENST00000357558+ENST00000372938+ENST00000372954+ENST00000488559+ENST00000324544+ENST00000538431+ENST00000277465+ENST00000498156__exon_number_060__gene_id_ENSG00000148337	CIZ1	ENSG00000148337.59	-0.803809737675948	-17.3568632908384	6.5506631316667e-46	2.49030675782573e-43
ENSG00000123384.12	ENSG00000123384	ENSG00000123384_013	chr12	dexseq_prepare_annotation2.py	exon	57548262	57548484	.	+	.	ENST00000554174+ENST00000243077__exon_number_013__gene_id_ENSG00000123384	LRP1	ENSG00000123384.12	-1.55753978805288	-20.0390642730124	7.05759976851183e-46	2.67546649027329e-43
ENSG00000129467.ENSG00000129465.ENSG00000258973.16	ENSG00000129467+ENSG00000129465+ENSG00000258973	ENSG00000129467+ENSG00000129465+ENSG00000258973_017	chr14	dexseq_prepare_annotation2.py	exon	24790922	24791182	.	-	.	ENST00000554577__exon_number_017__gene_id_ENSG00000129467+ENSG00000129465+ENSG00000258973		ENSG00000129467.ENSG00000129465.ENSG00000258973.16	-0.605892594583211	-16.9179380878044	7.69660321002139e-46	2.90951059043553e-43
ENSG00000221988.ENSG00000258388.ENSG00000241404.69	ENSG00000221988+ENSG00000258388+ENSG00000241404	ENSG00000221988+ENSG00000258388+ENSG00000241404_070	chr6	dexseq_prepare_annotation2.py	exon	32139500	32139755	.	+	.	ENST00000422437__exon_number_070__gene_id_ENSG00000221988+ENSG00000258388+ENSG00000241404		ENSG00000221988.ENSG00000258388.ENSG00000241404.69	-4.17600530138656	-32.2166213898569	7.77345385975222e-46	2.93033081255987e-43
ENSG00000148343.45	ENSG00000148343	ENSG00000148343_046	chr9	dexseq_prepare_annotation2.py	exon	131832526	131834350	.	+	.	ENST00000406926+ENST00000358369+ENST00000445183+ENST00000439290+ENST00000277475+ENST00000483458__exon_number_046__gene_id_ENSG00000148343	FAM73B	ENSG00000148343.45	-2.2420411571268	-19.8343172303631	8.25705988673499e-46	3.10393952060652e-43
ENSG00000205133.40	ENSG00000205133	ENSG00000205133_041	chr8	dexseq_prepare_annotation2.py	exon	93978316	93978326	.	-	.	ENST00000522925+ENST00000537541+ENST00000522903+ENST00000523580+ENST00000524037+ENST00000378861+ENST00000523375+ENST00000519792+ENST00000520430+ENST00000519069+ENST00000521988+ENST00000521617+ENST00000517540+ENST00000518748__exon_number_041__gene_id_ENSG00000205133	TRIQK	ENSG00000205133.40	1.44722185448917	23.4925377932327	8.57896691945755e-46	3.21596554629482e-43
ENSG00000091536.87	ENSG00000091536	ENSG00000091536_088	chr17	dexseq_prepare_annotation2.py	exon	18066599	18066635	.	+	.	ENST00000418233+ENST00000579848+ENST00000473013+ENST00000578575+ENST00000205890+ENST00000433411+ENST00000451725+ENST00000445289__exon_number_088__gene_id_ENSG00000091536	MYO15A	ENSG00000091536.87	1.69384140712283	17.266578807121	8.93088605606038e-46	3.33858847990677e-43
ENSG00000114416.8	ENSG00000114416	ENSG00000114416_009	chr3	dexseq_prepare_annotation2.py	exon	180630460	180630465	.	+	.	ENST00000445140+ENST00000305586+ENST00000491674+ENST00000468861+ENST00000479176+ENST00000475315+ENST00000357559+ENST00000491062__exon_number_009__gene_id_ENSG00000114416	FXR1	ENSG00000114416.8	-2.09972451954306	-18.0909752721313	1.17889337579171e-45	4.39479041091193e-43
ENSG00000257062.ENSG00000111700.ENSG00000134538.ENSG00000205754.ENSG00000257046.35	ENSG00000257062+ENSG00000111700+ENSG00000134538+ENSG00000205754+ENSG00000257046	ENSG00000257062+ENSG00000111700+ENSG00000134538+ENSG00000205754+ENSG00000257046_036	chr12	dexseq_prepare_annotation2.py	exon	21207386	21207502	.	+	.	ENST00000554957+ENST00000381541+ENST00000421593__exon_number_036__gene_id_ENSG00000257062+ENSG00000111700+ENSG00000134538+ENSG00000205754+ENSG00000257046		ENSG00000257062.ENSG00000111700.ENSG00000134538.ENSG00000205754.ENSG00000257046.35	2.33339718193096	19.6044818223573	1.20578886053495e-45	4.48263667083458e-43
ENSG00000140443.40	ENSG00000140443	ENSG00000140443_041	chr15	dexseq_prepare_annotation2.py	exon	99467754	99467828	.	+	.	ENST00000558762+ENST00000560343+ENST00000268035__exon_number_041__gene_id_ENSG00000140443	IGF1R	ENSG00000140443.40	-2.56321067486868	-18.8959719670951	1.25024589983103e-45	4.63510585293556e-43
ENSG00000238542.ENSG00000163492.ENSG00000155657.158	ENSG00000238542+ENSG00000163492+ENSG00000155657	ENSG00000238542+ENSG00000163492+ENSG00000155657_159	chr2	dexseq_prepare_annotation2.py	exon	179515970	179516047	.	-	.	ENST00000446966+ENST00000589042+ENST00000426232+ENST00000342992+ENST00000591111__exon_number_159__gene_id_ENSG00000238542+ENSG00000163492+ENSG00000155657		ENSG00000238542.ENSG00000163492.ENSG00000155657.158	1.5901311024069	15.8035484299616	1.37363035215073e-45	5.0785453819063e-43
ENSG00000227195.18	ENSG00000227195	ENSG00000227195_019	chr20	dexseq_prepare_annotation2.py	exon	26172429	26172449	.	-	.	ENST00000609914+ENST00000594150+ENST00000596223+ENST00000601901+ENST00000596537+ENST00000598448+ENST00000608521+ENST00000598150+ENST00000608084+ENST00000600225+ENST00000427348+ENST00000432499+ENST00000609012+ENST00000600263+ENST00000596767+ENST00000594130+ENST00000596058+ENST00000597361+ENST00000597267+ENST00000596111+ENST00000601079+ENST00000609202+ENST00000608487+ENST00000598451+ENST00000601119…	MIR663A	ENSG00000227195.18	1.00575783664742	18.1418069660982	1.52494815028997e-45	5.62254649922118e-43
ENSG00000153048.34	ENSG00000153048	ENSG00000153048_035	chr16	dexseq_prepare_annotation2.py	exon	8962823	8962863	.	-	.	ENST00000569572+ENST00000565287+ENST00000311052+ENST00000563815__exon_number_035__gene_id_ENSG00000153048	CARHSP1	ENSG00000153048.34	-2.37421587006166	-22.5204395241682	1.54834286723659e-45	5.69320595748904e-43
ENSG00000013441.10	ENSG00000013441	ENSG00000013441_011	chr2	dexseq_prepare_annotation2.py	exon	201718626	201718716	.	-	.	ENST00000409769+ENST00000321356+ENST00000473565+ENST00000496205+ENST00000409403+ENST00000461326+ENST00000461981+ENST00000434813+ENST00000472679+ENST00000432425+ENST00000464454__exon_number_011__gene_id_ENSG00000013441	CLK1	ENSG00000013441.10	1.83859552727917	22.8860624346545	1.7523950356962e-45	6.42594187244924e-43
ENSG00000138101.4	ENSG00000138101	ENSG00000138101_005	chr2	dexseq_prepare_annotation2.py	exon	25600131	25600152	.	-	.	ENST00000407661+ENST00000407186+ENST00000398951+ENST00000404103+ENST00000496972+ENST00000405222+ENST00000407038+ENST00000288642+ENST00000406818+ENST00000497476__exon_number_005__gene_id_ENSG00000138101	DTNB	ENSG00000138101.4	-1.87652193859153	-21.7971194110672	1.78101677306421e-45	6.51314930077887e-43
ENSG00000105072	ENSG00000105072	ENSG00000105072_001	chr19	dexseq_prepare_annotation2.py	exon	16607122	16607204	.	+	.	ENST00000221671__exon_number_001__gene_id_ENSG00000105072	C19orf44	ENSG00000105072	-6.01401106558069	-30.1092049702401	3.38866124882685e-45	1.23586955252946e-42
ENSG00000147606.ENSG00000214954.24	ENSG00000147606+ENSG00000214954	ENSG00000147606+ENSG00000214954_025	chr8	dexseq_prepare_annotation2.py	exon	92221728	92221770	.	+	.	ENST00000522862+ENST00000523719+ENST00000522181__exon_number_025__gene_id_ENSG00000147606+ENSG00000214954		ENSG00000147606.ENSG00000214954.24	1.49876802091823	27.7613594898742	3.9536213527745e-45	1.43801756970901e-42
ENSG00000050438.7	ENSG00000050438	ENSG00000050438_008	chr12	dexseq_prepare_annotation2.py	exon	51813884	51813992	.	+	.	ENST00000548352__exon_number_008__gene_id_ENSG00000050438	SLC4A8	ENSG00000050438.7	2.73063597128293	25.3095634729898	3.9746714557983e-45	1.44177725204035e-42
ENSG00000137968.19	ENSG00000137968	ENSG00000137968_020	chr1	dexseq_prepare_annotation2.py	exon	75708605	75708696	.	-	.	ENST00000469525+ENST00000535611+ENST00000370855+ENST00000370859__exon_number_020__gene_id_ENSG00000137968	SLC44A5	ENSG00000137968.19	1.36763677891373	21.9468345857217	4.09685141764153e-45	1.48210207858049e-42
ENSG00000239306.ENSG00000173933.ENSG00000248643.ENSG00000258297.44	ENSG00000239306+ENSG00000173933+ENSG00000248643+ENSG00000258297	ENSG00000239306+ENSG00000173933+ENSG00000248643+ENSG00000258297_045	chr11	dexseq_prepare_annotation2.py	exon	66411000	66411220	.	+	.	ENST00000310092+ENST00000514361+ENST00000409406+ENST00000421355+ENST00000408993+ENST00000412278+ENST00000503028__exon_number_045__gene_id_ENSG00000239306+ENSG00000173933+ENSG00000248643+ENSG00000258297		ENSG00000239306.ENSG00000173933.ENSG00000248643.ENSG00000258297.44	-1.0091084992423	-18.9598709167611	4.34784841536607e-45	1.56868738926198e-42
ENSG00000149187.3	ENSG00000149187	ENSG00000149187_004	chr11	dexseq_prepare_annotation2.py	exon	47489956	47490365	.	-	.	ENST00000395290+ENST00000358597+ENST00000395292+ENST00000310513__exon_number_004__gene_id_ENSG00000149187	CELF1	ENSG00000149187.3	-1.24642825366924	-19.239505225686	4.37888122033405e-45	1.57565962029117e-42
ENSG00000048740.21	ENSG00000048740	ENSG00000048740_022	chr10	dexseq_prepare_annotation2.py	exon	11363170	11363349	.	+	.	ENST00000542579+ENST00000609870+ENST00000417956+ENST00000399850+ENST00000608830+ENST00000379261+ENST00000537122+ENST00000315874+ENST00000450189+ENST00000354897+ENST00000427450+ENST00000609692+ENST00000416382+ENST00000354440__exon_number_022__gene_id_ENSG00000048740	CELF2	ENSG00000048740.21	-3.1199526811833	-28.710448380659	5.27827446372111e-45	1.89422491334452e-42
ENSG00000163491.29	ENSG00000163491	ENSG00000163491_030	chr3	dexseq_prepare_annotation2.py	exon	27326093	27326195	.	-	.	ENST00000424275+ENST00000341435+ENST00000357467+ENST00000474938+ENST00000574215+ENST00000435584+ENST00000429845__exon_number_030__gene_id_ENSG00000163491	NEK10	ENSG00000163491.29	-2.21103046561958	-18.2381527113689	5.58736475461469e-45	1.99981592176006e-42
ENSG00000186635.ENSG00000214530.68	ENSG00000186635+ENSG00000214530	ENSG00000186635+ENSG00000214530_069	chr11	dexseq_prepare_annotation2.py	exon	72433074	72433133	.	-	.	ENST00000465814+ENST00000334211__exon_number_069__gene_id_ENSG00000186635+ENSG00000214530		ENSG00000186635.ENSG00000214530.68	0.957205987316609	19.6674877821763	6.16565134153241e-45	2.20094127477296e-42
ENSG00000038382.1	ENSG00000038382	ENSG00000038382_002	chr5	dexseq_prepare_annotation2.py	exon	14143829	14143945	.	+	.	ENST00000344204+ENST00000537187+ENST00000505971+ENST00000502816__exon_number_002__gene_id_ENSG00000038382	TRIO	ENSG00000038382.1	-3.09560278402397	-18.3016687105234	7.20814373584319e-45	2.56627079243008e-42
ENSG00000050438.23	ENSG00000050438	ENSG00000050438_024	chr12	dexseq_prepare_annotation2.py	exon	51851135	51851227	.	+	.	ENST00000514353+ENST00000319957+ENST00000552001+ENST00000547697+ENST00000535225+ENST00000453097+ENST00000551071+ENST00000604314+ENST00000394856+ENST00000358657__exon_number_024__gene_id_ENSG00000050438	SLC4A8	ENSG00000050438.23	-3.77213229442708	-25.1154094111612	7.71360536652512e-45	2.73898118578061e-42
ENSG00000177483.ENSG00000124831	ENSG00000177483+ENSG00000124831	ENSG00000177483+ENSG00000124831_001	chr2	dexseq_prepare_annotation2.py	exon	238536219	238536249	.	+	.	ENST00000308482__exon_number_001__gene_id_ENSG00000177483+ENSG00000124831		ENSG00000177483.ENSG00000124831	1.37354074713456	23.8611695416559	9.76864394497288e-45	3.45956525311215e-42
ENSG00000173846.1	ENSG00000173846	ENSG00000173846_002	chr1	dexseq_prepare_annotation2.py	exon	45266060	45266345	.	+	.	ENST00000372201+ENST00000465443__exon_number_002__gene_id_ENSG00000173846	PLK3	ENSG00000173846.1	-1.24405811051579	-22.8778975910786	1.06993970972411e-44	3.77924609752078e-42
ENSG00000163491.47	ENSG00000163491	ENSG00000163491_048	chr3	dexseq_prepare_annotation2.py	exon	27350648	27352439	.	-	.	ENST00000491627__exon_number_048__gene_id_ENSG00000163491	NEK10	ENSG00000163491.47	-2.21126229502442	-18.1393421849883	1.11913406377628e-44	3.94266243195864e-42
ENSG00000091536.83	ENSG00000091536	ENSG00000091536_084	chr17	dexseq_prepare_annotation2.py	exon	18065899	18065979	.	+	.	ENST00000418233+ENST00000579848+ENST00000557190+ENST00000473013+ENST00000556535+ENST00000578575+ENST00000557655+ENST00000205890+ENST00000433411+ENST00000451725+ENST00000445289__exon_number_084__gene_id_ENSG00000091536	MYO15A	ENSG00000091536.83	1.66702842185721	16.9509115089271	1.23523729887686e-44	4.34032715328853e-42
ENSG00000114416.7	ENSG00000114416	ENSG00000114416_008	chr3	dexseq_prepare_annotation2.py	exon	180630459	180630459	.	+	.	ENST00000305586+ENST00000491674+ENST00000468861+ENST00000479176+ENST00000475315+ENST00000357559+ENST00000491062__exon_number_008__gene_id_ENSG00000114416	FXR1	ENSG00000114416.7	-2.06806554919582	-17.7699754764289	1.25735809134097e-44	4.40654895464567e-42
ENSG00000118515.35	ENSG00000118515	ENSG00000118515_036	chr6	dexseq_prepare_annotation2.py	exon	134494293	134494309	.	-	.	ENST00000490149+ENST00000524764+ENST00000474427+ENST00000532021__exon_number_036__gene_id_ENSG00000118515	SGK1	ENSG00000118515.35	-1.19096132434565	-17.6865297487417	1.29971772313125e-44	4.54317174093074e-42
ENSG00000085872.ENSG00000105085.ENSG00000269578.ENSG00000214046.ENSG00000127526.ENSG00000269058.ENSG00000141979.ENSG00000268790.26	ENSG00000085872+ENSG00000105085+ENSG00000269578+ENSG00000214046+ENSG00000127526+ENSG00000269058+ENSG00000141979+ENSG00000268790	ENSG00000085872+ENSG00000105085+ENSG00000269578+ENSG00000214046+ENSG00000127526+ENSG00000269058+ENSG00000141979+ENSG00000268790_027	chr19	dexseq_prepare_annotation2.py	exon	16631685	16631723	.	-	.	ENST00000544299+ENST00000198939+ENST00000546361__exon_number_027__gene_id_ENSG00000085872+ENSG00000105085+ENSG00000269578+ENSG00000214046+ENSG00000127526+ENSG00000269058+ENSG00000141979+ENSG00000268790		ENSG00000085872.ENSG00000105085.ENSG00000269578.ENSG00000214046.ENSG00000127526.ENSG00000269058.ENSG00000141979.ENSG00000268790.26	-2.21831866880633	-16.7327580215785	1.63566547845583e-44	5.70266717860494e-42
ENSG00000147606.ENSG00000214954.25	ENSG00000147606+ENSG00000214954	ENSG00000147606+ENSG00000214954_026	chr8	dexseq_prepare_annotation2.py	exon	92231118	92231228	.	+	.	ENST00000520099+ENST00000522862+ENST00000523719+ENST00000522181+ENST00000343709+ENST00000448384__exon_number_026__gene_id_ENSG00000147606+ENSG00000214954		ENSG00000147606.ENSG00000214954.25	1.52854818727676	27.245896855788	1.72037294904762e-44	5.98249690863e-42
ENSG00000077782.75	ENSG00000077782	ENSG00000077782_076	chr8	dexseq_prepare_annotation2.py	exon	38314960	38314964	.	-	.	ENST00000532791+ENST00000530701+ENST00000397103+ENST00000341462+ENST00000326324+ENST00000434187+ENST00000484370+ENST00000413133+ENST00000529552+ENST00000440174+ENST00000447712+ENST00000397113+ENST00000356207+ENST00000487647+ENST00000425967+ENST00000530568+ENST00000496296+ENST00000397091+ENST00000397090+ENST00000397108+ENST00000527203+ENST00000526742+ENST00000470826+ENST00000525001+ENST00000335922…	FGFR1	ENSG00000077782.75	1.60019722663899	17.7731672370803	2.24333173947304e-44	7.78094988409956e-42
ENSG00000257062.ENSG00000111700.ENSG00000134538.ENSG00000205754.ENSG00000257046.36	ENSG00000257062+ENSG00000111700+ENSG00000134538+ENSG00000205754+ENSG00000257046	ENSG00000257062+ENSG00000111700+ENSG00000134538+ENSG00000205754+ENSG00000257046_037	chr12	dexseq_prepare_annotation2.py	exon	21207503	21207512	.	+	.	ENST00000545916+ENST00000554957+ENST00000381541+ENST00000421593__exon_number_037__gene_id_ENSG00000257062+ENSG00000111700+ENSG00000134538+ENSG00000205754+ENSG00000257046		ENSG00000257062.ENSG00000111700.ENSG00000134538.ENSG00000205754.ENSG00000257046.36	2.3314461629858	19.0797126063453	2.95125179603779e-44	1.02100414641485e-41
ENSG00000132142.73	ENSG00000132142	ENSG00000132142_074	chr17	dexseq_prepare_annotation2.py	exon	35632844	35632942	.	-	.	ENST00000353139+ENST00000394406+ENST00000590888+ENST00000360679+ENST00000335166+ENST00000456066__exon_number_074__gene_id_ENSG00000132142	ACACA	ENSG00000132142.73	1.14093214973992	16.3540345242664	3.11418502113058e-44	1.07460942971459e-41
ENSG00000167851	ENSG00000167851	ENSG00000167851_001	chr17	dexseq_prepare_annotation2.py	exon	72462555	72462796	.	+	.	ENST00000360141__exon_number_001__gene_id_ENSG00000167851	CD300A	ENSG00000167851	3.0307772496566	36.3955845215776	3.26945706553312e-44	1.12530364068606e-41
ENSG00000092148.75	ENSG00000092148	ENSG00000092148_076	chr14	dexseq_prepare_annotation2.py	exon	31675164	31675382	.	-	.	ENST00000553616__exon_number_076__gene_id_ENSG00000092148	HECTD1	ENSG00000092148.75	1.56822935299617	18.5215442417491	3.28591265231275e-44	1.12808231380177e-41
ENSG00000147687.41	ENSG00000147687	ENSG00000147687_042	chr8	dexseq_prepare_annotation2.py	exon	125551320	125551323	.	-	.	ENST00000523214+ENST00000523152+ENST00000519776+ENST00000276692+ENST00000522310+ENST00000520938+ENST00000605953__exon_number_042__gene_id_ENSG00000147687	TATDN1	ENSG00000147687.41	1.57675124564121	19.922442266512	3.71640454810032e-44	1.27262741697124e-41
ENSG00000050438.4	ENSG00000050438	ENSG00000050438_005	chr12	dexseq_prepare_annotation2.py	exon	51796945	51796946	.	+	.	ENST00000358657__exon_number_005__gene_id_ENSG00000050438	SLC4A8	ENSG00000050438.4	2.62741894346405	24.5741543316319	4.99651316033006e-44	1.70663896339527e-41
ENSG00000214198.1	ENSG00000214198	ENSG00000214198_002	chr12	dexseq_prepare_annotation2.py	exon	104237534	104238197	.	-	.	ENST00000548527+ENST00000551270__exon_number_002__gene_id_ENSG00000214198	RP11-642P15.1	ENSG00000214198.1	1.04042701649319	20.0579748769373	5.64355869800451e-44	1.92276759215532e-41
ENSG00000050438.2	ENSG00000050438	ENSG00000050438_003	chr12	dexseq_prepare_annotation2.py	exon	51785520	51785916	.	+	.	ENST00000547697__exon_number_003__gene_id_ENSG00000050438	SLC4A8	ENSG00000050438.2	2.65876517751156	24.5304192223269	5.81827427061729e-44	1.97728761746682e-41
ENSG00000141140.65	ENSG00000141140	ENSG00000141140_066	chr17	dexseq_prepare_annotation2.py	exon	34883382	34883484	.	-	.	ENST00000268852+ENST00000431794+ENST00000589404+ENST00000586908+ENST00000591794+ENST00000585719+ENST00000586007__exon_number_066__gene_id_ENSG00000141140	MYO19	ENSG00000141140.65	1.88297084195642	17.8987284579259	6.09649044864159e-44	2.06386094320709e-41
ENSG00000005810.14	ENSG00000005810	ENSG00000005810_015	chr13	dexseq_prepare_annotation2.py	exon	77641716	77641999	.	-	.	ENST00000407578+ENST00000357337+ENST00000544440+ENST00000429715__exon_number_015__gene_id_ENSG00000005810	MYCBP2	ENSG00000005810.14	-1.18245618697081	-17.4796297016623	6.10369272161233e-44	2.06386094320709e-41
ENSG00000047188.15	ENSG00000047188	ENSG00000047188_016	chr5	dexseq_prepare_annotation2.py	exon	112884652	112884717	.	+	.	ENST00000161863+ENST00000503857+ENST00000515883__exon_number_016__gene_id_ENSG00000047188	YTHDC2	ENSG00000047188.15	2.10820251155848	33.7106866969201	6.35520415575558e-44	2.14351957310556e-41
ENSG00000105063.ENSG00000180089.46	ENSG00000105063+ENSG00000180089	ENSG00000105063+ENSG00000180089_047	chr19	dexseq_prepare_annotation2.py	exon	55767043	55767137	.	-	.	ENST00000592242__exon_number_047__gene_id_ENSG00000105063+ENSG00000180089		ENSG00000105063.ENSG00000180089.46	-6.43577234692114	-22.0456135192312	6.54084084970026e-44	2.20061684757528e-41
ENSG00000266967.ENSG00000267060.ENSG00000108825.29	ENSG00000266967+ENSG00000267060+ENSG00000108825	ENSG00000266967+ENSG00000267060+ENSG00000108825_030	chr17	dexseq_prepare_annotation2.py	exon	41107990	41108044	.	-	.	ENST00000441280__exon_number_030__gene_id_ENSG00000266967+ENSG00000267060+ENSG00000108825		ENSG00000266967.ENSG00000267060.ENSG00000108825.29	-1.84631357655392	-18.0725038844394	7.10671750856347e-44	2.38503920735648e-41
ENSG00000103671.20	ENSG00000103671	ENSG00000103671_021	chr15	dexseq_prepare_annotation2.py	exon	64701812	64701883	.	+	.	ENST00000561265+ENST00000559565+ENST00000560567+ENST00000261884+ENST00000558820__exon_number_021__gene_id_ENSG00000103671	TRIP4	ENSG00000103671.20	2.7261148005386	26.7105740354889	8.11079621256103e-44	2.71524035297967e-41
ENSG00000159086.34	ENSG00000159086	ENSG00000159086_035	chr21	dexseq_prepare_annotation2.py	exon	34143980	34143998	.	-	.	ENST00000443785+ENST00000331923+ENST00000464256__exon_number_035__gene_id_ENSG00000159086	PAXBP1	ENSG00000159086.34	-3.00625828242979	-31.6159334467574	9.92236755625865e-44	3.31345523230427e-41
ENSG00000022840.73	ENSG00000022840	ENSG00000022840_074	chr12	dexseq_prepare_annotation2.py	exon	121014692	121015050	.	+	.	ENST00000325954+ENST00000542701__exon_number_074__gene_id_ENSG00000022840	RNF10	ENSG00000022840.73	2.64645574613048	17.8234220412184	1.03739656682766e-43	3.455686083514e-41
ENSG00000153048.35	ENSG00000153048	ENSG00000153048_036	chr16	dexseq_prepare_annotation2.py	exon	8962864	8962866	.	-	.	ENST00000311052__exon_number_036__gene_id_ENSG00000153048	CARHSP1	ENSG00000153048.35	-2.38873731980638	-21.5785455108996	1.04623451124869e-43	3.47652103260037e-41
ENSG00000149187.1	ENSG00000149187	ENSG00000149187_002	chr11	dexseq_prepare_annotation2.py	exon	47489836	47489944	.	-	.	ENST00000395290+ENST00000358597__exon_number_002__gene_id_ENSG00000149187	CELF1	ENSG00000149187.1	-1.27643658170822	-18.6909354515406	1.33837069551006e-43	4.43630327807036e-41
ENSG00000188676.10	ENSG00000188676	ENSG00000188676_011	chr8	dexseq_prepare_annotation2.py	exon	39844419	39844604	.	+	.	ENST00000343295__exon_number_011__gene_id_ENSG00000188676	IDO2	ENSG00000188676.10	-1.68349457595768	-29.9273580982361	1.35440940182798e-43	4.47843621793129e-41
ENSG00000114416.5	ENSG00000114416	ENSG00000114416_006	chr3	dexseq_prepare_annotation2.py	exon	180630279	180630325	.	+	.	ENST00000357559+ENST00000305586+ENST00000475315__exon_number_006__gene_id_ENSG00000114416	FXR1	ENSG00000114416.5	-2.1168585427119	-17.4477738503374	1.36335786282301e-43	4.49697576238068e-41
ENSG00000156261.4	ENSG00000156261	ENSG00000156261_005	chr21	dexseq_prepare_annotation2.py	exon	30432862	30432981	.	-	.	ENST00000432178+ENST00000470450+ENST00000286788+ENST00000542732+ENST00000540844+ENST00000496121__exon_number_005__gene_id_ENSG00000156261	CCT8	ENSG00000156261.4	3.28062336508032	26.5251379239013	1.39578364123266e-43	4.59267420748578e-41
ENSG00000148337.8	ENSG00000148337	ENSG00000148337_009	chr9	dexseq_prepare_annotation2.py	exon	130928586	130928685	.	-	.	ENST00000393608+ENST00000325721+ENST00000372948+ENST00000485862+ENST00000471839+ENST00000415526+ENST00000541172+ENST00000461765+ENST00000372938+ENST00000372954+ENST00000357558+ENST00000491487+ENST00000538431+ENST00000277465+ENST00000471773__exon_number_009__gene_id_ENSG00000148337	CIZ1	ENSG00000148337.8	1.87858602177513	16.7035779595192	1.44506073739042e-43	4.74321802087295e-41
ENSG00000088247.ENSG00000266722.44	ENSG00000088247+ENSG00000266722	ENSG00000088247+ENSG00000266722_045	chr19	dexseq_prepare_annotation2.py	exon	6424228	6424288	.	-	.	ENST00000595258+ENST00000595548__exon_number_045__gene_id_ENSG00000088247+ENSG00000266722		ENSG00000088247.ENSG00000266722.44	1.14535065818976	19.4734659071554	1.52833899903043e-43	5.0043619822997e-41
ENSG00000257062.ENSG00000111700.ENSG00000134538.ENSG00000205754.ENSG00000257046.38	ENSG00000257062+ENSG00000111700+ENSG00000134538+ENSG00000205754+ENSG00000257046	ENSG00000257062+ENSG00000111700+ENSG00000134538+ENSG00000205754+ENSG00000257046_039	chr12	dexseq_prepare_annotation2.py	exon	21207521	21207523	.	+	.	ENST00000543498+ENST00000545916+ENST00000593147+ENST00000381541+ENST00000554957+ENST00000421593__exon_number_039__gene_id_ENSG00000257062+ENSG00000111700+ENSG00000134538+ENSG00000205754+ENSG00000257046		ENSG00000257062.ENSG00000111700.ENSG00000134538.ENSG00000205754.ENSG00000257046.38	2.47641957195705	18.8028809898029	1.6153821358572e-43	5.2765359635256e-41
ENSG00000158286.29	ENSG00000158286	ENSG00000158286_030	chr1	dexseq_prepare_annotation2.py	exon	6272278	6272290	.	+	.	ENST00000496676__exon_number_030__gene_id_ENSG00000158286	RNF207	ENSG00000158286.29	4.03102732657625	19.8604775156332	1.64089665932545e-43	5.34689950900825e-41
ENSG00000166535.24	ENSG00000166535	ENSG00000166535_025	chr12	dexseq_prepare_annotation2.py	exon	8998721	8998818	.	+	.	ENST00000541459+ENST00000539547+ENST00000545692+ENST00000540049+ENST00000299698__exon_number_025__gene_id_ENSG00000166535	A2ML1	ENSG00000166535.24	-1.61740396392259	-20.0720524295332	1.72814209373736e-43	5.615407544597e-41
ENSG00000125462.8	ENSG00000125462	ENSG00000125462_009	chr1	dexseq_prepare_annotation2.py	exon	156374055	156374055	.	-	.	ENST00000310027+ENST00000608007+ENST00000488498+ENST00000465270+ENST00000465570+ENST00000486517+ENST00000471156+ENST00000400991+ENST00000497824+ENST00000368242+ENST00000368243+ENST00000462458__exon_number_009__gene_id_ENSG00000125462	C1orf61	ENSG00000125462.8	-1.88412596538503	-18.649833338621	1.73164369172129e-43	5.615407544597e-41
ENSG00000257062.ENSG00000111700.ENSG00000134538.ENSG00000205754.ENSG00000257046.34	ENSG00000257062+ENSG00000111700+ENSG00000134538+ENSG00000205754+ENSG00000257046	ENSG00000257062+ENSG00000111700+ENSG00000134538+ENSG00000205754+ENSG00000257046_035	chr12	dexseq_prepare_annotation2.py	exon	21205030	21205195	.	+	.	ENST00000554957+ENST00000381541+ENST00000421593__exon_number_035__gene_id_ENSG00000257062+ENSG00000111700+ENSG00000134538+ENSG00000205754+ENSG00000257046		ENSG00000257062.ENSG00000111700.ENSG00000134538.ENSG00000205754.ENSG00000257046.34	2.30290051947763	18.7844246404854	1.8098095992985e-43	5.8547775587691e-41
ENSG00000221968.2	ENSG00000221968	ENSG00000221968_003	chr11	dexseq_prepare_annotation2.py	exon	61640998	61640998	.	-	.	ENST00000278829+ENST00000527697+ENST00000533676__exon_number_003__gene_id_ENSG00000221968	FADS3	ENSG00000221968.2	-2.32203840861582	-22.1927875956805	1.87686109631252e-43	6.05713035391967e-41
ENSG00000213599.ENSG00000261052.ENSG00000132207.12	ENSG00000213599+ENSG00000261052+ENSG00000132207	ENSG00000213599+ENSG00000261052+ENSG00000132207_013	chr16	dexseq_prepare_annotation2.py	exon	30206113	30206206	.	+	.	ENST00000567520+ENST00000355544+ENST00000568997__exon_number_013__gene_id_ENSG00000213599+ENSG00000261052+ENSG00000132207		ENSG00000213599.ENSG00000261052.ENSG00000132207.12	3.07925515333526	27.3808862640735	1.89364290945756e-43	6.09666942167631e-41
ENSG00000187527.5	ENSG00000187527	ENSG00000187527_006	chr3	dexseq_prepare_annotation2.py	exon	193007674	193007848	.	-	.	ENST00000495496+ENST00000342358__exon_number_006__gene_id_ENSG00000187527	ATP13A5	ENSG00000187527.5	1.90900997063291	20.546038165174	1.90717149696367e-43	6.12557084837421e-41
ENSG00000083844.7	ENSG00000083844	ENSG00000083844_008	chr19	dexseq_prepare_annotation2.py	exon	57703159	57703241	.	+	.	ENST00000263095+ENST00000600531+ENST00000597447+ENST00000594126+ENST00000599653__exon_number_008__gene_id_ENSG00000083844	ZNF264	ENSG00000083844.7	-1.24334827349957	-24.1729781520983	2.0344129377875e-43	6.51869499830067e-41
ENSG00000255103.ENSG00000127603.33	ENSG00000255103+ENSG00000127603	ENSG00000255103+ENSG00000127603_034	chr1	dexseq_prepare_annotation2.py	exon	39749763	39749857	.	+	.	ENST00000372915+ENST00000361689+ENST00000317713+ENST00000539005+ENST00000496804+ENST00000524432+ENST00000567887+ENST00000472385+ENST00000485063+ENST00000564288+ENST00000530262+ENST00000545844__exon_number_034__gene_id_ENSG00000255103+ENSG00000127603		ENSG00000255103.ENSG00000127603.33	-6.51178052070273	-21.4030359097072	2.32157407598366e-43	7.42115141148818e-41
ENSG00000240731.ENSG00000127054.90	ENSG00000240731+ENSG00000127054	ENSG00000240731+ENSG00000127054_091	chr1	dexseq_prepare_annotation2.py	exon	1256474	1256476	.	-	.	ENST00000534345__exon_number_091__gene_id_ENSG00000240731+ENSG00000127054		ENSG00000240731.ENSG00000127054.90	-2.83653916555483	-19.5869175566281	2.38131053841068e-43	7.59406702198326e-41
ENSG00000063978.ENSG00000206113.ENSG00000125386.ENSG00000249428.35	ENSG00000063978+ENSG00000206113+ENSG00000125386+ENSG00000249428	ENSG00000063978+ENSG00000206113+ENSG00000125386+ENSG00000249428_036	chr4	dexseq_prepare_annotation2.py	exon	2470867	2470885	.	+	.	ENST00000511859+ENST00000511843+ENST00000511892+ENST00000507247+ENST00000507784+ENST00000502316+ENST00000509388+ENST00000541204+ENST00000513284+ENST00000314289+ENST00000513578+ENST00000509258+ENST00000504782__exon_number_036__gene_id_ENSG00000063978+ENSG00000206113+ENSG00000125386+ENSG00000249428		ENSG00000063978.ENSG00000206113.ENSG00000125386.ENSG00000249428.35	0.514758415662867	16.1597303298028	2.39595256530695e-43	7.62269759766698e-41
ENSG00000153048.31	ENSG00000153048	ENSG00000153048_032	chr16	dexseq_prepare_annotation2.py	exon	8962212	8962218	.	-	.	ENST00000396593+ENST00000561530__exon_number_032__gene_id_ENSG00000153048	CARHSP1	ENSG00000153048.31	-2.43096553968053	-21.3309174532384	3.22476412951553e-43	1.02353557136276e-40
ENSG00000041357.32	ENSG00000041357	ENSG00000041357_033	chr15	dexseq_prepare_annotation2.py	exon	78836987	78837210	.	+	.	ENST00000558094+ENST00000559154__exon_number_033__gene_id_ENSG00000041357	PSMA4	ENSG00000041357.32	-1.32121406662541	-19.5027278950543	3.80354318724733e-43	1.2043986623769e-40
ENSG00000147642.56	ENSG00000147642	ENSG00000147642_057	chr8	dexseq_prepare_annotation2.py	exon	110661133	110661195	.	-	.	ENST00000524720__exon_number_057__gene_id_ENSG00000147642	SYBU	ENSG00000147642.56	1.07845766887007	17.8201898139411	4.03607564125065e-43	1.27503040275256e-40
ENSG00000188603.ENSG00000261832.ENSG00000233232.45	ENSG00000188603+ENSG00000261832+ENSG00000233232	ENSG00000188603+ENSG00000261832+ENSG00000233232_046	chr16	dexseq_prepare_annotation2.py	exon	28497899	28497971	.	-	.	ENST00000567963+ENST00000535392+ENST00000566824+ENST00000565688+ENST00000395653+ENST00000568422+ENST00000333496+ENST00000564574+ENST00000359984+ENST00000563874+ENST00000561689+ENST00000568224+ENST00000360019+ENST00000566083+ENST00000354630+ENST00000355477+ENST00000565316+ENST00000569430+ENST00000561505+ENST00000357857+ENST00000568452__exon_number_046__gene_id_ENSG00000188603+ENSG00000261832+ENSG0…		ENSG00000188603.ENSG00000261832.ENSG00000233232.45	-0.75354775102947	-16.6044897703933	4.8986123715197e-43	1.54388889255739e-40
ENSG00000170004.40	ENSG00000170004	ENSG00000170004_041	chr17	dexseq_prepare_annotation2.py	exon	7807166	7807309	.	+	.	ENST00000470531+ENST00000380358+ENST00000330494+ENST00000358181__exon_number_041__gene_id_ENSG00000170004	CHD3	ENSG00000170004.40	-1.81238298222206	-17.0568374948634	5.1408944950927e-43	1.6164629870703e-40
ENSG00000266967.ENSG00000267060.ENSG00000108825.31	ENSG00000266967+ENSG00000267060+ENSG00000108825	ENSG00000266967+ENSG00000267060+ENSG00000108825_032	chr17	dexseq_prepare_annotation2.py	exon	41108221	41108332	.	-	.	ENST00000491665+ENST00000421990+ENST00000427569+ENST00000486664+ENST00000450475+ENST00000423601+ENST00000591910+ENST00000430739+ENST00000483774+ENST00000409399+ENST00000409103+ENST00000478040+ENST00000441280+ENST00000360221__exon_number_032__gene_id_ENSG00000266967+ENSG00000267060+ENSG00000108825		ENSG00000266967.ENSG00000267060.ENSG00000108825.31	-1.67240985040831	-17.7716033526873	5.64285953205836e-43	1.77016108915109e-40
ENSG00000148337.3	ENSG00000148337	ENSG00000148337_004	chr9	dexseq_prepare_annotation2.py	exon	130928346	130928349	.	-	.	ENST00000325721+ENST00000485862+ENST00000393608+ENST00000541172+ENST00000461765+ENST00000372954+ENST00000357558+ENST00000538431+ENST00000471773__exon_number_004__gene_id_ENSG00000148337	CIZ1	ENSG00000148337.3	0.698194410812442	16.5320890123823	5.964022703526e-43	1.86655879854051e-40
ENSG00000089053.27	ENSG00000089053	ENSG00000089053_028	chr12	dexseq_prepare_annotation2.py	exon	121766576	121766638	.	-	.	ENST00000535463__exon_number_028__gene_id_ENSG00000089053	ANAPC5	ENSG00000089053.27	-1.25452432218277	-19.2285275040697	6.15968924767398e-43	1.92332366562464e-40
ENSG00000186001.35	ENSG00000186001	ENSG00000186001_036	chr3	dexseq_prepare_annotation2.py	exon	197592294	197592342	.	+	.	ENST00000433298+ENST00000414675+ENST00000536618+ENST00000441090+ENST00000483442+ENST00000452660+ENST00000461674+ENST00000438796+ENST00000334859+ENST00000481048+ENST00000425562+ENST00000471667__exon_number_036__gene_id_ENSG00000186001	LRCH3	ENSG00000186001.35	-0.905659414195042	-20.2770867752851	7.35509703492847e-43	2.29126595756845e-40
ENSG00000144426.ENSG00000204196.50	ENSG00000144426+ENSG00000204196	ENSG00000144426+ENSG00000204196_051	chr2	dexseq_prepare_annotation2.py	exon	204034470	204034574	.	+	.	ENST00000449802+ENST00000414576__exon_number_051__gene_id_ENSG00000144426+ENSG00000204196		ENSG00000144426.ENSG00000204196.50	-1.98756146540915	-18.2867622664397	7.48806617752051e-43	2.3273013440466e-40
ENSG00000085872.ENSG00000105085.ENSG00000269578.ENSG00000214046.ENSG00000127526.ENSG00000269058.ENSG00000141979.ENSG00000268790.16	ENSG00000085872+ENSG00000105085+ENSG00000269578+ENSG00000214046+ENSG00000127526+ENSG00000269058+ENSG00000141979+ENSG00000268790	ENSG00000085872+ENSG00000105085+ENSG00000269578+ENSG00000214046+ENSG00000127526+ENSG00000269058+ENSG00000141979+ENSG00000268790_017	chr19	dexseq_prepare_annotation2.py	exon	16628707	16629694	.	-	.	ENST00000198939+ENST00000546361__exon_number_017__gene_id_ENSG00000085872+ENSG00000105085+ENSG00000269578+ENSG00000214046+ENSG00000127526+ENSG00000269058+ENSG00000141979+ENSG00000268790		ENSG00000085872.ENSG00000105085.ENSG00000269578.ENSG00000214046.ENSG00000127526.ENSG00000269058.ENSG00000141979.ENSG00000268790.16	-2.0927772414337	-16.2513616847595	1.00813451987105e-42	3.12607648112179e-40
ENSG00000148343.32	ENSG00000148343	ENSG00000148343_033	chr9	dexseq_prepare_annotation2.py	exon	131830294	131830297	.	+	.	ENST00000414342__exon_number_033__gene_id_ENSG00000148343	FAM73B	ENSG00000148343.32	-2.81877588435674	-18.6506329227517	1.01111227718814e-42	3.12810245809537e-40
ENSG00000012504.24	ENSG00000012504	ENSG00000012504_025	chr12	dexseq_prepare_annotation2.py	exon	100957290	100957420	.	+	.	ENST00000548884+ENST00000188403__exon_number_025__gene_id_ENSG00000012504	NR1H4	ENSG00000012504.24	3.42554006591611	23.1571416475598	1.02667579421483e-42	3.16896670545985e-40
ENSG00000147813.21	ENSG00000147813	ENSG00000147813_022	chr8	dexseq_prepare_annotation2.py	exon	144658602	144658609	.	-	.	ENST00000340490+ENST00000426292+ENST00000488096+ENST00000449291+ENST00000532645+ENST00000525583+ENST00000276844+ENST00000464332+ENST00000435154__exon_number_022__gene_id_ENSG00000147813	NAPRT1	ENSG00000147813.21	-1.79896464923197	-18.7845119435699	1.13789151177924e-42	3.50421112084014e-40
ENSG00000085872.ENSG00000105085.ENSG00000269578.ENSG00000214046.ENSG00000127526.ENSG00000269058.ENSG00000141979.ENSG00000268790.49	ENSG00000085872+ENSG00000105085+ENSG00000269578+ENSG00000214046+ENSG00000127526+ENSG00000269058+ENSG00000141979+ENSG00000268790	ENSG00000085872+ENSG00000105085+ENSG00000269578+ENSG00000214046+ENSG00000127526+ENSG00000269058+ENSG00000141979+ENSG00000268790_050	chr19	dexseq_prepare_annotation2.py	exon	16662570	16662679	.	-	.	ENST00000595753+ENST00000596387+ENST00000409648__exon_number_050__gene_id_ENSG00000085872+ENSG00000105085+ENSG00000269578+ENSG00000214046+ENSG00000127526+ENSG00000269058+ENSG00000141979+ENSG00000268790		ENSG00000085872.ENSG00000105085.ENSG00000269578.ENSG00000214046.ENSG00000127526.ENSG00000269058.ENSG00000141979.ENSG00000268790.49	-0.692153466651705	-16.2335450375478	1.17416117474375e-42	3.60765042039931e-40
ENSG00000091536.77	ENSG00000091536	ENSG00000091536_078	chr17	dexseq_prepare_annotation2.py	exon	18062994	18063248	.	+	.	ENST00000433411__exon_number_078__gene_id_ENSG00000091536	MYO15A	ENSG00000091536.77	1.74013270716208	16.4016845282412	1.19646631529259e-42	3.66780973378431e-40
ENSG00000100201.27	ENSG00000100201	ENSG00000100201_028	chr22	dexseq_prepare_annotation2.py	exon	38894558	38894578	.	-	.	ENST00000467279+ENST00000432525+ENST00000381633+ENST00000216019+ENST00000396821+ENST00000403230__exon_number_028__gene_id_ENSG00000100201	DDX17	ENSG00000100201.27	1.68238247729169	20.1719736188309	1.24959570201711e-42	3.82197365432629e-40
ENSG00000114735.24	ENSG00000114735	ENSG00000114735_025	chr3	dexseq_prepare_annotation2.py	exon	50617661	50617811	.	+	.	ENST00000482974__exon_number_025__gene_id_ENSG00000114735	HEMK1	ENSG00000114735.24	-2.5305724773387	-20.1620365374927	1.31389770610931e-42	4.0095331427454e-40
ENSG00000227195.21	ENSG00000227195	ENSG00000227195_022	chr20	dexseq_prepare_annotation2.py	exon	26172533	26172536	.	-	.	ENST00000609914+ENST00000594150+ENST00000601901+ENST00000596537+ENST00000608521+ENST00000598150+ENST00000598451+ENST00000432499+ENST00000609012+ENST00000600263+ENST00000596767+ENST00000596058+ENST00000597361+ENST00000597267+ENST00000596111+ENST00000601079+ENST00000609202+ENST00000608487+ENST00000427348+ENST00000593517+ENST00000601119+ENST00000597979+ENST00000596717+ENST00000609687__exon_number_02…	MIR663A	ENSG00000227195.21	0.965865798887687	17.2044407950578	1.44884569850523e-42	4.41134180017508e-40
ENSG00000103671.19	ENSG00000103671	ENSG00000103671_020	chr15	dexseq_prepare_annotation2.py	exon	64698529	64698658	.	+	.	ENST00000560567+ENST00000261884+ENST00000558820__exon_number_020__gene_id_ENSG00000103671	TRIP4	ENSG00000103671.19	2.50864573547207	25.7122664252441	1.56194067814328e-42	4.74495012736995e-40
ENSG00000257062.ENSG00000111700.ENSG00000134538.ENSG00000205754.ENSG00000257046.37	ENSG00000257062+ENSG00000111700+ENSG00000134538+ENSG00000205754+ENSG00000257046	ENSG00000257062+ENSG00000111700+ENSG00000134538+ENSG00000205754+ENSG00000257046_038	chr12	dexseq_prepare_annotation2.py	exon	21207513	21207520	.	+	.	ENST00000545916+ENST00000554957+ENST00000381541+ENST00000543498+ENST00000421593__exon_number_038__gene_id_ENSG00000257062+ENSG00000111700+ENSG00000134538+ENSG00000205754+ENSG00000257046		ENSG00000257062.ENSG00000111700.ENSG00000134538.ENSG00000205754.ENSG00000257046.37	2.39901112403785	18.4325651903972	1.59164469101715e-42	4.82429656718502e-40
ENSG00000225697.39	ENSG00000225697	ENSG00000225697_040	chr3	dexseq_prepare_annotation2.py	exon	48668726	48668739	.	-	.	ENST00000485361+ENST00000444531+ENST00000358747+ENST00000455886+ENST00000395550+ENST00000496469+ENST00000421649+ENST00000307364+ENST00000420764+ENST00000480524+ENST00000414944+ENST00000337000+ENST00000489483+ENST00000383733__exon_number_040__gene_id_ENSG00000225697	SLC26A6	ENSG00000225697.39	-1.18599000811608	-17.9309234637191	1.61373710172318e-42	4.88026736940675e-40
ENSG00000129467.ENSG00000129465.ENSG00000258973.100	ENSG00000129467+ENSG00000129465+ENSG00000258973	ENSG00000129467+ENSG00000129465+ENSG00000258973_101	chr14	dexseq_prepare_annotation2.py	exon	24809207	24809221	.	-	.	ENST00000557624+ENST00000557253+ENST00000216274__exon_number_101__gene_id_ENSG00000129467+ENSG00000129465+ENSG00000258973		ENSG00000129467.ENSG00000129465.ENSG00000258973.100	1.88172078842393	16.042479045843	1.67773036561887e-42	5.06241971780023e-40
ENSG00000085872.ENSG00000105085.ENSG00000269578.ENSG00000214046.ENSG00000127526.ENSG00000269058.ENSG00000141979.ENSG00000268790.18	ENSG00000085872+ENSG00000105085+ENSG00000269578+ENSG00000214046+ENSG00000127526+ENSG00000269058+ENSG00000141979+ENSG00000268790	ENSG00000085872+ENSG00000105085+ENSG00000269578+ENSG00000214046+ENSG00000127526+ENSG00000269058+ENSG00000141979+ENSG00000268790_019	chr19	dexseq_prepare_annotation2.py	exon	16629768	16629977	.	-	.	ENST00000544299+ENST00000597261+ENST00000198939+ENST00000546361__exon_number_019__gene_id_ENSG00000085872+ENSG00000105085+ENSG00000269578+ENSG00000214046+ENSG00000127526+ENSG00000269058+ENSG00000141979+ENSG00000268790		ENSG00000085872.ENSG00000105085.ENSG00000269578.ENSG00000214046.ENSG00000127526.ENSG00000269058.ENSG00000141979.ENSG00000268790.18	-2.22821837906282	-16.177557370739	1.89568123705675e-42	5.70727279282742e-40
ENSG00000114416.4	ENSG00000114416	ENSG00000114416_005	chr3	dexseq_prepare_annotation2.py	exon	180630270	180630278	.	+	.	ENST00000357559+ENST00000305586__exon_number_005__gene_id_ENSG00000114416	FXR1	ENSG00000114416.4	-2.22795021388614	-17.0864815655288	1.99055376640161e-42	5.97952576386228e-40
ENSG00000050438	ENSG00000050438	ENSG00000050438_001	chr12	dexseq_prepare_annotation2.py	exon	51785101	51785131	.	+	.	ENST00000535225__exon_number_001__gene_id_ENSG00000050438	SLC4A8	ENSG00000050438	2.51582476307817	23.528785859749	2.00822866530395e-42	6.01918461226303e-40
ENSG00000254615.ENSG00000164830.3	ENSG00000254615+ENSG00000164830	ENSG00000254615+ENSG00000164830_004	chr8	dexseq_prepare_annotation2.py	exon	107283933	107284033	.	+	.	ENST00000577661__exon_number_004__gene_id_ENSG00000254615+ENSG00000164830		ENSG00000254615.ENSG00000164830.3	1.84835905458838	18.2530199309354	2.10290868177838e-42	6.28895870372644e-40
ENSG00000138594.2	ENSG00000138594	ENSG00000138594_003	chr15	dexseq_prepare_annotation2.py	exon	52127191	52127255	.	+	.	ENST00000558455__exon_number_003__gene_id_ENSG00000138594	TMOD3	ENSG00000138594.2	-2.62063898465335	-22.0072391962257	2.29413962289364e-42	6.84564141973743e-40
ENSG00000207112.ENSG00000210825.ENSG00000239195.ENSG00000207145.ENSG00000166012.ENSG00000207304.ENSG00000206834.ENSG00000221170.ENSG00000206799.73	ENSG00000207112+ENSG00000210825+ENSG00000239195+ENSG00000207145+ENSG00000166012+ENSG00000207304+ENSG00000206834+ENSG00000221170+ENSG00000206799	ENSG00000207112+ENSG00000210825+ENSG00000239195+ENSG00000207145+ENSG00000166012+ENSG00000207304+ENSG00000206834+ENSG00000221170+ENSG00000206799_074	chr11	dexseq_prepare_annotation2.py	exon	93472133	93472402	.	-	.	ENST00000529508__exon_number_074__gene_id_ENSG00000207112+ENSG00000210825+ENSG00000239195+ENSG00000207145+ENSG00000166012+ENSG00000207304+ENSG00000206834+ENSG00000221170+ENSG00000206799		ENSG00000207112.ENSG00000210825.ENSG00000239195.ENSG00000207145.ENSG00000166012.ENSG00000207304.ENSG00000206834.ENSG00000221170.ENSG00000206799.73	-1.88793338770045	-17.0192484598592	3.28128209260177e-42	9.76958186230239e-40
ENSG00000166233.ENSG00000207690.11	ENSG00000166233+ENSG00000207690	ENSG00000166233+ENSG00000207690_012	chr15	dexseq_prepare_annotation2.py	exon	72853824	72853888	.	+	.	ENST00000564062+ENST00000561987+ENST00000379887+ENST00000570085__exon_number_012__gene_id_ENSG00000166233+ENSG00000207690		ENSG00000166233.ENSG00000207690.11	-1.16305085741534	-20.2351829071952	3.36559408451171e-42	9.99848907530534e-40
ENSG00000173818.27	ENSG00000173818	ENSG00000173818_028	chr17	dexseq_prepare_annotation2.py	exon	78393386	78393520	.	+	.	ENST00000523999+ENST00000523228__exon_number_028__gene_id_ENSG00000173818	ENDOV	ENSG00000173818.27	-1.1988762243925	-21.509614079492	3.45214534049336e-42	1.02330256274796e-39
ENSG00000023228.ENSG00000237580.30	ENSG00000023228+ENSG00000237580	ENSG00000023228+ENSG00000237580_031	chr2	dexseq_prepare_annotation2.py	exon	207023808	207023819	.	-	.	ENST00000454195__exon_number_031__gene_id_ENSG00000023228+ENSG00000237580		ENSG00000023228.ENSG00000237580.30	-1.30400698562192	-22.3258277938332	3.76986330530013e-42	1.11502614074148e-39
ENSG00000176658.31	ENSG00000176658	ENSG00000176658_032	chr17	dexseq_prepare_annotation2.py	exon	31076024	31076024	.	-	.	ENST00000394649+ENST00000577252+ENST00000318217+ENST00000584232+ENST00000582751+ENST00000580538+ENST00000579584__exon_number_032__gene_id_ENSG00000176658	MYO1D	ENSG00000176658.31	-2.3552880373467	-24.6429405175648	3.78679264443002e-42	1.11715653084865e-39
ENSG00000140694.46	ENSG00000140694	ENSG00000140694_047	chr16	dexseq_prepare_annotation2.py	exon	14724096	14724108	.	-	.	ENST00000563641+ENST00000341484+ENST00000437198+ENST00000420015+ENST00000566021__exon_number_047__gene_id_ENSG00000140694	PARN	ENSG00000140694.46	-2.41746209401141	-20.2108958789495	3.793668565935e-42	1.11715653084865e-39
ENSG00000013441.8	ENSG00000013441	ENSG00000013441_009	chr2	dexseq_prepare_annotation2.py	exon	201717970	201718054	.	-	.	ENST00000409769+ENST00000321356+ENST00000473565+ENST00000409403+ENST00000461326+ENST00000461981+ENST00000434813+ENST00000472679+ENST00000432425+ENST00000464454__exon_number_009__gene_id_ENSG00000013441	CLK1	ENSG00000013441.8	1.75392598942832	21.1063190450355	4.13308842231673e-42	1.21445118037144e-39
ENSG00000085276.49	ENSG00000085276	ENSG00000085276_050	chr3	dexseq_prepare_annotation2.py	exon	169098975	169099046	.	-	.	ENST00000494292+ENST00000485957__exon_number_050__gene_id_ENSG00000085276	MECOM	ENSG00000085276.49	-1.16408441250747	-24.607656452348	4.2440828237215e-42	1.24434844045309e-39
ENSG00000156113.5	ENSG00000156113	ENSG00000156113_006	chr10	dexseq_prepare_annotation2.py	exon	78644639	78644746	.	-	.	ENST00000286627+ENST00000286628__exon_number_006__gene_id_ENSG00000156113	KCNMA1	ENSG00000156113.5	3.25784235589304	17.2976323931905	4.30090419997212e-42	1.2582669228688e-39
ENSG00000257062.ENSG00000111700.ENSG00000134538.ENSG00000205754.ENSG00000257046.39	ENSG00000257062+ENSG00000111700+ENSG00000134538+ENSG00000205754+ENSG00000257046	ENSG00000257062+ENSG00000111700+ENSG00000134538+ENSG00000205754+ENSG00000257046_040	chr12	dexseq_prepare_annotation2.py	exon	21207524	21207527	.	+	.	ENST00000543498+ENST00000585342+ENST00000545916+ENST00000593147+ENST00000381541+ENST00000554957+ENST00000421593__exon_number_040__gene_id_ENSG00000257062+ENSG00000111700+ENSG00000134538+ENSG00000205754+ENSG00000257046		ENSG00000257062.ENSG00000111700.ENSG00000134538.ENSG00000205754.ENSG00000257046.39	2.52841475421986	18.2616109034816	4.60041450545962e-42	1.34297176334325e-39
ENSG00000187240.78	ENSG00000187240	ENSG00000187240_079	chr11	dexseq_prepare_annotation2.py	exon	103153737	103153745	.	+	.	ENST00000525306+ENST00000375735+ENST00000398093__exon_number_079__gene_id_ENSG00000187240	DYNC2H1	ENSG00000187240.78	2.05113781090738	17.9948262756121	4.87861007716589e-42	1.42110110033497e-39
ENSG00000257062.ENSG00000111700.ENSG00000134538.ENSG00000205754.ENSG00000257046.40	ENSG00000257062+ENSG00000111700+ENSG00000134538+ENSG00000205754+ENSG00000257046	ENSG00000257062+ENSG00000111700+ENSG00000134538+ENSG00000205754+ENSG00000257046_041	chr12	dexseq_prepare_annotation2.py	exon	21207528	21207570	.	+	.	ENST00000543498+ENST00000585342+ENST00000545916+ENST00000593147+ENST00000381541+ENST00000554957+ENST00000590779+ENST00000421593__exon_number_041__gene_id_ENSG00000257062+ENSG00000111700+ENSG00000134538+ENSG00000205754+ENSG00000257046		ENSG00000257062.ENSG00000111700.ENSG00000134538.ENSG00000205754.ENSG00000257046.40	2.46695538624691	18.2481490922547	5.00212810803724e-42	1.45393389718213e-39
ENSG00000188897.71	ENSG00000188897	ENSG00000188897_072	chr16	dexseq_prepare_annotation2.py	exon	11585612	11585701	.	-	.	ENST00000598234__exon_number_072__gene_id_ENSG00000188897	CTD-3088G3.8	ENSG00000188897.71	-1.9616143611099	-20.7236666610139	5.26367583013472e-42	1.52665884093112e-39
ENSG00000159217.ENSG00000264552.20	ENSG00000159217+ENSG00000264552	ENSG00000159217+ENSG00000264552_021	chr17	dexseq_prepare_annotation2.py	exon	47122353	47122427	.	+	.	ENST00000290341+ENST00000431824__exon_number_021__gene_id_ENSG00000159217+ENSG00000264552		ENSG00000159217.ENSG00000264552.20	3.93295328614662	28.361205338757	5.62785963632263e-42	1.62877519629547e-39
ENSG00000215440.ENSG00000124222.ENSG00000254995.88	ENSG00000215440+ENSG00000124222+ENSG00000254995	ENSG00000215440+ENSG00000124222+ENSG00000254995_089	chr20	dexseq_prepare_annotation2.py	exon	57293136	57294287	.	+	.	ENST00000532531+ENST00000527587__exon_number_089__gene_id_ENSG00000215440+ENSG00000124222+ENSG00000254995		ENSG00000215440.ENSG00000124222.ENSG00000254995.88	-1.02315747668016	-19.416291517715	5.67104421489697e-42	1.63775132469569e-39
ENSG00000185989.10	ENSG00000185989	ENSG00000185989_011	chr13	dexseq_prepare_annotation2.py	exon	114778618	114778724	.	-	.	ENST00000389544+ENST00000334062__exon_number_011__gene_id_ENSG00000185989	RASA3	ENSG00000185989.10	-2.36276548730244	-21.0351433592951	5.68370076370595e-42	1.63789164384851e-39
ENSG00000016864.17	ENSG00000016864	ENSG00000016864_018	chr3	dexseq_prepare_annotation2.py	exon	52730597	52730653	.	-	.	ENST00000463827+ENST00000478968+ENST00000485899+ENST00000480080+ENST00000491606+ENST00000407584+ENST00000484163+ENST00000266014+ENST00000394783+ENST00000479553__exon_number_018__gene_id_ENSG00000016864	GLT8D1	ENSG00000016864.17	1.082903919259	19.4018903259941	6.12662615221743e-42	1.7617584779636e-39
ENSG00000196504.25	ENSG00000196504	ENSG00000196504_026	chr2	dexseq_prepare_annotation2.py	exon	153532913	153532918	.	-	.	ENST00000493468__exon_number_026__gene_id_ENSG00000196504	PRPF40A	ENSG00000196504.25	-2.78494889898589	-20.9965555796025	6.75700784834028e-42	1.93888666355243e-39
ENSG00000022840.41	ENSG00000022840	ENSG00000022840_042	chr12	dexseq_prepare_annotation2.py	exon	121001244	121001257	.	+	.	ENST00000325954+ENST00000544124+ENST00000537740+ENST00000546262+ENST00000413266+ENST00000543675__exon_number_042__gene_id_ENSG00000022840	RNF10	ENSG00000022840.41	-0.888056914805599	-17.2130713580601	7.845258278596e-42	2.24636451778428e-39
ENSG00000048740.1	ENSG00000048740	ENSG00000048740_002	chr10	dexseq_prepare_annotation2.py	exon	11047351	11047403	.	+	.	ENST00000416382+ENST00000379261__exon_number_002__gene_id_ENSG00000048740	CELF2	ENSG00000048740.1	1.46127306547039	26.0177649423399	8.62025047830307e-42	2.46303067647259e-39
ENSG00000158286.19	ENSG00000158286	ENSG00000158286_020	chr1	dexseq_prepare_annotation2.py	exon	6270930	6270960	.	+	.	ENST00000485539+ENST00000377939__exon_number_020__gene_id_ENSG00000158286	RNF207	ENSG00000158286.19	4.29923735932361	19.1235536650892	9.19161047582957e-42	2.62071898941889e-39
ENSG00000119912.11	ENSG00000119912	ENSG00000119912_012	chr10	dexseq_prepare_annotation2.py	exon	94235641	94235701	.	-	.	ENST00000478361+ENST00000496903+ENST00000265986+ENST00000371581__exon_number_012__gene_id_ENSG00000119912	IDE	ENSG00000119912.11	-0.715554075145609	-21.6566179462382	9.81237805557746e-42	2.79179788918699e-39
ENSG00000068976.9	ENSG00000068976	ENSG00000068976_010	chr11	dexseq_prepare_annotation2.py	exon	64519488	64519543	.	-	.	ENST00000164139+ENST00000377432__exon_number_010__gene_id_ENSG00000068976	PYGM	ENSG00000068976.9	1.85322936800341	24.3388249039558	1.01567693723706e-41	2.88368681819731e-39
ENSG00000168026.20	ENSG00000168026	ENSG00000168026_021	chr3	dexseq_prepare_annotation2.py	exon	39161123	39161148	.	+	.	ENST00000459702+ENST00000479954__exon_number_021__gene_id_ENSG00000168026	TTC21A	ENSG00000168026.20	-2.93906273650147	-18.5543673472792	1.1418119747296e-41	3.2349816868039e-39
ENSG00000172890.35	ENSG00000172890	ENSG00000172890_036	chr11	dexseq_prepare_annotation2.py	exon	71189516	71190128	.	+	.	ENST00000530534__exon_number_036__gene_id_ENSG00000172890	NADSYN1	ENSG00000172890.35	-1.23727626091075	-16.9934509433422	1.19072894563015e-41	3.36648591000144e-39
ENSG00000023228.ENSG00000237580	ENSG00000023228+ENSG00000237580	ENSG00000023228+ENSG00000237580_001	chr2	dexseq_prepare_annotation2.py	exon	206979541	206980833	.	-	.	ENST00000233190__exon_number_001__gene_id_ENSG00000023228+ENSG00000237580		ENSG00000023228.ENSG00000237580	-3.26025612966591	-22.0242248638798	1.25341214165336e-41	3.53627768946088e-39
ENSG00000153048.29	ENSG00000153048	ENSG00000153048_030	chr16	dexseq_prepare_annotation2.py	exon	8962184	8962200	.	-	.	ENST00000562586+ENST00000396593+ENST00000561530+ENST00000562843__exon_number_030__gene_id_ENSG00000153048	CARHSP1	ENSG00000153048.29	-2.71623366198895	-20.53460212977	1.26752907998449e-41	3.56862470705174e-39
ENSG00000163629.1	ENSG00000163629	ENSG00000163629_002	chr4	dexseq_prepare_annotation2.py	exon	87515470	87515884	.	+	.	ENST00000427191+ENST00000502971+ENST00000436978__exon_number_002__gene_id_ENSG00000163629	PTPN13	ENSG00000163629.1	-0.53686244031829	-17.2910616981479	1.56968508321993e-41	4.41009414289121e-39
ENSG00000127329.15	ENSG00000127329	ENSG00000127329_016	chr12	dexseq_prepare_annotation2.py	exon	70933803	70933839	.	-	.	ENST00000549400__exon_number_016__gene_id_ENSG00000127329	PTPRB	ENSG00000127329.15	-5.62057144848409	-20.1887233407227	1.61575863525757e-41	4.53008228868871e-39
ENSG00000150672.ENSG00000256466.86	ENSG00000150672+ENSG00000256466	ENSG00000150672+ENSG00000256466_087	chr11	dexseq_prepare_annotation2.py	exon	85236035	85236066	.	-	.	ENST00000530260__exon_number_087__gene_id_ENSG00000150672+ENSG00000256466		ENSG00000150672.ENSG00000256466.86	2.34140077549803	21.1288549196636	1.79286823235568e-41	5.0098329482743e-39
ENSG00000177479.15	ENSG00000177479	ENSG00000177479_016	chr3	dexseq_prepare_annotation2.py	exon	48960181	48960193	.	+	.	ENST00000430423+ENST00000483333+ENST00000420814+ENST00000356401+ENST00000492077+ENST00000482427+ENST00000474618+ENST00000449376+ENST00000433170+ENST00000498314+ENST00000449729+ENST00000488963+ENST00000474936__exon_number_016__gene_id_ENSG00000177479	ARIH2	ENSG00000177479.15	-1.69306745906229	-16.7909760397118	1.79431810864279e-41	5.0098329482743e-39
ENSG00000063176.11	ENSG00000063176	ENSG00000063176_012	chr19	dexseq_prepare_annotation2.py	exon	49127697	49127728	.	+	.	ENST00000593308__exon_number_012__gene_id_ENSG00000063176	SPHK2	ENSG00000063176.11	-1.45306218960237	-20.1642788386873	1.81785389521154e-41	5.06503775685058e-39
ENSG00000148120.57	ENSG00000148120	ENSG00000148120_058	chr9	dexseq_prepare_annotation2.py	exon	97845011	97845227	.	+	.	ENST00000425634+ENST00000445181+ENST00000433691__exon_number_058__gene_id_ENSG00000148120	C9orf3	ENSG00000148120.57	2.42326774007241	17.7590767093932	2.23052931268122e-41	6.20202362216323e-39
ENSG00000114423.27	ENSG00000114423	ENSG00000114423_028	chr3	dexseq_prepare_annotation2.py	exon	105572258	105572508	.	-	.	ENST00000405772+ENST00000403724+ENST00000443752+ENST00000394027+ENST00000438603+ENST00000545639+ENST00000264122+ENST00000447441__exon_number_028__gene_id_ENSG00000114423	CBLB	ENSG00000114423.27	1.47715420830569	18.7541214743662	2.54273850359035e-41	7.05554885768408e-39
ENSG00000139908	ENSG00000139908	ENSG00000139908_001	chr14	dexseq_prepare_annotation2.py	exon	24674903	24674925	.	+	.	ENST00000554420__exon_number_001__gene_id_ENSG00000139908	TSSK4	ENSG00000139908	-1.92518403271734	-26.5954228884793	2.67736232483787e-41	7.41381460061125e-39
ENSG00000050438.25	ENSG00000050438	ENSG00000050438_026	chr12	dexseq_prepare_annotation2.py	exon	51852343	51852434	.	+	.	ENST00000514353+ENST00000319957+ENST00000547697+ENST00000535225+ENST00000453097+ENST00000551071+ENST00000604314+ENST00000394856+ENST00000358657__exon_number_026__gene_id_ENSG00000050438	SLC4A8	ENSG00000050438.25	-3.19919730364167	-22.8080485203025	2.74245320805917e-41	7.57846253349032e-39
ENSG00000013441.22	ENSG00000013441	ENSG00000013441_023	chr2	dexseq_prepare_annotation2.py	exon	201722813	201722889	.	-	.	ENST00000409769__exon_number_023__gene_id_ENSG00000013441	CLK1	ENSG00000013441.22	-2.61944724233674	-20.6834958626136	2.76809504663013e-41	7.63364604693326e-39
ENSG00000147604.24	ENSG00000147604	ENSG00000147604_025	chr8	dexseq_prepare_annotation2.py	exon	74208000	74208024	.	-	.	ENST00000396466__exon_number_025__gene_id_ENSG00000147604	RPL7	ENSG00000147604.24	-1.86665981382738	-21.0019146808695	3.1173083930686e-41	8.57910044200395e-39
ENSG00000163322.19	ENSG00000163322	ENSG00000163322_020	chr4	dexseq_prepare_annotation2.py	exon	84406254	84406256	.	-	.	ENST00000321945+ENST00000511801+ENST00000475656__exon_number_020__gene_id_ENSG00000163322	FAM175A	ENSG00000163322.19	1.85514815513558	24.716769572728	3.26163079515053e-41	8.95796913304027e-39
ENSG00000148120.41	ENSG00000148120	ENSG00000148120_042	chr9	dexseq_prepare_annotation2.py	exon	97768282	97768482	.	+	.	ENST00000451893__exon_number_042__gene_id_ENSG00000148120	C9orf3	ENSG00000148120.41	1.37568668256947	17.6829886907159	3.64744029195688e-41	9.99718069594054e-39
ENSG00000156261.5	ENSG00000156261	ENSG00000156261_006	chr21	dexseq_prepare_annotation2.py	exon	30433574	30433697	.	-	.	ENST00000432178+ENST00000470450+ENST00000286788+ENST00000542732+ENST00000540844+ENST00000496121__exon_number_006__gene_id_ENSG00000156261	CCT8	ENSG00000156261.5	3.41028221896098	24.6622783897173	3.8621684322737e-41	1.05642081526443e-38
ENSG00000013441.18	ENSG00000013441	ENSG00000013441_019	chr2	dexseq_prepare_annotation2.py	exon	201721614	201721708	.	-	.	ENST00000409769+ENST00000321356+ENST00000473565+ENST00000409403+ENST00000461981+ENST00000434813+ENST00000432425__exon_number_019__gene_id_ENSG00000013441	CLK1	ENSG00000013441.18	-2.47125069565715	-20.554073513294	4.97631971836182e-41	1.35841415565513e-38
ENSG00000140853.104	ENSG00000140853	ENSG00000140853_105	chr16	dexseq_prepare_annotation2.py	exon	57116546	57117431	.	+	.	ENST00000540182+ENST00000539144+ENST00000543103+ENST00000262510+ENST00000308149+ENST00000538453+ENST00000436936+ENST00000545081+ENST00000537056__exon_number_105__gene_id_ENSG00000140853	NLRC5	ENSG00000140853.104	-1.00540230012087	-22.1290784902016	5.14794235960728e-41	1.40241829742686e-38
ENSG00000151612.10	ENSG00000151612	ENSG00000151612_011	chr4	dexseq_prepare_annotation2.py	exon	146686699	146686890	.	-	.	ENST00000379448+ENST00000515386+ENST00000511659+ENST00000513320+ENST00000508784__exon_number_011__gene_id_ENSG00000151612	ZNF827	ENSG00000151612.10	-2.55660194958541	-21.6622578541112	5.3749237428238e-41	1.46129517684444e-38
ENSG00000168872.ENSG00000260537.ENSG00000157349.73	ENSG00000168872+ENSG00000260537+ENSG00000157349	ENSG00000168872+ENSG00000260537+ENSG00000157349_074	chr16	dexseq_prepare_annotation2.py	exon	70399836	70399987	.	+	.	ENST00000569319+ENST00000566574__exon_number_074__gene_id_ENSG00000168872+ENSG00000260537+ENSG00000157349		ENSG00000168872.ENSG00000260537.ENSG00000157349.73	2.07199428986949	23.1608077375677	6.00602356919607e-41	1.62958192312843e-38
ENSG00000233327.ENSG00000154874.ENSG00000213077.ENSG00000273018.86	ENSG00000233327+ENSG00000154874+ENSG00000213077+ENSG00000273018	ENSG00000233327+ENSG00000154874+ENSG00000213077+ENSG00000273018_087	chr17	dexseq_prepare_annotation2.py	exon	18509093	18509704	.	-	.	ENST00000457330+ENST00000442583+ENST00000285176+ENST00000445752+ENST00000447265__exon_number_087__gene_id_ENSG00000233327+ENSG00000154874+ENSG00000213077+ENSG00000273018		ENSG00000233327.ENSG00000154874.ENSG00000213077.ENSG00000273018.86	-2.80690704482144	-16.3680050084201	6.42754729270324e-41	1.7404427203423e-38
ENSG00000113163.30	ENSG00000113163	ENSG00000113163_031	chr5	dexseq_prepare_annotation2.py	exon	74807331	74807454	.	-	.	ENST00000261415+ENST00000405807__exon_number_031__gene_id_ENSG00000113163	COL4A3BP	ENSG00000113163.30	2.56027694991608	22.5643483970995	6.72340350015212e-41	1.8168985398393e-38
ENSG00000239306.ENSG00000173933.ENSG00000248643.ENSG00000258297.42	ENSG00000239306+ENSG00000173933+ENSG00000248643+ENSG00000258297	ENSG00000239306+ENSG00000173933+ENSG00000248643+ENSG00000258297_043	chr11	dexseq_prepare_annotation2.py	exon	66407761	66408663	.	+	.	ENST00000483858__exon_number_043__gene_id_ENSG00000239306+ENSG00000173933+ENSG00000248643+ENSG00000258297		ENSG00000239306.ENSG00000173933.ENSG00000248643.ENSG00000258297.42	-1.02621281481121	-17.4618622047577	7.39931999062263e-41	1.99554766809223e-38
ENSG00000104980.3	ENSG00000104980	ENSG00000104980_004	chr19	dexseq_prepare_annotation2.py	exon	7991625	7991798	.	-	.	ENST00000599939+ENST00000595565+ENST00000270538+ENST00000595831__exon_number_004__gene_id_ENSG00000104980	TIMM44	ENSG00000104980.3	-2.32140308343326	-20.4277832280621	8.8378053430199e-41	2.37873065929518e-38
ENSG00000092148.78	ENSG00000092148	ENSG00000092148_079	chr14	dexseq_prepare_annotation2.py	exon	31676690	31676915	.	-	.	ENST00000553700+ENST00000556474__exon_number_079__gene_id_ENSG00000092148	HECTD1	ENSG00000092148.78	1.53258885275883	17.3229811049667	9.21158466691561e-41	2.47438608726447e-38
ENSG00000266967.ENSG00000267060.ENSG00000108825.35	ENSG00000266967+ENSG00000267060+ENSG00000108825	ENSG00000266967+ENSG00000267060+ENSG00000108825_036	chr17	dexseq_prepare_annotation2.py	exon	41108421	41108421	.	-	.	ENST00000491665+ENST00000421990+ENST00000427569+ENST00000486664+ENST00000450475+ENST00000423601+ENST00000591910+ENST00000430739+ENST00000483774+ENST00000409399+ENST00000409103+ENST00000478040+ENST00000441280+ENST00000360221__exon_number_036__gene_id_ENSG00000266967+ENSG00000267060+ENSG00000108825		ENSG00000266967.ENSG00000267060.ENSG00000108825.35	-1.48624246730102	-17.0274968424303	9.80743790297262e-41	2.62919436388117e-38
ENSG00000257062.ENSG00000111700.ENSG00000134538.ENSG00000205754.ENSG00000257046.52	ENSG00000257062+ENSG00000111700+ENSG00000134538+ENSG00000205754+ENSG00000257046	ENSG00000257062+ENSG00000111700+ENSG00000134538+ENSG00000205754+ENSG00000257046_053	chr12	dexseq_prepare_annotation2.py	exon	21284057	21284135	.	+	.	ENST00000590779+ENST00000592513+ENST00000593147+ENST00000585342__exon_number_053__gene_id_ENSG00000257062+ENSG00000111700+ENSG00000134538+ENSG00000205754+ENSG00000257046		ENSG00000257062.ENSG00000111700.ENSG00000134538.ENSG00000205754.ENSG00000257046.52	2.04685610739238	17.7459485770264	1.15259175112486e-40	3.08374433580777e-38
ENSG00000108100.14	ENSG00000108100	ENSG00000108100_015	chr10	dexseq_prepare_annotation2.py	exon	35790429	35790463	.	+	.	ENST00000374706+ENST00000374704+ENST00000490012+ENST00000470025+ENST00000492478+ENST00000339497+ENST00000265375+ENST00000493157__exon_number_015__gene_id_ENSG00000108100	CCNY	ENSG00000108100.14	-1.43731811847367	-24.3100206169656	1.15947100335326e-40	3.09599462734667e-38
ENSG00000166313.9	ENSG00000166313	ENSG00000166313_010	chr11	dexseq_prepare_annotation2.py	exon	6417330	6417445	.	-	.	ENST00000609331+ENST00000529519+ENST00000608394+ENST00000524626+ENST00000608704+ENST00000608435+ENST00000608645+ENST00000608655+ENST00000299402+ENST00000389906+ENST00000526240+ENST00000609360+ENST00000530885+ENST00000311051__exon_number_010__gene_id_ENSG00000166313	APBB1	ENSG00000166313.9	2.15072509942908	16.7507260198525	1.20935677466273e-40	3.2228040923522e-38
ENSG00000168259.6	ENSG00000168259	ENSG00000168259_007	chr17	dexseq_prepare_annotation2.py	exon	40133613	40133872	.	-	.	ENST00000585693__exon_number_007__gene_id_ENSG00000168259	DNAJC7	ENSG00000168259.6	1.52047093570838	23.5742653222019	1.26354335017457e-40	3.36055085842773e-38
ENSG00000083838.22	ENSG00000083838	ENSG00000083838_023	chr19	dexseq_prepare_annotation2.py	exon	58992596	58992597	.	+	.	ENST00000391694+ENST00000594369+ENST00000335841__exon_number_023__gene_id_ENSG00000083838	ZNF446	ENSG00000083838.22	-3.1082505588154	-33.9415191275384	1.33311542059144e-40	3.53859317469299e-38
ENSG00000148120.44	ENSG00000148120	ENSG00000148120_045	chr9	dexseq_prepare_annotation2.py	exon	97783960	97784559	.	+	.	ENST00000496567+ENST00000482056__exon_number_045__gene_id_ENSG00000148120	C9orf3	ENSG00000148120.44	1.43703077084616	17.4402748308471	1.75784780642225e-40	4.65680874497811e-38
ENSG00000170160.ENSG00000188933.ENSG00000264892.ENSG00000266302.ENSG00000264729.ENSG00000272815.59	ENSG00000170160+ENSG00000188933+ENSG00000264892+ENSG00000266302+ENSG00000264729+ENSG00000272815	ENSG00000170160+ENSG00000188933+ENSG00000264892+ENSG00000266302+ENSG00000264729+ENSG00000272815_060	chr17	dexseq_prepare_annotation2.py	exon	16697973	16699356	.	+	.	ENST00000444558__exon_number_060__gene_id_ENSG00000170160+ENSG00000188933+ENSG00000264892+ENSG00000266302+ENSG00000264729+ENSG00000272815		ENSG00000170160.ENSG00000188933.ENSG00000264892.ENSG00000266302.ENSG00000264729.ENSG00000272815.59	-4.45653613967391	-19.6891294714775	1.82368445325265e-40	4.82172853959493e-38
ENSG00000113575.ENSG00000272772.ENSG00000113558.ENSG00000273345.ENSG00000006837.2	ENSG00000113575+ENSG00000272772+ENSG00000113558+ENSG00000273345+ENSG00000006837	ENSG00000113575+ENSG00000272772+ENSG00000113558+ENSG00000273345+ENSG00000006837_003	chr5	dexseq_prepare_annotation2.py	exon	133493083	133493164	.	-	.	ENST00000522552+ENST00000353411+ENST00000521216__exon_number_003__gene_id_ENSG00000113575+ENSG00000272772+ENSG00000113558+ENSG00000273345+ENSG00000006837		ENSG00000113575.ENSG00000272772.ENSG00000113558.ENSG00000273345.ENSG00000006837.2	-1.91257871429678	-15.5391221901795	1.82766159137213e-40	4.82276890160956e-38
ENSG00000085872.ENSG00000105085.ENSG00000269578.ENSG00000214046.ENSG00000127526.ENSG00000269058.ENSG00000141979.ENSG00000268790.20	ENSG00000085872+ENSG00000105085+ENSG00000269578+ENSG00000214046+ENSG00000127526+ENSG00000269058+ENSG00000141979+ENSG00000268790	ENSG00000085872+ENSG00000105085+ENSG00000269578+ENSG00000214046+ENSG00000127526+ENSG00000269058+ENSG00000141979+ENSG00000268790_021	chr19	dexseq_prepare_annotation2.py	exon	16630432	16630526	.	-	.	ENST00000544299+ENST00000597261+ENST00000198939+ENST00000546361__exon_number_021__gene_id_ENSG00000085872+ENSG00000105085+ENSG00000269578+ENSG00000214046+ENSG00000127526+ENSG00000269058+ENSG00000141979+ENSG00000268790		ENSG00000085872.ENSG00000105085.ENSG00000269578.ENSG00000214046.ENSG00000127526.ENSG00000269058.ENSG00000141979.ENSG00000268790.20	-2.29408749944764	-15.637455951465	1.91674291321583e-40	5.04793563663104e-38
ENSG00000181191.18	ENSG00000181191	ENSG00000181191_019	chrX	dexseq_prepare_annotation2.py	exon	68385295	68385364	.	-	.	ENST00000374571+ENST00000361478__exon_number_019__gene_id_ENSG00000181191	PJA1	ENSG00000181191.18	-1.59390327932092	-28.1974378272963	1.93000684917454e-40	5.07294007307347e-38
ENSG00000221968.4	ENSG00000221968	ENSG00000221968_005	chr11	dexseq_prepare_annotation2.py	exon	61641207	61641231	.	-	.	ENST00000527379+ENST00000278829+ENST00000527697+ENST00000529404+ENST00000533676__exon_number_005__gene_id_ENSG00000221968	FADS3	ENSG00000221968.4	-2.13642579152805	-20.5550840262984	2.21939973976958e-40	5.82222531732885e-38
ENSG00000163625.85	ENSG00000163625	ENSG00000163625_086	chr4	dexseq_prepare_annotation2.py	exon	85818064	85818094	.	-	.	ENST00000509172+ENST00000295888+ENST00000426414+ENST00000322366__exon_number_086__gene_id_ENSG00000163625	WDFY3	ENSG00000163625.85	1.53349559805917	15.8997312781511	2.29500687698427e-40	6.00885487322787e-38
ENSG00000149179.7	ENSG00000149179	ENSG00000149179_008	chr11	dexseq_prepare_annotation2.py	exon	46958311	46958318	.	+	.	ENST00000527234+ENST00000528488+ENST00000536126+ENST00000278460+ENST00000378618+ENST00000525279+ENST00000533124+ENST00000531648+ENST00000522712+ENST00000532840__exon_number_008__gene_id_ENSG00000149179	C11orf49	ENSG00000149179.7	0.845982467981693	17.0871480280488	2.31008294150591e-40	6.0365831460008e-38
ENSG00000082805.6	ENSG00000082805	ENSG00000082805_007	chr12	dexseq_prepare_annotation2.py	exon	1100439	1100463	.	+	.	ENST00000546231+ENST00000542302+ENST00000347735+ENST00000440394+ENST00000543086+ENST00000545948+ENST00000397203+ENST00000592048__exon_number_007__gene_id_ENSG00000082805	ERC1	ENSG00000082805.6	-0.998187508877837	-15.9261437585418	2.69338601877695e-40	7.02456996606485e-38
ENSG00000175899.10	ENSG00000175899	ENSG00000175899_011	chr12	dexseq_prepare_annotation2.py	exon	9224955	9225028	.	-	.	ENST00000318602__exon_number_011__gene_id_ENSG00000175899	A2M	ENSG00000175899.10	1.25420664292553	16.4188097708865	2.88043813229926e-40	7.49788631586919e-38
ENSG00000185813.22	ENSG00000185813	ENSG00000185813_023	chr17	dexseq_prepare_annotation2.py	exon	79864340	79864422	.	-	.	ENST00000570388+ENST00000331285+ENST00000538721+ENST00000576343+ENST00000538936+ENST00000570391+ENST00000571105+ENST00000573401+ENST00000574155+ENST00000571581+ENST00000572995+ENST00000573636__exon_number_023__gene_id_ENSG00000185813	PCYT2	ENSG00000185813.22	1.68472232720491	25.710079782234	2.98773220833285e-40	7.76216288418552e-38
ENSG00000166313.1	ENSG00000166313	ENSG00000166313_002	chr11	dexseq_prepare_annotation2.py	exon	6416373	6416387	.	-	.	ENST00000608394+ENST00000608704+ENST00000608435+ENST00000608655+ENST00000299402+ENST00000389906+ENST00000526240+ENST00000609360+ENST00000311051__exon_number_002__gene_id_ENSG00000166313	APBB1	ENSG00000166313.1	1.89532580031989	16.6008517109057	3.57278194263917e-40	9.26424422918211e-38
ENSG00000214717.ENSG00000169084.16	ENSG00000214717+ENSG00000169084	ENSG00000214717+ENSG00000169084_017	chrX	dexseq_prepare_annotation2.py	exon	2405744	2406226	.	-	.	ENST00000381223+ENST00000381222__exon_number_017__gene_id_ENSG00000214717+ENSG00000169084		ENSG00000214717.ENSG00000169084.16	1.83322164472762	29.3685712879314	3.85380276338059e-40	9.97371566322056e-38
ENSG00000178031.4	ENSG00000178031	ENSG00000178031_005	chr9	dexseq_prepare_annotation2.py	exon	18474167	18474230	.	+	.	ENST00000380570+ENST00000380566+ENST00000380548+ENST00000431052+ENST00000327883__exon_number_005__gene_id_ENSG00000178031	ADAMTSL1	ENSG00000178031.4	-1.71857564135329	-24.685053443951	4.20619468826591e-40	1.08648188591701e-37
ENSG00000050438.5	ENSG00000050438	ENSG00000050438_006	chr12	dexseq_prepare_annotation2.py	exon	51796947	51797073	.	+	.	ENST00000604314+ENST00000358657__exon_number_006__gene_id_ENSG00000050438	SLC4A8	ENSG00000050438.5	2.57020623347693	22.0491786807416	4.57412144686568e-40	1.1792558274997e-37
ENSG00000079785.24	ENSG00000079785	ENSG00000079785_025	chr2	dexseq_prepare_annotation2.py	exon	15761241	15761511	.	+	.	ENST00000459706__exon_number_025__gene_id_ENSG00000079785	DDX1	ENSG00000079785.24	-1.3089157852207	-20.0631306091305	4.69276373705463e-40	1.20752976183863e-37
ENSG00000136279.ENSG00000239775.22	ENSG00000136279+ENSG00000239775	ENSG00000136279+ENSG00000239775_023	chr7	dexseq_prepare_annotation2.py	exon	44092541	44092550	.	+	.	ENST00000464762__exon_number_023__gene_id_ENSG00000136279+ENSG00000239775		ENSG00000136279.ENSG00000239775.22	-1.98565580789327	-18.4063759380339	4.9310269781075e-40	1.26641759090224e-37
ENSG00000156261.3	ENSG00000156261	ENSG00000156261_004	chr21	dexseq_prepare_annotation2.py	exon	30428777	30428873	.	-	.	ENST00000432178+ENST00000470450+ENST00000286788+ENST00000542732+ENST00000540844+ENST00000496121__exon_number_004__gene_id_ENSG00000156261	CCT8	ENSG00000156261.3	3.32761024485091	23.8494868486769	4.96906290475915e-40	1.27375538768338e-37
ENSG00000155363.60	ENSG00000155363	ENSG00000155363_061	chr1	dexseq_prepare_annotation2.py	exon	113243348	113243348	.	+	.	ENST00000490413+ENST00000369645+ENST00000369644+ENST00000496577+ENST00000413052+ENST00000468624__exon_number_061__gene_id_ENSG00000155363	MOV10	ENSG00000155363.60	-2.38173473540916	-22.0118200979771	5.2625660951792e-40	1.34642653496375e-37
ENSG00000114374	ENSG00000114374	ENSG00000114374_001	chrY	dexseq_prepare_annotation2.py	exon	14813160	14813968	.	+	.	ENST00000338981__exon_number_001__gene_id_ENSG00000114374	USP9Y	ENSG00000114374	-2.59429769896034	-17.478410514542	6.19911024914482e-40	1.58303161290164e-37
ENSG00000257062.ENSG00000111700.ENSG00000134538.ENSG00000205754.ENSG00000257046.46	ENSG00000257062+ENSG00000111700+ENSG00000134538+ENSG00000205754+ENSG00000257046	ENSG00000257062+ENSG00000111700+ENSG00000134538+ENSG00000205754+ENSG00000257046_047	chr12	dexseq_prepare_annotation2.py	exon	21242864	21243040	.	+	.	ENST00000540229+ENST00000553473+ENST00000554957+ENST00000381541+ENST00000421593__exon_number_047__gene_id_ENSG00000257062+ENSG00000111700+ENSG00000134538+ENSG00000205754+ENSG00000257046		ENSG00000257062.ENSG00000111700.ENSG00000134538.ENSG00000205754.ENSG00000257046.46	1.64126116951362	17.4691699164455	6.57088378402552e-40	1.67479133902046e-37
ENSG00000145703.15	ENSG00000145703	ENSG00000145703_016	chr5	dexseq_prepare_annotation2.py	exon	75896704	75896797	.	+	.	ENST00000379730+ENST00000514350+ENST00000274364+ENST00000505766__exon_number_016__gene_id_ENSG00000145703	IQGAP2	ENSG00000145703.15	1.20254596913652	16.5867327103596	6.84161935423598e-40	1.74050020384691e-37
ENSG00000067248.26	ENSG00000067248	ENSG00000067248_027	chr5	dexseq_prepare_annotation2.py	exon	54586046	54586172	.	-	.	ENST00000504778+ENST00000251636__exon_number_027__gene_id_ENSG00000067248	DHX29	ENSG00000067248.26	1.9414032734484	18.521538936286	7.24431706668709e-40	1.83946878845953e-37
ENSG00000063438.ENSG00000249915.40	ENSG00000063438+ENSG00000249915	ENSG00000063438+ENSG00000249915_041	chr5	dexseq_prepare_annotation2.py	exon	422492	422843	.	+	.	ENST00000510910__exon_number_041__gene_id_ENSG00000063438+ENSG00000249915		ENSG00000063438.ENSG00000249915.40	0.880891081187514	17.31100162216	8.44286797248949e-40	2.13976618292602e-37
ENSG00000153113.94	ENSG00000153113	ENSG00000153113_095	chr5	dexseq_prepare_annotation2.py	exon	96108411	96108490	.	+	.	ENST00000348386+ENST00000341926+ENST00000511049+ENST00000395813+ENST00000510098+ENST00000511782+ENST00000437034+ENST00000395812+ENST00000338252+ENST00000510500+ENST00000509529+ENST00000359176+ENST00000504465+ENST00000325674+ENST00000484552+ENST00000508579+ENST00000309190__exon_number_095__gene_id_ENSG00000153113	CAST	ENSG00000153113.94	-1.47967367960683	-15.3451530638666	9.84662787138387e-40	2.490845186179e-37
ENSG00000085872.ENSG00000105085.ENSG00000269578.ENSG00000214046.ENSG00000127526.ENSG00000269058.ENSG00000141979.ENSG00000268790.92	ENSG00000085872+ENSG00000105085+ENSG00000269578+ENSG00000214046+ENSG00000127526+ENSG00000269058+ENSG00000141979+ENSG00000268790	ENSG00000085872+ENSG00000105085+ENSG00000269578+ENSG00000214046+ENSG00000127526+ENSG00000269058+ENSG00000141979+ENSG00000268790_093	chr19	dexseq_prepare_annotation2.py	exon	16689221	16689588	.	-	.	ENST00000597244__exon_number_093__gene_id_ENSG00000085872+ENSG00000105085+ENSG00000269578+ENSG00000214046+ENSG00000127526+ENSG00000269058+ENSG00000141979+ENSG00000268790		ENSG00000085872.ENSG00000105085.ENSG00000269578.ENSG00000214046.ENSG00000127526.ENSG00000269058.ENSG00000141979.ENSG00000268790.92	1.98895499924256	15.4435141035735	1.00286075352305e-39	2.53211991795256e-37
ENSG00000010438.1	ENSG00000010438	ENSG00000010438_002	chr9	dexseq_prepare_annotation2.py	exon	33750677	33750687	.	+	.	ENST00000361005+ENST00000468152__exon_number_002__gene_id_ENSG00000010438	PRSS3	ENSG00000010438.1	-1.33735817046287	-22.9344005632832	1.09077600451322e-39	2.74893937002577e-37
ENSG00000166313.8	ENSG00000166313	ENSG00000166313_009	chr11	dexseq_prepare_annotation2.py	exon	6417016	6417192	.	-	.	ENST00000609331+ENST00000529519+ENST00000608394+ENST00000524626+ENST00000608704+ENST00000608435+ENST00000608645+ENST00000608655+ENST00000299402+ENST00000389906+ENST00000526240+ENST00000609360+ENST00000530885+ENST00000311051__exon_number_009__gene_id_ENSG00000166313	APBB1	ENSG00000166313.8	1.86420710725085	16.4326888930307	1.20660917729592e-39	3.03517464024212e-37
ENSG00000108309.19	ENSG00000108309	ENSG00000108309_020	chr17	dexseq_prepare_annotation2.py	exon	42393923	42393986	.	+	.	ENST00000590834+ENST00000588564__exon_number_020__gene_id_ENSG00000108309	RUNDC3A	ENSG00000108309.19	-2.53143058405318	-19.3028770446141	1.21374628387251e-39	3.04454705651421e-37
ENSG00000152556.54	ENSG00000152556	ENSG00000152556_055	chr12	dexseq_prepare_annotation2.py	exon	48527154	48527263	.	+	.	ENST00000551804+ENST00000340802+ENST00000547587+ENST00000395233+ENST00000547581+ENST00000312352+ENST00000546964+ENST00000359794__exon_number_055__gene_id_ENSG00000152556	PFKM	ENSG00000152556.54	-1.27339113707354	-19.5680993591089	1.21485972294532e-39	3.04454705651421e-37
ENSG00000239306.ENSG00000173933.ENSG00000248643.ENSG00000258297.52	ENSG00000239306+ENSG00000173933+ENSG00000248643+ENSG00000258297	ENSG00000239306+ENSG00000173933+ENSG00000248643+ENSG00000258297_053	chr11	dexseq_prepare_annotation2.py	exon	66413924	66413938	.	+	.	ENST00000398692+ENST00000310092+ENST00000514361+ENST00000500635+ENST00000409406+ENST00000528039+ENST00000515838+ENST00000412278__exon_number_053__gene_id_ENSG00000239306+ENSG00000173933+ENSG00000248643+ENSG00000258297		ENSG00000239306.ENSG00000173933.ENSG00000248643.ENSG00000258297.52	-0.883220236998302	-17.029960392644	1.27992006248735e-39	3.2016320120699e-37
ENSG00000197969.39	ENSG00000197969	ENSG00000197969_040	chr9	dexseq_prepare_annotation2.py	exon	79917831	79917978	.	+	.	ENST00000360280+ENST00000423463+ENST00000493341+ENST00000376634+ENST00000376636+ENST00000357409__exon_number_040__gene_id_ENSG00000197969	VPS13A	ENSG00000197969.39	2.52964071786108	20.8680842829514	1.38430479548088e-39	3.45631885828257e-37
ENSG00000239306.ENSG00000173933.ENSG00000248643.ENSG00000258297.49	ENSG00000239306+ENSG00000173933+ENSG00000248643+ENSG00000258297	ENSG00000239306+ENSG00000173933+ENSG00000248643+ENSG00000258297_050	chr11	dexseq_prepare_annotation2.py	exon	66412105	66412214	.	+	.	ENST00000515838__exon_number_050__gene_id_ENSG00000239306+ENSG00000173933+ENSG00000248643+ENSG00000258297		ENSG00000239306.ENSG00000173933.ENSG00000248643.ENSG00000258297.49	-0.997301788723292	-17.0087934073	1.47247219800653e-39	3.66964612946527e-37
ENSG00000148337.11	ENSG00000148337	ENSG00000148337_012	chr9	dexseq_prepare_annotation2.py	exon	130929160	130929276	.	-	.	ENST00000485001+ENST00000491487__exon_number_012__gene_id_ENSG00000148337	CIZ1	ENSG00000148337.11	2.26012038227244	15.5818608179908	1.53559521074591e-39	3.81988533598062e-37
ENSG00000089053.66	ENSG00000089053	ENSG00000089053_067	chr12	dexseq_prepare_annotation2.py	exon	121790189	121790191	.	-	.	ENST00000536416+ENST00000539871+ENST00000261819+ENST00000541887__exon_number_067__gene_id_ENSG00000089053	ANAPC5	ENSG00000089053.66	0.591003724475929	17.8657898333971	1.6404907861312e-39	4.07329019419148e-37
ENSG00000016864.30	ENSG00000016864	ENSG00000016864_031	chr3	dexseq_prepare_annotation2.py	exon	52735225	52735359	.	-	.	ENST00000497436__exon_number_031__gene_id_ENSG00000016864	GLT8D1	ENSG00000016864.30	-0.804420874982301	-18.3692106272867	1.67063121947195e-39	4.14048872233657e-37
ENSG00000085872.ENSG00000105085.ENSG00000269578.ENSG00000214046.ENSG00000127526.ENSG00000269058.ENSG00000141979.ENSG00000268790.48	ENSG00000085872+ENSG00000105085+ENSG00000269578+ENSG00000214046+ENSG00000127526+ENSG00000269058+ENSG00000141979+ENSG00000268790	ENSG00000085872+ENSG00000105085+ENSG00000269578+ENSG00000214046+ENSG00000127526+ENSG00000269058+ENSG00000141979+ENSG00000268790_049	chr19	dexseq_prepare_annotation2.py	exon	16661661	16662569	.	-	.	ENST00000595753+ENST00000409648__exon_number_049__gene_id_ENSG00000085872+ENSG00000105085+ENSG00000269578+ENSG00000214046+ENSG00000127526+ENSG00000269058+ENSG00000141979+ENSG00000268790		ENSG00000085872.ENSG00000105085.ENSG00000269578.ENSG00000214046.ENSG00000127526.ENSG00000269058.ENSG00000141979.ENSG00000268790.48	-0.686949109616464	-15.3802424052192	1.72000217903383e-39	4.25501347882052e-37
ENSG00000166689.41	ENSG00000166689	ENSG00000166689_042	chr11	dexseq_prepare_annotation2.py	exon	16837725	16837811	.	-	.	ENST00000355661+ENST00000530489+ENST00000448080+ENST00000531066+ENST00000525781__exon_number_042__gene_id_ENSG00000166689	PLEKHA7	ENSG00000166689.41	1.85403185229833	16.6996088221794	1.75296217041541e-39	4.3285943120733e-37
ENSG00000139998.12	ENSG00000139998	ENSG00000139998_013	chr14	dexseq_prepare_annotation2.py	exon	65417792	65417869	.	-	.	ENST00000554593+ENST00000436278+ENST00000267512+ENST00000585059+ENST00000533601+ENST00000426039__exon_number_013__gene_id_ENSG00000139998	RAB15	ENSG00000139998.12	2.05989193518444	32.3848385085299	1.88436326269472e-39	4.64454129677048e-37
ENSG00000153048.20	ENSG00000153048	ENSG00000153048_021	chr16	dexseq_prepare_annotation2.py	exon	8955499	8955522	.	-	.	ENST00000568968+ENST00000567626__exon_number_021__gene_id_ENSG00000153048	CARHSP1	ENSG00000153048.20	1.16984287493419	19.4558446332321	2.07966841494787e-39	5.11655459375574e-37
ENSG00000038382.2	ENSG00000038382	ENSG00000038382_003	chr5	dexseq_prepare_annotation2.py	exon	14143946	14143991	.	+	.	ENST00000537187+ENST00000344204+ENST00000512070+ENST00000505971+ENST00000502816__exon_number_003__gene_id_ENSG00000038382	TRIO	ENSG00000038382.2	-4.31326462344082	-16.4809488577815	2.53342504594649e-39	6.22154639431279e-37
ENSG00000137968.20	ENSG00000137968	ENSG00000137968_021	chr1	dexseq_prepare_annotation2.py	exon	75716895	75716979	.	-	.	ENST00000469525+ENST00000535611+ENST00000370855+ENST00000370859__exon_number_021__gene_id_ENSG00000137968	SLC44A5	ENSG00000137968.20	1.58605837717535	19.134851361267	2.78473224494936e-39	6.82624610798815e-37
ENSG00000168393.15	ENSG00000168393	ENSG00000168393_016	chr2	dexseq_prepare_annotation2.py	exon	242626128	242626140	.	-	.	ENST00000464603+ENST00000400770+ENST00000305784+ENST00000493095+ENST00000432348__exon_number_016__gene_id_ENSG00000168393	DTYMK	ENSG00000168393.15	-1.28244441566677	-22.6577042374823	2.80738403449652e-39	6.86926038564432e-37
ENSG00000132702.10	ENSG00000132702	ENSG00000132702_011	chr1	dexseq_prepare_annotation2.py	exon	156593707	156593855	.	+	.	ENST00000456112+ENST00000255039__exon_number_011__gene_id_ENSG00000132702	HAPLN2	ENSG00000132702.10	-0.927548854245671	-24.899743971863	2.88044408239086e-39	7.03157413783562e-37
ENSG00000125753.12	ENSG00000125753	ENSG00000125753_013	chr19	dexseq_prepare_annotation2.py	exon	46025426	46025475	.	+	.	ENST00000245932+ENST00000590603+ENST00000586619__exon_number_013__gene_id_ENSG00000125753	VASP	ENSG00000125753.12	-1.41588901615744	-19.6706128903793	2.8841696011096e-39	7.03157413783562e-37
ENSG00000100129.30	ENSG00000100129	ENSG00000100129_031	chr22	dexseq_prepare_annotation2.py	exon	38282711	38282771	.	+	.	ENST00000460638__exon_number_031__gene_id_ENSG00000100129	EIF3L	ENSG00000100129.30	2.237880106875	22.0709769541846	2.91610208268814e-39	7.09656907743079e-37
ENSG00000125753.32	ENSG00000125753	ENSG00000125753_033	chr19	dexseq_prepare_annotation2.py	exon	46029204	46029261	.	+	.	ENST00000245932+ENST00000588273+ENST00000588482+ENST00000587444+ENST00000586014__exon_number_033__gene_id_ENSG00000125753	VASP	ENSG00000125753.32	1.77848960479383	19.6362971320995	3.3834814191329e-39	8.2191115332608e-37
ENSG00000227028.13	ENSG00000227028	ENSG00000227028_014	chr2	dexseq_prepare_annotation2.py	exon	40332301	40332461	.	+	.	ENST00000418854+ENST00000439606__exon_number_014__gene_id_ENSG00000227028	SLC8A1-AS1	ENSG00000227028.13	-0.725983924657371	-17.710825717884	4.07863996247341e-39	9.88993027441052e-37
ENSG00000168615.26	ENSG00000168615	ENSG00000168615_027	chr8	dexseq_prepare_annotation2.py	exon	38940487	38940592	.	+	.	ENST00000487273+ENST00000481873__exon_number_027__gene_id_ENSG00000168615	ADAM9	ENSG00000168615.26	-2.22586582781568	-19.054635240358	4.14485327638998e-39	1.00307476400485e-36
ENSG00000151150.71	ENSG00000151150	ENSG00000151150_072	chr10	dexseq_prepare_annotation2.py	exon	61946473	61946670	.	-	.	ENST00000503366+ENST00000280772+ENST00000373827__exon_number_072__gene_id_ENSG00000151150	ANK3	ENSG00000151150.71	1.28383797170759	17.8622788992715	4.15162058561792e-39	1.00307476400485e-36
ENSG00000268614.ENSG00000090674.ENSG00000032444.57	ENSG00000268614+ENSG00000090674+ENSG00000032444	ENSG00000268614+ENSG00000090674+ENSG00000032444_058	chr19	dexseq_prepare_annotation2.py	exon	7600675	7600818	.	+	.	ENST00000600737+ENST00000414982__exon_number_058__gene_id_ENSG00000268614+ENSG00000090674+ENSG00000032444		ENSG00000268614.ENSG00000090674.ENSG00000032444.57	-1.52237391736964	-19.3107234577672	4.17680635658689e-39	1.00735137822651e-36
ENSG00000140853.29	ENSG00000140853	ENSG00000140853_030	chr16	dexseq_prepare_annotation2.py	exon	57065316	57065375	.	+	.	ENST00000538110+ENST00000539144+ENST00000538805+ENST00000262510+ENST00000539881+ENST00000308149+ENST00000543030+ENST00000436936+ENST00000545081__exon_number_030__gene_id_ENSG00000140853	NLRC5	ENSG00000140853.29	2.16973768600625	20.9921231167926	4.49960467757292e-39	1.08326171501562e-36
ENSG00000266967.ENSG00000267060.ENSG00000108825.32	ENSG00000266967+ENSG00000267060+ENSG00000108825	ENSG00000266967+ENSG00000267060+ENSG00000108825_033	chr17	dexseq_prepare_annotation2.py	exon	41108333	41108337	.	-	.	ENST00000491665+ENST00000421990+ENST00000427569+ENST00000486664+ENST00000423601+ENST00000591910+ENST00000430739+ENST00000483774+ENST00000409399+ENST00000409103+ENST00000478040+ENST00000441280+ENST00000360221__exon_number_033__gene_id_ENSG00000266967+ENSG00000267060+ENSG00000108825		ENSG00000266967.ENSG00000267060.ENSG00000108825.32	-1.61013044925692	-16.4789542134954	4.51964923919478e-39	1.08614434939842e-36
ENSG00000130702.ENSG00000265329.94	ENSG00000130702+ENSG00000265329	ENSG00000130702+ENSG00000265329_095	chr20	dexseq_prepare_annotation2.py	exon	60913072	60913206	.	-	.	ENST00000252999__exon_number_095__gene_id_ENSG00000130702+ENSG00000265329		ENSG00000130702.ENSG00000265329.94	-1.82043854478857	-19.8784166575543	4.54598976770582e-39	1.09052703202949e-36
ENSG00000239306.ENSG00000173933.ENSG00000248643.ENSG00000258297.10	ENSG00000239306+ENSG00000173933+ENSG00000248643+ENSG00000258297	ENSG00000239306+ENSG00000173933+ENSG00000248643+ENSG00000258297_011	chr11	dexseq_prepare_annotation2.py	exon	66384845	66385021	.	+	.	ENST00000460762+ENST00000461478__exon_number_011__gene_id_ENSG00000239306+ENSG00000173933+ENSG00000248643+ENSG00000258297		ENSG00000239306.ENSG00000173933.ENSG00000248643.ENSG00000258297.10	0.80718934414516	16.8312415762476	4.77823737358671e-39	1.1442008025359e-36
ENSG00000126883.76	ENSG00000126883	ENSG00000126883_077	chr9	dexseq_prepare_annotation2.py	exon	134103547	134103561	.	+	.	ENST00000411637+ENST00000451030+ENST00000530491+ENST00000453861+ENST00000483497+ENST00000359428__exon_number_077__gene_id_ENSG00000126883	NUP214	ENSG00000126883.76	0.732396024602234	17.9870665867838	5.20892409110443e-39	1.24511789948235e-36
ENSG00000266967.ENSG00000267060.ENSG00000108825.30	ENSG00000266967+ENSG00000267060+ENSG00000108825	ENSG00000266967+ENSG00000267060+ENSG00000108825_031	chr17	dexseq_prepare_annotation2.py	exon	41108045	41108220	.	-	.	ENST00000441280+ENST00000483774__exon_number_031__gene_id_ENSG00000266967+ENSG00000267060+ENSG00000108825		ENSG00000266967.ENSG00000267060.ENSG00000108825.30	-1.75173089284588	-16.438548260515	5.99807232013747e-39	1.4312102457928e-36
ENSG00000175899.16	ENSG00000175899	ENSG00000175899_017	chr12	dexseq_prepare_annotation2.py	exon	9229942	9230016	.	-	.	ENST00000318602__exon_number_017__gene_id_ENSG00000175899	A2M	ENSG00000175899.16	1.3568534294533	16.0084019377067	6.19536643877681e-39	1.47567049421463e-36
ENSG00000174233.2	ENSG00000174233	ENSG00000174233_003	chr12	dexseq_prepare_annotation2.py	exon	49159981	49160111	.	-	.	ENST00000550422+ENST00000357869+ENST00000547260__exon_number_003__gene_id_ENSG00000174233	ADCY6	ENSG00000174233.2	1.34278610167673	18.1205154285996	6.5762943271573e-39	1.56363597467464e-36
ENSG00000114416.14	ENSG00000114416	ENSG00000114416_015	chr3	dexseq_prepare_annotation2.py	exon	180633317	180633419	.	+	.	ENST00000484042__exon_number_015__gene_id_ENSG00000114416	FXR1	ENSG00000114416.14	-3.08013144095869	-15.9945236027371	6.87353669392994e-39	1.63142847911642e-36
ENSG00000100106.ENSG00000100101.20	ENSG00000100106+ENSG00000100101	ENSG00000100106+ENSG00000100101_021	chr22	dexseq_prepare_annotation2.py	exon	38093628	38093703	.	+	.	ENST00000406386+ENST00000344404+ENST00000455236+ENST00000492485__exon_number_021__gene_id_ENSG00000100106+ENSG00000100101		ENSG00000100106.ENSG00000100101.20	-4.66819424537479	-16.5869852135047	6.96340935660831e-39	1.64984989609908e-36
ENSG00000006025.11	ENSG00000006025	ENSG00000006025_012	chr17	dexseq_prepare_annotation2.py	exon	45886700	45886844	.	-	.	ENST00000579728+ENST00000583167+ENST00000007414+ENST00000392507__exon_number_012__gene_id_ENSG00000006025	OSBPL7	ENSG00000006025.11	-1.9370393174341	-20.1082605910413	7.17771370911679e-39	1.69763651640037e-36
ENSG00000228192	ENSG00000228192	ENSG00000228192_001	chr1	dexseq_prepare_annotation2.py	exon	43300352	43300802	.	-	.	ENST00000414798__exon_number_001__gene_id_ENSG00000228192	RP11-342M1.3	ENSG00000228192	1.95134679246573	26.6480597668834	7.73094111933407e-39	1.82527519827477e-36
ENSG00000067221.10	ENSG00000067221	ENSG00000067221_011	chr15	dexseq_prepare_annotation2.py	exon	74278842	74280939	.	-	.	ENST00000563229__exon_number_011__gene_id_ENSG00000067221	STOML1	ENSG00000067221.10	-0.890990640476849	-20.4460255246009	8.0247472477015e-39	1.89132471165311e-36
ENSG00000108100.27	ENSG00000108100	ENSG00000108100_028	chr10	dexseq_prepare_annotation2.py	exon	35855057	35855113	.	+	.	ENST00000497692+ENST00000374706+ENST00000374704+ENST00000339497+ENST00000265375__exon_number_028__gene_id_ENSG00000108100	CCNY	ENSG00000108100.27	2.248451661103	22.9853345279703	8.06857920548957e-39	1.89833074079925e-36
ENSG00000196235.ENSG00000213922	ENSG00000196235+ENSG00000213922	ENSG00000196235+ENSG00000213922_001	chr19	dexseq_prepare_annotation2.py	exon	39926796	39926817	.	+	.	ENST00000594990__exon_number_001__gene_id_ENSG00000196235+ENSG00000213922		ENSG00000196235.ENSG00000213922	-3.0384180439979	-27.9554511064406	8.34912621103904e-39	1.96090812932461e-36
ENSG00000239306.ENSG00000173933.ENSG00000248643.ENSG00000258297.50	ENSG00000239306+ENSG00000173933+ENSG00000248643+ENSG00000258297	ENSG00000239306+ENSG00000173933+ENSG00000248643+ENSG00000258297_051	chr11	dexseq_prepare_annotation2.py	exon	66413498	66413910	.	+	.	ENST00000398692+ENST00000310092+ENST00000514361+ENST00000500635+ENST00000409406+ENST00000408993+ENST00000530235+ENST00000528039+ENST00000515838+ENST00000412278__exon_number_051__gene_id_ENSG00000239306+ENSG00000173933+ENSG00000248643+ENSG00000258297		ENSG00000239306.ENSG00000173933.ENSG00000248643.ENSG00000258297.50	-0.977409314828104	-16.727705156438	9.50452538475322e-39	2.22838068415319e-36
ENSG00000272084.ENSG00000127481.8	ENSG00000272084+ENSG00000127481	ENSG00000272084+ENSG00000127481_009	chr1	dexseq_prepare_annotation2.py	exon	19403234	19403396	.	-	.	ENST00000375226+ENST00000375224+ENST00000375225+ENST00000543981+ENST00000459947+ENST00000375217+ENST00000375254+ENST00000486515+ENST00000429347+ENST00000375267__exon_number_009__gene_id_ENSG00000272084+ENSG00000127481		ENSG00000272084.ENSG00000127481.8	-1.0280037052026	-14.1968021761814	1.02472967238651e-38	2.39834861079582e-36
ENSG00000173818.29	ENSG00000173818	ENSG00000173818_030	chr17	dexseq_prepare_annotation2.py	exon	78395628	78395762	.	+	.	ENST00000518644+ENST00000517295+ENST00000522200+ENST00000521565+ENST00000523228+ENST00000518137__exon_number_030__gene_id_ENSG00000173818	ENDOV	ENSG00000173818.29	-1.15480401816604	-19.6909985385312	1.05984240016563e-38	2.47622240776197e-36
ENSG00000215296.2	ENSG00000215296	ENSG00000215296_003	chr15	dexseq_prepare_annotation2.py	exon	33528833	33529123	.	-	.	ENST00000529696__exon_number_003__gene_id_ENSG00000215296	TMCO5B	ENSG00000215296.2	2.35667085987143	31.3751114942498	1.11704207598572e-38	2.60534092651525e-36
ENSG00000114735.3	ENSG00000114735	ENSG00000114735_004	chr3	dexseq_prepare_annotation2.py	exon	50606909	50606923	.	+	.	ENST00000448997+ENST00000232854__exon_number_004__gene_id_ENSG00000114735	HEMK1	ENSG00000114735.3	3.49079395132877	18.4006848459064	1.16613011102922e-38	2.71512615833875e-36
ENSG00000142512.29	ENSG00000142512	ENSG00000142512_030	chr19	dexseq_prepare_annotation2.py	exon	51920891	51920896	.	-	.	ENST00000439889+ENST00000529627+ENST00000339313+ENST00000356298+ENST00000432469+ENST00000357375+ENST00000353836+ENST00000436984+ENST00000525998__exon_number_030__gene_id_ENSG00000142512	SIGLEC10	ENSG00000142512.29	2.37538672847671	18.3845932013982	1.26939698165552e-38	2.95046006218058e-36
ENSG00000100453.3	ENSG00000100453	ENSG00000100453_004	chr14	dexseq_prepare_annotation2.py	exon	25100370	25100420	.	-	.	ENST00000382540+ENST00000532263+ENST00000382542+ENST00000216341+ENST00000530830+ENST00000554242+ENST00000415355__exon_number_004__gene_id_ENSG00000100453	GZMB	ENSG00000100453.3	-3.32131424783647	-26.4340071821941	1.30513424287853e-38	3.02829398282525e-36
ENSG00000090372.20	ENSG00000090372	ENSG00000090372_021	chr19	dexseq_prepare_annotation2.py	exon	47228064	47228084	.	-	.	ENST00000263280+ENST00000595357+ENST00000601631+ENST00000594581+ENST00000391910+ENST00000598074+ENST00000539396+ENST00000594287+ENST00000594357__exon_number_021__gene_id_ENSG00000090372	STRN4	ENSG00000090372.20	-1.85917569231501	-25.2522698877903	1.56622072614574e-38	3.62783625925156e-36
ENSG00000158286.20	ENSG00000158286	ENSG00000158286_021	chr1	dexseq_prepare_annotation2.py	exon	6270961	6270961	.	+	.	ENST00000377939__exon_number_021__gene_id_ENSG00000158286	RNF207	ENSG00000158286.20	4.29874720516019	17.7908267913117	1.5813874681521e-38	3.65667321823891e-36
ENSG00000159216.27	ENSG00000159216	ENSG00000159216_028	chr21	dexseq_prepare_annotation2.py	exon	36421586	36421595	.	-	.	ENST00000455571+ENST00000437180+ENST00000300305__exon_number_028__gene_id_ENSG00000159216	RUNX1	ENSG00000159216.27	2.81845941879075	18.7849767373042	1.58761119988694e-38	3.66476762345086e-36
ENSG00000147606.ENSG00000214954.58	ENSG00000147606+ENSG00000214954	ENSG00000147606+ENSG00000214954_059	chr8	dexseq_prepare_annotation2.py	exon	92407985	92410366	.	+	.	ENST00000520249+ENST00000276609__exon_number_059__gene_id_ENSG00000147606+ENSG00000214954		ENSG00000147606.ENSG00000214954.58	-1.21064541990899	-22.7667677687112	1.65264121581316e-38	3.80834754966588e-36
ENSG00000114735.18	ENSG00000114735	ENSG00000114735_019	chr3	dexseq_prepare_annotation2.py	exon	50614940	50615004	.	+	.	ENST00000434410+ENST00000443894+ENST00000448997+ENST00000232854+ENST00000482974+ENST00000455834__exon_number_019__gene_id_ENSG00000114735	HEMK1	ENSG00000114735.18	3.14460263143768	18.3251402608551	1.73727331983122e-38	3.99653045406712e-36
ENSG00000118900.18	ENSG00000118900	ENSG00000118900_019	chr16	dexseq_prepare_annotation2.py	exon	4920213	4920342	.	+	.	ENST00000396658+ENST00000545171+ENST00000585857+ENST00000262376+ENST00000590769__exon_number_019__gene_id_ENSG00000118900	UBN1	ENSG00000118900.18	0.846738365967095	18.1212934303843	1.80346635270972e-38	4.14172510833815e-36
ENSG00000259529.ENSG00000092098.ENSG00000213928.83	ENSG00000259529+ENSG00000092098+ENSG00000213928	ENSG00000259529+ENSG00000092098+ENSG00000213928_084	chr14	dexseq_prepare_annotation2.py	exon	24630486	24630498	.	+	.	ENST00000561342+ENST00000558468+ENST00000557894+ENST00000396864__exon_number_084__gene_id_ENSG00000259529+ENSG00000092098+ENSG00000213928		ENSG00000259529.ENSG00000092098.ENSG00000213928.83	-1.71768027609808	-21.5696413786583	1.81785938241929e-38	4.1676671568627e-36
ENSG00000105072.1	ENSG00000105072	ENSG00000105072_002	chr19	dexseq_prepare_annotation2.py	exon	16607205	16607216	.	+	.	ENST00000594035+ENST00000221671__exon_number_002__gene_id_ENSG00000105072	C19orf44	ENSG00000105072.1	-6.16846319458879	-24.2354170257108	1.92745982470493e-38	4.41142450389992e-36
ENSG00000061273.47	ENSG00000061273	ENSG00000061273_048	chr12	dexseq_prepare_annotation2.py	exon	48188652	48188716	.	-	.	ENST00000463732+ENST00000354334+ENST00000380610+ENST00000477203+ENST00000080059+ENST00000470668+ENST00000485796+ENST00000491464+ENST00000427332+ENST00000552960__exon_number_048__gene_id_ENSG00000061273	HDAC7	ENSG00000061273.47	2.51295086708107	18.2874213146024	2.12041932122862e-38	4.84481614589108e-36
ENSG00000215298.ENSG00000147454.17	ENSG00000215298+ENSG00000147454	ENSG00000215298+ENSG00000147454_018	chr8	dexseq_prepare_annotation2.py	exon	23424289	23424326	.	+	.	ENST00000290075+ENST00000520654+ENST00000523883+ENST00000521637+ENST00000518881+ENST00000522164__exon_number_018__gene_id_ENSG00000215298+ENSG00000147454		ENSG00000215298.ENSG00000147454.17	-4.03460390309034	-20.1907022612709	2.34803678527472e-38	5.35293196063611e-36
ENSG00000118898	ENSG00000118898	ENSG00000118898_001	chr16	dexseq_prepare_annotation2.py	exon	4932508	4932823	.	-	.	ENST00000345988__exon_number_001__gene_id_ENSG00000118898	PPL	ENSG00000118898	-7.01079069064915	-21.499828293945	2.35076037416196e-38	5.35293196063611e-36
ENSG00000230768.18	ENSG00000230768	ENSG00000230768_019	chr1	dexseq_prepare_annotation2.py	exon	106161541	106161557	.	-	.	ENST00000610126+ENST00000435253__exon_number_019__gene_id_ENSG00000230768	RP11-251P6.1	ENSG00000230768.18	-2.18354509725174	-33.3356084900262	2.35891847445971e-38	5.36243533002304e-36
ENSG00000082805.12	ENSG00000082805	ENSG00000082805_013	chr12	dexseq_prepare_annotation2.py	exon	1136589	1136705	.	+	.	ENST00000546231+ENST00000542302__exon_number_013__gene_id_ENSG00000082805	ERC1	ENSG00000082805.12	-0.948317996772937	-15.3724018107553	2.36516099939217e-38	5.36755938980102e-36
ENSG00000162878.25	ENSG00000162878	ENSG00000162878_026	chr2	dexseq_prepare_annotation2.py	exon	42284883	42285053	.	+	.	ENST00000490302+ENST00000470578+ENST00000480099+ENST00000294964__exon_number_026__gene_id_ENSG00000162878	PKDCC	ENSG00000162878.25	-1.55992696035246	-19.1879596022175	2.76228816188958e-38	6.25825680071742e-36
ENSG00000129467.ENSG00000129465.ENSG00000258973.76	ENSG00000129467+ENSG00000129465+ENSG00000258973	ENSG00000129467+ENSG00000129465+ENSG00000258973_077	chr14	dexseq_prepare_annotation2.py	exon	24805381	24805601	.	-	.	ENST00000216274+ENST00000554756__exon_number_077__gene_id_ENSG00000129467+ENSG00000129465+ENSG00000258973		ENSG00000129467.ENSG00000129465.ENSG00000258973.76	0.922060080472829	14.9294695726254	2.79336456532675e-38	6.31802727912567e-36
ENSG00000166689.60	ENSG00000166689	ENSG00000166689_061	chr11	dexseq_prepare_annotation2.py	exon	17035690	17035748	.	-	.	ENST00000355661+ENST00000448080+ENST00000531066+ENST00000532079__exon_number_061__gene_id_ENSG00000166689	PLEKHA7	ENSG00000166689.60	-2.22286869280696	-16.2924063798838	2.93409306374516e-38	6.62519198388644e-36
ENSG00000158286.32	ENSG00000158286	ENSG00000158286_033	chr1	dexseq_prepare_annotation2.py	exon	6272794	6272797	.	+	.	ENST00000496676+ENST00000492476__exon_number_033__gene_id_ENSG00000158286	RNF207	ENSG00000158286.32	4.01231855563698	17.6683611607209	3.16970889919645e-38	7.14522469894741e-36
ENSG00000215298.ENSG00000147454.18	ENSG00000215298+ENSG00000147454	ENSG00000215298+ENSG00000147454_019	chr8	dexseq_prepare_annotation2.py	exon	23424327	23424453	.	+	.	ENST00000521637+ENST00000520654+ENST00000518881+ENST00000522164+ENST00000523883__exon_number_019__gene_id_ENSG00000215298+ENSG00000147454		ENSG00000215298.ENSG00000147454.18	-4.16419657585067	-20.0713793634874	3.8887015389474e-38	8.75133423088502e-36
ENSG00000163491.30	ENSG00000163491	ENSG00000163491_031	chr3	dexseq_prepare_annotation2.py	exon	27326331	27326392	.	-	.	ENST00000424275+ENST00000341435+ENST00000357467+ENST00000474938+ENST00000574215+ENST00000435584+ENST00000429845__exon_number_031__gene_id_ENSG00000163491	NEK10	ENSG00000163491.30	-2.25991027413885	-16.0017161097466	4.54452910426302e-38	1.02101685019099e-35
ENSG00000187741.91	ENSG00000187741	ENSG00000187741_092	chr16	dexseq_prepare_annotation2.py	exon	89866013	89866046	.	-	.	ENST00000566889+ENST00000565582+ENST00000534992+ENST00000567621+ENST00000568369+ENST00000389301+ENST00000389302+ENST00000543736+ENST00000563673__exon_number_092__gene_id_ENSG00000187741	FANCA	ENSG00000187741.91	-0.600186444624022	-16.3123177727053	4.55762976777674e-38	1.02225356876348e-35
ENSG00000114374.1	ENSG00000114374	ENSG00000114374_002	chrY	dexseq_prepare_annotation2.py	exon	14813969	14813984	.	+	.	ENST00000493168+ENST00000338981__exon_number_002__gene_id_ENSG00000114374	USP9Y	ENSG00000114374.1	-2.58422051036305	-16.7797293205803	5.19270053815163e-38	1.1627588358117e-35
ENSG00000221297.ENSG00000167110.29	ENSG00000221297+ENSG00000167110	ENSG00000221297+ENSG00000167110_030	chr9	dexseq_prepare_annotation2.py	exon	131023947	131023963	.	-	.	ENST00000609374+ENST00000450617+ENST00000490257+ENST00000421699+ENST00000470630__exon_number_030__gene_id_ENSG00000221297+ENSG00000167110		ENSG00000221297.ENSG00000167110.29	4.699295063794	19.9637886141075	6.13783033691554e-38	1.37211095224432e-35
ENSG00000215440.ENSG00000124222.ENSG00000254995.36	ENSG00000215440+ENSG00000124222+ENSG00000254995	ENSG00000215440+ENSG00000124222+ENSG00000254995_037	chr20	dexseq_prepare_annotation2.py	exon	57245604	57245659	.	+	.	ENST00000361770+ENST00000467096+ENST00000371141+ENST00000464640+ENST00000476384+ENST00000359617+ENST00000468590+ENST00000355957+ENST00000438253+ENST00000483434+ENST00000371132+ENST00000496117+ENST00000496003+ENST00000361830+ENST00000358029+ENST00000490700+ENST00000312283+ENST00000493301+ENST00000530122__exon_number_037__gene_id_ENSG00000215440+ENSG00000124222+ENSG00000254995		ENSG00000215440.ENSG00000124222.ENSG00000254995.36	1.30149689503279	17.7131011669772	6.30820869018753e-38	1.40786036633394e-35
ENSG00000013441.25	ENSG00000013441	ENSG00000013441_026	chr2	dexseq_prepare_annotation2.py	exon	201724848	201724938	.	-	.	ENST00000434813+ENST00000321356+ENST00000409403+ENST00000473565+ENST00000461981__exon_number_026__gene_id_ENSG00000013441	CLK1	ENSG00000013441.25	-2.6736426010551	-19.0024562598573	6.63448265804546e-38	1.47822644482083e-35
ENSG00000239306.ENSG00000173933.ENSG00000248643.ENSG00000258297.41	ENSG00000239306+ENSG00000173933+ENSG00000248643+ENSG00000258297	ENSG00000239306+ENSG00000173933+ENSG00000248643+ENSG00000258297_042	chr11	dexseq_prepare_annotation2.py	exon	66407595	66407760	.	+	.	ENST00000483858+ENST00000532968__exon_number_042__gene_id_ENSG00000239306+ENSG00000173933+ENSG00000248643+ENSG00000258297		ENSG00000239306.ENSG00000173933.ENSG00000248643.ENSG00000258297.41	-1.00068302645875	-16.4339739150843	6.7200196679334e-38	1.49481006091153e-35
ENSG00000085872.ENSG00000105085.ENSG00000269578.ENSG00000214046.ENSG00000127526.ENSG00000269058.ENSG00000141979.ENSG00000268790.58	ENSG00000085872+ENSG00000105085+ENSG00000269578+ENSG00000214046+ENSG00000127526+ENSG00000269058+ENSG00000141979+ENSG00000268790	ENSG00000085872+ENSG00000105085+ENSG00000269578+ENSG00000214046+ENSG00000127526+ENSG00000269058+ENSG00000141979+ENSG00000268790_059	chr19	dexseq_prepare_annotation2.py	exon	16664628	16664659	.	-	.	ENST00000595753+ENST00000436553+ENST00000409035+ENST00000409648+ENST00000600356+ENST00000421082__exon_number_059__gene_id_ENSG00000085872+ENSG00000105085+ENSG00000269578+ENSG00000214046+ENSG00000127526+ENSG00000269058+ENSG00000141979+ENSG00000268790		ENSG00000085872.ENSG00000105085.ENSG00000269578.ENSG00000214046.ENSG00000127526.ENSG00000269058.ENSG00000141979.ENSG00000268790.58	-0.699053036847814	-14.9327141855095	7.75887173085485e-38	1.72304567809118e-35
ENSG00000091536.85	ENSG00000091536	ENSG00000091536_086	chr17	dexseq_prepare_annotation2.py	exon	18066558	18066565	.	+	.	ENST00000418233+ENST00000579848+ENST00000557190+ENST00000473013+ENST00000578575+ENST00000557655+ENST00000205890+ENST00000433411+ENST00000451725+ENST00000445289__exon_number_086__gene_id_ENSG00000091536	MYO15A	ENSG00000091536.85	1.81956386395109	15.0648272369335	8.05980031916375e-38	1.78692544901499e-35
ENSG00000005810.4	ENSG00000005810	ENSG00000005810_005	chr13	dexseq_prepare_annotation2.py	exon	77625946	77626053	.	-	.	ENST00000407578+ENST00000357337+ENST00000544440+ENST00000429715__exon_number_005__gene_id_ENSG00000005810	MYCBP2	ENSG00000005810.4	-1.47568318462255	-15.5998980663913	8.59078903362442e-38	1.9015174601613e-35
ENSG00000063438.ENSG00000249915.42	ENSG00000063438+ENSG00000249915	ENSG00000063438+ENSG00000249915_043	chr5	dexseq_prepare_annotation2.py	exon	422876	422889	.	+	.	ENST00000506456+ENST00000316418+ENST00000510910+ENST00000505113+ENST00000512529+ENST00000514523__exon_number_043__gene_id_ENSG00000063438+ENSG00000249915		ENSG00000063438.ENSG00000249915.42	0.811686700675332	16.5623310505818	1.05488535648199e-37	2.33108877864166e-35
ENSG00000114374.3	ENSG00000114374	ENSG00000114374_004	chrY	dexseq_prepare_annotation2.py	exon	14821321	14821368	.	+	.	ENST00000493168+ENST00000338981__exon_number_004__gene_id_ENSG00000114374	USP9Y	ENSG00000114374.3	-2.77902134937091	-16.6633858312784	1.09050388376845e-37	2.40584821583454e-35
ENSG00000236963.15	ENSG00000236963	ENSG00000236963_016	chr1	dexseq_prepare_annotation2.py	exon	20755233	20755275	.	-	.	ENST00000426428__exon_number_016__gene_id_ENSG00000236963	LINC01141	ENSG00000236963.15	-1.1762495113542	-22.8681995722614	1.09850211062333e-37	2.41952730836916e-35
ENSG00000155827.9	ENSG00000155827	ENSG00000155827_010	chr9	dexseq_prepare_annotation2.py	exon	104302485	104302561	.	+	.	ENST00000374819+ENST00000481046+ENST00000479306+ENST00000389120+ENST00000466817__exon_number_010__gene_id_ENSG00000155827	RNF20	ENSG00000155827.9	1.46040828317284	18.8768929163763	1.20353753281912e-37	2.64654363650651e-35
ENSG00000223745.2	ENSG00000223745	ENSG00000223745_003	chr1	dexseq_prepare_annotation2.py	exon	93730197	93730201	.	-	.	ENST00000602488+ENST00000457025__exon_number_003__gene_id_ENSG00000223745	RP4-717I23.3	ENSG00000223745.2	1.45565350737932	15.4942279659609	1.2633553154973e-37	2.77354923806983e-35
ENSG00000153048.19	ENSG00000153048	ENSG00000153048_020	chr16	dexseq_prepare_annotation2.py	exon	8954076	8954166	.	-	.	ENST00000567626__exon_number_020__gene_id_ENSG00000153048	CARHSP1	ENSG00000153048.19	1.21639190669493	18.6078522515496	1.27069629474684e-37	2.78512207260824e-35
ENSG00000139644.10	ENSG00000139644	ENSG00000139644_011	chr12	dexseq_prepare_annotation2.py	exon	50135351	50135353	.	+	.	ENST00000549445+ENST00000548894+ENST00000546914+ENST00000267115+ENST00000549966+ENST00000547832+ENST00000552699+ENST00000552635+ENST00000547187__exon_number_011__gene_id_ENSG00000139644	TMBIM6	ENSG00000139644.10	-1.10060731051465	-17.5871207639371	1.27433341293669e-37	2.78855232053303e-35
ENSG00000227195.59	ENSG00000227195	ENSG00000227195_060	chr20	dexseq_prepare_annotation2.py	exon	26189994	26190098	.	-	.	ENST00000601079__exon_number_060__gene_id_ENSG00000227195	MIR663A	ENSG00000227195.59	-3.64869037181824	-15.656897601322	1.34455748921745e-37	2.93744339653275e-35
ENSG00000085872.ENSG00000105085.ENSG00000269578.ENSG00000214046.ENSG00000127526.ENSG00000269058.ENSG00000141979.ENSG00000268790.98	ENSG00000085872+ENSG00000105085+ENSG00000269578+ENSG00000214046+ENSG00000127526+ENSG00000269058+ENSG00000141979+ENSG00000268790	ENSG00000085872+ENSG00000105085+ENSG00000269578+ENSG00000214046+ENSG00000127526+ENSG00000269058+ENSG00000141979+ENSG00000268790_099	chr19	dexseq_prepare_annotation2.py	exon	16738683	16738984	.	-	.	ENST00000600060+ENST00000409035+ENST00000263390__exon_number_099__gene_id_ENSG00000085872+ENSG00000105085+ENSG00000269578+ENSG00000214046+ENSG00000127526+ENSG00000269058+ENSG00000141979+ENSG00000268790		ENSG00000085872.ENSG00000105085.ENSG00000269578.ENSG00000214046.ENSG00000127526.ENSG00000269058.ENSG00000141979.ENSG00000268790.98	1.61865885137802	14.8630760708314	1.40184319548503e-37	3.05763130824618e-35
ENSG00000114423.5	ENSG00000114423	ENSG00000114423_006	chr3	dexseq_prepare_annotation2.py	exon	105389197	105392837	.	-	.	ENST00000476370__exon_number_006__gene_id_ENSG00000114423	CBLB	ENSG00000114423.5	-0.548679867199562	-17.2526967660854	1.42597472047561e-37	3.10523300902017e-35
ENSG00000095485.20	ENSG00000095485	ENSG00000095485_021	chr10	dexseq_prepare_annotation2.py	exon	102010031	102010089	.	-	.	ENST00000496796+ENST00000354105+ENST00000482452+ENST00000473842+ENST00000468709__exon_number_021__gene_id_ENSG00000095485	CWF19L1	ENSG00000095485.20	-3.73030385039428	-28.1650571635024	1.46604301850917e-37	3.18714143289577e-35
ENSG00000129467.ENSG00000129465.ENSG00000258973.15	ENSG00000129467+ENSG00000129465+ENSG00000258973	ENSG00000129467+ENSG00000129465+ENSG00000258973_016	chr14	dexseq_prepare_annotation2.py	exon	24789095	24789110	.	-	.	ENST00000545213__exon_number_016__gene_id_ENSG00000129467+ENSG00000129465+ENSG00000258973		ENSG00000129467.ENSG00000129465.ENSG00000258973.15	-0.572639499072682	-14.7383787150655	1.46832496518378e-37	3.18714143289577e-35
ENSG00000114735.19	ENSG00000114735	ENSG00000114735_020	chr3	dexseq_prepare_annotation2.py	exon	50615257	50615306	.	+	.	ENST00000455834+ENST00000448997+ENST00000232854+ENST00000434410__exon_number_020__gene_id_ENSG00000114735	HEMK1	ENSG00000114735.19	3.04443294003719	17.9113179317842	1.56188008342997e-37	3.38475259239541e-35
ENSG00000069329	ENSG00000069329	ENSG00000069329_001	chr16	dexseq_prepare_annotation2.py	exon	46690054	46693588	.	-	.	ENST00000299138__exon_number_001__gene_id_ENSG00000069329	VPS35	ENSG00000069329	-1.60321209094985	-19.3991075354336	1.62419237665946e-37	3.51413082755145e-35
ENSG00000013441.21	ENSG00000013441	ENSG00000013441_022	chr2	dexseq_prepare_annotation2.py	exon	201722696	201722812	.	-	.	ENST00000409769+ENST00000321356+ENST00000473565+ENST00000409403+ENST00000461981+ENST00000434813+ENST00000432425__exon_number_022__gene_id_ENSG00000013441	CLK1	ENSG00000013441.21	-2.41082546740147	-18.8132328447976	1.62902146352826e-37	3.51892169337468e-35
ENSG00000175899.23	ENSG00000175899	ENSG00000175899_024	chr12	dexseq_prepare_annotation2.py	exon	9232870	9232994	.	-	.	ENST00000542567__exon_number_024__gene_id_ENSG00000175899	A2M	ENSG00000175899.23	1.16233438527127	15.5624410507201	1.74998542617136e-37	3.77416328041447e-35
ENSG00000257062.ENSG00000111700.ENSG00000134538.ENSG00000205754.ENSG00000257046.26	ENSG00000257062+ENSG00000111700+ENSG00000134538+ENSG00000205754+ENSG00000257046	ENSG00000257062+ENSG00000111700+ENSG00000134538+ENSG00000205754+ENSG00000257046_027	chr12	dexseq_prepare_annotation2.py	exon	21172182	21172314	.	+	.	ENST00000421593__exon_number_027__gene_id_ENSG00000257062+ENSG00000111700+ENSG00000134538+ENSG00000205754+ENSG00000257046		ENSG00000257062.ENSG00000111700.ENSG00000134538.ENSG00000205754.ENSG00000257046.26	-0.556975725608742	-16.5847045688934	1.80243845306268e-37	3.88106815516506e-35
ENSG00000074181.12	ENSG00000074181	ENSG00000074181_013	chr19	dexseq_prepare_annotation2.py	exon	15284879	15285211	.	-	.	ENST00000263388__exon_number_013__gene_id_ENSG00000074181	NOTCH3	ENSG00000074181.12	2.82976847969928	16.0275410627718	1.84538624951746e-37	3.96719720928613e-35
ENSG00000163491.60	ENSG00000163491	ENSG00000163491_061	chr3	dexseq_prepare_annotation2.py	exon	27410522	27410687	.	-	.	ENST00000491627__exon_number_061__gene_id_ENSG00000163491	NEK10	ENSG00000163491.60	-1.87190267428916	-15.8001086773872	1.93793409578202e-37	4.15951127285577e-35
ENSG00000198947.89	ENSG00000198947	ENSG00000198947_090	chrX	dexseq_prepare_annotation2.py	exon	32536125	32536248	.	-	.	ENST00000357033+ENST00000378677+ENST00000288447__exon_number_090__gene_id_ENSG00000198947	DMD	ENSG00000198947.89	-2.25305522532984	-16.0989902221475	1.96820071912612e-37	4.21774758244962e-35
ENSG00000091128.17	ENSG00000091128	ENSG00000091128_018	chr7	dexseq_prepare_annotation2.py	exon	107698277	107698373	.	-	.	ENST00000422975+ENST00000205386+ENST00000388781+ENST00000388780__exon_number_018__gene_id_ENSG00000091128	LAMB4	ENSG00000091128.17	1.16036667672168	17.3476256115039	1.97474658924612e-37	4.22504724548449e-35
ENSG00000155816	ENSG00000155816	ENSG00000155816_001	chr1	dexseq_prepare_annotation2.py	exon	240177648	240177735	.	+	.	ENST00000447095__exon_number_001__gene_id_ENSG00000155816	FMN2	ENSG00000155816	3.44386838920517	19.0482628312682	1.9976593987457e-37	4.26728585563493e-35
ENSG00000175899.51	ENSG00000175899	ENSG00000175899_052	chr12	dexseq_prepare_annotation2.py	exon	9262463	9262631	.	-	.	ENST00000539638+ENST00000318602__exon_number_052__gene_id_ENSG00000175899	A2M	ENSG00000175899.51	-1.9508540912511	-15.5392994485216	2.08157305174431e-37	4.4394905956354e-35
ENSG00000175899.24	ENSG00000175899	ENSG00000175899_025	chr12	dexseq_prepare_annotation2.py	exon	9241796	9241847	.	-	.	ENST00000462568+ENST00000318602__exon_number_025__gene_id_ENSG00000175899	A2M	ENSG00000175899.24	1.10763618209316	15.5383644718207	2.09621769457021e-37	4.46365013737619e-35
ENSG00000182541.30	ENSG00000182541	ENSG00000182541_031	chr22	dexseq_prepare_annotation2.py	exon	31674283	31674572	.	+	.	ENST00000467301+ENST00000333611+ENST00000444929+ENST00000331728__exon_number_031__gene_id_ENSG00000182541	LIMK2	ENSG00000182541.30	-3.98314320960623	-25.3205730220249	2.10567805586454e-37	4.47671146483543e-35
ENSG00000050438.8	ENSG00000050438	ENSG00000050438_009	chr12	dexseq_prepare_annotation2.py	exon	51818555	51818593	.	+	.	ENST00000453097__exon_number_009__gene_id_ENSG00000050438	SLC4A8	ENSG00000050438.8	2.81811226869543	20.4489436305999	2.1434166471886e-37	4.54975681591009e-35
ENSG00000091536.60	ENSG00000091536	ENSG00000091536_061	chr17	dexseq_prepare_annotation2.py	exon	18058633	18058746	.	+	.	ENST00000205890+ENST00000418233+ENST00000536811+ENST00000585180__exon_number_061__gene_id_ENSG00000091536	MYO15A	ENSG00000091536.60	0.964744119725712	14.9460455754728	2.15811701543946e-37	4.5737466706582e-35
ENSG00000103671.22	ENSG00000103671	ENSG00000103671_023	chr15	dexseq_prepare_annotation2.py	exon	64701917	64702001	.	+	.	ENST00000561265+ENST00000559565+ENST00000560567+ENST00000261884+ENST00000560475__exon_number_023__gene_id_ENSG00000103671	TRIP4	ENSG00000103671.22	2.62875556052003	21.9543446090123	2.48069484458381e-37	5.24912688835779e-35
ENSG00000257207.ENSG00000184115.ENSG00000256671.ENSG00000230596.ENSG00000273471.40	ENSG00000257207+ENSG00000184115+ENSG00000256671+ENSG00000230596+ENSG00000273471	ENSG00000257207+ENSG00000184115+ENSG00000256671+ENSG00000230596+ENSG00000273471_041	chr2	dexseq_prepare_annotation2.py	exon	111230174	111230393	.	-	.	ENST00000413601+ENST00000447537+ENST00000603767+ENST00000480598__exon_number_041__gene_id_ENSG00000257207+ENSG00000184115+ENSG00000256671+ENSG00000230596+ENSG00000273471		ENSG00000257207.ENSG00000184115.ENSG00000256671.ENSG00000230596.ENSG00000273471.40	-1.28765118088123	-20.0006003582707	2.51628608624384e-37	5.31607900515601e-35
ENSG00000074054.28	ENSG00000074054	ENSG00000074054_029	chr2	dexseq_prepare_annotation2.py	exon	122168442	122168545	.	-	.	ENST00000455322+ENST00000452274+ENST00000463621+ENST00000397587+ENST00000263710+ENST00000545861+ENST00000409078+ENST00000541377+ENST00000541859__exon_number_029__gene_id_ENSG00000074054	CLASP1	ENSG00000074054.28	-1.75034070102747	-15.696970511316	2.52121674904195e-37	5.31814712281847e-35
ENSG00000125520.ENSG00000273047.ENSG00000273154.ENSG00000197114.ENSG00000203896.88	ENSG00000125520+ENSG00000273047+ENSG00000273154+ENSG00000197114+ENSG00000203896	ENSG00000125520+ENSG00000273047+ENSG00000273154+ENSG00000197114+ENSG00000203896_089	chr20	dexseq_prepare_annotation2.py	exon	62374232	62374470	.	+	.	ENST00000496425+ENST00000493772+ENST00000473157+ENST00000266077__exon_number_089__gene_id_ENSG00000125520+ENSG00000273047+ENSG00000273154+ENSG00000197114+ENSG00000203896		ENSG00000125520.ENSG00000273047.ENSG00000273154.ENSG00000197114.ENSG00000203896.88	0.590842870500265	16.4115506261365	2.80660672592013e-37	5.91087188347658e-35
ENSG00000188897.69	ENSG00000188897	ENSG00000188897_070	chr16	dexseq_prepare_annotation2.py	exon	11582565	11582723	.	-	.	ENST00000344649+ENST00000598234+ENST00000595170__exon_number_070__gene_id_ENSG00000188897	CTD-3088G3.8	ENSG00000188897.69	-1.9837117701287	-18.4426000598128	2.86219907926542e-37	6.01853383578598e-35
ENSG00000215440.ENSG00000124222.ENSG00000254995.61	ENSG00000215440+ENSG00000124222+ENSG00000254995	ENSG00000215440+ENSG00000124222+ENSG00000254995_062	chr20	dexseq_prepare_annotation2.py	exon	57268793	57268978	.	+	.	ENST00000527587+ENST00000356091+ENST00000525817+ENST00000525967+ENST00000530122+ENST00000529976__exon_number_062__gene_id_ENSG00000215440+ENSG00000124222+ENSG00000254995		ENSG00000215440.ENSG00000124222.ENSG00000254995.61	1.6595500843515	17.4350049209806	2.986069959829e-37	6.26920962533397e-35
ENSG00000166313.5	ENSG00000166313	ENSG00000166313_006	chr11	dexseq_prepare_annotation2.py	exon	6416534	6416659	.	-	.	ENST00000529519+ENST00000608394+ENST00000524626+ENST00000608704+ENST00000608655+ENST00000608645+ENST00000609360+ENST00000299402+ENST00000389906+ENST00000526240+ENST00000311051__exon_number_006__gene_id_ENSG00000166313	APBB1	ENSG00000166313.5	1.90085438002764	15.671942564785	3.02496617791829e-37	6.34097933529143e-35
ENSG00000171320.12	ENSG00000171320	ENSG00000171320_013	chr8	dexseq_prepare_annotation2.py	exon	27637716	27637721	.	+	.	ENST00000305188+ENST00000523910+ENST00000518262__exon_number_013__gene_id_ENSG00000171320	ESCO2	ENSG00000171320.12	-5.69592486713953	-21.2991701154344	3.28214336145265e-37	6.8693780272817e-35
ENSG00000095564.34	ENSG00000095564	ENSG00000095564_035	chr10	dexseq_prepare_annotation2.py	exon	93768586	93768707	.	+	.	ENST00000265990+ENST00000544642__exon_number_035__gene_id_ENSG00000095564	BTAF1	ENSG00000095564.34	-2.68745393970648	-16.268848406207	3.76027304615794e-37	7.85786126914282e-35
ENSG00000127419.28	ENSG00000127419	ENSG00000127419_029	chr4	dexseq_prepare_annotation2.py	exon	944995	945046	.	+	.	ENST00000264771+ENST00000452360+ENST00000513682+ENST00000515876+ENST00000504744+ENST00000504180+ENST00000508204+ENST00000507319+ENST00000514453+ENST00000515740+ENST00000515492+ENST00000513952+ENST00000509508+ENST00000502513+ENST00000510493+ENST00000514546+ENST00000438836__exon_number_029__gene_id_ENSG00000127419	TMEM175	ENSG00000127419.28	-2.59475919487034	-19.8644933218402	4.41263111933543e-37	9.20680090150084e-35
ENSG00000079215.6	ENSG00000079215	ENSG00000079215_007	chr5	dexseq_prepare_annotation2.py	exon	36608280	36608430	.	+	.	ENST00000513646__exon_number_007__gene_id_ENSG00000079215	SLC1A3	ENSG00000079215.6	2.26123195242159	20.2487150447154	4.72605310644088e-37	9.84548063321198e-35
ENSG00000108309.17	ENSG00000108309	ENSG00000108309_018	chr17	dexseq_prepare_annotation2.py	exon	42393758	42393890	.	+	.	ENST00000426726+ENST00000587483+ENST00000590834+ENST00000225441+ENST00000590941__exon_number_018__gene_id_ENSG00000108309	RUNDC3A	ENSG00000108309.17	-2.3798730532314	-18.1048831749125	4.89090750729678e-37	1.01731632088018e-34
ENSG00000223501.44	ENSG00000223501	ENSG00000223501_045	chr6	dexseq_prepare_annotation2.py	exon	33239682	33239717	.	-	.	ENST00000478934+ENST00000436044__exon_number_045__gene_id_ENSG00000223501	VPS52	ENSG00000223501.44	-0.613408736486709	-16.6362725356186	5.39501391249654e-37	1.12043948657723e-34
ENSG00000166689.53	ENSG00000166689	ENSG00000166689_054	chr11	dexseq_prepare_annotation2.py	exon	16877350	16877461	.	-	.	ENST00000529213+ENST00000531066+ENST00000355661+ENST00000528376+ENST00000448080+ENST00000528637__exon_number_054__gene_id_ENSG00000166689	PLEKHA7	ENSG00000166689.53	-1.84384188215216	-15.8619014741315	5.84107338235927e-37	1.21120821660672e-34
ENSG00000213599.ENSG00000261052.ENSG00000132207.45	ENSG00000213599+ENSG00000261052+ENSG00000132207	ENSG00000213599+ENSG00000261052+ENSG00000132207_046	chr16	dexseq_prepare_annotation2.py	exon	30214328	30214398	.	+	.	ENST00000569959+ENST00000567309+ENST00000562257+ENST00000561549__exon_number_046__gene_id_ENSG00000213599+ENSG00000261052+ENSG00000132207		ENSG00000213599.ENSG00000261052.ENSG00000132207.45	-4.42460444906336	-22.3341041861486	5.99958830762716e-37	1.24216399334699e-34
ENSG00000100938.50	ENSG00000100938	ENSG00000100938_051	chr14	dexseq_prepare_annotation2.py	exon	24707585	24707593	.	+	.	ENST00000561038+ENST00000559836+ENST00000557854+ENST00000559910+ENST00000558865+ENST00000558007+ENST00000399440+ENST00000559287+ENST00000558748+ENST00000456667+ENST00000559479+ENST00000559104+ENST00000420554+ENST00000348719+ENST00000355299+ENST00000558483+ENST00000558932__exon_number_051__gene_id_ENSG00000100938	GMPR2	ENSG00000100938.50	-1.38312820276099	-21.1275897628081	6.07617994372463e-37	1.25608919859697e-34
ENSG00000172890.32	ENSG00000172890	ENSG00000172890_033	chr11	dexseq_prepare_annotation2.py	exon	71188272	71188392	.	+	.	ENST00000539574+ENST00000525200__exon_number_033__gene_id_ENSG00000172890	NADSYN1	ENSG00000172890.32	-1.29758184060691	-15.4922450976431	7.11332080182523e-37	1.46823523550189e-34
ENSG00000155816.2	ENSG00000155816	ENSG00000155816_003	chr1	dexseq_prepare_annotation2.py	exon	240255180	240257024	.	+	.	ENST00000319653__exon_number_003__gene_id_ENSG00000155816	FMN2	ENSG00000155816.2	3.22694560628226	18.7704390375744	7.22403447234826e-37	1.48880380885944e-34
ENSG00000092148.67	ENSG00000092148	ENSG00000092148_068	chr14	dexseq_prepare_annotation2.py	exon	31642362	31642632	.	-	.	ENST00000399332+ENST00000554471+ENST00000553700+ENST00000556224__exon_number_068__gene_id_ENSG00000092148	HECTD1	ENSG00000092148.67	-0.658584347795259	-15.9899222587806	7.33111778256467e-37	1.50856244315628e-34
ENSG00000091536.82	ENSG00000091536	ENSG00000091536_083	chr17	dexseq_prepare_annotation2.py	exon	18064752	18064761	.	+	.	ENST00000418233+ENST00000579848+ENST00000557190+ENST00000473013+ENST00000556535+ENST00000578575+ENST00000557655+ENST00000205890+ENST00000433411+ENST00000451725+ENST00000445289__exon_number_083__gene_id_ENSG00000091536	MYO15A	ENSG00000091536.82	1.78459886907932	14.7910923974827	7.79097736478313e-37	1.60074253560369e-34
ENSG00000005801.ENSG00000263365.1	ENSG00000005801+ENSG00000263365	ENSG00000005801+ENSG00000263365_002	chr11	dexseq_prepare_annotation2.py	exon	3379157	3379995	.	-	.	ENST00000354599__exon_number_002__gene_id_ENSG00000005801+ENSG00000263365		ENSG00000005801.ENSG00000263365.1	1.73617934328859	20.0409719560085	1.07892208240159e-36	2.21338562627071e-34
ENSG00000083844.16	ENSG00000083844	ENSG00000083844_017	chr19	dexseq_prepare_annotation2.py	exon	57724488	57724724	.	+	.	ENST00000263095__exon_number_017__gene_id_ENSG00000083844	ZNF264	ENSG00000083844.16	1.25516784336824	20.0271650106662	1.13997725319019e-36	2.33507943382917e-34
ENSG00000155827.8	ENSG00000155827	ENSG00000155827_009	chr9	dexseq_prepare_annotation2.py	exon	104302459	104302484	.	+	.	ENST00000481046__exon_number_009__gene_id_ENSG00000155827	RNF20	ENSG00000155827.8	1.39023979718532	18.3917761259609	1.22439361650345e-36	2.5041826706411e-34
ENSG00000074181.2	ENSG00000074181	ENSG00000074181_003	chr19	dexseq_prepare_annotation2.py	exon	15273144	15273275	.	-	.	ENST00000597756__exon_number_003__gene_id_ENSG00000074181	NOTCH3	ENSG00000074181.2	1.65148322681329	15.7500436853301	1.27296913700898e-36	2.59958069121787e-34
ENSG00000156113.8	ENSG00000156113	ENSG00000156113_009	chr10	dexseq_prepare_annotation2.py	exon	78647019	78647023	.	-	.	ENST00000286627+ENST00000434208+ENST00000286628__exon_number_009__gene_id_ENSG00000156113	KCNMA1	ENSG00000156113.8	2.94863408344262	15.5208302169181	1.44929120565336e-36	2.95517064520018e-34
ENSG00000108309.12	ENSG00000108309	ENSG00000108309_013	chr17	dexseq_prepare_annotation2.py	exon	42392297	42392377	.	+	.	ENST00000225441+ENST00000587483+ENST00000590834+ENST00000590941+ENST00000593079+ENST00000426726__exon_number_013__gene_id_ENSG00000108309	RUNDC3A	ENSG00000108309.12	-2.30966460467852	-17.8873046664825	1.48240728716259e-36	3.01812292714796e-34
ENSG00000074181.5	ENSG00000074181	ENSG00000074181_006	chr19	dexseq_prepare_annotation2.py	exon	15276598	15276778	.	-	.	ENST00000263388+ENST00000597756__exon_number_006__gene_id_ENSG00000074181	NOTCH3	ENSG00000074181.5	1.8382862634947	15.7238082086806	1.52831998253748e-36	3.10689906782397e-34
ENSG00000012504.22	ENSG00000012504	ENSG00000012504_023	chr12	dexseq_prepare_annotation2.py	exon	100957268	100957281	.	+	.	ENST00000321046+ENST00000392986+ENST00000549996+ENST00000548884+ENST00000188403__exon_number_023__gene_id_ENSG00000012504	NR1H4	ENSG00000012504.22	3.3002421748552	19.5632061401818	1.54239617670276e-36	3.13078507197778e-34
ENSG00000048740.17	ENSG00000048740	ENSG00000048740_018	chr10	dexseq_prepare_annotation2.py	exon	11356102	11356221	.	+	.	ENST00000542579+ENST00000609870+ENST00000417956+ENST00000399850+ENST00000608830+ENST00000379261+ENST00000537122+ENST00000315874+ENST00000450189+ENST00000354897+ENST00000427450+ENST00000609692+ENST00000416382+ENST00000354440__exon_number_018__gene_id_ENSG00000048740	CELF2	ENSG00000048740.17	-2.97263664855223	-22.0142729856244	1.68165179477291e-36	3.408308035921e-34
ENSG00000148218.11	ENSG00000148218	ENSG00000148218_012	chr9	dexseq_prepare_annotation2.py	exon	116152957	116153077	.	-	.	ENST00000468504+ENST00000464749__exon_number_012__gene_id_ENSG00000148218	ALAD	ENSG00000148218.11	-1.44400868202826	-17.2876014735783	1.72035073072514e-36	3.48149835020747e-34
ENSG00000091536.90	ENSG00000091536	ENSG00000091536_091	chr17	dexseq_prepare_annotation2.py	exon	18069675	18069835	.	+	.	ENST00000205890+ENST00000418233+ENST00000433411__exon_number_091__gene_id_ENSG00000091536	MYO15A	ENSG00000091536.90	1.50095112379136	14.682726572756	1.91040762703526e-36	3.86031422257544e-34
ENSG00000129467.ENSG00000129465.ENSG00000258973.37	ENSG00000129467+ENSG00000129465+ENSG00000258973	ENSG00000129467+ENSG00000129465+ENSG00000258973_038	chr14	dexseq_prepare_annotation2.py	exon	24795505	24795548	.	-	.	ENST00000310677+ENST00000556932+ENST00000554781+ENST00000554577+ENST00000557056+ENST00000554068+ENST00000545213+ENST00000554959+ENST00000396747+ENST00000418030__exon_number_038__gene_id_ENSG00000129467+ENSG00000129465+ENSG00000258973		ENSG00000129467.ENSG00000129465.ENSG00000258973.37	1.09517486674097	14.4367948622057	2.00027867824456e-36	4.03585462791781e-34
ENSG00000013441.4	ENSG00000013441	ENSG00000013441_005	chr2	dexseq_prepare_annotation2.py	exon	201717805	201717820	.	-	.	ENST00000321356+ENST00000473565+ENST00000461981+ENST00000472679+ENST00000432425+ENST00000464454__exon_number_005__gene_id_ENSG00000013441	CLK1	ENSG00000013441.4	1.57117918257726	18.2888964079141	2.01020062852304e-36	4.04980194587943e-34
ENSG00000164924.41	ENSG00000164924	ENSG00000164924_042	chr8	dexseq_prepare_annotation2.py	exon	101964184	101964197	.	-	.	ENST00000418997+ENST00000492736+ENST00000437293+ENST00000395958+ENST00000480304+ENST00000395957+ENST00000521309+ENST00000523131+ENST00000523938__exon_number_042__gene_id_ENSG00000164924	YWHAZ	ENSG00000164924.41	-0.869266151274239	-16.2057849069809	2.04295402167555e-36	4.10963562593468e-34
ENSG00000181666.64	ENSG00000181666	ENSG00000181666_065	chr19	dexseq_prepare_annotation2.py	exon	37855349	37855349	.	+	.	ENST00000392153+ENST00000324411+ENST00000541583__exon_number_065__gene_id_ENSG00000181666	HKR1	ENSG00000181666.64	1.4893356130483	15.3987358785404	2.21276242402045e-36	4.44458102593134e-34
ENSG00000188130.ENSG00000100429.37	ENSG00000188130+ENSG00000100429	ENSG00000188130+ENSG00000100429_038	chr22	dexseq_prepare_annotation2.py	exon	50687505	50687531	.	-	.	ENST00000477814+ENST00000470378__exon_number_038__gene_id_ENSG00000188130+ENSG00000100429		ENSG00000188130.ENSG00000100429.37	-2.18895232675104	-17.6050504411955	2.21745519150456e-36	4.44736911038911e-34
ENSG00000014641.6	ENSG00000014641	ENSG00000014641_007	chr2	dexseq_prepare_annotation2.py	exon	63816119	63816130	.	+	.	ENST00000485781+ENST00000436321+ENST00000233114+ENST00000485155+ENST00000442225+ENST00000409908+ENST00000462944+ENST00000409476__exon_number_007__gene_id_ENSG00000014641	MDH1	ENSG00000014641.6	-1.05526281087816	-19.0812260714796	2.73832212657145e-36	5.48385679802985e-34
ENSG00000085872.ENSG00000105085.ENSG00000269578.ENSG00000214046.ENSG00000127526.ENSG00000269058.ENSG00000141979.ENSG00000268790.10	ENSG00000085872+ENSG00000105085+ENSG00000269578+ENSG00000214046+ENSG00000127526+ENSG00000269058+ENSG00000141979+ENSG00000268790	ENSG00000085872+ENSG00000105085+ENSG00000269578+ENSG00000214046+ENSG00000127526+ENSG00000269058+ENSG00000141979+ENSG00000268790_011	chr19	dexseq_prepare_annotation2.py	exon	16595974	16596068	.	-	.	ENST00000269881+ENST00000600762__exon_number_011__gene_id_ENSG00000085872+ENSG00000105085+ENSG00000269578+ENSG00000214046+ENSG00000127526+ENSG00000269058+ENSG00000141979+ENSG00000268790		ENSG00000085872.ENSG00000105085.ENSG00000269578.ENSG00000214046.ENSG00000127526.ENSG00000269058.ENSG00000141979.ENSG00000268790.10	-3.78820419002522	-14.5092136687016	2.8158094252768e-36	5.6306565382686e-34
ENSG00000223501.41	ENSG00000223501	ENSG00000223501_042	chr6	dexseq_prepare_annotation2.py	exon	33239555	33239653	.	-	.	ENST00000464425+ENST00000482399+ENST00000445902__exon_number_042__gene_id_ENSG00000223501	VPS52	ENSG00000223501.41	-0.576422718455605	-16.368435444133	2.84749717934529e-36	5.68557311431381e-34
ENSG00000113575.ENSG00000272772.ENSG00000113558.ENSG00000273345.ENSG00000006837.42	ENSG00000113575+ENSG00000272772+ENSG00000113558+ENSG00000273345+ENSG00000006837	ENSG00000113575+ENSG00000272772+ENSG00000113558+ENSG00000273345+ENSG00000006837_043	chr5	dexseq_prepare_annotation2.py	exon	133536676	133536678	.	-	.	ENST00000495833+ENST00000481195__exon_number_043__gene_id_ENSG00000113575+ENSG00000272772+ENSG00000113558+ENSG00000273345+ENSG00000006837		ENSG00000113575.ENSG00000272772.ENSG00000113558.ENSG00000273345.ENSG00000006837.42	1.68772826703992	14.4190705642438	2.93748595715343e-36	5.85656366897536e-34
ENSG00000149084.ENSG00000235661.9	ENSG00000149084+ENSG00000235661	ENSG00000149084+ENSG00000235661_010	chr11	dexseq_prepare_annotation2.py	exon	43601045	43601066	.	+	.	ENST00000533358__exon_number_010__gene_id_ENSG00000149084+ENSG00000235661		ENSG00000149084.ENSG00000235661.9	2.45376202265177	16.44610249908	3.62175859374138e-36	7.21013914600494e-34
ENSG00000175221.25	ENSG00000175221	ENSG00000175221_026	chr19	dexseq_prepare_annotation2.py	exon	890984	891103	.	-	.	ENST00000586017+ENST00000395808+ENST00000325464+ENST00000589119+ENST00000312090+ENST00000606248+ENST00000586342+ENST00000269814+ENST00000592373+ENST00000592943__exon_number_026__gene_id_ENSG00000175221	MED16	ENSG00000175221.25	2.77276853406344	21.769019514011	3.73351833089418e-36	7.42164987321635e-34
ENSG00000187527.14	ENSG00000187527	ENSG00000187527_015	chr3	dexseq_prepare_annotation2.py	exon	193031153	193031821	.	-	.	ENST00000488957__exon_number_015__gene_id_ENSG00000187527	ATP13A5	ENSG00000187527.14	1.90976544210362	17.3160381156818	3.81617488367282e-36	7.57476942949907e-34
ENSG00000196693.ENSG00000272373.15	ENSG00000196693+ENSG00000272373	ENSG00000196693+ENSG00000272373_016	chr10	dexseq_prepare_annotation2.py	exon	43133993	43133999	.	-	.	ENST00000493285+ENST00000486187+ENST00000486614__exon_number_016__gene_id_ENSG00000196693+ENSG00000272373		ENSG00000196693.ENSG00000272373.15	-2.57168884471744	-24.181664389582	4.01484562320739e-36	7.95737672215584e-34
ENSG00000186001.22	ENSG00000186001	ENSG00000186001_023	chr3	dexseq_prepare_annotation2.py	exon	197574743	197574829	.	+	.	ENST00000414675+ENST00000536618+ENST00000494069+ENST00000441090+ENST00000461674+ENST00000438796+ENST00000334859+ENST00000425562__exon_number_023__gene_id_ENSG00000186001	LRCH3	ENSG00000186001.22	-0.896463688026119	-17.292169779349	4.34178967267312e-36	8.59272101146075e-34
ENSG00000253877	ENSG00000253877	ENSG00000253877_001	chr8	dexseq_prepare_annotation2.py	exon	111949919	111949956	.	-	.	ENST00000524283__exon_number_001__gene_id_ENSG00000253877	RP11-946L20.2	ENSG00000253877	-3.03651118435702	-26.5794032530382	4.3572600718846e-36	8.61067531121901e-34
ENSG00000175216.6	ENSG00000175216	ENSG00000175216_007	chr11	dexseq_prepare_annotation2.py	exon	46765976	46766127	.	-	.	ENST00000312055+ENST00000525896+ENST00000533413+ENST00000529230+ENST00000415402+ENST00000354558__exon_number_007__gene_id_ENSG00000175216	CKAP5	ENSG00000175216.6	1.03742491378212	17.4729543835932	4.44624472516477e-36	8.77364041610704e-34
ENSG00000196504.26	ENSG00000196504	ENSG00000196504_027	chr2	dexseq_prepare_annotation2.py	exon	153532919	153533293	.	-	.	ENST00000493468+ENST00000545856+ENST00000410080+ENST00000354363__exon_number_027__gene_id_ENSG00000196504	PRPF40A	ENSG00000196504.26	-2.86997521214405	-18.1230733658165	4.48246531630806e-36	8.83216302888419e-34
ENSG00000159216.34	ENSG00000159216	ENSG00000159216_035	chr21	dexseq_prepare_annotation2.py	exon	36837482	36837627	.	-	.	ENST00000494829__exon_number_035__gene_id_ENSG00000159216	RUNX1	ENSG00000159216.34	2.20177339884968	17.6686098697139	4.54568548901215e-36	8.9436361996314e-34
ENSG00000158286.27	ENSG00000158286	ENSG00000158286_028	chr1	dexseq_prepare_annotation2.py	exon	6271977	6271982	.	+	.	ENST00000377948+ENST00000377939+ENST00000496676+ENST00000492476__exon_number_028__gene_id_ENSG00000158286	RNF207	ENSG00000158286.27	4.32902456595719	16.8010275990816	4.58424118950188e-36	9.00632739503058e-34
ENSG00000050438.26	ENSG00000050438	ENSG00000050438_027	chr12	dexseq_prepare_annotation2.py	exon	51853735	51853892	.	+	.	ENST00000514353+ENST00000319957+ENST00000547697+ENST00000535225+ENST00000453097+ENST00000551071+ENST00000604314+ENST00000394856+ENST00000358657__exon_number_027__gene_id_ENSG00000050438	SLC4A8	ENSG00000050438.26	-3.30063403847972	-19.6790995540595	4.60124158704185e-36	9.02654940319725e-34
ENSG00000048740	ENSG00000048740	ENSG00000048740_001	chr10	dexseq_prepare_annotation2.py	exon	11047259	11047350	.	+	.	ENST00000379261__exon_number_001__gene_id_ENSG00000048740	CELF2	ENSG00000048740	1.32809529463674	21.6916383143835	4.80815755747701e-36	9.41873973235202e-34
ENSG00000249700.39	ENSG00000249700	ENSG00000249700_040	chr4	dexseq_prepare_annotation2.py	exon	56253058	56253438	.	-	.	ENST00000608136__exon_number_040__gene_id_ENSG00000249700	SRD5A3-AS1	ENSG00000249700.39	1.55423870570504	17.6538804382612	4.90306373098853e-36	9.59069197275064e-34
ENSG00000114353.6	ENSG00000114353	ENSG00000114353_007	chr3	dexseq_prepare_annotation2.py	exon	50273636	50273885	.	+	.	ENST00000536647+ENST00000441156+ENST00000313601__exon_number_007__gene_id_ENSG00000114353	GNAI2	ENSG00000114353.6	2.41811549976717	19.6533407023395	5.104763522297e-36	9.9707367277237e-34
ENSG00000141556.38	ENSG00000141556	ENSG00000141556_039	chr17	dexseq_prepare_annotation2.py	exon	80869634	80869641	.	+	.	ENST00000571796+ENST00000576760+ENST00000574975+ENST00000571316+ENST00000572984+ENST00000574801+ENST00000571618+ENST00000355528+ENST00000576160+ENST00000572953+ENST00000571712+ENST00000576996+ENST00000539345+ENST00000574422__exon_number_039__gene_id_ENSG00000141556	TBCD	ENSG00000141556.38	-1.88396765945527	-15.4774210747719	5.17923097324114e-36	1.01015270534184e-33
ENSG00000158286.14	ENSG00000158286	ENSG00000158286_015	chr1	dexseq_prepare_annotation2.py	exon	6269474	6269599	.	+	.	ENST00000377948+ENST00000485539+ENST00000496676+ENST00000377939__exon_number_015__gene_id_ENSG00000158286	RNF207	ENSG00000158286.14	-0.767336725875437	-16.7672775420572	5.57279603816276e-36	1.08534033636444e-33
ENSG00000213908.3	ENSG00000213908	ENSG00000213908_004	chr19	dexseq_prepare_annotation2.py	exon	41531505	41531507	.	-	.	ENST00000595391__exon_number_004__gene_id_ENSG00000213908	CYP2A7P1	ENSG00000213908.3	-2.07532689713768	-23.1115724731374	5.86267938516127e-36	1.14014711505325e-33
ENSG00000175137.4	ENSG00000175137	ENSG00000175137_005	chr1	dexseq_prepare_annotation2.py	exon	249107188	249107361	.	-	.	ENST00000411742+ENST00000366472+ENST00000475978+ENST00000484202__exon_number_005__gene_id_ENSG00000175137	SH3BP5L	ENSG00000175137.4	-1.02588670764461	-20.9568703319735	7.60442830314531e-36	1.47674047294717e-33
ENSG00000088340.16	ENSG00000088340	ENSG00000088340_017	chr20	dexseq_prepare_annotation2.py	exon	34152458	34152663	.	-	.	ENST00000400461+ENST00000262870+ENST00000411519__exon_number_017__gene_id_ENSG00000088340	FER1L4	ENSG00000088340.16	-3.39611844884232	-20.9549910683458	7.65441753357532e-36	1.48430626572906e-33
ENSG00000143341.94	ENSG00000143341	ENSG00000143341_095	chr1	dexseq_prepare_annotation2.py	exon	186113305	186113475	.	+	.	ENST00000271588+ENST00000367492__exon_number_095__gene_id_ENSG00000143341	HMCN1	ENSG00000143341.94	1.1419109943047	15.6152544465135	9.37343321080871e-36	1.81503384346907e-33
ENSG00000148950.17	ENSG00000148950	ENSG00000148950_018	chr11	dexseq_prepare_annotation2.py	exon	31495271	31495333	.	-	.	ENST00000278200+ENST00000530023+ENST00000531693__exon_number_018__gene_id_ENSG00000148950	IMMP1L	ENSG00000148950.17	3.66310207237386	18.2178230591231	9.59028730742705e-36	1.85435645829254e-33
ENSG00000257062.ENSG00000111700.ENSG00000134538.ENSG00000205754.ENSG00000257046.49	ENSG00000257062+ENSG00000111700+ENSG00000134538+ENSG00000205754+ENSG00000257046	ENSG00000257062+ENSG00000111700+ENSG00000134538+ENSG00000205754+ENSG00000257046_050	chr12	dexseq_prepare_annotation2.py	exon	21272538	21272561	.	+	.	ENST00000592513__exon_number_050__gene_id_ENSG00000257062+ENSG00000111700+ENSG00000134538+ENSG00000205754+ENSG00000257046		ENSG00000257062.ENSG00000111700.ENSG00000134538.ENSG00000205754.ENSG00000257046.49	1.54631831940843	15.943868020009	1.10215992530236e-35	2.12805417887253e-33
ENSG00000085872.ENSG00000105085.ENSG00000269578.ENSG00000214046.ENSG00000127526.ENSG00000269058.ENSG00000141979.ENSG00000268790.21	ENSG00000085872+ENSG00000105085+ENSG00000269578+ENSG00000214046+ENSG00000127526+ENSG00000269058+ENSG00000141979+ENSG00000268790	ENSG00000085872+ENSG00000105085+ENSG00000269578+ENSG00000214046+ENSG00000127526+ENSG00000269058+ENSG00000141979+ENSG00000268790_022	chr19	dexseq_prepare_annotation2.py	exon	16630527	16630636	.	-	.	ENST00000597261__exon_number_022__gene_id_ENSG00000085872+ENSG00000105085+ENSG00000269578+ENSG00000214046+ENSG00000127526+ENSG00000269058+ENSG00000141979+ENSG00000268790		ENSG00000085872.ENSG00000105085.ENSG00000269578.ENSG00000214046.ENSG00000127526.ENSG00000269058.ENSG00000141979.ENSG00000268790.21	-2.33009455088967	-14.3372184263081	1.20556723008252e-35	2.32437852611484e-33
ENSG00000257062.ENSG00000111700.ENSG00000134538.ENSG00000205754.ENSG00000257046.51	ENSG00000257062+ENSG00000111700+ENSG00000134538+ENSG00000205754+ENSG00000257046	ENSG00000257062+ENSG00000111700+ENSG00000134538+ENSG00000205754+ENSG00000257046_052	chr12	dexseq_prepare_annotation2.py	exon	21279052	21279191	.	+	.	ENST00000590779+ENST00000592513+ENST00000593147+ENST00000585342__exon_number_052__gene_id_ENSG00000257062+ENSG00000111700+ENSG00000134538+ENSG00000205754+ENSG00000257046		ENSG00000257062.ENSG00000111700.ENSG00000134538.ENSG00000205754.ENSG00000257046.51	1.71989410807938	15.9289404800407	1.2134940251463e-35	2.33631452678274e-33
ENSG00000148343.2	ENSG00000148343	ENSG00000148343_003	chr9	dexseq_prepare_annotation2.py	exon	131798925	131798960	.	+	.	ENST00000474534+ENST00000477088+ENST00000439290+ENST00000445183__exon_number_003__gene_id_ENSG00000148343	FAM73B	ENSG00000148343.2	0.89355841658373	16.0216202551386	1.27544663767355e-35	2.45208260225991e-33
ENSG00000268400.ENSG00000229833.ENSG00000076944.49	ENSG00000268400+ENSG00000229833+ENSG00000076944	ENSG00000268400+ENSG00000229833+ENSG00000076944_050	chr19	dexseq_prepare_annotation2.py	exon	7707423	7707651	.	+	.	ENST00000594221__exon_number_050__gene_id_ENSG00000268400+ENSG00000229833+ENSG00000076944		ENSG00000268400.ENSG00000229833.ENSG00000076944.49	3.29886006760459	18.4178545617089	1.34997840415175e-35	2.59166966755393e-33
ENSG00000134109.16	ENSG00000134109	ENSG00000134109_017	chr3	dexseq_prepare_annotation2.py	exon	5246752	5246926	.	+	.	ENST00000256497+ENST00000445686+ENST00000434243+ENST00000465369__exon_number_017__gene_id_ENSG00000134109	EDEM1	ENSG00000134109.16	2.2142259368384	21.3751564053233	1.36200588136018e-35	2.61103512102292e-33
ENSG00000255103.ENSG00000127603.32	ENSG00000255103+ENSG00000127603	ENSG00000255103+ENSG00000127603_033	chr1	dexseq_prepare_annotation2.py	exon	39749738	39749762	.	+	.	ENST00000372915+ENST00000567887+ENST00000539005+ENST00000496804+ENST00000524432+ENST00000361689+ENST00000564288+ENST00000485063+ENST00000545844+ENST00000530262+ENST00000317713__exon_number_033__gene_id_ENSG00000255103+ENSG00000127603		ENSG00000255103.ENSG00000127603.32	-6.6510073508775	-17.6592054839362	1.40881073112929e-35	2.69692065096993e-33
ENSG00000113494	ENSG00000113494	ENSG00000113494_001	chr5	dexseq_prepare_annotation2.py	exon	35048861	35048876	.	-	.	ENST00000231423+ENST00000513753__exon_number_001__gene_id_ENSG00000113494	PRLR	ENSG00000113494	1.7681241338083	17.052290823337	1.59412012602883e-35	3.04732818466735e-33
ENSG00000146648.37	ENSG00000146648	ENSG00000146648_038	chr7	dexseq_prepare_annotation2.py	exon	55260459	55260503	.	+	.	ENST00000455089+ENST00000275493+ENST00000454757__exon_number_038__gene_id_ENSG00000146648	EGFR	ENSG00000146648.37	2.24400959855019	17.2301125808295	1.6063772083195e-35	3.06640319948955e-33
ENSG00000224596.13	ENSG00000224596	ENSG00000224596_014	chr10	dexseq_prepare_annotation2.py	exon	80826205	80826343	.	-	.	ENST00000456353__exon_number_014__gene_id_ENSG00000224596	ZMIZ1-AS1	ENSG00000224596.13	2.29460354436476	21.9804218747592	1.66422418142353e-35	3.17232716237159e-33
ENSG00000148218.2	ENSG00000148218	ENSG00000148218_003	chr9	dexseq_prepare_annotation2.py	exon	116150455	116150641	.	-	.	ENST00000482847+ENST00000409155+ENST00000277315__exon_number_003__gene_id_ENSG00000148218	ALAD	ENSG00000148218.2	-2.05448517448555	-16.873740486969	1.70458814067051e-35	3.2446726761954e-33
ENSG00000187775.94	ENSG00000187775	ENSG00000187775_095	chr17	dexseq_prepare_annotation2.py	exon	76539837	76539938	.	-	.	ENST00000589793__exon_number_095__gene_id_ENSG00000187775	DNAH17	ENSG00000187775.94	1.22976183833728	14.2041667650766	2.32915475078222e-35	4.42354298685448e-33
ENSG00000163491.24	ENSG00000163491	ENSG00000163491_025	chr3	dexseq_prepare_annotation2.py	exon	27257223	27257371	.	-	.	ENST00000383771+ENST00000341435+ENST00000295720+ENST00000383770__exon_number_025__gene_id_ENSG00000163491	NEK10	ENSG00000163491.24	0.68591845285091	15.1359549880514	2.33048141783502e-35	4.42354298685448e-33
ENSG00000175899.59	ENSG00000175899	ENSG00000175899_060	chr12	dexseq_prepare_annotation2.py	exon	9268457	9268462	.	-	.	ENST00000467091+ENST00000404455+ENST00000497324+ENST00000318602__exon_number_060__gene_id_ENSG00000175899	A2M	ENSG00000175899.59	-0.754991081739482	-14.9021631340859	2.48106815397327e-35	4.70274237967972e-33
ENSG00000129467.ENSG00000129465.ENSG00000258973.80	ENSG00000129467+ENSG00000129465+ENSG00000258973	ENSG00000129467+ENSG00000129465+ENSG00000258973_081	chr14	dexseq_prepare_annotation2.py	exon	24806589	24806608	.	-	.	ENST00000554756+ENST00000216274+ENST00000554569__exon_number_081__gene_id_ENSG00000129467+ENSG00000129465+ENSG00000258973		ENSG00000129467.ENSG00000129465.ENSG00000258973.80	0.875956352560839	14.1336836056101	2.73368938894966e-35	5.17428575100814e-33
ENSG00000105135.15	ENSG00000105135	ENSG00000105135_016	chr19	dexseq_prepare_annotation2.py	exon	15227094	15227132	.	-	.	ENST00000533086+ENST00000524779+ENST00000534378+ENST00000263383+ENST00000525880+ENST00000596093+ENST00000598709+ENST00000534806__exon_number_016__gene_id_ENSG00000105135	ILVBL	ENSG00000105135.15	-2.15186660181439	-16.3487395934998	2.91599693967401e-35	5.51160281110266e-33
ENSG00000175221.24	ENSG00000175221	ENSG00000175221_025	chr19	dexseq_prepare_annotation2.py	exon	890963	890983	.	-	.	ENST00000586017+ENST00000395808+ENST00000592943+ENST00000589119+ENST00000312090+ENST00000606248+ENST00000269814+ENST00000592373+ENST00000325464__exon_number_025__gene_id_ENSG00000175221	MED16	ENSG00000175221.24	2.77988064577605	21.1300147559473	3.07368340404544e-35	5.80150198409851e-33
ENSG00000163491.46	ENSG00000163491	ENSG00000163491_047	chr3	dexseq_prepare_annotation2.py	exon	27350417	27350496	.	-	.	ENST00000429845+ENST00000341435__exon_number_047__gene_id_ENSG00000163491	NEK10	ENSG00000163491.46	-2.04357248869538	-15.0803138774887	3.48339146220547e-35	6.56560746231408e-33
ENSG00000077063	ENSG00000077063	ENSG00000077063_001	chr7	dexseq_prepare_annotation2.py	exon	117350705	117350794	.	-	.	ENST00000160373__exon_number_001__gene_id_ENSG00000077063	CTTNBP2	ENSG00000077063	-1.63294756353349	-16.3028977036741	3.82799898928e-35	7.19670783417229e-33
ENSG00000013441.26	ENSG00000013441	ENSG00000013441_027	chr2	dexseq_prepare_annotation2.py	exon	201724939	201725687	.	-	.	ENST00000473565+ENST00000461981__exon_number_027__gene_id_ENSG00000013441	CLK1	ENSG00000013441.26	-2.67432299428011	-17.6830171144314	3.8289178754671e-35	7.19670783417229e-33
ENSG00000148337.9	ENSG00000148337	ENSG00000148337_010	chr9	dexseq_prepare_annotation2.py	exon	130928900	130929037	.	-	.	ENST00000485001__exon_number_010__gene_id_ENSG00000148337	CIZ1	ENSG00000148337.9	1.72280821501134	14.3502426794462	3.89062087015356e-35	7.30248374954889e-33
ENSG00000062485.ENSG00000257727.ENSG00000135473.ENSG00000144785.135	ENSG00000062485+ENSG00000257727+ENSG00000135473+ENSG00000144785	ENSG00000062485+ENSG00000257727+ENSG00000135473+ENSG00000144785_136	chr12	dexseq_prepare_annotation2.py	exon	56713405	56713548	.	-	.	ENST00000547226+ENST00000551359+ENST00000257931+ENST00000550028+ENST00000440411+ENST00000425394+ENST00000548043__exon_number_136__gene_id_ENSG00000062485+ENSG00000257727+ENSG00000135473+ENSG00000144785		ENSG00000062485.ENSG00000257727.ENSG00000135473.ENSG00000144785.135	-6.35371652659422	-15.900027650089	5.30869602316666e-35	9.95025605445264e-33
ENSG00000133606.41	ENSG00000133606	ENSG00000133606_042	chr7	dexseq_prepare_annotation2.py	exon	140179137	140179154	.	-	.	ENST00000443720+ENST00000255977+ENST00000437223+ENST00000481705+ENST00000496169+ENST00000495305+ENST00000498535__exon_number_042__gene_id_ENSG00000133606	MKRN1	ENSG00000133606.41	1.65840139533047	16.1130844854382	5.69470426074178e-35	1.06589181543511e-32
ENSG00000187741.41	ENSG00000187741	ENSG00000187741_042	chr16	dexseq_prepare_annotation2.py	exon	89824985	89825113	.	-	.	ENST00000561660+ENST00000568369+ENST00000563318+ENST00000567988+ENST00000389301__exon_number_042__gene_id_ENSG00000187741	FANCA	ENSG00000187741.41	0.667639143720218	15.2657963081504	6.12874493423807e-35	1.14553903752077e-32
ENSG00000237276.20	ENSG00000237276	ENSG00000237276_021	chr1	dexseq_prepare_annotation2.py	exon	16554417	16554522	.	-	.	ENST00000602586__exon_number_021__gene_id_ENSG00000237276	ANO7P1	ENSG00000237276.20	1.46329831930008	21.5629983395852	6.14814153721174e-35	1.14757065693945e-32
ENSG00000166535.26	ENSG00000166535	ENSG00000166535_027	chr12	dexseq_prepare_annotation2.py	exon	9001316	9001391	.	+	.	ENST00000541459+ENST00000539547+ENST00000545692+ENST00000540049+ENST00000299698__exon_number_027__gene_id_ENSG00000166535	A2ML1	ENSG00000166535.26	-1.43091492765436	-16.4902593500152	6.27931299359798e-35	1.17043089299091e-32
ENSG00000103343.ENSG00000103351.ENSG00000263212.ENSG00000262621.ENSG00000122390.11	ENSG00000103343+ENSG00000103351+ENSG00000263212+ENSG00000262621+ENSG00000122390	ENSG00000103343+ENSG00000103351+ENSG00000263212+ENSG00000262621+ENSG00000122390_012	chr16	dexseq_prepare_annotation2.py	exon	3454909	3454994	.	+	.	ENST00000572544+ENST00000344823+ENST00000575752__exon_number_012__gene_id_ENSG00000103343+ENSG00000103351+ENSG00000263212+ENSG00000262621+ENSG00000122390		ENSG00000103343.ENSG00000103351.ENSG00000263212.ENSG00000262621.ENSG00000122390.11	0.880718592171146	14.0111794272341	6.36350089673432e-35	1.18448251753778e-32
ENSG00000105738	ENSG00000105738	ENSG00000105738_001	chr19	dexseq_prepare_annotation2.py	exon	38397868	38397884	.	+	.	ENST00000222345__exon_number_001__gene_id_ENSG00000105738	SIPA1L3	ENSG00000105738	-1.49805577025627	-20.9000239310247	6.63549305252888e-35	1.23340434879859e-32
ENSG00000127329.32	ENSG00000127329	ENSG00000127329_033	chr12	dexseq_prepare_annotation2.py	exon	70970162	70970425	.	-	.	ENST00000538708+ENST00000550857+ENST00000261266+ENST00000548122+ENST00000334414+ENST00000551525+ENST00000451516__exon_number_033__gene_id_ENSG00000127329	PTPRB	ENSG00000127329.32	-6.05761547539863	-17.1469206075367	6.74237819731069e-35	1.2515434905648e-32
ENSG00000055609.26	ENSG00000055609	ENSG00000055609_027	chr7	dexseq_prepare_annotation2.py	exon	151854846	151855010	.	-	.	ENST00000360104+ENST00000473186+ENST00000355193+ENST00000424877__exon_number_027__gene_id_ENSG00000055609	KMT2C	ENSG00000055609.26	-2.48090637144621	-17.3470005346708	6.80026506718551e-35	1.26054996135899e-32
ENSG00000189079.17	ENSG00000189079	ENSG00000189079_018	chr12	dexseq_prepare_annotation2.py	exon	46231281	46231490	.	+	.	ENST00000444670+ENST00000422737+ENST00000480128+ENST00000479608+ENST00000334344__exon_number_018__gene_id_ENSG00000189079	ARID2	ENSG00000189079.17	0.842325663501912	16.3260298215099	7.24051870199871e-35	1.34031263460644e-32
ENSG00000149187.6	ENSG00000149187	ENSG00000149187_007	chr11	dexseq_prepare_annotation2.py	exon	47491846	47491867	.	-	.	ENST00000395290+ENST00000539455__exon_number_007__gene_id_ENSG00000149187	CELF1	ENSG00000149187.6	-1.05074008967883	-15.5481002114822	7.89733886129942e-35	1.45989034606743e-32
ENSG00000185420.8	ENSG00000185420	ENSG00000185420_009	chr1	dexseq_prepare_annotation2.py	exon	245977714	245977717	.	-	.	ENST00000470510+ENST00000488153__exon_number_009__gene_id_ENSG00000185420	SMYD3	ENSG00000185420.8	-1.57396186992092	-19.789868760832	8.3049532109473e-35	1.53313537485549e-32
ENSG00000242384.ENSG00000267043.ENSG00000161583.ENSG00000234972.105	ENSG00000242384+ENSG00000267043+ENSG00000161583+ENSG00000234972	ENSG00000242384+ENSG00000267043+ENSG00000161583+ENSG00000234972_106	chr17	dexseq_prepare_annotation2.py	exon	34808062	34808083	.	-	.	ENST00000592987+ENST00000588834+ENST00000330458+ENST00000341264__exon_number_106__gene_id_ENSG00000242384+ENSG00000267043+ENSG00000161583+ENSG00000234972		ENSG00000242384.ENSG00000267043.ENSG00000161583.ENSG00000234972.105	0.71549644488361	15.0187303268484	8.44308923192432e-35	1.55650084871874e-32
ENSG00000188130.ENSG00000100429.58	ENSG00000188130+ENSG00000100429	ENSG00000188130+ENSG00000100429_059	chr22	dexseq_prepare_annotation2.py	exon	50688953	50689199	.	-	.	ENST00000497036__exon_number_059__gene_id_ENSG00000188130+ENSG00000100429		ENSG00000188130.ENSG00000100429.58	-2.06221833690142	-16.902489750885	9.19097198268455e-35	1.69205668469732e-32
ENSG00000085872.ENSG00000105085.ENSG00000269578.ENSG00000214046.ENSG00000127526.ENSG00000269058.ENSG00000141979.ENSG00000268790.22	ENSG00000085872+ENSG00000105085+ENSG00000269578+ENSG00000214046+ENSG00000127526+ENSG00000269058+ENSG00000141979+ENSG00000268790	ENSG00000085872+ENSG00000105085+ENSG00000269578+ENSG00000214046+ENSG00000127526+ENSG00000269058+ENSG00000141979+ENSG00000268790_023	chr19	dexseq_prepare_annotation2.py	exon	16630715	16630959	.	-	.	ENST00000600432__exon_number_023__gene_id_ENSG00000085872+ENSG00000105085+ENSG00000269578+ENSG00000214046+ENSG00000127526+ENSG00000269058+ENSG00000141979+ENSG00000268790		ENSG00000085872.ENSG00000105085.ENSG00000269578.ENSG00000214046.ENSG00000127526.ENSG00000269058.ENSG00000141979.ENSG00000268790.22	-2.26920419454772	-14.0953085432648	9.27682809794819e-35	1.70552963789286e-32
ENSG00000108309.9	ENSG00000108309	ENSG00000108309_010	chr17	dexseq_prepare_annotation2.py	exon	42390872	42392102	.	+	.	ENST00000587483__exon_number_010__gene_id_ENSG00000108309	RUNDC3A	ENSG00000108309.9	-2.27001485057166	-17.0852736235641	9.29330875691228e-35	1.70622866654704e-32
ENSG00000067248.31	ENSG00000067248	ENSG00000067248_032	chr5	dexseq_prepare_annotation2.py	exon	54593113	54593226	.	-	.	ENST00000504778+ENST00000508346+ENST00000251636__exon_number_032__gene_id_ENSG00000067248	DHX29	ENSG00000067248.31	1.82796371547508	16.418583833824	9.46052395979247e-35	1.73456257893323e-32
ENSG00000148218.3	ENSG00000148218	ENSG00000148218_004	chr9	dexseq_prepare_annotation2.py	exon	116151257	116151386	.	-	.	ENST00000482847+ENST00000409155+ENST00000277315__exon_number_004__gene_id_ENSG00000148218	ALAD	ENSG00000148218.3	-2.73957438241496	-16.5628010567969	9.67343684177295e-35	1.77118654402079e-32
ENSG00000005884.24	ENSG00000005884	ENSG00000005884_025	chr17	dexseq_prepare_annotation2.py	exon	48151812	48151878	.	+	.	ENST00000007722+ENST00000505306+ENST00000512553+ENST00000506401+ENST00000320031+ENST00000544892+ENST00000510809__exon_number_025__gene_id_ENSG00000005884	ITGA3	ENSG00000005884.24	-1.52198472697426	-18.2163532618428	1.24472312328271e-34	2.27596608372306e-32
ENSG00000148343.9	ENSG00000148343	ENSG00000148343_010	chr9	dexseq_prepare_annotation2.py	exon	131804583	131804679	.	+	.	ENST00000406926+ENST00000358369+ENST00000477088+ENST00000445183+ENST00000439290+ENST00000277475+ENST00000474534+ENST00000450073__exon_number_010__gene_id_ENSG00000148343	FAM73B	ENSG00000148343.9	0.920345532895577	15.6562674358681	1.3045129393519e-34	2.38205478750557e-32
ENSG00000091536.88	ENSG00000091536	ENSG00000091536_089	chr17	dexseq_prepare_annotation2.py	exon	18067056	18067152	.	+	.	ENST00000418233+ENST00000579848+ENST00000473013+ENST00000578575+ENST00000205890+ENST00000433411+ENST00000451725+ENST00000445289__exon_number_089__gene_id_ENSG00000091536	MYO15A	ENSG00000091536.88	1.52888260081215	14.1699101439454	1.31740036600963e-34	2.40232776499292e-32
ENSG00000095585.9	ENSG00000095585	ENSG00000095585_010	chr10	dexseq_prepare_annotation2.py	exon	97964353	97964372	.	-	.	ENST00000224337+ENST00000427367+ENST00000371176+ENST00000467799+ENST00000413476+ENST00000485193+ENST00000468252__exon_number_010__gene_id_ENSG00000095585	BLNK	ENSG00000095585.9	-0.823922037926128	-17.4097228086582	1.46872629348562e-34	2.67465194043862e-32
ENSG00000005884.23	ENSG00000005884	ENSG00000005884_024	chr17	dexseq_prepare_annotation2.py	exon	48151645	48151656	.	+	.	ENST00000510809__exon_number_024__gene_id_ENSG00000005884	ITGA3	ENSG00000005884.23	-1.51398015830671	-18.1783702391383	1.47506587174333e-34	2.68256675434597e-32
ENSG00000164946.50	ENSG00000164946	ENSG00000164946_051	chr9	dexseq_prepare_annotation2.py	exon	14868742	14869242	.	-	.	ENST00000380875+ENST00000380881+ENST00000422223+ENST00000380880__exon_number_051__gene_id_ENSG00000164946	FREM1	ENSG00000164946.50	-0.741495885682507	-17.4023033941263	1.52352064524991e-34	2.76694787956542e-32
ENSG00000173406.ENSG00000162600.49	ENSG00000173406+ENSG00000162600	ENSG00000173406+ENSG00000162600_050	chr1	dexseq_prepare_annotation2.py	exon	58996335	58996401	.	-	.	ENST00000421528+ENST00000358603+ENST00000371226__exon_number_050__gene_id_ENSG00000173406+ENSG00000162600		ENSG00000173406.ENSG00000162600.49	2.0525054623736	14.4759460841224	1.54011187841063e-34	2.79331046173675e-32
ENSG00000072609.ENSG00000196458.ENSG00000090615.38	ENSG00000072609+ENSG00000196458+ENSG00000090615	ENSG00000072609+ENSG00000196458+ENSG00000090615_039	chr12	dexseq_prepare_annotation2.py	exon	133405389	133405426	.	-	.	ENST00000537317+ENST00000545875+ENST00000456883__exon_number_039__gene_id_ENSG00000072609+ENSG00000196458+ENSG00000090615		ENSG00000072609.ENSG00000196458.ENSG00000090615.38	-7.19031415890654	-17.6138849862093	1.69199404984439e-34	3.06464984180227e-32
ENSG00000131018.133	ENSG00000131018	ENSG00000131018_134	chr6	dexseq_prepare_annotation2.py	exon	152685982	152686154	.	-	.	ENST00000448038+ENST00000471834+ENST00000341594+ENST00000265368+ENST00000367255+ENST00000423061__exon_number_134__gene_id_ENSG00000131018	SYNE1	ENSG00000131018.133	-5.68886256045184	-13.3784884164539	1.75332730956955e-34	3.17147216854761e-32
ENSG00000123384.11	ENSG00000123384	ENSG00000123384_012	chr12	dexseq_prepare_annotation2.py	exon	57547991	57548153	.	+	.	ENST00000554174+ENST00000243077__exon_number_012__gene_id_ENSG00000123384	LRP1	ENSG00000123384.11	-1.56637509158716	-15.6988029814846	1.87673357827821e-34	3.3901365740127e-32
ENSG00000163625.84	ENSG00000163625	ENSG00000163625_085	chr4	dexseq_prepare_annotation2.py	exon	85800559	85800647	.	-	.	ENST00000502713__exon_number_085__gene_id_ENSG00000163625	WDFY3	ENSG00000163625.84	1.43690398852545	14.2200175939477	1.93417380490839e-34	3.48921324588681e-32
ENSG00000186522.21	ENSG00000186522	ENSG00000186522_022	chr2	dexseq_prepare_annotation2.py	exon	110332158	110332344	.	-	.	ENST00000415095+ENST00000397714+ENST00000397712+ENST00000486678+ENST00000461295+ENST00000437928+ENST00000493445+ENST00000356688+ENST00000334001__exon_number_022__gene_id_ENSG00000186522	SEPT10	ENSG00000186522.21	1.62197628441756	20.5802992334681	1.95291824929707e-34	3.5183116363541e-32
ENSG00000129467.ENSG00000129465.ENSG00000258973.82	ENSG00000129467+ENSG00000129465+ENSG00000258973	ENSG00000129467+ENSG00000129465+ENSG00000258973_083	chr14	dexseq_prepare_annotation2.py	exon	24806901	24806968	.	-	.	ENST00000216274+ENST00000554756__exon_number_083__gene_id_ENSG00000129467+ENSG00000129465+ENSG00000258973		ENSG00000129467.ENSG00000129465.ENSG00000258973.82	0.986803596772009	13.9012997281271	2.0142374902471e-34	3.62393099899711e-32
ENSG00000151150.41	ENSG00000151150	ENSG00000151150_042	chr10	dexseq_prepare_annotation2.py	exon	61844915	61845011	.	-	.	ENST00000503366+ENST00000355288+ENST00000280772+ENST00000373827__exon_number_042__gene_id_ENSG00000151150	ANK3	ENSG00000151150.41	-1.45071873192848	-16.0223420425668	2.0337141329642e-34	3.65408740816986e-32
ENSG00000005471	ENSG00000005471	ENSG00000005471_001	chr7	dexseq_prepare_annotation2.py	exon	87031013	87031294	.	-	.	ENST00000440025__exon_number_001__gene_id_ENSG00000005471	ABCB4	ENSG00000005471	1.20179472699871	18.106130944744	2.03832280573158e-34	3.65748490969251e-32
ENSG00000177156.18	ENSG00000177156	ENSG00000177156_019	chr11	dexseq_prepare_annotation2.py	exon	763851	763940	.	+	.	ENST00000319006+ENST00000528097__exon_number_019__gene_id_ENSG00000177156	TALDO1	ENSG00000177156.18	-1.16913176459712	-17.8238315827349	2.08054835062554e-34	3.72828169616689e-32
ENSG00000175455	ENSG00000175455	ENSG00000175455_001	chr3	dexseq_prepare_annotation2.py	exon	123616152	123616357	.	-	.	ENST00000463996__exon_number_001__gene_id_ENSG00000175455	CCDC14	ENSG00000175455	-2.19392514909769	-14.8224813785358	2.24540453882381e-34	4.01834849230441e-32
ENSG00000063978.ENSG00000206113.ENSG00000125386.ENSG00000249428.7	ENSG00000063978+ENSG00000206113+ENSG00000125386+ENSG00000249428	ENSG00000063978+ENSG00000206113+ENSG00000125386+ENSG00000249428_008	chr4	dexseq_prepare_annotation2.py	exon	2444924	2444941	.	+	.	ENST00000511731+ENST00000514556__exon_number_008__gene_id_ENSG00000063978+ENSG00000206113+ENSG00000125386+ENSG00000249428		ENSG00000063978.ENSG00000206113.ENSG00000125386.ENSG00000249428.7	-3.92656839508578	-13.8179771555129	2.28019022366231e-34	4.07518140411424e-32
ENSG00000175899.13	ENSG00000175899	ENSG00000175899_014	chr12	dexseq_prepare_annotation2.py	exon	9225318	9225467	.	-	.	ENST00000318602__exon_number_014__gene_id_ENSG00000175899	A2M	ENSG00000175899.13	1.20989940864209	14.6003255031601	2.39131465162717e-34	4.26811607257334e-32
ENSG00000052749.21	ENSG00000052749	ENSG00000052749_022	chr10	dexseq_prepare_annotation2.py	exon	99130680	99130838	.	-	.	ENST00000315563+ENST00000536831+ENST00000370992+ENST00000479481+ENST00000414986__exon_number_022__gene_id_ENSG00000052749	RRP12	ENSG00000052749.21	2.91139986602696	23.6341328937614	2.44197993885507e-34	4.35277263882515e-32
ENSG00000131558.12	ENSG00000131558	ENSG00000131558_013	chr7	dexseq_prepare_annotation2.py	exon	133041141	133041327	.	+	.	ENST00000393161+ENST00000462055+ENST00000253861+ENST00000539845+ENST00000486013+ENST00000480840__exon_number_013__gene_id_ENSG00000131558	EXOC4	ENSG00000131558.12	-1.15559565961722	-14.5463845569211	2.50117425000865e-34	4.45238792385468e-32
ENSG00000088538.1	ENSG00000088538	ENSG00000088538_002	chr3	dexseq_prepare_annotation2.py	exon	50816106	50816189	.	+	.	ENST00000266037__exon_number_002__gene_id_ENSG00000088538	DOCK3	ENSG00000088538.1	-1.20137599925233	-15.3694724103515	2.55396062308439e-34	4.54034820043366e-32
ENSG00000126883.79	ENSG00000126883	ENSG00000126883_080	chr9	dexseq_prepare_annotation2.py	exon	134103616	134103680	.	+	.	ENST00000498010+ENST00000476004+ENST00000411637+ENST00000451030+ENST00000453861+ENST00000359428+ENST00000483497__exon_number_080__gene_id_ENSG00000126883	NUP214	ENSG00000126883.79	-0.692605687586625	-16.1077325366524	2.59458346130571e-34	4.60373197748653e-32
ENSG00000186815.46	ENSG00000186815	ENSG00000186815_047	chr12	dexseq_prepare_annotation2.py	exon	113722430	113722442	.	+	.	ENST00000550785+ENST00000541517+ENST00000551127+ENST00000546781+ENST00000550543+ENST00000392569+ENST00000428632+ENST00000335509+ENST00000552077__exon_number_047__gene_id_ENSG00000186815	TPCN1	ENSG00000186815.46	-1.89830075327084	-18.6932013614902	2.59645598498427e-34	4.60373197748653e-32
ENSG00000177542.20	ENSG00000177542	ENSG00000177542_021	chr11	dexseq_prepare_annotation2.py	exon	793589	793619	.	-	.	ENST00000531514+ENST00000524891+ENST00000456706+ENST00000528606+ENST00000529351+ENST00000481290+ENST00000529066+ENST00000527734+ENST00000526152+ENST00000532484+ENST00000320230+ENST00000527723+ENST00000531534+ENST00000533385+ENST00000531437+ENST00000531214+ENST00000528936__exon_number_021__gene_id_ENSG00000177542	SLC25A22	ENSG00000177542.20	-3.56018192040069	-15.9784969879007	2.64210948087327e-34	4.67851536325634e-32
ENSG00000178149.16	ENSG00000178149	ENSG00000178149_017	chr3	dexseq_prepare_annotation2.py	exon	49053862	49053944	.	-	.	ENST00000498794+ENST00000440857+ENST00000467457+ENST00000313778+ENST00000472331+ENST00000498498+ENST00000460505+ENST00000438585+ENST00000395462+ENST00000441576+ENST00000484831+ENST00000341949__exon_number_017__gene_id_ENSG00000178149	DALRD3	ENSG00000178149.16	-2.98035087733973	-16.3739316005714	2.79167527830016e-34	4.93686312651513e-32
ENSG00000038382	ENSG00000038382	ENSG00000038382_001	chr5	dexseq_prepare_annotation2.py	exon	14143811	14143828	.	+	.	ENST00000344204+ENST00000505971+ENST00000502816__exon_number_001__gene_id_ENSG00000038382	TRIO	ENSG00000038382	-3.24600603442613	-14.84865779547	2.85087107638972e-34	5.034930142353e-32
ENSG00000170160.ENSG00000188933.ENSG00000264892.ENSG00000266302.ENSG00000264729.ENSG00000272815.74	ENSG00000170160+ENSG00000188933+ENSG00000264892+ENSG00000266302+ENSG00000264729+ENSG00000272815	ENSG00000170160+ENSG00000188933+ENSG00000264892+ENSG00000266302+ENSG00000264729+ENSG00000272815_075	chr17	dexseq_prepare_annotation2.py	exon	16704443	16704957	.	+	.	ENST00000444558__exon_number_075__gene_id_ENSG00000170160+ENSG00000188933+ENSG00000264892+ENSG00000266302+ENSG00000264729+ENSG00000272815		ENSG00000170160.ENSG00000188933.ENSG00000264892.ENSG00000266302.ENSG00000264729.ENSG00000272815.74	-6.82473633006544	-16.8449497492774	3.26100028763165e-34	5.75171213248499e-32
ENSG00000238542.ENSG00000163492.ENSG00000155657	ENSG00000238542+ENSG00000163492+ENSG00000155657	ENSG00000238542+ENSG00000163492+ENSG00000155657_001	chr2	dexseq_prepare_annotation2.py	exon	179390716	179392034	.	-	.	ENST00000591111+ENST00000342992+ENST00000342175+ENST00000460472+ENST00000359218+ENST00000589042__exon_number_001__gene_id_ENSG00000238542+ENSG00000163492+ENSG00000155657		ENSG00000238542.ENSG00000163492.ENSG00000155657	-0.757364602799886	-13.2110599286289	3.35546099743845e-34	5.91057427555333e-32
ENSG00000175213	ENSG00000175213	ENSG00000175213_001	chr11	dexseq_prepare_annotation2.py	exon	46722368	46722579	.	+	.	ENST00000311764__exon_number_001__gene_id_ENSG00000175213	ZNF408	ENSG00000175213	-4.89662230929902	-24.6524600600659	3.40152185461209e-34	5.98387721082525e-32
ENSG00000213699.ENSG00000115163.23	ENSG00000213699+ENSG00000115163	ENSG00000213699+ENSG00000115163_024	chr2	dexseq_prepare_annotation2.py	exon	27016013	27016194	.	+	.	ENST00000335756+ENST00000419525+ENST00000233505+ENST00000475662+ENST00000472719+ENST00000460030__exon_number_024__gene_id_ENSG00000213699+ENSG00000115163		ENSG00000213699.ENSG00000115163.23	-2.25036958026944	-17.9835260461817	3.53445853382433e-34	6.20961913977123e-32
ENSG00000163482.41	ENSG00000163482	ENSG00000163482_042	chr2	dexseq_prepare_annotation2.py	exon	219557306	219557433	.	+	.	ENST00000392105+ENST00000392106+ENST00000295709+ENST00000492486+ENST00000440309__exon_number_042__gene_id_ENSG00000163482	STK36	ENSG00000163482.41	0.760978689943689	16.0468966495721	3.70615074432917e-34	6.50277247352785e-32
ENSG00000257062.ENSG00000111700.ENSG00000134538.ENSG00000205754.ENSG00000257046.31	ENSG00000257062+ENSG00000111700+ENSG00000134538+ENSG00000205754+ENSG00000257046	ENSG00000257062+ENSG00000111700+ENSG00000134538+ENSG00000205754+ENSG00000257046_032	chr12	dexseq_prepare_annotation2.py	exon	21199987	21200112	.	+	.	ENST00000554957+ENST00000381541+ENST00000421593__exon_number_032__gene_id_ENSG00000257062+ENSG00000111700+ENSG00000134538+ENSG00000205754+ENSG00000257046		ENSG00000257062.ENSG00000111700.ENSG00000134538.ENSG00000205754.ENSG00000257046.31	2.29004470695374	15.3914756351049	3.92495435316213e-34	6.87771591126954e-32
ENSG00000105737.2	ENSG00000105737	ENSG00000105737_003	chr19	dexseq_prepare_annotation2.py	exon	42503395	42503451	.	-	.	ENST00000602210+ENST00000262895+ENST00000593562+ENST00000454993__exon_number_003__gene_id_ENSG00000105737	GRIK5	ENSG00000105737.2	2.04523778214122	18.9554064112817	4.06640665926068e-34	7.11631741200683e-32
ENSG00000163491.56	ENSG00000163491	ENSG00000163491_057	chr3	dexseq_prepare_annotation2.py	exon	27393956	27394016	.	-	.	ENST00000435750+ENST00000429845+ENST00000341435+ENST00000491627__exon_number_057__gene_id_ENSG00000163491	NEK10	ENSG00000163491.56	-1.70554979579926	-14.7382257832872	4.12937581367613e-34	7.21712998541679e-32
ENSG00000223745.42	ENSG00000223745	ENSG00000223745_043	chr1	dexseq_prepare_annotation2.py	exon	93803123	93803786	.	-	.	ENST00000421202__exon_number_043__gene_id_ENSG00000223745	RP4-717I23.3	ENSG00000223745.42	0.668121142429827	14.4343168945442	4.13910066931238e-34	7.2247438492095e-32
ENSG00000119403.40	ENSG00000119403	ENSG00000119403_041	chr9	dexseq_prepare_annotation2.py	exon	123639467	123639606	.	-	.	ENST00000373896__exon_number_041__gene_id_ENSG00000119403	PHF19	ENSG00000119403.40	-1.02128763292282	-15.9025260645447	4.15993557307045e-34	7.25170530592101e-32
ENSG00000173715.ENSG00000173653.66	ENSG00000173715+ENSG00000173653	ENSG00000173715+ENSG00000173653_067	chr11	dexseq_prepare_annotation2.py	exon	66611427	66611430	.	+	.	ENST00000524506+ENST00000533277+ENST00000309657+ENST00000534822__exon_number_067__gene_id_ENSG00000173715+ENSG00000173653		ENSG00000173715.ENSG00000173653.66	-0.955063116213219	-16.7789197008929	4.60968917096376e-34	8.0253316890141e-32
ENSG00000085872.ENSG00000105085.ENSG00000269578.ENSG00000214046.ENSG00000127526.ENSG00000269058.ENSG00000141979.ENSG00000268790.103	ENSG00000085872+ENSG00000105085+ENSG00000269578+ENSG00000214046+ENSG00000127526+ENSG00000269058+ENSG00000141979+ENSG00000268790	ENSG00000085872+ENSG00000105085+ENSG00000269578+ENSG00000214046+ENSG00000127526+ENSG00000269058+ENSG00000141979+ENSG00000268790_104	chr19	dexseq_prepare_annotation2.py	exon	16741562	16741807	.	-	.	ENST00000599872+ENST00000465250__exon_number_104__gene_id_ENSG00000085872+ENSG00000105085+ENSG00000269578+ENSG00000214046+ENSG00000127526+ENSG00000269058+ENSG00000141979+ENSG00000268790		ENSG00000085872.ENSG00000105085.ENSG00000269578.ENSG00000214046.ENSG00000127526.ENSG00000269058.ENSG00000141979.ENSG00000268790.103	1.66917221983357	13.8989351864043	4.83947598442712e-34	8.41449818548125e-32
ENSG00000091129.2	ENSG00000091129	ENSG00000091129_003	chr7	dexseq_prepare_annotation2.py	exon	107788107	107788561	.	-	.	ENST00000379028+ENST00000351718+ENST00000522550+ENST00000413765__exon_number_003__gene_id_ENSG00000091129	NRCAM	ENSG00000091129.2	-1.05385358878377	-17.3896188348242	4.97043338084658e-34	8.63104533024762e-32
ENSG00000181381.8	ENSG00000181381	ENSG00000181381_009	chr4	dexseq_prepare_annotation2.py	exon	169299505	169299626	.	-	.	ENST00000510590+ENST00000511577+ENST00000260184__exon_number_009__gene_id_ENSG00000181381	DDX60L	ENSG00000181381.8	2.2275356300553	17.9046237650012	5.04198184005918e-34	8.74400502692841e-32
ENSG00000114416.13	ENSG00000114416	ENSG00000114416_014	chr3	dexseq_prepare_annotation2.py	exon	180633248	180633316	.	+	.	ENST00000480918+ENST00000484042__exon_number_014__gene_id_ENSG00000114416	FXR1	ENSG00000114416.13	-2.80088568720834	-14.4909178014326	5.43573013406364e-34	9.4147265669483e-32
ENSG00000013441.20	ENSG00000013441	ENSG00000013441_021	chr2	dexseq_prepare_annotation2.py	exon	201722441	201722607	.	-	.	ENST00000409769+ENST00000321356+ENST00000473565+ENST00000409403+ENST00000461981+ENST00000434813+ENST00000432425__exon_number_021__gene_id_ENSG00000013441	CLK1	ENSG00000013441.20	-2.51490788705768	-17.1404864013458	5.57318364353275e-34	9.64038991254121e-32
ENSG00000238542.ENSG00000163492.ENSG00000155657.159	ENSG00000238542+ENSG00000163492+ENSG00000155657	ENSG00000238542+ENSG00000163492+ENSG00000155657_160	chr2	dexseq_prepare_annotation2.py	exon	179516180	179516243	.	-	.	ENST00000446966+ENST00000589042+ENST00000426232+ENST00000342992+ENST00000591111__exon_number_160__gene_id_ENSG00000238542+ENSG00000163492+ENSG00000155657		ENSG00000238542.ENSG00000163492.ENSG00000155657.159	1.55024430499895	13.1525939488714	5.92666132484564e-34	1.02386688204589e-31
ENSG00000175455.3	ENSG00000175455	ENSG00000175455_004	chr3	dexseq_prepare_annotation2.py	exon	123632564	123632571	.	-	.	ENST00000488653+ENST00000310351+ENST00000485727__exon_number_004__gene_id_ENSG00000175455	CCDC14	ENSG00000175455.3	-1.1062221735803	-14.6869976255609	5.98110704103664e-34	1.03194800289947e-31
ENSG00000148700.10	ENSG00000148700	ENSG00000148700_011	chr10	dexseq_prepare_annotation2.py	exon	111836763	111836876	.	+	.	ENST00000473669+ENST00000468345__exon_number_011__gene_id_ENSG00000148700	ADD3	ENSG00000148700.10	1.00837464409141	15.4168716038663	6.0206498010589e-34	1.03744044593739e-31
ENSG00000252974.ENSG00000139116.33	ENSG00000252974+ENSG00000139116	ENSG00000252974+ENSG00000139116_034	chr12	dexseq_prepare_annotation2.py	exon	39725733	39725826	.	-	.	ENST00000552475__exon_number_034__gene_id_ENSG00000252974+ENSG00000139116		ENSG00000252974.ENSG00000139116.33	-1.10416313282891	-14.9321236761937	6.16998172633849e-34	1.06181282709137e-31
ENSG00000108309.20	ENSG00000108309	ENSG00000108309_021	chr17	dexseq_prepare_annotation2.py	exon	42393987	42394093	.	+	.	ENST00000225441+ENST00000587483+ENST00000590834+ENST00000590941+ENST00000588564+ENST00000426726__exon_number_021__gene_id_ENSG00000108309	RUNDC3A	ENSG00000108309.20	-2.49025557695843	-16.7122160151583	6.54269504502793e-34	1.12451631044026e-31
ENSG00000115970.31	ENSG00000115970	ENSG00000115970_032	chr2	dexseq_prepare_annotation2.py	exon	43657352	43657441	.	-	.	ENST00000469323+ENST00000415080+ENST00000402796+ENST00000330266+ENST00000405006+ENST00000485353+ENST00000408045+ENST00000405975__exon_number_032__gene_id_ENSG00000115970	THADA	ENSG00000115970.31	0.737970595396829	14.9131436868556	7.03708706998325e-34	1.20794651354226e-31
ENSG00000082805.1	ENSG00000082805	ENSG00000082805_002	chr12	dexseq_prepare_annotation2.py	exon	1100374	1100398	.	+	.	ENST00000543086__exon_number_002__gene_id_ENSG00000082805	ERC1	ENSG00000082805.1	-0.965772389140607	-14.0887621420126	7.31586551508783e-34	1.25420029735538e-31
ENSG00000148337.2	ENSG00000148337	ENSG00000148337_003	chr9	dexseq_prepare_annotation2.py	exon	130928345	130928345	.	-	.	ENST00000538431+ENST00000485862+ENST00000393608+ENST00000541172+ENST00000372954+ENST00000357558+ENST00000325721+ENST00000471773__exon_number_003__gene_id_ENSG00000148337	CIZ1	ENSG00000148337.2	0.636040597401846	13.98986025513	7.42957701396599e-34	1.27207402774618e-31
ENSG00000125520.ENSG00000273047.ENSG00000273154.ENSG00000197114.ENSG00000203896.23	ENSG00000125520+ENSG00000273047+ENSG00000273154+ENSG00000197114+ENSG00000203896	ENSG00000125520+ENSG00000273047+ENSG00000273154+ENSG00000197114+ENSG00000203896_024	chr20	dexseq_prepare_annotation2.py	exon	62366057	62366176	.	+	.	ENST00000478385+ENST00000484569+ENST00000448100+ENST00000472711+ENST00000477340+ENST00000357119+ENST00000328969+ENST00000490623+ENST00000355969+ENST00000369967__exon_number_024__gene_id_ENSG00000125520+ENSG00000273047+ENSG00000273154+ENSG00000197114+ENSG00000203896		ENSG00000125520.ENSG00000273047.ENSG00000273154.ENSG00000197114.ENSG00000203896.23	-2.11103465223158	-15.2034283009789	7.61848903548641e-34	1.30276162506818e-31
ENSG00000134138.39	ENSG00000134138	ENSG00000134138_040	chr15	dexseq_prepare_annotation2.py	exon	37358498	37358738	.	-	.	ENST00000606653__exon_number_040__gene_id_ENSG00000134138	MEIS2	ENSG00000134138.39	-0.714648442672716	-14.8940501669003	8.03248096630956e-34	1.37181115609523e-31
ENSG00000197969.37	ENSG00000197969	ENSG00000197969_038	chr9	dexseq_prepare_annotation2.py	exon	79908410	79908424	.	+	.	ENST00000360280+ENST00000423463+ENST00000493341+ENST00000376634+ENST00000376636+ENST00000357409__exon_number_038__gene_id_ENSG00000197969	VPS13A	ENSG00000197969.37	2.46645316116333	17.7977649649036	8.16752175565028e-34	1.39310592561489e-31
ENSG00000179603.38	ENSG00000179603	ENSG00000179603_039	chr7	dexseq_prepare_annotation2.py	exon	126752341	126752374	.	-	.	ENST00000480995__exon_number_039__gene_id_ENSG00000179603	GRM8	ENSG00000179603.38	-0.760602415278383	-16.0354092062986	8.54270006104466e-34	1.45525436217115e-31
ENSG00000148343.10	ENSG00000148343	ENSG00000148343_011	chr9	dexseq_prepare_annotation2.py	exon	131804680	131804785	.	+	.	ENST00000406926+ENST00000358369+ENST00000445183+ENST00000439290+ENST00000277475+ENST00000474534+ENST00000450073__exon_number_011__gene_id_ENSG00000148343	FAM73B	ENSG00000148343.10	0.90153223266114	15.3421531427077	9.71262327171152e-34	1.65245980029977e-31
ENSG00000188603.ENSG00000261832.ENSG00000233232.52	ENSG00000188603+ENSG00000261832+ENSG00000233232	ENSG00000188603+ENSG00000261832+ENSG00000233232_053	chr16	dexseq_prepare_annotation2.py	exon	28502803	28502881	.	-	.	ENST00000567963+ENST00000567804+ENST00000333496+ENST00000563874+ENST00000566083+ENST00000354630+ENST00000355477+ENST00000565316+ENST00000565236+ENST00000357076+ENST00000566824+ENST00000565688+ENST00000568443+ENST00000569030+ENST00000357806+ENST00000567495+ENST00000359984+ENST00000565778+ENST00000565140+ENST00000360019+ENST00000566057+ENST00000568076+ENST00000568497+ENST00000569430+ENST00000568452…		ENSG00000188603.ENSG00000261832.ENSG00000233232.52	0.964935649092105	13.9863433651218	9.85243750286822e-34	1.67413065886805e-31
ENSG00000183292	ENSG00000183292	ENSG00000183292_001	chr2	dexseq_prepare_annotation2.py	exon	131328402	131328412	.	+	.	ENST00000409793__exon_number_001__gene_id_ENSG00000183292	AC140481.2	ENSG00000183292	1.34218702982141	24.1532627676127	1.10070518823245e-33	1.86796471773971e-31
ENSG00000163491.51	ENSG00000163491	ENSG00000163491_052	chr3	dexseq_prepare_annotation2.py	exon	27355788	27355829	.	-	.	ENST00000429845+ENST00000341435+ENST00000491627__exon_number_052__gene_id_ENSG00000163491	NEK10	ENSG00000163491.51	-1.99369484055566	-14.5988984498066	1.1311482448846e-33	1.91721079788204e-31
ENSG00000177479.51	ENSG00000177479	ENSG00000177479_052	chr3	dexseq_prepare_annotation2.py	exon	49008147	49008274	.	+	.	ENST00000465217__exon_number_052__gene_id_ENSG00000177479	ARIH2	ENSG00000177479.51	-1.01948442336462	-14.3919678694281	1.14219799251458e-33	1.93350414136647e-31
ENSG00000213398.ENSG00000124067.ENSG00000267660.63	ENSG00000213398+ENSG00000124067+ENSG00000267660	ENSG00000213398+ENSG00000124067+ENSG00000267660_064	chr16	dexseq_prepare_annotation2.py	exon	67984325	67984396	.	-	.	ENST00000576616+ENST00000537830+ENST00000338335+ENST00000573702+ENST00000574665+ENST00000572037+ENST00000570802+ENST00000573023+ENST00000541864+ENST00000316341+ENST00000572766+ENST00000422611__exon_number_064__gene_id_ENSG00000213398+ENSG00000124067+ENSG00000267660		ENSG00000213398.ENSG00000124067.ENSG00000267660.63	-3.11109557437534	-15.6182920468709	1.15326672592175e-33	1.94978864540668e-31
ENSG00000215021.ENSG00000238795.43	ENSG00000215021+ENSG00000238795	ENSG00000215021+ENSG00000238795_044	chr12	dexseq_prepare_annotation2.py	exon	7079880	7079914	.	-	.	ENST00000399433+ENST00000535923+ENST00000546111__exon_number_044__gene_id_ENSG00000215021+ENSG00000238795		ENSG00000215021.ENSG00000238795.43	2.18279065714946	16.4276122305835	1.17808180247817e-33	1.98924359764246e-31
ENSG00000257062.ENSG00000111700.ENSG00000134538.ENSG00000205754.ENSG00000257046.27	ENSG00000257062+ENSG00000111700+ENSG00000134538+ENSG00000205754+ENSG00000257046	ENSG00000257062+ENSG00000111700+ENSG00000134538+ENSG00000205754+ENSG00000257046_028	chr12	dexseq_prepare_annotation2.py	exon	21174395	21174516	.	+	.	ENST00000554957+ENST00000381541+ENST00000421593__exon_number_028__gene_id_ENSG00000257062+ENSG00000111700+ENSG00000134538+ENSG00000205754+ENSG00000257046		ENSG00000257062.ENSG00000111700.ENSG00000134538.ENSG00000205754.ENSG00000257046.27	-0.775197353879961	-15.2113166670551	1.26468456657712e-33	2.13280018692042e-31
ENSG00000215021.ENSG00000238795.32	ENSG00000215021+ENSG00000238795	ENSG00000215021+ENSG00000238795_033	chr12	dexseq_prepare_annotation2.py	exon	7079232	7079358	.	-	.	ENST00000542294__exon_number_033__gene_id_ENSG00000215021+ENSG00000238795		ENSG00000215021.ENSG00000238795.32	-0.770336615535676	-16.40804140002	1.30941313609745e-33	2.20546798018256e-31
ENSG00000114735.5	ENSG00000114735	ENSG00000114735_006	chr3	dexseq_prepare_annotation2.py	exon	50606977	50606997	.	+	.	ENST00000448997+ENST00000232854__exon_number_006__gene_id_ENSG00000114735	HEMK1	ENSG00000114735.5	3.57322530569623	16.2453226866563	1.33100238959764e-33	2.23902885731103e-31
ENSG00000077782.35	ENSG00000077782	ENSG00000077782_036	chr8	dexseq_prepare_annotation2.py	exon	38277563	38277862	.	-	.	ENST00000527114__exon_number_036__gene_id_ENSG00000077782	FGFR1	ENSG00000077782.35	-1.02399598152039	-14.4178354170898	1.34843597912661e-33	2.26552395459329e-31
ENSG00000155827.5	ENSG00000155827	ENSG00000155827_006	chr9	dexseq_prepare_annotation2.py	exon	104296251	104296260	.	+	.	ENST00000481046__exon_number_006__gene_id_ENSG00000155827	RNF20	ENSG00000155827.5	1.28229831991606	16.9619992995645	1.35584598524314e-33	2.2751332313724e-31
ENSG00000148343.6	ENSG00000148343	ENSG00000148343_007	chr9	dexseq_prepare_annotation2.py	exon	131802067	131802165	.	+	.	ENST00000450073__exon_number_007__gene_id_ENSG00000148343	FAM73B	ENSG00000148343.6	0.843514251794388	15.2888825283451	1.36622176535882e-33	2.28968899771723e-31
ENSG00000120705.13	ENSG00000120705	ENSG00000120705_014	chr5	dexseq_prepare_annotation2.py	exon	137849257	137849339	.	-	.	ENST00000503183+ENST00000503014+ENST00000499810+ENST00000506345+ENST00000360541+ENST00000512198+ENST00000572514__exon_number_014__gene_id_ENSG00000120705	ETF1	ENSG00000120705.13	-4.39901941521613	-16.3952901563674	1.4027933253253e-33	2.34805618584953e-31
ENSG00000238542.ENSG00000163492.ENSG00000155657.1	ENSG00000238542+ENSG00000163492+ENSG00000155657	ENSG00000238542+ENSG00000163492+ENSG00000155657_002	chr2	dexseq_prepare_annotation2.py	exon	179392173	179392475	.	-	.	ENST00000591111+ENST00000342992+ENST00000342175+ENST00000460472+ENST00000359218+ENST00000589042__exon_number_002__gene_id_ENSG00000238542+ENSG00000163492+ENSG00000155657		ENSG00000238542.ENSG00000163492.ENSG00000155657.1	-0.745757911905569	-13.0611052124929	1.4401244286397e-33	2.40754813954093e-31
ENSG00000013441.23	ENSG00000013441	ENSG00000013441_024	chr2	dexseq_prepare_annotation2.py	exon	201724403	201724469	.	-	.	ENST00000321356+ENST00000473565+ENST00000409403+ENST00000461981+ENST00000434813+ENST00000432425__exon_number_024__gene_id_ENSG00000013441	CLK1	ENSG00000013441.23	-2.46938203535708	-16.9495586668107	1.44273334856681e-33	2.40891719416968e-31
ENSG00000170921.43	ENSG00000170921	ENSG00000170921_044	chr17	dexseq_prepare_annotation2.py	exon	61501500	61505060	.	+	.	ENST00000424789__exon_number_044__gene_id_ENSG00000170921	TANC2	ENSG00000170921.43	-2.4086394951037	-18.2808762125245	1.45371211306054e-33	2.42424058289156e-31
ENSG00000104529.66	ENSG00000104529	ENSG00000104529_067	chr8	dexseq_prepare_annotation2.py	exon	144672906	144672908	.	-	.	ENST00000524883+ENST00000531670+ENST00000534475+ENST00000531953+ENST00000442189+ENST00000529832+ENST00000534804__exon_number_067__gene_id_ENSG00000104529	EEF1D	ENSG00000104529.66	-0.9330914002465	-14.035555672921	1.47268160424773e-33	2.45283505265899e-31
ENSG00000140955.16	ENSG00000140955	ENSG00000140955_017	chr16	dexseq_prepare_annotation2.py	exon	84228765	84228800	.	+	.	ENST00000566526+ENST00000315906+ENST00000567685+ENST00000564169+ENST00000268624__exon_number_017__gene_id_ENSG00000140955	ADAD2	ENSG00000140955.16	1.28294142403774	16.078366313246	1.47777719524138e-33	2.45827962427687e-31
ENSG00000114480.25	ENSG00000114480	ENSG00000114480_026	chr3	dexseq_prepare_annotation2.py	exon	81792708	81792780	.	-	.	ENST00000489715__exon_number_026__gene_id_ENSG00000114480	GBE1	ENSG00000114480.25	-2.09459768217469	-19.4755654629878	1.50783340931662e-33	2.50518144105683e-31
ENSG00000103343.ENSG00000103351.ENSG00000263212.ENSG00000262621.ENSG00000122390.2	ENSG00000103343+ENSG00000103351+ENSG00000263212+ENSG00000262621+ENSG00000122390	ENSG00000103343+ENSG00000103351+ENSG00000263212+ENSG00000262621+ENSG00000122390_003	chr16	dexseq_prepare_annotation2.py	exon	3434010	3434706	.	+	.	ENST00000576906__exon_number_003__gene_id_ENSG00000103343+ENSG00000103351+ENSG00000263212+ENSG00000262621+ENSG00000122390		ENSG00000103343.ENSG00000103351.ENSG00000263212.ENSG00000262621.ENSG00000122390.2	0.789542225347492	13.6381203038746	1.58047932778158e-33	2.62264077059015e-31
ENSG00000074054.71	ENSG00000074054	ENSG00000074054_072	chr2	dexseq_prepare_annotation2.py	exon	122407053	122407163	.	-	.	ENST00000409078__exon_number_072__gene_id_ENSG00000074054	CLASP1	ENSG00000074054.71	-0.746526787655358	-14.4918920235836	1.65667266728836e-33	2.74569011755747e-31
ENSG00000139624.62	ENSG00000139624	ENSG00000139624_063	chr12	dexseq_prepare_annotation2.py	exon	50559605	50559718	.	-	.	ENST00000550258__exon_number_063__gene_id_ENSG00000139624	CERS5	ENSG00000139624.62	1.09246699580563	16.9185149785916	1.68475221347391e-33	2.78879334111536e-31
ENSG00000198887.4	ENSG00000198887	ENSG00000198887_005	chr9	dexseq_prepare_annotation2.py	exon	72893407	72893541	.	+	.	ENST00000361138__exon_number_005__gene_id_ENSG00000198887	SMC5	ENSG00000198887.4	2.12399898178904	19.4375207294846	1.73306688019554e-33	2.86524498201567e-31
ENSG00000175899.57	ENSG00000175899	ENSG00000175899_058	chr12	dexseq_prepare_annotation2.py	exon	9267754	9268032	.	-	.	ENST00000497324__exon_number_058__gene_id_ENSG00000175899	A2M	ENSG00000175899.57	-0.708612506847572	-14.3336495684349	1.76919413422311e-33	2.92138452762385e-31
ENSG00000151651.40	ENSG00000151651	ENSG00000151651_041	chr10	dexseq_prepare_annotation2.py	exon	135088300	135088494	.	-	.	ENST00000486609__exon_number_041__gene_id_ENSG00000151651	ADAM8	ENSG00000151651.40	-0.99601069744872	-17.3562810575837	1.84836351814383e-33	3.04837275957405e-31
ENSG00000088340.15	ENSG00000088340	ENSG00000088340_016	chr20	dexseq_prepare_annotation2.py	exon	34151777	34152457	.	-	.	ENST00000400461+ENST00000434828+ENST00000262870+ENST00000411519__exon_number_016__gene_id_ENSG00000088340	FER1L4	ENSG00000088340.15	-3.91352806078912	-19.416202113019	1.87382121842328e-33	3.08657574188188e-31
ENSG00000255033.ENSG00000253434.10	ENSG00000255033+ENSG00000253434	ENSG00000255033+ENSG00000253434_011	chr8	dexseq_prepare_annotation2.py	exon	112525276	112525364	.	+	.	ENST00000524236+ENST00000521753__exon_number_011__gene_id_ENSG00000255033+ENSG00000253434		ENSG00000255033.ENSG00000253434.10	-0.929154165934168	-21.9279802273076	1.91536551410072e-33	3.15115091431703e-31
ENSG00000163625.82	ENSG00000163625	ENSG00000163625_083	chr4	dexseq_prepare_annotation2.py	exon	85781565	85781716	.	-	.	ENST00000509172+ENST00000295888+ENST00000426414+ENST00000322366+ENST00000504990__exon_number_083__gene_id_ENSG00000163625	WDFY3	ENSG00000163625.82	1.41737641185494	13.9280533799896	2.04238613059517e-33	3.35602195722962e-31
ENSG00000262664.ENSG00000108963.20	ENSG00000262664+ENSG00000108963	ENSG00000262664+ENSG00000108963_021	chr17	dexseq_prepare_annotation2.py	exon	1943049	1943081	.	+	.	ENST00000263083+ENST00000570833+ENST00000575998+ENST00000575667+ENST00000570477+ENST00000571418+ENST00000572214+ENST00000570867__exon_number_021__gene_id_ENSG00000262664+ENSG00000108963		ENSG00000262664.ENSG00000108963.20	-1.79581364517446	-20.4661705124099	2.07951581504419e-33	3.41286585172197e-31
ENSG00000105072.4	ENSG00000105072	ENSG00000105072_005	chr19	dexseq_prepare_annotation2.py	exon	16607267	16607273	.	+	.	ENST00000599550+ENST00000594035+ENST00000593380+ENST00000221671+ENST00000596592__exon_number_005__gene_id_ENSG00000105072	C19orf44	ENSG00000105072.4	-5.54767944146241	-20.4476052694116	2.20968786075254e-33	3.62208481408641e-31
ENSG00000197355.1	ENSG00000197355	ENSG00000197355_002	chr9	dexseq_prepare_annotation2.py	exon	139971978	139972273	.	+	.	ENST00000476184+ENST00000409858__exon_number_002__gene_id_ENSG00000197355	UAP1L1	ENSG00000197355.1	-1.11993679956175	-23.8576552314757	2.22691275031824e-33	3.6458787980484e-31
ENSG00000092148.4	ENSG00000092148	ENSG00000092148_005	chr14	dexseq_prepare_annotation2.py	exon	31570531	31570598	.	-	.	ENST00000556281__exon_number_005__gene_id_ENSG00000092148	HECTD1	ENSG00000092148.4	1.96757120471554	14.8143840544622	2.23490664070129e-33	3.65452042509911e-31
ENSG00000077063.3	ENSG00000077063	ENSG00000077063_004	chr7	dexseq_prepare_annotation2.py	exon	117351682	117351836	.	-	.	ENST00000446636+ENST00000441556+ENST00000445366+ENST00000160373__exon_number_004__gene_id_ENSG00000077063	CTTNBP2	ENSG00000077063.3	-1.82134627076864	-15.6174082758422	2.29660214085866e-33	3.75084740667883e-31
ENSG00000138101.65	ENSG00000138101	ENSG00000138101_066	chr2	dexseq_prepare_annotation2.py	exon	25896299	25896357	.	-	.	ENST00000356599+ENST00000407661+ENST00000407186+ENST00000398951+ENST00000404103+ENST00000545439+ENST00000405222+ENST00000407038+ENST00000288642+ENST00000406818+ENST00000486826__exon_number_066__gene_id_ENSG00000138101	DTNB	ENSG00000138101.65	1.0758088736135	16.2949337449049	2.41398328070694e-33	3.93777730869937e-31
ENSG00000215021.ENSG00000238795.40	ENSG00000215021+ENSG00000238795	ENSG00000215021+ENSG00000238795_041	chr12	dexseq_prepare_annotation2.py	exon	7079831	7079843	.	-	.	ENST00000546111+ENST00000543465+ENST00000535923+ENST00000542294+ENST00000399433+ENST00000544888__exon_number_041__gene_id_ENSG00000215021+ENSG00000238795		ENSG00000215021.ENSG00000238795.40	2.23696432106294	16.2942614906487	2.42278625432945e-33	3.94735236984133e-31
ENSG00000013441.24	ENSG00000013441	ENSG00000013441_025	chr2	dexseq_prepare_annotation2.py	exon	201724470	201724847	.	-	.	ENST00000473565+ENST00000461981__exon_number_025__gene_id_ENSG00000013441	CLK1	ENSG00000013441.24	-2.56605720834307	-16.8439722597387	2.44607084276904e-33	3.98047008231353e-31
ENSG00000026559	ENSG00000026559	ENSG00000026559_001	chr20	dexseq_prepare_annotation2.py	exon	49620193	49620193	.	-	.	ENST00000371571__exon_number_001__gene_id_ENSG00000026559	KCNG1	ENSG00000026559	1.74320952495135	21.839163569608	2.46612340225049e-33	4.00825469933169e-31
ENSG00000125753.37	ENSG00000125753	ENSG00000125753_038	chr19	dexseq_prepare_annotation2.py	exon	46030201	46030241	.	+	.	ENST00000245932__exon_number_038__gene_id_ENSG00000125753	VASP	ENSG00000125753.37	1.59897077396658	16.837367115128	2.52832019672982e-33	4.10025621014874e-31
ENSG00000170448	ENSG00000170448	ENSG00000170448_001	chr4	dexseq_prepare_annotation2.py	exon	47849257	47849259	.	-	.	ENST00000381538+ENST00000502448+ENST00000464756__exon_number_001__gene_id_ENSG00000170448	NFXL1	ENSG00000170448	-0.722415035645366	-16.2863512145337	2.52882190450333e-33	4.10025621014874e-31
ENSG00000092148.79	ENSG00000092148	ENSG00000092148_080	chr14	dexseq_prepare_annotation2.py	exon	31676916	31677010	.	-	.	ENST00000553700__exon_number_080__gene_id_ENSG00000092148	HECTD1	ENSG00000092148.79	1.59848583977454	14.7942421946246	2.56578330713219e-33	4.15517954421093e-31
ENSG00000158286.24	ENSG00000158286	ENSG00000158286_025	chr1	dexseq_prepare_annotation2.py	exon	6271081	6271094	.	+	.	ENST00000377939+ENST00000496329+ENST00000463453__exon_number_025__gene_id_ENSG00000158286	RNF207	ENSG00000158286.24	4.29287734918815	15.7149900175987	2.6099712213403e-33	4.22165982036435e-31
ENSG00000129993.16	ENSG00000129993	ENSG00000129993_017	chr16	dexseq_prepare_annotation2.py	exon	88951596	88951634	.	-	.	ENST00000448839+ENST00000360302+ENST00000268679+ENST00000327483+ENST00000569464__exon_number_017__gene_id_ENSG00000129993	CBFA2T3	ENSG00000129993.16	-2.23447962562493	-17.8155121425461	2.74094176326673e-33	4.42818390966563e-31
ENSG00000142347.6	ENSG00000142347	ENSG00000142347_007	chr19	dexseq_prepare_annotation2.py	exon	8591336	8591336	.	-	.	ENST00000598005__exon_number_007__gene_id_ENSG00000142347	MYO1F	ENSG00000142347.6	-1.79572791752972	-15.7009931008684	2.83458204346026e-33	4.57397539163971e-31
ENSG00000187527.6	ENSG00000187527	ENSG00000187527_007	chr3	dexseq_prepare_annotation2.py	exon	193016920	193016992	.	-	.	ENST00000495496+ENST00000342358__exon_number_007__gene_id_ENSG00000187527	ATP13A5	ENSG00000187527.6	1.80390551899723	16.1046974007828	2.89968176909422e-33	4.67341884358554e-31
ENSG00000125520.ENSG00000273047.ENSG00000273154.ENSG00000197114.ENSG00000203896.24	ENSG00000125520+ENSG00000273047+ENSG00000273154+ENSG00000197114+ENSG00000203896	ENSG00000125520+ENSG00000273047+ENSG00000273154+ENSG00000197114+ENSG00000203896_025	chr20	dexseq_prepare_annotation2.py	exon	62366177	62366510	.	+	.	ENST00000478385__exon_number_025__gene_id_ENSG00000125520+ENSG00000273047+ENSG00000273154+ENSG00000197114+ENSG00000203896		ENSG00000125520.ENSG00000273047.ENSG00000273154.ENSG00000197114.ENSG00000203896.24	-2.16351139757521	-14.9977569616836	2.95694424626942e-33	4.76000820371052e-31
ENSG00000236581.1	ENSG00000236581	ENSG00000236581_002	chr13	dexseq_prepare_annotation2.py	exon	33845523	33845523	.	+	.	ENST00000608539+ENST00000609061+ENST00000609233+ENST00000608315__exon_number_002__gene_id_ENSG00000236581	STARD13-AS	ENSG00000236581.1	1.21139601524624	14.6364528029987	3.06980159688035e-33	4.93577884711311e-31
ENSG00000127419.40	ENSG00000127419	ENSG00000127419_041	chr4	dexseq_prepare_annotation2.py	exon	949193	949271	.	+	.	ENST00000264771+ENST00000452360+ENST00000506669+ENST00000508204+ENST00000515740+ENST00000515492+ENST00000513952+ENST00000509508+ENST00000438836+ENST00000510493+ENST00000515876__exon_number_041__gene_id_ENSG00000127419	TMEM175	ENSG00000127419.40	-2.88483484346422	-17.7800654456704	3.20288188770231e-33	5.14360663247392e-31
ENSG00000159618.5	ENSG00000159618	ENSG00000159618_006	chr16	dexseq_prepare_annotation2.py	exon	57595968	57596069	.	+	.	ENST00000340339+ENST00000394361+ENST00000564983+ENST00000349457+ENST00000564607__exon_number_006__gene_id_ENSG00000159618	GPR114	ENSG00000159618.5	1.46643409434616	24.97448521206	3.34445891684266e-33	5.36456791003497e-31
ENSG00000133316.ENSG00000222328.41	ENSG00000133316+ENSG00000222328	ENSG00000133316+ENSG00000222328_042	chr11	dexseq_prepare_annotation2.py	exon	62607069	62607131	.	-	.	ENST00000525239+ENST00000525752+ENST00000538098+ENST00000529106+ENST00000278856__exon_number_042__gene_id_ENSG00000133316+ENSG00000222328		ENSG00000133316.ENSG00000222328.41	-3.28143983223114	-15.7968887972527	3.38751631854023e-33	5.42716409047844e-31
ENSG00000187741.49	ENSG00000187741	ENSG00000187741_050	chr16	dexseq_prepare_annotation2.py	exon	89831453	89831474	.	-	.	ENST00000568369+ENST00000563318+ENST00000389301__exon_number_050__gene_id_ENSG00000187741	FANCA	ENSG00000187741.49	0.674829167085982	14.6717072852914	3.75279446083039e-33	6.00522972836113e-31
ENSG00000238542.ENSG00000163492.ENSG00000155657.267	ENSG00000238542+ENSG00000163492+ENSG00000155657	ENSG00000238542+ENSG00000163492+ENSG00000155657_268	chr2	dexseq_prepare_annotation2.py	exon	179569237	179569504	.	-	.	ENST00000342992+ENST00000589042+ENST00000591111__exon_number_268__gene_id_ENSG00000238542+ENSG00000163492+ENSG00000155657		ENSG00000238542.ENSG00000163492.ENSG00000155657.267	1.51103942580102	12.9566707311241	3.95386344507873e-33	6.31946651838908e-31
ENSG00000174233	ENSG00000174233	ENSG00000174233_001	chr12	dexseq_prepare_annotation2.py	exon	49159975	49159976	.	-	.	ENST00000357869__exon_number_001__gene_id_ENSG00000174233	ADCY6	ENSG00000174233	1.2341783718564	15.7597042821009	4.20127078742492e-33	6.70693260687169e-31
ENSG00000142330.ENSG00000178623.54	ENSG00000142330+ENSG00000178623	ENSG00000142330+ENSG00000178623_055	chr2	dexseq_prepare_annotation2.py	exon	241570670	241570676	.	+	.	ENST00000319838__exon_number_055__gene_id_ENSG00000142330+ENSG00000178623		ENSG00000142330.ENSG00000178623.54	-1.17882299063144	-14.6501470216948	4.35827292116403e-33	6.94932813876175e-31
ENSG00000147813.25	ENSG00000147813	ENSG00000147813_026	chr8	dexseq_prepare_annotation2.py	exon	144659013	144659112	.	-	.	ENST00000480946__exon_number_026__gene_id_ENSG00000147813	NAPRT1	ENSG00000147813.25	0.998424150389129	15.1937913002863	4.530375342202e-33	7.21519908198246e-31
ENSG00000163629	ENSG00000163629	ENSG00000163629_001	chr4	dexseq_prepare_annotation2.py	exon	87515468	87515469	.	+	.	ENST00000427191+ENST00000436978__exon_number_001__gene_id_ENSG00000163629	PTPN13	ENSG00000163629	-0.482406840011055	-14.5159887392522	4.67185037121303e-33	7.43172112773919e-31
ENSG00000100106.ENSG00000100101.21	ENSG00000100106+ENSG00000100101	ENSG00000100106+ENSG00000100101_022	chr22	dexseq_prepare_annotation2.py	exon	38097313	38097486	.	+	.	ENST00000406386+ENST00000344404+ENST00000455236+ENST00000492485__exon_number_022__gene_id_ENSG00000100106+ENSG00000100101		ENSG00000100106.ENSG00000100101.21	-4.67474276980484	-14.6393786541146	4.69635780574102e-33	7.46188600263529e-31
ENSG00000167380.38	ENSG00000167380	ENSG00000167380_039	chr19	dexseq_prepare_annotation2.py	exon	44679651	44679683	.	+	.	ENST00000590089+ENST00000590524+ENST00000454662+ENST00000588127+ENST00000588883+ENST00000590578+ENST00000337433+ENST00000586914+ENST00000585678__exon_number_039__gene_id_ENSG00000167380	ZNF226	ENSG00000167380.38	2.40608764296606	15.2844471733764	4.72235162990553e-33	7.49433862379477e-31
ENSG00000113575.ENSG00000272772.ENSG00000113558.ENSG00000273345.ENSG00000006837.1	ENSG00000113575+ENSG00000272772+ENSG00000113558+ENSG00000273345+ENSG00000006837	ENSG00000113575+ENSG00000272772+ENSG00000113558+ENSG00000273345+ENSG00000006837_002	chr5	dexseq_prepare_annotation2.py	exon	133493029	133493082	.	-	.	ENST00000522552+ENST00000353411__exon_number_002__gene_id_ENSG00000113575+ENSG00000272772+ENSG00000113558+ENSG00000273345+ENSG00000006837		ENSG00000113575.ENSG00000272772.ENSG00000113558.ENSG00000273345.ENSG00000006837.1	-2.43517168195707	-13.5546477334954	4.7416543277294e-33	7.5161085331312e-31
ENSG00000153048.23	ENSG00000153048	ENSG00000153048_024	chr16	dexseq_prepare_annotation2.py	exon	8955631	8955634	.	-	.	ENST00000568968+ENST00000567626__exon_number_024__gene_id_ENSG00000153048	CARHSP1	ENSG00000153048.23	1.32941893047751	16.514760018163	4.79145740258132e-33	7.58611721020219e-31
ENSG00000065357.128	ENSG00000065357	ENSG00000065357_129	chr12	dexseq_prepare_annotation2.py	exon	56347195	56347231	.	+	.	ENST00000550957+ENST00000551739+ENST00000552478__exon_number_129__gene_id_ENSG00000065357	DGKA	ENSG00000065357.128	5.33298882911875	16.1588035726126	5.05021198597459e-33	7.98639692639838e-31
ENSG00000143341.95	ENSG00000143341	ENSG00000143341_096	chr1	dexseq_prepare_annotation2.py	exon	186113665	186113835	.	+	.	ENST00000271588+ENST00000367492__exon_number_096__gene_id_ENSG00000143341	HMCN1	ENSG00000143341.95	1.11670769324317	14.694071539735	5.09943535564906e-33	8.05477361334723e-31
ENSG00000149187.46	ENSG00000149187	ENSG00000149187_047	chr11	dexseq_prepare_annotation2.py	exon	47515883	47515995	.	-	.	ENST00000528538+ENST00000395292__exon_number_047__gene_id_ENSG00000149187	CELF1	ENSG00000149187.46	-2.03306952264726	-14.9130064127735	5.17436138616254e-33	8.16354082374673e-31
ENSG00000114374.6	ENSG00000114374	ENSG00000114374_007	chrY	dexseq_prepare_annotation2.py	exon	14832671	14833136	.	+	.	ENST00000493168__exon_number_007__gene_id_ENSG00000114374	USP9Y	ENSG00000114374.6	-2.61352834355663	-14.9788534381299	5.74179953585904e-33	9.04817513041337e-31
ENSG00000187741.52	ENSG00000187741	ENSG00000187741_053	chr16	dexseq_prepare_annotation2.py	exon	89833556	89833645	.	-	.	ENST00000567205+ENST00000568369+ENST00000389301__exon_number_053__gene_id_ENSG00000187741	FANCA	ENSG00000187741.52	0.627789655946763	14.6064603326114	5.90145072550155e-33	9.28888344193944e-31
ENSG00000168137.53	ENSG00000168137	ENSG00000168137_054	chr3	dexseq_prepare_annotation2.py	exon	9490072	9490158	.	+	.	ENST00000407969+ENST00000302463+ENST00000402198+ENST00000413704+ENST00000488236+ENST00000466242+ENST00000399686+ENST00000421188+ENST00000443339+ENST00000493918+ENST00000402466+ENST00000406341__exon_number_054__gene_id_ENSG00000168137	SETD5	ENSG00000168137.53	-0.810737809827964	-15.2442863765567	6.06412358925709e-33	9.53377990971322e-31
ENSG00000254553.ENSG00000273274.ENSG00000160062.12	ENSG00000254553+ENSG00000273274+ENSG00000160062	ENSG00000254553+ENSG00000273274+ENSG00000160062_013	chr1	dexseq_prepare_annotation2.py	exon	33060655	33060824	.	+	.	ENST00000373510+ENST00000480336+ENST00000316459__exon_number_013__gene_id_ENSG00000254553+ENSG00000273274+ENSG00000160062		ENSG00000254553.ENSG00000273274.ENSG00000160062.12	-2.84168045724858	-21.5117861757591	6.30207654391776e-33	9.89631919545881e-31
ENSG00000048740.19	ENSG00000048740	ENSG00000048740_020	chr10	dexseq_prepare_annotation2.py	exon	11362820	11362861	.	+	.	ENST00000354897__exon_number_020__gene_id_ENSG00000048740	CELF2	ENSG00000048740.19	-2.95784989344979	-19.5672506568857	6.4430230489564e-33	1.01058591242355e-30
ENSG00000140400.14	ENSG00000140400	ENSG00000140400_015	chr15	dexseq_prepare_annotation2.py	exon	75649027	75649133	.	-	.	ENST00000564929+ENST00000562067+ENST00000566569+ENST00000566099__exon_number_015__gene_id_ENSG00000140400	MAN2C1	ENSG00000140400.14	1.32779566946841	15.324905227799	6.93664104638341e-33	1.08674312235057e-30
ENSG00000111731.27	ENSG00000111731	ENSG00000111731_028	chr12	dexseq_prepare_annotation2.py	exon	22637272	22637630	.	-	.	ENST00000542768__exon_number_028__gene_id_ENSG00000111731	C2CD5	ENSG00000111731.27	-1.90220933807488	-20.7317471280891	7.05999250409112e-33	1.10478210607334e-30
ENSG00000239306.ENSG00000173933.ENSG00000248643.ENSG00000258297.20	ENSG00000239306+ENSG00000173933+ENSG00000248643+ENSG00000258297	ENSG00000239306+ENSG00000173933+ENSG00000248643+ENSG00000258297_021	chr11	dexseq_prepare_annotation2.py	exon	66391970	66392064	.	+	.	ENST00000409372+ENST00000310137__exon_number_021__gene_id_ENSG00000239306+ENSG00000173933+ENSG00000248643+ENSG00000258297		ENSG00000239306.ENSG00000173933.ENSG00000248643.ENSG00000258297.20	0.808968255955428	14.715132323878	7.10310655609442e-33	1.11023782926773e-30
ENSG00000257108.ENSG00000007541.14	ENSG00000257108+ENSG00000007541	ENSG00000257108+ENSG00000007541_015	chr16	dexseq_prepare_annotation2.py	exon	620018	620061	.	+	.	ENST00000439574+ENST00000026218+ENST00000321878__exon_number_015__gene_id_ENSG00000257108+ENSG00000007541		ENSG00000257108.ENSG00000007541.14	-0.894009694962515	-15.6459721071766	8.12330849415716e-33	1.26822562322296e-30
ENSG00000166313.3	ENSG00000166313	ENSG00000166313_004	chr11	dexseq_prepare_annotation2.py	exon	6416393	6416509	.	-	.	ENST00000529519+ENST00000608394+ENST00000524626+ENST00000608704+ENST00000608435+ENST00000608655+ENST00000299402+ENST00000389906+ENST00000526240+ENST00000609360+ENST00000311051__exon_number_004__gene_id_ENSG00000166313	APBB1	ENSG00000166313.3	2.06976766300284	14.2715709850141	8.28166389214454e-33	1.29145015250653e-30
ENSG00000127419.39	ENSG00000127419	ENSG00000127419_040	chr4	dexseq_prepare_annotation2.py	exon	947092	947142	.	+	.	ENST00000264771+ENST00000452360+ENST00000506669+ENST00000504180+ENST00000508204+ENST00000515876+ENST00000515492+ENST00000513952+ENST00000509508+ENST00000438836+ENST00000510493+ENST00000515740__exon_number_040__gene_id_ENSG00000127419	TMEM175	ENSG00000127419.39	-2.71260022348075	-17.5583526237858	8.51520948126903e-33	1.32633257680641e-30
ENSG00000091536.63	ENSG00000091536	ENSG00000091536_064	chr17	dexseq_prepare_annotation2.py	exon	18060268	18060379	.	+	.	ENST00000205890+ENST00000418233+ENST00000536811__exon_number_064__gene_id_ENSG00000091536	MYO15A	ENSG00000091536.63	1.06431623599651	13.6597632529896	8.69041873255669e-33	1.35205836042923e-30
ENSG00000075420.14	ENSG00000075420	ENSG00000075420_015	chr3	dexseq_prepare_annotation2.py	exon	171904625	171905008	.	+	.	ENST00000421757+ENST00000476794__exon_number_015__gene_id_ENSG00000075420	FNDC3B	ENSG00000075420.14	-3.59272076029955	-20.664074209856	8.71095600077692e-33	1.35368859782512e-30
ENSG00000174744.17	ENSG00000174744	ENSG00000174744_018	chr11	dexseq_prepare_annotation2.py	exon	66109567	66109592	.	-	.	ENST00000529544+ENST00000527375+ENST00000534617+ENST00000524699+ENST00000525127+ENST00000359957+ENST00000530756+ENST00000530238+ENST00000425825__exon_number_018__gene_id_ENSG00000174744	BRMS1	ENSG00000174744.17	-0.956306994327551	-23.2785298025273	9.04000398598077e-33	1.40320255642599e-30
ENSG00000187527.11	ENSG00000187527	ENSG00000187527_012	chr3	dexseq_prepare_annotation2.py	exon	193029605	193029730	.	-	.	ENST00000495496+ENST00000342358__exon_number_012__gene_id_ENSG00000187527	ATP13A5	ENSG00000187527.11	1.97598953877244	15.8989745778901	9.09442584588479e-33	1.41002367173e-30
ENSG00000232732.5	ENSG00000232732	ENSG00000232732_006	chr2	dexseq_prepare_annotation2.py	exon	200743265	200743423	.	-	.	ENST00000600604+ENST00000599089+ENST00000593806+ENST00000593735__exon_number_006__gene_id_ENSG00000232732	AC073043.1	ENSG00000232732.5	1.58301930002124	14.4788226605343	9.27719416705925e-33	1.43670536181856e-30
ENSG00000173715.ENSG00000173653.59	ENSG00000173715+ENSG00000173653	ENSG00000173715+ENSG00000173653_060	chr11	dexseq_prepare_annotation2.py	exon	66611006	66611111	.	+	.	ENST00000309657+ENST00000530610+ENST00000524506+ENST00000533277+ENST00000524849+ENST00000534822__exon_number_060__gene_id_ENSG00000173715+ENSG00000173653		ENSG00000173715.ENSG00000173653.59	-0.942906897906464	-16.2040717683202	9.59079966379203e-33	1.48356442109671e-30
ENSG00000149187.4	ENSG00000149187	ENSG00000149187_005	chr11	dexseq_prepare_annotation2.py	exon	47490366	47490443	.	-	.	ENST00000395290+ENST00000358597+ENST00000395292+ENST00000361904+ENST00000310513__exon_number_005__gene_id_ENSG00000149187	CELF1	ENSG00000149187.4	-1.26110104258465	-14.8192047717151	9.61673035878435e-33	1.48586764809888e-30
ENSG00000153048.21	ENSG00000153048	ENSG00000153048_022	chr16	dexseq_prepare_annotation2.py	exon	8955523	8955570	.	-	.	ENST00000567626+ENST00000567554+ENST00000569398+ENST00000568968__exon_number_022__gene_id_ENSG00000153048	CARHSP1	ENSG00000153048.21	1.11797883195239	16.3790943719876	9.66414827627644e-33	1.49148174607392e-30
ENSG00000038382.4	ENSG00000038382	ENSG00000038382_005	chr5	dexseq_prepare_annotation2.py	exon	14270934	14271008	.	+	.	ENST00000344204+ENST00000509967+ENST00000512070+ENST00000502816+ENST00000537187+ENST00000505971__exon_number_005__gene_id_ENSG00000038382	TRIO	ENSG00000038382.4	-4.4308590541655	-14.350995237704	1.00659279395448e-32	1.55170948948467e-30
ENSG00000257062.ENSG00000111700.ENSG00000134538.ENSG00000205754.ENSG00000257046.47	ENSG00000257062+ENSG00000111700+ENSG00000134538+ENSG00000205754+ENSG00000257046	ENSG00000257062+ENSG00000111700+ENSG00000134538+ENSG00000205754+ENSG00000257046_048	chr12	dexseq_prepare_annotation2.py	exon	21243041	21243179	.	+	.	ENST00000540229+ENST00000381541__exon_number_048__gene_id_ENSG00000257062+ENSG00000111700+ENSG00000134538+ENSG00000205754+ENSG00000257046		ENSG00000257062.ENSG00000111700.ENSG00000134538.ENSG00000205754.ENSG00000257046.47	1.66999341640657	14.8916484277591	1.01371969488167e-32	1.56064204816736e-30
ENSG00000123329.75	ENSG00000123329	ENSG00000123329_076	chr12	dexseq_prepare_annotation2.py	exon	57877747	57877816	.	-	.	ENST00000550288__exon_number_076__gene_id_ENSG00000123329	ARHGAP9	ENSG00000123329.75	1.83795658025555	14.8914991973321	1.01470666766717e-32	1.56064204816736e-30
ENSG00000088247.ENSG00000266722.43	ENSG00000088247+ENSG00000266722	ENSG00000088247+ENSG00000266722_044	chr19	dexseq_prepare_annotation2.py	exon	6424149	6424227	.	-	.	ENST00000595258__exon_number_044__gene_id_ENSG00000088247+ENSG00000266722		ENSG00000088247.ENSG00000266722.43	1.15710398665579	15.2601193513889	1.03193048130412e-32	1.58532087194593e-30
ENSG00000141293.1	ENSG00000141293	ENSG00000141293_002	chr17	dexseq_prepare_annotation2.py	exon	46210807	46210807	.	-	.	ENST00000336915+ENST00000584709__exon_number_002__gene_id_ENSG00000141293	SKAP1	ENSG00000141293.1	-2.23482386177052	-20.6044048238051	1.04883916058216e-32	1.60945983709994e-30
ENSG00000137509.37	ENSG00000137509	ENSG00000137509_038	chr11	dexseq_prepare_annotation2.py	exon	82611824	82611874	.	-	.	ENST00000532809+ENST00000529671__exon_number_038__gene_id_ENSG00000137509	PRCP	ENSG00000137509.37	2.15990684423251	16.3604997656766	1.06414361266403e-32	1.63108490844518e-30
ENSG00000187741.42	ENSG00000187741	ENSG00000187741_043	chr16	dexseq_prepare_annotation2.py	exon	89828357	89828430	.	-	.	ENST00000305699+ENST00000567988+ENST00000563318+ENST00000561660+ENST00000563510+ENST00000568369+ENST00000389301__exon_number_043__gene_id_ENSG00000187741	FANCA	ENSG00000187741.42	0.656234955930752	14.5136068710104	1.12419706708451e-32	1.72117256765679e-30
ENSG00000147687.40	ENSG00000147687	ENSG00000147687_041	chr8	dexseq_prepare_annotation2.py	exon	125551318	125551319	.	-	.	ENST00000522927+ENST00000523214+ENST00000523152+ENST00000519776+ENST00000522280+ENST00000276692+ENST00000517678+ENST00000522310+ENST00000520938+ENST00000605953__exon_number_041__gene_id_ENSG00000147687	TATDN1	ENSG00000147687.40	1.31313074873295	15.3472755568429	1.16712826844483e-32	1.78487069298296e-30
ENSG00000215021.ENSG00000238795.39	ENSG00000215021+ENSG00000238795	ENSG00000215021+ENSG00000238795_040	chr12	dexseq_prepare_annotation2.py	exon	7079823	7079830	.	-	.	ENST00000546111+ENST00000543465+ENST00000545167+ENST00000535923+ENST00000542294+ENST00000399433+ENST00000544888__exon_number_040__gene_id_ENSG00000215021+ENSG00000238795		ENSG00000215021.ENSG00000238795.39	2.39617305754499	15.9915944428478	1.2540723578009e-32	1.91565602378855e-30
ENSG00000215148.10	ENSG00000215148	ENSG00000215148_011	chr16	dexseq_prepare_annotation2.py	exon	2854544	2854547	.	+	.	ENST00000399677__exon_number_011__gene_id_ENSG00000215148	PRSS41	ENSG00000215148.10	-2.47191532505379	-19.9139024812332	1.28657477274979e-32	1.96307679356405e-30
ENSG00000215021.ENSG00000238795.45	ENSG00000215021+ENSG00000238795	ENSG00000215021+ENSG00000238795_046	chr12	dexseq_prepare_annotation2.py	exon	7079917	7079988	.	-	.	ENST00000535923__exon_number_046__gene_id_ENSG00000215021+ENSG00000238795		ENSG00000215021.ENSG00000238795.45	2.41319810337741	15.9855273490234	1.29622714059123e-32	1.97556466477176e-30
ENSG00000116883.ENSG00000214193.18	ENSG00000116883+ENSG00000214193	ENSG00000116883+ENSG00000214193_019	chr1	dexseq_prepare_annotation2.py	exon	36784857	36784860	.	+	.	ENST00000508854__exon_number_019__gene_id_ENSG00000116883+ENSG00000214193		ENSG00000116883.ENSG00000214193.18	-0.779482395310753	-15.5630910132101	1.31450630033966e-32	2.00115740249786e-30
ENSG00000175899.58	ENSG00000175899	ENSG00000175899_059	chr12	dexseq_prepare_annotation2.py	exon	9268360	9268456	.	-	.	ENST00000467091+ENST00000539638+ENST00000404455+ENST00000497324+ENST00000318602__exon_number_059__gene_id_ENSG00000175899	A2M	ENSG00000175899.58	-0.817547322555122	-14.0512013060582	1.47142653760966e-32	2.23751603561464e-30
ENSG00000121152.11	ENSG00000121152	ENSG00000121152_012	chr2	dexseq_prepare_annotation2.py	exon	97008904	97009042	.	+	.	ENST00000240423+ENST00000435975+ENST00000455200+ENST00000477409+ENST00000427946__exon_number_012__gene_id_ENSG00000121152	NCAPH	ENSG00000121152.11	-1.58474975346198	-20.493378125118	1.48319739002435e-32	2.25286969703507e-30
ENSG00000132142.74	ENSG00000132142	ENSG00000132142_075	chr17	dexseq_prepare_annotation2.py	exon	35633926	35634007	.	-	.	ENST00000353139+ENST00000394406+ENST00000590888+ENST00000360679+ENST00000335166+ENST00000456066__exon_number_075__gene_id_ENSG00000132142	ACACA	ENSG00000132142.74	0.954330035091463	13.3094944870615	1.5666329385519e-32	2.37691951489852e-30
ENSG00000147606.ENSG00000214954.28	ENSG00000147606+ENSG00000214954	ENSG00000147606+ENSG00000214954_029	chr8	dexseq_prepare_annotation2.py	exon	92231356	92231464	.	+	.	ENST00000520099__exon_number_029__gene_id_ENSG00000147606+ENSG00000214954		ENSG00000147606.ENSG00000214954.28	1.76271215767459	18.8370627501969	1.59593775876701e-32	2.41865445677464e-30
ENSG00000166689.33	ENSG00000166689	ENSG00000166689_034	chr11	dexseq_prepare_annotation2.py	exon	16822572	16822622	.	-	.	ENST00000525049+ENST00000525781+ENST00000531066+ENST00000525581+ENST00000355661+ENST00000530489+ENST00000448080+ENST00000531079__exon_number_034__gene_id_ENSG00000166689	PLEKHA7	ENSG00000166689.33	1.60459023460141	14.4001847230809	1.61109100702415e-32	2.43887282848469e-30
ENSG00000131018.132	ENSG00000131018	ENSG00000131018_133	chr6	dexseq_prepare_annotation2.py	exon	152684861	152684909	.	-	.	ENST00000341594__exon_number_133__gene_id_ENSG00000131018	SYNE1	ENSG00000131018.132	-5.58873871391804	-12.9016593634642	1.61581107048149e-32	2.44326973519312e-30
ENSG00000138101.68	ENSG00000138101	ENSG00000138101_069	chr2	dexseq_prepare_annotation2.py	exon	25896422	25896430	.	-	.	ENST00000356599+ENST00000407661+ENST00000407186+ENST00000404103+ENST00000405222+ENST00000407038+ENST00000288642+ENST00000406818__exon_number_069__gene_id_ENSG00000138101	DTNB	ENSG00000138101.68	1.19498213730701	15.9426777970237	1.63734681735415e-32	2.4730552484744e-30
ENSG00000254485.ENSG00000196220.ENSG00000206573.11	ENSG00000254485+ENSG00000196220+ENSG00000206573	ENSG00000254485+ENSG00000196220+ENSG00000206573_012	chr3	dexseq_prepare_annotation2.py	exon	9054992	9055103	.	-	.	ENST00000360413+ENST00000518265+ENST00000383836__exon_number_012__gene_id_ENSG00000254485+ENSG00000196220+ENSG00000206573		ENSG00000254485.ENSG00000196220.ENSG00000206573.11	-0.945228937294633	-13.4761935876766	1.66858061283456e-32	2.51740552840175e-30
ENSG00000213221.ENSG00000187796.9	ENSG00000213221+ENSG00000187796	ENSG00000213221+ENSG00000187796_010	chr9	dexseq_prepare_annotation2.py	exon	139258409	139258614	.	-	.	ENST00000481053+ENST00000460290+ENST00000371732+ENST00000371734+ENST00000485975__exon_number_010__gene_id_ENSG00000213221+ENSG00000187796		ENSG00000213221.ENSG00000187796.9	2.32232408334005	20.4437311066731	1.73251651719507e-32	2.61093925346653e-30
ENSG00000007545.ENSG00000261732.ENSG00000206053.81	ENSG00000007545+ENSG00000261732+ENSG00000206053	ENSG00000007545+ENSG00000261732+ENSG00000206053_082	chr16	dexseq_prepare_annotation2.py	exon	1752137	1752281	.	+	.	ENST00000562569__exon_number_082__gene_id_ENSG00000007545+ENSG00000261732+ENSG00000206053		ENSG00000007545.ENSG00000261732.ENSG00000206053.81	-2.45272954443323	-15.3859921645952	1.82611902997256e-32	2.7489219317295e-30
ENSG00000207945.ENSG00000100124	ENSG00000207945+ENSG00000100124	ENSG00000207945+ENSG00000100124_001	chr22	dexseq_prepare_annotation2.py	exon	38226862	38226862	.	-	.	ENST00000215941__exon_number_001__gene_id_ENSG00000207945+ENSG00000100124		ENSG00000207945.ENSG00000100124	1.0827456302559	19.7989110666666	1.88838882623433e-32	2.83948271584511e-30
ENSG00000141140.61	ENSG00000141140	ENSG00000141140_062	chr17	dexseq_prepare_annotation2.py	exon	34871701	34871717	.	-	.	ENST00000544606+ENST00000586007+ENST00000431794+ENST00000586908+ENST00000591794+ENST00000268852__exon_number_062__gene_id_ENSG00000141140	MYO19	ENSG00000141140.61	1.94863139535973	14.2009287857311	2.01350661449802e-32	3.02423749619754e-30
ENSG00000066468.52	ENSG00000066468	ENSG00000066468_053	chr10	dexseq_prepare_annotation2.py	exon	123357599	123357748	.	-	.	ENST00000336553+ENST00000457416+ENST00000369058+ENST00000369059+ENST00000359354+ENST00000604236+ENST00000360144+ENST00000369060+ENST00000351936+ENST00000356226__exon_number_053__gene_id_ENSG00000066468	FGFR2	ENSG00000066468.52	-0.728081359164959	-15.486300367325	2.05444603749685e-32	3.08228745137362e-30
ENSG00000269553.ENSG00000263397.ENSG00000012124.7	ENSG00000269553+ENSG00000263397+ENSG00000012124	ENSG00000269553+ENSG00000263397+ENSG00000012124_008	chr19	dexseq_prepare_annotation2.py	exon	35820091	35820091	.	+	.	ENST00000600905+ENST00000601329+ENST00000601732+ENST00000085219+ENST00000598138+ENST00000602224+ENST00000600131+ENST00000597433+ENST00000341773+ENST00000595780+ENST00000601769+ENST00000598815+ENST00000599811+ENST00000599799+ENST00000536635+ENST00000593867+ENST00000594954+ENST00000597916+ENST00000599717+ENST00000270311+ENST00000600424+ENST00000596492+ENST00000598028__exon_number_008__gene_id_ENSG0…		ENSG00000269553.ENSG00000263397.ENSG00000012124.7	0.600287586879096	13.9972774511781	2.20432968078325e-32	3.30347522773684e-30
ENSG00000166225.23	ENSG00000166225	ENSG00000166225_024	chr12	dexseq_prepare_annotation2.py	exon	69964153	69964165	.	+	.	ENST00000549921+ENST00000550937+ENST00000397997+ENST00000548154+ENST00000550389+ENST00000551325+ENST00000299293+ENST00000547414__exon_number_024__gene_id_ENSG00000166225	FRS2	ENSG00000166225.23	1.3124720975868	15.8855097914238	2.23687660558185e-32	3.34852216851378e-30
ENSG00000007516	ENSG00000007516	ENSG00000007516_001	chr16	dexseq_prepare_annotation2.py	exon	1383602	1383638	.	+	.	ENST00000426824__exon_number_001__gene_id_ENSG00000007516	BAIAP3	ENSG00000007516	-1.96407912582603	-16.3923962877755	2.37561585995239e-32	3.55225839538682e-30
ENSG00000085872.ENSG00000105085.ENSG00000269578.ENSG00000214046.ENSG00000127526.ENSG00000269058.ENSG00000141979.ENSG00000268790.51	ENSG00000085872+ENSG00000105085+ENSG00000269578+ENSG00000214046+ENSG00000127526+ENSG00000269058+ENSG00000141979+ENSG00000268790	ENSG00000085872+ENSG00000105085+ENSG00000269578+ENSG00000214046+ENSG00000127526+ENSG00000269058+ENSG00000141979+ENSG00000268790_052	chr19	dexseq_prepare_annotation2.py	exon	16662804	16662860	.	-	.	ENST00000595753+ENST00000596387+ENST00000409648__exon_number_052__gene_id_ENSG00000085872+ENSG00000105085+ENSG00000269578+ENSG00000214046+ENSG00000127526+ENSG00000269058+ENSG00000141979+ENSG00000268790		ENSG00000085872.ENSG00000105085.ENSG00000269578.ENSG00000214046.ENSG00000127526.ENSG00000269058.ENSG00000141979.ENSG00000268790.51	-0.639805855783996	-13.4311920643683	2.42897646346676e-32	3.62801737540474e-30
ENSG00000177694.36	ENSG00000177694	ENSG00000177694_037	chr3	dexseq_prepare_annotation2.py	exon	175373269	175373351	.	+	.	ENST00000489299__exon_number_037__gene_id_ENSG00000177694	NAALADL2	ENSG00000177694.36	-1.43685677853683	-17.3161299405832	2.49592329292361e-32	3.7238788136561e-30
ENSG00000221978.53	ENSG00000221978	ENSG00000221978_054	chr1	dexseq_prepare_annotation2.py	exon	1334690	1334691	.	-	.	ENST00000425598+ENST00000408918+ENST00000488340+ENST00000400809+ENST00000481223__exon_number_054__gene_id_ENSG00000221978	CCNL2	ENSG00000221978.53	-3.16752675695239	-18.2786592632427	2.77500418467376e-32	4.13567816346446e-30
ENSG00000112146.ENSG00000242865.32	ENSG00000112146+ENSG00000242865	ENSG00000112146+ENSG00000242865_033	chr6	dexseq_prepare_annotation2.py	exon	52958275	52958359	.	+	.	ENST00000484436+ENST00000370939+ENST00000473318+ENST00000474457+ENST00000323557+ENST00000244426__exon_number_033__gene_id_ENSG00000112146+ENSG00000242865		ENSG00000112146.ENSG00000242865.32	1.50987268692907	16.1681584944221	2.88935995127272e-32	4.30134285577908e-30
ENSG00000166689.37	ENSG00000166689	ENSG00000166689_038	chr11	dexseq_prepare_annotation2.py	exon	16824843	16825080	.	-	.	ENST00000531079__exon_number_038__gene_id_ENSG00000166689	PLEKHA7	ENSG00000166689.37	1.56747741511256	14.3165481507903	2.89811859944682e-32	4.30961443931221e-30
ENSG00000123213.21	ENSG00000123213	ENSG00000123213_022	chr5	dexseq_prepare_annotation2.py	exon	65104953	65105236	.	+	.	ENST00000507201__exon_number_022__gene_id_ENSG00000123213	NLN	ENSG00000123213.21	-1.45675504523955	-15.9880880870678	3.03014598224379e-32	4.50097081514815e-30
ENSG00000143702.18	ENSG00000143702	ENSG00000143702_019	chr1	dexseq_prepare_annotation2.py	exon	243292742	243292755	.	-	.	ENST00000490813+ENST00000336415+ENST00000413359+ENST00000366543+ENST00000481987+ENST00000439296+ENST00000468254+ENST00000366542+ENST00000464936+ENST00000366544__exon_number_019__gene_id_ENSG00000143702	CEP170	ENSG00000143702.18	1.29912538457478	14.7218286314397	3.0706083172392e-32	4.55604471344101e-30
ENSG00000091181.3	ENSG00000091181	ENSG00000091181_004	chr3	dexseq_prepare_annotation2.py	exon	3111909	3111995	.	-	.	ENST00000256452+ENST00000438560+ENST00000446632+ENST00000418488+ENST00000445864__exon_number_004__gene_id_ENSG00000091181	IL5RA	ENSG00000091181.3	1.53020409248615	16.5411621760661	3.1023973263795e-32	4.59814234572879e-30
ENSG00000077782.72	ENSG00000077782	ENSG00000077782_073	chr8	dexseq_prepare_annotation2.py	exon	38287521	38288338	.	-	.	ENST00000526570__exon_number_073__gene_id_ENSG00000077782	FGFR1	ENSG00000077782.72	0.663095258625206	13.9874498201549	3.30848636599442e-32	4.89819768620936e-30
ENSG00000175203.59	ENSG00000175203	ENSG00000175203_060	chr12	dexseq_prepare_annotation2.py	exon	57940811	57940903	.	-	.	ENST00000547480+ENST00000548249+ENST00000550201+ENST00000547345+ENST00000546559+ENST00000546670+ENST00000550954+ENST00000549712+ENST00000434715+ENST00000543672+ENST00000550750+ENST00000549394__exon_number_060__gene_id_ENSG00000175203	DCTN2	ENSG00000175203.59	-0.728540740316169	-15.1727553114709	3.34777447041301e-32	4.95091697697551e-30
ENSG00000227001.13	ENSG00000227001	ENSG00000227001_014	chr1	dexseq_prepare_annotation2.py	exon	21754280	21754451	.	-	.	ENST00000453025+ENST00000426482__exon_number_014__gene_id_ENSG00000227001	NBPF2P	ENSG00000227001.13	-1.07567291388008	-20.9284567273182	3.44317976041203e-32	5.08641934815553e-30
ENSG00000127419.21	ENSG00000127419	ENSG00000127419_022	chr4	dexseq_prepare_annotation2.py	exon	942199	942298	.	+	.	ENST00000452360+ENST00000505734+ENST00000504850+ENST00000504180+ENST00000504744+ENST00000513952+ENST00000438836__exon_number_022__gene_id_ENSG00000127419	TMEM175	ENSG00000127419.21	-2.37215736861644	-17.2424943566546	3.46618120227741e-32	5.11478363661061e-30
ENSG00000268614.ENSG00000090674.ENSG00000032444.66	ENSG00000268614+ENSG00000090674+ENSG00000032444	ENSG00000268614+ENSG00000090674+ENSG00000032444_067	chr19	dexseq_prepare_annotation2.py	exon	7604869	7604910	.	+	.	ENST00000598462+ENST00000601870+ENST00000601668+ENST00000595264+ENST00000600737+ENST00000414982+ENST00000602191+ENST00000221249+ENST00000600942+ENST00000601001+ENST00000545201+ENST00000450331__exon_number_067__gene_id_ENSG00000268614+ENSG00000090674+ENSG00000032444		ENSG00000268614.ENSG00000090674.ENSG00000032444.66	-1.81008588989238	-16.1293889950653	3.53566623168971e-32	5.21160300615669e-30
ENSG00000272298.ENSG00000185442.ENSG00000258741.9	ENSG00000272298+ENSG00000185442+ENSG00000258741	ENSG00000272298+ENSG00000185442+ENSG00000258741_010	chr15	dexseq_prepare_annotation2.py	exon	93173391	93173443	.	-	.	ENST00000555613__exon_number_010__gene_id_ENSG00000272298+ENSG00000185442+ENSG00000258741		ENSG00000272298.ENSG00000185442.ENSG00000258741.9	2.43026249815662	18.6165306109237	3.64649758555287e-32	5.3690886823955e-30
ENSG00000141646.ENSG00000267699.ENSG00000141642.47	ENSG00000141646+ENSG00000267699+ENSG00000141642	ENSG00000141646+ENSG00000267699+ENSG00000141642_048	chr18	dexseq_prepare_annotation2.py	exon	48593389	48593482	.	+	.	ENST00000591126+ENST00000588745+ENST00000398417+ENST00000342988+ENST00000590499__exon_number_048__gene_id_ENSG00000141646+ENSG00000267699+ENSG00000141642		ENSG00000141646.ENSG00000267699.ENSG00000141642.47	-1.29214651361389	-16.302139953567	3.75318925012614e-32	5.52014152693142e-30
ENSG00000163719.41	ENSG00000163719	ENSG00000163719_042	chr3	dexseq_prepare_annotation2.py	exon	9744077	9744077	.	+	.	ENST00000353332__exon_number_042__gene_id_ENSG00000163719	MTMR14	ENSG00000163719.41	-1.85018589162489	-15.0485100375142	3.78563074015227e-32	5.56177759953571e-30
ENSG00000113494.36	ENSG00000113494	ENSG00000113494_037	chr5	dexseq_prepare_annotation2.py	exon	35230692	35230794	.	-	.	ENST00000342362__exon_number_037__gene_id_ENSG00000113494	PRLR	ENSG00000113494.36	-0.720189144991894	-15.6352171698315	3.96419351577846e-32	5.81776740210379e-30
ENSG00000134853.ENSG00000145216.53	ENSG00000134853+ENSG00000145216	ENSG00000134853+ENSG00000145216_054	chr4	dexseq_prepare_annotation2.py	exon	55124924	55124984	.	+	.	ENST00000509490+ENST00000509092+ENST00000503856+ENST00000257290+ENST00000504461+ENST00000512143+ENST00000512522+ENST00000508170__exon_number_054__gene_id_ENSG00000134853+ENSG00000145216		ENSG00000134853.ENSG00000145216.53	-0.91417095281005	-14.5212967298876	4.24575123316698e-32	6.22418805779862e-30
ENSG00000149179.3	ENSG00000149179	ENSG00000149179_004	chr11	dexseq_prepare_annotation2.py	exon	46958296	46958297	.	+	.	ENST00000536126+ENST00000528488+ENST00000525279+ENST00000522712+ENST00000533124__exon_number_004__gene_id_ENSG00000149179	C11orf49	ENSG00000149179.3	0.753218794987707	14.3201145771614	4.30915890700358e-32	6.31026853349098e-30
ENSG00000148343.12	ENSG00000148343	ENSG00000148343_013	chr9	dexseq_prepare_annotation2.py	exon	131809384	131809503	.	+	.	ENST00000474534__exon_number_013__gene_id_ENSG00000148343	FAM73B	ENSG00000148343.12	0.925308165810115	14.7428945131873	4.56282935788003e-32	6.67447702712414e-30
ENSG00000231817.20	ENSG00000231817	ENSG00000231817_021	chr13	dexseq_prepare_annotation2.py	exon	47040822	47040844	.	-	.	ENST00000598084+ENST00000416521+ENST00000594153__exon_number_021__gene_id_ENSG00000231817	RP11-189B4.6	ENSG00000231817.20	-1.66618362803357	-20.824832236605	4.67225852392203e-32	6.82712850568789e-30
ENSG00000069943	ENSG00000069943	ENSG00000069943_001	chr15	dexseq_prepare_annotation2.py	exon	55611158	55611429	.	+	.	ENST00000164305+ENST00000565367+ENST00000539642__exon_number_001__gene_id_ENSG00000069943	PIGB	ENSG00000069943	-2.03081551844163	-15.4634091103742	4.8798485567075e-32	7.12272645570526e-30
ENSG00000223745.59	ENSG00000223745	ENSG00000223745_060	chr1	dexseq_prepare_annotation2.py	exon	93806030	93806067	.	-	.	ENST00000452347+ENST00000411670+ENST00000451302+ENST00000413606+ENST00000421202+ENST00000457387+ENST00000449305+ENST00000438777__exon_number_060__gene_id_ENSG00000223745	RP4-717I23.3	ENSG00000223745.59	2.87416751234693	13.7969799015274	5.32732285517489e-32	7.76744450575158e-30
ENSG00000172638.29	ENSG00000172638	ENSG00000172638_030	chr11	dexseq_prepare_annotation2.py	exon	65635984	65636007	.	-	.	ENST00000531005+ENST00000307998+ENST00000528176+ENST00000527969+ENST00000530806+ENST00000532084+ENST00000531972+ENST00000526628__exon_number_030__gene_id_ENSG00000172638	EFEMP2	ENSG00000172638.29	-2.0462586505352	-17.4338044636104	5.35245608470754e-32	7.79564375012648e-30
ENSG00000026559.15	ENSG00000026559	ENSG00000026559_016	chr20	dexseq_prepare_annotation2.py	exon	49639619	49639631	.	-	.	ENST00000424171+ENST00000371571+ENST00000439216__exon_number_016__gene_id_ENSG00000026559	KCNG1	ENSG00000026559.15	-1.33173233129644	-20.7645811411394	5.5824570979003e-32	8.12184139312572e-30
ENSG00000196405.11	ENSG00000196405	ENSG00000196405_012	chr14	dexseq_prepare_annotation2.py	exon	100540840	100540952	.	+	.	ENST00000555706+ENST00000554460__exon_number_012__gene_id_ENSG00000196405	EVL	ENSG00000196405.11	-1.87979671181667	-13.9976340270587	6.12232573211633e-32	8.89766987096134e-30
ENSG00000177483.ENSG00000124831.3	ENSG00000177483+ENSG00000124831	ENSG00000177483+ENSG00000124831_004	chr2	dexseq_prepare_annotation2.py	exon	238592845	238593116	.	+	.	ENST00000489295__exon_number_004__gene_id_ENSG00000177483+ENSG00000124831		ENSG00000177483.ENSG00000124831.3	1.29381304329923	16.8503483434236	6.26522679956308e-32	9.09552779940453e-30
ENSG00000116731.31	ENSG00000116731	ENSG00000116731_032	chr1	dexseq_prepare_annotation2.py	exon	14142922	14143065	.	+	.	ENST00000235372+ENST00000376048+ENST00000505823+ENST00000503842__exon_number_032__gene_id_ENSG00000116731	PRDM2	ENSG00000116731.31	2.97057935864031	18.0500602248465	6.84945855118714e-32	9.92281029389647e-30
ENSG00000164924.19	ENSG00000164924	ENSG00000164924_020	chr8	dexseq_prepare_annotation2.py	exon	101936363	101936526	.	-	.	ENST00000353245+ENST00000419477+ENST00000395958+ENST00000395948+ENST00000457309+ENST00000395956+ENST00000517727+ENST00000521309+ENST00000518736+ENST00000522819+ENST00000523848+ENST00000480304+ENST00000395957+ENST00000521607+ENST00000522542+ENST00000395953+ENST00000395951__exon_number_020__gene_id_ENSG00000164924	YWHAZ	ENSG00000164924.19	1.28731598506656	14.5990374280738	6.84982631729777e-32	9.92281029389647e-30
ENSG00000170448.29	ENSG00000170448	ENSG00000170448_030	chr4	dexseq_prepare_annotation2.py	exon	47912841	47913011	.	-	.	ENST00000507489+ENST00000507131+ENST00000329043+ENST00000381538+ENST00000464756__exon_number_030__gene_id_ENSG00000170448	NFXL1	ENSG00000170448.29	1.36946852917481	15.6790493413589	6.92319196276568e-32	1.00183054276679e-29
ENSG00000260498	ENSG00000260498	ENSG00000260498_001	chr16	dexseq_prepare_annotation2.py	exon	87807094	87807116	.	-	.	ENST00000563993__exon_number_001__gene_id_ENSG00000260498	RP4-536B24.4	ENSG00000260498	-2.69895778868592	-26.8084406298015	6.93142654346403e-32	1.00194477974195e-29
ENSG00000257062.ENSG00000111700.ENSG00000134538.ENSG00000205754.ENSG00000257046.18	ENSG00000257062+ENSG00000111700+ENSG00000134538+ENSG00000205754+ENSG00000257046	ENSG00000257062+ENSG00000111700+ENSG00000134538+ENSG00000205754+ENSG00000257046_019	chr12	dexseq_prepare_annotation2.py	exon	21032370	21032565	.	+	.	ENST00000261196+ENST00000381545+ENST00000553473+ENST00000544370+ENST00000540229__exon_number_019__gene_id_ENSG00000257062+ENSG00000111700+ENSG00000134538+ENSG00000205754+ENSG00000257046		ENSG00000257062.ENSG00000111700.ENSG00000134538.ENSG00000205754.ENSG00000257046.18	-0.525216767912172	-14.5942369711003	7.06820869057916e-32	1.020620516043e-29
ENSG00000125753.33	ENSG00000125753	ENSG00000125753_034	chr19	dexseq_prepare_annotation2.py	exon	46029398	46029427	.	+	.	ENST00000245932+ENST00000588273+ENST00000588482+ENST00000587444+ENST00000586014__exon_number_034__gene_id_ENSG00000125753	VASP	ENSG00000125753.33	1.68341835902875	16.1685827226775	7.39770718119253e-32	1.06705384707754e-29
ENSG00000012061.23	ENSG00000012061	ENSG00000012061_024	chr19	dexseq_prepare_annotation2.py	exon	45924436	45924651	.	-	.	ENST00000592083+ENST00000592023+ENST00000588300+ENST00000591636+ENST00000300853+ENST00000589214+ENST00000013807+ENST00000589165+ENST00000340192+ENST00000592905__exon_number_024__gene_id_ENSG00000012061	ERCC1	ENSG00000012061.23	2.04519352513578	15.8167888208417	7.57455956668324e-32	1.09139347195453e-29
ENSG00000127329.27	ENSG00000127329	ENSG00000127329_028	chr12	dexseq_prepare_annotation2.py	exon	70956624	70956887	.	-	.	ENST00000538708+ENST00000550857+ENST00000334414+ENST00000548122+ENST00000261266+ENST00000551525+ENST00000550358+ENST00000451516__exon_number_028__gene_id_ENSG00000127329	PTPRB	ENSG00000127329.27	-5.10461191635279	-15.8116904442091	7.78434382013386e-32	1.12042100351033e-29
ENSG00000123200.30	ENSG00000123200	ENSG00000123200_031	chr13	dexseq_prepare_annotation2.py	exon	46626833	46626881	.	-	.	ENST00000242848+ENST00000282007__exon_number_031__gene_id_ENSG00000123200	ZC3H13	ENSG00000123200.30	2.19113222017223	24.9709990778381	7.8410693164645e-32	1.12737989893359e-29
ENSG00000259522.ENSG00000260669.ENSG00000213920.ENSG00000254505.ENSG00000129559.ENSG00000254692.ENSG00000100926.ENSG00000255526.ENSG00000196497.142	ENSG00000259522+ENSG00000260669+ENSG00000213920+ENSG00000254505+ENSG00000129559+ENSG00000254692+ENSG00000100926+ENSG00000255526+ENSG00000196497	ENSG00000259522+ENSG00000260669+ENSG00000213920+ENSG00000254505+ENSG00000129559+ENSG00000254692+ENSG00000100926+ENSG00000255526+ENSG00000196497_143	chr14	dexseq_prepare_annotation2.py	exon	24682696	24683036	.	-	.	ENST00000347519+ENST00000565988+ENST00000528804+ENST00000533523__exon_number_143__gene_id_ENSG00000259522+ENSG00000260669+ENSG00000213920+ENSG00000254505+ENSG00000129559+ENSG00000254692+ENSG00000100926+ENSG00000255526+ENSG00000196497		ENSG00000259522.ENSG00000260669.ENSG00000213920.ENSG00000254505.ENSG00000129559.ENSG00000254692.ENSG00000100926.ENSG00000255526.ENSG00000196497.142	-0.898587856991011	-13.769281049607	8.91098775033848e-32	1.27984418193949e-29
ENSG00000105738.6	ENSG00000105738	ENSG00000105738_007	chr19	dexseq_prepare_annotation2.py	exon	38572089	38573739	.	+	.	ENST00000222345__exon_number_007__gene_id_ENSG00000105738	SIPA1L3	ENSG00000105738.6	1.01283278836352	18.8205673982303	9.14650018830252e-32	1.31226924929764e-29
ENSG00000085231.10	ENSG00000085231	ENSG00000085231_011	chr5	dexseq_prepare_annotation2.py	exon	68661066	68661157	.	-	.	ENST00000509462+ENST00000217893+ENST00000503245+ENST00000328663+ENST00000506736__exon_number_011__gene_id_ENSG00000085231	TAF9	ENSG00000085231.10	-1.62832359601745	-15.780395148879	9.20615588968653e-32	1.31942155608769e-29
ENSG00000167380.39	ENSG00000167380	ENSG00000167380_040	chr19	dexseq_prepare_annotation2.py	exon	44679684	44679796	.	+	.	ENST00000590089+ENST00000590524+ENST00000454662+ENST00000585678+ENST00000588883+ENST00000590578+ENST00000337433+ENST00000588127__exon_number_040__gene_id_ENSG00000167380	ZNF226	ENSG00000167380.39	2.65106674575162	14.80445685027	9.45701320635104e-32	1.35393241092671e-29
ENSG00000150995.47	ENSG00000150995	ENSG00000150995_048	chr3	dexseq_prepare_annotation2.py	exon	4747851	4748035	.	+	.	ENST00000456211+ENST00000443694+ENST00000357086+ENST00000354582+ENST00000423119+ENST00000302640__exon_number_048__gene_id_ENSG00000150995	ITPR1	ENSG00000150995.47	-1.52156540847702	-17.0153589220722	9.58646169709397e-32	1.37100664804444e-29
ENSG00000223705.ENSG00000205583.ENSG00000178809.42	ENSG00000223705+ENSG00000205583+ENSG00000178809	ENSG00000223705+ENSG00000205583+ENSG00000178809_043	chr7	dexseq_prepare_annotation2.py	exon	75039646	75039650	.	+	.	ENST00000473960+ENST00000393633+ENST00000457988+ENST00000455158__exon_number_043__gene_id_ENSG00000223705+ENSG00000205583+ENSG00000178809		ENSG00000223705.ENSG00000205583.ENSG00000178809.42	-2.29032864221467	-14.3219863462201	1.02368780213858e-31	1.46247169159664e-29
ENSG00000103489.16	ENSG00000103489	ENSG00000103489_017	chr16	dexseq_prepare_annotation2.py	exon	17497303	17497358	.	-	.	ENST00000568226__exon_number_017__gene_id_ENSG00000103489	XYLT1	ENSG00000103489.16	1.59940112706715	20.5568570986703	1.03410785438422e-31	1.47579143923081e-29
ENSG00000163491.48	ENSG00000163491	ENSG00000163491_049	chr3	dexseq_prepare_annotation2.py	exon	27352440	27352507	.	-	.	ENST00000429845+ENST00000341435+ENST00000491627__exon_number_049__gene_id_ENSG00000163491	NEK10	ENSG00000163491.48	-2.02932859873488	-13.9564709340844	1.18040022349213e-31	1.68278306013666e-29
ENSG00000257062.ENSG00000111700.ENSG00000134538.ENSG00000205754.ENSG00000257046.22	ENSG00000257062+ENSG00000111700+ENSG00000134538+ENSG00000205754+ENSG00000257046	ENSG00000257062+ENSG00000111700+ENSG00000134538+ENSG00000205754+ENSG00000257046_023	chr12	dexseq_prepare_annotation2.py	exon	21054284	21054401	.	+	.	ENST00000261196+ENST00000381545+ENST00000553473+ENST00000544370+ENST00000540229__exon_number_023__gene_id_ENSG00000257062+ENSG00000111700+ENSG00000134538+ENSG00000205754+ENSG00000257046		ENSG00000257062.ENSG00000111700.ENSG00000134538.ENSG00000205754.ENSG00000257046.22	-0.553450006073894	-14.5142234205388	1.19279565057137e-31	1.6986546059994e-29
ENSG00000215298.ENSG00000147454.26	ENSG00000215298+ENSG00000147454	ENSG00000215298+ENSG00000147454_027	chr8	dexseq_prepare_annotation2.py	exon	23428988	23429103	.	+	.	ENST00000290075+ENST00000523883+ENST00000521637+ENST00000518881+ENST00000523930+ENST00000522164+ENST00000519973__exon_number_027__gene_id_ENSG00000215298+ENSG00000147454		ENSG00000215298.ENSG00000147454.26	-4.21614787311727	-16.7072396925551	1.21879637621406e-31	1.7338473564668e-29
ENSG00000067221.8	ENSG00000067221	ENSG00000067221_009	chr15	dexseq_prepare_annotation2.py	exon	74277855	74278703	.	-	.	ENST00000561480__exon_number_009__gene_id_ENSG00000067221	STOML1	ENSG00000067221.8	-0.827308072795177	-16.7014708238145	1.25199997072175e-31	1.77920169017763e-29
ENSG00000055163.5	ENSG00000055163	ENSG00000055163_006	chr5	dexseq_prepare_annotation2.py	exon	156693149	156693183	.	+	.	ENST00000523969+ENST00000522463+ENST00000318218+ENST00000519002+ENST00000442283+ENST00000523119+ENST00000521420+ENST00000520759+ENST00000522637+ENST00000519252__exon_number_006__gene_id_ENSG00000055163	CYFIP2	ENSG00000055163.5	1.09110469547917	14.7592418686604	1.25528767800741e-31	1.78199208695362e-29
ENSG00000166313.2	ENSG00000166313	ENSG00000166313_003	chr11	dexseq_prepare_annotation2.py	exon	6416388	6416392	.	-	.	ENST00000608394+ENST00000524626+ENST00000608704+ENST00000608655+ENST00000608435+ENST00000299402+ENST00000389906+ENST00000526240+ENST00000609360+ENST00000311051__exon_number_003__gene_id_ENSG00000166313	APBB1	ENSG00000166313.2	1.84928899766919	13.8986763942978	1.26084884562419e-31	1.78800058058553e-29
ENSG00000148399.5	ENSG00000148399	ENSG00000148399_006	chr9	dexseq_prepare_annotation2.py	exon	140459001	140459035	.	-	.	ENST00000497237+ENST00000475100+ENST00000479650+ENST00000277540+ENST00000472113+ENST00000467243__exon_number_006__gene_id_ENSG00000148399	DPH7	ENSG00000148399.5	-0.372105605569879	-15.2929625200533	1.2952163150268e-31	1.83392054040894e-29
ENSG00000137509.44	ENSG00000137509	ENSG00000137509_045	chr11	dexseq_prepare_annotation2.py	exon	82612635	82612699	.	-	.	ENST00000534631+ENST00000535099+ENST00000531128+ENST00000531801+ENST00000527444__exon_number_045__gene_id_ENSG00000137509	PRCP	ENSG00000137509.44	1.9373152142232	15.8807258481597	1.29595579774323e-31	1.83392054040894e-29
ENSG00000127419.34	ENSG00000127419	ENSG00000127419_035	chr4	dexseq_prepare_annotation2.py	exon	946155	946177	.	+	.	ENST00000264771+ENST00000452360+ENST00000514453+ENST00000515492+ENST00000504180+ENST00000508204+ENST00000515876+ENST00000504744+ENST00000513952+ENST00000509508+ENST00000438836+ENST00000510493+ENST00000514546+ENST00000515740__exon_number_035__gene_id_ENSG00000127419	TMEM175	ENSG00000127419.34	-2.5057134879656	-16.9472974492726	1.30196705765247e-31	1.84049181426152e-29
ENSG00000223745.57	ENSG00000223745	ENSG00000223745_058	chr1	dexseq_prepare_annotation2.py	exon	93805206	93805236	.	-	.	ENST00000452347+ENST00000411670+ENST00000451302+ENST00000413606+ENST00000421202+ENST00000457387+ENST00000449305+ENST00000438777+ENST00000447577__exon_number_058__gene_id_ENSG00000223745	RP4-717I23.3	ENSG00000223745.57	1.14016712990507	13.6762754675505	1.33422199788198e-31	1.88410906410245e-29
ENSG00000148341.16	ENSG00000148341	ENSG00000148341_017	chr9	dexseq_prepare_annotation2.py	exon	131772973	131774002	.	-	.	ENST00000461811+ENST00000479237__exon_number_017__gene_id_ENSG00000148341	SH3GLB2	ENSG00000148341.16	-2.23504688572967	-15.4141367135251	1.36943337824256e-31	1.93180540611896e-29
ENSG00000063978.ENSG00000206113.ENSG00000125386.ENSG00000249428.97	ENSG00000063978+ENSG00000206113+ENSG00000125386+ENSG00000249428	ENSG00000063978+ENSG00000206113+ENSG00000125386+ENSG00000249428_098	chr4	dexseq_prepare_annotation2.py	exon	2673848	2674099	.	+	.	ENST00000512465+ENST00000324666+ENST00000513898+ENST00000382839+ENST00000502458+ENST00000505311+ENST00000545951+ENST00000513350__exon_number_098__gene_id_ENSG00000063978+ENSG00000206113+ENSG00000125386+ENSG00000249428		ENSG00000063978.ENSG00000206113.ENSG00000125386.ENSG00000249428.97	1.36304148210052	13.0755274186622	1.3841948161332e-31	1.95058414419642e-29
ENSG00000055163	ENSG00000055163	ENSG00000055163_001	chr5	dexseq_prepare_annotation2.py	exon	156693089	156693090	.	+	.	ENST00000523969__exon_number_001__gene_id_ENSG00000055163	CYFIP2	ENSG00000055163	1.37116415872232	14.7227426017405	1.57786547057411e-31	2.22117574721184e-29
ENSG00000141524.ENSG00000204282.19	ENSG00000141524+ENSG00000204282	ENSG00000141524+ENSG00000204282_020	chr17	dexseq_prepare_annotation2.py	exon	76113549	76113725	.	-	.	ENST00000590602+ENST00000322914+ENST00000591436+ENST00000589933+ENST00000392467+ENST00000593044+ENST00000322933__exon_number_020__gene_id_ENSG00000141524+ENSG00000204282		ENSG00000141524.ENSG00000204282.19	1.41113954975925	15.5269302105042	1.59630842781439e-31	2.24478996123279e-29
ENSG00000040633.24	ENSG00000040633	ENSG00000040633_025	chr17	dexseq_prepare_annotation2.py	exon	7142202	7142249	.	-	.	ENST00000454255__exon_number_025__gene_id_ENSG00000040633	PHF23	ENSG00000040633.24	-1.66930271363438	-19.1614320166194	1.62863250097196e-31	2.28785465640192e-29
ENSG00000075151.23	ENSG00000075151	ENSG00000075151_024	chr1	dexseq_prepare_annotation2.py	exon	21191609	21191755	.	-	.	ENST00000374935+ENST00000374937+ENST00000264211+ENST00000537738+ENST00000602326+ENST00000400422+ENST00000536266__exon_number_024__gene_id_ENSG00000075151	EIF4G3	ENSG00000075151.23	-1.57912300631675	-24.5981462002749	1.68649877213686e-31	2.36667304752724e-29
ENSG00000114374.4	ENSG00000114374	ENSG00000114374_005	chrY	dexseq_prepare_annotation2.py	exon	14821369	14821476	.	+	.	ENST00000493168+ENST00000338981+ENST00000426564__exon_number_005__gene_id_ENSG00000114374	USP9Y	ENSG00000114374.4	-2.74318525851677	-14.4588675036084	1.71345166149537e-31	2.4019915025944e-29
ENSG00000112159.70	ENSG00000112159	ENSG00000112159_071	chr6	dexseq_prepare_annotation2.py	exon	90428855	90428944	.	-	.	ENST00000428876+ENST00000369393__exon_number_071__gene_id_ENSG00000112159	MDN1	ENSG00000112159.70	0.607531028162641	13.0641324403189	1.79701502243161e-31	2.51651291023704e-29
ENSG00000170266.ENSG00000188167.47	ENSG00000170266+ENSG00000188167	ENSG00000170266+ENSG00000188167_048	chr3	dexseq_prepare_annotation2.py	exon	33135281	33135795	.	-	.	ENST00000342462__exon_number_048__gene_id_ENSG00000170266+ENSG00000188167		ENSG00000170266.ENSG00000188167.47	-2.06493229901333	-14.446131178102	1.86240519055699e-31	2.60537321548429e-29
ENSG00000266997.ENSG00000167306.ENSG00000167315.46	ENSG00000266997+ENSG00000167306+ENSG00000167315	ENSG00000266997+ENSG00000167306+ENSG00000167315_047	chr18	dexseq_prepare_annotation2.py	exon	47404133	47404168	.	-	.	ENST00000324581+ENST00000592779+ENST00000285039__exon_number_047__gene_id_ENSG00000266997+ENSG00000167306+ENSG00000167315		ENSG00000266997.ENSG00000167306.ENSG00000167315.46	-1.05126995452365	-13.4257811951311	1.86558993269624e-31	2.60711834239316e-29
ENSG00000221444.ENSG00000249931.ENSG00000261279.ENSG00000233812.ENSG00000215304.4	ENSG00000221444+ENSG00000249931+ENSG00000261279+ENSG00000233812+ENSG00000215304	ENSG00000221444+ENSG00000249931+ENSG00000261279+ENSG00000233812+ENSG00000215304_005	chr15	dexseq_prepare_annotation2.py	exon	32685592	32685673	.	-	.	ENST00000408517__exon_number_005__gene_id_ENSG00000221444+ENSG00000249931+ENSG00000261279+ENSG00000233812+ENSG00000215304		ENSG00000221444.ENSG00000249931.ENSG00000261279.ENSG00000233812.ENSG00000215304.4	-0.808868210128365	-16.1651510526227	1.99384777357276e-31	2.78346526788486e-29
ENSG00000186001.36	ENSG00000186001	ENSG00000186001_037	chr3	dexseq_prepare_annotation2.py	exon	197592983	197593050	.	+	.	ENST00000536618+ENST00000414675+ENST00000441090+ENST00000483442+ENST00000461674+ENST00000438796+ENST00000334859+ENST00000481048+ENST00000425562__exon_number_037__gene_id_ENSG00000186001	LRCH3	ENSG00000186001.36	-0.808248680589739	-15.34019147757	2.07542014299711e-31	2.89434006822924e-29
ENSG00000068400.7	ENSG00000068400	ENSG00000068400_008	chrX	dexseq_prepare_annotation2.py	exon	48837171	48837221	.	-	.	ENST00000488361__exon_number_008__gene_id_ENSG00000068400	GRIPAP1	ENSG00000068400.7	-0.942064261393445	-15.9594564198989	2.14980134000427e-31	2.99496702829973e-29
ENSG00000120705.12	ENSG00000120705	ENSG00000120705_013	chr5	dexseq_prepare_annotation2.py	exon	137848461	137848643	.	-	.	ENST00000503183+ENST00000503014+ENST00000499810+ENST00000506345+ENST00000360541+ENST00000512198+ENST00000572514__exon_number_013__gene_id_ENSG00000120705	ETF1	ENSG00000120705.12	-1.95357333987716	-15.4726257173686	2.15227090595819e-31	2.99530673951536e-29
ENSG00000091536.86	ENSG00000091536	ENSG00000091536_087	chr17	dexseq_prepare_annotation2.py	exon	18066566	18066598	.	+	.	ENST00000418233+ENST00000579848+ENST00000557190+ENST00000473013+ENST00000578575+ENST00000205890+ENST00000433411+ENST00000451725+ENST00000445289__exon_number_087__gene_id_ENSG00000091536	MYO15A	ENSG00000091536.86	1.71945169283833	13.2630278072585	2.21576220494404e-31	3.08048171750778e-29
ENSG00000140955.15	ENSG00000140955	ENSG00000140955_016	chr16	dexseq_prepare_annotation2.py	exon	84228675	84228764	.	+	.	ENST00000564169+ENST00000315906+ENST00000567685+ENST00000566526+ENST00000564430+ENST00000268624__exon_number_016__gene_id_ENSG00000140955	ADAD2	ENSG00000140955.15	1.19994491989253	15.1892634550333	2.3489310170342e-31	3.26225066542221e-29
ENSG00000102786.37	ENSG00000102786	ENSG00000102786_038	chr13	dexseq_prepare_annotation2.py	exon	51995248	51995311	.	-	.	ENST00000466784+ENST00000497989+ENST00000469430__exon_number_038__gene_id_ENSG00000102786	INTS6	ENSG00000102786.37	-1.41194564292184	-15.9413847873317	2.35798111023515e-31	3.27144354507336e-29
ENSG00000065357.135	ENSG00000065357	ENSG00000065357_136	chr12	dexseq_prepare_annotation2.py	exon	56347806	56347811	.	+	.	ENST00000402956+ENST00000551156__exon_number_136__gene_id_ENSG00000065357	DGKA	ENSG00000065357.135	5.48166561261869	15.4534722315381	2.39168324320047e-31	3.31478430298856e-29
ENSG00000129467.ENSG00000129465.ENSG00000258973.44	ENSG00000129467+ENSG00000129465+ENSG00000258973	ENSG00000129467+ENSG00000129465+ENSG00000258973_045	chr14	dexseq_prepare_annotation2.py	exon	24799225	24799373	.	-	.	ENST00000545213+ENST00000554577__exon_number_045__gene_id_ENSG00000129467+ENSG00000129465+ENSG00000258973		ENSG00000129467.ENSG00000129465.ENSG00000258973.44	1.35066902098824	13.0625270147569	2.55010192530639e-31	3.53071056380615e-29
ENSG00000230782.6	ENSG00000230782	ENSG00000230782_007	chr9	dexseq_prepare_annotation2.py	exon	109865154	109865269	.	-	.	ENST00000439901__exon_number_007__gene_id_ENSG00000230782	RP11-508N12.2	ENSG00000230782.6	2.83219717616357	28.2376697054437	2.63038323633602e-31	3.63812009040485e-29
ENSG00000187741.48	ENSG00000187741	ENSG00000187741_049	chr16	dexseq_prepare_annotation2.py	exon	89831448	89831452	.	-	.	ENST00000561660+ENST00000568369+ENST00000563318+ENST00000389301__exon_number_049__gene_id_ENSG00000187741	FANCA	ENSG00000187741.48	0.665203707769363	14.0563609760973	2.69388677718409e-31	3.72212731840969e-29
ENSG00000018189.6	ENSG00000018189	ENSG00000018189_007	chr4	dexseq_prepare_annotation2.py	exon	71587728	71588371	.	+	.	ENST00000381006+ENST00000226328__exon_number_007__gene_id_ENSG00000018189	RUFY3	ENSG00000018189.6	-2.03636152294752	-15.1603648166458	2.77330014292524e-31	3.82792218804564e-29
ENSG00000141646.ENSG00000267699.ENSG00000141642.46	ENSG00000141646+ENSG00000267699+ENSG00000141642	ENSG00000141646+ENSG00000267699+ENSG00000141642_047	chr18	dexseq_prepare_annotation2.py	exon	48593192	48593388	.	+	.	ENST00000590499__exon_number_047__gene_id_ENSG00000141646+ENSG00000267699+ENSG00000141642		ENSG00000141646.ENSG00000267699.ENSG00000141642.46	-1.50327509107901	-15.9087827194038	2.78612583993789e-31	3.84168501189879e-29
ENSG00000089053.20	ENSG00000089053	ENSG00000089053_021	chr12	dexseq_prepare_annotation2.py	exon	121764289	121764445	.	-	.	ENST00000538334+ENST00000535472__exon_number_021__gene_id_ENSG00000089053	ANAPC5	ENSG00000089053.20	-1.36605154403178	-14.7175164992689	2.91182060133217e-31	4.01089131080327e-29
ENSG00000254634.ENSG00000183336.ENSG00000261740.27	ENSG00000254634+ENSG00000183336+ENSG00000261740	ENSG00000254634+ENSG00000183336+ENSG00000261740_028	chr16	dexseq_prepare_annotation2.py	exon	29465054	29465336	.	-	.	ENST00000565417__exon_number_028__gene_id_ENSG00000254634+ENSG00000183336+ENSG00000261740		ENSG00000254634.ENSG00000183336.ENSG00000261740.27	-1.71254299574705	-18.0588601234862	3.02588473855195e-31	4.16374734621786e-29
ENSG00000103343.ENSG00000103351.ENSG00000263212.ENSG00000262621.ENSG00000122390.13	ENSG00000103343+ENSG00000103351+ENSG00000263212+ENSG00000262621+ENSG00000122390	ENSG00000103343+ENSG00000103351+ENSG00000263212+ENSG00000262621+ENSG00000122390_014	chr16	dexseq_prepare_annotation2.py	exon	3455044	3455079	.	+	.	ENST00000344823__exon_number_014__gene_id_ENSG00000103343+ENSG00000103351+ENSG00000263212+ENSG00000262621+ENSG00000122390		ENSG00000103343.ENSG00000103351.ENSG00000263212.ENSG00000262621.ENSG00000122390.13	1.03185285635311	13.0184253477846	3.1282351410117e-31	4.30018897417703e-29
ENSG00000108309.14	ENSG00000108309	ENSG00000108309_015	chr17	dexseq_prepare_annotation2.py	exon	42392820	42392977	.	+	.	ENST00000225441+ENST00000587483+ENST00000590834+ENST00000590941+ENST00000593079+ENST00000426726__exon_number_015__gene_id_ENSG00000108309	RUNDC3A	ENSG00000108309.14	-2.19525772113353	-15.5484217216625	3.20332480392161e-31	4.39891675650366e-29
ENSG00000151655.2	ENSG00000151655	ENSG00000151655_003	chr10	dexseq_prepare_annotation2.py	exon	7745331	7745342	.	+	.	ENST00000480387+ENST00000358415+ENST00000473227__exon_number_003__gene_id_ENSG00000151655	ITIH2	ENSG00000151655.2	-1.94421829570745	-16.0660873317369	3.26445697509494e-31	4.47829588519216e-29
ENSG00000126733.6	ENSG00000126733	ENSG00000126733_007	chrX	dexseq_prepare_annotation2.py	exon	85769282	85769394	.	+	.	ENST00000506327+ENST00000508860+ENST00000461604+ENST00000373125+ENST00000373131+ENST00000510272__exon_number_007__gene_id_ENSG00000126733	DACH2	ENSG00000126733.6	1.48534643991047	18.957285864746	3.27927267413084e-31	4.49403949762227e-29
ENSG00000158286.28	ENSG00000158286	ENSG00000158286_029	chr1	dexseq_prepare_annotation2.py	exon	6271983	6272113	.	+	.	ENST00000377948+ENST00000377939+ENST00000463453+ENST00000496676+ENST00000492476__exon_number_029__gene_id_ENSG00000158286	RNF207	ENSG00000158286.28	4.06936460464563	14.8997632966151	3.29692226222431e-31	4.51363079637193e-29
ENSG00000188897.67	ENSG00000188897	ENSG00000188897_068	chr16	dexseq_prepare_annotation2.py	exon	11578735	11578929	.	-	.	ENST00000344649+ENST00000598234+ENST00000595170__exon_number_068__gene_id_ENSG00000188897	CTD-3088G3.8	ENSG00000188897.67	-1.85685192367573	-15.7009282538786	3.32979255737632e-31	4.55399891254098e-29
ENSG00000164733.84	ENSG00000164733	ENSG00000164733_085	chr8	dexseq_prepare_annotation2.py	exon	11726386	11726426	.	-	.	ENST00000530296__exon_number_085__gene_id_ENSG00000164733	CTSB	ENSG00000164733.84	-4.79838827386438	-18.4599276309386	3.37315480610038e-31	4.60861984102102e-29
ENSG00000234394.ENSG00000154330.34	ENSG00000234394+ENSG00000154330	ENSG00000234394+ENSG00000154330_035	chr9	dexseq_prepare_annotation2.py	exon	71094334	71094469	.	+	.	ENST00000472639+ENST00000396396__exon_number_035__gene_id_ENSG00000234394+ENSG00000154330		ENSG00000234394.ENSG00000154330.34	-1.31166994249661	-17.0057897533362	3.42685491103501e-31	4.67723989211317e-29
ENSG00000123607.7	ENSG00000123607	ENSG00000123607_008	chr2	dexseq_prepare_annotation2.py	exon	166727531	166727721	.	-	.	ENST00000486672__exon_number_008__gene_id_ENSG00000123607	TTC21B	ENSG00000123607.7	1.06049238969571	14.9980648171751	3.55989036809776e-31	4.85389428639809e-29
ENSG00000134852.7	ENSG00000134852	ENSG00000134852_008	chr4	dexseq_prepare_annotation2.py	exon	56308599	56308801	.	-	.	ENST00000513440+ENST00000511124+ENST00000479384+ENST00000309964+ENST00000381322__exon_number_008__gene_id_ENSG00000134852	CLOCK	ENSG00000134852.7	-1.30475236802309	-17.2781454205608	3.8949626775129e-31	5.30538858554305e-29
ENSG00000215298.ENSG00000147454.4	ENSG00000215298+ENSG00000147454	ENSG00000215298+ENSG00000147454_005	chr8	dexseq_prepare_annotation2.py	exon	23386566	23386572	.	+	.	ENST00000290075+ENST00000520654+ENST00000518881+ENST00000417331+ENST00000519192+ENST00000519973__exon_number_005__gene_id_ENSG00000215298+ENSG00000147454		ENSG00000215298.ENSG00000147454.4	1.23780721607975	16.444504552398	4.16303888456621e-31	5.66480570240916e-29
ENSG00000163491.59	ENSG00000163491	ENSG00000163491_060	chr3	dexseq_prepare_annotation2.py	exon	27409014	27409053	.	-	.	ENST00000341435__exon_number_060__gene_id_ENSG00000163491	NEK10	ENSG00000163491.59	-1.8513781574373	-13.7804452978042	4.21627155768432e-31	5.73144623655033e-29
ENSG00000173715.ENSG00000173653.7	ENSG00000173715+ENSG00000173653	ENSG00000173715+ENSG00000173653_008	chr11	dexseq_prepare_annotation2.py	exon	66512363	66512390	.	+	.	ENST00000531400+ENST00000525908+ENST00000527634+ENST00000346672+ENST00000527368+ENST00000532565+ENST00000540737+ENST00000360962__exon_number_008__gene_id_ENSG00000173715+ENSG00000173653		ENSG00000173715.ENSG00000173653.7	1.41980457820935	15.4954538258027	4.26199503242501e-31	5.7877548484224e-29
ENSG00000123384.15	ENSG00000123384	ENSG00000123384_016	chr12	dexseq_prepare_annotation2.py	exon	57550560	57550703	.	+	.	ENST00000243077__exon_number_016__gene_id_ENSG00000123384	LRP1	ENSG00000123384.15	-1.49686786822645	-14.4707853158104	4.46491459141619e-31	6.05720575573605e-29
ENSG00000207945.ENSG00000100124.19	ENSG00000207945+ENSG00000100124	ENSG00000207945+ENSG00000100124_020	chr22	dexseq_prepare_annotation2.py	exon	38229924	38230735	.	-	.	ENST00000498417__exon_number_020__gene_id_ENSG00000207945+ENSG00000100124		ENSG00000207945.ENSG00000100124.19	-2.76115010069876	-18.8149802834723	5.35680865054906e-31	7.25985133700847e-29
ENSG00000126012.19	ENSG00000126012	ENSG00000126012_020	chrX	dexseq_prepare_annotation2.py	exon	53227946	53228070	.	-	.	ENST00000497100+ENST00000375379+ENST00000375383+ENST00000404049+ENST00000452825+ENST00000375401__exon_number_020__gene_id_ENSG00000126012	KDM5C	ENSG00000126012.19	-1.79535947824758	-19.9727883374996	5.99600210814982e-31	8.1179474417352e-29
ENSG00000079102.80	ENSG00000079102	ENSG00000079102_081	chr8	dexseq_prepare_annotation2.py	exon	93107490	93107490	.	-	.	ENST00000523290__exon_number_081__gene_id_ENSG00000079102	RUNX1T1	ENSG00000079102.80	0.964721744148888	15.9332592958988	6.33456143855669e-31	8.5677012534336e-29
ENSG00000114735.11	ENSG00000114735	ENSG00000114735_012	chr3	dexseq_prepare_annotation2.py	exon	50608726	50608763	.	+	.	ENST00000455834+ENST00000232854+ENST00000482974+ENST00000434410__exon_number_012__gene_id_ENSG00000114735	HEMK1	ENSG00000114735.11	1.36464241342805	15.139616124062	6.42831489476762e-31	8.68577644169822e-29
ENSG00000142512.7	ENSG00000142512	ENSG00000142512_008	chr19	dexseq_prepare_annotation2.py	exon	51916966	51917077	.	-	.	ENST00000353836+ENST00000357375+ENST00000439889+ENST00000339313+ENST00000356298+ENST00000432469+ENST00000441969+ENST00000436984+ENST00000442846+ENST00000525998__exon_number_008__gene_id_ENSG00000142512	SIGLEC10	ENSG00000142512.7	-0.858388669612312	-15.1391145349733	6.44654739583895e-31	8.70167511424091e-29
ENSG00000124839.30	ENSG00000124839	ENSG00000124839_031	chr2	dexseq_prepare_annotation2.py	exon	238499715	238499736	.	-	.	ENST00000264601__exon_number_031__gene_id_ENSG00000124839	RAB17	ENSG00000124839.30	-1.14729765943006	-16.8598745496081	6.48780501576951e-31	8.74033514224844e-29
ENSG00000140694.51	ENSG00000140694	ENSG00000140694_052	chr16	dexseq_prepare_annotation2.py	exon	14726247	14726585	.	-	.	ENST00000562896__exon_number_052__gene_id_ENSG00000140694	PARN	ENSG00000140694.51	-2.33440330886366	-15.2725906890146	6.48817762849981e-31	8.74033514224844e-29
ENSG00000163803.63	ENSG00000163803	ENSG00000163803_064	chr2	dexseq_prepare_annotation2.py	exon	28843539	28843745	.	+	.	ENST00000473272__exon_number_064__gene_id_ENSG00000163803	PLB1	ENSG00000163803.63	-1.08452756735324	-14.6795441015246	6.66907337613769e-31	8.97503887740482e-29
ENSG00000074181.3	ENSG00000074181	ENSG00000074181_004	chr19	dexseq_prepare_annotation2.py	exon	15273276	15273373	.	-	.	ENST00000263388+ENST00000597756+ENST00000595514__exon_number_004__gene_id_ENSG00000074181	NOTCH3	ENSG00000074181.3	1.75723821921225	13.863343674655	6.99066281538678e-31	9.39842587119187e-29
ENSG00000157483.33	ENSG00000157483	ENSG00000157483_034	chr15	dexseq_prepare_annotation2.py	exon	59519658	59519681	.	-	.	ENST00000558814+ENST00000288235+ENST00000559269__exon_number_034__gene_id_ENSG00000157483	MYO1E	ENSG00000157483.33	0.888987476342227	14.9982668488442	7.05033626477821e-31	9.46919264975107e-29
ENSG00000148343.4	ENSG00000148343	ENSG00000148343_005	chr9	dexseq_prepare_annotation2.py	exon	131799253	131799273	.	+	.	ENST00000406926+ENST00000277475+ENST00000358369__exon_number_005__gene_id_ENSG00000148343	FAM73B	ENSG00000148343.4	0.748454752807553	14.3145770310319	7.24644321134018e-31	9.71379966910411e-29
ENSG00000158636.50	ENSG00000158636	ENSG00000158636_051	chr11	dexseq_prepare_annotation2.py	exon	76261408	76261555	.	+	.	ENST00000525038+ENST00000343878+ENST00000334736+ENST00000529032__exon_number_051__gene_id_ENSG00000158636	C11orf30	ENSG00000158636.50	2.27719028173892	22.6002144585326	7.24689573090537e-31	9.71379966910411e-29
ENSG00000123607.31	ENSG00000123607	ENSG00000123607_032	chr2	dexseq_prepare_annotation2.py	exon	166775786	166775943	.	-	.	ENST00000243344__exon_number_032__gene_id_ENSG00000123607	TTC21B	ENSG00000123607.31	1.39300740900576	14.8663955094039	7.7113985932332e-31	1.03261381938462e-28
ENSG00000215440.ENSG00000124222.ENSG00000254995.23	ENSG00000215440+ENSG00000124222+ENSG00000254995	ENSG00000215440+ENSG00000124222+ENSG00000254995_024	chr20	dexseq_prepare_annotation2.py	exon	57234679	57234690	.	+	.	ENST00000412911+ENST00000467096+ENST00000371141+ENST00000464640+ENST00000359617+ENST00000468590+ENST00000355957+ENST00000496117+ENST00000458280+ENST00000493301+ENST00000530122+ENST00000460655__exon_number_024__gene_id_ENSG00000215440+ENSG00000124222+ENSG00000254995		ENSG00000215440.ENSG00000124222.ENSG00000254995.23	1.54566061990667	14.8645934317178	7.79349465464782e-31	1.04256971186734e-28
ENSG00000212290.ENSG00000129636.42	ENSG00000212290+ENSG00000129636	ENSG00000212290+ENSG00000129636_043	chr16	dexseq_prepare_annotation2.py	exon	47497863	47498060	.	-	.	ENST00000563730__exon_number_043__gene_id_ENSG00000212290+ENSG00000129636		ENSG00000212290.ENSG00000129636.42	1.54889194492461	17.8006232406412	8.16654284815964e-31	1.09076949915445e-28
ENSG00000065534.64	ENSG00000065534	ENSG00000065534_065	chr3	dexseq_prepare_annotation2.py	exon	123595406	123595464	.	-	.	ENST00000464489+ENST00000360304+ENST00000360772+ENST00000359169+ENST00000346322__exon_number_065__gene_id_ENSG00000065534	MYLK	ENSG00000065534.64	-1.34361948701864	-14.7479653398641	8.1700116301276e-31	1.09076949915445e-28
ENSG00000147606.ENSG00000214954.55	ENSG00000147606+ENSG00000214954	ENSG00000147606+ENSG00000214954_056	chr8	dexseq_prepare_annotation2.py	exon	92406446	92406946	.	+	.	ENST00000309536__exon_number_056__gene_id_ENSG00000147606+ENSG00000214954		ENSG00000147606.ENSG00000214954.55	-1.30641907280316	-17.7757638561336	8.98951955429908e-31	1.19899164822488e-28
ENSG00000077616.5	ENSG00000077616	ENSG00000077616_006	chr11	dexseq_prepare_annotation2.py	exon	89867863	89867874	.	+	.	ENST00000534061+ENST00000529090+ENST00000524501+ENST00000527493__exon_number_006__gene_id_ENSG00000077616	NAALAD2	ENSG00000077616.5	-0.848463298406832	-17.0724958881472	9.26059498637149e-31	1.23290136627802e-28
ENSG00000091536.78	ENSG00000091536	ENSG00000091536_079	chr17	dexseq_prepare_annotation2.py	exon	18063249	18063331	.	+	.	ENST00000578472+ENST00000418233+ENST00000579848+ENST00000557190+ENST00000556535+ENST00000557655+ENST00000205890+ENST00000433411+ENST00000451725__exon_number_079__gene_id_ENSG00000091536	MYO15A	ENSG00000091536.78	1.82239119683556	13.0870349679254	9.26208253495825e-31	1.23290136627802e-28
ENSG00000163810.21	ENSG00000163810	ENSG00000163810_022	chr3	dexseq_prepare_annotation2.py	exon	44952450	44952619	.	+	.	ENST00000296125__exon_number_022__gene_id_ENSG00000163810	TGM4	ENSG00000163810.21	-1.09796303907081	-16.5090021462281	9.47995799610711e-31	1.26065643008113e-28
ENSG00000131018.95	ENSG00000131018	ENSG00000131018_096	chr6	dexseq_prepare_annotation2.py	exon	152631823	152632008	.	-	.	ENST00000409694+ENST00000448038+ENST00000356820+ENST00000341594+ENST00000265368+ENST00000367255+ENST00000367256+ENST00000423061__exon_number_096__gene_id_ENSG00000131018	SYNE1	ENSG00000131018.95	1.16831974287685	12.4631012086702	9.71374944040406e-31	1.29047113370312e-28
ENSG00000114480.26	ENSG00000114480	ENSG00000114480_027	chr3	dexseq_prepare_annotation2.py	exon	81810526	81811312	.	-	.	ENST00000429644__exon_number_027__gene_id_ENSG00000114480	GBE1	ENSG00000114480.26	-2.10794688603565	-17.7454575738005	1.01068621680526e-30	1.34137198223867e-28
ENSG00000140992.28	ENSG00000140992	ENSG00000140992_029	chr16	dexseq_prepare_annotation2.py	exon	2615616	2615698	.	+	.	ENST00000464702+ENST00000354836+ENST00000389224+ENST00000342085+ENST00000471311+ENST00000441549+ENST00000491073__exon_number_029__gene_id_ENSG00000140992	PDPK1	ENSG00000140992.28	-3.79402766659195	-17.3747564671371	1.02661238439314e-30	1.36116664881256e-28
ENSG00000129084.ENSG00000256206.ENSG00000129083.4	ENSG00000129084+ENSG00000256206+ENSG00000129083	ENSG00000129084+ENSG00000256206+ENSG00000129083_005	chr11	dexseq_prepare_annotation2.py	exon	14479096	14479329	.	-	.	ENST00000249923+ENST00000439561__exon_number_005__gene_id_ENSG00000129084+ENSG00000256206+ENSG00000129083		ENSG00000129084.ENSG00000256206.ENSG00000129083.4	1.14456776208718	13.4825572439599	1.03885040844147e-30	1.37603712024436e-28
ENSG00000187775.1	ENSG00000187775	ENSG00000187775_002	chr17	dexseq_prepare_annotation2.py	exon	76419781	76419985	.	-	.	ENST00000389840+ENST00000591369+ENST00000585328+ENST00000590227__exon_number_002__gene_id_ENSG00000187775	DNAH17	ENSG00000187775.1	-0.536870073355031	-12.9340913726293	1.05839590841326e-30	1.40054814323039e-28
ENSG00000083844.14	ENSG00000083844	ENSG00000083844_015	chr19	dexseq_prepare_annotation2.py	exon	57722722	57722851	.	+	.	ENST00000263095+ENST00000536056+ENST00000597447__exon_number_015__gene_id_ENSG00000083844	ZNF264	ENSG00000083844.14	1.00184544348933	16.7435015765522	1.08148129489918e-30	1.42969065052698e-28
ENSG00000159086.2	ENSG00000159086	ENSG00000159086_003	chr21	dexseq_prepare_annotation2.py	exon	34107131	34107136	.	-	.	ENST00000443785+ENST00000466846+ENST00000331923__exon_number_003__gene_id_ENSG00000159086	PAXBP1	ENSG00000159086.2	2.45164666627306	19.7700552076154	1.11295846213097e-30	1.46985879252404e-28
ENSG00000005884.25	ENSG00000005884	ENSG00000005884_026	chr17	dexseq_prepare_annotation2.py	exon	48151879	48151898	.	+	.	ENST00000007722+ENST00000505306+ENST00000506401+ENST00000320031+ENST00000544892+ENST00000510809__exon_number_026__gene_id_ENSG00000005884	ITGA3	ENSG00000005884.25	-1.45724428537875	-16.2332653762782	1.12473263004971e-30	1.48252630378781e-28
ENSG00000232732.13	ENSG00000232732	ENSG00000232732_014	chr2	dexseq_prepare_annotation2.py	exon	200745691	200745783	.	-	.	ENST00000600604__exon_number_014__gene_id_ENSG00000232732	AC073043.1	ENSG00000232732.13	1.09295412484775	13.7956457471404	1.12475337997381e-30	1.48252630378781e-28
ENSG00000224743.3	ENSG00000224743	ENSG00000224743_004	chr13	dexseq_prepare_annotation2.py	exon	31457391	31457472	.	-	.	ENST00000592950+ENST00000588726+ENST00000585870__exon_number_004__gene_id_ENSG00000224743	TEX26-AS1	ENSG00000224743.3	0.977212236423045	14.5879432830967	1.16491428863534e-30	1.53273496364243e-28
ENSG00000123213.22	ENSG00000123213	ENSG00000123213_023	chr5	dexseq_prepare_annotation2.py	exon	65105342	65105528	.	+	.	ENST00000502464+ENST00000509935+ENST00000511299+ENST00000506799+ENST00000507201+ENST00000380985__exon_number_023__gene_id_ENSG00000123213	NLN	ENSG00000123213.22	-1.34747402731891	-15.3093556652233	1.16512321407536e-30	1.53273496364243e-28
ENSG00000166888.45	ENSG00000166888	ENSG00000166888_046	chr12	dexseq_prepare_annotation2.py	exon	57500520	57500532	.	-	.	ENST00000554764+ENST00000454075+ENST00000538913+ENST00000556259+ENST00000556155+ENST00000553499+ENST00000553397+ENST00000537215+ENST00000543873+ENST00000555641+ENST00000300134+ENST00000555849__exon_number_046__gene_id_ENSG00000166888	STAT6	ENSG00000166888.45	-0.552804484637539	-14.5627077149501	1.35854648793472e-30	1.78544053424601e-28
ENSG00000175216.8	ENSG00000175216	ENSG00000175216_009	chr11	dexseq_prepare_annotation2.py	exon	46772078	46772161	.	-	.	ENST00000312055+ENST00000525896+ENST00000533413+ENST00000529230+ENST00000415402+ENST00000354558__exon_number_009__gene_id_ENSG00000175216	CKAP5	ENSG00000175216.8	1.23999105081934	15.1375618311644	1.36973794053667e-30	1.79839241779125e-28
ENSG00000100427	ENSG00000100427	ENSG00000100427_001	chr22	dexseq_prepare_annotation2.py	exon	50497820	50499483	.	-	.	ENST00000395876+ENST00000311597__exon_number_001__gene_id_ENSG00000100427	MLC1	ENSG00000100427	-2.82247185692812	-15.9753668706344	1.37448085488613e-30	1.80286072132564e-28
ENSG00000108799.9	ENSG00000108799	ENSG00000108799_010	chr17	dexseq_prepare_annotation2.py	exon	40855441	40855444	.	-	.	ENST00000586103+ENST00000585912__exon_number_010__gene_id_ENSG00000108799	EZH1	ENSG00000108799.9	2.63409772584704	23.5751665720856	1.45080972761548e-30	1.89946979278145e-28
ENSG00000155066.22	ENSG00000155066	ENSG00000155066_023	chr2	dexseq_prepare_annotation2.py	exon	95944733	95944892	.	+	.	ENST00000542147+ENST00000317620+ENST00000431567+ENST00000403131+ENST00000487138+ENST00000478295+ENST00000317668__exon_number_023__gene_id_ENSG00000155066	PROM2	ENSG00000155066.22	1.82934093075029	19.6835697783582	1.450957405039e-30	1.89946979278145e-28
ENSG00000154734.2	ENSG00000154734	ENSG00000154734_003	chr21	dexseq_prepare_annotation2.py	exon	28210412	28210597	.	-	.	ENST00000464589+ENST00000284984+ENST00000492656__exon_number_003__gene_id_ENSG00000154734	ADAMTS1	ENSG00000154734.2	3.07994695005909	18.0275342610111	1.64658357609002e-30	2.15347208862455e-28
ENSG00000050438.29	ENSG00000050438	ENSG00000050438_030	chr12	dexseq_prepare_annotation2.py	exon	51855076	51856093	.	+	.	ENST00000547697__exon_number_030__gene_id_ENSG00000050438	SLC4A8	ENSG00000050438.29	-3.44345782548494	-16.647692435559	1.64924751279285e-30	2.15486196630216e-28
ENSG00000187527.3	ENSG00000187527	ENSG00000187527_004	chr3	dexseq_prepare_annotation2.py	exon	192997155	192997243	.	-	.	ENST00000495496+ENST00000342358__exon_number_004__gene_id_ENSG00000187527	ATP13A5	ENSG00000187527.3	1.98475947741264	14.9627675577469	1.74761042482932e-30	2.28116554939142e-28
ENSG00000138399.28	ENSG00000138399	ENSG00000138399_029	chr2	dexseq_prepare_annotation2.py	exon	170430343	170430383	.	-	.	ENST00000445210+ENST00000453153__exon_number_029__gene_id_ENSG00000138399	FASTKD1	ENSG00000138399.28	1.23530220524279	17.2393020857505	1.77928036203473e-30	2.32025400466616e-28
ENSG00000120616.ENSG00000222309.9	ENSG00000120616+ENSG00000222309	ENSG00000120616+ENSG00000222309_010	chr10	dexseq_prepare_annotation2.py	exon	32562091	32562145	.	-	.	ENST00000479380+ENST00000476533+ENST00000319778+ENST00000375110+ENST00000263062__exon_number_010__gene_id_ENSG00000120616+ENSG00000222309		ENSG00000120616.ENSG00000222309.9	6.94146025456033	25.017042107098	1.89281949751523e-30	2.46592419668061e-28
ENSG00000085872.ENSG00000105085.ENSG00000269578.ENSG00000214046.ENSG00000127526.ENSG00000269058.ENSG00000141979.ENSG00000268790.54	ENSG00000085872+ENSG00000105085+ENSG00000269578+ENSG00000214046+ENSG00000127526+ENSG00000269058+ENSG00000141979+ENSG00000268790	ENSG00000085872+ENSG00000105085+ENSG00000269578+ENSG00000214046+ENSG00000127526+ENSG00000269058+ENSG00000141979+ENSG00000268790_055	chr19	dexseq_prepare_annotation2.py	exon	16663145	16664181	.	-	.	ENST00000595753+ENST00000409648__exon_number_055__gene_id_ENSG00000085872+ENSG00000105085+ENSG00000269578+ENSG00000214046+ENSG00000127526+ENSG00000269058+ENSG00000141979+ENSG00000268790		ENSG00000085872.ENSG00000105085.ENSG00000269578.ENSG00000214046.ENSG00000127526.ENSG00000269058.ENSG00000141979.ENSG00000268790.54	-0.70449553016061	-12.9001560515045	1.99510932951926e-30	2.59667145298562e-28
ENSG00000108309.2	ENSG00000108309	ENSG00000108309_003	chr17	dexseq_prepare_annotation2.py	exon	42385951	42385963	.	+	.	ENST00000426726+ENST00000590834+ENST00000590941__exon_number_003__gene_id_ENSG00000108309	RUNDC3A	ENSG00000108309.2	-2.24719856419657	-15.2042436379931	2.05957913980729e-30	2.67799016326421e-28
ENSG00000257062.ENSG00000111700.ENSG00000134538.ENSG00000205754.ENSG00000257046.48	ENSG00000257062+ENSG00000111700+ENSG00000134538+ENSG00000205754+ENSG00000257046	ENSG00000257062+ENSG00000111700+ENSG00000134538+ENSG00000205754+ENSG00000257046_049	chr12	dexseq_prepare_annotation2.py	exon	21245447	21245679	.	+	.	ENST00000545916__exon_number_049__gene_id_ENSG00000257062+ENSG00000111700+ENSG00000134538+ENSG00000205754+ENSG00000257046		ENSG00000257062.ENSG00000111700.ENSG00000134538.ENSG00000205754.ENSG00000257046.48	1.52352136445564	14.0717229586345	2.16638611540029e-30	2.81414811054271e-28
ENSG00000163491.54	ENSG00000163491	ENSG00000163491_055	chr3	dexseq_prepare_annotation2.py	exon	27385763	27385861	.	-	.	ENST00000435750+ENST00000429845+ENST00000341435+ENST00000491627__exon_number_055__gene_id_ENSG00000163491	NEK10	ENSG00000163491.54	-1.80271495112792	-13.548934541747	2.24764546843727e-30	2.9168889508764e-28
[truncated: 33,504 more rows]
