# Supplementary material for: The transcriptomic response of cells to a drug combination is more than the sum of the responses to the monotherapies
Source: eLife. 2020 Sep 18;9:e52707. doi: 10.7554/eLife.52707 (PMC7546737; doi:10.7554/eLife.52707)
Supplement: Source data 8. [file elife-52707-data8.zip › Supplementary Item 13 Differential Splicing/MFL_WFA_DMSO_singlet_12_dynsyn_exon_O_fcounts_O_flatten_exon_name.mtrx_exons_intragene_t_test_FDR_10]

V1	V2	V3	V4	V5	V6	V7	V8	V9	V10	V11	V12	id	logFC	t	P.Value	FDR
ENSG00000112159.108	ENSG00000112159	ENSG00000112159_109	chr6	dexseq_prepare_annotation2.py	exon	90504296	90504520	.	-	.	ENST00000369393+ENST00000428876+ENST00000439638__exon_number_109__gene_id_ENSG00000112159	MDN1	ENSG00000112159.108	-2.49775431645423	-44.139482667694	7.92343996483157e-139	1.08122469416095e-133
ENSG00000215029.ENSG00000185945.4	ENSG00000215029+ENSG00000185945	ENSG00000215029+ENSG00000185945_005	chrX	dexseq_prepare_annotation2.py	exon	101618901	101618973	.	-	.	ENST00000457521+ENST00000372750+ENST00000372749+ENST00000412230__exon_number_005__gene_id_ENSG00000215029+ENSG00000185945		ENSG00000215029.ENSG00000185945.4	-4.91402768913678	-81.4489379424882	2.65778534748423e-136	1.81339365366176e-131
ENSG00000145362.95	ENSG00000145362	ENSG00000145362_096	chr4	dexseq_prepare_annotation2.py	exon	114304892	114304896	.	+	.	ENST00000357077+ENST00000505342__exon_number_096__gene_id_ENSG00000145362	ANK2	ENSG00000145362.95	4.14061642448231	56.1083480208016	6.65704796169369e-132	3.02804702601586e-127
ENSG00000227195.62	ENSG00000227195	ENSG00000227195_063	chr20	dexseq_prepare_annotation2.py	exon	26231899	26232102	.	-	.	ENST00000596767+ENST00000594130+ENST00000601901+ENST00000601119__exon_number_063__gene_id_ENSG00000227195	MIR663A	ENSG00000227195.62	-2.93986468366846	-52.0709305864997	2.69193847313775e-125	9.1834808026476e-121
ENSG00000112159.107	ENSG00000112159	ENSG00000112159_108	chr6	dexseq_prepare_annotation2.py	exon	90503819	90503926	.	-	.	ENST00000369393+ENST00000428876+ENST00000439638__exon_number_108__gene_id_ENSG00000112159	MDN1	ENSG00000112159.107	-2.41144336408992	-39.0040097980528	3.23508838688581e-124	8.82913852372101e-120
ENSG00000166689.59	ENSG00000166689	ENSG00000166689_060	chr11	dexseq_prepare_annotation2.py	exon	17035672	17035689	.	-	.	ENST00000355661+ENST00000448080+ENST00000531066__exon_number_060__gene_id_ENSG00000166689	PLEKHA7	ENSG00000166689.59	-2.98071841365026	-55.11243537142	4.8055587635041e-124	1.09293623884834e-119
ENSG00000138744.ENSG00000198301.7	ENSG00000138744+ENSG00000198301	ENSG00000138744+ENSG00000198301_008	chr4	dexseq_prepare_annotation2.py	exon	76839914	76839942	.	-	.	ENST00000602782+ENST00000286733__exon_number_008__gene_id_ENSG00000138744+ENSG00000198301		ENSG00000138744.ENSG00000198301.7	-4.71939358449187	-61.3929924739237	3.79421731141843e-122	7.39650142998354e-118
ENSG00000138744.ENSG00000198301.3	ENSG00000138744+ENSG00000198301	ENSG00000138744+ENSG00000198301_004	chr4	dexseq_prepare_annotation2.py	exon	76835458	76835491	.	-	.	ENST00000513045+ENST00000511606+ENST00000286733__exon_number_004__gene_id_ENSG00000138744+ENSG00000198301		ENSG00000138744.ENSG00000198301.3	-4.65346485991155	-59.6098990422798	5.79579213002587e-120	9.88609997839e-116
ENSG00000227195.41	ENSG00000227195	ENSG00000227195_042	chr20	dexseq_prepare_annotation2.py	exon	26188939	26189080	.	-	.	ENST00000608521__exon_number_042__gene_id_ENSG00000227195	MIR663A	ENSG00000227195.41	-3.38176861073594	-48.096925295044	2.3620638385356e-118	3.58138743714143e-114
ENSG00000091536.72	ENSG00000091536	ENSG00000091536_073	chr17	dexseq_prepare_annotation2.py	exon	18062239	18062311	.	+	.	ENST00000578472+ENST00000556535+ENST00000418233+ENST00000557655+ENST00000205890+ENST00000433411__exon_number_073__gene_id_ENSG00000091536	MYO15A	ENSG00000091536.72	-2.07242029263845	-40.1151407811952	5.63713760112629e-116	7.69238159912092e-112
ENSG00000091536.73	ENSG00000091536	ENSG00000091536_074	chr17	dexseq_prepare_annotation2.py	exon	18062589	18062661	.	+	.	ENST00000578472+ENST00000556535+ENST00000557190+ENST00000418233+ENST00000557655+ENST00000205890+ENST00000433411__exon_number_074__gene_id_ENSG00000091536	MYO15A	ENSG00000091536.73	-2.10128505007674	-38.0862906458035	8.72528523709407e-111	1.08240336197147e-106
ENSG00000100106.ENSG00000100101.26	ENSG00000100106+ENSG00000100101	ENSG00000100106+ENSG00000100101_027	chr22	dexseq_prepare_annotation2.py	exon	38122511	38122577	.	+	.	ENST00000492485__exon_number_027__gene_id_ENSG00000100106+ENSG00000100101		ENSG00000100106.ENSG00000100101.26	-4.8386070887173	-48.5964956076904	1.90886297721639e-109	2.17067944173309e-105
ENSG00000066855.1	ENSG00000066855	ENSG00000066855_002	chr8	dexseq_prepare_annotation2.py	exon	66556974	66557019	.	+	.	ENST00000523222+ENST00000523170+ENST00000262146+ENST00000522239+ENST00000424808__exon_number_002__gene_id_ENSG00000066855	MTFR1	ENSG00000066855.1	-3.07016728041567	-57.842843058636	1.15226926475624e-108	1.20951931999517e-104
ENSG00000087460.93	ENSG00000087460	ENSG00000087460_094	chr20	dexseq_prepare_annotation2.py	exon	57485041	57485062	.	+	.	ENST00000496934+ENST00000371075+ENST00000494081+ENST00000477931+ENST00000487862+ENST00000306090+ENST00000371095+ENST00000371085+ENST00000265620+ENST00000464624+ENST00000313949+ENST00000480975+ENST00000488546+ENST00000371102+ENST00000476196+ENST00000371100+ENST00000354359__exon_number_094__gene_id_ENSG00000087460	GNAS	ENSG00000087460.93	5.3300452016427	43.6958856255254	1.16089854585389e-107	1.13153610477626e-103
ENSG00000129467.ENSG00000129465.ENSG00000258973.18	ENSG00000129467+ENSG00000129465+ENSG00000258973	ENSG00000129467+ENSG00000129465+ENSG00000258973_019	chr14	dexseq_prepare_annotation2.py	exon	24791431	24791569	.	-	.	ENST00000557056+ENST00000560635+ENST00000554577__exon_number_019__gene_id_ENSG00000129467+ENSG00000129465+ENSG00000258973		ENSG00000129467.ENSG00000129465.ENSG00000258973.18	-2.71316670360034	-34.8353825995218	2.98538297364311e-107	2.71588250133577e-103
ENSG00000227195.65	ENSG00000227195	ENSG00000227195_066	chr20	dexseq_prepare_annotation2.py	exon	26232142	26232162	.	-	.	ENST00000601119__exon_number_066__gene_id_ENSG00000227195	MIR663A	ENSG00000227195.65	-2.82099136879128	-42.073295103452	7.17104768313544e-107	6.11596247370612e-103
ENSG00000163625.81	ENSG00000163625	ENSG00000163625_082	chr4	dexseq_prepare_annotation2.py	exon	85771169	85771178	.	-	.	ENST00000295888+ENST00000426414+ENST00000322366+ENST00000504990__exon_number_082__gene_id_ENSG00000163625	WDFY3	ENSG00000163625.81	2.26744400964312	35.6529313652942	2.63609400709861e-104	2.11599265949806e-100
ENSG00000254485.ENSG00000196220.ENSG00000206573.106	ENSG00000254485+ENSG00000196220+ENSG00000206573	ENSG00000254485+ENSG00000196220+ENSG00000206573_107	chr3	dexseq_prepare_annotation2.py	exon	9439178	9439179	.	-	.	ENST00000520447+ENST00000518437+ENST00000469846__exon_number_107__gene_id_ENSG00000254485+ENSG00000196220+ENSG00000206573		ENSG00000254485.ENSG00000196220.ENSG00000206573.106	-4.58605343420823	-33.6303962476603	1.31511292885331e-103	9.96994417546635e-100
ENSG00000138744.ENSG00000198301.1	ENSG00000138744+ENSG00000198301	ENSG00000138744+ENSG00000198301_002	chr4	dexseq_prepare_annotation2.py	exon	76834813	76835121	.	-	.	ENST00000286733__exon_number_002__gene_id_ENSG00000138744+ENSG00000198301		ENSG00000138744.ENSG00000198301.1	-4.36516406408023	-47.3600443127209	3.71953654391106e-103	2.67139072234505e-99
ENSG00000163625.79	ENSG00000163625	ENSG00000163625_080	chr4	dexseq_prepare_annotation2.py	exon	85770826	85771054	.	-	.	ENST00000504990__exon_number_080__gene_id_ENSG00000163625	WDFY3	ENSG00000163625.79	2.34340785472505	34.8474070442094	4.26690306374323e-102	2.91128662587669e-98
ENSG00000148337.6	ENSG00000148337	ENSG00000148337_007	chr9	dexseq_prepare_annotation2.py	exon	130928431	130928547	.	-	.	ENST00000393608+ENST00000325721+ENST00000372948+ENST00000415526+ENST00000485862+ENST00000541172+ENST00000461765+ENST00000372938+ENST00000372954+ENST00000357558+ENST00000538431+ENST00000277465+ENST00000471773__exon_number_007__gene_id_ENSG00000148337	CIZ1	ENSG00000148337.6	2.34338808790911	33.8797405902781	1.41412683914113e-101	9.18906354011236e-98
ENSG00000112159.109	ENSG00000112159	ENSG00000112159_110	chr6	dexseq_prepare_annotation2.py	exon	90513047	90513273	.	-	.	ENST00000369393+ENST00000428876+ENST00000439638__exon_number_110__gene_id_ENSG00000112159	MDN1	ENSG00000112159.109	-2.44025905249393	-31.2628769204058	1.08466359867115e-99	6.72782318232122e-96
ENSG00000141002.ENSG00000267048.ENSG00000198211.ENSG00000258839.ENSG00000256390.ENSG00000258947.29	ENSG00000141002+ENSG00000267048+ENSG00000198211+ENSG00000258839+ENSG00000256390+ENSG00000258947	ENSG00000141002+ENSG00000267048+ENSG00000198211+ENSG00000258839+ENSG00000256390+ENSG00000258947_030	chr16	dexseq_prepare_annotation2.py	exon	89961446	89961490	.	+	.	ENST00000263347+ENST00000263346+ENST00000566751+ENST00000562184+ENST00000562256__exon_number_030__gene_id_ENSG00000141002+ENSG00000267048+ENSG00000198211+ENSG00000258839+ENSG00000256390+ENSG00000258947		ENSG00000141002.ENSG00000267048.ENSG00000198211.ENSG00000258839.ENSG00000256390.ENSG00000258947.29	-2.24343194703803	-33.3283180498483	2.90610725142162e-99	1.72419343226845e-95
ENSG00000145362.94	ENSG00000145362	ENSG00000145362_095	chr4	dexseq_prepare_annotation2.py	exon	114304889	114304891	.	+	.	ENST00000357077+ENST00000506722+ENST00000505342__exon_number_095__gene_id_ENSG00000145362	ANK2	ENSG00000145362.94	3.98056176409398	38.0642765521054	1.71754031424614e-98	9.76557640590475e-95
ENSG00000079102.31	ENSG00000079102	ENSG00000079102_032	chr8	dexseq_prepare_annotation2.py	exon	93023281	93023315	.	-	.	ENST00000396218+ENST00000360348+ENST00000523629+ENST00000520724+ENST00000436581+ENST00000518844+ENST00000523290+ENST00000265814+ENST00000521553+ENST00000519847+ENST00000518992+ENST00000521054+ENST00000422361__exon_number_032__gene_id_ENSG00000079102	RUNX1T1	ENSG00000079102.31	-3.65506554850396	-58.5932791435332	7.8635648567189e-98	4.29221678713201e-94
ENSG00000172890.37	ENSG00000172890	ENSG00000172890_038	chr11	dexseq_prepare_annotation2.py	exon	71191195	71191197	.	+	.	ENST00000526039+ENST00000530055__exon_number_038__gene_id_ENSG00000172890	NADSYN1	ENSG00000172890.37	-1.87795286728997	-37.6894841986218	1.12635240992667e-97	5.91157398100706e-94
ENSG00000172890.1	ENSG00000172890	ENSG00000172890_002	chr11	dexseq_prepare_annotation2.py	exon	71164255	71164256	.	+	.	ENST00000533612+ENST00000534634+ENST00000319023__exon_number_002__gene_id_ENSG00000172890	NADSYN1	ENSG00000172890.1	2.16907020437741	37.2444490501586	1.06978844210904e-96	5.40675040821323e-93
ENSG00000102893.53	ENSG00000102893	ENSG00000102893_054	chr16	dexseq_prepare_annotation2.py	exon	47697646	47698301	.	+	.	ENST00000568171__exon_number_054__gene_id_ENSG00000102893	PHKB	ENSG00000102893.53	-2.12620543644906	-32.9594650808744	1.2474707518167e-94	6.07959326150552e-91
ENSG00000112159.110	ENSG00000112159	ENSG00000112159_111	chr6	dexseq_prepare_annotation2.py	exon	90529225	90529437	.	-	.	ENST00000369393+ENST00000428876+ENST00000439638__exon_number_111__gene_id_ENSG00000112159	MDN1	ENSG00000112159.110	-2.46554741224075	-29.5045397306878	1.13334285961529e-93	5.33292528552564e-90
ENSG00000180448.9	ENSG00000180448	ENSG00000180448_010	chr19	dexseq_prepare_annotation2.py	exon	1071220	1071357	.	+	.	ENST00000543365__exon_number_010__gene_id_ENSG00000180448	HMHA1	ENSG00000180448.9	-3.93458611933236	-44.7759631495088	5.11535290106416e-92	2.25420575764242e-88
ENSG00000091536.71	ENSG00000091536	ENSG00000091536_072	chr17	dexseq_prepare_annotation2.py	exon	18061837	18061952	.	+	.	ENST00000578472+ENST00000205890+ENST00000418233__exon_number_072__gene_id_ENSG00000091536	MYO15A	ENSG00000091536.71	-2.19627102024858	-31.3156233080247	5.12097981715497e-92	2.25420575764242e-88
ENSG00000148218.5	ENSG00000148218	ENSG00000148218_006	chr9	dexseq_prepare_annotation2.py	exon	116151879	116151966	.	-	.	ENST00000482847+ENST00000409155+ENST00000277315__exon_number_006__gene_id_ENSG00000148218	ALAD	ENSG00000148218.5	-3.26594720806491	-49.9864554036365	1.10708261211724e-90	4.72098081771582e-87
ENSG00000170004.40	ENSG00000170004	ENSG00000170004_041	chr17	dexseq_prepare_annotation2.py	exon	7807166	7807309	.	+	.	ENST00000470531+ENST00000380358+ENST00000330494+ENST00000358181__exon_number_041__gene_id_ENSG00000170004	CHD3	ENSG00000170004.40	-3.5585116655172	-32.5840458539465	7.01868649312926e-90	2.90231193989674e-86
ENSG00000213398.ENSG00000124067.ENSG00000267660.56	ENSG00000213398+ENSG00000124067+ENSG00000267660	ENSG00000213398+ENSG00000124067+ENSG00000267660_057	chr16	dexseq_prepare_annotation2.py	exon	67983703	67983809	.	-	.	ENST00000576616+ENST00000537830+ENST00000338335+ENST00000422611+ENST00000576513+ENST00000574665+ENST00000572037+ENST00000570802+ENST00000573023+ENST00000541864+ENST00000316341__exon_number_057__gene_id_ENSG00000213398+ENSG00000124067+ENSG00000267660		ENSG00000213398.ENSG00000124067.ENSG00000267660.56	-4.80292656536312	-39.8123381571372	1.29431965309863e-89	5.19475192771136e-86
ENSG00000227195.64	ENSG00000227195	ENSG00000227195_065	chr20	dexseq_prepare_annotation2.py	exon	26232129	26232141	.	-	.	ENST00000594130+ENST00000601119__exon_number_065__gene_id_ENSG00000227195	MIR663A	ENSG00000227195.64	-2.85622646655285	-34.0819409865369	1.6955669173782e-89	6.61072474224321e-86
ENSG00000091536.69	ENSG00000091536	ENSG00000091536_070	chr17	dexseq_prepare_annotation2.py	exon	18061652	18061659	.	+	.	ENST00000557655+ENST00000578472+ENST00000556535+ENST00000557190__exon_number_070__gene_id_ENSG00000091536	MYO15A	ENSG00000091536.69	-2.09376955462572	-30.3561875971231	3.64234544675324e-89	1.38064115921806e-85
ENSG00000257062.ENSG00000111700.ENSG00000134538.ENSG00000205754.ENSG00000257046.45	ENSG00000257062+ENSG00000111700+ENSG00000134538+ENSG00000205754+ENSG00000257046	ENSG00000257062+ENSG00000111700+ENSG00000134538+ENSG00000205754+ENSG00000257046_046	chr12	dexseq_prepare_annotation2.py	exon	21242842	21242863	.	+	.	ENST00000545916+ENST00000540229+ENST00000593147+ENST00000381541+ENST00000554957+ENST00000421593+ENST00000553473__exon_number_046__gene_id_ENSG00000257062+ENSG00000111700+ENSG00000134538+ENSG00000205754+ENSG00000257046		ENSG00000257062.ENSG00000111700.ENSG00000134538.ENSG00000205754.ENSG00000257046.45	1.98683631177255	38.1138578449998	6.04751906692865e-89	2.23037406582167e-85
ENSG00000163625.85	ENSG00000163625	ENSG00000163625_086	chr4	dexseq_prepare_annotation2.py	exon	85818064	85818094	.	-	.	ENST00000509172+ENST00000295888+ENST00000426414+ENST00000322366__exon_number_086__gene_id_ENSG00000163625	WDFY3	ENSG00000163625.85	2.16094126178789	30.218979520027	9.40387271047359e-89	3.37695543736451e-85
ENSG00000227195.58	ENSG00000227195	ENSG00000227195_059	chr20	dexseq_prepare_annotation2.py	exon	26189979	26189993	.	-	.	ENST00000600225+ENST00000601079__exon_number_059__gene_id_ENSG00000227195	MIR663A	ENSG00000227195.58	-2.76174312249465	-33.7221082812526	1.19588634804291e-88	4.18434500429713e-85
ENSG00000187775.91	ENSG00000187775	ENSG00000187775_092	chr17	dexseq_prepare_annotation2.py	exon	76533381	76533563	.	-	.	ENST00000389840+ENST00000585328__exon_number_092__gene_id_ENSG00000187775	DNAH17	ENSG00000187775.91	1.43204770729556	28.6797742598246	2.49747264082274e-88	8.52006547735076e-85
ENSG00000013441.27	ENSG00000013441	ENSG00000013441_028	chr2	dexseq_prepare_annotation2.py	exon	201725688	201725706	.	-	.	ENST00000492793+ENST00000473565+ENST00000461981__exon_number_028__gene_id_ENSG00000013441	CLK1	ENSG00000013441.27	-3.45814705120069	-58.1499965825953	4.52987540945682e-87	1.50766406950992e-83
ENSG00000142512.32	ENSG00000142512	ENSG00000142512_033	chr19	dexseq_prepare_annotation2.py	exon	51920966	51920991	.	-	.	ENST00000353836+ENST00000432469+ENST00000439889__exon_number_033__gene_id_ENSG00000142512	SIGLEC10	ENSG00000142512.32	2.94024204433516	46.604171769025	1.08297701193742e-86	3.51861809695161e-83
ENSG00000077782.72	ENSG00000077782	ENSG00000077782_073	chr8	dexseq_prepare_annotation2.py	exon	38287521	38288338	.	-	.	ENST00000526570__exon_number_073__gene_id_ENSG00000077782	FGFR1	ENSG00000077782.72	1.61822491135613	31.3478287845644	1.26393749506394e-86	4.01106154974255e-83
ENSG00000198947.90	ENSG00000198947	ENSG00000198947_091	chrX	dexseq_prepare_annotation2.py	exon	32563276	32563451	.	-	.	ENST00000357033+ENST00000378677+ENST00000288447__exon_number_091__gene_id_ENSG00000198947	DMD	ENSG00000198947.90	-2.82834836027063	-35.4347377719506	6.88794557075923e-86	2.13618673781871e-82
ENSG00000172890.36	ENSG00000172890	ENSG00000172890_037	chr11	dexseq_prepare_annotation2.py	exon	71190340	71191194	.	+	.	ENST00000530055__exon_number_037__gene_id_ENSG00000172890	NADSYN1	ENSG00000172890.36	-1.88711376490877	-32.2532637966364	4.03056622265369e-85	1.22223785817133e-81
ENSG00000215440.ENSG00000124222.ENSG00000254995.87	ENSG00000215440+ENSG00000124222+ENSG00000254995	ENSG00000215440+ENSG00000124222+ENSG00000254995_088	chr20	dexseq_prepare_annotation2.py	exon	57292916	57293051	.	+	.	ENST00000532531+ENST00000527587__exon_number_088__gene_id_ENSG00000215440+ENSG00000124222+ENSG00000254995		ENSG00000215440.ENSG00000124222.ENSG00000254995.87	-1.99826034198259	-41.5502535494525	1.65561112864123e-84	4.91137041311422e-81
ENSG00000163625.84	ENSG00000163625	ENSG00000163625_085	chr4	dexseq_prepare_annotation2.py	exon	85800559	85800647	.	-	.	ENST00000502713__exon_number_085__gene_id_ENSG00000163625	WDFY3	ENSG00000163625.84	2.15141083470685	28.7822510584677	2.22885578446357e-84	6.47122194664074e-81
ENSG00000172890.34	ENSG00000172890	ENSG00000172890_035	chr11	dexseq_prepare_annotation2.py	exon	71189441	71189515	.	+	.	ENST00000319023+ENST00000527852+ENST00000539574+ENST00000529840+ENST00000525200+ENST00000530534__exon_number_035__gene_id_ENSG00000172890	NADSYN1	ENSG00000172890.34	-1.96113018177395	-31.9059039926135	2.85141778893603e-84	8.10628375125878e-81
ENSG00000151150.40	ENSG00000151150	ENSG00000151150_041	chr10	dexseq_prepare_annotation2.py	exon	61844474	61844588	.	-	.	ENST00000503366+ENST00000355288+ENST00000280772+ENST00000373827__exon_number_041__gene_id_ENSG00000151150	ANK3	ENSG00000151150.40	-2.14770247418887	-37.3498363855554	3.99050559721933e-84	1.11130694549174e-80
ENSG00000005810.14	ENSG00000005810	ENSG00000005810_015	chr13	dexseq_prepare_annotation2.py	exon	77641716	77641999	.	-	.	ENST00000407578+ENST00000357337+ENST00000544440+ENST00000429715__exon_number_015__gene_id_ENSG00000005810	MYCBP2	ENSG00000005810.14	-2.09183099087822	-31.2219493591497	4.28859185891348e-84	1.17043391295095e-80
ENSG00000159216.40	ENSG00000159216	ENSG00000159216_041	chr21	dexseq_prepare_annotation2.py	exon	37342373	37342465	.	-	.	ENST00000460207+ENST00000475045__exon_number_041__gene_id_ENSG00000159216	RUNX1	ENSG00000159216.40	-2.33140068437643	-50.2393887778877	8.63669777698564e-84	2.31089243519546e-80
ENSG00000114735.22	ENSG00000114735	ENSG00000114735_023	chr3	dexseq_prepare_annotation2.py	exon	50617371	50617546	.	+	.	ENST00000448997+ENST00000482974__exon_number_023__gene_id_ENSG00000114735	HEMK1	ENSG00000114735.22	-3.99870892510609	-46.8215360680659	1.24035923012664e-83	3.2549650035356e-80
ENSG00000156113.68	ENSG00000156113	ENSG00000156113_069	chr10	dexseq_prepare_annotation2.py	exon	79398128	79398353	.	-	.	ENST00000286627__exon_number_069__gene_id_ENSG00000156113	KCNMA1	ENSG00000156113.68	2.87280589658637	33.3814200221653	1.84105049079381e-83	4.74014922496664e-80
ENSG00000145687.13	ENSG00000145687	ENSG00000145687_014	chr5	dexseq_prepare_annotation2.py	exon	80736357	80736376	.	-	.	ENST00000512923__exon_number_014__gene_id_ENSG00000145687	SSBP2	ENSG00000145687.13	-2.75574405411615	-35.4131563439848	9.33896987416674e-83	2.35997498159059e-79
ENSG00000260391.ENSG00000160145.48	ENSG00000260391+ENSG00000160145	ENSG00000260391+ENSG00000160145_049	chr3	dexseq_prepare_annotation2.py	exon	124174024	124174206	.	+	.	ENST00000460856+ENST00000494648+ENST00000240874+ENST00000354186+ENST00000360013+ENST00000393501__exon_number_049__gene_id_ENSG00000260391+ENSG00000160145		ENSG00000260391.ENSG00000160145.48	2.41788568844578	26.9699174326198	1.64220089021181e-82	4.07441984140752e-79
ENSG00000163625.82	ENSG00000163625	ENSG00000163625_083	chr4	dexseq_prepare_annotation2.py	exon	85781565	85781716	.	-	.	ENST00000509172+ENST00000295888+ENST00000426414+ENST00000322366+ENST00000504990__exon_number_083__gene_id_ENSG00000163625	WDFY3	ENSG00000163625.82	2.12769353901993	28.1455798139019	2.10237605211405e-82	5.12300238741842e-79
ENSG00000227195.63	ENSG00000227195	ENSG00000227195_064	chr20	dexseq_prepare_annotation2.py	exon	26232103	26232128	.	-	.	ENST00000594130+ENST00000601901+ENST00000601119__exon_number_064__gene_id_ENSG00000227195	MIR663A	ENSG00000227195.63	-2.86598061028432	-31.0179020414354	4.51552213664642e-82	1.08102392148181e-78
ENSG00000172890.35	ENSG00000172890	ENSG00000172890_036	chr11	dexseq_prepare_annotation2.py	exon	71189516	71190128	.	+	.	ENST00000530534__exon_number_036__gene_id_ENSG00000172890	NADSYN1	ENSG00000172890.35	-2.01467885117527	-30.8901265012442	9.42975513998441e-82	2.21857751146057e-78
ENSG00000091536.74	ENSG00000091536	ENSG00000091536_075	chr17	dexseq_prepare_annotation2.py	exon	18062662	18062919	.	+	.	ENST00000433411__exon_number_075__gene_id_ENSG00000091536	MYO15A	ENSG00000091536.74	-1.95418733848429	-27.7460486308092	3.74244520202008e-81	8.65576830207556e-78
ENSG00000159216.41	ENSG00000159216	ENSG00000159216_042	chr21	dexseq_prepare_annotation2.py	exon	37354049	37354214	.	-	.	ENST00000460207+ENST00000475045__exon_number_042__gene_id_ENSG00000159216	RUNX1	ENSG00000159216.41	-2.36104407791501	-47.6203579567801	4.52566934571077e-81	1.02928052207724e-77
ENSG00000215029.ENSG00000185945.3	ENSG00000215029+ENSG00000185945	ENSG00000215029+ENSG00000185945_004	chrX	dexseq_prepare_annotation2.py	exon	101618184	101618366	.	-	.	ENST00000457521+ENST00000372750+ENST00000372749+ENST00000412230__exon_number_004__gene_id_ENSG00000215029+ENSG00000185945		ENSG00000215029.ENSG00000185945.3	-5.01534042480804	-36.1633971491811	7.04861998839804e-81	1.57679940163411e-77
ENSG00000145687.12	ENSG00000145687	ENSG00000145687_013	chr5	dexseq_prepare_annotation2.py	exon	80733278	80733649	.	-	.	ENST00000513785__exon_number_013__gene_id_ENSG00000145687	SSBP2	ENSG00000145687.12	-2.12541008453668	-33.8847082367736	9.03607228645781e-80	1.98879578731895e-76
ENSG00000127419.5	ENSG00000127419	ENSG00000127419_006	chr4	dexseq_prepare_annotation2.py	exon	926234	926247	.	+	.	ENST00000264771+ENST00000505734+ENST00000504744+ENST00000513952+ENST00000514453+ENST00000515492+ENST00000507319__exon_number_006__gene_id_ENSG00000127419	TMEM175	ENSG00000127419.5	3.1353341333685	55.6780461027364	1.18312736030886e-78	2.56267264222835e-75
ENSG00000127419.4	ENSG00000127419	ENSG00000127419_005	chr4	dexseq_prepare_annotation2.py	exon	926232	926233	.	+	.	ENST00000264771+ENST00000505734+ENST00000513952+ENST00000514453+ENST00000515492+ENST00000507319__exon_number_005__gene_id_ENSG00000127419	TMEM175	ENSG00000127419.4	3.18580934559584	55.1044515299336	3.31881639041106e-78	7.07628696592348e-75
ENSG00000196549.22	ENSG00000196549	ENSG00000196549_023	chr3	dexseq_prepare_annotation2.py	exon	154834268	154834348	.	+	.	ENST00000493237+ENST00000360490+ENST00000481828+ENST00000462745+ENST00000462837+ENST00000492661+ENST00000460393__exon_number_023__gene_id_ENSG00000196549	MME	ENSG00000196549.22	2.9187043040351	37.309105818737	4.49406655499182e-78	9.43470504657891e-75
ENSG00000023228.ENSG00000237580.2	ENSG00000023228+ENSG00000237580	ENSG00000023228+ENSG00000237580_003	chr2	dexseq_prepare_annotation2.py	exon	206981225	206988542	.	-	.	ENST00000233190__exon_number_003__gene_id_ENSG00000023228+ENSG00000237580		ENSG00000023228.ENSG00000237580.2	-3.61068099194671	-50.0511709818569	5.81943290666985e-78	1.20320302274433e-74
ENSG00000148343.44	ENSG00000148343	ENSG00000148343_045	chr9	dexseq_prepare_annotation2.py	exon	131832214	131832244	.	+	.	ENST00000406926+ENST00000358369+ENST00000445183+ENST00000439290+ENST00000277475+ENST00000483458__exon_number_045__gene_id_ENSG00000148343	FAM73B	ENSG00000148343.44	-2.40820155585658	-35.0613594935872	8.41366708919439e-78	1.71361283182743e-74
ENSG00000142512.30	ENSG00000142512	ENSG00000142512_031	chr19	dexseq_prepare_annotation2.py	exon	51920897	51920952	.	-	.	ENST00000357375+ENST00000439889+ENST00000353836+ENST00000529627+ENST00000356298+ENST00000432469+ENST00000339313__exon_number_031__gene_id_ENSG00000142512	SIGLEC10	ENSG00000142512.30	2.83601010362707	39.5656481943011	1.66981278787522e-77	3.3508968120686e-74
ENSG00000112159.106	ENSG00000112159	ENSG00000112159_107	chr6	dexseq_prepare_annotation2.py	exon	90503481	90503673	.	-	.	ENST00000369393+ENST00000428876+ENST00000439638__exon_number_107__gene_id_ENSG00000112159	MDN1	ENSG00000112159.106	-2.11017284243601	-24.9074962983883	3.7091426997318e-77	7.33544787916959e-74
ENSG00000127419	ENSG00000127419	ENSG00000127419_001	chr4	dexseq_prepare_annotation2.py	exon	926175	926191	.	+	.	ENST00000507319+ENST00000264771__exon_number_001__gene_id_ENSG00000127419	TMEM175	ENSG00000127419	3.19699156982081	53.6337603537388	4.89491978879302e-77	9.54222656369867e-74
ENSG00000172890.32	ENSG00000172890	ENSG00000172890_033	chr11	dexseq_prepare_annotation2.py	exon	71188272	71188392	.	+	.	ENST00000539574+ENST00000525200__exon_number_033__gene_id_ENSG00000172890	NADSYN1	ENSG00000172890.32	-2.13703858967884	-29.0174164606725	5.73028187412811e-77	1.1013359637488e-73
ENSG00000095564.35	ENSG00000095564	ENSG00000095564_036	chr10	dexseq_prepare_annotation2.py	exon	93768798	93768965	.	+	.	ENST00000265990+ENST00000544642__exon_number_036__gene_id_ENSG00000095564	BTAF1	ENSG00000095564.35	-3.50237718188041	-31.6076493098875	6.45927740716577e-77	1.22420352181171e-73
ENSG00000063978.ENSG00000206113.ENSG00000125386.ENSG00000249428.95	ENSG00000063978+ENSG00000206113+ENSG00000125386+ENSG00000249428	ENSG00000063978+ENSG00000206113+ENSG00000125386+ENSG00000249428_096	chr4	dexseq_prepare_annotation2.py	exon	2664836	2664930	.	+	.	ENST00000512465+ENST00000505311+ENST00000513898+ENST00000382839+ENST00000502458+ENST00000324666+ENST00000545951+ENST00000513350+ENST00000506904__exon_number_096__gene_id_ENSG00000063978+ENSG00000206113+ENSG00000125386+ENSG00000249428		ENSG00000063978.ENSG00000206113.ENSG00000125386.ENSG00000249428.95	1.77435092236921	24.7489872850205	1.43800610176606e-76	2.68806677590266e-73
ENSG00000227195.57	ENSG00000227195	ENSG00000227195_058	chr20	dexseq_prepare_annotation2.py	exon	26189960	26189978	.	-	.	ENST00000600225+ENST00000601079+ENST00000610014__exon_number_058__gene_id_ENSG00000227195	MIR663A	ENSG00000227195.57	-2.72714578561519	-28.7860554898592	2.30100335635866e-76	4.24314347304522e-73
ENSG00000005810.4	ENSG00000005810	ENSG00000005810_005	chr13	dexseq_prepare_annotation2.py	exon	77625946	77626053	.	-	.	ENST00000407578+ENST00000357337+ENST00000544440+ENST00000429715__exon_number_005__gene_id_ENSG00000005810	MYCBP2	ENSG00000005810.4	-2.3579769301585	-28.1784028833524	4.72896930731163e-76	8.60413896941916e-73
ENSG00000092148.74	ENSG00000092148	ENSG00000092148_075	chr14	dexseq_prepare_annotation2.py	exon	31675003	31675163	.	-	.	ENST00000399332+ENST00000553700+ENST00000556224+ENST00000556474+ENST00000553616__exon_number_075__gene_id_ENSG00000092148	HECTD1	ENSG00000092148.74	2.18434689455054	31.2074952627149	4.79219382533093e-76	8.60444706856359e-73
ENSG00000255103.ENSG00000127603.34	ENSG00000255103+ENSG00000127603	ENSG00000255103+ENSG00000127603_035	chr1	dexseq_prepare_annotation2.py	exon	39749858	39749892	.	+	.	ENST00000472385+ENST00000485063__exon_number_035__gene_id_ENSG00000255103+ENSG00000127603		ENSG00000255103.ENSG00000127603.34	-5.99449207304047	-40.3829773140465	9.16638832360157e-76	1.6244625769485e-72
ENSG00000100106.ENSG00000100101.25	ENSG00000100106+ENSG00000100101	ENSG00000100106+ENSG00000100101_026	chr22	dexseq_prepare_annotation2.py	exon	38119192	38122510	.	+	.	ENST00000406386+ENST00000344404+ENST00000455236+ENST00000492485__exon_number_026__gene_id_ENSG00000100106+ENSG00000100101		ENSG00000100106.ENSG00000100101.25	-4.81240753773526	-30.6840764051198	9.91170778035741e-76	1.73402786153819e-72
ENSG00000148337.55	ENSG00000148337	ENSG00000148337_056	chr9	dexseq_prepare_annotation2.py	exon	130952724	130952746	.	-	.	ENST00000474442__exon_number_056__gene_id_ENSG00000148337	CIZ1	ENSG00000148337.55	-1.78670798152131	-25.5509445286296	1.83967828371288e-75	3.17772985971109e-72
ENSG00000114735.21	ENSG00000114735	ENSG00000114735_022	chr3	dexseq_prepare_annotation2.py	exon	50617275	50617370	.	+	.	ENST00000434410+ENST00000443894+ENST00000448997+ENST00000232854+ENST00000482974+ENST00000455834__exon_number_022__gene_id_ENSG00000114735	HEMK1	ENSG00000114735.21	-3.89608316906897	-40.0311793187024	2.64650424958463e-75	4.51424154242587e-72
ENSG00000114735	ENSG00000114735	ENSG00000114735_001	chr3	dexseq_prepare_annotation2.py	exon	50606583	50606627	.	+	.	ENST00000434410__exon_number_001__gene_id_ENSG00000114735	HEMK1	ENSG00000114735	3.23534532123211	39.9602520793401	3.28040352070254e-75	5.52642696335244e-72
ENSG00000167380.40	ENSG00000167380	ENSG00000167380_041	chr19	dexseq_prepare_annotation2.py	exon	44679797	44679832	.	+	.	ENST00000454662+ENST00000590524+ENST00000585678+ENST00000588883+ENST00000590089+ENST00000337433+ENST00000588127__exon_number_041__gene_id_ENSG00000167380	ZNF226	ENSG00000167380.40	3.39092877857383	33.7659605078881	2.12440829800584e-74	3.53530038948268e-71
ENSG00000092148.73	ENSG00000092148	ENSG00000092148_074	chr14	dexseq_prepare_annotation2.py	exon	31672277	31672842	.	-	.	ENST00000556474__exon_number_074__gene_id_ENSG00000092148	HECTD1	ENSG00000092148.73	2.11047386767739	30.3080480987668	4.62186967590073e-74	7.59874354341852e-71
ENSG00000022840.70	ENSG00000022840	ENSG00000022840_071	chr12	dexseq_prepare_annotation2.py	exon	121014682	121014685	.	+	.	ENST00000325954+ENST00000545419+ENST00000542701+ENST00000535470+ENST00000413266+ENST00000538254__exon_number_071__gene_id_ENSG00000022840	RNF10	ENSG00000022840.70	2.67267067985351	28.6662163038299	5.44243747550842e-74	8.84130446988576e-71
ENSG00000088756.5	ENSG00000088756	ENSG00000088756_006	chr18	dexseq_prepare_annotation2.py	exon	6754687	6754814	.	+	.	ENST00000583410__exon_number_006__gene_id_ENSG00000088756	ARHGAP28	ENSG00000088756.5	-4.85929585699635	-33.5102495648193	6.13297913276978e-74	9.84588469974861e-71
ENSG00000114735.23	ENSG00000114735	ENSG00000114735_024	chr3	dexseq_prepare_annotation2.py	exon	50617547	50617660	.	+	.	ENST00000434410+ENST00000443894+ENST00000448997+ENST00000232854+ENST00000482974+ENST00000455834__exon_number_024__gene_id_ENSG00000114735	HEMK1	ENSG00000114735.23	-3.71287663022549	-38.9055519353487	8.30726497371764e-74	1.30719475533425e-70
ENSG00000114735.15	ENSG00000114735	ENSG00000114735_016	chr3	dexseq_prepare_annotation2.py	exon	50614483	50614554	.	+	.	ENST00000424388+ENST00000434410+ENST00000448997+ENST00000232854+ENST00000482974+ENST00000455834__exon_number_016__gene_id_ENSG00000114735	HEMK1	ENSG00000114735.15	-3.57303056639434	-38.9045122667673	8.33407424311181e-74	1.30719475533425e-70
ENSG00000158286.41	ENSG00000158286	ENSG00000158286_042	chr1	dexseq_prepare_annotation2.py	exon	6281352	6281359	.	+	.	ENST00000377939__exon_number_042__gene_id_ENSG00000158286	RNF207	ENSG00000158286.41	1.9685497956797	35.1722366044568	1.94799862763645e-73	3.02070391737093e-70
ENSG00000100201.33	ENSG00000100201	ENSG00000100201_034	chr22	dexseq_prepare_annotation2.py	exon	38902300	38902311	.	-	.	ENST00000381633+ENST00000479734+ENST00000396821+ENST00000403230__exon_number_034__gene_id_ENSG00000100201	DDX17	ENSG00000100201.33	-2.62719691193791	-39.6882341418263	2.09229196096794e-73	3.20800077192948e-70
ENSG00000022840.69	ENSG00000022840	ENSG00000022840_070	chr12	dexseq_prepare_annotation2.py	exon	121014393	121014681	.	+	.	ENST00000325954+ENST00000545419+ENST00000544805+ENST00000542701+ENST00000535470+ENST00000413266+ENST00000538254__exon_number_070__gene_id_ENSG00000022840	RNF10	ENSG00000022840.69	2.77340172568967	28.3348509638675	3.71092289962103e-73	5.62654253288207e-70
ENSG00000159216.43	ENSG00000159216	ENSG00000159216_044	chr21	dexseq_prepare_annotation2.py	exon	37357048	37357128	.	-	.	ENST00000475045__exon_number_044__gene_id_ENSG00000159216	RUNX1	ENSG00000159216.43	-2.305905596314	-40.2138658655994	1.37250909174366e-72	2.05814525439833e-69
ENSG00000205133.40	ENSG00000205133	ENSG00000205133_041	chr8	dexseq_prepare_annotation2.py	exon	93978316	93978326	.	-	.	ENST00000522925+ENST00000537541+ENST00000522903+ENST00000523580+ENST00000524037+ENST00000378861+ENST00000523375+ENST00000519792+ENST00000520430+ENST00000519069+ENST00000521988+ENST00000521617+ENST00000517540+ENST00000518748__exon_number_041__gene_id_ENSG00000205133	TRIQK	ENSG00000205133.40	2.23932858669661	39.0520419480155	1.39446350527118e-72	2.06833799419347e-69
ENSG00000151150.71	ENSG00000151150	ENSG00000151150_072	chr10	dexseq_prepare_annotation2.py	exon	61946473	61946670	.	-	.	ENST00000503366+ENST00000280772+ENST00000373827__exon_number_072__gene_id_ENSG00000151150	ANK3	ENSG00000151150.71	2.62729687540122	31.1337086701557	2.42867766321059e-72	3.56360134671026e-69
ENSG00000166535.23	ENSG00000166535	ENSG00000166535_024	chr12	dexseq_prepare_annotation2.py	exon	8998673	8998720	.	+	.	ENST00000539547+ENST00000541459+ENST00000536789+ENST00000545692+ENST00000540049+ENST00000299698__exon_number_024__gene_id_ENSG00000166535	A2ML1	ENSG00000166535.23	-2.2738811999042	-35.1849047851128	2.85890132177464e-72	4.15024271774517e-69
ENSG00000066855.2	ENSG00000066855	ENSG00000066855_003	chr8	dexseq_prepare_annotation2.py	exon	66582106	66582107	.	+	.	ENST00000517944__exon_number_003__gene_id_ENSG00000066855	MTFR1	ENSG00000066855.2	-2.85752177589238	-32.5827902453715	3.02079077166297e-72	4.33909566221429e-69
ENSG00000005810.12	ENSG00000005810	ENSG00000005810_013	chr13	dexseq_prepare_annotation2.py	exon	77638750	77638869	.	-	.	ENST00000407578+ENST00000357337+ENST00000544440+ENST00000429715__exon_number_013__gene_id_ENSG00000005810	MYCBP2	ENSG00000005810.12	-2.11029557640387	-26.7038174700145	5.61670395889784e-72	7.98385214090875e-69
ENSG00000163625.88	ENSG00000163625	ENSG00000163625_089	chr4	dexseq_prepare_annotation2.py	exon	85887362	85887503	.	-	.	ENST00000509172+ENST00000295888+ENST00000502713+ENST00000322366__exon_number_089__gene_id_ENSG00000163625	WDFY3	ENSG00000163625.88	2.06141874910477	24.840431383767	8.45393073946938e-72	1.18929374719304e-68
ENSG00000140853.30	ENSG00000140853	ENSG00000140853_031	chr16	dexseq_prepare_annotation2.py	exon	57067516	57067581	.	+	.	ENST00000538110+ENST00000539144+ENST00000538805+ENST00000262510+ENST00000539881+ENST00000308149+ENST00000543030+ENST00000436936+ENST00000545081__exon_number_031__gene_id_ENSG00000140853	NLRC5	ENSG00000140853.30	2.33527146540228	37.3908881745373	9.82009733023866e-72	1.36738843019086e-68
ENSG00000212091.ENSG00000144061.29	ENSG00000212091+ENSG00000144061	ENSG00000212091+ENSG00000144061_030	chr2	dexseq_prepare_annotation2.py	exon	110922265	110922307	.	-	.	ENST00000355301+ENST00000496524+ENST00000393272+ENST00000417665+ENST00000445609+ENST00000461707+ENST00000316534__exon_number_030__gene_id_ENSG00000212091+ENSG00000144061		ENSG00000212091.ENSG00000144061.29	-2.58213047737601	-37.3766054829863	1.02799495499754e-71	1.41696124812131e-68
ENSG00000148343.11	ENSG00000148343	ENSG00000148343_012	chr9	dexseq_prepare_annotation2.py	exon	131804786	131804793	.	+	.	ENST00000406926+ENST00000358369+ENST00000445183+ENST00000439290+ENST00000277475+ENST00000474534__exon_number_012__gene_id_ENSG00000148343	FAM73B	ENSG00000148343.11	1.45843507699286	31.6853789726103	1.50195592394843e-71	2.04955403426079e-68
ENSG00000265408.ENSG00000172828.ENSG00000172831.1	ENSG00000265408+ENSG00000172828+ENSG00000172831	ENSG00000265408+ENSG00000172828+ENSG00000172831_002	chr16	dexseq_prepare_annotation2.py	exon	66968359	66968362	.	+	.	ENST00000417689+ENST00000561697__exon_number_002__gene_id_ENSG00000265408+ENSG00000172828+ENSG00000172831		ENSG00000265408.ENSG00000172828.ENSG00000172831.1	-3.6635769624896	-38.1633764586153	2.06229205374045e-71	2.78631991446898e-68
ENSG00000147996.19	ENSG00000147996	ENSG00000147996_020	chr9	dexseq_prepare_annotation2.py	exon	70434178	70434243	.	-	.	ENST00000463075+ENST00000486221+ENST00000480229+ENST00000461932+ENST00000377392+ENST00000476797+ENST00000382405+ENST00000430059+ENST00000485088+ENST00000468066+ENST00000489273+ENST00000377395+ENST00000429800+ENST00000476161+ENST00000480819+ENST00000486191+ENST00000465474+ENST00000497250+ENST00000377389__exon_number_020__gene_id_ENSG00000147996	CBWD5	ENSG00000147996.19	-1.44155083199816	-31.0999505342783	2.367766795644e-71	3.1676773447724e-68
ENSG00000114735.7	ENSG00000114735	ENSG00000114735_008	chr3	dexseq_prepare_annotation2.py	exon	50607001	50607005	.	+	.	ENST00000482974+ENST00000448997+ENST00000424388+ENST00000232854__exon_number_008__gene_id_ENSG00000114735	HEMK1	ENSG00000114735.7	3.1933555610644	36.9945618617461	3.51542591200119e-71	4.65739324782301e-68
ENSG00000114735.2	ENSG00000114735	ENSG00000114735_003	chr3	dexseq_prepare_annotation2.py	exon	50606705	50606908	.	+	.	ENST00000232854__exon_number_003__gene_id_ENSG00000114735	HEMK1	ENSG00000114735.2	3.24621049814308	36.8732718540414	5.20548070198925e-71	6.83014126069953e-68
ENSG00000181666.56	ENSG00000181666	ENSG00000181666_057	chr19	dexseq_prepare_annotation2.py	exon	37853112	37853175	.	+	.	ENST00000324411+ENST00000591391+ENST00000592768+ENST00000586897+ENST00000588820+ENST00000590570+ENST00000589392+ENST00000544914+ENST00000392153+ENST00000591471+ENST00000541583__exon_number_057__gene_id_ENSG00000181666	HKR1	ENSG00000181666.56	1.60517522674907	27.4038377664323	8.76941144316613e-71	1.13968106297429e-67
ENSG00000012061.2	ENSG00000012061	ENSG00000012061_003	chr19	dexseq_prepare_annotation2.py	exon	45912804	45912871	.	-	.	ENST00000423698+ENST00000300853+ENST00000588738__exon_number_003__gene_id_ENSG00000012061	ERCC1	ENSG00000012061.2	-2.27051456364665	-37.59957130887	1.17099521077458e-70	1.50747957987819e-67
ENSG00000077782.34	ENSG00000077782	ENSG00000077782_035	chr8	dexseq_prepare_annotation2.py	exon	38277254	38277562	.	-	.	ENST00000527114+ENST00000527745__exon_number_035__gene_id_ENSG00000077782	FGFR1	ENSG00000077782.34	-1.78373859346213	-25.6045224325845	1.94849478645797e-70	2.48495000060998e-67
ENSG00000114735.9	ENSG00000114735	ENSG00000114735_010	chr3	dexseq_prepare_annotation2.py	exon	50607243	50608361	.	+	.	ENST00000482974__exon_number_010__gene_id_ENSG00000114735	HEMK1	ENSG00000114735.9	3.07549021043442	36.3983355966835	2.44627714596054e-70	3.09089382463546e-67
ENSG00000163625.89	ENSG00000163625	ENSG00000163625_090	chr4	dexseq_prepare_annotation2.py	exon	85887504	85887544	.	-	.	ENST00000295888+ENST00000502713+ENST00000322366__exon_number_090__gene_id_ENSG00000163625	WDFY3	ENSG00000163625.89	2.12060359706716	24.3879424249959	2.65509162854916e-70	3.3239554911944e-67
ENSG00000233327.ENSG00000154874.ENSG00000213077.ENSG00000273018.86	ENSG00000233327+ENSG00000154874+ENSG00000213077+ENSG00000273018	ENSG00000233327+ENSG00000154874+ENSG00000213077+ENSG00000273018_087	chr17	dexseq_prepare_annotation2.py	exon	18509093	18509704	.	-	.	ENST00000457330+ENST00000442583+ENST00000285176+ENST00000445752+ENST00000447265__exon_number_087__gene_id_ENSG00000233327+ENSG00000154874+ENSG00000213077+ENSG00000273018		ENSG00000233327.ENSG00000154874.ENSG00000213077.ENSG00000273018.86	-3.44279954715081	-25.369644101604	3.08695672894936e-70	3.82948207523364e-67
ENSG00000167543.5	ENSG00000167543	ENSG00000167543_006	chr17	dexseq_prepare_annotation2.py	exon	27895045	27895064	.	+	.	ENST00000580183__exon_number_006__gene_id_ENSG00000167543	TP53I13	ENSG00000167543.5	-5.01305098116652	-42.2422884553702	3.38966719205895e-70	4.16712248073128e-67
ENSG00000163491.29	ENSG00000163491	ENSG00000163491_030	chr3	dexseq_prepare_annotation2.py	exon	27326093	27326195	.	-	.	ENST00000424275+ENST00000341435+ENST00000357467+ENST00000474938+ENST00000574215+ENST00000435584+ENST00000429845__exon_number_030__gene_id_ENSG00000163491	NEK10	ENSG00000163491.29	-2.79091787704946	-26.4437594161708	4.3233527268363e-70	5.26750347992281e-67
ENSG00000147099.34	ENSG00000147099	ENSG00000147099_035	chrX	dexseq_prepare_annotation2.py	exon	71791796	71791906	.	-	.	ENST00000486704__exon_number_035__gene_id_ENSG00000147099	HDAC8	ENSG00000147099.34	3.43001574986624	35.3348152409933	4.628575100659e-70	5.58947548372412e-67
ENSG00000068878.14	ENSG00000068878	ENSG00000068878_015	chr2	dexseq_prepare_annotation2.py	exon	54114396	54114453	.	-	.	ENST00000421748+ENST00000389993+ENST00000404125+ENST00000476586__exon_number_015__gene_id_ENSG00000068878	PSME4	ENSG00000068878.14	-4.8868763517088	-38.0923302494398	6.56759422114272e-70	7.86146789318346e-67
ENSG00000140694.46	ENSG00000140694	ENSG00000140694_047	chr16	dexseq_prepare_annotation2.py	exon	14724096	14724108	.	-	.	ENST00000563641+ENST00000341484+ENST00000437198+ENST00000420015+ENST00000566021__exon_number_047__gene_id_ENSG00000140694	PARN	ENSG00000140694.46	-3.44474289585844	-32.9967142308895	8.10003555196645e-70	9.61150218596338e-67
ENSG00000257062.ENSG00000111700.ENSG00000134538.ENSG00000205754.ENSG00000257046.33	ENSG00000257062+ENSG00000111700+ENSG00000134538+ENSG00000205754+ENSG00000257046	ENSG00000257062+ENSG00000111700+ENSG00000134538+ENSG00000205754+ENSG00000257046_034	chr12	dexseq_prepare_annotation2.py	exon	21201646	21201841	.	+	.	ENST00000554957+ENST00000381541+ENST00000421593__exon_number_034__gene_id_ENSG00000257062+ENSG00000111700+ENSG00000134538+ENSG00000205754+ENSG00000257046		ENSG00000257062.ENSG00000111700.ENSG00000134538.ENSG00000205754.ENSG00000257046.33	2.85326782270625	28.7053576444161	1.16741260430944e-69	1.37330997044363e-66
ENSG00000177189.20	ENSG00000177189	ENSG00000177189_021	chrX	dexseq_prepare_annotation2.py	exon	20205946	20205949	.	-	.	ENST00000379565+ENST00000379548+ENST00000544447+ENST00000540702__exon_number_021__gene_id_ENSG00000177189	RPS6KA3	ENSG00000177189.20	-3.35258058823519	-30.1556578613177	1.8780990537426e-69	2.19045742542445e-66
ENSG00000164941.14	ENSG00000164941	ENSG00000164941_015	chr8	dexseq_prepare_annotation2.py	exon	95841203	95841219	.	+	.	ENST00000343161+ENST00000519457+ENST00000521860+ENST00000524333+ENST00000523206+ENST00000519053+ENST00000447247+ENST00000523731+ENST00000522171+ENST00000523321__exon_number_015__gene_id_ENSG00000164941	INTS8	ENSG00000164941.14	-2.55578232615788	-35.6375637076285	3.02110395179108e-69	3.49370189963948e-66
ENSG00000150995.47	ENSG00000150995	ENSG00000150995_048	chr3	dexseq_prepare_annotation2.py	exon	4747851	4748035	.	+	.	ENST00000456211+ENST00000443694+ENST00000357086+ENST00000354582+ENST00000423119+ENST00000302640__exon_number_048__gene_id_ENSG00000150995	ITPR1	ENSG00000150995.47	-3.15114017148615	-39.8905928669025	3.68694354873254e-69	4.22787083795373e-66
ENSG00000151612.10	ENSG00000151612	ENSG00000151612_011	chr4	dexseq_prepare_annotation2.py	exon	146686699	146686890	.	-	.	ENST00000379448+ENST00000515386+ENST00000511659+ENST00000513320+ENST00000508784__exon_number_011__gene_id_ENSG00000151612	ZNF827	ENSG00000151612.10	-3.6240208348243	-34.7062415330848	4.10817976582699e-69	4.67165085554154e-66
ENSG00000159216.44	ENSG00000159216	ENSG00000159216_045	chr21	dexseq_prepare_annotation2.py	exon	37360428	37360469	.	-	.	ENST00000475045__exon_number_045__gene_id_ENSG00000159216	RUNX1	ENSG00000159216.44	-2.30424249080827	-37.4547995079138	4.44091577260811e-69	5.00828863978785e-66
ENSG00000059573.23	ENSG00000059573	ENSG00000059573_024	chr10	dexseq_prepare_annotation2.py	exon	97416354	97416366	.	-	.	ENST00000483788+ENST00000371221+ENST00000371224__exon_number_024__gene_id_ENSG00000059573	ALDH18A1	ENSG00000059573.23	-2.99799465257085	-38.3351119425635	8.84292101535695e-69	9.89095212159504e-66
ENSG00000175224.42	ENSG00000175224	ENSG00000175224_043	chr11	dexseq_prepare_annotation2.py	exon	46670277	46670417	.	+	.	ENST00000525850__exon_number_043__gene_id_ENSG00000175224	ATG13	ENSG00000175224.42	2.63444911066224	30.734627111226	9.15144699091249e-69	1.01528236173409e-65
ENSG00000172890.33	ENSG00000172890	ENSG00000172890_034	chr11	dexseq_prepare_annotation2.py	exon	71188393	71188484	.	+	.	ENST00000539574+ENST00000527852+ENST00000525200__exon_number_034__gene_id_ENSG00000172890	NADSYN1	ENSG00000172890.33	-2.02803690748162	-25.9259560476222	1.1559424637307e-68	1.27208671498571e-65
ENSG00000159216.42	ENSG00000159216	ENSG00000159216_043	chr21	dexseq_prepare_annotation2.py	exon	37356870	37357047	.	-	.	ENST00000460207+ENST00000475045__exon_number_043__gene_id_ENSG00000159216	RUNX1	ENSG00000159216.42	-2.26400409274636	-37.1167078958525	1.23737475343247e-68	1.35080737182913e-65
ENSG00000147642.62	ENSG00000147642	ENSG00000147642_063	chr8	dexseq_prepare_annotation2.py	exon	110693144	110693144	.	-	.	ENST00000532189+ENST00000533171+ENST00000534184+ENST00000408889__exon_number_063__gene_id_ENSG00000147642	SYBU	ENSG00000147642.62	1.41228246679164	26.932595077092	2.83661705395711e-68	3.07207878226931e-65
ENSG00000161010.ENSG00000197226.23	ENSG00000161010+ENSG00000197226	ENSG00000161010+ENSG00000197226_024	chr5	dexseq_prepare_annotation2.py	exon	179268907	179268907	.	-	.	ENST00000520995+ENST00000523084+ENST00000376931+ENST00000522663+ENST00000520150+ENST00000518235+ENST00000292586+ENST00000521675+ENST00000519208+ENST00000521299+ENST00000523737+ENST00000520698+ENST00000403396+ENST00000518219+ENST00000520900__exon_number_024__gene_id_ENSG00000161010+ENSG00000197226		ENSG00000161010.ENSG00000197226.23	-1.4820786264385	-25.5342262595533	4.02393870992666e-68	4.32364293242427e-65
ENSG00000149187.3	ENSG00000149187	ENSG00000149187_004	chr11	dexseq_prepare_annotation2.py	exon	47489956	47490365	.	-	.	ENST00000395290+ENST00000358597+ENST00000395292+ENST00000310513__exon_number_004__gene_id_ENSG00000149187	CELF1	ENSG00000149187.3	-2.1552090036244	-29.0886074105292	4.28794051358083e-68	4.57131308236505e-65
ENSG00000266967.ENSG00000267060.ENSG00000108825.35	ENSG00000266967+ENSG00000267060+ENSG00000108825	ENSG00000266967+ENSG00000267060+ENSG00000108825_036	chr17	dexseq_prepare_annotation2.py	exon	41108421	41108421	.	-	.	ENST00000491665+ENST00000421990+ENST00000427569+ENST00000486664+ENST00000450475+ENST00000423601+ENST00000591910+ENST00000430739+ENST00000483774+ENST00000409399+ENST00000409103+ENST00000478040+ENST00000441280+ENST00000360221__exon_number_036__gene_id_ENSG00000266967+ENSG00000267060+ENSG00000108825		ENSG00000266967.ENSG00000267060.ENSG00000108825.35	-2.20029764764776	-27.0993828486909	5.02688753525447e-68	5.31755074552938e-65
ENSG00000170421.48	ENSG00000170421	ENSG00000170421_049	chr12	dexseq_prepare_annotation2.py	exon	53343705	53343738	.	-	.	ENST00000546921__exon_number_049__gene_id_ENSG00000170421	KRT8	ENSG00000170421.48	-1.18876332781912	-30.8268884068921	5.50251398752466e-68	5.77590427864329e-65
ENSG00000148343.24	ENSG00000148343	ENSG00000148343_025	chr9	dexseq_prepare_annotation2.py	exon	131825523	131825565	.	+	.	ENST00000495975+ENST00000439290+ENST00000277475+ENST00000494608+ENST00000358369__exon_number_025__gene_id_ENSG00000148343	FAM73B	ENSG00000148343.24	-2.14572790839932	-29.768147064799	8.8312401011566e-68	9.1992533814025e-65
ENSG00000114735.6	ENSG00000114735	ENSG00000114735_007	chr3	dexseq_prepare_annotation2.py	exon	50606998	50607000	.	+	.	ENST00000448997+ENST00000482974+ENST00000232854__exon_number_007__gene_id_ENSG00000114735	HEMK1	ENSG00000114735.6	3.20635394314001	34.6330279319745	8.93398921794508e-68	9.23578208099673e-65
ENSG00000166689.53	ENSG00000166689	ENSG00000166689_054	chr11	dexseq_prepare_annotation2.py	exon	16877350	16877461	.	-	.	ENST00000529213+ENST00000531066+ENST00000355661+ENST00000528376+ENST00000448080+ENST00000528637__exon_number_054__gene_id_ENSG00000166689	PLEKHA7	ENSG00000166689.53	-2.93768030638461	-26.4670675472967	9.99645408502633e-68	1.02564370525459e-64
ENSG00000151150.22	ENSG00000151150	ENSG00000151150_023	chr10	dexseq_prepare_annotation2.py	exon	61819458	61819574	.	-	.	ENST00000503366+ENST00000514197+ENST00000373827+ENST00000511043+ENST00000355288+ENST00000373820+ENST00000469721__exon_number_023__gene_id_ENSG00000151150	ANK3	ENSG00000151150.22	1.73182545021869	28.9082032297557	1.03866048619055e-67	1.05772068123191e-64
ENSG00000158286.21	ENSG00000158286	ENSG00000158286_022	chr1	dexseq_prepare_annotation2.py	exon	6270962	6270997	.	+	.	ENST00000377939+ENST00000463453__exon_number_022__gene_id_ENSG00000158286	RNF207	ENSG00000158286.21	4.29409637665426	31.7180172152893	1.32378010433178e-67	1.33808673523711e-64
ENSG00000182774.ENSG00000214575.ENSG00000260836.28	ENSG00000182774+ENSG00000214575+ENSG00000260836	ENSG00000182774+ENSG00000214575+ENSG00000260836_029	chr15	dexseq_prepare_annotation2.py	exon	83209208	83209208	.	-	.	ENST00000560229+ENST00000330244+ENST00000561157__exon_number_029__gene_id_ENSG00000182774+ENSG00000214575+ENSG00000260836		ENSG00000182774.ENSG00000214575.ENSG00000260836.28	-1.59022402047532	-30.5212727052162	2.07355233865276e-67	2.08055057779571e-64
ENSG00000163803.62	ENSG00000163803	ENSG00000163803_063	chr2	dexseq_prepare_annotation2.py	exon	28843467	28843510	.	+	.	ENST00000411743+ENST00000327757+ENST00000404858+ENST00000541605+ENST00000422425+ENST00000444257__exon_number_063__gene_id_ENSG00000163803	PLB1	ENSG00000163803.62	-1.68430643956323	-29.937648779428	3.23089080013136e-67	3.21813231894252e-64
ENSG00000147642.66	ENSG00000147642	ENSG00000147642_067	chr8	dexseq_prepare_annotation2.py	exon	110703834	110703834	.	-	.	ENST00000534578+ENST00000529190+ENST00000422135+ENST00000419099__exon_number_067__gene_id_ENSG00000147642	SYBU	ENSG00000147642.66	1.40125316506538	26.513485439941	3.26546807043912e-67	3.22900367698588e-64
ENSG00000148343.29	ENSG00000148343	ENSG00000148343_030	chr9	dexseq_prepare_annotation2.py	exon	131830052	131830150	.	+	.	ENST00000495975+ENST00000406926+ENST00000474639+ENST00000358369+ENST00000471943+ENST00000445183+ENST00000414342+ENST00000439290+ENST00000277475__exon_number_030__gene_id_ENSG00000148343	FAM73B	ENSG00000148343.29	-2.32117615755706	-29.4809004536944	3.35191104487553e-67	3.29063618181777e-64
ENSG00000150093.55	ENSG00000150093	ENSG00000150093_056	chr10	dexseq_prepare_annotation2.py	exon	33247414	33247814	.	-	.	ENST00000439974__exon_number_056__gene_id_ENSG00000150093	ITGB1	ENSG00000150093.55	3.24781587665616	42.4894432726256	4.47767663319195e-67	4.36442339777671e-64
ENSG00000134109.13	ENSG00000134109	ENSG00000134109_014	chr3	dexseq_prepare_annotation2.py	exon	5243438	5243464	.	+	.	ENST00000256497+ENST00000465369+ENST00000445686+ENST00000434243+ENST00000492751__exon_number_014__gene_id_ENSG00000134109	EDEM1	ENSG00000134109.13	-4.80674072591257	-55.0408328064751	4.73189758573966e-67	4.57950363583296e-64
ENSG00000175287.ENSG00000095319.ENSG00000251184.106	ENSG00000175287+ENSG00000095319+ENSG00000251184	ENSG00000175287+ENSG00000095319+ENSG00000251184_107	chr9	dexseq_prepare_annotation2.py	exon	131768781	131769375	.	+	.	ENST00000372577__exon_number_107__gene_id_ENSG00000175287+ENSG00000095319+ENSG00000251184		ENSG00000175287.ENSG00000095319.ENSG00000251184.106	-2.75522112640984	-30.1845030532436	9.0450291381811e-67	8.69208190962715e-64
ENSG00000149187.6	ENSG00000149187	ENSG00000149187_007	chr11	dexseq_prepare_annotation2.py	exon	47491846	47491867	.	-	.	ENST00000395290+ENST00000539455__exon_number_007__gene_id_ENSG00000149187	CELF1	ENSG00000149187.6	-2.085549844493	-28.4655298995857	9.24791685183399e-67	8.82490549429661e-64
ENSG00000005810.2	ENSG00000005810	ENSG00000005810_003	chr13	dexseq_prepare_annotation2.py	exon	77619037	77619628	.	-	.	ENST00000407578+ENST00000357337+ENST00000544440+ENST00000429715__exon_number_003__gene_id_ENSG00000005810	MYCBP2	ENSG00000005810.2	-2.34256837237904	-24.8733110241169	9.39080156109873e-67	8.89902354323591e-64
ENSG00000223745.58	ENSG00000223745	ENSG00000223745_059	chr1	dexseq_prepare_annotation2.py	exon	93806015	93806029	.	-	.	ENST00000452347+ENST00000411670+ENST00000451302+ENST00000413606+ENST00000421202+ENST00000457387+ENST00000449305+ENST00000438777+ENST00000447577__exon_number_059__gene_id_ENSG00000223745	RP4-717I23.3	ENSG00000223745.58	2.66618972485465	24.0716114975921	1.03153264657926e-66	9.70771816686611e-64
ENSG00000114735.20	ENSG00000114735	ENSG00000114735_021	chr3	dexseq_prepare_annotation2.py	exon	50616252	50616357	.	+	.	ENST00000455834+ENST00000448997+ENST00000232854+ENST00000434410__exon_number_021__gene_id_ENSG00000114735	HEMK1	ENSG00000114735.20	-2.98217312708885	-33.6609249699762	2.55563344496192e-66	2.38862454976753e-63
ENSG00000148337.70	ENSG00000148337	ENSG00000148337_071	chr9	dexseq_prepare_annotation2.py	exon	130953852	130953868	.	-	.	ENST00000357558+ENST00000372938+ENST00000325721__exon_number_071__gene_id_ENSG00000148337	CIZ1	ENSG00000148337.70	-4.12094543294221	-22.8542002626827	3.23662505882439e-66	3.00453482246339e-63
ENSG00000180448.3	ENSG00000180448	ENSG00000180448_004	chr19	dexseq_prepare_annotation2.py	exon	1067316	1067317	.	+	.	ENST00000587602+ENST00000536472+ENST00000313093__exon_number_004__gene_id_ENSG00000180448	HMHA1	ENSG00000180448.3	-3.89795925554278	-29.4035348030058	3.65517712871076e-66	3.3701474040996e-63
ENSG00000257062.ENSG00000111700.ENSG00000134538.ENSG00000205754.ENSG00000257046.35	ENSG00000257062+ENSG00000111700+ENSG00000134538+ENSG00000205754+ENSG00000257046	ENSG00000257062+ENSG00000111700+ENSG00000134538+ENSG00000205754+ENSG00000257046_036	chr12	dexseq_prepare_annotation2.py	exon	21207386	21207502	.	+	.	ENST00000554957+ENST00000381541+ENST00000421593__exon_number_036__gene_id_ENSG00000257062+ENSG00000111700+ENSG00000134538+ENSG00000205754+ENSG00000257046		ENSG00000257062.ENSG00000111700.ENSG00000134538.ENSG00000205754.ENSG00000257046.35	2.88975848692631	27.1296687851714	5.05052495659661e-66	4.62543345672629e-63
ENSG00000113575.ENSG00000272772.ENSG00000113558.ENSG00000273345.ENSG00000006837.41	ENSG00000113575+ENSG00000272772+ENSG00000113558+ENSG00000273345+ENSG00000006837	ENSG00000113575+ENSG00000272772+ENSG00000113558+ENSG00000273345+ENSG00000006837_042	chr5	dexseq_prepare_annotation2.py	exon	133536665	133536675	.	-	.	ENST00000495833__exon_number_042__gene_id_ENSG00000113575+ENSG00000272772+ENSG00000113558+ENSG00000273345+ENSG00000006837		ENSG00000113575.ENSG00000272772.ENSG00000113558.ENSG00000273345.ENSG00000006837.41	2.49414019328843	21.1140465619721	1.49013551151477e-65	1.35561601177196e-62
ENSG00000149187.1	ENSG00000149187	ENSG00000149187_002	chr11	dexseq_prepare_annotation2.py	exon	47489836	47489944	.	-	.	ENST00000395290+ENST00000358597__exon_number_002__gene_id_ENSG00000149187	CELF1	ENSG00000149187.1	-2.15951052907007	-27.8988859186617	1.56936170541678e-65	1.41823529112231e-62
ENSG00000077782.75	ENSG00000077782	ENSG00000077782_076	chr8	dexseq_prepare_annotation2.py	exon	38314960	38314964	.	-	.	ENST00000532791+ENST00000530701+ENST00000397103+ENST00000341462+ENST00000326324+ENST00000434187+ENST00000484370+ENST00000413133+ENST00000529552+ENST00000440174+ENST00000447712+ENST00000397113+ENST00000356207+ENST00000487647+ENST00000425967+ENST00000530568+ENST00000496296+ENST00000397091+ENST00000397090+ENST00000397108+ENST00000527203+ENST00000526742+ENST00000470826+ENST00000525001+ENST00000335922…	FGFR1	ENSG00000077782.75	1.7026870247644	23.9731527073654	1.6377081613564e-65	1.4702632762535e-62
ENSG00000104490.15	ENSG00000104490	ENSG00000104490_016	chr8	dexseq_prepare_annotation2.py	exon	102731508	102731520	.	-	.	ENST00000311028+ENST00000522448+ENST00000220931+ENST00000518166+ENST00000522951+ENST00000520690+ENST00000520425+ENST00000521599+ENST00000518727+ENST00000395923+ENST00000519508__exon_number_016__gene_id_ENSG00000104490	NCALD	ENSG00000104490.15	1.54747301769362	24.7773807381239	1.90912427279748e-65	1.70272672641616e-62
ENSG00000272084.ENSG00000127481.8	ENSG00000272084+ENSG00000127481	ENSG00000272084+ENSG00000127481_009	chr1	dexseq_prepare_annotation2.py	exon	19403234	19403396	.	-	.	ENST00000375226+ENST00000375224+ENST00000375225+ENST00000543981+ENST00000459947+ENST00000375217+ENST00000375254+ENST00000486515+ENST00000429347+ENST00000375267__exon_number_009__gene_id_ENSG00000272084+ENSG00000127481		ENSG00000272084.ENSG00000127481.8	-1.6857827326638	-19.7798188023183	1.99054768364611e-65	1.7638191322251e-62
ENSG00000156113.20	ENSG00000156113	ENSG00000156113_021	chr10	dexseq_prepare_annotation2.py	exon	78711795	78711917	.	-	.	ENST00000404857__exon_number_021__gene_id_ENSG00000156113	KCNMA1	ENSG00000156113.20	2.45743787412187	25.7119709176699	3.7127580099532e-65	3.26864029213035e-62
ENSG00000175287.ENSG00000095319.ENSG00000251184.40	ENSG00000175287+ENSG00000095319+ENSG00000251184	ENSG00000175287+ENSG00000095319+ENSG00000251184_041	chr9	dexseq_prepare_annotation2.py	exon	131709986	131710030	.	+	.	ENST00000491990+ENST00000372577__exon_number_041__gene_id_ENSG00000175287+ENSG00000095319+ENSG00000251184		ENSG00000175287.ENSG00000095319.ENSG00000251184.40	-1.75394160512516	-29.3440744450983	3.75984638970305e-65	3.2888774262339e-62
ENSG00000257062.ENSG00000111700.ENSG00000134538.ENSG00000205754.ENSG00000257046.34	ENSG00000257062+ENSG00000111700+ENSG00000134538+ENSG00000205754+ENSG00000257046	ENSG00000257062+ENSG00000111700+ENSG00000134538+ENSG00000205754+ENSG00000257046_035	chr12	dexseq_prepare_annotation2.py	exon	21205030	21205195	.	+	.	ENST00000554957+ENST00000381541+ENST00000421593__exon_number_035__gene_id_ENSG00000257062+ENSG00000111700+ENSG00000134538+ENSG00000205754+ENSG00000257046		ENSG00000257062.ENSG00000111700.ENSG00000134538.ENSG00000205754.ENSG00000257046.34	3.02073210473462	26.7576989530289	3.80625950813899e-65	3.30826984854228e-62
ENSG00000012983.32	ENSG00000012983	ENSG00000012983_033	chr14	dexseq_prepare_annotation2.py	exon	50941810	50941867	.	-	.	ENST00000557210+ENST00000554091+ENST00000557578+ENST00000013125+ENST00000555216__exon_number_033__gene_id_ENSG00000012983	MAP4K5	ENSG00000012983.32	-2.19192211507751	-34.4812183990481	4.80966026464903e-65	4.15393310160596e-62
ENSG00000257062.ENSG00000111700.ENSG00000134538.ENSG00000205754.ENSG00000257046.41	ENSG00000257062+ENSG00000111700+ENSG00000134538+ENSG00000205754+ENSG00000257046	ENSG00000257062+ENSG00000111700+ENSG00000134538+ENSG00000205754+ENSG00000257046_042	chr12	dexseq_prepare_annotation2.py	exon	21220253	21220284	.	+	.	ENST00000585342+ENST00000543498+ENST00000545916+ENST00000540229+ENST00000592513+ENST00000381541+ENST00000554957+ENST00000590779+ENST00000421593+ENST00000553473+ENST00000593147__exon_number_042__gene_id_ENSG00000257062+ENSG00000111700+ENSG00000134538+ENSG00000205754+ENSG00000257046		ENSG00000257062.ENSG00000111700.ENSG00000134538.ENSG00000205754.ENSG00000257046.41	2.68298734079181	26.6393326520604	7.26359682158571e-65	6.22606186176448e-62
ENSG00000147813.21	ENSG00000147813	ENSG00000147813_022	chr8	dexseq_prepare_annotation2.py	exon	144658602	144658609	.	-	.	ENST00000340490+ENST00000426292+ENST00000488096+ENST00000449291+ENST00000532645+ENST00000525583+ENST00000276844+ENST00000464332+ENST00000435154__exon_number_022__gene_id_ENSG00000147813	NAPRT1	ENSG00000147813.21	-1.94662724779226	-27.5943156976253	7.30014068608386e-65	6.22606186176448e-62
ENSG00000005810.13	ENSG00000005810	ENSG00000005810_014	chr13	dexseq_prepare_annotation2.py	exon	77640127	77640223	.	-	.	ENST00000407578+ENST00000357337+ENST00000544440+ENST00000429715__exon_number_014__gene_id_ENSG00000005810	MYCBP2	ENSG00000005810.13	-2.0685929599843	-24.2125375503323	7.99942288956087e-65	6.78008228625209e-62
ENSG00000159216.45	ENSG00000159216	ENSG00000159216_046	chr21	dexseq_prepare_annotation2.py	exon	37376862	37376965	.	-	.	ENST00000475045__exon_number_046__gene_id_ENSG00000159216	RUNX1	ENSG00000159216.45	-2.25981109510307	-34.3143102751004	8.25946059307828e-65	6.95726995722759e-62
ENSG00000079102.32	ENSG00000079102	ENSG00000079102_033	chr8	dexseq_prepare_annotation2.py	exon	93023316	93023319	.	-	.	ENST00000396218+ENST00000360348+ENST00000523629+ENST00000520724+ENST00000523290+ENST00000436581+ENST00000518844+ENST00000517792+ENST00000265814+ENST00000521553+ENST00000519847+ENST00000518992+ENST00000521054+ENST00000422361__exon_number_033__gene_id_ENSG00000079102	RUNX1T1	ENSG00000079102.32	-3.24275146579814	-31.8266891474478	1.37948588338456e-64	1.15486665129309e-61
ENSG00000227195.18	ENSG00000227195	ENSG00000227195_019	chr20	dexseq_prepare_annotation2.py	exon	26172429	26172449	.	-	.	ENST00000609914+ENST00000594150+ENST00000596223+ENST00000601901+ENST00000596537+ENST00000598448+ENST00000608521+ENST00000598150+ENST00000608084+ENST00000600225+ENST00000427348+ENST00000432499+ENST00000609012+ENST00000600263+ENST00000596767+ENST00000594130+ENST00000596058+ENST00000597361+ENST00000597267+ENST00000596111+ENST00000601079+ENST00000609202+ENST00000608487+ENST00000598451+ENST00000601119…	MIR663A	ENSG00000227195.18	1.52691652274774	24.2599203994028	5.67699800327391e-64	4.72364311298021e-61
ENSG00000085872.ENSG00000105085.ENSG00000269578.ENSG00000214046.ENSG00000127526.ENSG00000269058.ENSG00000141979.ENSG00000268790.128	ENSG00000085872+ENSG00000105085+ENSG00000269578+ENSG00000214046+ENSG00000127526+ENSG00000269058+ENSG00000141979+ENSG00000268790	ENSG00000085872+ENSG00000105085+ENSG00000269578+ENSG00000214046+ENSG00000127526+ENSG00000269058+ENSG00000141979+ENSG00000268790_129	chr19	dexseq_prepare_annotation2.py	exon	16763509	16763772	.	-	.	ENST00000487803+ENST00000594507+ENST00000358726__exon_number_129__gene_id_ENSG00000085872+ENSG00000105085+ENSG00000269578+ENSG00000214046+ENSG00000127526+ENSG00000269058+ENSG00000141979+ENSG00000268790		ENSG00000085872.ENSG00000105085.ENSG00000269578.ENSG00000214046.ENSG00000127526.ENSG00000269058.ENSG00000141979.ENSG00000268790.128	2.36684841825437	22.2052710666117	6.12197966853735e-64	5.06302559750872e-61
ENSG00000022840.71	ENSG00000022840	ENSG00000022840_072	chr12	dexseq_prepare_annotation2.py	exon	121014686	121014689	.	+	.	ENST00000325954+ENST00000538254+ENST00000542701+ENST00000413266+ENST00000545419__exon_number_072__gene_id_ENSG00000022840	RNF10	ENSG00000022840.71	2.63067692983533	24.7613062782358	8.59775771526033e-64	7.06771939799222e-61
ENSG00000129084.ENSG00000256206.ENSG00000129083.4	ENSG00000129084+ENSG00000256206+ENSG00000129083	ENSG00000129084+ENSG00000256206+ENSG00000129083_005	chr11	dexseq_prepare_annotation2.py	exon	14479096	14479329	.	-	.	ENST00000249923+ENST00000439561__exon_number_005__gene_id_ENSG00000129084+ENSG00000256206+ENSG00000129083		ENSG00000129084.ENSG00000256206.ENSG00000129083.4	2.87234514949684	24.1559833720252	1.12668062940781e-63	9.20633006038083e-61
ENSG00000134109.12	ENSG00000134109	ENSG00000134109_013	chr3	dexseq_prepare_annotation2.py	exon	5241277	5241380	.	+	.	ENST00000465369+ENST00000445686+ENST00000492751+ENST00000256497__exon_number_013__gene_id_ENSG00000134109	EDEM1	ENSG00000134109.12	-4.71045764445964	-49.9497160887616	1.17142471930173e-63	9.51496701019014e-61
ENSG00000163491.61	ENSG00000163491	ENSG00000163491_062	chr3	dexseq_prepare_annotation2.py	exon	27410716	27410883	.	-	.	ENST00000429845+ENST00000341435+ENST00000435750__exon_number_062__gene_id_ENSG00000163491	NEK10	ENSG00000163491.61	-1.91868274777042	-24.1301556589074	1.33617721033069e-63	1.07889589316282e-60
ENSG00000010327.56	ENSG00000010327	ENSG00000010327_057	chr3	dexseq_prepare_annotation2.py	exon	52552328	52552375	.	+	.	ENST00000321725+ENST00000461325__exon_number_057__gene_id_ENSG00000010327	STAB1	ENSG00000010327.56	-2.35770851892265	-32.5960437136383	1.60233109419945e-63	1.2861911693139e-60
ENSG00000257062.ENSG00000111700.ENSG00000134538.ENSG00000205754.ENSG00000257046.36	ENSG00000257062+ENSG00000111700+ENSG00000134538+ENSG00000205754+ENSG00000257046	ENSG00000257062+ENSG00000111700+ENSG00000134538+ENSG00000205754+ENSG00000257046_037	chr12	dexseq_prepare_annotation2.py	exon	21207503	21207512	.	+	.	ENST00000545916+ENST00000554957+ENST00000381541+ENST00000421593__exon_number_037__gene_id_ENSG00000257062+ENSG00000111700+ENSG00000134538+ENSG00000205754+ENSG00000257046		ENSG00000257062.ENSG00000111700.ENSG00000134538.ENSG00000205754.ENSG00000257046.36	2.80042964573695	26.0658481151809	1.70384019252354e-63	1.35967443761152e-60
ENSG00000187736.ENSG00000213901.20	ENSG00000187736+ENSG00000213901	ENSG00000187736+ENSG00000213901_021	chr2	dexseq_prepare_annotation2.py	exon	220022194	220022279	.	-	.	ENST00000426304+ENST00000450447+ENST00000318673+ENST00000418099+ENST00000356853+ENST00000457600+ENST00000498327+ENST00000409720__exon_number_021__gene_id_ENSG00000187736+ENSG00000213901		ENSG00000187736.ENSG00000213901.20	-3.25972011868483	-24.2559386867953	1.87553877950269e-63	1.4879892227451e-60
ENSG00000159216.26	ENSG00000159216	ENSG00000159216_027	chr21	dexseq_prepare_annotation2.py	exon	36421568	36421585	.	-	.	ENST00000455571+ENST00000300305+ENST00000437180+ENST00000482318__exon_number_027__gene_id_ENSG00000159216	RUNX1	ENSG00000159216.26	2.75012823533817	33.3271162494677	2.11422736789721e-63	1.66766099650801e-60
ENSG00000257062.ENSG00000111700.ENSG00000134538.ENSG00000205754.ENSG00000257046.32	ENSG00000257062+ENSG00000111700+ENSG00000134538+ENSG00000205754+ENSG00000257046	ENSG00000257062+ENSG00000111700+ENSG00000134538+ENSG00000205754+ENSG00000257046_033	chr12	dexseq_prepare_annotation2.py	exon	21200113	21200151	.	+	.	ENST00000554957+ENST00000381541+ENST00000543498+ENST00000421593__exon_number_033__gene_id_ENSG00000257062+ENSG00000111700+ENSG00000134538+ENSG00000205754+ENSG00000257046		ENSG00000257062.ENSG00000111700.ENSG00000134538.ENSG00000205754.ENSG00000257046.32	2.63519306139326	26.0009471536437	2.44120985692152e-63	1.91451181531985e-60
ENSG00000091536.67	ENSG00000091536	ENSG00000091536_068	chr17	dexseq_prepare_annotation2.py	exon	18061622	18061625	.	+	.	ENST00000556535+ENST00000557190__exon_number_068__gene_id_ENSG00000091536	MYO15A	ENSG00000091536.67	-2.0477417464617	-22.2761206415167	3.52036747480193e-63	2.74506185853713e-60
ENSG00000163625.77	ENSG00000163625	ENSG00000163625_078	chr4	dexseq_prepare_annotation2.py	exon	85762345	85762416	.	-	.	ENST00000514071+ENST00000295888+ENST00000426414+ENST00000322366__exon_number_078__gene_id_ENSG00000163625	WDFY3	ENSG00000163625.77	2.18652688931259	22.2249329707614	5.27082103934375e-63	4.08665322845346e-60
ENSG00000074054.71	ENSG00000074054	ENSG00000074054_072	chr2	dexseq_prepare_annotation2.py	exon	122407053	122407163	.	-	.	ENST00000409078__exon_number_072__gene_id_ENSG00000074054	CLASP1	ENSG00000074054.71	-1.66624984657706	-24.0759607222941	6.0550009257427e-63	4.6681320413894e-60
ENSG00000153048.30	ENSG00000153048	ENSG00000153048_031	chr16	dexseq_prepare_annotation2.py	exon	8962201	8962211	.	-	.	ENST00000562586+ENST00000396593+ENST00000561530__exon_number_031__gene_id_ENSG00000153048	CARHSP1	ENSG00000153048.30	-2.68810696756838	-34.8385651413783	6.48289767966009e-63	4.96994232847605e-60
ENSG00000175899.50	ENSG00000175899	ENSG00000175899_051	chr12	dexseq_prepare_annotation2.py	exon	9261936	9262001	.	-	.	ENST00000539638+ENST00000318602__exon_number_051__gene_id_ENSG00000175899	A2M	ENSG00000175899.50	-2.05727186044422	-23.6980645900595	7.8036983554565e-63	5.94907750774994e-60
ENSG00000151150.42	ENSG00000151150	ENSG00000151150_043	chr10	dexseq_prepare_annotation2.py	exon	61846301	61846434	.	-	.	ENST00000465749__exon_number_043__gene_id_ENSG00000151150	ANK3	ENSG00000151150.42	-2.05460078765651	-26.5490421469206	1.55067565636695e-62	1.17557582995655e-59
ENSG00000266967.ENSG00000267060.ENSG00000108825.31	ENSG00000266967+ENSG00000267060+ENSG00000108825	ENSG00000266967+ENSG00000267060+ENSG00000108825_032	chr17	dexseq_prepare_annotation2.py	exon	41108221	41108332	.	-	.	ENST00000491665+ENST00000421990+ENST00000427569+ENST00000486664+ENST00000450475+ENST00000423601+ENST00000591910+ENST00000430739+ENST00000483774+ENST00000409399+ENST00000409103+ENST00000478040+ENST00000441280+ENST00000360221__exon_number_032__gene_id_ENSG00000266967+ENSG00000267060+ENSG00000108825		ENSG00000266967.ENSG00000267060.ENSG00000108825.31	-2.17850767170253	-24.8234781179059	2.92553797898191e-62	2.20561318825355e-59
ENSG00000118900.18	ENSG00000118900	ENSG00000118900_019	chr16	dexseq_prepare_annotation2.py	exon	4920213	4920342	.	+	.	ENST00000396658+ENST00000545171+ENST00000585857+ENST00000262376+ENST00000590769__exon_number_019__gene_id_ENSG00000118900	UBN1	ENSG00000118900.18	1.57861991372599	29.8165098900614	3.07372202603163e-62	2.30459908763874e-59
ENSG00000048740.25	ENSG00000048740	ENSG00000048740_026	chr10	dexseq_prepare_annotation2.py	exon	11371061	11371242	.	+	.	ENST00000354440+ENST00000379261+ENST00000609870+ENST00000354897__exon_number_026__gene_id_ENSG00000048740	CELF2	ENSG00000048740.25	-4.1021178397736	-42.9904501731716	3.32142393717801e-62	2.47671141553756e-59
ENSG00000013441.10	ENSG00000013441	ENSG00000013441_011	chr2	dexseq_prepare_annotation2.py	exon	201718626	201718716	.	-	.	ENST00000409769+ENST00000321356+ENST00000473565+ENST00000496205+ENST00000409403+ENST00000461326+ENST00000461981+ENST00000434813+ENST00000472679+ENST00000432425+ENST00000464454__exon_number_011__gene_id_ENSG00000013441	CLK1	ENSG00000013441.10	2.30407109647969	34.2947756559116	3.37743078428231e-62	2.50478710539337e-59
ENSG00000198632.ENSG00000174368.26	ENSG00000198632+ENSG00000174368	ENSG00000198632+ENSG00000174368_027	chr7	dexseq_prepare_annotation2.py	exon	74984930	74984931	.	-	.	ENST00000513070+ENST00000414100__exon_number_027__gene_id_ENSG00000198632+ENSG00000174368		ENSG00000198632.ENSG00000174368.26	2.10134399882953	31.6130586439739	5.11479778103418e-62	3.77275778595753e-59
ENSG00000114416.6	ENSG00000114416	ENSG00000114416_007	chr3	dexseq_prepare_annotation2.py	exon	180630326	180630458	.	+	.	ENST00000357559+ENST00000305586+ENST00000475315+ENST00000491674__exon_number_007__gene_id_ENSG00000114416	FXR1	ENSG00000114416.6	-2.44678835573387	-23.2224584989252	6.91048807589766e-62	5.06988329219849e-59
ENSG00000007516.3	ENSG00000007516	ENSG00000007516_004	chr16	dexseq_prepare_annotation2.py	exon	1383646	1383750	.	+	.	ENST00000565665+ENST00000397488+ENST00000562208+ENST00000568887+ENST00000426824__exon_number_004__gene_id_ENSG00000007516	BAIAP3	ENSG00000007516.3	-2.76635279095547	-32.2770237110122	7.24918306968372e-62	5.28992659094102e-59
ENSG00000198632.ENSG00000174368.25	ENSG00000198632+ENSG00000174368	ENSG00000198632+ENSG00000174368_026	chr7	dexseq_prepare_annotation2.py	exon	74984790	74984929	.	-	.	ENST00000513070+ENST00000310939+ENST00000414100+ENST00000442338__exon_number_026__gene_id_ENSG00000198632+ENSG00000174368		ENSG00000198632.ENSG00000174368.25	2.12747189684369	31.4162430376153	1.03359150922045e-61	7.50227998705919e-59
ENSG00000126883.11	ENSG00000126883	ENSG00000126883_012	chr9	dexseq_prepare_annotation2.py	exon	134007983	134008032	.	+	.	ENST00000451030+ENST00000411637+ENST00000359428__exon_number_012__gene_id_ENSG00000126883	NUP214	ENSG00000126883.11	3.27361658685358	30.0810256453395	1.09525987415255e-61	7.90783424163931e-59
ENSG00000166313.8	ENSG00000166313	ENSG00000166313_009	chr11	dexseq_prepare_annotation2.py	exon	6417016	6417192	.	-	.	ENST00000609331+ENST00000529519+ENST00000608394+ENST00000524626+ENST00000608704+ENST00000608435+ENST00000608645+ENST00000608655+ENST00000299402+ENST00000389906+ENST00000526240+ENST00000609360+ENST00000530885+ENST00000311051__exon_number_009__gene_id_ENSG00000166313	APBB1	ENSG00000166313.8	2.69478692017505	23.7877560429838	1.25633057287737e-61	9.02303229706704e-59
ENSG00000167543.6	ENSG00000167543	ENSG00000167543_007	chr17	dexseq_prepare_annotation2.py	exon	27895065	27895073	.	+	.	ENST00000578749+ENST00000580183__exon_number_007__gene_id_ENSG00000167543	TP53I13	ENSG00000167543.6	-5.1097990454159	-34.8571442319622	1.38237281349862e-61	9.8762938092779e-59
ENSG00000214753.ENSG00000168000.ENSG00000234857.80	ENSG00000214753+ENSG00000168000+ENSG00000234857	ENSG00000214753+ENSG00000168000+ENSG00000234857_081	chr11	dexseq_prepare_annotation2.py	exon	62487495	62487663	.	-	.	ENST00000403734+ENST00000301785__exon_number_081__gene_id_ENSG00000214753+ENSG00000168000+ENSG00000234857		ENSG00000214753.ENSG00000168000.ENSG00000234857.80	-1.55420985597292	-21.2503406587949	2.00124763384296e-61	1.42233463993009e-58
ENSG00000266967.ENSG00000267060.ENSG00000108825.29	ENSG00000266967+ENSG00000267060+ENSG00000108825	ENSG00000266967+ENSG00000267060+ENSG00000108825_030	chr17	dexseq_prepare_annotation2.py	exon	41107990	41108044	.	-	.	ENST00000441280__exon_number_030__gene_id_ENSG00000266967+ENSG00000267060+ENSG00000108825		ENSG00000266967.ENSG00000267060.ENSG00000108825.29	-2.26335313364192	-24.4950330158802	2.09600203805208e-61	1.48196032181632e-58
ENSG00000114735.28	ENSG00000114735	ENSG00000114735_029	chr3	dexseq_prepare_annotation2.py	exon	50618108	50622179	.	+	.	ENST00000448997+ENST00000232854__exon_number_029__gene_id_ENSG00000114735	HEMK1	ENSG00000114735.28	-3.91694623381462	-30.4770134355102	2.64007040872941e-61	1.85701736033406e-58
ENSG00000180448.2	ENSG00000180448	ENSG00000180448_003	chr19	dexseq_prepare_annotation2.py	exon	1067174	1067315	.	+	.	ENST00000313093__exon_number_003__gene_id_ENSG00000180448	HMHA1	ENSG00000180448.2	-3.90948886184428	-26.9849999704428	3.18951244923893e-61	2.2319880990292e-58
ENSG00000104490.18	ENSG00000104490	ENSG00000104490_019	chr8	dexseq_prepare_annotation2.py	exon	102731542	102731542	.	-	.	ENST00000311028+ENST00000522448+ENST00000220931+ENST00000518166+ENST00000522252+ENST00000520690+ENST00000517822+ENST00000520425+ENST00000521599+ENST00000518727+ENST00000395923+ENST00000524209+ENST00000522951+ENST00000519508__exon_number_019__gene_id_ENSG00000104490	NCALD	ENSG00000104490.18	1.50710894775352	23.3017548798834	3.31531477933073e-61	2.30818642588108e-58
ENSG00000170266.ENSG00000188167.47	ENSG00000170266+ENSG00000188167	ENSG00000170266+ENSG00000188167_048	chr3	dexseq_prepare_annotation2.py	exon	33135281	33135795	.	-	.	ENST00000342462__exon_number_048__gene_id_ENSG00000170266+ENSG00000188167		ENSG00000170266.ENSG00000188167.47	-2.5249567465253	-25.6470295076882	3.67230606166026e-61	2.54375234958425e-58
ENSG00000100106.ENSG00000100101.24	ENSG00000100106+ENSG00000100101	ENSG00000100106+ENSG00000100101_025	chr22	dexseq_prepare_annotation2.py	exon	38111770	38111941	.	+	.	ENST00000406386+ENST00000344404+ENST00000455236+ENST00000492485__exon_number_025__gene_id_ENSG00000100106+ENSG00000100101		ENSG00000100106.ENSG00000100101.24	-5.081283538889	-24.5980029263814	4.27284589655039e-61	2.9447892838251e-58
ENSG00000257062.ENSG00000111700.ENSG00000134538.ENSG00000205754.ENSG00000257046.38	ENSG00000257062+ENSG00000111700+ENSG00000134538+ENSG00000205754+ENSG00000257046	ENSG00000257062+ENSG00000111700+ENSG00000134538+ENSG00000205754+ENSG00000257046_039	chr12	dexseq_prepare_annotation2.py	exon	21207521	21207523	.	+	.	ENST00000543498+ENST00000545916+ENST00000593147+ENST00000381541+ENST00000554957+ENST00000421593__exon_number_039__gene_id_ENSG00000257062+ENSG00000111700+ENSG00000134538+ENSG00000205754+ENSG00000257046		ENSG00000257062.ENSG00000111700.ENSG00000134538.ENSG00000205754.ENSG00000257046.38	2.75031836737707	25.0634473471062	4.66451878267635e-61	3.1985706963077e-58
ENSG00000166313.1	ENSG00000166313	ENSG00000166313_002	chr11	dexseq_prepare_annotation2.py	exon	6416373	6416387	.	-	.	ENST00000608394+ENST00000608704+ENST00000608435+ENST00000608655+ENST00000299402+ENST00000389906+ENST00000526240+ENST00000609360+ENST00000311051__exon_number_002__gene_id_ENSG00000166313	APBB1	ENSG00000166313.1	2.69434512324283	23.5841734381915	4.70214188664287e-61	3.208247898547e-58
ENSG00000116883.ENSG00000214193.18	ENSG00000116883+ENSG00000214193	ENSG00000116883+ENSG00000214193_019	chr1	dexseq_prepare_annotation2.py	exon	36784857	36784860	.	+	.	ENST00000508854__exon_number_019__gene_id_ENSG00000116883+ENSG00000214193		ENSG00000116883.ENSG00000214193.18	-1.64524806922725	-28.5917446694643	5.45047986060937e-61	3.70033348904922e-58
ENSG00000156873.ENSG00000260899.ENSG00000080603.60	ENSG00000156873+ENSG00000260899+ENSG00000080603	ENSG00000156873+ENSG00000260899+ENSG00000080603_061	chr16	dexseq_prepare_annotation2.py	exon	30762539	30762602	.	+	.	ENST00000328273+ENST00000563588+ENST00000483578+ENST00000563913+ENST00000424889+ENST00000565924+ENST00000569762+ENST00000565897+ENST00000564838__exon_number_061__gene_id_ENSG00000156873+ENSG00000260899+ENSG00000080603		ENSG00000156873.ENSG00000260899.ENSG00000080603.60	3.5761116447738	30.84134373306	8.2285690977534e-61	5.55872430945708e-58
ENSG00000092148.76	ENSG00000092148	ENSG00000092148_077	chr14	dexseq_prepare_annotation2.py	exon	31676222	31676596	.	-	.	ENST00000399332+ENST00000556224__exon_number_077__gene_id_ENSG00000092148	HECTD1	ENSG00000092148.76	2.27501909134665	24.7119238799663	8.55176828115779e-61	5.7485997432439e-58
ENSG00000005810.11	ENSG00000005810	ENSG00000005810_012	chr13	dexseq_prepare_annotation2.py	exon	77636731	77636832	.	-	.	ENST00000407578+ENST00000357337+ENST00000544440+ENST00000429715__exon_number_012__gene_id_ENSG00000005810	MYCBP2	ENSG00000005810.11	-2.02963343249153	-22.833535049888	1.01691047207502e-60	6.80228363278847e-58
ENSG00000158286.23	ENSG00000158286	ENSG00000158286_024	chr1	dexseq_prepare_annotation2.py	exon	6270999	6271080	.	+	.	ENST00000496329__exon_number_024__gene_id_ENSG00000158286	RNF207	ENSG00000158286.23	4.73904227875251	27.966164460823	1.04355028178996e-60	6.94643062940371e-58
ENSG00000188897.65	ENSG00000188897	ENSG00000188897_066	chr16	dexseq_prepare_annotation2.py	exon	11571677	11571861	.	-	.	ENST00000344649+ENST00000598234+ENST00000595170__exon_number_066__gene_id_ENSG00000188897	CTD-3088G3.8	ENSG00000188897.65	-2.45539611396296	-30.0569288110675	1.29657780603241e-60	8.5888209142416e-58
ENSG00000162878.26	ENSG00000162878	ENSG00000162878_027	chr2	dexseq_prepare_annotation2.py	exon	42285054	42285326	.	+	.	ENST00000490302+ENST00000480099+ENST00000294964__exon_number_027__gene_id_ENSG00000162878	PKDCC	ENSG00000162878.26	-1.94330803625323	-32.1513095064612	1.71974636545663e-60	1.13369502069491e-57
ENSG00000233673.ENSG00000187627.42	ENSG00000233673+ENSG00000187627	ENSG00000233673+ENSG00000187627_043	chr2	dexseq_prepare_annotation2.py	exon	87224686	87224881	.	+	.	ENST00000409776+ENST00000398193+ENST00000428128+ENST00000559485__exon_number_043__gene_id_ENSG00000233673+ENSG00000187627		ENSG00000233673.ENSG00000187627.42	-1.75121430328461	-25.0769514430356	1.84751834282745e-60	1.21206973819179e-57
ENSG00000048740.24	ENSG00000048740	ENSG00000048740_025	chr10	dexseq_prepare_annotation2.py	exon	11371056	11371060	.	+	.	ENST00000542579+ENST00000609870+ENST00000354897+ENST00000399850+ENST00000608830+ENST00000379261+ENST00000417956+ENST00000315874+ENST00000450189+ENST00000427450+ENST00000609692+ENST00000416382+ENST00000354440__exon_number_025__gene_id_ENSG00000048740	CELF2	ENSG00000048740.24	-3.95043197656693	-40.9707244722831	2.13289798068975e-60	1.39259868682748e-57
ENSG00000188897.73	ENSG00000188897	ENSG00000188897_074	chr16	dexseq_prepare_annotation2.py	exon	11588431	11588616	.	-	.	ENST00000598234__exon_number_074__gene_id_ENSG00000188897	CTD-3088G3.8	ENSG00000188897.73	-2.31254209122788	-29.8891167188552	2.459990997454e-60	1.59851386438845e-57
ENSG00000187775.94	ENSG00000187775	ENSG00000187775_095	chr17	dexseq_prepare_annotation2.py	exon	76539837	76539938	.	-	.	ENST00000589793__exon_number_095__gene_id_ENSG00000187775	DNAH17	ENSG00000187775.94	1.53122538333911	20.7847494386974	2.99548289121412e-60	1.93725402773548e-57
ENSG00000254634.ENSG00000183336.ENSG00000261740.27	ENSG00000254634+ENSG00000183336+ENSG00000261740	ENSG00000254634+ENSG00000183336+ENSG00000261740_028	chr16	dexseq_prepare_annotation2.py	exon	29465054	29465336	.	-	.	ENST00000565417__exon_number_028__gene_id_ENSG00000254634+ENSG00000183336+ENSG00000261740		ENSG00000254634.ENSG00000183336.ENSG00000261740.27	-2.86016675435961	-40.7223830716381	3.60371262353857e-60	2.31961802309175e-57
ENSG00000163491.30	ENSG00000163491	ENSG00000163491_031	chr3	dexseq_prepare_annotation2.py	exon	27326331	27326392	.	-	.	ENST00000424275+ENST00000341435+ENST00000357467+ENST00000474938+ENST00000574215+ENST00000435584+ENST00000429845__exon_number_031__gene_id_ENSG00000163491	NEK10	ENSG00000163491.30	-2.79955575869524	-22.9416965263949	3.739815772194e-60	2.39592263125737e-57
ENSG00000156113.4	ENSG00000156113	ENSG00000156113_005	chr10	dexseq_prepare_annotation2.py	exon	78643874	78644299	.	-	.	ENST00000434208__exon_number_005__gene_id_ENSG00000156113	KCNMA1	ENSG00000156113.4	3.11787395693906	23.7708649106028	4.93534181231245e-60	3.14706452507638e-57
ENSG00000215440.ENSG00000124222.ENSG00000254995.88	ENSG00000215440+ENSG00000124222+ENSG00000254995	ENSG00000215440+ENSG00000124222+ENSG00000254995_089	chr20	dexseq_prepare_annotation2.py	exon	57293136	57294287	.	+	.	ENST00000532531+ENST00000527587__exon_number_089__gene_id_ENSG00000215440+ENSG00000124222+ENSG00000254995		ENSG00000215440.ENSG00000124222.ENSG00000254995.88	-1.66056504839181	-27.1530599207735	5.84110747836884e-60	3.70731016460806e-57
ENSG00000113575.ENSG00000272772.ENSG00000113558.ENSG00000273345.ENSG00000006837.79	ENSG00000113575+ENSG00000272772+ENSG00000113558+ENSG00000273345+ENSG00000006837	ENSG00000113575+ENSG00000272772+ENSG00000113558+ENSG00000273345+ENSG00000006837_080	chr5	dexseq_prepare_annotation2.py	exon	133695588	133695782	.	-	.	ENST00000523832+ENST00000265334+ENST00000521118+ENST00000523054+ENST00000435211__exon_number_080__gene_id_ENSG00000113575+ENSG00000272772+ENSG00000113558+ENSG00000273345+ENSG00000006837		ENSG00000113575.ENSG00000272772.ENSG00000113558.ENSG00000273345.ENSG00000006837.79	-3.46853721649867	-19.7657867693902	6.51863850510743e-60	4.11818005448358e-57
ENSG00000148337.56	ENSG00000148337	ENSG00000148337_057	chr9	dexseq_prepare_annotation2.py	exon	130952967	130952989	.	-	.	ENST00000467178+ENST00000325721+ENST00000420484+ENST00000372948+ENST00000415526+ENST00000491954+ENST00000393608+ENST00000541172+ENST00000372938+ENST00000372954+ENST00000357558+ENST00000324544+ENST00000538431+ENST00000277465+ENST00000498156__exon_number_057__gene_id_ENSG00000148337	CIZ1	ENSG00000148337.56	-1.589621721098	-21.0596959895938	7.08325499822563e-60	4.45425757512844e-57
ENSG00000147642.63	ENSG00000147642	ENSG00000147642_064	chr8	dexseq_prepare_annotation2.py	exon	110693145	110693153	.	-	.	ENST00000533171+ENST00000534184+ENST00000408889__exon_number_064__gene_id_ENSG00000147642	SYBU	ENSG00000147642.63	1.41311323785985	23.6855382665003	8.38047249249101e-60	5.24582979749005e-57
ENSG00000050438.30	ENSG00000050438	ENSG00000050438_031	chr12	dexseq_prepare_annotation2.py	exon	51856094	51856240	.	+	.	ENST00000514353+ENST00000550211+ENST00000319957+ENST00000547697+ENST00000535225+ENST00000453097+ENST00000551071+ENST00000604314+ENST00000394856+ENST00000358657__exon_number_031__gene_id_ENSG00000050438	SLC4A8	ENSG00000050438.30	-4.03135656589535	-37.0218533646655	9.09539007581752e-60	5.66734170938805e-57
ENSG00000104365.45	ENSG00000104365	ENSG00000104365_046	chr8	dexseq_prepare_annotation2.py	exon	42177165	42177268	.	+	.	ENST00000517917+ENST00000520201__exon_number_046__gene_id_ENSG00000104365	IKBKB	ENSG00000104365.45	2.37572356946849	23.6697545295125	9.24375764169677e-60	5.73360874558318e-57
ENSG00000159216.28	ENSG00000159216	ENSG00000159216_029	chr21	dexseq_prepare_annotation2.py	exon	36421596	36421641	.	-	.	ENST00000300305__exon_number_029__gene_id_ENSG00000159216	RUNX1	ENSG00000159216.28	2.78654294435152	30.7889899738693	1.27229758354176e-59	7.85594823314592e-57
ENSG00000114735.10	ENSG00000114735	ENSG00000114735_011	chr3	dexseq_prepare_annotation2.py	exon	50608362	50608725	.	+	.	ENST00000424388+ENST00000434410+ENST00000448997+ENST00000232854+ENST00000482974+ENST00000455834__exon_number_011__gene_id_ENSG00000114735	HEMK1	ENSG00000114735.10	2.82249436367559	29.4136336613145	1.53242109924493e-59	9.41948877395781e-57
ENSG00000257062.ENSG00000111700.ENSG00000134538.ENSG00000205754.ENSG00000257046.37	ENSG00000257062+ENSG00000111700+ENSG00000134538+ENSG00000205754+ENSG00000257046	ENSG00000257062+ENSG00000111700+ENSG00000134538+ENSG00000205754+ENSG00000257046_038	chr12	dexseq_prepare_annotation2.py	exon	21207513	21207520	.	+	.	ENST00000545916+ENST00000554957+ENST00000381541+ENST00000543498+ENST00000421593__exon_number_038__gene_id_ENSG00000257062+ENSG00000111700+ENSG00000134538+ENSG00000205754+ENSG00000257046		ENSG00000257062.ENSG00000111700.ENSG00000134538.ENSG00000205754.ENSG00000257046.37	2.78221407660667	24.448931565568	1.54839832135155e-59	9.47501733333234e-57
ENSG00000159217.ENSG00000264552.20	ENSG00000159217+ENSG00000264552	ENSG00000159217+ENSG00000264552_021	chr17	dexseq_prepare_annotation2.py	exon	47122353	47122427	.	+	.	ENST00000290341+ENST00000431824__exon_number_021__gene_id_ENSG00000159217+ENSG00000264552		ENSG00000159217.ENSG00000264552.20	4.41189934210088	54.2984315900392	1.64262883977544e-59	1.00067628949517e-56
ENSG00000013441.18	ENSG00000013441	ENSG00000013441_019	chr2	dexseq_prepare_annotation2.py	exon	201721614	201721708	.	-	.	ENST00000409769+ENST00000321356+ENST00000473565+ENST00000409403+ENST00000461981+ENST00000434813+ENST00000432425__exon_number_019__gene_id_ENSG00000013441	CLK1	ENSG00000013441.18	-3.26399950136069	-32.3066600661622	1.70277010290765e-59	1.03270357987855e-56
ENSG00000114423.35	ENSG00000114423	ENSG00000114423_036	chr3	dexseq_prepare_annotation2.py	exon	105588269	105588396	.	-	.	ENST00000443752__exon_number_036__gene_id_ENSG00000114423	CBLB	ENSG00000114423.35	1.65096931134153	27.3158114646841	1.9021582929087e-59	1.1485248605842e-56
ENSG00000148700.10	ENSG00000148700	ENSG00000148700_011	chr10	dexseq_prepare_annotation2.py	exon	111836763	111836876	.	+	.	ENST00000473669+ENST00000468345__exon_number_011__gene_id_ENSG00000148700	ADD3	ENSG00000148700.10	1.59419558521113	24.3784832539194	2.32044894831879e-59	1.39491692968561e-56
ENSG00000159216.20	ENSG00000159216	ENSG00000159216_021	chr21	dexseq_prepare_annotation2.py	exon	36265222	36265260	.	-	.	ENST00000437180+ENST00000300305+ENST00000486278+ENST00000416754+ENST00000475045__exon_number_021__gene_id_ENSG00000159216	RUNX1	ENSG00000159216.20	2.27392238898349	30.617697277603	2.33517550624887e-59	1.39761278248778e-56
ENSG00000257062.ENSG00000111700.ENSG00000134538.ENSG00000205754.ENSG00000257046.30	ENSG00000257062+ENSG00000111700+ENSG00000134538+ENSG00000205754+ENSG00000257046	ENSG00000257062+ENSG00000111700+ENSG00000134538+ENSG00000205754+ENSG00000257046_031	chr12	dexseq_prepare_annotation2.py	exon	21196268	21196510	.	+	.	ENST00000554957+ENST00000381541+ENST00000421593__exon_number_031__gene_id_ENSG00000257062+ENSG00000111700+ENSG00000134538+ENSG00000205754+ENSG00000257046		ENSG00000257062.ENSG00000111700.ENSG00000134538.ENSG00000205754.ENSG00000257046.30	1.98285126633364	24.3706475397514	2.4273367753661e-59	1.44642772502045e-56
ENSG00000131018.135	ENSG00000131018	ENSG00000131018_136	chr6	dexseq_prepare_annotation2.py	exon	152688132	152688352	.	-	.	ENST00000454018+ENST00000469439__exon_number_136__gene_id_ENSG00000131018	SYNE1	ENSG00000131018.135	-5.26472772660972	-19.0560628842889	2.66162885615386e-59	1.57914440035609e-56
ENSG00000118515.35	ENSG00000118515	ENSG00000118515_036	chr6	dexseq_prepare_annotation2.py	exon	134494293	134494309	.	-	.	ENST00000490149+ENST00000524764+ENST00000474427+ENST00000532021__exon_number_036__gene_id_ENSG00000118515	SGK1	ENSG00000118515.35	-1.60345315303066	-21.8543717402189	2.78943227324365e-59	1.64780579469504e-56
ENSG00000068878.13	ENSG00000068878	ENSG00000068878_014	chr2	dexseq_prepare_annotation2.py	exon	54112827	54112912	.	-	.	ENST00000421748+ENST00000389993+ENST00000404125+ENST00000476586__exon_number_014__gene_id_ENSG00000068878	PSME4	ENSG00000068878.13	-4.87611573556654	-30.4800018235853	3.81195471305159e-59	2.24213589736339e-56
ENSG00000104490.16	ENSG00000104490	ENSG00000104490_017	chr8	dexseq_prepare_annotation2.py	exon	102731521	102731522	.	-	.	ENST00000311028+ENST00000522448+ENST00000220931+ENST00000518166+ENST00000522252+ENST00000520690+ENST00000520425+ENST00000521599+ENST00000518727+ENST00000395923+ENST00000522951+ENST00000519508__exon_number_017__gene_id_ENSG00000104490	NCALD	ENSG00000104490.16	1.53671550944176	22.5914731297471	4.00911090465513e-59	2.34797967784693e-56
ENSG00000141556.38	ENSG00000141556	ENSG00000141556_039	chr17	dexseq_prepare_annotation2.py	exon	80869634	80869641	.	+	.	ENST00000571796+ENST00000576760+ENST00000574975+ENST00000571316+ENST00000572984+ENST00000574801+ENST00000571618+ENST00000355528+ENST00000576160+ENST00000572953+ENST00000571712+ENST00000576996+ENST00000539345+ENST00000574422__exon_number_039__gene_id_ENSG00000141556	TBCD	ENSG00000141556.38	-2.37139397304311	-23.4262634562109	4.21155935040014e-59	2.44896308670809e-56
ENSG00000177483.ENSG00000124831	ENSG00000177483+ENSG00000124831	ENSG00000177483+ENSG00000124831_001	chr2	dexseq_prepare_annotation2.py	exon	238536219	238536249	.	+	.	ENST00000308482__exon_number_001__gene_id_ENSG00000177483+ENSG00000124831		ENSG00000177483.ENSG00000124831	2.11098494001722	33.9653214229892	4.21743032981629e-59	2.44896308670809e-56
ENSG00000067248.26	ENSG00000067248	ENSG00000067248_027	chr5	dexseq_prepare_annotation2.py	exon	54586046	54586172	.	-	.	ENST00000504778+ENST00000251636__exon_number_027__gene_id_ENSG00000067248	DHX29	ENSG00000067248.26	2.69433889905499	28.0288243084964	4.89391660203721e-59	2.82974137964998e-56
ENSG00000150672.ENSG00000256466.86	ENSG00000150672+ENSG00000256466	ENSG00000150672+ENSG00000256466_087	chr11	dexseq_prepare_annotation2.py	exon	85236035	85236066	.	-	.	ENST00000530260__exon_number_087__gene_id_ENSG00000150672+ENSG00000256466		ENSG00000150672.ENSG00000256466.86	3.44843357836038	31.1497385392575	4.98636398411806e-59	2.87103056079648e-56
ENSG00000166689.51	ENSG00000166689	ENSG00000166689_052	chr11	dexseq_prepare_annotation2.py	exon	16876441	16876540	.	-	.	ENST00000529213+ENST00000531066+ENST00000355661+ENST00000528376+ENST00000448080+ENST00000528637__exon_number_052__gene_id_ENSG00000166689	PLEKHA7	ENSG00000166689.51	-2.73623219730356	-23.2073622414989	5.21058547454612e-59	2.98752640029869e-56
ENSG00000175216.30	ENSG00000175216	ENSG00000175216_031	chr11	dexseq_prepare_annotation2.py	exon	46786681	46786806	.	-	.	ENST00000312055+ENST00000533413+ENST00000529230+ENST00000415402+ENST00000354558+ENST00000526943__exon_number_031__gene_id_ENSG00000175216	CKAP5	ENSG00000175216.30	-1.42325626366984	-28.4629035935546	6.9391716816866e-59	3.96197668833168e-56
ENSG00000114423.33	ENSG00000114423	ENSG00000114423_034	chr3	dexseq_prepare_annotation2.py	exon	105588244	105588246	.	-	.	ENST00000438603+ENST00000394027+ENST00000447441__exon_number_034__gene_id_ENSG00000114423	CBLB	ENSG00000114423.33	1.66336030869789	27.0264414500035	7.02632026808632e-59	3.99501932276163e-56
ENSG00000215012.ENSG00000185838.2	ENSG00000215012+ENSG00000185838	ENSG00000215012+ENSG00000185838_003	chr22	dexseq_prepare_annotation2.py	exon	19775941	19775986	.	-	.	ENST00000405009+ENST00000403325+ENST00000329517__exon_number_003__gene_id_ENSG00000215012+ENSG00000185838		ENSG00000215012.ENSG00000185838.2	2.89700450315798	30.995344574912	8.44274633126179e-59	4.7804511270442e-56
ENSG00000148343.42	ENSG00000148343	ENSG00000148343_043	chr9	dexseq_prepare_annotation2.py	exon	131831538	131832127	.	+	.	ENST00000483458+ENST00000492279__exon_number_043__gene_id_ENSG00000148343	FAM73B	ENSG00000148343.42	-2.14958891469025	-25.5146075289789	8.63123032238664e-59	4.85051439607912e-56
ENSG00000255339.ENSG00000075826.ENSG00000166136.42	ENSG00000255339+ENSG00000075826+ENSG00000166136	ENSG00000255339+ENSG00000075826+ENSG00000166136_043	chr10	dexseq_prepare_annotation2.py	exon	102265562	102265692	.	-	.	ENST00000535773+ENST00000479697+ENST00000462434+ENST00000484848+ENST00000527595+ENST00000469546+ENST00000529568__exon_number_043__gene_id_ENSG00000255339+ENSG00000075826+ENSG00000166136		ENSG00000255339.ENSG00000075826.ENSG00000166136.42	-1.5766273079224	-23.3113474155336	8.63757610892081e-59	4.85051439607912e-56
ENSG00000001631.ENSG00000243107.67	ENSG00000001631+ENSG00000243107	ENSG00000001631+ENSG00000243107_068	chr7	dexseq_prepare_annotation2.py	exon	91875415	91875480	.	-	.	ENST00000444960__exon_number_068__gene_id_ENSG00000001631+ENSG00000243107		ENSG00000001631.ENSG00000243107.67	-2.8284382065894	-21.5529481603355	1.13970632224878e-58	6.3739010257273e-56
ENSG00000257062.ENSG00000111700.ENSG00000134538.ENSG00000205754.ENSG00000257046.39	ENSG00000257062+ENSG00000111700+ENSG00000134538+ENSG00000205754+ENSG00000257046	ENSG00000257062+ENSG00000111700+ENSG00000134538+ENSG00000205754+ENSG00000257046_040	chr12	dexseq_prepare_annotation2.py	exon	21207524	21207527	.	+	.	ENST00000543498+ENST00000585342+ENST00000545916+ENST00000593147+ENST00000381541+ENST00000554957+ENST00000421593__exon_number_040__gene_id_ENSG00000257062+ENSG00000111700+ENSG00000134538+ENSG00000205754+ENSG00000257046		ENSG00000257062.ENSG00000111700.ENSG00000134538.ENSG00000205754.ENSG00000257046.39	2.71153304812325	24.0813223967991	1.28716492270471e-58	7.16919339540253e-56
ENSG00000255103.ENSG00000127603.30	ENSG00000255103+ENSG00000127603	ENSG00000255103+ENSG00000127603_031	chr1	dexseq_prepare_annotation2.py	exon	39748861	39748973	.	+	.	ENST00000372915+ENST00000567887+ENST00000539005+ENST00000496804+ENST00000524432+ENST00000361689+ENST00000564288+ENST00000485063+ENST00000545844+ENST00000530262+ENST00000317713__exon_number_031__gene_id_ENSG00000255103+ENSG00000127603		ENSG00000255103.ENSG00000127603.30	-5.82893735783305	-28.8106182001329	1.60941477586389e-58	8.92760694713863e-56
ENSG00000148343.45	ENSG00000148343	ENSG00000148343_046	chr9	dexseq_prepare_annotation2.py	exon	131832526	131834350	.	+	.	ENST00000406926+ENST00000358369+ENST00000445183+ENST00000439290+ENST00000277475+ENST00000483458__exon_number_046__gene_id_ENSG00000148343	FAM73B	ENSG00000148343.45	-2.45452023819801	-25.3880109375797	1.65083645419516e-58	9.12030330781449e-56
ENSG00000175221.19	ENSG00000175221	ENSG00000175221_020	chr19	dexseq_prepare_annotation2.py	exon	885822	885909	.	-	.	ENST00000395808+ENST00000325464+ENST00000589119+ENST00000312090+ENST00000606248+ENST00000269814+ENST00000592373+ENST00000607471+ENST00000592943__exon_number_020__gene_id_ENSG00000175221	MED16	ENSG00000175221.19	-2.35082946430645	-42.9715207616412	1.93832866081989e-58	1.06654189809202e-55
ENSG00000138594.2	ENSG00000138594	ENSG00000138594_003	chr15	dexseq_prepare_annotation2.py	exon	52127191	52127255	.	+	.	ENST00000558455__exon_number_003__gene_id_ENSG00000138594	TMOD3	ENSG00000138594.2	-3.5417044735076	-32.3901356877834	2.30528761933917e-58	1.26336242268034e-55
ENSG00000123213.22	ENSG00000123213	ENSG00000123213_023	chr5	dexseq_prepare_annotation2.py	exon	65105342	65105528	.	+	.	ENST00000502464+ENST00000509935+ENST00000511299+ENST00000506799+ENST00000507201+ENST00000380985__exon_number_023__gene_id_ENSG00000123213	NLN	ENSG00000123213.22	-2.51429804379653	-29.3167457227346	2.33481266182499e-58	1.27442480407991e-55
ENSG00000123213.21	ENSG00000123213	ENSG00000123213_022	chr5	dexseq_prepare_annotation2.py	exon	65104953	65105236	.	+	.	ENST00000507201__exon_number_022__gene_id_ENSG00000123213	NLN	ENSG00000123213.21	-2.55310300984789	-29.3023381700499	2.46538851040697e-58	1.34033645713795e-55
ENSG00000168137.53	ENSG00000168137	ENSG00000168137_054	chr3	dexseq_prepare_annotation2.py	exon	9490072	9490158	.	+	.	ENST00000407969+ENST00000302463+ENST00000402198+ENST00000413704+ENST00000488236+ENST00000466242+ENST00000399686+ENST00000421188+ENST00000443339+ENST00000493918+ENST00000402466+ENST00000406341__exon_number_054__gene_id_ENSG00000168137	SETD5	ENSG00000168137.53	-1.82334770947232	-26.7449185427997	2.5277130409439e-58	1.36876664227843e-55
ENSG00000180448.7	ENSG00000180448	ENSG00000180448_008	chr19	dexseq_prepare_annotation2.py	exon	1068332	1068412	.	+	.	ENST00000590214__exon_number_008__gene_id_ENSG00000180448	HMHA1	ENSG00000180448.7	-3.94053488825286	-25.6243137060272	2.57766177814375e-58	1.39029702997517e-55
ENSG00000257062.ENSG00000111700.ENSG00000134538.ENSG00000205754.ENSG00000257046.40	ENSG00000257062+ENSG00000111700+ENSG00000134538+ENSG00000205754+ENSG00000257046	ENSG00000257062+ENSG00000111700+ENSG00000134538+ENSG00000205754+ENSG00000257046_041	chr12	dexseq_prepare_annotation2.py	exon	21207528	21207570	.	+	.	ENST00000543498+ENST00000585342+ENST00000545916+ENST00000593147+ENST00000381541+ENST00000554957+ENST00000590779+ENST00000421593__exon_number_041__gene_id_ENSG00000257062+ENSG00000111700+ENSG00000134538+ENSG00000205754+ENSG00000257046		ENSG00000257062.ENSG00000111700.ENSG00000134538.ENSG00000205754.ENSG00000257046.40	2.61605582280644	23.9500919980495	2.75269328026536e-58	1.47885737138477e-55
ENSG00000127419.38	ENSG00000127419	ENSG00000127419_039	chr4	dexseq_prepare_annotation2.py	exon	946978	947091	.	+	.	ENST00000264771+ENST00000452360+ENST00000506669+ENST00000514453+ENST00000504180+ENST00000508204+ENST00000515740+ENST00000515492+ENST00000513952+ENST00000509508+ENST00000438836+ENST00000510493+ENST00000515876__exon_number_039__gene_id_ENSG00000127419	TMEM175	ENSG00000127419.38	-2.55980222718982	-34.3637639986788	3.2744413113468e-58	1.75226269374539e-55
ENSG00000147642.57	ENSG00000147642	ENSG00000147642_058	chr8	dexseq_prepare_annotation2.py	exon	110692419	110692448	.	-	.	ENST00000533821__exon_number_058__gene_id_ENSG00000147642	SYBU	ENSG00000147642.57	1.35266873913614	23.0475497065091	4.52079382036844e-58	2.40977735911585e-55
ENSG00000166313.5	ENSG00000166313	ENSG00000166313_006	chr11	dexseq_prepare_annotation2.py	exon	6416534	6416659	.	-	.	ENST00000529519+ENST00000608394+ENST00000524626+ENST00000608704+ENST00000608655+ENST00000608645+ENST00000609360+ENST00000299402+ENST00000389906+ENST00000526240+ENST00000311051__exon_number_006__gene_id_ENSG00000166313	APBB1	ENSG00000166313.5	2.63610882350501	22.5313148070638	4.70308763094424e-58	2.49719313241642e-55
ENSG00000090686.22	ENSG00000090686	ENSG00000090686_023	chr1	dexseq_prepare_annotation2.py	exon	22047529	22047639	.	-	.	ENST00000471752+ENST00000400301+ENST00000308271+ENST00000374732+ENST00000529637+ENST00000487880__exon_number_023__gene_id_ENSG00000090686	USP48	ENSG00000090686.22	1.93524970518401	24.8710937395393	5.06383854424202e-58	2.67831916243691e-55
ENSG00000005801.ENSG00000263365.66	ENSG00000005801+ENSG00000263365	ENSG00000005801+ENSG00000263365_067	chr11	dexseq_prepare_annotation2.py	exon	3400376	3400376	.	-	.	ENST00000399602+ENST00000330692+ENST00000532539+ENST00000429541+ENST00000526601+ENST00000533036+ENST00000525502+ENST00000527386__exon_number_067__gene_id_ENSG00000005801+ENSG00000263365		ENSG00000005801.ENSG00000263365.66	-2.47855779510477	-36.8082181883383	5.48995186373495e-58	2.89248394352667e-55
ENSG00000148218.2	ENSG00000148218	ENSG00000148218_003	chr9	dexseq_prepare_annotation2.py	exon	116150455	116150641	.	-	.	ENST00000482847+ENST00000409155+ENST00000277315__exon_number_003__gene_id_ENSG00000148218	ALAD	ENSG00000148218.2	-3.05441430240733	-27.4436133282945	5.87825763991307e-58	3.08515830494192e-55
ENSG00000105135.15	ENSG00000105135	ENSG00000105135_016	chr19	dexseq_prepare_annotation2.py	exon	15227094	15227132	.	-	.	ENST00000533086+ENST00000524779+ENST00000534378+ENST00000263383+ENST00000525880+ENST00000596093+ENST00000598709+ENST00000534806__exon_number_016__gene_id_ENSG00000105135	ILVBL	ENSG00000105135.15	-2.85293849572084	-26.1536623708146	6.25595270548181e-58	3.27080862159901e-55
ENSG00000156113	ENSG00000156113	ENSG00000156113_001	chr10	dexseq_prepare_annotation2.py	exon	78629359	78637354	.	-	.	ENST00000604624__exon_number_001__gene_id_ENSG00000156113	KCNMA1	ENSG00000156113	2.79662015174838	22.9842578155794	6.733521165606e-58	3.49623493765123e-55
ENSG00000266967.ENSG00000267060.ENSG00000108825.32	ENSG00000266967+ENSG00000267060+ENSG00000108825	ENSG00000266967+ENSG00000267060+ENSG00000108825_033	chr17	dexseq_prepare_annotation2.py	exon	41108333	41108337	.	-	.	ENST00000491665+ENST00000421990+ENST00000427569+ENST00000486664+ENST00000423601+ENST00000591910+ENST00000430739+ENST00000483774+ENST00000409399+ENST00000409103+ENST00000478040+ENST00000441280+ENST00000360221__exon_number_033__gene_id_ENSG00000266967+ENSG00000267060+ENSG00000108825		ENSG00000266967.ENSG00000267060.ENSG00000108825.32	-2.0385766039217	-23.1710507499041	6.73835942372635e-58	3.49623493765123e-55
ENSG00000140853.105	ENSG00000140853	ENSG00000140853_106	chr16	dexseq_prepare_annotation2.py	exon	57117432	57117432	.	+	.	ENST00000262510+ENST00000543103+ENST00000540182+ENST00000308149+ENST00000538453+ENST00000436936+ENST00000537056__exon_number_106__gene_id_ENSG00000140853	NLRC5	ENSG00000140853.105	-1.5143873866451	-28.358663708656	9.60291153739009e-58	4.96365039954816e-55
ENSG00000168314.32	ENSG00000168314	ENSG00000168314_033	chr3	dexseq_prepare_annotation2.py	exon	39566374	39567101	.	+	.	ENST00000452959+ENST00000396228__exon_number_033__gene_id_ENSG00000168314	MOBP	ENSG00000168314.32	-1.98355047870511	-31.8474210256424	1.2541078008487e-57	6.45789797720801e-55
ENSG00000156113.5	ENSG00000156113	ENSG00000156113_006	chr10	dexseq_prepare_annotation2.py	exon	78644639	78644746	.	-	.	ENST00000286627+ENST00000286628__exon_number_006__gene_id_ENSG00000156113	KCNMA1	ENSG00000156113.5	3.03066645618299	22.8693345795271	1.38987612743912e-57	7.1301167847449e-55
ENSG00000127419.37	ENSG00000127419	ENSG00000127419_038	chr4	dexseq_prepare_annotation2.py	exon	946225	946238	.	+	.	ENST00000264771+ENST00000452360+ENST00000506669+ENST00000514453+ENST00000504180+ENST00000508204+ENST00000515740+ENST00000515492+ENST00000513952+ENST00000509508+ENST00000438836+ENST00000510493+ENST00000515876__exon_number_038__gene_id_ENSG00000127419	TMEM175	ENSG00000127419.37	-2.62841500179787	-33.8266368401502	1.45388954958878e-57	7.41996111533727e-55
ENSG00000148343.28	ENSG00000148343	ENSG00000148343_029	chr9	dexseq_prepare_annotation2.py	exon	131829787	131830051	.	+	.	ENST00000471943__exon_number_029__gene_id_ENSG00000148343	FAM73B	ENSG00000148343.28	-2.22183361869599	-24.9655970748608	1.45725058729024e-57	7.41996111533727e-55
ENSG00000170266.ENSG00000188167.49	ENSG00000170266+ENSG00000188167	ENSG00000170266+ENSG00000188167_050	chr3	dexseq_prepare_annotation2.py	exon	33138285	33138293	.	-	.	ENST00000342462+ENST00000416695+ENST00000399402__exon_number_050__gene_id_ENSG00000170266+ENSG00000188167		ENSG00000170266.ENSG00000188167.49	1.64016251191846	24.1302616696861	1.51641583659856e-57	7.6925125890856e-55
ENSG00000147813.20	ENSG00000147813	ENSG00000147813_021	chr8	dexseq_prepare_annotation2.py	exon	144658337	144658601	.	-	.	ENST00000464332__exon_number_021__gene_id_ENSG00000147813	NAPRT1	ENSG00000147813.20	-1.61900990621988	-24.3819165991003	1.57648534730927e-57	7.96761533364727e-55
ENSG00000221983.6	ENSG00000221983	ENSG00000221983_007	chr19	dexseq_prepare_annotation2.py	exon	18682685	18682688	.	+	.	ENST00000430157+ENST00000442744+ENST00000595683+ENST00000598814+ENST00000596273__exon_number_007__gene_id_ENSG00000221983	UBA52	ENSG00000221983.6	-4.47634483627966	-44.293125118563	1.66812015590036e-57	8.39963130457591e-55
ENSG00000227195.21	ENSG00000227195	ENSG00000227195_022	chr20	dexseq_prepare_annotation2.py	exon	26172533	26172536	.	-	.	ENST00000609914+ENST00000594150+ENST00000601901+ENST00000596537+ENST00000608521+ENST00000598150+ENST00000598451+ENST00000432499+ENST00000609012+ENST00000600263+ENST00000596767+ENST00000596058+ENST00000597361+ENST00000597267+ENST00000596111+ENST00000601079+ENST00000609202+ENST00000608487+ENST00000427348+ENST00000593517+ENST00000601119+ENST00000597979+ENST00000596717+ENST00000609687__exon_number_02…	MIR663A	ENSG00000227195.21	1.35333071689036	22.0411053692269	1.71795587151754e-57	8.61876986291955e-55
ENSG00000123104.1	ENSG00000123104	ENSG00000123104_002	chr12	dexseq_prepare_annotation2.py	exon	26493100	26493261	.	-	.	ENST00000381340__exon_number_002__gene_id_ENSG00000123104	ITPR2	ENSG00000123104.1	1.59374287188487	25.2200980367714	1.96492470880117e-57	9.82167255817945e-55
ENSG00000204655.17	ENSG00000204655	ENSG00000204655_018	chr6	dexseq_prepare_annotation2.py	exon	29635681	29635701	.	+	.	ENST00000396704+ENST00000416766+ENST00000485211+ENST00000376917+ENST00000396701+ENST00000533330+ENST00000483013+ENST00000431798+ENST00000490427+ENST00000376898+ENST00000494692+ENST00000376889+ENST00000376888+ENST00000376894+ENST00000376902+ENST00000376891__exon_number_018__gene_id_ENSG00000204655	MOG	ENSG00000204655.17	-4.28440902148288	-31.6773492675278	2.14256409374883e-57	1.06705165572581e-54
ENSG00000207112.ENSG00000210825.ENSG00000239195.ENSG00000207145.ENSG00000166012.ENSG00000207304.ENSG00000206834.ENSG00000221170.ENSG00000206799.73	ENSG00000207112+ENSG00000210825+ENSG00000239195+ENSG00000207145+ENSG00000166012+ENSG00000207304+ENSG00000206834+ENSG00000221170+ENSG00000206799	ENSG00000207112+ENSG00000210825+ENSG00000239195+ENSG00000207145+ENSG00000166012+ENSG00000207304+ENSG00000206834+ENSG00000221170+ENSG00000206799_074	chr11	dexseq_prepare_annotation2.py	exon	93472133	93472402	.	-	.	ENST00000529508__exon_number_074__gene_id_ENSG00000207112+ENSG00000210825+ENSG00000239195+ENSG00000207145+ENSG00000166012+ENSG00000207304+ENSG00000206834+ENSG00000221170+ENSG00000206799		ENSG00000207112.ENSG00000210825.ENSG00000239195.ENSG00000207145.ENSG00000166012.ENSG00000207304.ENSG00000206834.ENSG00000221170.ENSG00000206799.73	-2.42342014354175	-21.9801941102521	2.6097353363005e-57	1.29498863365902e-54
ENSG00000013441.22	ENSG00000013441	ENSG00000013441_023	chr2	dexseq_prepare_annotation2.py	exon	201722813	201722889	.	-	.	ENST00000409769__exon_number_023__gene_id_ENSG00000013441	CLK1	ENSG00000013441.22	-3.14390428255793	-30.7483870408303	2.78359290700265e-57	1.37625472643723e-54
ENSG00000114416.1	ENSG00000114416	ENSG00000114416_002	chr3	dexseq_prepare_annotation2.py	exon	180585944	180586083	.	+	.	ENST00000469882+ENST00000484790__exon_number_002__gene_id_ENSG00000114416	FXR1	ENSG00000114416.1	-2.24679779453529	-21.6837765531234	3.20236128145365e-57	1.57758490290933e-54
ENSG00000181090.24	ENSG00000181090	ENSG00000181090_025	chr9	dexseq_prepare_annotation2.py	exon	140671070	140671233	.	+	.	ENST00000460843+ENST00000462484+ENST00000371394+ENST00000465566+ENST00000462942+ENST00000334856__exon_number_025__gene_id_ENSG00000181090	EHMT1	ENSG00000181090.24	-7.11093181828815	-35.9739609570015	4.18804300488465e-57	2.05574158418545e-54
ENSG00000131018.136	ENSG00000131018	ENSG00000131018_137	chr6	dexseq_prepare_annotation2.py	exon	152688353	152688517	.	-	.	ENST00000469439+ENST00000471834+ENST00000341594+ENST00000448038+ENST00000265368+ENST00000454018+ENST00000367255+ENST00000423061__exon_number_137__gene_id_ENSG00000131018	SYNE1	ENSG00000131018.136	-5.29964823106321	-18.5437760860823	5.48286184233843e-57	2.68166969227118e-54
ENSG00000005884.22	ENSG00000005884	ENSG00000005884_023	chr17	dexseq_prepare_annotation2.py	exon	48151576	48151644	.	+	.	ENST00000007722+ENST00000505306+ENST00000512553+ENST00000506401+ENST00000320031+ENST00000544892+ENST00000510809__exon_number_023__gene_id_ENSG00000005884	ITGA3	ENSG00000005884.22	-2.15556009251454	-33.2557839754025	7.2455364089604e-57	3.5311380458226e-54
ENSG00000140443.41	ENSG00000140443	ENSG00000140443_042	chr15	dexseq_prepare_annotation2.py	exon	99467829	99467865	.	+	.	ENST00000558762+ENST00000560972+ENST00000560343+ENST00000268035__exon_number_042__gene_id_ENSG00000140443	IGF1R	ENSG00000140443.41	-1.3755589891022	-23.6014725313799	7.76974666057222e-57	3.77313829023141e-54
ENSG00000177694.36	ENSG00000177694	ENSG00000177694_037	chr3	dexseq_prepare_annotation2.py	exon	175373269	175373351	.	+	.	ENST00000489299__exon_number_037__gene_id_ENSG00000177694	NAALADL2	ENSG00000177694.36	-2.40077258233829	-32.1045473653193	1.02228740304836e-56	4.94681974228994e-54
ENSG00000166313.9	ENSG00000166313	ENSG00000166313_010	chr11	dexseq_prepare_annotation2.py	exon	6417330	6417445	.	-	.	ENST00000609331+ENST00000529519+ENST00000608394+ENST00000524626+ENST00000608704+ENST00000608435+ENST00000608645+ENST00000608655+ENST00000299402+ENST00000389906+ENST00000526240+ENST00000609360+ENST00000530885+ENST00000311051__exon_number_010__gene_id_ENSG00000166313	APBB1	ENSG00000166313.9	2.57596226939003	22.0423300312113	1.21863697874069e-56	5.87611249052917e-54
ENSG00000196549.15	ENSG00000196549	ENSG00000196549_016	chr3	dexseq_prepare_annotation2.py	exon	154802848	154802883	.	+	.	ENST00000491597+ENST00000491026+ENST00000382989+ENST00000493237+ENST00000360490+ENST00000481828+ENST00000462745+ENST00000462837+ENST00000473730+ENST00000492661+ENST00000460393__exon_number_016__gene_id_ENSG00000196549	MME	ENSG00000196549.15	2.72441502147641	25.5270197430439	1.2434079531059e-56	5.97444386876332e-54
ENSG00000180448.6	ENSG00000180448	ENSG00000180448_007	chr19	dexseq_prepare_annotation2.py	exon	1067497	1067673	.	+	.	ENST00000586866__exon_number_007__gene_id_ENSG00000180448	HMHA1	ENSG00000180448.6	-3.97936233180766	-24.7721146617443	1.90983474738258e-56	9.1443557822133e-54
ENSG00000149187.4	ENSG00000149187	ENSG00000149187_005	chr11	dexseq_prepare_annotation2.py	exon	47490366	47490443	.	-	.	ENST00000395290+ENST00000358597+ENST00000395292+ENST00000361904+ENST00000310513__exon_number_005__gene_id_ENSG00000149187	CELF1	ENSG00000149187.4	-2.18975664063255	-23.920862540219	1.97436779516616e-56	9.4202886349853e-54
ENSG00000111731.27	ENSG00000111731	ENSG00000111731_028	chr12	dexseq_prepare_annotation2.py	exon	22637272	22637630	.	-	.	ENST00000542768__exon_number_028__gene_id_ENSG00000111731	C2CD5	ENSG00000111731.27	-2.90804993492638	-31.8295388000524	2.3525218296659e-56	1.11854625907449e-53
ENSG00000166689.47	ENSG00000166689	ENSG00000166689_048	chr11	dexseq_prepare_annotation2.py	exon	16872738	16872744	.	-	.	ENST00000355661+ENST00000448080+ENST00000531066__exon_number_048__gene_id_ENSG00000166689	PLEKHA7	ENSG00000166689.47	-3.20260931593156	-22.2452689959229	2.51384120210672e-56	1.19109811318847e-53
ENSG00000067248.31	ENSG00000067248	ENSG00000067248_032	chr5	dexseq_prepare_annotation2.py	exon	54593113	54593226	.	-	.	ENST00000504778+ENST00000508346+ENST00000251636__exon_number_032__gene_id_ENSG00000067248	DHX29	ENSG00000067248.31	2.5325115583865	26.5485423967349	2.8286704836376e-56	1.33563164542112e-53
ENSG00000013441.12	ENSG00000013441	ENSG00000013441_013	chr2	dexseq_prepare_annotation2.py	exon	201718719	201718736	.	-	.	ENST00000461326+ENST00000464454__exon_number_013__gene_id_ENSG00000013441	CLK1	ENSG00000013441.12	1.82062800609592	30.0273187272925	3.15429690377864e-56	1.4842489696301e-53
ENSG00000151150.65	ENSG00000151150	ENSG00000151150_066	chr10	dexseq_prepare_annotation2.py	exon	61926582	61926633	.	-	.	ENST00000474360+ENST00000503366+ENST00000460468+ENST00000280772+ENST00000373827__exon_number_066__gene_id_ENSG00000151150	ANK3	ENSG00000151150.65	2.45306282977639	23.7919315453188	4.02225321629222e-56	1.88616031492103e-53
ENSG00000113163.30	ENSG00000113163	ENSG00000113163_031	chr5	dexseq_prepare_annotation2.py	exon	74807331	74807454	.	-	.	ENST00000261415+ENST00000405807__exon_number_031__gene_id_ENSG00000113163	COL4A3BP	ENSG00000113163.30	2.68017782098522	32.6277028411383	4.35646351672691e-56	2.03588580489396e-53
ENSG00000148343.25	ENSG00000148343	ENSG00000148343_026	chr9	dexseq_prepare_annotation2.py	exon	131825566	131825595	.	+	.	ENST00000495975+ENST00000358369+ENST00000494608+ENST00000414342+ENST00000439290+ENST00000277475__exon_number_026__gene_id_ENSG00000148343	FAM73B	ENSG00000148343.25	-2.02799872712592	-24.2899938857099	4.96585954413346e-56	2.31275162980515e-53
ENSG00000215440.ENSG00000124222.ENSG00000254995.89	ENSG00000215440+ENSG00000124222+ENSG00000254995	ENSG00000215440+ENSG00000124222+ENSG00000254995_090	chr20	dexseq_prepare_annotation2.py	exon	57294288	57294294	.	+	.	ENST00000527587__exon_number_090__gene_id_ENSG00000215440+ENSG00000124222+ENSG00000254995		ENSG00000215440.ENSG00000124222.ENSG00000254995.89	-1.69934694626726	-25.1965904474686	6.12781645530473e-56	2.84420308052527e-53
ENSG00000177542.21	ENSG00000177542	ENSG00000177542_022	chr11	dexseq_prepare_annotation2.py	exon	793905	794260	.	-	.	ENST00000532361__exon_number_022__gene_id_ENSG00000177542	SLC25A22	ENSG00000177542.21	-4.64507637253046	-25.1551783603502	7.49060183532544e-56	3.46494927405652e-53
ENSG00000232732.45	ENSG00000232732	ENSG00000232732_046	chr2	dexseq_prepare_annotation2.py	exon	200775779	200775805	.	-	.	ENST00000457577+ENST00000599977+ENST00000608498+ENST00000608419+ENST00000596619__exon_number_046__gene_id_ENSG00000232732	AC073043.1	ENSG00000232732.45	-6.1993871257173	-22.4135242691325	7.55526992015449e-56	3.48305600687284e-53
ENSG00000048740.21	ENSG00000048740	ENSG00000048740_022	chr10	dexseq_prepare_annotation2.py	exon	11363170	11363349	.	+	.	ENST00000542579+ENST00000609870+ENST00000417956+ENST00000399850+ENST00000608830+ENST00000379261+ENST00000537122+ENST00000315874+ENST00000450189+ENST00000354897+ENST00000427450+ENST00000609692+ENST00000416382+ENST00000354440__exon_number_022__gene_id_ENSG00000048740	CELF2	ENSG00000048740.21	-4.08507886522339	-36.2487794352186	7.71377846060234e-56	3.54415654867116e-53
ENSG00000180448.4	ENSG00000180448	ENSG00000180448_005	chr19	dexseq_prepare_annotation2.py	exon	1067318	1067325	.	+	.	ENST00000591293+ENST00000587602+ENST00000536472+ENST00000313093__exon_number_005__gene_id_ENSG00000180448	HMHA1	ENSG00000180448.4	-3.91999099840294	-24.368760614059	1.51126841519843e-55	6.9203414989786e-53
ENSG00000092201	ENSG00000092201	ENSG00000092201_001	chr14	dexseq_prepare_annotation2.py	exon	21819631	21819637	.	-	.	ENST00000216297__exon_number_001__gene_id_ENSG00000092201	SUPT16H	ENSG00000092201	-2.02331093818568	-30.3172974876718	1.68959895824912e-55	7.7110697071477e-53
ENSG00000092148.75	ENSG00000092148	ENSG00000092148_076	chr14	dexseq_prepare_annotation2.py	exon	31675164	31675382	.	-	.	ENST00000553616__exon_number_076__gene_id_ENSG00000092148	HECTD1	ENSG00000092148.75	2.19066372659256	22.5957342791071	2.42893780076958e-55	1.10483474451739e-52
ENSG00000114374	ENSG00000114374	ENSG00000114374_001	chrY	dexseq_prepare_annotation2.py	exon	14813160	14813968	.	+	.	ENST00000338981__exon_number_001__gene_id_ENSG00000114374	USP9Y	ENSG00000114374	-2.94164424512241	-23.4651394570685	2.46507920562904e-55	1.11754898113267e-52
ENSG00000148700.5	ENSG00000148700	ENSG00000148700_006	chr10	dexseq_prepare_annotation2.py	exon	111767967	111767988	.	+	.	ENST00000484622+ENST00000459738+ENST00000356080+ENST00000277900+ENST00000487085__exon_number_006__gene_id_ENSG00000148700	ADD3	ENSG00000148700.5	1.77560975903512	22.7780840431481	2.69071238903273e-55	1.21580106587754e-52
ENSG00000166535.24	ENSG00000166535	ENSG00000166535_025	chr12	dexseq_prepare_annotation2.py	exon	8998721	8998818	.	+	.	ENST00000541459+ENST00000539547+ENST00000545692+ENST00000540049+ENST00000299698__exon_number_025__gene_id_ENSG00000166535	A2ML1	ENSG00000166535.24	-2.42241159869005	-25.6022266255036	3.00430518496046e-55	1.3530180898829e-52
ENSG00000114423.34	ENSG00000114423	ENSG00000114423_035	chr3	dexseq_prepare_annotation2.py	exon	105588247	105588266	.	-	.	ENST00000438603+ENST00000447441__exon_number_035__gene_id_ENSG00000114423	CBLB	ENSG00000114423.34	1.66399522975973	25.2121274484477	3.1550365761546e-55	1.41622742153119e-52
ENSG00000159216.23	ENSG00000159216	ENSG00000159216_024	chr21	dexseq_prepare_annotation2.py	exon	36421378	36421462	.	-	.	ENST00000300305+ENST00000486278+ENST00000416754__exon_number_024__gene_id_ENSG00000159216	RUNX1	ENSG00000159216.23	1.86454591167451	28.0216957232512	3.23112299131465e-55	1.44562561400592e-52
ENSG00000085872.ENSG00000105085.ENSG00000269578.ENSG00000214046.ENSG00000127526.ENSG00000269058.ENSG00000141979.ENSG00000268790.102	ENSG00000085872+ENSG00000105085+ENSG00000269578+ENSG00000214046+ENSG00000127526+ENSG00000269058+ENSG00000141979+ENSG00000268790	ENSG00000085872+ENSG00000105085+ENSG00000269578+ENSG00000214046+ENSG00000127526+ENSG00000269058+ENSG00000141979+ENSG00000268790_103	chr19	dexseq_prepare_annotation2.py	exon	16741279	16741370	.	-	.	ENST00000593991__exon_number_103__gene_id_ENSG00000085872+ENSG00000105085+ENSG00000269578+ENSG00000214046+ENSG00000127526+ENSG00000269058+ENSG00000141979+ENSG00000268790		ENSG00000085872.ENSG00000105085.ENSG00000269578.ENSG00000214046.ENSG00000127526.ENSG00000269058.ENSG00000141979.ENSG00000268790.102	1.03833253520584	19.7473895428228	3.68027590219841e-55	1.64119859260815e-52
ENSG00000126883.76	ENSG00000126883	ENSG00000126883_077	chr9	dexseq_prepare_annotation2.py	exon	134103547	134103561	.	+	.	ENST00000411637+ENST00000451030+ENST00000530491+ENST00000453861+ENST00000483497+ENST00000359428__exon_number_077__gene_id_ENSG00000126883	NUP214	ENSG00000126883.76	1.52981613403287	26.3554732111383	4.63539745499285e-55	2.06039642120804e-52
ENSG00000140694.51	ENSG00000140694	ENSG00000140694_052	chr16	dexseq_prepare_annotation2.py	exon	14726247	14726585	.	-	.	ENST00000562896__exon_number_052__gene_id_ENSG00000140694	PARN	ENSG00000140694.51	-3.26544752946002	-25.1228330372928	4.81996901567992e-55	2.13548101269697e-52
ENSG00000013441.9	ENSG00000013441	ENSG00000013441_010	chr2	dexseq_prepare_annotation2.py	exon	201718055	201718172	.	-	.	ENST00000409769+ENST00000321356+ENST00000473565+ENST00000496205+ENST00000409403+ENST00000461326+ENST00000461981+ENST00000434813+ENST00000472679+ENST00000432425+ENST00000464454__exon_number_010__gene_id_ENSG00000013441	CLK1	ENSG00000013441.9	1.75394169699913	29.2279390279407	4.90803285055399e-55	2.16746037137135e-52
ENSG00000148343.43	ENSG00000148343	ENSG00000148343_044	chr9	dexseq_prepare_annotation2.py	exon	131832128	131832213	.	+	.	ENST00000406926+ENST00000492279+ENST00000358369+ENST00000445183+ENST00000439290+ENST00000277475+ENST00000483458__exon_number_044__gene_id_ENSG00000148343	FAM73B	ENSG00000148343.43	-2.25567630476311	-23.8468136991031	5.18261587899957e-55	2.28133735558839e-52
ENSG00000177239.29	ENSG00000177239	ENSG00000177239_030	chr9	dexseq_prepare_annotation2.py	exon	139998878	139999054	.	+	.	ENST00000535028+ENST00000536349+ENST00000480100__exon_number_030__gene_id_ENSG00000177239	MAN1B1	ENSG00000177239.29	3.04055546395245	27.877322540193	5.59631527627762e-55	2.45552278548414e-52
ENSG00000214021.ENSG00000241553.ENSG00000250151.73	ENSG00000214021+ENSG00000241553+ENSG00000250151	ENSG00000214021+ENSG00000241553+ENSG00000250151_074	chr3	dexseq_prepare_annotation2.py	exon	9860556	9860604	.	+	.	ENST00000473661+ENST00000397241+ENST00000383827+ENST00000496526+ENST00000422738+ENST00000310252+ENST00000426895+ENST00000474948+ENST00000427220+ENST00000427853+ENST00000496246+ENST00000443148+ENST00000483051+ENST00000547186__exon_number_074__gene_id_ENSG00000214021+ENSG00000241553+ENSG00000250151		ENSG00000214021.ENSG00000241553.ENSG00000250151.73	-2.13770494643808	-22.6228689013175	6.78426323586603e-55	2.96722364392001e-52
ENSG00000092148.78	ENSG00000092148	ENSG00000092148_079	chr14	dexseq_prepare_annotation2.py	exon	31676690	31676915	.	-	.	ENST00000553700+ENST00000556474__exon_number_079__gene_id_ENSG00000092148	HECTD1	ENSG00000092148.78	2.25895819930931	22.4134231559747	7.35672704584602e-55	3.2073214567064e-52
ENSG00000104490.17	ENSG00000104490	ENSG00000104490_018	chr8	dexseq_prepare_annotation2.py	exon	102731523	102731541	.	-	.	ENST00000311028+ENST00000522448+ENST00000220931+ENST00000518166+ENST00000522951+ENST00000520690+ENST00000517822+ENST00000520425+ENST00000521599+ENST00000518727+ENST00000395923+ENST00000522252+ENST00000519508__exon_number_018__gene_id_ENSG00000104490	NCALD	ENSG00000104490.17	1.52866414064591	21.0998064438435	1.1542215570325e-54	5.01604839016234e-52
ENSG00000254615.ENSG00000164830.3	ENSG00000254615+ENSG00000164830	ENSG00000254615+ENSG00000164830_004	chr8	dexseq_prepare_annotation2.py	exon	107283933	107284033	.	+	.	ENST00000577661__exon_number_004__gene_id_ENSG00000254615+ENSG00000164830		ENSG00000254615.ENSG00000164830.3	2.8962572138112	23.1707262888702	1.27694450988265e-54	5.53176415473257e-52
ENSG00000266967.ENSG00000267060.ENSG00000108825.30	ENSG00000266967+ENSG00000267060+ENSG00000108825	ENSG00000266967+ENSG00000267060+ENSG00000108825_031	chr17	dexseq_prepare_annotation2.py	exon	41108045	41108220	.	-	.	ENST00000441280+ENST00000483774__exon_number_031__gene_id_ENSG00000266967+ENSG00000267060+ENSG00000108825		ENSG00000266967.ENSG00000267060.ENSG00000108825.30	-2.11086944356967	-21.9248350637107	1.64825876645808e-54	7.11771338645898e-52
ENSG00000257062.ENSG00000111700.ENSG00000134538.ENSG00000205754.ENSG00000257046.46	ENSG00000257062+ENSG00000111700+ENSG00000134538+ENSG00000205754+ENSG00000257046	ENSG00000257062+ENSG00000111700+ENSG00000134538+ENSG00000205754+ENSG00000257046_047	chr12	dexseq_prepare_annotation2.py	exon	21242864	21243040	.	+	.	ENST00000540229+ENST00000553473+ENST00000554957+ENST00000381541+ENST00000421593__exon_number_047__gene_id_ENSG00000257062+ENSG00000111700+ENSG00000134538+ENSG00000205754+ENSG00000257046		ENSG00000257062.ENSG00000111700.ENSG00000134538.ENSG00000205754.ENSG00000257046.46	1.95046252079438	22.463854082098	1.75523850399938e-54	7.55577574186913e-52
ENSG00000148218.3	ENSG00000148218	ENSG00000148218_004	chr9	dexseq_prepare_annotation2.py	exon	116151257	116151386	.	-	.	ENST00000482847+ENST00000409155+ENST00000277315__exon_number_004__gene_id_ENSG00000148218	ALAD	ENSG00000148218.3	-3.43244447558755	-25.6059876726569	1.84054491507775e-54	7.8980792002074e-52
ENSG00000148343.31	ENSG00000148343	ENSG00000148343_032	chr9	dexseq_prepare_annotation2.py	exon	131830274	131830293	.	+	.	ENST00000495975+ENST00000414342__exon_number_032__gene_id_ENSG00000148343	FAM73B	ENSG00000148343.31	-2.14244139681702	-23.5853764943208	2.09113287151417e-54	8.94526333899537e-52
ENSG00000125462.8	ENSG00000125462	ENSG00000125462_009	chr1	dexseq_prepare_annotation2.py	exon	156374055	156374055	.	-	.	ENST00000310027+ENST00000608007+ENST00000488498+ENST00000465270+ENST00000465570+ENST00000486517+ENST00000471156+ENST00000400991+ENST00000497824+ENST00000368242+ENST00000368243+ENST00000462458__exon_number_009__gene_id_ENSG00000125462	C1orf61	ENSG00000125462.8	-2.3247375462831	-22.4334151042254	2.1062949525155e-54	8.98196571641601e-52
ENSG00000083838.22	ENSG00000083838	ENSG00000083838_023	chr19	dexseq_prepare_annotation2.py	exon	58992596	58992597	.	+	.	ENST00000391694+ENST00000594369+ENST00000335841__exon_number_023__gene_id_ENSG00000083838	ZNF446	ENSG00000083838.22	-4.4912658492294	-53.9547756663392	2.12961776416443e-54	9.05313116760478e-52
ENSG00000156873.ENSG00000260899.ENSG00000080603.62	ENSG00000156873+ENSG00000260899+ENSG00000080603	ENSG00000156873+ENSG00000260899+ENSG00000080603_063	chr16	dexseq_prepare_annotation2.py	exon	30762703	30762869	.	+	.	ENST00000569762+ENST00000563913+ENST00000564838__exon_number_063__gene_id_ENSG00000156873+ENSG00000260899+ENSG00000080603		ENSG00000156873.ENSG00000260899.ENSG00000080603.62	3.52938221410937	26.9473067834974	2.37072450338242e-54	1.00467917704057e-51
ENSG00000156261.4	ENSG00000156261	ENSG00000156261_005	chr21	dexseq_prepare_annotation2.py	exon	30432862	30432981	.	-	.	ENST00000432178+ENST00000470450+ENST00000286788+ENST00000542732+ENST00000540844+ENST00000496121__exon_number_005__gene_id_ENSG00000156261	CCT8	ENSG00000156261.4	3.21445467972109	36.3355467138064	2.4791091737834e-54	1.04735838620839e-51
ENSG00000166535.26	ENSG00000166535	ENSG00000166535_027	chr12	dexseq_prepare_annotation2.py	exon	9001316	9001391	.	+	.	ENST00000541459+ENST00000539547+ENST00000545692+ENST00000540049+ENST00000299698__exon_number_027__gene_id_ENSG00000166535	A2ML1	ENSG00000166535.26	-2.60594409664329	-25.1391315963881	2.54821221469294e-54	1.07322990927403e-51
ENSG00000204316.ENSG00000188878.ENSG00000267426.68	ENSG00000204316+ENSG00000188878+ENSG00000267426	ENSG00000204316+ENSG00000188878+ENSG00000267426_069	chr17	dexseq_prepare_annotation2.py	exon	73909811	73909861	.	-	.	ENST00000590264+ENST00000586112+ENST00000593156+ENST00000585990+ENST00000389570+ENST00000588283+ENST00000319129+ENST00000586717+ENST00000592193__exon_number_069__gene_id_ENSG00000204316+ENSG00000188878+ENSG00000267426		ENSG00000204316.ENSG00000188878.ENSG00000267426.68	2.67544334726943	22.5988670317053	2.63443815373898e-54	1.10613168006482e-51
ENSG00000166689.41	ENSG00000166689	ENSG00000166689_042	chr11	dexseq_prepare_annotation2.py	exon	16837725	16837811	.	-	.	ENST00000355661+ENST00000530489+ENST00000448080+ENST00000531066+ENST00000525781__exon_number_042__gene_id_ENSG00000166689	PLEKHA7	ENSG00000166689.41	2.35931636457546	21.5210382153211	2.83804229356294e-54	1.18796445808989e-51
ENSG00000123213.18	ENSG00000123213	ENSG00000123213_019	chr5	dexseq_prepare_annotation2.py	exon	65088281	65088428	.	+	.	ENST00000502464+ENST00000506539+ENST00000509935+ENST00000511299+ENST00000506799+ENST00000380985__exon_number_019__gene_id_ENSG00000123213	NLN	ENSG00000123213.18	-2.61136578971089	-26.8709698005689	3.22183343336387e-54	1.34448981187584e-51
ENSG00000147642.56	ENSG00000147642	ENSG00000147642_057	chr8	dexseq_prepare_annotation2.py	exon	110661133	110661195	.	-	.	ENST00000524720__exon_number_057__gene_id_ENSG00000147642	SYBU	ENSG00000147642.56	1.3440824988344	21.644681527846	3.47625711814418e-54	1.44623954294157e-51
ENSG00000114416.8	ENSG00000114416	ENSG00000114416_009	chr3	dexseq_prepare_annotation2.py	exon	180630460	180630465	.	+	.	ENST00000445140+ENST00000305586+ENST00000491674+ENST00000468861+ENST00000479176+ENST00000475315+ENST00000357559+ENST00000491062__exon_number_009__gene_id_ENSG00000114416	FXR1	ENSG00000114416.8	-2.50581276585855	-20.6529123016144	4.99069903054379e-54	2.06998723103032e-51
ENSG00000245937.15	ENSG00000245937	ENSG00000245937_016	chr5	dexseq_prepare_annotation2.py	exon	127396836	127396936	.	-	.	ENST00000501652+ENST00000606251+ENST00000514409+ENST00000508878+ENST00000499346+ENST00000501702+ENST00000514573+ENST00000501173__exon_number_016__gene_id_ENSG00000245937	CTC-228N24.3	ENSG00000245937.15	-2.76071627462202	-25.3815100925947	5.04979920839467e-54	2.08815318235857e-51
ENSG00000213908.3	ENSG00000213908	ENSG00000213908_004	chr19	dexseq_prepare_annotation2.py	exon	41531505	41531507	.	-	.	ENST00000595391__exon_number_004__gene_id_ENSG00000213908	CYP2A7P1	ENSG00000213908.3	-3.50387918040643	-39.7937899033726	5.46631514116089e-54	2.25355860376941e-51
ENSG00000148343.27	ENSG00000148343	ENSG00000148343_028	chr9	dexseq_prepare_annotation2.py	exon	131825910	131825910	.	+	.	ENST00000495975+ENST00000474639+ENST00000358369+ENST00000414342+ENST00000439290+ENST00000277475__exon_number_028__gene_id_ENSG00000148343	FAM73B	ENSG00000148343.27	-2.08663239163282	-23.4017084234513	5.60035225762985e-54	2.30186285760214e-51
ENSG00000239306.ENSG00000173933.ENSG00000248643.ENSG00000258297.39	ENSG00000239306+ENSG00000173933+ENSG00000248643+ENSG00000258297	ENSG00000239306+ENSG00000173933+ENSG00000248643+ENSG00000258297_040	chr11	dexseq_prepare_annotation2.py	exon	66407171	66407309	.	+	.	ENST00000398692+ENST00000310092+ENST00000578778+ENST00000510173+ENST00000396053+ENST00000506523+ENST00000409406+ENST00000421355+ENST00000408993+ENST00000530235+ENST00000532968+ENST00000483858+ENST00000503028__exon_number_040__gene_id_ENSG00000239306+ENSG00000173933+ENSG00000248643+ENSG00000258297		ENSG00000239306.ENSG00000173933.ENSG00000248643.ENSG00000258297.39	-1.90713987471498	-21.89753061849	5.76202486409911e-54	2.36120165444475e-51
ENSG00000140443.38	ENSG00000140443	ENSG00000140443_039	chr15	dexseq_prepare_annotation2.py	exon	99467105	99467110	.	+	.	ENST00000561049+ENST00000558762+ENST00000560343+ENST00000268035__exon_number_039__gene_id_ENSG00000140443	IGF1R	ENSG00000140443.38	-1.32723499968973	-22.4164148403964	7.71017958911016e-54	3.15007004955204e-51
ENSG00000131558.13	ENSG00000131558	ENSG00000131558_014	chr7	dexseq_prepare_annotation2.py	exon	133059582	133059756	.	+	.	ENST00000393161+ENST00000462055+ENST00000253861+ENST00000539845+ENST00000486013+ENST00000480840__exon_number_014__gene_id_ENSG00000131558	EXOC4	ENSG00000131558.13	-3.10117711273341	-20.804994682414	9.05536181581336e-54	3.68861378514649e-51
ENSG00000070669	ENSG00000070669	ENSG00000070669_001	chr7	dexseq_prepare_annotation2.py	exon	97481430	97481439	.	-	.	ENST00000175506__exon_number_001__gene_id_ENSG00000070669	ASNS	ENSG00000070669	-3.092580397238	-23.3101685218744	9.16498236173406e-54	3.72215573839247e-51
ENSG00000177156.18	ENSG00000177156	ENSG00000177156_019	chr11	dexseq_prepare_annotation2.py	exon	763851	763940	.	+	.	ENST00000319006+ENST00000528097__exon_number_019__gene_id_ENSG00000177156	TALDO1	ENSG00000177156.18	-1.98435833105025	-29.0734012642785	1.05244058533787e-53	4.26157239865344e-51
ENSG00000022840.41	ENSG00000022840	ENSG00000022840_042	chr12	dexseq_prepare_annotation2.py	exon	121001244	121001257	.	+	.	ENST00000325954+ENST00000544124+ENST00000537740+ENST00000546262+ENST00000413266+ENST00000543675__exon_number_042__gene_id_ENSG00000022840	RNF10	ENSG00000022840.41	-1.26006422568312	-21.1754707975674	1.06736550115893e-53	4.30921979061083e-51
ENSG00000141140.65	ENSG00000141140	ENSG00000141140_066	chr17	dexseq_prepare_annotation2.py	exon	34883382	34883484	.	-	.	ENST00000268852+ENST00000431794+ENST00000589404+ENST00000586908+ENST00000591794+ENST00000585719+ENST00000586007__exon_number_066__gene_id_ENSG00000141140	MYO19	ENSG00000141140.65	2.65621041220719	21.4691186452942	1.08348085307507e-53	4.36137798612893e-51
ENSG00000150672.ENSG00000256466.51	ENSG00000150672+ENSG00000256466	ENSG00000150672+ENSG00000256466_052	chr11	dexseq_prepare_annotation2.py	exon	83585463	83585531	.	-	.	ENST00000376106+ENST00000376104+ENST00000524982+ENST00000280241+ENST00000418306+ENST00000330014+ENST00000543673+ENST00000531015+ENST00000398301+ENST00000532653+ENST00000537455+ENST00000398309+ENST00000529111__exon_number_052__gene_id_ENSG00000150672+ENSG00000256466		ENSG00000150672.ENSG00000256466.51	-3.02194739563012	-27.6657056241953	1.21767624092625e-53	4.88714359295749e-51
ENSG00000102893.59	ENSG00000102893	ENSG00000102893_060	chr16	dexseq_prepare_annotation2.py	exon	47709497	47710320	.	+	.	ENST00000566275__exon_number_060__gene_id_ENSG00000102893	PHKB	ENSG00000102893.59	-2.20720648588106	-19.7654386415526	1.22651007902282e-53	4.90816243030427e-51
ENSG00000114416.2	ENSG00000114416	ENSG00000114416_003	chr3	dexseq_prepare_annotation2.py	exon	180586539	180586624	.	+	.	ENST00000465551__exon_number_003__gene_id_ENSG00000114416	FXR1	ENSG00000114416.2	-2.22273637744047	-20.4871521587541	1.64543527702251e-53	6.56533486746243e-51
ENSG00000013441.21	ENSG00000013441	ENSG00000013441_022	chr2	dexseq_prepare_annotation2.py	exon	201722696	201722812	.	-	.	ENST00000409769+ENST00000321356+ENST00000473565+ENST00000409403+ENST00000461981+ENST00000434813+ENST00000432425__exon_number_022__gene_id_ENSG00000013441	CLK1	ENSG00000013441.21	-2.91964661466898	-28.2254146861398	1.66558368155401e-53	6.62635229157954e-51
ENSG00000221968.1	ENSG00000221968	ENSG00000221968_002	chr11	dexseq_prepare_annotation2.py	exon	61640996	61640997	.	-	.	ENST00000527697+ENST00000533676__exon_number_002__gene_id_ENSG00000221968	FADS3	ENSG00000221968.1	-2.32208002708048	-28.1920478496765	1.87591195743319e-53	7.44142644765628e-51
ENSG00000048740.3	ENSG00000048740	ENSG00000048740_004	chr10	dexseq_prepare_annotation2.py	exon	11060053	11060105	.	+	.	ENST00000450189+ENST00000542579__exon_number_004__gene_id_ENSG00000048740	CELF2	ENSG00000048740.3	2.10251064930143	33.947118248969	2.00000752556543e-53	7.91069643278645e-51
ENSG00000225697.39	ENSG00000225697	ENSG00000225697_040	chr3	dexseq_prepare_annotation2.py	exon	48668726	48668739	.	-	.	ENST00000485361+ENST00000444531+ENST00000358747+ENST00000455886+ENST00000395550+ENST00000496469+ENST00000421649+ENST00000307364+ENST00000420764+ENST00000480524+ENST00000414944+ENST00000337000+ENST00000489483+ENST00000383733__exon_number_040__gene_id_ENSG00000225697	SLC26A6	ENSG00000225697.39	-1.60651637813932	-21.8537011825319	2.26747125911138e-53	8.94268383084045e-51
ENSG00000114374.1	ENSG00000114374	ENSG00000114374_002	chrY	dexseq_prepare_annotation2.py	exon	14813969	14813984	.	+	.	ENST00000493168+ENST00000338981__exon_number_002__gene_id_ENSG00000114374	USP9Y	ENSG00000114374.1	-2.96305390587202	-22.6502004492291	2.40293382286087e-53	9.44962381941705e-51
ENSG00000148343.30	ENSG00000148343	ENSG00000148343_031	chr9	dexseq_prepare_annotation2.py	exon	131830151	131830273	.	+	.	ENST00000495975__exon_number_031__gene_id_ENSG00000148343	FAM73B	ENSG00000148343.30	-2.1419895768971	-23.1304599662852	2.4177582063281e-53	9.4805996286588e-51
ENSG00000146648.36	ENSG00000146648	ENSG00000146648_037	chr7	dexseq_prepare_annotation2.py	exon	55259412	55259567	.	+	.	ENST00000455089+ENST00000275493+ENST00000454757__exon_number_037__gene_id_ENSG00000146648	EGFR	ENSG00000146648.36	2.31065227237674	25.4094792073415	2.82670496245539e-53	1.10524164032006e-50
ENSG00000227195.59	ENSG00000227195	ENSG00000227195_060	chr20	dexseq_prepare_annotation2.py	exon	26189994	26190098	.	-	.	ENST00000601079__exon_number_060__gene_id_ENSG00000227195	MIR663A	ENSG00000227195.59	-4.84028946394645	-20.635762941491	2.96729452778311e-53	1.15689726847644e-50
ENSG00000167543.7	ENSG00000167543	ENSG00000167543_008	chr17	dexseq_prepare_annotation2.py	exon	27895074	27895078	.	+	.	ENST00000578749+ENST00000582829+ENST00000580183__exon_number_008__gene_id_ENSG00000167543	TP53I13	ENSG00000167543.7	-5.29902386384446	-28.7568565650472	3.07827232659911e-53	1.19674633451677e-50
ENSG00000091536.66	ENSG00000091536	ENSG00000091536_067	chr17	dexseq_prepare_annotation2.py	exon	18061036	18061214	.	+	.	ENST00000205890+ENST00000418233+ENST00000445289__exon_number_067__gene_id_ENSG00000091536	MYO15A	ENSG00000091536.66	-2.06621644665953	-19.4075145105094	3.44922362985301e-53	1.33715229348327e-50
ENSG00000141447.ENSG00000265750	ENSG00000141447+ENSG00000265750	ENSG00000141447+ENSG00000265750_001	chr18	dexseq_prepare_annotation2.py	exon	21739473	21739792	.	-	.	ENST00000583267__exon_number_001__gene_id_ENSG00000141447+ENSG00000265750		ENSG00000141447.ENSG00000265750	1.51677100681761	22.5717864716079	3.7500264698337e-53	1.44964550154968e-50
ENSG00000263072.23	ENSG00000263072	ENSG00000263072_024	chr16	dexseq_prepare_annotation2.py	exon	3182947	3183195	.	-	.	ENST00000571449__exon_number_024__gene_id_ENSG00000263072	RP11-473M20.14	ENSG00000263072.23	-1.76917896888728	-24.9366197698873	3.79713235656154e-53	1.46370871255376e-50
ENSG00000114416.3	ENSG00000114416	ENSG00000114416_004	chr3	dexseq_prepare_annotation2.py	exon	180630090	180630269	.	+	.	ENST00000357559__exon_number_004__gene_id_ENSG00000114416	FXR1	ENSG00000114416.3	-2.3036553404392	-20.3223389529458	5.403816183697e-53	2.07718127496087e-50
ENSG00000062485.ENSG00000257727.ENSG00000135473.ENSG00000144785.138	ENSG00000062485+ENSG00000257727+ENSG00000135473+ENSG00000144785	ENSG00000062485+ENSG00000257727+ENSG00000135473+ENSG00000144785_139	chr12	dexseq_prepare_annotation2.py	exon	56715862	56715952	.	-	.	ENST00000547226+ENST00000551359+ENST00000257931+ENST00000550028+ENST00000552630+ENST00000440411+ENST00000425394+ENST00000548043__exon_number_139__gene_id_ENSG00000062485+ENSG00000257727+ENSG00000135473+ENSG00000144785		ENSG00000062485.ENSG00000257727.ENSG00000135473.ENSG00000144785.138	-4.51576731841917	-22.9692297461727	5.79261489929721e-53	2.22037763073932e-50
ENSG00000103671.20	ENSG00000103671	ENSG00000103671_021	chr15	dexseq_prepare_annotation2.py	exon	64701812	64701883	.	+	.	ENST00000561265+ENST00000559565+ENST00000560567+ENST00000261884+ENST00000558820__exon_number_021__gene_id_ENSG00000103671	TRIP4	ENSG00000103671.20	3.76097281913128	34.8888135693554	6.77017065886846e-53	2.58781713708272e-50
ENSG00000166689.33	ENSG00000166689	ENSG00000166689_034	chr11	dexseq_prepare_annotation2.py	exon	16822572	16822622	.	-	.	ENST00000525049+ENST00000525781+ENST00000531066+ENST00000525581+ENST00000355661+ENST00000530489+ENST00000448080+ENST00000531079__exon_number_034__gene_id_ENSG00000166689	PLEKHA7	ENSG00000166689.33	2.1898223177314	21.0375329699256	6.89820788295738e-53	2.62939259637006e-50
ENSG00000063978.ENSG00000206113.ENSG00000125386.ENSG00000249428.35	ENSG00000063978+ENSG00000206113+ENSG00000125386+ENSG00000249428	ENSG00000063978+ENSG00000206113+ENSG00000125386+ENSG00000249428_036	chr4	dexseq_prepare_annotation2.py	exon	2470867	2470885	.	+	.	ENST00000511859+ENST00000511843+ENST00000511892+ENST00000507247+ENST00000507784+ENST00000502316+ENST00000509388+ENST00000541204+ENST00000513284+ENST00000314289+ENST00000513578+ENST00000509258+ENST00000504782__exon_number_036__gene_id_ENSG00000063978+ENSG00000206113+ENSG00000125386+ENSG00000249428		ENSG00000063978.ENSG00000206113.ENSG00000125386.ENSG00000249428.35	0.952282170005034	18.5553242662808	7.97614701364106e-53	3.03180235469205e-50
ENSG00000166689.60	ENSG00000166689	ENSG00000166689_061	chr11	dexseq_prepare_annotation2.py	exon	17035690	17035748	.	-	.	ENST00000355661+ENST00000448080+ENST00000531066+ENST00000532079__exon_number_061__gene_id_ENSG00000166689	PLEKHA7	ENSG00000166689.60	-2.8802670695309	-21.0126182566989	8.13708802464257e-53	3.08438581876306e-50
ENSG00000257062.ENSG00000111700.ENSG00000134538.ENSG00000205754.ENSG00000257046.18	ENSG00000257062+ENSG00000111700+ENSG00000134538+ENSG00000205754+ENSG00000257046	ENSG00000257062+ENSG00000111700+ENSG00000134538+ENSG00000205754+ENSG00000257046_019	chr12	dexseq_prepare_annotation2.py	exon	21032370	21032565	.	+	.	ENST00000261196+ENST00000381545+ENST00000553473+ENST00000544370+ENST00000540229__exon_number_019__gene_id_ENSG00000257062+ENSG00000111700+ENSG00000134538+ENSG00000205754+ENSG00000257046		ENSG00000257062.ENSG00000111700.ENSG00000134538.ENSG00000205754.ENSG00000257046.18	-0.934606500873788	-21.8000603642483	9.60652149745821e-53	3.63129173690208e-50
ENSG00000172638.29	ENSG00000172638	ENSG00000172638_030	chr11	dexseq_prepare_annotation2.py	exon	65635984	65636007	.	-	.	ENST00000531005+ENST00000307998+ENST00000528176+ENST00000527969+ENST00000530806+ENST00000532084+ENST00000531972+ENST00000526628__exon_number_030__gene_id_ENSG00000172638	EFEMP2	ENSG00000172638.29	-2.81443876560163	-30.9985217743925	9.65976991271887e-53	3.64133299038592e-50
ENSG00000010438.1	ENSG00000010438	ENSG00000010438_002	chr9	dexseq_prepare_annotation2.py	exon	33750677	33750687	.	+	.	ENST00000361005+ENST00000468152__exon_number_002__gene_id_ENSG00000010438	PRSS3	ENSG00000010438.1	-1.92633447829456	-33.2907982897411	1.03532286383836e-52	3.8919868505928e-50
ENSG00000148343.6	ENSG00000148343	ENSG00000148343_007	chr9	dexseq_prepare_annotation2.py	exon	131802067	131802165	.	+	.	ENST00000450073__exon_number_007__gene_id_ENSG00000148343	FAM73B	ENSG00000148343.6	1.36502403389914	22.8548473624648	1.07879432622197e-52	4.04426359785506e-50
ENSG00000257062.ENSG00000111700.ENSG00000134538.ENSG00000205754.ENSG00000257046.22	ENSG00000257062+ENSG00000111700+ENSG00000134538+ENSG00000205754+ENSG00000257046	ENSG00000257062+ENSG00000111700+ENSG00000134538+ENSG00000205754+ENSG00000257046_023	chr12	dexseq_prepare_annotation2.py	exon	21054284	21054401	.	+	.	ENST00000261196+ENST00000381545+ENST00000553473+ENST00000544370+ENST00000540229__exon_number_023__gene_id_ENSG00000257062+ENSG00000111700+ENSG00000134538+ENSG00000205754+ENSG00000257046		ENSG00000257062.ENSG00000111700.ENSG00000134538.ENSG00000205754.ENSG00000257046.22	-0.968948515671129	-21.7768787381602	1.10586770686725e-52	4.13440003866845e-50
ENSG00000103671.19	ENSG00000103671	ENSG00000103671_020	chr15	dexseq_prepare_annotation2.py	exon	64698529	64698658	.	+	.	ENST00000560567+ENST00000261884+ENST00000558820__exon_number_020__gene_id_ENSG00000103671	TRIP4	ENSG00000103671.19	3.70179086040927	34.6211596141783	1.26471857674231e-52	4.70344056157259e-50
ENSG00000023839.27	ENSG00000023839	ENSG00000023839_028	chr10	dexseq_prepare_annotation2.py	exon	101594137	101594292	.	+	.	ENST00000370449__exon_number_028__gene_id_ENSG00000023839	ABCC2	ENSG00000023839.27	-1.6032067568027	-24.6736426092858	1.26496800218171e-52	4.70344056157259e-50
ENSG00000080822.ENSG00000080819.40	ENSG00000080822+ENSG00000080819	ENSG00000080822+ENSG00000080819_041	chr3	dexseq_prepare_annotation2.py	exon	98240282	98240286	.	-	.	ENST00000341181+ENST00000514537+ENST00000506575+ENST00000437922+ENST00000508503+ENST00000394185+ENST00000394180+ENST00000394181+ENST00000503799+ENST00000512147+ENST00000508071+ENST00000503004+ENST00000513287+ENST00000512905+ENST00000507874+ENST00000513988+ENST00000502980+ENST00000507944+ENST00000510541+ENST00000507411__exon_number_041__gene_id_ENSG00000080822+ENSG00000080819		ENSG00000080822.ENSG00000080819.40	1.01354227901812	20.4141899342368	1.41032681978826e-52	5.22966813862735e-50
ENSG00000180448.5	ENSG00000180448	ENSG00000180448_006	chr19	dexseq_prepare_annotation2.py	exon	1067326	1067494	.	+	.	ENST00000590214+ENST00000587602+ENST00000536472+ENST00000591293+ENST00000313093__exon_number_006__gene_id_ENSG00000180448	HMHA1	ENSG00000180448.5	-3.98143009363892	-23.0319896663839	1.65564889618437e-52	6.12271524998437e-50
ENSG00000166689.54	ENSG00000166689	ENSG00000166689_055	chr11	dexseq_prepare_annotation2.py	exon	16892646	16892729	.	-	.	ENST00000529213+ENST00000531066+ENST00000355661+ENST00000528376+ENST00000448080+ENST00000528637__exon_number_055__gene_id_ENSG00000166689	PLEKHA7	ENSG00000166689.54	-2.93580869478255	-20.8974578024105	1.74761095030044e-52	6.44533088289319e-50
ENSG00000123213.20	ENSG00000123213	ENSG00000123213_021	chr5	dexseq_prepare_annotation2.py	exon	65088483	65089476	.	+	.	ENST00000506539__exon_number_021__gene_id_ENSG00000123213	NLN	ENSG00000123213.20	-2.49583017549037	-25.841472215171	2.14343861361982e-52	7.88386764894735e-50
ENSG00000233673.ENSG00000187627.6	ENSG00000233673+ENSG00000187627	ENSG00000233673+ENSG00000187627_007	chr2	dexseq_prepare_annotation2.py	exon	87113707	87113852	.	+	.	ENST00000426186__exon_number_007__gene_id_ENSG00000233673+ENSG00000187627		ENSG00000233673.ENSG00000187627.6	1.19834985925114	21.8553936578731	2.15040701267887e-52	7.88823630492326e-50
ENSG00000238542.ENSG00000163492.ENSG00000155657.161	ENSG00000238542+ENSG00000163492+ENSG00000155657	ENSG00000238542+ENSG00000163492+ENSG00000155657_162	chr2	dexseq_prepare_annotation2.py	exon	179516248	179516263	.	-	.	ENST00000342992+ENST00000589042+ENST00000591111__exon_number_162__gene_id_ENSG00000238542+ENSG00000163492+ENSG00000155657		ENSG00000238542.ENSG00000163492.ENSG00000155657.161	1.34591714347516	17.5576274074715	2.43290527832582e-52	8.90058502346013e-50
ENSG00000148700.9	ENSG00000148700	ENSG00000148700_010	chr10	dexseq_prepare_annotation2.py	exon	111835376	111835467	.	+	.	ENST00000495661__exon_number_010__gene_id_ENSG00000148700	ADD3	ENSG00000148700.9	1.67007802941957	21.6314721556903	2.6782344026339e-52	9.77190343179198e-50
ENSG00000165795.153	ENSG00000165795	ENSG00000165795_154	chr14	dexseq_prepare_annotation2.py	exon	21493852	21493891	.	-	.	ENST00000360463+ENST00000554419+ENST00000557669+ENST00000556974+ENST00000397858+ENST00000350792+ENST00000397847+ENST00000298687__exon_number_154__gene_id_ENSG00000165795	NDRG2	ENSG00000165795.153	-1.55802687962977	-19.2256955292169	2.69930259674054e-52	9.82251021462979e-50
ENSG00000156113.8	ENSG00000156113	ENSG00000156113_009	chr10	dexseq_prepare_annotation2.py	exon	78647019	78647023	.	-	.	ENST00000286627+ENST00000434208+ENST00000286628__exon_number_009__gene_id_ENSG00000156113	KCNMA1	ENSG00000156113.8	2.770669187066	20.9507552746269	3.17666196898582e-52	1.15288328623893e-49
ENSG00000083844.7	ENSG00000083844	ENSG00000083844_008	chr19	dexseq_prepare_annotation2.py	exon	57703159	57703241	.	+	.	ENST00000263095+ENST00000600531+ENST00000597447+ENST00000594126+ENST00000599653__exon_number_008__gene_id_ENSG00000083844	ZNF264	ENSG00000083844.7	-1.75440415374057	-30.5526933064491	3.54003795752719e-52	1.28135289030823e-49
ENSG00000197102.27	ENSG00000197102	ENSG00000197102_028	chr14	dexseq_prepare_annotation2.py	exon	102473345	102473445	.	+	.	ENST00000360184__exon_number_028__gene_id_ENSG00000197102	DYNC1H1	ENSG00000197102.27	-1.83452175651607	-20.5241374378393	3.57612659840461e-52	1.29099116267644e-49
ENSG00000257062.ENSG00000111700.ENSG00000134538.ENSG00000205754.ENSG00000257046.49	ENSG00000257062+ENSG00000111700+ENSG00000134538+ENSG00000205754+ENSG00000257046	ENSG00000257062+ENSG00000111700+ENSG00000134538+ENSG00000205754+ENSG00000257046_050	chr12	dexseq_prepare_annotation2.py	exon	21272538	21272561	.	+	.	ENST00000592513__exon_number_050__gene_id_ENSG00000257062+ENSG00000111700+ENSG00000134538+ENSG00000205754+ENSG00000257046		ENSG00000257062.ENSG00000111700.ENSG00000134538.ENSG00000205754.ENSG00000257046.49	1.93830869293753	21.5743598923292	3.79354007784913e-52	1.36586460549661e-49
ENSG00000148343.3	ENSG00000148343	ENSG00000148343_004	chr9	dexseq_prepare_annotation2.py	exon	131799213	131799252	.	+	.	ENST00000358369__exon_number_004__gene_id_ENSG00000148343	FAM73B	ENSG00000148343.3	1.14572336495629	22.6239396884619	3.80456690610936e-52	1.36622998800204e-49
ENSG00000182774.ENSG00000214575.ENSG00000260836.27	ENSG00000182774+ENSG00000214575+ENSG00000260836	ENSG00000182774+ENSG00000214575+ENSG00000260836_028	chr15	dexseq_prepare_annotation2.py	exon	83209204	83209207	.	-	.	ENST00000560229+ENST00000330244+ENST00000561157+ENST00000559273__exon_number_028__gene_id_ENSG00000182774+ENSG00000214575+ENSG00000260836		ENSG00000182774.ENSG00000214575.ENSG00000260836.27	-1.60742307206035	-23.1082004292141	4.60843947259909e-52	1.65055916533176e-49
ENSG00000012504.24	ENSG00000012504	ENSG00000012504_025	chr12	dexseq_prepare_annotation2.py	exon	100957290	100957420	.	+	.	ENST00000548884+ENST00000188403__exon_number_025__gene_id_ENSG00000012504	NR1H4	ENSG00000012504.24	3.47855265941924	29.5132809701895	4.93863086328665e-52	1.76419012820218e-49
ENSG00000133958.47	ENSG00000133958	ENSG00000133958_048	chr14	dexseq_prepare_annotation2.py	exon	94148963	94149040	.	+	.	ENST00000256339+ENST00000553484+ENST00000393151+ENST00000555664__exon_number_048__gene_id_ENSG00000133958	UNC79	ENSG00000133958.47	-1.61883864144434	-26.6775575756728	5.07364564923816e-52	1.8076882810689e-49
ENSG00000151651.40	ENSG00000151651	ENSG00000151651_041	chr10	dexseq_prepare_annotation2.py	exon	135088300	135088494	.	-	.	ENST00000486609__exon_number_041__gene_id_ENSG00000151651	ADAM8	ENSG00000151651.40	-1.60960651714215	-28.6671779843108	5.30469389067455e-52	1.88508651986343e-49
ENSG00000166689.48	ENSG00000166689	ENSG00000166689_049	chr11	dexseq_prepare_annotation2.py	exon	16872745	16872838	.	-	.	ENST00000355661+ENST00000528376+ENST00000448080+ENST00000531066__exon_number_049__gene_id_ENSG00000166689	PLEKHA7	ENSG00000166689.48	-2.76355533569239	-20.7100874033103	6.08174578872402e-52	2.15560765865842e-49
ENSG00000151150.41	ENSG00000151150	ENSG00000151150_042	chr10	dexseq_prepare_annotation2.py	exon	61844915	61845011	.	-	.	ENST00000503366+ENST00000355288+ENST00000280772+ENST00000373827__exon_number_042__gene_id_ENSG00000151150	ANK3	ENSG00000151150.41	-2.08853489558121	-22.078571049464	6.27407165447615e-52	2.21801436243047e-49
ENSG00000108309.26	ENSG00000108309	ENSG00000108309_027	chr17	dexseq_prepare_annotation2.py	exon	42396039	42396039	.	+	.	ENST00000426726__exon_number_027__gene_id_ENSG00000108309	RUNDC3A	ENSG00000108309.26	1.36902869081752	26.0549904664203	6.89089771877004e-52	2.42978039226264e-49
ENSG00000048740.1	ENSG00000048740	ENSG00000048740_002	chr10	dexseq_prepare_annotation2.py	exon	11047351	11047403	.	+	.	ENST00000416382+ENST00000379261__exon_number_002__gene_id_ENSG00000048740	CELF2	ENSG00000048740.1	2.13155202370546	32.5143135783661	7.50702470840272e-52	2.63564859048087e-49
ENSG00000100453.3	ENSG00000100453	ENSG00000100453_004	chr14	dexseq_prepare_annotation2.py	exon	25100370	25100420	.	-	.	ENST00000382540+ENST00000532263+ENST00000382542+ENST00000216341+ENST00000530830+ENST00000554242+ENST00000415355__exon_number_004__gene_id_ENSG00000100453	GZMB	ENSG00000100453.3	-4.26155375183736	-42.0163758526226	7.5133725272577e-52	2.63564859048087e-49
ENSG00000114416.7	ENSG00000114416	ENSG00000114416_008	chr3	dexseq_prepare_annotation2.py	exon	180630459	180630459	.	+	.	ENST00000305586+ENST00000491674+ENST00000468861+ENST00000479176+ENST00000475315+ENST00000357559+ENST00000491062__exon_number_008__gene_id_ENSG00000114416	FXR1	ENSG00000114416.7	-2.40098674815466	-19.9495720000302	8.04003012398235e-52	2.81316530945771e-49
ENSG00000257062.ENSG00000111700.ENSG00000134538.ENSG00000205754.ENSG00000257046.26	ENSG00000257062+ENSG00000111700+ENSG00000134538+ENSG00000205754+ENSG00000257046	ENSG00000257062+ENSG00000111700+ENSG00000134538+ENSG00000205754+ENSG00000257046_027	chr12	dexseq_prepare_annotation2.py	exon	21172182	21172314	.	+	.	ENST00000421593__exon_number_027__gene_id_ENSG00000257062+ENSG00000111700+ENSG00000134538+ENSG00000205754+ENSG00000257046		ENSG00000257062.ENSG00000111700.ENSG00000134538.ENSG00000205754.ENSG00000257046.26	-0.891709686285593	-21.4300630055013	9.15869226986834e-52	3.19638360218405e-49
ENSG00000114374.6	ENSG00000114374	ENSG00000114374_007	chrY	dexseq_prepare_annotation2.py	exon	14832671	14833136	.	+	.	ENST00000493168__exon_number_007__gene_id_ENSG00000114374	USP9Y	ENSG00000114374.6	-3.16918277376476	-21.9910991537956	1.03736528269878e-51	3.6035027531722e-49
ENSG00000038382.1	ENSG00000038382	ENSG00000038382_002	chr5	dexseq_prepare_annotation2.py	exon	14143829	14143945	.	+	.	ENST00000344204+ENST00000537187+ENST00000505971+ENST00000502816__exon_number_002__gene_id_ENSG00000038382	TRIO	ENSG00000038382.1	-3.94966730608644	-20.6299808369248	1.03780372272747e-51	3.6035027531722e-49
ENSG00000114423.32	ENSG00000114423	ENSG00000114423_033	chr3	dexseq_prepare_annotation2.py	exon	105588181	105588243	.	-	.	ENST00000438603+ENST00000545639+ENST00000394027+ENST00000447441__exon_number_033__gene_id_ENSG00000114423	CBLB	ENSG00000114423.32	1.6172141934282	23.51849547998	1.14901109986721e-51	3.97951537250709e-49
ENSG00000156261.3	ENSG00000156261	ENSG00000156261_004	chr21	dexseq_prepare_annotation2.py	exon	30428777	30428873	.	-	.	ENST00000432178+ENST00000470450+ENST00000286788+ENST00000542732+ENST00000540844+ENST00000496121__exon_number_004__gene_id_ENSG00000156261	CCT8	ENSG00000156261.3	3.15477901454792	33.6470525123064	1.27432452576247e-51	4.40235570787396e-49
ENSG00000173406.ENSG00000162600.49	ENSG00000173406+ENSG00000162600	ENSG00000173406+ENSG00000162600_050	chr1	dexseq_prepare_annotation2.py	exon	58996335	58996401	.	-	.	ENST00000421528+ENST00000358603+ENST00000371226__exon_number_050__gene_id_ENSG00000173406+ENSG00000162600		ENSG00000173406.ENSG00000162600.49	2.8612571306367	19.5804358864819	1.41473080099576e-51	4.87506945386566e-49
ENSG00000104980.3	ENSG00000104980	ENSG00000104980_004	chr19	dexseq_prepare_annotation2.py	exon	7991625	7991798	.	-	.	ENST00000599939+ENST00000595565+ENST00000270538+ENST00000595831__exon_number_004__gene_id_ENSG00000104980	TIMM44	ENSG00000104980.3	-2.66954654719212	-26.3857060769341	1.55590917331153e-51	5.34805566450677e-49
ENSG00000148343.10	ENSG00000148343	ENSG00000148343_011	chr9	dexseq_prepare_annotation2.py	exon	131804680	131804785	.	+	.	ENST00000406926+ENST00000358369+ENST00000445183+ENST00000439290+ENST00000277475+ENST00000474534+ENST00000450073__exon_number_011__gene_id_ENSG00000148343	FAM73B	ENSG00000148343.10	1.41624982566512	22.3561341843059	1.65498081073808e-51	5.67429714704793e-49
ENSG00000077549.17	ENSG00000077549	ENSG00000077549_018	chr1	dexseq_prepare_annotation2.py	exon	19712215	19712291	.	-	.	ENST00000457768__exon_number_018__gene_id_ENSG00000077549	CAPZB	ENSG00000077549.17	2.42486991865796	25.3383575651887	1.73861923771662e-51	5.94612136740782e-49
ENSG00000139908.1	ENSG00000139908	ENSG00000139908_002	chr14	dexseq_prepare_annotation2.py	exon	24674926	24674933	.	+	.	ENST00000339917+ENST00000554420__exon_number_002__gene_id_ENSG00000139908	TSSK4	ENSG00000139908.1	-2.31450186673209	-36.8042165992397	1.90092795319243e-51	6.48496818911715e-49
ENSG00000221988.ENSG00000258388.ENSG00000241404.69	ENSG00000221988+ENSG00000258388+ENSG00000241404	ENSG00000221988+ENSG00000258388+ENSG00000241404_070	chr6	dexseq_prepare_annotation2.py	exon	32139500	32139755	.	+	.	ENST00000422437__exon_number_070__gene_id_ENSG00000221988+ENSG00000258388+ENSG00000241404		ENSG00000221988.ENSG00000258388.ENSG00000241404.69	-4.80493345512794	-36.7898548132744	1.95710507499652e-51	6.65996512291645e-49
ENSG00000196504.25	ENSG00000196504	ENSG00000196504_026	chr2	dexseq_prepare_annotation2.py	exon	153532913	153532918	.	-	.	ENST00000493468__exon_number_026__gene_id_ENSG00000196504	PRPF40A	ENSG00000196504.25	-3.13336874323761	-25.2963000860647	2.07372123474845e-51	7.03925188986414e-49
ENSG00000023228.ENSG00000237580.30	ENSG00000023228+ENSG00000237580	ENSG00000023228+ENSG00000237580_031	chr2	dexseq_prepare_annotation2.py	exon	207023808	207023819	.	-	.	ENST00000454195__exon_number_031__gene_id_ENSG00000023228+ENSG00000237580		ENSG00000023228.ENSG00000237580.30	-1.85529780778431	-27.508368988094	2.32104365347208e-51	7.85923811188949e-49
ENSG00000013441.25	ENSG00000013441	ENSG00000013441_026	chr2	dexseq_prepare_annotation2.py	exon	201724848	201724938	.	-	.	ENST00000434813+ENST00000321356+ENST00000409403+ENST00000473565+ENST00000461981__exon_number_026__gene_id_ENSG00000013441	CLK1	ENSG00000013441.25	-3.17020166362238	-26.8612366868252	2.35036203696514e-51	7.9388131980749e-49
ENSG00000102893.60	ENSG00000102893	ENSG00000102893_061	chr16	dexseq_prepare_annotation2.py	exon	47722952	47723086	.	+	.	ENST00000566044+ENST00000455779+ENST00000323584+ENST00000566319+ENST00000299167__exon_number_061__gene_id_ENSG00000102893	PHKB	ENSG00000102893.60	-2.12265591145525	-19.0913177814858	2.56348098402332e-51	8.63728522466267e-49
ENSG00000127419.41	ENSG00000127419	ENSG00000127419_042	chr4	dexseq_prepare_annotation2.py	exon	949272	949279	.	+	.	ENST00000506669__exon_number_042__gene_id_ENSG00000127419	TMEM175	ENSG00000127419.41	-2.30893988441683	-28.9697769867865	2.72864493863991e-51	9.17113693797692e-49
ENSG00000135636.29	ENSG00000135636	ENSG00000135636_030	chr2	dexseq_prepare_annotation2.py	exon	71797268	71797358	.	+	.	ENST00000461565__exon_number_030__gene_id_ENSG00000135636	DYSF	ENSG00000135636.29	2.14407238133472	21.0623625404255	3.08558919213711e-51	1.03453664759174e-48
ENSG00000239306.ENSG00000173933.ENSG00000248643.ENSG00000258297.52	ENSG00000239306+ENSG00000173933+ENSG00000248643+ENSG00000258297	ENSG00000239306+ENSG00000173933+ENSG00000248643+ENSG00000258297_053	chr11	dexseq_prepare_annotation2.py	exon	66413924	66413938	.	+	.	ENST00000398692+ENST00000310092+ENST00000514361+ENST00000500635+ENST00000409406+ENST00000528039+ENST00000515838+ENST00000412278__exon_number_053__gene_id_ENSG00000239306+ENSG00000173933+ENSG00000248643+ENSG00000258297		ENSG00000239306.ENSG00000173933.ENSG00000248643.ENSG00000258297.52	-1.20429235941056	-20.9009939774901	3.10042814938448e-51	1.03696403146289e-48
ENSG00000232732.5	ENSG00000232732	ENSG00000232732_006	chr2	dexseq_prepare_annotation2.py	exon	200743265	200743423	.	-	.	ENST00000600604+ENST00000599089+ENST00000593806+ENST00000593735__exon_number_006__gene_id_ENSG00000232732	AC073043.1	ENSG00000232732.5	2.2576902850889	20.7478575312172	3.11614217491271e-51	1.03967150378096e-48
ENSG00000187775.93	ENSG00000187775	ENSG00000187775_094	chr17	dexseq_prepare_annotation2.py	exon	76535828	76535962	.	-	.	ENST00000389840+ENST00000585328__exon_number_094__gene_id_ENSG00000187775	DNAH17	ENSG00000187775.93	1.30107056212376	18.3837738211311	3.20749139457869e-51	1.06753919076296e-48
ENSG00000140443.42	ENSG00000140443	ENSG00000140443_043	chr15	dexseq_prepare_annotation2.py	exon	99467866	99467913	.	+	.	ENST00000558762+ENST00000560972+ENST00000268035__exon_number_043__gene_id_ENSG00000140443	IGF1R	ENSG00000140443.42	-1.33788259356034	-21.3906606250789	3.49036894138923e-51	1.15886193521419e-48
ENSG00000006025.15	ENSG00000006025	ENSG00000006025_016	chr17	dexseq_prepare_annotation2.py	exon	45890953	45891185	.	-	.	ENST00000579728+ENST00000583167+ENST00000007414+ENST00000392507__exon_number_016__gene_id_ENSG00000006025	OSBPL7	ENSG00000006025.15	-2.193987099357	-28.0370811046051	4.33061161551333e-51	1.43434691854693e-48
ENSG00000125170	ENSG00000125170	ENSG00000125170_001	chr16	dexseq_prepare_annotation2.py	exon	57505863	57505869	.	-	.	ENST00000566936__exon_number_001__gene_id_ENSG00000125170	DOK4	ENSG00000125170	-3.70045153641789	-30.704301666507	4.34510436626266e-51	1.43566246178169e-48
ENSG00000074181.5	ENSG00000074181	ENSG00000074181_006	chr19	dexseq_prepare_annotation2.py	exon	15276598	15276778	.	-	.	ENST00000263388+ENST00000597756__exon_number_006__gene_id_ENSG00000074181	NOTCH3	ENSG00000074181.5	2.45350811816824	20.8290868059143	4.90349142792727e-51	1.61624525788292e-48
ENSG00000063978.ENSG00000206113.ENSG00000125386.ENSG00000249428.96	ENSG00000063978+ENSG00000206113+ENSG00000125386+ENSG00000249428	ENSG00000063978+ENSG00000206113+ENSG00000125386+ENSG00000249428_097	chr4	dexseq_prepare_annotation2.py	exon	2664931	2665015	.	+	.	ENST00000512465+ENST00000324666+ENST00000513898+ENST00000382839+ENST00000502458+ENST00000505311+ENST00000545951+ENST00000513350__exon_number_097__gene_id_ENSG00000063978+ENSG00000206113+ENSG00000125386+ENSG00000249428		ENSG00000063978.ENSG00000206113.ENSG00000125386.ENSG00000249428.96	1.69948932848201	18.094039287545	5.08946980999945e-51	1.67350352000654e-48
ENSG00000114374.3	ENSG00000114374	ENSG00000114374_004	chrY	dexseq_prepare_annotation2.py	exon	14821321	14821368	.	+	.	ENST00000493168+ENST00000338981__exon_number_004__gene_id_ENSG00000114374	USP9Y	ENSG00000114374.3	-3.04597401303317	-21.6399857778203	7.8837779529173e-51	2.58608763383928e-48
ENSG00000023191.26	ENSG00000023191	ENSG00000023191_027	chr11	dexseq_prepare_annotation2.py	exon	499601	499676	.	-	.	ENST00000525522+ENST00000524780__exon_number_027__gene_id_ENSG00000023191	RNH1	ENSG00000023191.26	4.63219018743273	40.492223116125	9.30790467337953e-51	3.04591693962757e-48
ENSG00000175221.27	ENSG00000175221	ENSG00000175221_028	chr19	dexseq_prepare_annotation2.py	exon	891132	891148	.	-	.	ENST00000586017+ENST00000395808+ENST00000325464+ENST00000312090+ENST00000606248+ENST00000586342+ENST00000606828+ENST00000269814+ENST00000592373+ENST00000592943__exon_number_028__gene_id_ENSG00000175221	MED16	ENSG00000175221.27	2.85942450986983	34.2412205133849	1.07396839208012e-50	3.50604432571439e-48
ENSG00000205133.39	ENSG00000205133	ENSG00000205133_040	chr8	dexseq_prepare_annotation2.py	exon	93978303	93978315	.	-	.	ENST00000522925+ENST00000537541+ENST00000521617+ENST00000522903+ENST00000523580+ENST00000524037+ENST00000378861+ENST00000523375+ENST00000519792+ENST00000520430+ENST00000519069+ENST00000521988+ENST00000517858+ENST00000517540+ENST00000518748__exon_number_040__gene_id_ENSG00000205133	TRIQK	ENSG00000205133.39	1.76489437247276	24.876810263439	1.21601252976447e-50	3.96028290690046e-48
ENSG00000159216.13	ENSG00000159216	ENSG00000159216_014	chr21	dexseq_prepare_annotation2.py	exon	36252903	36253010	.	-	.	ENST00000437180+ENST00000482318+ENST00000399237+ENST00000399240+ENST00000300305+ENST00000358356+ENST00000486278+ENST00000455571+ENST00000325074+ENST00000344691__exon_number_014__gene_id_ENSG00000159216	RUNX1	ENSG00000159216.13	1.62416460062017	25.2789865846842	1.58653819552796e-50	5.15470037198928e-48
ENSG00000257062.ENSG00000111700.ENSG00000134538.ENSG00000205754.ENSG00000257046.31	ENSG00000257062+ENSG00000111700+ENSG00000134538+ENSG00000205754+ENSG00000257046	ENSG00000257062+ENSG00000111700+ENSG00000134538+ENSG00000205754+ENSG00000257046_032	chr12	dexseq_prepare_annotation2.py	exon	21199987	21200112	.	+	.	ENST00000554957+ENST00000381541+ENST00000421593__exon_number_032__gene_id_ENSG00000257062+ENSG00000111700+ENSG00000134538+ENSG00000205754+ENSG00000257046		ENSG00000257062.ENSG00000111700.ENSG00000134538.ENSG00000205754.ENSG00000257046.31	2.64449355951812	20.9283998913953	2.00145253785609e-50	6.48732094687184e-48
ENSG00000149187.5	ENSG00000149187	ENSG00000149187_006	chr11	dexseq_prepare_annotation2.py	exon	47490444	47491845	.	-	.	ENST00000395290__exon_number_006__gene_id_ENSG00000149187	CELF1	ENSG00000149187.5	-2.05411599178738	-21.4741525359999	2.06578867224976e-50	6.67998711911207e-48
ENSG00000149187	ENSG00000149187	ENSG00000149187_001	chr11	dexseq_prepare_annotation2.py	exon	47487496	47489835	.	-	.	ENST00000395290__exon_number_001__gene_id_ENSG00000149187	CELF1	ENSG00000149187	-2.12189322675487	-21.4704912821435	2.11027549744151e-50	6.80770884409861e-48
ENSG00000085872.ENSG00000105085.ENSG00000269578.ENSG00000214046.ENSG00000127526.ENSG00000269058.ENSG00000141979.ENSG00000268790.94	ENSG00000085872+ENSG00000105085+ENSG00000269578+ENSG00000214046+ENSG00000127526+ENSG00000269058+ENSG00000141979+ENSG00000268790	ENSG00000085872+ENSG00000105085+ENSG00000269578+ENSG00000214046+ENSG00000127526+ENSG00000269058+ENSG00000141979+ENSG00000268790_095	chr19	dexseq_prepare_annotation2.py	exon	16698215	16698412	.	-	.	ENST00000593779+ENST00000598492__exon_number_095__gene_id_ENSG00000085872+ENSG00000105085+ENSG00000269578+ENSG00000214046+ENSG00000127526+ENSG00000269058+ENSG00000141979+ENSG00000268790		ENSG00000085872.ENSG00000105085.ENSG00000269578.ENSG00000214046.ENSG00000127526.ENSG00000269058.ENSG00000141979.ENSG00000268790.94	1.17271987469165	18.4230709237514	2.38072700584334e-50	7.66206666250889e-48
ENSG00000115464.27	ENSG00000115464	ENSG00000115464_028	chr2	dexseq_prepare_annotation2.py	exon	61441195	61441353	.	-	.	ENST00000411912+ENST00000398571+ENST00000472689+ENST00000467128__exon_number_028__gene_id_ENSG00000115464	USP34	ENSG00000115464.27	2.73082755430183	28.2352798468745	2.86205333229476e-50	9.18948083933201e-48
ENSG00000074181.2	ENSG00000074181	ENSG00000074181_003	chr19	dexseq_prepare_annotation2.py	exon	15273144	15273275	.	-	.	ENST00000597756__exon_number_003__gene_id_ENSG00000074181	NOTCH3	ENSG00000074181.2	1.97079606163556	20.5433347702514	3.05008056721564e-50	9.77020995590795e-48
ENSG00000175287.ENSG00000095319.ENSG00000251184.105	ENSG00000175287+ENSG00000095319+ENSG00000251184	ENSG00000175287+ENSG00000095319+ENSG00000251184_106	chr9	dexseq_prepare_annotation2.py	exon	131768518	131768647	.	+	.	ENST00000372577__exon_number_106__gene_id_ENSG00000175287+ENSG00000095319+ENSG00000251184		ENSG00000175287.ENSG00000095319.ENSG00000251184.105	-2.76737554118312	-22.3019975189117	3.19124781154248e-50	1.01984656935662e-47
ENSG00000148700.7	ENSG00000148700	ENSG00000148700_008	chr10	dexseq_prepare_annotation2.py	exon	111768010	111768057	.	+	.	ENST00000484622+ENST00000459738+ENST00000487085+ENST00000495661+ENST00000497125+ENST00000475954+ENST00000356080+ENST00000277900__exon_number_008__gene_id_ENSG00000148700	ADD3	ENSG00000148700.7	1.62898994784945	20.8515889093546	3.21831683639802e-50	1.02609415228513e-47
ENSG00000008710.107	ENSG00000008710	ENSG00000008710_108	chr16	dexseq_prepare_annotation2.py	exon	2157884	2158017	.	-	.	ENST00000487932+ENST00000496574+ENST00000473780+ENST00000488185+ENST00000423118+ENST00000262304__exon_number_108__gene_id_ENSG00000008710	PKD1	ENSG00000008710.107	-3.14937399412044	-17.9174555169386	3.68989395704643e-50	1.17370452094312e-47
ENSG00000142512.29	ENSG00000142512	ENSG00000142512_030	chr19	dexseq_prepare_annotation2.py	exon	51920891	51920896	.	-	.	ENST00000439889+ENST00000529627+ENST00000339313+ENST00000356298+ENST00000432469+ENST00000357375+ENST00000353836+ENST00000436984+ENST00000525998__exon_number_030__gene_id_ENSG00000142512	SIGLEC10	ENSG00000142512.29	2.78418437805024	23.4556150361785	3.70803263714643e-50	1.17673122240085e-47
ENSG00000249700.39	ENSG00000249700	ENSG00000249700_040	chr4	dexseq_prepare_annotation2.py	exon	56253058	56253438	.	-	.	ENST00000608136__exon_number_040__gene_id_ENSG00000249700	SRD5A3-AS1	ENSG00000249700.39	2.12354318871786	25.0318174514036	4.36840863348156e-50	1.3830827696433e-47
ENSG00000133067.27	ENSG00000133067	ENSG00000133067_028	chr1	dexseq_prepare_annotation2.py	exon	202283930	202284010	.	+	.	ENST00000255432+ENST00000367278+ENST00000439764+ENST00000487787__exon_number_028__gene_id_ENSG00000133067	LGR6	ENSG00000133067.27	-1.00528568815984	-24.5363447607995	5.18507087637657e-50	1.63784626555433e-47
ENSG00000155363.60	ENSG00000155363	ENSG00000155363_061	chr1	dexseq_prepare_annotation2.py	exon	113243348	113243348	.	+	.	ENST00000490413+ENST00000369645+ENST00000369644+ENST00000496577+ENST00000413052+ENST00000468624__exon_number_061__gene_id_ENSG00000155363	MOV10	ENSG00000155363.60	-2.74886406622544	-30.9018657944372	5.23384648530688e-50	1.64943523680945e-47
ENSG00000254634.ENSG00000183336.ENSG00000261740.30	ENSG00000254634+ENSG00000183336+ENSG00000261740	ENSG00000254634+ENSG00000183336+ENSG00000261740_031	chr16	dexseq_prepare_annotation2.py	exon	29465512	29465668	.	-	.	ENST00000330978+ENST00000565417+ENST00000568556+ENST00000569622__exon_number_031__gene_id_ENSG00000254634+ENSG00000183336+ENSG00000261740		ENSG00000254634.ENSG00000183336.ENSG00000261740.30	-2.60215900944844	-30.8843995327776	5.48558660023476e-50	1.72478723935814e-47
ENSG00000114735.29	ENSG00000114735	ENSG00000114735_030	chr3	dexseq_prepare_annotation2.py	exon	50622180	50622366	.	+	.	ENST00000232854__exon_number_030__gene_id_ENSG00000114735	HEMK1	ENSG00000114735.29	-3.82246084543174	-24.0988613483096	5.70507270827287e-50	1.78967475103036e-47
ENSG00000168259.6	ENSG00000168259	ENSG00000168259_007	chr17	dexseq_prepare_annotation2.py	exon	40133613	40133872	.	-	.	ENST00000585693__exon_number_007__gene_id_ENSG00000168259	DNAJC7	ENSG00000168259.6	2.14902010614711	29.7973341206942	5.74055808480321e-50	1.79667618278477e-47
ENSG00000007516	ENSG00000007516	ENSG00000007516_001	chr16	dexseq_prepare_annotation2.py	exon	1383602	1383638	.	+	.	ENST00000426824__exon_number_001__gene_id_ENSG00000007516	BAIAP3	ENSG00000007516	-2.49601225458295	-24.9589455727172	5.89616459537303e-50	1.84115497601833e-47
ENSG00000022840.73	ENSG00000022840	ENSG00000022840_074	chr12	dexseq_prepare_annotation2.py	exon	121014692	121015050	.	+	.	ENST00000325954+ENST00000542701__exon_number_074__gene_id_ENSG00000022840	RNF10	ENSG00000022840.73	2.54165844552486	19.861763368438	7.84526082150882e-50	2.44419280009651e-47
ENSG00000010322.39	ENSG00000010322	ENSG00000010322_040	chr3	dexseq_prepare_annotation2.py	exon	52521212	52521292	.	+	.	ENST00000479054+ENST00000488243+ENST00000345716+ENST00000460759+ENST00000489895__exon_number_040__gene_id_ENSG00000010322	NISCH	ENSG00000010322.39	-1.70834343208416	-22.3895721524299	8.01050098850033e-50	2.48998850658261e-47
ENSG00000131018.130	ENSG00000131018	ENSG00000131018_131	chr6	dexseq_prepare_annotation2.py	exon	152683305	152683349	.	-	.	ENST00000448038+ENST00000471834+ENST00000341594+ENST00000265368+ENST00000367255+ENST00000423061__exon_number_131__gene_id_ENSG00000131018	SYNE1	ENSG00000131018.130	-5.41881251980371	-16.9352340851925	8.89025768380238e-50	2.75717198471361e-47
ENSG00000164941.13	ENSG00000164941	ENSG00000164941_014	chr8	dexseq_prepare_annotation2.py	exon	95839950	95840021	.	+	.	ENST00000343161+ENST00000519457+ENST00000521860+ENST00000524333+ENST00000523206+ENST00000519053+ENST00000447247+ENST00000523731+ENST00000522171+ENST00000523321__exon_number_014__gene_id_ENSG00000164941	INTS8	ENSG00000164941.13	-2.56348829032536	-23.993741582957	9.10469783591214e-50	2.81613056555437e-47
ENSG00000148343.4	ENSG00000148343	ENSG00000148343_005	chr9	dexseq_prepare_annotation2.py	exon	131799253	131799273	.	+	.	ENST00000406926+ENST00000277475+ENST00000358369__exon_number_005__gene_id_ENSG00000148343	FAM73B	ENSG00000148343.4	1.23750170152885	21.6339941197862	9.12163880707781e-50	2.81613056555437e-47
ENSG00000138101.4	ENSG00000138101	ENSG00000138101_005	chr2	dexseq_prepare_annotation2.py	exon	25600131	25600152	.	-	.	ENST00000407661+ENST00000407186+ENST00000398951+ENST00000404103+ENST00000496972+ENST00000405222+ENST00000407038+ENST00000288642+ENST00000406818+ENST00000497476__exon_number_005__gene_id_ENSG00000138101	DTNB	ENSG00000138101.4	-2.15826483005606	-23.6131274533648	9.20345667088389e-50	2.83497628409062e-47
ENSG00000103343.ENSG00000103351.ENSG00000263212.ENSG00000262621.ENSG00000122390.9	ENSG00000103343+ENSG00000103351+ENSG00000263212+ENSG00000262621+ENSG00000122390	ENSG00000103343+ENSG00000103351+ENSG00000263212+ENSG00000262621+ENSG00000122390_010	chr16	dexseq_prepare_annotation2.py	exon	3454426	3454648	.	+	.	ENST00000572544+ENST00000571936+ENST00000575752+ENST00000344823+ENST00000575785+ENST00000268655__exon_number_010__gene_id_ENSG00000103343+ENSG00000103351+ENSG00000263212+ENSG00000262621+ENSG00000122390		ENSG00000103343.ENSG00000103351.ENSG00000263212.ENSG00000262621.ENSG00000122390.9	1.24423945334217	17.763884083325	9.97480656675593e-50	3.06565794885799e-47
ENSG00000257062.ENSG00000111700.ENSG00000134538.ENSG00000205754.ENSG00000257046.20	ENSG00000257062+ENSG00000111700+ENSG00000134538+ENSG00000205754+ENSG00000257046	ENSG00000257062+ENSG00000111700+ENSG00000134538+ENSG00000205754+ENSG00000257046_021	chr12	dexseq_prepare_annotation2.py	exon	21036352	21036536	.	+	.	ENST00000261196+ENST00000381545+ENST00000553473+ENST00000544370+ENST00000540229__exon_number_021__gene_id_ENSG00000257062+ENSG00000111700+ENSG00000134538+ENSG00000205754+ENSG00000257046		ENSG00000257062.ENSG00000111700.ENSG00000134538.ENSG00000205754.ENSG00000257046.20	-0.96093823835356	-20.6386325214608	1.20553998743004e-49	3.69678159875766e-47
ENSG00000257062.ENSG00000111700.ENSG00000134538.ENSG00000205754.ENSG00000257046.48	ENSG00000257062+ENSG00000111700+ENSG00000134538+ENSG00000205754+ENSG00000257046	ENSG00000257062+ENSG00000111700+ENSG00000134538+ENSG00000205754+ENSG00000257046_049	chr12	dexseq_prepare_annotation2.py	exon	21245447	21245679	.	+	.	ENST00000545916__exon_number_049__gene_id_ENSG00000257062+ENSG00000111700+ENSG00000134538+ENSG00000205754+ENSG00000257046		ENSG00000257062.ENSG00000111700.ENSG00000134538.ENSG00000205754.ENSG00000257046.48	2.01723110897128	20.5828257788851	1.70561828251146e-49	5.21854182092447e-47
ENSG00000175221.26	ENSG00000175221	ENSG00000175221_027	chr19	dexseq_prepare_annotation2.py	exon	891104	891131	.	-	.	ENST00000586017+ENST00000395808+ENST00000325464+ENST00000589119+ENST00000312090+ENST00000606248+ENST00000586342+ENST00000606828+ENST00000269814+ENST00000592373+ENST00000592943__exon_number_027__gene_id_ENSG00000175221	MED16	ENSG00000175221.26	2.816160642374	33.0262782695416	1.75398662807556e-49	5.3545248608627e-47
ENSG00000074181.12	ENSG00000074181	ENSG00000074181_013	chr19	dexseq_prepare_annotation2.py	exon	15284879	15285211	.	-	.	ENST00000263388__exon_number_013__gene_id_ENSG00000074181	NOTCH3	ENSG00000074181.12	3.04702880424476	20.252909488951	1.97436974927137e-49	6.01385092892459e-47
ENSG00000266967.ENSG00000267060.ENSG00000108825.16	ENSG00000266967+ENSG00000267060+ENSG00000108825	ENSG00000266967+ENSG00000267060+ENSG00000108825_017	chr17	dexseq_prepare_annotation2.py	exon	41107242	41107278	.	-	.	ENST00000474578+ENST00000483535+ENST00000486493+ENST00000486664__exon_number_017__gene_id_ENSG00000266967+ENSG00000267060+ENSG00000108825		ENSG00000266967.ENSG00000267060.ENSG00000108825.16	-2.46239511479446	-20.1076735870158	2.02341375025495e-49	6.1495103996891e-47
ENSG00000114416.5	ENSG00000114416	ENSG00000114416_006	chr3	dexseq_prepare_annotation2.py	exon	180630279	180630325	.	+	.	ENST00000357559+ENST00000305586+ENST00000475315__exon_number_006__gene_id_ENSG00000114416	FXR1	ENSG00000114416.5	-2.38664468036951	-19.1910979078924	2.04038688177311e-49	6.18731452221948e-47
ENSG00000257062.ENSG00000111700.ENSG00000134538.ENSG00000205754.ENSG00000257046.16	ENSG00000257062+ENSG00000111700+ENSG00000134538+ENSG00000205754+ENSG00000257046	ENSG00000257062+ENSG00000111700+ENSG00000134538+ENSG00000205754+ENSG00000257046_017	chr12	dexseq_prepare_annotation2.py	exon	21028316	21028411	.	+	.	ENST00000261196+ENST00000381545+ENST00000553473+ENST00000544370+ENST00000540229__exon_number_017__gene_id_ENSG00000257062+ENSG00000111700+ENSG00000134538+ENSG00000205754+ENSG00000257046		ENSG00000257062.ENSG00000111700.ENSG00000134538.ENSG00000205754.ENSG00000257046.16	-0.919827569140361	-20.5456344632995	2.14983055856793e-49	6.50473898429315e-47
ENSG00000215298.ENSG00000147454.20	ENSG00000215298+ENSG00000147454	ENSG00000215298+ENSG00000147454_021	chr8	dexseq_prepare_annotation2.py	exon	23424479	23425771	.	+	.	ENST00000523883+ENST00000520654+ENST00000518881__exon_number_021__gene_id_ENSG00000215298+ENSG00000147454		ENSG00000215298.ENSG00000147454.20	-5.24861679327935	-26.8784640465792	2.26363006746474e-49	6.83390918973829e-47
ENSG00000119912.28	ENSG00000119912	ENSG00000119912_029	chr10	dexseq_prepare_annotation2.py	exon	94267332	94267423	.	-	.	ENST00000478361+ENST00000265986__exon_number_029__gene_id_ENSG00000119912	IDE	ENSG00000119912.28	1.48864074982561	26.2263934113429	2.29511229713915e-49	6.91365847583468e-47
ENSG00000074054.70	ENSG00000074054	ENSG00000074054_071	chr2	dexseq_prepare_annotation2.py	exon	122406948	122407052	.	-	.	ENST00000455322+ENST00000397587+ENST00000263710+ENST00000541377+ENST00000409078__exon_number_071__gene_id_ENSG00000074054	CLASP1	ENSG00000074054.70	-1.57651547932365	-19.4738272254447	2.37610768932163e-49	7.14187839597224e-47
ENSG00000104529.41	ENSG00000104529	ENSG00000104529_042	chr8	dexseq_prepare_annotation2.py	exon	144670998	144671160	.	-	.	ENST00000525223__exon_number_042__gene_id_ENSG00000104529	EEF1D	ENSG00000104529.41	-1.4340627682454	-18.3702438279029	2.78385910023561e-49	8.34906876833078e-47
ENSG00000215012.ENSG00000185838.1	ENSG00000215012+ENSG00000185838	ENSG00000215012+ENSG00000185838_002	chr22	dexseq_prepare_annotation2.py	exon	19775938	19775940	.	-	.	ENST00000403325+ENST00000329517__exon_number_002__gene_id_ENSG00000215012+ENSG00000185838		ENSG00000215012.ENSG00000185838.1	2.87272586807267	25.0602446989284	2.82614922268698e-49	8.45731352584742e-47
ENSG00000215440.ENSG00000124222.ENSG00000254995.61	ENSG00000215440+ENSG00000124222+ENSG00000254995	ENSG00000215440+ENSG00000124222+ENSG00000254995_062	chr20	dexseq_prepare_annotation2.py	exon	57268793	57268978	.	+	.	ENST00000527587+ENST00000356091+ENST00000525817+ENST00000525967+ENST00000530122+ENST00000529976__exon_number_062__gene_id_ENSG00000215440+ENSG00000124222+ENSG00000254995		ENSG00000215440.ENSG00000124222.ENSG00000254995.61	2.58730570649976	22.1258386080125	3.16304430458341e-49	9.4447672376181e-47
ENSG00000105135.7	ENSG00000105135	ENSG00000105135_008	chr19	dexseq_prepare_annotation2.py	exon	15226483	15226660	.	-	.	ENST00000533086+ENST00000524779__exon_number_008__gene_id_ENSG00000105135	ILVBL	ENSG00000105135.7	-2.20788028330333	-22.0886553381385	3.8415133523198e-49	1.14231552510822e-46
ENSG00000103343.ENSG00000103351.ENSG00000263212.ENSG00000262621.ENSG00000122390	ENSG00000103343+ENSG00000103351+ENSG00000263212+ENSG00000262621+ENSG00000122390	ENSG00000103343+ENSG00000103351+ENSG00000263212+ENSG00000262621+ENSG00000122390_001	chr16	dexseq_prepare_annotation2.py	exon	3415099	3415111	.	+	.	ENST00000576906__exon_number_001__gene_id_ENSG00000103343+ENSG00000103351+ENSG00000263212+ENSG00000262621+ENSG00000122390		ENSG00000103343.ENSG00000103351.ENSG00000263212.ENSG00000262621.ENSG00000122390	1.22072605616316	17.6142402286363	3.84234697619559e-49	1.14231552510822e-46
ENSG00000167380.38	ENSG00000167380	ENSG00000167380_039	chr19	dexseq_prepare_annotation2.py	exon	44679651	44679683	.	+	.	ENST00000590089+ENST00000590524+ENST00000454662+ENST00000588127+ENST00000588883+ENST00000590578+ENST00000337433+ENST00000586914+ENST00000585678__exon_number_039__gene_id_ENSG00000167380	ZNF226	ENSG00000167380.38	3.13635966659907	21.593314167424	3.9709856911303e-49	1.1779929052738e-46
ENSG00000048740	ENSG00000048740	ENSG00000048740_001	chr10	dexseq_prepare_annotation2.py	exon	11047259	11047350	.	+	.	ENST00000379261__exon_number_001__gene_id_ENSG00000048740	CELF2	ENSG00000048740	2.10618994558403	30.137244616017	4.17844651169295e-49	1.236847359087e-46
ENSG00000159216.11	ENSG00000159216	ENSG00000159216_012	chr21	dexseq_prepare_annotation2.py	exon	36231771	36231875	.	-	.	ENST00000467577+ENST00000437180+ENST00000482318+ENST00000399237+ENST00000399240+ENST00000300305+ENST00000358356+ENST00000486278+ENST00000325074+ENST00000344691__exon_number_012__gene_id_ENSG00000159216	RUNX1	ENSG00000159216.11	1.65378500751873	24.4615553076792	4.63930097787855e-49	1.37029084878859e-46
ENSG00000158286.30	ENSG00000158286	ENSG00000158286_031	chr1	dexseq_prepare_annotation2.py	exon	6272291	6272476	.	+	.	ENST00000377948+ENST00000377939+ENST00000496676+ENST00000492476__exon_number_031__gene_id_ENSG00000158286	RNF207	ENSG00000158286.30	4.03107579111672	22.3198730447136	4.70732971468793e-49	1.38738122146134e-46
ENSG00000198947.89	ENSG00000198947	ENSG00000198947_090	chrX	dexseq_prepare_annotation2.py	exon	32536125	32536248	.	-	.	ENST00000357033+ENST00000378677+ENST00000288447__exon_number_090__gene_id_ENSG00000198947	DMD	ENSG00000198947.89	-2.90466779194505	-20.1137119407919	4.84974696192531e-49	1.42627504456329e-46
ENSG00000156261.5	ENSG00000156261	ENSG00000156261_006	chr21	dexseq_prepare_annotation2.py	exon	30433574	30433697	.	-	.	ENST00000432178+ENST00000470450+ENST00000286788+ENST00000542732+ENST00000540844+ENST00000496121__exon_number_006__gene_id_ENSG00000156261	CCT8	ENSG00000156261.5	2.9610920251139	31.2268260286658	5.12760220576198e-49	1.50474724601306e-46
ENSG00000013441.24	ENSG00000013441	ENSG00000013441_025	chr2	dexseq_prepare_annotation2.py	exon	201724470	201724847	.	-	.	ENST00000473565+ENST00000461981__exon_number_025__gene_id_ENSG00000013441	CLK1	ENSG00000013441.24	-3.15319021834553	-25.4312891127174	5.14407218329126e-49	1.50634108596511e-46
ENSG00000148218.11	ENSG00000148218	ENSG00000148218_012	chr9	dexseq_prepare_annotation2.py	exon	116152957	116153077	.	-	.	ENST00000468504+ENST00000464749__exon_number_012__gene_id_ENSG00000148218	ALAD	ENSG00000148218.11	-1.7843602103356	-22.8808397781583	5.75855837488798e-49	1.68267048667846e-46
ENSG00000143702.18	ENSG00000143702	ENSG00000143702_019	chr1	dexseq_prepare_annotation2.py	exon	243292742	243292755	.	-	.	ENST00000490813+ENST00000336415+ENST00000413359+ENST00000366543+ENST00000481987+ENST00000439296+ENST00000468254+ENST00000366542+ENST00000464936+ENST00000366544__exon_number_019__gene_id_ENSG00000143702	CEP170	ENSG00000143702.18	1.66960450973938	20.2328468820173	5.77737806258818e-49	1.6845624637665e-46
ENSG00000257062.ENSG00000111700.ENSG00000134538.ENSG00000205754.ENSG00000257046.15	ENSG00000257062+ENSG00000111700+ENSG00000134538+ENSG00000205754+ENSG00000257046	ENSG00000257062+ENSG00000111700+ENSG00000134538+ENSG00000205754+ENSG00000257046_016	chr12	dexseq_prepare_annotation2.py	exon	21028169	21028315	.	+	.	ENST00000381545+ENST00000540229+ENST00000261196+ENST00000553473+ENST00000540853+ENST00000544370__exon_number_016__gene_id_ENSG00000257062+ENSG00000111700+ENSG00000134538+ENSG00000205754+ENSG00000257046		ENSG00000257062.ENSG00000111700.ENSG00000134538.ENSG00000205754.ENSG00000257046.15	-0.948310930555669	-20.3840912163897	5.88673522051263e-49	1.71278891568429e-46
ENSG00000075151.23	ENSG00000075151	ENSG00000075151_024	chr1	dexseq_prepare_annotation2.py	exon	21191609	21191755	.	-	.	ENST00000374935+ENST00000374937+ENST00000264211+ENST00000537738+ENST00000602326+ENST00000400422+ENST00000536266__exon_number_024__gene_id_ENSG00000075151	EIF4G3	ENSG00000075151.23	-3.57084985046537	-48.0269720138852	6.03527086229986e-49	1.75227026935867e-46
ENSG00000196235.ENSG00000213922	ENSG00000196235+ENSG00000213922	ENSG00000196235+ENSG00000213922_001	chr19	dexseq_prepare_annotation2.py	exon	39926796	39926817	.	+	.	ENST00000594990__exon_number_001__gene_id_ENSG00000196235+ENSG00000213922		ENSG00000196235.ENSG00000213922	-4.11544223656418	-38.0684002187492	6.12779875386551e-49	1.77535730393574e-46
ENSG00000151150.66	ENSG00000151150	ENSG00000151150_067	chr10	dexseq_prepare_annotation2.py	exon	61926634	61926654	.	-	.	ENST00000373827+ENST00000503366+ENST00000280772+ENST00000474360__exon_number_067__gene_id_ENSG00000151150	ANK3	ENSG00000151150.66	2.58948323525599	20.8863243009153	6.45765176211287e-49	1.8669591139961e-46
ENSG00000166689.37	ENSG00000166689	ENSG00000166689_038	chr11	dexseq_prepare_annotation2.py	exon	16824843	16825080	.	-	.	ENST00000531079__exon_number_038__gene_id_ENSG00000166689	PLEKHA7	ENSG00000166689.37	2.0904602874326	19.6468687734809	7.76839064347021e-49	2.24115606515286e-46
ENSG00000166313.2	ENSG00000166313	ENSG00000166313_003	chr11	dexseq_prepare_annotation2.py	exon	6416388	6416392	.	-	.	ENST00000608394+ENST00000524626+ENST00000608704+ENST00000608655+ENST00000608435+ENST00000299402+ENST00000389906+ENST00000526240+ENST00000609360+ENST00000311051__exon_number_003__gene_id_ENSG00000166313	APBB1	ENSG00000166313.2	2.4055255913085	19.4051494725882	8.29627710365231e-49	2.38840016305336e-46
ENSG00000147889.2	ENSG00000147889	ENSG00000147889_003	chr9	dexseq_prepare_annotation2.py	exon	21967990	21967994	.	-	.	ENST00000304494+ENST00000361570+ENST00000579755+ENST00000579122__exon_number_003__gene_id_ENSG00000147889	CDKN2A	ENSG00000147889.2	-2.57711818787526	-25.8671003605564	8.5647936983948e-49	2.46051196481949e-46
ENSG00000213398.ENSG00000124067.ENSG00000267660.63	ENSG00000213398+ENSG00000124067+ENSG00000267660	ENSG00000213398+ENSG00000124067+ENSG00000267660_064	chr16	dexseq_prepare_annotation2.py	exon	67984325	67984396	.	-	.	ENST00000576616+ENST00000537830+ENST00000338335+ENST00000573702+ENST00000574665+ENST00000572037+ENST00000570802+ENST00000573023+ENST00000541864+ENST00000316341+ENST00000572766+ENST00000422611__exon_number_064__gene_id_ENSG00000213398+ENSG00000124067+ENSG00000267660		ENSG00000213398.ENSG00000124067.ENSG00000267660.63	-4.76723925339293	-20.6466054298322	9.11991571500651e-49	2.61448440872704e-46
ENSG00000013441.8	ENSG00000013441	ENSG00000013441_009	chr2	dexseq_prepare_annotation2.py	exon	201717970	201718054	.	-	.	ENST00000409769+ENST00000321356+ENST00000473565+ENST00000409403+ENST00000461326+ENST00000461981+ENST00000434813+ENST00000472679+ENST00000432425+ENST00000464454__exon_number_009__gene_id_ENSG00000013441	CLK1	ENSG00000013441.8	1.62618113385246	25.2606098097662	9.92694772610476e-49	2.8398770644791e-46
ENSG00000166689.31	ENSG00000166689	ENSG00000166689_032	chr11	dexseq_prepare_annotation2.py	exon	16822521	16822562	.	-	.	ENST00000525781+ENST00000531066+ENST00000355661+ENST00000525581+ENST00000530489+ENST00000448080__exon_number_032__gene_id_ENSG00000166689	PLEKHA7	ENSG00000166689.31	1.99141949304593	19.6049253208709	1.0327569203203e-48	2.94830494958135e-46
ENSG00000102893.65	ENSG00000102893	ENSG00000102893_066	chr16	dexseq_prepare_annotation2.py	exon	47733067	47733139	.	+	.	ENST00000564711__exon_number_066__gene_id_ENSG00000102893	PHKB	ENSG00000102893.65	-2.07764888454635	-18.3343218400189	1.0744755426075e-48	3.06099912460703e-46
ENSG00000240207.ENSG00000118855.54	ENSG00000240207+ENSG00000118855	ENSG00000240207+ENSG00000118855_055	chr3	dexseq_prepare_annotation2.py	exon	158540232	158540982	.	+	.	ENST00000465235__exon_number_055__gene_id_ENSG00000240207+ENSG00000118855		ENSG00000240207.ENSG00000118855.54	-2.87902374030481	-19.053287574119	1.12163263149096e-48	3.18868473459636e-46
ENSG00000147955.4	ENSG00000147955	ENSG00000147955_005	chr9	dexseq_prepare_annotation2.py	exon	34636748	34636993	.	-	.	ENST00000478146__exon_number_005__gene_id_ENSG00000147955	SIGMAR1	ENSG00000147955.4	-3.30364080798665	-27.8867364467981	1.16613722671378e-48	3.30831434137495e-46
ENSG00000100201.27	ENSG00000100201	ENSG00000100201_028	chr22	dexseq_prepare_annotation2.py	exon	38894558	38894578	.	-	.	ENST00000467279+ENST00000432525+ENST00000381633+ENST00000216019+ENST00000396821+ENST00000403230__exon_number_028__gene_id_ENSG00000100201	DDX17	ENSG00000100201.27	1.94481140474464	23.8118967458438	1.18604852357082e-48	3.35782148294502e-46
ENSG00000163491.47	ENSG00000163491	ENSG00000163491_048	chr3	dexseq_prepare_annotation2.py	exon	27350648	27352439	.	-	.	ENST00000491627__exon_number_048__gene_id_ENSG00000163491	NEK10	ENSG00000163491.47	-2.04779170177158	-19.1209521976654	1.39797500512311e-48	3.94961224066449e-46
ENSG00000055163.5	ENSG00000055163	ENSG00000055163_006	chr5	dexseq_prepare_annotation2.py	exon	156693149	156693183	.	+	.	ENST00000523969+ENST00000522463+ENST00000318218+ENST00000519002+ENST00000442283+ENST00000523119+ENST00000521420+ENST00000520759+ENST00000522637+ENST00000519252__exon_number_006__gene_id_ENSG00000055163	CYFIP2	ENSG00000055163.5	1.69446608936872	21.1472564018561	1.41207168223773e-48	3.98119606790244e-46
ENSG00000158286.22	ENSG00000158286	ENSG00000158286_023	chr1	dexseq_prepare_annotation2.py	exon	6270998	6270998	.	+	.	ENST00000377939+ENST00000496329+ENST00000463453__exon_number_023__gene_id_ENSG00000158286	RNF207	ENSG00000158286.22	4.33745038747934	22.087133453805	1.54543864418851e-48	4.34822705046021e-46
ENSG00000131018.137	ENSG00000131018	ENSG00000131018_138	chr6	dexseq_prepare_annotation2.py	exon	152688518	152690106	.	-	.	ENST00000471834__exon_number_138__gene_id_ENSG00000131018	SYNE1	ENSG00000131018.137	-5.2957521021709	-16.6500863433228	1.64019897059605e-48	4.60534796972357e-46
ENSG00000207945.ENSG00000100124.22	ENSG00000207945+ENSG00000100124	ENSG00000207945+ENSG00000100124_023	chr22	dexseq_prepare_annotation2.py	exon	38236194	38236241	.	-	.	ENST00000424350+ENST00000434930+ENST00000215941+ENST00000407117+ENST00000458278+ENST00000609454+ENST00000413497+ENST00000464849+ENST00000406423__exon_number_023__gene_id_ENSG00000207945+ENSG00000100124		ENSG00000207945.ENSG00000100124.22	-3.34857857771945	-33.5801323101094	1.7156421711053e-48	4.80728572950426e-46
ENSG00000010327.15	ENSG00000010327	ENSG00000010327_016	chr3	dexseq_prepare_annotation2.py	exon	52539019	52539159	.	+	.	ENST00000321725+ENST00000481607__exon_number_016__gene_id_ENSG00000010327	STAB1	ENSG00000010327.15	-2.66727622038899	-23.7199657676202	1.77211809585383e-48	4.95535785332207e-46
ENSG00000148700.6	ENSG00000148700	ENSG00000148700_007	chr10	dexseq_prepare_annotation2.py	exon	111767989	111768009	.	+	.	ENST00000484622+ENST00000459738+ENST00000487085+ENST00000495661+ENST00000497125+ENST00000356080+ENST00000277900__exon_number_007__gene_id_ENSG00000148700	ADD3	ENSG00000148700.6	1.61311323738948	20.1389292339388	2.73147272618194e-48	7.62237293951046e-46
ENSG00000215012.ENSG00000185838	ENSG00000215012+ENSG00000185838	ENSG00000215012+ENSG00000185838_001	chr22	dexseq_prepare_annotation2.py	exon	19770747	19775937	.	-	.	ENST00000329517__exon_number_001__gene_id_ENSG00000215012+ENSG00000185838		ENSG00000215012.ENSG00000185838	2.99951523892681	24.4914052793551	2.79303026184583e-48	7.7782472755351e-46
ENSG00000159086.34	ENSG00000159086	ENSG00000159086_035	chr21	dexseq_prepare_annotation2.py	exon	34143980	34143998	.	-	.	ENST00000443785+ENST00000331923+ENST00000464256__exon_number_035__gene_id_ENSG00000159086	PAXBP1	ENSG00000159086.34	-3.04398890387113	-33.3515468951991	2.8398584316169e-48	7.89255074786171e-46
ENSG00000257062.ENSG00000111700.ENSG00000134538.ENSG00000205754.ENSG00000257046.23	ENSG00000257062+ENSG00000111700+ENSG00000134538+ENSG00000205754+ENSG00000257046	ENSG00000257062+ENSG00000111700+ENSG00000134538+ENSG00000205754+ENSG00000257046_024	chr12	dexseq_prepare_annotation2.py	exon	21054834	21055267	.	+	.	ENST00000544370__exon_number_024__gene_id_ENSG00000257062+ENSG00000111700+ENSG00000134538+ENSG00000205754+ENSG00000257046		ENSG00000257062.ENSG00000111700.ENSG00000134538.ENSG00000205754.ENSG00000257046.23	-0.923764031259349	-20.130252799553	2.88431564492541e-48	7.99981358924546e-46
ENSG00000185386.1	ENSG00000185386	ENSG00000185386_002	chr22	dexseq_prepare_annotation2.py	exon	50702144	50702167	.	-	.	ENST00000330651+ENST00000395764__exon_number_002__gene_id_ENSG00000185386	MAPK11	ENSG00000185386.1	1.72511265300515	26.8128673138261	3.11192375870275e-48	8.61359034865757e-46
ENSG00000159674.27	ENSG00000159674	ENSG00000159674_028	chr4	dexseq_prepare_annotation2.py	exon	1166634	1166661	.	-	.	ENST00000290902__exon_number_028__gene_id_ENSG00000159674	SPON2	ENSG00000159674.27	-1.49272906933812	-23.2037836022964	3.18389813706965e-48	8.79497076693092e-46
ENSG00000175216.6	ENSG00000175216	ENSG00000175216_007	chr11	dexseq_prepare_annotation2.py	exon	46765976	46766127	.	-	.	ENST00000312055+ENST00000525896+ENST00000533413+ENST00000529230+ENST00000415402+ENST00000354558__exon_number_007__gene_id_ENSG00000175216	CKAP5	ENSG00000175216.6	1.23590221648634	22.8323976001863	3.48726428674386e-48	9.6135070162582e-46
ENSG00000102893.58	ENSG00000102893	ENSG00000102893_059	chr16	dexseq_prepare_annotation2.py	exon	47703126	47703328	.	+	.	ENST00000566044+ENST00000566319+ENST00000299167+ENST00000455779+ENST00000323584+ENST00000566275__exon_number_059__gene_id_ENSG00000102893	PHKB	ENSG00000102893.58	-2.0939415342398	-18.1859355374831	3.52427239349178e-48	9.69594126095755e-46
ENSG00000181381.8	ENSG00000181381	ENSG00000181381_009	chr4	dexseq_prepare_annotation2.py	exon	169299505	169299626	.	-	.	ENST00000510590+ENST00000511577+ENST00000260184__exon_number_009__gene_id_ENSG00000181381	DDX60L	ENSG00000181381.8	2.95062892854224	25.4836594705901	3.54321488927042e-48	9.72844186267509e-46
ENSG00000224743.3	ENSG00000224743	ENSG00000224743_004	chr13	dexseq_prepare_annotation2.py	exon	31457391	31457472	.	-	.	ENST00000592950+ENST00000588726+ENST00000585870__exon_number_004__gene_id_ENSG00000224743	TEX26-AS1	ENSG00000224743.3	1.59771409087104	21.924823460779	3.55503991552583e-48	9.74130907294658e-46
ENSG00000135636.31	ENSG00000135636	ENSG00000135636_032	chr2	dexseq_prepare_annotation2.py	exon	71797729	71797871	.	+	.	ENST00000409582+ENST00000410041+ENST00000409651+ENST00000394120+ENST00000409762+ENST00000461565+ENST00000258104+ENST00000413539+ENST00000409366+ENST00000410020+ENST00000409744+ENST00000429174__exon_number_032__gene_id_ENSG00000135636	DYSF	ENSG00000135636.31	2.14624450147694	19.9451142334703	3.61657622646815e-48	9.89006764103441e-46
ENSG00000166689.35	ENSG00000166689	ENSG00000166689_036	chr11	dexseq_prepare_annotation2.py	exon	16824519	16824599	.	-	.	ENST00000525049+ENST00000525781+ENST00000531066+ENST00000525581+ENST00000355661+ENST00000530489+ENST00000448080+ENST00000531079__exon_number_036__gene_id_ENSG00000166689	PLEKHA7	ENSG00000166689.35	2.23021609455469	19.4162434019048	3.7268013852465e-48	1.0171111804587e-45
ENSG00000160410.59	ENSG00000160410	ENSG00000160410_060	chr19	dexseq_prepare_annotation2.py	exon	41096115	41096149	.	+	.	ENST00000602239__exon_number_060__gene_id_ENSG00000160410	SHKBP1	ENSG00000160410.59	1.15306761372297	19.5318581001263	3.87210172635153e-48	1.05465694506228e-45
ENSG00000088247.ENSG00000266722.46	ENSG00000088247+ENSG00000266722	ENSG00000088247+ENSG00000266722_047	chr19	dexseq_prepare_annotation2.py	exon	6424464	6424540	.	-	.	ENST00000599395+ENST00000398148__exon_number_047__gene_id_ENSG00000088247+ENSG00000266722		ENSG00000088247.ENSG00000266722.46	1.16440156134622	21.1773510160963	3.95614062312416e-48	1.07540038504163e-45
ENSG00000013441.26	ENSG00000013441	ENSG00000013441_027	chr2	dexseq_prepare_annotation2.py	exon	201724939	201725687	.	-	.	ENST00000473565+ENST00000461981__exon_number_027__gene_id_ENSG00000013441	CLK1	ENSG00000013441.26	-3.16466048877565	-24.8936059752717	4.12395215085857e-48	1.11878804483899e-45
ENSG00000048740.17	ENSG00000048740	ENSG00000048740_018	chr10	dexseq_prepare_annotation2.py	exon	11356102	11356221	.	+	.	ENST00000542579+ENST00000609870+ENST00000417956+ENST00000399850+ENST00000608830+ENST00000379261+ENST00000537122+ENST00000315874+ENST00000450189+ENST00000354897+ENST00000427450+ENST00000609692+ENST00000416382+ENST00000354440__exon_number_018__gene_id_ENSG00000048740	CELF2	ENSG00000048740.17	-3.83617114674704	-29.2795276039754	4.52547465678221e-48	1.22528124244017e-45
ENSG00000064652.6	ENSG00000064652	ENSG00000064652_007	chr5	dexseq_prepare_annotation2.py	exon	122181358	122181388	.	+	.	ENST00000261369+ENST00000506996+ENST00000395451+ENST00000511545+ENST00000513881__exon_number_007__gene_id_ENSG00000064652	SNX24	ENSG00000064652.6	-2.68572294016803	-29.21887598137	5.36730689312603e-48	1.45033134916651e-45
ENSG00000186001.36	ENSG00000186001	ENSG00000186001_037	chr3	dexseq_prepare_annotation2.py	exon	197592983	197593050	.	+	.	ENST00000536618+ENST00000414675+ENST00000441090+ENST00000483442+ENST00000461674+ENST00000438796+ENST00000334859+ENST00000481048+ENST00000425562__exon_number_037__gene_id_ENSG00000186001	LRCH3	ENSG00000186001.36	-1.34634053946207	-22.415717983705	5.4590852219015e-48	1.47221602825189e-45
ENSG00000068097.37	ENSG00000068097	ENSG00000068097_038	chr17	dexseq_prepare_annotation2.py	exon	58153066	58153194	.	-	.	ENST00000591074+ENST00000593097__exon_number_038__gene_id_ENSG00000068097	HEATR6	ENSG00000068097.37	2.77594262412657	23.0725841265349	5.78726382693944e-48	1.55764148828467e-45
ENSG00000257062.ENSG00000111700.ENSG00000134538.ENSG00000205754.ENSG00000257046.47	ENSG00000257062+ENSG00000111700+ENSG00000134538+ENSG00000205754+ENSG00000257046	ENSG00000257062+ENSG00000111700+ENSG00000134538+ENSG00000205754+ENSG00000257046_048	chr12	dexseq_prepare_annotation2.py	exon	21243041	21243179	.	+	.	ENST00000540229+ENST00000381541__exon_number_048__gene_id_ENSG00000257062+ENSG00000111700+ENSG00000134538+ENSG00000205754+ENSG00000257046		ENSG00000257062.ENSG00000111700.ENSG00000134538.ENSG00000205754.ENSG00000257046.47	1.99219764269246	20.0040188670237	6.37542582055109e-48	1.71256738591847e-45
ENSG00000114480.25	ENSG00000114480	ENSG00000114480_026	chr3	dexseq_prepare_annotation2.py	exon	81792708	81792780	.	-	.	ENST00000489715__exon_number_026__gene_id_ENSG00000114480	GBE1	ENSG00000114480.25	-3.27845741890823	-30.2360412732498	6.69110071462384e-48	1.79383283382486e-45
ENSG00000100884.14	ENSG00000100884	ENSG00000100884_015	chr14	dexseq_prepare_annotation2.py	exon	24540734	24540735	.	+	.	ENST00000558541+ENST00000558859+ENST00000558995+ENST00000560092__exon_number_015__gene_id_ENSG00000100884	CPNE6	ENSG00000100884.14	-1.64250691349042	-21.7819307069516	7.42242855121331e-48	1.98599446601964e-45
ENSG00000241015.ENSG00000160336.5	ENSG00000241015+ENSG00000160336	ENSG00000241015+ENSG00000160336_006	chr19	dexseq_prepare_annotation2.py	exon	53945861	53947923	.	+	.	ENST00000424846__exon_number_006__gene_id_ENSG00000241015+ENSG00000160336		ENSG00000241015.ENSG00000160336.5	-1.83236481998128	-25.8752991508137	7.72158075724568e-48	2.06199449814675e-45
ENSG00000113575.ENSG00000272772.ENSG00000113558.ENSG00000273345.ENSG00000006837.46	ENSG00000113575+ENSG00000272772+ENSG00000113558+ENSG00000273345+ENSG00000006837	ENSG00000113575+ENSG00000272772+ENSG00000113558+ENSG00000273345+ENSG00000006837_047	chr5	dexseq_prepare_annotation2.py	exon	133537713	133538176	.	-	.	ENST00000495833__exon_number_047__gene_id_ENSG00000113575+ENSG00000272772+ENSG00000113558+ENSG00000273345+ENSG00000006837		ENSG00000113575.ENSG00000272772.ENSG00000113558.ENSG00000273345.ENSG00000006837.46	-2.04574024058171	-16.8597046024011	9.43602336500968e-48	2.51490295383956e-45
ENSG00000168026.20	ENSG00000168026	ENSG00000168026_021	chr3	dexseq_prepare_annotation2.py	exon	39161123	39161148	.	+	.	ENST00000459702+ENST00000479954__exon_number_021__gene_id_ENSG00000168026	TTC21A	ENSG00000168026.20	-3.9673428288329	-20.7885056294426	1.08412717158618e-47	2.8837994095025e-45
ENSG00000103343.ENSG00000103351.ENSG00000263212.ENSG00000262621.ENSG00000122390.6	ENSG00000103343+ENSG00000103351+ENSG00000263212+ENSG00000262621+ENSG00000122390	ENSG00000103343+ENSG00000103351+ENSG00000263212+ENSG00000262621+ENSG00000122390_007	chr16	dexseq_prepare_annotation2.py	exon	3451420	3451732	.	+	.	ENST00000344823+ENST00000268655__exon_number_007__gene_id_ENSG00000103343+ENSG00000103351+ENSG00000263212+ENSG00000262621+ENSG00000122390		ENSG00000103343.ENSG00000103351.ENSG00000263212.ENSG00000262621.ENSG00000122390.6	1.25524601610372	17.2375905245512	1.14385444226596e-47	3.03675551239633e-45
ENSG00000138399.28	ENSG00000138399	ENSG00000138399_029	chr2	dexseq_prepare_annotation2.py	exon	170430343	170430383	.	-	.	ENST00000445210+ENST00000453153__exon_number_029__gene_id_ENSG00000138399	FASTKD1	ENSG00000138399.28	1.9487736465675	27.9647685921453	1.28950313821472e-47	3.41678269393481e-45
ENSG00000139644.10	ENSG00000139644	ENSG00000139644_011	chr12	dexseq_prepare_annotation2.py	exon	50135351	50135353	.	+	.	ENST00000549445+ENST00000548894+ENST00000546914+ENST00000267115+ENST00000549966+ENST00000547832+ENST00000552699+ENST00000552635+ENST00000547187__exon_number_011__gene_id_ENSG00000139644	TMBIM6	ENSG00000139644.10	-1.24570687430115	-21.6698986351367	1.32428611900564e-47	3.50214650219749e-45
ENSG00000025434.58	ENSG00000025434	ENSG00000025434_059	chr11	dexseq_prepare_annotation2.py	exon	47283001	47283097	.	+	.	ENST00000487913__exon_number_059__gene_id_ENSG00000025434	NR1H3	ENSG00000025434.58	2.76490207622035	22.8765269870856	1.41891076032432e-47	3.74143321285576e-45
ENSG00000103343.ENSG00000103351.ENSG00000263212.ENSG00000262621.ENSG00000122390.7	ENSG00000103343+ENSG00000103351+ENSG00000263212+ENSG00000262621+ENSG00000122390	ENSG00000103343+ENSG00000103351+ENSG00000263212+ENSG00000262621+ENSG00000122390_008	chr16	dexseq_prepare_annotation2.py	exon	3451733	3451973	.	+	.	ENST00000344823+ENST00000571936+ENST00000268655+ENST00000575752__exon_number_008__gene_id_ENSG00000103343+ENSG00000103351+ENSG00000263212+ENSG00000262621+ENSG00000122390		ENSG00000103343.ENSG00000103351.ENSG00000263212.ENSG00000262621.ENSG00000122390.7	1.22548948428494	17.2135605882819	1.42025253318527e-47	3.74143321285576e-45
ENSG00000148343.9	ENSG00000148343	ENSG00000148343_010	chr9	dexseq_prepare_annotation2.py	exon	131804583	131804679	.	+	.	ENST00000406926+ENST00000358369+ENST00000477088+ENST00000445183+ENST00000439290+ENST00000277475+ENST00000474534+ENST00000450073__exon_number_010__gene_id_ENSG00000148343	FAM73B	ENSG00000148343.9	1.29558059574739	20.7321721025049	1.49527672913291e-47	3.93007049754188e-45
ENSG00000010322.43	ENSG00000010322	ENSG00000010322_044	chr3	dexseq_prepare_annotation2.py	exon	52523589	52523694	.	+	.	ENST00000479054+ENST00000489895+ENST00000345716+ENST00000467594__exon_number_044__gene_id_ENSG00000010322	NISCH	ENSG00000010322.43	-1.74540047805706	-21.3938755533392	1.49761954779221e-47	3.93007049754188e-45
ENSG00000131018.95	ENSG00000131018	ENSG00000131018_096	chr6	dexseq_prepare_annotation2.py	exon	152631823	152632008	.	-	.	ENST00000409694+ENST00000448038+ENST00000356820+ENST00000341594+ENST00000265368+ENST00000367255+ENST00000367256+ENST00000423061__exon_number_096__gene_id_ENSG00000131018	SYNE1	ENSG00000131018.95	1.32257224000339	16.4320136609674	1.51346723466497e-47	3.9640350359913e-45
ENSG00000070669.1	ENSG00000070669	ENSG00000070669_002	chr7	dexseq_prepare_annotation2.py	exon	97481440	97481442	.	-	.	ENST00000175506+ENST00000394309__exon_number_002__gene_id_ENSG00000070669	ASNS	ENSG00000070669.1	-3.11894680038064	-20.7181095881494	1.62034362247056e-47	4.23583276587568e-45
ENSG00000140694.47	ENSG00000140694	ENSG00000140694_048	chr16	dexseq_prepare_annotation2.py	exon	14724109	14724116	.	-	.	ENST00000563641+ENST00000341484+ENST00000437198+ENST00000420015__exon_number_048__gene_id_ENSG00000140694	PARN	ENSG00000140694.47	-3.18484788847077	-21.5885995277953	2.01777606655804e-47	5.26469797832588e-45
ENSG00000167851	ENSG00000167851	ENSG00000167851_001	chr17	dexseq_prepare_annotation2.py	exon	72462555	72462796	.	+	.	ENST00000360141__exon_number_001__gene_id_ENSG00000167851	CD300A	ENSG00000167851	3.17121247022993	41.4779416478591	2.08079357669749e-47	5.41875974585043e-45
ENSG00000148218.4	ENSG00000148218	ENSG00000148218_005	chr9	dexseq_prepare_annotation2.py	exon	116151718	116151804	.	-	.	ENST00000482847+ENST00000409155+ENST00000277315__exon_number_005__gene_id_ENSG00000148218	ALAD	ENSG00000148218.4	-3.32486696481319	-22.1377939627081	2.12000898824863e-47	5.50363657805742e-45
ENSG00000173890.ENSG00000242583.9	ENSG00000173890+ENSG00000242583	ENSG00000173890+ENSG00000242583_010	chr3	dexseq_prepare_annotation2.py	exon	169780032	169780220	.	+	.	ENST00000461049__exon_number_010__gene_id_ENSG00000173890+ENSG00000242583		ENSG00000173890.ENSG00000242583.9	2.46669562764251	27.8008666899682	2.12145248027481e-47	5.50363657805742e-45
ENSG00000013441.20	ENSG00000013441	ENSG00000013441_021	chr2	dexseq_prepare_annotation2.py	exon	201722441	201722607	.	-	.	ENST00000409769+ENST00000321356+ENST00000473565+ENST00000409403+ENST00000461981+ENST00000434813+ENST00000432425__exon_number_021__gene_id_ENSG00000013441	CLK1	ENSG00000013441.20	-2.99861997416288	-24.4545528102697	2.30968267761038e-47	5.98058801715436e-45
ENSG00000123213.19	ENSG00000123213	ENSG00000123213_020	chr5	dexseq_prepare_annotation2.py	exon	65088429	65088482	.	+	.	ENST00000502464+ENST00000509935+ENST00000506799+ENST00000380985+ENST00000506539__exon_number_020__gene_id_ENSG00000123213	NLN	ENSG00000123213.19	-2.53208477490977	-23.1213724130879	2.48068582995156e-47	6.41121037252575e-45
ENSG00000207945.ENSG00000100124.24	ENSG00000207945+ENSG00000100124	ENSG00000207945+ENSG00000100124_025	chr22	dexseq_prepare_annotation2.py	exon	38239918	38240013	.	-	.	ENST00000434930+ENST00000215941+ENST00000407117+ENST00000458278+ENST00000413497+ENST00000411961__exon_number_025__gene_id_ENSG00000207945+ENSG00000100124		ENSG00000207945.ENSG00000100124.24	-3.18511072083174	-32.3770679624951	2.5188750557931e-47	6.49760248087847e-45
ENSG00000212091.ENSG00000144061.25	ENSG00000212091+ENSG00000144061	ENSG00000212091+ENSG00000144061_026	chr2	dexseq_prepare_annotation2.py	exon	110920625	110920709	.	-	.	ENST00000355301+ENST00000496524+ENST00000393272+ENST00000417665+ENST00000445609+ENST00000461707+ENST00000316534__exon_number_026__gene_id_ENSG00000212091+ENSG00000144061		ENSG00000212091.ENSG00000144061.25	1.90346215618721	22.7362055239069	2.70366853576807e-47	6.96113027778067e-45
ENSG00000127419.28	ENSG00000127419	ENSG00000127419_029	chr4	dexseq_prepare_annotation2.py	exon	944995	945046	.	+	.	ENST00000264771+ENST00000452360+ENST00000513682+ENST00000515876+ENST00000504744+ENST00000504180+ENST00000508204+ENST00000507319+ENST00000514453+ENST00000515740+ENST00000515492+ENST00000513952+ENST00000509508+ENST00000502513+ENST00000510493+ENST00000514546+ENST00000438836__exon_number_029__gene_id_ENSG00000127419	TMEM175	ENSG00000127419.28	-2.61510378818781	-26.1651427726448	2.80208884144607e-47	7.20094616223897e-45
ENSG00000070669.11	ENSG00000070669	ENSG00000070669_012	chr7	dexseq_prepare_annotation2.py	exon	97484067	97484187	.	-	.	ENST00000487714__exon_number_012__gene_id_ENSG00000070669	ASNS	ENSG00000070669.11	-3.30327097372424	-20.595317542683	3.27099678288066e-47	8.39016823299084e-45
ENSG00000253729.82	ENSG00000253729	ENSG00000253729_083	chr8	dexseq_prepare_annotation2.py	exon	48841652	48841729	.	-	.	ENST00000314191+ENST00000523565+ENST00000518216+ENST00000338368+ENST00000541488__exon_number_083__gene_id_ENSG00000253729	PRKDC	ENSG00000253729.82	-3.81894346666653	-16.9549460963338	3.99375049403179e-47	1.02248254909021e-44
ENSG00000140443.35	ENSG00000140443	ENSG00000140443_036	chr15	dexseq_prepare_annotation2.py	exon	99465377	99465471	.	+	.	ENST00000561049+ENST00000558762+ENST00000560144+ENST00000268035__exon_number_036__gene_id_ENSG00000140443	IGF1R	ENSG00000140443.35	-1.38549236816662	-19.8472410454602	4.42252682928788e-47	1.13013780636291e-44
ENSG00000164113.16	ENSG00000164113	ENSG00000164113_017	chr4	dexseq_prepare_annotation2.py	exon	123305062	123305121	.	+	.	ENST00000439307+ENST00000492454+ENST00000388724+ENST00000388725+ENST00000296513__exon_number_017__gene_id_ENSG00000164113	ADAD1	ENSG00000164113.16	-1.67385707044584	-24.8044776929721	4.55052300705444e-47	1.1598806164088e-44
ENSG00000214198.1	ENSG00000214198	ENSG00000214198_002	chr12	dexseq_prepare_annotation2.py	exon	104237534	104238197	.	-	.	ENST00000548527+ENST00000551270__exon_number_002__gene_id_ENSG00000214198	RP11-642P15.1	ENSG00000214198.1	1.3308092673499	21.4318250704715	4.55591797092985e-47	1.1598806164088e-44
ENSG00000100106.ENSG00000100101.22	ENSG00000100106+ENSG00000100101	ENSG00000100106+ENSG00000100101_023	chr22	dexseq_prepare_annotation2.py	exon	38106434	38106573	.	+	.	ENST00000406386+ENST00000344404+ENST00000455236+ENST00000492485__exon_number_023__gene_id_ENSG00000100106+ENSG00000100101		ENSG00000100106.ENSG00000100101.22	-5.05272027488574	-19.4063683845852	4.83117185677675e-47	1.22766644395512e-44
ENSG00000173821.85	ENSG00000173821	ENSG00000173821_086	chr17	dexseq_prepare_annotation2.py	exon	78354692	78354787	.	+	.	ENST00000508628+ENST00000336301+ENST00000582970+ENST00000411702+ENST00000558116__exon_number_086__gene_id_ENSG00000173821	RNF213	ENSG00000173821.85	-1.57665323234531	-22.9626533465127	5.02986083215591e-47	1.27578025891294e-44
ENSG00000166689.55	ENSG00000166689	ENSG00000166689_056	chr11	dexseq_prepare_annotation2.py	exon	16902831	16902905	.	-	.	ENST00000528637+ENST00000528376__exon_number_056__gene_id_ENSG00000166689	PLEKHA7	ENSG00000166689.55	-2.9983543659541	-19.0350405282452	5.03938471195875e-47	1.27582448684449e-44
ENSG00000102897.1	ENSG00000102897	ENSG00000102897_002	chr16	dexseq_prepare_annotation2.py	exon	20911224	20911326	.	+	.	ENST00000568663+ENST00000564457__exon_number_002__gene_id_ENSG00000102897	LYRM1	ENSG00000102897.1	-2.36524188202336	-27.5018877399601	5.29194881269049e-47	1.3372852648721e-44
ENSG00000114416.4	ENSG00000114416	ENSG00000114416_005	chr3	dexseq_prepare_annotation2.py	exon	180630270	180630278	.	+	.	ENST00000357559+ENST00000305586__exon_number_005__gene_id_ENSG00000114416	FXR1	ENSG00000114416.4	-2.39127881048581	-18.4315077751729	5.50690993477173e-47	1.38903405321445e-44
ENSG00000241015.ENSG00000160336.2	ENSG00000241015+ENSG00000160336	ENSG00000241015+ENSG00000160336_003	chr19	dexseq_prepare_annotation2.py	exon	53935246	53935281	.	+	.	ENST00000447129+ENST00000424846+ENST00000454407__exon_number_003__gene_id_ENSG00000241015+ENSG00000160336		ENSG00000241015.ENSG00000160336.2	-1.82523127191063	-25.3117527692777	5.86082230945329e-47	1.47557555632045e-44
ENSG00000158286.25	ENSG00000158286	ENSG00000158286_026	chr1	dexseq_prepare_annotation2.py	exon	6271095	6271178	.	+	.	ENST00000377939+ENST00000496329+ENST00000463453+ENST00000492476__exon_number_026__gene_id_ENSG00000158286	RNF207	ENSG00000158286.25	3.95276674548299	21.3770641408167	6.05955576417766e-47	1.52280095768678e-44
ENSG00000177483.ENSG00000124831.3	ENSG00000177483+ENSG00000124831	ENSG00000177483+ENSG00000124831_004	chr2	dexseq_prepare_annotation2.py	exon	238592845	238593116	.	+	.	ENST00000489295__exon_number_004__gene_id_ENSG00000177483+ENSG00000124831		ENSG00000177483.ENSG00000124831.3	1.90127334149114	25.2790723596881	6.59836451923679e-47	1.6551584998723e-44
ENSG00000013441.4	ENSG00000013441	ENSG00000013441_005	chr2	dexseq_prepare_annotation2.py	exon	201717805	201717820	.	-	.	ENST00000321356+ENST00000473565+ENST00000461981+ENST00000472679+ENST00000432425+ENST00000464454__exon_number_005__gene_id_ENSG00000013441	CLK1	ENSG00000013441.4	1.68196988742094	24.1859796548931	6.69552162042974e-47	1.67644804550866e-44
ENSG00000141002.ENSG00000267048.ENSG00000198211.ENSG00000258839.ENSG00000256390.ENSG00000258947.32	ENSG00000141002+ENSG00000267048+ENSG00000198211+ENSG00000258839+ENSG00000256390+ENSG00000258947	ENSG00000141002+ENSG00000267048+ENSG00000198211+ENSG00000258839+ENSG00000256390+ENSG00000258947_033	chr16	dexseq_prepare_annotation2.py	exon	89962398	89962491	.	+	.	ENST00000263347+ENST00000263346+ENST00000566158+ENST00000562256+ENST00000568412+ENST00000568409+ENST00000570116+ENST00000562184+ENST00000563636__exon_number_033__gene_id_ENSG00000141002+ENSG00000267048+ENSG00000198211+ENSG00000258839+ENSG00000256390+ENSG00000258947		ENSG00000141002.ENSG00000267048.ENSG00000198211.ENSG00000258839.ENSG00000256390.ENSG00000258947.32	-2.14790239780931	-17.5252972249935	7.04481553353071e-47	1.76067487708803e-44
ENSG00000147955.3	ENSG00000147955	ENSG00000147955_004	chr9	dexseq_prepare_annotation2.py	exon	34635807	34635855	.	-	.	ENST00000378892+ENST00000353468+ENST00000461426+ENST00000477726+ENST00000497006+ENST00000277010__exon_number_004__gene_id_ENSG00000147955	SIGMAR1	ENSG00000147955.3	-3.23550335344977	-26.6015886706945	7.20008527525016e-47	1.79619092609755e-44
ENSG00000083844.14	ENSG00000083844	ENSG00000083844_015	chr19	dexseq_prepare_annotation2.py	exon	57722722	57722851	.	+	.	ENST00000263095+ENST00000536056+ENST00000597447__exon_number_015__gene_id_ENSG00000083844	ZNF264	ENSG00000083844.14	1.74043283028468	26.5990165524632	7.2608420199551e-47	1.80804241095083e-44
ENSG00000166313.6	ENSG00000166313	ENSG00000166313_007	chr11	dexseq_prepare_annotation2.py	exon	6416660	6416697	.	-	.	ENST00000609331+ENST00000529519+ENST00000608394+ENST00000524626+ENST00000608704+ENST00000608655+ENST00000608645+ENST00000609360+ENST00000299402+ENST00000389906+ENST00000526240+ENST00000311051__exon_number_007__gene_id_ENSG00000166313	APBB1	ENSG00000166313.6	2.73984221602223	18.7662257373888	7.34609675950967e-47	1.82593992296162e-44
ENSG00000123213.26	ENSG00000123213	ENSG00000123213_027	chr5	dexseq_prepare_annotation2.py	exon	65114549	65114811	.	+	.	ENST00000515595__exon_number_027__gene_id_ENSG00000123213	NLN	ENSG00000123213.26	-1.66311517364661	-22.855086524929	8.13483532631765e-47	2.01831180689814e-44
ENSG00000050438.24	ENSG00000050438	ENSG00000050438_025	chr12	dexseq_prepare_annotation2.py	exon	51851228	51851323	.	+	.	ENST00000514353+ENST00000319957+ENST00000547697+ENST00000535225+ENST00000453097+ENST00000551071+ENST00000604314+ENST00000394856+ENST00000358657__exon_number_025__gene_id_ENSG00000050438	SLC4A8	ENSG00000050438.24	-3.91126600957112	-26.550315644864	8.51402281913446e-47	2.10855724115475e-44
ENSG00000196504.26	ENSG00000196504	ENSG00000196504_027	chr2	dexseq_prepare_annotation2.py	exon	153532919	153533293	.	-	.	ENST00000493468+ENST00000545856+ENST00000410080+ENST00000354363__exon_number_027__gene_id_ENSG00000196504	PRPF40A	ENSG00000196504.26	-3.39748088650618	-22.8379753368049	8.78249726323324e-47	2.17110651094845e-44
ENSG00000125633.1	ENSG00000125633	ENSG00000125633_002	chr2	dexseq_prepare_annotation2.py	exon	118677881	118677972	.	-	.	ENST00000319432+ENST00000376300+ENST00000437999__exon_number_002__gene_id_ENSG00000125633	CCDC93	ENSG00000125633.1	-1.46341710885889	-21.2761005407721	1.02622696343995e-46	2.53233101634813e-44
ENSG00000088538	ENSG00000088538	ENSG00000088538_001	chr3	dexseq_prepare_annotation2.py	exon	50712672	50712731	.	+	.	ENST00000266037__exon_number_001__gene_id_ENSG00000088538	DOCK3	ENSG00000088538	-2.04310734404557	-19.5497661809132	1.12417478870195e-46	2.76902107385342e-44
ENSG00000177479.51	ENSG00000177479	ENSG00000177479_052	chr3	dexseq_prepare_annotation2.py	exon	49008147	49008274	.	+	.	ENST00000465217__exon_number_052__gene_id_ENSG00000177479	ARIH2	ENSG00000177479.51	-1.2948090733474	-18.5995045216961	1.18568705727041e-46	2.91527333600114e-44
ENSG00000144426.ENSG00000204196.50	ENSG00000144426+ENSG00000204196	ENSG00000144426+ENSG00000204196_051	chr2	dexseq_prepare_annotation2.py	exon	204034470	204034574	.	+	.	ENST00000449802+ENST00000414576__exon_number_051__gene_id_ENSG00000144426+ENSG00000204196		ENSG00000144426.ENSG00000204196.50	-2.18096496026849	-19.6860132821156	1.20636487727527e-46	2.96077958251989e-44
ENSG00000152556.54	ENSG00000152556	ENSG00000152556_055	chr12	dexseq_prepare_annotation2.py	exon	48527154	48527263	.	+	.	ENST00000551804+ENST00000340802+ENST00000547587+ENST00000395233+ENST00000547581+ENST00000312352+ENST00000546964+ENST00000359794__exon_number_055__gene_id_ENSG00000152556	PFKM	ENSG00000152556.54	-1.73407057353702	-22.7333166221079	1.40423021420179e-46	3.44021276121656e-44
ENSG00000102893.56	ENSG00000102893	ENSG00000102893_057	chr16	dexseq_prepare_annotation2.py	exon	47698887	47699852	.	+	.	ENST00000566319__exon_number_057__gene_id_ENSG00000102893	PHKB	ENSG00000102893.56	-1.89790943988874	-17.7030988355001	1.69530134141505e-46	4.14586246860496e-44
ENSG00000114374.4	ENSG00000114374	ENSG00000114374_005	chrY	dexseq_prepare_annotation2.py	exon	14821369	14821476	.	+	.	ENST00000493168+ENST00000338981+ENST00000426564__exon_number_005__gene_id_ENSG00000114374	USP9Y	ENSG00000114374.4	-3.0621784257122	-19.9498848861189	1.69887983299007e-46	4.14718145134155e-44
ENSG00000069329	ENSG00000069329	ENSG00000069329_001	chr16	dexseq_prepare_annotation2.py	exon	46690054	46693588	.	-	.	ENST00000299138__exon_number_001__gene_id_ENSG00000069329	VPS35	ENSG00000069329	-2.11345878470477	-24.4453580550095	1.79009929189691e-46	4.36205641558859e-44
ENSG00000070366.46	ENSG00000070366	ENSG00000070366_047	chr17	dexseq_prepare_annotation2.py	exon	2147952	2148013	.	-	.	ENST00000570659+ENST00000354901+ENST00000263073+ENST00000544865__exon_number_047__gene_id_ENSG00000070366	SMG6	ENSG00000070366.46	1.99474734416313	21.7008389334972	1.82456195480497e-46	4.43810873067257e-44
ENSG00000140853.104	ENSG00000140853	ENSG00000140853_105	chr16	dexseq_prepare_annotation2.py	exon	57116546	57117431	.	+	.	ENST00000540182+ENST00000539144+ENST00000543103+ENST00000262510+ENST00000308149+ENST00000538453+ENST00000436936+ENST00000545081+ENST00000537056__exon_number_105__gene_id_ENSG00000140853	NLRC5	ENSG00000140853.104	-1.1715804643256	-22.3002770266099	2.03444126191165e-46	4.93981886404273e-44
ENSG00000213908.9	ENSG00000213908	ENSG00000213908_010	chr19	dexseq_prepare_annotation2.py	exon	41531922	41531929	.	-	.	ENST00000595391__exon_number_010__gene_id_ENSG00000213908	CYP2A7P1	ENSG00000213908.9	2.02729657927246	31.4239688884288	2.25117616864655e-46	5.45636321132043e-44
ENSG00000150672.ENSG00000256466.88	ENSG00000150672+ENSG00000256466	ENSG00000150672+ENSG00000256466_089	chr11	dexseq_prepare_annotation2.py	exon	85309741	85309832	.	-	.	ENST00000376104+ENST00000526147+ENST00000472545__exon_number_089__gene_id_ENSG00000150672+ENSG00000256466		ENSG00000150672.ENSG00000256466.88	3.38547491266379	23.4244081282037	2.26302721048777e-46	5.46894660689171e-44
ENSG00000177189.24	ENSG00000177189	ENSG00000177189_025	chrX	dexseq_prepare_annotation2.py	exon	20211638	20211711	.	-	.	ENST00000492128+ENST00000540702+ENST00000379565+ENST00000379548+ENST00000457145+ENST00000544447__exon_number_025__gene_id_ENSG00000177189	RPS6KA3	ENSG00000177189.24	-1.91099164438276	-20.0750287455216	2.26438331872124e-46	5.46894660689171e-44
ENSG00000147604.24	ENSG00000147604	ENSG00000147604_025	chr8	dexseq_prepare_annotation2.py	exon	74208000	74208024	.	-	.	ENST00000396466__exon_number_025__gene_id_ENSG00000147604	RPL7	ENSG00000147604.24	-2.24867084703682	-23.4078393488303	2.42534027189803e-46	5.84734113362073e-44
ENSG00000173818.62	ENSG00000173818	ENSG00000173818_063	chr17	dexseq_prepare_annotation2.py	exon	78411883	78411886	.	+	.	ENST00000518907+ENST00000517795__exon_number_063__gene_id_ENSG00000173818	ENDOV	ENSG00000173818.62	1.94284494014811	24.3471836789894	2.60937486102573e-46	6.27994151958924e-44
ENSG00000166689.25	ENSG00000166689	ENSG00000166689_026	chr11	dexseq_prepare_annotation2.py	exon	16812750	16812892	.	-	.	ENST00000531776__exon_number_026__gene_id_ENSG00000166689	PLEKHA7	ENSG00000166689.25	1.30431910812608	18.7878724256299	2.74939437940177e-46	6.60527478202088e-44
ENSG00000150672.ENSG00000256466.89	ENSG00000150672+ENSG00000256466	ENSG00000150672+ENSG00000256466_090	chr11	dexseq_prepare_annotation2.py	exon	85336151	85336295	.	-	.	ENST00000526147__exon_number_090__gene_id_ENSG00000150672+ENSG00000256466		ENSG00000150672.ENSG00000256466.89	3.38551808546708	23.3728637915231	2.80750715525554e-46	6.73303372406004e-44
ENSG00000177542.2	ENSG00000177542	ENSG00000177542_003	chr11	dexseq_prepare_annotation2.py	exon	792142	792217	.	-	.	ENST00000320230+ENST00000531214__exon_number_003__gene_id_ENSG00000177542	SLC25A22	ENSG00000177542.2	1.30210720701327	20.8191800615656	3.24591013852014e-46	7.77076581740911e-44
ENSG00000125633.5	ENSG00000125633	ENSG00000125633_006	chr2	dexseq_prepare_annotation2.py	exon	118693074	118693155	.	-	.	ENST00000319432+ENST00000376300+ENST00000470650+ENST00000437999+ENST00000474546__exon_number_006__gene_id_ENSG00000125633	CCDC93	ENSG00000125633.5	-1.40572264232618	-21.0481785916841	3.38698716852122e-46	8.09430616513551e-44
ENSG00000005801.ENSG00000263365.1	ENSG00000005801+ENSG00000263365	ENSG00000005801+ENSG00000263365_002	chr11	dexseq_prepare_annotation2.py	exon	3379157	3379995	.	-	.	ENST00000354599__exon_number_002__gene_id_ENSG00000005801+ENSG00000263365		ENSG00000005801.ENSG00000263365.1	2.26707382760098	26.8921886348835	3.49696586482785e-46	8.34252561098854e-44
ENSG00000080823.67	ENSG00000080823	ENSG00000080823_068	chr14	dexseq_prepare_annotation2.py	exon	102718093	102718141	.	-	.	ENST00000519877+ENST00000518399+ENST00000518482+ENST00000521766+ENST00000193029+ENST00000522874+ENST00000517537+ENST00000519569+ENST00000562292+ENST00000361847+ENST00000524019+ENST00000523485+ENST00000524214+ENST00000559838+ENST00000522093+ENST00000518686__exon_number_068__gene_id_ENSG00000080823	MOK	ENSG00000080823.67	-1.38636667432062	-20.1697880899377	3.78634358387563e-46	9.01711446966989e-44
ENSG00000148337	ENSG00000148337	ENSG00000148337_001	chr9	dexseq_prepare_annotation2.py	exon	130928343	130928343	.	-	.	ENST00000471773__exon_number_001__gene_id_ENSG00000148337	CIZ1	ENSG00000148337	0.740500374091539	17.2711897441163	3.87994997245978e-46	9.21337476926866e-44
ENSG00000163491.60	ENSG00000163491	ENSG00000163491_061	chr3	dexseq_prepare_annotation2.py	exon	27410522	27410687	.	-	.	ENST00000491627__exon_number_061__gene_id_ENSG00000163491	NEK10	ENSG00000163491.60	-1.90536849532593	-18.3412870940859	3.88225803525563e-46	9.21337476926866e-44
ENSG00000006025.11	ENSG00000006025	ENSG00000006025_012	chr17	dexseq_prepare_annotation2.py	exon	45886700	45886844	.	-	.	ENST00000579728+ENST00000583167+ENST00000007414+ENST00000392507__exon_number_012__gene_id_ENSG00000006025	OSBPL7	ENSG00000006025.11	-2.24416730903274	-24.7680192377818	4.2725410828416e-46	1.01219910351299e-43
ENSG00000030582.5	ENSG00000030582	ENSG00000030582_006	chr17	dexseq_prepare_annotation2.py	exon	42422666	42422669	.	+	.	ENST00000588143+ENST00000588170+ENST00000589536+ENST00000053867+ENST00000593167+ENST00000587518+ENST00000587109__exon_number_006__gene_id_ENSG00000030582	GRN	ENSG00000030582.5	1.64847055047994	19.4769728035023	4.45156656143385e-46	1.05278391924905e-43
ENSG00000268614.ENSG00000090674.ENSG00000032444.57	ENSG00000268614+ENSG00000090674+ENSG00000032444	ENSG00000268614+ENSG00000090674+ENSG00000032444_058	chr19	dexseq_prepare_annotation2.py	exon	7600675	7600818	.	+	.	ENST00000600737+ENST00000414982__exon_number_058__gene_id_ENSG00000268614+ENSG00000090674+ENSG00000032444		ENSG00000268614.ENSG00000090674.ENSG00000032444.57	-1.88018173553107	-22.8510394701072	4.48356550086337e-46	1.05851706692442e-43
ENSG00000088538.1	ENSG00000088538	ENSG00000088538_002	chr3	dexseq_prepare_annotation2.py	exon	50816106	50816189	.	+	.	ENST00000266037__exon_number_002__gene_id_ENSG00000088538	DOCK3	ENSG00000088538.1	-1.75919076336184	-19.3089747023392	5.19664695474015e-46	1.22474826735213e-43
ENSG00000114423.29	ENSG00000114423	ENSG00000114423_030	chr3	dexseq_prepare_annotation2.py	exon	105587580	105587755	.	-	.	ENST00000405772+ENST00000403724+ENST00000264122__exon_number_030__gene_id_ENSG00000114423	CBLB	ENSG00000114423.29	1.56590522992209	20.9553108635848	5.51981451045936e-46	1.29866960048754e-43
ENSG00000164113.15	ENSG00000164113	ENSG00000164113_016	chr4	dexseq_prepare_annotation2.py	exon	123304954	123305061	.	+	.	ENST00000492454+ENST00000439307+ENST00000446706+ENST00000296513+ENST00000388725+ENST00000388724__exon_number_016__gene_id_ENSG00000164113	ADAD1	ENSG00000164113.15	-1.68917998001998	-24.1474554084515	5.63500379474496e-46	1.32348878283494e-43
ENSG00000151655.2	ENSG00000151655	ENSG00000151655_003	chr10	dexseq_prepare_annotation2.py	exon	7745331	7745342	.	+	.	ENST00000480387+ENST00000358415+ENST00000473227__exon_number_003__gene_id_ENSG00000151655	ITIH2	ENSG00000151655.2	-2.60602535423096	-23.6288419356063	6.24859442348142e-46	1.46508066397569e-43
ENSG00000074181.3	ENSG00000074181	ENSG00000074181_004	chr19	dexseq_prepare_annotation2.py	exon	15273276	15273373	.	-	.	ENST00000263388+ENST00000597756+ENST00000595514__exon_number_004__gene_id_ENSG00000074181	NOTCH3	ENSG00000074181.3	2.17175519957247	19.015736376341	6.28268123682613e-46	1.47054613875824e-43
ENSG00000147889	ENSG00000147889	ENSG00000147889_001	chr9	dexseq_prepare_annotation2.py	exon	21967751	21967751	.	-	.	ENST00000361570__exon_number_001__gene_id_ENSG00000147889	CDKN2A	ENSG00000147889	-3.1096042838988	-24.1114194245605	6.47772093315928e-46	1.51360157674312e-43
ENSG00000215440.ENSG00000124222.ENSG00000254995.36	ENSG00000215440+ENSG00000124222+ENSG00000254995	ENSG00000215440+ENSG00000124222+ENSG00000254995_037	chr20	dexseq_prepare_annotation2.py	exon	57245604	57245659	.	+	.	ENST00000361770+ENST00000467096+ENST00000371141+ENST00000464640+ENST00000476384+ENST00000359617+ENST00000468590+ENST00000355957+ENST00000438253+ENST00000483434+ENST00000371132+ENST00000496117+ENST00000496003+ENST00000361830+ENST00000358029+ENST00000490700+ENST00000312283+ENST00000493301+ENST00000530122__exon_number_037__gene_id_ENSG00000215440+ENSG00000124222+ENSG00000254995		ENSG00000215440.ENSG00000124222.ENSG00000254995.36	1.81006886385775	20.6835704575041	6.74864603170498e-46	1.57421109203492e-43
ENSG00000103343.ENSG00000103351.ENSG00000263212.ENSG00000262621.ENSG00000122390.4	ENSG00000103343+ENSG00000103351+ENSG00000263212+ENSG00000262621+ENSG00000122390	ENSG00000103343+ENSG00000103351+ENSG00000263212+ENSG00000262621+ENSG00000122390_005	chr16	dexseq_prepare_annotation2.py	exon	3451244	3451270	.	+	.	ENST00000571936+ENST00000344823+ENST00000575752__exon_number_005__gene_id_ENSG00000103343+ENSG00000103351+ENSG00000263212+ENSG00000262621+ENSG00000122390		ENSG00000103343.ENSG00000103351.ENSG00000263212.ENSG00000262621.ENSG00000122390.4	1.20950018833184	16.7817573699994	6.92465365803664e-46	1.61251077392836e-43
ENSG00000166689.56	ENSG00000166689	ENSG00000166689_057	chr11	dexseq_prepare_annotation2.py	exon	16902906	16903166	.	-	.	ENST00000528637__exon_number_057__gene_id_ENSG00000166689	PLEKHA7	ENSG00000166689.56	-2.93888596376688	-18.6447271430494	7.36564580558858e-46	1.71228051275096e-43
ENSG00000188897.71	ENSG00000188897	ENSG00000188897_072	chr16	dexseq_prepare_annotation2.py	exon	11585612	11585701	.	-	.	ENST00000598234__exon_number_072__gene_id_ENSG00000188897	CTD-3088G3.8	ENSG00000188897.71	-2.20507518104192	-22.023319212161	7.42258524938073e-46	1.7225825859613e-43
ENSG00000242384.ENSG00000267043.ENSG00000161583.ENSG00000234972.20	ENSG00000242384+ENSG00000267043+ENSG00000161583+ENSG00000234972	ENSG00000242384+ENSG00000267043+ENSG00000161583+ENSG00000234972_021	chr17	dexseq_prepare_annotation2.py	exon	34590221	34590382	.	-	.	ENST00000585570__exon_number_021__gene_id_ENSG00000242384+ENSG00000267043+ENSG00000161583+ENSG00000234972		ENSG00000242384.ENSG00000267043.ENSG00000161583.ENSG00000234972.20	-0.94673949272386	-19.1042884685569	8.1275426217752e-46	1.88298189919325e-43
ENSG00000167380.39	ENSG00000167380	ENSG00000167380_040	chr19	dexseq_prepare_annotation2.py	exon	44679684	44679796	.	+	.	ENST00000590089+ENST00000590524+ENST00000454662+ENST00000585678+ENST00000588883+ENST00000590578+ENST00000337433+ENST00000588127__exon_number_040__gene_id_ENSG00000167380	ZNF226	ENSG00000167380.39	3.19099862442951	20.2237972021654	8.34946201781577e-46	1.93111735167648e-43
ENSG00000123607.7	ENSG00000123607	ENSG00000123607_008	chr2	dexseq_prepare_annotation2.py	exon	166727531	166727721	.	-	.	ENST00000486672__exon_number_008__gene_id_ENSG00000123607	TTC21B	ENSG00000123607.7	1.55232344906298	20.8764153100549	8.36555471967382e-46	1.93156553551941e-43
ENSG00000103671.22	ENSG00000103671	ENSG00000103671_023	chr15	dexseq_prepare_annotation2.py	exon	64701917	64702001	.	+	.	ENST00000561265+ENST00000559565+ENST00000560567+ENST00000261884+ENST00000560475__exon_number_023__gene_id_ENSG00000103671	TRIP4	ENSG00000103671.22	3.65710738159932	28.3801443085631	9.97599533791801e-46	2.29951747942053e-43
ENSG00000105737.2	ENSG00000105737	ENSG00000105737_003	chr19	dexseq_prepare_annotation2.py	exon	42503395	42503451	.	-	.	ENST00000602210+ENST00000262895+ENST00000593562+ENST00000454993__exon_number_003__gene_id_ENSG00000105737	GRIK5	ENSG00000105737.2	3.09605296891936	25.1182858791044	1.06579419778445e-45	2.45256678643285e-43
ENSG00000216937.ENSG00000150076.12	ENSG00000216937+ENSG00000150076	ENSG00000216937+ENSG00000150076_013	chr10	dexseq_prepare_annotation2.py	exon	32770639	32770710	.	+	.	ENST00000489718__exon_number_013__gene_id_ENSG00000216937+ENSG00000150076		ENSG00000216937.ENSG00000150076.12	-2.43151101871203	-25.7418789293099	1.23646307740328e-45	2.840513721875e-43
ENSG00000013441.39	ENSG00000013441	ENSG00000013441_040	chr2	dexseq_prepare_annotation2.py	exon	201729382	201729385	.	-	.	ENST00000409403+ENST00000321356+ENST00000473565__exon_number_040__gene_id_ENSG00000013441	CLK1	ENSG00000013441.39	3.40508243188916	23.4424602940728	1.32944992316884e-45	3.04899843807893e-43
ENSG00000266967.ENSG00000267060.ENSG00000108825.27	ENSG00000266967+ENSG00000267060+ENSG00000108825	ENSG00000266967+ENSG00000267060+ENSG00000108825_028	chr17	dexseq_prepare_annotation2.py	exon	41107947	41107963	.	-	.	ENST00000491665+ENST00000591096+ENST00000421990+ENST00000441280+ENST00000486664+ENST00000450475+ENST00000423601+ENST00000591910+ENST00000430739+ENST00000409399+ENST00000409103+ENST00000478040+ENST00000427569+ENST00000360221__exon_number_028__gene_id_ENSG00000266967+ENSG00000267060+ENSG00000108825		ENSG00000266967.ENSG00000267060.ENSG00000108825.27	-2.28311230497659	-18.7477597376802	1.67260216221503e-45	3.82955735660571e-43
ENSG00000103343.ENSG00000103351.ENSG00000263212.ENSG00000262621.ENSG00000122390.2	ENSG00000103343+ENSG00000103351+ENSG00000263212+ENSG00000262621+ENSG00000122390	ENSG00000103343+ENSG00000103351+ENSG00000263212+ENSG00000262621+ENSG00000122390_003	chr16	dexseq_prepare_annotation2.py	exon	3434010	3434706	.	+	.	ENST00000576906__exon_number_003__gene_id_ENSG00000103343+ENSG00000103351+ENSG00000263212+ENSG00000262621+ENSG00000122390		ENSG00000103343.ENSG00000103351.ENSG00000263212.ENSG00000262621.ENSG00000122390.2	1.1641306611187	16.6795318813495	1.7365088852882e-45	3.96921718555346e-43
ENSG00000126005.ENSG00000088298.ENSG00000261582.ENSG00000242372.60	ENSG00000126005+ENSG00000088298+ENSG00000261582+ENSG00000242372	ENSG00000126005+ENSG00000088298+ENSG00000261582+ENSG00000242372_061	chr20	dexseq_prepare_annotation2.py	exon	33872574	33872589	.	-	.	ENST00000415116+ENST00000456600+ENST00000447927+ENST00000374450__exon_number_061__gene_id_ENSG00000126005+ENSG00000088298+ENSG00000261582+ENSG00000242372		ENSG00000126005.ENSG00000088298.ENSG00000261582.ENSG00000242372.60	-2.12543175782214	-18.9824317798276	1.79331408672986e-45	4.09220479868011e-43
ENSG00000103343.ENSG00000103351.ENSG00000263212.ENSG00000262621.ENSG00000122390.5	ENSG00000103343+ENSG00000103351+ENSG00000263212+ENSG00000262621+ENSG00000122390	ENSG00000103343+ENSG00000103351+ENSG00000263212+ENSG00000262621+ENSG00000122390_006	chr16	dexseq_prepare_annotation2.py	exon	3451271	3451419	.	+	.	ENST00000344823__exon_number_006__gene_id_ENSG00000103343+ENSG00000103351+ENSG00000263212+ENSG00000262621+ENSG00000122390		ENSG00000103343.ENSG00000103351.ENSG00000263212.ENSG00000262621.ENSG00000122390.5	1.22406972785482	16.6718170077836	1.86124597619005e-45	4.24012962712718e-43
ENSG00000150672.ENSG00000256466.93	ENSG00000150672+ENSG00000256466	ENSG00000150672+ENSG00000256466_094	chr11	dexseq_prepare_annotation2.py	exon	85338315	85338732	.	-	.	ENST00000472545__exon_number_094__gene_id_ENSG00000150672+ENSG00000256466		ENSG00000150672.ENSG00000256466.93	3.27563733171858	22.8871526472972	2.17374563667801e-45	4.94378593059075e-43
ENSG00000257062.ENSG00000111700.ENSG00000134538.ENSG00000205754.ENSG00000257046.19	ENSG00000257062+ENSG00000111700+ENSG00000134538+ENSG00000205754+ENSG00000257046	ENSG00000257062+ENSG00000111700+ENSG00000134538+ENSG00000205754+ENSG00000257046_020	chr12	dexseq_prepare_annotation2.py	exon	21033789	21033954	.	+	.	ENST00000261196+ENST00000381545+ENST00000553473+ENST00000544370+ENST00000540229__exon_number_020__gene_id_ENSG00000257062+ENSG00000111700+ENSG00000134538+ENSG00000205754+ENSG00000257046		ENSG00000257062.ENSG00000111700.ENSG00000134538.ENSG00000205754.ENSG00000257046.19	-0.914388693333893	-19.0538173400832	2.6510977324509e-45	6.01940341884389e-43
ENSG00000113163.29	ENSG00000113163	ENSG00000113163_030	chr5	dexseq_prepare_annotation2.py	exon	74806937	74807330	.	-	.	ENST00000261415+ENST00000380494+ENST00000405807__exon_number_030__gene_id_ENSG00000113163	COL4A3BP	ENSG00000113163.29	2.9128107393158	24.8597030046183	2.66288134720879e-45	6.03611504582664e-43
ENSG00000125633.3	ENSG00000125633	ENSG00000125633_004	chr2	dexseq_prepare_annotation2.py	exon	118688619	118688726	.	-	.	ENST00000474546+ENST00000376300+ENST00000319432+ENST00000437999__exon_number_004__gene_id_ENSG00000125633	CCDC93	ENSG00000125633.3	-1.45307016036635	-20.640554346818	2.91308689329858e-45	6.59232047052457e-43
ENSG00000125633.9	ENSG00000125633	ENSG00000125633_010	chr2	dexseq_prepare_annotation2.py	exon	118694316	118694477	.	-	.	ENST00000470650__exon_number_010__gene_id_ENSG00000125633	CCDC93	ENSG00000125633.9	-1.39541395877676	-20.6397194921774	2.92601688912383e-45	6.61061818994948e-43
ENSG00000018189.6	ENSG00000018189	ENSG00000018189_007	chr4	dexseq_prepare_annotation2.py	exon	71587728	71588371	.	+	.	ENST00000381006+ENST00000226328__exon_number_007__gene_id_ENSG00000018189	RUFY3	ENSG00000018189.6	-3.657606763998	-20.8766850630672	3.0219661958668e-45	6.81610719209567e-43
ENSG00000102897	ENSG00000102897	ENSG00000102897_001	chr16	dexseq_prepare_annotation2.py	exon	20911190	20911223	.	+	.	ENST00000564457__exon_number_001__gene_id_ENSG00000102897	LYRM1	ENSG00000102897	-2.37207005886983	-26.2016804044269	3.08984436408629e-45	6.95770746004705e-43
ENSG00000257062.ENSG00000111700.ENSG00000134538.ENSG00000205754.ENSG00000257046.25	ENSG00000257062+ENSG00000111700+ENSG00000134538+ENSG00000205754+ENSG00000257046	ENSG00000257062+ENSG00000111700+ENSG00000134538+ENSG00000205754+ENSG00000257046_026	chr12	dexseq_prepare_annotation2.py	exon	21168630	21168714	.	+	.	ENST00000421593__exon_number_026__gene_id_ENSG00000257062+ENSG00000111700+ENSG00000134538+ENSG00000205754+ENSG00000257046		ENSG00000257062.ENSG00000111700.ENSG00000134538.ENSG00000205754.ENSG00000257046.25	-0.937830513770525	-19.0226565476857	3.23647599489603e-45	7.27588596025564e-43
ENSG00000170160.ENSG00000188933.ENSG00000264892.ENSG00000266302.ENSG00000264729.ENSG00000272815.59	ENSG00000170160+ENSG00000188933+ENSG00000264892+ENSG00000266302+ENSG00000264729+ENSG00000272815	ENSG00000170160+ENSG00000188933+ENSG00000264892+ENSG00000266302+ENSG00000264729+ENSG00000272815_060	chr17	dexseq_prepare_annotation2.py	exon	16697973	16699356	.	+	.	ENST00000444558__exon_number_060__gene_id_ENSG00000170160+ENSG00000188933+ENSG00000264892+ENSG00000266302+ENSG00000264729+ENSG00000272815		ENSG00000170160.ENSG00000188933.ENSG00000264892.ENSG00000266302.ENSG00000264729.ENSG00000272815.59	-4.50916957714356	-21.4026160823878	3.29176886439799e-45	7.38801788596852e-43
ENSG00000260565.4	ENSG00000260565	ENSG00000260565_005	chr16	dexseq_prepare_annotation2.py	exon	2713083	2713084	.	-	.	ENST00000568395+ENST00000569465+ENST00000562807__exon_number_005__gene_id_ENSG00000260565	ERVK13-1	ENSG00000260565.4	2.91950367665469	30.287507046808	3.30625132735329e-45	7.40833743644175e-43
ENSG00000108100.26	ENSG00000108100	ENSG00000108100_027	chr10	dexseq_prepare_annotation2.py	exon	35854951	35855056	.	+	.	ENST00000374706+ENST00000497692+ENST00000374704+ENST00000265375+ENST00000339497+ENST00000465416__exon_number_027__gene_id_ENSG00000108100	CCNY	ENSG00000108100.26	2.56032809026015	27.9257064081739	3.53762006679205e-45	7.91377207695699e-43
ENSG00000148343.12	ENSG00000148343	ENSG00000148343_013	chr9	dexseq_prepare_annotation2.py	exon	131809384	131809503	.	+	.	ENST00000474534__exon_number_013__gene_id_ENSG00000148343	FAM73B	ENSG00000148343.12	1.29936036655773	19.781963105334	3.5976921539511e-45	8.03498320189875e-43
ENSG00000055609.26	ENSG00000055609	ENSG00000055609_027	chr7	dexseq_prepare_annotation2.py	exon	151854846	151855010	.	-	.	ENST00000360104+ENST00000473186+ENST00000355193+ENST00000424877__exon_number_027__gene_id_ENSG00000055609	KMT2C	ENSG00000055609.26	-3.43029356084598	-22.7567403821605	3.78368471234353e-45	8.43656588499486e-43
ENSG00000176658.31	ENSG00000176658	ENSG00000176658_032	chr17	dexseq_prepare_annotation2.py	exon	31076024	31076024	.	-	.	ENST00000394649+ENST00000577252+ENST00000318217+ENST00000584232+ENST00000582751+ENST00000580538+ENST00000579584__exon_number_032__gene_id_ENSG00000176658	MYO1D	ENSG00000176658.31	-2.18305107371935	-26.1147354225098	4.07780820345832e-45	9.07754697611287e-43
ENSG00000168872.ENSG00000260537.ENSG00000157349.73	ENSG00000168872+ENSG00000260537+ENSG00000157349	ENSG00000168872+ENSG00000260537+ENSG00000157349_074	chr16	dexseq_prepare_annotation2.py	exon	70399836	70399987	.	+	.	ENST00000569319+ENST00000566574__exon_number_074__gene_id_ENSG00000168872+ENSG00000260537+ENSG00000157349		ENSG00000168872.ENSG00000260537.ENSG00000157349.73	2.4444768458692	24.1409011295059	4.39013842417921e-45	9.7569038961738e-43
ENSG00000050438.28	ENSG00000050438	ENSG00000050438_029	chr12	dexseq_prepare_annotation2.py	exon	51855002	51855075	.	+	.	ENST00000514353+ENST00000550211+ENST00000319957+ENST00000547697+ENST00000535225+ENST00000453097+ENST00000551071+ENST00000604314+ENST00000394856+ENST00000358657__exon_number_029__gene_id_ENSG00000050438	SLC4A8	ENSG00000050438.28	-3.8375502927503	-25.3387229372336	4.80694982646054e-45	1.06658791279509e-42
ENSG00000258818.ENSG00000259171.ENSG00000214274.1	ENSG00000258818+ENSG00000259171+ENSG00000214274	ENSG00000258818+ENSG00000259171+ENSG00000214274_002	chr14	dexseq_prepare_annotation2.py	exon	21152336	21152741	.	+	.	ENST00000336811+ENST00000555835__exon_number_002__gene_id_ENSG00000258818+ENSG00000259171+ENSG00000214274		ENSG00000258818.ENSG00000259171.ENSG00000214274.1	2.8608801306466	30.1211840659038	4.934186370737e-45	1.09304243176039e-42
ENSG00000186001.22	ENSG00000186001	ENSG00000186001_023	chr3	dexseq_prepare_annotation2.py	exon	197574743	197574829	.	+	.	ENST00000414675+ENST00000536618+ENST00000494069+ENST00000441090+ENST00000461674+ENST00000438796+ENST00000334859+ENST00000425562__exon_number_023__gene_id_ENSG00000186001	LRCH3	ENSG00000186001.22	-1.25203967976655	-21.0298144397894	5.21169870882692e-45	1.15264699207101e-42
ENSG00000166689.32	ENSG00000166689	ENSG00000166689_033	chr11	dexseq_prepare_annotation2.py	exon	16822563	16822571	.	-	.	ENST00000525049+ENST00000525781+ENST00000531066+ENST00000525581+ENST00000355661+ENST00000530489+ENST00000448080__exon_number_033__gene_id_ENSG00000166689	PLEKHA7	ENSG00000166689.32	2.02330790584891	18.3466747086885	5.76952409227632e-45	1.27395386425232e-42
ENSG00000079215.33	ENSG00000079215	ENSG00000079215_034	chr5	dexseq_prepare_annotation2.py	exon	36686167	36686335	.	+	.	ENST00000265113+ENST00000506178+ENST00000381918__exon_number_034__gene_id_ENSG00000079215	SLC1A3	ENSG00000079215.33	-3.0464317862361	-24.6313151086853	6.01270615006641e-45	1.32550544189323e-42
ENSG00000120549.16	ENSG00000120549	ENSG00000120549_017	chr10	dexseq_prepare_annotation2.py	exon	24783429	24783533	.	+	.	ENST00000376454+ENST00000376462__exon_number_017__gene_id_ENSG00000120549	KIAA1217	ENSG00000120549.16	1.94188258214818	21.2700629970237	6.29253342453596e-45	1.38495615899799e-42
ENSG00000165929.ENSG00000133962.65	ENSG00000165929+ENSG00000133962	ENSG00000165929+ENSG00000133962_066	chr14	dexseq_prepare_annotation2.py	exon	92332619	92332969	.	-	.	ENST00000555302__exon_number_066__gene_id_ENSG00000165929+ENSG00000133962		ENSG00000165929.ENSG00000133962.65	-1.9365938582281	-19.6777378719237	6.60958326946672e-45	1.45239472362022e-42
ENSG00000173846.1	ENSG00000173846	ENSG00000173846_002	chr1	dexseq_prepare_annotation2.py	exon	45266060	45266345	.	+	.	ENST00000372201+ENST00000465443__exon_number_002__gene_id_ENSG00000173846	PLK3	ENSG00000173846.1	-1.68946796390154	-23.0443317372204	6.75843610256359e-45	1.48271612880985e-42
ENSG00000239306.ENSG00000173933.ENSG00000248643.ENSG00000258297.50	ENSG00000239306+ENSG00000173933+ENSG00000248643+ENSG00000258297	ENSG00000239306+ENSG00000173933+ENSG00000248643+ENSG00000258297_051	chr11	dexseq_prepare_annotation2.py	exon	66413498	66413910	.	+	.	ENST00000398692+ENST00000310092+ENST00000514361+ENST00000500635+ENST00000409406+ENST00000408993+ENST00000530235+ENST00000528039+ENST00000515838+ENST00000412278__exon_number_051__gene_id_ENSG00000239306+ENSG00000173933+ENSG00000248643+ENSG00000258297		ENSG00000239306.ENSG00000173933.ENSG00000248643.ENSG00000258297.50	-1.18066014631127	-18.6464055632803	7.2131564122167e-45	1.57993597247942e-42
ENSG00000114423.28	ENSG00000114423	ENSG00000114423_029	chr3	dexseq_prepare_annotation2.py	exon	105586254	105586435	.	-	.	ENST00000405772+ENST00000403724+ENST00000443752+ENST00000394027+ENST00000438603+ENST00000545639+ENST00000264122+ENST00000447441__exon_number_029__gene_id_ENSG00000114423	CBLB	ENSG00000114423.28	1.55777833887324	20.4691001316551	7.24707720873253e-45	1.58482196927313e-42
ENSG00000118308.64	ENSG00000118308	ENSG00000118308_065	chr12	dexseq_prepare_annotation2.py	exon	25260868	25260923	.	+	.	ENST00000549437+ENST00000536173+ENST00000361433+ENST00000547044+ENST00000555877+ENST00000548766+ENST00000354454__exon_number_065__gene_id_ENSG00000118308	LRMP	ENSG00000118308.64	3.15951351160092	18.4097832475556	7.71695936736651e-45	1.68487769329835e-42
ENSG00000070669.5	ENSG00000070669	ENSG00000070669_006	chr7	dexseq_prepare_annotation2.py	exon	97481516	97481625	.	-	.	ENST00000437628+ENST00000454046+ENST00000444334+ENST00000455086+ENST00000422745+ENST00000175506+ENST00000394308+ENST00000394309__exon_number_006__gene_id_ENSG00000070669	ASNS	ENSG00000070669.5	-3.32435219818338	-19.6492781718834	7.80554715019473e-45	1.70149705841601e-42
ENSG00000158286.29	ENSG00000158286	ENSG00000158286_030	chr1	dexseq_prepare_annotation2.py	exon	6272278	6272290	.	+	.	ENST00000496676__exon_number_030__gene_id_ENSG00000158286	RNF207	ENSG00000158286.29	4.01431678739929	20.4278863424455	9.02707710276382e-45	1.96463463216276e-42
ENSG00000163491.56	ENSG00000163491	ENSG00000163491_057	chr3	dexseq_prepare_annotation2.py	exon	27393956	27394016	.	-	.	ENST00000435750+ENST00000429845+ENST00000341435+ENST00000491627__exon_number_057__gene_id_ENSG00000163491	NEK10	ENSG00000163491.56	-1.92111605817847	-17.9052771339107	9.24001060099369e-45	2.00777485127548e-42
ENSG00000153048.33	ENSG00000153048	ENSG00000153048_034	chr16	dexseq_prepare_annotation2.py	exon	8962389	8962576	.	-	.	ENST00000570125__exon_number_034__gene_id_ENSG00000153048	CARHSP1	ENSG00000153048.33	-2.56481529592588	-22.967301080905	9.27668067007518e-45	2.01253826320793e-42
ENSG00000238542.ENSG00000163492.ENSG00000155657.16	ENSG00000238542+ENSG00000163492+ENSG00000155657	ENSG00000238542+ENSG00000163492+ENSG00000155657_017	chr2	dexseq_prepare_annotation2.py	exon	179407796	179408389	.	-	.	ENST00000591111+ENST00000342992+ENST00000342175+ENST00000460472+ENST00000359218+ENST00000589042__exon_number_017__gene_id_ENSG00000238542+ENSG00000163492+ENSG00000155657		ENSG00000238542.ENSG00000163492.ENSG00000155657.16	-1.14761691239148	-15.8323621981427	9.49075810070528e-45	2.05571326930816e-42
ENSG00000030582.1	ENSG00000030582	ENSG00000030582_002	chr17	dexseq_prepare_annotation2.py	exon	42422630	42422632	.	+	.	ENST00000588170+ENST00000589536__exon_number_002__gene_id_ENSG00000030582	GRN	ENSG00000030582.1	1.70836702391585	18.9892983137198	9.54876639196353e-45	2.06500017920911e-42
ENSG00000119650.ENSG00000119685.ENSG00000119686.142	ENSG00000119650+ENSG00000119685+ENSG00000119686	ENSG00000119650+ENSG00000119685+ENSG00000119686_143	chr14	dexseq_prepare_annotation2.py	exon	76550106	76550416	.	+	.	ENST00000542766+ENST00000555305__exon_number_143__gene_id_ENSG00000119650+ENSG00000119685+ENSG00000119686		ENSG00000119650.ENSG00000119685.ENSG00000119686.142	2.78868868896946	18.1724543931977	9.65954237203734e-45	2.08565109580039e-42
ENSG00000153048.20	ENSG00000153048	ENSG00000153048_021	chr16	dexseq_prepare_annotation2.py	exon	8955499	8955522	.	-	.	ENST00000568968+ENST00000567626__exon_number_021__gene_id_ENSG00000153048	CARHSP1	ENSG00000153048.20	1.89534415343082	22.9566459266109	9.69263775358929e-45	2.08949076653561e-42
ENSG00000105738	ENSG00000105738	ENSG00000105738_001	chr19	dexseq_prepare_annotation2.py	exon	38397868	38397884	.	+	.	ENST00000222345__exon_number_001__gene_id_ENSG00000105738	SIPA1L3	ENSG00000105738	-2.19808022858668	-27.5639669198944	9.80570462506393e-45	2.11053098963975e-42
ENSG00000168256.28	ENSG00000168256	ENSG00000168256_029	chr17	dexseq_prepare_annotation2.py	exon	40175672	40175859	.	+	.	ENST00000462043+ENST00000393884+ENST00000491638+ENST00000587337+ENST00000449471+ENST00000479407+ENST00000393880+ENST00000393881+ENST00000307641+ENST00000393879+ENST00000393885+ENST00000316082+ENST00000485789__exon_number_029__gene_id_ENSG00000168256	NKIRAS2	ENSG00000168256.28	-1.53764381609571	-24.4853673956674	1.01469520891261e-44	2.18054005532293e-42
ENSG00000272084.ENSG00000127481.12	ENSG00000272084+ENSG00000127481	ENSG00000272084+ENSG00000127481_013	chr1	dexseq_prepare_annotation2.py	exon	19404561	19407800	.	-	.	ENST00000459947__exon_number_013__gene_id_ENSG00000272084+ENSG00000127481		ENSG00000272084.ENSG00000127481.12	-1.39627035368568	-15.464121536281	1.07109439167841e-44	2.29812059110133e-42
ENSG00000103343.ENSG00000103351.ENSG00000263212.ENSG00000262621.ENSG00000122390.8	ENSG00000103343+ENSG00000103351+ENSG00000263212+ENSG00000262621+ENSG00000122390	ENSG00000103343+ENSG00000103351+ENSG00000263212+ENSG00000262621+ENSG00000122390_009	chr16	dexseq_prepare_annotation2.py	exon	3451974	3452406	.	+	.	ENST00000572544+ENST00000268655+ENST00000571936+ENST00000344823+ENST00000575752__exon_number_009__gene_id_ENSG00000103343+ENSG00000103351+ENSG00000263212+ENSG00000262621+ENSG00000122390		ENSG00000103343.ENSG00000103351.ENSG00000263212.ENSG00000262621.ENSG00000122390.8	1.32494071183664	16.4765640211594	1.07631221155901e-44	2.30569055066139e-42
ENSG00000198632.ENSG00000174368	ENSG00000198632+ENSG00000174368	ENSG00000198632+ENSG00000174368_001	chr7	dexseq_prepare_annotation2.py	exon	74880905	74881026	.	-	.	ENST00000442338__exon_number_001__gene_id_ENSG00000198632+ENSG00000174368		ENSG00000198632.ENSG00000174368	-1.57452497059826	-21.7673233505824	1.13740379289184e-44	2.43274269865559e-42
ENSG00000160410.61	ENSG00000160410	ENSG00000160410_062	chr19	dexseq_prepare_annotation2.py	exon	41096262	41096328	.	+	.	ENST00000602239+ENST00000594973+ENST00000600733+ENST00000602011+ENST00000599833+ENST00000291842+ENST00000597396+ENST00000598201__exon_number_062__gene_id_ENSG00000160410	SHKBP1	ENSG00000160410.61	1.13076975064046	18.3482856884531	1.17463312540272e-44	2.50843914959827e-42
ENSG00000028310.ENSG00000188818.ENSG00000206077.121	ENSG00000028310+ENSG00000188818+ENSG00000206077	ENSG00000028310+ENSG00000188818+ENSG00000206077_122	chr5	dexseq_prepare_annotation2.py	exon	892662	892674	.	-	.	ENST00000466684+ENST00000435709__exon_number_122__gene_id_ENSG00000028310+ENSG00000188818+ENSG00000206077		ENSG00000028310.ENSG00000188818.ENSG00000206077.121	1.72596618225199	20.6096355320545	1.20636911335747e-44	2.57218629436949e-42
ENSG00000185989.10	ENSG00000185989	ENSG00000185989_011	chr13	dexseq_prepare_annotation2.py	exon	114778618	114778724	.	-	.	ENST00000389544+ENST00000334062__exon_number_011__gene_id_ENSG00000185989	RASA3	ENSG00000185989.10	-3.0011605846609	-22.8803752382017	1.32729112928101e-44	2.82559781919745e-42
ENSG00000120705.15	ENSG00000120705	ENSG00000120705_016	chr5	dexseq_prepare_annotation2.py	exon	137853250	137853330	.	-	.	ENST00000503183+ENST00000507939+ENST00000503014+ENST00000514005+ENST00000499810+ENST00000506345+ENST00000360541+ENST00000572514__exon_number_016__gene_id_ENSG00000120705	ETF1	ENSG00000120705.15	-3.78089636906189	-21.407882547629	1.36261418161129e-44	2.89627676960272e-42
ENSG00000187122.ENSG00000213390.ENSG00000269891.69	ENSG00000187122+ENSG00000213390+ENSG00000269891	ENSG00000187122+ENSG00000213390+ENSG00000269891_070	chr10	dexseq_prepare_annotation2.py	exon	99003725	99003916	.	-	.	ENST00000479633+ENST00000316676+ENST00000487035+ENST00000453547+ENST00000355366+ENST00000492211+ENST00000358531+ENST00000358308+ENST00000371027__exon_number_070__gene_id_ENSG00000187122+ENSG00000213390+ENSG00000269891		ENSG00000187122.ENSG00000213390.ENSG00000269891.69	1.72493805210237	25.0267332613009	1.38986370627328e-44	2.94960204501315e-42
ENSG00000074054.69	ENSG00000074054	ENSG00000074054_070	chr2	dexseq_prepare_annotation2.py	exon	122363277	122363756	.	-	.	ENST00000455322+ENST00000397587+ENST00000263710+ENST00000541377+ENST00000409078__exon_number_070__gene_id_ENSG00000074054	CLASP1	ENSG00000074054.69	-1.61899154016288	-17.9250482047235	1.50076417145296e-44	3.180012081868e-42
ENSG00000125520.ENSG00000273047.ENSG00000273154.ENSG00000197114.ENSG00000203896.88	ENSG00000125520+ENSG00000273047+ENSG00000273154+ENSG00000197114+ENSG00000203896	ENSG00000125520+ENSG00000273047+ENSG00000273154+ENSG00000197114+ENSG00000203896_089	chr20	dexseq_prepare_annotation2.py	exon	62374232	62374470	.	+	.	ENST00000496425+ENST00000493772+ENST00000473157+ENST00000266077__exon_number_089__gene_id_ENSG00000125520+ENSG00000273047+ENSG00000273154+ENSG00000197114+ENSG00000203896		ENSG00000125520.ENSG00000273047.ENSG00000273154.ENSG00000197114.ENSG00000203896.88	1.06948120313718	19.3573509103867	1.60544046885922e-44	3.39653954945831e-42
ENSG00000103343.ENSG00000103351.ENSG00000263212.ENSG00000262621.ENSG00000122390.11	ENSG00000103343+ENSG00000103351+ENSG00000263212+ENSG00000262621+ENSG00000122390	ENSG00000103343+ENSG00000103351+ENSG00000263212+ENSG00000262621+ENSG00000122390_012	chr16	dexseq_prepare_annotation2.py	exon	3454909	3454994	.	+	.	ENST00000572544+ENST00000344823+ENST00000575752__exon_number_012__gene_id_ENSG00000103343+ENSG00000103351+ENSG00000263212+ENSG00000262621+ENSG00000122390		ENSG00000103343.ENSG00000103351.ENSG00000263212.ENSG00000262621.ENSG00000122390.11	1.17777305719449	16.4142839840216	1.88317946742931e-44	3.9779688381724e-42
ENSG00000114480.26	ENSG00000114480	ENSG00000114480_027	chr3	dexseq_prepare_annotation2.py	exon	81810526	81811312	.	-	.	ENST00000429644__exon_number_027__gene_id_ENSG00000114480	GBE1	ENSG00000114480.26	-3.35098430659885	-27.2845198035543	2.17122578086326e-44	4.5793400128411e-42
ENSG00000159216.19	ENSG00000159216	ENSG00000159216_020	chr21	dexseq_prepare_annotation2.py	exon	36262035	36262087	.	-	.	ENST00000399237__exon_number_020__gene_id_ENSG00000159216	RUNX1	ENSG00000159216.19	2.31085842080778	21.9562517772882	2.33131267782972e-44	4.90939192444391e-42
ENSG00000153048.34	ENSG00000153048	ENSG00000153048_035	chr16	dexseq_prepare_annotation2.py	exon	8962823	8962863	.	-	.	ENST00000569572+ENST00000565287+ENST00000311052+ENST00000563815__exon_number_035__gene_id_ENSG00000153048	CARHSP1	ENSG00000153048.34	-2.76653946355208	-22.7098349281948	2.68716733621096e-44	5.65004880634841e-42
ENSG00000175221.18	ENSG00000175221	ENSG00000175221_019	chr19	dexseq_prepare_annotation2.py	exon	885770	885821	.	-	.	ENST00000395808+ENST00000325464+ENST00000589119+ENST00000312090+ENST00000606248+ENST00000269814+ENST00000607471+ENST00000592943__exon_number_019__gene_id_ENSG00000175221	MED16	ENSG00000175221.18	-2.30238427769098	-28.2328006563857	2.7146625153573e-44	5.69907895666371e-42
ENSG00000102893.57	ENSG00000102893	ENSG00000102893_058	chr16	dexseq_prepare_annotation2.py	exon	47699853	47699943	.	+	.	ENST00000566044+ENST00000566319+ENST00000566275+ENST00000299167__exon_number_058__gene_id_ENSG00000102893	PHKB	ENSG00000102893.57	-1.86610715156548	-17.0695002345442	2.77684152492686e-44	5.82066079339469e-42
ENSG00000085231.10	ENSG00000085231	ENSG00000085231_011	chr5	dexseq_prepare_annotation2.py	exon	68661066	68661157	.	-	.	ENST00000509462+ENST00000217893+ENST00000503245+ENST00000328663+ENST00000506736__exon_number_011__gene_id_ENSG00000085231	TAF9	ENSG00000085231.10	-2.38957438967343	-21.5552686868839	3.0304355717471e-44	6.34248784793002e-42
ENSG00000221978.53	ENSG00000221978	ENSG00000221978_054	chr1	dexseq_prepare_annotation2.py	exon	1334690	1334691	.	-	.	ENST00000425598+ENST00000408918+ENST00000488340+ENST00000400809+ENST00000481223__exon_number_054__gene_id_ENSG00000221978	CCNL2	ENSG00000221978.53	-3.74420015512487	-24.7949017289779	3.07846165826544e-44	6.43313628522577e-42
ENSG00000134853.ENSG00000145216.12	ENSG00000134853+ENSG00000145216	ENSG00000134853+ENSG00000145216_013	chr4	dexseq_prepare_annotation2.py	exon	54245285	54245391	.	+	.	ENST00000505125__exon_number_013__gene_id_ENSG00000134853+ENSG00000145216		ENSG00000134853.ENSG00000145216.12	3.36764991018718	18.7949934169534	3.26381874843392e-44	6.81005263902973e-42
ENSG00000005884.24	ENSG00000005884	ENSG00000005884_025	chr17	dexseq_prepare_annotation2.py	exon	48151812	48151878	.	+	.	ENST00000007722+ENST00000505306+ENST00000512553+ENST00000506401+ENST00000320031+ENST00000544892+ENST00000510809__exon_number_025__gene_id_ENSG00000005884	ITGA3	ENSG00000005884.24	-2.30400593248759	-24.1550663450114	3.34379927737081e-44	6.96628252810295e-42
ENSG00000095564.34	ENSG00000095564	ENSG00000095564_035	chr10	dexseq_prepare_annotation2.py	exon	93768586	93768707	.	+	.	ENST00000265990+ENST00000544642__exon_number_035__gene_id_ENSG00000095564	BTAF1	ENSG00000095564.34	-2.7892831028708	-18.5233447456957	3.58796941155851e-44	7.463578017254e-42
ENSG00000133067.30	ENSG00000133067	ENSG00000133067_031	chr1	dexseq_prepare_annotation2.py	exon	202288819	202288909	.	+	.	ENST00000255432+ENST00000367278__exon_number_031__gene_id_ENSG00000133067	LGR6	ENSG00000133067.30	-0.93098400247147	-21.5093833160496	3.74898505364067e-44	7.7866476626294e-42
ENSG00000139908.2	ENSG00000139908	ENSG00000139908_003	chr14	dexseq_prepare_annotation2.py	exon	24674934	24674961	.	+	.	ENST00000556621+ENST00000339917+ENST00000554420__exon_number_003__gene_id_ENSG00000139908	TSSK4	ENSG00000139908.2	-2.21281927009989	-29.2875422753717	3.77641996731718e-44	7.83170960972849e-42
ENSG00000166313.4	ENSG00000166313	ENSG00000166313_005	chr11	dexseq_prepare_annotation2.py	exon	6416510	6416533	.	-	.	ENST00000529519+ENST00000608394+ENST00000524626+ENST00000608704+ENST00000608655+ENST00000609360+ENST00000299402+ENST00000389906+ENST00000526240+ENST00000311051__exon_number_005__gene_id_ENSG00000166313	APBB1	ENSG00000166313.4	2.66548553564436	17.8621371828826	4.46824302807741e-44	9.25238202379993e-42
ENSG00000159216.33	ENSG00000159216	ENSG00000159216_034	chr21	dexseq_prepare_annotation2.py	exon	36834259	36834323	.	-	.	ENST00000494829+ENST00000467692+ENST00000475045__exon_number_034__gene_id_ENSG00000159216	RUNX1	ENSG00000159216.33	1.87613796539114	21.8087748742815	4.51294577219343e-44	9.3307888958749e-42
ENSG00000266967.ENSG00000267060.ENSG00000108825.18	ENSG00000266967+ENSG00000267060+ENSG00000108825	ENSG00000266967+ENSG00000267060+ENSG00000108825_019	chr17	dexseq_prepare_annotation2.py	exon	41107291	41107362	.	-	.	ENST00000474578+ENST00000478040+ENST00000486664+ENST00000483535__exon_number_019__gene_id_ENSG00000266967+ENSG00000267060+ENSG00000108825		ENSG00000266967.ENSG00000267060.ENSG00000108825.18	-2.28463356881434	-18.2545295745895	4.62824974931617e-44	9.55471002332731e-42
ENSG00000257062.ENSG00000111700.ENSG00000134538.ENSG00000205754.ENSG00000257046.52	ENSG00000257062+ENSG00000111700+ENSG00000134538+ENSG00000205754+ENSG00000257046	ENSG00000257062+ENSG00000111700+ENSG00000134538+ENSG00000205754+ENSG00000257046_053	chr12	dexseq_prepare_annotation2.py	exon	21284057	21284135	.	+	.	ENST00000590779+ENST00000592513+ENST00000593147+ENST00000585342__exon_number_053__gene_id_ENSG00000257062+ENSG00000111700+ENSG00000134538+ENSG00000205754+ENSG00000257046		ENSG00000257062.ENSG00000111700.ENSG00000134538.ENSG00000205754.ENSG00000257046.52	1.72075230916312	18.6040974075059	4.76961115726983e-44	9.83166720407679e-42
ENSG00000145016.ENSG00000216042.5	ENSG00000145016+ENSG00000216042	ENSG00000145016+ENSG00000216042_006	chr3	dexseq_prepare_annotation2.py	exon	197402293	197402386	.	-	.	ENST00000413360+ENST00000273582+ENST00000296343__exon_number_006__gene_id_ENSG00000145016+ENSG00000216042		ENSG00000145016.ENSG00000216042.5	1.34523206949284	22.5651924586297	4.90072191395681e-44	1.00866909752132e-41
ENSG00000070669.7	ENSG00000070669	ENSG00000070669_008	chr7	dexseq_prepare_annotation2.py	exon	97482372	97482527	.	-	.	ENST00000437628+ENST00000454046+ENST00000444334+ENST00000455086+ENST00000422745+ENST00000487714+ENST00000175506+ENST00000394308+ENST00000394309__exon_number_008__gene_id_ENSG00000070669	ASNS	ENSG00000070669.7	-3.42284378681756	-19.3316625038406	5.02816356038978e-44	1.03334061940848e-41
ENSG00000236963.15	ENSG00000236963	ENSG00000236963_016	chr1	dexseq_prepare_annotation2.py	exon	20755233	20755275	.	-	.	ENST00000426428__exon_number_016__gene_id_ENSG00000236963	LINC01141	ENSG00000236963.15	-1.4536786177888	-27.9909440816427	5.18132355059993e-44	1.06321538404709e-41
ENSG00000186001.35	ENSG00000186001	ENSG00000186001_036	chr3	dexseq_prepare_annotation2.py	exon	197592294	197592342	.	+	.	ENST00000433298+ENST00000414675+ENST00000536618+ENST00000441090+ENST00000483442+ENST00000452660+ENST00000461674+ENST00000438796+ENST00000334859+ENST00000481048+ENST00000425562+ENST00000471667__exon_number_036__gene_id_ENSG00000186001	LRCH3	ENSG00000186001.35	-1.12027613673028	-20.5738926701054	5.25026226953071e-44	1.07574405260945e-41
ENSG00000159216.22	ENSG00000159216	ENSG00000159216_023	chr21	dexseq_prepare_annotation2.py	exon	36421256	36421377	.	-	.	ENST00000300305__exon_number_023__gene_id_ENSG00000159216	RUNX1	ENSG00000159216.22	1.84651241257771	21.7671705712924	5.4399347936214e-44	1.11293562519158e-41
ENSG00000133606.10	ENSG00000133606	ENSG00000133606_011	chr7	dexseq_prepare_annotation2.py	exon	140155701	140155711	.	-	.	ENST00000463142__exon_number_011__gene_id_ENSG00000133606	MKRN1	ENSG00000133606.10	-2.25018070980024	-19.6709370938118	5.7218479210277e-44	1.16885875068191e-41
ENSG00000188811.13	ENSG00000188811	ENSG00000188811_014	chr13	dexseq_prepare_annotation2.py	exon	39621177	39621289	.	+	.	ENST00000470258+ENST00000379600+ENST00000379599__exon_number_014__gene_id_ENSG00000188811	NHLRC3	ENSG00000188811.13	3.74276753907785	32.094707059185	5.73544458534734e-44	1.169884951677e-41
ENSG00000159216.15	ENSG00000159216	ENSG00000159216_016	chr21	dexseq_prepare_annotation2.py	exon	36259343	36259393	.	-	.	ENST00000437180+ENST00000475045+ENST00000399237+ENST00000399240+ENST00000300305+ENST00000358356+ENST00000486278+ENST00000455571+ENST00000325074+ENST00000344691__exon_number_016__gene_id_ENSG00000159216	RUNX1	ENSG00000159216.15	1.6727600321128	21.7424793667728	6.07838298942927e-44	1.2379851706784e-41
ENSG00000148337.69	ENSG00000148337	ENSG00000148337_070	chr9	dexseq_prepare_annotation2.py	exon	130953848	130953851	.	-	.	ENST00000357558+ENST00000372938+ENST00000541172+ENST00000325721__exon_number_070__gene_id_ENSG00000148337	CIZ1	ENSG00000148337.69	-0.886189378543889	-16.6501896862537	7.32070098069908e-44	1.48878619243698e-41
ENSG00000007545.ENSG00000261732.ENSG00000206053.81	ENSG00000007545+ENSG00000261732+ENSG00000206053	ENSG00000007545+ENSG00000261732+ENSG00000206053_082	chr16	dexseq_prepare_annotation2.py	exon	1752137	1752281	.	+	.	ENST00000562569__exon_number_082__gene_id_ENSG00000007545+ENSG00000261732+ENSG00000206053		ENSG00000007545.ENSG00000261732.ENSG00000206053.81	-2.75025176728252	-18.9465167970035	7.49101872329089e-44	1.52115613684755e-41
ENSG00000102893.61	ENSG00000102893	ENSG00000102893_062	chr16	dexseq_prepare_annotation2.py	exon	47727289	47727418	.	+	.	ENST00000566044+ENST00000455779+ENST00000323584+ENST00000566319+ENST00000299167__exon_number_062__gene_id_ENSG00000102893	PHKB	ENSG00000102893.61	-2.24157258379172	-16.9452367145921	7.56043777395114e-44	1.53297143862645e-41
ENSG00000100949.4	ENSG00000100949	ENSG00000100949_005	chr14	dexseq_prepare_annotation2.py	exon	24734763	24734773	.	-	.	ENST00000560243+ENST00000561055+ENST00000216840+ENST00000560521+ENST00000559551+ENST00000559974+ENST00000558376+ENST00000399409__exon_number_005__gene_id_ENSG00000100949	RABGGTA	ENSG00000100949.4	1.88888562913528	18.7925155077295	7.91173876989441e-44	1.60182190029825e-41
ENSG00000179603.45	ENSG00000179603	ENSG00000179603_046	chr7	dexseq_prepare_annotation2.py	exon	126891219	126891273	.	-	.	ENST00000457830__exon_number_046__gene_id_ENSG00000179603	GRM8	ENSG00000179603.45	1.8596769442747	20.2392588175979	8.35152926126526e-44	1.68835752809333e-41
ENSG00000187775.1	ENSG00000187775	ENSG00000187775_002	chr17	dexseq_prepare_annotation2.py	exon	76419781	76419985	.	-	.	ENST00000389840+ENST00000591369+ENST00000585328+ENST00000590227__exon_number_002__gene_id_ENSG00000187775	DNAH17	ENSG00000187775.1	-0.828426844468281	-16.4227605481431	8.66451084000063e-44	1.74903917857344e-41
ENSG00000030582.4	ENSG00000030582	ENSG00000030582_005	chr17	dexseq_prepare_annotation2.py	exon	42422650	42422665	.	+	.	ENST00000588143+ENST00000588170+ENST00000589536+ENST00000053867+ENST00000587518+ENST00000587109__exon_number_005__gene_id_ENSG00000030582	GRN	ENSG00000030582.4	1.69241893946039	18.624700240843	9.61737726787076e-44	1.93851947503158e-41
ENSG00000080561.15	ENSG00000080561	ENSG00000080561_016	chrX	dexseq_prepare_annotation2.py	exon	107169901	107170423	.	+	.	ENST00000443968+ENST00000262843__exon_number_016__gene_id_ENSG00000080561	MID2	ENSG00000080561.15	-2.04476220640998	-30.239450355353	9.98119884865776e-44	2.00888556591296e-41
ENSG00000085276.49	ENSG00000085276	ENSG00000085276_050	chr3	dexseq_prepare_annotation2.py	exon	169098975	169099046	.	-	.	ENST00000494292+ENST00000485957__exon_number_050__gene_id_ENSG00000085276	MECOM	ENSG00000085276.49	-1.53292879787419	-25.8803379177053	1.02516004782706e-43	2.0602697344099e-41
ENSG00000104419	ENSG00000104419	ENSG00000104419_001	chr8	dexseq_prepare_annotation2.py	exon	134249414	134249414	.	-	.	ENST00000323851__exon_number_001__gene_id_ENSG00000104419	NDRG1	ENSG00000104419	4.1153573458726	16.5653177446772	1.03363626870672e-43	2.07424958222721e-41
ENSG00000254553.ENSG00000273274.ENSG00000160062.12	ENSG00000254553+ENSG00000273274+ENSG00000160062	ENSG00000254553+ENSG00000273274+ENSG00000160062_013	chr1	dexseq_prepare_annotation2.py	exon	33060655	33060824	.	+	.	ENST00000373510+ENST00000480336+ENST00000316459__exon_number_013__gene_id_ENSG00000254553+ENSG00000273274+ENSG00000160062		ENSG00000254553.ENSG00000273274.ENSG00000160062.12	-3.55054089104423	-27.7257795119062	1.05800833306104e-43	2.12004051572946e-41
ENSG00000253729.49	ENSG00000253729	ENSG00000253729_050	chr8	dexseq_prepare_annotation2.py	exon	48771410	48771547	.	-	.	ENST00000314191+ENST00000523565+ENST00000518216+ENST00000338368__exon_number_050__gene_id_ENSG00000253729	PRKDC	ENSG00000253729.49	-3.99706687991561	-16.0949530828537	1.07465799500883e-43	2.15024567948549e-41
ENSG00000151612.11	ENSG00000151612	ENSG00000151612_012	chr4	dexseq_prepare_annotation2.py	exon	146695658	146695714	.	-	.	ENST00000379448+ENST00000515386+ENST00000511659+ENST00000513320+ENST00000508784__exon_number_012__gene_id_ENSG00000151612	ZNF827	ENSG00000151612.11	-2.88196144588769	-20.6823410757952	1.14300231406263e-43	2.28364498938026e-41
ENSG00000005884.23	ENSG00000005884	ENSG00000005884_024	chr17	dexseq_prepare_annotation2.py	exon	48151645	48151656	.	+	.	ENST00000510809__exon_number_024__gene_id_ENSG00000005884	ITGA3	ENSG00000005884.23	-2.19638694971004	-23.8161406132848	1.150462123276e-43	2.2951887555573e-41
ENSG00000140694.48	ENSG00000140694	ENSG00000140694_049	chr16	dexseq_prepare_annotation2.py	exon	14724117	14724117	.	-	.	ENST00000563641+ENST00000341484+ENST00000437198__exon_number_049__gene_id_ENSG00000140694	PARN	ENSG00000140694.48	-3.41336251717748	-19.920201479024	1.37453908721994e-43	2.73822232559045e-41
ENSG00000175216.8	ENSG00000175216	ENSG00000175216_009	chr11	dexseq_prepare_annotation2.py	exon	46772078	46772161	.	-	.	ENST00000312055+ENST00000525896+ENST00000533413+ENST00000529230+ENST00000415402+ENST00000354558__exon_number_009__gene_id_ENSG00000175216	CKAP5	ENSG00000175216.8	1.4101097149737	20.6149548868363	1.5982062162866e-43	3.17914900974129e-41
ENSG00000166689.57	ENSG00000166689	ENSG00000166689_058	chr11	dexseq_prepare_annotation2.py	exon	17034625	17034889	.	-	.	ENST00000529213__exon_number_058__gene_id_ENSG00000166689	PLEKHA7	ENSG00000166689.57	-2.92409444623571	-17.8469211764667	1.85447878659376e-43	3.68355634264626e-41
ENSG00000065534.64	ENSG00000065534	ENSG00000065534_065	chr3	dexseq_prepare_annotation2.py	exon	123595406	123595464	.	-	.	ENST00000464489+ENST00000360304+ENST00000360772+ENST00000359169+ENST00000346322__exon_number_065__gene_id_ENSG00000065534	MYLK	ENSG00000065534.64	-1.48103882780299	-19.6536784859959	1.88885901791789e-43	3.74639262683223e-41
ENSG00000159216.10	ENSG00000159216	ENSG00000159216_011	chr21	dexseq_prepare_annotation2.py	exon	36228710	36228744	.	-	.	ENST00000469087+ENST00000486278+ENST00000467577__exon_number_011__gene_id_ENSG00000159216	RUNX1	ENSG00000159216.10	1.65918741137037	21.4803563241879	1.98345274772901e-43	3.92830157478017e-41
ENSG00000137968.4	ENSG00000137968	ENSG00000137968_005	chr1	dexseq_prepare_annotation2.py	exon	75679390	75679478	.	-	.	ENST00000535611+ENST00000370855+ENST00000370859__exon_number_005__gene_id_ENSG00000137968	SLC44A5	ENSG00000137968.4	-1.14273530978536	-21.4702025529022	2.07678733038983e-43	4.10719307706762e-41
ENSG00000114353.6	ENSG00000114353	ENSG00000114353_007	chr3	dexseq_prepare_annotation2.py	exon	50273636	50273885	.	+	.	ENST00000536647+ENST00000441156+ENST00000313601__exon_number_007__gene_id_ENSG00000114353	GNAI2	ENSG00000114353.6	2.31161196419439	26.501421923908	2.08578234814581e-43	4.11901264031302e-41
ENSG00000114416.14	ENSG00000114416	ENSG00000114416_015	chr3	dexseq_prepare_annotation2.py	exon	180633317	180633419	.	+	.	ENST00000484042__exon_number_015__gene_id_ENSG00000114416	FXR1	ENSG00000114416.14	-3.70061026647883	-17.3120988939552	2.29273233154895e-43	4.52115550911616e-41
ENSG00000178031.4	ENSG00000178031	ENSG00000178031_005	chr9	dexseq_prepare_annotation2.py	exon	18474167	18474230	.	+	.	ENST00000380570+ENST00000380566+ENST00000380548+ENST00000431052+ENST00000327883__exon_number_005__gene_id_ENSG00000178031	ADAMTSL1	ENSG00000178031.4	-1.94909098819076	-27.4194549085527	2.43030128239295e-43	4.78551923079452e-41
ENSG00000127419.21	ENSG00000127419	ENSG00000127419_022	chr4	dexseq_prepare_annotation2.py	exon	942199	942298	.	+	.	ENST00000452360+ENST00000505734+ENST00000504850+ENST00000504180+ENST00000504744+ENST00000513952+ENST00000438836__exon_number_022__gene_id_ENSG00000127419	TMEM175	ENSG00000127419.21	-2.57742075736613	-23.6030476460371	2.5176814732133e-43	4.95043654399444e-41
ENSG00000257062.ENSG00000111700.ENSG00000134538.ENSG00000205754.ENSG00000257046.51	ENSG00000257062+ENSG00000111700+ENSG00000134538+ENSG00000205754+ENSG00000257046	ENSG00000257062+ENSG00000111700+ENSG00000134538+ENSG00000205754+ENSG00000257046_052	chr12	dexseq_prepare_annotation2.py	exon	21279052	21279191	.	+	.	ENST00000590779+ENST00000592513+ENST00000593147+ENST00000585342__exon_number_052__gene_id_ENSG00000257062+ENSG00000111700+ENSG00000134538+ENSG00000205754+ENSG00000257046		ENSG00000257062.ENSG00000111700.ENSG00000134538.ENSG00000205754.ENSG00000257046.51	1.70829100954638	18.3410582038344	2.6122565343545e-43	5.129005962899e-41
ENSG00000143702.20	ENSG00000143702	ENSG00000143702_021	chr1	dexseq_prepare_annotation2.py	exon	243299445	243299533	.	-	.	ENST00000490813+ENST00000336415+ENST00000468697+ENST00000413359+ENST00000468254+ENST00000481987+ENST00000439296+ENST00000366543+ENST00000366542+ENST00000464936+ENST00000366544__exon_number_021__gene_id_ENSG00000143702	CEP170	ENSG00000143702.20	1.58039030963408	18.2175500643052	2.67290043366828e-43	5.24053621088995e-41
ENSG00000163491.32	ENSG00000163491	ENSG00000163491_033	chr3	dexseq_prepare_annotation2.py	exon	27329189	27329234	.	-	.	ENST00000424275+ENST00000341435+ENST00000357467+ENST00000574215+ENST00000435584+ENST00000429845__exon_number_033__gene_id_ENSG00000163491	NEK10	ENSG00000163491.32	-2.77001913958504	-17.4400426195882	2.765149948888e-43	5.41362405846927e-41
ENSG00000083844.15	ENSG00000083844	ENSG00000083844_016	chr19	dexseq_prepare_annotation2.py	exon	57722852	57724487	.	+	.	ENST00000263095+ENST00000536056__exon_number_016__gene_id_ENSG00000083844	ZNF264	ENSG00000083844.15	1.78729697647016	24.1457926643761	2.93701693975599e-43	5.74186811722295e-41
ENSG00000102893.67	ENSG00000102893	ENSG00000102893_068	chr16	dexseq_prepare_annotation2.py	exon	47733606	47733656	.	+	.	ENST00000566044+ENST00000455779+ENST00000323584+ENST00000566319+ENST00000299167__exon_number_068__gene_id_ENSG00000102893	PHKB	ENSG00000102893.67	-2.10142407038466	-16.7744260693276	2.9976805217583e-43	5.85208134933642e-41
ENSG00000077549.19	ENSG00000077549	ENSG00000077549_020	chr1	dexseq_prepare_annotation2.py	exon	19746245	19746245	.	-	.	ENST00000375144__exon_number_020__gene_id_ENSG00000077549	CAPZB	ENSG00000077549.19	2.34946999126345	21.0491794020157	3.21361738086094e-43	6.26467163107004e-41
ENSG00000268400.ENSG00000229833.ENSG00000076944.49	ENSG00000268400+ENSG00000229833+ENSG00000076944	ENSG00000268400+ENSG00000229833+ENSG00000076944_050	chr19	dexseq_prepare_annotation2.py	exon	7707423	7707651	.	+	.	ENST00000594221__exon_number_050__gene_id_ENSG00000268400+ENSG00000229833+ENSG00000076944		ENSG00000268400.ENSG00000229833.ENSG00000076944.49	4.06067687099908	22.1052225301488	3.36702091038722e-43	6.55435529829571e-41
ENSG00000125753.4	ENSG00000125753	ENSG00000125753_005	chr19	dexseq_prepare_annotation2.py	exon	46010764	46010767	.	+	.	ENST00000245932+ENST00000590603+ENST00000592139+ENST00000586014__exon_number_005__gene_id_ENSG00000125753	VASP	ENSG00000125753.4	-1.61645106924611	-21.7060405965611	3.54230128152341e-43	6.88573918198579e-41
ENSG00000166313.3	ENSG00000166313	ENSG00000166313_004	chr11	dexseq_prepare_annotation2.py	exon	6416393	6416509	.	-	.	ENST00000529519+ENST00000608394+ENST00000524626+ENST00000608704+ENST00000608435+ENST00000608655+ENST00000299402+ENST00000389906+ENST00000526240+ENST00000609360+ENST00000311051__exon_number_004__gene_id_ENSG00000166313	APBB1	ENSG00000166313.3	2.35782875406624	17.5606821561638	3.84854972408582e-43	7.4704018036846e-41
ENSG00000147813.25	ENSG00000147813	ENSG00000147813_026	chr8	dexseq_prepare_annotation2.py	exon	144659013	144659112	.	-	.	ENST00000480946__exon_number_026__gene_id_ENSG00000147813	NAPRT1	ENSG00000147813.25	0.998528223906642	18.6753273949399	3.96380376309901e-43	7.68319172881715e-41
ENSG00000123384.12	ENSG00000123384	ENSG00000123384_013	chr12	dexseq_prepare_annotation2.py	exon	57548262	57548484	.	+	.	ENST00000554174+ENST00000243077__exon_number_013__gene_id_ENSG00000123384	LRP1	ENSG00000123384.12	-1.6930704646172	-19.1142221545986	4.87857597084693e-43	9.44291628944398e-41
ENSG00000119383.8	ENSG00000119383	ENSG00000119383_009	chr9	dexseq_prepare_annotation2.py	exon	131873693	131873713	.	+	.	ENST00000393370+ENST00000348141+ENST00000337738+ENST00000347048+ENST00000355007+ENST00000445241+ENST00000452489+ENST00000357197__exon_number_009__gene_id_ENSG00000119383	PPP2R4	ENSG00000119383.8	-1.52584958469949	-19.8955433683592	5.10857563605482e-43	9.87409522266862e-41
ENSG00000085872.ENSG00000105085.ENSG00000269578.ENSG00000214046.ENSG00000127526.ENSG00000269058.ENSG00000141979.ENSG00000268790.95	ENSG00000085872+ENSG00000105085+ENSG00000269578+ENSG00000214046+ENSG00000127526+ENSG00000269058+ENSG00000141979+ENSG00000268790	ENSG00000085872+ENSG00000105085+ENSG00000269578+ENSG00000214046+ENSG00000127526+ENSG00000269058+ENSG00000141979+ENSG00000268790_096	chr19	dexseq_prepare_annotation2.py	exon	16698413	16698796	.	-	.	ENST00000593779__exon_number_096__gene_id_ENSG00000085872+ENSG00000105085+ENSG00000269578+ENSG00000214046+ENSG00000127526+ENSG00000269058+ENSG00000141979+ENSG00000268790		ENSG00000085872.ENSG00000105085.ENSG00000269578.ENSG00000214046.ENSG00000127526.ENSG00000269058.ENSG00000141979.ENSG00000268790.95	1.04319457236562	16.4082843149427	5.63816958935963e-43	1.08823052898787e-40
ENSG00000196547.78	ENSG00000196547	ENSG00000196547_079	chr15	dexseq_prepare_annotation2.py	exon	91460882	91461073	.	+	.	ENST00000559558__exon_number_079__gene_id_ENSG00000196547	MAN2A2	ENSG00000196547.78	2.7800831988754	19.4548525267552	5.69180703314623e-43	1.09703149143517e-40
ENSG00000146648.37	ENSG00000146648	ENSG00000146648_038	chr7	dexseq_prepare_annotation2.py	exon	55260459	55260503	.	+	.	ENST00000455089+ENST00000275493+ENST00000454757__exon_number_038__gene_id_ENSG00000146648	EGFR	ENSG00000146648.37	2.28774871911793	20.3568371489513	5.80218883257338e-43	1.11672903512571e-40
ENSG00000239306.ENSG00000173933.ENSG00000248643.ENSG00000258297.60	ENSG00000239306+ENSG00000173933+ENSG00000248643+ENSG00000258297	ENSG00000239306+ENSG00000173933+ENSG00000248643+ENSG00000258297_061	chr11	dexseq_prepare_annotation2.py	exon	66435295	66435845	.	+	.	ENST00000550837+ENST00000548810__exon_number_061__gene_id_ENSG00000239306+ENSG00000173933+ENSG00000248643+ENSG00000258297		ENSG00000239306.ENSG00000173933.ENSG00000248643.ENSG00000258297.60	-0.968375904260009	-17.9839952992704	5.95304113433631e-43	1.1441493523245e-40
ENSG00000223501.44	ENSG00000223501	ENSG00000223501_045	chr6	dexseq_prepare_annotation2.py	exon	33239682	33239717	.	-	.	ENST00000478934+ENST00000436044__exon_number_045__gene_id_ENSG00000223501	VPS52	ENSG00000223501.44	-0.914470796334283	-18.6036512355368	6.16550705854742e-43	1.18331776048147e-40
ENSG00000260565.3	ENSG00000260565	ENSG00000260565_004	chr16	dexseq_prepare_annotation2.py	exon	2711383	2713082	.	-	.	ENST00000568395+ENST00000569465__exon_number_004__gene_id_ENSG00000260565	ERVK13-1	ENSG00000260565.3	2.96748579187255	28.1616582553678	6.37758509155168e-43	1.22230180338209e-40
ENSG00000150672.ENSG00000256466.94	ENSG00000150672+ENSG00000256466	ENSG00000150672+ENSG00000256466_095	chr11	dexseq_prepare_annotation2.py	exon	85338733	85338793	.	-	.	ENST00000526147+ENST00000472545__exon_number_095__gene_id_ENSG00000150672+ENSG00000256466		ENSG00000150672.ENSG00000256466.94	3.28056548849584	21.5704487588456	6.42532304913269e-43	1.22972392420982e-40
ENSG00000174292.15	ENSG00000174292	ENSG00000174292_016	chr17	dexseq_prepare_annotation2.py	exon	7287038	7287047	.	+	.	ENST00000311668+ENST00000575268+ENST00000576812+ENST00000570896__exon_number_016__gene_id_ENSG00000174292	TNK1	ENSG00000174292.15	1.79446833206499	21.2195991483326	6.48665589015043e-43	1.23972349595804e-40
ENSG00000070669.13	ENSG00000070669	ENSG00000070669_014	chr7	dexseq_prepare_annotation2.py	exon	97484665	97484771	.	-	.	ENST00000462436+ENST00000437628+ENST00000454046+ENST00000444334+ENST00000455086+ENST00000422745+ENST00000175506+ENST00000394308+ENST00000394309__exon_number_014__gene_id_ENSG00000070669	ASNS	ENSG00000070669.13	-3.24206507542044	-18.8963128630997	6.59034634697967e-43	1.25777912190559e-40
ENSG00000257062.ENSG00000111700.ENSG00000134538.ENSG00000205754.ENSG00000257046.17	ENSG00000257062+ENSG00000111700+ENSG00000134538+ENSG00000205754+ENSG00000257046	ENSG00000257062+ENSG00000111700+ENSG00000134538+ENSG00000205754+ENSG00000257046_018	chr12	dexseq_prepare_annotation2.py	exon	21030706	21030870	.	+	.	ENST00000261196+ENST00000381545+ENST00000553473+ENST00000544370+ENST00000540229__exon_number_018__gene_id_ENSG00000257062+ENSG00000111700+ENSG00000134538+ENSG00000205754+ENSG00000257046		ENSG00000257062.ENSG00000111700.ENSG00000134538.ENSG00000205754.ENSG00000257046.17	-0.871578531782878	-18.1940669473004	6.77828571936565e-43	1.29184090918843e-40
ENSG00000221968.4	ENSG00000221968	ENSG00000221968_005	chr11	dexseq_prepare_annotation2.py	exon	61641207	61641231	.	-	.	ENST00000527379+ENST00000278829+ENST00000527697+ENST00000529404+ENST00000533676__exon_number_005__gene_id_ENSG00000221968	FADS3	ENSG00000221968.4	-2.51010014738628	-21.9049989793908	7.8521224251158e-43	1.49441112135129e-40
ENSG00000175213	ENSG00000175213	ENSG00000175213_001	chr11	dexseq_prepare_annotation2.py	exon	46722368	46722579	.	+	.	ENST00000311764__exon_number_001__gene_id_ENSG00000175213	ZNF408	ENSG00000175213	-5.0850335157004	-34.8246433638528	7.90745097015013e-43	1.50284519768206e-40
ENSG00000120705.13	ENSG00000120705	ENSG00000120705_014	chr5	dexseq_prepare_annotation2.py	exon	137849257	137849339	.	-	.	ENST00000503183+ENST00000503014+ENST00000499810+ENST00000506345+ENST00000360541+ENST00000512198+ENST00000572514__exon_number_014__gene_id_ENSG00000120705	ETF1	ENSG00000120705.13	-5.00166849599869	-20.5645306278204	7.93514238421343e-43	1.50601056273627e-40
ENSG00000175287.ENSG00000095319.ENSG00000251184.96	ENSG00000175287+ENSG00000095319+ENSG00000251184	ENSG00000175287+ENSG00000095319+ENSG00000251184_097	chr9	dexseq_prepare_annotation2.py	exon	131764163	131764170	.	+	.	ENST00000477069+ENST00000372577+ENST00000487952__exon_number_097__gene_id_ENSG00000175287+ENSG00000095319+ENSG00000251184		ENSG00000175287.ENSG00000095319.ENSG00000251184.96	-7.54194523916913	-19.2060171828613	7.97499424670547e-43	1.51147186098775e-40
ENSG00000225697.36	ENSG00000225697	ENSG00000225697_037	chr3	dexseq_prepare_annotation2.py	exon	48668574	48668656	.	-	.	ENST00000489483__exon_number_037__gene_id_ENSG00000225697	SLC26A6	ENSG00000225697.36	-1.58552748395642	-18.0337417033357	8.97907639505675e-43	1.69941163078093e-40
ENSG00000153048.19	ENSG00000153048	ENSG00000153048_020	chr16	dexseq_prepare_annotation2.py	exon	8954076	8954166	.	-	.	ENST00000567626__exon_number_020__gene_id_ENSG00000153048	CARHSP1	ENSG00000153048.19	1.89911567119501	21.8720863566862	9.02890458040901e-43	1.70647547110531e-40
ENSG00000221926.ENSG00000251537.ENSG00000241322.ENSG00000181464.4	ENSG00000221926+ENSG00000251537+ENSG00000241322+ENSG00000181464	ENSG00000221926+ENSG00000251537+ENSG00000241322+ENSG00000181464_005	chr17	dexseq_prepare_annotation2.py	exon	15474805	15477497	.	-	.	ENST00000455584__exon_number_005__gene_id_ENSG00000221926+ENSG00000251537+ENSG00000241322+ENSG00000181464		ENSG00000221926.ENSG00000251537.ENSG00000241322.ENSG00000181464.4	0.926909767974296	16.6884651528193	9.24119733747208e-43	1.7441833298397e-40
ENSG00000205133.38	ENSG00000205133	ENSG00000205133_039	chr8	dexseq_prepare_annotation2.py	exon	93978265	93978302	.	-	.	ENST00000522925+ENST00000537541+ENST00000517858+ENST00000522903+ENST00000523580+ENST00000524037+ENST00000523060+ENST00000378861+ENST00000523375+ENST00000519792+ENST00000520430+ENST00000519069+ENST00000521988+ENST00000520384+ENST00000521617+ENST00000517540+ENST00000518748__exon_number_039__gene_id_ENSG00000205133	TRIQK	ENSG00000205133.38	1.61429643263796	20.8176468833567	9.56683207721516e-43	1.80314963870815e-40
ENSG00000188897.69	ENSG00000188897	ENSG00000188897_070	chr16	dexseq_prepare_annotation2.py	exon	11582565	11582723	.	-	.	ENST00000344649+ENST00000598234+ENST00000595170__exon_number_070__gene_id_ENSG00000188897	CTD-3088G3.8	ENSG00000188897.69	-2.38859690041036	-20.523891234881	9.67375967333521e-43	1.82078837415676e-40
ENSG00000148343.2	ENSG00000148343	ENSG00000148343_003	chr9	dexseq_prepare_annotation2.py	exon	131798925	131798960	.	+	.	ENST00000474534+ENST00000477088+ENST00000439290+ENST00000445183__exon_number_003__gene_id_ENSG00000148343	FAM73B	ENSG00000148343.2	1.09851271052144	18.8046274275606	1.13634612592846e-42	2.13587680438115e-40
ENSG00000182903.ENSG00000251595.1	ENSG00000182903+ENSG00000251595	ENSG00000182903+ENSG00000251595_002	chr4	dexseq_prepare_annotation2.py	exon	419562	419603	.	-	.	ENST00000504019+ENST00000451020__exon_number_002__gene_id_ENSG00000182903+ENSG00000251595		ENSG00000182903.ENSG00000251595.1	2.78778175612345	24.3875485423478	1.17151611104619e-42	2.19895346626206e-40
ENSG00000239306.ENSG00000173933.ENSG00000248643.ENSG00000258297.44	ENSG00000239306+ENSG00000173933+ENSG00000248643+ENSG00000258297	ENSG00000239306+ENSG00000173933+ENSG00000248643+ENSG00000258297_045	chr11	dexseq_prepare_annotation2.py	exon	66411000	66411220	.	+	.	ENST00000310092+ENST00000514361+ENST00000409406+ENST00000421355+ENST00000408993+ENST00000412278+ENST00000503028__exon_number_045__gene_id_ENSG00000239306+ENSG00000173933+ENSG00000248643+ENSG00000258297		ENSG00000239306.ENSG00000173933.ENSG00000248643.ENSG00000258297.44	-1.0484573612853	-17.880288504199	1.19270832066881e-42	2.23565638365584e-40
ENSG00000158286.19	ENSG00000158286	ENSG00000158286_020	chr1	dexseq_prepare_annotation2.py	exon	6270930	6270960	.	+	.	ENST00000485539+ENST00000377939__exon_number_020__gene_id_ENSG00000158286	RNF207	ENSG00000158286.19	4.02169671464285	19.5173470497084	1.22066548078668e-42	2.28492168508463e-40
ENSG00000181191.18	ENSG00000181191	ENSG00000181191_019	chrX	dexseq_prepare_annotation2.py	exon	68385295	68385364	.	-	.	ENST00000374571+ENST00000361478__exon_number_019__gene_id_ENSG00000181191	PJA1	ENSG00000181191.18	-1.97940564795105	-30.6429324296122	1.22896977915827e-42	2.2973148917008e-40
ENSG00000177463.1	ENSG00000177463	ENSG00000177463_002	chr3	dexseq_prepare_annotation2.py	exon	14989212	14989235	.	+	.	ENST00000413118+ENST00000435454+ENST00000425241__exon_number_002__gene_id_ENSG00000177463	NR2C2	ENSG00000177463.1	1.94284812515786	23.7184730628512	1.32768201286821e-42	2.47844267844026e-40
ENSG00000233327.ENSG00000154874.ENSG00000213077.ENSG00000273018.87	ENSG00000233327+ENSG00000154874+ENSG00000213077+ENSG00000273018	ENSG00000233327+ENSG00000154874+ENSG00000213077+ENSG00000273018_088	chr17	dexseq_prepare_annotation2.py	exon	18509705	18509932	.	-	.	ENST00000457330+ENST00000285176+ENST00000445752+ENST00000447265__exon_number_088__gene_id_ENSG00000233327+ENSG00000154874+ENSG00000213077+ENSG00000273018		ENSG00000233327.ENSG00000154874.ENSG00000213077.ENSG00000273018.87	-3.03396521395066	-16.8141533262858	1.33743618419594e-42	2.49324049534418e-40
ENSG00000196693.ENSG00000272373.15	ENSG00000196693+ENSG00000272373	ENSG00000196693+ENSG00000272373_016	chr10	dexseq_prepare_annotation2.py	exon	43133993	43133999	.	-	.	ENST00000493285+ENST00000486187+ENST00000486614__exon_number_016__gene_id_ENSG00000196693+ENSG00000272373		ENSG00000196693.ENSG00000272373.15	-2.62816627512616	-29.0876827879597	1.46110474989261e-42	2.71659129434319e-40
ENSG00000187736.ENSG00000213901.21	ENSG00000187736+ENSG00000213901	ENSG00000187736+ENSG00000213901_022	chr2	dexseq_prepare_annotation2.py	exon	220022280	220022343	.	-	.	ENST00000426304+ENST00000318673+ENST00000418099+ENST00000356853+ENST00000457600+ENST00000498327+ENST00000409720__exon_number_022__gene_id_ENSG00000187736+ENSG00000213901		ENSG00000187736.ENSG00000213901.21	-3.91777173757464	-17.2918898215698	1.46122865479587e-42	2.71659129434319e-40
ENSG00000151651.43	ENSG00000151651	ENSG00000151651_044	chr10	dexseq_prepare_annotation2.py	exon	135090276	135090354	.	-	.	ENST00000486609+ENST00000415217+ENST00000485491+ENST00000560135+ENST00000559180+ENST00000463298+ENST00000445355__exon_number_044__gene_id_ENSG00000151651	ADAM8	ENSG00000151651.43	-1.5104822860634	-22.6184844758418	1.50014252222747e-42	2.78514215565494e-40
ENSG00000167543.9	ENSG00000167543	ENSG00000167543_010	chr17	dexseq_prepare_annotation2.py	exon	27895296	27895359	.	+	.	ENST00000578749+ENST00000583940+ENST00000578073+ENST00000580183+ENST00000582829__exon_number_010__gene_id_ENSG00000167543	TP53I13	ENSG00000167543.9	-5.49908809645805	-22.1584784320479	1.53573169666617e-42	2.84734254885011e-40
ENSG00000168393.15	ENSG00000168393	ENSG00000168393_016	chr2	dexseq_prepare_annotation2.py	exon	242626128	242626140	.	-	.	ENST00000464603+ENST00000400770+ENST00000305784+ENST00000493095+ENST00000432348__exon_number_016__gene_id_ENSG00000168393	DTYMK	ENSG00000168393.15	-1.50689274248219	-25.0147149143952	1.5499919525847e-42	2.86988265750007e-40
ENSG00000170160.ENSG00000188933.ENSG00000264892.ENSG00000266302.ENSG00000264729.ENSG00000272815.83	ENSG00000170160+ENSG00000188933+ENSG00000264892+ENSG00000266302+ENSG00000264729+ENSG00000272815	ENSG00000170160+ENSG00000188933+ENSG00000264892+ENSG00000266302+ENSG00000264729+ENSG00000272815_084	chr17	dexseq_prepare_annotation2.py	exon	16713193	16713361	.	+	.	ENST00000602730__exon_number_084__gene_id_ENSG00000170160+ENSG00000188933+ENSG00000264892+ENSG00000266302+ENSG00000264729+ENSG00000272815		ENSG00000170160.ENSG00000188933.ENSG00000264892.ENSG00000266302.ENSG00000264729.ENSG00000272815.83	-8.02515683548287	-20.151437800673	1.62853497746572e-42	3.01122296056903e-40
ENSG00000102893.63	ENSG00000102893	ENSG00000102893_064	chr16	dexseq_prepare_annotation2.py	exon	47730383	47730399	.	+	.	ENST00000566044+ENST00000564711+ENST00000566319+ENST00000299167+ENST00000455779+ENST00000323584__exon_number_064__gene_id_ENSG00000102893	PHKB	ENSG00000102893.63	-2.26439128941348	-16.556867689051	1.73448569917975e-42	3.20279004092516e-40
ENSG00000075420.14	ENSG00000075420	ENSG00000075420_015	chr3	dexseq_prepare_annotation2.py	exon	171904625	171905008	.	+	.	ENST00000421757+ENST00000476794__exon_number_015__gene_id_ENSG00000075420	FNDC3B	ENSG00000075420.14	-4.26571418818575	-21.7175217563327	1.74262852803794e-42	3.21347765280445e-40
ENSG00000153048.35	ENSG00000153048	ENSG00000153048_036	chr16	dexseq_prepare_annotation2.py	exon	8962864	8962866	.	-	.	ENST00000311052__exon_number_036__gene_id_ENSG00000153048	CARHSP1	ENSG00000153048.35	-2.67644829880067	-21.7107217415604	1.79389476372315e-42	3.30355041245476e-40
ENSG00000104490.20	ENSG00000104490	ENSG00000104490_021	chr8	dexseq_prepare_annotation2.py	exon	102731597	102731600	.	-	.	ENST00000311028+ENST00000522448+ENST00000220931+ENST00000518166+ENST00000517531+ENST00000522252+ENST00000520690+ENST00000517822+ENST00000520425+ENST00000521599+ENST00000518727+ENST00000395923+ENST00000524209+ENST00000521964+ENST00000522951+ENST00000519508__exon_number_021__gene_id_ENSG00000104490	NCALD	ENSG00000104490.20	1.47401338109339	17.1795857611087	1.86653523029443e-42	3.43268909691035e-40
ENSG00000016864.17	ENSG00000016864	ENSG00000016864_018	chr3	dexseq_prepare_annotation2.py	exon	52730597	52730653	.	-	.	ENST00000463827+ENST00000478968+ENST00000485899+ENST00000480080+ENST00000491606+ENST00000407584+ENST00000484163+ENST00000266014+ENST00000394783+ENST00000479553__exon_number_018__gene_id_ENSG00000016864	GLT8D1	ENSG00000016864.17	1.28511939316567	19.6498345796679	1.88161214357133e-42	3.45575923956393e-40
ENSG00000170004.35	ENSG00000170004	ENSG00000170004_036	chr17	dexseq_prepare_annotation2.py	exon	7804562	7804693	.	+	.	ENST00000380358+ENST00000330494+ENST00000358181__exon_number_036__gene_id_ENSG00000170004	CHD3	ENSG00000170004.35	-7.22882360036185	-16.8282728266484	1.93282880927845e-42	3.54505223770602e-40
ENSG00000118898	ENSG00000118898	ENSG00000118898_001	chr16	dexseq_prepare_annotation2.py	exon	4932508	4932823	.	-	.	ENST00000345988__exon_number_001__gene_id_ENSG00000118898	PPL	ENSG00000118898	-8.22208074657365	-24.2377060479952	1.94092017219359e-42	3.55511443996464e-40
ENSG00000141002.ENSG00000267048.ENSG00000198211.ENSG00000258839.ENSG00000256390.ENSG00000258947.30	ENSG00000141002+ENSG00000267048+ENSG00000198211+ENSG00000258839+ENSG00000256390+ENSG00000258947	ENSG00000141002+ENSG00000267048+ENSG00000198211+ENSG00000258839+ENSG00000256390+ENSG00000258947_031	chr16	dexseq_prepare_annotation2.py	exon	89961491	89961522	.	+	.	ENST00000263347+ENST00000263346+ENST00000562256+ENST00000568412+ENST00000566751+ENST00000568409+ENST00000562184__exon_number_031__gene_id_ENSG00000141002+ENSG00000267048+ENSG00000198211+ENSG00000258839+ENSG00000256390+ENSG00000258947		ENSG00000141002.ENSG00000267048.ENSG00000198211.ENSG00000258839.ENSG00000256390.ENSG00000258947.30	-2.33225188124487	-16.2985946952299	2.04434623177852e-42	3.73953676196066e-40
ENSG00000028310.ENSG00000188818.ENSG00000206077.24	ENSG00000028310+ENSG00000188818+ENSG00000206077	ENSG00000028310+ENSG00000188818+ENSG00000206077_025	chr5	dexseq_prepare_annotation2.py	exon	814876	814910	.	-	.	ENST00000283441+ENST00000424784+ENST00000503758+ENST00000507800__exon_number_025__gene_id_ENSG00000028310+ENSG00000188818+ENSG00000206077		ENSG00000028310.ENSG00000188818.ENSG00000206077.24	-2.20280540294245	-19.6265629347451	2.12975818762917e-42	3.8905578651364e-40
ENSG00000131018.132	ENSG00000131018	ENSG00000131018_133	chr6	dexseq_prepare_annotation2.py	exon	152684861	152684909	.	-	.	ENST00000341594__exon_number_133__gene_id_ENSG00000131018	SYNE1	ENSG00000131018.132	-6.02431172063987	-15.2559788561536	2.13608337848837e-42	3.89689574525594e-40
ENSG00000187527.5	ENSG00000187527	ENSG00000187527_006	chr3	dexseq_prepare_annotation2.py	exon	193007674	193007848	.	-	.	ENST00000495496+ENST00000342358__exon_number_006__gene_id_ENSG00000187527	ATP13A5	ENSG00000187527.5	2.29633070452168	20.3531970288272	2.2282915816803e-42	4.05968545987333e-40
ENSG00000103343.ENSG00000103351.ENSG00000263212.ENSG00000262621.ENSG00000122390.1	ENSG00000103343+ENSG00000103351+ENSG00000263212+ENSG00000262621+ENSG00000122390	ENSG00000103343+ENSG00000103351+ENSG00000263212+ENSG00000262621+ENSG00000122390_002	chr16	dexseq_prepare_annotation2.py	exon	3415112	3415182	.	+	.	ENST00000576906+ENST00000575785__exon_number_002__gene_id_ENSG00000103343+ENSG00000103351+ENSG00000263212+ENSG00000262621+ENSG00000122390		ENSG00000103343.ENSG00000103351.ENSG00000263212.ENSG00000262621.ENSG00000122390.1	1.18960906088555	15.8801819319468	2.26403156309947e-42	4.11929977425321e-40
ENSG00000148337.71	ENSG00000148337	ENSG00000148337_072	chr9	dexseq_prepare_annotation2.py	exon	130954011	130954056	.	-	.	ENST00000324544__exon_number_072__gene_id_ENSG00000148337	CIZ1	ENSG00000148337.71	-5.77622795588695	-16.2418531999426	2.29608540010194e-42	4.17205749151146e-40
ENSG00000012504.22	ENSG00000012504	ENSG00000012504_023	chr12	dexseq_prepare_annotation2.py	exon	100957268	100957281	.	+	.	ENST00000321046+ENST00000392986+ENST00000549996+ENST00000548884+ENST00000188403__exon_number_023__gene_id_ENSG00000012504	NR1H4	ENSG00000012504.22	3.27646001871884	23.0012957437479	2.36074702970159e-42	4.28384546444214e-40
ENSG00000156113.7	ENSG00000156113	ENSG00000156113_008	chr10	dexseq_prepare_annotation2.py	exon	78644776	78647018	.	-	.	ENST00000286627+ENST00000286628__exon_number_008__gene_id_ENSG00000156113	KCNMA1	ENSG00000156113.7	2.96433447517554	17.5726813501558	2.42333951976103e-42	4.39158681974861e-40
ENSG00000134853.ENSG00000145216.13	ENSG00000134853+ENSG00000145216	ENSG00000134853+ENSG00000145216_014	chr4	dexseq_prepare_annotation2.py	exon	54245392	54245431	.	+	.	ENST00000513975+ENST00000507166+ENST00000337488+ENST00000306932+ENST00000511376+ENST00000510668+ENST00000358575+ENST00000507922+ENST00000505125__exon_number_014__gene_id_ENSG00000134853+ENSG00000145216		ENSG00000134853.ENSG00000145216.13	3.30277581197392	18.1187241317255	2.43054477765841e-42	4.39880251743355e-40
ENSG00000196549.21	ENSG00000196549	ENSG00000196549_022	chr3	dexseq_prepare_annotation2.py	exon	154832937	154832944	.	+	.	ENST00000491026+ENST00000493237+ENST00000360490+ENST00000481828+ENST00000462745+ENST00000462837+ENST00000492661+ENST00000460393__exon_number_022__gene_id_ENSG00000196549	MME	ENSG00000196549.21	2.75854871111783	19.1921506767711	2.46305884768316e-42	4.45174234829133e-40
ENSG00000140694.49	ENSG00000140694	ENSG00000140694_050	chr16	dexseq_prepare_annotation2.py	exon	14724118	14724124	.	-	.	ENST00000341484+ENST00000437198__exon_number_050__gene_id_ENSG00000140694	PARN	ENSG00000140694.49	-3.5916073532312	-19.382640265135	2.5451124365104e-42	4.5939616134097e-40
ENSG00000266967.ENSG00000267060.ENSG00000108825.20	ENSG00000266967+ENSG00000267060+ENSG00000108825	ENSG00000266967+ENSG00000267060+ENSG00000108825_021	chr17	dexseq_prepare_annotation2.py	exon	41107385	41107455	.	-	.	ENST00000483535__exon_number_021__gene_id_ENSG00000266967+ENSG00000267060+ENSG00000108825		ENSG00000266967.ENSG00000267060.ENSG00000108825.20	-2.31643750684126	-17.6631161164863	2.55994964122081e-42	4.61463894440358e-40
ENSG00000134138.39	ENSG00000134138	ENSG00000134138_040	chr15	dexseq_prepare_annotation2.py	exon	37358498	37358738	.	-	.	ENST00000606653__exon_number_040__gene_id_ENSG00000134138	MEIS2	ENSG00000134138.39	-1.04983585141946	-17.8733580805316	2.5919531515444e-42	4.66616537079943e-40
ENSG00000166233.ENSG00000207690.3	ENSG00000166233+ENSG00000207690	ENSG00000166233+ENSG00000207690_004	chr15	dexseq_prepare_annotation2.py	exon	72767277	72767355	.	+	.	ENST00000564062+ENST00000567762+ENST00000379887+ENST00000570085__exon_number_004__gene_id_ENSG00000166233+ENSG00000207690		ENSG00000166233.ENSG00000207690.3	1.10070771254324	20.3216905548168	2.60036025912631e-42	4.67513255072617e-40
ENSG00000127329.14	ENSG00000127329	ENSG00000127329_015	chr12	dexseq_prepare_annotation2.py	exon	70933719	70933802	.	-	.	ENST00000538708+ENST00000550857+ENST00000261266+ENST00000549400+ENST00000334414+ENST00000550358+ENST00000451516__exon_number_015__gene_id_ENSG00000127329	PTPRB	ENSG00000127329.14	-7.64967068388093	-20.5916130469642	2.79319994328973e-42	5.01522725080754e-40
ENSG00000140443.40	ENSG00000140443	ENSG00000140443_041	chr15	dexseq_prepare_annotation2.py	exon	99467754	99467828	.	+	.	ENST00000558762+ENST00000560343+ENST00000268035__exon_number_041__gene_id_ENSG00000140443	IGF1R	ENSG00000140443.40	-2.21051458289398	-18.0795997474875	3.12364633552869e-42	5.60117812483455e-40
ENSG00000148343.32	ENSG00000148343	ENSG00000148343_033	chr9	dexseq_prepare_annotation2.py	exon	131830294	131830297	.	+	.	ENST00000414342__exon_number_033__gene_id_ENSG00000148343	FAM73B	ENSG00000148343.32	-2.05920497231351	-18.6328860188972	3.16131158006415e-42	5.66127843706002e-40
ENSG00000188897.31	ENSG00000188897	ENSG00000188897_032	chr16	dexseq_prepare_annotation2.py	exon	11501056	11501193	.	-	.	ENST00000598234__exon_number_032__gene_id_ENSG00000188897	CTD-3088G3.8	ENSG00000188897.31	1.15429615652156	20.2777818901518	3.22540209279745e-42	5.76848157511201e-40
ENSG00000147955	ENSG00000147955	ENSG00000147955_001	chr9	dexseq_prepare_annotation2.py	exon	34634719	34635479	.	-	.	ENST00000378892+ENST00000277010+ENST00000353468__exon_number_001__gene_id_ENSG00000147955	SIGMAR1	ENSG00000147955	-3.96989707392573	-23.4614805470827	3.32007202255443e-42	5.93002235766695e-40
ENSG00000253877	ENSG00000253877	ENSG00000253877_001	chr8	dexseq_prepare_annotation2.py	exon	111949919	111949956	.	-	.	ENST00000524283__exon_number_001__gene_id_ENSG00000253877	RP11-946L20.2	ENSG00000253877	-3.88737256944865	-33.993190888449	3.35336610670418e-42	5.98165994189211e-40
ENSG00000182774.ENSG00000214575.ENSG00000260836.20	ENSG00000182774+ENSG00000214575+ENSG00000260836	ENSG00000182774+ENSG00000214575+ENSG00000260836_021	chr15	dexseq_prepare_annotation2.py	exon	83208883	83208883	.	-	.	ENST00000330244+ENST00000559776+ENST00000559273+ENST00000560639+ENST00000558397+ENST00000561157+ENST00000561440+ENST00000562833+ENST00000560229+ENST00000560612__exon_number_021__gene_id_ENSG00000182774+ENSG00000214575+ENSG00000260836		ENSG00000182774.ENSG00000214575.ENSG00000260836.20	-1.63499785551195	-18.9528576374118	3.38550106756139e-42	6.0310977830073e-40
ENSG00000160410.57	ENSG00000160410	ENSG00000160410_058	chr19	dexseq_prepare_annotation2.py	exon	41094988	41095006	.	+	.	ENST00000594973+ENST00000596163+ENST00000600733+ENST00000602011+ENST00000599833+ENST00000595726+ENST00000291842+ENST00000597396+ENST00000598201+ENST00000597649__exon_number_058__gene_id_ENSG00000160410	SHKBP1	ENSG00000160410.57	1.11790532423237	17.5233283854621	3.40796205393131e-42	6.06319548784111e-40
ENSG00000059573.24	ENSG00000059573	ENSG00000059573_025	chr10	dexseq_prepare_annotation2.py	exon	97416367	97416463	.	-	.	ENST00000371221+ENST00000371224__exon_number_025__gene_id_ENSG00000059573	ALDH18A1	ENSG00000059573.24	-2.7845680865567	-21.1817888799213	3.5856803400326e-42	6.37107231146496e-40
ENSG00000187741.48	ENSG00000187741	ENSG00000187741_049	chr16	dexseq_prepare_annotation2.py	exon	89831448	89831452	.	-	.	ENST00000561660+ENST00000568369+ENST00000563318+ENST00000389301__exon_number_049__gene_id_ENSG00000187741	FANCA	ENSG00000187741.48	0.945818010625066	17.245248131537	3.69111823142647e-42	6.54988690171944e-40
ENSG00000166689.30	ENSG00000166689	ENSG00000166689_031	chr11	dexseq_prepare_annotation2.py	exon	16816566	16816870	.	-	.	ENST00000525177__exon_number_031__gene_id_ENSG00000166689	PLEKHA7	ENSG00000166689.30	1.86034703666725	17.4132019748768	3.83713673713237e-42	6.80015379236814e-40
ENSG00000123213.17	ENSG00000123213	ENSG00000123213_018	chr5	dexseq_prepare_annotation2.py	exon	65084190	65084311	.	+	.	ENST00000502464+ENST00000506539+ENST00000509935+ENST00000511299+ENST00000506799+ENST00000380985__exon_number_018__gene_id_ENSG00000123213	NLN	ENSG00000123213.17	-2.74012596533098	-20.523092644439	3.87003025072938e-42	6.84955198423191e-40
ENSG00000175455.1	ENSG00000175455	ENSG00000175455_002	chr3	dexseq_prepare_annotation2.py	exon	123616358	123616460	.	-	.	ENST00000479903+ENST00000463996__exon_number_002__gene_id_ENSG00000175455	CCDC14	ENSG00000175455.1	-1.09566334122785	-17.22618631919	4.23249546670586e-42	7.4813743379691e-40
ENSG00000148343.7	ENSG00000148343	ENSG00000148343_008	chr9	dexseq_prepare_annotation2.py	exon	131802731	131802969	.	+	.	ENST00000406926+ENST00000358369+ENST00000477088+ENST00000445183+ENST00000439290+ENST00000277475+ENST00000474534+ENST00000450073__exon_number_008__gene_id_ENSG00000148343	FAM73B	ENSG00000148343.7	1.43360489733263	18.5700083176822	4.60184065552935e-42	8.12370729641499e-40
ENSG00000214753.ENSG00000168000.ENSG00000234857.82	ENSG00000214753+ENSG00000168000+ENSG00000234857	ENSG00000214753+ENSG00000168000+ENSG00000234857_083	chr11	dexseq_prepare_annotation2.py	exon	62489292	62489414	.	-	.	ENST00000403734+ENST00000301785__exon_number_083__gene_id_ENSG00000214753+ENSG00000168000+ENSG00000234857		ENSG00000214753.ENSG00000168000.ENSG00000234857.82	-1.06376220957425	-16.0400826108317	4.61016218619395e-42	8.12788271015298e-40
ENSG00000137877.47	ENSG00000137877	ENSG00000137877_048	chr15	dexseq_prepare_annotation2.py	exon	42167040	42167254	.	-	.	ENST00000320955__exon_number_048__gene_id_ENSG00000137877	SPTBN5	ENSG00000137877.47	-2.80106639135934	-17.6774990944658	4.65554011156456e-42	8.19729481398694e-40
ENSG00000187741.42	ENSG00000187741	ENSG00000187741_043	chr16	dexseq_prepare_annotation2.py	exon	89828357	89828430	.	-	.	ENST00000305699+ENST00000567988+ENST00000563318+ENST00000561660+ENST00000563510+ENST00000568369+ENST00000389301__exon_number_043__gene_id_ENSG00000187741	FANCA	ENSG00000187741.42	0.90134237915717	17.2046762489978	4.9395009828504e-42	8.68607428632452e-40
ENSG00000062485.ENSG00000257727.ENSG00000135473.ENSG00000144785.116	ENSG00000062485+ENSG00000257727+ENSG00000135473+ENSG00000144785	ENSG00000062485+ENSG00000257727+ENSG00000135473+ENSG00000144785_117	chr12	dexseq_prepare_annotation2.py	exon	56709835	56709843	.	-	.	ENST00000273308+ENST00000548360+ENST00000551720__exon_number_117__gene_id_ENSG00000062485+ENSG00000257727+ENSG00000135473+ENSG00000144785		ENSG00000062485.ENSG00000257727.ENSG00000135473.ENSG00000144785.116	-5.17956236910121	-18.5527974506537	5.10035687605495e-42	8.95739509587622e-40
ENSG00000125633.6	ENSG00000125633	ENSG00000125633_007	chr2	dexseq_prepare_annotation2.py	exon	118693156	118693414	.	-	.	ENST00000474546__exon_number_007__gene_id_ENSG00000125633	CCDC93	ENSG00000125633.6	-1.3365942469295	-19.2543233765157	5.13564606707508e-42	9.00777797772491e-40
ENSG00000140955.15	ENSG00000140955	ENSG00000140955_016	chr16	dexseq_prepare_annotation2.py	exon	84228675	84228764	.	+	.	ENST00000564169+ENST00000315906+ENST00000567685+ENST00000566526+ENST00000564430+ENST00000268624__exon_number_016__gene_id_ENSG00000140955	ADAD2	ENSG00000140955.15	1.53356651465905	19.6827113813444	5.17694470378435e-42	9.06855837398857e-40
ENSG00000005810.9	ENSG00000005810	ENSG00000005810_010	chr13	dexseq_prepare_annotation2.py	exon	77635304	77635436	.	-	.	ENST00000407578+ENST00000357337+ENST00000544440+ENST00000429715__exon_number_010__gene_id_ENSG00000005810	MYCBP2	ENSG00000005810.9	-2.27704494883873	-16.8883914037278	5.49341428666611e-42	9.61058743774578e-40
ENSG00000074054.64	ENSG00000074054	ENSG00000074054_065	chr2	dexseq_prepare_annotation2.py	exon	122283497	122283543	.	-	.	ENST00000474065__exon_number_065__gene_id_ENSG00000074054	CLASP1	ENSG00000074054.64	-1.6269737296497	-17.106936122843	5.59744145959705e-42	9.78004179430414e-40
ENSG00000050438.23	ENSG00000050438	ENSG00000050438_024	chr12	dexseq_prepare_annotation2.py	exon	51851135	51851227	.	+	.	ENST00000514353+ENST00000319957+ENST00000552001+ENST00000547697+ENST00000535225+ENST00000453097+ENST00000551071+ENST00000604314+ENST00000394856+ENST00000358657__exon_number_024__gene_id_ENSG00000050438	SLC4A8	ENSG00000050438.23	-4.5880342927407	-23.3076964752248	5.765050473302e-42	1.0060013075912e-39
ENSG00000120616.ENSG00000222309.9	ENSG00000120616+ENSG00000222309	ENSG00000120616+ENSG00000222309_010	chr10	dexseq_prepare_annotation2.py	exon	32562091	32562145	.	-	.	ENST00000479380+ENST00000476533+ENST00000319778+ENST00000375110+ENST00000263062__exon_number_010__gene_id_ENSG00000120616+ENSG00000222309		ENSG00000120616.ENSG00000222309.9	7.41925492930997	39.3093149503242	6.73047982880192e-42	1.17296877006192e-39
ENSG00000233327.ENSG00000154874.ENSG00000213077.ENSG00000273018.32	ENSG00000233327+ENSG00000154874+ENSG00000213077+ENSG00000273018	ENSG00000233327+ENSG00000154874+ENSG00000213077+ENSG00000273018_033	chr17	dexseq_prepare_annotation2.py	exon	18427550	18427711	.	-	.	ENST00000608726+ENST00000609831__exon_number_033__gene_id_ENSG00000233327+ENSG00000154874+ENSG00000213077+ENSG00000273018		ENSG00000233327.ENSG00000154874.ENSG00000213077.ENSG00000273018.32	1.39003794488123	16.5782321132387	8.426392452833e-42	1.4666544486239e-39
ENSG00000156261.6	ENSG00000156261	ENSG00000156261_007	chr21	dexseq_prepare_annotation2.py	exon	30433698	30433738	.	-	.	ENST00000286788+ENST00000540844+ENST00000542732+ENST00000470450+ENST00000496121__exon_number_007__gene_id_ENSG00000156261	CCT8	ENSG00000156261.6	3.0471742122574	25.2384381101167	8.96938485958467e-42	1.55917616376314e-39
ENSG00000224596.13	ENSG00000224596	ENSG00000224596_014	chr10	dexseq_prepare_annotation2.py	exon	80826205	80826343	.	-	.	ENST00000456353__exon_number_014__gene_id_ENSG00000224596	ZMIZ1-AS1	ENSG00000224596.13	3.47355814059894	28.3266670416035	9.04155269554212e-42	1.56972167847453e-39
ENSG00000150712.14	ENSG00000150712	ENSG00000150712_015	chr5	dexseq_prepare_annotation2.py	exon	32255875	32256043	.	-	.	ENST00000504049__exon_number_015__gene_id_ENSG00000150712	MTMR12	ENSG00000150712.14	1.20473233903185	21.7084724794738	9.79644037921748e-42	1.69861811652813e-39
ENSG00000120705.12	ENSG00000120705	ENSG00000120705_013	chr5	dexseq_prepare_annotation2.py	exon	137848461	137848643	.	-	.	ENST00000503183+ENST00000503014+ENST00000499810+ENST00000506345+ENST00000360541+ENST00000512198+ENST00000572514__exon_number_013__gene_id_ENSG00000120705	ETF1	ENSG00000120705.12	-1.99978426691284	-20.0405297705085	1.03727883466483e-41	1.79626944796355e-39
ENSG00000085872.ENSG00000105085.ENSG00000269578.ENSG00000214046.ENSG00000127526.ENSG00000269058.ENSG00000141979.ENSG00000268790.101	ENSG00000085872+ENSG00000105085+ENSG00000269578+ENSG00000214046+ENSG00000127526+ENSG00000269058+ENSG00000141979+ENSG00000268790	ENSG00000085872+ENSG00000105085+ENSG00000269578+ENSG00000214046+ENSG00000127526+ENSG00000269058+ENSG00000141979+ENSG00000268790_102	chr19	dexseq_prepare_annotation2.py	exon	16739333	16739873	.	-	.	ENST00000598608__exon_number_102__gene_id_ENSG00000085872+ENSG00000105085+ENSG00000269578+ENSG00000214046+ENSG00000127526+ENSG00000269058+ENSG00000141979+ENSG00000268790		ENSG00000085872.ENSG00000105085.ENSG00000269578.ENSG00000214046.ENSG00000127526.ENSG00000269058.ENSG00000141979.ENSG00000268790.101	0.883723161164702	16.0607390286936	1.05789517601958e-41	1.82964914859893e-39
ENSG00000167543.10	ENSG00000167543	ENSG00000167543_011	chr17	dexseq_prepare_annotation2.py	exon	27895360	27895526	.	+	.	ENST00000578749+ENST00000583940+ENST00000582829+ENST00000580183__exon_number_011__gene_id_ENSG00000167543	TP53I13	ENSG00000167543.10	-5.5500489420097	-21.6775344553904	1.11372508598433e-41	1.9237697659283e-39
ENSG00000154359.14	ENSG00000154359	ENSG00000154359_015	chr8	dexseq_prepare_annotation2.py	exon	12594208	12594209	.	-	.	ENST00000534446__exon_number_015__gene_id_ENSG00000154359	LONRF1	ENSG00000154359.14	-1.71770277763365	-25.1664185145855	1.11632096864147e-41	1.9258159678868e-39
ENSG00000260565.2	ENSG00000260565	ENSG00000260565_003	chr16	dexseq_prepare_annotation2.py	exon	2711197	2711382	.	-	.	ENST00000564340+ENST00000568395+ENST00000569465__exon_number_003__gene_id_ENSG00000260565	ERVK13-1	ENSG00000260565.2	2.83245837484671	27.0413450754407	1.16637580477562e-41	2.0096272215136e-39
ENSG00000010322.41	ENSG00000010322	ENSG00000010322_042	chr3	dexseq_prepare_annotation2.py	exon	52521670	52522621	.	+	.	ENST00000479054+ENST00000489895+ENST00000345716__exon_number_042__gene_id_ENSG00000010322	NISCH	ENSG00000010322.41	-1.9532589566767	-18.9099617823111	1.19955079269191e-41	2.06418034829692e-39
ENSG00000172890.23	ENSG00000172890	ENSG00000172890_024	chr11	dexseq_prepare_annotation2.py	exon	71184324	71184340	.	+	.	ENST00000319023+ENST00000529120+ENST00000528509+ENST00000525200__exon_number_024__gene_id_ENSG00000172890	NADSYN1	ENSG00000172890.23	1.40864487285883	16.9104793303123	1.34877686929688e-41	2.31529452483141e-39
ENSG00000128815.22	ENSG00000128815	ENSG00000128815_023	chr10	dexseq_prepare_annotation2.py	exon	49994684	49994915	.	+	.	ENST00000325239__exon_number_023__gene_id_ENSG00000128815	WDFY4	ENSG00000128815.22	1.85064274958337	17.2338951054414	1.34887339584855e-41	2.31529452483141e-39
ENSG00000163491.51	ENSG00000163491	ENSG00000163491_052	chr3	dexseq_prepare_annotation2.py	exon	27355788	27355829	.	-	.	ENST00000429845+ENST00000341435+ENST00000491627__exon_number_052__gene_id_ENSG00000163491	NEK10	ENSG00000163491.51	-2.01760333146849	-16.9096214436984	1.35731723482297e-41	2.32686121289833e-39
ENSG00000102893.64	ENSG00000102893	ENSG00000102893_065	chr16	dexseq_prepare_annotation2.py	exon	47732359	47732499	.	+	.	ENST00000566044+ENST00000564711+ENST00000566319+ENST00000299167+ENST00000455779+ENST00000323584__exon_number_065__gene_id_ENSG00000102893	PHKB	ENSG00000102893.64	-2.14738962599213	-16.2991504609704	1.389106901186e-41	2.37837062269687e-39
ENSG00000166689.50	ENSG00000166689	ENSG00000166689_051	chr11	dexseq_prepare_annotation2.py	exon	16876436	16876440	.	-	.	ENST00000355661+ENST00000528376+ENST00000448080+ENST00000531066+ENST00000528637__exon_number_051__gene_id_ENSG00000166689	PLEKHA7	ENSG00000166689.50	-2.65287247754392	-17.2294172288901	1.3919384644052e-41	2.3802322169708e-39
ENSG00000215440.ENSG00000124222.ENSG00000254995.49	ENSG00000215440+ENSG00000124222+ENSG00000254995	ENSG00000215440+ENSG00000124222+ENSG00000254995_050	chr20	dexseq_prepare_annotation2.py	exon	57251543	57254556	.	+	.	ENST00000361770+ENST00000371141+ENST00000359617+ENST00000355957+ENST00000371132+ENST00000361830+ENST00000358029__exon_number_050__gene_id_ENSG00000215440+ENSG00000124222+ENSG00000254995		ENSG00000215440.ENSG00000124222.ENSG00000254995.49	2.29870863856553	18.8781020959435	1.4351942486756e-41	2.45112856045085e-39
ENSG00000153048.21	ENSG00000153048	ENSG00000153048_022	chr16	dexseq_prepare_annotation2.py	exon	8955523	8955570	.	-	.	ENST00000567626+ENST00000567554+ENST00000569398+ENST00000568968__exon_number_022__gene_id_ENSG00000153048	CARHSP1	ENSG00000153048.21	1.97842919411623	21.2244871858603	1.44704756250991e-41	2.46828329165674e-39
ENSG00000125633.2	ENSG00000125633	ENSG00000125633_003	chr2	dexseq_prepare_annotation2.py	exon	118688613	118688618	.	-	.	ENST00000319432+ENST00000376300+ENST00000437999__exon_number_003__gene_id_ENSG00000125633	CCDC93	ENSG00000125633.2	-1.4505662715329	-19.0651723067777	1.45094764670742e-41	2.47184600402057e-39
ENSG00000148341.27	ENSG00000148341	ENSG00000148341_028	chr9	dexseq_prepare_annotation2.py	exon	131777050	131777183	.	-	.	ENST00000417224+ENST00000372559+ENST00000372554+ENST00000455407+ENST00000416230+ENST00000425236+ENST00000372564+ENST00000416629+ENST00000483980__exon_number_028__gene_id_ENSG00000148341	SH3GLB2	ENSG00000148341.27	-2.32947253110412	-19.4730637678755	1.54690342327125e-41	2.63203110020164e-39
ENSG00000133597.ENSG00000090266.46	ENSG00000133597+ENSG00000090266	ENSG00000133597+ENSG00000090266_047	chr7	dexseq_prepare_annotation2.py	exon	140406445	140406446	.	+	.	ENST00000247866+ENST00000460088+ENST00000482954+ENST00000476181__exon_number_047__gene_id_ENSG00000133597+ENSG00000090266		ENSG00000133597.ENSG00000090266.46	-4.15424130805423	-26.9118655901782	1.64224228879624e-41	2.79076887281254e-39
ENSG00000159216.14	ENSG00000159216	ENSG00000159216_015	chr21	dexseq_prepare_annotation2.py	exon	36259140	36259342	.	-	.	ENST00000437180+ENST00000399237+ENST00000399240+ENST00000300305+ENST00000358356+ENST00000486278+ENST00000455571+ENST00000325074+ENST00000344691__exon_number_015__gene_id_ENSG00000159216	RUNX1	ENSG00000159216.14	1.61991861237208	20.4681434387543	2.06771519381196e-41	3.50943218448242e-39
ENSG00000147996.18	ENSG00000147996	ENSG00000147996_019	chr9	dexseq_prepare_annotation2.py	exon	70433804	70434177	.	-	.	ENST00000476161+ENST00000461932+ENST00000465474__exon_number_019__gene_id_ENSG00000147996	CBWD5	ENSG00000147996.18	-1.19598484892975	-18.151880867271	2.36626425674903e-41	4.01115595294056e-39
ENSG00000156931.52	ENSG00000156931	ENSG00000156931_053	chr3	dexseq_prepare_annotation2.py	exon	184586777	184586824	.	+	.	ENST00000436792+ENST00000458721+ENST00000287546+ENST00000437079+ENST00000446204__exon_number_053__gene_id_ENSG00000156931	VPS8	ENSG00000156931.52	-1.23919546436208	-16.6265758809314	2.39661581243978e-41	4.05756572146054e-39
ENSG00000070669.2	ENSG00000070669	ENSG00000070669_003	chr7	dexseq_prepare_annotation2.py	exon	97481443	97481457	.	-	.	ENST00000454046+ENST00000175506+ENST00000394308+ENST00000394309+ENST00000437628__exon_number_003__gene_id_ENSG00000070669	ASNS	ENSG00000070669.2	-3.25639284174913	-18.2909069360519	2.44995604253623e-41	4.14273298151737e-39
ENSG00000151150.70	ENSG00000151150	ENSG00000151150_071	chr10	dexseq_prepare_annotation2.py	exon	61941087	61941185	.	-	.	ENST00000503366+ENST00000280772+ENST00000373827__exon_number_071__gene_id_ENSG00000151150	ANK3	ENSG00000151150.70	2.83014207117988	18.005713821688	2.51354762160019e-41	4.24500241207847e-39
ENSG00000123607.31	ENSG00000123607	ENSG00000123607_032	chr2	dexseq_prepare_annotation2.py	exon	166775786	166775943	.	-	.	ENST00000243344__exon_number_032__gene_id_ENSG00000123607	TTC21B	ENSG00000123607.31	1.81531921977506	18.9635966636031	2.53903414171671e-41	4.28274486952436e-39
ENSG00000006025.4	ENSG00000006025	ENSG00000006025_005	chr17	dexseq_prepare_annotation2.py	exon	45885557	45885581	.	-	.	ENST00000579728+ENST00000583167+ENST00000007414+ENST00000392507__exon_number_005__gene_id_ENSG00000006025	OSBPL7	ENSG00000006025.4	2.52224456312833	21.9004255873079	2.57381625116107e-41	4.33605421996528e-39
ENSG00000104529.61	ENSG00000104529	ENSG00000104529_062	chr8	dexseq_prepare_annotation2.py	exon	144672188	144672251	.	-	.	ENST00000524883+ENST00000530306+ENST00000524900+ENST00000531670+ENST00000532741+ENST00000526135+ENST00000442189+ENST00000528303+ENST00000531953+ENST00000528519+ENST00000534475+ENST00000526710+ENST00000423316+ENST00000526133+ENST00000532596+ENST00000530545+ENST00000525261+ENST00000534804+ENST00000529832+ENST00000531281__exon_number_062__gene_id_ENSG00000104529	EEF1D	ENSG00000104529.61	-2.56771969715339	-16.1250452033	2.62588621798598e-41	4.41832068335572e-39
ENSG00000227195.19	ENSG00000227195	ENSG00000227195_020	chr20	dexseq_prepare_annotation2.py	exon	26172450	26172497	.	-	.	ENST00000609914+ENST00000594150+ENST00000596223+ENST00000601901+ENST00000596537+ENST00000598448+ENST00000608521+ENST00000598150+ENST00000608084+ENST00000600225+ENST00000427348+ENST00000432499+ENST00000609012+ENST00000600263+ENST00000596767+ENST00000594130+ENST00000596058+ENST00000597361+ENST00000597267+ENST00000596111+ENST00000601079+ENST00000609202+ENST00000608487+ENST00000598451+ENST00000593517…	MIR663A	ENSG00000227195.19	1.57869279146495	16.819714995048	2.63069862537786e-41	4.42096679458666e-39
ENSG00000104447.30	ENSG00000104447	ENSG00000104447_031	chr8	dexseq_prepare_annotation2.py	exon	116713163	116713299	.	-	.	ENST00000422939__exon_number_031__gene_id_ENSG00000104447	TRPS1	ENSG00000104447.30	2.05326770990983	20.1183390227719	2.68819159543986e-41	4.51202874442962e-39
ENSG00000063978.ENSG00000206113.ENSG00000125386.ENSG00000249428.7	ENSG00000063978+ENSG00000206113+ENSG00000125386+ENSG00000249428	ENSG00000063978+ENSG00000206113+ENSG00000125386+ENSG00000249428_008	chr4	dexseq_prepare_annotation2.py	exon	2444924	2444941	.	+	.	ENST00000511731+ENST00000514556__exon_number_008__gene_id_ENSG00000063978+ENSG00000206113+ENSG00000125386+ENSG00000249428		ENSG00000063978.ENSG00000206113.ENSG00000125386.ENSG00000249428.7	-4.29149115474401	-15.5901569194273	3.02782229767329e-41	5.07584278769286e-39
ENSG00000189091.5	ENSG00000189091	ENSG00000189091_006	chr16	dexseq_prepare_annotation2.py	exon	70558453	70558766	.	+	.	ENST00000564899__exon_number_006__gene_id_ENSG00000189091	SF3B3	ENSG00000189091.5	-1.89843798348656	-20.3844247469866	3.05411672403836e-41	5.11364066313559e-39
ENSG00000163491.12	ENSG00000163491	ENSG00000163491_013	chr3	dexseq_prepare_annotation2.py	exon	27203952	27204092	.	-	.	ENST00000383771+ENST00000429845+ENST00000574215+ENST00000295720+ENST00000357467__exon_number_013__gene_id_ENSG00000163491	NEK10	ENSG00000163491.12	1.07964998715928	16.7981516487711	3.08340235722485e-41	5.15634806696747e-39
ENSG00000134982.ENSG00000272869.ENSG00000258864.ENSG00000212643.ENSG00000153037.69	ENSG00000134982+ENSG00000272869+ENSG00000258864+ENSG00000212643+ENSG00000153037	ENSG00000134982+ENSG00000272869+ENSG00000258864+ENSG00000212643+ENSG00000153037_070	chr5	dexseq_prepare_annotation2.py	exon	112227335	112227422	.	+	.	ENST00000391338+ENST00000512790+ENST00000509024+ENST00000506997__exon_number_070__gene_id_ENSG00000134982+ENSG00000272869+ENSG00000258864+ENSG00000212643+ENSG00000153037		ENSG00000134982.ENSG00000272869.ENSG00000258864.ENSG00000212643.ENSG00000153037.69	-2.90166839003819	-22.3201043448985	3.12200111725003e-41	5.21450612556698e-39
ENSG00000079785.24	ENSG00000079785	ENSG00000079785_025	chr2	dexseq_prepare_annotation2.py	exon	15761241	15761511	.	+	.	ENST00000459706__exon_number_025__gene_id_ENSG00000079785	DDX1	ENSG00000079785.24	-1.66727377663273	-21.0280204495156	3.39135980647154e-41	5.65747637935574e-39
ENSG00000186635.ENSG00000214530.68	ENSG00000186635+ENSG00000214530	ENSG00000186635+ENSG00000214530_069	chr11	dexseq_prepare_annotation2.py	exon	72433074	72433133	.	-	.	ENST00000465814+ENST00000334211__exon_number_069__gene_id_ENSG00000186635+ENSG00000214530		ENSG00000186635.ENSG00000214530.68	1.45337030860905	18.5507319513079	3.41928430904854e-41	5.69709545211789e-39
ENSG00000100938.50	ENSG00000100938	ENSG00000100938_051	chr14	dexseq_prepare_annotation2.py	exon	24707585	24707593	.	+	.	ENST00000561038+ENST00000559836+ENST00000557854+ENST00000559910+ENST00000558865+ENST00000558007+ENST00000399440+ENST00000559287+ENST00000558748+ENST00000456667+ENST00000559479+ENST00000559104+ENST00000420554+ENST00000348719+ENST00000355299+ENST00000558483+ENST00000558932__exon_number_051__gene_id_ENSG00000100938	GMPR2	ENSG00000100938.50	-1.84024176037898	-24.0356638711323	3.64619241842801e-41	6.06775330763741e-39
ENSG00000239306.ENSG00000173933.ENSG00000248643.ENSG00000258297.49	ENSG00000239306+ENSG00000173933+ENSG00000248643+ENSG00000258297	ENSG00000239306+ENSG00000173933+ENSG00000248643+ENSG00000258297_050	chr11	dexseq_prepare_annotation2.py	exon	66412105	66412214	.	+	.	ENST00000515838__exon_number_050__gene_id_ENSG00000239306+ENSG00000173933+ENSG00000248643+ENSG00000258297		ENSG00000239306.ENSG00000173933.ENSG00000248643.ENSG00000258297.49	-1.09122292789623	-17.3716933230905	3.65611928733422e-41	6.07686214166066e-39
ENSG00000013441.23	ENSG00000013441	ENSG00000013441_024	chr2	dexseq_prepare_annotation2.py	exon	201724403	201724469	.	-	.	ENST00000321356+ENST00000473565+ENST00000409403+ENST00000461981+ENST00000434813+ENST00000432425__exon_number_024__gene_id_ENSG00000013441	CLK1	ENSG00000013441.23	-2.37125808667875	-21.0068362876254	3.71860422348306e-41	6.1731996804413e-39
ENSG00000177189.25	ENSG00000177189	ENSG00000177189_026	chrX	dexseq_prepare_annotation2.py	exon	20212307	20212309	.	-	.	ENST00000492128+ENST00000540702+ENST00000379565+ENST00000379548+ENST00000457145+ENST00000544447__exon_number_026__gene_id_ENSG00000177189	RPS6KA3	ENSG00000177189.25	-2.2397722496771	-18.0744843001091	3.80168385865241e-41	6.30345051844289e-39
ENSG00000077549.20	ENSG00000077549	ENSG00000077549_021	chr1	dexseq_prepare_annotation2.py	exon	19746519	19746638	.	-	.	ENST00000489607__exon_number_021__gene_id_ENSG00000077549	CAPZB	ENSG00000077549.20	2.5183141505183	20.0267892790577	4.17922303166373e-41	6.92102664657526e-39
ENSG00000113575.ENSG00000272772.ENSG00000113558.ENSG00000273345.ENSG00000006837.42	ENSG00000113575+ENSG00000272772+ENSG00000113558+ENSG00000273345+ENSG00000006837	ENSG00000113575+ENSG00000272772+ENSG00000113558+ENSG00000273345+ENSG00000006837_043	chr5	dexseq_prepare_annotation2.py	exon	133536676	133536678	.	-	.	ENST00000495833+ENST00000481195__exon_number_043__gene_id_ENSG00000113575+ENSG00000272772+ENSG00000113558+ENSG00000273345+ENSG00000006837		ENSG00000113575.ENSG00000272772.ENSG00000113558.ENSG00000273345.ENSG00000006837.42	2.00135556620496	15.2396415490691	4.58541500400744e-41	7.58449873978001e-39
ENSG00000148343.5	ENSG00000148343	ENSG00000148343_006	chr9	dexseq_prepare_annotation2.py	exon	131799274	131799295	.	+	.	ENST00000406926+ENST00000358369+ENST00000450073+ENST00000277475__exon_number_006__gene_id_ENSG00000148343	FAM73B	ENSG00000148343.5	1.22893630759134	18.1853729348949	4.62145648465723e-41	7.63485872203197e-39
ENSG00000158286.32	ENSG00000158286	ENSG00000158286_033	chr1	dexseq_prepare_annotation2.py	exon	6272794	6272797	.	+	.	ENST00000496676+ENST00000492476__exon_number_033__gene_id_ENSG00000158286	RNF207	ENSG00000158286.32	3.98881289330282	18.851394171899	4.71795730199218e-41	7.78485774452904e-39
ENSG00000187741.52	ENSG00000187741	ENSG00000187741_053	chr16	dexseq_prepare_annotation2.py	exon	89833556	89833645	.	-	.	ENST00000567205+ENST00000568369+ENST00000389301__exon_number_053__gene_id_ENSG00000187741	FANCA	ENSG00000187741.52	0.876321923446951	16.8841016022664	4.95673266363372e-41	8.16897080370524e-39
ENSG00000116337.74	ENSG00000116337	ENSG00000116337_075	chr1	dexseq_prepare_annotation2.py	exon	110174164	110174190	.	+	.	ENST00000476688+ENST00000369840+ENST00000393688+ENST00000256578+ENST00000342115__exon_number_075__gene_id_ENSG00000116337	AMPD2	ENSG00000116337.74	1.06095738587464	17.3238918138812	5.04967476109218e-41	8.31210576868368e-39
ENSG00000105063.ENSG00000180089.47	ENSG00000105063+ENSG00000180089	ENSG00000105063+ENSG00000180089_048	chr19	dexseq_prepare_annotation2.py	exon	55769803	55770363	.	-	.	ENST00000412770__exon_number_048__gene_id_ENSG00000105063+ENSG00000180089		ENSG00000105063.ENSG00000180089.47	-7.48082969789132	-20.2720748075904	5.1619347058933e-41	8.48665600037944e-39
ENSG00000112146.ENSG00000242865.32	ENSG00000112146+ENSG00000242865	ENSG00000112146+ENSG00000242865_033	chr6	dexseq_prepare_annotation2.py	exon	52958275	52958359	.	+	.	ENST00000484436+ENST00000370939+ENST00000473318+ENST00000474457+ENST00000323557+ENST00000244426__exon_number_033__gene_id_ENSG00000112146+ENSG00000242865		ENSG00000112146.ENSG00000242865.32	2.22458229465448	20.9296116975415	5.20499081777495e-41	8.54714611314984e-39
ENSG00000134138.33	ENSG00000134138	ENSG00000134138_034	chr15	dexseq_prepare_annotation2.py	exon	37190928	37190969	.	-	.	ENST00000559408__exon_number_034__gene_id_ENSG00000134138	MEIS2	ENSG00000134138.33	-1.61937979955625	-17.4183612276063	5.31730204137361e-41	8.72107835653607e-39
ENSG00000170921.42	ENSG00000170921	ENSG00000170921_043	chr17	dexseq_prepare_annotation2.py	exon	61499718	61501499	.	+	.	ENST00000583356+ENST00000424789__exon_number_043__gene_id_ENSG00000170921	TANC2	ENSG00000170921.42	-2.51029704091714	-23.2711275634061	5.325106509348e-41	8.72339386745641e-39
ENSG00000163491.46	ENSG00000163491	ENSG00000163491_047	chr3	dexseq_prepare_annotation2.py	exon	27350417	27350496	.	-	.	ENST00000429845+ENST00000341435__exon_number_047__gene_id_ENSG00000163491	NEK10	ENSG00000163491.46	-2.10111147859875	-16.7116605143356	5.83101892911413e-41	9.540707578513e-39
ENSG00000141002.ENSG00000267048.ENSG00000198211.ENSG00000258839.ENSG00000256390.ENSG00000258947.31	ENSG00000141002+ENSG00000267048+ENSG00000198211+ENSG00000258839+ENSG00000256390+ENSG00000258947	ENSG00000141002+ENSG00000267048+ENSG00000198211+ENSG00000258839+ENSG00000256390+ENSG00000258947_032	chr16	dexseq_prepare_annotation2.py	exon	89961523	89961545	.	+	.	ENST00000263347+ENST00000263346+ENST00000562256+ENST00000568412+ENST00000566751+ENST00000568409+ENST00000562184+ENST00000563636__exon_number_032__gene_id_ENSG00000141002+ENSG00000267048+ENSG00000198211+ENSG00000258839+ENSG00000256390+ENSG00000258947		ENSG00000141002.ENSG00000267048.ENSG00000198211.ENSG00000258839.ENSG00000256390.ENSG00000258947.31	-2.25252254489227	-15.8954590397459	5.98489011329206e-41	9.78074395173319e-39
ENSG00000257108.ENSG00000007541.14	ENSG00000257108+ENSG00000007541	ENSG00000257108+ENSG00000007541_015	chr16	dexseq_prepare_annotation2.py	exon	620018	620061	.	+	.	ENST00000439574+ENST00000026218+ENST00000321878__exon_number_015__gene_id_ENSG00000257108+ENSG00000007541		ENSG00000257108.ENSG00000007541.14	-1.22007070101338	-18.9953684868876	6.29223565986316e-41	1.02707199271443e-38
ENSG00000018408.7	ENSG00000018408	ENSG00000018408_008	chr3	dexseq_prepare_annotation2.py	exon	149243800	149243912	.	-	.	ENST00000485244+ENST00000465804+ENST00000471586+ENST00000360632+ENST00000494754+ENST00000467467+ENST00000472417__exon_number_008__gene_id_ENSG00000018408	WWTR1	ENSG00000018408.7	-1.21107061482575	-20.8849468953033	6.32456786440053e-41	1.0311161364495e-38
ENSG00000132694.35	ENSG00000132694	ENSG00000132694_036	chr1	dexseq_prepare_annotation2.py	exon	156926212	156926356	.	-	.	ENST00000361409+ENST00000368194+ENST00000486670__exon_number_036__gene_id_ENSG00000132694	ARHGEF11	ENSG00000132694.35	-1.6093797411073	-19.429571547511	6.3882218938111e-41	1.04025103986583e-38
ENSG00000126883.79	ENSG00000126883	ENSG00000126883_080	chr9	dexseq_prepare_annotation2.py	exon	134103616	134103680	.	+	.	ENST00000498010+ENST00000476004+ENST00000411637+ENST00000451030+ENST00000453861+ENST00000359428+ENST00000483497__exon_number_080__gene_id_ENSG00000126883	NUP214	ENSG00000126883.79	-1.11628749150828	-19.3910509677389	7.78433977541524e-41	1.26608250466435e-38
ENSG00000139908	ENSG00000139908	ENSG00000139908_001	chr14	dexseq_prepare_annotation2.py	exon	24674903	24674925	.	+	.	ENST00000554420__exon_number_001__gene_id_ENSG00000139908	TSSK4	ENSG00000139908	-2.44106081991872	-26.3255398571244	7.86368740491902e-41	1.27746538046172e-38
ENSG00000266967.ENSG00000267060.ENSG00000108825.23	ENSG00000266967+ENSG00000267060+ENSG00000108825	ENSG00000266967+ENSG00000267060+ENSG00000108825_024	chr17	dexseq_prepare_annotation2.py	exon	41107859	41107871	.	-	.	ENST00000491665+ENST00000591096+ENST00000421990+ENST00000427569+ENST00000486664+ENST00000423601+ENST00000409399+ENST00000409103+ENST00000478040+ENST00000360221__exon_number_024__gene_id_ENSG00000266967+ENSG00000267060+ENSG00000108825		ENSG00000266967.ENSG00000267060.ENSG00000108825.23	-2.35036949281343	-17.151106367575	8.4783665053128e-41	1.37568301420747e-38
ENSG00000141140.61	ENSG00000141140	ENSG00000141140_062	chr17	dexseq_prepare_annotation2.py	exon	34871701	34871717	.	-	.	ENST00000544606+ENST00000586007+ENST00000431794+ENST00000586908+ENST00000591794+ENST00000268852__exon_number_062__gene_id_ENSG00000141140	MYO19	ENSG00000141140.61	2.72058583428412	17.0592513274796	8.49783406503762e-41	1.37720420270899e-38
ENSG00000215440.ENSG00000124222.ENSG00000254995.23	ENSG00000215440+ENSG00000124222+ENSG00000254995	ENSG00000215440+ENSG00000124222+ENSG00000254995_024	chr20	dexseq_prepare_annotation2.py	exon	57234679	57234690	.	+	.	ENST00000412911+ENST00000467096+ENST00000371141+ENST00000464640+ENST00000359617+ENST00000468590+ENST00000355957+ENST00000496117+ENST00000458280+ENST00000493301+ENST00000530122+ENST00000460655__exon_number_024__gene_id_ENSG00000215440+ENSG00000124222+ENSG00000254995		ENSG00000215440.ENSG00000124222.ENSG00000254995.23	2.10835865618776	18.558353766063	8.74230895479451e-41	1.41514441003832e-38
ENSG00000085872.ENSG00000105085.ENSG00000269578.ENSG00000214046.ENSG00000127526.ENSG00000269058.ENSG00000141979.ENSG00000268790.30	ENSG00000085872+ENSG00000105085+ENSG00000269578+ENSG00000214046+ENSG00000127526+ENSG00000269058+ENSG00000141979+ENSG00000268790	ENSG00000085872+ENSG00000105085+ENSG00000269578+ENSG00000214046+ENSG00000127526+ENSG00000269058+ENSG00000141979+ENSG00000268790_031	chr19	dexseq_prepare_annotation2.py	exon	16636979	16637085	.	-	.	ENST00000544299__exon_number_031__gene_id_ENSG00000085872+ENSG00000105085+ENSG00000269578+ENSG00000214046+ENSG00000127526+ENSG00000269058+ENSG00000141979+ENSG00000268790		ENSG00000085872.ENSG00000105085.ENSG00000269578.ENSG00000214046.ENSG00000127526.ENSG00000269058.ENSG00000141979.ENSG00000268790.30	-1.76392841038218	-15.8039866451359	9.21420767620749e-41	1.48976488778151e-38
ENSG00000105063.ENSG00000180089.46	ENSG00000105063+ENSG00000180089	ENSG00000105063+ENSG00000180089_047	chr19	dexseq_prepare_annotation2.py	exon	55767043	55767137	.	-	.	ENST00000592242__exon_number_047__gene_id_ENSG00000105063+ENSG00000180089		ENSG00000105063.ENSG00000180089.46	-7.15748294488952	-20.1329355928545	9.90927553451882e-41	1.60024831972178e-38
ENSG00000258984.ENSG00000184182.ENSG00000132330.80	ENSG00000258984+ENSG00000184182+ENSG00000132330	ENSG00000258984+ENSG00000184182+ENSG00000132330_081	chr2	dexseq_prepare_annotation2.py	exon	238978098	238978104	.	+	.	ENST00000446202+ENST00000482031+ENST00000254663+ENST00000443532+ENST00000449891+ENST00000431487+ENST00000416757+ENST00000480357+ENST00000555827+ENST00000373332+ENST00000480859+ENST00000409736__exon_number_081__gene_id_ENSG00000258984+ENSG00000184182+ENSG00000132330		ENSG00000258984.ENSG00000184182.ENSG00000132330.80	3.14250549371	17.4117288375379	1.12545802041139e-40	1.81535314429454e-38
ENSG00000120705.14	ENSG00000120705	ENSG00000120705_015	chr5	dexseq_prepare_annotation2.py	exon	137849340	137849395	.	-	.	ENST00000503183+ENST00000507939+ENST00000503014+ENST00000499810+ENST00000506345+ENST00000360541+ENST00000512198+ENST00000572514__exon_number_015__gene_id_ENSG00000120705	ETF1	ENSG00000120705.14	-5.42204583263929	-19.5556844137552	1.15411050851905e-40	1.85937149801653e-38
ENSG00000134109.16	ENSG00000134109	ENSG00000134109_017	chr3	dexseq_prepare_annotation2.py	exon	5246752	5246926	.	+	.	ENST00000256497+ENST00000445686+ENST00000434243+ENST00000465369__exon_number_017__gene_id_ENSG00000134109	EDEM1	ENSG00000134109.16	2.14419723061567	25.2277995966513	1.16906464328565e-40	1.88124283205327e-38
ENSG00000113163.28	ENSG00000113163	ENSG00000113163_029	chr5	dexseq_prepare_annotation2.py	exon	74801807	74801941	.	-	.	ENST00000261415+ENST00000380494+ENST00000405807__exon_number_029__gene_id_ENSG00000113163	COL4A3BP	ENSG00000113163.28	2.82805106909626	21.9758365988975	1.17444474188574e-40	1.88767438201397e-38
ENSG00000140694.50	ENSG00000140694	ENSG00000140694_051	chr16	dexseq_prepare_annotation2.py	exon	14724125	14724133	.	-	.	ENST00000341484__exon_number_051__gene_id_ENSG00000140694	PARN	ENSG00000140694.50	-3.57916702334184	-18.6831487530202	1.19813371392917e-40	1.92348386434189e-38
ENSG00000180448	ENSG00000180448	ENSG00000180448_001	chr19	dexseq_prepare_annotation2.py	exon	1065922	1066162	.	+	.	ENST00000539243__exon_number_001__gene_id_ENSG00000180448	HMHA1	ENSG00000180448	-3.7036390926948	-18.1722962858134	1.22411752146096e-40	1.96288898779132e-38
ENSG00000102893.68	ENSG00000102893	ENSG00000102893_069	chr16	dexseq_prepare_annotation2.py	exon	47733657	47734254	.	+	.	ENST00000455779+ENST00000323584+ENST00000566319+ENST00000299167__exon_number_069__gene_id_ENSG00000102893	PHKB	ENSG00000102893.68	-1.97626876586519	-16.02881774277	1.23264024923277e-40	1.97423539636215e-38
ENSG00000077063.2	ENSG00000077063	ENSG00000077063_003	chr7	dexseq_prepare_annotation2.py	exon	117350917	117351681	.	-	.	ENST00000446636+ENST00000441556+ENST00000160373__exon_number_003__gene_id_ENSG00000077063	CTTNBP2	ENSG00000077063.2	-1.41468480835142	-18.4899902137341	1.28855051106166e-40	2.06136358955408e-38
ENSG00000014641.6	ENSG00000014641	ENSG00000014641_007	chr2	dexseq_prepare_annotation2.py	exon	63816119	63816130	.	+	.	ENST00000485781+ENST00000436321+ENST00000233114+ENST00000485155+ENST00000442225+ENST00000409908+ENST00000462944+ENST00000409476__exon_number_007__gene_id_ENSG00000014641	MDH1	ENSG00000014641.6	-1.43281650473738	-21.0838427087771	1.33496919241971e-40	2.13312132351758e-38
ENSG00000133067.26	ENSG00000133067	ENSG00000133067_027	chr1	dexseq_prepare_annotation2.py	exon	202279325	202279485	.	+	.	ENST00000255432+ENST00000367278+ENST00000439764+ENST00000487787__exon_number_027__gene_id_ENSG00000133067	LGR6	ENSG00000133067.26	-0.961182574189592	-19.7860466111588	1.34036031743891e-40	2.13923074336135e-38
ENSG00000137509.37	ENSG00000137509	ENSG00000137509_038	chr11	dexseq_prepare_annotation2.py	exon	82611824	82611874	.	-	.	ENST00000532809+ENST00000529671__exon_number_038__gene_id_ENSG00000137509	PRCP	ENSG00000137509.37	2.13157113507516	20.0623358419538	1.38088654189287e-40	2.20133640911401e-38
ENSG00000115970.31	ENSG00000115970	ENSG00000115970_032	chr2	dexseq_prepare_annotation2.py	exon	43657352	43657441	.	-	.	ENST00000469323+ENST00000415080+ENST00000402796+ENST00000330266+ENST00000405006+ENST00000485353+ENST00000408045+ENST00000405975__exon_number_032__gene_id_ENSG00000115970	THADA	ENSG00000115970.31	0.996617960773056	16.9002541305869	1.40855771692148e-40	2.242828208791e-38
ENSG00000170522.17	ENSG00000170522	ENSG00000170522_018	chr4	dexseq_prepare_annotation2.py	exon	111119810	111119832	.	-	.	ENST00000302274__exon_number_018__gene_id_ENSG00000170522	ELOVL6	ENSG00000170522.17	3.85242544281418	24.3324170838414	1.45715392990648e-40	2.31750312495464e-38
ENSG00000126012.19	ENSG00000126012	ENSG00000126012_020	chrX	dexseq_prepare_annotation2.py	exon	53227946	53228070	.	-	.	ENST00000497100+ENST00000375379+ENST00000375383+ENST00000404049+ENST00000452825+ENST00000375401__exon_number_020__gene_id_ENSG00000126012	KDM5C	ENSG00000126012.19	-2.64256664958658	-26.0933050502091	1.47364309004613e-40	2.34099956256816e-38
ENSG00000149084.ENSG00000235661.9	ENSG00000149084+ENSG00000235661	ENSG00000149084+ENSG00000235661_010	chr11	dexseq_prepare_annotation2.py	exon	43601045	43601066	.	+	.	ENST00000533358__exon_number_010__gene_id_ENSG00000149084+ENSG00000235661		ENSG00000149084.ENSG00000235661.9	2.44129777001852	17.9914444335887	1.48832545445247e-40	2.36157445568756e-38
ENSG00000092148.79	ENSG00000092148	ENSG00000092148_080	chr14	dexseq_prepare_annotation2.py	exon	31676916	31677010	.	-	.	ENST00000553700__exon_number_080__gene_id_ENSG00000092148	HECTD1	ENSG00000092148.79	2.07472902707112	17.253578507831	1.59576667653044e-40	2.52911411048394e-38
ENSG00000123104	ENSG00000123104	ENSG00000123104_001	chr12	dexseq_prepare_annotation2.py	exon	26490342	26492416	.	-	.	ENST00000381340__exon_number_001__gene_id_ENSG00000123104	ITPR2	ENSG00000123104	1.54505558103527	18.1231776705899	1.63756135620767e-40	2.59234321469539e-38
ENSG00000175221.17	ENSG00000175221	ENSG00000175221_018	chr19	dexseq_prepare_annotation2.py	exon	884903	885008	.	-	.	ENST00000586017+ENST00000395808+ENST00000325464+ENST00000589119+ENST00000312090+ENST00000606248+ENST00000269814+ENST00000607471+ENST00000592943__exon_number_018__gene_id_ENSG00000175221	MED16	ENSG00000175221.17	-2.2419011646412	-25.1113514616264	1.64202489185425e-40	2.59639715779303e-38
ENSG00000167380.32	ENSG00000167380	ENSG00000167380_033	chr19	dexseq_prepare_annotation2.py	exon	44677345	44677387	.	+	.	ENST00000588795+ENST00000588883__exon_number_033__gene_id_ENSG00000167380	ZNF226	ENSG00000167380.32	3.28376340457194	18.1144356221881	1.72465493286911e-40	2.7238968458841e-38
ENSG00000100129.30	ENSG00000100129	ENSG00000100129_031	chr22	dexseq_prepare_annotation2.py	exon	38282711	38282771	.	+	.	ENST00000460638__exon_number_031__gene_id_ENSG00000100129	EIF3L	ENSG00000100129.30	2.65262853055164	22.9300116432172	1.75405408413148e-40	2.76712677764738e-38
ENSG00000175137	ENSG00000175137	ENSG00000175137_001	chr1	dexseq_prepare_annotation2.py	exon	249104648	249104649	.	-	.	ENST00000484202__exon_number_001__gene_id_ENSG00000175137	SH3BP5L	ENSG00000175137	-1.18733847665563	-23.5388818861235	1.8771726527485e-40	2.9579342150278e-38
ENSG00000165949.11	ENSG00000165949	ENSG00000165949_012	chr14	dexseq_prepare_annotation2.py	exon	94577161	94577271	.	+	.	ENST00000555744__exon_number_012__gene_id_ENSG00000165949	IFI27	ENSG00000165949.11	-1.99392454346577	-21.3898156153582	2.01494486086726e-40	3.17136517611402e-38
ENSG00000188603.ENSG00000261832.ENSG00000233232.52	ENSG00000188603+ENSG00000261832+ENSG00000233232	ENSG00000188603+ENSG00000261832+ENSG00000233232_053	chr16	dexseq_prepare_annotation2.py	exon	28502803	28502881	.	-	.	ENST00000567963+ENST00000567804+ENST00000333496+ENST00000563874+ENST00000566083+ENST00000354630+ENST00000355477+ENST00000565316+ENST00000565236+ENST00000357076+ENST00000566824+ENST00000565688+ENST00000568443+ENST00000569030+ENST00000357806+ENST00000567495+ENST00000359984+ENST00000565778+ENST00000565140+ENST00000360019+ENST00000566057+ENST00000568076+ENST00000568497+ENST00000569430+ENST00000568452…		ENSG00000188603.ENSG00000261832.ENSG00000233232.52	1.55689357485762	15.9666327206363	2.03679446721238e-40	3.2020614769739e-38
ENSG00000133067.28	ENSG00000133067	ENSG00000133067_029	chr1	dexseq_prepare_annotation2.py	exon	202287080	202288335	.	+	.	ENST00000255432+ENST00000367278+ENST00000439764+ENST00000487787__exon_number_029__gene_id_ENSG00000133067	LGR6	ENSG00000133067.28	-0.903382636045588	-19.6962776122513	2.07377812507193e-40	3.25645211932326e-38
ENSG00000119737.ENSG00000270898.ENSG00000115239.2	ENSG00000119737+ENSG00000270898+ENSG00000115239	ENSG00000119737+ENSG00000270898+ENSG00000115239_003	chr2	dexseq_prepare_annotation2.py	exon	53830522	53830655	.	-	.	ENST00000482339__exon_number_003__gene_id_ENSG00000119737+ENSG00000270898+ENSG00000115239		ENSG00000119737.ENSG00000270898.ENSG00000115239.2	1.5687779614989	18.2371550803149	2.10348940884688e-40	3.29931104875674e-38
ENSG00000079215.7	ENSG00000079215	ENSG00000079215_008	chr5	dexseq_prepare_annotation2.py	exon	36608431	36608591	.	+	.	ENST00000265113+ENST00000513646+ENST00000512374+ENST00000416645+ENST00000513903+ENST00000505202+ENST00000506725+ENST00000504121+ENST00000381918__exon_number_008__gene_id_ENSG00000079215	SLC1A3	ENSG00000079215.7	2.21963448787337	21.8209706955486	2.140894241323e-40	3.35412499743622e-38
ENSG00000185813.22	ENSG00000185813	ENSG00000185813_023	chr17	dexseq_prepare_annotation2.py	exon	79864340	79864422	.	-	.	ENST00000570388+ENST00000331285+ENST00000538721+ENST00000576343+ENST00000538936+ENST00000570391+ENST00000571105+ENST00000573401+ENST00000574155+ENST00000571581+ENST00000572995+ENST00000573636__exon_number_023__gene_id_ENSG00000185813	PCYT2	ENSG00000185813.22	2.62001949432538	29.8322283438188	2.23433503634374e-40	3.49650372390402e-38
ENSG00000186815.46	ENSG00000186815	ENSG00000186815_047	chr12	dexseq_prepare_annotation2.py	exon	113722430	113722442	.	+	.	ENST00000550785+ENST00000541517+ENST00000551127+ENST00000546781+ENST00000550543+ENST00000392569+ENST00000428632+ENST00000335509+ENST00000552077__exon_number_047__gene_id_ENSG00000186815	TPCN1	ENSG00000186815.46	-2.06751094605649	-21.7970006844888	2.34997471557764e-40	3.67325543772061e-38
ENSG00000116883.ENSG00000214193.27	ENSG00000116883+ENSG00000214193	ENSG00000116883+ENSG00000214193_028	chr1	dexseq_prepare_annotation2.py	exon	36786811	36786832	.	+	.	ENST00000474766+ENST00000453908+ENST00000505871+ENST00000312808+ENST00000426732__exon_number_028__gene_id_ENSG00000116883+ENSG00000214193		ENSG00000116883.ENSG00000214193.27	1.40257347768526	18.7502438963797	2.3751402605858e-40	3.70834399106725e-38
ENSG00000163625.55	ENSG00000163625	ENSG00000163625_056	chr4	dexseq_prepare_annotation2.py	exon	85710879	85711060	.	-	.	ENST00000295888+ENST00000322366__exon_number_056__gene_id_ENSG00000163625	WDFY3	ENSG00000163625.55	-5.90142658873166	-15.8128419335278	2.380889200839e-40	3.71307153665474e-38
ENSG00000113575.ENSG00000272772.ENSG00000113558.ENSG00000273345.ENSG00000006837.71	ENSG00000113575+ENSG00000272772+ENSG00000113558+ENSG00000273345+ENSG00000006837	ENSG00000113575+ENSG00000272772+ENSG00000113558+ENSG00000273345+ENSG00000006837_072	chr5	dexseq_prepare_annotation2.py	exon	133643829	133644157	.	-	.	ENST00000265334+ENST00000609383+ENST00000435211+ENST00000518409+ENST00000536186+ENST00000521118+ENST00000523832+ENST00000520693+ENST00000521755+ENST00000523054+ENST00000520515+ENST00000520592+ENST00000609654+ENST00000519312+ENST00000435240__exon_number_072__gene_id_ENSG00000113575+ENSG00000272772+ENSG00000113558+ENSG00000273345+ENSG00000006837		ENSG00000113575.ENSG00000272772.ENSG00000113558.ENSG00000273345.ENSG00000006837.71	-2.09277787148604	-15.0555101165318	2.58795281144348e-40	4.03138644631012e-38
ENSG00000114416.13	ENSG00000114416	ENSG00000114416_014	chr3	dexseq_prepare_annotation2.py	exon	180633248	180633316	.	+	.	ENST00000480918+ENST00000484042__exon_number_014__gene_id_ENSG00000114416	FXR1	ENSG00000114416.13	-3.67787116278552	-16.3720033595782	2.67085980447641e-40	4.15579085586141e-38
ENSG00000105072	ENSG00000105072	ENSG00000105072_001	chr19	dexseq_prepare_annotation2.py	exon	16607122	16607204	.	+	.	ENST00000221671__exon_number_001__gene_id_ENSG00000105072	C19orf44	ENSG00000105072	-7.0416003702204	-24.135990962592	2.6943280297144e-40	4.18753198868789e-38
ENSG00000147642.55	ENSG00000147642	ENSG00000147642_056	chr8	dexseq_prepare_annotation2.py	exon	110661092	110661132	.	-	.	ENST00000524720+ENST00000408908+ENST00000433638__exon_number_056__gene_id_ENSG00000147642	SYBU	ENSG00000147642.55	1.30142149552763	16.8873430143272	2.80964712088711e-40	4.36179336142359e-38
ENSG00000124839.30	ENSG00000124839	ENSG00000124839_031	chr2	dexseq_prepare_annotation2.py	exon	238499715	238499736	.	-	.	ENST00000264601__exon_number_031__gene_id_ENSG00000124839	RAB17	ENSG00000124839.30	-1.62297474466673	-22.7864917453638	2.90719840727831e-40	4.50810667566808e-38
ENSG00000160410.65	ENSG00000160410	ENSG00000160410_066	chr19	dexseq_prepare_annotation2.py	exon	41096882	41096993	.	+	.	ENST00000600718+ENST00000594862+ENST00000600320+ENST00000602239+ENST00000594973+ENST00000596163+ENST00000600733+ENST00000602011+ENST00000594298+ENST00000595726+ENST00000593764+ENST00000291842+ENST00000597396+ENST00000598201__exon_number_066__gene_id_ENSG00000160410	SHKBP1	ENSG00000160410.65	1.09149248976746	16.8631535434649	3.3251317082944e-40	5.15033084883252e-38
ENSG00000185811.18	ENSG00000185811	ENSG00000185811_019	chr7	dexseq_prepare_annotation2.py	exon	50444492	50445025	.	+	.	ENST00000462201__exon_number_019__gene_id_ENSG00000185811	IKZF1	ENSG00000185811.18	2.78055097114524	26.8616973557902	3.39618562699792e-40	5.25442283984705e-38
ENSG00000070669.24	ENSG00000070669	ENSG00000070669_025	chr7	dexseq_prepare_annotation2.py	exon	97498220	97498370	.	-	.	ENST00000453600+ENST00000437657+ENST00000448127+ENST00000454046+ENST00000444334+ENST00000495255+ENST00000422745+ENST00000442734+ENST00000175506+ENST00000394308+ENST00000394309__exon_number_025__gene_id_ENSG00000070669	ASNS	ENSG00000070669.24	1.82080857001272	17.849748772759	3.50737093320787e-40	5.42029818997296e-38
ENSG00000040633.24	ENSG00000040633	ENSG00000040633_025	chr17	dexseq_prepare_annotation2.py	exon	7142202	7142249	.	-	.	ENST00000454255__exon_number_025__gene_id_ENSG00000040633	PHF23	ENSG00000040633.24	-2.41159936017557	-24.8425896517002	3.61348091285843e-40	5.57796370913743e-38
ENSG00000134138.45	ENSG00000134138	ENSG00000134138_046	chr15	dexseq_prepare_annotation2.py	exon	37385932	37386230	.	-	.	ENST00000561422__exon_number_046__gene_id_ENSG00000134138	MEIS2	ENSG00000134138.45	-3.91379713025934	-17.1300566834264	3.6428740243598e-40	5.61698244621597e-38
ENSG00000142675.2	ENSG00000142675	ENSG00000142675_003	chr1	dexseq_prepare_annotation2.py	exon	26503981	26503993	.	+	.	ENST00000480348+ENST00000481077+ENST00000361530__exon_number_003__gene_id_ENSG00000142675	CNKSR1	ENSG00000142675.2	1.45430099346978	19.3161408154022	3.83688431872462e-40	5.90945143621718e-38
ENSG00000070756.31	ENSG00000070756	ENSG00000070756_032	chr8	dexseq_prepare_annotation2.py	exon	101724990	101725017	.	-	.	ENST00000522387+ENST00000519596+ENST00000519004+ENST00000318607+ENST00000519100+ENST00000519622__exon_number_032__gene_id_ENSG00000070756	PABPC1	ENSG00000070756.31	-1.6439754396896	-19.5639257942871	3.95386027285212e-40	6.08274880465758e-38
ENSG00000272084.ENSG00000127481.7	ENSG00000272084+ENSG00000127481	ENSG00000272084+ENSG00000127481_008	chr1	dexseq_prepare_annotation2.py	exon	19401391	19402005	.	-	.	ENST00000606379__exon_number_008__gene_id_ENSG00000272084+ENSG00000127481		ENSG00000272084.ENSG00000127481.7	-1.61043784458671	-14.4636946163963	3.99210794105715e-40	6.13467407126934e-38
ENSG00000147996	ENSG00000147996	ENSG00000147996_001	chr9	dexseq_prepare_annotation2.py	exon	70432004	70432050	.	-	.	ENST00000382405__exon_number_001__gene_id_ENSG00000147996	CBWD5	ENSG00000147996	1.36645513977558	17.6588616620117	4.90531619343385e-40	7.52952241214611e-38
ENSG00000105135	ENSG00000105135	ENSG00000105135_001	chr19	dexseq_prepare_annotation2.py	exon	15225795	15225797	.	-	.	ENST00000533086__exon_number_001__gene_id_ENSG00000105135	ILVBL	ENSG00000105135	-1.59961034860168	-18.254487878265	4.92431922330891e-40	7.54388052983417e-38
ENSG00000131018.134	ENSG00000131018	ENSG00000131018_135	chr6	dexseq_prepare_annotation2.py	exon	152688127	152688131	.	-	.	ENST00000454018__exon_number_135__gene_id_ENSG00000131018	SYNE1	ENSG00000131018.134	-5.67385255380104	-14.7077853069157	4.92572681324225e-40	7.54388052983417e-38
ENSG00000105135.17	ENSG00000105135	ENSG00000105135_018	chr19	dexseq_prepare_annotation2.py	exon	15227273	15227333	.	-	.	ENST00000533086+ENST00000533148+ENST00000524779+ENST00000534378+ENST00000263383+ENST00000525880+ENST00000596093+ENST00000598709+ENST00000534806__exon_number_018__gene_id_ENSG00000105135	ILVBL	ENSG00000105135.17	-3.42910057586953	-18.2443129470614	5.2187599982984e-40	7.98370819067042e-38
ENSG00000023228.ENSG00000237580	ENSG00000023228+ENSG00000237580	ENSG00000023228+ENSG00000237580_001	chr2	dexseq_prepare_annotation2.py	exon	206979541	206980833	.	-	.	ENST00000233190__exon_number_001__gene_id_ENSG00000023228+ENSG00000237580		ENSG00000023228.ENSG00000237580	-3.22074806465038	-20.7610291998962	5.24515242068114e-40	8.01509803106078e-38
ENSG00000113575.ENSG00000272772.ENSG00000113558.ENSG00000273345.ENSG00000006837.66	ENSG00000113575+ENSG00000272772+ENSG00000113558+ENSG00000273345+ENSG00000006837	ENSG00000113575+ENSG00000272772+ENSG00000113558+ENSG00000273345+ENSG00000006837_067	chr5	dexseq_prepare_annotation2.py	exon	133640096	133640113	.	-	.	ENST00000609383+ENST00000518409+ENST00000536186+ENST00000521118+ENST00000435240+ENST00000520693+ENST00000523054+ENST00000520515+ENST00000609654+ENST00000519312+ENST00000265334+ENST00000518990__exon_number_067__gene_id_ENSG00000113575+ENSG00000272772+ENSG00000113558+ENSG00000273345+ENSG00000006837		ENSG00000113575.ENSG00000272772.ENSG00000113558.ENSG00000273345.ENSG00000006837.66	-4.8877841012145	-14.9617936138163	6.23261750887055e-40	9.51338649488777e-38
ENSG00000175216.7	ENSG00000175216	ENSG00000175216_008	chr11	dexseq_prepare_annotation2.py	exon	46771824	46771983	.	-	.	ENST00000312055+ENST00000525896+ENST00000533413+ENST00000529230+ENST00000415402+ENST00000354558__exon_number_008__gene_id_ENSG00000175216	CKAP5	ENSG00000175216.7	1.25532553046011	18.9851948185301	6.31829165441158e-40	9.63338280300949e-38
ENSG00000103489.16	ENSG00000103489	ENSG00000103489_017	chr16	dexseq_prepare_annotation2.py	exon	17497303	17497358	.	-	.	ENST00000568226__exon_number_017__gene_id_ENSG00000103489	XYLT1	ENSG00000103489.16	2.13358237552231	27.828177757332	6.79125799002253e-40	1.03429494872822e-37
ENSG00000104324.19	ENSG00000104324	ENSG00000104324_020	chr8	dexseq_prepare_annotation2.py	exon	98067755	98067873	.	+	.	ENST00000529551+ENST00000532528__exon_number_020__gene_id_ENSG00000104324	CPQ	ENSG00000104324.19	-3.85081991565084	-20.6888739760977	7.13422760276529e-40	1.08531724018478e-37
ENSG00000134853.ENSG00000145216.18	ENSG00000134853+ENSG00000145216	ENSG00000134853+ENSG00000145216_019	chr4	dexseq_prepare_annotation2.py	exon	54256688	54256764	.	+	.	ENST00000513975+ENST00000507166+ENST00000337488+ENST00000306932+ENST00000511376+ENST00000358575+ENST00000514543+ENST00000507922+ENST00000505125__exon_number_019__gene_id_ENSG00000134853+ENSG00000145216		ENSG00000134853.ENSG00000145216.18	3.10045121031805	17.2286843549025	7.60896456882102e-40	1.1562491047848e-37
ENSG00000223745.2	ENSG00000223745	ENSG00000223745_003	chr1	dexseq_prepare_annotation2.py	exon	93730197	93730201	.	-	.	ENST00000602488+ENST00000457025__exon_number_003__gene_id_ENSG00000223745	RP4-717I23.3	ENSG00000223745.2	1.73362438327863	15.9458977800472	7.82962380981639e-40	1.18845676914765e-37
ENSG00000239306.ENSG00000173933.ENSG00000248643.ENSG00000258297.41	ENSG00000239306+ENSG00000173933+ENSG00000248643+ENSG00000258297	ENSG00000239306+ENSG00000173933+ENSG00000248643+ENSG00000258297_042	chr11	dexseq_prepare_annotation2.py	exon	66407595	66407760	.	+	.	ENST00000483858+ENST00000532968__exon_number_042__gene_id_ENSG00000239306+ENSG00000173933+ENSG00000248643+ENSG00000258297		ENSG00000239306.ENSG00000173933.ENSG00000248643.ENSG00000258297.41	-1.07066720482621	-16.9154891340241	8.03524009274501e-40	1.21831203090655e-37
ENSG00000175221.25	ENSG00000175221	ENSG00000175221_026	chr19	dexseq_prepare_annotation2.py	exon	890984	891103	.	-	.	ENST00000586017+ENST00000395808+ENST00000325464+ENST00000589119+ENST00000312090+ENST00000606248+ENST00000586342+ENST00000269814+ENST00000592373+ENST00000592943__exon_number_026__gene_id_ENSG00000175221	MED16	ENSG00000175221.25	2.65175523080789	24.562042816334	8.28961934535277e-40	1.2554863110405e-37
ENSG00000030582	ENSG00000030582	ENSG00000030582_001	chr17	dexseq_prepare_annotation2.py	exon	42422614	42422629	.	+	.	ENST00000588170__exon_number_001__gene_id_ENSG00000030582	GRN	ENSG00000030582	1.58863420953946	17.2117384145032	8.49519724165951e-40	1.28519525543195e-37
ENSG00000108309.25	ENSG00000108309	ENSG00000108309_026	chr17	dexseq_prepare_annotation2.py	exon	42396038	42396038	.	+	.	ENST00000426726+ENST00000590834+ENST00000588564__exon_number_026__gene_id_ENSG00000108309	RUNDC3A	ENSG00000108309.25	1.25626812130154	19.672962952958	8.70746643737757e-40	1.31584957096136e-37
ENSG00000145362.87	ENSG00000145362	ENSG00000145362_088	chr4	dexseq_prepare_annotation2.py	exon	114302613	114302627	.	+	.	ENST00000357077+ENST00000514167+ENST00000509550+ENST00000506722+ENST00000394537+ENST00000505342+ENST00000506344+ENST00000264366+ENST00000514960+ENST00000510275__exon_number_088__gene_id_ENSG00000145362	ANK2	ENSG00000145362.87	1.3083430662563	16.3398654282052	9.06263026132184e-40	1.36800604295323e-37
ENSG00000153048.31	ENSG00000153048	ENSG00000153048_032	chr16	dexseq_prepare_annotation2.py	exon	8962212	8962218	.	-	.	ENST00000396593+ENST00000561530__exon_number_032__gene_id_ENSG00000153048	CARHSP1	ENSG00000153048.31	-2.46699219377467	-20.2739369131564	9.31586785817745e-40	1.40467846636358e-37
ENSG00000114423.19	ENSG00000114423	ENSG00000114423_020	chr3	dexseq_prepare_annotation2.py	exon	105442870	105443033	.	-	.	ENST00000545639__exon_number_020__gene_id_ENSG00000114423	CBLB	ENSG00000114423.19	-1.34192880064878	-18.3146212621412	9.33982930302973e-40	1.4067370495167e-37
ENSG00000213398.ENSG00000124067.ENSG00000267660.57	ENSG00000213398+ENSG00000124067+ENSG00000267660	ENSG00000213398+ENSG00000124067+ENSG00000267660_058	chr16	dexseq_prepare_annotation2.py	exon	67983810	67983821	.	-	.	ENST00000576616+ENST00000537830+ENST00000338335+ENST00000422611+ENST00000576513+ENST00000574665+ENST00000572037+ENST00000570802+ENST00000573023+ENST00000541864+ENST00000316341+ENST00000572766__exon_number_058__gene_id_ENSG00000213398+ENSG00000124067+ENSG00000267660		ENSG00000213398.ENSG00000124067.ENSG00000267660.57	-4.62698928561622	-17.3073692241389	9.48098355153995e-40	1.42642286048466e-37
ENSG00000005884.25	ENSG00000005884	ENSG00000005884_026	chr17	dexseq_prepare_annotation2.py	exon	48151879	48151898	.	+	.	ENST00000007722+ENST00000505306+ENST00000506401+ENST00000320031+ENST00000544892+ENST00000510809__exon_number_026__gene_id_ENSG00000005884	ITGA3	ENSG00000005884.25	-2.07295798967219	-21.4293320259908	9.89505487081906e-40	1.4870807187413e-37
ENSG00000163491.59	ENSG00000163491	ENSG00000163491_060	chr3	dexseq_prepare_annotation2.py	exon	27409014	27409053	.	-	.	ENST00000341435__exon_number_060__gene_id_ENSG00000163491	NEK10	ENSG00000163491.59	-1.92797802979786	-16.3270189992635	9.96502446925202e-40	1.49594859631426e-37
ENSG00000048740.19	ENSG00000048740	ENSG00000048740_020	chr10	dexseq_prepare_annotation2.py	exon	11362820	11362861	.	+	.	ENST00000354897__exon_number_020__gene_id_ENSG00000048740	CELF2	ENSG00000048740.19	-3.60651898649144	-23.0255116527014	1.04811511100798e-39	1.57170043882459e-37
ENSG00000127419.27	ENSG00000127419	ENSG00000127419_028	chr4	dexseq_prepare_annotation2.py	exon	944280	944306	.	+	.	ENST00000264771+ENST00000452360+ENST00000513682+ENST00000515876+ENST00000504744+ENST00000504180+ENST00000508204+ENST00000507319+ENST00000514453+ENST00000515740+ENST00000515492+ENST00000513952+ENST00000509508+ENST00000502513+ENST00000510493+ENST00000514546+ENST00000438836__exon_number_028__gene_id_ENSG00000127419	TMEM175	ENSG00000127419.27	-2.65537783909781	-21.4121462916171	1.05869183088845e-39	1.58581809606154e-37
ENSG00000166535.32	ENSG00000166535	ENSG00000166535_033	chr12	dexseq_prepare_annotation2.py	exon	9004806	9004932	.	+	.	ENST00000541459+ENST00000539547+ENST00000299698__exon_number_033__gene_id_ENSG00000166535	A2ML1	ENSG00000166535.32	-2.59219033719295	-18.463091708524	1.13656166565202e-39	1.7005928545308e-37
ENSG00000160410.68	ENSG00000160410	ENSG00000160410_069	chr19	dexseq_prepare_annotation2.py	exon	41097195	41097202	.	+	.	ENST00000594862+ENST00000600718+ENST00000600320+ENST00000594973+ENST00000596163+ENST00000600733+ENST00000594298+ENST00000595726+ENST00000291842+ENST00000597396+ENST00000598201__exon_number_069__gene_id_ENSG00000160410	SHKBP1	ENSG00000160410.68	1.13722089181483	16.686571569114	1.13875108910175e-39	1.70200257248342e-37
ENSG00000091181.3	ENSG00000091181	ENSG00000091181_004	chr3	dexseq_prepare_annotation2.py	exon	3111909	3111995	.	-	.	ENST00000256452+ENST00000438560+ENST00000446632+ENST00000418488+ENST00000445864__exon_number_004__gene_id_ENSG00000091181	IL5RA	ENSG00000091181.3	1.99502701547911	20.2251331794419	1.15717115498137e-39	1.72764134176809e-37
ENSG00000215296.2	ENSG00000215296	ENSG00000215296_003	chr15	dexseq_prepare_annotation2.py	exon	33528833	33529123	.	-	.	ENST00000529696__exon_number_003__gene_id_ENSG00000215296	TMCO5B	ENSG00000215296.2	2.85808707664876	32.9563576458958	1.17039611959921e-39	1.74547632879113e-37
ENSG00000116883.ENSG00000214193.33	ENSG00000116883+ENSG00000214193	ENSG00000116883+ENSG00000214193_034	chr1	dexseq_prepare_annotation2.py	exon	36789335	36789370	.	+	.	ENST00000373137__exon_number_034__gene_id_ENSG00000116883+ENSG00000214193		ENSG00000116883.ENSG00000214193.33	1.61201644115563	18.4482843851619	1.23245950093879e-39	1.83602828644767e-37
ENSG00000140955.16	ENSG00000140955	ENSG00000140955_017	chr16	dexseq_prepare_annotation2.py	exon	84228765	84228800	.	+	.	ENST00000566526+ENST00000315906+ENST00000567685+ENST00000564169+ENST00000268624__exon_number_017__gene_id_ENSG00000140955	ADAD2	ENSG00000140955.16	1.41080887216122	18.6419941769863	1.25192648062539e-39	1.86299493587416e-37
ENSG00000230493.ENSG00000072134.39	ENSG00000230493+ENSG00000072134	ENSG00000230493+ENSG00000072134_040	chr17	dexseq_prepare_annotation2.py	exon	19186414	19186493	.	+	.	ENST00000395628+ENST00000577195+ENST00000571254+ENST00000495155+ENST00000395620+ENST00000577692+ENST00000583197+ENST00000347697+ENST00000395626+ENST00000584707+ENST00000584150+ENST00000582015+ENST00000584633+ENST00000314728+ENST00000581024__exon_number_040__gene_id_ENSG00000230493+ENSG00000072134		ENSG00000230493.ENSG00000072134.39	-1.93852560559426	-19.0664043542541	1.35290221450942e-39	2.01106408812353e-37
ENSG00000150672.ENSG00000256466.80	ENSG00000150672+ENSG00000256466	ENSG00000150672+ENSG00000256466_081	chr11	dexseq_prepare_annotation2.py	exon	84634466	84634633	.	-	.	ENST00000398309__exon_number_081__gene_id_ENSG00000150672+ENSG00000256466		ENSG00000150672.ENSG00000256466.80	3.06903023157372	19.8642850495303	1.3997807669107e-39	2.07848404430759e-37
ENSG00000175224.7	ENSG00000175224	ENSG00000175224_008	chr11	dexseq_prepare_annotation2.py	exon	46639107	46639112	.	+	.	ENST00000312040+ENST00000434074+ENST00000533325+ENST00000451945+ENST00000526715+ENST00000579280+ENST00000583249+ENST00000580238+ENST00000581438+ENST00000529655+ENST00000581416__exon_number_008__gene_id_ENSG00000175224	ATG13	ENSG00000175224.7	0.870446009911013	17.7526739153044	1.48362888659494e-39	2.20059254604195e-37
ENSG00000182903.ENSG00000251595.16	ENSG00000182903+ENSG00000251595	ENSG00000182903+ENSG00000251595_017	chr4	dexseq_prepare_annotation2.py	exon	467888	467918	.	-	.	ENST00000505900+ENST00000451020+ENST00000506646__exon_number_017__gene_id_ENSG00000182903+ENSG00000251595		ENSG00000182903.ENSG00000251595.16	-1.70250750239057	-22.3273207902198	1.48595658014316e-39	2.20165199750005e-37
ENSG00000173715.ENSG00000173653.8	ENSG00000173715+ENSG00000173653	ENSG00000173715+ENSG00000173653_009	chr11	dexseq_prepare_annotation2.py	exon	66515850	66515864	.	+	.	ENST00000346672+ENST00000532565+ENST00000525908+ENST00000360962+ENST00000534325__exon_number_009__gene_id_ENSG00000173715+ENSG00000173653		ENSG00000173715.ENSG00000173653.8	1.45329474718064	21.3252489735074	1.49077089023832e-39	2.20638942419774e-37
ENSG00000162878.25	ENSG00000162878	ENSG00000162878_026	chr2	dexseq_prepare_annotation2.py	exon	42284883	42285053	.	+	.	ENST00000490302+ENST00000470578+ENST00000480099+ENST00000294964__exon_number_026__gene_id_ENSG00000162878	PKDCC	ENSG00000162878.25	-1.62296687164516	-19.8427505796662	1.54596645092094e-39	2.28560168934151e-37
ENSG00000188130.ENSG00000100429.37	ENSG00000188130+ENSG00000100429	ENSG00000188130+ENSG00000100429_038	chr22	dexseq_prepare_annotation2.py	exon	50687505	50687531	.	-	.	ENST00000477814+ENST00000470378__exon_number_038__gene_id_ENSG00000188130+ENSG00000100429		ENSG00000188130.ENSG00000100429.37	-2.10510516038497	-19.0293200955247	1.63240156973072e-39	2.41077798489052e-37
ENSG00000175221.24	ENSG00000175221	ENSG00000175221_025	chr19	dexseq_prepare_annotation2.py	exon	890963	890983	.	-	.	ENST00000586017+ENST00000395808+ENST00000592943+ENST00000589119+ENST00000312090+ENST00000606248+ENST00000269814+ENST00000592373+ENST00000325464__exon_number_025__gene_id_ENSG00000175221	MED16	ENSG00000175221.24	2.65528601109207	24.2695699931355	1.98530681901957e-39	2.92878900774693e-37
ENSG00000182541.30	ENSG00000182541	ENSG00000182541_031	chr22	dexseq_prepare_annotation2.py	exon	31674283	31674572	.	+	.	ENST00000467301+ENST00000333611+ENST00000444929+ENST00000331728__exon_number_031__gene_id_ENSG00000182541	LIMK2	ENSG00000182541.30	-4.21492370578353	-27.3644888029165	2.02278048764386e-39	2.98084883977747e-37
ENSG00000114374.7	ENSG00000114374	ENSG00000114374_008	chrY	dexseq_prepare_annotation2.py	exon	14834041	14834120	.	+	.	ENST00000426564+ENST00000338981__exon_number_008__gene_id_ENSG00000114374	USP9Y	ENSG00000114374.7	-3.05655227266675	-17.294132877978	2.1811139901809e-39	3.20777122640441e-37
ENSG00000172890.22	ENSG00000172890	ENSG00000172890_023	chr11	dexseq_prepare_annotation2.py	exon	71183538	71183546	.	+	.	ENST00000319023+ENST00000529120+ENST00000528509+ENST00000525200__exon_number_023__gene_id_ENSG00000172890	NADSYN1	ENSG00000172890.22	1.47446885417359	16.2210224393505	2.18146967081929e-39	3.20777122640441e-37
ENSG00000126733.6	ENSG00000126733	ENSG00000126733_007	chrX	dexseq_prepare_annotation2.py	exon	85769282	85769394	.	+	.	ENST00000506327+ENST00000508860+ENST00000461604+ENST00000373125+ENST00000373131+ENST00000510272__exon_number_007__gene_id_ENSG00000126733	DACH2	ENSG00000126733.6	1.95511917950834	24.2275163048659	2.25242002326248e-39	3.30853588756055e-37
ENSG00000165929.ENSG00000133962.63	ENSG00000165929+ENSG00000133962	ENSG00000165929+ENSG00000133962_064	chr14	dexseq_prepare_annotation2.py	exon	92302785	92302791	.	-	.	ENST00000556018+ENST00000360594__exon_number_064__gene_id_ENSG00000165929+ENSG00000133962		ENSG00000165929.ENSG00000133962.63	-1.61044458733629	-17.5425793103712	2.26649955041025e-39	3.32563722741325e-37
ENSG00000143702.17	ENSG00000143702	ENSG00000143702_018	chr1	dexseq_prepare_annotation2.py	exon	243292675	243292741	.	-	.	ENST00000490813+ENST00000336415+ENST00000413359+ENST00000476661+ENST00000366543+ENST00000481987+ENST00000439296+ENST00000468254+ENST00000366542+ENST00000464936+ENST00000366544__exon_number_018__gene_id_ENSG00000143702	CEP170	ENSG00000143702.17	1.63653216523014	16.8564756291636	2.27768583066168e-39	3.33846112530894e-37
ENSG00000119912.32	ENSG00000119912	ENSG00000119912_033	chr10	dexseq_prepare_annotation2.py	exon	94269890	94269919	.	-	.	ENST00000478361+ENST00000265986+ENST00000436178__exon_number_033__gene_id_ENSG00000119912	IDE	ENSG00000119912.32	1.42758193984314	20.4170310967198	2.28626673733606e-39	3.34744284023757e-37
ENSG00000137509.44	ENSG00000137509	ENSG00000137509_045	chr11	dexseq_prepare_annotation2.py	exon	82612635	82612699	.	-	.	ENST00000534631+ENST00000535099+ENST00000531128+ENST00000531801+ENST00000527444__exon_number_045__gene_id_ENSG00000137509	PRCP	ENSG00000137509.44	1.94487519623892	19.4668692104308	2.32570138115308e-39	3.40153145520651e-37
ENSG00000173890.ENSG00000242583.20	ENSG00000173890+ENSG00000242583	ENSG00000173890+ENSG00000242583_021	chr3	dexseq_prepare_annotation2.py	exon	169795391	169795711	.	+	.	ENST00000492492+ENST00000492924__exon_number_021__gene_id_ENSG00000173890+ENSG00000242583		ENSG00000173890.ENSG00000242583.20	-3.47401532465455	-22.1885508064824	2.4440152755485e-39	3.57074818507573e-37
ENSG00000062485.ENSG00000257727.ENSG00000135473.ENSG00000144785.107	ENSG00000062485+ENSG00000257727+ENSG00000135473+ENSG00000144785	ENSG00000062485+ENSG00000257727+ENSG00000135473+ENSG00000144785_108	chr12	dexseq_prepare_annotation2.py	exon	56709501	56709534	.	-	.	ENST00000547570__exon_number_108__gene_id_ENSG00000062485+ENSG00000257727+ENSG00000135473+ENSG00000144785		ENSG00000062485.ENSG00000257727.ENSG00000135473.ENSG00000144785.107	1.86440950263603	17.5238240208644	2.54086585671952e-39	3.70827822397956e-37
ENSG00000145012.36	ENSG00000145012	ENSG00000145012_037	chr3	dexseq_prepare_annotation2.py	exon	188426182	188430630	.	+	.	ENST00000448637__exon_number_037__gene_id_ENSG00000145012	LPP	ENSG00000145012.36	-1.8668623686499	-19.7349074672297	2.54462424248611e-39	3.70979572121167e-37
ENSG00000085872.ENSG00000105085.ENSG00000269578.ENSG00000214046.ENSG00000127526.ENSG00000269058.ENSG00000141979.ENSG00000268790.31	ENSG00000085872+ENSG00000105085+ENSG00000269578+ENSG00000214046+ENSG00000127526+ENSG00000269058+ENSG00000141979+ENSG00000268790	ENSG00000085872+ENSG00000105085+ENSG00000269578+ENSG00000214046+ENSG00000127526+ENSG00000269058+ENSG00000141979+ENSG00000268790_032	chr19	dexseq_prepare_annotation2.py	exon	16638891	16639066	.	-	.	ENST00000198939+ENST00000546361__exon_number_032__gene_id_ENSG00000085872+ENSG00000105085+ENSG00000269578+ENSG00000214046+ENSG00000127526+ENSG00000269058+ENSG00000141979+ENSG00000268790		ENSG00000085872.ENSG00000105085.ENSG00000269578.ENSG00000214046.ENSG00000127526.ENSG00000269058.ENSG00000141979.ENSG00000268790.31	-1.8894127153699	-15.4054581596361	2.64117999805743e-39	3.846454443489e-37
ENSG00000239306.ENSG00000173933.ENSG00000248643.ENSG00000258297.38	ENSG00000239306+ENSG00000173933+ENSG00000248643+ENSG00000258297	ENSG00000239306+ENSG00000173933+ENSG00000248643+ENSG00000258297_039	chr11	dexseq_prepare_annotation2.py	exon	66406406	66407170	.	+	.	ENST00000409406__exon_number_039__gene_id_ENSG00000239306+ENSG00000173933+ENSG00000248643+ENSG00000258297		ENSG00000239306.ENSG00000173933.ENSG00000248643.ENSG00000258297.38	-1.98770923668601	-16.7388109441536	2.67157408299693e-39	3.8865706587599e-37
ENSG00000257062.ENSG00000111700.ENSG00000134538.ENSG00000205754.ENSG00000257046.42	ENSG00000257062+ENSG00000111700+ENSG00000134538+ENSG00000205754+ENSG00000257046	ENSG00000257062+ENSG00000111700+ENSG00000134538+ENSG00000205754+ENSG00000257046_043	chr12	dexseq_prepare_annotation2.py	exon	21220285	21220317	.	+	.	ENST00000585342+ENST00000543498+ENST00000545916+ENST00000540229+ENST00000592513+ENST00000381541+ENST00000541784+ENST00000554957+ENST00000590779+ENST00000421593+ENST00000553473+ENST00000593147__exon_number_043__gene_id_ENSG00000257062+ENSG00000111700+ENSG00000134538+ENSG00000205754+ENSG00000257046		ENSG00000257062.ENSG00000111700.ENSG00000134538.ENSG00000205754.ENSG00000257046.42	2.40189631064267	16.930204389245	2.69570695388648e-39	3.91750239851326e-37
ENSG00000127314.70	ENSG00000127314	ENSG00000127314_071	chr12	dexseq_prepare_annotation2.py	exon	69053905	69054302	.	+	.	ENST00000393436+ENST00000250559__exon_number_071__gene_id_ENSG00000127314	RAP1B	ENSG00000127314.70	-1.579841624508	-16.4041222244252	2.70698457129884e-39	3.92970646398796e-37
ENSG00000067221.10	ENSG00000067221	ENSG00000067221_011	chr15	dexseq_prepare_annotation2.py	exon	74278842	74280939	.	-	.	ENST00000563229__exon_number_011__gene_id_ENSG00000067221	STOML1	ENSG00000067221.10	-1.09783889750879	-20.750747112696	2.76531266300055e-39	4.01011477875019e-37
ENSG00000005471	ENSG00000005471	ENSG00000005471_001	chr7	dexseq_prepare_annotation2.py	exon	87031013	87031294	.	-	.	ENST00000440025__exon_number_001__gene_id_ENSG00000005471	ABCB4	ENSG00000005471	1.45681564712878	20.3707882248009	2.78969681259595e-39	4.04118086358844e-37
ENSG00000147955.2	ENSG00000147955	ENSG00000147955_003	chr9	dexseq_prepare_annotation2.py	exon	34635494	34635806	.	-	.	ENST00000378892+ENST00000277010+ENST00000477726+ENST00000353468+ENST00000461426__exon_number_003__gene_id_ENSG00000147955	SIGMAR1	ENSG00000147955.2	-3.25934521572627	-21.6234734967436	2.87820814614739e-39	4.16497778807133e-37
ENSG00000104490.14	ENSG00000104490	ENSG00000104490_015	chr8	dexseq_prepare_annotation2.py	exon	102731498	102731507	.	-	.	ENST00000311028+ENST00000522448+ENST00000220931+ENST00000522951+ENST00000520690+ENST00000520425+ENST00000521599+ENST00000518727+ENST00000395923+ENST00000519508__exon_number_015__gene_id_ENSG00000104490	NCALD	ENSG00000104490.14	1.64524032253755	16.1783240231155	2.99145785190716e-39	4.324272743786e-37
ENSG00000150593.ENSG00000265827.10	ENSG00000150593+ENSG00000265827	ENSG00000150593+ENSG00000265827_011	chr10	dexseq_prepare_annotation2.py	exon	112642761	112642855	.	+	.	ENST00000467574+ENST00000492932+ENST00000444997+ENST00000280154+ENST00000483670+ENST00000393104__exon_number_011__gene_id_ENSG00000150593+ENSG00000265827		ENSG00000150593.ENSG00000265827.10	-1.34775054183014	-18.4731446798023	3.08911117372438e-39	4.46070922386514e-37
ENSG00000197077.15	ENSG00000197077	ENSG00000197077_016	chr22	dexseq_prepare_annotation2.py	exon	25573315	25573489	.	+	.	ENST00000494730+ENST00000401395+ENST00000358431+ENST00000406486__exon_number_016__gene_id_ENSG00000197077	KIAA1671	ENSG00000197077.15	-3.16025641344689	-24.1112451408887	3.19592813402116e-39	4.61007565793228e-37
ENSG00000050438.25	ENSG00000050438	ENSG00000050438_026	chr12	dexseq_prepare_annotation2.py	exon	51852343	51852434	.	+	.	ENST00000514353+ENST00000319957+ENST00000547697+ENST00000535225+ENST00000453097+ENST00000551071+ENST00000604314+ENST00000394856+ENST00000358657__exon_number_026__gene_id_ENSG00000050438	SLC4A8	ENSG00000050438.25	-3.70771744217005	-21.5878548177688	3.29367434701741e-39	4.74605604772596e-37
ENSG00000042317.16	ENSG00000042317	ENSG00000042317_017	chr14	dexseq_prepare_annotation2.py	exon	88852182	88852375	.	+	.	ENST00000554168+ENST00000555356+ENST00000557724__exon_number_017__gene_id_ENSG00000042317	SPATA7	ENSG00000042317.16	2.40059155675233	19.3883574578458	3.38614374093093e-39	4.87415388970141e-37
ENSG00000166669.17	ENSG00000166669	ENSG00000166669_018	chr16	dexseq_prepare_annotation2.py	exon	10513478	10513480	.	+	.	ENST00000396559+ENST00000562102+ENST00000562527+ENST00000561932__exon_number_018__gene_id_ENSG00000166669	ATF7IP2	ENSG00000166669.17	2.70133570214253	19.9755354587957	3.52411354667264e-39	5.06740790795998e-37
ENSG00000030582.6	ENSG00000030582	ENSG00000030582_007	chr17	dexseq_prepare_annotation2.py	exon	42422670	42422672	.	+	.	ENST00000588237+ENST00000591740+ENST00000588143+ENST00000588170+ENST00000589536+ENST00000592323+ENST00000053867+ENST00000592783+ENST00000585512+ENST00000593167+ENST00000587387+ENST00000587518+ENST00000587109__exon_number_007__gene_id_ENSG00000030582	GRN	ENSG00000030582.6	1.5009721806721	16.9916950163525	3.56084921069776e-39	5.11484128886953e-37
ENSG00000163491.54	ENSG00000163491	ENSG00000163491_055	chr3	dexseq_prepare_annotation2.py	exon	27385763	27385861	.	-	.	ENST00000435750+ENST00000429845+ENST00000341435+ENST00000491627__exon_number_055__gene_id_ENSG00000163491	NEK10	ENSG00000163491.54	-1.92383304248403	-16.1420784431784	3.91128620070436e-39	5.6123049806721e-37
ENSG00000130948.21	ENSG00000130948	ENSG00000130948_022	chr9	dexseq_prepare_annotation2.py	exon	99060698	99060744	.	-	.	ENST00000375262+ENST00000375263__exon_number_022__gene_id_ENSG00000130948	HSD17B3	ENSG00000130948.21	3.04539952836646	25.8947223329637	4.06706280934072e-39	5.82969878046035e-37
ENSG00000148120.57	ENSG00000148120	ENSG00000148120_058	chr9	dexseq_prepare_annotation2.py	exon	97845011	97845227	.	+	.	ENST00000425634+ENST00000445181+ENST00000433691__exon_number_058__gene_id_ENSG00000148120	C9orf3	ENSG00000148120.57	3.1739689020031	17.0714183127607	4.30539860261149e-39	6.16485191934691e-37
ENSG00000100949.2	ENSG00000100949	ENSG00000100949_003	chr14	dexseq_prepare_annotation2.py	exon	24734758	24734761	.	-	.	ENST00000560243+ENST00000561055+ENST00000216840+ENST00000560521+ENST00000559551+ENST00000399409__exon_number_003__gene_id_ENSG00000100949	RABGGTA	ENSG00000100949.2	1.99324813315096	17.0639246405381	4.51775884791799e-39	6.46214732314509e-37
ENSG00000187736.ENSG00000213901.56	ENSG00000187736+ENSG00000213901	ENSG00000187736+ENSG00000213901_057	chr2	dexseq_prepare_annotation2.py	exon	220033751	220033824	.	-	.	ENST00000414999+ENST00000421779+ENST00000396775+ENST00000318673+ENST00000455516+ENST00000295738+ENST00000465580+ENST00000409878+ENST00000430764+ENST00000409370+ENST00000497918+ENST00000498327__exon_number_057__gene_id_ENSG00000187736+ENSG00000213901		ENSG00000187736.ENSG00000213901.56	1.26470230063157	16.1839378746693	4.70675376411559e-39	6.72543363243403e-37
ENSG00000134138.34	ENSG00000134138	ENSG00000134138_035	chr15	dexseq_prepare_annotation2.py	exon	37193201	37193357	.	-	.	ENST00000559408__exon_number_035__gene_id_ENSG00000134138	MEIS2	ENSG00000134138.34	-1.594984075079	-16.7420515587393	4.91207241662417e-39	7.01146955962467e-37
ENSG00000127329.31	ENSG00000127329	ENSG00000127329_032	chr12	dexseq_prepare_annotation2.py	exon	70965604	70965867	.	-	.	ENST00000538708+ENST00000550857+ENST00000334414+ENST00000548122+ENST00000261266+ENST00000551525+ENST00000550358+ENST00000451516__exon_number_032__gene_id_ENSG00000127329	PTPRB	ENSG00000127329.31	-8.1592143414241	-19.0511214831118	4.92034333166581e-39	7.01593657989325e-37
ENSG00000059769.ENSG00000244115.ENSG00000242616.12	ENSG00000059769+ENSG00000244115+ENSG00000242616	ENSG00000059769+ENSG00000244115+ENSG00000242616_013	chr9	dexseq_prepare_annotation2.py	exon	114431549	114431551	.	+	.	ENST00000374293__exon_number_013__gene_id_ENSG00000059769+ENSG00000244115+ENSG00000242616		ENSG00000059769.ENSG00000244115.ENSG00000242616.12	2.06317515072517	26.9695196923766	5.18782349506255e-39	7.3896159322833e-37
ENSG00000163625.74	ENSG00000163625	ENSG00000163625_075	chr4	dexseq_prepare_annotation2.py	exon	85752566	85752758	.	-	.	ENST00000295888+ENST00000426414+ENST00000322366__exon_number_075__gene_id_ENSG00000163625	WDFY3	ENSG00000163625.74	1.88143868136329	15.4379684075613	5.24972566206162e-39	7.46999284795898e-37
ENSG00000204790.47	ENSG00000204790	ENSG00000204790_048	chr9	dexseq_prepare_annotation2.py	exon	69261239	69261336	.	-	.	ENST00000476973+ENST00000480351+ENST00000470192+ENST00000377449__exon_number_048__gene_id_ENSG00000204790	CBWD6	ENSG00000204790.47	-2.14048658451926	-17.988884315342	5.81529436674728e-39	8.26613806241632e-37
ENSG00000089053.27	ENSG00000089053	ENSG00000089053_028	chr12	dexseq_prepare_annotation2.py	exon	121766576	121766638	.	-	.	ENST00000535463__exon_number_028__gene_id_ENSG00000089053	ANAPC5	ENSG00000089053.27	-1.2493122101075	-17.8233200340887	5.8315393291883e-39	8.28060380147457e-37
ENSG00000113575.ENSG00000272772.ENSG00000113558.ENSG00000273345.ENSG00000006837.88	ENSG00000113575+ENSG00000272772+ENSG00000113558+ENSG00000273345+ENSG00000006837	ENSG00000113575+ENSG00000272772+ENSG00000113558+ENSG00000273345+ENSG00000006837_089	chr5	dexseq_prepare_annotation2.py	exon	133706735	133706735	.	-	.	ENST00000518409+ENST00000519312+ENST00000609383__exon_number_089__gene_id_ENSG00000113575+ENSG00000272772+ENSG00000113558+ENSG00000273345+ENSG00000006837		ENSG00000113575.ENSG00000272772.ENSG00000113558.ENSG00000273345.ENSG00000006837.88	-2.93107542091312	-14.7215748249129	5.89463036907528e-39	8.36149028621252e-37
ENSG00000168615.26	ENSG00000168615	ENSG00000168615_027	chr8	dexseq_prepare_annotation2.py	exon	38940487	38940592	.	+	.	ENST00000487273+ENST00000481873__exon_number_027__gene_id_ENSG00000168615	ADAM9	ENSG00000168615.26	-2.42764953654008	-19.0139760387068	5.91387904853679e-39	8.38008329267167e-37
ENSG00000165929.ENSG00000133962.62	ENSG00000165929+ENSG00000133962	ENSG00000165929+ENSG00000133962_063	chr14	dexseq_prepare_annotation2.py	exon	92302715	92302784	.	-	.	ENST00000556018+ENST00000360594+ENST00000340892__exon_number_063__gene_id_ENSG00000165929+ENSG00000133962		ENSG00000165929.ENSG00000133962.62	-1.60649780146024	-17.3830413665412	5.99816931638713e-39	8.49070733137833e-37
ENSG00000080815.58	ENSG00000080815	ENSG00000080815_059	chr14	dexseq_prepare_annotation2.py	exon	73683834	73683866	.	+	.	ENST00000394164+ENST00000553855+ENST00000261970+ENST00000344094+ENST00000357710+ENST00000324501+ENST00000557511+ENST00000555386+ENST00000555867+ENST00000406768__exon_number_059__gene_id_ENSG00000080815	PSEN1	ENSG00000080815.58	-2.61068177858596	-19.8524381658269	6.12101208300659e-39	8.65561852678753e-37
ENSG00000166313	ENSG00000166313	ENSG00000166313_001	chr11	dexseq_prepare_annotation2.py	exon	6416355	6416372	.	-	.	ENST00000608704+ENST00000608655+ENST00000608435+ENST00000299402+ENST00000389906+ENST00000526240+ENST00000609360+ENST00000311051__exon_number_001__gene_id_ENSG00000166313	APBB1	ENSG00000166313	2.85993652618703	16.2167527389757	6.15566617731909e-39	8.69561129286528e-37
ENSG00000123213.25	ENSG00000123213	ENSG00000123213_026	chr5	dexseq_prepare_annotation2.py	exon	65108099	65108218	.	+	.	ENST00000502464+ENST00000511299+ENST00000506799+ENST00000509935+ENST00000380985__exon_number_026__gene_id_ENSG00000123213	NLN	ENSG00000123213.25	-1.81608433289718	-19.0017509583643	6.28315336990986e-39	8.86652353365595e-37
ENSG00000178149.16	ENSG00000178149	ENSG00000178149_017	chr3	dexseq_prepare_annotation2.py	exon	49053862	49053944	.	-	.	ENST00000498794+ENST00000440857+ENST00000467457+ENST00000313778+ENST00000472331+ENST00000498498+ENST00000460505+ENST00000438585+ENST00000395462+ENST00000441576+ENST00000484831+ENST00000341949__exon_number_017__gene_id_ENSG00000178149	DALRD3	ENSG00000178149.16	-3.35887268188279	-18.5409768492702	6.40095799740311e-39	9.02343313396313e-37
ENSG00000129933.17	ENSG00000129933	ENSG00000129933_018	chr19	dexseq_prepare_annotation2.py	exon	19453370	19453426	.	+	.	ENST00000609060+ENST00000392313+ENST00000590837+ENST00000585823+ENST00000262815__exon_number_018__gene_id_ENSG00000129933	MAU2	ENSG00000129933.17	-1.7886101331286	-18.3326616570956	6.56688719141907e-39	9.2477900851791e-37
ENSG00000072609.ENSG00000196458.ENSG00000090615.38	ENSG00000072609+ENSG00000196458+ENSG00000090615	ENSG00000072609+ENSG00000196458+ENSG00000090615_039	chr12	dexseq_prepare_annotation2.py	exon	133405389	133405426	.	-	.	ENST00000537317+ENST00000545875+ENST00000456883__exon_number_039__gene_id_ENSG00000072609+ENSG00000196458+ENSG00000090615		ENSG00000072609.ENSG00000196458.ENSG00000090615.38	-8.81086173300431	-23.8715106198394	6.60147868819896e-39	9.2869193846695e-37
ENSG00000150556.32	ENSG00000150556	ENSG00000150556_033	chr2	dexseq_prepare_annotation2.py	exon	150071771	150071772	.	+	.	ENST00000498249+ENST00000280115+ENST00000409642+ENST00000409029__exon_number_033__gene_id_ENSG00000150556	LYPD6B	ENSG00000150556.32	-3.4473782458061	-23.8454209033947	7.14611169365354e-39	1.00427523749152e-36
ENSG00000187741.41	ENSG00000187741	ENSG00000187741_042	chr16	dexseq_prepare_annotation2.py	exon	89824985	89825113	.	-	.	ENST00000561660+ENST00000568369+ENST00000563318+ENST00000567988+ENST00000389301__exon_number_042__gene_id_ENSG00000187741	FANCA	ENSG00000187741.41	0.826238973045737	16.1904724633401	7.4467438017431e-39	1.04544774942599e-36
ENSG00000100201.34	ENSG00000100201	ENSG00000100201_035	chr22	dexseq_prepare_annotation2.py	exon	38902312	38902317	.	-	.	ENST00000381633+ENST00000396821+ENST00000403230__exon_number_035__gene_id_ENSG00000100201	DDX17	ENSG00000100201.34	-2.06929660921147	-18.9659926978255	7.50183258485826e-39	1.05209925251508e-36
ENSG00000212290.ENSG00000129636.42	ENSG00000212290+ENSG00000129636	ENSG00000212290+ENSG00000129636_043	chr16	dexseq_prepare_annotation2.py	exon	47497863	47498060	.	-	.	ENST00000563730__exon_number_043__gene_id_ENSG00000212290+ENSG00000129636		ENSG00000212290.ENSG00000129636.42	2.86115476007891	24.671320177885	7.61496458108747e-39	1.06686904699242e-36
ENSG00000083844.16	ENSG00000083844	ENSG00000083844_017	chr19	dexseq_prepare_annotation2.py	exon	57724488	57724724	.	+	.	ENST00000263095__exon_number_017__gene_id_ENSG00000083844	ZNF264	ENSG00000083844.16	1.39343983315425	21.3661334525675	7.64933792957506e-39	1.07058564567373e-36
ENSG00000052749.21	ENSG00000052749	ENSG00000052749_022	chr10	dexseq_prepare_annotation2.py	exon	99130680	99130838	.	-	.	ENST00000315563+ENST00000536831+ENST00000370992+ENST00000479481+ENST00000414986__exon_number_022__gene_id_ENSG00000052749	RRP12	ENSG00000052749.21	3.79913122586148	26.8061942472586	7.68377735315132e-39	1.07332803993315e-36
ENSG00000147955.10	ENSG00000147955	ENSG00000147955_011	chr9	dexseq_prepare_annotation2.py	exon	34637418	34637543	.	-	.	ENST00000378892+ENST00000461426__exon_number_011__gene_id_ENSG00000147955	SIGMAR1	ENSG00000147955.10	1.31746934973092	21.3649251503954	7.68466348877459e-39	1.07332803993315e-36
ENSG00000257207.ENSG00000184115.ENSG00000256671.ENSG00000230596.ENSG00000273471.40	ENSG00000257207+ENSG00000184115+ENSG00000256671+ENSG00000230596+ENSG00000273471	ENSG00000257207+ENSG00000184115+ENSG00000256671+ENSG00000230596+ENSG00000273471_041	chr2	dexseq_prepare_annotation2.py	exon	111230174	111230393	.	-	.	ENST00000413601+ENST00000447537+ENST00000603767+ENST00000480598__exon_number_041__gene_id_ENSG00000257207+ENSG00000184115+ENSG00000256671+ENSG00000230596+ENSG00000273471		ENSG00000257207.ENSG00000184115.ENSG00000256671.ENSG00000230596.ENSG00000273471.40	-1.41215500604073	-20.9114754975124	7.6999884825779e-39	1.07436884288763e-36
ENSG00000162434.1	ENSG00000162434	ENSG00000162434_002	chr1	dexseq_prepare_annotation2.py	exon	65301079	65301189	.	-	.	ENST00000342505__exon_number_002__gene_id_ENSG00000162434	JAK1	ENSG00000162434.1	-1.79228795905963	-18.495798314487	8.11192336813712e-39	1.13068942889951e-36
ENSG00000016864.30	ENSG00000016864	ENSG00000016864_031	chr3	dexseq_prepare_annotation2.py	exon	52735225	52735359	.	-	.	ENST00000497436__exon_number_031__gene_id_ENSG00000016864	GLT8D1	ENSG00000016864.30	-1.01903722111149	-18.0979881450069	8.44142737957011e-39	1.17541708039669e-36
ENSG00000114423.27	ENSG00000114423	ENSG00000114423_028	chr3	dexseq_prepare_annotation2.py	exon	105572258	105572508	.	-	.	ENST00000405772+ENST00000403724+ENST00000443752+ENST00000394027+ENST00000438603+ENST00000545639+ENST00000264122+ENST00000447441__exon_number_028__gene_id_ENSG00000114423	CBLB	ENSG00000114423.27	1.56368906955431	17.9125866992668	8.9413749811196e-39	1.24376257752151e-36
ENSG00000079337.70	ENSG00000079337	ENSG00000079337_071	chr12	dexseq_prepare_annotation2.py	exon	48164818	48164823	.	-	.	ENST00000548919__exon_number_071__gene_id_ENSG00000079337	RAPGEF3	ENSG00000079337.70	-2.1368973555914	-19.1857361607774	8.960427513272e-39	1.24514356215233e-36
ENSG00000086102.29	ENSG00000086102	ENSG00000086102_030	chr9	dexseq_prepare_annotation2.py	exon	33365231	33365281	.	+	.	ENST00000379521+ENST00000463421__exon_number_030__gene_id_ENSG00000086102	NFX1	ENSG00000086102.29	-2.45109748587148	-29.7557072368352	8.97323813718159e-39	1.24565524207697e-36
ENSG00000164946.50	ENSG00000164946	ENSG00000164946_051	chr9	dexseq_prepare_annotation2.py	exon	14868742	14869242	.	-	.	ENST00000380875+ENST00000380881+ENST00000422223+ENST00000380880__exon_number_051__gene_id_ENSG00000164946	FREM1	ENSG00000164946.50	-1.03887575852084	-19.4523201914381	9.45692776728685e-39	1.31146636808557e-36
ENSG00000187775.14	ENSG00000187775	ENSG00000187775_015	chr17	dexseq_prepare_annotation2.py	exon	76424606	76424632	.	-	.	ENST00000591369+ENST00000590227+ENST00000389840+ENST00000586052+ENST00000585328+ENST00000592192__exon_number_015__gene_id_ENSG00000187775	DNAH17	ENSG00000187775.14	-0.892251876561202	-15.0820660926727	9.95333908453947e-39	1.37890629252505e-36
ENSG00000116731.31	ENSG00000116731	ENSG00000116731_032	chr1	dexseq_prepare_annotation2.py	exon	14142922	14143065	.	+	.	ENST00000235372+ENST00000376048+ENST00000505823+ENST00000503842__exon_number_032__gene_id_ENSG00000116731	PRDM2	ENSG00000116731.31	3.06532276659127	20.842396507246	1.0148382528702e-38	1.40450114754984e-36
ENSG00000182230.57	ENSG00000182230	ENSG00000182230_058	chr5	dexseq_prepare_annotation2.py	exon	175548748	175548817	.	+	.	ENST00000513787+ENST00000509747+ENST00000508356+ENST00000508296__exon_number_058__gene_id_ENSG00000182230	FAM153B	ENSG00000182230.57	-1.30732138389507	-18.6590954478594	1.07449620593666e-38	1.48555904524732e-36
ENSG00000133067.8	ENSG00000133067	ENSG00000133067_009	chr1	dexseq_prepare_annotation2.py	exon	202205122	202205462	.	+	.	ENST00000503519__exon_number_009__gene_id_ENSG00000133067	LGR6	ENSG00000133067.8	1.95754842034574	18.8913335477527	1.08677469805836e-38	1.5010140538699e-36
ENSG00000133067.2	ENSG00000133067	ENSG00000133067_003	chr1	dexseq_prepare_annotation2.py	exon	202172905	202173003	.	+	.	ENST00000255432+ENST00000487787__exon_number_003__gene_id_ENSG00000133067	LGR6	ENSG00000133067.2	1.95485578612068	18.8857424692391	1.11739502552411e-38	1.54174527591501e-36
ENSG00000013441.37	ENSG00000013441	ENSG00000013441_038	chr2	dexseq_prepare_annotation2.py	exon	201729380	201729380	.	-	.	ENST00000492793+ENST00000321356+ENST00000409403+ENST00000473565+ENST00000482590__exon_number_038__gene_id_ENSG00000013441	CLK1	ENSG00000013441.37	2.94879064385622	19.717783534364	1.12215374127254e-38	1.54674724626575e-36
ENSG00000233429.11	ENSG00000233429	ENSG00000233429_012	chr7	dexseq_prepare_annotation2.py	exon	27139586	27139758	.	+	.	ENST00000428939+ENST00000593300+ENST00000434063__exon_number_012__gene_id_ENSG00000233429	HOTAIRM1	ENSG00000233429.11	-3.50851778799457	-29.6324840932847	1.14523993837768e-38	1.57645566244938e-36
ENSG00000085760.29	ENSG00000085760	ENSG00000085760_030	chr2	dexseq_prepare_annotation2.py	exon	55495876	55495952	.	-	.	ENST00000417363__exon_number_030__gene_id_ENSG00000085760	MTIF2	ENSG00000085760.29	-2.43530176421222	-18.8806537273921	1.14601749767313e-38	1.57645566244938e-36
ENSG00000112655.8	ENSG00000112655	ENSG00000112655_009	chr6	dexseq_prepare_annotation2.py	exon	43097003	43097355	.	+	.	ENST00000476760__exon_number_009__gene_id_ENSG00000112655	PTK7	ENSG00000112655.8	-3.29547332000557	-17.7059364188452	1.14727174435214e-38	1.57659169146575e-36
ENSG00000176658.42	ENSG00000176658	ENSG00000176658_043	chr17	dexseq_prepare_annotation2.py	exon	31094654	31094770	.	-	.	ENST00000583621+ENST00000318217+ENST00000394649+ENST00000579584__exon_number_043__gene_id_ENSG00000176658	MYO1D	ENSG00000176658.42	1.78074934322726	21.7571021247491	1.16381517067431e-38	1.59771684481937e-36
ENSG00000077616	ENSG00000077616	ENSG00000077616_001	chr11	dexseq_prepare_annotation2.py	exon	89864683	89864985	.	+	.	ENST00000525497__exon_number_001__gene_id_ENSG00000077616	NAALAD2	ENSG00000077616	-1.52916760211114	-21.75308358585	1.1809711094701e-38	1.61963956409227e-36
ENSG00000163491.24	ENSG00000163491	ENSG00000163491_025	chr3	dexseq_prepare_annotation2.py	exon	27257223	27257371	.	-	.	ENST00000383771+ENST00000341435+ENST00000295720+ENST00000383770__exon_number_025__gene_id_ENSG00000163491	NEK10	ENSG00000163491.24	0.847407995370433	15.991561054151	1.19153166403912e-38	1.63248212191882e-36
ENSG00000133606.41	ENSG00000133606	ENSG00000133606_042	chr7	dexseq_prepare_annotation2.py	exon	140179137	140179154	.	-	.	ENST00000443720+ENST00000255977+ENST00000437223+ENST00000481705+ENST00000496169+ENST00000495305+ENST00000498535__exon_number_042__gene_id_ENSG00000133606	MKRN1	ENSG00000133606.41	1.4840616120711	17.5441664034482	1.21436104421551e-38	1.66209121095891e-36
ENSG00000104324.18	ENSG00000104324	ENSG00000104324_019	chr8	dexseq_prepare_annotation2.py	exon	98041697	98041722	.	+	.	ENST00000522617+ENST00000220763__exon_number_019__gene_id_ENSG00000104324	CPQ	ENSG00000104324.18	-2.69778601457502	-20.0139207886019	1.307425511729e-38	1.7876751293089e-36
ENSG00000166313.7	ENSG00000166313	ENSG00000166313_008	chr11	dexseq_prepare_annotation2.py	exon	6416698	6416931	.	-	.	ENST00000609331+ENST00000529519+ENST00000608394+ENST00000524626+ENST00000608704+ENST00000608655+ENST00000608645+ENST00000609360+ENST00000299402+ENST00000389906+ENST00000526240+ENST00000530885+ENST00000311051__exon_number_008__gene_id_ENSG00000166313	APBB1	ENSG00000166313.7	2.73915285083388	16.1118332984857	1.31673375824698e-38	1.79860031948573e-36
ENSG00000212091.ENSG00000144061.30	ENSG00000212091+ENSG00000144061	ENSG00000212091+ENSG00000144061_031	chr2	dexseq_prepare_annotation2.py	exon	110922629	110922732	.	-	.	ENST00000355301+ENST00000496524+ENST00000393272+ENST00000417665+ENST00000445609+ENST00000461707+ENST00000316534__exon_number_031__gene_id_ENSG00000212091+ENSG00000144061		ENSG00000212091.ENSG00000144061.30	-2.34564474766178	-18.5942845051611	1.49706250987967e-38	2.0428765303567e-36
ENSG00000123200.30	ENSG00000123200	ENSG00000123200_031	chr13	dexseq_prepare_annotation2.py	exon	46626833	46626881	.	-	.	ENST00000242848+ENST00000282007__exon_number_031__gene_id_ENSG00000123200	ZC3H13	ENSG00000123200.30	3.21643560813484	33.9454167116352	1.55052298681515e-38	2.11371444812995e-36
ENSG00000221267.ENSG00000204356.37	ENSG00000221267+ENSG00000204356	ENSG00000221267+ENSG00000204356_038	chr6	dexseq_prepare_annotation2.py	exon	31926735	31926737	.	-	.	ENST00000375429+ENST00000481121+ENST00000492539+ENST00000444811+ENST00000492185+ENST00000491139__exon_number_038__gene_id_ENSG00000221267+ENSG00000204356		ENSG00000221267.ENSG00000204356.37	1.85835485106214	20.3344200474527	1.5641625157917e-38	2.13018016709002e-36
ENSG00000007516.12	ENSG00000007516	ENSG00000007516_013	chr16	dexseq_prepare_annotation2.py	exon	1389497	1389565	.	+	.	ENST00000324385+ENST00000421665+ENST00000397488+ENST00000397489+ENST00000567825+ENST00000426824__exon_number_013__gene_id_ENSG00000007516	BAIAP3	ENSG00000007516.12	2.38022708513875	19.0393789820964	1.81552474256184e-38	2.47003679805828e-36
ENSG00000198887.4	ENSG00000198887	ENSG00000198887_005	chr9	dexseq_prepare_annotation2.py	exon	72893407	72893541	.	+	.	ENST00000361138__exon_number_005__gene_id_ENSG00000198887	SMC5	ENSG00000198887.4	2.20574724959066	21.1395025399679	1.82063197153048e-38	2.47451810959241e-36
ENSG00000077063.1	ENSG00000077063	ENSG00000077063_002	chr7	dexseq_prepare_annotation2.py	exon	117350795	117350916	.	-	.	ENST00000446636+ENST00000160373__exon_number_002__gene_id_ENSG00000077063	CTTNBP2	ENSG00000077063.1	-1.31616524801602	-17.6210199600345	1.87368991805617e-38	2.54409803510474e-36
ENSG00000149806.ENSG00000162298.46	ENSG00000149806+ENSG00000162298	ENSG00000149806+ENSG00000162298_047	chr11	dexseq_prepare_annotation2.py	exon	64898442	64898465	.	-	.	ENST00000377190+ENST00000526121+ENST00000531018+ENST00000307289+ENST00000526060+ENST00000294256+ENST00000449943__exon_number_047__gene_id_ENSG00000149806+ENSG00000162298		ENSG00000149806.ENSG00000162298.46	-3.4975185750708	-15.4496956536722	1.88694189905882e-38	2.55954477737245e-36
ENSG00000166535.27	ENSG00000166535	ENSG00000166535_028	chr12	dexseq_prepare_annotation2.py	exon	9001392	9001497	.	+	.	ENST00000541459+ENST00000539547+ENST00000545692+ENST00000299698__exon_number_028__gene_id_ENSG00000166535	A2ML1	ENSG00000166535.27	-2.3877270189344	-17.9510198676729	1.90083546429152e-38	2.5758302544365e-36
ENSG00000067225.52	ENSG00000067225	ENSG00000067225_053	chr15	dexseq_prepare_annotation2.py	exon	72523532	72523547	.	-	.	ENST00000569857+ENST00000335181+ENST00000319622__exon_number_053__gene_id_ENSG00000067225	PKM	ENSG00000067225.52	-1.0276538284284	-16.5336001350897	1.99763326256292e-38	2.70431584698485e-36
ENSG00000145687.14	ENSG00000145687	ENSG00000145687_015	chr5	dexseq_prepare_annotation2.py	exon	80736377	80736455	.	-	.	ENST00000320672+ENST00000504136+ENST00000510060+ENST00000514493+ENST00000505980+ENST00000509053+ENST00000512923+ENST00000504985+ENST00000515395__exon_number_015__gene_id_ENSG00000145687	SSBP2	ENSG00000145687.14	-2.73173946569118	-16.7272922017828	2.00435430563282e-38	2.71072531409662e-36
ENSG00000163322.19	ENSG00000163322	ENSG00000163322_020	chr4	dexseq_prepare_annotation2.py	exon	84406254	84406256	.	-	.	ENST00000321945+ENST00000511801+ENST00000475656__exon_number_020__gene_id_ENSG00000163322	FAM175A	ENSG00000163322.19	1.87062578109548	23.5013775492116	2.04517588931663e-38	2.76319462059661e-36
ENSG00000118308.66	ENSG00000118308	ENSG00000118308_067	chr12	dexseq_prepare_annotation2.py	exon	25261140	25261169	.	+	.	ENST00000361433+ENST00000354454+ENST00000549437+ENST00000536173+ENST00000547044__exon_number_067__gene_id_ENSG00000118308	LRMP	ENSG00000118308.66	3.44644246900528	16.2708340732259	2.08408129610041e-38	2.81297378421925e-36
ENSG00000055163	ENSG00000055163	ENSG00000055163_001	chr5	dexseq_prepare_annotation2.py	exon	156693089	156693090	.	+	.	ENST00000523969__exon_number_001__gene_id_ENSG00000055163	CYFIP2	ENSG00000055163	1.47867000492252	17.1699569706024	2.20999912203116e-38	2.97998290704793e-36
ENSG00000061273.47	ENSG00000061273	ENSG00000061273_048	chr12	dexseq_prepare_annotation2.py	exon	48188652	48188716	.	-	.	ENST00000463732+ENST00000354334+ENST00000380610+ENST00000477203+ENST00000080059+ENST00000470668+ENST00000485796+ENST00000491464+ENST00000427332+ENST00000552960__exon_number_048__gene_id_ENSG00000061273	HDAC7	ENSG00000061273.47	2.29873641803292	18.5156366711775	2.24044261800228e-38	3.0180509300096e-36
ENSG00000127419.34	ENSG00000127419	ENSG00000127419_035	chr4	dexseq_prepare_annotation2.py	exon	946155	946177	.	+	.	ENST00000264771+ENST00000452360+ENST00000514453+ENST00000515492+ENST00000504180+ENST00000508204+ENST00000515876+ENST00000504744+ENST00000513952+ENST00000509508+ENST00000438836+ENST00000510493+ENST00000514546+ENST00000515740__exon_number_035__gene_id_ENSG00000127419	TMEM175	ENSG00000127419.34	-2.62145517370832	-20.6440926199379	2.2489839098494e-38	3.02656898771341e-36
ENSG00000265408.ENSG00000172828.ENSG00000172831.2	ENSG00000265408+ENSG00000172828+ENSG00000172831	ENSG00000265408+ENSG00000172828+ENSG00000172831_003	chr16	dexseq_prepare_annotation2.py	exon	66968363	66968373	.	+	.	ENST00000317091+ENST00000417689+ENST00000561697__exon_number_003__gene_id_ENSG00000265408+ENSG00000172828+ENSG00000172831		ENSG00000265408.ENSG00000172828.ENSG00000172831.2	-3.66121288828725	-18.7216814088544	2.52966800510585e-38	3.40094548087428e-36
ENSG00000102893.69	ENSG00000102893	ENSG00000102893_070	chr16	dexseq_prepare_annotation2.py	exon	47734255	47734259	.	+	.	ENST00000455779+ENST00000566319+ENST00000299167__exon_number_070__gene_id_ENSG00000102893	PHKB	ENSG00000102893.69	-2.0243890725845	-15.362377324915	2.67812582459549e-38	3.59699184939445e-36
ENSG00000153048.22	ENSG00000153048	ENSG00000153048_023	chr16	dexseq_prepare_annotation2.py	exon	8955571	8955630	.	-	.	ENST00000567626+ENST00000569398+ENST00000568968__exon_number_023__gene_id_ENSG00000153048	CARHSP1	ENSG00000153048.22	1.96757068759733	19.5215005176717	2.72600214780947e-38	3.65769446497476e-36
ENSG00000254634.ENSG00000183336.ENSG00000261740.31	ENSG00000254634+ENSG00000183336+ENSG00000261740	ENSG00000254634+ENSG00000183336+ENSG00000261740_032	chr16	dexseq_prepare_annotation2.py	exon	29465669	29465677	.	-	.	ENST00000330978+ENST00000565417+ENST00000568556__exon_number_032__gene_id_ENSG00000254634+ENSG00000183336+ENSG00000261740		ENSG00000254634.ENSG00000183336.ENSG00000261740.31	-2.49614705696211	-22.0667195610635	2.80235613612038e-38	3.75645104104962e-36
ENSG00000132142.73	ENSG00000132142	ENSG00000132142_074	chr17	dexseq_prepare_annotation2.py	exon	35632844	35632942	.	-	.	ENST00000353139+ENST00000394406+ENST00000590888+ENST00000360679+ENST00000335166+ENST00000456066__exon_number_074__gene_id_ENSG00000132142	ACACA	ENSG00000132142.73	1.32767673043232	14.818960358605	2.89189530238924e-38	3.87267066799542e-36
ENSG00000170074.2	ENSG00000170074	ENSG00000170074_003	chr5	dexseq_prepare_annotation2.py	exon	177140026	177140069	.	-	.	ENST00000360669+ENST00000509607__exon_number_003__gene_id_ENSG00000170074	FAM153A	ENSG00000170074.2	-1.52027206243989	-22.0531413737871	2.93792819666927e-38	3.93045827244404e-36
ENSG00000238542.ENSG00000163492.ENSG00000155657.8	ENSG00000238542+ENSG00000163492+ENSG00000155657	ENSG00000238542+ENSG00000163492+ENSG00000155657_009	chr2	dexseq_prepare_annotation2.py	exon	179402069	179402644	.	-	.	ENST00000591111+ENST00000342992+ENST00000342175+ENST00000460472+ENST00000359218+ENST00000589042__exon_number_009__gene_id_ENSG00000238542+ENSG00000163492+ENSG00000155657		ENSG00000238542.ENSG00000163492.ENSG00000155657.8	-0.945079350296812	-14.3169850347958	2.99883142268121e-38	4.00800721946772e-36
ENSG00000091128.17	ENSG00000091128	ENSG00000091128_018	chr7	dexseq_prepare_annotation2.py	exon	107698277	107698373	.	-	.	ENST00000422975+ENST00000205386+ENST00000388781+ENST00000388780__exon_number_018__gene_id_ENSG00000091128	LAMB4	ENSG00000091128.17	1.2672491468773	17.6902825459635	3.14398222271929e-38	4.1978930541101e-36
ENSG00000127329.15	ENSG00000127329	ENSG00000127329_016	chr12	dexseq_prepare_annotation2.py	exon	70933803	70933839	.	-	.	ENST00000549400__exon_number_016__gene_id_ENSG00000127329	PTPRB	ENSG00000127329.15	-7.038072375188	-18.6560578002289	3.51089659373025e-38	4.68322031558002e-36
ENSG00000166689.58	ENSG00000166689	ENSG00000166689_059	chr11	dexseq_prepare_annotation2.py	exon	17035536	17035593	.	-	.	ENST00000355661+ENST00000448080+ENST00000531066__exon_number_059__gene_id_ENSG00000166689	PLEKHA7	ENSG00000166689.58	-2.82563048576926	-16.1142842781669	3.64974414767379e-38	4.86367613913494e-36
ENSG00000108100.27	ENSG00000108100	ENSG00000108100_028	chr10	dexseq_prepare_annotation2.py	exon	35855057	35855113	.	+	.	ENST00000497692+ENST00000374706+ENST00000374704+ENST00000339497+ENST00000265375__exon_number_028__gene_id_ENSG00000108100	CCNY	ENSG00000108100.27	2.50521937573869	22.5934254806684	3.84022043151095e-38	5.11251355964442e-36
ENSG00000140443.37	ENSG00000140443	ENSG00000140443_038	chr15	dexseq_prepare_annotation2.py	exon	99467011	99467104	.	+	.	ENST00000560343__exon_number_038__gene_id_ENSG00000140443	IGF1R	ENSG00000140443.37	-1.17475373366258	-16.6252654305507	3.91085451348725e-38	5.20147462042842e-36
ENSG00000151150.50	ENSG00000151150	ENSG00000151150_051	chr10	dexseq_prepare_annotation2.py	exon	61868588	61868658	.	-	.	ENST00000467420+ENST00000503366+ENST00000373827+ENST00000280772+ENST00000373815+ENST00000355288__exon_number_051__gene_id_ENSG00000151150	ANK3	ENSG00000151150.50	-2.06198179627471	-16.8377791445707	3.92379076321048e-38	5.21359847864595e-36
ENSG00000228113.16	ENSG00000228113	ENSG00000228113_017	chr7	dexseq_prepare_annotation2.py	exon	87913147	87913224	.	+	.	ENST00000595121+ENST00000600908+ENST00000434733__exon_number_017__gene_id_ENSG00000228113	AC003991.3	ENSG00000228113.16	2.73224321568319	23.2471977426202	4.48036381749839e-38	5.94733430128416e-36
ENSG00000013441.11	ENSG00000013441	ENSG00000013441_012	chr2	dexseq_prepare_annotation2.py	exon	201718717	201718718	.	-	.	ENST00000472679+ENST00000461326+ENST00000464454__exon_number_012__gene_id_ENSG00000013441	CLK1	ENSG00000013441.11	2.06636021336085	19.4081848251621	4.56059416549864e-38	6.04795062419611e-36
ENSG00000082126.14	ENSG00000082126	ENSG00000082126_015	chr2	dexseq_prepare_annotation2.py	exon	202526278	202526294	.	-	.	ENST00000359962__exon_number_015__gene_id_ENSG00000082126	MPP4	ENSG00000082126.14	-1.13729290177648	-18.3677013512495	4.79287418744822e-38	6.34981377422326e-36
ENSG00000257062.ENSG00000111700.ENSG00000134538.ENSG00000205754.ENSG00000257046.14	ENSG00000257062+ENSG00000111700+ENSG00000134538+ENSG00000205754+ENSG00000257046	ENSG00000257062+ENSG00000111700+ENSG00000134538+ENSG00000205754+ENSG00000257046_015	chr12	dexseq_prepare_annotation2.py	exon	21015690	21015788	.	+	.	ENST00000381545+ENST00000540229+ENST00000261196+ENST00000553473+ENST00000540853+ENST00000544370__exon_number_015__gene_id_ENSG00000257062+ENSG00000111700+ENSG00000134538+ENSG00000205754+ENSG00000257046		ENSG00000257062.ENSG00000111700.ENSG00000134538.ENSG00000205754.ENSG00000257046.14	-0.915689213436875	-16.4858739951993	5.14555807615655e-38	6.81045305057465e-36
ENSG00000215298.ENSG00000147454.17	ENSG00000215298+ENSG00000147454	ENSG00000215298+ENSG00000147454_018	chr8	dexseq_prepare_annotation2.py	exon	23424289	23424326	.	+	.	ENST00000290075+ENST00000520654+ENST00000523883+ENST00000521637+ENST00000518881+ENST00000522164__exon_number_018__gene_id_ENSG00000215298+ENSG00000147454		ENSG00000215298.ENSG00000147454.17	-5.04869865972881	-20.0453308838027	5.27518575988554e-38	6.97525749620369e-36
ENSG00000158286.20	ENSG00000158286	ENSG00000158286_021	chr1	dexseq_prepare_annotation2.py	exon	6270961	6270961	.	+	.	ENST00000377939__exon_number_021__gene_id_ENSG00000158286	RNF207	ENSG00000158286.20	3.95811475584994	17.5961438571642	5.36399983760138e-38	7.08582820754353e-36
ENSG00000254485.ENSG00000196220.ENSG00000206573.109	ENSG00000254485+ENSG00000196220+ENSG00000206573	ENSG00000254485+ENSG00000196220+ENSG00000206573_110	chr3	dexseq_prepare_annotation2.py	exon	9439983	9440051	.	-	.	ENST00000521708__exon_number_110__gene_id_ENSG00000254485+ENSG00000196220+ENSG00000206573		ENSG00000254485.ENSG00000196220.ENSG00000206573.109	-3.61169086488929	-14.9118222826092	5.62074763314677e-38	7.4178104571719e-36
ENSG00000103657.67	ENSG00000103657	ENSG00000103657_068	chr15	dexseq_prepare_annotation2.py	exon	63986511	63986748	.	-	.	ENST00000443617__exon_number_068__gene_id_ENSG00000103657	HERC1	ENSG00000103657.67	1.25814346651591	15.9097960671994	5.70230824141125e-38	7.51817662139844e-36
ENSG00000147996.17	ENSG00000147996	ENSG00000147996_018	chr9	dexseq_prepare_annotation2.py	exon	70433652	70433803	.	-	.	ENST00000461932+ENST00000476161__exon_number_018__gene_id_ENSG00000147996	CBWD5	ENSG00000147996.17	-1.22722868488984	-16.8898842215159	5.84477548915497e-38	7.69857353739959e-36
ENSG00000188676.10	ENSG00000188676	ENSG00000188676_011	chr8	dexseq_prepare_annotation2.py	exon	39844419	39844604	.	+	.	ENST00000343295__exon_number_011__gene_id_ENSG00000188676	IDO2	ENSG00000188676.10	-1.93210437991366	-23.1586083984921	5.89743199079507e-38	7.76044042460853e-36
ENSG00000012061	ENSG00000012061	ENSG00000012061_001	chr19	dexseq_prepare_annotation2.py	exon	45910591	45910591	.	-	.	ENST00000300853__exon_number_001__gene_id_ENSG00000012061	ERCC1	ENSG00000012061	-2.28523408153228	-18.5487784736274	6.00679747949724e-38	7.89673966526699e-36
ENSG00000221968.2	ENSG00000221968	ENSG00000221968_003	chr11	dexseq_prepare_annotation2.py	exon	61640998	61640998	.	-	.	ENST00000278829+ENST00000527697+ENST00000533676__exon_number_003__gene_id_ENSG00000221968	FADS3	ENSG00000221968.2	-2.21437815634979	-19.3348986805216	6.36706884712147e-38	8.36230844859816e-36
ENSG00000141524.ENSG00000204282.55	ENSG00000141524+ENSG00000204282	ENSG00000141524+ENSG00000204282_056	chr17	dexseq_prepare_annotation2.py	exon	76122358	76122447	.	-	.	ENST00000590602+ENST00000586126+ENST00000322914+ENST00000589271+ENST00000586697+ENST00000588792+ENST00000590162+ENST00000592063+ENST00000588087+ENST00000392467+ENST00000592594+ENST00000306591+ENST00000593044+ENST00000322933+ENST00000591594+ENST00000589553__exon_number_056__gene_id_ENSG00000141524+ENSG00000204282		ENSG00000141524.ENSG00000204282.55	-2.01371235099838	-18.3083869938541	6.50651462041378e-38	8.53723537102928e-36
ENSG00000159216.27	ENSG00000159216	ENSG00000159216_028	chr21	dexseq_prepare_annotation2.py	exon	36421586	36421595	.	-	.	ENST00000455571+ENST00000437180+ENST00000300305__exon_number_028__gene_id_ENSG00000159216	RUNX1	ENSG00000159216.27	2.65572941982501	18.7721698409991	6.63660091668416e-38	8.69955739183289e-36
ENSG00000068400.7	ENSG00000068400	ENSG00000068400_008	chrX	dexseq_prepare_annotation2.py	exon	48837171	48837221	.	-	.	ENST00000488361__exon_number_008__gene_id_ENSG00000068400	GRIPAP1	ENSG00000068400.7	-1.15097650048207	-18.7600776479472	7.03904669270363e-38	9.21824637849947e-36
ENSG00000152556.53	ENSG00000152556	ENSG00000152556_054	chr12	dexseq_prepare_annotation2.py	exon	48527144	48527153	.	+	.	ENST00000551804+ENST00000340802+ENST00000549022+ENST00000547587+ENST00000395233+ENST00000547581+ENST00000312352+ENST00000546964+ENST00000359794__exon_number_054__gene_id_ENSG00000152556	PFKM	ENSG00000152556.53	-1.65533770450408	-18.5124719385062	7.20636239513136e-38	9.42831261819013e-36
ENSG00000187736.ENSG00000213901.50	ENSG00000187736+ENSG00000213901	ENSG00000187736+ENSG00000213901_051	chr2	dexseq_prepare_annotation2.py	exon	220033142	220033358	.	-	.	ENST00000497918+ENST00000318673__exon_number_051__gene_id_ENSG00000187736+ENSG00000213901		ENSG00000187736.ENSG00000213901.50	1.25718829566946	15.8111916188008	7.23294336357147e-38	9.45402508093486e-36
ENSG00000112159.69	ENSG00000112159	ENSG00000112159_070	chr6	dexseq_prepare_annotation2.py	exon	90428486	90428749	.	-	.	ENST00000428876+ENST00000369393__exon_number_070__gene_id_ENSG00000112159	MDN1	ENSG00000112159.69	0.78885090227935	14.7151810689164	7.24859490636352e-38	9.4654163859087e-36
ENSG00000133067.3	ENSG00000133067	ENSG00000133067_004	chr1	dexseq_prepare_annotation2.py	exon	202179836	202179919	.	+	.	ENST00000423542__exon_number_004__gene_id_ENSG00000133067	LGR6	ENSG00000133067.3	2.09477212036932	18.5037847792854	7.52743178002258e-38	9.82013205803157e-36
ENSG00000188130.ENSG00000100429.58	ENSG00000188130+ENSG00000100429	ENSG00000188130+ENSG00000100429_059	chr22	dexseq_prepare_annotation2.py	exon	50688953	50689199	.	-	.	ENST00000497036__exon_number_059__gene_id_ENSG00000188130+ENSG00000100429		ENSG00000188130.ENSG00000100429.58	-1.92450572107822	-18.2697194649572	7.94316763005269e-38	1.0352595144502e-35
ENSG00000050438.1	ENSG00000050438	ENSG00000050438_002	chr12	dexseq_prepare_annotation2.py	exon	51785132	51785272	.	+	.	ENST00000535225+ENST00000604314__exon_number_002__gene_id_ENSG00000050438	SLC4A8	ENSG00000050438.1	2.24170344943811	20.7519673270815	8.13271508736855e-38	1.05895245048399e-35
ENSG00000133958.57	ENSG00000133958	ENSG00000133958_058	chr14	dexseq_prepare_annotation2.py	exon	94173251	94173618	.	+	.	ENST00000256339+ENST00000553484+ENST00000554549__exon_number_058__gene_id_ENSG00000133958	UNC79	ENSG00000133958.57	-1.61381240152806	-18.9882448201334	8.34720204282066e-38	1.08584446478671e-35
ENSG00000196504.24	ENSG00000196504	ENSG00000196504_025	chr2	dexseq_prepare_annotation2.py	exon	153530112	153530220	.	-	.	ENST00000410080+ENST00000545856+ENST00000354363__exon_number_025__gene_id_ENSG00000196504	PRPF40A	ENSG00000196504.24	-3.05760088692327	-18.4803717198825	8.46619479332195e-38	1.10027473838278e-35
ENSG00000172890.54	ENSG00000172890	ENSG00000172890_055	chr11	dexseq_prepare_annotation2.py	exon	71196588	71196694	.	+	.	ENST00000319023+ENST00000539574+ENST00000529840+ENST00000525200+ENST00000530055+ENST00000531236+ENST00000526039__exon_number_055__gene_id_ENSG00000172890	NADSYN1	ENSG00000172890.54	1.19010491649084	15.7105808737255	9.55492096855024e-38	1.24058511936004e-35
ENSG00000163491.21	ENSG00000163491	ENSG00000163491_022	chr3	dexseq_prepare_annotation2.py	exon	27243001	27243071	.	-	.	ENST00000295720+ENST00000574215+ENST00000357467+ENST00000429845+ENST00000383771+ENST00000383770__exon_number_022__gene_id_ENSG00000163491	NEK10	ENSG00000163491.21	1.01121088066724	15.7098323807125	9.60809162908081e-38	1.24630282852922e-35
ENSG00000174485.33	ENSG00000174485	ENSG00000174485_034	chr15	dexseq_prepare_annotation2.py	exon	66015186	66015286	.	-	.	ENST00000568515+ENST00000431932+ENST00000443035+ENST00000564674__exon_number_034__gene_id_ENSG00000174485	DENND4A	ENSG00000174485.33	-3.59522905233512	-21.7116909322684	9.70238589446966e-38	1.25733891431475e-35
[truncated: 41,012 more rows]
