# Supplementary material for: The transcriptomic response of cells to a drug combination is more than the sum of the responses to the monotherapies
Source: eLife. 2020 Sep 18;9:e52707. doi: 10.7554/eLife.52707 (PMC7546737; doi:10.7554/eLife.52707)
Supplement: Source data 8. [file elife-52707-data8.zip › Supplementary Item 13 Differential Splicing/TMX_WFA_DMSO_singlet_12_dynsyn_exon_O_fcounts_O_flatten_exon_name.mtrx_genes_simes_test_rare_splicing_FDR_10]

V1	V3	V4	V5	V8	V9	V10	V12	NExons	P.Value	FDR
ENSG00000215029.ENSG00000185945.51	ENSG00000215029+ENSG00000185945	chrX	dexseq_prepare_annotation2.py	exon	.	-	.		36	7.14186587734016e-134	9.91862333045001e-130
ENSG00000112159.111	ENSG00000112159	chr6	dexseq_prepare_annotation2.py	exon	.	-	.	MDN1	73	2.30125936784256e-129	1.59799450502987e-125
ENSG00000148337.72	ENSG00000148337	chr9	dexseq_prepare_annotation2.py	exon	.	-	.	CIZ1	65	8.287924404944e-129	3.83675647119541e-125
ENSG00000145362.95	ENSG00000145362	chr4	dexseq_prepare_annotation2.py	exon	.	+	.	ANK2	48	2.74247697245088e-120	9.52188004834946e-117
ENSG00000166689.60	ENSG00000166689	chr11	dexseq_prepare_annotation2.py	exon	.	-	.	PLEKHA7	42	2.52854527591408e-119	7.02328735837896e-116
ENSG00000091536.101	ENSG00000091536	chr17	dexseq_prepare_annotation2.py	exon	.	+	.	MYO15A	59	2.47338562161009e-118	5.72506325215349e-115
ENSG00000100106.ENSG00000100101.58	ENSG00000100106+ENSG00000100101	chr22	dexseq_prepare_annotation2.py	exon	.	+	.		40	4.38841723887673e-116	8.70661980193143e-113
ENSG00000138744.ENSG00000198301.72	ENSG00000138744+ENSG00000198301	chr4	dexseq_prepare_annotation2.py	exon	.	-	.		37	2.14456300983995e-115	3.72296138508216e-112
ENSG00000066855.36	ENSG00000066855	chr8	dexseq_prepare_annotation2.py	exon	.	+	.	MTFR1	31	1.73142708826451e-114	2.67178437797972e-111
ENSG00000227195.65	ENSG00000227195	chr20	dexseq_prepare_annotation2.py	exon	.	-	.	MIR663A	47	9.27560961073847e-113	1.28819666273936e-109
ENSG00000129467.ENSG00000129465.ENSG00000258973.100	ENSG00000129467+ENSG00000129465+ENSG00000258973	chr14	dexseq_prepare_annotation2.py	exon	.	-	.		69	4.55742885648425e-109	5.75396108716848e-106
ENSG00000172890.75	ENSG00000172890	chr11	dexseq_prepare_annotation2.py	exon	.	+	.	NADSYN1	48	5.34687931167001e-100	6.18812165670609e-97
ENSG00000213398.ENSG00000124067.ENSG00000267660.79	ENSG00000213398+ENSG00000124067+ENSG00000267660	chr16	dexseq_prepare_annotation2.py	exon	.	-	.		37	1.70593855166249e-97	1.82103845359493e-94
ENSG00000254485.ENSG00000196220.ENSG00000206573.110	ENSG00000254485+ENSG00000196220+ENSG00000206573	chr3	dexseq_prepare_annotation2.py	exon	.	-	.		66	1.83572424757554e-97	1.82103845359493e-94
ENSG00000145687.52	ENSG00000145687	chr5	dexseq_prepare_annotation2.py	exon	.	-	.	SSBP2	37	3.73787234214115e-96	3.46077140584375e-93
ENSG00000180448.47	ENSG00000180448	chr19	dexseq_prepare_annotation2.py	exon	.	+	.	HMHA1	32	6.68087078660368e-96	5.79899584277199e-93
ENSG00000102893.69	ENSG00000102893	chr16	dexseq_prepare_annotation2.py	exon	.	+	.	PHKB	57	2.26301420265045e-93	1.84874948508291e-90
ENSG00000257062.ENSG00000111700.ENSG00000134538.ENSG00000205754.ENSG00000257046.53	ENSG00000257062+ENSG00000111700+ENSG00000134538+ENSG00000205754+ENSG00000257046	chr12	dexseq_prepare_annotation2.py	exon	.	+	.		38	2.86882319652295e-93	2.21345647518393e-90
ENSG00000079102.89	ENSG00000079102	chr8	dexseq_prepare_annotation2.py	exon	.	-	.	RUNX1T1	26	2.39758132598804e-91	1.75250576080641e-88
ENSG00000163625.89	ENSG00000163625	chr4	dexseq_prepare_annotation2.py	exon	.	-	.	WDFY3	64	1.36256556438189e-90	9.46165527906784e-88
ENSG00000087460.93	ENSG00000087460	chr20	dexseq_prepare_annotation2.py	exon	.	+	.	GNAS	44	8.33427260786017e-90	5.51173228466486e-87
ENSG00000170004.75	ENSG00000170004	chr17	dexseq_prepare_annotation2.py	exon	.	+	.	CHD3	52	2.1824228783793e-89	1.37770404249689e-86
ENSG00000114735.29	ENSG00000114735	chr3	dexseq_prepare_annotation2.py	exon	.	+	.	HEMK1	25	4.80933716885412e-89	2.90400324352374e-86
ENSG00000158286.41	ENSG00000158286	chr1	dexseq_prepare_annotation2.py	exon	.	+	.	RNF207	29	1.61323119470246e-86	9.33523118001154e-84
ENSG00000187775.94	ENSG00000187775	chr17	dexseq_prepare_annotation2.py	exon	.	-	.	DNAH17	68	3.84043997462786e-86	2.13344121470527e-83
ENSG00000170421.48	ENSG00000170421	chr12	dexseq_prepare_annotation2.py	exon	.	-	.	KRT8	30	6.7598574571735e-86	3.61080386020098e-83
ENSG00000005810.107	ENSG00000005810	chr13	dexseq_prepare_annotation2.py	exon	.	-	.	MYCBP2	49	2.21197832263565e-84	1.13777610906533e-81
ENSG00000198947.115	ENSG00000198947	chrX	dexseq_prepare_annotation2.py	exon	.	-	.	DMD	41	5.52265236761201e-84	2.73923557433556e-81
ENSG00000148218.32	ENSG00000148218	chr9	dexseq_prepare_annotation2.py	exon	.	-	.	ALAD	27	7.17702007768388e-84	3.43705016685771e-81
ENSG00000141002.ENSG00000267048.ENSG00000198211.ENSG00000258839.ENSG00000256390.ENSG00000258947.118	ENSG00000141002+ENSG00000267048+ENSG00000198211+ENSG00000258839+ENSG00000256390+ENSG00000258947	chr16	dexseq_prepare_annotation2.py	exon	.	+	.		61	2.01338605414732e-83	9.32063517333267e-81
ENSG00000159216.45	ENSG00000159216	chr21	dexseq_prepare_annotation2.py	exon	.	-	.	RUNX1	24	2.46007145888777e-83	1.10211201358172e-80
ENSG00000215440.ENSG00000124222.ENSG00000254995.89	ENSG00000215440+ENSG00000124222+ENSG00000254995	chr20	dexseq_prepare_annotation2.py	exon	.	+	.		30	3.32978886168845e-82	1.44512836597279e-79
ENSG00000175899.64	ENSG00000175899	chr12	dexseq_prepare_annotation2.py	exon	.	-	.	A2M	49	5.99417464812969e-82	2.52263931858258e-79
ENSG00000150995.92	ENSG00000150995	chr3	dexseq_prepare_annotation2.py	exon	.	+	.	ITPR1	22	1.39498158531508e-81	5.69808948731055e-79
ENSG00000175216.68	ENSG00000175216	chr11	dexseq_prepare_annotation2.py	exon	.	-	.	CKAP5	26	3.49896262712792e-80	1.38838837044436e-77
ENSG00000013441.39	ENSG00000013441	chr2	dexseq_prepare_annotation2.py	exon	.	-	.	CLK1	21	5.13642486995253e-80	1.9815185720528e-77
ENSG00000142512.33	ENSG00000142512	chr19	dexseq_prepare_annotation2.py	exon	.	-	.	SIGLEC10	27	1.0190185081886e-78	3.8248997410063e-76
ENSG00000255103.ENSG00000127603.104	ENSG00000255103+ENSG00000127603	chr1	dexseq_prepare_annotation2.py	exon	.	+	.		25	1.02094675191019e-77	3.73129170803387e-75
ENSG00000153048.35	ENSG00000153048	chr16	dexseq_prepare_annotation2.py	exon	.	-	.	CARHSP1	22	7.69574941579669e-77	2.74047609965601e-74
ENSG00000127419.41	ENSG00000127419	chr4	dexseq_prepare_annotation2.py	exon	.	+	.	TMEM175	20	2.08838801593205e-76	7.25088319131609e-74
ENSG00000095564.45	ENSG00000095564	chr10	dexseq_prepare_annotation2.py	exon	.	+	.	BTAF1	40	2.36205383885614e-75	8.00102529610587e-73
ENSG00000023228.ENSG00000237580.35	ENSG00000023228+ENSG00000237580	chr2	dexseq_prepare_annotation2.py	exon	.	-	.		19	4.89225792620737e-75	1.61770662093257e-72
ENSG00000265408.ENSG00000172828.ENSG00000172831.64	ENSG00000265408+ENSG00000172828+ENSG00000172831	chr16	dexseq_prepare_annotation2.py	exon	.	+	.		24	2.03682176803591e-74	6.57846063127505e-72
ENSG00000113575.ENSG00000272772.ENSG00000113558.ENSG00000273345.ENSG00000006837.89	ENSG00000113575+ENSG00000272772+ENSG00000113558+ENSG00000273345+ENSG00000006837	chr5	dexseq_prepare_annotation2.py	exon	.	-	.		84	2.23651188058593e-73	7.05924477217669e-71
ENSG00000163491.62	ENSG00000163491	chr3	dexseq_prepare_annotation2.py	exon	.	-	.	NEK10	44	3.78149376921326e-73	1.16705301037408e-70
ENSG00000100201.37	ENSG00000100201	chr22	dexseq_prepare_annotation2.py	exon	.	-	.	DDX17	24	4.54277630402139e-73	1.37152341978802e-70
ENSG00000092148.79	ENSG00000092148	chr14	dexseq_prepare_annotation2.py	exon	.	-	.	HECTD1	38	4.93590799220405e-72	1.45850830203681e-69
ENSG00000167543.35	ENSG00000167543	chr17	dexseq_prepare_annotation2.py	exon	.	+	.	TP53I13	20	6.34601938176026e-72	1.83611494112263e-69
ENSG00000022840.73	ENSG00000022840	chr12	dexseq_prepare_annotation2.py	exon	.	+	.	RNF10	47	7.93005270050739e-72	2.24760350825809e-69
ENSG00000104490.71	ENSG00000104490	chr8	dexseq_prepare_annotation2.py	exon	.	-	.	NCALD	47	2.6682842118173e-71	7.41142622674372e-69
ENSG00000167380.40	ENSG00000167380	chr19	dexseq_prepare_annotation2.py	exon	.	+	.	ZNF226	32	6.67843402061943e-71	1.81862924859535e-68
ENSG00000260391.ENSG00000160145.110	ENSG00000260391+ENSG00000160145	chr3	dexseq_prepare_annotation2.py	exon	.	+	.		67	1.40839843668565e-70	3.76150720936353e-68
ENSG00000266967.ENSG00000267060.ENSG00000108825.91	ENSG00000266967+ENSG00000267060+ENSG00000108825	chr17	dexseq_prepare_annotation2.py	exon	.	-	.		41	1.76415002578127e-70	4.62273878453779e-68
ENSG00000151150.92	ENSG00000151150	chr10	dexseq_prepare_annotation2.py	exon	.	-	.	ANK3	35	3.21607004647105e-70	8.27125570470183e-68
ENSG00000134109.23	ENSG00000134109	chr3	dexseq_prepare_annotation2.py	exon	.	+	.	EDEM1	13	5.023506973112e-70	1.26848117895599e-67
ENSG00000205133.40	ENSG00000205133	chr8	dexseq_prepare_annotation2.py	exon	.	-	.	TRIQK	25	9.19936166840732e-70	2.28144169376502e-67
ENSG00000088756.51	ENSG00000088756	chr18	dexseq_prepare_annotation2.py	exon	.	+	.	ARHGAP28	32	1.22055617567597e-69	2.97387441540139e-67
ENSG00000161010.ENSG00000197226.119	ENSG00000161010+ENSG00000197226	chr5	dexseq_prepare_annotation2.py	exon	.	-	.		46	1.26282089089865e-69	3.02380285048285e-67
ENSG00000212091.ENSG00000144061.44	ENSG00000212091+ENSG00000144061	chr2	dexseq_prepare_annotation2.py	exon	.	-	.		24	1.2942230512359e-69	3.0464694467058e-67
ENSG00000068878.66	ENSG00000068878	chr2	dexseq_prepare_annotation2.py	exon	.	-	.	PSME4	23	1.59036238365641e-69	3.68115879737003e-67
ENSG00000182774.ENSG00000214575.ENSG00000260836.80	ENSG00000182774+ENSG00000214575+ENSG00000260836	chr15	dexseq_prepare_annotation2.py	exon	.	-	.		30	1.70631090421782e-69	3.88479439963559e-67
ENSG00000148343.46	ENSG00000148343	chr9	dexseq_prepare_annotation2.py	exon	.	+	.	FAM73B	34	2.38276495781102e-69	5.33739350549668e-67
ENSG00000147099.36	ENSG00000147099	chrX	dexseq_prepare_annotation2.py	exon	.	-	.	HDAC8	26	3.1863241274677e-69	7.02407452099546e-67
ENSG00000010327.69	ENSG00000010327	chr3	dexseq_prepare_annotation2.py	exon	.	+	.	STAB1	25	3.70412890109351e-69	8.03795971537292e-67
ENSG00000272084.ENSG00000127481.153	ENSG00000272084+ENSG00000127481	chr1	dexseq_prepare_annotation2.py	exon	.	-	.		126	5.0440818043691e-69	1.07772627844735e-66
ENSG00000166313.50	ENSG00000166313	chr11	dexseq_prepare_annotation2.py	exon	.	-	.	APBB1	45	7.26917268256951e-69	1.52961015478069e-66
ENSG00000187736.ENSG00000213901.77	ENSG00000187736+ENSG00000213901	chr2	dexseq_prepare_annotation2.py	exon	.	-	.		46	1.18662946409924e-68	2.45968805931496e-66
ENSG00000188897.78	ENSG00000188897	chr16	dexseq_prepare_annotation2.py	exon	.	-	.	CTD-3088G3.8	26	2.17540458177941e-68	4.44294394584594e-66
ENSG00000166535.41	ENSG00000166535	chr12	dexseq_prepare_annotation2.py	exon	.	+	.	A2ML1	28	4.0697447790254e-68	8.19139354943546e-66
ENSG00000233327.ENSG00000154874.ENSG00000213077.ENSG00000273018.97	ENSG00000233327+ENSG00000154874+ENSG00000213077+ENSG00000273018	chr17	dexseq_prepare_annotation2.py	exon	.	-	.		54	1.18777548764598e-67	2.35654656748963e-65
ENSG00000214753.ENSG00000168000.ENSG00000234857.92	ENSG00000214753+ENSG00000168000+ENSG00000234857	chr11	dexseq_prepare_annotation2.py	exon	.	-	.		66	1.99065020793272e-67	3.89382395602389e-65
ENSG00000221968.44	ENSG00000221968	chr11	dexseq_prepare_annotation2.py	exon	.	-	.	FADS3	21	2.53694499089386e-67	4.89348500465749e-65
ENSG00000123104.53	ENSG00000123104	chr12	dexseq_prepare_annotation2.py	exon	.	-	.	ITPR2	36	9.30763153622101e-67	1.77074502431558e-64
ENSG00000074054.71	ENSG00000074054	chr2	dexseq_prepare_annotation2.py	exon	.	-	.	CLASP1	46	5.4872466103983e-66	1.02982271520556e-63
ENSG00000156113.68	ENSG00000156113	chr10	dexseq_prepare_annotation2.py	exon	.	-	.	KCNMA1	43	1.44608039751537e-65	2.67775527475913e-63
ENSG00000141447.ENSG00000265750.61	ENSG00000141447+ENSG00000265750	chr18	dexseq_prepare_annotation2.py	exon	.	-	.		39	1.54426674691232e-65	2.82194428698925e-63
ENSG00000151612.33	ENSG00000151612	chr4	dexseq_prepare_annotation2.py	exon	.	-	.	ZNF827	25	2.91500580268575e-65	5.25761046593502e-63
ENSG00000059573.24	ENSG00000059573	chr10	dexseq_prepare_annotation2.py	exon	.	-	.	ALDH18A1	22	9.48120980372072e-65	1.68814156094966e-62
ENSG00000147996.78	ENSG00000147996	chr9	dexseq_prepare_annotation2.py	exon	.	-	.	CBWD5	35	3.14355119848808e-64	5.52628342336739e-62
ENSG00000140694.51	ENSG00000140694	chr16	dexseq_prepare_annotation2.py	exon	.	-	.	PARN	29	5.0123743740293e-64	8.70148191331487e-62
ENSG00000163803.69	ENSG00000163803	chr2	dexseq_prepare_annotation2.py	exon	.	+	.	PLB1	33	5.47329067610887e-64	9.38432850738272e-62
ENSG00000175221.32	ENSG00000175221	chr19	dexseq_prepare_annotation2.py	exon	.	-	.	MED16	14	1.17657701207989e-63	1.99271970045922e-61
ENSG00000140853.105	ENSG00000140853	chr16	dexseq_prepare_annotation2.py	exon	.	+	.	NLRC5	22	4.59606539875862e-63	7.69038027204334e-61
ENSG00000012061.30	ENSG00000012061	chr19	dexseq_prepare_annotation2.py	exon	.	-	.	ERCC1	24	5.83717161236044e-63	9.65079039910259e-61
ENSG00000150093.60	ENSG00000150093	chr10	dexseq_prepare_annotation2.py	exon	.	-	.	ITGB1	19	7.8933797096397e-63	1.28968538126443e-60
ENSG00000005884.31	ENSG00000005884	chr17	dexseq_prepare_annotation2.py	exon	.	+	.	ITGA3	19	2.67381347676482e-62	4.29502702964384e-60
ENSG00000048740.27	ENSG00000048740	chr10	dexseq_prepare_annotation2.py	exon	.	+	.	CELF2	15	2.69057712830511e-62	4.29502702964384e-60
ENSG00000196549.49	ENSG00000196549	chr3	dexseq_prepare_annotation2.py	exon	.	+	.	MME	31	3.80893439090059e-62	6.01119100236674e-60
ENSG00000181666.64	ENSG00000181666	chr19	dexseq_prepare_annotation2.py	exon	.	+	.	HKR1	44	4.11808294592444e-62	6.42606021943805e-60
ENSG00000125462.62	ENSG00000125462	chr1	dexseq_prepare_annotation2.py	exon	.	-	.	C1orf61	38	5.59007816982128e-62	8.62611173583089e-60
ENSG00000175287.ENSG00000095319.ENSG00000251184.106	ENSG00000175287+ENSG00000095319+ENSG00000251184	chr9	dexseq_prepare_annotation2.py	exon	.	+	.		31	5.96120738214501e-62	9.09771957398131e-60
ENSG00000175224.87	ENSG00000175224	chr11	dexseq_prepare_annotation2.py	exon	.	+	.	ATG13	31	7.61935229736292e-62	1.15019092071496e-59
ENSG00000131558.68	ENSG00000131558	chr7	dexseq_prepare_annotation2.py	exon	.	+	.	EXOC4	47	9.07606372947329e-62	1.35535885026801e-59
ENSG00000177189.35	ENSG00000177189	chrX	dexseq_prepare_annotation2.py	exon	.	-	.	RPS6KA3	34	1.00102177790046e-61	1.47895643100868e-59
ENSG00000077782.100	ENSG00000077782	chr8	dexseq_prepare_annotation2.py	exon	.	-	.	FGFR1	54	1.32968335682653e-61	1.94385710101125e-59
ENSG00000164941.70	ENSG00000164941	chr8	dexseq_prepare_annotation2.py	exon	.	+	.	INTS8	26	1.44748225125523e-61	2.09402432348256e-59
ENSG00000156873.ENSG00000260899.ENSG00000080603.83	ENSG00000156873+ENSG00000260899+ENSG00000080603	chr16	dexseq_prepare_annotation2.py	exon	.	+	.		24	1.48800332416692e-61	2.13045259443611e-59
ENSG00000063978.ENSG00000206113.ENSG00000125386.ENSG00000249428.116	ENSG00000063978+ENSG00000206113+ENSG00000125386+ENSG00000249428	chr4	dexseq_prepare_annotation2.py	exon	.	+	.		74	1.65272672016272e-61	2.34214986628774e-59
ENSG00000232732.49	ENSG00000232732	chr2	dexseq_prepare_annotation2.py	exon	.	-	.	AC073043.1	41	2.10022855716399e-61	2.94626002039328e-59
ENSG00000001631.ENSG00000243107.67	ENSG00000001631+ENSG00000243107	chr7	dexseq_prepare_annotation2.py	exon	.	-	.		52	7.60769144426036e-61	1.05655618777888e-58
ENSG00000159217.ENSG00000264552.21	ENSG00000159217+ENSG00000264552	chr17	dexseq_prepare_annotation2.py	exon	.	+	.		11	1.04633231460926e-60	1.43474675508063e-58
ENSG00000138594.26	ENSG00000138594	chr15	dexseq_prepare_annotation2.py	exon	.	+	.	TMOD3	20	1.05374545664044e-60	1.43474675508063e-58
ENSG00000233673.ENSG00000187627.44	ENSG00000233673+ENSG00000187627	chr2	dexseq_prepare_annotation2.py	exon	.	+	.		37	2.7822446551358e-60	3.75143823014815e-58
ENSG00000067248.35	ENSG00000067248	chr5	dexseq_prepare_annotation2.py	exon	.	-	.	DHX29	27	3.14503124323199e-60	4.19982633711595e-58
ENSG00000050438.30	ENSG00000050438	chr12	dexseq_prepare_annotation2.py	exon	.	+	.	SLC4A8	17	7.74302009331408e-60	1.02414345767568e-57
ENSG00000147642.66	ENSG00000147642	chr8	dexseq_prepare_annotation2.py	exon	.	-	.	SYBU	42	1.13571469503879e-59	1.48800053629234e-57
ENSG00000177694.38	ENSG00000177694	chr3	dexseq_prepare_annotation2.py	exon	.	+	.	NAALADL2	19	3.13849318029311e-59	4.07358815774867e-57
ENSG00000131018.244	ENSG00000131018	chr6	dexseq_prepare_annotation2.py	exon	.	-	.	SYNE1	103	5.60247104365609e-59	7.20436276428664e-57
ENSG00000129084.ENSG00000256206.ENSG00000129083.99	ENSG00000129084+ENSG00000256206+ENSG00000129083	chr11	dexseq_prepare_annotation2.py	exon	.	-	.		46	5.81254470303871e-59	7.40592851704602e-57
ENSG00000085872.ENSG00000105085.ENSG00000269578.ENSG00000214046.ENSG00000127526.ENSG00000269058.ENSG00000141979.ENSG00000268790.128	ENSG00000085872+ENSG00000105085+ENSG00000269578+ENSG00000214046+ENSG00000127526+ENSG00000269058+ENSG00000141979+ENSG00000268790	chr19	dexseq_prepare_annotation2.py	exon	.	-	.		64	9.14263758379353e-59	1.1542995523975e-56
ENSG00000092201.40	ENSG00000092201	chr14	dexseq_prepare_annotation2.py	exon	.	-	.	SUPT16H	19	1.36786097930159e-58	1.71142822347211e-56
ENSG00000105135.32	ENSG00000105135	chr19	dexseq_prepare_annotation2.py	exon	.	-	.	ILVBL	31	1.38034631875746e-58	1.71162943525925e-56
ENSG00000140443.55	ENSG00000140443	chr15	dexseq_prepare_annotation2.py	exon	.	+	.	IGF1R	37	1.93948057101651e-58	2.38367311241392e-56
ENSG00000255339.ENSG00000075826.ENSG00000166136.84	ENSG00000255339+ENSG00000075826+ENSG00000166136	chr10	dexseq_prepare_annotation2.py	exon	.	-	.		43	4.35417174320815e-58	5.30445062891884e-56
ENSG00000010322.44	ENSG00000010322	chr3	dexseq_prepare_annotation2.py	exon	.	+	.	NISCH	30	4.41701545816696e-58	5.33421832026285e-56
ENSG00000168314.33	ENSG00000168314	chr3	dexseq_prepare_annotation2.py	exon	.	+	.	MOBP	20	4.86766863198914e-58	5.82777430698838e-56
ENSG00000181090.64	ENSG00000181090	chr9	dexseq_prepare_annotation2.py	exon	.	+	.	EHMT1	16	5.5698582361965e-58	6.6114693319912e-56
ENSG00000126883.95	ENSG00000126883	chr9	dexseq_prepare_annotation2.py	exon	.	+	.	NUP214	28	1.02552782905677e-57	1.20699410931698e-55
ENSG00000111731.51	ENSG00000111731	chr12	dexseq_prepare_annotation2.py	exon	.	-	.	C2CD5	18	1.09005942134481e-57	1.27216346585183e-55
ENSG00000125170.40	ENSG00000125170	chr16	dexseq_prepare_annotation2.py	exon	.	-	.	DOK4	16	2.00136357698724e-57	2.31624477976657e-55
ENSG00000114374.53	ENSG00000114374	chrY	dexseq_prepare_annotation2.py	exon	.	+	.	USP9Y	36	2.17202326656469e-57	2.49298009306201e-55
ENSG00000245937.30	ENSG00000245937	chr5	dexseq_prepare_annotation2.py	exon	.	-	.	CTC-228N24.3	28	2.37060628149828e-57	2.6986049211023e-55
ENSG00000149187.53	ENSG00000149187	chr11	dexseq_prepare_annotation2.py	exon	.	-	.	CELF1	35	2.81870686912906e-57	3.18261796735482e-55
ENSG00000150672.ENSG00000256466.95	ENSG00000150672+ENSG00000256466	chr11	dexseq_prepare_annotation2.py	exon	.	-	.		23	3.4068109600004e-57	3.80214494344467e-55
ENSG00000114423.35	ENSG00000114423	chr3	dexseq_prepare_annotation2.py	exon	.	-	.	CBLB	29	3.42214946666607e-57	3.80214494344467e-55
ENSG00000170266.ENSG00000188167.54	ENSG00000170266+ENSG00000188167	chr3	dexseq_prepare_annotation2.py	exon	.	-	.		36	3.94428129771698e-57	4.34747449703916e-55
ENSG00000172638.55	ENSG00000172638	chr11	dexseq_prepare_annotation2.py	exon	.	-	.	EFEMP2	17	4.15089511671624e-57	4.53918357330355e-55
ENSG00000123213.32	ENSG00000123213	chr5	dexseq_prepare_annotation2.py	exon	.	+	.	NLN	24	1.59174006006675e-56	1.72703796517243e-54
ENSG00000177542.58	ENSG00000177542	chr11	dexseq_prepare_annotation2.py	exon	.	-	.	SLC25A22	31	8.29979383742794e-56	8.93546797009297e-54
ENSG00000038382.79	ENSG00000038382	chr5	dexseq_prepare_annotation2.py	exon	.	+	.	TRIO	43	9.74260153359914e-56	1.04080961614327e-53
ENSG00000254634.ENSG00000183336.ENSG00000261740.32	ENSG00000254634+ENSG00000183336+ENSG00000261740	chr16	dexseq_prepare_annotation2.py	exon	.	-	.		15	1.72620184587033e-55	1.83003749888909e-53
ENSG00000023839.35	ENSG00000023839	chr10	dexseq_prepare_annotation2.py	exon	.	+	.	ABCC2	27	3.58977774329293e-55	3.77688131051911e-53
ENSG00000175455.60	ENSG00000175455	chr3	dexseq_prepare_annotation2.py	exon	.	-	.	CCDC14	45	5.51000030235968e-55	5.75360031572716e-53
ENSG00000221983.24	ENSG00000221983	chr19	dexseq_prepare_annotation2.py	exon	.	+	.	UBA52	12	6.15587854885429e-55	6.38006278257376e-53
ENSG00000207945.ENSG00000100124.34	ENSG00000207945+ENSG00000100124	chr22	dexseq_prepare_annotation2.py	exon	.	-	.		14	7.8302888893773e-55	8.055337192272e-53
ENSG00000214021.ENSG00000241553.ENSG00000250151.98	ENSG00000214021+ENSG00000241553+ENSG00000250151	chr3	dexseq_prepare_annotation2.py	exon	.	+	.		38	1.89187028870987e-54	1.93193342423549e-52
ENSG00000083844.16	ENSG00000083844	chr19	dexseq_prepare_annotation2.py	exon	.	+	.	ZNF264	17	2.07700675170304e-54	2.10550874216437e-52
ENSG00000116883.ENSG00000214193.35	ENSG00000116883+ENSG00000214193	chr1	dexseq_prepare_annotation2.py	exon	.	+	.		28	2.35694209032695e-54	2.37197186597541e-52
ENSG00000008710.140	ENSG00000008710	chr16	dexseq_prepare_annotation2.py	exon	.	-	.	PKD1	72	2.38139657616753e-54	2.37934069423127e-52
ENSG00000207112.ENSG00000210825.ENSG00000239195.ENSG00000207145.ENSG00000166012.ENSG00000207304.ENSG00000206834.ENSG00000221170.ENSG00000206799.74	ENSG00000207112+ENSG00000210825+ENSG00000239195+ENSG00000207145+ENSG00000166012+ENSG00000207304+ENSG00000206834+ENSG00000221170+ENSG00000206799	chr11	dexseq_prepare_annotation2.py	exon	.	-	.		49	2.64543645625471e-54	2.62427296460467e-52
ENSG00000103671.28	ENSG00000103671	chr15	dexseq_prepare_annotation2.py	exon	.	+	.	TRIP4	14	2.86037925345678e-54	2.81563998567252e-52
ENSG00000177156.26	ENSG00000177156	chr11	dexseq_prepare_annotation2.py	exon	.	+	.	TALDO1	20	2.8788945706041e-54	2.81563998567252e-52
ENSG00000144426.ENSG00000204196.77	ENSG00000144426+ENSG00000204196	chr2	dexseq_prepare_annotation2.py	exon	.	+	.		38	3.10561268418795e-54	3.01613629076939e-52
ENSG00000162878.28	ENSG00000162878	chr2	dexseq_prepare_annotation2.py	exon	.	+	.	PKDCC	22	3.35434365006773e-54	3.23507809806532e-52
ENSG00000007516.39	ENSG00000007516	chr16	dexseq_prepare_annotation2.py	exon	.	+	.	BAIAP3	23	4.2800228185182e-54	4.09937633817798e-52
ENSG00000005801.ENSG00000263365.69	ENSG00000005801+ENSG00000263365	chr11	dexseq_prepare_annotation2.py	exon	.	-	.		16	4.67304476886261e-54	4.44515381849068e-52
ENSG00000113163.31	ENSG00000113163	chr5	dexseq_prepare_annotation2.py	exon	.	-	.	COL4A3BP	19	8.32811752453043e-54	7.86808817555637e-52
ENSG00000070669.45	ENSG00000070669	chr7	dexseq_prepare_annotation2.py	exon	.	-	.	ASNS	33	9.49851291466603e-54	8.91319914587039e-52
ENSG00000114416.58	ENSG00000114416	chr3	dexseq_prepare_annotation2.py	exon	.	+	.	FXR1	49	1.05561846257042e-53	9.83921423367651e-52
ENSG00000213908.18	ENSG00000213908	chr19	dexseq_prepare_annotation2.py	exon	.	-	.	CYP2A7P1	12	1.47936761065604e-53	1.36969715845274e-51
ENSG00000221988.ENSG00000258388.ENSG00000241404.69	ENSG00000221988+ENSG00000258388+ENSG00000241404	chr6	dexseq_prepare_annotation2.py	exon	.	+	.		12	2.31809041194438e-53	2.13202911530354e-51
ENSG00000204655.30	ENSG00000204655	chr6	dexseq_prepare_annotation2.py	exon	.	+	.	MOG	20	3.01445239433508e-53	2.75425755608721e-51
ENSG00000083838.22	ENSG00000083838	chr19	dexseq_prepare_annotation2.py	exon	.	+	.	ZNF446	7	4.20043637917589e-53	3.81278826365979e-51
ENSG00000168137.81	ENSG00000168137	chr3	dexseq_prepare_annotation2.py	exon	.	+	.	SETD5	26	4.58953749180554e-53	4.13892835624645e-51
ENSG00000062485.ENSG00000257727.ENSG00000135473.ENSG00000144785.168	ENSG00000062485+ENSG00000257727+ENSG00000135473+ENSG00000144785	chr12	dexseq_prepare_annotation2.py	exon	.	-	.		34	6.04123747892103e-53	5.41294878111324e-51
ENSG00000108309.26	ENSG00000108309	chr17	dexseq_prepare_annotation2.py	exon	.	+	.	RUNDC3A	23	1.34207762043258e-52	1.19479320465178e-50
ENSG00000025434.75	ENSG00000025434	chr11	dexseq_prepare_annotation2.py	exon	.	+	.	NR1H3	27	1.93296976004891e-52	1.7098779635388e-50
ENSG00000148700.55	ENSG00000148700	chr10	dexseq_prepare_annotation2.py	exon	.	+	.	ADD3	36	2.25508920041109e-52	1.98219486172843e-50
ENSG00000198632.ENSG00000174368.32	ENSG00000198632+ENSG00000174368	chr7	dexseq_prepare_annotation2.py	exon	.	-	.		24	2.57616215508848e-52	2.25017232766471e-50
ENSG00000241015.ENSG00000160336.26	ENSG00000241015+ENSG00000160336	chr19	dexseq_prepare_annotation2.py	exon	.	+	.		19	5.55119870854924e-52	4.81844047902074e-50
ENSG00000254553.ENSG00000273274.ENSG00000160062.16	ENSG00000254553+ENSG00000273274+ENSG00000160062	chr1	dexseq_prepare_annotation2.py	exon	.	+	.		14	8.35848222088125e-52	7.21009944618626e-50
ENSG00000118515.80	ENSG00000118515	chr6	dexseq_prepare_annotation2.py	exon	.	-	.	SGK1	53	8.47874203312112e-52	7.26868946641889e-50
ENSG00000147955.16	ENSG00000147955	chr9	dexseq_prepare_annotation2.py	exon	.	-	.	SIGMAR1	17	8.7566435716404e-52	7.46087520999643e-50
ENSG00000168259.35	ENSG00000168259	chr17	dexseq_prepare_annotation2.py	exon	.	-	.	DNAJC7	16	1.06420886754353e-51	9.01203216612473e-50
ENSG00000118900.37	ENSG00000118900	chr16	dexseq_prepare_annotation2.py	exon	.	+	.	UBN1	27	1.86519388784485e-51	1.56992804329632e-49
ENSG00000104980.35	ENSG00000104980	chr19	dexseq_prepare_annotation2.py	exon	.	-	.	TIMM44	22	2.17518644903476e-51	1.81981863880691e-49
ENSG00000225697.70	ENSG00000225697	chr3	dexseq_prepare_annotation2.py	exon	.	-	.	SLC26A6	39	2.56628658777962e-51	2.13416695395708e-49
ENSG00000139644.49	ENSG00000139644	chr12	dexseq_prepare_annotation2.py	exon	.	+	.	TMBIM6	29	3.08737313583692e-51	2.55222845895852e-49
ENSG00000077063.46	ENSG00000077063	chr7	dexseq_prepare_annotation2.py	exon	.	-	.	CTTNBP2	30	3.39957663798196e-51	2.79368759457358e-49
ENSG00000156261.26	ENSG00000156261	chr21	dexseq_prepare_annotation2.py	exon	.	-	.	CCT8	14	4.14583967765349e-51	3.38690714372069e-49
ENSG00000196504.33	ENSG00000196504	chr2	dexseq_prepare_annotation2.py	exon	.	-	.	PRPF40A	26	5.33893351197325e-51	4.33608822305758e-49
ENSG00000147813.46	ENSG00000147813	chr8	dexseq_prepare_annotation2.py	exon	.	-	.	NAPRT1	34	7.65697400347972e-51	6.1825613349027e-49
ENSG00000170448.33	ENSG00000170448	chr4	dexseq_prepare_annotation2.py	exon	.	-	.	NFXL1	26	8.63551820105903e-51	6.9323743801334e-49
ENSG00000142330.ENSG00000178623.54	ENSG00000142330+ENSG00000178623	chr2	dexseq_prepare_annotation2.py	exon	.	+	.		40	1.08287445958242e-50	8.64308074406931e-49
ENSG00000103657.110	ENSG00000103657	chr15	dexseq_prepare_annotation2.py	exon	.	-	.	HERC1	45	1.92618517083516e-50	1.52862055157479e-48
ENSG00000100884.50	ENSG00000100884	chr14	dexseq_prepare_annotation2.py	exon	.	+	.	CPNE6	29	1.96889428383513e-50	1.55363658033536e-48
ENSG00000103343.ENSG00000103351.ENSG00000263212.ENSG00000262621.ENSG00000122390.139	ENSG00000103343+ENSG00000103351+ENSG00000263212+ENSG00000262621+ENSG00000122390	chr16	dexseq_prepare_annotation2.py	exon	.	+	.		73	2.28866981655323e-50	1.79576533402776e-48
ENSG00000012983.43	ENSG00000012983	chr14	dexseq_prepare_annotation2.py	exon	.	-	.	MAP4K5	21	2.40694026856932e-50	1.87795429493768e-48
ENSG00000263072.27	ENSG00000263072	chr16	dexseq_prepare_annotation2.py	exon	.	-	.	RP11-473M20.14	27	2.70476862135614e-50	2.09853779963096e-48
ENSG00000115464.45	ENSG00000115464	chr2	dexseq_prepare_annotation2.py	exon	.	-	.	USP34	18	4.03499598273793e-50	3.1132235671258e-48
ENSG00000197102.99	ENSG00000197102	chr14	dexseq_prepare_annotation2.py	exon	.	+	.	DYNC1H1	43	4.95573419786408e-50	3.80249925635007e-48
ENSG00000125633.37	ENSG00000125633	chr2	dexseq_prepare_annotation2.py	exon	.	-	.	CCDC93	29	5.3621570209829e-50	4.09173828062695e-48
ENSG00000012504.24	ENSG00000012504	chr12	dexseq_prepare_annotation2.py	exon	.	+	.	NR1H4	18	6.88391759808253e-50	5.2242539673317e-48
ENSG00000146648.41	ENSG00000146648	chr7	dexseq_prepare_annotation2.py	exon	.	+	.	EGFR	26	7.31336977991457e-50	5.52000432083987e-48
ENSG00000113569.48	ENSG00000113569	chr5	dexseq_prepare_annotation2.py	exon	.	-	.	NUP155	28	7.36885872698898e-50	5.53182216218502e-48
ENSG00000080823.99	ENSG00000080823	chr14	dexseq_prepare_annotation2.py	exon	.	-	.	MOK	31	7.44786932415073e-50	5.56107576203255e-48
ENSG00000238542.ENSG00000163492.ENSG00000155657.407	ENSG00000238542+ENSG00000163492+ENSG00000155657	chr2	dexseq_prepare_annotation2.py	exon	.	-	.		98	8.93287577974711e-50	6.63421277161111e-48
ENSG00000085231.28	ENSG00000085231	chr5	dexseq_prepare_annotation2.py	exon	.	-	.	TAF9	24	9.02309049948135e-50	6.66556813068069e-48
ENSG00000141556.92	ENSG00000141556	chr17	dexseq_prepare_annotation2.py	exon	.	+	.	TBCD	42	1.11460835977725e-49	8.19030735480767e-48
ENSG00000138101.70	ENSG00000138101	chr2	dexseq_prepare_annotation2.py	exon	.	-	.	DTNB	26	1.28523819948572e-49	9.39441479708302e-48
ENSG00000173890.ENSG00000242583.20	ENSG00000173890+ENSG00000242583	chr3	dexseq_prepare_annotation2.py	exon	.	+	.		16	1.47679221878955e-49	1.07380577667797e-47
ENSG00000266009.ENSG00000264660.ENSG00000233098.ENSG00000244456.55	ENSG00000266009+ENSG00000264660+ENSG00000233098+ENSG00000244456	chr17	dexseq_prepare_annotation2.py	exon	.	+	.		39	1.64801436473057e-49	1.19206372382178e-47
ENSG00000181381.73	ENSG00000181381	chr4	dexseq_prepare_annotation2.py	exon	.	-	.	DDX60L	23	1.89294239512152e-49	1.36213388515273e-47
ENSG00000090686.58	ENSG00000090686	chr1	dexseq_prepare_annotation2.py	exon	.	-	.	USP48	34	3.70981751069224e-49	2.65577039115948e-47
ENSG00000215012.ENSG00000185838.27	ENSG00000215012+ENSG00000185838	chr22	dexseq_prepare_annotation2.py	exon	.	-	.		22	4.41208340117785e-49	3.14230842438759e-47
ENSG00000100938.70	ENSG00000100938	chr14	dexseq_prepare_annotation2.py	exon	.	+	.	GMPR2	15	5.63196304400067e-49	3.99064809974905e-47
ENSG00000010438.20	ENSG00000010438	chr9	dexseq_prepare_annotation2.py	exon	.	+	.	PRSS3	15	6.15079720706993e-49	4.33615591938006e-47
ENSG00000112282.55	ENSG00000112282	chr6	dexseq_prepare_annotation2.py	exon	.	-	.	MED23	29	7.11087034292922e-49	4.98766501629298e-47
ENSG00000240207.ENSG00000118855.66	ENSG00000240207+ENSG00000118855	chr3	dexseq_prepare_annotation2.py	exon	.	+	.		49	1.4994671526066e-48	1.04646230228143e-46
ENSG00000240731.ENSG00000127054.120	ENSG00000240731+ENSG00000127054	chr1	dexseq_prepare_annotation2.py	exon	.	-	.		32	1.55682340647906e-48	1.08105817345906e-46
ENSG00000114480.26	ENSG00000114480	chr3	dexseq_prepare_annotation2.py	exon	.	-	.	GBE1	14	1.60678547188664e-48	1.11020082754038e-46
ENSG00000075151.24	ENSG00000075151	chr1	dexseq_prepare_annotation2.py	exon	.	-	.	EIF4G3	7	2.00880797808287e-48	1.38110520790173e-46
ENSG00000239306.ENSG00000173933.ENSG00000248643.ENSG00000258297.60	ENSG00000239306+ENSG00000173933+ENSG00000248643+ENSG00000258297	chr11	dexseq_prepare_annotation2.py	exon	.	+	.		40	2.04161859530481e-48	1.39674872175336e-46
ENSG00000173818.62	ENSG00000173818	chr17	dexseq_prepare_annotation2.py	exon	.	+	.	ENDOV	21	2.31501524252943e-48	1.57602606314945e-46
ENSG00000055609.33	ENSG00000055609	chr7	dexseq_prepare_annotation2.py	exon	.	-	.	KMT2C	24	2.79544534435854e-48	1.89381194841226e-46
ENSG00000155363.60	ENSG00000155363	chr1	dexseq_prepare_annotation2.py	exon	.	+	.	MOV10	15	3.48328696326871e-48	2.3457734118702e-46
ENSG00000023191.67	ENSG00000023191	chr11	dexseq_prepare_annotation2.py	exon	.	-	.	RNH1	10	3.49636446037681e-48	2.3457734118702e-46
ENSG00000133067.30	ENSG00000133067	chr1	dexseq_prepare_annotation2.py	exon	.	+	.	LGR6	24	6.65735576553355e-48	4.44506523421778e-46
ENSG00000120705.28	ENSG00000120705	chr5	dexseq_prepare_annotation2.py	exon	.	-	.	ETF1	27	7.04932492261309e-48	4.68425954666271e-46
ENSG00000196693.ENSG00000272373.15	ENSG00000196693+ENSG00000272373	chr10	dexseq_prepare_annotation2.py	exon	.	-	.		10	8.29115979040755e-48	5.48322034138953e-46
ENSG00000150556.33	ENSG00000150556	chr2	dexseq_prepare_annotation2.py	exon	.	+	.	LYPD6B	13	9.13175164906513e-48	6.01051027972591e-46
ENSG00000177483.ENSG00000124831.50	ENSG00000177483+ENSG00000124831	chr2	dexseq_prepare_annotation2.py	exon	.	+	.		20	1.24786030940931e-47	8.17466225333799e-46
ENSG00000141140.90	ENSG00000141140	chr17	dexseq_prepare_annotation2.py	exon	.	-	.	MYO19	41	1.51143893792922e-47	9.8548657135967e-46
ENSG00000173821.108	ENSG00000173821	chr17	dexseq_prepare_annotation2.py	exon	.	+	.	RNF213	24	1.8651279775821e-47	1.210415764143e-45
ENSG00000139908.16	ENSG00000139908	chr14	dexseq_prepare_annotation2.py	exon	.	+	.	TSSK4	12	1.94988002765448e-47	1.25953180577049e-45
ENSG00000159674.51	ENSG00000159674	chr4	dexseq_prepare_annotation2.py	exon	.	-	.	SPON2	25	2.12316094117728e-47	1.36511384958657e-45
ENSG00000175213.13	ENSG00000175213	chr11	dexseq_prepare_annotation2.py	exon	.	+	.	ZNF408	9	2.14417934689599e-47	1.37227478201343e-45
ENSG00000159086.36	ENSG00000159086	chr21	dexseq_prepare_annotation2.py	exon	.	-	.	PAXBP1	13	2.49699946401161e-47	1.59074901633914e-45
ENSG00000165929.ENSG00000133962.65	ENSG00000165929+ENSG00000133962	chr14	dexseq_prepare_annotation2.py	exon	.	-	.		33	2.60572182601574e-47	1.65243217898204e-45
ENSG00000150593.ENSG00000265827.35	ENSG00000150593+ENSG00000265827	chr10	dexseq_prepare_annotation2.py	exon	.	+	.		28	3.88124285400771e-47	2.45012276165723e-45
ENSG00000114353.32	ENSG00000114353	chr3	dexseq_prepare_annotation2.py	exon	.	+	.	GNAI2	14	3.96420410619383e-47	2.49117043560271e-45
ENSG00000065534.66	ENSG00000065534	chr3	dexseq_prepare_annotation2.py	exon	.	-	.	MYLK	29	4.25197786234731e-47	2.65997606091349e-45
ENSG00000175061.68	ENSG00000175061	chr17	dexseq_prepare_annotation2.py	exon	.	+	.	FAM211A-AS1	36	5.47528236959939e-47	3.40989782730925e-45
ENSG00000126005.ENSG00000088298.ENSG00000261582.ENSG00000242372.60	ENSG00000126005+ENSG00000088298+ENSG00000261582+ENSG00000242372	chr20	dexseq_prepare_annotation2.py	exon	.	-	.		39	5.94695650399014e-47	3.68711303247388e-45
ENSG00000152556.88	ENSG00000152556	chr12	dexseq_prepare_annotation2.py	exon	.	+	.	PFKM	25	6.05803455372203e-47	3.7392881725374e-45
ENSG00000137877.58	ENSG00000137877	chr15	dexseq_prepare_annotation2.py	exon	.	-	.	SPTBN5	40	6.84188237956058e-47	4.2044275436875e-45
ENSG00000173846.28	ENSG00000173846	chr1	dexseq_prepare_annotation2.py	exon	.	+	.	PLK3	21	1.0697286980833e-46	6.5446661493308e-45
ENSG00000055163.92	ENSG00000055163	chr5	dexseq_prepare_annotation2.py	exon	.	+	.	CYFIP2	34	1.13164528252351e-46	6.89310951038883e-45
ENSG00000119650.ENSG00000119685.ENSG00000119686.142	ENSG00000119650+ENSG00000119685+ENSG00000119686	chr14	dexseq_prepare_annotation2.py	exon	.	+	.		44	1.49185960664058e-46	9.04757476725956e-45
ENSG00000187741.92	ENSG00000187741	chr16	dexseq_prepare_annotation2.py	exon	.	-	.	FANCA	45	1.55078016768182e-46	9.36401520381091e-45
ENSG00000104365.82	ENSG00000104365	chr8	dexseq_prepare_annotation2.py	exon	.	+	.	IKBKB	42	1.57419573249843e-46	9.46425555538448e-45
ENSG00000254615.ENSG00000164830.49	ENSG00000254615+ENSG00000164830	chr8	dexseq_prepare_annotation2.py	exon	.	+	.		36	1.69686642544513e-46	1.01577934985267e-44
ENSG00000204316.ENSG00000188878.ENSG00000267426.117	ENSG00000204316+ENSG00000188878+ENSG00000267426	chr17	dexseq_prepare_annotation2.py	exon	.	-	.		36	2.19141925929887e-46	1.3061987413366e-44
ENSG00000118308.68	ENSG00000118308	chr12	dexseq_prepare_annotation2.py	exon	.	+	.	LRMP	46	3.12848884790197e-46	1.85677150084028e-44
ENSG00000268614.ENSG00000090674.ENSG00000032444.122	ENSG00000268614+ENSG00000090674+ENSG00000032444	chr19	dexseq_prepare_annotation2.py	exon	.	+	.		23	3.83852561490774e-46	2.26848696765271e-44
ENSG00000064652.32	ENSG00000064652	chr5	dexseq_prepare_annotation2.py	exon	.	+	.	SNX24	15	4.73375666366796e-46	2.78569544682291e-44
ENSG00000100453.10	ENSG00000100453	chr14	dexseq_prepare_annotation2.py	exon	.	-	.	GZMB	10	6.10223978867369e-46	3.57586102046837e-44
ENSG00000196235.ENSG00000213922.19	ENSG00000196235+ENSG00000213922	chr19	dexseq_prepare_annotation2.py	exon	.	+	.		10	6.24745100182802e-46	3.64557140812553e-44
ENSG00000215298.ENSG00000147454.29	ENSG00000215298+ENSG00000147454	chr8	dexseq_prepare_annotation2.py	exon	.	+	.		19	9.95321328145459e-46	5.78369146664608e-44
ENSG00000085276.54	ENSG00000085276	chr3	dexseq_prepare_annotation2.py	exon	.	-	.	MECOM	15	1.17410233455616e-45	6.79413884263162e-44
ENSG00000091181.31	ENSG00000091181	chr3	dexseq_prepare_annotation2.py	exon	.	-	.	IL5RA	22	1.40424967345816e-45	8.09220724688255e-44
ENSG00000070756.68	ENSG00000070756	chr8	dexseq_prepare_annotation2.py	exon	.	-	.	PABPC1	27	1.53648238622937e-45	8.81763114874113e-44
ENSG00000170160.ENSG00000188933.ENSG00000264892.ENSG00000266302.ENSG00000264729.ENSG00000272815.83	ENSG00000170160+ENSG00000188933+ENSG00000264892+ENSG00000266302+ENSG00000264729+ENSG00000272815	chr17	dexseq_prepare_annotation2.py	exon	.	+	.		29	2.80361594741302e-45	1.60232997027457e-43
ENSG00000178149.44	ENSG00000178149	chr3	dexseq_prepare_annotation2.py	exon	.	-	.	DALRD3	27	2.92107747383197e-45	1.662619834286e-43
ENSG00000102897.25	ENSG00000102897	chr16	dexseq_prepare_annotation2.py	exon	.	+	.	LYRM1	16	4.57684312455944e-45	2.59441621689312e-43
ENSG00000088538.52	ENSG00000088538	chr3	dexseq_prepare_annotation2.py	exon	.	+	.	DOCK3	37	4.84451363678101e-45	2.73498395884612e-43
ENSG00000135636.46	ENSG00000135636	chr2	dexseq_prepare_annotation2.py	exon	.	+	.	DYSF	39	5.0563678937349e-45	2.84302985053402e-43
ENSG00000125520.ENSG00000273047.ENSG00000273154.ENSG00000197114.ENSG00000203896.89	ENSG00000125520+ENSG00000273047+ENSG00000273154+ENSG00000197114+ENSG00000203896	chr20	dexseq_prepare_annotation2.py	exon	.	+	.		35	7.89067348603937e-45	4.41877715218205e-43
ENSG00000074181.41	ENSG00000074181	chr19	dexseq_prepare_annotation2.py	exon	.	-	.	NOTCH3	40	8.02553195314139e-45	4.47624850462761e-43
ENSG00000028310.ENSG00000188818.ENSG00000206077.123	ENSG00000028310+ENSG00000188818+ENSG00000206077	chr5	dexseq_prepare_annotation2.py	exon	.	-	.		27	8.77424659402978e-45	4.87426946791543e-43
ENSG00000136279.ENSG00000239775.64	ENSG00000136279+ENSG00000239775	chr7	dexseq_prepare_annotation2.py	exon	.	+	.		29	9.72324579244987e-45	5.37993775161529e-43
ENSG00000253729.106	ENSG00000253729	chr8	dexseq_prepare_annotation2.py	exon	.	-	.	PRKDC	78	1.03841069496157e-44	5.7227967188993e-43
ENSG00000068097.44	ENSG00000068097	chr17	dexseq_prepare_annotation2.py	exon	.	-	.	HEATR6	25	1.37524277361091e-44	7.53306509275283e-43
ENSG00000119403.40	ENSG00000119403	chr9	dexseq_prepare_annotation2.py	exon	.	-	.	PHF19	31	1.37773511921027e-44	7.53306509275283e-43
ENSG00000142449.74	ENSG00000142449	chr19	dexseq_prepare_annotation2.py	exon	.	-	.	FBN3	30	1.58767852323697e-44	8.64693307086866e-43
ENSG00000177479.68	ENSG00000177479	chr3	dexseq_prepare_annotation2.py	exon	.	+	.	ARIH2	47	1.79718772567377e-44	9.74974341178023e-43
ENSG00000064201.43	ENSG00000064201	chr11	dexseq_prepare_annotation2.py	exon	.	+	.	TSPAN32	17	1.83389257029613e-44	9.91015564835511e-43
ENSG00000223745.70	ENSG00000223745	chr1	dexseq_prepare_annotation2.py	exon	.	-	.	RP4-717I23.3	53	1.84645875571337e-44	9.93938728656872e-43
ENSG00000167851.15	ENSG00000167851	chr17	dexseq_prepare_annotation2.py	exon	.	+	.	CD300A	8	2.16034518733169e-44	1.15841212207191e-42
ENSG00000178031.34	ENSG00000178031	chr9	dexseq_prepare_annotation2.py	exon	.	+	.	ADAMTSL1	11	2.52469721443033e-44	1.34857672746186e-42
ENSG00000151651.45	ENSG00000151651	chr10	dexseq_prepare_annotation2.py	exon	.	-	.	ADAM8	20	2.89137441181337e-44	1.53852137284537e-42
ENSG00000123384.69	ENSG00000123384	chr12	dexseq_prepare_annotation2.py	exon	.	+	.	LRP1	32	3.48108691751494e-44	1.84524179810868e-42
ENSG00000016864.30	ENSG00000016864	chr3	dexseq_prepare_annotation2.py	exon	.	-	.	GLT8D1	28	5.09444643375828e-44	2.69017764532452e-42
ENSG00000242384.ENSG00000267043.ENSG00000161583.ENSG00000234972.105	ENSG00000242384+ENSG00000267043+ENSG00000161583+ENSG00000234972	chr17	dexseq_prepare_annotation2.py	exon	.	-	.		39	5.46979078337965e-44	2.87744145452941e-42
ENSG00000142675.50	ENSG00000142675	chr1	dexseq_prepare_annotation2.py	exon	.	+	.	CNKSR1	26	5.60021792423897e-44	2.93493685025777e-42
ENSG00000185813.27	ENSG00000185813	chr17	dexseq_prepare_annotation2.py	exon	.	-	.	PCYT2	9	6.01111108362993e-44	3.13843273418994e-42
ENSG00000174233.41	ENSG00000174233	chr12	dexseq_prepare_annotation2.py	exon	.	-	.	ADCY6	30	6.08308786802601e-44	3.1641170153987e-42
ENSG00000143702.73	ENSG00000143702	chr1	dexseq_prepare_annotation2.py	exon	.	-	.	CEP170	40	6.55953090505008e-44	3.39920765706476e-42
ENSG00000012232.43	ENSG00000012232	chr8	dexseq_prepare_annotation2.py	exon	.	+	.	EXTL3	29	6.94395401297204e-44	3.58504213130691e-42
ENSG00000147604.24	ENSG00000147604	chr8	dexseq_prepare_annotation2.py	exon	.	-	.	RPL7	22	8.07258576216474e-44	4.15229892833126e-42
ENSG00000188811.13	ENSG00000188811	chr13	dexseq_prepare_annotation2.py	exon	.	+	.	NHLRC3	10	1.04801900436762e-43	5.37080735522416e-42
ENSG00000185386.22	ENSG00000185386	chr22	dexseq_prepare_annotation2.py	exon	.	-	.	MAPK11	18	1.13734367579723e-43	5.80714300348234e-42
ENSG00000258984.ENSG00000184182.ENSG00000132330.80	ENSG00000258984+ENSG00000184182+ENSG00000132330	chr2	dexseq_prepare_annotation2.py	exon	.	+	.		40	1.62439081101851e-43	8.26356761297621e-42
ENSG00000137968.30	ENSG00000137968	chr1	dexseq_prepare_annotation2.py	exon	.	-	.	SLC44A5	24	1.87213672563694e-43	9.48913680498022e-42
ENSG00000189091.52	ENSG00000189091	chr16	dexseq_prepare_annotation2.py	exon	.	+	.	SF3B3	23	1.87996528842472e-43	9.49416651841548e-42
ENSG00000168026.69	ENSG00000168026	chr3	dexseq_prepare_annotation2.py	exon	.	+	.	TTC21A	33	2.08975825106699e-43	1.05154212285574e-41
ENSG00000260565.14	ENSG00000260565	chr16	dexseq_prepare_annotation2.py	exon	.	-	.	ERVK13-1	12	2.2060248125196e-43	1.10603872188708e-41
ENSG00000118898.34	ENSG00000118898	chr16	dexseq_prepare_annotation2.py	exon	.	-	.	PPL	16	2.29676042369155e-43	1.14738880446864e-41
ENSG00000105063.ENSG00000180089.47	ENSG00000105063+ENSG00000180089	chr19	dexseq_prepare_annotation2.py	exon	.	-	.		23	2.72394410182168e-43	1.35591884179568e-41
ENSG00000173715.ENSG00000173653.67	ENSG00000173715+ENSG00000173653	chr11	dexseq_prepare_annotation2.py	exon	.	+	.		18	2.85442110568396e-43	1.41579286841924e-41
ENSG00000185989.27	ENSG00000185989	chr13	dexseq_prepare_annotation2.py	exon	.	-	.	RASA3	22	3.5628102766713e-43	1.76086509332424e-41
ENSG00000075420.50	ENSG00000075420	chr3	dexseq_prepare_annotation2.py	exon	.	+	.	FNDC3B	24	3.68140795996789e-43	1.81302814709341e-41
ENSG00000170921.43	ENSG00000170921	chr17	dexseq_prepare_annotation2.py	exon	.	+	.	TANC2	16	6.68711297001385e-43	3.28164752394178e-41
ENSG00000223509.16	ENSG00000223509	chr15	dexseq_prepare_annotation2.py	exon	.	-	.	RP11-632K20.7	14	6.77913410052511e-43	3.31509205591876e-41
ENSG00000168615.34	ENSG00000168615	chr8	dexseq_prepare_annotation2.py	exon	.	+	.	ADAM9	24	7.17191599945167e-43	3.49486208422403e-41
ENSG00000186635.ENSG00000214530.106	ENSG00000186635+ENSG00000214530	chr11	dexseq_prepare_annotation2.py	exon	.	-	.		31	1.03330258495759e-42	5.01765954541644e-41
ENSG00000166233.ENSG00000207690.34	ENSG00000166233+ENSG00000207690	chr15	dexseq_prepare_annotation2.py	exon	.	+	.		25	1.20077258254201e-42	5.81056781405696e-41
ENSG00000151655.30	ENSG00000151655	chr10	dexseq_prepare_annotation2.py	exon	.	+	.	ITIH2	22	1.22561387948783e-42	5.91018248553022e-41
ENSG00000224743.40	ENSG00000224743	chr13	dexseq_prepare_annotation2.py	exon	.	-	.	TEX26-AS1	29	1.40305606059098e-42	6.74243687525521e-41
ENSG00000123607.45	ENSG00000123607	chr2	dexseq_prepare_annotation2.py	exon	.	-	.	TTC21B	29	1.6985238108345e-42	8.13417196029983e-41
ENSG00000133958.58	ENSG00000133958	chr14	dexseq_prepare_annotation2.py	exon	.	+	.	UNC79	21	1.81902623326722e-42	8.68131832564092e-41
ENSG00000175137.17	ENSG00000175137	chr1	dexseq_prepare_annotation2.py	exon	.	-	.	SH3BP5L	14	2.04901207476022e-42	9.74543825146232e-41
ENSG00000125753.37	ENSG00000125753	chr19	dexseq_prepare_annotation2.py	exon	.	+	.	VASP	22	2.65270092411885e-42	1.25736213085879e-40
ENSG00000082126.39	ENSG00000082126	chr2	dexseq_prepare_annotation2.py	exon	.	-	.	MPP4	25	2.6895552156557e-42	1.2704946542526e-40
ENSG00000132694.37	ENSG00000132694	chr1	dexseq_prepare_annotation2.py	exon	.	-	.	ARHGEF11	26	3.24793546456062e-42	1.52906195701077e-40
ENSG00000070366.49	ENSG00000070366	chr17	dexseq_prepare_annotation2.py	exon	.	-	.	SMG6	28	3.71462238480322e-42	1.74286066486984e-40
ENSG00000252974.ENSG00000139116.68	ENSG00000252974+ENSG00000139116	chr12	dexseq_prepare_annotation2.py	exon	.	-	.		38	3.97252176597745e-42	1.85758862915471e-40
ENSG00000258818.ENSG00000259171.ENSG00000214274.11	ENSG00000258818+ENSG00000259171+ENSG00000214274	chr14	dexseq_prepare_annotation2.py	exon	.	+	.		12	4.03373072302061e-42	1.87988094903726e-40
ENSG00000265148.25	ENSG00000265148	chr17	dexseq_prepare_annotation2.py	exon	.	+	.	BZRAP1-AS1	11	4.8484081568266e-42	2.25199640408053e-40
ENSG00000177830.74	ENSG00000177830	chr11	dexseq_prepare_annotation2.py	exon	.	-	.	CHID1	46	6.2423630767128e-42	2.88979794697958e-40
ENSG00000115970.84	ENSG00000115970	chr2	dexseq_prepare_annotation2.py	exon	.	-	.	THADA	43	7.21796418725218e-42	3.3303351040717e-40
ENSG00000105737.28	ENSG00000105737	chr19	dexseq_prepare_annotation2.py	exon	.	-	.	GRIK5	18	7.95825439542556e-42	3.6597429484659e-40
ENSG00000104529.112	ENSG00000104529	chr8	dexseq_prepare_annotation2.py	exon	.	-	.	EEF1D	59	8.57916065307777e-42	3.93225686963512e-40
ENSG00000186815.74	ENSG00000186815	chr12	dexseq_prepare_annotation2.py	exon	.	+	.	TPCN1	17	8.68938670406181e-42	3.96967771532929e-40
ENSG00000165795.162	ENSG00000165795	chr14	dexseq_prepare_annotation2.py	exon	.	-	.	NDRG2	58	1.30553658326132e-41	5.94468592404365e-40
ENSG00000052749.32	ENSG00000052749	chr10	dexseq_prepare_annotation2.py	exon	.	-	.	RRP12	10	1.44154545815139e-41	6.5425435695446e-40
ENSG00000182541.30	ENSG00000182541	chr22	dexseq_prepare_annotation2.py	exon	.	+	.	LIMK2	10	1.85129348799031e-41	8.3748416811757e-40
ENSG00000079785.36	ENSG00000079785	chr2	dexseq_prepare_annotation2.py	exon	.	+	.	DDX1	21	2.00461856336825e-41	9.03900734027866e-40
ENSG00000005471.46	ENSG00000005471	chr7	dexseq_prepare_annotation2.py	exon	.	-	.	ABCB4	20	2.08518566591346e-41	9.37186360136121e-40
ENSG00000105738.20	ENSG00000105738	chr19	dexseq_prepare_annotation2.py	exon	.	+	.	SIPA1L3	14	2.16993573532689e-41	9.72131209426447e-40
ENSG00000077549.29	ENSG00000077549	chr1	dexseq_prepare_annotation2.py	exon	.	-	.	CAPZB	24	2.17991047938584e-41	9.73459702177187e-40
ENSG00000168393.19	ENSG00000168393	chr2	dexseq_prepare_annotation2.py	exon	.	-	.	DTYMK	15	2.33348180549131e-41	1.03869856777767e-39
ENSG00000198589.82	ENSG00000198589	chr4	dexseq_prepare_annotation2.py	exon	.	-	.	LRBA	26	2.46836961651813e-41	1.09523058256242e-39
ENSG00000141627.67	ENSG00000141627	chr18	dexseq_prepare_annotation2.py	exon	.	-	.	DYM	28	3.05822032840221e-41	1.35262942423089e-39
ENSG00000187122.ENSG00000213390.ENSG00000269891.72	ENSG00000187122+ENSG00000213390+ENSG00000269891	chr10	dexseq_prepare_annotation2.py	exon	.	-	.		17	3.47868104491025e-41	1.53371182068932e-39
ENSG00000104324.24	ENSG00000104324	chr8	dexseq_prepare_annotation2.py	exon	.	+	.	CPQ	20	4.81036436453145e-41	2.11412469286749e-39
ENSG00000145703.72	ENSG00000145703	chr5	dexseq_prepare_annotation2.py	exon	.	+	.	IQGAP2	45	5.8706932822865e-41	2.5719933219052e-39
ENSG00000177239.47	ENSG00000177239	chr9	dexseq_prepare_annotation2.py	exon	.	+	.	MAN1B1	23	6.60441529751156e-41	2.884343385278e-39
ENSG00000100949.67	ENSG00000100949	chr14	dexseq_prepare_annotation2.py	exon	.	-	.	RABGGTA	37	7.82199220459877e-41	3.4053864494504e-39
ENSG00000105669.ENSG00000051128.ENSG00000268193.65	ENSG00000105669+ENSG00000051128+ENSG00000268193	chr19	dexseq_prepare_annotation2.py	exon	.	-	.		33	8.14733073104675e-41	3.53594153727429e-39
ENSG00000223501.45	ENSG00000223501	chr6	dexseq_prepare_annotation2.py	exon	.	-	.	VPS52	35	8.8013953610121e-41	3.80790588080175e-39
ENSG00000079215.33	ENSG00000079215	chr5	dexseq_prepare_annotation2.py	exon	.	+	.	SLC1A3	18	9.93091658649287e-41	4.28324750165258e-39
ENSG00000007545.ENSG00000261732.ENSG00000206053.81	ENSG00000007545+ENSG00000261732+ENSG00000206053	chr16	dexseq_prepare_annotation2.py	exon	.	+	.		34	1.47032212116717e-40	6.32192991293177e-39
ENSG00000059769.ENSG00000244115.ENSG00000242616.15	ENSG00000059769+ENSG00000244115+ENSG00000242616	chr9	dexseq_prepare_annotation2.py	exon	.	+	.		10	1.6795149223091e-40	7.19910593858913e-39
ENSG00000108100.30	ENSG00000108100	chr10	dexseq_prepare_annotation2.py	exon	.	+	.	CCNY	14	1.94429274346279e-40	8.30841157575728e-39
ENSG00000006025.45	ENSG00000006025	chr17	dexseq_prepare_annotation2.py	exon	.	-	.	OSBPL7	19	3.24428901357225e-40	1.38210692700894e-38
ENSG00000249700.39	ENSG00000249700	chr4	dexseq_prepare_annotation2.py	exon	.	-	.	SRD5A3-AS1	23	3.37040088951604e-40	1.43144120959017e-38
ENSG00000080561.15	ENSG00000080561	chrX	dexseq_prepare_annotation2.py	exon	.	+	.	MID2	11	3.65479896789626e-40	1.54749536787022e-38
ENSG00000164113.26	ENSG00000164113	chr4	dexseq_prepare_annotation2.py	exon	.	+	.	ADAD1	20	4.01934508684372e-40	1.69667673453148e-38
ENSG00000189079.37	ENSG00000189079	chr12	dexseq_prepare_annotation2.py	exon	.	+	.	ARID2	29	4.60146399803348e-40	1.93651915165724e-38
ENSG00000126012.31	ENSG00000126012	chrX	dexseq_prepare_annotation2.py	exon	.	-	.	KDM5C	12	4.8756520405562e-40	2.04571164771131e-38
ENSG00000181191.19	ENSG00000181191	chrX	dexseq_prepare_annotation2.py	exon	.	-	.	PJA1	10	5.28950772911645e-40	2.21267118499908e-38
ENSG00000204790.57	ENSG00000204790	chr9	dexseq_prepare_annotation2.py	exon	.	-	.	CBWD6	29	6.4900372125359e-40	2.70671582005101e-38
ENSG00000074706.24	ENSG00000074706	chr6	dexseq_prepare_annotation2.py	exon	.	-	.	IPCEF1	16	7.25092369234551e-40	3.01499485746391e-38
ENSG00000066813.59	ENSG00000066813	chr16	dexseq_prepare_annotation2.py	exon	.	-	.	ACSM2B	23	7.83329704899529e-40	3.24742774377452e-38
ENSG00000104419.71	ENSG00000104419	chr8	dexseq_prepare_annotation2.py	exon	.	-	.	NDRG1	64	7.86215606921389e-40	3.24969117527508e-38
ENSG00000127329.56	ENSG00000127329	chr12	dexseq_prepare_annotation2.py	exon	.	-	.	PTPRB	25	9.36816715519209e-40	3.86068562170053e-38
ENSG00000196547.99	ENSG00000196547	chr15	dexseq_prepare_annotation2.py	exon	.	+	.	MAN2A2	31	9.72322379780844e-40	3.99515183739537e-38
ENSG00000163322.20	ENSG00000163322	chr4	dexseq_prepare_annotation2.py	exon	.	-	.	FAM175A	13	1.11695586385477e-39	4.57589470124337e-38
ENSG00000067225.62	ENSG00000067225	chr15	dexseq_prepare_annotation2.py	exon	.	-	.	PKM	38	1.32591451298176e-39	5.41597081067374e-38
ENSG00000133606.46	ENSG00000133606	chr7	dexseq_prepare_annotation2.py	exon	.	-	.	MKRN1	31	1.91851529128845e-39	7.8135895499748e-38
ENSG00000147889.39	ENSG00000147889	chr9	dexseq_prepare_annotation2.py	exon	.	-	.	CDKN2A	18	2.13171949581452e-39	8.65652642043044e-38
ENSG00000106128.27	ENSG00000106128	chr7	dexseq_prepare_annotation2.py	exon	.	+	.	GHRHR	17	2.41087898962281e-39	9.76159982737073e-38
ENSG00000116731.35	ENSG00000116731	chr1	dexseq_prepare_annotation2.py	exon	.	+	.	PRDM2	20	4.50722254849381e-39	1.81966008004308e-37
ENSG00000119383.39	ENSG00000119383	chr9	dexseq_prepare_annotation2.py	exon	.	+	.	PPP2R4	26	4.54498230789984e-39	1.82958592151052e-37
ENSG00000231817.22	ENSG00000231817	chr13	dexseq_prepare_annotation2.py	exon	.	-	.	RP11-189B4.6	12	4.73585257387423e-39	1.9009109984383e-37
ENSG00000123200.31	ENSG00000123200	chr13	dexseq_prepare_annotation2.py	exon	.	-	.	ZC3H13	6	4.85402930676399e-39	1.942730807272e-37
ENSG00000257225.ENSG00000134283.54	ENSG00000257225+ENSG00000134283	chr12	dexseq_prepare_annotation2.py	exon	.	+	.		15	5.31332247505267e-39	2.1204431762509e-37
ENSG00000170522.20	ENSG00000170522	chr4	dexseq_prepare_annotation2.py	exon	.	-	.	ELOVL6	16	5.94032469681638e-39	2.36387476760418e-37
ENSG00000216937.ENSG00000150076.66	ENSG00000216937+ENSG00000150076	chr10	dexseq_prepare_annotation2.py	exon	.	+	.		17	6.41865930254283e-39	2.546924011249e-37
ENSG00000018189.43	ENSG00000018189	chr4	dexseq_prepare_annotation2.py	exon	.	+	.	RUFY3	28	6.59735525890299e-39	2.61037235998988e-37
ENSG00000268400.ENSG00000229833.ENSG00000076944.49	ENSG00000268400+ENSG00000229833+ENSG00000076944	chr19	dexseq_prepare_annotation2.py	exon	.	+	.		21	6.77928375358834e-39	2.67473559005213e-37
ENSG00000072609.ENSG00000196458.ENSG00000090615.125	ENSG00000072609+ENSG00000196458+ENSG00000090615	chr12	dexseq_prepare_annotation2.py	exon	.	-	.		14	7.72985481450881e-39	3.04113948056369e-37
ENSG00000214717.ENSG00000169084.29	ENSG00000214717+ENSG00000169084	chrX	dexseq_prepare_annotation2.py	exon	.	-	.		9	7.77321917810861e-39	3.04956124140035e-37
ENSG00000145012.45	ENSG00000145012	chr3	dexseq_prepare_annotation2.py	exon	.	+	.	LPP	22	7.9577356666011e-39	3.11315585740158e-37
ENSG00000221978.56	ENSG00000221978	chr1	dexseq_prepare_annotation2.py	exon	.	-	.	CCNL2	17	8.02929360761918e-39	3.13232667479256e-37
ENSG00000136051.55	ENSG00000136051	chr12	dexseq_prepare_annotation2.py	exon	.	+	.	KIAA1033	53	8.95039984998304e-39	3.48188103967968e-37
ENSG00000168872.ENSG00000260537.ENSG00000157349.89	ENSG00000168872+ENSG00000260537+ENSG00000157349	chr16	dexseq_prepare_annotation2.py	exon	.	+	.		19	9.46499067676255e-39	3.67178185806923e-37
ENSG00000173406.ENSG00000162600.75	ENSG00000173406+ENSG00000162600	chr1	dexseq_prepare_annotation2.py	exon	.	-	.		52	1.0001014882059e-38	3.86891628640765e-37
ENSG00000176658.48	ENSG00000176658	chr17	dexseq_prepare_annotation2.py	exon	.	-	.	MYO1D	14	1.01927022144175e-38	3.93211800982862e-37
ENSG00000151575.28	ENSG00000151575	chr15	dexseq_prepare_annotation2.py	exon	.	+	.	TEX9	27	1.04696409994429e-38	4.02776659834523e-37
ENSG00000103489.16	ENSG00000103489	chr16	dexseq_prepare_annotation2.py	exon	.	-	.	XYLT1	10	1.14633229425812e-38	4.39786268029191e-37
ENSG00000257108.ENSG00000007541.52	ENSG00000257108+ENSG00000007541	chr16	dexseq_prepare_annotation2.py	exon	.	+	.		28	1.23256611378271e-38	4.71566892237306e-37
ENSG00000134138.45	ENSG00000134138	chr15	dexseq_prepare_annotation2.py	exon	.	-	.	MEIS2	39	1.27559387765297e-38	4.86688125627594e-37
ENSG00000196482.50	ENSG00000196482	chr1	dexseq_prepare_annotation2.py	exon	.	-	.	ESRRG	13	1.32805494600754e-38	5.05315810689116e-37
ENSG00000023287.48	ENSG00000023287	chr8	dexseq_prepare_annotation2.py	exon	.	-	.	RB1CC1	18	1.36675381619807e-38	5.18619590146417e-37
ENSG00000166669.43	ENSG00000166669	chr16	dexseq_prepare_annotation2.py	exon	.	+	.	ATF7IP2	21	1.48963645627011e-38	5.63707659528046e-37
ENSG00000105072.25	ENSG00000105072	chr19	dexseq_prepare_annotation2.py	exon	.	+	.	C19orf44	15	1.631069516256e-38	6.1555145222183e-37
ENSG00000140992.57	ENSG00000140992	chr16	dexseq_prepare_annotation2.py	exon	.	+	.	PDPK1	19	1.88785145890946e-38	7.10527942041589e-37
ENSG00000236963.15	ENSG00000236963	chr1	dexseq_prepare_annotation2.py	exon	.	-	.	LINC01141	13	2.01474429528921e-38	7.56236993864231e-37
ENSG00000120616.ENSG00000222309.9	ENSG00000120616+ENSG00000222309	chr10	dexseq_prepare_annotation2.py	exon	.	-	.		6	2.14488800642097e-38	8.02916566931927e-37
ENSG00000129933.56	ENSG00000129933	chr19	dexseq_prepare_annotation2.py	exon	.	+	.	MAU2	28	2.25222811172766e-38	8.40831828378325e-37
ENSG00000186001.36	ENSG00000186001	chr3	dexseq_prepare_annotation2.py	exon	.	+	.	LRCH3	27	2.67327095034064e-38	9.95345494861417e-37
ENSG00000065357.135	ENSG00000065357	chr12	dexseq_prepare_annotation2.py	exon	.	+	.	DGKA	29	2.80283508585034e-38	1.04079608749437e-36
ENSG00000115204.46	ENSG00000115204	chr2	dexseq_prepare_annotation2.py	exon	.	-	.	MPV17	24	2.95844284076369e-38	1.0956494446007e-36
ENSG00000182903.ENSG00000251595.16	ENSG00000182903+ENSG00000251595	chr4	dexseq_prepare_annotation2.py	exon	.	-	.		16	3.00342767547103e-38	1.1093511584293e-36
ENSG00000148120.64	ENSG00000148120	chr9	dexseq_prepare_annotation2.py	exon	.	+	.	C9orf3	36	3.22252315880953e-38	1.18711940661928e-36
ENSG00000040633.24	ENSG00000040633	chr17	dexseq_prepare_annotation2.py	exon	.	-	.	PHF23	13	3.49934351368122e-38	1.28568472798955e-36
ENSG00000182326.ENSG00000257084.ENSG00000126749.86	ENSG00000182326+ENSG00000257084+ENSG00000126749	chr12	dexseq_prepare_annotation2.py	exon	.	+	.		47	3.85910708778809e-38	1.41412346267021e-36
ENSG00000133318.31	ENSG00000133318	chr11	dexseq_prepare_annotation2.py	exon	.	+	.	RTN3	25	4.83869065481194e-38	1.76841410036916e-36
ENSG00000088340.37	ENSG00000088340	chr20	dexseq_prepare_annotation2.py	exon	.	-	.	FER1L4	15	4.95920551932848e-38	1.80770200137622e-36
ENSG00000215296.21	ENSG00000215296	chr15	dexseq_prepare_annotation2.py	exon	.	-	.	TMCO5B	7	5.17618930886526e-38	1.88185646914976e-36
ENSG00000253877.7	ENSG00000253877	chr8	dexseq_prepare_annotation2.py	exon	.	-	.	RP11-946L20.2	8	5.23293865487299e-38	1.89752094096282e-36
ENSG00000068137.34	ENSG00000068137	chr17	dexseq_prepare_annotation2.py	exon	.	-	.	PLEKHH3	25	5.99061888526338e-38	2.16660716350359e-36
ENSG00000162434.34	ENSG00000162434	chr1	dexseq_prepare_annotation2.py	exon	.	-	.	JAK1	26	6.86084342330201e-38	2.47489333669658e-36
ENSG00000069329.36	ENSG00000069329	chr16	dexseq_prepare_annotation2.py	exon	.	-	.	VPS35	21	8.10173632295406e-38	2.9149459599271e-36
ENSG00000155816.25	ENSG00000155816	chr1	dexseq_prepare_annotation2.py	exon	.	+	.	FMN2	22	8.25380659678875e-38	2.96198620196905e-36
ENSG00000089053.70	ENSG00000089053	chr12	dexseq_prepare_annotation2.py	exon	.	-	.	ANAPC5	30	8.64458029573427e-38	3.09422502956592e-36
ENSG00000115361.16	ENSG00000115361	chr2	dexseq_prepare_annotation2.py	exon	.	-	.	ACADL	12	9.6084388465694e-38	3.4303855707238e-36
ENSG00000151376.37	ENSG00000151376	chr11	dexseq_prepare_annotation2.py	exon	.	-	.	ME3	24	1.08788536370897e-37	3.87398767466414e-36
ENSG00000133597.ENSG00000090266.48	ENSG00000133597+ENSG00000090266	chr7	dexseq_prepare_annotation2.py	exon	.	+	.		12	1.17398743972987e-37	4.16990730510703e-36
ENSG00000198887.27	ENSG00000198887	chr9	dexseq_prepare_annotation2.py	exon	.	+	.	SMC5	17	1.27992446642499e-37	4.5345895381914e-36
ENSG00000138448.32	ENSG00000138448	chr2	dexseq_prepare_annotation2.py	exon	.	+	.	ITGAV	21	1.4081622792827e-37	4.97622334215728e-36
ENSG00000086102.29	ENSG00000086102	chr9	dexseq_prepare_annotation2.py	exon	.	+	.	NFX1	8	1.46262966374023e-37	5.15558395178283e-36
ENSG00000168256.30	ENSG00000168256	chr17	dexseq_prepare_annotation2.py	exon	.	+	.	NKIRAS2	18	1.46647024358212e-37	5.15603512477684e-36
ENSG00000163810.23	ENSG00000163810	chr3	dexseq_prepare_annotation2.py	exon	.	+	.	TGM4	19	1.60983238194459e-37	5.64579599001174e-36
ENSG00000138074.58	ENSG00000138074	chr2	dexseq_prepare_annotation2.py	exon	.	-	.	SLC5A6	26	1.70957952559371e-37	5.98051396761849e-36
ENSG00000091128.48	ENSG00000091128	chr7	dexseq_prepare_annotation2.py	exon	.	-	.	LAMB4	29	1.80444328774557e-37	6.29650964326896e-36
ENSG00000197077.22	ENSG00000197077	chr22	dexseq_prepare_annotation2.py	exon	.	+	.	KIAA1671	13	1.85612394884058e-37	6.4606138850872e-36
ENSG00000134853.ENSG00000145216.53	ENSG00000134853+ENSG00000145216	chr4	dexseq_prepare_annotation2.py	exon	.	+	.		38	2.23512940676561e-37	7.76036930029021e-36
ENSG00000085760.40	ENSG00000085760	chr2	dexseq_prepare_annotation2.py	exon	.	-	.	MTIF2	24	2.30963234679325e-37	7.99904589333282e-36
ENSG00000162572.31	ENSG00000162572	chr1	dexseq_prepare_annotation2.py	exon	.	+	.	SCNN1D	19	3.10086388120326e-37	1.07126362144654e-35
ENSG00000112146.ENSG00000242865.42	ENSG00000112146+ENSG00000242865	chr6	dexseq_prepare_annotation2.py	exon	.	+	.		21	3.3861627391483e-37	1.16692377472188e-35
ENSG00000230782.6	ENSG00000230782	chr9	dexseq_prepare_annotation2.py	exon	.	-	.	RP11-508N12.2	6	3.47134557577097e-37	1.19331800386899e-35
ENSG00000175701.12	ENSG00000175701	chr2	dexseq_prepare_annotation2.py	exon	.	-	.	LINC00116	10	3.5446098557412e-37	1.21549485621071e-35
ENSG00000090659.24	ENSG00000090659	chr19	dexseq_prepare_annotation2.py	exon	.	-	.	CD209	9	3.76252647488116e-37	1.28704353899383e-35
ENSG00000130948.21	ENSG00000130948	chr9	dexseq_prepare_annotation2.py	exon	.	-	.	HSD17B3	12	3.77736672256739e-37	1.28894518533209e-35
ENSG00000134982.ENSG00000272869.ENSG00000258864.ENSG00000212643.ENSG00000153037.70	ENSG00000134982+ENSG00000272869+ENSG00000258864+ENSG00000212643+ENSG00000153037	chr5	dexseq_prepare_annotation2.py	exon	.	+	.		20	4.12485477614725e-37	1.40406821399836e-35
ENSG00000126581.56	ENSG00000126581	chr17	dexseq_prepare_annotation2.py	exon	.	-	.	BECN1	30	4.28195264384267e-37	1.45397942097034e-35
ENSG00000130940.38	ENSG00000130940	chr1	dexseq_prepare_annotation2.py	exon	.	-	.	CASZ1	26	4.36866208600323e-37	1.47980436708324e-35
ENSG00000184779.29	ENSG00000184779	chr15	dexseq_prepare_annotation2.py	exon	.	-	.	RPS17	13	6.61673973367199e-37	2.23584626329043e-35
ENSG00000165949.32	ENSG00000165949	chr14	dexseq_prepare_annotation2.py	exon	.	+	.	IFI27	19	7.31660114266375e-37	2.46633389974063e-35
ENSG00000164946.50	ENSG00000164946	chr9	dexseq_prepare_annotation2.py	exon	.	-	.	FREM1	22	7.4087092715625e-37	2.49133545674237e-35
ENSG00000009413.54	ENSG00000009413	chr6	dexseq_prepare_annotation2.py	exon	.	-	.	REV3L	18	7.59666092401298e-37	2.54836779982348e-35
ENSG00000119737.ENSG00000270898.ENSG00000115239.51	ENSG00000119737+ENSG00000270898+ENSG00000115239	chr2	dexseq_prepare_annotation2.py	exon	.	-	.		31	8.16569264860095e-37	2.73265396394626e-35
ENSG00000042317.54	ENSG00000042317	chr14	dexseq_prepare_annotation2.py	exon	.	+	.	SPATA7	23	9.07581272961804e-37	3.02992517281094e-35
ENSG00000100056.17	ENSG00000100056	chr22	dexseq_prepare_annotation2.py	exon	.	-	.	DGCR14	6	9.36971953639864e-37	3.12054352329747e-35
ENSG00000196208.32	ENSG00000196208	chr2	dexseq_prepare_annotation2.py	exon	.	+	.	GREB1	24	9.3939410884903e-37	3.12112568987927e-35
ENSG00000170074.75	ENSG00000170074	chr5	dexseq_prepare_annotation2.py	exon	.	-	.	FAM153A	15	9.5433509406107e-37	3.16319947167545e-35
ENSG00000174292.28	ENSG00000174292	chr17	dexseq_prepare_annotation2.py	exon	.	+	.	TNK1	23	1.03639933593307e-36	3.42702713748534e-35
ENSG00000158636.50	ENSG00000158636	chr11	dexseq_prepare_annotation2.py	exon	.	+	.	C11orf30	12	1.10990493789276e-36	3.66136811816026e-35
ENSG00000221267.ENSG00000204356.41	ENSG00000221267+ENSG00000204356	chr6	dexseq_prepare_annotation2.py	exon	.	-	.		19	1.12246258798404e-36	3.69401905732756e-35
ENSG00000080815.63	ENSG00000080815	chr14	dexseq_prepare_annotation2.py	exon	.	+	.	PSEN1	21	1.24507733917645e-36	4.08785675803369e-35
ENSG00000141480.55	ENSG00000141480	chr17	dexseq_prepare_annotation2.py	exon	.	+	.	ARRB2	32	1.403942979694e-36	4.59857549575241e-35
ENSG00000067221.32	ENSG00000067221	chr15	dexseq_prepare_annotation2.py	exon	.	-	.	STOML1	18	1.41267340657067e-36	4.61628429893024e-35
ENSG00000021762.60	ENSG00000021762	chr11	dexseq_prepare_annotation2.py	exon	.	-	.	OSBPL5	30	1.58397592670476e-36	5.16391025119147e-35
ENSG00000137509.50	ENSG00000137509	chr11	dexseq_prepare_annotation2.py	exon	.	-	.	PRCP	23	1.81319721293565e-36	5.89734962371202e-35
ENSG00000188130.ENSG00000100429.107	ENSG00000188130+ENSG00000100429	chr22	dexseq_prepare_annotation2.py	exon	.	-	.		25	1.9259829694968e-36	6.24954473840456e-35
ENSG00000004399.59	ENSG00000004399	chr3	dexseq_prepare_annotation2.py	exon	.	-	.	PLXND1	15	2.60878600143645e-36	8.44541258460358e-35
ENSG00000182230.62	ENSG00000182230	chr5	dexseq_prepare_annotation2.py	exon	.	+	.	FAM153B	25	2.7826852544591e-36	8.98742623579722e-35
ENSG00000157851.22	ENSG00000157851	chr2	dexseq_prepare_annotation2.py	exon	.	+	.	DPYSL5	12	2.88224457640455e-36	9.2873811315792e-35
ENSG00000168003.67	ENSG00000168003	chr11	dexseq_prepare_annotation2.py	exon	.	+	.	SLC3A2	10	2.97942325963885e-36	9.57829403469082e-35
ENSG00000185811.28	ENSG00000185811	chr7	dexseq_prepare_annotation2.py	exon	.	+	.	IKZF1	11	2.9932548433212e-36	9.60053655058773e-35
ENSG00000164076.33	ENSG00000164076	chr3	dexseq_prepare_annotation2.py	exon	.	-	.	CAMKV	15	3.2104032753096e-36	1.02732904809907e-34
ENSG00000197905.28	ENSG00000197905	chr12	dexseq_prepare_annotation2.py	exon	.	+	.	TEAD4	22	3.3056178738336e-36	1.05536600073106e-34
ENSG00000119912.32	ENSG00000119912	chr10	dexseq_prepare_annotation2.py	exon	.	-	.	IDE	20	4.16107392157561e-36	1.3254356564872e-34
ENSG00000100129.34	ENSG00000100129	chr22	dexseq_prepare_annotation2.py	exon	.	+	.	EIF3L	16	4.24693629924722e-36	1.34968996164635e-34
ENSG00000092978.8	ENSG00000092978	chr1	dexseq_prepare_annotation2.py	exon	.	-	.	GPATCH2	8	4.51044485577261e-36	1.4301611451363e-34
ENSG00000237276.20	ENSG00000237276	chr1	dexseq_prepare_annotation2.py	exon	.	-	.	ANO7P1	12	4.56989245259293e-36	1.44570994035559e-34
ENSG00000196337.ENSG00000225950.26	ENSG00000196337+ENSG00000225950	chr19	dexseq_prepare_annotation2.py	exon	.	-	.		12	5.30706584592066e-36	1.67510296518514e-34
ENSG00000160410.69	ENSG00000160410	chr19	dexseq_prepare_annotation2.py	exon	.	+	.	SHKBP1	41	5.52750793237223e-36	1.74072630759151e-34
ENSG00000188603.ENSG00000261832.ENSG00000233232.89	ENSG00000188603+ENSG00000261832+ENSG00000233232	chr16	dexseq_prepare_annotation2.py	exon	.	-	.		57	6.07362266873506e-36	1.90838171093648e-34
ENSG00000174442.42	ENSG00000174442	chr15	dexseq_prepare_annotation2.py	exon	.	+	.	ZWILCH	26	7.75413340463978e-36	2.430912070511e-34
ENSG00000014641.35	ENSG00000014641	chr2	dexseq_prepare_annotation2.py	exon	.	+	.	MDH1	20	7.80301508932041e-36	2.44072688199283e-34
ENSG00000257207.ENSG00000184115.ENSG00000256671.ENSG00000230596.ENSG00000273471.42	ENSG00000257207+ENSG00000184115+ENSG00000256671+ENSG00000230596+ENSG00000273471	chr2	dexseq_prepare_annotation2.py	exon	.	-	.		18	8.16491826268376e-36	2.54818842319443e-34
ENSG00000230768.18	ENSG00000230768	chr1	dexseq_prepare_annotation2.py	exon	.	-	.	RP11-251P6.1	6	8.40646968071286e-36	2.61769172479238e-34
ENSG00000196498.78	ENSG00000196498	chr12	dexseq_prepare_annotation2.py	exon	.	-	.	NCOR2	29	8.64898958928672e-36	2.68718495337839e-34
ENSG00000177463.36	ENSG00000177463	chr3	dexseq_prepare_annotation2.py	exon	.	+	.	NR2C2	17	9.06929228720221e-36	2.81148060903268e-34
ENSG00000179603.48	ENSG00000179603	chr7	dexseq_prepare_annotation2.py	exon	.	-	.	GRM8	28	9.75852621959398e-36	3.01840561553945e-34
ENSG00000085999.34	ENSG00000085999	chr1	dexseq_prepare_annotation2.py	exon	.	+	.	RAD54L	27	9.91905537097683e-36	3.06124091093614e-34
ENSG00000232274.21	ENSG00000232274	chr1	dexseq_prepare_annotation2.py	exon	.	-	.	RP11-782C8.2	14	1.03127989184408e-35	3.17570180441919e-34
ENSG00000228192.11	ENSG00000228192	chr1	dexseq_prepare_annotation2.py	exon	.	-	.	RP11-342M1.3	10	1.0624392045278e-35	3.25810917926239e-34
ENSG00000132953.26	ENSG00000132953	chr13	dexseq_prepare_annotation2.py	exon	.	-	.	XPO4	18	1.06273290481413e-35	3.25810917926239e-34
ENSG00000158683.61	ENSG00000158683	chr7	dexseq_prepare_annotation2.py	exon	.	-	.	PKD1L1	39	1.33740193294708e-35	4.09115375435441e-34
ENSG00000083845.26	ENSG00000083845	chr19	dexseq_prepare_annotation2.py	exon	.	+	.	RPS5	22	1.47826419549021e-35	4.51211717515781e-34
ENSG00000141086.ENSG00000205220.ENSG00000261884.54	ENSG00000141086+ENSG00000205220+ENSG00000261884	chr16	dexseq_prepare_annotation2.py	exon	.	-	.		38	1.74746666085159e-35	5.32210898813747e-34
ENSG00000178038.54	ENSG00000178038	chr3	dexseq_prepare_annotation2.py	exon	.	-	.	ALS2CL	9	2.08168437763429e-35	6.32613405614551e-34
ENSG00000113494.36	ENSG00000113494	chr5	dexseq_prepare_annotation2.py	exon	.	-	.	PRLR	26	2.56819414274685e-35	7.78757210796251e-34
ENSG00000167210.66	ENSG00000167210	chr18	dexseq_prepare_annotation2.py	exon	.	-	.	LOXHD1	31	2.78806028729332e-35	8.43585648582344e-34
ENSG00000133612.70	ENSG00000133612	chr7	dexseq_prepare_annotation2.py	exon	.	+	.	AGAP3	48	3.07045335438257e-35	9.27009917079676e-34
ENSG00000142621.51	ENSG00000142621	chr1	dexseq_prepare_annotation2.py	exon	.	+	.	FHAD1	29	3.12512325204769e-35	9.41468800963955e-34
ENSG00000188676.17	ENSG00000188676	chr8	dexseq_prepare_annotation2.py	exon	.	+	.	IDO2	14	3.17796902724909e-35	9.55316750009425e-34
ENSG00000071967.15	ENSG00000071967	chr2	dexseq_prepare_annotation2.py	exon	.	+	.	CYBRD1	11	3.55958288126268e-35	1.06772110269927e-33
ENSG00000227001.14	ENSG00000227001	chr1	dexseq_prepare_annotation2.py	exon	.	-	.	NBPF2P	10	3.81989759883687e-35	1.14333486751393e-33
ENSG00000148824.ENSG00000148832.ENSG00000254536.53	ENSG00000148824+ENSG00000148832+ENSG00000254536	chr10	dexseq_prepare_annotation2.py	exon	.	+	.		47	4.26791906301097e-35	1.27468516015261e-33
ENSG00000179818.ENSG00000244617.128	ENSG00000179818+ENSG00000244617	chr2	dexseq_prepare_annotation2.py	exon	.	-	.		59	4.44619719419211e-35	1.3250812582176e-33
ENSG00000081760.42	ENSG00000081760	chr12	dexseq_prepare_annotation2.py	exon	.	+	.	AACS	24	4.92101261052542e-35	1.46344803286889e-33
ENSG00000272162.ENSG00000153157.ENSG00000137210.83	ENSG00000272162+ENSG00000153157+ENSG00000137210	chr6	dexseq_prepare_annotation2.py	exon	.	+	.		58	5.14807080321999e-35	1.52770101100682e-33
ENSG00000041357.32	ENSG00000041357	chr15	dexseq_prepare_annotation2.py	exon	.	+	.	PSMA4	27	5.3777155016301e-35	1.59244590376629e-33
ENSG00000121940.ENSG00000162641.28	ENSG00000121940+ENSG00000162641	chr1	dexseq_prepare_annotation2.py	exon	.	-	.		14	5.99609051404944e-35	1.77178095870465e-33
ENSG00000183185.11	ENSG00000183185	chr3	dexseq_prepare_annotation2.py	exon	.	-	.	GABRR3	11	6.68380538315545e-35	1.97080019450664e-33
ENSG00000141524.ENSG00000204282.62	ENSG00000141524+ENSG00000204282	chr17	dexseq_prepare_annotation2.py	exon	.	-	.		26	6.80930546637329e-35	2.00355157451255e-33
ENSG00000126733.24	ENSG00000126733	chrX	dexseq_prepare_annotation2.py	exon	.	+	.	DACH2	13	6.87801098523009e-35	2.01948872225952e-33
ENSG00000037042.16	ENSG00000037042	chr17	dexseq_prepare_annotation2.py	exon	.	+	.	TUBG2	13	7.05329550587468e-35	2.06658582248075e-33
ENSG00000021300.50	ENSG00000021300	chr11	dexseq_prepare_annotation2.py	exon	.	+	.	PLEKHB1	19	9.23226607392434e-35	2.69932023651918e-33
ENSG00000223705.ENSG00000205583.ENSG00000178809.74	ENSG00000223705+ENSG00000205583+ENSG00000178809	chr7	dexseq_prepare_annotation2.py	exon	.	+	.		37	9.79338871871712e-35	2.85736517910805e-33
ENSG00000149084.ENSG00000235661.46	ENSG00000149084+ENSG00000235661	chr11	dexseq_prepare_annotation2.py	exon	.	+	.		33	1.08116081427906e-34	3.14783257624897e-33
ENSG00000174485.45	ENSG00000174485	chr15	dexseq_prepare_annotation2.py	exon	.	-	.	DENND4A	15	1.1289890129113e-34	3.28020908186445e-33
ENSG00000150712.26	ENSG00000150712	chr5	dexseq_prepare_annotation2.py	exon	.	-	.	MTMR12	19	1.17895858194693e-34	3.41824150022524e-33
ENSG00000066777.57	ENSG00000066777	chr8	dexseq_prepare_annotation2.py	exon	.	-	.	ARFGEF1	41	1.23412874462865e-34	3.56470389561119e-33
ENSG00000215021.ENSG00000238795.45	ENSG00000215021+ENSG00000238795	chr12	dexseq_prepare_annotation2.py	exon	.	-	.		25	1.23460726799322e-34	3.56470389561119e-33
ENSG00000228113.20	ENSG00000228113	chr7	dexseq_prepare_annotation2.py	exon	.	+	.	AC003991.3	13	1.28761034382918e-34	3.71002748031114e-33
ENSG00000268093.ENSG00000063177.49	ENSG00000268093+ENSG00000063177	chr19	dexseq_prepare_annotation2.py	exon	.	-	.		12	1.38769322553689e-34	3.99012081081912e-33
ENSG00000224596.13	ENSG00000224596	chr10	dexseq_prepare_annotation2.py	exon	.	-	.	ZMIZ1-AS1	10	2.0709439478341e-34	5.94241106353718e-33
ENSG00000148341.40	ENSG00000148341	chr9	dexseq_prepare_annotation2.py	exon	.	-	.	SH3GLB2	27	3.12026669941017e-34	8.93489977760998e-33
ENSG00000260498.4	ENSG00000260498	chr16	dexseq_prepare_annotation2.py	exon	.	-	.	RP4-536B24.4	5	3.2771636509549e-34	9.36486600503327e-33
ENSG00000120549.40	ENSG00000120549	chr10	dexseq_prepare_annotation2.py	exon	.	+	.	KIAA1217	27	3.35870888177942e-34	9.57818253596561e-33
ENSG00000154359.28	ENSG00000154359	chr8	dexseq_prepare_annotation2.py	exon	.	-	.	LONRF1	13	3.45066730260383e-34	9.82025973331189e-33
ENSG00000197013.ENSG00000269237.ENSG00000196268.ENSG00000268658.50	ENSG00000197013+ENSG00000269237+ENSG00000196268+ENSG00000268658	chr19	dexseq_prepare_annotation2.py	exon	.	+	.		26	3.52973223088812e-34	1.00247282663751e-32
ENSG00000233429.13	ENSG00000233429	chr7	dexseq_prepare_annotation2.py	exon	.	+	.	HOTAIRM1	7	3.82053909229054e-34	1.08284993701492e-32
ENSG00000061273.54	ENSG00000061273	chr12	dexseq_prepare_annotation2.py	exon	.	-	.	HDAC7	25	4.08267714092018e-34	1.15479063407535e-32
ENSG00000100239.29	ENSG00000100239	chr22	dexseq_prepare_annotation2.py	exon	.	+	.	PPP6R2	17	4.21055387973906e-34	1.18854008702878e-32
ENSG00000143226.ENSG00000244682.ENSG00000273112.ENSG00000072694.80	ENSG00000143226+ENSG00000244682+ENSG00000273112+ENSG00000072694	chr1	dexseq_prepare_annotation2.py	exon	.	+	.		42	4.41071112629474e-34	1.24251432296108e-32
ENSG00000104447.31	ENSG00000104447	chr8	dexseq_prepare_annotation2.py	exon	.	-	.	TRPS1	25	4.51136242372541e-34	1.26829557369835e-32
ENSG00000092607.11	ENSG00000092607	chr1	dexseq_prepare_annotation2.py	exon	.	-	.	TBX15	10	4.55740957898616e-34	1.27865261076686e-32
ENSG00000116337.74	ENSG00000116337	chr1	dexseq_prepare_annotation2.py	exon	.	+	.	AMPD2	40	4.67631010465597e-34	1.30936682930367e-32
ENSG00000030582.56	ENSG00000030582	chr17	dexseq_prepare_annotation2.py	exon	.	+	.	GRN	37	4.74507864651191e-34	1.32594873727882e-32
ENSG00000215148.11	ENSG00000215148	chr16	dexseq_prepare_annotation2.py	exon	.	+	.	PRSS41	12	5.11523800911444e-34	1.42651456768235e-32
ENSG00000135723.48	ENSG00000135723	chr16	dexseq_prepare_annotation2.py	exon	.	-	.	FHOD1	27	5.50902886844179e-34	1.53325436723286e-32
ENSG00000213599.ENSG00000261052.ENSG00000132207.45	ENSG00000213599+ENSG00000261052+ENSG00000132207	chr16	dexseq_prepare_annotation2.py	exon	.	+	.		10	5.85570688698418e-34	1.62648114492873e-32
ENSG00000132740.37	ENSG00000132740	chr11	dexseq_prepare_annotation2.py	exon	.	+	.	IGHMBP2	13	6.13920699890406e-34	1.70182249103352e-32
ENSG00000134376.34	ENSG00000134376	chr1	dexseq_prepare_annotation2.py	exon	.	+	.	CRB1	30	6.42360365312841e-34	1.77711170387744e-32
ENSG00000063438.ENSG00000249915.42	ENSG00000063438+ENSG00000249915	chr5	dexseq_prepare_annotation2.py	exon	.	+	.		36	6.75020330077246e-34	1.86375394515165e-32
ENSG00000230493.ENSG00000072134.71	ENSG00000230493+ENSG00000072134	chr17	dexseq_prepare_annotation2.py	exon	.	+	.		25	1.16132447805134e-33	3.20009411729703e-32
ENSG00000166888.73	ENSG00000166888	chr12	dexseq_prepare_annotation2.py	exon	.	-	.	STAT6	33	1.19920859757715e-33	3.29794237686168e-32
ENSG00000187527.37	ENSG00000187527	chr3	dexseq_prepare_annotation2.py	exon	.	-	.	ATP13A5	25	1.41108698600182e-33	3.86916731191709e-32
ENSG00000155066.38	ENSG00000155066	chr2	dexseq_prepare_annotation2.py	exon	.	+	.	PROM2	10	1.41249123498125e-33	3.86916731191709e-32
ENSG00000151576.42	ENSG00000151576	chr3	dexseq_prepare_annotation2.py	exon	.	+	.	QTRTD1	35	1.4167679389053e-33	3.87324274321196e-32
ENSG00000174628.38	ENSG00000174628	chr16	dexseq_prepare_annotation2.py	exon	.	+	.	IQCK	30	1.55495551523415e-33	4.24267626632061e-32
ENSG00000109819.47	ENSG00000109819	chr4	dexseq_prepare_annotation2.py	exon	.	-	.	PPARGC1A	34	1.56145243712358e-33	4.25204930328868e-32
ENSG00000100031.ENSG00000100028.91	ENSG00000100031+ENSG00000100028	chr22	dexseq_prepare_annotation2.py	exon	.	+	.		62	1.64042341314802e-33	4.45835623518586e-32
ENSG00000149806.ENSG00000162298.74	ENSG00000149806+ENSG00000162298	chr11	dexseq_prepare_annotation2.py	exon	.	-	.		56	1.65630712421633e-33	4.4927330744368e-32
ENSG00000068400.37	ENSG00000068400	chrX	dexseq_prepare_annotation2.py	exon	.	-	.	GRIPAP1	22	1.71176370556212e-33	4.63410805903446e-32
ENSG00000100297.37	ENSG00000100297	chr22	dexseq_prepare_annotation2.py	exon	.	+	.	MCM5	10	1.9548615474746e-33	5.28192941076406e-32
ENSG00000160218.46	ENSG00000160218	chr21	dexseq_prepare_annotation2.py	exon	.	+	.	TRAPPC10	31	2.02818194530067e-33	5.46939628278362e-32
ENSG00000188672.11	ENSG00000188672	chr1	dexseq_prepare_annotation2.py	exon	.	-	.	RHCE	8	2.09228797700544e-33	5.63133632260688e-32
ENSG00000162598.23	ENSG00000162598	chr1	dexseq_prepare_annotation2.py	exon	.	-	.	C1orf87	16	2.27376917925888e-33	6.10795094033798e-32
ENSG00000147050.47	ENSG00000147050	chrX	dexseq_prepare_annotation2.py	exon	.	+	.	KDM6A	21	2.32644426637615e-33	6.23738570877065e-32
ENSG00000154222.55	ENSG00000154222	chr1	dexseq_prepare_annotation2.py	exon	.	-	.	CC2D1B	26	2.48242535711725e-33	6.64275979954612e-32
ENSG00000215039.30	ENSG00000215039	chr12	dexseq_prepare_annotation2.py	exon	.	-	.	CD27-AS1	18	2.49634928251229e-33	6.66717285298668e-32
ENSG00000141449.53	ENSG00000141449	chr18	dexseq_prepare_annotation2.py	exon	.	+	.	GREB1L	10	2.85515276437896e-33	7.610817963857e-32
ENSG00000103316.33	ENSG00000103316	chr16	dexseq_prepare_annotation2.py	exon	.	-	.	CRYM	21	3.35525651606121e-33	8.92678208717588e-32
ENSG00000154727.11	ENSG00000154727	chr21	dexseq_prepare_annotation2.py	exon	.	+	.	GABPA	4	4.3194993399047e-33	1.14702116314716e-31
ENSG00000173273.50	ENSG00000173273	chr8	dexseq_prepare_annotation2.py	exon	.	+	.	TNKS	28	4.38039757778655e-33	1.16097254886068e-31
ENSG00000140983.87	ENSG00000140983	chr16	dexseq_prepare_annotation2.py	exon	.	+	.	RHOT2	63	5.17849549093291e-33	1.36988467386812e-31
ENSG00000215126.44	ENSG00000215126	chr9	dexseq_prepare_annotation2.py	exon	.	+	.	CBWD7	18	5.28248414949287e-33	1.39473649939462e-31
ENSG00000131966.46	ENSG00000131966	chr14	dexseq_prepare_annotation2.py	exon	.	+	.	ACTR10	14	5.69607417255742e-33	1.50108307606219e-31
ENSG00000185722.50	ENSG00000185722	chr17	dexseq_prepare_annotation2.py	exon	.	-	.	ANKFY1	22	6.24772825617875e-33	1.64334185647368e-31
ENSG00000078246.ENSG00000171792.47	ENSG00000078246+ENSG00000171792	chr12	dexseq_prepare_annotation2.py	exon	.	+	.		25	7.11944483936823e-33	1.86908979072109e-31
ENSG00000257341.ENSG00000213145.ENSG00000185347.80	ENSG00000257341+ENSG00000213145+ENSG00000185347	chr14	dexseq_prepare_annotation2.py	exon	.	+	.		50	7.59099946544316e-33	1.98912831275612e-31
ENSG00000155827.31	ENSG00000155827	chr9	dexseq_prepare_annotation2.py	exon	.	+	.	RNF20	24	8.19500844597217e-33	2.14296210948395e-31
ENSG00000212290.ENSG00000129636.42	ENSG00000212290+ENSG00000129636	chr16	dexseq_prepare_annotation2.py	exon	.	-	.		12	8.20892743552319e-33	2.14296210948395e-31
ENSG00000157483.43	ENSG00000157483	chr15	dexseq_prepare_annotation2.py	exon	.	-	.	MYO1E	31	9.39595963635437e-33	2.44823803808048e-31
ENSG00000167261.30	ENSG00000167261	chr16	dexseq_prepare_annotation2.py	exon	.	-	.	DPEP2	21	9.88613705450881e-33	2.57113616878312e-31
ENSG00000138031.50	ENSG00000138031	chr2	dexseq_prepare_annotation2.py	exon	.	-	.	ADCY3	19	1.01157894690059e-32	2.62594549804774e-31
ENSG00000013374.39	ENSG00000013374	chr7	dexseq_prepare_annotation2.py	exon	.	+	.	NUB1	17	1.06626667710473e-32	2.76274470366241e-31
ENSG00000108469.42	ENSG00000108469	chr17	dexseq_prepare_annotation2.py	exon	.	-	.	RECQL5	5	1.29258706884027e-32	3.34291419218877e-31
ENSG00000124839.31	ENSG00000124839	chr2	dexseq_prepare_annotation2.py	exon	.	-	.	RAB17	16	1.31885805177951e-32	3.40451684444495e-31
ENSG00000164306.31	ENSG00000164306	chr4	dexseq_prepare_annotation2.py	exon	.	+	.	PRIMPOL	14	1.32385341391155e-32	3.41107165350717e-31
ENSG00000167107.67	ENSG00000167107	chr17	dexseq_prepare_annotation2.py	exon	.	+	.	ACSF2	27	1.34557285751519e-32	3.46061404540202e-31
ENSG00000166589.35	ENSG00000166589	chr16	dexseq_prepare_annotation2.py	exon	.	-	.	CDH16	19	1.72567244562221e-32	4.4299702263958e-31
ENSG00000265381.ENSG00000162734.13	ENSG00000265381+ENSG00000162734	chr1	dexseq_prepare_annotation2.py	exon	.	+	.		8	1.83344705422852e-32	4.6979543706874e-31
ENSG00000175203.70	ENSG00000175203	chr12	dexseq_prepare_annotation2.py	exon	.	-	.	DCTN2	24	2.0895630649788e-32	5.34435577282239e-31
ENSG00000135093.30	ENSG00000135093	chr12	dexseq_prepare_annotation2.py	exon	.	+	.	USP30	8	2.10315021097962e-32	5.36921877391269e-31
ENSG00000197969.92	ENSG00000197969	chr9	dexseq_prepare_annotation2.py	exon	.	+	.	VPS13A	18	2.41202105173153e-32	6.14644924154999e-31
ENSG00000172915.71	ENSG00000172915	chr13	dexseq_prepare_annotation2.py	exon	.	+	.	NBEA	24	2.84219830324461e-32	7.22938645338116e-31
ENSG00000125257.39	ENSG00000125257	chr13	dexseq_prepare_annotation2.py	exon	.	-	.	ABCC4	23	3.03859833045542e-32	7.71481784522211e-31
ENSG00000128585.42	ENSG00000128585	chr7	dexseq_prepare_annotation2.py	exon	.	+	.	MKLN1	23	3.67761810113971e-32	9.32021171325334e-31
ENSG00000204843.ENSG00000188687.ENSG00000264324.144	ENSG00000204843+ENSG00000188687+ENSG00000264324	chr2	dexseq_prepare_annotation2.py	exon	.	-	.		41	3.86308080179765e-32	9.77239821044913e-31
ENSG00000267618.ENSG00000185379.ENSG00000092871.41	ENSG00000267618+ENSG00000185379+ENSG00000092871	chr17	dexseq_prepare_annotation2.py	exon	.	-	.		19	3.91438714654201e-32	9.88418339839552e-31
ENSG00000026559.15	ENSG00000026559	chr20	dexseq_prepare_annotation2.py	exon	.	-	.	KCNG1	10	4.10709967541523e-32	1.03519782744404e-30
ENSG00000066739.54	ENSG00000066739	chr14	dexseq_prepare_annotation2.py	exon	.	-	.	ATG2B	29	4.17770710644002e-32	1.05108688938839e-30
ENSG00000118454.17	ENSG00000118454	chr1	dexseq_prepare_annotation2.py	exon	.	-	.	ANKRD13C	16	4.21008358328382e-32	1.05731719357406e-30
ENSG00000188352.79	ENSG00000188352	chr9	dexseq_prepare_annotation2.py	exon	.	+	.	FOCAD	25	4.91839281626288e-32	1.2329718309072e-30
ENSG00000147606.ENSG00000214954.59	ENSG00000147606+ENSG00000214954	chr8	dexseq_prepare_annotation2.py	exon	.	+	.		14	5.11695794228219e-32	1.28043805229577e-30
ENSG00000221177.ENSG00000259328.19	ENSG00000221177+ENSG00000259328	chr15	dexseq_prepare_annotation2.py	exon	.	+	.		13	5.49403142629366e-32	1.37232209439508e-30
ENSG00000183914.100	ENSG00000183914	chr17	dexseq_prepare_annotation2.py	exon	.	+	.	DNAH2	53	5.75121616708268e-32	1.43398366478356e-30
ENSG00000099622.104	ENSG00000099622	chr19	dexseq_prepare_annotation2.py	exon	.	+	.	CIRBP	32	5.79283771485396e-32	1.44177294236365e-30
ENSG00000091164.39	ENSG00000091164	chr18	dexseq_prepare_annotation2.py	exon	.	-	.	TXNL1	20	5.91199527277353e-32	1.46879768064899e-30
ENSG00000165516.27	ENSG00000165516	chr14	dexseq_prepare_annotation2.py	exon	.	+	.	KLHDC2	20	5.96744010830254e-32	1.47992514685903e-30
ENSG00000112655.56	ENSG00000112655	chr6	dexseq_prepare_annotation2.py	exon	.	+	.	PTK7	30	6.12100914114282e-32	1.51530436634922e-30
ENSG00000120709.31	ENSG00000120709	chr5	dexseq_prepare_annotation2.py	exon	.	+	.	FAM53C	15	6.23731550270327e-32	1.54134942529436e-30
ENSG00000164924.55	ENSG00000164924	chr8	dexseq_prepare_annotation2.py	exon	.	-	.	YWHAZ	37	6.28950876464837e-32	1.5514866380717e-30
ENSG00000156931.97	ENSG00000156931	chr3	dexseq_prepare_annotation2.py	exon	.	+	.	VPS8	50	6.69017824334349e-32	1.64739708233253e-30
ENSG00000081803.44	ENSG00000081803	chr7	dexseq_prepare_annotation2.py	exon	.	-	.	CADPS2	19	6.7855375945906e-32	1.66792117015353e-30
ENSG00000108312.44	ENSG00000108312	chr17	dexseq_prepare_annotation2.py	exon	.	-	.	UBTF	26	7.56490750181459e-32	1.8562091057456e-30
ENSG00000135622.17	ENSG00000135622	chr2	dexseq_prepare_annotation2.py	exon	.	+	.	SEMA4F	15	8.09645362390701e-32	1.98313135676932e-30
ENSG00000167759.14	ENSG00000167759	chr19	dexseq_prepare_annotation2.py	exon	.	-	.	KLK13	9	9.02409306709969e-32	2.20645430485705e-30
ENSG00000185122.38	ENSG00000185122	chr8	dexseq_prepare_annotation2.py	exon	.	+	.	HSF1	22	9.12273338426193e-32	2.22665239438716e-30
ENSG00000112983.76	ENSG00000112983	chr5	dexseq_prepare_annotation2.py	exon	.	-	.	BRD8	43	9.2353504090408e-32	2.25018502597822e-30
ENSG00000187240.105	ENSG00000187240	chr11	dexseq_prepare_annotation2.py	exon	.	+	.	DYNC2H1	35	9.92133826497398e-32	2.41309187082239e-30
ENSG00000163499.14	ENSG00000163499	chr2	dexseq_prepare_annotation2.py	exon	.	-	.	CRYBA2	9	1.08044720346794e-31	2.62329558772077e-30
ENSG00000196365.52	ENSG00000196365	chr19	dexseq_prepare_annotation2.py	exon	.	-	.	LONP1	30	1.36239346737833e-31	3.30208036212045e-30
ENSG00000077157.ENSG00000232626.59	ENSG00000077157+ENSG00000232626	chr1	dexseq_prepare_annotation2.py	exon	.	+	.		33	1.58203383239519e-31	3.82775015057568e-30
ENSG00000138399.28	ENSG00000138399	chr2	dexseq_prepare_annotation2.py	exon	.	-	.	FASTKD1	16	1.80807482638485e-31	4.36705098936223e-30
ENSG00000074319.ENSG00000256464.37	ENSG00000074319+ENSG00000256464	chr11	dexseq_prepare_annotation2.py	exon	.	-	.		11	1.88798378194007e-31	4.55213867423328e-30
ENSG00000242600.19	ENSG00000242600	chr10	dexseq_prepare_annotation2.py	exon	.	+	.	MBL1P	8	2.06122033286114e-31	4.96121802127824e-30
ENSG00000127616.74	ENSG00000127616	chr19	dexseq_prepare_annotation2.py	exon	.	+	.	SMARCA4	36	2.18048942292312e-31	5.23921057189554e-30
ENSG00000259673.16	ENSG00000259673	chr15	dexseq_prepare_annotation2.py	exon	.	-	.	IQCH-AS1	6	2.45063583136601e-31	5.87813996995011e-30
ENSG00000170017.26	ENSG00000170017	chr3	dexseq_prepare_annotation2.py	exon	.	+	.	ALCAM	13	2.47331896012873e-31	5.9223196065979e-30
ENSG00000152767.79	ENSG00000152767	chr13	dexseq_prepare_annotation2.py	exon	.	+	.	FARP1	42	2.50484892100057e-31	5.98749428827123e-30
ENSG00000153113.109	ENSG00000153113	chr5	dexseq_prepare_annotation2.py	exon	.	+	.	CAST	70	2.79942907208466e-31	6.68014964830099e-30
ENSG00000185420.41	ENSG00000185420	chr1	dexseq_prepare_annotation2.py	exon	.	-	.	SMYD3	14	3.15472600816008e-31	7.51506600365818e-30
ENSG00000132142.102	ENSG00000132142	chr17	dexseq_prepare_annotation2.py	exon	.	-	.	ACACA	73	3.3991495387316e-31	8.08345698525761e-30
ENSG00000101898.ENSG00000101294.63	ENSG00000101898+ENSG00000101294	chr20	dexseq_prepare_annotation2.py	exon	.	+	.		16	3.49141738229692e-31	8.28868454792131e-30
ENSG00000269755.ENSG00000268870.ENSG00000268744.ENSG00000180855.ENSG00000196826.ENSG00000269693.ENSG00000248406.ENSG00000242852.ENSG00000249709.ENSG00000188033.ENSG00000196466.66	ENSG00000269755+ENSG00000268870+ENSG00000268744+ENSG00000180855+ENSG00000196826+ENSG00000269693+ENSG00000248406+ENSG00000242852+ENSG00000249709+ENSG00000188033+ENSG00000196466	chr19	dexseq_prepare_annotation2.py	exon	.	-	.		34	3.53503267649357e-31	8.37790679371035e-30
ENSG00000156171.34	ENSG00000156171	chr1	dexseq_prepare_annotation2.py	exon	.	-	.	DRAM2	20	3.78377932807584e-31	8.95215115984961e-30
ENSG00000011422.38	ENSG00000011422	chr19	dexseq_prepare_annotation2.py	exon	.	-	.	PLAUR	16	3.82492942209218e-31	9.03411901598915e-30
ENSG00000135837.57	ENSG00000135837	chr1	dexseq_prepare_annotation2.py	exon	.	+	.	CEP350	25	3.96992069786547e-31	9.36065511917752e-30
ENSG00000235098.14	ENSG00000235098	chr1	dexseq_prepare_annotation2.py	exon	.	-	.	ANKRD65	12	4.34141216245876e-31	1.0219242730886e-29
ENSG00000145740.28	ENSG00000145740	chr5	dexseq_prepare_annotation2.py	exon	.	+	.	SLC30A5	13	4.79360865511394e-31	1.12645747888701e-29
ENSG00000086288.ENSG00000187037.ENSG00000086289.47	ENSG00000086288+ENSG00000187037+ENSG00000086289	chr7	dexseq_prepare_annotation2.py	exon	.	+	.		13	5.18784918765544e-31	1.21704137699592e-29
ENSG00000022567.17	ENSG00000022567	chr8	dexseq_prepare_annotation2.py	exon	.	-	.	SLC45A4	16	5.59874068434462e-31	1.31121940344314e-29
ENSG00000227671.ENSG00000263568.ENSG00000232347.21	ENSG00000227671+ENSG00000263568+ENSG00000232347	chr1	dexseq_prepare_annotation2.py	exon	.	-	.		5	5.7676354416271e-31	1.34850035375955e-29
ENSG00000130702.ENSG00000265329.94	ENSG00000130702+ENSG00000265329	chr20	dexseq_prepare_annotation2.py	exon	.	-	.		22	5.95663532361675e-31	1.39034876259478e-29
ENSG00000166183.34	ENSG00000166183	chr14	dexseq_prepare_annotation2.py	exon	.	+	.	ASPG	20	6.03565730851938e-31	1.40642967618653e-29
ENSG00000147586.ENSG00000076554.87	ENSG00000147586+ENSG00000076554	chr8	dexseq_prepare_annotation2.py	exon	.	-	.		32	6.23411273687211e-31	1.45024049731457e-29
ENSG00000103091.71	ENSG00000103091	chr16	dexseq_prepare_annotation2.py	exon	.	-	.	WDR59	20	6.26589981589545e-31	1.45519760272836e-29
ENSG00000164934.20	ENSG00000164934	chr8	dexseq_prepare_annotation2.py	exon	.	+	.	DCAF13	14	9.48863351061998e-31	2.19996898489967e-29
ENSG00000236943.54	ENSG00000236943	chr1	dexseq_prepare_annotation2.py	exon	.	-	.	RP11-640M9.1	20	9.94463459411363e-31	2.3018514207175e-29
ENSG00000233404.ENSG00000071054.63	ENSG00000233404+ENSG00000071054	chr2	dexseq_prepare_annotation2.py	exon	.	+	.		53	1.01631740363556e-30	2.34852181392523e-29
ENSG00000223646.7	ENSG00000223646	chr7	dexseq_prepare_annotation2.py	exon	.	+	.	AC002463.3	7	1.17181211610829e-30	2.70334330041725e-29
ENSG00000226926.11	ENSG00000226926	chr5	dexseq_prepare_annotation2.py	exon	.	-	.	AC010423.1	8	1.19482887897882e-30	2.75187122243082e-29
ENSG00000105609.35	ENSG00000105609	chr19	dexseq_prepare_annotation2.py	exon	.	-	.	LILRB5	17	1.20607060557722e-30	2.77316367057225e-29
ENSG00000169251.34	ENSG00000169251	chr3	dexseq_prepare_annotation2.py	exon	.	+	.	NMD3	27	1.35413815669227e-30	3.10847449919707e-29
ENSG00000136631.20	ENSG00000136631	chr1	dexseq_prepare_annotation2.py	exon	.	+	.	VPS45	4	1.48651850138745e-30	3.40672754905427e-29
ENSG00000196517.20	ENSG00000196517	chr1	dexseq_prepare_annotation2.py	exon	.	-	.	SLC6A9	15	1.51595347680566e-30	3.46846159569639e-29
ENSG00000166435.55	ENSG00000166435	chr11	dexseq_prepare_annotation2.py	exon	.	-	.	XRRA1	15	1.5334708372092e-30	3.50277022815155e-29
ENSG00000236581.67	ENSG00000236581	chr13	dexseq_prepare_annotation2.py	exon	.	+	.	STARD13-AS	39	1.54142136346558e-30	3.51514940817899e-29
ENSG00000099331.55	ENSG00000099331	chr19	dexseq_prepare_annotation2.py	exon	.	+	.	MYO9B	27	1.71640061941119e-30	3.90776586924306e-29
ENSG00000213699.ENSG00000115163.23	ENSG00000213699+ENSG00000115163	chr2	dexseq_prepare_annotation2.py	exon	.	+	.		18	1.72256922191982e-30	3.91539138363706e-29
ENSG00000125347.35	ENSG00000125347	chr5	dexseq_prepare_annotation2.py	exon	.	-	.	IRF1	24	1.72990780238435e-30	3.92564698684867e-29
ENSG00000136531.8	ENSG00000136531	chr2	dexseq_prepare_annotation2.py	exon	.	+	.	SCN2A	7	1.80890436177555e-30	4.0982159504631e-29
ENSG00000233436.5	ENSG00000233436	chr11	dexseq_prepare_annotation2.py	exon	.	-	.	BTBD18	5	1.86928514854768e-30	4.22811598420688e-29
ENSG00000234680.6	ENSG00000234680	chr9	dexseq_prepare_annotation2.py	exon	.	+	.	VN2R3P	6	2.040789600909e-30	4.60853430527224e-29
ENSG00000164116.27	ENSG00000164116	chr4	dexseq_prepare_annotation2.py	exon	.	+	.	GUCY1A3	17	2.45048879127032e-30	5.52473836577308e-29
ENSG00000134668.45	ENSG00000134668	chr1	dexseq_prepare_annotation2.py	exon	.	-	.	SPOCD1	29	2.82798325168381e-30	6.36548320897646e-29
ENSG00000065328.29	ENSG00000065328	chr10	dexseq_prepare_annotation2.py	exon	.	+	.	MCM10	17	2.84126869020422e-30	6.38503876530036e-29
ENSG00000072952.52	ENSG00000072952	chr11	dexseq_prepare_annotation2.py	exon	.	-	.	MRVI1	17	2.85672195367802e-30	6.40939490996451e-29
ENSG00000075035.37	ENSG00000075035	chr12	dexseq_prepare_annotation2.py	exon	.	+	.	WSCD2	22	2.93722718750993e-30	6.57938890002224e-29
ENSG00000160191.37	ENSG00000160191	chr21	dexseq_prepare_annotation2.py	exon	.	+	.	PDE9A	10	3.32336542856394e-30	7.42782110271248e-29
ENSG00000141293.14	ENSG00000141293	chr17	dexseq_prepare_annotation2.py	exon	.	-	.	SKAP1	10	3.32668831069064e-30	7.42782110271248e-29
ENSG00000266542.ENSG00000172379.36	ENSG00000266542+ENSG00000172379	chr15	dexseq_prepare_annotation2.py	exon	.	+	.		23	3.50584977610287e-30	7.81528759077314e-29
ENSG00000018408.37	ENSG00000018408	chr3	dexseq_prepare_annotation2.py	exon	.	-	.	WWTR1	20	3.62394884205442e-30	8.0656092177006e-29
ENSG00000100427.27	ENSG00000100427	chr22	dexseq_prepare_annotation2.py	exon	.	-	.	MLC1	21	3.74328773689776e-30	8.31788481440577e-29
ENSG00000225663.ENSG00000215621.28	ENSG00000225663+ENSG00000215621	chr17	dexseq_prepare_annotation2.py	exon	.	-	.		18	3.9725497682943e-30	8.81322223355771e-29
ENSG00000082805.63	ENSG00000082805	chr12	dexseq_prepare_annotation2.py	exon	.	+	.	ERC1	56	4.45974358698191e-30	9.8782964810215e-29
ENSG00000234771.6	ENSG00000234771	chr9	dexseq_prepare_annotation2.py	exon	.	-	.	RP11-395P17.3	6	4.5720275398345e-30	1.01108787377741e-28
ENSG00000110090.32	ENSG00000110090	chr11	dexseq_prepare_annotation2.py	exon	.	-	.	CPT1A	18	5.11817305147325e-30	1.13006657136503e-28
ENSG00000163463.ENSG00000185499.ENSG00000273088.42	ENSG00000163463+ENSG00000185499+ENSG00000273088	chr1	dexseq_prepare_annotation2.py	exon	.	-	.		28	5.87656528427344e-30	1.29545616933317e-28
ENSG00000104611.18	ENSG00000104611	chr8	dexseq_prepare_annotation2.py	exon	.	+	.	SH2D4A	8	6.19643681529708e-30	1.36380530096428e-28
ENSG00000197085.20	ENSG00000197085	chr7	dexseq_prepare_annotation2.py	exon	.	-	.	NPSR1-AS1	17	6.3725629876982e-30	1.40035055020811e-28
ENSG00000261360.9	ENSG00000261360	chr5	dexseq_prepare_annotation2.py	exon	.	-	.	CTD-2165H16.4	4	7.47252001748565e-30	1.63946853085056e-28
ENSG00000173402.44	ENSG00000173402	chr3	dexseq_prepare_annotation2.py	exon	.	+	.	DAG1	24	7.61494034565024e-30	1.66808030789259e-28
ENSG00000166387.82	ENSG00000166387	chr11	dexseq_prepare_annotation2.py	exon	.	+	.	PPFIBP2	64	7.81201882198704e-30	1.70855617952372e-28
ENSG00000226742.13	ENSG00000226742	chr18	dexseq_prepare_annotation2.py	exon	.	+	.	HSBP1L1	14	9.00564768304631e-30	1.96651627393313e-28
ENSG00000259271.ENSG00000273244.ENSG00000189295.ENSG00000249263.ENSG00000241717.24	ENSG00000259271+ENSG00000273244+ENSG00000189295+ENSG00000249263+ENSG00000241717	chr22	dexseq_prepare_annotation2.py	exon	.	-	.		13	9.42343982040977e-30	2.05451698941681e-28
ENSG00000148985.ENSG00000250404.89	ENSG00000148985+ENSG00000250404	chr11	dexseq_prepare_annotation2.py	exon	.	+	.		70	9.89824898083143e-30	2.15465332046688e-28
ENSG00000105248.8	ENSG00000105248	chr19	dexseq_prepare_annotation2.py	exon	.	+	.	CCDC94	7	1.08394518549774e-29	2.3558420557422e-28
ENSG00000119681.50	ENSG00000119681	chr14	dexseq_prepare_annotation2.py	exon	.	-	.	LTBP2	16	1.26829053803939e-29	2.75219046754548e-28
ENSG00000253309.16	ENSG00000253309	chr13	dexseq_prepare_annotation2.py	exon	.	+	.	SERPINE3	8	1.3780710054347e-29	2.9857488492164e-28
ENSG00000262879.27	ENSG00000262879	chr17	dexseq_prepare_annotation2.py	exon	.	-	.	RP11-156P1.3	18	1.52712292583011e-29	3.30353320777703e-28
ENSG00000090372.50	ENSG00000090372	chr19	dexseq_prepare_annotation2.py	exon	.	-	.	STRN4	12	1.54022573663454e-29	3.32669596117892e-28
ENSG00000183091.94	ENSG00000183091	chr2	dexseq_prepare_annotation2.py	exon	.	-	.	NEB	35	1.5909839115618e-29	3.4309913918898e-28
ENSG00000095110.19	ENSG00000095110	chr11	dexseq_prepare_annotation2.py	exon	.	-	.	NXPE1	13	1.62950949535048e-29	3.50862447619031e-28
ENSG00000123552.45	ENSG00000123552	chr6	dexseq_prepare_annotation2.py	exon	.	-	.	USP45	27	1.66106053666585e-29	3.57102302371754e-28
ENSG00000070269.40	ENSG00000070269	chr14	dexseq_prepare_annotation2.py	exon	.	+	.	TMEM260	20	1.74380378791103e-29	3.74311391136141e-28
ENSG00000204661.20	ENSG00000204661	chr5	dexseq_prepare_annotation2.py	exon	.	-	.	C5orf60	15	1.76653676350108e-29	3.78605903881219e-28
ENSG00000223802.ENSG00000130283.15	ENSG00000223802+ENSG00000130283	chr19	dexseq_prepare_annotation2.py	exon	.	-	.		10	1.9344828191316e-29	4.13961439015404e-28
ENSG00000256028.ENSG00000182196.ENSG00000111325.35	ENSG00000256028+ENSG00000182196+ENSG00000111325	chr12	dexseq_prepare_annotation2.py	exon	.	+	.		10	1.99443471359261e-29	4.25851441973575e-28
ENSG00000163719.41	ENSG00000163719	chr3	dexseq_prepare_annotation2.py	exon	.	+	.	MTMR14	30	1.99617863425113e-29	4.25851441973575e-28
ENSG00000047188.38	ENSG00000047188	chr5	dexseq_prepare_annotation2.py	exon	.	+	.	YTHDC2	5	2.02831899833182e-29	4.32044390319514e-28
ENSG00000135913.23	ENSG00000135913	chr2	dexseq_prepare_annotation2.py	exon	.	-	.	USP37	21	2.04697299708352e-29	4.35350091630871e-28
ENSG00000133858.18	ENSG00000133858	chr12	dexseq_prepare_annotation2.py	exon	.	-	.	ZFC3H1	14	2.06210070751309e-29	4.3789685972388e-28
ENSG00000139998.19	ENSG00000139998	chr14	dexseq_prepare_annotation2.py	exon	.	-	.	RAB15	9	2.19383125044485e-29	4.65159212308061e-28
ENSG00000244607.ENSG00000010282.ENSG00000181061.51	ENSG00000244607+ENSG00000010282+ENSG00000181061	chr3	dexseq_prepare_annotation2.py	exon	.	-	.		17	2.35895025608015e-29	4.99407029823798e-28
ENSG00000159618.23	ENSG00000159618	chr16	dexseq_prepare_annotation2.py	exon	.	+	.	GPR114	8	2.78366186741703e-29	5.88424596875004e-28
ENSG00000185298.20	ENSG00000185298	chr17	dexseq_prepare_annotation2.py	exon	.	+	.	CCDC137	8	2.80201940523139e-29	5.91404946806284e-28
ENSG00000272333.ENSG00000105663.7	ENSG00000272333+ENSG00000105663	chr19	dexseq_prepare_annotation2.py	exon	.	+	.		6	3.26923490554598e-29	6.88970172507171e-28
ENSG00000164985.33	ENSG00000164985	chr9	dexseq_prepare_annotation2.py	exon	.	-	.	PSIP1	7	3.89412044858726e-29	8.19417345302726e-28
ENSG00000137500.48	ENSG00000137500	chr11	dexseq_prepare_annotation2.py	exon	.	-	.	CCDC90B	33	5.49591349186772e-29	1.15472385136246e-27
ENSG00000074855.22	ENSG00000074855	chr19	dexseq_prepare_annotation2.py	exon	.	-	.	ANO8	6	5.73755815873008e-29	1.20367383245383e-27
ENSG00000158023.ENSG00000256950.ENSG00000110801.51	ENSG00000158023+ENSG00000256950+ENSG00000110801	chr12	dexseq_prepare_annotation2.py	exon	.	+	.		38	5.81226532707165e-29	1.21750740365567e-27
ENSG00000150540.21	ENSG00000150540	chr2	dexseq_prepare_annotation2.py	exon	.	+	.	HNMT	5	6.06368075789374e-29	1.26825901153055e-27
ENSG00000187243.ENSG00000221705.45	ENSG00000187243+ENSG00000221705	chrX	dexseq_prepare_annotation2.py	exon	.	-	.		13	6.79876451847874e-29	1.41972910154019e-27
ENSG00000140400.118	ENSG00000140400	chr15	dexseq_prepare_annotation2.py	exon	.	-	.	MAN2C1	31	6.80832072023161e-29	1.41972910154019e-27
ENSG00000095485.32	ENSG00000095485	chr10	dexseq_prepare_annotation2.py	exon	.	-	.	CWF19L1	7	7.58570773836588e-29	1.57946490360458e-27
ENSG00000141646.ENSG00000267699.ENSG00000141642.58	ENSG00000141646+ENSG00000267699+ENSG00000141642	chr18	dexseq_prepare_annotation2.py	exon	.	+	.		22	7.79911339875247e-29	1.62146836649512e-27
ENSG00000204344.ENSG00000244731.104	ENSG00000204344+ENSG00000244731	chr6	dexseq_prepare_annotation2.py	exon	.	+	.		30	8.26624413918642e-29	1.71601791636803e-27
ENSG00000258913.6	ENSG00000258913	chr14	dexseq_prepare_annotation2.py	exon	.	+	.	RP11-260M19.2	7	8.35706269540259e-29	1.73228189125002e-27
ENSG00000069248.35	ENSG00000069248	chr1	dexseq_prepare_annotation2.py	exon	.	-	.	NUP133	14	8.77879113096432e-29	1.81698735062344e-27
ENSG00000104915.30	ENSG00000104915	chr19	dexseq_prepare_annotation2.py	exon	.	-	.	STX10	22	9.68855579145786e-29	2.00230153023462e-27
ENSG00000240891.ENSG00000144824.35	ENSG00000240891+ENSG00000144824	chr3	dexseq_prepare_annotation2.py	exon	.	+	.		19	9.83781210445972e-29	2.0301268128787e-27
ENSG00000132153.38	ENSG00000132153	chr3	dexseq_prepare_annotation2.py	exon	.	+	.	DHX30	24	1.05099047762451e-28	2.16560174380552e-27
ENSG00000228486.79	ENSG00000228486	chr2	dexseq_prepare_annotation2.py	exon	.	+	.	LINC01125	7	1.07566167658547e-28	2.21315397991394e-27
ENSG00000158828.10	ENSG00000158828	chr1	dexseq_prepare_annotation2.py	exon	.	+	.	PINK1	9	1.13073354719364e-28	2.32302182003332e-27
ENSG00000077616.26	ENSG00000077616	chr11	dexseq_prepare_annotation2.py	exon	.	+	.	NAALAD2	16	1.28721923125117e-28	2.64060571397581e-27
ENSG00000177697.50	ENSG00000177697	chr11	dexseq_prepare_annotation2.py	exon	.	+	.	CD151	21	1.34487517477385e-28	2.75481215741286e-27
ENSG00000221444.ENSG00000249931.ENSG00000261279.ENSG00000233812.ENSG00000215304.41	ENSG00000221444+ENSG00000249931+ENSG00000261279+ENSG00000233812+ENSG00000215304	chr15	dexseq_prepare_annotation2.py	exon	.	-	.		22	1.48886399691741e-28	3.04526409266406e-27
ENSG00000104450.29	ENSG00000104450	chr8	dexseq_prepare_annotation2.py	exon	.	+	.	SPAG1	23	1.55023503779325e-28	3.16612708895187e-27
ENSG00000174744.17	ENSG00000174744	chr11	dexseq_prepare_annotation2.py	exon	.	-	.	BRMS1	8	1.60564500759373e-28	3.27447839434092e-27
ENSG00000082269.61	ENSG00000082269	chr6	dexseq_prepare_annotation2.py	exon	.	+	.	FAM135A	12	1.66570140418379e-28	3.39197376851972e-27
ENSG00000141551.47	ENSG00000141551	chr17	dexseq_prepare_annotation2.py	exon	.	-	.	CSNK1D	25	1.70263447182396e-28	3.46210652191672e-27
ENSG00000125485.30	ENSG00000125485	chr9	dexseq_prepare_annotation2.py	exon	.	-	.	DDX31	21	1.7210808770573e-28	3.49449871645786e-27
ENSG00000091262.45	ENSG00000091262	chr16	dexseq_prepare_annotation2.py	exon	.	-	.	ABCC6	18	1.91998184236497e-28	3.89265807689996e-27
ENSG00000143811.ENSG00000243709.ENSG00000255835.28	ENSG00000143811+ENSG00000243709+ENSG00000255835	chr1	dexseq_prepare_annotation2.py	exon	.	-	.		26	2.00570923840893e-28	4.06053788673808e-27
ENSG00000196405.62	ENSG00000196405	chr14	dexseq_prepare_annotation2.py	exon	.	+	.	EVL	45	2.1588020747062e-28	4.35977728446014e-27
ENSG00000232749.ENSG00000228430.8	ENSG00000232749+ENSG00000228430	chr9	dexseq_prepare_annotation2.py	exon	.	+	.		7	2.15979750267035e-28	4.35977728446014e-27
ENSG00000136758.31	ENSG00000136758	chr10	dexseq_prepare_annotation2.py	exon	.	-	.	YME1L1	13	2.23384326604504e-28	4.50270178212388e-27
ENSG00000119682.ENSG00000214670.33	ENSG00000119682+ENSG00000214670	chr14	dexseq_prepare_annotation2.py	exon	.	-	.		23	2.39687717076569e-28	4.82432320979621e-27
ENSG00000174514.19	ENSG00000174514	chr1	dexseq_prepare_annotation2.py	exon	.	+	.	MFSD4	16	2.4402126044578e-28	4.90443887853978e-27
ENSG00000213221.ENSG00000187796.37	ENSG00000213221+ENSG00000187796	chr9	dexseq_prepare_annotation2.py	exon	.	-	.		10	2.46217743375426e-28	4.93793113873233e-27
ENSG00000175318.36	ENSG00000175318	chr15	dexseq_prepare_annotation2.py	exon	.	-	.	GRAMD2	19	2.46398781620212e-28	4.93793113873233e-27
ENSG00000188641.21	ENSG00000188641	chr1	dexseq_prepare_annotation2.py	exon	.	-	.	DPYD	9	2.52756628860919e-28	5.05804619830036e-27
ENSG00000177106.58	ENSG00000177106	chr11	dexseq_prepare_annotation2.py	exon	.	+	.	EPS8L2	24	3.19310386611165e-28	6.38069445936095e-27
ENSG00000181004.5	ENSG00000181004	chr4	dexseq_prepare_annotation2.py	exon	.	+	.	BBS12	3	3.38082365932772e-28	6.74610330183095e-27
ENSG00000135749.ENSG00000251508.86	ENSG00000135749+ENSG00000251508	chr1	dexseq_prepare_annotation2.py	exon	.	-	.		43	3.71081933071821e-28	7.39395392611398e-27
ENSG00000141971.ENSG00000269640.54	ENSG00000141971+ENSG00000269640	chr19	dexseq_prepare_annotation2.py	exon	.	+	.		21	3.76326253830035e-28	7.48770632262396e-27
ENSG00000175556.19	ENSG00000175556	chrX	dexseq_prepare_annotation2.py	exon	.	+	.	LONRF3	17	3.89295770764138e-28	7.73467763143397e-27
ENSG00000221297.ENSG00000167110.55	ENSG00000221297+ENSG00000167110	chr9	dexseq_prepare_annotation2.py	exon	.	-	.		19	3.89935129450789e-28	7.73631296830365e-27
ENSG00000225190.46	ENSG00000225190	chr17	dexseq_prepare_annotation2.py	exon	.	-	.	PLEKHM1	10	3.95120154164545e-28	7.82800100005307e-27
ENSG00000166833.59	ENSG00000166833	chr11	dexseq_prepare_annotation2.py	exon	.	+	.	NAV2	20	4.33855806146553e-28	8.58317583442069e-27
ENSG00000132702.12	ENSG00000132702	chr1	dexseq_prepare_annotation2.py	exon	.	+	.	HAPLN2	12	4.95505793137551e-28	9.78888258192648e-27
ENSG00000164975.23	ENSG00000164975	chr9	dexseq_prepare_annotation2.py	exon	.	+	.	SNAPC3	21	5.18271425166798e-28	1.02240817510177e-26
ENSG00000066629.65	ENSG00000066629	chr14	dexseq_prepare_annotation2.py	exon	.	+	.	EML1	31	5.22730629762187e-28	1.0297422675372e-26
ENSG00000173085.16	ENSG00000173085	chr4	dexseq_prepare_annotation2.py	exon	.	-	.	COQ2	10	5.39924229200304e-28	1.06210590582632e-26
ENSG00000259080.ENSG00000198522.ENSG00000243943.62	ENSG00000259080+ENSG00000198522+ENSG00000243943	chr2	dexseq_prepare_annotation2.py	exon	.	+	.		10	5.48946213663169e-28	1.07832602763141e-26
ENSG00000162366.9	ENSG00000162366	chr1	dexseq_prepare_annotation2.py	exon	.	-	.	PDZK1IP1	10	5.55782472884999e-28	1.09021285076651e-26
ENSG00000074317.16	ENSG00000074317	chr5	dexseq_prepare_annotation2.py	exon	.	-	.	SNCB	11	6.47393688029179e-28	1.26812461767972e-26
ENSG00000088247.ENSG00000266722.47	ENSG00000088247+ENSG00000266722	chr19	dexseq_prepare_annotation2.py	exon	.	-	.		32	7.10841116090558e-28	1.39044527045995e-26
ENSG00000163630.21	ENSG00000163630	chr3	dexseq_prepare_annotation2.py	exon	.	+	.	SYNPR	19	7.41134475852216e-28	1.44766182850008e-26
ENSG00000204764.67	ENSG00000204764	chr5	dexseq_prepare_annotation2.py	exon	.	+	.	RANBP17	32	7.5309820070805e-28	1.4689645802575e-26
ENSG00000162825.82	ENSG00000162825	chr1	dexseq_prepare_annotation2.py	exon	.	+	.	NBPF8	47	7.57505266191097e-28	1.47548851849396e-26
ENSG00000006283.51	ENSG00000006283	chr17	dexseq_prepare_annotation2.py	exon	.	+	.	CACNA1G	18	8.04087425354325e-28	1.56402887441469e-26
ENSG00000136828.45	ENSG00000136828	chr9	dexseq_prepare_annotation2.py	exon	.	+	.	RALGPS1	31	8.24057600918744e-28	1.60063104357476e-26
ENSG00000143847.61	ENSG00000143847	chr1	dexseq_prepare_annotation2.py	exon	.	+	.	PPFIA4	49	8.75817747058031e-28	1.69879285909804e-26
ENSG00000080822.ENSG00000080819.85	ENSG00000080822+ENSG00000080819	chr3	dexseq_prepare_annotation2.py	exon	.	-	.		47	9.03072218180105e-28	1.74921436068135e-26
ENSG00000175183.20	ENSG00000175183	chr12	dexseq_prepare_annotation2.py	exon	.	-	.	CSRP2	20	1.04648080930912e-27	2.02416789410654e-26
ENSG00000163629.59	ENSG00000163629	chr4	dexseq_prepare_annotation2.py	exon	.	+	.	PTPN13	44	1.08873512835731e-27	2.10296988353634e-26
ENSG00000104738.48	ENSG00000104738	chr8	dexseq_prepare_annotation2.py	exon	.	+	.	MCM4	36	1.09138238090805e-27	2.10515534806263e-26
ENSG00000177674.35	ENSG00000177674	chr1	dexseq_prepare_annotation2.py	exon	.	+	.	AGTRAP	17	1.11226261327985e-27	2.14245536383225e-26
ENSG00000145388.17	ENSG00000145388	chr4	dexseq_prepare_annotation2.py	exon	.	+	.	METTL14	14	1.13437157207325e-27	2.18201556689103e-26
ENSG00000147687.41	ENSG00000147687	chr8	dexseq_prepare_annotation2.py	exon	.	-	.	TATDN1	27	1.20631841197272e-27	2.31719918471329e-26
ENSG00000149179.51	ENSG00000149179	chr11	dexseq_prepare_annotation2.py	exon	.	+	.	C11orf49	39	1.29338557066146e-27	2.48101364714729e-26
ENSG00000064393.20	ENSG00000064393	chr7	dexseq_prepare_annotation2.py	exon	.	-	.	HIPK2	7	1.43160655724144e-27	2.74236577475435e-26
ENSG00000141349.23	ENSG00000141349	chr17	dexseq_prepare_annotation2.py	exon	.	+	.	G6PC3	13	1.60970760513172e-27	3.07928639394894e-26
ENSG00000104043.61	ENSG00000104043	chr15	dexseq_prepare_annotation2.py	exon	.	-	.	ATP8B4	9	1.6146438493377e-27	3.08448057491087e-26
ENSG00000177565.40	ENSG00000177565	chr3	dexseq_prepare_annotation2.py	exon	.	-	.	TBL1XR1	34	1.75927631006324e-27	3.35615788381295e-26
ENSG00000149201.30	ENSG00000149201	chr11	dexseq_prepare_annotation2.py	exon	.	+	.	CCDC81	28	1.78089598824112e-27	3.3927412187507e-26
ENSG00000175550.27	ENSG00000175550	chr11	dexseq_prepare_annotation2.py	exon	.	+	.	DRAP1	24	1.8603704228437e-27	3.53929101814429e-26
ENSG00000270179.ENSG00000149292.64	ENSG00000270179+ENSG00000149292	chr11	dexseq_prepare_annotation2.py	exon	.	+	.		24	1.96614841066463e-27	3.73541301331195e-26
ENSG00000025293.33	ENSG00000025293	chr20	dexseq_prepare_annotation2.py	exon	.	+	.	PHF20	14	2.10600985955839e-27	3.9956646078616e-26
ENSG00000166889.21	ENSG00000166889	chr11	dexseq_prepare_annotation2.py	exon	.	-	.	PATL1	9	2.1146607456666e-27	4.00660415222616e-26
ENSG00000183292.12	ENSG00000183292	chr2	dexseq_prepare_annotation2.py	exon	.	+	.	AC140481.2	8	2.13669070263601e-27	4.04107984597365e-26
ENSG00000137337.35	ENSG00000137337	chr6	dexseq_prepare_annotation2.py	exon	.	-	.	MDC1	19	2.13867632977436e-27	4.04107984597365e-26
ENSG00000163389.25	ENSG00000163389	chr3	dexseq_prepare_annotation2.py	exon	.	+	.	POGLUT1	21	2.16944080513639e-27	4.0936404757791e-26
ENSG00000088986.21	ENSG00000088986	chr12	dexseq_prepare_annotation2.py	exon	.	+	.	DYNLL1	5	2.17864994368093e-27	4.10543967677623e-26
ENSG00000079337.70	ENSG00000079337	chr12	dexseq_prepare_annotation2.py	exon	.	-	.	RAPGEF3	22	2.41243903028026e-27	4.53983106402876e-26
ENSG00000159023.32	ENSG00000159023	chr1	dexseq_prepare_annotation2.py	exon	.	+	.	EPB41	18	2.42938873482634e-27	4.56554137337864e-26
ENSG00000226074.ENSG00000188086.ENSG00000261603.ENSG00000206549.32	ENSG00000226074+ENSG00000188086+ENSG00000261603+ENSG00000206549	chr3	dexseq_prepare_annotation2.py	exon	.	-	.		10	2.60032985372886e-27	4.88018662278194e-26
ENSG00000174353.22	ENSG00000174353	chr7	dexseq_prepare_annotation2.py	exon	.	-	.	STAG3L3	15	2.69870401121047e-27	5.05797588497854e-26
ENSG00000240758.ENSG00000272601.ENSG00000135245.ENSG00000273184.ENSG00000165055.39	ENSG00000240758+ENSG00000272601+ENSG00000135245+ENSG00000273184+ENSG00000165055	chr7	dexseq_prepare_annotation2.py	exon	.	+	.		33	2.73611991739487e-27	5.12119048689757e-26
ENSG00000151914.152	ENSG00000151914	chr6	dexseq_prepare_annotation2.py	exon	.	-	.	DST	67	2.9208937877533e-27	5.45967334109258e-26
ENSG00000147224.18	ENSG00000147224	chrX	dexseq_prepare_annotation2.py	exon	.	+	.	PRPS1	13	2.934917192492e-27	5.47851209265174e-26
ENSG00000068976.26	ENSG00000068976	chr11	dexseq_prepare_annotation2.py	exon	.	-	.	PYGM	15	3.25054622987425e-27	6.05954175040183e-26
ENSG00000214198.34	ENSG00000214198	chr12	dexseq_prepare_annotation2.py	exon	.	-	.	RP11-642P15.1	29	3.4945304640974e-27	6.50563526613736e-26
ENSG00000128973.ENSG00000260007.ENSG00000129007.30	ENSG00000128973+ENSG00000260007+ENSG00000129007	chr15	dexseq_prepare_annotation2.py	exon	.	-	.		23	3.55101072530304e-27	6.60193265769861e-26
ENSG00000148950.29	ENSG00000148950	chr11	dexseq_prepare_annotation2.py	exon	.	-	.	IMMP1L	22	3.74023338257021e-27	6.94443331779882e-26
ENSG00000167842.13	ENSG00000167842	chr17	dexseq_prepare_annotation2.py	exon	.	+	.	MIS12	5	3.93769121095095e-27	7.30128912385672e-26
ENSG00000152042.ENSG00000232637.26	ENSG00000152042+ENSG00000232637	chr1	dexseq_prepare_annotation2.py	exon	.	-	.		12	4.02856882540136e-27	7.45983517962322e-26
ENSG00000145348.67	ENSG00000145348	chr4	dexseq_prepare_annotation2.py	exon	.	-	.	TBCK	36	4.2790299299044e-27	7.91307159341043e-26
ENSG00000183066.28	ENSG00000183066	chr22	dexseq_prepare_annotation2.py	exon	.	+	.	WBP2NL	12	4.73586032460277e-27	8.74622715267065e-26
ENSG00000160285.ENSG00000235878.47	ENSG00000160285+ENSG00000235878	chr21	dexseq_prepare_annotation2.py	exon	.	-	.		28	4.92056577401504e-27	9.07527456434541e-26
ENSG00000177058.64	ENSG00000177058	chr5	dexseq_prepare_annotation2.py	exon	.	-	.	SLC38A9	38	5.00217223643155e-27	9.21355013522034e-26
ENSG00000162437.17	ENSG00000162437	chr1	dexseq_prepare_annotation2.py	exon	.	+	.	RAVER2	12	5.19197946464596e-27	9.5504914973514e-26
ENSG00000006118.49	ENSG00000006118	chr11	dexseq_prepare_annotation2.py	exon	.	+	.	TMEM132A	34	5.58216628197175e-27	1.02546462068814e-25
ENSG00000113649.35	ENSG00000113649	chr5	dexseq_prepare_annotation2.py	exon	.	+	.	TCERG1	32	6.24414985174689e-27	1.14555816566791e-25
ENSG00000090512.20	ENSG00000090512	chr3	dexseq_prepare_annotation2.py	exon	.	+	.	FETUB	15	6.64180055318622e-27	1.2161703836081e-25
ENSG00000140025.ENSG00000259053.ENSG00000053254.35	ENSG00000140025+ENSG00000259053+ENSG00000053254	chr14	dexseq_prepare_annotation2.py	exon	.	-	.		17	6.64655329175221e-27	1.2161703836081e-25
ENSG00000105486.62	ENSG00000105486	chr19	dexseq_prepare_annotation2.py	exon	.	-	.	LIG1	27	6.93228985678469e-27	1.26678475698718e-25
ENSG00000139842.38	ENSG00000139842	chr13	dexseq_prepare_annotation2.py	exon	.	+	.	CUL4A	19	6.97530944055534e-27	1.27297105795575e-25
ENSG00000156170.57	ENSG00000156170	chr8	dexseq_prepare_annotation2.py	exon	.	+	.	NDUFAF6	40	7.0503310660262e-27	1.28497372499963e-25
ENSG00000126226.43	ENSG00000126226	chr13	dexseq_prepare_annotation2.py	exon	.	-	.	PCID2	30	7.23263852850088e-27	1.31647292115099e-25
ENSG00000095585.27	ENSG00000095585	chr10	dexseq_prepare_annotation2.py	exon	.	-	.	BLNK	22	7.91137290891561e-27	1.43813019579869e-25
ENSG00000022267.34	ENSG00000022267	chrX	dexseq_prepare_annotation2.py	exon	.	+	.	FHL1	19	8.17992914879832e-27	1.48500465383675e-25
ENSG00000115042.18	ENSG00000115042	chr2	dexseq_prepare_annotation2.py	exon	.	+	.	FAHD2A	10	8.43563546315635e-27	1.52942696230177e-25
ENSG00000152939.9	ENSG00000152939	chr5	dexseq_prepare_annotation2.py	exon	.	+	.	MARVELD2	8	8.51388761981586e-27	1.54160197215127e-25
ENSG00000074696.30	ENSG00000074696	chr15	dexseq_prepare_annotation2.py	exon	.	+	.	PTPLAD1	10	8.92772542059318e-27	1.6144303468906e-25
ENSG00000255033.ENSG00000253434.13	ENSG00000255033+ENSG00000253434	chr8	dexseq_prepare_annotation2.py	exon	.	+	.		10	9.51100189635684e-27	1.71766962726403e-25
ENSG00000123329.77	ENSG00000123329	chr12	dexseq_prepare_annotation2.py	exon	.	-	.	ARHGAP9	31	1.03286261852583e-26	1.86290857741386e-25
ENSG00000113971.ENSG00000240303.48	ENSG00000113971+ENSG00000240303	chr3	dexseq_prepare_annotation2.py	exon	.	-	.		10	1.0522093749219e-26	1.89534160816023e-25
ENSG00000129680.32	ENSG00000129680	chrX	dexseq_prepare_annotation2.py	exon	.	-	.	MAP7D3	13	1.09979500765046e-26	1.97849132982508e-25
ENSG00000105568.40	ENSG00000105568	chr19	dexseq_prepare_annotation2.py	exon	.	+	.	PPP2R1A	29	1.12073117464189e-26	2.01354651402672e-25
ENSG00000117748.20	ENSG00000117748	chr1	dexseq_prepare_annotation2.py	exon	.	-	.	RPA2	16	1.32333364090329e-26	2.37236823205203e-25
ENSG00000150625.47	ENSG00000150625	chr4	dexseq_prepare_annotation2.py	exon	.	-	.	GPM6A	19	1.32386620092189e-26	2.37236823205203e-25
ENSG00000090661.45	ENSG00000090661	chr19	dexseq_prepare_annotation2.py	exon	.	+	.	CERS4	5	1.39676169817201e-26	2.49977145157383e-25
ENSG00000129270.21	ENSG00000129270	chr17	dexseq_prepare_annotation2.py	exon	.	-	.	MMP28	15	1.45467841169671e-26	2.60007384577141e-25
ENSG00000133226.69	ENSG00000133226	chr1	dexseq_prepare_annotation2.py	exon	.	+	.	SRRM1	33	1.47263533122832e-26	2.6287865655654e-25
ENSG00000107186.84	ENSG00000107186	chr9	dexseq_prepare_annotation2.py	exon	.	-	.	MPDZ	39	1.55649733756528e-26	2.77492105572613e-25
ENSG00000197157.38	ENSG00000197157	chr7	dexseq_prepare_annotation2.py	exon	.	+	.	SND1	15	1.67054621708584e-26	2.97442895678053e-25
ENSG00000146151.28	ENSG00000146151	chr6	dexseq_prepare_annotation2.py	exon	.	-	.	HMGCLL1	16	1.67519145662591e-26	2.97888078740341e-25
ENSG00000173068.31	ENSG00000173068	chr9	dexseq_prepare_annotation2.py	exon	.	-	.	BNC2	15	1.83140494973314e-26	3.25250024832403e-25
ENSG00000145016.ENSG00000216042.41	ENSG00000145016+ENSG00000216042	chr3	dexseq_prepare_annotation2.py	exon	.	-	.		21	1.91563005405801e-26	3.39773565654631e-25
ENSG00000166311.32	ENSG00000166311	chr11	dexseq_prepare_annotation2.py	exon	.	+	.	SMPD1	10	1.9888794719575e-26	3.52315792175329e-25
ENSG00000109466.34	ENSG00000109466	chr4	dexseq_prepare_annotation2.py	exon	.	+	.	KLHL2	22	2.10636215901245e-26	3.72651689991909e-25
ENSG00000142347.75	ENSG00000142347	chr19	dexseq_prepare_annotation2.py	exon	.	-	.	MYO1F	34	2.13829618588979e-26	3.77820069079356e-25
ENSG00000139220.74	ENSG00000139220	chr12	dexseq_prepare_annotation2.py	exon	.	-	.	PPFIA2	14	2.23719307883901e-26	3.94792089948109e-25
ENSG00000176635.15	ENSG00000176635	chr22	dexseq_prepare_annotation2.py	exon	.	+	.	HORMAD2	11	2.24699639701446e-26	3.96018857382446e-25
ENSG00000137822.47	ENSG00000137822	chr15	dexseq_prepare_annotation2.py	exon	.	+	.	TUBGCP4	14	2.46506408656109e-26	4.33901267860082e-25
ENSG00000134107.7	ENSG00000134107	chr3	dexseq_prepare_annotation2.py	exon	.	+	.	BHLHE40	8	2.4797409283955e-26	4.35932177386793e-25
ENSG00000132746.16	ENSG00000132746	chr11	dexseq_prepare_annotation2.py	exon	.	-	.	ALDH3B2	4	2.71863652237599e-26	4.77325208884421e-25
ENSG00000263719.ENSG00000160551.31	ENSG00000263719+ENSG00000160551	chr17	dexseq_prepare_annotation2.py	exon	.	+	.		21	2.75885849992527e-26	4.83775591502048e-25
ENSG00000008838.82	ENSG00000008838	chr17	dexseq_prepare_annotation2.py	exon	.	-	.	MED24	19	2.88982475742652e-26	5.06101970127862e-25
ENSG00000158321.48	ENSG00000158321	chr7	dexseq_prepare_annotation2.py	exon	.	+	.	AUTS2	25	2.90153140347173e-26	5.07512193090874e-25
ENSG00000183773.ENSG00000099949.126	ENSG00000183773+ENSG00000099949	chr22	dexseq_prepare_annotation2.py	exon	.	+	.		47	3.03895441438709e-26	5.30880489396325e-25
ENSG00000108349.36	ENSG00000108349	chr17	dexseq_prepare_annotation2.py	exon	.	+	.	CASC3	32	3.14920900452133e-26	5.49449932849148e-25
ENSG00000083312.17	ENSG00000083312	chr5	dexseq_prepare_annotation2.py	exon	.	+	.	TNPO1	5	3.20894619933727e-26	5.59169947508106e-25
ENSG00000039560.75	ENSG00000039560	chr5	dexseq_prepare_annotation2.py	exon	.	+	.	RAI14	25	3.39854058538116e-26	5.91465308894406e-25
ENSG00000174899.17	ENSG00000174899	chr3	dexseq_prepare_annotation2.py	exon	.	+	.	C3orf55	4	3.69653010371455e-26	6.42520776976066e-25
ENSG00000170485.40	ENSG00000170485	chr2	dexseq_prepare_annotation2.py	exon	.	+	.	NPAS2	19	3.76477372369996e-26	6.53564718434313e-25
ENSG00000263798.ENSG00000108439.ENSG00000108465.115	ENSG00000263798+ENSG00000108439+ENSG00000108465	chr17	dexseq_prepare_annotation2.py	exon	.	+	.		55	3.79110087264634e-26	6.57313469654336e-25
ENSG00000104979.ENSG00000037757.32	ENSG00000104979+ENSG00000037757	chr19	dexseq_prepare_annotation2.py	exon	.	+	.		13	3.97230195149295e-26	6.8719838422251e-25
ENSG00000263738.ENSG00000120251.53	ENSG00000263738+ENSG00000120251	chr4	dexseq_prepare_annotation2.py	exon	.	+	.		20	3.97336047329116e-26	6.8719838422251e-25
ENSG00000136830.30	ENSG00000136830	chr9	dexseq_prepare_annotation2.py	exon	.	-	.	FAM129B	22	4.25865590094718e-26	7.3562454169595e-25
ENSG00000256626.ENSG00000197992.16	ENSG00000256626+ENSG00000197992	chr12	dexseq_prepare_annotation2.py	exon	.	+	.		11	4.33591698224039e-26	7.48039938501298e-25
ENSG00000186281.31	ENSG00000186281	chr2	dexseq_prepare_annotation2.py	exon	.	-	.	GPAT2	18	4.9954211913042e-26	8.60749497578571e-25
ENSG00000176463.35	ENSG00000176463	chr15	dexseq_prepare_annotation2.py	exon	.	+	.	SLCO3A1	10	5.09364025261728e-26	8.76585821912625e-25
ENSG00000151490.43	ENSG00000151490	chr12	dexseq_prepare_annotation2.py	exon	.	+	.	PTPRO	18	5.12502974578762e-26	8.80896201850229e-25
ENSG00000104833.29	ENSG00000104833	chr19	dexseq_prepare_annotation2.py	exon	.	-	.	TUBB4A	26	5.19480034913725e-26	8.91784762037306e-25
ENSG00000223678.2	ENSG00000223678	chr9	dexseq_prepare_annotation2.py	exon	.	+	.	RP11-311H10.4	3	5.32268040125988e-26	9.12609696453052e-25
ENSG00000003756.ENSG00000004534.144	ENSG00000003756+ENSG00000004534	chr3	dexseq_prepare_annotation2.py	exon	.	+	.		48	5.47152020480027e-26	9.36972535194403e-25
ENSG00000148773.23	ENSG00000148773	chr10	dexseq_prepare_annotation2.py	exon	.	-	.	MKI67	19	5.74763184866334e-26	9.83043240323109e-25
ENSG00000125835.ENSG00000088876.ENSG00000256566.30	ENSG00000125835+ENSG00000088876+ENSG00000256566	chr20	dexseq_prepare_annotation2.py	exon	.	-	.		15	5.78803153677106e-26	9.88735325740179e-25
ENSG00000127418.20	ENSG00000127418	chr4	dexseq_prepare_annotation2.py	exon	.	+	.	FGFRL1	6	5.81431303309786e-26	9.92004660978662e-25
ENSG00000166444.150	ENSG00000166444	chr11	dexseq_prepare_annotation2.py	exon	.	-	.	ST5	120	6.06089397473839e-26	1.03254170476858e-24
ENSG00000161040.28	ENSG00000161040	chr7	dexseq_prepare_annotation2.py	exon	.	-	.	FBXL13	13	6.0667772976034e-26	1.03254170476858e-24
ENSG00000082641.52	ENSG00000082641	chr17	dexseq_prepare_annotation2.py	exon	.	+	.	NFE2L1	7	6.1955993187753e-26	1.05317605066281e-24
ENSG00000263136.ENSG00000185928.ENSG00000013364.67	ENSG00000263136+ENSG00000185928+ENSG00000013364	chr16	dexseq_prepare_annotation2.py	exon	.	+	.		34	6.40676393014628e-26	1.08774006677105e-24
ENSG00000134852.44	ENSG00000134852	chr4	dexseq_prepare_annotation2.py	exon	.	-	.	CLOCK	14	6.5583174267539e-26	1.11211126279314e-24
ENSG00000116698.56	ENSG00000116698	chr1	dexseq_prepare_annotation2.py	exon	.	+	.	SMG7	20	7.14334996233254e-26	1.20983956435213e-24
ENSG00000206561.ENSG00000206562.ENSG00000249786.93	ENSG00000206561+ENSG00000206562+ENSG00000249786	chr3	dexseq_prepare_annotation2.py	exon	.	-	.		22	8.2857863808071e-26	1.40161999094579e-24
ENSG00000135605.26	ENSG00000135605	chr4	dexseq_prepare_annotation2.py	exon	.	-	.	TEC	14	8.42200047703673e-26	1.42292874239764e-24
ENSG00000262117.3	ENSG00000262117	chr16	dexseq_prepare_annotation2.py	exon	.	-	.	BCAR4	4	8.66096459994073e-26	1.46152462167651e-24
ENSG00000221926.ENSG00000251537.ENSG00000241322.ENSG00000181464.92	ENSG00000221926+ENSG00000251537+ENSG00000241322+ENSG00000181464	chr17	dexseq_prepare_annotation2.py	exon	.	-	.		56	9.04024783855868e-26	1.52367672308135e-24
ENSG00000116406.35	ENSG00000116406	chr1	dexseq_prepare_annotation2.py	exon	.	-	.	EDEM3	22	9.1063856961802e-26	1.53296344907334e-24
ENSG00000175449.20	ENSG00000175449	chr5	dexseq_prepare_annotation2.py	exon	.	+	.	RFESD	11	9.14197218667464e-26	1.53709091681038e-24
ENSG00000143224.43	ENSG00000143224	chr1	dexseq_prepare_annotation2.py	exon	.	+	.	PPOX	29	9.27061510817712e-26	1.55683558189074e-24
ENSG00000270956.ENSG00000237298.14	ENSG00000270956+ENSG00000237298	chr2	dexseq_prepare_annotation2.py	exon	.	+	.		7	1.104130617125e-25	1.85195241674299e-24
ENSG00000259522.ENSG00000260669.ENSG00000213920.ENSG00000254505.ENSG00000129559.ENSG00000254692.ENSG00000100926.ENSG00000255526.ENSG00000196497.205	ENSG00000259522+ENSG00000260669+ENSG00000213920+ENSG00000254505+ENSG00000129559+ENSG00000254692+ENSG00000100926+ENSG00000255526+ENSG00000196497	chr14	dexseq_prepare_annotation2.py	exon	.	-	.		42	1.13994011920411e-25	1.90970909234098e-24
ENSG00000170442.15	ENSG00000170442	chr12	dexseq_prepare_annotation2.py	exon	.	+	.	KRT86	15	1.15048204383481e-25	1.92504754515396e-24
ENSG00000229657.ENSG00000163531.82	ENSG00000229657+ENSG00000163531	chr1	dexseq_prepare_annotation2.py	exon	.	+	.		37	1.19349767839718e-25	1.99462042810831e-24
ENSG00000256121.ENSG00000092421.56	ENSG00000256121+ENSG00000092421	chr5	dexseq_prepare_annotation2.py	exon	.	-	.		15	1.23527196437124e-25	2.06195397129661e-24
ENSG00000117523.55	ENSG00000117523	chr1	dexseq_prepare_annotation2.py	exon	.	+	.	PRRC2C	28	1.28693006500043e-25	2.14560441089147e-24
ENSG00000074201.26	ENSG00000074201	chr11	dexseq_prepare_annotation2.py	exon	.	-	.	CLNS1A	5	1.40773256052884e-25	2.34419541973916e-24
ENSG00000106263.44	ENSG00000106263	chr7	dexseq_prepare_annotation2.py	exon	.	+	.	EIF3B	28	1.48315076586083e-25	2.46682608817667e-24
ENSG00000104381.19	ENSG00000104381	chr8	dexseq_prepare_annotation2.py	exon	.	+	.	GDAP1	14	1.52769027385337e-25	2.53786633053536e-24
ENSG00000183795.10	ENSG00000183795	chrY	dexseq_prepare_annotation2.py	exon	.	+	.	BPY2B	6	1.54604775324626e-25	2.56529404983082e-24
ENSG00000166526.15	ENSG00000166526	chr7	dexseq_prepare_annotation2.py	exon	.	-	.	ZNF3	6	1.56367084721929e-25	2.59143922746796e-24
ENSG00000246090.33	ENSG00000246090	chr4	dexseq_prepare_annotation2.py	exon	.	+	.	RP11-696N14.1	26	1.62426004430021e-25	2.68864403995724e-24
ENSG00000001630.ENSG00000240720.34	ENSG00000001630+ENSG00000240720	chr7	dexseq_prepare_annotation2.py	exon	.	-	.		14	1.63539147088969e-25	2.70384723187096e-24
ENSG00000264875.ENSG00000164754.35	ENSG00000264875+ENSG00000164754	chr8	dexseq_prepare_annotation2.py	exon	.	-	.		24	1.67501215978774e-25	2.76606050833913e-24
ENSG00000259529.ENSG00000092098.ENSG00000213928.121	ENSG00000259529+ENSG00000092098+ENSG00000213928	chr14	dexseq_prepare_annotation2.py	exon	.	+	.		16	1.76913200102359e-25	2.91801724824414e-24
ENSG00000175467.33	ENSG00000175467	chr11	dexseq_prepare_annotation2.py	exon	.	+	.	SART1	18	1.77798836961933e-25	2.92914620133728e-24
ENSG00000155324.49	ENSG00000155324	chr5	dexseq_prepare_annotation2.py	exon	.	+	.	GRAMD3	26	1.84964046162703e-25	3.04357899657301e-24
ENSG00000115419.22	ENSG00000115419	chr2	dexseq_prepare_annotation2.py	exon	.	+	.	GLS	18	1.86463503266324e-25	3.06462145960084e-24
ENSG00000113448.72	ENSG00000113448	chr5	dexseq_prepare_annotation2.py	exon	.	-	.	PDE4D	21	2.06747610156168e-25	3.39398440880481e-24
ENSG00000146839.57	ENSG00000146839	chr7	dexseq_prepare_annotation2.py	exon	.	+	.	ZAN	10	2.11158972682627e-25	3.4623091058044e-24
ENSG00000130827.29	ENSG00000130827	chrX	dexseq_prepare_annotation2.py	exon	.	+	.	PLXNA3	12	2.37374342894157e-25	3.88756471004015e-24
ENSG00000175155.12	ENSG00000175155	chr17	dexseq_prepare_annotation2.py	exon	.	+	.	YPEL2	12	2.45484148925276e-25	4.01564647853266e-24
ENSG00000204954.27	ENSG00000204954	chr12	dexseq_prepare_annotation2.py	exon	.	-	.	C12orf73	11	2.63078322116102e-25	4.29839027946874e-24
ENSG00000213047.33	ENSG00000213047	chr1	dexseq_prepare_annotation2.py	exon	.	-	.	DENND1B	17	2.69640973330039e-25	4.40043929213583e-24
ENSG00000110046.46	ENSG00000110046	chr11	dexseq_prepare_annotation2.py	exon	.	-	.	ATG2A	29	2.7446040827645e-25	4.47383350955791e-24
ENSG00000035681.43	ENSG00000035681	chr8	dexseq_prepare_annotation2.py	exon	.	-	.	NSMAF	14	2.81896486304843e-25	4.5896581498261e-24
ENSG00000182871.50	ENSG00000182871	chr21	dexseq_prepare_annotation2.py	exon	.	+	.	COL18A1	11	2.91769548234612e-25	4.74484248932352e-24
ENSG00000136052.28	ENSG00000136052	chr12	dexseq_prepare_annotation2.py	exon	.	-	.	SLC41A2	26	2.96664370991278e-25	4.81880091734137e-24
ENSG00000201965.ENSG00000060971.42	ENSG00000201965+ENSG00000060971	chr3	dexseq_prepare_annotation2.py	exon	.	-	.		22	2.97364251193884e-25	4.82452654273442e-24
ENSG00000139793.17	ENSG00000139793	chr13	dexseq_prepare_annotation2.py	exon	.	+	.	MBNL2	16	3.09446696105653e-25	5.01469745100969e-24
ENSG00000122966.ENSG00000221323.79	ENSG00000122966+ENSG00000221323	chr12	dexseq_prepare_annotation2.py	exon	.	-	.		29	3.23155800759512e-25	5.23075496613997e-24
ENSG00000249006.ENSG00000130997.ENSG00000214367.68	ENSG00000249006+ENSG00000130997+ENSG00000214367	chr4	dexseq_prepare_annotation2.py	exon	.	-	.		30	3.34390664818601e-25	5.40630681373775e-24
ENSG00000159640.ENSG00000224353.ENSG00000264813.67	ENSG00000159640+ENSG00000224353+ENSG00000264813	chr17	dexseq_prepare_annotation2.py	exon	.	+	.		46	3.38339104746332e-25	5.4637831240896e-24
ENSG00000197565.63	ENSG00000197565	chrX	dexseq_prepare_annotation2.py	exon	.	-	.	COL4A6	26	3.58670378690536e-25	5.78538236847173e-24
ENSG00000181625.ENSG00000260280.ENSG00000213648.41	ENSG00000181625+ENSG00000260280+ENSG00000213648	chr16	dexseq_prepare_annotation2.py	exon	.	+	.		26	3.63756385265002e-25	5.8606133161953e-24
ENSG00000135953.23	ENSG00000135953	chr2	dexseq_prepare_annotation2.py	exon	.	-	.	MFSD9	12	3.74613122142664e-25	6.02853654729701e-24
ENSG00000198626.121	ENSG00000198626	chr1	dexseq_prepare_annotation2.py	exon	.	+	.	RYR2	32	3.83480926580543e-25	6.16410081985021e-24
ENSG00000063176.35	ENSG00000063176	chr19	dexseq_prepare_annotation2.py	exon	.	+	.	SPHK2	24	3.94887932685971e-25	6.3401197793558e-24
ENSG00000067141.45	ENSG00000067141	chr15	dexseq_prepare_annotation2.py	exon	.	+	.	NEO1	16	4.02745628538645e-25	6.45881211217634e-24
ENSG00000115423.84	ENSG00000115423	chr2	dexseq_prepare_annotation2.py	exon	.	+	.	DNAH6	47	4.07818131194463e-25	6.53261615458904e-24
ENSG00000075275.43	ENSG00000075275	chr22	dexseq_prepare_annotation2.py	exon	.	-	.	CELSR1	11	4.13982983855086e-25	6.62372774168137e-24
ENSG00000258912.5	ENSG00000258912	chr14	dexseq_prepare_annotation2.py	exon	.	-	.	RP11-1079H9.1	6	4.21727285145352e-25	6.73987173313999e-24
ENSG00000115363.23	ENSG00000115363	chr2	dexseq_prepare_annotation2.py	exon	.	-	.	EVA1A	10	4.29580645994132e-25	6.85748966846725e-24
ENSG00000250571.ENSG00000181638.ENSG00000264668.37	ENSG00000250571+ENSG00000181638+ENSG00000264668	chr8	dexseq_prepare_annotation2.py	exon	.	+	.		23	4.45775133464532e-25	7.1078358823828e-24
ENSG00000142102.38	ENSG00000142102	chr11	dexseq_prepare_annotation2.py	exon	.	+	.	ATHL1	36	4.48331127454369e-25	7.14039300239253e-24
ENSG00000234912.ENSG00000129657.36	ENSG00000234912+ENSG00000129657	chr17	dexseq_prepare_annotation2.py	exon	.	+	.		34	4.74929211939513e-25	7.55534581376399e-24
ENSG00000123243.33	ENSG00000123243	chr10	dexseq_prepare_annotation2.py	exon	.	-	.	ITIH5	31	4.96415184263599e-25	7.88811679525498e-24
ENSG00000105483.78	ENSG00000105483	chr19	dexseq_prepare_annotation2.py	exon	.	-	.	CARD8	54	5.11332171665514e-25	8.11586422867504e-24
ENSG00000231870.6	ENSG00000231870	chr17	dexseq_prepare_annotation2.py	exon	.	-	.	KRT17P3	6	5.38647317661577e-25	8.53965062521003e-24
ENSG00000134882.26	ENSG00000134882	chr13	dexseq_prepare_annotation2.py	exon	.	+	.	UBAC2	13	5.66066057307978e-25	8.96411106487252e-24
ENSG00000082196.ENSG00000250767.ENSG00000273294.ENSG00000242110.41	ENSG00000082196+ENSG00000250767+ENSG00000273294+ENSG00000242110	chr5	dexseq_prepare_annotation2.py	exon	.	-	.		17	5.78642760476789e-25	9.15283673975131e-24
ENSG00000073910.76	ENSG00000073910	chr13	dexseq_prepare_annotation2.py	exon	.	+	.	FRY	8	5.93625561141305e-25	9.37914879764555e-24
ENSG00000094631.113	ENSG00000094631	chrX	dexseq_prepare_annotation2.py	exon	.	+	.	HDAC6	33	6.20188759368077e-25	9.78770623875438e-24
ENSG00000101558.23	ENSG00000101558	chr18	dexseq_prepare_annotation2.py	exon	.	+	.	VAPA	15	6.57644491992265e-25	1.03670450678644e-23
ENSG00000103197.85	ENSG00000103197	chr16	dexseq_prepare_annotation2.py	exon	.	+	.	TSC2	49	6.58425790375848e-25	1.03675933976641e-23
ENSG00000163468.43	ENSG00000163468	chr1	dexseq_prepare_annotation2.py	exon	.	-	.	CCT3	34	7.05689380934735e-25	1.10992232417006e-23
ENSG00000154734.19	ENSG00000154734	chr21	dexseq_prepare_annotation2.py	exon	.	-	.	ADAMTS1	11	7.13108253961613e-25	1.12032210758132e-23
ENSG00000163739.5	ENSG00000163739	chr4	dexseq_prepare_annotation2.py	exon	.	+	.	CXCL1	4	7.41390386212567e-25	1.16343838234126e-23
ENSG00000114988.20	ENSG00000114988	chr2	dexseq_prepare_annotation2.py	exon	.	-	.	LMAN2L	13	7.79728405447603e-25	1.22221987526595e-23
ENSG00000127947.47	ENSG00000127947	chr7	dexseq_prepare_annotation2.py	exon	.	+	.	PTPN12	12	8.26867498521284e-25	1.29410676034926e-23
ENSG00000104671.ENSG00000104660.34	ENSG00000104671+ENSG00000104660	chr8	dexseq_prepare_annotation2.py	exon	.	+	.		15	8.27453055292444e-25	1.29410676034926e-23
ENSG00000174996.30	ENSG00000174996	chr11	dexseq_prepare_annotation2.py	exon	.	+	.	KLC2	22	8.58715778835729e-25	1.34148984662212e-23
ENSG00000116885.32	ENSG00000116885	chr1	dexseq_prepare_annotation2.py	exon	.	-	.	OSCP1	21	8.80163615554998e-25	1.37345081941886e-23
ENSG00000149782.38	ENSG00000149782	chr11	dexseq_prepare_annotation2.py	exon	.	+	.	PLCB3	32	8.94407789104266e-25	1.39411171437486e-23
ENSG00000115718.33	ENSG00000115718	chr2	dexseq_prepare_annotation2.py	exon	.	+	.	PROC	17	9.0133239296546e-25	1.40333007550497e-23
ENSG00000159208.16	ENSG00000159208	chr1	dexseq_prepare_annotation2.py	exon	.	+	.	C1orf51	11	9.09664799889806e-25	1.4147172162228e-23
ENSG00000171320.25	ENSG00000171320	chr8	dexseq_prepare_annotation2.py	exon	.	+	.	ESCO2	16	9.63119976677123e-25	1.49617564162102e-23
ENSG00000272298.ENSG00000185442.ENSG00000258741.35	ENSG00000272298+ENSG00000185442+ENSG00000258741	chr15	dexseq_prepare_annotation2.py	exon	.	-	.		13	1.03274873490465e-24	1.60254909836378e-23
ENSG00000155849.54	ENSG00000155849	chr7	dexseq_prepare_annotation2.py	exon	.	-	.	ELMO1	41	1.06097454157365e-24	1.64451053943916e-23
ENSG00000018236.42	ENSG00000018236	chr12	dexseq_prepare_annotation2.py	exon	.	+	.	CNTN1	12	1.07880404602788e-24	1.67028211719456e-23
ENSG00000213830.ENSG00000183323.27	ENSG00000213830+ENSG00000183323	chr5	dexseq_prepare_annotation2.py	exon	.	-	.		15	1.09648659905846e-24	1.69576902981336e-23
ENSG00000108799.17	ENSG00000108799	chr17	dexseq_prepare_annotation2.py	exon	.	-	.	EZH1	4	1.13113535642372e-24	1.74740910233734e-23
ENSG00000106070.44	ENSG00000106070	chr7	dexseq_prepare_annotation2.py	exon	.	-	.	GRB10	20	1.16614714510952e-24	1.799494616809e-23
ENSG00000065809.61	ENSG00000065809	chr10	dexseq_prepare_annotation2.py	exon	.	-	.	FAM107B	29	1.25682277201564e-24	1.93726466789713e-23
ENSG00000132481.20	ENSG00000132481	chr17	dexseq_prepare_annotation2.py	exon	.	-	.	TRIM47	9	1.2585596923782e-24	1.93779124254417e-23
ENSG00000147130.41	ENSG00000147130	chrX	dexseq_prepare_annotation2.py	exon	.	-	.	ZMYM3	18	1.36123270177648e-24	2.09355479094926e-23
ENSG00000120699.33	ENSG00000120699	chr13	dexseq_prepare_annotation2.py	exon	.	+	.	EXOSC8	20	1.38809630367077e-24	2.13250901165705e-23
ENSG00000139835.14	ENSG00000139835	chr13	dexseq_prepare_annotation2.py	exon	.	-	.	GRTP1	12	1.41362430402045e-24	2.16932755074432e-23
ENSG00000167173.15	ENSG00000167173	chr15	dexseq_prepare_annotation2.py	exon	.	+	.	C15orf39	11	1.42367909236072e-24	2.18234605239577e-23
ENSG00000136021.39	ENSG00000136021	chr12	dexseq_prepare_annotation2.py	exon	.	+	.	SCYL2	10	1.4622472383505e-24	2.23899555085025e-23
ENSG00000182272.21	ENSG00000182272	chr11	dexseq_prepare_annotation2.py	exon	.	+	.	B4GALNT4	17	1.47360258978068e-24	2.25389788181433e-23
ENSG00000124678.50	ENSG00000124678	chr6	dexseq_prepare_annotation2.py	exon	.	-	.	TCP11	19	1.48454395635508e-24	2.268134924737e-23
ENSG00000130810.ENSG00000243207.ENSG00000244165.26	ENSG00000130810+ENSG00000243207+ENSG00000244165	chr19	dexseq_prepare_annotation2.py	exon	.	+	.		14	1.51916650284736e-24	2.31848180126859e-23
ENSG00000172765.28	ENSG00000172765	chr3	dexseq_prepare_annotation2.py	exon	.	-	.	TMCC1	19	1.52084758931237e-24	2.31849959608893e-23
ENSG00000182896.11	ENSG00000182896	chr17	dexseq_prepare_annotation2.py	exon	.	+	.	TMEM95	6	1.54019157047779e-24	2.34541453188548e-23
ENSG00000141543.27	ENSG00000141543	chr17	dexseq_prepare_annotation2.py	exon	.	-	.	EIF4A3	18	1.55559196734174e-24	2.36627176806595e-23
ENSG00000189143.12	ENSG00000189143	chr7	dexseq_prepare_annotation2.py	exon	.	+	.	CLDN4	9	1.56380017191529e-24	2.37615500957981e-23
ENSG00000160201.25	ENSG00000160201	chr21	dexseq_prepare_annotation2.py	exon	.	-	.	U2AF1	16	1.6460174454346e-24	2.49834866472085e-23
ENSG00000117724.13	ENSG00000117724	chr1	dexseq_prepare_annotation2.py	exon	.	+	.	CENPF	12	1.66454350842915e-24	2.52370963374062e-23
ENSG00000136710.16	ENSG00000136710	chr2	dexseq_prepare_annotation2.py	exon	.	-	.	CCDC115	12	1.72450548340876e-24	2.61177013670456e-23
ENSG00000163214.45	ENSG00000163214	chr2	dexseq_prepare_annotation2.py	exon	.	-	.	DHX57	20	1.81737150317423e-24	2.74941780349496e-23
ENSG00000105290.37	ENSG00000105290	chr19	dexseq_prepare_annotation2.py	exon	.	+	.	APLP1	25	1.88696184078309e-24	2.85159151738798e-23
ENSG00000173093.13	ENSG00000173093	chr12	dexseq_prepare_annotation2.py	exon	.	+	.	CCDC63	12	2.06091964271613e-24	3.11109260848278e-23
ENSG00000155629.25	ENSG00000155629	chr10	dexseq_prepare_annotation2.py	exon	.	-	.	PIK3AP1	11	2.13203390150154e-24	3.21494970945205e-23
ENSG00000121152.11	ENSG00000121152	chr2	dexseq_prepare_annotation2.py	exon	.	+	.	NCAPH	11	2.27840855669849e-24	3.43194555698791e-23
ENSG00000188997.14	ENSG00000188997	chr11	dexseq_prepare_annotation2.py	exon	.	-	.	KCTD21	7	2.30782692082235e-24	3.47249190426661e-23
ENSG00000013375.43	ENSG00000013375	chr6	dexseq_prepare_annotation2.py	exon	.	-	.	PGM3	13	2.32035082422136e-24	3.48755760246605e-23
ENSG00000136546.32	ENSG00000136546	chr2	dexseq_prepare_annotation2.py	exon	.	-	.	SCN7A	13	2.34111280178271e-24	3.51495941526035e-23
ENSG00000128340.ENSG00000255594.24	ENSG00000128340+ENSG00000255594	chr22	dexseq_prepare_annotation2.py	exon	.	-	.		13	2.41373717218826e-24	3.62008443275924e-23
ENSG00000007216.15	ENSG00000007216	chr17	dexseq_prepare_annotation2.py	exon	.	+	.	SLC13A2	7	2.51565172008023e-24	3.76886419508892e-23
ENSG00000104093.66	ENSG00000104093	chr15	dexseq_prepare_annotation2.py	exon	.	-	.	DMXL2	40	2.55876343962652e-24	3.82932183723416e-23
ENSG00000157837.20	ENSG00000157837	chr12	dexseq_prepare_annotation2.py	exon	.	-	.	SPPL3	9	2.64212843663173e-24	3.94982558966001e-23
ENSG00000230773.15	ENSG00000230773	chr2	dexseq_prepare_annotation2.py	exon	.	-	.	AC079807.4	4	2.77240825063835e-24	4.1401296542866e-23
ENSG00000196684.ENSG00000167461.51	ENSG00000196684+ENSG00000167461	chr19	dexseq_prepare_annotation2.py	exon	.	+	.		17	2.82064339848784e-24	4.20763646812021e-23
ENSG00000082438.67	ENSG00000082438	chr2	dexseq_prepare_annotation2.py	exon	.	-	.	COBLL1	37	2.87788059026956e-24	4.28841262206692e-23
ENSG00000223685.9	ENSG00000223685	chr13	dexseq_prepare_annotation2.py	exon	.	-	.	LINC00571	9	2.91033872551942e-24	4.32800145192367e-23
ENSG00000081791.18	ENSG00000081791	chr5	dexseq_prepare_annotation2.py	exon	.	+	.	KIAA0141	11	2.91068069995443e-24	4.32800145192367e-23
ENSG00000007952.20	ENSG00000007952	chrX	dexseq_prepare_annotation2.py	exon	.	-	.	NOX1	11	2.94415107917354e-24	4.37308772059488e-23
ENSG00000119408.27	ENSG00000119408	chr9	dexseq_prepare_annotation2.py	exon	.	+	.	NEK6	23	2.97071065883609e-24	4.40782367840979e-23
ENSG00000141401.33	ENSG00000141401	chr18	dexseq_prepare_annotation2.py	exon	.	+	.	IMPA2	25	3.01093896856072e-24	4.46274497282511e-23
ENSG00000072682.41	ENSG00000072682	chr5	dexseq_prepare_annotation2.py	exon	.	-	.	P4HA2	19	3.11691851308592e-24	4.61490024624064e-23
ENSG00000171606.36	ENSG00000171606	chr19	dexseq_prepare_annotation2.py	exon	.	+	.	ZNF274	16	3.15758744814187e-24	4.67013572734763e-23
ENSG00000138002.36	ENSG00000138002	chr2	dexseq_prepare_annotation2.py	exon	.	-	.	IFT172	17	3.39402552810941e-24	5.01449218450889e-23
ENSG00000048544.3	ENSG00000048544	chr6	dexseq_prepare_annotation2.py	exon	.	-	.	MRPS10	2	3.45283633952757e-24	5.095960795256e-23
ENSG00000140682.44	ENSG00000140682	chr16	dexseq_prepare_annotation2.py	exon	.	+	.	TGFB1I1	12	3.49156891962744e-24	5.14765489976496e-23
ENSG00000156858.38	ENSG00000156858	chr16	dexseq_prepare_annotation2.py	exon	.	+	.	PRR14	8	3.52563196533742e-24	5.19236232604519e-23
ENSG00000198561.ENSG00000213593.ENSG00000211450.ENSG00000254732.ENSG00000254462.91	ENSG00000198561+ENSG00000213593+ENSG00000211450+ENSG00000254732+ENSG00000254462	chr11	dexseq_prepare_annotation2.py	exon	.	+	.		36	3.60691084039263e-24	5.30643832112e-23
ENSG00000158169.35	ENSG00000158169	chr9	dexseq_prepare_annotation2.py	exon	.	-	.	FANCC	22	3.90653791143825e-24	5.7411638639211e-23
ENSG00000102471.14	ENSG00000102471	chr13	dexseq_prepare_annotation2.py	exon	.	+	.	NDFIP2	10	3.94487707776526e-24	5.79137979450359e-23
ENSG00000109536.23	ENSG00000109536	chr4	dexseq_prepare_annotation2.py	exon	.	+	.	FRG1	12	4.07823435874349e-24	5.98083619580039e-23
ENSG00000100364.41	ENSG00000100364	chr22	dexseq_prepare_annotation2.py	exon	.	-	.	KIAA0930	25	4.23973187707199e-24	6.21111775409028e-23
ENSG00000166676.22	ENSG00000166676	chr16	dexseq_prepare_annotation2.py	exon	.	-	.	TVP23A	12	4.34242254703407e-24	6.35485398663953e-23
ENSG00000131504.54	ENSG00000131504	chr5	dexseq_prepare_annotation2.py	exon	.	-	.	DIAPH1	30	4.45100477193001e-24	6.50690044974358e-23
ENSG00000151617.15	ENSG00000151617	chr4	dexseq_prepare_annotation2.py	exon	.	+	.	EDNRA	11	4.53654220291904e-24	6.62497351357936e-23
ENSG00000172766.42	ENSG00000172766	chr13	dexseq_prepare_annotation2.py	exon	.	+	.	NAA16	15	4.57382673953358e-24	6.67240606708429e-23
ENSG00000149488.22	ENSG00000149488	chr20	dexseq_prepare_annotation2.py	exon	.	+	.	TMC2	9	4.6384916500987e-24	6.75964029764645e-23
ENSG00000180098.30	ENSG00000180098	chr1	dexseq_prepare_annotation2.py	exon	.	+	.	TRNAU1AP	19	4.73660770623793e-24	6.895388660821e-23
ENSG00000265759.ENSG00000132026.ENSG00000095066.117	ENSG00000265759+ENSG00000132026+ENSG00000095066	chr19	dexseq_prepare_annotation2.py	exon	.	-	.		79	4.87935185461997e-24	7.09575272847772e-23
ENSG00000081189.56	ENSG00000081189	chr5	dexseq_prepare_annotation2.py	exon	.	-	.	MEF2C	33	5.36875322638951e-24	7.79929338996836e-23
ENSG00000003436.32	ENSG00000003436	chr2	dexseq_prepare_annotation2.py	exon	.	-	.	TFPI	24	5.43586689504928e-24	7.88853912627423e-23
ENSG00000213672.32	ENSG00000213672	chr3	dexseq_prepare_annotation2.py	exon	.	-	.	NCKIPSD	11	5.48768179234622e-24	7.95542011817373e-23
ENSG00000261408.ENSG00000250506.ENSG00000257949.34	ENSG00000261408+ENSG00000250506+ENSG00000257949	chr17	dexseq_prepare_annotation2.py	exon	.	+	.		21	5.56792460490343e-24	8.06333023075067e-23
ENSG00000226147.ENSG00000116171.14	ENSG00000226147+ENSG00000116171	chr1	dexseq_prepare_annotation2.py	exon	.	+	.		12	5.64051891083579e-24	8.15995069100911e-23
ENSG00000141279.84	ENSG00000141279	chr17	dexseq_prepare_annotation2.py	exon	.	+	.	NPEPPS	29	5.65017685221661e-24	8.16541687030014e-23
ENSG00000146966.34	ENSG00000146966	chr7	dexseq_prepare_annotation2.py	exon	.	-	.	DENND2A	14	5.7763399248275e-24	8.33906537172602e-23
ENSG00000196814.18	ENSG00000196814	chr9	dexseq_prepare_annotation2.py	exon	.	+	.	MVB12B	7	5.82136229609221e-24	8.39533536533007e-23
ENSG00000237854.2	ENSG00000237854	chr17	dexseq_prepare_annotation2.py	exon	.	+	.	LINC00674	3	5.86107480916237e-24	8.44383889519159e-23
ENSG00000255311.11	ENSG00000255311	chr11	dexseq_prepare_annotation2.py	exon	.	+	.	RP11-160H12.2	8	6.10033963496475e-24	8.77943179796792e-23
ENSG00000182986.27	ENSG00000182986	chr19	dexseq_prepare_annotation2.py	exon	.	-	.	ZNF320	18	6.10726669373563e-24	8.78030226113876e-23
ENSG00000147872.29	ENSG00000147872	chr9	dexseq_prepare_annotation2.py	exon	.	-	.	PLIN2	20	7.12012206526068e-24	1.0225879549363e-22
ENSG00000140332.80	ENSG00000140332	chr15	dexseq_prepare_annotation2.py	exon	.	-	.	TLE3	45	7.24179373826851e-24	1.03898792806894e-22
ENSG00000006114.59	ENSG00000006114	chr17	dexseq_prepare_annotation2.py	exon	.	-	.	SYNRG	40	8.31974890624877e-24	1.19241148410715e-22
ENSG00000072071.21	ENSG00000072071	chr19	dexseq_prepare_annotation2.py	exon	.	-	.	LPHN1	12	8.38134230325028e-24	1.20000084440763e-22
ENSG00000149927.54	ENSG00000149927	chr16	dexseq_prepare_annotation2.py	exon	.	-	.	DOC2A	22	8.51808296245299e-24	1.21832272072654e-22
ENSG00000226803.35	ENSG00000226803	chr6	dexseq_prepare_annotation2.py	exon	.	-	.	RP11-203B9.4	18	8.56830557174943e-24	1.22393756685161e-22
ENSG00000170954.22	ENSG00000170954	chr19	dexseq_prepare_annotation2.py	exon	.	-	.	ZNF415	19	8.57539158825128e-24	1.22393756685161e-22
ENSG00000159176.42	ENSG00000159176	chr1	dexseq_prepare_annotation2.py	exon	.	-	.	CSRP1	29	8.58377873065575e-24	1.22393756685161e-22
ENSG00000011143.47	ENSG00000011143	chr17	dexseq_prepare_annotation2.py	exon	.	-	.	MKS1	38	8.95492845778593e-24	1.27554919406904e-22
ENSG00000230267.50	ENSG00000230267	chr16	dexseq_prepare_annotation2.py	exon	.	-	.	HERC2P4	9	9.33779680002517e-24	1.32872256105276e-22
ENSG00000167378.ENSG00000268361.ENSG00000073050.48	ENSG00000167378+ENSG00000268361+ENSG00000073050	chr19	dexseq_prepare_annotation2.py	exon	.	-	.		4	9.45856959407385e-24	1.34453034311666e-22
ENSG00000236107.28	ENSG00000236107	chr2	dexseq_prepare_annotation2.py	exon	.	+	.	AC010127.3	22	9.99020624642191e-24	1.41865014673116e-22
ENSG00000189144.13	ENSG00000189144	chr19	dexseq_prepare_annotation2.py	exon	.	-	.	ZNF573	7	1.00900342680351e-23	1.43136257318153e-22
ENSG00000050426.80	ENSG00000050426	chr12	dexseq_prepare_annotation2.py	exon	.	+	.	LETMD1	26	1.07673535503719e-23	1.52588781742413e-22
ENSG00000177182.26	ENSG00000177182	chr8	dexseq_prepare_annotation2.py	exon	.	+	.	CLVS1	9	1.1137447782046e-23	1.57672655246743e-22
ENSG00000227775.7	ENSG00000227775	chr1	dexseq_prepare_annotation2.py	exon	.	+	.	RP1-283E3.4	2	1.1965146996045e-23	1.69217883381948e-22
ENSG00000156475.52	ENSG00000156475	chr5	dexseq_prepare_annotation2.py	exon	.	-	.	PPP2R2B	21	1.31710809528591e-23	1.86083389901635e-22
ENSG00000171067.11	ENSG00000171067	chr11	dexseq_prepare_annotation2.py	exon	.	-	.	C11orf24	11	1.52053740103882e-23	2.14605929122227e-22
ENSG00000215428.ENSG00000148357.71	ENSG00000215428+ENSG00000148357	chr9	dexseq_prepare_annotation2.py	exon	.	+	.		37	1.53810124056406e-23	2.16864467299022e-22
ENSG00000140009.ENSG00000214770.43	ENSG00000140009+ENSG00000214770	chr14	dexseq_prepare_annotation2.py	exon	.	-	.		25	1.59956929397407e-23	2.25302417390587e-22
ENSG00000175054.46	ENSG00000175054	chr3	dexseq_prepare_annotation2.py	exon	.	-	.	ATR	10	1.60278998675167e-23	2.25527328632292e-22
ENSG00000149269.49	ENSG00000149269	chr11	dexseq_prepare_annotation2.py	exon	.	-	.	PAK1	24	1.63246423612323e-23	2.29470276429954e-22
ENSG00000034693.ENSG00000241847.ENSG00000229036.38	ENSG00000034693+ENSG00000241847+ENSG00000229036	chr6	dexseq_prepare_annotation2.py	exon	.	+	.		26	1.80470042310453e-23	2.53424463863253e-22
ENSG00000187764.61	ENSG00000187764	chr9	dexseq_prepare_annotation2.py	exon	.	-	.	SEMA4D	20	1.82754876715935e-23	2.56373709881909e-22
ENSG00000179044.15	ENSG00000179044	chr16	dexseq_prepare_annotation2.py	exon	.	-	.	EXOC3L1	10	1.84984815300216e-23	2.59240072138184e-22
ENSG00000180776.5	ENSG00000180776	chr13	dexseq_prepare_annotation2.py	exon	.	-	.	ZDHHC20	4	1.95020263359164e-23	2.7302836870283e-22
ENSG00000175711.20	ENSG00000175711	chr17	dexseq_prepare_annotation2.py	exon	.	-	.	B3GNTL1	15	1.95925526982677e-23	2.7401950843257e-22
ENSG00000148481.22	ENSG00000148481	chr10	dexseq_prepare_annotation2.py	exon	.	-	.	FAM188A	10	1.98492184449319e-23	2.77329925315105e-22
ENSG00000223662.4	ENSG00000223662	chr21	dexseq_prepare_annotation2.py	exon	.	+	.	SAMSN1-AS1	5	2.0727208333371e-23	2.89305999330509e-22
ENSG00000053770.16	ENSG00000053770	chr14	dexseq_prepare_annotation2.py	exon	.	+	.	AP5M1	9	2.09411996528372e-23	2.9199937829177e-22
ENSG00000007174.72	ENSG00000007174	chr17	dexseq_prepare_annotation2.py	exon	.	+	.	DNAH9	14	2.09738349960271e-23	2.92161103736033e-22
ENSG00000113648.55	ENSG00000113648	chr5	dexseq_prepare_annotation2.py	exon	.	-	.	H2AFY	18	2.36847301213973e-23	3.29592717360687e-22
ENSG00000134779.42	ENSG00000134779	chr18	dexseq_prepare_annotation2.py	exon	.	-	.	TPGS2	19	2.40381341420533e-23	3.34043827037442e-22
ENSG00000177822.23	ENSG00000177822	chr4	dexseq_prepare_annotation2.py	exon	.	-	.	AC108142.1	23	2.40526949191706e-23	3.34043827037442e-22
ENSG00000242590.ENSG00000188157.58	ENSG00000242590+ENSG00000188157	chr1	dexseq_prepare_annotation2.py	exon	.	+	.		24	2.56314830705671e-23	3.55260513700452e-22
ENSG00000122674.29	ENSG00000122674	chr7	dexseq_prepare_annotation2.py	exon	.	+	.	CCZ1	26	2.56315549199203e-23	3.55260513700452e-22
ENSG00000166986.77	ENSG00000166986	chr12	dexseq_prepare_annotation2.py	exon	.	+	.	MARS	15	2.66546732594729e-23	3.69072883576829e-22
ENSG00000159625.39	ENSG00000159625	chr16	dexseq_prepare_annotation2.py	exon	.	+	.	CCDC135	18	2.85070567820659e-23	3.94328689830012e-22
ENSG00000228509.7	ENSG00000228509	chr2	dexseq_prepare_annotation2.py	exon	.	-	.	AC006460.2	4	2.85540598636133e-23	3.94585854115285e-22
ENSG00000125618.30	ENSG00000125618	chr2	dexseq_prepare_annotation2.py	exon	.	-	.	PAX8	8	2.89948941674473e-23	4.00279413715217e-22
ENSG00000164929.17	ENSG00000164929	chr8	dexseq_prepare_annotation2.py	exon	.	+	.	BAALC	11	2.96253797417821e-23	4.0857723322132e-22
ENSG00000099330.37	ENSG00000099330	chr19	dexseq_prepare_annotation2.py	exon	.	+	.	OCEL1	14	2.96643142046129e-23	4.08708329041333e-22
ENSG00000141448.2	ENSG00000141448	chr18	dexseq_prepare_annotation2.py	exon	.	+	.	GATA6	3	3.22267317028529e-23	4.43572695628564e-22
ENSG00000160209.45	ENSG00000160209	chr21	dexseq_prepare_annotation2.py	exon	.	+	.	PDXK	10	3.3617980134591e-23	4.6226386941505e-22
ENSG00000106266.27	ENSG00000106266	chr7	dexseq_prepare_annotation2.py	exon	.	-	.	SNX8	21	3.42665739793728e-23	4.70716300124164e-22
ENSG00000139624.75	ENSG00000139624	chr12	dexseq_prepare_annotation2.py	exon	.	-	.	CERS5	26	3.47908961255755e-23	4.7744660611857e-22
ENSG00000163702.68	ENSG00000163702	chr3	dexseq_prepare_annotation2.py	exon	.	+	.	IL17RC	53	3.7127052770801e-23	5.08834143101259e-22
ENSG00000175832.31	ENSG00000175832	chr17	dexseq_prepare_annotation2.py	exon	.	-	.	ETV4	27	3.71513408053482e-23	5.08834143101259e-22
ENSG00000167244.ENSG00000129965.ENSG00000254647.ENSG00000240801.42	ENSG00000167244+ENSG00000129965+ENSG00000254647+ENSG00000240801	chr11	dexseq_prepare_annotation2.py	exon	.	-	.		25	3.87134271440919e-23	5.29706478992264e-22
ENSG00000070886.21	ENSG00000070886	chr1	dexseq_prepare_annotation2.py	exon	.	+	.	EPHA8	3	3.8957665950792e-23	5.32523685752558e-22
ENSG00000038295.29	ENSG00000038295	chr4	dexseq_prepare_annotation2.py	exon	.	+	.	TLL1	3	4.0088384779897e-23	5.47440990976607e-22
ENSG00000163811.26	ENSG00000163811	chr2	dexseq_prepare_annotation2.py	exon	.	+	.	WDR43	8	4.11454543118946e-23	5.61324233284471e-22
ENSG00000125450.72	ENSG00000125450	chr17	dexseq_prepare_annotation2.py	exon	.	+	.	NUP85	10	4.27810820542323e-23	5.8306542450361e-22
ENSG00000095627.28	ENSG00000095627	chr10	dexseq_prepare_annotation2.py	exon	.	+	.	TDRD1	16	4.29279068876227e-23	5.84466903046194e-22
ENSG00000166260.21	ENSG00000166260	chr17	dexseq_prepare_annotation2.py	exon	.	-	.	COX11	10	4.29680809339116e-23	5.84466903046194e-22
ENSG00000153064.33	ENSG00000153064	chr4	dexseq_prepare_annotation2.py	exon	.	+	.	BANK1	21	4.32070360221928e-23	5.87142188137195e-22
ENSG00000105127.22	ENSG00000105127	chr19	dexseq_prepare_annotation2.py	exon	.	-	.	AKAP8	19	4.59740070141224e-23	6.24131974009904e-22
ENSG00000134602.11	ENSG00000134602	chrX	dexseq_prepare_annotation2.py	exon	.	+	.	MST4	5	4.61690422882377e-23	6.26167636034224e-22
ENSG00000135250.48	ENSG00000135250	chr7	dexseq_prepare_annotation2.py	exon	.	-	.	SRPK2	23	4.97602497809966e-23	6.74214974593639e-22
ENSG00000169519.11	ENSG00000169519	chr11	dexseq_prepare_annotation2.py	exon	.	+	.	METTL15	5	5.11198543307394e-23	6.91961536983731e-22
ENSG00000183087.14	ENSG00000183087	chr13	dexseq_prepare_annotation2.py	exon	.	-	.	GAS6	11	5.153581334564e-23	6.96912731980767e-22
ENSG00000172893.35	ENSG00000172893	chr11	dexseq_prepare_annotation2.py	exon	.	-	.	DHCR7	22	5.18708472878539e-23	7.00761018612564e-22
ENSG00000061656.4	ENSG00000061656	chr20	dexseq_prepare_annotation2.py	exon	.	+	.	SPAG4	2	5.33213876367994e-23	7.19657367832721e-22
ENSG00000263053.ENSG00000171282.45	ENSG00000263053+ENSG00000171282	chr17	dexseq_prepare_annotation2.py	exon	.	+	.		30	5.3600862122711e-23	7.22726964233214e-22
ENSG00000155530.21	ENSG00000155530	chr7	dexseq_prepare_annotation2.py	exon	.	+	.	LRGUK	15	5.4545562207606e-23	7.34751472297994e-22
ENSG00000170579.48	ENSG00000170579	chr18	dexseq_prepare_annotation2.py	exon	.	-	.	DLGAP1	15	5.58334374790661e-23	7.51370910570998e-22
ENSG00000175575.43	ENSG00000175575	chr11	dexseq_prepare_annotation2.py	exon	.	+	.	PAAF1	38	6.00229012312986e-23	8.06968104840537e-22
ENSG00000213886.ENSG00000204681.49	ENSG00000213886+ENSG00000204681	chr6	dexseq_prepare_annotation2.py	exon	.	-	.		7	6.3238368552232e-23	8.49375689026498e-22
ENSG00000159363.54	ENSG00000159363	chr1	dexseq_prepare_annotation2.py	exon	.	-	.	ATP13A2	28	6.33203644824365e-23	8.49655286890897e-22
ENSG00000143126.36	ENSG00000143126	chr1	dexseq_prepare_annotation2.py	exon	.	+	.	CELSR2	7	6.56815159385430e-23	8.80487348797765e-22
ENSG00000013573.86	ENSG00000013573	chr12	dexseq_prepare_annotation2.py	exon	.	+	.	DDX11	30	6.58259455542172e-23	8.8157254759592e-22
ENSG00000252561.ENSG00000008517.70	ENSG00000252561+ENSG00000008517	chr16	dexseq_prepare_annotation2.py	exon	.	+	.		23	6.9416921852652e-23	9.28768989103691e-22
ENSG00000114126.ENSG00000269905.58	ENSG00000114126+ENSG00000269905	chr3	dexseq_prepare_annotation2.py	exon	.	-	.		46	7.23888698069091e-23	9.67600215474835e-22
ENSG00000186148.ENSG00000240069.23	ENSG00000186148+ENSG00000240069	chr2	dexseq_prepare_annotation2.py	exon	.	+	.		5	7.49365779066738e-23	1.00069153266143e-21
ENSG00000041982.45	ENSG00000041982	chr9	dexseq_prepare_annotation2.py	exon	.	-	.	TNC	6	7.74975388685608e-23	1.03389608050583e-21
ENSG00000129422.53	ENSG00000129422	chr8	dexseq_prepare_annotation2.py	exon	.	-	.	MTUS1	47	7.84258120088806e-23	1.04491322276366e-21
ENSG00000172927.29	ENSG00000172927	chr11	dexseq_prepare_annotation2.py	exon	.	+	.	MYEOV	23	7.84738257015045e-23	1.04491322276366e-21
ENSG00000239344.ENSG00000176406.56	ENSG00000239344+ENSG00000176406	chr8	dexseq_prepare_annotation2.py	exon	.	+	.		26	7.898325344405e-23	1.05068910328637e-21
ENSG00000020577.32	ENSG00000020577	chr14	dexseq_prepare_annotation2.py	exon	.	+	.	SAMD4A	7	8.20406522785836e-23	1.09031634339232e-21
ENSG00000063854.36	ENSG00000063854	chr16	dexseq_prepare_annotation2.py	exon	.	-	.	HAGH	27	8.22039665929534e-23	1.09144234038522e-21
ENSG00000112658.7	ENSG00000112658	chr6	dexseq_prepare_annotation2.py	exon	.	+	.	SRF	3	8.94338774012048e-23	1.18630151800185e-21
ENSG00000158062.43	ENSG00000158062	chr1	dexseq_prepare_annotation2.py	exon	.	-	.	UBXN11	24	9.03163134963138e-23	1.19686351320306e-21
ENSG00000021776.44	ENSG00000021776	chr15	dexseq_prepare_annotation2.py	exon	.	-	.	AQR	6	9.27595259555517e-23	1.22806891941916e-21
ENSG00000104884.44	ENSG00000104884	chr19	dexseq_prepare_annotation2.py	exon	.	-	.	ERCC2	30	9.9059571396454e-23	1.31022793100377e-21
ENSG00000261487.ENSG00000175938.ENSG00000099364.16	ENSG00000261487+ENSG00000175938+ENSG00000099364	chr16	dexseq_prepare_annotation2.py	exon	.	+	.		10	1.00969730862664e-22	1.33422228565241e-21
ENSG00000167178.30	ENSG00000167178	chr15	dexseq_prepare_annotation2.py	exon	.	+	.	ISLR2	18	1.04974676997367e-22	1.38582539366867e-21
ENSG00000164898.ENSG00000269955.ENSG00000146963.43	ENSG00000164898+ENSG00000269955+ENSG00000146963	chr7	dexseq_prepare_annotation2.py	exon	.	+	.		26	1.09192111502593e-22	1.44013299577209e-21
ENSG00000150401.28	ENSG00000150401	chr13	dexseq_prepare_annotation2.py	exon	.	-	.	DCUN1D2	14	1.09434268244109e-22	1.44195741686355e-21
ENSG00000125755.64	ENSG00000125755	chr19	dexseq_prepare_annotation2.py	exon	.	-	.	SYMPK	27	1.13292242857077e-22	1.49137693725031e-21
ENSG00000135249.29	ENSG00000135249	chr7	dexseq_prepare_annotation2.py	exon	.	+	.	RINT1	15	1.17675112502019e-22	1.54760602502655e-21
ENSG00000005844.72	ENSG00000005844	chr16	dexseq_prepare_annotation2.py	exon	.	+	.	ITGAL	11	1.17934441930346e-22	1.54954922377355e-21
ENSG00000174365.28	ENSG00000174365	chr20	dexseq_prepare_annotation2.py	exon	.	+	.	SNHG11	8	1.18916398962871e-22	1.56097443175458e-21
ENSG00000170310.27	ENSG00000170310	chr17	dexseq_prepare_annotation2.py	exon	.	-	.	STX8	4	1.21339129525148e-22	1.59127273923065e-21
ENSG00000140955.28	ENSG00000140955	chr16	dexseq_prepare_annotation2.py	exon	.	+	.	ADAD2	27	1.32060145213093e-22	1.73023707237683e-21
ENSG00000141748.19	ENSG00000141748	chr17	dexseq_prepare_annotation2.py	exon	.	-	.	ARL5C	18	1.37835433679057e-22	1.80420217053228e-21
ENSG00000070501.42	ENSG00000070501	chr8	dexseq_prepare_annotation2.py	exon	.	+	.	POLB	10	1.40102768515477e-22	1.83215371859035e-21
ENSG00000254870.ENSG00000213760.ENSG00000265236.ENSG00000198563.80	ENSG00000254870+ENSG00000213760+ENSG00000265236+ENSG00000198563	chr6	dexseq_prepare_annotation2.py	exon	.	-	.		30	1.43283196549212e-22	1.87198215773796e-21
ENSG00000241369.29	ENSG00000241369	chr3	dexseq_prepare_annotation2.py	exon	.	-	.	CT64	24	1.43719649127718e-22	1.87591963071969e-21
ENSG00000166508.13	ENSG00000166508	chr7	dexseq_prepare_annotation2.py	exon	.	-	.	MCM7	4	1.44987928922275e-22	1.89069704870663e-21
ENSG00000231731.16	ENSG00000231731	chr2	dexseq_prepare_annotation2.py	exon	.	+	.	AC010976.2	11	1.45245050599052e-22	1.89227322956814e-21
ENSG00000196411.28	ENSG00000196411	chr7	dexseq_prepare_annotation2.py	exon	.	-	.	EPHB4	22	1.63823546321038e-22	2.13231622427983e-21
ENSG00000100802.45	ENSG00000100802	chr14	dexseq_prepare_annotation2.py	exon	.	-	.	C14orf93	17	1.68709003664852e-22	2.19384891657066e-21
ENSG00000156970.ENSG00000259288.ENSG00000137843.104	ENSG00000156970+ENSG00000259288+ENSG00000137843	chr15	dexseq_prepare_annotation2.py	exon	.	+	.		53	1.71631143712884e-22	2.22975989137936e-21
ENSG00000231887.ENSG00000256682.ENSG00000212127.ENSG00000111215.61	ENSG00000231887+ENSG00000256682+ENSG00000212127+ENSG00000111215	chr12	dexseq_prepare_annotation2.py	exon	.	-	.		8	1.77145673173039e-22	2.29925150376371e-21
ENSG00000159348.23	ENSG00000159348	chr1	dexseq_prepare_annotation2.py	exon	.	-	.	CYB5R1	6	1.84961305201664e-22	2.39845248052354e-21
ENSG00000173120.27	ENSG00000173120	chr11	dexseq_prepare_annotation2.py	exon	.	+	.	KDM2A	11	1.86752407505457e-22	2.41941924947368e-21
ENSG00000161013.62	ENSG00000161013	chr5	dexseq_prepare_annotation2.py	exon	.	-	.	MGAT4B	29	1.99883665936203e-22	2.58712428007641e-21
ENSG00000067596.36	ENSG00000067596	chr17	dexseq_prepare_annotation2.py	exon	.	+	.	DHX8	23	2.05798221858741e-22	2.66119711841172e-21
ENSG00000142082.43	ENSG00000142082	chr11	dexseq_prepare_annotation2.py	exon	.	-	.	SIRT3	14	2.13123297055039e-22	2.75335474372128e-21
ENSG00000237233.2	ENSG00000237233	chr10	dexseq_prepare_annotation2.py	exon	.	+	.	RP11-809M12.1	2	2.14259699080369e-22	2.76546347660611e-21
ENSG00000148814.45	ENSG00000148814	chr10	dexseq_prepare_annotation2.py	exon	.	+	.	LRRC27	36	2.17349696152057e-22	2.80274148575652e-21
ENSG00000188038.ENSG00000038358.ENSG00000263126.ENSG00000221526.52	ENSG00000188038+ENSG00000038358+ENSG00000263126+ENSG00000221526	chr16	dexseq_prepare_annotation2.py	exon	.	+	.		42	2.20246973417044e-22	2.83746750168451e-21
ENSG00000170525.36	ENSG00000170525	chr10	dexseq_prepare_annotation2.py	exon	.	+	.	PFKFB3	15	2.20720531348313e-22	2.84093302999571e-21
ENSG00000110888.47	ENSG00000110888	chr12	dexseq_prepare_annotation2.py	exon	.	-	.	CAPRIN2	7	2.21890693482116e-22	2.85334995470336e-21
ENSG00000181240.11	ENSG00000181240	chr19	dexseq_prepare_annotation2.py	exon	.	-	.	SLC25A41	6	2.2410617162457e-22	2.87917346116747e-21
ENSG00000143341.116	ENSG00000143341	chr1	dexseq_prepare_annotation2.py	exon	.	+	.	HMCN1	41	2.33125767870534e-22	2.99228342346209e-21
ENSG00000240038.ENSG00000236085.ENSG00000185946.64	ENSG00000240038+ENSG00000236085+ENSG00000185946	chr1	dexseq_prepare_annotation2.py	exon	.	+	.		47	2.45495015528782e-22	3.14813922037278e-21
ENSG00000255794.23	ENSG00000255794	chr12	dexseq_prepare_annotation2.py	exon	.	+	.	RMST	16	2.52017939994337e-22	3.22880548952154e-21
ENSG00000219545.ENSG00000106415.20	ENSG00000219545+ENSG00000106415	chr7	dexseq_prepare_annotation2.py	exon	.	+	.		6	2.54382638893408e-22	3.25609777783562e-21
ENSG00000260781.18	ENSG00000260781	chr16	dexseq_prepare_annotation2.py	exon	.	-	.	ARHGAP23P1	15	2.56876091234576e-22	3.28498633063149e-21
ENSG00000149970.29	ENSG00000149970	chrX	dexseq_prepare_annotation2.py	exon	.	+	.	CNKSR2	16	2.57752612139041e-22	3.2931630886725e-21
ENSG00000185619.40	ENSG00000185619	chr4	dexseq_prepare_annotation2.py	exon	.	+	.	PCGF3	22	2.59539732343811e-22	3.31294834815335e-21
ENSG00000114204.ENSG00000174776.61	ENSG00000114204+ENSG00000174776	chr3	dexseq_prepare_annotation2.py	exon	.	-	.		30	2.66480831049956e-22	3.39842587844058e-21
ENSG00000165409.26	ENSG00000165409	chr14	dexseq_prepare_annotation2.py	exon	.	+	.	TSHR	16	2.69355000080632e-22	3.43192866157781e-21
ENSG00000176387.ENSG00000203401.16	ENSG00000176387+ENSG00000203401	chr16	dexseq_prepare_annotation2.py	exon	.	+	.		12	2.74175704521702e-22	3.49014865664289e-21
ENSG00000148541.50	ENSG00000148541	chr10	dexseq_prepare_annotation2.py	exon	.	-	.	FAM13C	29	2.76800358705272e-22	3.52033276712346e-21
ENSG00000079459.24	ENSG00000079459	chr8	dexseq_prepare_annotation2.py	exon	.	+	.	FDFT1	8	2.8043912868587e-22	3.563347318563e-21
ENSG00000131037.57	ENSG00000131037	chr19	dexseq_prepare_annotation2.py	exon	.	+	.	EPS8L1	39	2.83070078870141e-22	3.59348926448676e-21
ENSG00000081059.68	ENSG00000081059	chr5	dexseq_prepare_annotation2.py	exon	.	+	.	TCF7	26	2.97176669563758e-22	3.7691229104123e-21
ENSG00000128833.52	ENSG00000128833	chr15	dexseq_prepare_annotation2.py	exon	.	-	.	MYO5C	12	2.99000298926634e-22	3.78879210902655e-21
ENSG00000065427.23	ENSG00000065427	chr16	dexseq_prepare_annotation2.py	exon	.	-	.	KARS	12	3.02281803273614e-22	3.82688211838099e-21
ENSG00000265817.ENSG00000197275.34	ENSG00000265817+ENSG00000197275	chr8	dexseq_prepare_annotation2.py	exon	.	-	.		12	3.04808630533686e-22	3.85535725032043e-21
ENSG00000175161.20	ENSG00000175161	chr3	dexseq_prepare_annotation2.py	exon	.	+	.	CADM2	13	3.06733719252104e-22	3.87617642672722e-21
ENSG00000151834.36	ENSG00000151834	chr4	dexseq_prepare_annotation2.py	exon	.	-	.	GABRA2	12	3.1100660051762e-22	3.92659969817155e-21
ENSG00000113597.ENSG00000253251.40	ENSG00000113597+ENSG00000253251	chr5	dexseq_prepare_annotation2.py	exon	.	+	.		5	3.37668957136549e-22	4.25935193161889e-21
ENSG00000251018.6	ENSG00000251018	chr5	dexseq_prepare_annotation2.py	exon	.	-	.	RP11-80G7.1	3	3.63496897762387e-22	4.58098449739023e-21
ENSG00000164944.42	ENSG00000164944	chr8	dexseq_prepare_annotation2.py	exon	.	-	.	KIAA1429	24	3.66958397918069e-22	4.62041543996931e-21
ENSG00000127314.71	ENSG00000127314	chr12	dexseq_prepare_annotation2.py	exon	.	+	.	RAP1B	44	3.68306844104676e-22	4.63319334322984e-21
ENSG00000259248.22	ENSG00000259248	chr15	dexseq_prepare_annotation2.py	exon	.	-	.	USP3-AS1	7	3.9159556458837e-22	4.92170063439211e-21
ENSG00000017797.15	ENSG00000017797	chr18	dexseq_prepare_annotation2.py	exon	.	+	.	RALBP1	8	4.0932701078125e-22	5.13990373031645e-21
ENSG00000088854.41	ENSG00000088854	chr20	dexseq_prepare_annotation2.py	exon	.	-	.	C20orf194	17	4.22434539748669e-22	5.29970269921366e-21
ENSG00000115355.56	ENSG00000115355	chr2	dexseq_prepare_annotation2.py	exon	.	-	.	CCDC88A	33	4.25843791370958e-22	5.33765214310458e-21
ENSG00000070081.60	ENSG00000070081	chr11	dexseq_prepare_annotation2.py	exon	.	+	.	NUCB2	24	4.37193560168319e-22	5.47497219442526e-21
ENSG00000215033.ENSG00000186807.ENSG00000239492.28	ENSG00000215033+ENSG00000186807+ENSG00000239492	chr10	dexseq_prepare_annotation2.py	exon	.	+	.		25	4.57197101548453e-22	5.72031833000443e-21
ENSG00000175265.ENSG00000215252.31	ENSG00000175265+ENSG00000215252	chr15	dexseq_prepare_annotation2.py	exon	.	-	.		7	4.6958173146698e-22	5.8699829762497e-21
ENSG00000198691.62	ENSG00000198691	chr1	dexseq_prepare_annotation2.py	exon	.	-	.	ABCA4	29	4.73928257947277e-22	5.91898889062211e-21
ENSG00000082153.36	ENSG00000082153	chr2	dexseq_prepare_annotation2.py	exon	.	+	.	BZW1	2	4.75933482483993e-22	5.93869200785058e-21
ENSG00000154227.26	ENSG00000154227	chr15	dexseq_prepare_annotation2.py	exon	.	-	.	CERS3	21	4.81049323689602e-22	5.99363104085637e-21
ENSG00000141564.51	ENSG00000141564	chr17	dexseq_prepare_annotation2.py	exon	.	+	.	RPTOR	14	4.8119949672774e-22	5.99363104085637e-21
ENSG00000076864.47	ENSG00000076864	chr1	dexseq_prepare_annotation2.py	exon	.	-	.	RAP1GAP	13	4.85360670110266e-22	6.04004389470554e-21
ENSG00000140470.40	ENSG00000140470	chr15	dexseq_prepare_annotation2.py	exon	.	-	.	ADAMTS17	10	4.90436847216098e-22	6.09775016484974e-21
ENSG00000231074.ENSG00000270604.39	ENSG00000231074+ENSG00000270604	chr6	dexseq_prepare_annotation2.py	exon	.	-	.		22	5.77545129872678e-22	7.17437098718403e-21
ENSG00000141027.103	ENSG00000141027	chr17	dexseq_prepare_annotation2.py	exon	.	-	.	NCOR1	39	6.21683271567354e-22	7.71576164032834e-21
ENSG00000113924.27	ENSG00000113924	chr3	dexseq_prepare_annotation2.py	exon	.	-	.	HGD	23	6.25551556823766e-22	7.7568393046147e-21
ENSG00000167613.20	ENSG00000167613	chr19	dexseq_prepare_annotation2.py	exon	.	-	.	LAIR1	18	6.96190971700485e-22	8.62506709632144e-21
ENSG00000154845.71	ENSG00000154845	chr18	dexseq_prepare_annotation2.py	exon	.	-	.	PPP4R1	4	7.04168814471613e-22	8.71612878376271e-21
ENSG00000111961.22	ENSG00000111961	chr6	dexseq_prepare_annotation2.py	exon	.	+	.	SASH1	17	7.24799438580732e-22	8.96350365361461e-21
ENSG00000204653.18	ENSG00000204653	chr19	dexseq_prepare_annotation2.py	exon	.	-	.	ASPDH	8	7.7105654348223e-22	9.52707586822172e-21
ENSG00000175267.52	ENSG00000175267	chr16	dexseq_prepare_annotation2.py	exon	.	+	.	VWA3A	12	8.91990772202093e-22	1.1011526972749e-20
ENSG00000139531.24	ENSG00000139531	chr12	dexseq_prepare_annotation2.py	exon	.	+	.	SUOX	15	9.30150655082298e-22	1.14724087902158e-20
ENSG00000095321.31	ENSG00000095321	chr9	dexseq_prepare_annotation2.py	exon	.	-	.	CRAT	27	9.49318354872577e-22	1.16984323979329e-20
ENSG00000174669.21	ENSG00000174669	chr11	dexseq_prepare_annotation2.py	exon	.	-	.	SLC29A2	10	9.62333794292472e-22	1.18483082758279e-20
ENSG00000139915.ENSG00000272781.45	ENSG00000139915+ENSG00000272781	chr14	dexseq_prepare_annotation2.py	exon	.	-	.		15	9.98092999058871e-22	1.22776931540563e-20
ENSG00000142396.ENSG00000269545.ENSG00000198131.ENSG00000267216.ENSG00000273439.ENSG00000083842.67	ENSG00000142396+ENSG00000269545+ENSG00000198131+ENSG00000267216+ENSG00000273439+ENSG00000083842	chr19	dexseq_prepare_annotation2.py	exon	.	+	.		49	1.03846402477936e-21	1.2762998562952e-20
ENSG00000105339.45	ENSG00000105339	chr8	dexseq_prepare_annotation2.py	exon	.	+	.	DENND3	33	1.03942227584396e-21	1.27634806073571e-20
ENSG00000129990.30	ENSG00000129990	chr19	dexseq_prepare_annotation2.py	exon	.	-	.	SYT5	24	1.20672196451486e-21	1.48047302501611e-20
ENSG00000169727.63	ENSG00000169727	chr17	dexseq_prepare_annotation2.py	exon	.	+	.	GPS1	42	1.20948661289785e-21	1.48255517033763e-20
ENSG00000174695.14	ENSG00000174695	chr5	dexseq_prepare_annotation2.py	exon	.	-	.	TMEM167A	10	1.24376342741272e-21	1.52322632097952e-20
ENSG00000188677.33	ENSG00000188677	chr22	dexseq_prepare_annotation2.py	exon	.	+	.	PARVB	10	1.26245832368193e-21	1.54475957703036e-20
ENSG00000148308.31	ENSG00000148308	chr9	dexseq_prepare_annotation2.py	exon	.	+	.	GTF3C5	22	1.3078656464275e-21	1.59891180436489e-20
ENSG00000118520.15	ENSG00000118520	chr6	dexseq_prepare_annotation2.py	exon	.	+	.	ARG1	6	1.35434484423495e-21	1.65427802961609e-20
ENSG00000123908.28	ENSG00000123908	chr8	dexseq_prepare_annotation2.py	exon	.	-	.	AGO2	15	1.3605521776152e-21	1.66039970498417e-20
ENSG00000166157.ENSG00000187172.51	ENSG00000166157+ENSG00000187172	chr21	dexseq_prepare_annotation2.py	exon	.	-	.		17	1.37475028009517e-21	1.67625389727496e-20
ENSG00000166532.31	ENSG00000166532	chr12	dexseq_prepare_annotation2.py	exon	.	+	.	RIMKLB	18	1.38857441670846e-21	1.69162469291641e-20
ENSG00000069020.57	ENSG00000069020	chr5	dexseq_prepare_annotation2.py	exon	.	+	.	MAST4	24	1.41016949126175e-21	1.71642715991615e-20
ENSG00000099940.6	ENSG00000099940	chr22	dexseq_prepare_annotation2.py	exon	.	+	.	SNAP29	4	1.45360138634934e-21	1.76774221135023e-20
ENSG00000075407.3	ENSG00000075407	chr10	dexseq_prepare_annotation2.py	exon	.	+	.	ZNF37A	4	1.46466523470791e-21	1.77963873837475e-20
ENSG00000138073.29	ENSG00000138073	chr2	dexseq_prepare_annotation2.py	exon	.	-	.	PREB	17	1.52149629706853e-21	1.8470752249727e-20
ENSG00000115266.29	ENSG00000115266	chr19	dexseq_prepare_annotation2.py	exon	.	+	.	APC2	12	1.65816240477488e-21	2.01122790196625e-20
ENSG00000155506.49	ENSG00000155506	chr5	dexseq_prepare_annotation2.py	exon	.	+	.	LARP1	13	1.68997905463177e-21	2.04803046341414e-20
ENSG00000197971.105	ENSG00000197971	chr18	dexseq_prepare_annotation2.py	exon	.	-	.	MBP	13	1.69749019078516e-21	2.05533947424797e-20
ENSG00000163995.46	ENSG00000163995	chr4	dexseq_prepare_annotation2.py	exon	.	-	.	ABLIM2	3	1.78003539983855e-21	2.15340867882907e-20
ENSG00000163539.95	ENSG00000163539	chr3	dexseq_prepare_annotation2.py	exon	.	-	.	CLASP2	46	1.85040645005953e-21	2.23578338886546e-20
ENSG00000099250.40	ENSG00000099250	chr10	dexseq_prepare_annotation2.py	exon	.	-	.	NRP1	30	1.85134713219706e-21	2.23578338886546e-20
ENSG00000165633.10	ENSG00000165633	chr10	dexseq_prepare_annotation2.py	exon	.	-	.	VSTM4	11	1.87596625639341e-21	2.2635464264806e-20
ENSG00000170242.30	ENSG00000170242	chr11	dexseq_prepare_annotation2.py	exon	.	+	.	USP47	18	1.89448255348233e-21	2.28390396725369e-20
ENSG00000102786.62	ENSG00000102786	chr13	dexseq_prepare_annotation2.py	exon	.	-	.	INTS6	22	1.94930810410527e-21	2.34796105375664e-20
ENSG00000166226.35	ENSG00000166226	chr12	dexseq_prepare_annotation2.py	exon	.	+	.	CCT2	8	2.0184945383354e-21	2.42831532775375e-20
ENSG00000075539.64	ENSG00000075539	chr4	dexseq_prepare_annotation2.py	exon	.	-	.	FRYL	26	2.01951627560166e-21	2.42831532775375e-20
ENSG00000133107.28	ENSG00000133107	chr13	dexseq_prepare_annotation2.py	exon	.	-	.	TRPC4	5	2.02739757834963e-21	2.43568318063318e-20
ENSG00000259738.ENSG00000157450.35	ENSG00000259738+ENSG00000157450	chr15	dexseq_prepare_annotation2.py	exon	.	+	.		6	2.13950331383835e-21	2.56814364931608e-20
ENSG00000197355.11	ENSG00000197355	chr9	dexseq_prepare_annotation2.py	exon	.	+	.	UAP1L1	8	2.16087603006294e-21	2.59155840289414e-20
ENSG00000224729.18	ENSG00000224729	chr7	dexseq_prepare_annotation2.py	exon	.	-	.	PCOLCE-AS1	10	2.19856987533412e-21	2.63448994207423e-20
ENSG00000088205.25	ENSG00000088205	chr2	dexseq_prepare_annotation2.py	exon	.	+	.	DDX18	10	2.53039850518532e-21	3.0294977965529e-20
ENSG00000229847.8	ENSG00000229847	chr10	dexseq_prepare_annotation2.py	exon	.	-	.	EMX2OS	7	2.5357563209038e-21	3.03329748360999e-20
ENSG00000213842.ENSG00000182973.13	ENSG00000213842+ENSG00000182973	chr3	dexseq_prepare_annotation2.py	exon	.	+	.		9	2.54810355621786e-21	3.04544425032304e-20
ENSG00000261771.ENSG00000260916.ENSG00000207964.ENSG00000256061.66	ENSG00000261771+ENSG00000260916+ENSG00000207964+ENSG00000256061	chr15	dexseq_prepare_annotation2.py	exon	.	-	.		39	2.55813420318735e-21	3.05480376731435e-20
ENSG00000125851.16	ENSG00000125851	chr20	dexseq_prepare_annotation2.py	exon	.	+	.	PCSK2	7	2.63167759365936e-21	3.13992598116334e-20
ENSG00000157954.41	ENSG00000157954	chr7	dexseq_prepare_annotation2.py	exon	.	+	.	WIPI2	23	2.70098518960691e-21	3.21734509943637e-20
ENSG00000114554.23	ENSG00000114554	chr3	dexseq_prepare_annotation2.py	exon	.	+	.	PLXNA1	21	2.70334889895745e-21	3.21734509943637e-20
ENSG00000065154.27	ENSG00000065154	chr10	dexseq_prepare_annotation2.py	exon	.	-	.	OAT	8	2.70351507131498e-21	3.21734509943637e-20
ENSG00000099917.86	ENSG00000099917	chr22	dexseq_prepare_annotation2.py	exon	.	+	.	MED15	37	2.76412870294546e-21	3.2866626221324e-20
ENSG00000244510.ENSG00000230189.ENSG00000251451.ENSG00000244657.19	ENSG00000244510+ENSG00000230189+ENSG00000251451+ENSG00000244657	chr7	dexseq_prepare_annotation2.py	exon	.	-	.		16	2.81816821619134e-21	3.34805134187043e-20
ENSG00000137841.30	ENSG00000137841	chr15	dexseq_prepare_annotation2.py	exon	.	-	.	PLCB2	18	2.82860825884176e-21	3.35758217938413e-20
ENSG00000134108.19	ENSG00000134108	chr3	dexseq_prepare_annotation2.py	exon	.	+	.	ARL8B	13	2.99724719001802e-21	3.55471980998892e-20
ENSG00000215424.19	ENSG00000215424	chr21	dexseq_prepare_annotation2.py	exon	.	+	.	MCM3AP-AS1	16	3.0977219796547e-21	3.670747683741e-20
ENSG00000228203.11	ENSG00000228203	chr2	dexseq_prepare_annotation2.py	exon	.	-	.	RNF144A-AS1	10	3.10381367194717e-21	3.67483071406669e-20
ENSG00000169604.20	ENSG00000169604	chr2	dexseq_prepare_annotation2.py	exon	.	+	.	ANTXR1	9	3.21791664691892e-21	3.8066802719259e-20
ENSG00000232517.8	ENSG00000232517	chr5	dexseq_prepare_annotation2.py	exon	.	-	.	AC112198.1	5	3.33329539868438e-21	3.93981331888755e-20
ENSG00000196367.ENSG00000242687.94	ENSG00000196367+ENSG00000242687	chr7	dexseq_prepare_annotation2.py	exon	.	+	.		54	3.79878779282403e-21	4.48618748866838e-20
ENSG00000233355.15	ENSG00000233355	chr1	dexseq_prepare_annotation2.py	exon	.	-	.	CHRM3-AS2	10	3.98053110701366e-21	4.69682379050176e-20
ENSG00000150471.44	ENSG00000150471	chr4	dexseq_prepare_annotation2.py	exon	.	+	.	LPHN3	6	4.02912305209522e-21	4.75012401931226e-20
ENSG00000142002.82	ENSG00000142002	chr19	dexseq_prepare_annotation2.py	exon	.	-	.	DPP9	2	4.05306362390487e-21	4.7742958107541e-20
ENSG00000166105.16	ENSG00000166105	chr11	dexseq_prepare_annotation2.py	exon	.	+	.	GLB1L3	5	4.11207403524444e-21	4.83970205097244e-20
ENSG00000162368.5	ENSG00000162368	chr1	dexseq_prepare_annotation2.py	exon	.	+	.	CMPK1	3	4.33508681216365e-21	5.09785653237331e-20
ENSG00000139291.ENSG00000258064.ENSG00000173451.19	ENSG00000139291+ENSG00000258064+ENSG00000173451	chr12	dexseq_prepare_annotation2.py	exon	.	+	.		10	4.45851867474703e-21	5.23857084220701e-20
ENSG00000140577.35	ENSG00000140577	chr15	dexseq_prepare_annotation2.py	exon	.	+	.	CRTC3	5	4.85728698942516e-21	5.70228247752634e-20
ENSG00000105186.45	ENSG00000105186	chr19	dexseq_prepare_annotation2.py	exon	.	-	.	ANKRD27	15	4.8940634188158e-21	5.74060411828664e-20
ENSG00000149212.21	ENSG00000149212	chr11	dexseq_prepare_annotation2.py	exon	.	-	.	SESN3	15	4.94681799875951e-21	5.79758720394701e-20
ENSG00000185621.36	ENSG00000185621	chr3	dexseq_prepare_annotation2.py	exon	.	+	.	LMLN	21	5.02878545974225e-21	5.8886823326223e-20
ENSG00000181827.21	ENSG00000181827	chr15	dexseq_prepare_annotation2.py	exon	.	-	.	RFX7	7	5.07595377898662e-21	5.9389086842937e-20
ENSG00000134255.17	ENSG00000134255	chr1	dexseq_prepare_annotation2.py	exon	.	+	.	CEPT1	8	5.10593071446729e-21	5.96895334701362e-20
ENSG00000013561.34	ENSG00000013561	chr5	dexseq_prepare_annotation2.py	exon	.	+	.	RNF14	14	5.25774400561672e-21	6.14125725399537e-20
ENSG00000260170.ENSG00000137767.ENSG00000104164.76	ENSG00000260170+ENSG00000137767+ENSG00000104164	chr15	dexseq_prepare_annotation2.py	exon	.	+	.		41	5.34340835009236e-21	6.23607186269602e-20
ENSG00000156218.45	ENSG00000156218	chr15	dexseq_prepare_annotation2.py	exon	.	+	.	ADAMTSL3	27	5.44289927000824e-21	6.34685013113975e-20
ENSG00000135424.74	ENSG00000135424	chr12	dexseq_prepare_annotation2.py	exon	.	-	.	ITGA7	26	5.47794273462638e-21	6.38235475658482e-20
ENSG00000111641.57	ENSG00000111641	chr12	dexseq_prepare_annotation2.py	exon	.	-	.	NOP2	41	5.63771281405441e-21	6.56299711329318e-20
ENSG00000170236.11	ENSG00000170236	chr15	dexseq_prepare_annotation2.py	exon	.	-	.	USP50	7	5.65730426736966e-21	6.58028824666916e-20
ENSG00000183474.46	ENSG00000183474	chr5	dexseq_prepare_annotation2.py	exon	.	+	.	GTF2H2C	21	6.44605789126563e-21	7.4914520496985e-20
ENSG00000135336.33	ENSG00000135336	chr6	dexseq_prepare_annotation2.py	exon	.	+	.	ORC3	20	6.69214583601741e-21	7.7709466028938e-20
ENSG00000119689.17	ENSG00000119689	chr14	dexseq_prepare_annotation2.py	exon	.	+	.	DLST	10	6.80166905538006e-21	7.89152713793804e-20
ENSG00000255157.4	ENSG00000255157	chr11	dexseq_prepare_annotation2.py	exon	.	+	.	CTD-2313N18.8	3	6.95914351672905e-21	8.06749458767387e-20
ENSG00000066427.ENSG00000259634.44	ENSG00000066427+ENSG00000259634	chr14	dexseq_prepare_annotation2.py	exon	.	-	.		9	6.96726847992185e-21	8.07017720176436e-20
ENSG00000148690.32	ENSG00000148690	chr10	dexseq_prepare_annotation2.py	exon	.	-	.	FRA10AC1	18	7.00963451372131e-21	8.11248367721346e-20
ENSG00000128513.31	ENSG00000128513	chr7	dexseq_prepare_annotation2.py	exon	.	-	.	POT1	31	7.31566116489036e-21	8.45960884746023e-20
ENSG00000173848.18	ENSG00000173848	chr10	dexseq_prepare_annotation2.py	exon	.	+	.	NET1	11	7.43315465409685e-21	8.58832378004136e-20
ENSG00000075891.28	ENSG00000075891	chr10	dexseq_prepare_annotation2.py	exon	.	+	.	PAX2	6	7.81565097222636e-21	9.02275650060512e-20
ENSG00000144290.ENSG00000136535.ENSG00000251621.81	ENSG00000144290+ENSG00000136535+ENSG00000251621	chr2	dexseq_prepare_annotation2.py	exon	.	+	.		11	8.29089449706322e-21	9.56345039661246e-20
ENSG00000077327.27	ENSG00000077327	chr10	dexseq_prepare_annotation2.py	exon	.	+	.	SPAG6	19	8.60396907178185e-21	9.91634211360219e-20
ENSG00000172943.58	ENSG00000172943	chrX	dexseq_prepare_annotation2.py	exon	.	-	.	PHF8	5	8.63892137744294e-21	9.94836982503546e-20
ENSG00000155465.56	ENSG00000155465	chr14	dexseq_prepare_annotation2.py	exon	.	-	.	SLC7A7	29	8.78402125879834e-21	1.00992066145674e-19
ENSG00000171703.33	ENSG00000171703	chr20	dexseq_prepare_annotation2.py	exon	.	+	.	TCEA2	9	8.78444814976772e-21	1.00992066145674e-19
ENSG00000181450.12	ENSG00000181450	chr1	dexseq_prepare_annotation2.py	exon	.	+	.	ZNF678	6	9.22768236373431e-21	1.06000043562897e-19
ENSG00000164733.84	ENSG00000164733	chr8	dexseq_prepare_annotation2.py	exon	.	-	.	CTSB	12	9.93299951487529e-21	1.14007848977345e-19
ENSG00000176473.26	ENSG00000176473	chr14	dexseq_prepare_annotation2.py	exon	.	+	.	WDR25	14	1.01539739020781e-20	1.164478856747e-19
ENSG00000007923.11	ENSG00000007923	chr1	dexseq_prepare_annotation2.py	exon	.	-	.	DNAJC11	10	1.0264345172705e-20	1.17616522903075e-19
ENSG00000158796.34	ENSG00000158796	chr1	dexseq_prepare_annotation2.py	exon	.	-	.	DEDD	20	1.03995342010019e-20	1.19067379211471e-19
ENSG00000196924.66	ENSG00000196924	chrX	dexseq_prepare_annotation2.py	exon	.	-	.	FLNA	15	1.04260355866571e-20	1.19272473004526e-19
ENSG00000171241.26	ENSG00000171241	chr16	dexseq_prepare_annotation2.py	exon	.	-	.	SHCBP1	10	1.10264108730276e-20	1.26036867658113e-19
ENSG00000136143.32	ENSG00000136143	chr13	dexseq_prepare_annotation2.py	exon	.	-	.	SUCLA2	15	1.12049267703597e-20	1.27894344417359e-19
ENSG00000214402.ENSG00000107317.35	ENSG00000214402+ENSG00000107317	chr9	dexseq_prepare_annotation2.py	exon	.	+	.		26	1.12073313044302e-20	1.27894344417359e-19
ENSG00000159131.54	ENSG00000159131	chr21	dexseq_prepare_annotation2.py	exon	.	-	.	GART	32	1.1471700779587e-20	1.30803760613222e-19
ENSG00000176148.20	ENSG00000176148	chr11	dexseq_prepare_annotation2.py	exon	.	+	.	TCP11L1	6	1.19813943380399e-20	1.36503367158899e-19
ENSG00000183484.13	ENSG00000183484	chr14	dexseq_prepare_annotation2.py	exon	.	-	.	GPR132	8	1.24827885052412e-20	1.42099153082614e-19
ENSG00000164744.25	ENSG00000164744	chr7	dexseq_prepare_annotation2.py	exon	.	-	.	SUN3	5	1.30244852704895e-20	1.48144186270727e-19
ENSG00000106565.18	ENSG00000106565	chr7	dexseq_prepare_annotation2.py	exon	.	-	.	TMEM176B	6	1.3053010418348e-20	1.48347142954187e-19
ENSG00000147316.22	ENSG00000147316	chr8	dexseq_prepare_annotation2.py	exon	.	+	.	MCPH1	4	1.35578390570796e-20	1.53958519071727e-19
ENSG00000154040.34	ENSG00000154040	chr18	dexseq_prepare_annotation2.py	exon	.	+	.	CABYR	19	1.40973069863541e-20	1.59953757701377e-19
ENSG00000074071.6	ENSG00000074071	chr16	dexseq_prepare_annotation2.py	exon	.	-	.	MRPS34	7	1.44917445451928e-20	1.64294978158071e-19
ENSG00000115084.41	ENSG00000115084	chr2	dexseq_prepare_annotation2.py	exon	.	-	.	SLC35F5	34	1.48268087977664e-20	1.67956542074535e-19
ENSG00000140326.11	ENSG00000140326	chr15	dexseq_prepare_annotation2.py	exon	.	-	.	CDAN1	7	1.49538983085954e-20	1.69167975392384e-19
ENSG00000104312.19	ENSG00000104312	chr8	dexseq_prepare_annotation2.py	exon	.	+	.	RIPK2	12	1.4958113031527e-20	1.69167975392384e-19
ENSG00000106013.19	ENSG00000106013	chr7	dexseq_prepare_annotation2.py	exon	.	+	.	ANKRD7	8	1.53695139901557e-20	1.73679259800881e-19
ENSG00000035928.50	ENSG00000035928	chr4	dexseq_prepare_annotation2.py	exon	.	-	.	RFC1	7	1.54130375047452e-20	1.74029483630814e-19
ENSG00000068831.61	ENSG00000068831	chr11	dexseq_prepare_annotation2.py	exon	.	-	.	RASGRP2	7	1.59936929542922e-20	1.80438998983924e-19
ENSG00000122008.44	ENSG00000122008	chr5	dexseq_prepare_annotation2.py	exon	.	+	.	POLK	10	1.65412814603865e-20	1.86465354644357e-19
ENSG00000162688.40	ENSG00000162688	chr1	dexseq_prepare_annotation2.py	exon	.	+	.	AGL	15	1.70270086413712e-20	1.91785154915947e-19
ENSG00000255275.ENSG00000159423.ENSG00000179002.ENSG00000169991.32	ENSG00000255275+ENSG00000159423+ENSG00000179002+ENSG00000169991	chr1	dexseq_prepare_annotation2.py	exon	.	-	.		10	1.76860719815272e-20	1.99047137503606e-19
ENSG00000224187.3	ENSG00000224187	chr3	dexseq_prepare_annotation2.py	exon	.	-	.	RP11-132N15.3	3	1.80487921112219e-20	2.02964878413481e-19
ENSG00000134986.54	ENSG00000134986	chr5	dexseq_prepare_annotation2.py	exon	.	-	.	NREP	34	1.87151046533071e-20	2.1028751895237e-19
ENSG00000223518.8	ENSG00000223518	chr15	dexseq_prepare_annotation2.py	exon	.	-	.	CSNK1A1P1	7	1.92868980918687e-20	2.16537138803454e-19
ENSG00000165862.23	ENSG00000165862	chr10	dexseq_prepare_annotation2.py	exon	.	+	.	PNLIPRP2	14	1.94355834561285e-20	2.180301963156e-19
ENSG00000233932.ENSG00000074803.52	ENSG00000233932+ENSG00000074803	chr15	dexseq_prepare_annotation2.py	exon	.	+	.		26	1.94761315162832e-20	2.18308728408508e-19
ENSG00000174672.47	ENSG00000174672	chr11	dexseq_prepare_annotation2.py	exon	.	+	.	BRSK2	10	1.97065583619212e-20	2.20713453653518e-19
ENSG00000231890.41	ENSG00000231890	chr2	dexseq_prepare_annotation2.py	exon	.	+	.	AC093391.2	26	1.98443596907759e-20	2.22077733590246e-19
ENSG00000203722.8	ENSG00000203722	chr6	dexseq_prepare_annotation2.py	exon	.	-	.	RAET1G	8	1.98652908808361e-20	2.22132978867191e-19
ENSG00000132912.42	ENSG00000132912	chr5	dexseq_prepare_annotation2.py	exon	.	-	.	DCTN4	25	2.07835723790095e-20	2.32214202091459e-19
ENSG00000196862.19	ENSG00000196862	chr2	dexseq_prepare_annotation2.py	exon	.	+	.	RGPD4	15	2.24643536491532e-20	2.50791755208553e-19
ENSG00000102316.39	ENSG00000102316	chrX	dexseq_prepare_annotation2.py	exon	.	+	.	MAGED2	5	2.26413488366185e-20	2.52564700918039e-19
ENSG00000137486.35	ENSG00000137486	chr11	dexseq_prepare_annotation2.py	exon	.	-	.	ARRB1	20	2.35472900991033e-20	2.62447433104944e-19
ENSG00000234757.5	ENSG00000234757	chr22	dexseq_prepare_annotation2.py	exon	.	-	.	CA15P2	6	2.35650884995583e-20	2.62447433104944e-19
ENSG00000174243.55	ENSG00000174243	chr12	dexseq_prepare_annotation2.py	exon	.	-	.	DDX23	31	2.36292689580921e-20	2.62951351995179e-19
ENSG00000128815.67	ENSG00000128815	chr10	dexseq_prepare_annotation2.py	exon	.	+	.	WDFY4	42	2.43684468148658e-20	2.70959959459452e-19
ENSG00000259905.43	ENSG00000259905	chr15	dexseq_prepare_annotation2.py	exon	.	+	.	PWRN1	26	2.44718506237196e-20	2.71892049169775e-19
ENSG00000146830.16	ENSG00000146830	chr7	dexseq_prepare_annotation2.py	exon	.	-	.	GIGYF1	13	2.46213152722675e-20	2.73333994005797e-19
ENSG00000267796.ENSG00000188223.ENSG00000205155.40	ENSG00000267796+ENSG00000188223+ENSG00000205155	chr19	dexseq_prepare_annotation2.py	exon	.	+	.		5	2.54704779279824e-20	2.82535141744265e-19
ENSG00000128918.50	ENSG00000128918	chr15	dexseq_prepare_annotation2.py	exon	.	-	.	ALDH1A2	26	2.55746473394202e-20	2.83464247605641e-19
ENSG00000145198.29	ENSG00000145198	chr3	dexseq_prepare_annotation2.py	exon	.	+	.	VWA5B2	23	2.69406935111432e-20	2.98367106445579e-19
ENSG00000156453.20	ENSG00000156453	chr5	dexseq_prepare_annotation2.py	exon	.	-	.	PCDH1	7	2.73653728262822e-20	3.0282892255889e-19
ENSG00000213799.6	ENSG00000213799	chr19	dexseq_prepare_annotation2.py	exon	.	+	.	ZNF845	3	2.90400226349423e-20	3.21104963657706e-19
ENSG00000115486.34	ENSG00000115486	chr2	dexseq_prepare_annotation2.py	exon	.	-	.	GGCX	6	2.91014286901358e-20	3.21527956761023e-19
ENSG00000159377.24	ENSG00000159377	chr1	dexseq_prepare_annotation2.py	exon	.	+	.	PSMB4	11	2.91531510510045e-20	3.21843371857195e-19
ENSG00000117593.16	ENSG00000117593	chr1	dexseq_prepare_annotation2.py	exon	.	+	.	DARS2	7	2.97325309069067e-20	3.2797886357039e-19
ENSG00000237250.ENSG00000243781.8	ENSG00000237250+ENSG00000243781	chr1	dexseq_prepare_annotation2.py	exon	.	+	.		8	2.98157988279783e-20	3.2863636041505e-19
ENSG00000116809.22	ENSG00000116809	chr1	dexseq_prepare_annotation2.py	exon	.	-	.	ZBTB17	13	3.00046111529206e-20	3.30455225766663e-19
ENSG00000100266.ENSG00000242247.52	ENSG00000100266+ENSG00000242247	chr22	dexseq_prepare_annotation2.py	exon	.	-	.		9	3.0243767114479e-20	3.32825227960289e-19
ENSG00000135655.60	ENSG00000135655	chr12	dexseq_prepare_annotation2.py	exon	.	+	.	USP15	20	3.11265672901288e-20	3.42269015459469e-19
ENSG00000163793.15	ENSG00000163793	chr2	dexseq_prepare_annotation2.py	exon	.	+	.	DNAJC5G	11	3.34664280378752e-20	3.67707082745262e-19
ENSG00000121104.33	ENSG00000121104	chr17	dexseq_prepare_annotation2.py	exon	.	-	.	FAM117A	10	3.44474950263632e-20	3.78187202313147e-19
ENSG00000129055.14	ENSG00000129055	chr3	dexseq_prepare_annotation2.py	exon	.	-	.	ANAPC13	6	3.53252880094111e-20	3.87517851401818e-19
ENSG00000162367.13	ENSG00000162367	chr1	dexseq_prepare_annotation2.py	exon	.	-	.	TAL1	13	3.66586359411214e-20	4.01827258050746e-19
ENSG00000140451.22	ENSG00000140451	chr15	dexseq_prepare_annotation2.py	exon	.	-	.	PIF1	14	3.67408383385351e-20	4.02410696250454e-19
ENSG00000100298.11	ENSG00000100298	chr22	dexseq_prepare_annotation2.py	exon	.	+	.	APOBEC3H	8	3.81706323894482e-20	4.17741325945356e-19
ENSG00000145014.39	ENSG00000145014	chr3	dexseq_prepare_annotation2.py	exon	.	-	.	TMEM44	15	4.00737459223754e-20	4.38223766433031e-19
ENSG00000126214.ENSG00000256500.ENSG00000256053.98	ENSG00000126214+ENSG00000256500+ENSG00000256053	chr14	dexseq_prepare_annotation2.py	exon	.	+	.		27	4.19242253722687e-20	4.58098852848205e-19
ENSG00000138041.27	ENSG00000138041	chr2	dexseq_prepare_annotation2.py	exon	.	-	.	SMEK2	19	4.20422549789871e-20	4.59027387695104e-19
ENSG00000091436.31	ENSG00000091436	chr2	dexseq_prepare_annotation2.py	exon	.	+	.	MLTK	5	4.37301230453034e-20	4.77080871055125e-19
ENSG00000162687.43	ENSG00000162687	chr1	dexseq_prepare_annotation2.py	exon	.	-	.	KCNT2	18	4.41290091962571e-20	4.81054693655901e-19
ENSG00000171914.73	ENSG00000171914	chr15	dexseq_prepare_annotation2.py	exon	.	+	.	TLN2	61	4.41870618378815e-20	4.81309737101567e-19
ENSG00000078668.32	ENSG00000078668	chr8	dexseq_prepare_annotation2.py	exon	.	+	.	VDAC3	4	4.42904743903922e-20	4.82058078631479e-19
ENSG00000136504.49	ENSG00000136504	chr17	dexseq_prepare_annotation2.py	exon	.	+	.	KAT7	23	4.48550316743401e-20	4.87558813044484e-19
ENSG00000197020.14	ENSG00000197020	chr19	dexseq_prepare_annotation2.py	exon	.	-	.	ZNF100	13	4.48660831704242e-20	4.87558813044484e-19
ENSG00000164675.24	ENSG00000164675	chr7	dexseq_prepare_annotation2.py	exon	.	-	.	IQUB	19	4.5309369567478e-20	4.91991027797603e-19
ENSG00000060718.47	ENSG00000060718	chr1	dexseq_prepare_annotation2.py	exon	.	-	.	COL11A1	14	4.57779168185657e-20	4.96690397481438e-19
ENSG00000106123.43	ENSG00000106123	chr7	dexseq_prepare_annotation2.py	exon	.	+	.	EPHB6	24	4.66496291487614e-20	5.05753356454331e-19
ENSG00000200469.ENSG00000163644.30	ENSG00000200469+ENSG00000163644	chr4	dexseq_prepare_annotation2.py	exon	.	-	.		16	4.70373378398513e-20	5.09558929734676e-19
ENSG00000142185.ENSG00000266692.ENSG00000264452.41	ENSG00000142185+ENSG00000266692+ENSG00000264452	chr21	dexseq_prepare_annotation2.py	exon	.	+	.		16	4.77531877486096e-20	5.16910577905448e-19
ENSG00000002079.31	ENSG00000002079	chr7	dexseq_prepare_annotation2.py	exon	.	+	.	MYH16	15	4.80966889146111e-20	5.20223376671433e-19
ENSG00000188883.6	ENSG00000188883	chr7	dexseq_prepare_annotation2.py	exon	.	-	.	KLRG2	7	4.84195347365942e-20	5.23307780873012e-19
ENSG00000151474.46	ENSG00000151474	chr10	dexseq_prepare_annotation2.py	exon	.	-	.	FRMD4A	41	5.00619412649244e-20	5.40637822929448e-19
ENSG00000155561.71	ENSG00000155561	chr7	dexseq_prepare_annotation2.py	exon	.	+	.	NUP205	29	5.09616657392117e-20	5.49926661838518e-19
ENSG00000163354.24	ENSG00000163354	chr1	dexseq_prepare_annotation2.py	exon	.	-	.	DCST2	5	5.16806852569781e-20	5.57252606249155e-19
ENSG00000072135.44	ENSG00000072135	chr2	dexseq_prepare_annotation2.py	exon	.	+	.	PTPN18	21	5.33421901843855e-20	5.74721751187546e-19
ENSG00000104231.58	ENSG00000104231	chr8	dexseq_prepare_annotation2.py	exon	.	-	.	ZFAND1	24	5.37583741041013e-20	5.78756821362604e-19
ENSG00000133316.ENSG00000222328.41	ENSG00000133316+ENSG00000222328	chr11	dexseq_prepare_annotation2.py	exon	.	-	.		27	5.57600735900761e-20	5.99841907063499e-19
ENSG00000118307.39	ENSG00000118307	chr12	dexseq_prepare_annotation2.py	exon	.	-	.	CASC1	25	5.72080482988462e-20	6.14942240537442e-19
ENSG00000066926.12	ENSG00000066926	chr18	dexseq_prepare_annotation2.py	exon	.	-	.	FECH	10	5.78343712945657e-20	6.21193927717655e-19
ENSG00000243509.ENSG00000026036.ENSG00000258366.53	ENSG00000243509+ENSG00000026036+ENSG00000258366	chr20	dexseq_prepare_annotation2.py	exon	.	+	.		16	5.92251542583123e-20	6.35640604589985e-19
ENSG00000151498.43	ENSG00000151498	chr11	dexseq_prepare_annotation2.py	exon	.	+	.	ACAD8	7	6.48858179853098e-20	6.95856556123538e-19
ENSG00000073584.ENSG00000213424.ENSG00000264058.19	ENSG00000073584+ENSG00000213424+ENSG00000264058	chr17	dexseq_prepare_annotation2.py	exon	.	-	.		14	6.52635341418937e-20	6.99367254755108e-19
ENSG00000133943.39	ENSG00000133943	chr14	dexseq_prepare_annotation2.py	exon	.	+	.	C14orf159	11	6.63383372031108e-20	7.10336798054589e-19
ENSG00000261538.ENSG00000121270.47	ENSG00000261538+ENSG00000121270	chr16	dexseq_prepare_annotation2.py	exon	.	-	.		27	6.86140549406614e-20	7.34138671044612e-19
ENSG00000117472.24	ENSG00000117472	chr1	dexseq_prepare_annotation2.py	exon	.	+	.	TSPAN1	4	7.05872335566627e-20	7.54669360765921e-19
ENSG00000060982.26	ENSG00000060982	chr12	dexseq_prepare_annotation2.py	exon	.	-	.	BCAT1	18	7.08450984962465e-20	7.56843636858363e-19
ENSG00000164619.26	ENSG00000164619	chr7	dexseq_prepare_annotation2.py	exon	.	+	.	BMPER	9	7.14264734888442e-20	7.62467996781759e-19
ENSG00000117625.47	ENSG00000117625	chr1	dexseq_prepare_annotation2.py	exon	.	+	.	RCOR3	34	7.36416790758117e-20	7.85511243475325e-19
ENSG00000146350.45	ENSG00000146350	chr6	dexseq_prepare_annotation2.py	exon	.	-	.	TBC1D32	12	7.42896438181041e-20	7.91814714770399e-19
ENSG00000181143.67	ENSG00000181143	chr19	dexseq_prepare_annotation2.py	exon	.	-	.	MUC16	27	7.47092896990189e-20	7.95676852254582e-19
ENSG00000129354.7	ENSG00000129354	chr19	dexseq_prepare_annotation2.py	exon	.	-	.	AP1M2	6	7.52152460307793e-20	8.00451599138286e-19
ENSG00000054356.63	ENSG00000054356	chr2	dexseq_prepare_annotation2.py	exon	.	-	.	PTPRN	16	7.53378128853294e-20	8.01142071478909e-19
ENSG00000106571.24	ENSG00000106571	chr7	dexseq_prepare_annotation2.py	exon	.	-	.	GLI3	18	7.71982993977389e-20	8.20144683367247e-19
ENSG00000070778.33	ENSG00000070778	chr14	dexseq_prepare_annotation2.py	exon	.	-	.	PTPN21	16	7.72428892457055e-20	8.20144683367247e-19
ENSG00000132478.37	ENSG00000132478	chr17	dexseq_prepare_annotation2.py	exon	.	+	.	UNK	15	7.84158662278225e-20	8.31962987144384e-19
ENSG00000164292.42	ENSG00000164292	chr5	dexseq_prepare_annotation2.py	exon	.	+	.	RHOBTB3	25	8.35986163898178e-20	8.86272965207473e-19
ENSG00000178252.ENSG00000178467.86	ENSG00000178252+ENSG00000178467	chr3	dexseq_prepare_annotation2.py	exon	.	+	.		14	8.6928419429427e-20	9.20871006129582e-19
ENSG00000125734.51	ENSG00000125734	chr19	dexseq_prepare_annotation2.py	exon	.	-	.	GPR108	16	9.24110978927334e-20	9.78205280132836e-19
ENSG00000198130.41	ENSG00000198130	chr2	dexseq_prepare_annotation2.py	exon	.	-	.	HIBCH	25	9.25939113549054e-20	9.79393938230714e-19
ENSG00000174501.42	ENSG00000174501	chr2	dexseq_prepare_annotation2.py	exon	.	-	.	ANKRD36C	25	9.31688257113711e-20	9.84725001125968e-19
ENSG00000163755.27	ENSG00000163755	chr3	dexseq_prepare_annotation2.py	exon	.	+	.	HPS3	19	9.3905962175664e-20	9.9176121877994e-19
ENSG00000075142.26	ENSG00000075142	chr7	dexseq_prepare_annotation2.py	exon	.	-	.	SRI	17	9.44325081518688e-20	9.96564341347382e-19
ENSG00000197360.10	ENSG00000197360	chr19	dexseq_prepare_annotation2.py	exon	.	-	.	ZNF98	4	9.46667992622774e-20	9.98278290170469e-19
ENSG00000090857.21	ENSG00000090857	chr16	dexseq_prepare_annotation2.py	exon	.	+	.	PDPR	12	9.63527536431966e-20	1.01528607177292e-18
ENSG00000141867.43	ENSG00000141867	chr19	dexseq_prepare_annotation2.py	exon	.	-	.	BRD4	8	9.75892183901755e-20	1.02753530326214e-18
ENSG00000175166.68	ENSG00000175166	chr3	dexseq_prepare_annotation2.py	exon	.	+	.	PSMD2	48	9.7672847527167e-20	1.02763674731613e-18
ENSG00000108352.38	ENSG00000108352	chr17	dexseq_prepare_annotation2.py	exon	.	+	.	RAPGEFL1	24	9.79266758106014e-20	1.02952738354098e-18
ENSG00000163157.ENSG00000163159.35	ENSG00000163157+ENSG00000163159	chr1	dexseq_prepare_annotation2.py	exon	.	-	.		20	9.89491785005568e-20	1.03949031090449e-18
ENSG00000196923.45	ENSG00000196923	chr5	dexseq_prepare_annotation2.py	exon	.	-	.	PDLIM7	28	1.00807769031173e-19	1.05821488760766e-18
ENSG00000126261.33	ENSG00000126261	chr19	dexseq_prepare_annotation2.py	exon	.	+	.	UBA2	8	1.05000702267027e-19	1.10060077283855e-18
ENSG00000139197.37	ENSG00000139197	chr12	dexseq_prepare_annotation2.py	exon	.	+	.	PEX5	28	1.05004033986972e-19	1.10060077283855e-18
ENSG00000173852.28	ENSG00000173852	chr7	dexseq_prepare_annotation2.py	exon	.	-	.	DPY19L1	19	1.05566835555658e-19	1.10566531839892e-18
ENSG00000169689.26	ENSG00000169689	chr17	dexseq_prepare_annotation2.py	exon	.	-	.	STRA13	13	1.06579480465538e-19	1.11543016179758e-18
ENSG00000257067.5	ENSG00000257067	chr11	dexseq_prepare_annotation2.py	exon	.	+	.	AP000797.4	4	1.08098580290359e-19	1.1304767191811e-18
ENSG00000106327.43	ENSG00000106327	chr7	dexseq_prepare_annotation2.py	exon	.	-	.	TFR2	21	1.09079865116678e-19	1.13988048663689e-18
ENSG00000206597.ENSG00000214756.11	ENSG00000206597+ENSG00000214756	chr11	dexseq_prepare_annotation2.py	exon	.	+	.		7	1.09451166960558e-19	1.14290060657762e-18
ENSG00000162129.43	ENSG00000162129	chr11	dexseq_prepare_annotation2.py	exon	.	-	.	CLPB	20	1.13313214510753e-19	1.18233953653293e-18
ENSG00000137869.51	ENSG00000137869	chr15	dexseq_prepare_annotation2.py	exon	.	-	.	CYP19A1	26	1.13751781701189e-19	1.18602458278237e-18
ENSG00000100342.30	ENSG00000100342	chr22	dexseq_prepare_annotation2.py	exon	.	+	.	APOL1	6	1.18675358832122e-19	1.23643164550675e-18
ENSG00000160867.34	ENSG00000160867	chr5	dexseq_prepare_annotation2.py	exon	.	+	.	FGFR4	17	1.19478588276233e-19	1.24386704196426e-18
ENSG00000117620.24	ENSG00000117620	chr1	dexseq_prepare_annotation2.py	exon	.	+	.	SLC35A3	14	1.20209784861653e-19	1.24981450980608e-18
ENSG00000158486.75	ENSG00000158486	chr16	dexseq_prepare_annotation2.py	exon	.	-	.	DNAH3	20	1.20229852037797e-19	1.24981450980608e-18
ENSG00000259900.ENSG00000260371.ENSG00000213380.ENSG00000157315.ENSG00000272617.ENSG00000258429.ENSG00000132604.22	ENSG00000259900+ENSG00000260371+ENSG00000213380+ENSG00000157315+ENSG00000272617+ENSG00000258429+ENSG00000132604	chr16	dexseq_prepare_annotation2.py	exon	.	-	.		11	1.22366703608668e-19	1.27107612544292e-18
ENSG00000164307.37	ENSG00000164307	chr5	dexseq_prepare_annotation2.py	exon	.	-	.	ERAP1	27	1.22983919326054e-19	1.27653263946206e-18
ENSG00000009694.34	ENSG00000009694	chrX	dexseq_prepare_annotation2.py	exon	.	-	.	TENM1	23	1.32762508264379e-19	1.37700202746504e-18
ENSG00000184277.25	ENSG00000184277	chr15	dexseq_prepare_annotation2.py	exon	.	-	.	TM2D3	20	1.42355788415513e-19	1.4754008876975e-18
ENSG00000183828.ENSG00000257622.ENSG00000184916.47	ENSG00000183828+ENSG00000257622+ENSG00000184916	chr14	dexseq_prepare_annotation2.py	exon	.	-	.		33	1.48037835703979e-19	1.53314650429296e-18
ENSG00000142945.25	ENSG00000142945	chr1	dexseq_prepare_annotation2.py	exon	.	+	.	KIF2C	12	1.48683185956656e-19	1.53868262784355e-18
ENSG00000139372.31	ENSG00000139372	chr12	dexseq_prepare_annotation2.py	exon	.	+	.	TDG	21	1.48934098867666e-19	1.54013161956377e-18
ENSG00000168397.53	ENSG00000168397	chr2	dexseq_prepare_annotation2.py	exon	.	+	.	ATG4B	41	1.50459422897165e-19	1.55474736993737e-18
ENSG00000024048.52	ENSG00000024048	chr6	dexseq_prepare_annotation2.py	exon	.	+	.	UBR2	25	1.61387582651266e-19	1.66643178279612e-18
ENSG00000070159.36	ENSG00000070159	chr9	dexseq_prepare_annotation2.py	exon	.	-	.	PTPN3	13	1.71346361744971e-19	1.76794819607292e-18
ENSG00000114354.25	ENSG00000114354	chr3	dexseq_prepare_annotation2.py	exon	.	+	.	TFG	24	1.78796940720686e-19	1.84345353580467e-18
ENSG00000068903.47	ENSG00000068903	chr19	dexseq_prepare_annotation2.py	exon	.	-	.	SIRT2	31	1.79013821923741e-19	1.8443204442707e-18
ENSG00000120519.30	ENSG00000120519	chr4	dexseq_prepare_annotation2.py	exon	.	-	.	SLC10A7	4	1.87650820762935e-19	1.93187145941857e-18
ENSG00000156642.35	ENSG00000156642	chr15	dexseq_prepare_annotation2.py	exon	.	-	.	NPTN	6	1.88481929551204e-19	1.9389903982275e-18
ENSG00000222750.ENSG00000103534.38	ENSG00000222750+ENSG00000103534	chr16	dexseq_prepare_annotation2.py	exon	.	+	.		22	1.88681629794167e-19	1.93960804928304e-18
ENSG00000034053.36	ENSG00000034053	chr15	dexseq_prepare_annotation2.py	exon	.	+	.	APBA2	19	1.91023392778261e-19	1.96222846072818e-18
ENSG00000186081.34	ENSG00000186081	chr12	dexseq_prepare_annotation2.py	exon	.	-	.	KRT5	13	1.95043340174808e-19	2.00204132176477e-18
ENSG00000163032.12	ENSG00000163032	chr2	dexseq_prepare_annotation2.py	exon	.	+	.	VSNL1	4	1.95260278840505e-19	2.00278785268607e-18
ENSG00000163293.18	ENSG00000163293	chr4	dexseq_prepare_annotation2.py	exon	.	+	.	NIPAL1	13	1.96874927164486e-19	2.01785903207408e-18
ENSG00000204248.73	ENSG00000204248	chr6	dexseq_prepare_annotation2.py	exon	.	-	.	COL11A2	11	1.97954714546826e-19	2.02742999677457e-18
ENSG00000138834.62	ENSG00000138834	chr16	dexseq_prepare_annotation2.py	exon	.	+	.	MAPK8IP3	17	2.03035457464095e-19	2.077933996508e-18
ENSG00000264147.ENSG00000241990.ENSG00000197182.ENSG00000198986.ENSG00000207875.5	ENSG00000264147+ENSG00000241990+ENSG00000197182+ENSG00000198986+ENSG00000207875	chr22	dexseq_prepare_annotation2.py	exon	.	+	.		4	2.05950259676685e-19	2.10621296494095e-18
ENSG00000160953.40	ENSG00000160953	chr19	dexseq_prepare_annotation2.py	exon	.	+	.	MUM1	20	2.0727398296114e-19	2.1181906367655e-18
ENSG00000167566.21	ENSG00000167566	chr12	dexseq_prepare_annotation2.py	exon	.	-	.	NCKAP5L	9	2.16763781498036e-19	2.21354073341524e-18
ENSG00000165219.64	ENSG00000165219	chr9	dexseq_prepare_annotation2.py	exon	.	+	.	GAPVD1	9	2.21644611742575e-19	2.26171959432835e-18
ENSG00000114439.75	ENSG00000114439	chr3	dexseq_prepare_annotation2.py	exon	.	+	.	BBX	49	2.24010417122797e-19	2.28418257929618e-18
ENSG00000146215.ENSG00000171467.40	ENSG00000146215+ENSG00000171467	chr6	dexseq_prepare_annotation2.py	exon	.	-	.		24	2.30681130737528e-19	2.35047655442611e-18
ENSG00000224914.ENSG00000214562.14	ENSG00000224914+ENSG00000214562	chr10	dexseq_prepare_annotation2.py	exon	.	+	.		15	2.32985178758506e-19	2.37221272917751e-18
ENSG00000176956.5	ENSG00000176956	chr8	dexseq_prepare_annotation2.py	exon	.	-	.	LY6H	5	2.40105058430334e-19	2.44291505602966e-18
ENSG00000175274.52	ENSG00000175274	chr11	dexseq_prepare_annotation2.py	exon	.	-	.	TP53I11	6	2.43834036385245e-19	2.4790388706576e-18
ENSG00000126934.36	ENSG00000126934	chr19	dexseq_prepare_annotation2.py	exon	.	-	.	MAP2K2	17	2.44132820944112e-19	2.48026087583894e-18
ENSG00000175193.26	ENSG00000175193	chr3	dexseq_prepare_annotation2.py	exon	.	-	.	PARL	22	2.44483197600195e-19	2.48200485984759e-18
ENSG00000214822.19	ENSG00000214822	chr17	dexseq_prepare_annotation2.py	exon	.	-	.	KRT16P3	12	2.46616209931543e-19	2.50183047737711e-18
ENSG00000132254.24	ENSG00000132254	chr11	dexseq_prepare_annotation2.py	exon	.	-	.	ARFIP2	15	2.49073908468216e-19	2.52491856993181e-18
ENSG00000164951.23	ENSG00000164951	chr8	dexseq_prepare_annotation2.py	exon	.	+	.	PDP1	9	2.5097809942355e-19	2.54236604288422e-18
ENSG00000187908.56	ENSG00000187908	chr10	dexseq_prepare_annotation2.py	exon	.	+	.	DMBT1	18	2.56371209530044e-19	2.59510448830411e-18
ENSG00000002726.18	ENSG00000002726	chr7	dexseq_prepare_annotation2.py	exon	.	+	.	AOC1	14	2.59046106588627e-19	2.61844037110455e-18
ENSG00000171208.18	ENSG00000171208	chr16	dexseq_prepare_annotation2.py	exon	.	-	.	NETO2	6	2.59053648466132e-19	2.61844037110455e-18
ENSG00000162148.ENSG00000167985.ENSG00000256591.57	ENSG00000162148+ENSG00000167985+ENSG00000256591	chr11	dexseq_prepare_annotation2.py	exon	.	+	.		10	2.74129006986593e-19	2.76880265383985e-18
ENSG00000137076.71	ENSG00000137076	chr9	dexseq_prepare_annotation2.py	exon	.	-	.	TLN1	16	2.79829824482086e-19	2.82432892616803e-18
ENSG00000115267.17	ENSG00000115267	chr2	dexseq_prepare_annotation2.py	exon	.	-	.	IFIH1	5	2.83255496646498e-19	2.85682813175495e-18
ENSG00000174136.17	ENSG00000174136	chr5	dexseq_prepare_annotation2.py	exon	.	+	.	RGMB	12	2.85225707729096e-19	2.87461148689527e-18
ENSG00000188917.26	ENSG00000188917	chrX	dexseq_prepare_annotation2.py	exon	.	-	.	TRMT2B	18	2.89615364697973e-19	2.9167354495471e-18
ENSG00000157470.42	ENSG00000157470	chr15	dexseq_prepare_annotation2.py	exon	.	+	.	FAM81A	17	2.92902092103445e-19	2.94769873560336e-18
ENSG00000092094.42	ENSG00000092094	chr14	dexseq_prepare_annotation2.py	exon	.	-	.	OSGEP	21	2.96672225947347e-19	2.98347854739808e-18
ENSG00000105982.24	ENSG00000105982	chr7	dexseq_prepare_annotation2.py	exon	.	+	.	RNF32	6	3.01805364988736e-19	3.03290369678985e-18
ENSG00000141376.90	ENSG00000141376	chr17	dexseq_prepare_annotation2.py	exon	.	+	.	BCAS3	61	3.0751189930617e-19	3.08801537061756e-18
ENSG00000270249.ENSG00000267645.ENSG00000267368.ENSG00000105808.ENSG00000168255.ENSG00000170667.ENSG00000205236.ENSG00000228049.ENSG00000272949.153	ENSG00000270249+ENSG00000267645+ENSG00000267368+ENSG00000105808+ENSG00000168255+ENSG00000170667+ENSG00000205236+ENSG00000228049+ENSG00000272949	chr7	dexseq_prepare_annotation2.py	exon	.	-	.		31	3.08160518509631e-19	3.09229283313711e-18
ENSG00000211644.ENSG00000236850.ENSG00000272779.ENSG00000211643.11	ENSG00000211644+ENSG00000236850+ENSG00000272779+ENSG00000211643	chr22	dexseq_prepare_annotation2.py	exon	.	+	.		10	3.14126992570428e-19	3.14988857243185e-18
ENSG00000266365.8	ENSG00000266365	chr17	dexseq_prepare_annotation2.py	exon	.	-	.	RP11-51L5.3	8	3.19619363553003e-19	3.20265059236949e-18
ENSG00000261997.ENSG00000087253.16	ENSG00000261997+ENSG00000087253	chr16	dexseq_prepare_annotation2.py	exon	.	+	.		15	3.20005715753838e-19	3.20421007958854e-18
ENSG00000129038.15	ENSG00000129038	chr15	dexseq_prepare_annotation2.py	exon	.	+	.	LOXL1	15	3.51600726079699e-19	3.51803377795019e-18
ENSG00000125875.17	ENSG00000125875	chr20	dexseq_prepare_annotation2.py	exon	.	-	.	TBC1D20	8	3.56694813130956e-19	3.56643453186661e-18
ENSG00000260141.ENSG00000261599.47	ENSG00000260141+ENSG00000261599	chr16	dexseq_prepare_annotation2.py	exon	.	-	.		7	3.85401146266176e-19	3.85068425852134e-18
ENSG00000221995.ENSG00000196535.93	ENSG00000221995+ENSG00000196535	chr17	dexseq_prepare_annotation2.py	exon	.	-	.		9	3.95960442251162e-19	3.95334192809787e-18
ENSG00000151491.53	ENSG00000151491	chr12	dexseq_prepare_annotation2.py	exon	.	-	.	EPS8	33	3.96681339727923e-19	3.95769428602112e-18
ENSG00000268153.7	ENSG00000268153	chr19	dexseq_prepare_annotation2.py	exon	.	+	.	AC005176.2	8	4.1962634853735e-19	4.18361143466383e-18
ENSG00000136381.40	ENSG00000136381	chr15	dexseq_prepare_annotation2.py	exon	.	+	.	IREB2	28	4.39368653196971e-19	4.37729688350039e-18
ENSG00000138696.23	ENSG00000138696	chr4	dexseq_prepare_annotation2.py	exon	.	+	.	BMPR1B	15	4.40276354674426e-19	4.38319570875873e-18
ENSG00000163104.21	ENSG00000163104	chr4	dexseq_prepare_annotation2.py	exon	.	+	.	SMARCAD1	8	4.47329857254905e-19	4.45022711859321e-18
ENSG00000198758.21	ENSG00000198758	chr1	dexseq_prepare_annotation2.py	exon	.	-	.	EPS8L3	14	4.61215055628108e-19	4.58507852008817e-18
ENSG00000153107.29	ENSG00000153107	chr2	dexseq_prepare_annotation2.py	exon	.	-	.	ANAPC1	9	5.20210114305069e-19	5.16786700105065e-18
ENSG00000155542.24	ENSG00000155542	chr5	dexseq_prepare_annotation2.py	exon	.	+	.	SETD9	16	5.31905168976025e-19	5.28027089831239e-18
ENSG00000109814.36	ENSG00000109814	chr4	dexseq_prepare_annotation2.py	exon	.	-	.	UGDH	8	5.36883396077993e-19	5.32588328909369e-18
ENSG00000168060.56	ENSG00000168060	chr11	dexseq_prepare_annotation2.py	exon	.	-	.	NAALADL1	6	5.79891592542613e-19	5.74841858474791e-18
ENSG00000124103.ENSG00000022277.31	ENSG00000124103+ENSG00000022277	chr20	dexseq_prepare_annotation2.py	exon	.	+	.		18	5.88469678321697e-19	5.82929164945201e-18
ENSG00000156076.13	ENSG00000156076	chr12	dexseq_prepare_annotation2.py	exon	.	-	.	WIF1	5	6.47018941668318e-19	6.40470353662837e-18
ENSG00000164970.15	ENSG00000164970	chr9	dexseq_prepare_annotation2.py	exon	.	-	.	FAM219A	13	6.6700876654424e-19	6.59787589014701e-18
ENSG00000169432.37	ENSG00000169432	chr2	dexseq_prepare_annotation2.py	exon	.	-	.	SCN9A	20	6.69506657103036e-19	6.6178707856562e-18
ENSG00000151611.10	ENSG00000151611	chr4	dexseq_prepare_annotation2.py	exon	.	+	.	MMAA	8	7.1800641936497e-19	7.09222841546281e-18
ENSG00000078081.15	ENSG00000078081	chr3	dexseq_prepare_annotation2.py	exon	.	-	.	LAMP3	10	7.28562897475153e-19	7.19138700791395e-18
ENSG00000226994.23	ENSG00000226994	chr2	dexseq_prepare_annotation2.py	exon	.	+	.	AC012593.1	16	7.29654016132024e-19	7.19704188639315e-18
ENSG00000118492.54	ENSG00000118492	chr6	dexseq_prepare_annotation2.py	exon	.	+	.	ADGB	30	7.71755714962278e-19	7.60691509538404e-18
ENSG00000262943.39	ENSG00000262943	chr17	dexseq_prepare_annotation2.py	exon	.	+	.	ALOX12P2	18	7.76716279983936e-19	7.65037992653681e-18
ENSG00000125844.29	ENSG00000125844	chr20	dexseq_prepare_annotation2.py	exon	.	-	.	RRBP1	14	7.83243760122389e-19	7.70920576936906e-18
ENSG00000006432.24	ENSG00000006432	chr14	dexseq_prepare_annotation2.py	exon	.	-	.	MAP3K9	18	8.24793889072099e-19	8.11242034804059e-18
ENSG00000104938.29	ENSG00000104938	chr19	dexseq_prepare_annotation2.py	exon	.	+	.	CLEC4M	23	8.44404729925127e-19	8.29942879632001e-18
ENSG00000142188.30	ENSG00000142188	chr21	dexseq_prepare_annotation2.py	exon	.	-	.	TMEM50B	20	8.46099657493611e-19	8.31020653696695e-18
ENSG00000115109.39	ENSG00000115109	chr2	dexseq_prepare_annotation2.py	exon	.	+	.	EPB41L5	20	8.87224002890108e-19	8.70796251034475e-18
ENSG00000170523.8	ENSG00000170523	chr12	dexseq_prepare_annotation2.py	exon	.	-	.	KRT83	8	8.89036458031898e-19	8.7195892154993e-18
ENSG00000255730.ENSG00000142046.ENSG00000248098.34	ENSG00000255730+ENSG00000142046+ENSG00000248098	chr19	dexseq_prepare_annotation2.py	exon	.	+	.		23	9.21048079725353e-19	9.02718117941123e-18
ENSG00000162618.17	ENSG00000162618	chr1	dexseq_prepare_annotation2.py	exon	.	-	.	ELTD1	10	9.28214890133687e-19	9.09100733016688e-18
ENSG00000183090.9	ENSG00000183090	chr4	dexseq_prepare_annotation2.py	exon	.	-	.	FREM3	9	9.38745765163262e-19	9.1876682076021e-18
ENSG00000140105.66	ENSG00000140105	chr14	dexseq_prepare_annotation2.py	exon	.	-	.	WARS	39	9.71574573717728e-19	9.50227301393789e-18
ENSG00000177181.7	ENSG00000177181	chr1	dexseq_prepare_annotation2.py	exon	.	+	.	RIMKLA	6	9.74546992895867e-19	9.52463662022365e-18
ENSG00000100711.23	ENSG00000100711	chr14	dexseq_prepare_annotation2.py	exon	.	+	.	ZFYVE21	13	1.02931604099725e-18	1.00528418968845e-17
ENSG00000172572.16	ENSG00000172572	chr12	dexseq_prepare_annotation2.py	exon	.	+	.	PDE3A	11	1.05118539594504e-18	1.0259214883264e-17
ENSG00000033122.57	ENSG00000033122	chr1	dexseq_prepare_annotation2.py	exon	.	+	.	LRRC7	34	1.05416977175645e-18	1.02811164256696e-17
ENSG00000184445.92	ENSG00000184445	chr12	dexseq_prepare_annotation2.py	exon	.	+	.	KNTC1	18	1.05843926302757e-18	1.03155119192469e-17
ENSG00000137497.88	ENSG00000137497	chr11	dexseq_prepare_annotation2.py	exon	.	-	.	NUMA1	8	1.08463936720148e-18	1.05634442718753e-17
ENSG00000162438.9	ENSG00000162438	chr1	dexseq_prepare_annotation2.py	exon	.	+	.	CTRC	7	1.11380691400424e-18	1.08399091952985e-17
ENSG00000206120.55	ENSG00000206120	chr3	dexseq_prepare_annotation2.py	exon	.	+	.	EGFEM1P	18	1.34943289032448e-18	1.31238963451165e-17
ENSG00000256873.ENSG00000198792.48	ENSG00000256873+ENSG00000198792	chr22	dexseq_prepare_annotation2.py	exon	.	-	.		20	1.40648073923168e-18	1.36691424117911e-17
ENSG00000156265.33	ENSG00000156265	chr21	dexseq_prepare_annotation2.py	exon	.	+	.	MAP3K7CL	11	1.46346265022207e-18	1.4212985514884e-17
ENSG00000026297.ENSG00000249141.ENSG00000071242.61	ENSG00000026297+ENSG00000249141+ENSG00000071242	chr6	dexseq_prepare_annotation2.py	exon	.	-	.		11	1.47690430082235e-18	1.43335058908601e-17
ENSG00000128965.8	ENSG00000128965	chr15	dexseq_prepare_annotation2.py	exon	.	+	.	CHAC1	9	1.47962441449636e-18	1.43498770031602e-17
ENSG00000120318.44	ENSG00000120318	chr5	dexseq_prepare_annotation2.py	exon	.	-	.	ARAP3	3	1.54289421627752e-18	1.49530459704551e-17
ENSG00000075336.13	ENSG00000075336	chr18	dexseq_prepare_annotation2.py	exon	.	+	.	TIMM21	3	1.59193736166468e-18	1.54175914078097e-17
ENSG00000137857.59	ENSG00000137857	chr15	dexseq_prepare_annotation2.py	exon	.	+	.	DUOX1	30	1.63095024759292e-18	1.57844160547529e-17
ENSG00000269332.ENSG00000269025.ENSG00000240713.ENSG00000221790.ENSG00000268823.24	ENSG00000269332+ENSG00000269025+ENSG00000240713+ENSG00000221790+ENSG00000268823	chr19	dexseq_prepare_annotation2.py	exon	.	+	.		18	1.66019946104901e-18	1.60563023085297e-17
ENSG00000134516.82	ENSG00000134516	chr5	dexseq_prepare_annotation2.py	exon	.	+	.	DOCK2	22	1.75267762193759e-18	1.69388913106954e-17
ENSG00000092200.57	ENSG00000092200	chr14	dexseq_prepare_annotation2.py	exon	.	+	.	RPGRIP1	9	1.78705154672883e-18	1.72590903205633e-17
ENSG00000115306.44	ENSG00000115306	chr2	dexseq_prepare_annotation2.py	exon	.	+	.	SPTBN1	20	1.83388422647485e-18	1.76990855714265e-17
ENSG00000165309.42	ENSG00000165309	chr10	dexseq_prepare_annotation2.py	exon	.	+	.	ARMC3	17	1.84505502527494e-18	1.77945306882072e-17
ENSG00000240210.4	ENSG00000240210	chr14	dexseq_prepare_annotation2.py	exon	.	-	.	RP11-204K16.1	4	1.86865847052787e-18	1.80096660920827e-17
ENSG00000142173.41	ENSG00000142173	chr21	dexseq_prepare_annotation2.py	exon	.	+	.	COL6A2	27	1.89349110329416e-18	1.82363414996874e-17
ENSG00000261987.4	ENSG00000261987	chr17	dexseq_prepare_annotation2.py	exon	.	-	.	KYNUP1	5	2.00002463592443e-18	1.92490243546213e-17
ENSG00000166153.25	ENSG00000166153	chr12	dexseq_prepare_annotation2.py	exon	.	-	.	DEPDC4	10	2.04391189866317e-18	1.96577897843726e-17
ENSG00000119535.33	ENSG00000119535	chr1	dexseq_prepare_annotation2.py	exon	.	-	.	CSF3R	11	2.05027851975961e-18	1.97053758355858e-17
ENSG00000215305.ENSG00000132670.72	ENSG00000215305+ENSG00000132670	chr20	dexseq_prepare_annotation2.py	exon	.	+	.		61	2.24007395414434e-18	2.15146245333033e-17
ENSG00000141458.43	ENSG00000141458	chr18	dexseq_prepare_annotation2.py	exon	.	-	.	NPC1	30	2.29903099552758e-18	2.20656133143656e-17
ENSG00000235703.33	ENSG00000235703	chrX	dexseq_prepare_annotation2.py	exon	.	+	.	LINC00894	19	2.31843502650664e-18	2.22364818011907e-17
ENSG00000114487.12	ENSG00000114487	chr3	dexseq_prepare_annotation2.py	exon	.	-	.	MORC1	12	2.37276123888224e-18	2.27418275262916e-17
ENSG00000129071.29	ENSG00000129071	chr3	dexseq_prepare_annotation2.py	exon	.	-	.	MBD4	25	2.37579742757661e-18	2.27552239132304e-17
ENSG00000050165.40	ENSG00000050165	chr11	dexseq_prepare_annotation2.py	exon	.	-	.	DKK3	22	2.49566638304587e-18	2.38868468144322e-17
ENSG00000117143.20	ENSG00000117143	chr1	dexseq_prepare_annotation2.py	exon	.	+	.	UAP1	14	2.56522240823772e-18	2.4535680995596e-17
ENSG00000163710.29	ENSG00000163710	chr3	dexseq_prepare_annotation2.py	exon	.	-	.	PCOLCE2	19	2.64156323852887e-18	2.52484723032959e-17
ENSG00000163395.15	ENSG00000163395	chr1	dexseq_prepare_annotation2.py	exon	.	+	.	IGFN1	4	2.69679464768212e-18	2.57586547916157e-17
ENSG00000163516.56	ENSG00000163516	chr2	dexseq_prepare_annotation2.py	exon	.	+	.	ANKZF1	44	2.70702121094389e-18	2.58385639708514e-17
ENSG00000070182.48	ENSG00000070182	chr14	dexseq_prepare_annotation2.py	exon	.	-	.	SPTB	27	2.72572860645629e-18	2.59992574769677e-17
ENSG00000141101.15	ENSG00000141101	chr16	dexseq_prepare_annotation2.py	exon	.	-	.	NOB1	8	2.75078850223177e-18	2.62202818936135e-17
ENSG00000145934.25	ENSG00000145934	chr5	dexseq_prepare_annotation2.py	exon	.	+	.	TENM2	14	2.88909191237237e-18	2.75196903148336e-17
ENSG00000104472.9	ENSG00000104472	chr8	dexseq_prepare_annotation2.py	exon	.	+	.	CHRAC1	6	2.90262257248148e-18	2.76296245967257e-17
ENSG00000235034.8	ENSG00000235034	chr19	dexseq_prepare_annotation2.py	exon	.	+	.	C19orf81	3	2.91811345473565e-18	2.77580545612115e-17
ENSG00000179915.40	ENSG00000179915	chr2	dexseq_prepare_annotation2.py	exon	.	-	.	NRXN1	8	2.92265343915132e-18	2.77822114736027e-17
ENSG00000111799.84	ENSG00000111799	chr6	dexseq_prepare_annotation2.py	exon	.	-	.	COL12A1	21	2.98602443975238e-18	2.83651897532702e-17
ENSG00000062716.ENSG00000199004.52	ENSG00000062716+ENSG00000199004	chr17	dexseq_prepare_annotation2.py	exon	.	+	.		31	2.98924243540304e-18	2.83763492432518e-17
ENSG00000129221.25	ENSG00000129221	chr17	dexseq_prepare_annotation2.py	exon	.	-	.	AIPL1	7	3.05398723854585e-18	2.89711576290469e-17
ENSG00000110074.53	ENSG00000110074	chr11	dexseq_prepare_annotation2.py	exon	.	+	.	FOXRED1	27	3.19769713729717e-18	3.03137323158929e-17
ENSG00000267228.ENSG00000167220.ENSG00000134049.38	ENSG00000267228+ENSG00000167220+ENSG00000134049	chr18	dexseq_prepare_annotation2.py	exon	.	-	.		20	3.32388461526923e-18	3.14884785381031e-17
ENSG00000223659.2	ENSG00000223659	chr1	dexseq_prepare_annotation2.py	exon	.	-	.	RP5-857K21.5	3	3.39059802865662e-18	3.20985858363893e-17
ENSG00000079385.37	ENSG00000079385	chr19	dexseq_prepare_annotation2.py	exon	.	-	.	CEACAM1	33	3.50049535427323e-18	3.31164029156312e-17
ENSG00000149654.15	ENSG00000149654	chr20	dexseq_prepare_annotation2.py	exon	.	-	.	CDH22	13	3.55499052271135e-18	3.36090594822432e-17
ENSG00000223972.18	ENSG00000223972	chr1	dexseq_prepare_annotation2.py	exon	.	+	.	DDX11L1	19	3.63519259730727e-18	3.4343914824084e-17
ENSG00000100911.48	ENSG00000100911	chr14	dexseq_prepare_annotation2.py	exon	.	-	.	PSME2	10	3.76404624872721e-18	3.55371001375414e-17
ENSG00000134686.ENSG00000266239.40	ENSG00000134686+ENSG00000266239	chr1	dexseq_prepare_annotation2.py	exon	.	-	.		12	4.17846769590121e-18	3.94229343482854e-17
ENSG00000011295.ENSG00000243686.33	ENSG00000011295+ENSG00000243686	chr17	dexseq_prepare_annotation2.py	exon	.	+	.		17	4.2343913672087e-18	3.99234401274911e-17
ENSG00000145632.28	ENSG00000145632	chr5	dexseq_prepare_annotation2.py	exon	.	-	.	PLK2	18	4.24444142860208e-18	3.99910465131789e-17
ENSG00000165525.70	ENSG00000165525	chr14	dexseq_prepare_annotation2.py	exon	.	-	.	NEMF	33	4.40528721721865e-18	4.14783924560899e-17
ENSG00000261218.ENSG00000197943.70	ENSG00000261218+ENSG00000197943	chr16	dexseq_prepare_annotation2.py	exon	.	+	.		42	4.60275887663795e-18	4.33083436847885e-17
ENSG00000126262.6	ENSG00000126262	chr19	dexseq_prepare_annotation2.py	exon	.	+	.	FFAR2	5	4.81056186387492e-18	4.52329608432599e-17
ENSG00000267097.9	ENSG00000267097	chr18	dexseq_prepare_annotation2.py	exon	.	-	.	RP11-309E23.2	2	4.94068935427583e-18	4.64250972612874e-17
ENSG00000156299.35	ENSG00000156299	chr21	dexseq_prepare_annotation2.py	exon	.	-	.	TIAM1	9	5.06077684107097e-18	4.75213446712601e-17
ENSG00000122678.50	ENSG00000122678	chr7	dexseq_prepare_annotation2.py	exon	.	-	.	POLM	25	5.07740200294824e-18	4.7645242579017e-17
ENSG00000231728.6	ENSG00000231728	chrX	dexseq_prepare_annotation2.py	exon	.	-	.	LL0XNC01-116E7.2	4	5.52953863851307e-18	5.1852959224625e-17
ENSG00000092929.71	ENSG00000092929	chr17	dexseq_prepare_annotation2.py	exon	.	-	.	UNC13D	10	5.54867854677516e-18	5.19973331023033e-17
ENSG00000076662.31	ENSG00000076662	chr19	dexseq_prepare_annotation2.py	exon	.	-	.	ICAM3	19	5.65142359610347e-18	5.29244577900775e-17
ENSG00000135333.18	ENSG00000135333	chr6	dexseq_prepare_annotation2.py	exon	.	-	.	EPHA7	3	5.7332171939894e-18	5.36542590229951e-17
ENSG00000261263.3	ENSG00000261263	chr16	dexseq_prepare_annotation2.py	exon	.	-	.	RP11-586K12.13	4	5.79069879837134e-18	5.41557070113005e-17
ENSG00000178803.12	ENSG00000178803	chr22	dexseq_prepare_annotation2.py	exon	.	-	.	ADORA2A-AS1	7	5.8313997806222e-18	5.44996501704449e-17
ENSG00000233783.7	ENSG00000233783	chr21	dexseq_prepare_annotation2.py	exon	.	+	.	AP001442.2	8	5.85003775236319e-18	5.46370708169603e-17
ENSG00000143889.38	ENSG00000143889	chr2	dexseq_prepare_annotation2.py	exon	.	-	.	HNRNPLL	21	5.86247463852239e-18	5.47164299595423e-17
ENSG00000204469.44	ENSG00000204469	chr6	dexseq_prepare_annotation2.py	exon	.	+	.	PRRC2A	4	5.86997791763373e-18	5.47496664339135e-17
ENSG00000128886.ENSG00000262560.ENSG00000184716.55	ENSG00000128886+ENSG00000262560+ENSG00000184716	chr15	dexseq_prepare_annotation2.py	exon	.	-	.		8	5.95303312314467e-18	5.54870630968008e-17
ENSG00000160293.ENSG00000256225.41	ENSG00000160293+ENSG00000256225	chr9	dexseq_prepare_annotation2.py	exon	.	-	.		27	6.16666157274691e-18	5.74397021611731e-17
ENSG00000136237.43	ENSG00000136237	chr7	dexseq_prepare_annotation2.py	exon	.	-	.	RAPGEF5	12	6.19334413931151e-18	5.76495733289264e-17
ENSG00000142327.33	ENSG00000142327	chr2	dexseq_prepare_annotation2.py	exon	.	+	.	RNPEPL1	22	6.23431340896459e-18	5.79920593594777e-17
ENSG00000105246.6	ENSG00000105246	chr19	dexseq_prepare_annotation2.py	exon	.	+	.	EBI3	7	6.29336175966272e-18	5.85021473348031e-17
ENSG00000044115.101	ENSG00000044115	chr5	dexseq_prepare_annotation2.py	exon	.	+	.	CTNNA1	21	6.36084026114666e-18	5.90898659175952e-17
ENSG00000174371.24	ENSG00000174371	chr1	dexseq_prepare_annotation2.py	exon	.	+	.	EXO1	10	6.42173729365259e-18	5.96157002234272e-17
ENSG00000120899.66	ENSG00000120899	chr8	dexseq_prepare_annotation2.py	exon	.	+	.	PTK2B	33	6.59046595948903e-18	6.1141209916756e-17
ENSG00000141510.31	ENSG00000141510	chr17	dexseq_prepare_annotation2.py	exon	.	-	.	TP53	10	6.75187815172031e-18	6.25968516495939e-17
ENSG00000137801.35	ENSG00000137801	chr15	dexseq_prepare_annotation2.py	exon	.	+	.	THBS1	18	6.89288146164861e-18	6.38614661370086e-17
ENSG00000076043.ENSG00000076053.ENSG00000255663.40	ENSG00000076043+ENSG00000076053+ENSG00000255663	chr11	dexseq_prepare_annotation2.py	exon	.	+	.		33	6.93649977552715e-18	6.42227392550141e-17
ENSG00000119471.21	ENSG00000119471	chr9	dexseq_prepare_annotation2.py	exon	.	+	.	HSDL2	10	7.03776912041815e-18	6.51169470648683e-17
ENSG00000065548.28	ENSG00000065548	chr2	dexseq_prepare_annotation2.py	exon	.	+	.	ZC3H15	8	7.14694873181685e-18	6.60831051847353e-17
ENSG00000141098.17	ENSG00000141098	chr16	dexseq_prepare_annotation2.py	exon	.	-	.	GFOD2	7	7.23076421402496e-18	6.68136083861468e-17
ENSG00000196141.52	ENSG00000196141	chr2	dexseq_prepare_annotation2.py	exon	.	+	.	SPATS2L	14	7.35871457044845e-18	6.79506834803112e-17
ENSG00000123415.56	ENSG00000123415	chr12	dexseq_prepare_annotation2.py	exon	.	-	.	SMUG1	38	7.51887794851079e-18	6.93835062783507e-17
ENSG00000141519.34	ENSG00000141519	chr17	dexseq_prepare_annotation2.py	exon	.	+	.	CCDC40	21	7.66934982183441e-18	7.07250533370759e-17
ENSG00000129235.29	ENSG00000129235	chr17	dexseq_prepare_annotation2.py	exon	.	+	.	TXNDC17	7	7.69618763811602e-18	7.09254505097248e-17
ENSG00000215462.ENSG00000102547.39	ENSG00000215462+ENSG00000102547	chr13	dexseq_prepare_annotation2.py	exon	.	-	.		25	7.93599012617348e-18	7.30868904988709e-17
ENSG00000244462.ENSG00000272897.ENSG00000214078.ENSG00000244005.123	ENSG00000244462+ENSG00000272897+ENSG00000214078+ENSG00000244005	chr20	dexseq_prepare_annotation2.py	exon	.	-	.		39	8.06740837462591e-18	7.42479572609706e-17
ENSG00000259052.ENSG00000197119.33	ENSG00000259052+ENSG00000197119	chr14	dexseq_prepare_annotation2.py	exon	.	-	.		14	8.0838133508492e-18	7.4349668752711e-17
ENSG00000215421.21	ENSG00000215421	chr18	dexseq_prepare_annotation2.py	exon	.	+	.	ZNF407	19	8.14369651276605e-18	7.48508651021144e-17
ENSG00000223647.4	ENSG00000223647	chr2	dexseq_prepare_annotation2.py	exon	.	-	.	AL133249.1	5	8.24542741102577e-18	7.57357777012738e-17
ENSG00000216819.2	ENSG00000216819	chr6	dexseq_prepare_annotation2.py	exon	.	-	.	TUBB2BP1	3	8.38933030174692e-18	7.70066220956122e-17
ENSG00000215417.19	ENSG00000215417	chr13	dexseq_prepare_annotation2.py	exon	.	+	.	MIR17HG	14	8.51002092316988e-18	7.80628603573206e-17
ENSG00000267057.13	ENSG00000267057	chr18	dexseq_prepare_annotation2.py	exon	.	+	.	RP11-456O19.2	3	8.81112742626079e-18	8.07715760369042e-17
ENSG00000230572.ENSG00000184303.26	ENSG00000230572+ENSG00000184303	chr2	dexseq_prepare_annotation2.py	exon	.	-	.		8	9.3696160983195e-18	8.58345833598029e-17
ENSG00000174059.13	ENSG00000174059	chr1	dexseq_prepare_annotation2.py	exon	.	-	.	CD34	11	9.5313935485172e-18	8.72590597243288e-17
ENSG00000182944.60	ENSG00000182944	chr22	dexseq_prepare_annotation2.py	exon	.	+	.	EWSR1	20	9.7815633951424e-18	8.94903507455452e-17
ENSG00000268119.16	ENSG00000268119	chr19	dexseq_prepare_annotation2.py	exon	.	-	.	CTD-2561J22.5	5	9.79632555780041e-18	8.95664050998894e-17
ENSG00000135976.77	ENSG00000135976	chr2	dexseq_prepare_annotation2.py	exon	.	+	.	ANKRD36	24	9.88286036428634e-18	9.02981346968478e-17
ENSG00000170476.21	ENSG00000170476	chr5	dexseq_prepare_annotation2.py	exon	.	-	.	MZB1	9	1.02593984098185e-17	9.36768738432345e-17
ENSG00000141380.59	ENSG00000141380	chr18	dexseq_prepare_annotation2.py	exon	.	-	.	SS18	34	1.03188880837307e-17	9.41581588087073e-17
ENSG00000227232.23	ENSG00000227232	chr1	dexseq_prepare_annotation2.py	exon	.	-	.	WASH7P	23	1.05109762468745e-17	9.58479567410325e-17
ENSG00000173020.52	ENSG00000173020	chr11	dexseq_prepare_annotation2.py	exon	.	+	.	ADRBK1	18	1.05269589724372e-17	9.59307127357011e-17
ENSG00000156467.28	ENSG00000156467	chr8	dexseq_prepare_annotation2.py	exon	.	-	.	UQCRB	23	1.08442444286643e-17	9.87572895903539e-17
ENSG00000013503.33	ENSG00000013503	chr12	dexseq_prepare_annotation2.py	exon	.	+	.	POLR3B	13	1.08991704100291e-17	9.91924499701734e-17
ENSG00000104177.44	ENSG00000104177	chr15	dexseq_prepare_annotation2.py	exon	.	-	.	MYEF2	3	1.09707205304299e-17	9.97782362322272e-17
ENSG00000130822.95	ENSG00000130822	chrX	dexseq_prepare_annotation2.py	exon	.	-	.	PNCK	13	1.10015784683895e-17	9.99934042990794e-17
ENSG00000113916.29	ENSG00000113916	chr3	dexseq_prepare_annotation2.py	exon	.	-	.	BCL6	14	1.1058533539886e-17	1.00445332767781e-16
ENSG00000137720.11	ENSG00000137720	chr11	dexseq_prepare_annotation2.py	exon	.	+	.	C11orf1	3	1.11131075415596e-17	1.00875057213843e-16
ENSG00000174791.31	ENSG00000174791	chr11	dexseq_prepare_annotation2.py	exon	.	-	.	RIN1	18	1.16248640828743e-17	1.05451412399058e-16
ENSG00000130958.19	ENSG00000130958	chr9	dexseq_prepare_annotation2.py	exon	.	-	.	SLC35D2	3	1.17141045404364e-17	1.06191569097638e-16
ENSG00000169359.15	ENSG00000169359	chr3	dexseq_prepare_annotation2.py	exon	.	-	.	SLC33A1	10	1.19021399357681e-17	1.07825779144127e-16
ENSG00000151338.44	ENSG00000151338	chr14	dexseq_prepare_annotation2.py	exon	.	+	.	MIPOL1	8	1.19692583060628e-17	1.08363141691395e-16
ENSG00000081138.9	ENSG00000081138	chr18	dexseq_prepare_annotation2.py	exon	.	+	.	CDH7	7	1.30043848975941e-17	1.17657913653281e-16
ENSG00000163166.35	ENSG00000163166	chr2	dexseq_prepare_annotation2.py	exon	.	-	.	IWS1	22	1.31056968893949e-17	1.18497342708279e-16
ENSG00000156482.28	ENSG00000156482	chr8	dexseq_prepare_annotation2.py	exon	.	-	.	RPL30	18	1.33726997507052e-17	1.20832826374621e-16
ENSG00000133816.91	ENSG00000133816	chr11	dexseq_prepare_annotation2.py	exon	.	+	.	MICAL2	16	1.343348535278e-17	1.21303149921592e-16
ENSG00000166225.32	ENSG00000166225	chr12	dexseq_prepare_annotation2.py	exon	.	+	.	FRS2	25	1.40046332801679e-17	1.26378393109144e-16
ENSG00000113966.20	ENSG00000113966	chr3	dexseq_prepare_annotation2.py	exon	.	+	.	ARL6	8	1.40467947211945e-17	1.26676548758408e-16
ENSG00000158104.26	ENSG00000158104	chr12	dexseq_prepare_annotation2.py	exon	.	-	.	HPD	11	1.51432084854422e-17	1.36475586921364e-16
ENSG00000175766.25	ENSG00000175766	chr5	dexseq_prepare_annotation2.py	exon	.	+	.	EIF4E1B	13	1.54691106962103e-17	1.39322314752898e-16
ENSG00000078070.38	ENSG00000078070	chr3	dexseq_prepare_annotation2.py	exon	.	-	.	MCCC1	8	1.54892175287349e-17	1.39412996136792e-16
ENSG00000100225.23	ENSG00000100225	chr22	dexseq_prepare_annotation2.py	exon	.	+	.	FBXO7	14	1.60296870814301e-17	1.44184128359392e-16
ENSG00000006062.23	ENSG00000006062	chr17	dexseq_prepare_annotation2.py	exon	.	-	.	MAP3K14	16	1.63824618479306e-17	1.47261896533372e-16
ENSG00000133704.44	ENSG00000133704	chr12	dexseq_prepare_annotation2.py	exon	.	-	.	IPO8	17	1.69643815074133e-17	1.52394133489622e-16
ENSG00000175029.37	ENSG00000175029	chr10	dexseq_prepare_annotation2.py	exon	.	-	.	CTBP2	26	1.70661422629944e-17	1.53209168551045e-16
ENSG00000147044.50	ENSG00000147044	chrX	dexseq_prepare_annotation2.py	exon	.	-	.	CASK	10	1.78304901108286e-17	1.59967601201026e-16
ENSG00000205356.24	ENSG00000205356	chr7	dexseq_prepare_annotation2.py	exon	.	-	.	TECPR1	21	1.81503245694077e-17	1.62731896462191e-16
ENSG00000154710.ENSG00000243335.41	ENSG00000154710+ENSG00000243335	chr7	dexseq_prepare_annotation2.py	exon	.	+	.		8	1.87629758226259e-17	1.68116263370728e-16
ENSG00000164077.21	ENSG00000164077	chr3	dexseq_prepare_annotation2.py	exon	.	-	.	MON1A	3	1.94787606710579e-17	1.74417168407255e-16
ENSG00000119929.ENSG00000198018.31	ENSG00000119929+ENSG00000198018	chr10	dexseq_prepare_annotation2.py	exon	.	+	.		16	1.98885667905842e-17	1.77971917260073e-16
ENSG00000203666.40	ENSG00000203666	chr1	dexseq_prepare_annotation2.py	exon	.	+	.	EFCAB2	12	1.995340704317e-17	1.78437164852251e-16
ENSG00000225241.40	ENSG00000225241	chr1	dexseq_prepare_annotation2.py	exon	.	+	.	RP11-640M9.2	7	2.0662220258619e-17	1.84656959428379e-16
ENSG00000196290.25	ENSG00000196290	chr2	dexseq_prepare_annotation2.py	exon	.	+	.	NIF3L1	16	2.08129339370967e-17	1.85884261426623e-16
ENSG00000165125.35	ENSG00000165125	chr7	dexseq_prepare_annotation2.py	exon	.	-	.	TRPV6	20	2.32211919186084e-17	2.07259584425215e-16
ENSG00000107521.39	ENSG00000107521	chr10	dexseq_prepare_annotation2.py	exon	.	-	.	HPS1	15	2.35263682331248e-17	2.09848556211713e-16
ENSG00000146221.8	ENSG00000146221	chr6	dexseq_prepare_annotation2.py	exon	.	-	.	TCTE1	9	2.38366978154836e-17	2.12480140732629e-16
ENSG00000049759.95	ENSG00000049759	chr18	dexseq_prepare_annotation2.py	exon	.	+	.	NEDD4L	30	2.41765963781435e-17	2.15371757857381e-16
ENSG00000149636.26	ENSG00000149636	chr20	dexseq_prepare_annotation2.py	exon	.	-	.	DSN1	12	2.47008755868007e-17	2.19901128300954e-16
ENSG00000232756.7	ENSG00000232756	chr7	dexseq_prepare_annotation2.py	exon	.	+	.	RP5-1185I7.1	3	2.57156801433784e-17	2.28788831410147e-16
ENSG00000215127.6	ENSG00000215127	chr4	dexseq_prepare_annotation2.py	exon	.	-	.	SYT14L	6	2.60939538457746e-17	2.32005653655645e-16
ENSG00000074964.47	ENSG00000074964	chr1	dexseq_prepare_annotation2.py	exon	.	+	.	ARHGEF10L	25	2.66850272081657e-17	2.37109186095333e-16
ENSG00000021852.20	ENSG00000021852	chr1	dexseq_prepare_annotation2.py	exon	.	-	.	C8B	12	2.7020206373102e-17	2.39933904162174e-16
ENSG00000147804.23	ENSG00000147804	chr8	dexseq_prepare_annotation2.py	exon	.	-	.	SLC39A4	9	2.7515415120696e-17	2.44175134310688e-16
ENSG00000091129.31	ENSG00000091129	chr7	dexseq_prepare_annotation2.py	exon	.	-	.	NRCAM	21	2.77873008937734e-17	2.46430418143503e-16
ENSG00000228473.1	ENSG00000228473	chr13	dexseq_prepare_annotation2.py	exon	.	-	.	LIN28AP2	2	2.83245126208146e-17	2.51034353080966e-16
ENSG00000188037.26	ENSG00000188037	chr7	dexseq_prepare_annotation2.py	exon	.	+	.	CLCN1	14	2.87902530703674e-17	2.5499938433754e-16
ENSG00000115806.24	ENSG00000115806	chr2	dexseq_prepare_annotation2.py	exon	.	+	.	GORASP2	11	2.9080307265892e-17	2.57292582740429e-16
ENSG00000214711.25	ENSG00000214711	chr2	dexseq_prepare_annotation2.py	exon	.	-	.	CAPN14	9	2.90862150707426e-17	2.57292582740429e-16
ENSG00000207395.ENSG00000137819.21	ENSG00000207395+ENSG00000137819	chr15	dexseq_prepare_annotation2.py	exon	.	+	.		13	2.91331038378123e-17	2.57543313876217e-16
ENSG00000237675.6	ENSG00000237675	chr10	dexseq_prepare_annotation2.py	exon	.	+	.	TEX36-AS1	5	2.96778702940776e-17	2.62192279035719e-16
ENSG00000121578.37	ENSG00000121578	chr3	dexseq_prepare_annotation2.py	exon	.	-	.	B4GALT4	11	3.07115077285428e-17	2.7115156982454e-16
ENSG00000177595.23	ENSG00000177595	chr11	dexseq_prepare_annotation2.py	exon	.	-	.	PIDD	10	3.33545173915473e-17	2.94299579119319e-16
ENSG00000215375.23	ENSG00000215375	chr4	dexseq_prepare_annotation2.py	exon	.	+	.	MYL5	8	3.35086101204949e-17	2.95471477684719e-16
ENSG00000164620.13	ENSG00000164620	chr5	dexseq_prepare_annotation2.py	exon	.	+	.	RELL2	10	3.42434675298953e-17	3.01759693562936e-16
ENSG00000084234.56	ENSG00000084234	chr11	dexseq_prepare_annotation2.py	exon	.	+	.	APLP2	12	3.5800050038868e-17	3.15276534521115e-16
ENSG00000255243.ENSG00000134343.38	ENSG00000255243+ENSG00000134343	chr11	dexseq_prepare_annotation2.py	exon	.	+	.		37	3.61546279753402e-17	3.18032473940832e-16
ENSG00000162889.18	ENSG00000162889	chr1	dexseq_prepare_annotation2.py	exon	.	+	.	MAPKAPK2	14	3.61587900599491e-17	3.18032473940832e-16
ENSG00000189430.22	ENSG00000189430	chr19	dexseq_prepare_annotation2.py	exon	.	+	.	NCR1	13	3.71323407287912e-17	3.2638857470978e-16
ENSG00000117245.29	ENSG00000117245	chr1	dexseq_prepare_annotation2.py	exon	.	-	.	KIF17	17	3.75802596942213e-17	3.30116791039434e-16
ENSG00000188656.ENSG00000229549.18	ENSG00000188656+ENSG00000229549	chrY	dexseq_prepare_annotation2.py	exon	.	+	.		16	3.8241777693242e-17	3.35715428953063e-16
ENSG00000186522.40	ENSG00000186522	chr2	dexseq_prepare_annotation2.py	exon	.	-	.	SEPT10	13	3.9649342115492e-17	3.47852219393527e-16
ENSG00000091592.ENSG00000253071.44	ENSG00000091592+ENSG00000253071	chr17	dexseq_prepare_annotation2.py	exon	.	-	.		17	3.97071604453135e-17	3.48139548146789e-16
ENSG00000158417.21	ENSG00000158417	chr2	dexseq_prepare_annotation2.py	exon	.	+	.	EIF5B	12	3.9958274342694e-17	3.50120198152261e-16
ENSG00000067182.28	ENSG00000067182	chr12	dexseq_prepare_annotation2.py	exon	.	-	.	TNFRSF1A	13	3.99941811867637e-17	3.50213864011207e-16
ENSG00000100311.11	ENSG00000100311	chr22	dexseq_prepare_annotation2.py	exon	.	-	.	PDGFB	9	4.01841162820211e-17	3.51655328875053e-16
ENSG00000108883.74	ENSG00000108883	chr17	dexseq_prepare_annotation2.py	exon	.	-	.	EFTUD2	13	4.08551579468687e-17	3.57302540029038e-16
ENSG00000114784.10	ENSG00000114784	chr3	dexseq_prepare_annotation2.py	exon	.	+	.	EIF1B	8	4.2148302525063e-17	3.68379877575881e-16
ENSG00000158985.34	ENSG00000158985	chr5	dexseq_prepare_annotation2.py	exon	.	+	.	CDC42SE2	21	4.40810284912435e-17	3.85029763324773e-16
ENSG00000126583.24	ENSG00000126583	chr19	dexseq_prepare_annotation2.py	exon	.	+	.	PRKCG	18	4.50138576837734e-17	3.92930518863762e-16
ENSG00000167702.35	ENSG00000167702	chr8	dexseq_prepare_annotation2.py	exon	.	+	.	KIFC2	16	4.53690533729446e-17	3.95782294750913e-16
ENSG00000139625.43	ENSG00000139625	chr12	dexseq_prepare_annotation2.py	exon	.	-	.	MAP3K12	28	4.61690704332862e-17	4.02403613291635e-16
ENSG00000166436.36	ENSG00000166436	chr11	dexseq_prepare_annotation2.py	exon	.	-	.	TRIM66	5	4.61860137951373e-17	4.02403613291635e-16
ENSG00000133818.15	ENSG00000133818	chr11	dexseq_prepare_annotation2.py	exon	.	-	.	RRAS2	10	4.71385520076971e-17	4.10445272904638e-16
ENSG00000233452.20	ENSG00000233452	chr6	dexseq_prepare_annotation2.py	exon	.	-	.	STXBP5-AS1	5	4.97394030316036e-17	4.32820068485533e-16
ENSG00000100116.19	ENSG00000100116	chr22	dexseq_prepare_annotation2.py	exon	.	+	.	GCAT	13	5.04697242752962e-17	4.38900144480472e-16
ENSG00000178177.15	ENSG00000178177	chr4	dexseq_prepare_annotation2.py	exon	.	-	.	LCORL	4	5.06763264819369e-17	4.40421040163417e-16
ENSG00000196605.33	ENSG00000196605	chr19	dexseq_prepare_annotation2.py	exon	.	-	.	ZNF846	13	5.21735053956204e-17	4.5314924511218e-16
ENSG00000116668.23	ENSG00000116668	chr1	dexseq_prepare_annotation2.py	exon	.	+	.	SWT1	21	5.2722408432952e-17	4.57630505198024e-16
ENSG00000164684.20	ENSG00000164684	chr8	dexseq_prepare_annotation2.py	exon	.	-	.	ZNF704	13	5.45536540809564e-17	4.73229948704761e-16
ENSG00000133313.74	ENSG00000133313	chr18	dexseq_prepare_annotation2.py	exon	.	+	.	CNDP2	33	5.5043341993014e-17	4.77179733832071e-16
ENSG00000101940.41	ENSG00000101940	chrX	dexseq_prepare_annotation2.py	exon	.	+	.	WDR13	21	5.60932669894936e-17	4.8597834806618e-16
ENSG00000163071.19	ENSG00000163071	chr4	dexseq_prepare_annotation2.py	exon	.	+	.	SPATA18	4	5.63848389718101e-17	4.88199902519014e-16
ENSG00000128536.34	ENSG00000128536	chr7	dexseq_prepare_annotation2.py	exon	.	+	.	CDHR3	17	5.65167585624616e-17	4.89037223000291e-16
ENSG00000224406.17	ENSG00000224406	chr3	dexseq_prepare_annotation2.py	exon	.	-	.	RP11-48F14.1	11	5.83675335059916e-17	5.04737425486433e-16
ENSG00000114790.20	ENSG00000114790	chr3	dexseq_prepare_annotation2.py	exon	.	+	.	ARHGEF26	14	5.91600047864954e-17	5.11272026431144e-16
ENSG00000122705.23	ENSG00000122705	chr9	dexseq_prepare_annotation2.py	exon	.	+	.	CLTA	8	5.98959664918848e-17	5.17310436964736e-16
ENSG00000234911.ENSG00000258809.5	ENSG00000234911+ENSG00000258809	chr14	dexseq_prepare_annotation2.py	exon	.	-	.		3	6.02780755501679e-17	5.20287080945141e-16
ENSG00000132294.28	ENSG00000132294	chr8	dexseq_prepare_annotation2.py	exon	.	+	.	EFR3A	17	6.23831577514136e-17	5.38122543386107e-16
ENSG00000227827.30	ENSG00000227827	chr16	dexseq_prepare_annotation2.py	exon	.	+	.	RP11-958N24.2	19	6.32533961837129e-17	5.45290605958662e-16
ENSG00000125166.22	ENSG00000125166	chr16	dexseq_prepare_annotation2.py	exon	.	-	.	GOT2	12	6.44871465484863e-17	5.55581570263882e-16
ENSG00000214022.ENSG00000196456.60	ENSG00000214022+ENSG00000196456	chr7	dexseq_prepare_annotation2.py	exon	.	+	.		19	6.45404164557469e-17	5.55695786570002e-16
ENSG00000151687.37	ENSG00000151687	chr2	dexseq_prepare_annotation2.py	exon	.	+	.	ANKAR	16	6.58924215884761e-17	5.66985099765029e-16
ENSG00000055208.ENSG00000228408.17	ENSG00000055208+ENSG00000228408	chr6	dexseq_prepare_annotation2.py	exon	.	+	.		11	6.66137666510974e-17	5.72837146285102e-16
ENSG00000001626.52	ENSG00000001626	chr7	dexseq_prepare_annotation2.py	exon	.	+	.	CFTR	28	6.74133654550478e-17	5.79354467475065e-16
ENSG00000129353.52	ENSG00000129353	chr19	dexseq_prepare_annotation2.py	exon	.	+	.	SLC44A2	33	6.86994043984321e-17	5.9004163777701e-16
ENSG00000162994.27	ENSG00000162994	chr2	dexseq_prepare_annotation2.py	exon	.	-	.	CLHC1	8	6.87947315079444e-17	5.90495198505768e-16
ENSG00000147419.28	ENSG00000147419	chr8	dexseq_prepare_annotation2.py	exon	.	-	.	CCDC25	11	6.92080028110024e-17	5.9367556704089e-16
ENSG00000168918.38	ENSG00000168918	chr2	dexseq_prepare_annotation2.py	exon	.	+	.	INPP5D	10	6.99218127187538e-17	5.99428478418551e-16
ENSG00000169554.ENSG00000176824.66	ENSG00000169554+ENSG00000176824	chr2	dexseq_prepare_annotation2.py	exon	.	-	.		4	7.09707263070799e-17	6.08045309656216e-16
ENSG00000172046.54	ENSG00000172046	chr3	dexseq_prepare_annotation2.py	exon	.	-	.	USP19	29	7.18390971534381e-17	6.14810631184742e-16
ENSG00000130255.ENSG00000167733.67	ENSG00000130255+ENSG00000167733	chr19	dexseq_prepare_annotation2.py	exon	.	+	.		40	7.18489094479289e-17	6.14810631184742e-16
ENSG00000133884.19	ENSG00000133884	chr11	dexseq_prepare_annotation2.py	exon	.	+	.	DPF2	5	7.33656042251263e-17	6.27402408545908e-16
ENSG00000242185.8	ENSG00000242185	chrX	dexseq_prepare_annotation2.py	exon	.	+	.	CT45A2	6	7.36208910233711e-17	6.29198113558509e-16
ENSG00000234770.5	ENSG00000234770	chr8	dexseq_prepare_annotation2.py	exon	.	+	.	GULOP	6	7.4323986638897e-17	6.34816436925585e-16
ENSG00000176728.12	ENSG00000176728	chrY	dexseq_prepare_annotation2.py	exon	.	-	.	TTTY14	4	7.49774043729061e-17	6.40003805735046e-16
ENSG00000147394.33	ENSG00000147394	chrX	dexseq_prepare_annotation2.py	exon	.	+	.	ZNF185	20	7.71737460281e-17	6.58347042283939e-16
ENSG00000203618.ENSG00000184702.48	ENSG00000203618+ENSG00000184702	chr22	dexseq_prepare_annotation2.py	exon	.	+	.		9	7.97135710250817e-17	6.79596116879273e-16
ENSG00000120071.48	ENSG00000120071	chr17	dexseq_prepare_annotation2.py	exon	.	-	.	KANSL1	31	8.108965519924e-17	6.90903761599415e-16
ENSG00000183117.79	ENSG00000183117	chr8	dexseq_prepare_annotation2.py	exon	.	-	.	CSMD1	24	8.3168841246404e-17	7.08184467952213e-16
ENSG00000092068.35	ENSG00000092068	chr14	dexseq_prepare_annotation2.py	exon	.	-	.	SLC7A8	28	8.37017937711657e-17	7.12285852876194e-16
ENSG00000173706.28	ENSG00000173706	chr3	dexseq_prepare_annotation2.py	exon	.	-	.	HEG1	18	8.53250699593824e-17	7.25654973420639e-16
ENSG00000244125.ENSG00000168702.65	ENSG00000244125+ENSG00000168702	chr2	dexseq_prepare_annotation2.py	exon	.	-	.		12	8.81966071066452e-17	7.49617184514742e-16
ENSG00000010292.62	ENSG00000010292	chr12	dexseq_prepare_annotation2.py	exon	.	+	.	NCAPD2	16	8.88643905917245e-17	7.54830982591969e-16
ENSG00000112514.37	ENSG00000112514	chr6	dexseq_prepare_annotation2.py	exon	.	-	.	CUTA	9	8.91798753397415e-17	7.5704774371536e-16
ENSG00000011566.34	ENSG00000011566	chr2	dexseq_prepare_annotation2.py	exon	.	-	.	MAP4K3	19	9.13795259018041e-17	7.75246704779631e-16
ENSG00000175600.30	ENSG00000175600	chr7	dexseq_prepare_annotation2.py	exon	.	+	.	SUGCT	24	9.34104111552935e-17	7.91992545863685e-16
ENSG00000066933.82	ENSG00000066933	chr15	dexseq_prepare_annotation2.py	exon	.	-	.	MYO9A	25	9.58469161725515e-17	8.12154955341302e-16
ENSG00000172955.12	ENSG00000172955	chr4	dexseq_prepare_annotation2.py	exon	.	-	.	ADH6	10	9.88997874122924e-17	8.37512346086535e-16
ENSG00000118260.52	ENSG00000118260	chr2	dexseq_prepare_annotation2.py	exon	.	+	.	CREB1	29	1.001914262126e-16	8.4793328899487e-16
ENSG00000139865.53	ENSG00000139865	chr14	dexseq_prepare_annotation2.py	exon	.	+	.	TTC6	31	1.00691384026357e-16	8.51645518488457e-16
ENSG00000112280.49	ENSG00000112280	chr6	dexseq_prepare_annotation2.py	exon	.	-	.	COL9A1	8	1.01014243556857e-16	8.53856247423998e-16
ENSG00000196865.ENSG00000234631.14	ENSG00000196865+ENSG00000234631	chr10	dexseq_prepare_annotation2.py	exon	.	+	.		10	1.0322896883038e-16	8.72046179511141e-16
ENSG00000226251.5	ENSG00000226251	chr1	dexseq_prepare_annotation2.py	exon	.	-	.	RP11-15I11.3	5	1.04608279127815e-16	8.83160960806746e-16
ENSG00000163576.10	ENSG00000163576	chr3	dexseq_prepare_annotation2.py	exon	.	-	.	EFHB	8	1.083178566476e-16	9.13923689624468e-16
ENSG00000129351.60	ENSG00000129351	chr19	dexseq_prepare_annotation2.py	exon	.	+	.	ILF3	15	1.08965414269829e-16	9.18829188451357e-16
ENSG00000142453.30	ENSG00000142453	chr19	dexseq_prepare_annotation2.py	exon	.	+	.	CARM1	15	1.09627384448407e-16	9.23850191273957e-16
ENSG00000172965.47	ENSG00000172965	chr2	dexseq_prepare_annotation2.py	exon	.	-	.	MIR4435-1HG	9	1.10218633579376e-16	9.28269486446557e-16
ENSG00000135124.16	ENSG00000135124	chr12	dexseq_prepare_annotation2.py	exon	.	+	.	P2RX4	8	1.1110411129563e-16	9.35159937984065e-16
ENSG00000114841.92	ENSG00000114841	chr3	dexseq_prepare_annotation2.py	exon	.	+	.	DNAH1	45	1.14999805313894e-16	9.67363595517477e-16
ENSG00000188895.3	ENSG00000188895	chr17	dexseq_prepare_annotation2.py	exon	.	+	.	MSL1	4	1.1952700565703e-16	1.00483720009978e-15
ENSG00000105479.31	ENSG00000105479	chr19	dexseq_prepare_annotation2.py	exon	.	-	.	CCDC114	15	1.20530695557528e-16	1.01266200841074e-15
ENSG00000100697.59	ENSG00000100697	chr14	dexseq_prepare_annotation2.py	exon	.	-	.	DICER1	24	1.2228234802818e-16	1.02675770823178e-15
ENSG00000178814.20	ENSG00000178814	chr8	dexseq_prepare_annotation2.py	exon	.	-	.	OPLAH	15	1.243607886062e-16	1.04357862970569e-15
ENSG00000185010.33	ENSG00000185010	chrX	dexseq_prepare_annotation2.py	exon	.	-	.	F8	25	1.32466779064787e-16	1.11092912297811e-15
ENSG00000042980.46	ENSG00000042980	chr8	dexseq_prepare_annotation2.py	exon	.	+	.	ADAM28	26	1.33969945555764e-16	1.12285733486931e-15
ENSG00000163743.38	ENSG00000163743	chr4	dexseq_prepare_annotation2.py	exon	.	-	.	RCHY1	19	1.35031349501724e-16	1.13107079727379e-15
ENSG00000140521.30	ENSG00000140521	chr15	dexseq_prepare_annotation2.py	exon	.	-	.	POLG	11	1.37774159104594e-16	1.15334992263086e-15
ENSG00000196914.47	ENSG00000196914	chr11	dexseq_prepare_annotation2.py	exon	.	+	.	ARHGEF12	20	1.38059960274064e-16	1.15504622185916e-15
ENSG00000185864.ENSG00000185710.82	ENSG00000185864+ENSG00000185710	chr16	dexseq_prepare_annotation2.py	exon	.	-	.		15	1.39682396092612e-16	1.16791638587249e-15
ENSG00000130956.7	ENSG00000130956	chr9	dexseq_prepare_annotation2.py	exon	.	+	.	HABP4	4	1.40948200176298e-16	1.17779097716512e-15
ENSG00000259472.ENSG00000221517.11	ENSG00000259472+ENSG00000221517	chr15	dexseq_prepare_annotation2.py	exon	.	-	.		9	1.44278169309506e-16	1.20489189138329e-15
ENSG00000178057.17	ENSG00000178057	chr3	dexseq_prepare_annotation2.py	exon	.	+	.	NDUFAF3	8	1.56790398287797e-16	1.30859678570969e-15
ENSG00000196391.14	ENSG00000196391	chr15	dexseq_prepare_annotation2.py	exon	.	+	.	ZNF774	6	1.59368877274709e-16	1.32931829885354e-15
ENSG00000239828.22	ENSG00000239828	chr3	dexseq_prepare_annotation2.py	exon	.	-	.	RP11-446H18.5	7	1.60945078484243e-16	1.34165981391907e-15
ENSG00000119125.30	ENSG00000119125	chr9	dexseq_prepare_annotation2.py	exon	.	+	.	GDA	27	1.61535995553421e-16	1.34577798814992e-15
ENSG00000085982.51	ENSG00000085982	chr2	dexseq_prepare_annotation2.py	exon	.	-	.	USP40	12	1.61788738373277e-16	1.3470755386859e-15
ENSG00000185359.61	ENSG00000185359	chr17	dexseq_prepare_annotation2.py	exon	.	+	.	HGS	3	1.74264149523007e-16	1.45007819567137e-15
ENSG00000143466.25	ENSG00000143466	chr1	dexseq_prepare_annotation2.py	exon	.	+	.	IKBKE	13	1.7573244949937e-16	1.46142051416003e-15
ENSG00000013523.22	ENSG00000013523	chr14	dexseq_prepare_annotation2.py	exon	.	-	.	ANGEL1	15	1.78569030626131e-16	1.48412130301359e-15
ENSG00000144744.32	ENSG00000144744	chr3	dexseq_prepare_annotation2.py	exon	.	-	.	UBA3	19	1.80996339154253e-16	1.50339542953007e-15
ENSG00000100726.38	ENSG00000100726	chr16	dexseq_prepare_annotation2.py	exon	.	+	.	TELO2	24	1.81694736639462e-16	1.50829438281462e-15
ENSG00000132326.16	ENSG00000132326	chr2	dexseq_prepare_annotation2.py	exon	.	-	.	PER2	8	1.98579164492429e-16	1.64747158690015e-15
ENSG00000033050.25	ENSG00000033050	chr7	dexseq_prepare_annotation2.py	exon	.	-	.	ABCF2	17	2.03500671783611e-16	1.68729392819748e-15
ENSG00000197253.13	ENSG00000197253	chr16	dexseq_prepare_annotation2.py	exon	.	-	.	TPSB2	6	2.09240089723399e-16	1.73384628047647e-15
ENSG00000151388.27	ENSG00000151388	chr5	dexseq_prepare_annotation2.py	exon	.	-	.	ADAMTS12	22	2.13954123326046e-16	1.77185143992375e-15
ENSG00000184254.ENSG00000232386.ENSG00000259604.ENSG00000272808.ENSG00000272639.38	ENSG00000184254+ENSG00000232386+ENSG00000259604+ENSG00000272808+ENSG00000272639	chr15	dexseq_prepare_annotation2.py	exon	.	+	.		10	2.14179280744445e-16	1.77265902918882e-15
ENSG00000078018.38	ENSG00000078018	chr2	dexseq_prepare_annotation2.py	exon	.	+	.	MAP2	11	2.17435553068211e-16	1.79853779690966e-15
ENSG00000116977.46	ENSG00000116977	chr1	dexseq_prepare_annotation2.py	exon	.	+	.	LGALS8	14	2.24735418666596e-16	1.85781279431053e-15
ENSG00000101751.32	ENSG00000101751	chr18	dexseq_prepare_annotation2.py	exon	.	+	.	POLI	8	2.25164044571052e-16	1.86024881082853e-15
ENSG00000165669.4	ENSG00000165669	chr10	dexseq_prepare_annotation2.py	exon	.	-	.	FAM204A	4	2.34079944521546e-16	1.93226614677221e-15
ENSG00000250318.ENSG00000167065.7	ENSG00000250318+ENSG00000167065	chr22	dexseq_prepare_annotation2.py	exon	.	-	.		2	2.34159268794472e-16	1.93226614677221e-15
ENSG00000204463.82	ENSG00000204463	chr6	dexseq_prepare_annotation2.py	exon	.	-	.	BAG6	19	2.46386784356234e-16	2.03195941872885e-15
ENSG00000228528.1	ENSG00000228528	chr2	dexseq_prepare_annotation2.py	exon	.	+	.	AC068057.1	2	2.46873175435357e-16	2.03476240976038e-15
ENSG00000129534.39	ENSG00000129534	chr14	dexseq_prepare_annotation2.py	exon	.	-	.	MIS18BP1	13	2.53583304358293e-16	2.08882854740687e-15
ENSG00000255624.15	ENSG00000255624	chr10	dexseq_prepare_annotation2.py	exon	.	+	.	RP11-564D11.3	8	2.53870509288473e-16	2.08995473206776e-15
ENSG00000157445.56	ENSG00000157445	chr3	dexseq_prepare_annotation2.py	exon	.	+	.	CACNA2D3	12	2.59497786423762e-16	2.13501496318318e-15
ENSG00000185324.24	ENSG00000185324	chr16	dexseq_prepare_annotation2.py	exon	.	+	.	CDK10	7	2.60886163834637e-16	2.14516698835727e-15
ENSG00000204822.ENSG00000135637.39	ENSG00000204822+ENSG00000135637	chr2	dexseq_prepare_annotation2.py	exon	.	-	.		17	2.61806355491132e-16	2.15145956512475e-15
ENSG00000218305.5	ENSG00000218305	chr7	dexseq_prepare_annotation2.py	exon	.	+	.	AC006024.4	4	2.62594805297133e-16	2.15666271789863e-15
ENSG00000151876.16	ENSG00000151876	chr5	dexseq_prepare_annotation2.py	exon	.	+	.	FBXO4	6	2.63979118652997e-16	2.16675059092957e-15
ENSG00000159251.10	ENSG00000159251	chr15	dexseq_prepare_annotation2.py	exon	.	-	.	ACTC1	7	2.67952188693237e-16	2.19806260872515e-15
ENSG00000171316.61	ENSG00000171316	chr8	dexseq_prepare_annotation2.py	exon	.	+	.	CHD7	34	2.6843883927687e-16	2.20075478150955e-15
ENSG00000138835.84	ENSG00000138835	chr9	dexseq_prepare_annotation2.py	exon	.	+	.	RGS3	16	2.69238633885845e-16	2.20600952649358e-15
ENSG00000230812.7	ENSG00000230812	chr1	dexseq_prepare_annotation2.py	exon	.	+	.	RP4-794H19.4	6	2.86076066031555e-16	2.3425851444848e-15
ENSG00000249007.ENSG00000163435.32	ENSG00000249007+ENSG00000163435	chr1	dexseq_prepare_annotation2.py	exon	.	+	.		11	2.89978904525419e-16	2.37314497704715e-15
ENSG00000239520.ENSG00000006125.52	ENSG00000239520+ENSG00000006125	chr17	dexseq_prepare_annotation2.py	exon	.	+	.		28	2.94867851142049e-16	2.41173422653756e-15
ENSG00000236951.9	ENSG00000236951	chrY	dexseq_prepare_annotation2.py	exon	.	-	.	AC007359.6	2	2.97629437440607e-16	2.43204929915372e-15
ENSG00000116478.14	ENSG00000116478	chr1	dexseq_prepare_annotation2.py	exon	.	+	.	HDAC1	6	2.97701887137192e-16	2.43204929915372e-15
ENSG00000269404.ENSG00000142539.ENSG00000062822.80	ENSG00000269404+ENSG00000142539+ENSG00000062822	chr19	dexseq_prepare_annotation2.py	exon	.	+	.		13	3.02438309767621e-16	2.46929056205333e-15
ENSG00000134644.58	ENSG00000134644	chr1	dexseq_prepare_annotation2.py	exon	.	-	.	PUM1	15	3.13460417175838e-16	2.55777806917628e-15
ENSG00000118058.66	ENSG00000118058	chr11	dexseq_prepare_annotation2.py	exon	.	+	.	KMT2A	37	3.26808103868124e-16	2.66512680359395e-15
ENSG00000160211.28	ENSG00000160211	chrX	dexseq_prepare_annotation2.py	exon	.	-	.	G6PD	10	3.3128536677246e-16	2.70005350571357e-15
ENSG00000269897.ENSG00000168283.ENSG00000148444.52	ENSG00000269897+ENSG00000168283+ENSG00000148444	chr10	dexseq_prepare_annotation2.py	exon	.	+	.		24	3.37260676654349e-16	2.74714151165725e-15
ENSG00000092820.20	ENSG00000092820	chr6	dexseq_prepare_annotation2.py	exon	.	-	.	EZR	14	3.40557196924069e-16	2.77236714588597e-15
ENSG00000077943.34	ENSG00000077943	chr10	dexseq_prepare_annotation2.py	exon	.	-	.	ITGA8	12	3.43255395819955e-16	2.79269533517723e-15
ENSG00000005238.29	ENSG00000005238	chr9	dexseq_prepare_annotation2.py	exon	.	-	.	FAM214B	12	3.52803725104565e-16	2.86869914183384e-15
ENSG00000134398.36	ENSG00000134398	chr16	dexseq_prepare_annotation2.py	exon	.	-	.	ERN2	16	3.59341155091616e-16	2.92014626209032e-15
ENSG00000105278.34	ENSG00000105278	chr19	dexseq_prepare_annotation2.py	exon	.	-	.	ZFR2	25	3.67848055992846e-16	2.98752853896412e-15
ENSG00000151789.34	ENSG00000151789	chr3	dexseq_prepare_annotation2.py	exon	.	-	.	ZNF385D	30	3.88340486615849e-16	3.15211728703735e-15
ENSG00000254275.17	ENSG00000254275	chr8	dexseq_prepare_annotation2.py	exon	.	-	.	RP11-89M16.1	15	3.94044582045031e-16	3.19654857210362e-15
ENSG00000093217.18	ENSG00000093217	chr3	dexseq_prepare_annotation2.py	exon	.	+	.	XYLB	9	4.07533305485077e-16	3.30404118305707e-15
ENSG00000253738.1	ENSG00000253738	chr8	dexseq_prepare_annotation2.py	exon	.	-	.	GS1-251I9.4	2	4.11595599925276e-16	3.33502899169326e-15
ENSG00000198682.8	ENSG00000198682	chr10	dexseq_prepare_annotation2.py	exon	.	+	.	PAPSS2	6	4.16650011853487e-16	3.37401478986661e-15
ENSG00000158352.18	ENSG00000158352	chrX	dexseq_prepare_annotation2.py	exon	.	-	.	SHROOM4	6	4.23759323211494e-16	3.42958594449955e-15
ENSG00000170558.15	ENSG00000170558	chr18	dexseq_prepare_annotation2.py	exon	.	-	.	CDH2	10	4.31178701981356e-16	3.48760035708624e-15
ENSG00000135617.7	ENSG00000135617	chr2	dexseq_prepare_annotation2.py	exon	.	-	.	PRADC1	3	4.34550502203843e-16	3.51282734261174e-15
ENSG00000151572.49	ENSG00000151572	chr12	dexseq_prepare_annotation2.py	exon	.	+	.	ANO4	17	4.36850644358834e-16	3.52936692778097e-15
ENSG00000244734.10	ENSG00000244734	chr11	dexseq_prepare_annotation2.py	exon	.	-	.	HBB	6	4.42218529892668e-16	3.57065752508685e-15
ENSG00000143228.37	ENSG00000143228	chr1	dexseq_prepare_annotation2.py	exon	.	+	.	NUF2	6	4.58456050742537e-16	3.6996151265034e-15
ENSG00000127564.56	ENSG00000127564	chr16	dexseq_prepare_annotation2.py	exon	.	-	.	PKMYT1	7	4.75536412724727e-16	3.83522049937341e-15
ENSG00000231889.28	ENSG00000231889	chr6	dexseq_prepare_annotation2.py	exon	.	+	.	TRAF3IP2-AS1	19	4.84353880007117e-16	3.90406656154314e-15
ENSG00000132122.35	ENSG00000132122	chr1	dexseq_prepare_annotation2.py	exon	.	-	.	SPATA6	19	5.00906983697899e-16	4.03514860185408e-15
ENSG00000233862.7	ENSG00000233862	chr2	dexseq_prepare_annotation2.py	exon	.	-	.	AC016907.3	7	5.03777741354729e-16	4.05592189677361e-15
ENSG00000185261.28	ENSG00000185261	chr5	dexseq_prepare_annotation2.py	exon	.	-	.	KIAA0825	16	5.08015127617007e-16	4.08766749266801e-15
ENSG00000245534.13	ENSG00000245534	chr15	dexseq_prepare_annotation2.py	exon	.	+	.	RP11-219B17.1	5	5.12498164027652e-16	4.12135176723569e-15
ENSG00000267072.ENSG00000103184.ENSG00000033011.40	ENSG00000267072+ENSG00000103184+ENSG00000033011	chr16	dexseq_prepare_annotation2.py	exon	.	+	.		9	5.18254611610653e-16	4.16523150813006e-15
ENSG00000105607.45	ENSG00000105607	chr19	dexseq_prepare_annotation2.py	exon	.	+	.	GCDH	29	5.1928232488538e-16	4.17107745980807e-15
ENSG00000229807.29	ENSG00000229807	chrX	dexseq_prepare_annotation2.py	exon	.	-	.	XIST	18	5.24644095625559e-16	4.21170936418946e-15
ENSG00000123338.19	ENSG00000123338	chr12	dexseq_prepare_annotation2.py	exon	.	+	.	NCKAP1L	12	5.37636639602106e-16	4.31351684043562e-15
ENSG00000167693.20	ENSG00000167693	chr17	dexseq_prepare_annotation2.py	exon	.	-	.	NXN	4	5.4903220075318e-16	4.4024013880255e-15
ENSG00000056661.11	ENSG00000056661	chr17	dexseq_prepare_annotation2.py	exon	.	-	.	PCGF2	9	5.57524422692606e-16	4.46791643528847e-15
ENSG00000174238.32	ENSG00000174238	chr17	dexseq_prepare_annotation2.py	exon	.	-	.	PITPNA	27	5.58161034902477e-16	4.47043855405167e-15
ENSG00000151632.33	ENSG00000151632	chr10	dexseq_prepare_annotation2.py	exon	.	-	.	AKR1C2	27	5.61705478627677e-16	4.4946092613357e-15
ENSG00000173409.12	ENSG00000173409	chr1	dexseq_prepare_annotation2.py	exon	.	+	.	ARV1	10	5.61826157666962e-16	4.4946092613357e-15
ENSG00000224397.10	ENSG00000224397	chr20	dexseq_prepare_annotation2.py	exon	.	+	.	RP11-290F20.3	10	5.65906353748222e-16	4.52464446796506e-15
ENSG00000205339.37	ENSG00000205339	chr11	dexseq_prepare_annotation2.py	exon	.	+	.	IPO7	20	5.89069390894425e-16	4.70713216383301e-15
ENSG00000104812.30	ENSG00000104812	chr19	dexseq_prepare_annotation2.py	exon	.	-	.	GYS1	15	5.98593344800757e-16	4.78048555065723e-15
ENSG00000175262.21	ENSG00000175262	chr1	dexseq_prepare_annotation2.py	exon	.	-	.	C1orf127	21	6.00554686129095e-16	4.79339280514993e-15
ENSG00000040531.35	ENSG00000040531	chr17	dexseq_prepare_annotation2.py	exon	.	+	.	CTNS	12	6.05676771537208e-16	4.83149856582926e-15
ENSG00000161011.43	ENSG00000161011	chr5	dexseq_prepare_annotation2.py	exon	.	+	.	SQSTM1	16	6.24656285651656e-16	4.98003817171653e-15
ENSG00000119321.32	ENSG00000119321	chr9	dexseq_prepare_annotation2.py	exon	.	-	.	FKBP15	12	6.30927572151836e-16	5.02714981184435e-15
ENSG00000105245.30	ENSG00000105245	chr19	dexseq_prepare_annotation2.py	exon	.	-	.	NUMBL	22	6.35231830175402e-16	5.05854338158026e-15
ENSG00000065371.22	ENSG00000065371	chr3	dexseq_prepare_annotation2.py	exon	.	-	.	ROPN1	13	6.3822294252599e-16	5.07944998613235e-15
ENSG00000140093.8	ENSG00000140093	chr14	dexseq_prepare_annotation2.py	exon	.	-	.	SERPINA10	7	6.3995122986799e-16	5.09028790401297e-15
ENSG00000165197.7	ENSG00000165197	chrX	dexseq_prepare_annotation2.py	exon	.	-	.	FIGF	4	6.43749070973453e-16	5.11756559683991e-15
ENSG00000124406.52	ENSG00000124406	chr4	dexseq_prepare_annotation2.py	exon	.	-	.	ATP8A1	34	6.54223771054392e-16	5.19532707411049e-15
ENSG00000156787.42	ENSG00000156787	chr8	dexseq_prepare_annotation2.py	exon	.	+	.	TBC1D31	25	6.54279021645971e-16	5.19532707411049e-15
ENSG00000186088.54	ENSG00000186088	chr7	dexseq_prepare_annotation2.py	exon	.	-	.	GSAP	13	6.57142515771177e-16	5.21508300516006e-15
ENSG00000233396.6	ENSG00000233396	chr1	dexseq_prepare_annotation2.py	exon	.	-	.	RP11-458D21.1	7	6.59803394895096e-16	5.23320933655231e-15
ENSG00000164038.ENSG00000164039.66	ENSG00000164038+ENSG00000164039	chr4	dexseq_prepare_annotation2.py	exon	.	-	.		4	6.65470664901448e-16	5.27514645784892e-15
ENSG00000118473.47	ENSG00000118473	chr1	dexseq_prepare_annotation2.py	exon	.	+	.	SGIP1	17	6.95139875404776e-16	5.50718915551713e-15
ENSG00000148219.38	ENSG00000148219	chr9	dexseq_prepare_annotation2.py	exon	.	-	.	ASTN2	33	7.00688074952089e-16	5.54797946689544e-15
ENSG00000175198.32	ENSG00000175198	chr13	dexseq_prepare_annotation2.py	exon	.	+	.	PCCA	21	7.08172929628526e-16	5.60404880152762e-15
ENSG00000102901.95	ENSG00000102901	chr16	dexseq_prepare_annotation2.py	exon	.	-	.	CENPT	39	7.62672120786836e-16	6.03188520130272e-15
ENSG00000257086.ENSG00000173457.11	ENSG00000257086+ENSG00000173457	chr11	dexseq_prepare_annotation2.py	exon	.	-	.		10	7.76193970112262e-16	6.13533401076784e-15
ENSG00000116580.51	ENSG00000116580	chr1	dexseq_prepare_annotation2.py	exon	.	-	.	GON4L	5	7.87557608773215e-16	6.22161551231081e-15
ENSG00000183431.32	ENSG00000183431	chr1	dexseq_prepare_annotation2.py	exon	.	-	.	SF3A3	13	7.90597347325326e-16	6.24207843073003e-15
ENSG00000197568.19	ENSG00000197568	chr1	dexseq_prepare_annotation2.py	exon	.	+	.	HHLA3	16	7.99472437080778e-16	6.30856432169195e-15
ENSG00000133574.13	ENSG00000133574	chr7	dexseq_prepare_annotation2.py	exon	.	+	.	GIMAP4	12	8.26141090179151e-16	6.51530236252587e-15
ENSG00000138100.14	ENSG00000138100	chr2	dexseq_prepare_annotation2.py	exon	.	+	.	TRIM54	11	8.35882054535272e-16	6.58838250475929e-15
ENSG00000150893.24	ENSG00000150893	chr13	dexseq_prepare_annotation2.py	exon	.	+	.	FREM2	8	8.74069497051409e-16	6.88546634999999e-15
ENSG00000005448.8	ENSG00000005448	chr2	dexseq_prepare_annotation2.py	exon	.	+	.	WDR54	6	8.83932209761237e-16	6.95921231812022e-15
ENSG00000133026.57	ENSG00000133026	chr17	dexseq_prepare_annotation2.py	exon	.	-	.	MYH10	31	9.23911865720698e-16	7.26985155304762e-15
ENSG00000185038.34	ENSG00000185038	chr2	dexseq_prepare_annotation2.py	exon	.	+	.	MROH2A	18	9.25948080567591e-16	7.28174798579995e-15
ENSG00000267546.ENSG00000161544.21	ENSG00000267546+ENSG00000161544	chr17	dexseq_prepare_annotation2.py	exon	.	-	.		20	9.34225735634638e-16	7.34268648358452e-15
ENSG00000231734.ENSG00000240007.23	ENSG00000231734+ENSG00000240007	chr1	dexseq_prepare_annotation2.py	exon	.	+	.		14	9.51377968629109e-16	7.47326766307753e-15
ENSG00000149182.ENSG00000270060.71	ENSG00000149182+ENSG00000270060	chr11	dexseq_prepare_annotation2.py	exon	.	-	.		42	9.54922590548918e-16	7.49687107831734e-15
ENSG00000143977.21	ENSG00000143977	chr2	dexseq_prepare_annotation2.py	exon	.	-	.	SNRPG	17	9.68626558562951e-16	7.60016138153801e-15
ENSG00000116898.15	ENSG00000116898	chr1	dexseq_prepare_annotation2.py	exon	.	-	.	MRPS15	9	9.73665755964691e-16	7.63538679776264e-15
ENSG00000128512.84	ENSG00000128512	chr7	dexseq_prepare_annotation2.py	exon	.	-	.	DOCK4	9	9.80209808218931e-16	7.68236671362557e-15
ENSG00000224655.12	ENSG00000224655	chr2	dexseq_prepare_annotation2.py	exon	.	+	.	AC018737.3	12	9.83228555295667e-16	7.70167973826634e-15
ENSG00000160796.74	ENSG00000160796	chr3	dexseq_prepare_annotation2.py	exon	.	+	.	NBEAL2	9	9.94486170156939e-16	7.78547008519705e-15
ENSG00000132613.18	ENSG00000132613	chr16	dexseq_prepare_annotation2.py	exon	.	-	.	MTSS1L	14	9.96021931591946e-16	7.79310004842194e-15
ENSG00000259234.18	ENSG00000259234	chr15	dexseq_prepare_annotation2.py	exon	.	-	.	RP11-17L5.4	12	1.02027076350893e-15	7.97833353806982e-15
ENSG00000148408.68	ENSG00000148408	chr9	dexseq_prepare_annotation2.py	exon	.	+	.	CACNA1B	32	1.02248456971131e-15	7.99114558477811e-15
ENSG00000188629.ENSG00000188321.ENSG00000270011.60	ENSG00000188629+ENSG00000188321+ENSG00000270011	chr19	dexseq_prepare_annotation2.py	exon	.	+	.		11	1.02511083091153e-15	8.00716491546648e-15
ENSG00000106330.12	ENSG00000106330	chr7	dexseq_prepare_annotation2.py	exon	.	+	.	MOSPD3	11	1.04284552903423e-15	8.14111225813796e-15
ENSG00000005882.39	ENSG00000005882	chr17	dexseq_prepare_annotation2.py	exon	.	+	.	PDK2	7	1.04759344698396e-15	8.17358302905241e-15
ENSG00000145604.20	ENSG00000145604	chr5	dexseq_prepare_annotation2.py	exon	.	+	.	SKP2	16	1.05236941657611e-15	8.20623607939866e-15
ENSG00000073464.15	ENSG00000073464	chrX	dexseq_prepare_annotation2.py	exon	.	+	.	CLCN4	7	1.06968618478064e-15	8.33658907644977e-15
ENSG00000214732.ENSG00000048545.5	ENSG00000214732+ENSG00000048545	chr6	dexseq_prepare_annotation2.py	exon	.	+	.		4	1.0724122563858e-15	8.35314717705331e-15
ENSG00000148516.58	ENSG00000148516	chr10	dexseq_prepare_annotation2.py	exon	.	+	.	ZEB1	11	1.12969169284333e-15	8.79437120527361e-15
ENSG00000267320.10	ENSG00000267320	chr19	dexseq_prepare_annotation2.py	exon	.	-	.	AC005780.1	10	1.14189351389022e-15	8.88437933944388e-15
ENSG00000023892.9	ENSG00000023892	chr6	dexseq_prepare_annotation2.py	exon	.	+	.	DEF6	3	1.15276090212975e-15	8.96391008330235e-15
ENSG00000103653.43	ENSG00000103653	chr15	dexseq_prepare_annotation2.py	exon	.	+	.	CSK	7	1.15886325641542e-15	9.00631947683119e-15
ENSG00000101977.41	ENSG00000101977	chrX	dexseq_prepare_annotation2.py	exon	.	-	.	MCF2	14	1.16128120560414e-15	9.02006341355163e-15
ENSG00000138081.40	ENSG00000138081	chr2	dexseq_prepare_annotation2.py	exon	.	-	.	FBXO11	12	1.16971533948699e-15	9.08049560357476e-15
ENSG00000224177.9	ENSG00000224177	chr2	dexseq_prepare_annotation2.py	exon	.	+	.	LINC00570	2	1.17547526253403e-15	9.12011198104619e-15
ENSG00000141664.27	ENSG00000141664	chr18	dexseq_prepare_annotation2.py	exon	.	+	.	ZCCHC2	5	1.1933084706276e-15	9.25330432165051e-15
ENSG00000175302.13	ENSG00000175302	chr21	dexseq_prepare_annotation2.py	exon	.	-	.	ANKRD30BP1	11	1.196489346886e-15	9.27279243836651e-15
ENSG00000138050.33	ENSG00000138050	chr2	dexseq_prepare_annotation2.py	exon	.	-	.	THUMPD2	13	1.22324484229378e-15	9.47486021738761e-15
ENSG00000131051.104	ENSG00000131051	chr20	dexseq_prepare_annotation2.py	exon	.	-	.	RBM39	3	1.24588808821804e-15	9.64486832172364e-15
ENSG00000116641.64	ENSG00000116641	chr1	dexseq_prepare_annotation2.py	exon	.	-	.	DOCK7	28	1.2532177694983e-15	9.69620522718239e-15
ENSG00000134802.ENSG00000186652.ENSG00000254979.78	ENSG00000134802+ENSG00000186652+ENSG00000254979	chr11	dexseq_prepare_annotation2.py	exon	.	-	.		32	1.3124773274948e-15	1.0149045169403e-14
ENSG00000104957.35	ENSG00000104957	chr19	dexseq_prepare_annotation2.py	exon	.	+	.	CCDC130	26	1.32956482820668e-15	1.02754570585055e-14
ENSG00000101574.23	ENSG00000101574	chr18	dexseq_prepare_annotation2.py	exon	.	-	.	METTL4	12	1.3362169488447e-15	1.03211240186625e-14
ENSG00000146223.28	ENSG00000146223	chr6	dexseq_prepare_annotation2.py	exon	.	+	.	RPL7L1	23	1.34729745604586e-15	1.04009266645719e-14
ENSG00000271793.ENSG00000135317.ENSG00000135316.86	ENSG00000271793+ENSG00000135317+ENSG00000135316	chr6	dexseq_prepare_annotation2.py	exon	.	-	.		42	1.42981122424262e-15	1.10317879346009e-14
ENSG00000213822.8	ENSG00000213822	chr19	dexseq_prepare_annotation2.py	exon	.	+	.	CEACAM18	7	1.44160528286454e-15	1.11166097548155e-14
ENSG00000133657.ENSG00000244675.54	ENSG00000133657+ENSG00000244675	chr3	dexseq_prepare_annotation2.py	exon	.	-	.		34	1.50825155887345e-15	1.1624083046412e-14
ENSG00000198848.21	ENSG00000198848	chr16	dexseq_prepare_annotation2.py	exon	.	-	.	CES1	17	1.51027563835433e-15	1.16332268804575e-14
ENSG00000175463.31	ENSG00000175463	chr11	dexseq_prepare_annotation2.py	exon	.	+	.	TBC1D10C	27	1.61706797342203e-15	1.24489135337501e-14
ENSG00000101251.35	ENSG00000101251	chr20	dexseq_prepare_annotation2.py	exon	.	-	.	SEL1L2	5	1.64330579450727e-15	1.26438952211174e-14
ENSG00000198384.ENSG00000244471.49	ENSG00000198384+ENSG00000244471	chr13	dexseq_prepare_annotation2.py	exon	.	+	.		22	1.65753067560599e-15	1.274628240466e-14
ENSG00000136010.23	ENSG00000136010	chr12	dexseq_prepare_annotation2.py	exon	.	-	.	ALDH1L2	19	1.66088033864516e-15	1.27649729624261e-14
ENSG00000183426.ENSG00000183458.63	ENSG00000183426+ENSG00000183458	chr16	dexseq_prepare_annotation2.py	exon	.	+	.		45	1.6785833436821e-15	1.28938968346554e-14
ENSG00000166987.25	ENSG00000166987	chr12	dexseq_prepare_annotation2.py	exon	.	+	.	MBD6	4	1.69496508370796e-15	1.30125345951001e-14
ENSG00000133030.53	ENSG00000133030	chr17	dexseq_prepare_annotation2.py	exon	.	+	.	MPRIP	21	1.72163464477473e-15	1.32099789760395e-14
ENSG00000105298.33	ENSG00000105298	chr19	dexseq_prepare_annotation2.py	exon	.	-	.	CACTIN	20	1.73200797716255e-15	1.32822345592676e-14
ENSG00000115232.48	ENSG00000115232	chr2	dexseq_prepare_annotation2.py	exon	.	+	.	ITGA4	19	1.75890807874887e-15	1.34810791377839e-14
ENSG00000140873.37	ENSG00000140873	chr16	dexseq_prepare_annotation2.py	exon	.	-	.	ADAMTS18	11	1.76908959072547e-15	1.35516360926615e-14
ENSG00000133835.ENSG00000164334.87	ENSG00000133835+ENSG00000164334	chr5	dexseq_prepare_annotation2.py	exon	.	+	.		24	1.80385417311927e-15	1.38103234599121e-14
ENSG00000030066.ENSG00000252941.48	ENSG00000030066+ENSG00000252941	chr11	dexseq_prepare_annotation2.py	exon	.	-	.		5	1.80966373730026e-15	1.38471680350557e-14
ENSG00000134508.28	ENSG00000134508	chr18	dexseq_prepare_annotation2.py	exon	.	+	.	CABLES1	19	1.81478606186341e-15	1.38787163145149e-14
ENSG00000100577.50	ENSG00000100577	chr14	dexseq_prepare_annotation2.py	exon	.	+	.	GSTZ1	14	1.87537419899301e-15	1.43341754956604e-14
ENSG00000143924.38	ENSG00000143924	chr2	dexseq_prepare_annotation2.py	exon	.	+	.	EML4	25	1.93053137253031e-15	1.47476456004956e-14
ENSG00000239857.ENSG00000164828.95	ENSG00000239857+ENSG00000164828	chr7	dexseq_prepare_annotation2.py	exon	.	+	.		38	1.94477367826979e-15	1.48482775392033e-14
ENSG00000129460.38	ENSG00000129460	chr14	dexseq_prepare_annotation2.py	exon	.	+	.	NGDN	22	1.97538172361221e-15	1.50736820755639e-14
ENSG00000205937.ENSG00000207715.64	ENSG00000205937+ENSG00000207715	chr16	dexseq_prepare_annotation2.py	exon	.	-	.		8	2.03875914231534e-15	1.55487572589102e-14
ENSG00000244791.2	ENSG00000244791	chr8	dexseq_prepare_annotation2.py	exon	.	+	.	RP11-65D17.1	3	2.11779398958472e-15	1.61426580281848e-14
ENSG00000238168.2	ENSG00000238168	chr12	dexseq_prepare_annotation2.py	exon	.	+	.	RP11-686G8.1	2	2.19054436324729e-15	1.6688030782654e-14
ENSG00000184305.19	ENSG00000184305	chr4	dexseq_prepare_annotation2.py	exon	.	+	.	CCSER1	8	2.2429614447044e-15	1.70779871403809e-14
ENSG00000159720.42	ENSG00000159720	chr16	dexseq_prepare_annotation2.py	exon	.	-	.	ATP6V0D1	29	2.28971854243375e-15	1.74244444478465e-14
ENSG00000144452.52	ENSG00000144452	chr2	dexseq_prepare_annotation2.py	exon	.	-	.	ABCA12	30	2.36927896121318e-15	1.80200143556017e-14
ENSG00000146281.6	ENSG00000146281	chr6	dexseq_prepare_annotation2.py	exon	.	+	.	PM20D2	6	2.42245186312943e-15	1.84143467296889e-14
ENSG00000164151.11	ENSG00000164151	chr5	dexseq_prepare_annotation2.py	exon	.	+	.	KIAA0947	11	2.42895988054568e-15	1.84537170793317e-14
ENSG00000104218.45	ENSG00000104218	chr8	dexseq_prepare_annotation2.py	exon	.	+	.	CSPP1	15	2.47456303214128e-15	1.87899023457507e-14
ENSG00000126970.25	ENSG00000126970	chrX	dexseq_prepare_annotation2.py	exon	.	-	.	ZC4H2	8	2.59220828274019e-15	1.96724528036589e-14
ENSG00000205707.17	ENSG00000205707	chr12	dexseq_prepare_annotation2.py	exon	.	+	.	LYRM5	14	2.60356042994445e-15	1.97478139000921e-14
ENSG00000172053.35	ENSG00000172053	chr3	dexseq_prepare_annotation2.py	exon	.	-	.	QARS	13	2.61499548772438e-15	1.98237212519193e-14
ENSG00000157353.43	ENSG00000157353	chr16	dexseq_prepare_annotation2.py	exon	.	+	.	FUK	4	2.62096376131807e-15	1.98581258686227e-14
ENSG00000163703.32	ENSG00000163703	chr3	dexseq_prepare_annotation2.py	exon	.	+	.	CRELD1	16	2.69856991311251e-15	2.04349721664703e-14
ENSG00000255011.ENSG00000204449.8	ENSG00000255011+ENSG00000204449	chr11	dexseq_prepare_annotation2.py	exon	.	+	.		3	2.70377515117389e-15	2.04632312258872e-14
ENSG00000110075.78	ENSG00000110075	chr11	dexseq_prepare_annotation2.py	exon	.	+	.	PPP6R3	37	2.76768737045078e-15	2.09355349677671e-14
ENSG00000263142.ENSG00000262633.ENSG00000108433.23	ENSG00000263142+ENSG00000262633+ENSG00000108433	chr17	dexseq_prepare_annotation2.py	exon	.	+	.		13	2.93569393149782e-15	2.21942935877201e-14
ENSG00000108370.34	ENSG00000108370	chr17	dexseq_prepare_annotation2.py	exon	.	+	.	RGS9	22	2.93894448580404e-15	2.22067796620492e-14
ENSG00000168065.9	ENSG00000168065	chr11	dexseq_prepare_annotation2.py	exon	.	+	.	SLC22A11	4	2.9414744655284e-15	2.22138104280905e-14
ENSG00000196712.73	ENSG00000196712	chr17	dexseq_prepare_annotation2.py	exon	.	+	.	NF1	5	3.10332799090613e-15	2.34233799661437e-14
ENSG00000142515.37	ENSG00000142515	chr19	dexseq_prepare_annotation2.py	exon	.	+	.	KLK3	18	3.18711729023476e-15	2.40427403187292e-14
ENSG00000175643.16	ENSG00000175643	chr16	dexseq_prepare_annotation2.py	exon	.	+	.	RMI2	15	3.27940751069962e-15	2.47255219916375e-14
ENSG00000132005.33	ENSG00000132005	chr19	dexseq_prepare_annotation2.py	exon	.	-	.	RFX1	10	3.29277894123206e-15	2.48128670297509e-14
ENSG00000161249.112	ENSG00000161249	chr19	dexseq_prepare_annotation2.py	exon	.	-	.	DMKN	55	3.29968465145979e-15	2.48514210626212e-14
ENSG00000240137.1	ENSG00000240137	chr3	dexseq_prepare_annotation2.py	exon	.	+	.	RP11-103G8.2	2	3.32641760549619e-15	2.50391803279843e-14
ENSG00000178568.38	ENSG00000178568	chr2	dexseq_prepare_annotation2.py	exon	.	-	.	ERBB4	31	3.35820415318801e-15	2.5264755839369e-14
ENSG00000265371.ENSG00000094916.15	ENSG00000265371+ENSG00000094916	chr12	dexseq_prepare_annotation2.py	exon	.	-	.		3	3.61064791379457e-15	2.71492572965777e-14
ENSG00000233005.3	ENSG00000233005	chr2	dexseq_prepare_annotation2.py	exon	.	+	.	AC067959.1	3	3.7779745566468e-15	2.83920512135881e-14
ENSG00000172575.33	ENSG00000172575	chr15	dexseq_prepare_annotation2.py	exon	.	-	.	RASGRP1	8	3.93643899368399e-15	2.95669360434198e-14
ENSG00000057252.19	ENSG00000057252	chr1	dexseq_prepare_annotation2.py	exon	.	+	.	SOAT1	14	3.94479259290069e-15	2.96136646109215e-14
ENSG00000125676.80	ENSG00000125676	chrX	dexseq_prepare_annotation2.py	exon	.	-	.	THOC2	3	3.98725057617873e-15	2.99162269054404e-14
ENSG00000167280.31	ENSG00000167280	chr17	dexseq_prepare_annotation2.py	exon	.	+	.	ENGASE	11	4.03574285527841e-15	3.02637131609646e-14
ENSG00000010539.25	ENSG00000010539	chr16	dexseq_prepare_annotation2.py	exon	.	-	.	ZNF200	11	4.18188139673809e-15	3.13426707166209e-14
ENSG00000255693.6	ENSG00000255693	chr12	dexseq_prepare_annotation2.py	exon	.	+	.	RP11-766N7.3	7	4.19572410535869e-15	3.14294586705618e-14
ENSG00000205517.ENSG00000187266.60	ENSG00000205517+ENSG00000187266	chr19	dexseq_prepare_annotation2.py	exon	.	-	.		20	4.28588349485325e-15	3.20875202029768e-14
ENSG00000155755.ENSG00000241790.38	ENSG00000155755+ENSG00000241790	chr2	dexseq_prepare_annotation2.py	exon	.	-	.		22	4.34050812911163e-15	3.24789746212836e-14
ENSG00000143061.16	ENSG00000143061	chr1	dexseq_prepare_annotation2.py	exon	.	-	.	IGSF3	5	4.38270689235874e-15	3.27722661772361e-14
ENSG00000127324.25	ENSG00000127324	chr12	dexseq_prepare_annotation2.py	exon	.	-	.	TSPAN8	20	4.38442328321606e-15	3.27722661772361e-14
ENSG00000117385.43	ENSG00000117385	chr1	dexseq_prepare_annotation2.py	exon	.	-	.	LEPRE1	16	4.60510183020023e-15	3.44032567067353e-14
ENSG00000087191.62	ENSG00000087191	chr17	dexseq_prepare_annotation2.py	exon	.	+	.	PSMC5	24	4.62773379311849e-15	3.45537456552847e-14
ENSG00000144749.35	ENSG00000144749	chr3	dexseq_prepare_annotation2.py	exon	.	-	.	LRIG1	3	4.66786300676657e-15	3.48346488113778e-14
ENSG00000013563.26	ENSG00000013563	chrX	dexseq_prepare_annotation2.py	exon	.	-	.	DNASE1L1	13	4.71110377752144e-15	3.51384582503855e-14
ENSG00000119778.49	ENSG00000119778	chr2	dexseq_prepare_annotation2.py	exon	.	-	.	ATAD2B	17	4.73967319427038e-15	3.53325718314691e-14
ENSG00000105792.52	ENSG00000105792	chr7	dexseq_prepare_annotation2.py	exon	.	+	.	C7orf63	14	4.75709649242271e-15	3.54434313770207e-14
ENSG00000159202.20	ENSG00000159202	chr17	dexseq_prepare_annotation2.py	exon	.	+	.	UBE2Z	15	4.80628331740872e-15	3.57907038671165e-14
ENSG00000125629.16	ENSG00000125629	chr2	dexseq_prepare_annotation2.py	exon	.	+	.	INSIG2	7	5.33180373510402e-15	3.9682792214965e-14
ENSG00000118518.17	ENSG00000118518	chr6	dexseq_prepare_annotation2.py	exon	.	+	.	RNF146	13	5.35185992748933e-15	3.9810728801806e-14
ENSG00000141644.46	ENSG00000141644	chr18	dexseq_prepare_annotation2.py	exon	.	-	.	MBD1	33	5.39955656764042e-15	4.014402655856e-14
ENSG00000204410.ENSG00000228727.ENSG00000255152.81	ENSG00000204410+ENSG00000228727+ENSG00000255152	chr6	dexseq_prepare_annotation2.py	exon	.	+	.		19	5.45935086800855e-15	4.05668618806328e-14
ENSG00000106462.41	ENSG00000106462	chr7	dexseq_prepare_annotation2.py	exon	.	-	.	EZH2	6	5.4868096450344e-15	4.07490975134961e-14
ENSG00000140859.94	ENSG00000140859	chr16	dexseq_prepare_annotation2.py	exon	.	-	.	KIFC3	41	5.59187332373761e-15	4.15071815713885e-14
ENSG00000214646.9	ENSG00000214646	chr15	dexseq_prepare_annotation2.py	exon	.	-	.	RP11-114H24.4	7	5.69212407849129e-15	4.22287495737645e-14
ENSG00000242078.2	ENSG00000242078	chr7	dexseq_prepare_annotation2.py	exon	.	-	.	RP11-738B7.1	2	5.842554861662e-15	4.33216240890346e-14
ENSG00000162105.74	ENSG00000162105	chr11	dexseq_prepare_annotation2.py	exon	.	-	.	SHANK2	17	5.8512959570185e-15	4.33632861531872e-14
ENSG00000184863.39	ENSG00000184863	chr7	dexseq_prepare_annotation2.py	exon	.	+	.	RBM33	13	5.87025532868805e-15	4.34805898692372e-14
ENSG00000141934.12	ENSG00000141934	chr19	dexseq_prepare_annotation2.py	exon	.	-	.	PPAP2C	6	5.87753530474284e-15	4.35113061366037e-14
ENSG00000166670.11	ENSG00000166670	chr11	dexseq_prepare_annotation2.py	exon	.	-	.	MMP10	5	5.88762257571697e-15	4.35627609651344e-14
ENSG00000154358.122	ENSG00000154358	chr1	dexseq_prepare_annotation2.py	exon	.	+	.	OBSCN	15	5.91729688821026e-15	4.37590091498744e-14
ENSG00000135747.ENSG00000197472.18	ENSG00000135747+ENSG00000197472	chr1	dexseq_prepare_annotation2.py	exon	.	-	.		8	6.11072849502741e-15	4.51654057152425e-14
ENSG00000082397.92	ENSG00000082397	chr18	dexseq_prepare_annotation2.py	exon	.	-	.	EPB41L3	27	6.15858048541433e-15	4.54948754156565e-14
ENSG00000181355.55	ENSG00000181355	chr6	dexseq_prepare_annotation2.py	exon	.	-	.	OFCC1	11	6.52063904954571e-15	4.81438783200908e-14
ENSG00000092199.77	ENSG00000092199	chr14	dexseq_prepare_annotation2.py	exon	.	-	.	HNRNPC	36	6.55467819407462e-15	4.83694849943189e-14
ENSG00000120533.36	ENSG00000120533	chr8	dexseq_prepare_annotation2.py	exon	.	+	.	ENY2	9	6.81775157441049e-15	5.02840859614514e-14
ENSG00000267827.ENSG00000204611.ENSG00000196267.18	ENSG00000267827+ENSG00000204611+ENSG00000196267	chr19	dexseq_prepare_annotation2.py	exon	.	-	.		16	6.99820623275212e-15	5.15876264121345e-14
ENSG00000177455.16	ENSG00000177455	chr16	dexseq_prepare_annotation2.py	exon	.	+	.	CD19	14	7.00530666013647e-15	5.16125723586076e-14
ENSG00000169427.12	ENSG00000169427	chr8	dexseq_prepare_annotation2.py	exon	.	-	.	KCNK9	11	7.21535522808701e-15	5.31319477241105e-14
ENSG00000124570.12	ENSG00000124570	chr6	dexseq_prepare_annotation2.py	exon	.	-	.	SERPINB6	5	7.31124531088098e-15	5.38095256372629e-14
ENSG00000239539.ENSG00000204740.37	ENSG00000239539+ENSG00000204740	chr10	dexseq_prepare_annotation2.py	exon	.	+	.		28	7.53730882437734e-15	5.54257362252201e-14
ENSG00000164458.16	ENSG00000164458	chr6	dexseq_prepare_annotation2.py	exon	.	-	.	T	3	7.53882601738484e-15	5.54257362252201e-14
ENSG00000110917.10	ENSG00000110917	chr12	dexseq_prepare_annotation2.py	exon	.	+	.	MLEC	9	7.66315623958295e-15	5.63100073308614e-14
ENSG00000061936.39	ENSG00000061936	chr12	dexseq_prepare_annotation2.py	exon	.	+	.	SFSWAP	12	8.29616094625834e-15	6.09291820315367e-14
ENSG00000105372.14	ENSG00000105372	chr19	dexseq_prepare_annotation2.py	exon	.	+	.	RPS19	11	8.37444189410741e-15	6.14715903939555e-14
ENSG00000147650.18	ENSG00000147650	chr8	dexseq_prepare_annotation2.py	exon	.	-	.	LRP12	10	8.42847271681428e-15	6.1835514575339e-14
ENSG00000168014.47	ENSG00000168014	chr11	dexseq_prepare_annotation2.py	exon	.	-	.	C2CD3	19	8.4449669399593e-15	6.19238124932179e-14
ENSG00000099194.ENSG00000256545.10	ENSG00000099194+ENSG00000256545	chr10	dexseq_prepare_annotation2.py	exon	.	+	.		5	8.56010619726493e-15	6.2734962990826e-14
ENSG00000165948.29	ENSG00000165948	chr14	dexseq_prepare_annotation2.py	exon	.	+	.	IFI27L1	7	8.58525705828675e-15	6.28861023341173e-14
ENSG00000110455.38	ENSG00000110455	chr11	dexseq_prepare_annotation2.py	exon	.	+	.	ACCS	7	8.76600340890956e-15	6.41762020785113e-14
ENSG00000260773.1	ENSG00000260773	chr15	dexseq_prepare_annotation2.py	exon	.	-	.	RP11-352G18.2	2	8.96982111238611e-15	6.56337595410002e-14
ENSG00000137221.26	ENSG00000137221	chr6	dexseq_prepare_annotation2.py	exon	.	+	.	TJAP1	6	9.0393040932608e-15	6.61073487347056e-14
ENSG00000185787.26	ENSG00000185787	chr15	dexseq_prepare_annotation2.py	exon	.	+	.	MORF4L1	19	9.13701776780532e-15	6.6786790925937e-14
ENSG00000176834.36	ENSG00000176834	chr12	dexseq_prepare_annotation2.py	exon	.	-	.	VSIG10	20	9.2185414413018e-15	6.7347240156128e-14
ENSG00000244482.ENSG00000204577.57	ENSG00000244482+ENSG00000204577	chr19	dexseq_prepare_annotation2.py	exon	.	-	.		23	9.33289554099009e-15	6.8146820858712e-14
ENSG00000160404.20	ENSG00000160404	chr9	dexseq_prepare_annotation2.py	exon	.	-	.	TOR2A	10	9.41562389291755e-15	6.87147580792638e-14
ENSG00000004487.33	ENSG00000004487	chr1	dexseq_prepare_annotation2.py	exon	.	+	.	KDM1A	9	9.57328660000581e-15	6.98286787294541e-14
ENSG00000139734.39	ENSG00000139734	chr13	dexseq_prepare_annotation2.py	exon	.	-	.	DIAPH3	2	9.58619428670272e-15	6.98861240177046e-14
ENSG00000254645.8	ENSG00000254645	chr11	dexseq_prepare_annotation2.py	exon	.	-	.	RP11-396O20.2	4	9.79799187908227e-15	7.13927131252333e-14
ENSG00000070731.28	ENSG00000070731	chr17	dexseq_prepare_annotation2.py	exon	.	-	.	ST6GALNAC2	2	9.96439340075599e-15	7.25671187990033e-14
ENSG00000129282.7	ENSG00000129282	chr17	dexseq_prepare_annotation2.py	exon	.	+	.	MRM1	8	1.002975517288e-14	7.29894457576076e-14
ENSG00000120800.51	ENSG00000120800	chr12	dexseq_prepare_annotation2.py	exon	.	+	.	UTP20	23	1.00328954458002e-14	7.29894457576076e-14
ENSG00000160685.17	ENSG00000160685	chr1	dexseq_prepare_annotation2.py	exon	.	+	.	ZBTB7B	9	1.03539095869335e-14	7.52505590395533e-14
ENSG00000256453.ENSG00000170445.31	ENSG00000256453+ENSG00000170445	chr5	dexseq_prepare_annotation2.py	exon	.	-	.		2	1.03545376097772e-14	7.52505590395533e-14
ENSG00000088808.51	ENSG00000088808	chr14	dexseq_prepare_annotation2.py	exon	.	-	.	PPP1R13B	28	1.03696410140938e-14	7.5320907114924e-14
ENSG00000143198.32	ENSG00000143198	chr1	dexseq_prepare_annotation2.py	exon	.	+	.	MGST3	21	1.04023449894347e-14	7.55189582923522e-14
ENSG00000235037.2	ENSG00000235037	chr9	dexseq_prepare_annotation2.py	exon	.	-	.	RP11-187C18.5	3	1.04380533690983e-14	7.57386025026319e-14
ENSG00000184489.11	ENSG00000184489	chr8	dexseq_prepare_annotation2.py	exon	.	+	.	PTP4A3	4	1.06005006109234e-14	7.68771553443889e-14
ENSG00000129292.53	ENSG00000129292	chr8	dexseq_prepare_annotation2.py	exon	.	+	.	PHF20L1	16	1.07839404402993e-14	7.81666831079731e-14
ENSG00000119688.ENSG00000258559.80	ENSG00000119688+ENSG00000258559	chr14	dexseq_prepare_annotation2.py	exon	.	-	.		23	1.08361353241385e-14	7.85040414093038e-14
ENSG00000009307.51	ENSG00000009307	chr1	dexseq_prepare_annotation2.py	exon	.	-	.	CSDE1	24	1.08798135188486e-14	7.87793796401301e-14
ENSG00000172794.35	ENSG00000172794	chr17	dexseq_prepare_annotation2.py	exon	.	+	.	RAB37	27	1.10865440495689e-14	8.02344574051138e-14
ENSG00000188916.7	ENSG00000188916	chr10	dexseq_prepare_annotation2.py	exon	.	-	.	FAM196A	7	1.10973887461106e-14	8.02711119301998e-14
ENSG00000168619.33	ENSG00000168619	chr8	dexseq_prepare_annotation2.py	exon	.	+	.	ADAM18	11	1.11698460033969e-14	8.07531604868173e-14
ENSG00000196961.53	ENSG00000196961	chr19	dexseq_prepare_annotation2.py	exon	.	+	.	AP2A1	6	1.15164347032415e-14	8.32155281782615e-14
ENSG00000006704.40	ENSG00000006704	chr7	dexseq_prepare_annotation2.py	exon	.	+	.	GTF2IRD1	27	1.17844328265741e-14	8.51077499196362e-14
ENSG00000138768.35	ENSG00000138768	chr4	dexseq_prepare_annotation2.py	exon	.	+	.	USO1	15	1.18170349677794e-14	8.52988470023497e-14
ENSG00000170515.ENSG00000257411.ENSG00000065361.112	ENSG00000170515+ENSG00000257411+ENSG00000065361	chr12	dexseq_prepare_annotation2.py	exon	.	+	.		26	1.20104523819087e-14	8.66292446494516e-14
ENSG00000143353.23	ENSG00000143353	chr1	dexseq_prepare_annotation2.py	exon	.	+	.	LYPLAL1	17	1.20138194984767e-14	8.66292446494516e-14
ENSG00000095981.9	ENSG00000095981	chr6	dexseq_prepare_annotation2.py	exon	.	-	.	KCNK16	4	1.20879482869456e-14	8.71185395999487e-14
ENSG00000075413.68	ENSG00000075413	chr14	dexseq_prepare_annotation2.py	exon	.	+	.	MARK3	15	1.23506869234189e-14	8.89659439794819e-14
ENSG00000051523.8	ENSG00000051523	chr16	dexseq_prepare_annotation2.py	exon	.	-	.	CYBA	6	1.2748508633308e-14	9.17643126107594e-14
ENSG00000171759.44	ENSG00000171759	chr12	dexseq_prepare_annotation2.py	exon	.	-	.	PAH	9	1.27523850330332e-14	9.17643126107594e-14
ENSG00000184465.51	ENSG00000184465	chr6	dexseq_prepare_annotation2.py	exon	.	-	.	WDR27	14	1.2958318872998e-14	9.31978935827015e-14
ENSG00000024422.7	ENSG00000024422	chr19	dexseq_prepare_annotation2.py	exon	.	+	.	EHD2	7	1.30263894742644e-14	9.36389736121038e-14
ENSG00000115421.36	ENSG00000115421	chr2	dexseq_prepare_annotation2.py	exon	.	+	.	PAPOLG	25	1.30818883376814e-14	9.39892732714531e-14
ENSG00000065518.7	ENSG00000065518	chr3	dexseq_prepare_annotation2.py	exon	.	+	.	NDUFB4	4	1.33668264688656e-14	9.59868076523297e-14
ENSG00000182389.33	ENSG00000182389	chr2	dexseq_prepare_annotation2.py	exon	.	-	.	CACNB4	15	1.34449699086192e-14	9.64980579281155e-14
ENSG00000156535.37	ENSG00000156535	chr6	dexseq_prepare_annotation2.py	exon	.	+	.	CD109	21	1.35745544223754e-14	9.7377795360511e-14
ENSG00000163581.17	ENSG00000163581	chr3	dexseq_prepare_annotation2.py	exon	.	-	.	SLC2A2	7	1.38075190162088e-14	9.89978441389306e-14
ENSG00000257489.ENSG00000221770.ENSG00000238105.ENSG00000266610.70	ENSG00000257489+ENSG00000221770+ENSG00000238105+ENSG00000266610	chr12	dexseq_prepare_annotation2.py	exon	.	-	.		13	1.38694359778155e-14	9.93904679359657e-14
ENSG00000149554.ENSG00000134910.77	ENSG00000149554+ENSG00000134910	chr11	dexseq_prepare_annotation2.py	exon	.	+	.		33	1.38981800717219e-14	9.95450875895175e-14
ENSG00000156052.5	ENSG00000156052	chr9	dexseq_prepare_annotation2.py	exon	.	-	.	GNAQ	5	1.39166235799484e-14	9.96258083908886e-14
ENSG00000117751.17	ENSG00000117751	chr1	dexseq_prepare_annotation2.py	exon	.	+	.	PPP1R8	9	1.3932062084322e-14	9.96849449907596e-14
ENSG00000158201.24	ENSG00000158201	chr18	dexseq_prepare_annotation2.py	exon	.	-	.	ABHD3	9	1.3984897155495e-14	1.00011458133632e-13
ENSG00000164930.5	ENSG00000164930	chr8	dexseq_prepare_annotation2.py	exon	.	+	.	FZD6	5	1.48032303399137e-14	1.05809193494967e-13
ENSG00000134490.46	ENSG00000134490	chr18	dexseq_prepare_annotation2.py	exon	.	-	.	TMEM241	24	1.49798268604867e-14	1.07016376254341e-13
ENSG00000115020.54	ENSG00000115020	chr2	dexseq_prepare_annotation2.py	exon	.	+	.	PIKFYVE	21	1.55373249262122e-14	1.1094209181246e-13
ENSG00000076928.68	ENSG00000076928	chr19	dexseq_prepare_annotation2.py	exon	.	+	.	ARHGEF1	2	1.5558183691888e-14	1.11033944045704e-13
ENSG00000224699.42	ENSG00000224699	chr1	dexseq_prepare_annotation2.py	exon	.	+	.	LAMTOR5-AS1	18	1.56817689912846e-14	1.11858452876713e-13
ENSG00000100359.50	ENSG00000100359	chr22	dexseq_prepare_annotation2.py	exon	.	+	.	SGSM3	22	1.67947883958461e-14	1.19736150534656e-13
ENSG00000229688.14	ENSG00000229688	chr7	dexseq_prepare_annotation2.py	exon	.	+	.	ISPD-AS1	8	1.68468330917026e-14	1.20045571050572e-13
ENSG00000213123.ENSG00000145107.ENSG00000273331.ENSG00000161217.ENSG00000272741.20	ENSG00000213123+ENSG00000145107+ENSG00000273331+ENSG00000161217+ENSG00000272741	chr3	dexseq_prepare_annotation2.py	exon	.	-	.		4	1.73004124045877e-14	1.2321442434611e-13
ENSG00000095777.43	ENSG00000095777	chr10	dexseq_prepare_annotation2.py	exon	.	+	.	MYO3A	39	1.7460917025732e-14	1.24293806075534e-13
ENSG00000068654.51	ENSG00000068654	chr2	dexseq_prepare_annotation2.py	exon	.	-	.	POLR1A	33	1.76524626841225e-14	1.25592931228019e-13
ENSG00000183675.29	ENSG00000183675	chr10	dexseq_prepare_annotation2.py	exon	.	-	.	PTPN20B	14	1.78215990247189e-14	1.26731370842446e-13
ENSG00000136689.21	ENSG00000136689	chr2	dexseq_prepare_annotation2.py	exon	.	+	.	IL1RN	4	1.7917373625723e-14	1.27347228717524e-13
ENSG00000157540.ENSG00000267937.40	ENSG00000157540+ENSG00000267937	chr21	dexseq_prepare_annotation2.py	exon	.	+	.		15	1.79701638076547e-14	1.27657102281693e-13
ENSG00000085265.8	ENSG00000085265	chr9	dexseq_prepare_annotation2.py	exon	.	-	.	FCN1	7	1.86854150113158e-14	1.32670267728606e-13
ENSG00000069849.22	ENSG00000069849	chr3	dexseq_prepare_annotation2.py	exon	.	+	.	ATP1B3	4	1.90174573516749e-14	1.34958838886081e-13
ENSG00000138777.47	ENSG00000138777	chr4	dexseq_prepare_annotation2.py	exon	.	-	.	PPA2	24	2.05553310663897e-14	1.45797976430041e-13
ENSG00000129515.33	ENSG00000129515	chr14	dexseq_prepare_annotation2.py	exon	.	-	.	SNX6	13	2.13394862867622e-14	1.5128268787675e-13
ENSG00000117676.56	ENSG00000117676	chr1	dexseq_prepare_annotation2.py	exon	.	+	.	RPS6KA1	52	2.14580896082502e-14	1.52018043507726e-13
ENSG00000167996.23	ENSG00000167996	chr11	dexseq_prepare_annotation2.py	exon	.	-	.	FTH1	9	2.14651053656863e-14	1.52018043507726e-13
ENSG00000140950.30	ENSG00000140950	chr16	dexseq_prepare_annotation2.py	exon	.	-	.	TLDC1	19	2.16808992313811e-14	1.53468057352406e-13
ENSG00000225957.2	ENSG00000225957	chrX	dexseq_prepare_annotation2.py	exon	.	+	.	CTD-2267G17.2	3	2.17785742970451e-14	1.54080916880979e-13
ENSG00000260037.8	ENSG00000260037	chr15	dexseq_prepare_annotation2.py	exon	.	+	.	CTD-2524L6.3	6	2.19427209859413e-14	1.55163191982053e-13
ENSG00000104626.28	ENSG00000104626	chr8	dexseq_prepare_annotation2.py	exon	.	+	.	ERI1	17	2.20116716743732e-14	1.55571550235977e-13
ENSG00000203910.5	ENSG00000203910	chr1	dexseq_prepare_annotation2.py	exon	.	+	.	C1orf146	2	2.21450768485726e-14	1.56434805327048e-13
ENSG00000141367.60	ENSG00000141367	chr17	dexseq_prepare_annotation2.py	exon	.	+	.	CLTC	27	2.25147303735613e-14	1.58965213740732e-13
ENSG00000240821.ENSG00000075131.19	ENSG00000240821+ENSG00000075131	chr15	dexseq_prepare_annotation2.py	exon	.	-	.		7	2.30088108226556e-14	1.62371120276951e-13
ENSG00000140678.46	ENSG00000140678	chr16	dexseq_prepare_annotation2.py	exon	.	+	.	ITGAX	20	2.30426922137848e-14	1.62527633044715e-13
ENSG00000223404.4	ENSG00000223404	chr13	dexseq_prepare_annotation2.py	exon	.	-	.	LINC00397	3	2.308571935498e-14	1.62748462132976e-13
ENSG00000166748.30	ENSG00000166748	chr15	dexseq_prepare_annotation2.py	exon	.	+	.	AGBL1	13	2.32025986986763e-14	1.63489442276619e-13
ENSG00000053747.89	ENSG00000053747	chr18	dexseq_prepare_annotation2.py	exon	.	+	.	LAMA3	35	2.3223891746676e-14	1.63556495222026e-13
ENSG00000163029.42	ENSG00000163029	chr2	dexseq_prepare_annotation2.py	exon	.	-	.	SMC6	26	2.38454994337029e-14	1.67849111067038e-13
ENSG00000245466.ENSG00000259115.ENSG00000133997.32	ENSG00000245466+ENSG00000259115+ENSG00000133997	chr14	dexseq_prepare_annotation2.py	exon	.	-	.		12	2.43997469586413e-14	1.71663467964342e-13
ENSG00000124006.52	ENSG00000124006	chr2	dexseq_prepare_annotation2.py	exon	.	-	.	OBSL1	24	2.53378415421197e-14	1.78173135866814e-13
ENSG00000153406.25	ENSG00000153406	chr16	dexseq_prepare_annotation2.py	exon	.	-	.	NMRAL1	11	2.54751861440876e-14	1.79048271846704e-13
ENSG00000234394.ENSG00000154330.39	ENSG00000234394+ENSG00000154330	chr9	dexseq_prepare_annotation2.py	exon	.	+	.		16	2.55205526193618e-14	1.79276395942183e-13
ENSG00000106554.25	ENSG00000106554	chr7	dexseq_prepare_annotation2.py	exon	.	-	.	CHCHD3	9	2.55461753274044e-14	1.79365663775021e-13
ENSG00000164896.47	ENSG00000164896	chr7	dexseq_prepare_annotation2.py	exon	.	-	.	FASTK	14	2.61080365185023e-14	1.83217994527014e-13
ENSG00000152092.24	ENSG00000152092	chr1	dexseq_prepare_annotation2.py	exon	.	-	.	ASTN1	13	2.64372707182303e-14	1.85434755421607e-13
ENSG00000165102.25	ENSG00000165102	chr8	dexseq_prepare_annotation2.py	exon	.	+	.	HGSNAT	9	2.64986308835068e-14	1.85771320398861e-13
ENSG00000145794.43	ENSG00000145794	chr5	dexseq_prepare_annotation2.py	exon	.	+	.	MEGF10	11	2.702829050791e-14	1.89388949835446e-13
ENSG00000140575.74	ENSG00000140575	chr15	dexseq_prepare_annotation2.py	exon	.	+	.	IQGAP1	56	2.73290285616648e-14	1.91399671540293e-13
ENSG00000148840.19	ENSG00000148840	chr10	dexseq_prepare_annotation2.py	exon	.	+	.	PPRC1	13	2.755754533987e-14	1.9290281737909e-13
ENSG00000150676.16	ENSG00000150676	chr11	dexseq_prepare_annotation2.py	exon	.	+	.	CCDC83	12	2.77739435268959e-14	1.94319661310594e-13
ENSG00000139737.40	ENSG00000139737	chr13	dexseq_prepare_annotation2.py	exon	.	+	.	SLAIN1	23	2.8243604041858e-14	1.97506129372268e-13
ENSG00000155893.39	ENSG00000155893	chr3	dexseq_prepare_annotation2.py	exon	.	+	.	ACPL2	18	2.87546561670643e-14	2.0097869393467e-13
ENSG00000164683.21	ENSG00000164683	chr8	dexseq_prepare_annotation2.py	exon	.	-	.	HEY1	16	2.89007793976399e-14	2.018307482497e-13
ENSG00000058600.46	ENSG00000058600	chr16	dexseq_prepare_annotation2.py	exon	.	+	.	POLR3E	3	2.89056277555193e-14	2.018307482497e-13
ENSG00000177337.10	ENSG00000177337	chr18	dexseq_prepare_annotation2.py	exon	.	+	.	DLGAP1-AS1	6	2.96183739363153e-14	2.06703506144496e-13
ENSG00000249274.ENSG00000064225.70	ENSG00000249274+ENSG00000064225	chr3	dexseq_prepare_annotation2.py	exon	.	+	.		31	2.99663214557314e-14	2.09026756593269e-13
ENSG00000233919.3	ENSG00000233919	chr3	dexseq_prepare_annotation2.py	exon	.	-	.	RP11-372H2.1	4	3.09416270597374e-14	2.1572154448074e-13
ENSG00000163682.31	ENSG00000163682	chr4	dexseq_prepare_annotation2.py	exon	.	-	.	RPL9	21	3.15289700310198e-14	2.19706139383243e-13
ENSG00000171219.22	ENSG00000171219	chr11	dexseq_prepare_annotation2.py	exon	.	-	.	CDC42BPG	16	3.20956205341177e-14	2.23542616839432e-13
ENSG00000162620.16	ENSG00000162620	chr1	dexseq_prepare_annotation2.py	exon	.	-	.	LRRIQ3	12	3.29455723017406e-14	2.29347422619836e-13
ENSG00000052126.64	ENSG00000052126	chr12	dexseq_prepare_annotation2.py	exon	.	+	.	PLEKHA5	11	3.31147239664604e-14	2.30409462147396e-13
ENSG00000099219.30	ENSG00000099219	chr9	dexseq_prepare_annotation2.py	exon	.	-	.	ERMP1	4	3.49729398446679e-14	2.43216919660865e-13
ENSG00000118894.27	ENSG00000118894	chr16	dexseq_prepare_annotation2.py	exon	.	-	.	FAM86A	24	3.50406590653315e-14	2.43565902452114e-13
ENSG00000119285.ENSG00000230325.54	ENSG00000119285+ENSG00000230325	chr1	dexseq_prepare_annotation2.py	exon	.	-	.		39	3.57250389214163e-14	2.48198769655142e-13
[truncated: 3,664 more rows]
