# Supplementary material for: The transcriptomic response of cells to a drug combination is more than the sum of the responses to the monotherapies
Source: eLife. 2020 Sep 18;9:e52707. doi: 10.7554/eLife.52707 (PMC7546737; doi:10.7554/eLife.52707)
Supplement: Source data 8. [file elife-52707-data8.zip › Supplementary Item 13 Differential Splicing/TMX_singlet_DMSO_singlet_3_dynsyn_exon_O_fcounts_O_flatten_exon_name.mtrx_exons_intragene_t_test_FDR_10]

V1	V2	V3	V4	V5	V6	V7	V8	V9	V10	V11	V12	id	logFC	t	P.Value	FDR
ENSG00000215029.ENSG00000185945.4	ENSG00000215029+ENSG00000185945	ENSG00000215029+ENSG00000185945_005	chrX	dexseq_prepare_annotation2.py	exon	101618901	101618973	.	-	.	ENST00000457521+ENST00000372750+ENST00000372749+ENST00000412230__exon_number_005__gene_id_ENSG00000215029+ENSG00000185945		ENSG00000215029.ENSG00000185945.4	-2.22269593104581	-23.9394538594249	4.37614046608927e-52	5.56259966925539e-47
ENSG00000091536.72	ENSG00000091536	ENSG00000091536_073	chr17	dexseq_prepare_annotation2.py	exon	18062239	18062311	.	+	.	ENST00000578472+ENST00000556535+ENST00000418233+ENST00000557655+ENST00000205890+ENST00000433411__exon_number_073__gene_id_ENSG00000091536	MYO15A	ENSG00000091536.72	-1.00371109622939	-14.5547543320002	2.2084820568191e-35	1.40362285603195e-30
ENSG00000091536.73	ENSG00000091536	ENSG00000091536_074	chr17	dexseq_prepare_annotation2.py	exon	18062589	18062661	.	+	.	ENST00000578472+ENST00000556535+ENST00000557190+ENST00000418233+ENST00000557655+ENST00000205890+ENST00000433411__exon_number_074__gene_id_ENSG00000091536	MYO15A	ENSG00000091536.73	-1.04733713761015	-14.1046795610553	8.0571524738198e-34	3.41386921750727e-29
ENSG00000091536.69	ENSG00000091536	ENSG00000091536_070	chr17	dexseq_prepare_annotation2.py	exon	18061652	18061659	.	+	.	ENST00000557655+ENST00000578472+ENST00000556535+ENST00000557190__exon_number_070__gene_id_ENSG00000091536	MYO15A	ENSG00000091536.69	-1.01073790838907	-10.6486378933033	3.66453819943048e-22	1.16451694901502e-17
ENSG00000008294.64	ENSG00000008294	ENSG00000008294_065	chr17	dexseq_prepare_annotation2.py	exon	49118862	49119012	.	-	.	ENST00000505173+ENST00000505279+ENST00000511987+ENST00000262013+ENST00000510283+ENST00000357122+ENST00000502329+ENST00000510855+ENST00000514613__exon_number_065__gene_id_ENSG00000008294	SPAG9	ENSG00000008294.64	-1.15650105984505	-11.3100101331515	1.8888080175456e-20	4.80180329452513e-16
ENSG00000091536.71	ENSG00000091536	ENSG00000091536_072	chr17	dexseq_prepare_annotation2.py	exon	18061837	18061952	.	+	.	ENST00000578472+ENST00000205890+ENST00000418233__exon_number_072__gene_id_ENSG00000091536	MYO15A	ENSG00000091536.71	-0.943041788579408	-10.0026880038537	4.24371916429197e-20	8.99046050685801e-16
ENSG00000130827.29	ENSG00000130827	ENSG00000130827_030	chrX	dexseq_prepare_annotation2.py	exon	153696425	153696567	.	+	.	ENST00000369682__exon_number_030__gene_id_ENSG00000130827	PLXNA3	ENSG00000130827.29	-0.86356961402362	-11.8990789978967	2.68268895922471e-18	4.87145655692817e-14
ENSG00000091536.67	ENSG00000091536	ENSG00000091536_068	chr17	dexseq_prepare_annotation2.py	exon	18061622	18061625	.	+	.	ENST00000556535+ENST00000557190__exon_number_068__gene_id_ENSG00000091536	MYO15A	ENSG00000091536.67	-1.21860297528973	-9.36958380396007	3.95282715105721e-18	6.28064706031481e-14
ENSG00000085276.49	ENSG00000085276	ENSG00000085276_050	chr3	dexseq_prepare_annotation2.py	exon	169098975	169099046	.	-	.	ENST00000494292+ENST00000485957__exon_number_050__gene_id_ENSG00000085276	MECOM	ENSG00000085276.49	-0.769371425896135	-11.0899637272127	1.45896028875325e-17	1.89631120037739e-13
ENSG00000215029.ENSG00000185945.3	ENSG00000215029+ENSG00000185945	ENSG00000215029+ENSG00000185945_004	chrX	dexseq_prepare_annotation2.py	exon	101618184	101618366	.	-	.	ENST00000457521+ENST00000372750+ENST00000372749+ENST00000412230__exon_number_004__gene_id_ENSG00000215029+ENSG00000185945		ENSG00000215029.ENSG00000185945.3	-2.17029567918893	-9.73022021383014	1.63707271944738e-17	1.89631120037739e-13
ENSG00000143341.45	ENSG00000143341	ENSG00000143341_046	chr1	dexseq_prepare_annotation2.py	exon	186014820	186014995	.	+	.	ENST00000271588+ENST00000367492__exon_number_046__gene_id_ENSG00000143341	HMCN1	ENSG00000143341.45	-1.02342651608099	-9.54006856651748	1.6410270630744e-17	1.89631120037739e-13
ENSG00000091536.74	ENSG00000091536	ENSG00000091536_075	chr17	dexseq_prepare_annotation2.py	exon	18062662	18062919	.	+	.	ENST00000433411__exon_number_075__gene_id_ENSG00000091536	MYO15A	ENSG00000091536.74	-0.88479841783953	-9.13088474023891	2.10798404841745e-17	2.23291723635365e-13
ENSG00000114735.15	ENSG00000114735	ENSG00000114735_016	chr3	dexseq_prepare_annotation2.py	exon	50614483	50614554	.	+	.	ENST00000424388+ENST00000434410+ENST00000448997+ENST00000232854+ENST00000482974+ENST00000455834__exon_number_016__gene_id_ENSG00000114735	HEMK1	ENSG00000114735.15	-1.32050838983375	-9.68764579953647	3.3101662242737e-16	3.2366296084606e-12
ENSG00000263565.ENSG00000132475.23	ENSG00000263565+ENSG00000132475	ENSG00000263565+ENSG00000132475_024	chr17	dexseq_prepare_annotation2.py	exon	73775738	73775742	.	-	.	ENST00000586518+ENST00000589417+ENST00000592643+ENST00000589599+ENST00000589949+ENST00000587171+ENST00000591890+ENST00000254810__exon_number_024__gene_id_ENSG00000263565+ENSG00000132475		ENSG00000263565.ENSG00000132475.23	-1.38361802487202	-9.94864628743405	4.49569561108624e-16	4.08183471797424e-12
ENSG00000220205.ENSG00000179094.ENSG00000263620.34	ENSG00000220205+ENSG00000179094+ENSG00000263620	ENSG00000220205+ENSG00000179094+ENSG00000263620_035	chr17	dexseq_prepare_annotation2.py	exon	8050866	8050867	.	-	.	ENST00000354903+ENST00000317276+ENST00000578223+ENST00000581082+ENST00000579203+ENST00000582719+ENST00000581395+ENST00000577424+ENST00000585095__exon_number_035__gene_id_ENSG00000220205+ENSG00000179094+ENSG00000263620		ENSG00000220205.ENSG00000179094.ENSG00000263620.34	-2.20792965116436	-8.78143522342708	7.2222767864905e-16	5.9348353938428e-12
ENSG00000148337.59	ENSG00000148337	ENSG00000148337_060	chr9	dexseq_prepare_annotation2.py	exon	130953104	130953113	.	-	.	ENST00000467178+ENST00000325721+ENST00000420484+ENST00000372948+ENST00000491954+ENST00000393608+ENST00000541172+ENST00000476727+ENST00000357558+ENST00000372938+ENST00000372954+ENST00000488559+ENST00000324544+ENST00000538431+ENST00000277465+ENST00000498156__exon_number_060__gene_id_ENSG00000148337	CIZ1	ENSG00000148337.59	-0.56636478416567	-8.71983853993772	7.47036993371867e-16	5.9348353938428e-12
ENSG00000175899	ENSG00000175899	ENSG00000175899_001	chr12	dexseq_prepare_annotation2.py	exon	9220260	9220307	.	-	.	ENST00000543436__exon_number_001__gene_id_ENSG00000175899	A2M	ENSG00000175899	-3.80154857526382	-8.73487766892402	2.08847222625281e-15	1.56158753896145e-11
ENSG00000114735.23	ENSG00000114735	ENSG00000114735_024	chr3	dexseq_prepare_annotation2.py	exon	50617547	50617660	.	+	.	ENST00000434410+ENST00000443894+ENST00000448997+ENST00000232854+ENST00000482974+ENST00000455834__exon_number_024__gene_id_ENSG00000114735	HEMK1	ENSG00000114735.23	-1.33116614990417	-9.27430686651102	2.77411962261035e-15	1.9590216303847e-11
ENSG00000114735.22	ENSG00000114735	ENSG00000114735_023	chr3	dexseq_prepare_annotation2.py	exon	50617371	50617546	.	+	.	ENST00000448997+ENST00000482974__exon_number_023__gene_id_ENSG00000114735	HEMK1	ENSG00000114735.22	-1.10465940439929	-9.21229807948145	3.81431772501298e-15	2.55181870874658e-11
ENSG00000223501	ENSG00000223501	ENSG00000223501_001	chr6	dexseq_prepare_annotation2.py	exon	33218049	33218380	.	-	.	ENST00000478934+ENST00000482399+ENST00000445902__exon_number_001__gene_id_ENSG00000223501	VPS52	ENSG00000223501	-1.12428978299344	-8.64582175309007	5.25819665745281e-15	3.34189946761071e-11
ENSG00000090372.20	ENSG00000090372	ENSG00000090372_021	chr19	dexseq_prepare_annotation2.py	exon	47228064	47228084	.	-	.	ENST00000263280+ENST00000595357+ENST00000601631+ENST00000594581+ENST00000391910+ENST00000598074+ENST00000539396+ENST00000594287+ENST00000594357__exon_number_021__gene_id_ENSG00000090372	STRN4	ENSG00000090372.20	1.00984086602015	10.0607483078885	8.0704634711075e-15	4.88501310828294e-11
ENSG00000183431	ENSG00000183431	ENSG00000183431_001	chr1	dexseq_prepare_annotation2.py	exon	38422647	38423688	.	-	.	ENST00000373019__exon_number_001__gene_id_ENSG00000183431	SF3A3	ENSG00000183431	-1.88270488406551	-9.7151789002164	3.16676283004977e-14	1.82969798569676e-10
ENSG00000164307.23	ENSG00000164307	ENSG00000164307_024	chr5	dexseq_prepare_annotation2.py	exon	96129217	96129374	.	-	.	ENST00000503311__exon_number_024__gene_id_ENSG00000164307	ERAP1	ENSG00000164307.23	-1.13974825083364	-8.5076746987653	4.00245228736281e-14	2.21199876152722e-10
ENSG00000091536.66	ENSG00000091536	ENSG00000091536_067	chr17	dexseq_prepare_annotation2.py	exon	18061036	18061214	.	+	.	ENST00000205890+ENST00000418233+ENST00000445289__exon_number_067__gene_id_ENSG00000091536	MYO15A	ENSG00000091536.66	-1.22194471842027	-7.98803513116621	4.66434170041696e-14	2.4703908425975e-10
ENSG00000135454.32	ENSG00000135454	ENSG00000135454_033	chr12	dexseq_prepare_annotation2.py	exon	58025005	58025037	.	-	.	ENST00000552350+ENST00000550764+ENST00000551220+ENST00000548888+ENST00000553142+ENST00000551925+ENST00000449184+ENST00000552798+ENST00000550943+ENST00000341156+ENST00000552219+ENST00000548487__exon_number_033__gene_id_ENSG00000135454	B4GALNT1	ENSG00000135454.32	-4.01516003769538	-8.95492398030562	5.00897752106088e-14	2.54680460262836e-10
ENSG00000065357.128	ENSG00000065357	ENSG00000065357_129	chr12	dexseq_prepare_annotation2.py	exon	56347195	56347231	.	+	.	ENST00000550957+ENST00000551739+ENST00000552478__exon_number_129__gene_id_ENSG00000065357	DGKA	ENSG00000065357.128	1.23228640962904	9.00131638842654	5.80512517504729e-14	2.83808104327158e-10
ENSG00000129084.ENSG00000256206.ENSG00000129083.30	ENSG00000129084+ENSG00000256206+ENSG00000129083	ENSG00000129084+ENSG00000256206+ENSG00000129083_031	chr11	dexseq_prepare_annotation2.py	exon	14515188	14515266	.	-	.	ENST00000534234+ENST00000249923+ENST00000439561__exon_number_031__gene_id_ENSG00000129084+ENSG00000256206+ENSG00000129083		ENSG00000129084.ENSG00000256206.ENSG00000129083.30	-0.990081097876224	-8.05619850429537	6.96592369125891e-14	3.27945367497519e-10
ENSG00000110046.35	ENSG00000110046	ENSG00000110046_036	chr11	dexseq_prepare_annotation2.py	exon	64678510	64678747	.	-	.	ENST00000421419+ENST00000418259+ENST00000377264__exon_number_036__gene_id_ENSG00000110046	ATG2A	ENSG00000110046.35	-0.710640566884667	-8.48013411386986	1.01991062785055e-13	4.63010284740498e-10
ENSG00000175216.30	ENSG00000175216	ENSG00000175216_031	chr11	dexseq_prepare_annotation2.py	exon	46786681	46786806	.	-	.	ENST00000312055+ENST00000533413+ENST00000529230+ENST00000415402+ENST00000354558+ENST00000526943__exon_number_031__gene_id_ENSG00000175216	CKAP5	ENSG00000175216.30	-0.80684450793927	-8.39060004848169	1.32782864229953e-13	5.82010187517167e-10
ENSG00000112159.108	ENSG00000112159	ENSG00000112159_109	chr6	dexseq_prepare_annotation2.py	exon	90504296	90504520	.	-	.	ENST00000369393+ENST00000428876+ENST00000439638__exon_number_109__gene_id_ENSG00000112159	MDN1	ENSG00000112159.108	-0.392390377328563	-7.68834962827617	2.01547745296506e-13	8.53971233337649e-10
ENSG00000198561.ENSG00000213593.ENSG00000211450.ENSG00000254732.ENSG00000254462.52	ENSG00000198561+ENSG00000213593+ENSG00000211450+ENSG00000254732+ENSG00000254462	ENSG00000198561+ENSG00000213593+ENSG00000211450+ENSG00000254732+ENSG00000254462_053	chr11	dexseq_prepare_annotation2.py	exon	57549075	57549118	.	+	.	ENST00000530068__exon_number_053__gene_id_ENSG00000198561+ENSG00000213593+ENSG00000211450+ENSG00000254732+ENSG00000254462		ENSG00000198561.ENSG00000213593.ENSG00000211450.ENSG00000254732.ENSG00000254462.52	-0.909930008509789	-7.99409021183865	3.40888356746592e-13	1.39777421944428e-09
ENSG00000152078.ENSG00000122481.ENSG00000271092.21	ENSG00000152078+ENSG00000122481+ENSG00000271092	ENSG00000152078+ENSG00000122481+ENSG00000271092_022	chr1	dexseq_prepare_annotation2.py	exon	95699777	95699780	.	+	.	ENST00000495272+ENST00000429514+ENST00000492639+ENST00000370202+ENST00000263893__exon_number_022__gene_id_ENSG00000152078+ENSG00000122481+ENSG00000271092		ENSG00000152078.ENSG00000122481.ENSG00000271092.21	-2.87144957371727	-8.52692633026132	3.81042413539404e-13	1.5135957271819e-09
ENSG00000113163.30	ENSG00000113163	ENSG00000113163_031	chr5	dexseq_prepare_annotation2.py	exon	74807331	74807454	.	-	.	ENST00000261415+ENST00000405807__exon_number_031__gene_id_ENSG00000113163	COL4A3BP	ENSG00000113163.30	1.16798855995092	9.22679501957479	4.00418284911131e-13	1.54236269792799e-09
ENSG00000133619.11	ENSG00000133619	ENSG00000133619_012	chr7	dexseq_prepare_annotation2.py	exon	149417192	149417215	.	+	.	ENST00000479560+ENST00000486744+ENST00000255992+ENST00000497895+ENST00000485033+ENST00000466546+ENST00000496259+ENST00000319551__exon_number_012__gene_id_ENSG00000133619	KRBA1	ENSG00000133619.11	1.42766038767481	8.44467623773319	5.62380696981992e-13	2.10250985749338e-09
ENSG00000048052.27	ENSG00000048052	ENSG00000048052_028	chr7	dexseq_prepare_annotation2.py	exon	18535948	18536119	.	+	.	ENST00000474742__exon_number_028__gene_id_ENSG00000048052	HDAC9	ENSG00000048052.27	-1.24981982694115	-7.87738903166073	7.40284714684793e-13	2.65497573381399e-09
ENSG00000173706.22	ENSG00000173706	ENSG00000173706_023	chr3	dexseq_prepare_annotation2.py	exon	124733557	124733856	.	-	.	ENST00000477536__exon_number_023__gene_id_ENSG00000173706	HEG1	ENSG00000173706.22	-1.25228944905574	-8.38326199730064	7.51928428608658e-13	2.65497573381399e-09
ENSG00000135924.28	ENSG00000135924	ENSG00000135924_029	chr2	dexseq_prepare_annotation2.py	exon	220147201	220147382	.	+	.	ENST00000487855+ENST00000480537__exon_number_029__gene_id_ENSG00000135924	DNAJB2	ENSG00000135924.28	-0.771444405560351	-8.12057646776253	8.08640492948112e-13	2.77805163080055e-09
ENSG00000221983.6	ENSG00000221983	ENSG00000221983_007	chr19	dexseq_prepare_annotation2.py	exon	18682685	18682688	.	+	.	ENST00000430157+ENST00000442744+ENST00000595683+ENST00000598814+ENST00000596273__exon_number_007__gene_id_ENSG00000221983	UBA52	ENSG00000221983.6	-1.24852445643898	-9.31739989545972	1.09299600369301e-12	3.65612915845859e-09
ENSG00000133624.1	ENSG00000133624	ENSG00000133624_002	chr7	dexseq_prepare_annotation2.py	exon	149244250	149244867	.	-	.	ENST00000472212+ENST00000463567__exon_number_002__gene_id_ENSG00000133624	ZNF767	ENSG00000133624.1	-1.31106547631407	-9.80188036299532	1.1849875837536e-12	3.8622087627202e-09
ENSG00000159166.ENSG00000118194.74	ENSG00000159166+ENSG00000118194	ENSG00000159166+ENSG00000118194_075	chr1	dexseq_prepare_annotation2.py	exon	201351380	201351411	.	-	.	ENST00000367313+ENST00000391967+ENST00000503578__exon_number_075__gene_id_ENSG00000159166+ENSG00000118194		ENSG00000159166.ENSG00000118194.74	-1.19866000088081	-7.97845627065919	1.67123918534613e-12	5.26949472884364e-09
ENSG00000069869.32	ENSG00000069869	ENSG00000069869_033	chr15	dexseq_prepare_annotation2.py	exon	56208668	56209306	.	-	.	ENST00000506154+ENST00000508342+ENST00000338963__exon_number_033__gene_id_ENSG00000069869	NEDD4	ENSG00000069869.32	-1.0997187113558	-8.21060454236305	1.69967653630333e-12	5.26949472884364e-09
ENSG00000133624	ENSG00000133624	ENSG00000133624_001	chr7	dexseq_prepare_annotation2.py	exon	149244245	149244249	.	-	.	ENST00000463567__exon_number_001__gene_id_ENSG00000133624	ZNF767	ENSG00000133624	-1.25821791896536	-9.63922350151669	1.97067180098283e-12	5.96419128491738e-09
ENSG00000079385.16	ENSG00000079385	ENSG00000079385_017	chr19	dexseq_prepare_annotation2.py	exon	43020925	43021017	.	-	.	ENST00000599389+ENST00000308072__exon_number_017__gene_id_ENSG00000079385	CEACAM1	ENSG00000079385.16	-0.759810549590376	-7.66685404511184	2.14761909696501e-12	6.34856182914922e-09
ENSG00000182774.ENSG00000214575.ENSG00000260836.28	ENSG00000182774+ENSG00000214575+ENSG00000260836	ENSG00000182774+ENSG00000214575+ENSG00000260836_029	chr15	dexseq_prepare_annotation2.py	exon	83209208	83209208	.	-	.	ENST00000560229+ENST00000330244+ENST00000561157__exon_number_029__gene_id_ENSG00000182774+ENSG00000214575+ENSG00000260836		ENSG00000182774.ENSG00000214575.ENSG00000260836.28	-0.642343609671591	-7.71224226860184	2.65107580370902e-12	7.65871699002412e-09
ENSG00000143341.44	ENSG00000143341	ENSG00000143341_045	chr1	dexseq_prepare_annotation2.py	exon	186010145	186010268	.	+	.	ENST00000271588+ENST00000367492__exon_number_045__gene_id_ENSG00000143341	HMCN1	ENSG00000143341.44	-1.22457550645355	-7.45088024456848	4.63866165306284e-12	1.31028791120916e-08
ENSG00000105705.8	ENSG00000105705	ENSG00000105705_009	chr19	dexseq_prepare_annotation2.py	exon	19390022	19390199	.	-	.	ENST00000592188+ENST00000589144+ENST00000247001+ENST00000588731+ENST00000591007+ENST00000587119__exon_number_009__gene_id_ENSG00000105705	SUGP1	ENSG00000105705.8	-4.16303266270378	-8.89804986812958	4.85584413278859e-12	1.34181752045005e-08
ENSG00000112159.107	ENSG00000112159	ENSG00000112159_108	chr6	dexseq_prepare_annotation2.py	exon	90503819	90503926	.	-	.	ENST00000369393+ENST00000428876+ENST00000439638__exon_number_108__gene_id_ENSG00000112159	MDN1	ENSG00000112159.107	-0.405289675488804	-7.12573036437688	7.36819621735816e-12	1.99273650549113e-08
ENSG00000224086	ENSG00000224086	ENSG00000224086_001	chr22	dexseq_prepare_annotation2.py	exon	22292609	22292664	.	+	.	ENST00000538634__exon_number_001__gene_id_ENSG00000224086	LL22NC03-86G7.1	ENSG00000224086	1.4012144329595	10.9995577437128	1.04806335759112e-11	2.77544644812756e-08
ENSG00000141527.14	ENSG00000141527	ENSG00000141527_015	chr17	dexseq_prepare_annotation2.py	exon	78156452	78156589	.	+	.	ENST00000573882+ENST00000575500+ENST00000344227+ENST00000570421__exon_number_015__gene_id_ENSG00000141527	CARD14	ENSG00000141527.14	-2.64685394629085	-7.29065392217431	1.44666537634177e-11	3.7528271289297e-08
ENSG00000035681.43	ENSG00000035681	ENSG00000035681_044	chr8	dexseq_prepare_annotation2.py	exon	59515769	59515945	.	-	.	ENST00000427130+ENST00000519858+ENST00000038176__exon_number_044__gene_id_ENSG00000035681	NSMAF	ENSG00000035681.43	0.665152065107841	7.92083316486567	1.54033766493581e-11	3.86022678742102e-08
ENSG00000114735.21	ENSG00000114735	ENSG00000114735_022	chr3	dexseq_prepare_annotation2.py	exon	50617275	50617370	.	+	.	ENST00000434410+ENST00000443894+ENST00000448997+ENST00000232854+ENST00000482974+ENST00000455834__exon_number_022__gene_id_ENSG00000114735	HEMK1	ENSG00000114735.21	-1.0241201559618	-7.56873411214555	1.5761937987843e-11	3.86022678742102e-08
ENSG00000065357.98	ENSG00000065357	ENSG00000065357_099	chr12	dexseq_prepare_annotation2.py	exon	56334681	56334682	.	+	.	ENST00000402956+ENST00000552478+ENST00000549079+ENST00000554434+ENST00000557180+ENST00000555218+ENST00000394147+ENST00000551296+ENST00000331886+ENST00000547358+ENST00000552652+ENST00000548047+ENST00000553084+ENST00000551739+ENST00000551156__exon_number_099__gene_id_ENSG00000065357	DGKA	ENSG00000065357.98	-0.909270929361196	-7.78825609484885	1.58971915003366e-11	3.86022678742102e-08
ENSG00000255730.ENSG00000142046.ENSG00000248098.7	ENSG00000255730+ENSG00000142046+ENSG00000248098	ENSG00000255730+ENSG00000142046+ENSG00000248098_008	chr19	dexseq_prepare_annotation2.py	exon	41882645	41882661	.	+	.	ENST00000392002+ENST00000544232+ENST00000436170+ENST00000447302__exon_number_008__gene_id_ENSG00000255730+ENSG00000142046+ENSG00000248098		ENSG00000255730.ENSG00000142046.ENSG00000248098.7	-2.2099626252843	-7.56451642179909	1.60954134726316e-11	3.86022678742102e-08
ENSG00000065357.135	ENSG00000065357	ENSG00000065357_136	chr12	dexseq_prepare_annotation2.py	exon	56347806	56347811	.	+	.	ENST00000402956+ENST00000551156__exon_number_136__gene_id_ENSG00000065357	DGKA	ENSG00000065357.135	1.0714845291002	7.72655426839126	2.11076766731482e-11	4.96859073569855e-08
ENSG00000082397.4	ENSG00000082397	ENSG00000082397_005	chr18	dexseq_prepare_annotation2.py	exon	5393102	5393165	.	-	.	ENST00000544123+ENST00000578618+ENST00000540638+ENST00000542652+ENST00000545076+ENST00000341928__exon_number_005__gene_id_ENSG00000082397	EPB41L3	ENSG00000082397.4	-0.871853030405376	-7.27820589464995	4.94343717276908e-11	1.14249124710004e-07
ENSG00000173706.23	ENSG00000173706	ENSG00000173706_024	chr3	dexseq_prepare_annotation2.py	exon	124738106	124738340	.	-	.	ENST00000311127+ENST00000477536__exon_number_024__gene_id_ENSG00000173706	HEG1	ENSG00000173706.23	-3.01178876531235	-7.35910599351524	9.16848786261583e-11	2.08111576641576e-07
ENSG00000264594.ENSG00000204580.141	ENSG00000264594+ENSG00000204580	ENSG00000264594+ENSG00000204580_142	chr6	dexseq_prepare_annotation2.py	exon	30867618	30867824	.	+	.	ENST00000454612+ENST00000376575+ENST00000376567+ENST00000376570+ENST00000452441+ENST00000446312+ENST00000376568+ENST00000376569+ENST00000324771__exon_number_142__gene_id_ENSG00000264594+ENSG00000204580		ENSG00000264594.ENSG00000204580.141	-0.741854961923965	-7.27212294958498	9.46070200391823e-11	2.10658337042562e-07
ENSG00000148337.72	ENSG00000148337	ENSG00000148337_073	chr9	dexseq_prepare_annotation2.py	exon	130954134	130954376	.	-	.	ENST00000538431__exon_number_073__gene_id_ENSG00000148337	CIZ1	ENSG00000148337.72	-0.388795940045853	-6.80814338607083	9.61214011931887e-11	2.10658337042562e-07
ENSG00000174442.17	ENSG00000174442	ENSG00000174442_018	chr15	dexseq_prepare_annotation2.py	exon	66812846	66812927	.	+	.	ENST00000561583__exon_number_018__gene_id_ENSG00000174442	ZWILCH	ENSG00000174442.17	-0.739303854212604	-7.04894879539582	1.10265954358836e-10	2.3756145746543e-07
ENSG00000148840.18	ENSG00000148840	ENSG00000148840_019	chr10	dexseq_prepare_annotation2.py	exon	103908574	103908695	.	+	.	ENST00000370012+ENST00000495914+ENST00000413464+ENST00000489648+ENST00000278070__exon_number_019__gene_id_ENSG00000148840	PPRC1	ENSG00000148840.18	-1.54990613585871	-7.60212474151771	1.14068398725524e-10	2.41657704979981e-07
ENSG00000175899.3	ENSG00000175899	ENSG00000175899_004	chr12	dexseq_prepare_annotation2.py	exon	9220436	9220778	.	-	.	ENST00000495442__exon_number_004__gene_id_ENSG00000175899	A2M	ENSG00000175899.3	-1.80124847308485	-6.85310615064158	1.23404344017892e-10	2.5715037666889e-07
ENSG00000114735.28	ENSG00000114735	ENSG00000114735_029	chr3	dexseq_prepare_annotation2.py	exon	50618108	50622179	.	+	.	ENST00000448997+ENST00000232854__exon_number_029__gene_id_ENSG00000114735	HEMK1	ENSG00000114735.28	-1.31555022102857	-7.14626770548176	1.26284167179791e-10	2.58906984815444e-07
ENSG00000145362.80	ENSG00000145362	ENSG00000145362_081	chr4	dexseq_prepare_annotation2.py	exon	114293689	114293781	.	+	.	ENST00000514960+ENST00000510275__exon_number_081__gene_id_ENSG00000145362	ANK2	ENSG00000145362.80	0.757101819999103	6.79994825913948	1.41425785110423e-10	2.85347847570731e-07
ENSG00000141527.13	ENSG00000141527	ENSG00000141527_014	chr17	dexseq_prepare_annotation2.py	exon	78155369	78155448	.	+	.	ENST00000573882+ENST00000575500+ENST00000575465+ENST00000344227+ENST00000570421__exon_number_014__gene_id_ENSG00000141527	CARD14	ENSG00000141527.13	-1.72927029125789	-6.84310898077138	1.66261900996535e-10	3.29713757824168e-07
ENSG00000140983.13	ENSG00000140983	ENSG00000140983_014	chr16	dexseq_prepare_annotation2.py	exon	718182	718186	.	+	.	ENST00000567017+ENST00000569706+ENST00000566214+ENST00000315082+ENST00000569675+ENST00000568950+ENST00000602564+ENST00000570280+ENST00000570092+ENST00000563637+ENST00000562598+ENST00000563134+ENST00000562708+ENST00000561983__exon_number_014__gene_id_ENSG00000140983	RHOT2	ENSG00000140983.13	-0.952893355255846	-6.63724127959161	1.68602447121994e-10	3.29713757824168e-07
ENSG00000169727.44	ENSG00000169727	ENSG00000169727_045	chr17	dexseq_prepare_annotation2.py	exon	80012615	80012617	.	+	.	ENST00000392358+ENST00000578552+ENST00000584460+ENST00000306823+ENST00000583641+ENST00000355130+ENST00000580141+ENST00000320548+ENST00000392357+ENST00000580716+ENST00000585084__exon_number_045__gene_id_ENSG00000169727	GPS1	ENSG00000169727.44	-0.573962212566051	-6.75539383558267	2.10646625905324e-10	4.01232805721358e-07
ENSG00000186081.2	ENSG00000186081	ENSG00000186081_003	chr12	dexseq_prepare_annotation2.py	exon	52908897	52909024	.	-	.	ENST00000549511+ENST00000252242+ENST00000552952__exon_number_003__gene_id_ENSG00000186081	KRT5	ENSG00000186081.2	-1.25717927681569	-7.45438913204975	2.11487491215078e-10	4.01232805721358e-07
ENSG00000133121.27	ENSG00000133121	ENSG00000133121_028	chr13	dexseq_prepare_annotation2.py	exon	33924762	33924767	.	-	.	ENST00000567873__exon_number_028__gene_id_ENSG00000133121	STARD13	ENSG00000133121.27	0.98432056102841	7.26519134481774	2.1649689721032e-10	4.04696376444092e-07
ENSG00000079215.33	ENSG00000079215	ENSG00000079215_034	chr5	dexseq_prepare_annotation2.py	exon	36686167	36686335	.	+	.	ENST00000265113+ENST00000506178+ENST00000381918__exon_number_034__gene_id_ENSG00000079215	SLC1A3	ENSG00000079215.33	-1.14809145891269	-8.40000172103163	2.2133950294035e-10	4.07752273880489e-07
ENSG00000005884.22	ENSG00000005884	ENSG00000005884_023	chr17	dexseq_prepare_annotation2.py	exon	48151576	48151644	.	+	.	ENST00000007722+ENST00000505306+ENST00000512553+ENST00000506401+ENST00000320031+ENST00000544892+ENST00000510809__exon_number_023__gene_id_ENSG00000005884	ITGA3	ENSG00000005884.22	-0.545726144772106	-7.25139442982559	2.30232135810425e-10	4.18075246387639e-07
ENSG00000164294.12	ENSG00000164294	ENSG00000164294_013	chr5	dexseq_prepare_annotation2.py	exon	54456880	54456947	.	+	.	ENST00000511617+ENST00000503787+ENST00000515370+ENST00000506123__exon_number_013__gene_id_ENSG00000164294	GPX8	ENSG00000164294.12	-2.73913057001607	-7.97570328675076	2.3402241893821e-10	4.18972643888363e-07
ENSG00000133121.22	ENSG00000133121	ENSG00000133121_023	chr13	dexseq_prepare_annotation2.py	exon	33859607	33859844	.	-	.	ENST00000498019+ENST00000487412+ENST00000344312+ENST00000336934__exon_number_023__gene_id_ENSG00000133121	STARD13	ENSG00000133121.22	1.20942910494263	7.20922502711475	2.77818576847172e-10	4.84100119857118e-07
ENSG00000136235.1	ENSG00000136235	ENSG00000136235_002	chr7	dexseq_prepare_annotation2.py	exon	23275627	23275742	.	+	.	ENST00000492858+ENST00000465673__exon_number_002__gene_id_ENSG00000136235	GPNMB	ENSG00000136235.1	-0.674840775520871	-7.26196999023252	2.78017093190018e-10	4.84100119857118e-07
ENSG00000015676.29	ENSG00000015676	ENSG00000015676_030	chr7	dexseq_prepare_annotation2.py	exon	44530206	44530479	.	-	.	ENST00000355451__exon_number_030__gene_id_ENSG00000015676	NUDCD3	ENSG00000015676.29	-2.0730207218032	-7.04058878330754	2.8452551772007e-10	4.88737940654507e-07
ENSG00000164944.24	ENSG00000164944	ENSG00000164944_025	chr8	dexseq_prepare_annotation2.py	exon	95523791	95523957	.	-	.	ENST00000521080+ENST00000297591+ENST00000522263+ENST00000421249+ENST00000437199__exon_number_025__gene_id_ENSG00000164944	KIAA1429	ENSG00000164944.24	-0.892124253060973	-6.91895800931197	2.96844689756294e-10	5.0310029605736e-07
ENSG00000181355.30	ENSG00000181355	ENSG00000181355_031	chr6	dexseq_prepare_annotation2.py	exon	9900646	9900722	.	-	.	ENST00000492094+ENST00000466385+ENST00000472329+ENST00000316020+ENST00000469426+ENST00000491508+ENST00000469656+ENST00000486246__exon_number_031__gene_id_ENSG00000181355	OFCC1	ENSG00000181355.30	0.833067623349282	7.39265438498266	3.74297072498095e-10	6.26021703676024e-07
ENSG00000188897.73	ENSG00000188897	ENSG00000188897_074	chr16	dexseq_prepare_annotation2.py	exon	11588431	11588616	.	-	.	ENST00000598234__exon_number_074__gene_id_ENSG00000188897	CTD-3088G3.8	ENSG00000188897.73	-0.771223464130473	-6.89907190402394	4.19577074985264e-10	6.92640015006843e-07
ENSG00000141738.45	ENSG00000141738	ENSG00000141738_046	chr17	dexseq_prepare_annotation2.py	exon	37903538	37903538	.	+	.	ENST00000394211+ENST00000445327__exon_number_046__gene_id_ENSG00000141738	GRB7	ENSG00000141738.45	-0.529536550518629	-6.7511540747658	4.58250361238851e-10	7.46783588689652e-07
ENSG00000145362.74	ENSG00000145362	ENSG00000145362_075	chr4	dexseq_prepare_annotation2.py	exon	114284494	114284596	.	+	.	ENST00000357077+ENST00000509550+ENST00000504415+ENST00000508007+ENST00000506722+ENST00000394537+ENST00000505342+ENST00000264366+ENST00000514960+ENST00000510275__exon_number_075__gene_id_ENSG00000145362	ANK2	ENSG00000145362.74	0.879515438445749	6.53121966488029	6.17475783053455e-10	9.8998804716257e-07
ENSG00000145362.77	ENSG00000145362	ENSG00000145362_078	chr4	dexseq_prepare_annotation2.py	exon	114286293	114286338	.	+	.	ENST00000357077+ENST00000509550+ENST00000506722+ENST00000394537+ENST00000505342+ENST00000264366+ENST00000514960+ENST00000510275__exon_number_078__gene_id_ENSG00000145362	ANK2	ENSG00000145362.77	0.931587623682555	6.52955724714254	6.23065043213903e-10	9.8998804716257e-07
ENSG00000109466.12	ENSG00000109466	ENSG00000109466_013	chr4	dexseq_prepare_annotation2.py	exon	166159930	166159983	.	+	.	ENST00000538127+ENST00000509704+ENST00000511305+ENST00000506541+ENST00000514860+ENST00000506824+ENST00000226725__exon_number_013__gene_id_ENSG00000109466	KLHL2	ENSG00000109466.12	-0.889613280045823	-6.89824541908876	7.65696602368538e-10	1.20159538913913e-06
ENSG00000127586.72	ENSG00000127586	ENSG00000127586_073	chr16	dexseq_prepare_annotation2.py	exon	850687	850737	.	+	.	ENST00000564940__exon_number_073__gene_id_ENSG00000127586	CHTF18	ENSG00000127586.72	0.385848883688763	6.58125786271572	8.63343505141256e-10	1.33830877592092e-06
ENSG00000145362.60	ENSG00000145362	ENSG00000145362_061	chr4	dexseq_prepare_annotation2.py	exon	114262975	114262988	.	+	.	ENST00000357077+ENST00000509550+ENST00000504415+ENST00000394537+ENST00000506722+ENST00000264366+ENST00000503423+ENST00000514960+ENST00000504454__exon_number_061__gene_id_ENSG00000145362	ANK2	ENSG00000145362.60	0.789331174725008	6.46516610914585	8.82402471324257e-10	1.34089909429093e-06
ENSG00000103671.19	ENSG00000103671	ENSG00000103671_020	chr15	dexseq_prepare_annotation2.py	exon	64698529	64698658	.	+	.	ENST00000560567+ENST00000261884+ENST00000558820__exon_number_020__gene_id_ENSG00000103671	TRIP4	ENSG00000103671.19	0.543994729346832	7.04966962028013	8.86112435650751e-10	1.34089909429093e-06
ENSG00000065357.97	ENSG00000065357	ENSG00000065357_098	chr12	dexseq_prepare_annotation2.py	exon	56334507	56334680	.	+	.	ENST00000547358__exon_number_098__gene_id_ENSG00000065357	DGKA	ENSG00000065357.97	-0.845503890915022	-6.89337268151423	9.33316422304205e-10	1.39571431849332e-06
ENSG00000133612.47	ENSG00000133612	ENSG00000133612_048	chr7	dexseq_prepare_annotation2.py	exon	150820964	150820973	.	+	.	ENST00000397238+ENST00000485904+ENST00000463381__exon_number_048__gene_id_ENSG00000133612	AGAP3	ENSG00000133612.47	-0.418776385102726	-6.40066238231859	1.00761067153275e-09	1.48929543813803e-06
ENSG00000270249.ENSG00000267645.ENSG00000267368.ENSG00000105808.ENSG00000168255.ENSG00000170667.ENSG00000205236.ENSG00000228049.ENSG00000272949.153	ENSG00000270249+ENSG00000267645+ENSG00000267368+ENSG00000105808+ENSG00000168255+ENSG00000170667+ENSG00000205236+ENSG00000228049+ENSG00000272949	ENSG00000270249+ENSG00000267645+ENSG00000267368+ENSG00000105808+ENSG00000168255+ENSG00000170667+ENSG00000205236+ENSG00000228049+ENSG00000272949_154	chr7	dexseq_prepare_annotation2.py	exon	102306524	102306525	.	-	.	ENST00000476151+ENST00000591000+ENST00000333432__exon_number_154__gene_id_ENSG00000270249+ENSG00000267645+ENSG00000267368+ENSG00000105808+ENSG00000168255+ENSG00000170667+ENSG00000205236+ENSG00000228049+ENSG00000272949		ENSG00000270249.ENSG00000267645.ENSG00000267368.ENSG00000105808.ENSG00000168255.ENSG00000170667.ENSG00000205236.ENSG00000228049.ENSG00000272949.153	0.698905614225912	6.46244031473436	1.12346126481825e-09	1.64144147463882e-06
ENSG00000110911.13	ENSG00000110911	ENSG00000110911_014	chr12	dexseq_prepare_annotation2.py	exon	51382165	51382218	.	-	.	ENST00000546636+ENST00000546743+ENST00000551215+ENST00000541174+ENST00000550782+ENST00000547198+ENST00000394904+ENST00000262051+ENST00000262052+ENST00000545993+ENST00000547688__exon_number_014__gene_id_ENSG00000110911	SLC11A2	ENSG00000110911.13	-0.543778850972853	-6.53298560680633	1.18574181846477e-09	1.71275015941698e-06
ENSG00000148120.41	ENSG00000148120	ENSG00000148120_042	chr9	dexseq_prepare_annotation2.py	exon	97768282	97768482	.	+	.	ENST00000451893__exon_number_042__gene_id_ENSG00000148120	C9orf3	ENSG00000148120.41	-0.476673843356761	-6.44762556960078	1.27793284916076e-09	1.82517528452272e-06
ENSG00000175455.43	ENSG00000175455	ENSG00000175455_044	chr3	dexseq_prepare_annotation2.py	exon	123674924	123674962	.	-	.	ENST00000409697+ENST00000478956+ENST00000488653+ENST00000438440+ENST00000433542+ENST00000409657+ENST00000435910+ENST00000489746+ENST00000485727+ENST00000495381__exon_number_044__gene_id_ENSG00000175455	CCDC14	ENSG00000175455.43	-0.422358995795902	-6.35468314840292	1.48079824044547e-09	2.09141362155005e-06
ENSG00000255429.ENSG00000086991.40	ENSG00000255429+ENSG00000086991	ENSG00000255429+ENSG00000086991_041	chr11	dexseq_prepare_annotation2.py	exon	89225289	89225358	.	-	.	ENST00000542487+ENST00000532825+ENST00000424319+ENST00000527956__exon_number_041__gene_id_ENSG00000255429+ENSG00000086991		ENSG00000255429.ENSG00000086991.40	-0.699482801185409	-6.54420325839874	1.85796626364452e-09	2.59527261213607e-06
ENSG00000143341.47	ENSG00000143341	ENSG00000143341_048	chr1	dexseq_prepare_annotation2.py	exon	186022084	186022206	.	+	.	ENST00000271588+ENST00000367492__exon_number_048__gene_id_ENSG00000143341	HMCN1	ENSG00000143341.47	-0.795598296588785	-6.3542416997274	1.89160450087255e-09	2.61353947081426e-06
ENSG00000133619.12	ENSG00000133619	ENSG00000133619_013	chr7	dexseq_prepare_annotation2.py	exon	149417216	149417218	.	+	.	ENST00000479560+ENST00000255992+ENST00000497895+ENST00000485033+ENST00000466546+ENST00000496259+ENST00000319551__exon_number_013__gene_id_ENSG00000133619	KRBA1	ENSG00000133619.12	1.57488869552021	6.68545759365267	2.01607585526356e-09	2.72702083856464e-06
ENSG00000131018.136	ENSG00000131018	ENSG00000131018_137	chr6	dexseq_prepare_annotation2.py	exon	152688353	152688517	.	-	.	ENST00000469439+ENST00000471834+ENST00000341594+ENST00000448038+ENST00000265368+ENST00000454018+ENST00000367255+ENST00000423061__exon_number_137__gene_id_ENSG00000131018	SYNE1	ENSG00000131018.136	-1.80189089848376	-6.12955733332584	2.01664641280978e-09	2.72702083856464e-06
ENSG00000175899.2	ENSG00000175899	ENSG00000175899_003	chr12	dexseq_prepare_annotation2.py	exon	9220409	9220435	.	-	.	ENST00000318602+ENST00000495709+ENST00000495442__exon_number_003__gene_id_ENSG00000175899	A2M	ENSG00000175899.2	-1.81947286987233	-6.31908153577632	2.17675347107498e-09	2.91254197068719e-06
ENSG00000213221.ENSG00000187796.9	ENSG00000213221+ENSG00000187796	ENSG00000213221+ENSG00000187796_010	chr9	dexseq_prepare_annotation2.py	exon	139258409	139258614	.	-	.	ENST00000481053+ENST00000460290+ENST00000371732+ENST00000371734+ENST00000485975__exon_number_010__gene_id_ENSG00000213221+ENSG00000187796		ENSG00000213221.ENSG00000187796.9	0.63217281672374	7.19583868610786	2.37103004117547e-09	3.13944136035309e-06
ENSG00000133624.15	ENSG00000133624	ENSG00000133624_016	chr7	dexseq_prepare_annotation2.py	exon	149318137	149318241	.	-	.	ENST00000472212+ENST00000481762+ENST00000486492+ENST00000513792+ENST00000493198__exon_number_016__gene_id_ENSG00000133624	ZNF767	ENSG00000133624.15	1.03931960855366	7.43631333296959	2.57701193624877e-09	3.37700145608715e-06
ENSG00000135632.19	ENSG00000135632	ENSG00000135632_020	chr2	dexseq_prepare_annotation2.py	exon	73450164	73450234	.	+	.	ENST00000389501+ENST00000477038+ENST00000258100__exon_number_020__gene_id_ENSG00000135632	SMYD5	ENSG00000135632.19	-3.3004545815278	-7.05960185709099	2.71909476873801e-09	3.52683239024313e-06
ENSG00000179603.38	ENSG00000179603	ENSG00000179603_039	chr7	dexseq_prepare_annotation2.py	exon	126752341	126752374	.	-	.	ENST00000480995__exon_number_039__gene_id_ENSG00000179603	GRM8	ENSG00000179603.38	-0.550924838465024	-6.40823091559897	2.77099712679427e-09	3.55784835132398e-06
ENSG00000006062.9	ENSG00000006062	ENSG00000006062_010	chr17	dexseq_prepare_annotation2.py	exon	43348425	43348588	.	-	.	ENST00000586644+ENST00000376926+ENST00000592267+ENST00000587332+ENST00000344686__exon_number_010__gene_id_ENSG00000006062	MAP3K14	ENSG00000006062.9	-1.38469159296316	-6.68480852464586	2.8209460305125e-09	3.58576091830506e-06
ENSG00000164941.60	ENSG00000164941	ENSG00000164941_061	chr8	dexseq_prepare_annotation2.py	exon	95888179	95888301	.	+	.	ENST00000523998__exon_number_061__gene_id_ENSG00000164941	INTS8	ENSG00000164941.60	-1.28805600749098	-6.34856545489004	3.71542615190936e-09	4.67599256456934e-06
ENSG00000153094.18	ENSG00000153094	ENSG00000153094_019	chr2	dexseq_prepare_annotation2.py	exon	111907621	111907724	.	+	.	ENST00000437029+ENST00000393256+ENST00000439718+ENST00000393253+ENST00000433098+ENST00000357757+ENST00000308659+ENST00000431217+ENST00000452231+ENST00000361493__exon_number_019__gene_id_ENSG00000153094	BCL2L11	ENSG00000153094.18	-1.61622072822242	-7.18508701716645	3.75785538191097e-09	4.68302464024968e-06
ENSG00000198561.ENSG00000213593.ENSG00000211450.ENSG00000254732.ENSG00000254462.44	ENSG00000198561+ENSG00000213593+ENSG00000211450+ENSG00000254732+ENSG00000254462	ENSG00000198561+ENSG00000213593+ENSG00000211450+ENSG00000254732+ENSG00000254462_045	chr11	dexseq_prepare_annotation2.py	exon	57520880	57521014	.	+	.	ENST00000524630__exon_number_045__gene_id_ENSG00000198561+ENSG00000213593+ENSG00000211450+ENSG00000254732+ENSG00000254462		ENSG00000198561.ENSG00000213593.ENSG00000211450.ENSG00000254732.ENSG00000254462.44	-1.06395172321173	-6.26600955434824	3.81916198855005e-09	4.71321668629684e-06
ENSG00000069943.19	ENSG00000069943	ENSG00000069943_020	chr15	dexseq_prepare_annotation2.py	exon	55642897	55642938	.	+	.	ENST00000539642+ENST00000565367+ENST00000565502+ENST00000164305+ENST00000565402+ENST00000563742__exon_number_020__gene_id_ENSG00000069943	PIGB	ENSG00000069943.19	-0.602904365936385	-6.42965502395152	3.93858931948688e-09	4.81386505364054e-06
ENSG00000221995.ENSG00000196535.82	ENSG00000221995+ENSG00000196535	ENSG00000221995+ENSG00000196535_083	chr17	dexseq_prepare_annotation2.py	exon	27464034	27464102	.	-	.	ENST00000530254+ENST00000590565__exon_number_083__gene_id_ENSG00000221995+ENSG00000196535		ENSG00000221995.ENSG00000196535.82	-1.37123378813185	-7.15546420023709	4.17220265010562e-09	5.05082879295453e-06
ENSG00000103671.20	ENSG00000103671	ENSG00000103671_021	chr15	dexseq_prepare_annotation2.py	exon	64701812	64701883	.	+	.	ENST00000561265+ENST00000559565+ENST00000560567+ENST00000261884+ENST00000558820__exon_number_021__gene_id_ENSG00000103671	TRIP4	ENSG00000103671.20	0.50902542211544	6.66253778848686	4.56408594971874e-09	5.47311408717593e-06
ENSG00000114735.24	ENSG00000114735	ENSG00000114735_025	chr3	dexseq_prepare_annotation2.py	exon	50617661	50617811	.	+	.	ENST00000482974__exon_number_025__gene_id_ENSG00000114735	HEMK1	ENSG00000114735.24	-1.36470649158658	-6.37758017209193	5.03081144815243e-09	5.9764159326874e-06
ENSG00000198561.ENSG00000213593.ENSG00000211450.ENSG00000254732.ENSG00000254462.50	ENSG00000198561+ENSG00000213593+ENSG00000211450+ENSG00000254732+ENSG00000254462	ENSG00000198561+ENSG00000213593+ENSG00000211450+ENSG00000254732+ENSG00000254462_051	chr11	dexseq_prepare_annotation2.py	exon	57529541	57529591	.	+	.	ENST00000529526+ENST00000361391+ENST00000426142+ENST00000360682+ENST00000361796+ENST00000361332+ENST00000399050__exon_number_051__gene_id_ENSG00000198561+ENSG00000213593+ENSG00000211450+ENSG00000254732+ENSG00000254462		ENSG00000198561.ENSG00000213593.ENSG00000211450.ENSG00000254732.ENSG00000254462.50	-0.980145668736103	-6.20222523275037	5.27343607873142e-09	6.20663895221953e-06
ENSG00000131018.135	ENSG00000131018	ENSG00000131018_136	chr6	dexseq_prepare_annotation2.py	exon	152688132	152688352	.	-	.	ENST00000454018+ENST00000469439__exon_number_136__gene_id_ENSG00000131018	SYNE1	ENSG00000131018.135	-1.64026814089906	-5.94735509441198	5.70233000991849e-09	6.60011663328624e-06
ENSG00000087191.25	ENSG00000087191	ENSG00000087191_026	chr17	dexseq_prepare_annotation2.py	exon	61905498	61905569	.	+	.	ENST00000375812+ENST00000582130+ENST00000581842+ENST00000310144+ENST00000578570+ENST00000584320+ENST00000580864+ENST00000581882+ENST00000583283+ENST00000579147+ENST00000585123+ENST00000580265+ENST00000585242+ENST00000584536__exon_number_026__gene_id_ENSG00000087191	PSMC5	ENSG00000087191.25	-0.401330382173511	-6.29261195248264	5.7115994529351e-09	6.60011663328624e-06
ENSG00000133624.16	ENSG00000133624	ENSG00000133624_017	chr7	dexseq_prepare_annotation2.py	exon	149318242	149318263	.	-	.	ENST00000472212+ENST00000486492+ENST00000513792+ENST00000493198__exon_number_017__gene_id_ENSG00000133624	ZNF767	ENSG00000133624.16	0.95830714434473	7.17080544274263	6.29774780515798e-09	7.21188575684002e-06
ENSG00000262943.39	ENSG00000262943	ENSG00000262943_040	chr17	dexseq_prepare_annotation2.py	exon	6803352	6803661	.	+	.	ENST00000570890+ENST00000575787+ENST00000574727__exon_number_040__gene_id_ENSG00000262943	ALOX12P2	ENSG00000262943.39	-0.960222146576398	-6.52474775144894	6.7512003071996e-09	7.66213012007818e-06
ENSG00000104953.27	ENSG00000104953	ENSG00000104953_028	chr19	dexseq_prepare_annotation2.py	exon	2987973	2988062	.	+	.	ENST00000474207+ENST00000497878__exon_number_028__gene_id_ENSG00000104953	TLE6	ENSG00000104953.27	-1.32993390667027	-6.50273612988812	7.41743385815427e-09	8.34375975732483e-06
ENSG00000143322.27	ENSG00000143322	ENSG00000143322_028	chr1	dexseq_prepare_annotation2.py	exon	179198376	179198532	.	-	.	ENST00000507173+ENST00000511413+ENST00000367623+ENST00000392043+ENST00000502732__exon_number_028__gene_id_ENSG00000143322	ABL2	ENSG00000143322.27	-0.51878895175097	-6.41514243063594	7.84579228887563e-09	8.74819604757508e-06
ENSG00000114735.7	ENSG00000114735	ENSG00000114735_008	chr3	dexseq_prepare_annotation2.py	exon	50607001	50607005	.	+	.	ENST00000482974+ENST00000448997+ENST00000424388+ENST00000232854__exon_number_008__gene_id_ENSG00000114735	HEMK1	ENSG00000114735.7	0.589116934661612	6.27529920548165	8.11736988949104e-09	8.97230540341727e-06
ENSG00000138411.13	ENSG00000138411	ENSG00000138411_014	chr2	dexseq_prepare_annotation2.py	exon	197118644	197118753	.	-	.	ENST00000260983+ENST00000409111__exon_number_014__gene_id_ENSG00000138411	HECW2	ENSG00000138411.13	-2.34585283672458	-6.21450070103665	9.00998580451777e-09	9.87308030675744e-06
ENSG00000119383.38	ENSG00000119383	ENSG00000119383_039	chr9	dexseq_prepare_annotation2.py	exon	131904273	131904303	.	+	.	ENST00000435132+ENST00000432651__exon_number_039__gene_id_ENSG00000119383	PPP2R4	ENSG00000119383.38	-0.752290415629852	-6.15186857427311	9.68087298672482e-09	1.05116831229045e-05
ENSG00000171720.15	ENSG00000171720	ENSG00000171720_016	chr5	dexseq_prepare_annotation2.py	exon	141006012	141006052	.	-	.	ENST00000486618__exon_number_016__gene_id_ENSG00000171720	HDAC3	ENSG00000171720.15	-0.961013675055629	-6.11143337708356	9.76665344336264e-09	1.05116831229045e-05
ENSG00000154359.14	ENSG00000154359	ENSG00000154359_015	chr8	dexseq_prepare_annotation2.py	exon	12594208	12594209	.	-	.	ENST00000534446__exon_number_015__gene_id_ENSG00000154359	LONRF1	ENSG00000154359.14	0.54332298407849	6.52832461052331	9.8408513092834e-09	1.05116831229045e-05
ENSG00000140983.29	ENSG00000140983	ENSG00000140983_030	chr16	dexseq_prepare_annotation2.py	exon	719607	720122	.	+	.	ENST00000602564+ENST00000568636__exon_number_030__gene_id_ENSG00000140983	RHOT2	ENSG00000140983.29	-1.00783228883945	-5.90663628032718	1.02386968963433e-08	1.08455103323999e-05
ENSG00000257086.ENSG00000173457.2	ENSG00000257086+ENSG00000173457	ENSG00000257086+ENSG00000173457_003	chr11	dexseq_prepare_annotation2.py	exon	64012402	64012434	.	-	.	ENST00000542235+ENST00000309318+ENST00000392210__exon_number_003__gene_id_ENSG00000257086+ENSG00000173457		ENSG00000257086.ENSG00000173457.2	-1.15092965024594	-6.79336130347309	1.04173889685004e-08	1.08684656270211e-05
ENSG00000065357.132	ENSG00000065357	ENSG00000065357_133	chr12	dexseq_prepare_annotation2.py	exon	56347795	56347798	.	+	.	ENST00000402956+ENST00000552478+ENST00000394147+ENST00000551296+ENST00000331886+ENST00000551739+ENST00000551156__exon_number_133__gene_id_ENSG00000065357	DGKA	ENSG00000065357.132	1.12337768065706	6.35040210670924	1.04313739575852e-08	1.08684656270211e-05
ENSG00000158286.41	ENSG00000158286	ENSG00000158286_042	chr1	dexseq_prepare_annotation2.py	exon	6281352	6281359	.	+	.	ENST00000377939__exon_number_042__gene_id_ENSG00000158286	RNF207	ENSG00000158286.41	0.514031555439138	6.10728494207765	1.05709818542503e-08	1.09243792313615e-05
ENSG00000196337.ENSG00000225950.4	ENSG00000196337+ENSG00000225950	ENSG00000196337+ENSG00000225950_005	chr19	dexseq_prepare_annotation2.py	exon	49558998	49559049	.	-	.	ENST00000597853+ENST00000596965+ENST00000356213__exon_number_005__gene_id_ENSG00000196337+ENSG00000225950		ENSG00000196337.ENSG00000225950.4	-1.0356619172239	-7.12694072047665	1.22112946535107e-08	1.25177587580407e-05
ENSG00000114735.9	ENSG00000114735	ENSG00000114735_010	chr3	dexseq_prepare_annotation2.py	exon	50607243	50608361	.	+	.	ENST00000482974__exon_number_010__gene_id_ENSG00000114735	HEMK1	ENSG00000114735.9	0.580585420728283	6.15501705757788	1.41905878751141e-08	1.4430352047852e-05
ENSG00000119403.16	ENSG00000119403	ENSG00000119403_017	chr9	dexseq_prepare_annotation2.py	exon	123627988	123628047	.	-	.	ENST00000474402+ENST00000373896+ENST00000453868+ENST00000419155+ENST00000464712+ENST00000487555__exon_number_017__gene_id_ENSG00000119403	PHF19	ENSG00000119403.16	-0.994202962727532	-6.0033205239474	1.6577519693109e-08	1.67238228827815e-05
ENSG00000143862	ENSG00000143862	ENSG00000143862_001	chr1	dexseq_prepare_annotation2.py	exon	202102532	202103510	.	-	.	ENST00000272217__exon_number_001__gene_id_ENSG00000143862	ARL8A	ENSG00000143862	0.776585849432007	7.18911072660506	1.80899675997379e-08	1.79305377282205e-05
ENSG00000221978.53	ENSG00000221978	ENSG00000221978_054	chr1	dexseq_prepare_annotation2.py	exon	1334690	1334691	.	-	.	ENST00000425598+ENST00000408918+ENST00000488340+ENST00000400809+ENST00000481223__exon_number_054__gene_id_ENSG00000221978	CCNL2	ENSG00000221978.53	-1.14013049605221	-6.37900903460109	1.81391598903703e-08	1.79305377282205e-05
ENSG00000255339.ENSG00000075826.ENSG00000166136.42	ENSG00000255339+ENSG00000075826+ENSG00000166136	ENSG00000255339+ENSG00000075826+ENSG00000166136_043	chr10	dexseq_prepare_annotation2.py	exon	102265562	102265692	.	-	.	ENST00000535773+ENST00000479697+ENST00000462434+ENST00000484848+ENST00000527595+ENST00000469546+ENST00000529568__exon_number_043__gene_id_ENSG00000255339+ENSG00000075826+ENSG00000166136		ENSG00000255339.ENSG00000075826.ENSG00000166136.42	0.389684437377845	5.86151199871154	1.81968607758547e-08	1.79305377282205e-05
ENSG00000142330.ENSG00000178623.49	ENSG00000142330+ENSG00000178623	ENSG00000142330+ENSG00000178623_050	chr2	dexseq_prepare_annotation2.py	exon	241564662	241564985	.	+	.	ENST00000407714__exon_number_050__gene_id_ENSG00000142330+ENSG00000178623		ENSG00000142330.ENSG00000178623.49	0.50095235914697	5.87436148298432	1.84080977937207e-08	1.79991548211956e-05
ENSG00000198561.ENSG00000213593.ENSG00000211450.ENSG00000254732.ENSG00000254462.48	ENSG00000198561+ENSG00000213593+ENSG00000211450+ENSG00000254732+ENSG00000254462	ENSG00000198561+ENSG00000213593+ENSG00000211450+ENSG00000254732+ENSG00000254462_049	chr11	dexseq_prepare_annotation2.py	exon	57529290	57529518	.	+	.	ENST00000530094+ENST00000530748+ENST00000361391+ENST00000426142+ENST00000532844+ENST00000361796+ENST00000428599+ENST00000361332+ENST00000529986+ENST00000526772+ENST00000527467+ENST00000532787+ENST00000399050+ENST00000415361+ENST00000532245+ENST00000531014+ENST00000526938+ENST00000534579+ENST00000358694+ENST00000533667+ENST00000532649+ENST00000528621+ENST00000532463+ENST00000529526+ENST00000528232…		ENSG00000198561.ENSG00000213593.ENSG00000211450.ENSG00000254732.ENSG00000254462.48	-0.905602115230991	-5.93828744980086	1.96568847500862e-08	1.90734804149081e-05
ENSG00000065357.133	ENSG00000065357	ENSG00000065357_134	chr12	dexseq_prepare_annotation2.py	exon	56347799	56347799	.	+	.	ENST00000402956+ENST00000552478+ENST00000551296+ENST00000331886+ENST00000394147+ENST00000551156__exon_number_134__gene_id_ENSG00000065357	DGKA	ENSG00000065357.133	1.03278075937585	6.20127135705294	2.00353936124652e-08	1.92318816930711e-05
ENSG00000223501.4	ENSG00000223501	ENSG00000223501_005	chr6	dexseq_prepare_annotation2.py	exon	33219295	33219413	.	-	.	ENST00000493674+ENST00000495981+ENST00000478934+ENST00000436044+ENST00000482399+ENST00000445902__exon_number_005__gene_id_ENSG00000223501	VPS52	ENSG00000223501.4	-0.313297095906265	-5.90828281401814	2.01227285006802e-08	1.92318816930711e-05
ENSG00000085872.ENSG00000105085.ENSG00000269578.ENSG00000214046.ENSG00000127526.ENSG00000269058.ENSG00000141979.ENSG00000268790.128	ENSG00000085872+ENSG00000105085+ENSG00000269578+ENSG00000214046+ENSG00000127526+ENSG00000269058+ENSG00000141979+ENSG00000268790	ENSG00000085872+ENSG00000105085+ENSG00000269578+ENSG00000214046+ENSG00000127526+ENSG00000269058+ENSG00000141979+ENSG00000268790_129	chr19	dexseq_prepare_annotation2.py	exon	16763509	16763772	.	-	.	ENST00000487803+ENST00000594507+ENST00000358726__exon_number_129__gene_id_ENSG00000085872+ENSG00000105085+ENSG00000269578+ENSG00000214046+ENSG00000127526+ENSG00000269058+ENSG00000141979+ENSG00000268790		ENSG00000085872.ENSG00000105085.ENSG00000269578.ENSG00000214046.ENSG00000127526.ENSG00000269058.ENSG00000141979.ENSG00000268790.128	-0.502945499846475	-5.82150474608955	2.0888905343185e-08	1.9815153253604e-05
ENSG00000253495.ENSG00000136960.14	ENSG00000253495+ENSG00000136960	ENSG00000253495+ENSG00000136960_015	chr8	dexseq_prepare_annotation2.py	exon	120592408	120593347	.	-	.	ENST00000523861__exon_number_015__gene_id_ENSG00000253495+ENSG00000136960		ENSG00000253495.ENSG00000136960.14	-1.08911026389902	-6.09577306935197	2.25693100205992e-08	2.12505935950993e-05
ENSG00000112159.109	ENSG00000112159	ENSG00000112159_110	chr6	dexseq_prepare_annotation2.py	exon	90513047	90513273	.	-	.	ENST00000369393+ENST00000428876+ENST00000439638__exon_number_110__gene_id_ENSG00000112159	MDN1	ENSG00000112159.109	-0.436682402566588	-5.72696618615772	2.42882676208115e-08	2.27009578957103e-05
ENSG00000134982.ENSG00000272869.ENSG00000258864.ENSG00000212643.ENSG00000153037.66	ENSG00000134982+ENSG00000272869+ENSG00000258864+ENSG00000212643+ENSG00000153037	ENSG00000134982+ENSG00000272869+ENSG00000258864+ENSG00000212643+ENSG00000153037_067	chr5	dexseq_prepare_annotation2.py	exon	112217654	112217746	.	+	.	ENST00000503445__exon_number_067__gene_id_ENSG00000134982+ENSG00000272869+ENSG00000258864+ENSG00000212643+ENSG00000153037		ENSG00000134982.ENSG00000272869.ENSG00000258864.ENSG00000212643.ENSG00000153037.66	-1.03518692139496	-6.20327996431101	2.64692950101213e-08	2.44093083311532e-05
ENSG00000092820.8	ENSG00000092820	ENSG00000092820_009	chr6	dexseq_prepare_annotation2.py	exon	159197440	159197536	.	-	.	ENST00000367075+ENST00000337147+ENST00000392177__exon_number_009__gene_id_ENSG00000092820	EZR	ENSG00000092820.8	-0.858110371271617	-6.2030041341966	2.65001301977715e-08	2.44093083311532e-05
ENSG00000100129.23	ENSG00000100129	ENSG00000100129_024	chr22	dexseq_prepare_annotation2.py	exon	38266281	38266354	.	+	.	ENST00000476955+ENST00000482600+ENST00000464790+ENST00000406934+ENST00000381683+ENST00000477256+ENST00000412331__exon_number_024__gene_id_ENSG00000100129	EIF3L	ENSG00000100129.23	1.16007271722676	6.19960915284721	2.68825794699056e-08	2.45782446242465e-05
ENSG00000174791.26	ENSG00000174791	ENSG00000174791_027	chr11	dexseq_prepare_annotation2.py	exon	66103449	66103479	.	-	.	ENST00000526246+ENST00000311320__exon_number_027__gene_id_ENSG00000174791	RIN1	ENSG00000174791.26	-0.853853329221196	-6.10403311027815	2.70702549514956e-08	2.45782446242465e-05
ENSG00000147606.ENSG00000214954.51	ENSG00000147606+ENSG00000214954	ENSG00000147606+ENSG00000214954_052	chr8	dexseq_prepare_annotation2.py	exon	92401566	92401666	.	+	.	ENST00000276609+ENST00000517930+ENST00000523719+ENST00000522181+ENST00000520249+ENST00000309536__exon_number_052__gene_id_ENSG00000147606+ENSG00000214954		ENSG00000147606.ENSG00000214954.51	-0.547098238080781	-6.27120370532815	2.8155892627828e-08	2.5338690705314e-05
ENSG00000198561.ENSG00000213593.ENSG00000211450.ENSG00000254732.ENSG00000254462.51	ENSG00000198561+ENSG00000213593+ENSG00000211450+ENSG00000254732+ENSG00000254462	ENSG00000198561+ENSG00000213593+ENSG00000211450+ENSG00000254732+ENSG00000254462_052	chr11	dexseq_prepare_annotation2.py	exon	57531325	57531604	.	+	.	ENST00000524579__exon_number_052__gene_id_ENSG00000198561+ENSG00000213593+ENSG00000211450+ENSG00000254732+ENSG00000254462		ENSG00000198561.ENSG00000213593.ENSG00000211450.ENSG00000254732.ENSG00000254462.51	-1.08505018273658	-5.86397002996955	2.83064862495641e-08	2.5338690705314e-05
ENSG00000114735.29	ENSG00000114735	ENSG00000114735_030	chr3	dexseq_prepare_annotation2.py	exon	50622180	50622366	.	+	.	ENST00000232854__exon_number_030__gene_id_ENSG00000114735	HEMK1	ENSG00000114735.29	-1.34561679805878	-5.99517980480882	2.95987865311513e-08	2.63102164583756e-05
ENSG00000266967.ENSG00000267060.ENSG00000108825.31	ENSG00000266967+ENSG00000267060+ENSG00000108825	ENSG00000266967+ENSG00000267060+ENSG00000108825_032	chr17	dexseq_prepare_annotation2.py	exon	41108221	41108332	.	-	.	ENST00000491665+ENST00000421990+ENST00000427569+ENST00000486664+ENST00000450475+ENST00000423601+ENST00000591910+ENST00000430739+ENST00000483774+ENST00000409399+ENST00000409103+ENST00000478040+ENST00000441280+ENST00000360221__exon_number_032__gene_id_ENSG00000266967+ENSG00000267060+ENSG00000108825		ENSG00000266967.ENSG00000267060.ENSG00000108825.31	-0.625125129031114	-5.81709513685188	3.05132346994445e-08	2.69347103410819e-05
ENSG00000087191.20	ENSG00000087191	ENSG00000087191_021	chr17	dexseq_prepare_annotation2.py	exon	61905211	61905237	.	+	.	ENST00000582420+ENST00000375812+ENST00000581842+ENST00000578570+ENST00000580864+ENST00000583283+ENST00000585123+ENST00000580265__exon_number_021__gene_id_ENSG00000087191	PSMC5	ENSG00000087191.20	-1.23145710974084	-5.9156959756421	3.40590332571944e-08	2.98573230026793e-05
ENSG00000137770.5	ENSG00000137770	ENSG00000137770_006	chr15	dexseq_prepare_annotation2.py	exon	44719991	44720005	.	+	.	ENST00000558966__exon_number_006__gene_id_ENSG00000137770	CTDSPL2	ENSG00000137770.5	-0.822225591404951	-5.89778241584904	3.70270196450869e-08	3.22368391857964e-05
ENSG00000188897.65	ENSG00000188897	ENSG00000188897_066	chr16	dexseq_prepare_annotation2.py	exon	11571677	11571861	.	-	.	ENST00000344649+ENST00000598234+ENST00000595170__exon_number_066__gene_id_ENSG00000188897	CTD-3088G3.8	ENSG00000188897.65	-0.698043082445406	-5.94296079111582	3.75652884927999e-08	3.24829860605223e-05
ENSG00000065357.130	ENSG00000065357	ENSG00000065357_131	chr12	dexseq_prepare_annotation2.py	exon	56347469	56347579	.	+	.	ENST00000402956+ENST00000552478+ENST00000549079+ENST00000548491+ENST00000551739+ENST00000551296+ENST00000331886+ENST00000394147+ENST00000551156__exon_number_131__gene_id_ENSG00000065357	DGKA	ENSG00000065357.130	1.10742087081164	6.04709309058106	3.91299176010419e-08	3.36073113925922e-05
ENSG00000187775.93	ENSG00000187775	ENSG00000187775_094	chr17	dexseq_prepare_annotation2.py	exon	76535828	76535962	.	-	.	ENST00000389840+ENST00000585328__exon_number_094__gene_id_ENSG00000187775	DNAH17	ENSG00000187775.93	-0.525515313941168	-5.64063927758863	3.99986443651542e-08	3.41072875903691e-05
ENSG00000173120.27	ENSG00000173120	ENSG00000173120_028	chr11	dexseq_prepare_annotation2.py	exon	67007772	67007840	.	+	.	ENST00000530342+ENST00000517637+ENST00000308783__exon_number_028__gene_id_ENSG00000173120	KDM2A	ENSG00000173120.27	-0.544479235423539	-6.62272322296646	4.02487030221802e-08	3.41072875903691e-05
ENSG00000159640.ENSG00000224353.ENSG00000264813.22	ENSG00000159640+ENSG00000224353+ENSG00000264813	ENSG00000159640+ENSG00000224353+ENSG00000264813_023	chr17	dexseq_prepare_annotation2.py	exon	61561213	61561332	.	+	.	ENST00000582678+ENST00000428043+ENST00000290866__exon_number_023__gene_id_ENSG00000159640+ENSG00000224353+ENSG00000264813		ENSG00000159640.ENSG00000224353.ENSG00000264813.22	-1.16150784942349	-5.69985679330795	4.15480372432036e-08	3.48822992063235e-05
ENSG00000090621.13	ENSG00000090621	ENSG00000090621_014	chr1	dexseq_prepare_annotation2.py	exon	40028089	40029117	.	-	.	ENST00000468476+ENST00000492468__exon_number_014__gene_id_ENSG00000090621	PABPC4	ENSG00000090621.13	0.704508627076475	6.06207735436019	4.17121080571556e-08	3.48822992063235e-05
ENSG00000116688.7	ENSG00000116688	ENSG00000116688_008	chr1	dexseq_prepare_annotation2.py	exon	12042049	12042171	.	+	.	ENST00000412236+ENST00000490079+ENST00000497302+ENST00000235329__exon_number_008__gene_id_ENSG00000116688	MFN2	ENSG00000116688.7	-0.72214690652945	-6.00295595806019	4.21677725270683e-08	3.49021465014908e-05
ENSG00000145362.71	ENSG00000145362	ENSG00000145362_072	chr4	dexseq_prepare_annotation2.py	exon	114274921	114278744	.	+	.	ENST00000357077+ENST00000264366__exon_number_072__gene_id_ENSG00000145362	ANK2	ENSG00000145362.71	0.843249126798868	5.72063440237996	4.22849971775252e-08	3.49021465014908e-05
ENSG00000197085.2	ENSG00000197085	ENSG00000197085_003	chr7	dexseq_prepare_annotation2.py	exon	34457191	34457284	.	-	.	ENST00000539747+ENST00000537560+ENST00000419766__exon_number_003__gene_id_ENSG00000197085	NPSR1-AS1	ENSG00000197085.2	-2.7742323492949	-6.31605184801164	4.5817489637836e-08	3.75738886635136e-05
ENSG00000148120.44	ENSG00000148120	ENSG00000148120_045	chr9	dexseq_prepare_annotation2.py	exon	97783960	97784559	.	+	.	ENST00000496567+ENST00000482056__exon_number_045__gene_id_ENSG00000148120	C9orf3	ENSG00000148120.44	-0.429070506342452	-5.73501301103073	4.73426556670821e-08	3.85757669689368e-05
ENSG00000155827.1	ENSG00000155827	ENSG00000155827_002	chr9	dexseq_prepare_annotation2.py	exon	104296170	104296186	.	+	.	ENST00000389120+ENST00000374819__exon_number_002__gene_id_ENSG00000155827	RNF20	ENSG00000155827.1	-2.66936679926844	-5.8807034635982	4.98506178856765e-08	4.03605843355676e-05
ENSG00000153107.24	ENSG00000153107	ENSG00000153107_025	chr2	dexseq_prepare_annotation2.py	exon	112561282	112561416	.	-	.	ENST00000485325+ENST00000341068+ENST00000427997__exon_number_025__gene_id_ENSG00000153107	ANAPC1	ENSG00000153107.24	0.573822529765007	6.04762807325981	5.09365798431629e-08	4.09788008672413e-05
ENSG00000179603.43	ENSG00000179603	ENSG00000179603_044	chr7	dexseq_prepare_annotation2.py	exon	126883274	126883569	.	-	.	ENST00000457830+ENST00000472701+ENST00000444921+ENST00000358373+ENST00000339582+ENST00000412160__exon_number_044__gene_id_ENSG00000179603	GRM8	ENSG00000179603.43	0.35221390089094	5.77774868441475	5.74041087419444e-08	4.58915161660757e-05
ENSG00000174442.16	ENSG00000174442	ENSG00000174442_017	chr15	dexseq_prepare_annotation2.py	exon	66811421	66811467	.	+	.	ENST00000567926__exon_number_017__gene_id_ENSG00000174442	ZWILCH	ENSG00000174442.16	-1.29563426329373	-5.77615241346701	5.78346114190956e-08	4.59467070419005e-05
ENSG00000163743.15	ENSG00000163743	ENSG00000163743_016	chr4	dexseq_prepare_annotation2.py	exon	76416817	76416820	.	-	.	ENST00000514589+ENST00000513083+ENST00000504085+ENST00000505514__exon_number_016__gene_id_ENSG00000163743	RCHY1	ENSG00000163743.15	-2.5808958777101	-5.97263012995188	6.10129459034968e-08	4.8170668196803e-05
ENSG00000254339.3	ENSG00000254339	ENSG00000254339_004	chr8	dexseq_prepare_annotation2.py	exon	115294302	115294364	.	+	.	ENST00000523682+ENST00000520543+ENST00000521523+ENST00000507929__exon_number_004__gene_id_ENSG00000254339	RP11-267L5.1	ENSG00000254339.3	-0.768575891571062	-6.38844313082248	6.29064311629575e-08	4.93590264073201e-05
ENSG00000151651.40	ENSG00000151651	ENSG00000151651_041	chr10	dexseq_prepare_annotation2.py	exon	135088300	135088494	.	-	.	ENST00000486609__exon_number_041__gene_id_ENSG00000151651	ADAM8	ENSG00000151651.40	-0.534480793031885	-5.88572389480409	6.34996503885831e-08	4.95188193876907e-05
ENSG00000134982.ENSG00000272869.ENSG00000258864.ENSG00000212643.ENSG00000153037.30	ENSG00000134982+ENSG00000272869+ENSG00000258864+ENSG00000212643+ENSG00000153037	ENSG00000134982+ENSG00000272869+ENSG00000258864+ENSG00000212643+ENSG00000153037_031	chr5	dexseq_prepare_annotation2.py	exon	112164553	112164669	.	+	.	ENST00000507379+ENST00000520401+ENST00000508376+ENST00000457016+ENST00000257430+ENST00000505084+ENST00000514164+ENST00000504915+ENST00000508624+ENST00000512211__exon_number_031__gene_id_ENSG00000134982+ENSG00000272869+ENSG00000258864+ENSG00000212643+ENSG00000153037		ENSG00000134982.ENSG00000272869.ENSG00000258864.ENSG00000212643.ENSG00000153037.30	-0.840951740265052	-5.98962159659667	6.49259442479299e-08	5.03223574709931e-05
ENSG00000181381.68	ENSG00000181381	ENSG00000181381_069	chr4	dexseq_prepare_annotation2.py	exon	169413817	169414036	.	-	.	ENST00000505150+ENST00000512958__exon_number_069__gene_id_ENSG00000181381	DDX60L	ENSG00000181381.68	-0.362300557201587	-5.92665061805126	6.57413174442189e-08	5.06455172301185e-05
ENSG00000151491.53	ENSG00000151491	ENSG00000151491_054	chr12	dexseq_prepare_annotation2.py	exon	16035197	16035263	.	-	.	ENST00000535752__exon_number_054__gene_id_ENSG00000151491	EPS8	ENSG00000151491.53	-0.851638706271345	-5.67227042108097	6.65391799468238e-08	5.09513749481968e-05
ENSG00000188037.5	ENSG00000188037	ENSG00000188037_006	chr7	dexseq_prepare_annotation2.py	exon	143018808	143018941	.	+	.	ENST00000343257+ENST00000495612+ENST00000455478+ENST00000432192__exon_number_006__gene_id_ENSG00000188037	CLCN1	ENSG00000188037.5	-1.09163895677454	-6.01583196350519	6.74495851362985e-08	5.13392315320071e-05
ENSG00000085276.50	ENSG00000085276	ENSG00000085276_051	chr3	dexseq_prepare_annotation2.py	exon	169099047	169099312	.	-	.	ENST00000494292+ENST00000485957+ENST00000486748__exon_number_051__gene_id_ENSG00000085276	MECOM	ENSG00000085276.50	-0.759731815683457	-5.96603788509739	7.16433591253426e-08	5.42067301496461e-05
ENSG00000166535.23	ENSG00000166535	ENSG00000166535_024	chr12	dexseq_prepare_annotation2.py	exon	8998673	8998720	.	+	.	ENST00000539547+ENST00000541459+ENST00000536789+ENST00000545692+ENST00000540049+ENST00000299698__exon_number_024__gene_id_ENSG00000166535	A2ML1	ENSG00000166535.23	-0.518891850442993	-5.76652864618719	7.25323915814092e-08	5.45546589271958e-05
ENSG00000008710.89	ENSG00000008710	ENSG00000008710_090	chr16	dexseq_prepare_annotation2.py	exon	2156092	2156105	.	-	.	ENST00000487932+ENST00000415938+ENST00000496574+ENST00000564890+ENST00000564865+ENST00000486339+ENST00000423118+ENST00000565639+ENST00000262304+ENST00000483731+ENST00000561991__exon_number_090__gene_id_ENSG00000008710	PKD1	ENSG00000008710.89	-0.702123015357771	-5.50734852383293	7.83371209550587e-08	5.85740477578789e-05
ENSG00000175137	ENSG00000175137	ENSG00000175137_001	chr1	dexseq_prepare_annotation2.py	exon	249104648	249104649	.	-	.	ENST00000484202__exon_number_001__gene_id_ENSG00000175137	SH3BP5L	ENSG00000175137	-0.382271638157472	-5.92753637265074	8.41134406780975e-08	6.25253080203177e-05
ENSG00000163157.ENSG00000163159.4	ENSG00000163157+ENSG00000163159	ENSG00000163157+ENSG00000163159_005	chr1	dexseq_prepare_annotation2.py	exon	151143396	151143535	.	-	.	ENST00000466891+ENST00000416280+ENST00000491094+ENST00000463543+ENST00000295314__exon_number_005__gene_id_ENSG00000163157+ENSG00000163159		ENSG00000163157.ENSG00000163159.4	-0.996989193599773	-5.85108079649878	9.08616873298696e-08	6.71488999992697e-05
ENSG00000183426.ENSG00000183458.63	ENSG00000183426+ENSG00000183458	ENSG00000183426+ENSG00000183458_064	chr16	dexseq_prepare_annotation2.py	exon	15045914	15045915	.	+	.	ENST00000472413__exon_number_064__gene_id_ENSG00000183426+ENSG00000183458		ENSG00000183426.ENSG00000183458.63	-0.502295219456323	-5.52885006124498	9.7830412890266e-08	7.1881037244552e-05
ENSG00000198561.ENSG00000213593.ENSG00000211450.ENSG00000254732.ENSG00000254462.46	ENSG00000198561+ENSG00000213593+ENSG00000211450+ENSG00000254732+ENSG00000254462	ENSG00000198561+ENSG00000213593+ENSG00000211450+ENSG00000254732+ENSG00000254462_047	chr11	dexseq_prepare_annotation2.py	exon	57529269	57529272	.	+	.	ENST00000530094+ENST00000530748+ENST00000361391+ENST00000426142+ENST00000532844+ENST00000361796+ENST00000428599+ENST00000361332+ENST00000529986+ENST00000526772+ENST00000527467+ENST00000532787+ENST00000399050+ENST00000415361+ENST00000532245+ENST00000531014+ENST00000358694+ENST00000533667+ENST00000532649+ENST00000528621+ENST00000532463+ENST00000529526+ENST00000528232+ENST00000525902+ENST00000360682…		ENSG00000198561.ENSG00000213593.ENSG00000211450.ENSG00000254732.ENSG00000254462.46	-1.17148764180478	-5.59572988332225	1.03238370442959e-07	7.54185962284222e-05
ENSG00000008382.3	ENSG00000008382	ENSG00000008382_004	chr19	dexseq_prepare_annotation2.py	exon	4343563	4343597	.	+	.	ENST00000262966+ENST00000359935+ENST00000599840+ENST00000594716__exon_number_004__gene_id_ENSG00000008382	MPND	ENSG00000008382.3	0.625496620039469	6.79026093364146	1.09579807721514e-07	7.95937629662694e-05
ENSG00000136044.55	ENSG00000136044	ENSG00000136044_056	chr12	dexseq_prepare_annotation2.py	exon	105629872	105629981	.	-	.	ENST00000258530+ENST00000547439__exon_number_056__gene_id_ENSG00000136044	APPL2	ENSG00000136044.55	-2.28098146962651	-5.5280195945024	1.1822358758558e-07	8.53842992339672e-05
ENSG00000215440.ENSG00000124222.ENSG00000254995.23	ENSG00000215440+ENSG00000124222+ENSG00000254995	ENSG00000215440+ENSG00000124222+ENSG00000254995_024	chr20	dexseq_prepare_annotation2.py	exon	57234679	57234690	.	+	.	ENST00000412911+ENST00000467096+ENST00000371141+ENST00000464640+ENST00000359617+ENST00000468590+ENST00000355957+ENST00000496117+ENST00000458280+ENST00000493301+ENST00000530122+ENST00000460655__exon_number_024__gene_id_ENSG00000215440+ENSG00000124222+ENSG00000254995		ENSG00000215440.ENSG00000124222.ENSG00000254995.23	0.502982229536924	5.61007490160294	1.19067311271219e-07	8.55078196062555e-05
ENSG00000079102.31	ENSG00000079102	ENSG00000079102_032	chr8	dexseq_prepare_annotation2.py	exon	93023281	93023315	.	-	.	ENST00000396218+ENST00000360348+ENST00000523629+ENST00000520724+ENST00000436581+ENST00000518844+ENST00000523290+ENST00000265814+ENST00000521553+ENST00000519847+ENST00000518992+ENST00000521054+ENST00000422361__exon_number_032__gene_id_ENSG00000079102	RUNX1T1	ENSG00000079102.31	-0.353654968673766	-5.71967410415481	1.20314503088567e-07	8.59180736887302e-05
ENSG00000145362.73	ENSG00000145362	ENSG00000145362_074	chr4	dexseq_prepare_annotation2.py	exon	114281979	114282053	.	+	.	ENST00000357077+ENST00000509550+ENST00000504415+ENST00000508007+ENST00000506722+ENST00000394537+ENST00000505342+ENST00000264366+ENST00000514960+ENST00000510275__exon_number_074__gene_id_ENSG00000145362	ANK2	ENSG00000145362.73	0.734306833475255	5.5070299313484	1.21355069919798e-07	8.61770147913145e-05
ENSG00000177542.7	ENSG00000177542	ENSG00000177542_008	chr11	dexseq_prepare_annotation2.py	exon	792870	792877	.	-	.	ENST00000529351+ENST00000481290+ENST00000531437+ENST00000320230+ENST00000531214__exon_number_008__gene_id_ENSG00000177542	SLC25A22	ENSG00000177542.7	-1.95662714342084	-5.58404340617048	1.28295552474254e-07	9.0599468145041e-05
ENSG00000070778.5	ENSG00000070778	ENSG00000070778_006	chr14	dexseq_prepare_annotation2.py	exon	88935331	88935420	.	-	.	ENST00000328736+ENST00000536337+ENST00000554270+ENST00000556564+ENST00000553531__exon_number_006__gene_id_ENSG00000070778	PTPN21	ENSG00000070778.5	-1.87774334896506	-5.81280997995906	1.35412023050944e-07	9.50966468179649e-05
ENSG00000100314.3	ENSG00000100314	ENSG00000100314_004	chr22	dexseq_prepare_annotation2.py	exon	30125044	30125197	.	+	.	ENST00000216144__exon_number_004__gene_id_ENSG00000100314	CABP7	ENSG00000100314.3	-2.88898483030129	-6.66953857225804	1.54594865041001e-07	0.000107971771896108
ENSG00000136250.42	ENSG00000136250	ENSG00000136250_043	chr7	dexseq_prepare_annotation2.py	exon	36764154	36764154	.	-	.	ENST00000535891__exon_number_043__gene_id_ENSG00000136250	AOAH	ENSG00000136250.42	0.703858450233189	6.3321348673831	1.58572904771337e-07	0.000110144912957892
ENSG00000220205.ENSG00000179094.ENSG00000263620.33	ENSG00000220205+ENSG00000179094+ENSG00000263620	ENSG00000220205+ENSG00000179094+ENSG00000263620_034	chr17	dexseq_prepare_annotation2.py	exon	8050788	8050865	.	-	.	ENST00000354903+ENST00000317276+ENST00000581082+ENST00000579203+ENST00000582719+ENST00000581395+ENST00000577424+ENST00000585095__exon_number_034__gene_id_ENSG00000220205+ENSG00000179094+ENSG00000263620		ENSG00000220205.ENSG00000179094.ENSG00000263620.33	-0.518661989006984	-5.43049256018774	1.61852605048752e-07	0.000111812001809549
ENSG00000204248.72	ENSG00000204248	ENSG00000204248_073	chr6	dexseq_prepare_annotation2.py	exon	33160245	33160245	.	-	.	ENST00000395197+ENST00000374713+ENST00000374712+ENST00000374714+ENST00000374708+ENST00000341947+ENST00000357486+ENST00000361917__exon_number_073__gene_id_ENSG00000204248	COL11A2	ENSG00000204248.72	0.457575170948682	5.85888419285453	1.75128674113161e-07	0.00012032949202093
ENSG00000171777.6	ENSG00000171777	ENSG00000171777_007	chr19	dexseq_prepare_annotation2.py	exon	38900595	38900736	.	-	.	ENST00000589474+ENST00000588708+ENST00000592322+ENST00000589358+ENST00000588404+ENST00000587287+ENST00000293062+ENST00000587753+ENST00000587738+ENST00000426920+ENST00000454404+ENST00000586305+ENST00000433821__exon_number_007__gene_id_ENSG00000171777	RASGRP4	ENSG00000171777.6	-0.726570733400699	-6.43127301472498	1.81333500604578e-07	0.000123922924348651
ENSG00000065371.11	ENSG00000065371	ENSG00000065371_012	chr3	dexseq_prepare_annotation2.py	exon	123699152	123699212	.	-	.	ENST00000459660+ENST00000484329+ENST00000479867+ENST00000495093__exon_number_012__gene_id_ENSG00000065371	ROPN1	ENSG00000065371.11	-1.64727236551684	-5.94816456091208	1.82893211327847e-07	0.0001243204378519
ENSG00000085563.35	ENSG00000085563	ENSG00000085563_036	chr7	dexseq_prepare_annotation2.py	exon	87199488	87199539	.	-	.	ENST00000265724+ENST00000543898__exon_number_036__gene_id_ENSG00000085563	ABCB1	ENSG00000085563.35	-0.958595888018385	-5.84618668660469	1.84062738024099e-07	0.000124449908275103
ENSG00000148337.55	ENSG00000148337	ENSG00000148337_056	chr9	dexseq_prepare_annotation2.py	exon	130952724	130952746	.	-	.	ENST00000474442__exon_number_056__gene_id_ENSG00000148337	CIZ1	ENSG00000148337.55	-0.460257198816081	-5.38816199143135	1.85453052235684e-07	0.000124726499342763
ENSG00000142178.10	ENSG00000142178	ENSG00000142178_011	chr21	dexseq_prepare_annotation2.py	exon	44841518	44841679	.	-	.	ENST00000478426+ENST00000270162__exon_number_011__gene_id_ENSG00000142178	SIK1	ENSG00000142178.10	-1.63570846086561	-5.79725857826726	1.90349584501359e-07	0.000127345875711246
ENSG00000163486.2	ENSG00000163486	ENSG00000163486_003	chr1	dexseq_prepare_annotation2.py	exon	206557368	206557368	.	+	.	ENST00000414007+ENST00000419187__exon_number_003__gene_id_ENSG00000163486	SRGAP2	ENSG00000163486.2	-0.932947738446345	-5.57569358787837	1.95433635681917e-07	0.000130062619365444
ENSG00000152767.79	ENSG00000152767	ENSG00000152767_080	chr13	dexseq_prepare_annotation2.py	exon	99087961	99088355	.	+	.	ENST00000423063__exon_number_080__gene_id_ENSG00000152767	FARP1	ENSG00000152767.79	-1.01250383739323	-5.41849368004782	2.00154427301544e-07	0.000132510570641426
ENSG00000140798.21	ENSG00000140798	ENSG00000140798_022	chr16	dexseq_prepare_annotation2.py	exon	48145347	48145358	.	-	.	ENST00000448542+ENST00000416054+ENST00000529504+ENST00000529084+ENST00000311303+ENST00000532494+ENST00000497206__exon_number_022__gene_id_ENSG00000140798	ABCC12	ENSG00000140798.21	-0.932346663262452	-5.49041153826714	2.06711313188957e-07	0.000136142427161009
ENSG00000105726.11	ENSG00000105726	ENSG00000105726_012	chr19	dexseq_prepare_annotation2.py	exon	19758135	19758222	.	-	.	ENST00000467160__exon_number_012__gene_id_ENSG00000105726	ATP13A1	ENSG00000105726.11	0.499198062095935	5.70842369994186	2.08271970100125e-07	0.000136463230223541
ENSG00000181090.24	ENSG00000181090	ENSG00000181090_025	chr9	dexseq_prepare_annotation2.py	exon	140671070	140671233	.	+	.	ENST00000460843+ENST00000462484+ENST00000371394+ENST00000465566+ENST00000462942+ENST00000334856__exon_number_025__gene_id_ENSG00000181090	EHMT1	ENSG00000181090.24	-1.23362562441389	-5.8891273623564	2.28094013985184e-07	0.000148136417966559
ENSG00000149269.6	ENSG00000149269	ENSG00000149269_007	chr11	dexseq_prepare_annotation2.py	exon	77034314	77034405	.	-	.	ENST00000527457+ENST00000356341+ENST00000278568+ENST00000525542+ENST00000528203__exon_number_007__gene_id_ENSG00000149269	PAK1	ENSG00000149269.6	0.541375018106925	5.47853622309922	2.2841854365792e-07	0.000148136417966559
ENSG00000155827	ENSG00000155827	ENSG00000155827_001	chr9	dexseq_prepare_annotation2.py	exon	104296133	104296169	.	+	.	ENST00000389120__exon_number_001__gene_id_ENSG00000155827	RNF20	ENSG00000155827	-2.53937975212819	-5.5350205380691	2.33871576960397e-07	0.000150902963911625
ENSG00000198561.ENSG00000213593.ENSG00000211450.ENSG00000254732.ENSG00000254462.47	ENSG00000198561+ENSG00000213593+ENSG00000211450+ENSG00000254732+ENSG00000254462	ENSG00000198561+ENSG00000213593+ENSG00000211450+ENSG00000254732+ENSG00000254462_048	chr11	dexseq_prepare_annotation2.py	exon	57529273	57529289	.	+	.	ENST00000530094+ENST00000530748+ENST00000361391+ENST00000426142+ENST00000532844+ENST00000361796+ENST00000428599+ENST00000361332+ENST00000529986+ENST00000526772+ENST00000534579+ENST00000532787+ENST00000399050+ENST00000415361+ENST00000532245+ENST00000531014+ENST00000527467+ENST00000358694+ENST00000533667+ENST00000532649+ENST00000528621+ENST00000532463+ENST00000529526+ENST00000528232+ENST00000525902…		ENSG00000198561.ENSG00000213593.ENSG00000211450.ENSG00000254732.ENSG00000254462.47	-0.982553686401865	-5.4110856711203	2.46330705185828e-07	0.000158139336351419
ENSG00000175287.ENSG00000095319.ENSG00000251184.37	ENSG00000175287+ENSG00000095319+ENSG00000251184	ENSG00000175287+ENSG00000095319+ENSG00000251184_038	chr9	dexseq_prepare_annotation2.py	exon	131704317	131704317	.	+	.	ENST00000419872+ENST00000442837+ENST00000353176+ENST00000308941+ENST00000421063__exon_number_038__gene_id_ENSG00000175287+ENSG00000095319+ENSG00000251184		ENSG00000175287.ENSG00000095319.ENSG00000251184.37	-1.04846593774752	-5.42252003740364	2.59896641850351e-07	0.000166009959491868
ENSG00000013297.4	ENSG00000013297	ENSG00000013297_005	chr3	dexseq_prepare_annotation2.py	exon	170139006	170139027	.	+	.	ENST00000489485__exon_number_005__gene_id_ENSG00000013297	CLDN11	ENSG00000013297.4	-0.410200124121451	-5.70070922164894	2.79530896564117e-07	0.00017765865662029
ENSG00000087460.93	ENSG00000087460	ENSG00000087460_094	chr20	dexseq_prepare_annotation2.py	exon	57485041	57485062	.	+	.	ENST00000496934+ENST00000371075+ENST00000494081+ENST00000477931+ENST00000487862+ENST00000306090+ENST00000371095+ENST00000371085+ENST00000265620+ENST00000464624+ENST00000313949+ENST00000480975+ENST00000488546+ENST00000371102+ENST00000476196+ENST00000371100+ENST00000354359__exon_number_094__gene_id_ENSG00000087460	GNAS	ENSG00000087460.93	0.461565236824639	5.46300292872098	2.85279715873794e-07	0.00018041032459776
ENSG00000132768.27	ENSG00000132768	ENSG00000132768_028	chr1	dexseq_prepare_annotation2.py	exon	44437059	44437140	.	+	.	ENST00000524776+ENST00000534655+ENST00000529729+ENST00000412950+ENST00000492306+ENST00000495421+ENST00000490861+ENST00000476260+ENST00000255108__exon_number_028__gene_id_ENSG00000132768	DPH2	ENSG00000132768.27	-1.17480404684935	-5.49477700621396	2.9821284080091e-07	0.000187655597128145
ENSG00000142192.26	ENSG00000142192	ENSG00000142192_027	chr21	dexseq_prepare_annotation2.py	exon	27423316	27423334	.	-	.	ENST00000491395+ENST00000415997+ENST00000448850+ENST00000463070+ENST00000474136+ENST00000354192+ENST00000359726+ENST00000439274+ENST00000357903+ENST00000358918+ENST00000346798+ENST00000448388+ENST00000348990+ENST00000440126__exon_number_027__gene_id_ENSG00000142192	APP	ENSG00000142192.26	-1.39799900253146	-5.48850165801045	3.06466453670944e-07	0.000191899329354784
ENSG00000158062.5	ENSG00000158062	ENSG00000158062_006	chr1	dexseq_prepare_annotation2.py	exon	26609140	26609280	.	-	.	ENST00000472155+ENST00000357089+ENST00000374221+ENST00000374223+ENST00000374222+ENST00000374217+ENST00000494942+ENST00000496466+ENST00000475591+ENST00000314675__exon_number_006__gene_id_ENSG00000158062	UBXN11	ENSG00000158062.5	-0.878263574063402	-5.43597432243444	3.21682683623631e-07	0.000200439849415524
ENSG00000175166.62	ENSG00000175166	ENSG00000175166_063	chr3	dexseq_prepare_annotation2.py	exon	184026237	184026322	.	+	.	ENST00000435761+ENST00000491494+ENST00000310118+ENST00000473991+ENST00000439383__exon_number_063__gene_id_ENSG00000175166	PSMD2	ENSG00000175166.62	-0.738866743528648	-5.27930055431534	3.25100409924634e-07	0.000201581284421171
ENSG00000100023.ENSG00000207751.43	ENSG00000100023+ENSG00000207751	ENSG00000100023+ENSG00000207751_044	chr22	dexseq_prepare_annotation2.py	exon	22048105	22048161	.	+	.	ENST00000492445+ENST00000456792+ENST00000406385+ENST00000417788+ENST00000335025+ENST00000412327+ENST00000398831+ENST00000446951__exon_number_044__gene_id_ENSG00000100023+ENSG00000207751		ENSG00000100023.ENSG00000207751.43	-0.407908029470818	-5.59421212784746	3.32538142834844e-07	0.000205192176757391
ENSG00000185619.27	ENSG00000185619	ENSG00000185619_028	chr4	dexseq_prepare_annotation2.py	exon	737327	737372	.	+	.	ENST00000430644+ENST00000362003+ENST00000470161+ENST00000521023+ENST00000440452+ENST00000505655__exon_number_028__gene_id_ENSG00000185619	PCGF3	ENSG00000185619.27	-0.972559865255973	-5.46163751819622	3.44402289518397e-07	0.000211486298672765
ENSG00000145362.61	ENSG00000145362	ENSG00000145362_062	chr4	dexseq_prepare_annotation2.py	exon	114262989	114263072	.	+	.	ENST00000357077+ENST00000509550+ENST00000504415+ENST00000506722+ENST00000394537+ENST00000264366+ENST00000503423+ENST00000504454+ENST00000514960+ENST00000510275__exon_number_062__gene_id_ENSG00000145362	ANK2	ENSG00000145362.61	0.725226655471334	5.27759552342108	3.65549662155326e-07	0.000223393022384076
ENSG00000197122.19	ENSG00000197122	ENSG00000197122_020	chr20	dexseq_prepare_annotation2.py	exon	36026102	36026149	.	+	.	ENST00000373567+ENST00000489153+ENST00000445403+ENST00000373578+ENST00000358208+ENST00000360723+ENST00000477066+ENST00000373558__exon_number_020__gene_id_ENSG00000197122	SRC	ENSG00000197122.19	1.02378674502828	6.06819677392089	3.73228159408786e-07	0.000226994152147223
ENSG00000122674.26	ENSG00000122674	ENSG00000122674_027	chr7	dexseq_prepare_annotation2.py	exon	5964372	5964445	.	+	.	ENST00000496860__exon_number_027__gene_id_ENSG00000122674	CCZ1	ENSG00000122674.26	-1.72305173912893	-5.37561916699571	3.80693427309876e-07	0.000230431918724824
ENSG00000103657.102	ENSG00000103657	ENSG00000103657_103	chr15	dexseq_prepare_annotation2.py	exon	64067763	64067848	.	-	.	ENST00000561400+ENST00000560462+ENST00000559886+ENST00000560316+ENST00000443617+ENST00000558532__exon_number_103__gene_id_ENSG00000103657	HERC1	ENSG00000103657.102	-0.722351431505075	-5.25594098694229	4.04982469676302e-07	0.00024397218808291
ENSG00000103671.9	ENSG00000103671	ENSG00000103671_010	chr15	dexseq_prepare_annotation2.py	exon	64685634	64685675	.	+	.	ENST00000559833__exon_number_010__gene_id_ENSG00000103671	TRIP4	ENSG00000103671.9	-0.352739168702089	-5.57040405746716	4.11914511090857e-07	0.000246977723272552
ENSG00000187775.92	ENSG00000187775	ENSG00000187775_093	chr17	dexseq_prepare_annotation2.py	exon	76535819	76535827	.	-	.	ENST00000389840__exon_number_093__gene_id_ENSG00000187775	DNAH17	ENSG00000187775.92	-0.53694807885516	-5.17268992183573	4.29263822824199e-07	0.000255021287464877
ENSG00000250571.ENSG00000181638.ENSG00000264668.12	ENSG00000250571+ENSG00000181638+ENSG00000264668	ENSG00000250571+ENSG00000181638+ENSG00000264668_013	chr8	dexseq_prepare_annotation2.py	exon	144349604	144349606	.	+	.	ENST00000522479+ENST00000519876__exon_number_013__gene_id_ENSG00000250571+ENSG00000181638+ENSG00000264668		ENSG00000250571.ENSG00000181638.ENSG00000264668.12	-0.480895035647831	-5.37071048333903	4.29342277027217e-07	0.000255021287464877
ENSG00000164294.11	ENSG00000164294	ENSG00000164294_012	chr5	dexseq_prepare_annotation2.py	exon	54456822	54456879	.	+	.	ENST00000503787+ENST00000515370+ENST00000506123__exon_number_012__gene_id_ENSG00000164294	GPX8	ENSG00000164294.11	-1.24280833381833	-5.81648043785383	4.72444607115021e-07	0.00027931804139351
ENSG00000175449.12	ENSG00000175449	ENSG00000175449_013	chr5	dexseq_prepare_annotation2.py	exon	94991750	94991894	.	+	.	ENST00000511684+ENST00000513950+ENST00000311364+ENST00000458310+ENST00000380005__exon_number_013__gene_id_ENSG00000175449	RFESD	ENSG00000175449.12	-1.73447107367135	-5.88940918282503	4.84450742775566e-07	0.000285090290813369
ENSG00000126522.ENSG00000249319.ENSG00000241258.34	ENSG00000126522+ENSG00000249319+ENSG00000241258	ENSG00000126522+ENSG00000249319+ENSG00000241258_035	chr7	dexseq_prepare_annotation2.py	exon	65557891	65557904	.	+	.	ENST00000395332+ENST00000395331+ENST00000488343+ENST00000464970+ENST00000493708+ENST00000380839+ENST00000304874__exon_number_035__gene_id_ENSG00000126522+ENSG00000249319+ENSG00000241258		ENSG00000126522.ENSG00000249319.ENSG00000241258.34	-1.08149916283107	-5.25996191731782	4.95266689144351e-07	0.000290112163089939
ENSG00000112159.106	ENSG00000112159	ENSG00000112159_107	chr6	dexseq_prepare_annotation2.py	exon	90503481	90503673	.	-	.	ENST00000369393+ENST00000428876+ENST00000439638__exon_number_107__gene_id_ENSG00000112159	MDN1	ENSG00000112159.106	-0.410836501377582	-5.13345153366654	5.0483685154788e-07	0.000294361568229147
ENSG00000215262.28	ENSG00000215262	ENSG00000215262_029	chr8	dexseq_prepare_annotation2.py	exon	36780008	36780147	.	+	.	ENST00000522372+ENST00000399881__exon_number_029__gene_id_ENSG00000215262	KCNU1	ENSG00000215262.28	-1.44918184963496	-5.38639882326506	5.094735280066e-07	0.00029445407393989
ENSG00000224729.1	ENSG00000224729	ENSG00000224729_002	chr7	dexseq_prepare_annotation2.py	exon	100187853	100187954	.	-	.	ENST00000442166__exon_number_002__gene_id_ENSG00000224729	PCOLCE-AS1	ENSG00000224729.1	0.87040453176281	5.79488482253532	5.09628487214234e-07	0.00029445407393989
ENSG00000145362.75	ENSG00000145362	ENSG00000145362_076	chr4	dexseq_prepare_annotation2.py	exon	114284597	114284625	.	+	.	ENST00000357077+ENST00000509550+ENST00000508007+ENST00000506722+ENST00000264366+ENST00000505342+ENST00000394537+ENST00000514960+ENST00000510275__exon_number_076__gene_id_ENSG00000145362	ANK2	ENSG00000145362.75	0.786849984187182	5.20477982031042	5.15293584015283e-07	0.00029638008168032
ENSG00000111641.58	ENSG00000111641	ENSG00000111641_059	chr12	dexseq_prepare_annotation2.py	exon	6677463	6677463	.	-	.	ENST00000545492+ENST00000545915+ENST00000540228+ENST00000541778+ENST00000322166+ENST00000542867__exon_number_059__gene_id_ENSG00000111641	NOP2	ENSG00000111641.58	-1.70098348300811	-5.20346848287905	5.18474156062447e-07	0.000296866157321666
ENSG00000135519.18	ENSG00000135519	ENSG00000135519_019	chr12	dexseq_prepare_annotation2.py	exon	49950966	49951042	.	+	.	ENST00000257981+ENST00000548675__exon_number_019__gene_id_ENSG00000135519	KCNH3	ENSG00000135519.18	-1.24526712107256	-5.48088850251428	5.27216456592329e-07	0.000300518108656342
ENSG00000114735.20	ENSG00000114735	ENSG00000114735_021	chr3	dexseq_prepare_annotation2.py	exon	50616252	50616357	.	+	.	ENST00000455834+ENST00000448997+ENST00000232854+ENST00000434410__exon_number_021__gene_id_ENSG00000114735	HEMK1	ENSG00000114735.20	-0.656889358812826	-5.34764391097881	5.30324430089164e-07	0.000300940173917383
ENSG00000264594.ENSG00000204580.142	ENSG00000264594+ENSG00000204580	ENSG00000264594+ENSG00000204580_143	chr6	dexseq_prepare_annotation2.py	exon	30867825	30867929	.	+	.	ENST00000454612+ENST00000361741+ENST00000376575+ENST00000376567+ENST00000376570+ENST00000452441+ENST00000446312+ENST00000376568+ENST00000376569+ENST00000324771__exon_number_143__gene_id_ENSG00000264594+ENSG00000204580		ENSG00000264594.ENSG00000204580.142	-0.674570302859293	-5.37191511293369	5.41953304540023e-07	0.000306172304207518
ENSG00000145362.76	ENSG00000145362	ENSG00000145362_077	chr4	dexseq_prepare_annotation2.py	exon	114286195	114286292	.	+	.	ENST00000357077+ENST00000509550+ENST00000508007+ENST00000506722+ENST00000264366+ENST00000505342+ENST00000394537+ENST00000514960+ENST00000510275__exon_number_077__gene_id_ENSG00000145362	ANK2	ENSG00000145362.76	0.830947640422953	5.17506446543485	5.92241745565998e-07	0.00033310191487781
ENSG00000135476.22	ENSG00000135476	ENSG00000135476_023	chr12	dexseq_prepare_annotation2.py	exon	53676048	53676219	.	+	.	ENST00000257934+ENST00000553016+ENST00000552462+ENST00000535123+ENST00000552671__exon_number_023__gene_id_ENSG00000135476	ESPL1	ENSG00000135476.22	-0.941322756146499	-5.26451926837527	5.98210935727187e-07	0.000334977041683498
ENSG00000038382.37	ENSG00000038382	ENSG00000038382_038	chr5	dexseq_prepare_annotation2.py	exon	14391010	14391099	.	+	.	ENST00000344204+ENST00000513206+ENST00000502490+ENST00000515144+ENST00000512070+ENST00000537187+ENST00000509967__exon_number_038__gene_id_ENSG00000038382	TRIO	ENSG00000038382.37	-1.73615038699606	-5.16958502872839	6.19439940907115e-07	0.000341678271888183
ENSG00000242384.ENSG00000267043.ENSG00000161583.ENSG00000234972.44	ENSG00000242384+ENSG00000267043+ENSG00000161583+ENSG00000234972	ENSG00000242384+ENSG00000267043+ENSG00000161583+ENSG00000234972_045	chr17	dexseq_prepare_annotation2.py	exon	34750974	34751022	.	-	.	ENST00000340106+ENST00000394359+ENST00000455054+ENST00000592088+ENST00000588440+ENST00000400684+ENST00000535446__exon_number_045__gene_id_ENSG00000242384+ENSG00000267043+ENSG00000161583+ENSG00000234972		ENSG00000242384.ENSG00000267043.ENSG00000161583.ENSG00000234972.44	-1.36338659262621	-5.19331841716613	6.19816859872848e-07	0.000341678271888183
ENSG00000085276.51	ENSG00000085276	ENSG00000085276_052	chr3	dexseq_prepare_annotation2.py	exon	169283757	169283828	.	-	.	ENST00000486748__exon_number_052__gene_id_ENSG00000085276	MECOM	ENSG00000085276.51	-0.722174858915625	-5.4400573753178	6.21907366409041e-07	0.000341678271888183
ENSG00000140398.7	ENSG00000140398	ENSG00000140398_008	chr15	dexseq_prepare_annotation2.py	exon	75639440	75639451	.	+	.	ENST00000568881+ENST00000566313+ENST00000566752+ENST00000567959+ENST00000568059+ENST00000564500+ENST00000561643+ENST00000355059__exon_number_008__gene_id_ENSG00000140398	NEIL1	ENSG00000140398.7	-2.03019425026195	-5.37386208072859	6.22159651553853e-07	0.000341678271888183
ENSG00000257086.ENSG00000173457.3	ENSG00000257086+ENSG00000173457	ENSG00000257086+ENSG00000173457_004	chr11	dexseq_prepare_annotation2.py	exon	64012676	64012759	.	-	.	ENST00000542235+ENST00000309318+ENST00000392210__exon_number_004__gene_id_ENSG00000257086+ENSG00000173457		ENSG00000257086.ENSG00000173457.3	-2.70030876688341	-5.67292449767981	6.23755486864816e-07	0.000341678271888183
ENSG00000147606.ENSG00000214954.26	ENSG00000147606+ENSG00000214954	ENSG00000147606+ENSG00000214954_027	chr8	dexseq_prepare_annotation2.py	exon	92231229	92231233	.	+	.	ENST00000522862+ENST00000520099+ENST00000523719+ENST00000522181+ENST00000343709__exon_number_027__gene_id_ENSG00000147606+ENSG00000214954		ENSG00000147606.ENSG00000214954.26	0.423524884313167	5.49634811652367	6.26306228758471e-07	0.000341678271888183
ENSG00000170291.8	ENSG00000170291	ENSG00000170291_009	chr17	dexseq_prepare_annotation2.py	exon	7155665	7155694	.	+	.	ENST00000396628+ENST00000574993__exon_number_009__gene_id_ENSG00000170291	ELP5	ENSG00000170291.8	-1.20498914604946	-5.36780423962023	6.38100232522762e-07	0.00034662477246339
ENSG00000227232.22	ENSG00000227232	ENSG00000227232_023	chr1	dexseq_prepare_annotation2.py	exon	18268	18366	.	-	.	ENST00000538476+ENST00000541675+ENST00000438504+ENST00000488147__exon_number_023__gene_id_ENSG00000227232	WASH7P	ENSG00000227232.22	-0.799455785247165	-5.31207479004507	6.99011640451118e-07	0.000377995440912525
ENSG00000082196.ENSG00000250767.ENSG00000273294.ENSG00000242110.8	ENSG00000082196+ENSG00000250767+ENSG00000273294+ENSG00000242110	ENSG00000082196+ENSG00000250767+ENSG00000273294+ENSG00000242110_009	chr5	dexseq_prepare_annotation2.py	exon	33994114	33994182	.	-	.	ENST00000506639+ENST00000441713__exon_number_009__gene_id_ENSG00000082196+ENSG00000250767+ENSG00000273294+ENSG00000242110		ENSG00000082196.ENSG00000250767.ENSG00000273294.ENSG00000242110.8	-0.436485420481146	-5.36379634967473	7.03828269585946e-07	0.000377995440912525
ENSG00000263719.ENSG00000160551.18	ENSG00000263719+ENSG00000160551	ENSG00000263719+ENSG00000160551_019	chr17	dexseq_prepare_annotation2.py	exon	27818802	27818883	.	+	.	ENST00000577583+ENST00000261716+ENST00000536202__exon_number_019__gene_id_ENSG00000263719+ENSG00000160551		ENSG00000263719.ENSG00000160551.18	-1.15358478736748	-5.29536128845869	7.04771536096264e-07	0.000377995440912525
ENSG00000240240.ENSG00000223839.ENSG00000183148.41	ENSG00000240240+ENSG00000223839+ENSG00000183148	ENSG00000240240+ENSG00000223839+ENSG00000183148_042	chr9	dexseq_prepare_annotation2.py	exon	42469685	42469701	.	+	.	ENST00000593216+ENST00000586842+ENST00000592873+ENST00000586172+ENST00000585417+ENST00000592053+ENST00000590254+ENST00000455995__exon_number_042__gene_id_ENSG00000240240+ENSG00000223839+ENSG00000183148		ENSG00000240240.ENSG00000223839.ENSG00000183148.41	-0.592253724060998	-5.1448351370031	7.08871376918535e-07	0.000378596884297768
ENSG00000141562.3	ENSG00000141562	ENSG00000141562_004	chr17	dexseq_prepare_annotation2.py	exon	80416104	80416234	.	+	.	ENST00000583181+ENST00000584192+ENST00000390006+ENST00000579198__exon_number_004__gene_id_ENSG00000141562	NARF	ENSG00000141562.3	1.11907423603194	5.15125999516558	7.70414370039325e-07	0.000409744399181752
ENSG00000224086.2	ENSG00000224086	ENSG00000224086_003	chr22	dexseq_prepare_annotation2.py	exon	22293986	22294263	.	+	.	ENST00000538634__exon_number_003__gene_id_ENSG00000224086	LL22NC03-86G7.1	ENSG00000224086.2	-0.840051197866986	-6.30902124644186	7.79268732817851e-07	0.000412726696524761
ENSG00000178149.5	ENSG00000178149	ENSG00000178149_006	chr3	dexseq_prepare_annotation2.py	exon	49053010	49053140	.	-	.	ENST00000472331+ENST00000498794+ENST00000440857+ENST00000467457+ENST00000313778+ENST00000498498+ENST00000481001+ENST00000460505+ENST00000395462+ENST00000438585+ENST00000441576+ENST00000484831+ENST00000341949__exon_number_006__gene_id_ENSG00000178149	DALRD3	ENSG00000178149.5	-0.543436435366019	-5.2176393900216	8.01130061423926e-07	0.000422544582438664
ENSG00000143341.46	ENSG00000143341	ENSG00000143341_047	chr1	dexseq_prepare_annotation2.py	exon	186017875	186017971	.	+	.	ENST00000271588+ENST00000367492__exon_number_047__gene_id_ENSG00000143341	HMCN1	ENSG00000143341.46	-0.889834794642791	-5.12156246736451	8.22763890748615e-07	0.000432161833391892
ENSG00000233327.ENSG00000154874.ENSG00000213077.ENSG00000273018.7	ENSG00000233327+ENSG00000154874+ENSG00000213077+ENSG00000273018	ENSG00000233327+ENSG00000154874+ENSG00000213077+ENSG00000273018_008	chr17	dexseq_prepare_annotation2.py	exon	18418660	18418988	.	-	.	ENST00000581595+ENST00000412260+ENST00000508093+ENST00000414432+ENST00000425211__exon_number_008__gene_id_ENSG00000233327+ENSG00000154874+ENSG00000213077+ENSG00000273018		ENSG00000233327.ENSG00000154874.ENSG00000213077.ENSG00000273018.7	-1.0367470599708	-5.08278390007469	8.26480969573498e-07	0.000432327773680767
ENSG00000103671.22	ENSG00000103671	ENSG00000103671_023	chr15	dexseq_prepare_annotation2.py	exon	64701917	64702001	.	+	.	ENST00000561265+ENST00000559565+ENST00000560567+ENST00000261884+ENST00000560475__exon_number_023__gene_id_ENSG00000103671	TRIP4	ENSG00000103671.22	0.47060238046762	5.39452524524221	8.3076846272375e-07	0.000432789511613694
ENSG00000135404.2	ENSG00000135404	ENSG00000135404_003	chr12	dexseq_prepare_annotation2.py	exon	56119233	56119253	.	-	.	ENST00000548117+ENST00000552067+ENST00000548898+ENST00000420846__exon_number_003__gene_id_ENSG00000135404	CD63	ENSG00000135404.2	-0.850763983832039	-5.35842416847438	8.64025839254012e-07	0.000448277765221453
ENSG00000151651.43	ENSG00000151651	ENSG00000151651_044	chr10	dexseq_prepare_annotation2.py	exon	135090276	135090354	.	-	.	ENST00000486609+ENST00000415217+ENST00000485491+ENST00000560135+ENST00000559180+ENST00000463298+ENST00000445355__exon_number_044__gene_id_ENSG00000151651	ADAM8	ENSG00000151651.43	-0.570273179106784	-5.26355251318091	9.16819095595334e-07	0.000473734588940301
ENSG00000133943.23	ENSG00000133943	ENSG00000133943_024	chr14	dexseq_prepare_annotation2.py	exon	91581030	91581043	.	+	.	ENST00000523894+ENST00000522322__exon_number_024__gene_id_ENSG00000133943	C14orf159	ENSG00000133943.23	-2.22605192430318	-5.46717644118187	9.27807428777746e-07	0.00047747148942023
ENSG00000155827.2	ENSG00000155827	ENSG00000155827_003	chr9	dexseq_prepare_annotation2.py	exon	104296187	104296196	.	+	.	ENST00000389120+ENST00000479306+ENST00000374819__exon_number_003__gene_id_ENSG00000155827	RNF20	ENSG00000155827.2	-0.675790761554656	-5.2160457114659	9.34366805421134e-07	0.000478908199075368
ENSG00000198561.ENSG00000213593.ENSG00000211450.ENSG00000254732.ENSG00000254462.43	ENSG00000198561+ENSG00000213593+ENSG00000211450+ENSG00000254732+ENSG00000254462	ENSG00000198561+ENSG00000213593+ENSG00000211450+ENSG00000254732+ENSG00000254462_044	chr11	dexseq_prepare_annotation2.py	exon	57520774	57520879	.	+	.	ENST00000524630+ENST00000529919+ENST00000399039+ENST00000533189__exon_number_044__gene_id_ENSG00000198561+ENSG00000213593+ENSG00000211450+ENSG00000254732+ENSG00000254462		ENSG00000198561.ENSG00000213593.ENSG00000211450.ENSG00000254732.ENSG00000254462.43	-0.928622495940277	-5.11876470492075	9.40520646918384e-07	0.000480126347273452
ENSG00000114735.10	ENSG00000114735	ENSG00000114735_011	chr3	dexseq_prepare_annotation2.py	exon	50608362	50608725	.	+	.	ENST00000424388+ENST00000434410+ENST00000448997+ENST00000232854+ENST00000482974+ENST00000455834__exon_number_011__gene_id_ENSG00000114735	HEMK1	ENSG00000114735.10	0.550307251626188	5.20987775957817	9.59329723326387e-07	0.000487769279165855
ENSG00000145362.69	ENSG00000145362	ENSG00000145362_070	chr4	dexseq_prepare_annotation2.py	exon	114274201	114274869	.	+	.	ENST00000503423+ENST00000357077+ENST00000264366+ENST00000504454__exon_number_070__gene_id_ENSG00000145362	ANK2	ENSG00000145362.69	0.800528884447693	5.06624487792971	9.81346047431132e-07	0.000496975532992295
ENSG00000239953.ENSG00000112130.2	ENSG00000239953+ENSG00000112130	ENSG00000239953+ENSG00000112130_003	chr6	dexseq_prepare_annotation2.py	exon	37321791	37321818	.	+	.	ENST00000229866+ENST00000373479+ENST00000494320__exon_number_003__gene_id_ENSG00000239953+ENSG00000112130		ENSG00000239953.ENSG00000112130.2	-0.717133246952841	-5.20261379480075	1.04571447331661e-06	0.000527471659254845
ENSG00000161010.ENSG00000197226.23	ENSG00000161010+ENSG00000197226	ENSG00000161010+ENSG00000197226_024	chr5	dexseq_prepare_annotation2.py	exon	179268907	179268907	.	-	.	ENST00000520995+ENST00000523084+ENST00000376931+ENST00000522663+ENST00000520150+ENST00000518235+ENST00000292586+ENST00000521675+ENST00000519208+ENST00000521299+ENST00000523737+ENST00000520698+ENST00000403396+ENST00000518219+ENST00000520900__exon_number_024__gene_id_ENSG00000161010+ENSG00000197226		ENSG00000161010.ENSG00000197226.23	-0.326249928723125	-5.01978938819551	1.09396972406215e-06	0.000547561767449224
ENSG00000173120.1	ENSG00000173120	ENSG00000173120_002	chr11	dexseq_prepare_annotation2.py	exon	66887158	66887361	.	+	.	ENST00000398645+ENST00000529006__exon_number_002__gene_id_ENSG00000173120	KDM2A	ENSG00000173120.1	0.726667630268921	5.64834442879106	1.09415860762243e-06	0.000547561767449224
ENSG00000137337.20	ENSG00000137337	ENSG00000137337_021	chr6	dexseq_prepare_annotation2.py	exon	30679651	30679691	.	-	.	ENST00000417033+ENST00000376406+ENST00000376405+ENST00000494654__exon_number_021__gene_id_ENSG00000137337	MDC1	ENSG00000137337.20	-1.30574877904383	-5.33983678694169	1.15410733172464e-06	0.000575297612353657
ENSG00000146263.28	ENSG00000146263	ENSG00000146263_029	chr6	dexseq_prepare_annotation2.py	exon	97711325	97713595	.	-	.	ENST00000511335__exon_number_029__gene_id_ENSG00000146263	MMS22L	ENSG00000146263.28	-2.68936766379448	-5.08808057208069	1.1765264053097e-06	0.00058229543286164
ENSG00000159216.43	ENSG00000159216	ENSG00000159216_044	chr21	dexseq_prepare_annotation2.py	exon	37357048	37357128	.	-	.	ENST00000475045__exon_number_044__gene_id_ENSG00000159216	RUNX1	ENSG00000159216.43	-0.579009807650078	-5.15009577397733	1.1773076204091e-06	0.00058229543286164
ENSG00000129003.72	ENSG00000129003	ENSG00000129003_073	chr15	dexseq_prepare_annotation2.py	exon	62261498	62261651	.	-	.	ENST00000249837+ENST00000395896+ENST00000261517+ENST00000395898__exon_number_073__gene_id_ENSG00000129003	VPS13C	ENSG00000129003.72	-0.739992086572081	-5.16053405641144	1.18390012083635e-06	0.000583286481239343
ENSG00000262660.ENSG00000262814.ENSG00000183048.16	ENSG00000262660+ENSG00000262814+ENSG00000183048	ENSG00000262660+ENSG00000262814+ENSG00000183048_017	chr17	dexseq_prepare_annotation2.py	exon	79682048	79682102	.	+	.	ENST00000571876+ENST00000331531+ENST00000574129+ENST00000574884+ENST00000541223+ENST00000571730+ENST00000545862+ENST00000350690__exon_number_017__gene_id_ENSG00000262660+ENSG00000262814+ENSG00000183048		ENSG00000262660.ENSG00000262814.ENSG00000183048.16	-1.31057231887581	-5.34915949950826	1.25996881609748e-06	0.00061836739826943
ENSG00000185344.13	ENSG00000185344	ENSG00000185344_014	chr12	dexseq_prepare_annotation2.py	exon	124223506	124223560	.	+	.	ENST00000536426__exon_number_014__gene_id_ENSG00000185344	ATP6V0A2	ENSG00000185344.13	0.990830005931844	6.11862665578109	1.29846909929186e-06	0.000634811554419952
ENSG00000077150.25	ENSG00000077150	ENSG00000077150_026	chr10	dexseq_prepare_annotation2.py	exon	104159334	104159475	.	+	.	ENST00000336486+ENST00000428099+ENST00000369966+ENST00000189444__exon_number_026__gene_id_ENSG00000077150	NFKB2	ENSG00000077150.25	-0.808647944149403	-5.17560697939563	1.32236710105088e-06	0.000644018110914863
ENSG00000100023.ENSG00000207751.38	ENSG00000100023+ENSG00000207751	ENSG00000100023+ENSG00000207751_039	chr22	dexseq_prepare_annotation2.py	exon	22040772	22040847	.	+	.	ENST00000492445+ENST00000456792+ENST00000406385+ENST00000417788+ENST00000335025+ENST00000412327+ENST00000398831+ENST00000446951__exon_number_039__gene_id_ENSG00000100023+ENSG00000207751		ENSG00000100023.ENSG00000207751.38	0.733054557447089	5.25063412047834	1.32975183423537e-06	0.000645142805928725
ENSG00000085276.52	ENSG00000085276	ENSG00000085276_053	chr3	dexseq_prepare_annotation2.py	exon	169381124	169381178	.	-	.	ENST00000494292+ENST00000485957+ENST00000486748__exon_number_053__gene_id_ENSG00000085276	MECOM	ENSG00000085276.52	-1.03705571965278	-5.24710311809457	1.34858510224069e-06	0.000650518258934213
ENSG00000133612.56	ENSG00000133612	ENSG00000133612_057	chr7	dexseq_prepare_annotation2.py	exon	150831622	150831655	.	+	.	ENST00000397238+ENST00000478320+ENST00000467250+ENST00000485904+ENST00000463381+ENST00000461065__exon_number_057__gene_id_ENSG00000133612	AGAP3	ENSG00000133612.56	-0.545045928460357	-4.977065326935	1.35106693591976e-06	0.000650518258934213
ENSG00000108883.1	ENSG00000108883	ENSG00000108883_002	chr17	dexseq_prepare_annotation2.py	exon	42928178	42928233	.	-	.	ENST00000426333+ENST00000586276__exon_number_002__gene_id_ENSG00000108883	EFTUD2	ENSG00000108883.1	0.638643456121915	5.20315452968865	1.35949266907981e-06	0.000652105026988955
ENSG00000003756.ENSG00000004534.105	ENSG00000003756+ENSG00000004534	ENSG00000003756+ENSG00000004534_106	chr3	dexseq_prepare_annotation2.py	exon	50144915	50145002	.	+	.	ENST00000474818+ENST00000395174+ENST00000489437+ENST00000494360+ENST00000464087+ENST00000441812+ENST00000347869+ENST00000496179__exon_number_106__gene_id_ENSG00000003756+ENSG00000004534		ENSG00000003756.ENSG00000004534.105	-0.604782001023518	-4.95682564986081	1.39723889338081e-06	0.000665949705712392
ENSG00000141524.ENSG00000204282.55	ENSG00000141524+ENSG00000204282	ENSG00000141524+ENSG00000204282_056	chr17	dexseq_prepare_annotation2.py	exon	76122358	76122447	.	-	.	ENST00000590602+ENST00000586126+ENST00000322914+ENST00000589271+ENST00000586697+ENST00000588792+ENST00000590162+ENST00000592063+ENST00000588087+ENST00000392467+ENST00000592594+ENST00000306591+ENST00000593044+ENST00000322933+ENST00000591594+ENST00000589553__exon_number_056__gene_id_ENSG00000141524+ENSG00000204282		ENSG00000141524.ENSG00000204282.55	0.630967650043652	5.08921474172853	1.39883387426214e-06	0.000665949705712392
ENSG00000182774.ENSG00000214575.ENSG00000260836.27	ENSG00000182774+ENSG00000214575+ENSG00000260836	ENSG00000182774+ENSG00000214575+ENSG00000260836_028	chr15	dexseq_prepare_annotation2.py	exon	83209204	83209207	.	-	.	ENST00000560229+ENST00000330244+ENST00000561157+ENST00000559273__exon_number_028__gene_id_ENSG00000182774+ENSG00000214575+ENSG00000260836		ENSG00000182774.ENSG00000214575.ENSG00000260836.27	-0.571365662556699	-5.04990953287213	1.4363798049488e-06	0.000681272797636759
ENSG00000204248.73	ENSG00000204248	ENSG00000204248_074	chr6	dexseq_prepare_annotation2.py	exon	33160246	33160276	.	-	.	ENST00000374708__exon_number_074__gene_id_ENSG00000204248	COL11A2	ENSG00000204248.73	0.434850854091376	5.30645075051356	1.48279179931936e-06	0.000700671491431532
ENSG00000142178.11	ENSG00000142178	ENSG00000142178_012	chr21	dexseq_prepare_annotation2.py	exon	44841680	44841853	.	-	.	ENST00000478426__exon_number_012__gene_id_ENSG00000142178	SIK1	ENSG00000142178.11	-1.02061407545922	-5.26331973197837	1.5525691565934e-06	0.000730926557899631
ENSG00000113163.29	ENSG00000113163	ENSG00000113163_030	chr5	dexseq_prepare_annotation2.py	exon	74806937	74807330	.	-	.	ENST00000261415+ENST00000380494+ENST00000405807__exon_number_030__gene_id_ENSG00000113163	COL4A3BP	ENSG00000113163.29	0.996847957929043	5.32189709603379	1.5997910986824e-06	0.000750378768028475
ENSG00000105726.42	ENSG00000105726	ENSG00000105726_043	chr19	dexseq_prepare_annotation2.py	exon	19767469	19767541	.	-	.	ENST00000473243+ENST00000357324+ENST00000474955+ENST00000291503__exon_number_043__gene_id_ENSG00000105726	ATP13A1	ENSG00000105726.42	-0.500484216476468	-5.19292258297638	1.67257448877101e-06	0.000781633413296548
ENSG00000129003.94	ENSG00000129003	ENSG00000129003_095	chr15	dexseq_prepare_annotation2.py	exon	62315610	62315719	.	-	.	ENST00000249837+ENST00000395896+ENST00000261517+ENST00000395898__exon_number_095__gene_id_ENSG00000129003	VPS13C	ENSG00000129003.94	0.621064095280458	5.07618491258296	1.69197284824484e-06	0.000787802390791566
ENSG00000184012.32	ENSG00000184012	ENSG00000184012_033	chr21	dexseq_prepare_annotation2.py	exon	42903026	42903043	.	-	.	ENST00000454499__exon_number_033__gene_id_ENSG00000184012	TMPRSS2	ENSG00000184012.32	-0.703745856755414	-5.17642672562302	1.78556197584487e-06	0.000828344357202895
ENSG00000266967.ENSG00000267060.ENSG00000108825.29	ENSG00000266967+ENSG00000267060+ENSG00000108825	ENSG00000266967+ENSG00000267060+ENSG00000108825_030	chr17	dexseq_prepare_annotation2.py	exon	41107990	41108044	.	-	.	ENST00000441280__exon_number_030__gene_id_ENSG00000266967+ENSG00000267060+ENSG00000108825		ENSG00000266967.ENSG00000267060.ENSG00000108825.29	-0.542320518775058	-4.95117425270478	1.81727996984452e-06	0.000839993060097733
ENSG00000175356.16	ENSG00000175356	ENSG00000175356_017	chr11	dexseq_prepare_annotation2.py	exon	9049073	9049086	.	-	.	ENST00000519535+ENST00000520467+ENST00000309263+ENST00000457346+ENST00000528651__exon_number_017__gene_id_ENSG00000175356	SCUBE2	ENSG00000175356.16	-0.652811707031187	-5.05435809846451	1.85480789935089e-06	0.000852589290688006
ENSG00000151655.2	ENSG00000151655	ENSG00000151655_003	chr10	dexseq_prepare_annotation2.py	exon	7745331	7745342	.	+	.	ENST00000480387+ENST00000358415+ENST00000473227__exon_number_003__gene_id_ENSG00000151655	ITIH2	ENSG00000151655.2	-0.942539578568282	-5.06596886616458	1.85794601234012e-06	0.000852589290688006
ENSG00000173193.20	ENSG00000173193	ENSG00000173193_021	chr3	dexseq_prepare_annotation2.py	exon	122437231	122437805	.	+	.	ENST00000474629+ENST00000460683+ENST00000475640+ENST00000474669__exon_number_021__gene_id_ENSG00000173193	PARP14	ENSG00000173193.20	-0.942183328403798	-5.14369824442271	1.86915792903698e-06	0.000854648930488305
ENSG00000135476.19	ENSG00000135476	ENSG00000135476_020	chr12	dexseq_prepare_annotation2.py	exon	53673516	53673650	.	+	.	ENST00000257934+ENST00000552462+ENST00000535123+ENST00000552671__exon_number_020__gene_id_ENSG00000135476	ESPL1	ENSG00000135476.19	-1.47484035357831	-4.99822173062783	1.92128437969661e-06	0.000875334408860198
ENSG00000105520	ENSG00000105520	ENSG00000105520_001	chr19	dexseq_prepare_annotation2.py	exon	11466062	11466099	.	+	.	ENST00000251473__exon_number_001__gene_id_ENSG00000105520	DKFZP761J1410	ENSG00000105520	0.821756726398807	5.15060144013677	1.97762778176701e-06	0.000897786509271313
ENSG00000034152.1	ENSG00000034152	ENSG00000034152_002	chr17	dexseq_prepare_annotation2.py	exon	21188022	21188022	.	+	.	ENST00000529517+ENST00000395491+ENST00000534743+ENST00000342679__exon_number_002__gene_id_ENSG00000034152	MAP2K3	ENSG00000034152.1	-0.836910411059328	-5.06303063353753	1.98534855085294e-06	0.00089808407471893
ENSG00000160216.5	ENSG00000160216	ENSG00000160216_006	chr21	dexseq_prepare_annotation2.py	exon	45287558	45287627	.	+	.	ENST00000474735__exon_number_006__gene_id_ENSG00000160216	AGPAT3	ENSG00000160216.5	-1.5440816472223	-4.96555385750271	2.01579922318246e-06	0.000908625073961593
ENSG00000110888.46	ENSG00000110888	ENSG00000110888_047	chr12	dexseq_prepare_annotation2.py	exon	30907246	30907448	.	-	.	ENST00000251071+ENST00000308433+ENST00000298892+ENST00000454014__exon_number_047__gene_id_ENSG00000110888	CAPRIN2	ENSG00000110888.46	0.60100274864374	5.33744223679027	2.0775303653958e-06	0.000933141483414103
ENSG00000148120.57	ENSG00000148120	ENSG00000148120_058	chr9	dexseq_prepare_annotation2.py	exon	97845011	97845227	.	+	.	ENST00000425634+ENST00000445181+ENST00000433691__exon_number_058__gene_id_ENSG00000148120	C9orf3	ENSG00000148120.57	-0.418274035189024	-4.92360804721332	2.09686616690918e-06	0.00093851004298648
ENSG00000105726.8	ENSG00000105726	ENSG00000105726_009	chr19	dexseq_prepare_annotation2.py	exon	19757014	19757156	.	-	.	ENST00000291503+ENST00000357324+ENST00000467160+ENST00000473243+ENST00000497556+ENST00000469641__exon_number_009__gene_id_ENSG00000105726	ATP13A1	ENSG00000105726.8	0.444028615071187	5.12929173661332	2.15122476118607e-06	0.000959461339803099
ENSG00000152078.ENSG00000122481.ENSG00000271092.22	ENSG00000152078+ENSG00000122481+ENSG00000271092	ENSG00000152078+ENSG00000122481+ENSG00000271092_023	chr1	dexseq_prepare_annotation2.py	exon	95699781	95699823	.	+	.	ENST00000429514+ENST00000495272+ENST00000492639+ENST00000497058+ENST00000370202+ENST00000263893__exon_number_023__gene_id_ENSG00000152078+ENSG00000122481+ENSG00000271092		ENSG00000152078.ENSG00000122481.ENSG00000271092.22	-0.572575528978102	-5.06269164181398	2.24289322152679e-06	0.000996848402708786
ENSG00000175899.4	ENSG00000175899	ENSG00000175899_005	chr12	dexseq_prepare_annotation2.py	exon	9220779	9220820	.	-	.	ENST00000318602+ENST00000495709+ENST00000495442__exon_number_005__gene_id_ENSG00000175899	A2M	ENSG00000175899.4	-0.604472837104137	-4.89167798918841	2.28279244832618e-06	0.00101050808224886
ENSG00000229547	ENSG00000229547	ENSG00000229547_001	chrX	dexseq_prepare_annotation2.py	exon	84189157	84189247	.	+	.	ENST00000602536__exon_number_001__gene_id_ENSG00000229547	UBE2DNL	ENSG00000229547	-1.02696550867581	-5.26461742853847	2.28952677707591e-06	0.00101050808224886
ENSG00000005238.26	ENSG00000005238	ENSG00000005238_027	chr9	dexseq_prepare_annotation2.py	exon	35115848	35115859	.	-	.	ENST00000378554+ENST00000605392+ENST00000322813+ENST00000605104__exon_number_027__gene_id_ENSG00000005238	FAM214B	ENSG00000005238.26	-0.503322956173289	-5.18550294674137	2.3459607894132e-06	0.00103183310679547
ENSG00000178149.7	ENSG00000178149	ENSG00000178149_008	chr3	dexseq_prepare_annotation2.py	exon	49053237	49053251	.	-	.	ENST00000498794+ENST00000467457+ENST00000313778+ENST00000472331+ENST00000498498+ENST00000460505+ENST00000395462+ENST00000441576+ENST00000484831+ENST00000341949__exon_number_008__gene_id_ENSG00000178149	DALRD3	ENSG00000178149.7	-0.400254024213256	-4.96536954522025	2.37640440785717e-06	0.00104161902445359
ENSG00000151612.27	ENSG00000151612	ENSG00000151612_028	chr4	dexseq_prepare_annotation2.py	exon	146806901	146807184	.	-	.	ENST00000379448+ENST00000513320+ENST00000508784__exon_number_028__gene_id_ENSG00000151612	ZNF827	ENSG00000151612.27	-0.966178626397657	-5.03072103239384	2.40177489162327e-06	0.00104912168393133
ENSG00000255723.ENSG00000198189.ENSG00000170509.1	ENSG00000255723+ENSG00000198189+ENSG00000170509	ENSG00000255723+ENSG00000198189+ENSG00000170509_002	chr4	dexseq_prepare_annotation2.py	exon	88231395	88231511	.	-	.	ENST00000302219+ENST00000328546__exon_number_002__gene_id_ENSG00000255723+ENSG00000198189+ENSG00000170509		ENSG00000255723.ENSG00000198189.ENSG00000170509.1	-2.00819773910983	-5.01765374135793	2.53353546036806e-06	0.00110189001126779
ENSG00000104695.20	ENSG00000104695	ENSG00000104695_021	chr8	dexseq_prepare_annotation2.py	exon	30657062	30657096	.	-	.	ENST00000221138+ENST00000518243+ENST00000520056__exon_number_021__gene_id_ENSG00000104695	PPP2CB	ENSG00000104695.20	-0.380384490373587	-5.08711505857794	2.53991576956905e-06	0.00110189001126779
ENSG00000149806.ENSG00000162298.33	ENSG00000149806+ENSG00000162298	ENSG00000149806+ENSG00000162298_034	chr11	dexseq_prepare_annotation2.py	exon	64896187	64896262	.	-	.	ENST00000449943+ENST00000527765__exon_number_034__gene_id_ENSG00000149806+ENSG00000162298		ENSG00000149806.ENSG00000162298.33	-1.11270890929198	-4.82041750466001	2.59006176429549e-06	0.00111982289450044
ENSG00000079215.30	ENSG00000079215	ENSG00000079215_031	chr5	dexseq_prepare_annotation2.py	exon	36680449	36680496	.	+	.	ENST00000506178__exon_number_031__gene_id_ENSG00000079215	SLC1A3	ENSG00000079215.30	-1.23765447924586	-5.46727545978832	2.6146019717774e-06	0.00112660096893752
ENSG00000165588.2	ENSG00000165588	ENSG00000165588_003	chr14	dexseq_prepare_annotation2.py	exon	57268453	57268527	.	-	.	ENST00000408990+ENST00000339475+ENST00000555006__exon_number_003__gene_id_ENSG00000165588	OTX2	ENSG00000165588.2	-1.46235497091609	-5.22580752993863	2.63662506959924e-06	0.00113172234341833
ENSG00000159216.40	ENSG00000159216	ENSG00000159216_041	chr21	dexseq_prepare_annotation2.py	exon	37342373	37342465	.	-	.	ENST00000460207+ENST00000475045__exon_number_041__gene_id_ENSG00000159216	RUNX1	ENSG00000159216.40	-0.422144412835323	-4.95906009590246	2.64429429161089e-06	0.00113172234341833
ENSG00000181355.32	ENSG00000181355	ENSG00000181355_033	chr6	dexseq_prepare_annotation2.py	exon	9903640	9903674	.	-	.	ENST00000469656+ENST00000472329+ENST00000466385+ENST00000469426__exon_number_033__gene_id_ENSG00000181355	OFCC1	ENSG00000181355.32	1.22972610812178	5.14974168937264	2.68489811443899e-06	0.00114524419168647
ENSG00000162458.41	ENSG00000162458	ENSG00000162458_042	chr1	dexseq_prepare_annotation2.py	exon	16111334	16111824	.	+	.	ENST00000332305+ENST00000400773+ENST00000375766+ENST00000375771__exon_number_042__gene_id_ENSG00000162458	FBLIM1	ENSG00000162458.41	0.487374357656269	5.11050946691612	2.79406662249153e-06	0.00118782406862255
ENSG00000035928.50	ENSG00000035928	ENSG00000035928_051	chr4	dexseq_prepare_annotation2.py	exon	39353052	39353096	.	-	.	ENST00000418436+ENST00000349703+ENST00000504849+ENST00000503784+ENST00000512275+ENST00000381897__exon_number_051__gene_id_ENSG00000035928	RFC1	ENSG00000035928.50	-0.603022575992209	-5.2511305325067	2.82372628825583e-06	0.00119643165317592
ENSG00000242384.ENSG00000267043.ENSG00000161583.ENSG00000234972.45	ENSG00000242384+ENSG00000267043+ENSG00000161583+ENSG00000234972	ENSG00000242384+ENSG00000267043+ENSG00000161583+ENSG00000234972_046	chr17	dexseq_prepare_annotation2.py	exon	34752271	34752380	.	-	.	ENST00000340106+ENST00000394359+ENST00000455054+ENST00000592088+ENST00000588440+ENST00000400684+ENST00000535446__exon_number_046__gene_id_ENSG00000242384+ENSG00000267043+ENSG00000161583+ENSG00000234972		ENSG00000242384.ENSG00000267043.ENSG00000161583.ENSG00000234972.45	-1.14782314628965	-4.85463111520894	2.84391267478955e-06	0.00120098148809917
ENSG00000113163.28	ENSG00000113163	ENSG00000113163_029	chr5	dexseq_prepare_annotation2.py	exon	74801807	74801941	.	-	.	ENST00000261415+ENST00000380494+ENST00000405807__exon_number_029__gene_id_ENSG00000113163	COL4A3BP	ENSG00000113163.28	1.06312166964764	5.15742019520928	2.94842269049692e-06	0.00124099306302796
ENSG00000100201.33	ENSG00000100201	ENSG00000100201_034	chr22	dexseq_prepare_annotation2.py	exon	38902300	38902311	.	-	.	ENST00000381633+ENST00000479734+ENST00000396821+ENST00000403230__exon_number_034__gene_id_ENSG00000100201	DDX17	ENSG00000100201.33	-0.377969300518896	-4.920123837071	3.11188730292956e-06	0.00130167155287199
ENSG00000263565.ENSG00000132475.24	ENSG00000263565+ENSG00000132475	ENSG00000263565+ENSG00000132475_025	chr17	dexseq_prepare_annotation2.py	exon	73775743	73775839	.	-	.	ENST00000587171+ENST00000589417+ENST00000592643+ENST00000589599+ENST00000589949+ENST00000593254+ENST00000586518+ENST00000591890+ENST00000254810__exon_number_025__gene_id_ENSG00000263565+ENSG00000132475		ENSG00000263565.ENSG00000132475.24	-0.82729117752437	-4.98167722260465	3.11306683926841e-06	0.00130167155287199
ENSG00000230031.5	ENSG00000230031	ENSG00000230031_006	chr15	dexseq_prepare_annotation2.py	exon	21059386	21059456	.	-	.	ENST00000438063+ENST00000454856__exon_number_006__gene_id_ENSG00000230031	POTEB2	ENSG00000230031.5	-0.553228817768512	-5.17703447788938	3.14705563120273e-06	0.00131156896850308
ENSG00000090487.13	ENSG00000090487	ENSG00000090487_014	chr15	dexseq_prepare_annotation2.py	exon	65273212	65273267	.	-	.	ENST00000416889+ENST00000204566+ENST00000433215+ENST00000560564+ENST00000558765+ENST00000558943+ENST00000557795+ENST00000561078+ENST00000559199+ENST00000559677__exon_number_014__gene_id_ENSG00000090487	SPG21	ENSG00000090487.13	-0.462665354254541	-5.13416572163931	3.21304220652189e-06	0.00133469353253402
ENSG00000227195.42	ENSG00000227195	ENSG00000227195_043	chr20	dexseq_prepare_annotation2.py	exon	26189501	26189527	.	-	.	ENST00000432499__exon_number_043__gene_id_ENSG00000227195	MIR663A	ENSG00000227195.42	-0.498666529670006	-4.79647595333312	3.2314105654733e-06	0.00133795133484834
ENSG00000038382.36	ENSG00000038382	ENSG00000038382_037	chr5	dexseq_prepare_annotation2.py	exon	14390443	14390581	.	+	.	ENST00000502490__exon_number_037__gene_id_ENSG00000038382	TRIO	ENSG00000038382.36	-1.11384548698999	-4.80326259127598	3.27263867428638e-06	0.00135062223105809
ENSG00000231091.ENSG00000232561.33	ENSG00000231091+ENSG00000232561	ENSG00000231091+ENSG00000232561_034	chr7	dexseq_prepare_annotation2.py	exon	74615375	74615445	.	-	.	ENST00000441487+ENST00000545332__exon_number_034__gene_id_ENSG00000231091+ENSG00000232561		ENSG00000231091.ENSG00000232561.33	-0.558399443884512	-5.0845005131019	3.4314436348301e-06	0.00141157819841594
ENSG00000148606.6	ENSG00000148606	ENSG00000148606_007	chr10	dexseq_prepare_annotation2.py	exon	79743963	79744056	.	-	.	ENST00000372371__exon_number_007__gene_id_ENSG00000148606	POLR3A	ENSG00000148606.6	-0.705780157040931	-4.91426081947501	3.48366160714115e-06	0.00142843611034492
ENSG00000266967.ENSG00000267060.ENSG00000108825.30	ENSG00000266967+ENSG00000267060+ENSG00000108825	ENSG00000266967+ENSG00000267060+ENSG00000108825_031	chr17	dexseq_prepare_annotation2.py	exon	41108045	41108220	.	-	.	ENST00000441280+ENST00000483774__exon_number_031__gene_id_ENSG00000266967+ENSG00000267060+ENSG00000108825		ENSG00000266967.ENSG00000267060.ENSG00000108825.30	-0.554607644142649	-4.79440994641711	3.63474502588609e-06	0.00148318062193056
ENSG00000169727.45	ENSG00000169727	ENSG00000169727_046	chr17	dexseq_prepare_annotation2.py	exon	80012618	80012633	.	+	.	ENST00000392358+ENST00000578552+ENST00000584460+ENST00000306823+ENST00000583641+ENST00000355130+ENST00000580141+ENST00000320548+ENST00000392357+ENST00000585084__exon_number_046__gene_id_ENSG00000169727	GPS1	ENSG00000169727.45	-0.388658231076948	-4.78589928701829	3.64609552700824e-06	0.00148318062193056
ENSG00000144381.39	ENSG00000144381	ENSG00000144381_040	chr2	dexseq_prepare_annotation2.py	exon	198364604	198364722	.	-	.	ENST00000388968__exon_number_040__gene_id_ENSG00000144381	HSPD1	ENSG00000144381.39	-0.955313468957581	-4.99435858208863	3.65217709314829e-06	0.00148318062193056
ENSG00000158125.35	ENSG00000158125	ENSG00000158125_036	chr2	dexseq_prepare_annotation2.py	exon	31624086	31624194	.	-	.	ENST00000379416__exon_number_036__gene_id_ENSG00000158125	XDH	ENSG00000158125.35	-1.17970083960784	-4.8776057270867	3.71434426895585e-06	0.00150362333985833
ENSG00000198561.ENSG00000213593.ENSG00000211450.ENSG00000254732.ENSG00000254462.45	ENSG00000198561+ENSG00000213593+ENSG00000211450+ENSG00000254732+ENSG00000254462	ENSG00000198561+ENSG00000213593+ENSG00000211450+ENSG00000254732+ENSG00000254462_046	chr11	dexseq_prepare_annotation2.py	exon	57529234	57529268	.	+	.	ENST00000360682+ENST00000361796__exon_number_046__gene_id_ENSG00000198561+ENSG00000213593+ENSG00000211450+ENSG00000254732+ENSG00000254462		ENSG00000198561.ENSG00000213593.ENSG00000211450.ENSG00000254732.ENSG00000254462.45	-1.12630990943786	-4.80445734488371	3.76540078798144e-06	0.00151309283346352
ENSG00000159842.15	ENSG00000159842	ENSG00000159842_016	chr17	dexseq_prepare_annotation2.py	exon	912949	912955	.	-	.	ENST00000291107+ENST00000544583+ENST00000571797+ENST00000573559+ENST00000302538+ENST00000572650+ENST00000571120+ENST00000572585+ENST00000574437+ENST00000536794+ENST00000543210+ENST00000570688__exon_number_016__gene_id_ENSG00000159842	ABR	ENSG00000159842.15	-0.919333574812606	-4.84744821510812	3.77853423019128e-06	0.00151309283346352
ENSG00000155329.15	ENSG00000155329	ENSG00000155329_016	chr5	dexseq_prepare_annotation2.py	exon	132358533	132358598	.	-	.	ENST00000504170+ENST00000513541+ENST00000355372+ENST00000509437__exon_number_016__gene_id_ENSG00000155329	ZCCHC10	ENSG00000155329.15	-0.429453637189336	-5.16863727618963	3.78177128360021e-06	0.00151309283346352
ENSG00000157470.33	ENSG00000157470	ENSG00000157470_034	chr15	dexseq_prepare_annotation2.py	exon	59784502	59784520	.	+	.	ENST00000288228+ENST00000561361+ENST00000560474+ENST00000560394+ENST00000560087+ENST00000560074__exon_number_034__gene_id_ENSG00000157470	FAM81A	ENSG00000157470.33	-1.87115779117425	-5.05831378297532	3.785350879865e-06	0.00151309283346352
ENSG00000103671.8	ENSG00000103671	ENSG00000103671_009	chr15	dexseq_prepare_annotation2.py	exon	64685540	64685633	.	+	.	ENST00000558442+ENST00000559833__exon_number_009__gene_id_ENSG00000103671	TRIP4	ENSG00000103671.8	-0.356762668144189	-5.00565225339557	3.80011907467795e-06	0.00151423428156885
ENSG00000110911.12	ENSG00000110911	ENSG00000110911_013	chr12	dexseq_prepare_annotation2.py	exon	51382103	51382164	.	-	.	ENST00000546743+ENST00000541174+ENST00000550782+ENST00000545993+ENST00000262052+ENST00000394904+ENST00000547688__exon_number_013__gene_id_ENSG00000110911	SLC11A2	ENSG00000110911.12	-0.588460890222478	-4.81756633165499	3.82031712564005e-06	0.00151752547023237
ENSG00000116560.1	ENSG00000116560	ENSG00000116560_002	chr1	dexseq_prepare_annotation2.py	exon	35641981	35642072	.	-	.	ENST00000466745+ENST00000460428+ENST00000466213+ENST00000468598+ENST00000485365+ENST00000471991+ENST00000490668+ENST00000470472__exon_number_002__gene_id_ENSG00000116560	SFPQ	ENSG00000116560.1	-1.05846306523866	-5.05327449606204	3.85745060304647e-06	0.00152750237088612
ENSG00000259933	ENSG00000259933	ENSG00000259933_001	chr16	dexseq_prepare_annotation2.py	exon	2141437	2141539	.	+	.	ENST00000570072__exon_number_001__gene_id_ENSG00000259933	RP11-304L19.1	ENSG00000259933	-0.970709493549112	-5.26478748714735	3.96658886335275e-06	0.00156584175030588
ENSG00000142188.3	ENSG00000142188	ENSG00000142188_004	chr21	dexseq_prepare_annotation2.py	exon	34809191	34809299	.	-	.	ENST00000468874+ENST00000484377__exon_number_004__gene_id_ENSG00000142188	TMEM50B	ENSG00000142188.3	-1.22166907730347	-4.9060026472773	3.98707219321361e-06	0.00156905486261229
ENSG00000125844.8	ENSG00000125844	ENSG00000125844_009	chr20	dexseq_prepare_annotation2.py	exon	17599325	17600277	.	-	.	ENST00000468428__exon_number_009__gene_id_ENSG00000125844	RRBP1	ENSG00000125844.8	-0.855437367275203	-4.97016849451552	4.01308035571069e-06	0.00157441564868857
ENSG00000175449.13	ENSG00000175449	ENSG00000175449_014	chr5	dexseq_prepare_annotation2.py	exon	94991895	94992037	.	+	.	ENST00000513950+ENST00000311364+ENST00000458310+ENST00000380005__exon_number_014__gene_id_ENSG00000175449	RFESD	ENSG00000175449.13	-2.40057658382435	-5.26011252644537	4.02900748540897e-06	0.00157580061380094
ENSG00000145388.11	ENSG00000145388	ENSG00000145388_012	chr4	dexseq_prepare_annotation2.py	exon	119613197	119613223	.	+	.	ENST00000388822+ENST00000506780+ENST00000502564__exon_number_012__gene_id_ENSG00000145388	METTL14	ENSG00000145388.11	-0.962678931127231	-4.98806825789453	4.06613437602766e-06	0.00158544316811542
ENSG00000077157.ENSG00000232626.42	ENSG00000077157+ENSG00000232626	ENSG00000077157+ENSG00000232626_043	chr1	dexseq_prepare_annotation2.py	exon	202531753	202531767	.	+	.	ENST00000336894__exon_number_043__gene_id_ENSG00000077157+ENSG00000232626		ENSG00000077157.ENSG00000232626.42	0.540218278514442	4.79295580971123	4.14101897536846e-06	0.00160970398775852
ENSG00000159216.45	ENSG00000159216	ENSG00000159216_046	chr21	dexseq_prepare_annotation2.py	exon	37376862	37376965	.	-	.	ENST00000475045__exon_number_046__gene_id_ENSG00000159216	RUNX1	ENSG00000159216.45	-0.654954454182223	-4.84924312933029	4.17773187058763e-06	0.00161902394370163
ENSG00000159216.44	ENSG00000159216	ENSG00000159216_045	chr21	dexseq_prepare_annotation2.py	exon	37360428	37360469	.	-	.	ENST00000475045__exon_number_045__gene_id_ENSG00000159216	RUNX1	ENSG00000159216.44	-0.598441408845782	-4.84752283464452	4.20757593052258e-06	0.00162563340936348
ENSG00000168314.32	ENSG00000168314	ENSG00000168314_033	chr3	dexseq_prepare_annotation2.py	exon	39566374	39567101	.	+	.	ENST00000452959+ENST00000396228__exon_number_033__gene_id_ENSG00000168314	MOBP	ENSG00000168314.32	-0.29099486302387	-4.87802771778685	4.23963585084587e-06	0.00163305634022036
ENSG00000231074.ENSG00000270604.1	ENSG00000231074+ENSG00000270604	ENSG00000231074+ENSG00000270604_002	chr6	dexseq_prepare_annotation2.py	exon	30202135	30202227	.	-	.	ENST00000455957+ENST00000453558__exon_number_002__gene_id_ENSG00000231074+ENSG00000270604		ENSG00000231074.ENSG00000270604.1	0.509430855943523	4.86351857241691	4.28888972628609e-06	0.00164703731386005
ENSG00000105186.45	ENSG00000105186	ENSG00000105186_046	chr19	dexseq_prepare_annotation2.py	exon	33166692	33167503	.	-	.	ENST00000590519__exon_number_046__gene_id_ENSG00000105186	ANKRD27	ENSG00000105186.45	0.466220988576518	4.94462958710213	4.43190204921095e-06	0.00169683112433525
ENSG00000065371.15	ENSG00000065371	ENSG00000065371_016	chr3	dexseq_prepare_annotation2.py	exon	123710028	123710140	.	-	.	ENST00000460743+ENST00000184183__exon_number_016__gene_id_ENSG00000065371	ROPN1	ENSG00000065371.15	-1.28897447211747	-5.08093726851105	4.45358027935549e-06	0.00170001049990821
ENSG00000065357.127	ENSG00000065357	ENSG00000065357_128	chr12	dexseq_prepare_annotation2.py	exon	56347134	56347194	.	+	.	ENST00000402956+ENST00000552478+ENST00000549079+ENST00000548491+ENST00000394147+ENST00000550957+ENST00000551296+ENST00000331886+ENST00000551739+ENST00000551156__exon_number_128__gene_id_ENSG00000065357	DGKA	ENSG00000065357.127	0.876826365455693	4.90388994861343	4.52139107942732e-06	0.0017207277331981
ENSG00000185989.24	ENSG00000185989	ENSG00000185989_025	chr13	dexseq_prepare_annotation2.py	exon	114839195	114839312	.	-	.	ENST00000389544+ENST00000542651+ENST00000334062__exon_number_025__gene_id_ENSG00000185989	RASA3	ENSG00000185989.24	-0.322849385000807	-4.86002597631539	4.5608195580561e-06	0.00173055192735411
ENSG00000231887.ENSG00000256682.ENSG00000212127.ENSG00000111215.4	ENSG00000231887+ENSG00000256682+ENSG00000212127+ENSG00000111215	ENSG00000231887+ENSG00000256682+ENSG00000212127+ENSG00000111215_005	chr12	dexseq_prepare_annotation2.py	exon	10999591	10999643	.	-	.	ENST00000539179__exon_number_005__gene_id_ENSG00000231887+ENSG00000256682+ENSG00000212127+ENSG00000111215		ENSG00000231887.ENSG00000256682.ENSG00000212127.ENSG00000111215.4	-0.433545929576353	-5.16329045746321	4.57745269640714e-06	0.0017316939498384
ENSG00000123329.13	ENSG00000123329	ENSG00000123329_014	chr12	dexseq_prepare_annotation2.py	exon	57868409	57868486	.	-	.	ENST00000430041+ENST00000356411+ENST00000424809+ENST00000550440+ENST00000550288+ENST00000546200+ENST00000550130+ENST00000393791+ENST00000550399+ENST00000393797+ENST00000552953+ENST00000546704__exon_number_014__gene_id_ENSG00000123329	ARHGAP9	ENSG00000123329.13	-0.439100647293334	-4.78135802657864	4.70019604353861e-06	0.00177285258007798
ENSG00000141141.35	ENSG00000141141	ENSG00000141141_036	chr17	dexseq_prepare_annotation2.py	exon	36003476	36003487	.	-	.	ENST00000349699+ENST00000394367__exon_number_036__gene_id_ENSG00000141141	DDX52	ENSG00000141141.35	-0.863134892213974	-4.9722809362515	4.72691861193839e-06	0.00177655701283781
ENSG00000115504.40	ENSG00000115504	ENSG00000115504_041	chr2	dexseq_prepare_annotation2.py	exon	63192097	63192172	.	+	.	ENST00000496857__exon_number_041__gene_id_ENSG00000115504	EHBP1	ENSG00000115504.40	-2.20556042493536	-4.76708254590726	4.73796987972826e-06	0.00177655701283781
ENSG00000255730.ENSG00000142046.ENSG00000248098.6	ENSG00000255730+ENSG00000142046+ENSG00000248098	ENSG00000255730+ENSG00000142046+ENSG00000248098_007	chr19	dexseq_prepare_annotation2.py	exon	41882638	41882644	.	+	.	ENST00000392002+ENST00000436170+ENST00000447302__exon_number_007__gene_id_ENSG00000255730+ENSG00000142046+ENSG00000248098		ENSG00000255730.ENSG00000142046.ENSG00000248098.6	-2.21626711169544	-4.8241321333328	4.82432917473902e-06	0.00180361802958655
ENSG00000173068.11	ENSG00000173068	ENSG00000173068_012	chr9	dexseq_prepare_annotation2.py	exon	16435553	16436370	.	-	.	ENST00000418777+ENST00000484726+ENST00000545497+ENST00000411752+ENST00000380666+ENST00000380667+ENST00000380672__exon_number_012__gene_id_ENSG00000173068	BNC2	ENSG00000173068.11	0.235434817246874	4.91650737108385	4.94251982122087e-06	0.00184009431263831
ENSG00000134516.76	ENSG00000134516	ENSG00000134516_077	chr5	dexseq_prepare_annotation2.py	exon	169507167	169507287	.	+	.	ENST00000524185+ENST00000519868+ENST00000256935+ENST00000520908+ENST00000540750+ENST00000520450+ENST00000523351__exon_number_077__gene_id_ENSG00000134516	DOCK2	ENSG00000134516.76	-1.63953549600845	-4.82832456877891	4.95084850307053e-06	0.00184009431263831
ENSG00000078295.38	ENSG00000078295	ENSG00000078295_039	chr5	dexseq_prepare_annotation2.py	exon	7820678	7820802	.	+	.	ENST00000489501+ENST00000493243+ENST00000338316+ENST00000537121__exon_number_039__gene_id_ENSG00000078295	ADCY2	ENSG00000078295.38	1.13837833912348	5.46750219928462	5.0164864124283e-06	0.00185905428821162
ENSG00000089053.17	ENSG00000089053	ENSG00000089053_018	chr12	dexseq_prepare_annotation2.py	exon	121758188	121758262	.	-	.	ENST00000534976+ENST00000261819+ENST00000535641+ENST00000541887+ENST00000535482+ENST00000544314+ENST00000344395+ENST00000545218+ENST00000539079+ENST00000366333+ENST00000441917__exon_number_018__gene_id_ENSG00000089053	ANAPC5	ENSG00000089053.17	0.378276098145134	4.77894124357697	5.03642511141414e-06	0.00186101764175022
ENSG00000160209.45	ENSG00000160209	ENSG00000160209_046	chr21	dexseq_prepare_annotation2.py	exon	45176137	45182188	.	+	.	ENST00000291565+ENST00000468090+ENST00000467908__exon_number_046__gene_id_ENSG00000160209	PDXK	ENSG00000160209.45	-0.914195912473229	-5.19104806278787	5.07284853631362e-06	0.00186615861112124
ENSG00000174442.15	ENSG00000174442	ENSG00000174442_016	chr15	dexseq_prepare_annotation2.py	exon	66811417	66811420	.	+	.	ENST00000563698+ENST00000567926__exon_number_016__gene_id_ENSG00000174442	ZWILCH	ENSG00000174442.15	-1.16559913771983	-4.7696806192385	5.07970041733233e-06	0.00186615861112124
ENSG00000181355.31	ENSG00000181355	ENSG00000181355_032	chr6	dexseq_prepare_annotation2.py	exon	9903606	9903639	.	-	.	ENST00000469656+ENST00000472329+ENST00000466385+ENST00000469426+ENST00000486246__exon_number_032__gene_id_ENSG00000181355	OFCC1	ENSG00000181355.31	0.778318197169276	4.97711445129509	5.12594090017858e-06	0.00187771930750288
ENSG00000224086.3	ENSG00000224086	ENSG00000224086_004	chr22	dexseq_prepare_annotation2.py	exon	22295474	22297799	.	+	.	ENST00000458178__exon_number_004__gene_id_ENSG00000224086	LL22NC03-86G7.1	ENSG00000224086.3	-0.80758522806743	-5.60953708728132	5.15503396098932e-06	0.00188295022083125
ENSG00000179603.25	ENSG00000179603	ENSG00000179603_026	chr7	dexseq_prepare_annotation2.py	exon	126720747	126720931	.	-	.	ENST00000423518__exon_number_026__gene_id_ENSG00000179603	GRM8	ENSG00000179603.25	-1.44534214237896	-4.75951504360122	5.30075798930967e-06	0.00193063022790009
ENSG00000016082	ENSG00000016082	ENSG00000016082_001	chr5	dexseq_prepare_annotation2.py	exon	50678921	50679505	.	+	.	ENST00000230658__exon_number_001__gene_id_ENSG00000016082	ISL1	ENSG00000016082	-2.07490888025012	-5.3344524169593	5.32108497835656e-06	0.0019324964393396
ENSG00000124920	ENSG00000124920	ENSG00000124920_001	chr11	dexseq_prepare_annotation2.py	exon	61520114	61520120	.	+	.	ENST00000537766__exon_number_001__gene_id_ENSG00000124920	MYRF	ENSG00000124920	0.495692402244188	4.90952248618963	5.49417790847134e-06	0.00198967504929233
ENSG00000112159.110	ENSG00000112159	ENSG00000112159_111	chr6	dexseq_prepare_annotation2.py	exon	90529225	90529437	.	-	.	ENST00000369393+ENST00000428876+ENST00000439638__exon_number_111__gene_id_ENSG00000112159	MDN1	ENSG00000112159.110	-0.385572738983596	-4.62067392138196	5.6295035287929e-06	0.00203261420723957
ENSG00000116337.4	ENSG00000116337	ENSG00000116337_005	chr1	dexseq_prepare_annotation2.py	exon	110162469	110162506	.	+	.	ENST00000469039+ENST00000474459+ENST00000342115__exon_number_005__gene_id_ENSG00000116337	AMPD2	ENSG00000116337.4	-0.866458336190058	-4.67589594497192	5.64472917706879e-06	0.00203261420723957
ENSG00000116874.12	ENSG00000116874	ENSG00000116874_013	chr1	dexseq_prepare_annotation2.py	exon	119682891	119682947	.	-	.	ENST00000497761+ENST00000537870__exon_number_013__gene_id_ENSG00000116874	WARS2	ENSG00000116874.12	-1.27626954551774	-5.31095300124742	5.72036956678566e-06	0.00205403281461372
ENSG00000240527.ENSG00000138185.ENSG00000173088.ENSG00000270099.30	ENSG00000240527+ENSG00000138185+ENSG00000173088+ENSG00000270099	ENSG00000240527+ENSG00000138185+ENSG00000173088+ENSG00000270099_031	chr10	dexseq_prepare_annotation2.py	exon	97625934	97626359	.	+	.	ENST00000371203+ENST00000371205+ENST00000371207+ENST00000543964+ENST00000453258+ENST00000539125__exon_number_031__gene_id_ENSG00000240527+ENSG00000138185+ENSG00000173088+ENSG00000270099		ENSG00000240527.ENSG00000138185.ENSG00000173088.ENSG00000270099.30	-0.931554632978144	-5.09360898944115	5.81371769372917e-06	0.00208167122108536
ENSG00000197355.1	ENSG00000197355	ENSG00000197355_002	chr9	dexseq_prepare_annotation2.py	exon	139971978	139972273	.	+	.	ENST00000476184+ENST00000409858__exon_number_002__gene_id_ENSG00000197355	UAP1L1	ENSG00000197355.1	-0.304814969441624	-5.08696506635158	5.94752978288538e-06	0.00212110804837849
ENSG00000145362.70	ENSG00000145362	ENSG00000145362_071	chr4	dexseq_prepare_annotation2.py	exon	114274870	114274920	.	+	.	ENST00000357077+ENST00000264366+ENST00000504454__exon_number_071__gene_id_ENSG00000145362	ANK2	ENSG00000145362.70	0.870060200840823	4.66351090286111	5.95723120768393e-06	0.00212110804837849
ENSG00000140199.2	ENSG00000140199	ENSG00000140199_003	chr15	dexseq_prepare_annotation2.py	exon	34525464	34525665	.	-	.	ENST00000458406+ENST00000354181+ENST00000559523+ENST00000561080+ENST00000451844+ENST00000559664+ENST00000397702+ENST00000397707+ENST00000560164+ENST00000560611__exon_number_003__gene_id_ENSG00000140199	SLC12A6	ENSG00000140199.2	-0.983454056630927	-4.78204791014688	5.97396306389104e-06	0.00212112400272994
ENSG00000119681.50	ENSG00000119681	ENSG00000119681_051	chr14	dexseq_prepare_annotation2.py	exon	75079088	75079306	.	-	.	ENST00000556359__exon_number_051__gene_id_ENSG00000119681	LTBP2	ENSG00000119681.50	0.601311059074848	4.93311690656766	6.03646118318705e-06	0.00213734443988098
ENSG00000162819.14	ENSG00000162819	ENSG00000162819_015	chr1	dexseq_prepare_annotation2.py	exon	222895761	222895856	.	+	.	ENST00000537020+ENST00000340934+ENST00000426638__exon_number_015__gene_id_ENSG00000162819	BROX	ENSG00000162819.14	-1.16997765364876	-4.95925644964705	6.10723067362385e-06	0.00215179422967026
ENSG00000087502.17	ENSG00000087502	ENSG00000087502_018	chr12	dexseq_prepare_annotation2.py	exon	29502946	29503001	.	-	.	ENST00000548909+ENST00000552155+ENST00000546509+ENST00000546839+ENST00000360150__exon_number_018__gene_id_ENSG00000087502	ERGIC2	ENSG00000087502.17	-1.55499055123319	-4.84362610736125	6.11112811466238e-06	0.00215179422967026
ENSG00000227195.41	ENSG00000227195	ENSG00000227195_042	chr20	dexseq_prepare_annotation2.py	exon	26188939	26189080	.	-	.	ENST00000608521__exon_number_042__gene_id_ENSG00000227195	MIR663A	ENSG00000227195.41	-0.440041602482842	-4.64486334273008	6.30065069617955e-06	0.00221239864998004
ENSG00000115705.23	ENSG00000115705	ENSG00000115705_024	chr2	dexseq_prepare_annotation2.py	exon	1497574	1497811	.	+	.	ENST00000422464+ENST00000382198+ENST00000329066+ENST00000346956+ENST00000497517+ENST00000349624+ENST00000469607+ENST00000462973+ENST00000337415+ENST00000382201+ENST00000345913+ENST00000446278__exon_number_024__gene_id_ENSG00000115705	TPO	ENSG00000115705.23	-1.70456664361603	-4.98293594861497	6.33293309782142e-06	0.00221760824223217
ENSG00000117724.13	ENSG00000117724	ENSG00000117724_014	chr1	dexseq_prepare_annotation2.py	exon	214811209	214811344	.	+	.	ENST00000366955__exon_number_014__gene_id_ENSG00000117724	CENPF	ENSG00000117724.13	-2.63882531909197	-4.91472360346616	6.46243924692417e-06	0.00225674059767864
ENSG00000073060.7	ENSG00000073060	ENSG00000073060_008	chr12	dexseq_prepare_annotation2.py	exon	125267358	125270258	.	-	.	ENST00000538291__exon_number_008__gene_id_ENSG00000073060	SCARB1	ENSG00000073060.7	-0.864583895424386	-5.26297180213819	6.63065957233552e-06	0.0023091408207088
ENSG00000145362.79	ENSG00000145362	ENSG00000145362_080	chr4	dexseq_prepare_annotation2.py	exon	114290670	114290961	.	+	.	ENST00000357077+ENST00000509550+ENST00000506722+ENST00000394537+ENST00000505342+ENST00000264366+ENST00000514960+ENST00000510275__exon_number_080__gene_id_ENSG00000145362	ANK2	ENSG00000145362.79	0.745670790208175	4.63765335590422	6.66436884830368e-06	0.00231453894274748
ENSG00000163491.32	ENSG00000163491	ENSG00000163491_033	chr3	dexseq_prepare_annotation2.py	exon	27329189	27329234	.	-	.	ENST00000424275+ENST00000341435+ENST00000357467+ENST00000574215+ENST00000435584+ENST00000429845__exon_number_033__gene_id_ENSG00000163491	NEK10	ENSG00000163491.32	-1.07672558656744	-4.65884595181427	6.88793832880122e-06	0.00237876479475305
ENSG00000226985.5	ENSG00000226985	ENSG00000226985_006	chrX	dexseq_prepare_annotation2.py	exon	13356014	13356067	.	+	.	ENST00000419566+ENST00000456091__exon_number_006__gene_id_ENSG00000226985	RP11-142G7.2	ENSG00000226985.5	-0.842075506710843	-5.2497863409886	6.90515455578659e-06	0.00237876479475305
ENSG00000102225.65	ENSG00000102225	ENSG00000102225_066	chrX	dexseq_prepare_annotation2.py	exon	47088871	47089392	.	+	.	ENST00000276052+ENST00000457458+ENST00000357227__exon_number_066__gene_id_ENSG00000102225	CDK16	ENSG00000102225.65	1.01329601912967	4.79566538717419	6.92349515507978e-06	0.00237876479475305
ENSG00000005483.18	ENSG00000005483	ENSG00000005483_019	chr7	dexseq_prepare_annotation2.py	exon	104703825	104703833	.	+	.	ENST00000485619+ENST00000476671+ENST00000334877+ENST00000334884+ENST00000482560+ENST00000334914+ENST00000257745+ENST00000468607+ENST00000311117+ENST00000495267__exon_number_019__gene_id_ENSG00000005483	KMT2E	ENSG00000005483.18	-0.77937164232763	-4.70234866244732	6.92415329834027e-06	0.00237876479475305
ENSG00000172508.1	ENSG00000172508	ENSG00000172508_002	chr11	dexseq_prepare_annotation2.py	exon	67182832	67182838	.	+	.	ENST00000529925__exon_number_002__gene_id_ENSG00000172508	CARNS1	ENSG00000172508.1	-2.19807212394304	-5.31506828483328	7.82779644235009e-06	0.00268195919509435
ENSG00000091536.60	ENSG00000091536	ENSG00000091536_061	chr17	dexseq_prepare_annotation2.py	exon	18058633	18058746	.	+	.	ENST00000205890+ENST00000418233+ENST00000536811+ENST00000585180__exon_number_061__gene_id_ENSG00000091536	MYO15A	ENSG00000091536.60	0.417643970400051	4.56038309162809	7.91943033498231e-06	0.00270606082994697
ENSG00000058600.9	ENSG00000058600	ENSG00000058600_010	chr16	dexseq_prepare_annotation2.py	exon	22313791	22314126	.	+	.	ENST00000563766__exon_number_010__gene_id_ENSG00000058600	POLR3E	ENSG00000058600.9	0.627268225164142	5.63858518283837	8.13604497224991e-06	0.00276044912997811
ENSG00000058600.46	ENSG00000058600	ENSG00000058600_047	chr16	dexseq_prepare_annotation2.py	exon	22335824	22335981	.	+	.	ENST00000564061+ENST00000564209+ENST00000359210+ENST00000418581+ENST00000299853+ENST00000564750+ENST00000569787__exon_number_047__gene_id_ENSG00000058600	POLR3E	ENSG00000058600.46	-0.627268225164142	-5.63858518283837	8.13604497224991e-06	0.00276044912997811
ENSG00000114735.6	ENSG00000114735	ENSG00000114735_007	chr3	dexseq_prepare_annotation2.py	exon	50606998	50607000	.	+	.	ENST00000448997+ENST00000482974+ENST00000232854__exon_number_007__gene_id_ENSG00000114735	HEMK1	ENSG00000114735.6	0.46556774108028	4.69450174105641	8.17284844964275e-06	0.00276044912997811
ENSG00000004700.21	ENSG00000004700	ENSG00000004700_022	chr12	dexseq_prepare_annotation2.py	exon	21654150	21654306	.	-	.	ENST00000314748+ENST00000444129+ENST00000539672__exon_number_022__gene_id_ENSG00000004700	RECQL	ENSG00000004700.21	-1.14219220270805	-4.91142196720707	8.17660504117949e-06	0.00276044912997811
ENSG00000108349.11	ENSG00000108349	ENSG00000108349_012	chr17	dexseq_prepare_annotation2.py	exon	38318165	38318254	.	+	.	ENST00000581849__exon_number_012__gene_id_ENSG00000108349	CASC3	ENSG00000108349.11	-0.80559760840176	-4.64868866008303	8.18718391655979e-06	0.00276044912997811
ENSG00000116337.5	ENSG00000116337	ENSG00000116337_006	chr1	dexseq_prepare_annotation2.py	exon	110162507	110162761	.	+	.	ENST00000528667+ENST00000474459+ENST00000469039+ENST00000342115__exon_number_006__gene_id_ENSG00000116337	AMPD2	ENSG00000116337.5	-0.750223142673259	-4.5888744554607	8.22485828536635e-06	0.00276355730092603
ENSG00000157470.32	ENSG00000157470	ENSG00000157470_033	chr15	dexseq_prepare_annotation2.py	exon	59784470	59784501	.	+	.	ENST00000288228+ENST00000561361+ENST00000560474+ENST00000560394+ENST00000560087+ENST00000560074+ENST00000558348__exon_number_033__gene_id_ENSG00000157470	FAM81A	ENSG00000157470.32	-1.3833884279044	-4.84896392834523	8.23988464543839e-06	0.00276355730092603
ENSG00000065357.96	ENSG00000065357	ENSG00000065357_097	chr12	dexseq_prepare_annotation2.py	exon	56334408	56334506	.	+	.	ENST00000402956+ENST00000552478+ENST00000549079+ENST00000554434+ENST00000557180+ENST00000555218+ENST00000394147+ENST00000551296+ENST00000331886+ENST00000547358+ENST00000552652+ENST00000548047+ENST00000553084+ENST00000551739+ENST00000551156__exon_number_097__gene_id_ENSG00000065357	DGKA	ENSG00000065357.96	-0.684170297557391	-4.74251175384026	8.52035842329168e-06	0.00285010473658277
ENSG00000115109.3	ENSG00000115109	ENSG00000115109_004	chr2	dexseq_prepare_annotation2.py	exon	120770787	120771257	.	+	.	ENST00000443124__exon_number_004__gene_id_ENSG00000115109	EPB41L5	ENSG00000115109.3	-0.775796815788204	-4.69809222009668	8.73898088471671e-06	0.00290869793915772
ENSG00000148337.56	ENSG00000148337	ENSG00000148337_057	chr9	dexseq_prepare_annotation2.py	exon	130952967	130952989	.	-	.	ENST00000467178+ENST00000325721+ENST00000420484+ENST00000372948+ENST00000415526+ENST00000491954+ENST00000393608+ENST00000541172+ENST00000372938+ENST00000372954+ENST00000357558+ENST00000324544+ENST00000538431+ENST00000277465+ENST00000498156__exon_number_057__gene_id_ENSG00000148337	CIZ1	ENSG00000148337.56	-0.432215432539881	-4.55501303597508	8.75053487388314e-06	0.00290869793915772
ENSG00000065371.17	ENSG00000065371	ENSG00000065371_018	chr3	dexseq_prepare_annotation2.py	exon	123710769	123710890	.	-	.	ENST00000484329+ENST00000496145+ENST00000495093+ENST00000479867+ENST00000405845+ENST00000487124+ENST00000460743+ENST00000467907__exon_number_018__gene_id_ENSG00000065371	ROPN1	ENSG00000065371.17	-1.44864681798502	-4.8919404488009	8.76417105149323e-06	0.00290869793915772
ENSG00000072849.4	ENSG00000072849	ENSG00000072849_005	chr17	dexseq_prepare_annotation2.py	exon	5378047	5378109	.	-	.	ENST00000158771+ENST00000573547+ENST00000571476+ENST00000572834+ENST00000570848+ENST00000575605__exon_number_005__gene_id_ENSG00000072849	DERL2	ENSG00000072849.4	-0.859115750312946	-4.80535330790326	8.84990291666383e-06	0.00292950223839316
ENSG00000142185.ENSG00000266692.ENSG00000264452.9	ENSG00000142185+ENSG00000266692+ENSG00000264452	ENSG00000142185+ENSG00000266692+ENSG00000264452_010	chr21	dexseq_prepare_annotation2.py	exon	45789004	45789059	.	+	.	ENST00000498430__exon_number_010__gene_id_ENSG00000142185+ENSG00000266692+ENSG00000264452		ENSG00000142185.ENSG00000266692.ENSG00000264452.9	-0.544278160892129	-4.7623289090485	8.94104872185952e-06	0.00295198593541041
ENSG00000240216.3	ENSG00000240216	ENSG00000240216_004	chr3	dexseq_prepare_annotation2.py	exon	148948526	148948688	.	-	.	ENST00000461341+ENST00000471823__exon_number_004__gene_id_ENSG00000240216	CPHL1P	ENSG00000240216.3	0.43679496775669	4.81600435430766	9.30252590459006e-06	0.0030633747999592
ENSG00000126522.ENSG00000249319.ENSG00000241258.35	ENSG00000126522+ENSG00000249319+ENSG00000241258	ENSG00000126522+ENSG00000249319+ENSG00000241258_036	chr7	dexseq_prepare_annotation2.py	exon	65557905	65557908	.	+	.	ENST00000395332+ENST00000488343+ENST00000464970+ENST00000493708+ENST00000380839+ENST00000304874__exon_number_036__gene_id_ENSG00000126522+ENSG00000249319+ENSG00000241258		ENSG00000126522.ENSG00000249319.ENSG00000241258.35	-1.35177511404938	-4.59042488169769	9.36673411822288e-06	0.00307294423607258
ENSG00000085741	ENSG00000085741	ENSG00000085741_001	chr11	dexseq_prepare_annotation2.py	exon	75897369	75898283	.	-	.	ENST00000322563__exon_number_001__gene_id_ENSG00000085741	WNT11	ENSG00000085741	-1.97213371346178	-4.90950461383474	9.38987027174673e-06	0.00307294423607258
ENSG00000072840.31	ENSG00000072840	ENSG00000072840_032	chr4	dexseq_prepare_annotation2.py	exon	5830246	5830772	.	+	.	ENST00000382674__exon_number_032__gene_id_ENSG00000072840	EVC	ENSG00000072840.31	-1.00677070422058	-4.76789538584186	9.40411060979477e-06	0.00307294423607258
ENSG00000105705.7	ENSG00000105705	ENSG00000105705_008	chr19	dexseq_prepare_annotation2.py	exon	19389499	19389605	.	-	.	ENST00000592188+ENST00000589144+ENST00000247001+ENST00000588731+ENST00000591007+ENST00000587119__exon_number_008__gene_id_ENSG00000105705	SUGP1	ENSG00000105705.7	-0.817949717043275	-4.90758890783581	9.45273778073757e-06	0.00307451182859829
ENSG00000159216.42	ENSG00000159216	ENSG00000159216_043	chr21	dexseq_prepare_annotation2.py	exon	37356870	37357047	.	-	.	ENST00000460207+ENST00000475045__exon_number_043__gene_id_ENSG00000159216	RUNX1	ENSG00000159216.42	-0.574021065959265	-4.64941233553713	9.45728275050295e-06	0.00307451182859829
ENSG00000115421.2	ENSG00000115421	ENSG00000115421_003	chr2	dexseq_prepare_annotation2.py	exon	60983401	60983484	.	+	.	ENST00000496283+ENST00000238714+ENST00000414060__exon_number_003__gene_id_ENSG00000115421	PAPOLG	ENSG00000115421.2	-0.366365543715559	-4.60974862576575	9.61742120387183e-06	0.00311859603078203
ENSG00000115504.41	ENSG00000115504	ENSG00000115504_042	chr2	dexseq_prepare_annotation2.py	exon	63206323	63206325	.	+	.	ENST00000263991+ENST00000431489+ENST00000444311+ENST00000496857+ENST00000354487+ENST00000405289+ENST00000454124+ENST00000405015__exon_number_042__gene_id_ENSG00000115504	EHBP1	ENSG00000115504.41	-2.04239633501662	-4.59788768244003	9.64448935232717e-06	0.00311941559937153
ENSG00000140575.9	ENSG00000140575	ENSG00000140575_010	chr15	dexseq_prepare_annotation2.py	exon	90972821	90972898	.	+	.	ENST00000268182+ENST00000560418+ENST00000559682__exon_number_010__gene_id_ENSG00000140575	IQGAP1	ENSG00000140575.9	-0.475645097041762	-4.52009758126264	9.70784490380579e-06	0.00313193802388975
ENSG00000254148.ENSG00000234899.38	ENSG00000254148+ENSG00000234899	ENSG00000254148+ENSG00000234899_039	chr17	dexseq_prepare_annotation2.py	exon	70137527	70137825	.	-	.	ENST00000532249__exon_number_039__gene_id_ENSG00000254148+ENSG00000234899		ENSG00000254148.ENSG00000234899.38	1.09774165911815	4.73889132286664	9.77662888704331e-06	0.00314069893540835
ENSG00000159216.41	ENSG00000159216	ENSG00000159216_042	chr21	dexseq_prepare_annotation2.py	exon	37354049	37354214	.	-	.	ENST00000460207+ENST00000475045__exon_number_042__gene_id_ENSG00000159216	RUNX1	ENSG00000159216.41	-0.432462726366305	-4.64098644344464	9.78441672243144e-06	0.00314069893540835
ENSG00000169432.37	ENSG00000169432	ENSG00000169432_038	chr2	dexseq_prepare_annotation2.py	exon	167232498	167232503	.	-	.	ENST00000409672__exon_number_038__gene_id_ENSG00000169432	SCN9A	ENSG00000169432.37	0.378194782504	4.66724198950594	9.87796664749697e-06	0.00316274079722074
ENSG00000261190.1	ENSG00000261190	ENSG00000261190_002	chr16	dexseq_prepare_annotation2.py	exon	52039402	52039403	.	-	.	ENST00000566314+ENST00000568524__exon_number_002__gene_id_ENSG00000261190	C16orf97	ENSG00000261190.1	-0.485627243728762	-4.85641588878616	9.94405916208602e-06	0.00317590263369617
ENSG00000214883.7	ENSG00000214883	ENSG00000214883_008	chr11	dexseq_prepare_annotation2.py	exon	50381335	50381487	.	+	.	ENST00000532521__exon_number_008__gene_id_ENSG00000214883	RP11-574M7.2	ENSG00000214883.7	1.11454470415671	5.36612052335529	1.00193164120996e-05	0.00319191816484913
ENSG00000113163.13	ENSG00000113163	ENSG00000113163_014	chr5	dexseq_prepare_annotation2.py	exon	74677895	74677902	.	-	.	ENST00000508692+ENST00000261415+ENST00000380494+ENST00000357457+ENST00000405807__exon_number_014__gene_id_ENSG00000113163	COL4A3BP	ENSG00000113163.13	-1.00870494808709	-4.81884557619827	1.01689455623728e-05	0.00323148752081084
ENSG00000133624.13	ENSG00000133624	ENSG00000133624_014	chr7	dexseq_prepare_annotation2.py	exon	149316840	149317014	.	-	.	ENST00000493198__exon_number_014__gene_id_ENSG00000133624	ZNF767	ENSG00000133624.13	0.898259833290623	4.97989208800504	1.02231982847614e-05	0.00324062638496904
ENSG00000116641.23	ENSG00000116641	ENSG00000116641_024	chr1	dexseq_prepare_annotation2.py	exon	62971353	62971487	.	-	.	ENST00000454575+ENST00000340370+ENST00000251157__exon_number_024__gene_id_ENSG00000116641	DOCK7	ENSG00000116641.23	-0.432980439598503	-4.65606951965493	1.03249615362707e-05	0.00326474256417522
ENSG00000119285.ENSG00000230325.12	ENSG00000119285+ENSG00000230325	ENSG00000119285+ENSG00000230325_013	chr1	dexseq_prepare_annotation2.py	exon	236720495	236720645	.	-	.	ENST00000366582+ENST00000366581__exon_number_013__gene_id_ENSG00000119285+ENSG00000230325		ENSG00000119285.ENSG00000230325.12	0.374616142489845	4.52957517341354	1.08639792594949e-05	0.00342665541348119
ENSG00000163491.30	ENSG00000163491	ENSG00000163491_031	chr3	dexseq_prepare_annotation2.py	exon	27326331	27326392	.	-	.	ENST00000424275+ENST00000341435+ENST00000357467+ENST00000474938+ENST00000574215+ENST00000435584+ENST00000429845__exon_number_031__gene_id_ENSG00000163491	NEK10	ENSG00000163491.30	-0.710390845901709	-4.54772609277463	1.10021373188457e-05	0.0034616427694879
ENSG00000159842.19	ENSG00000159842	ENSG00000159842_020	chr17	dexseq_prepare_annotation2.py	exon	913665	913968	.	-	.	ENST00000572650__exon_number_020__gene_id_ENSG00000159842	ABR	ENSG00000159842.19	-0.629702305838858	-4.58790719799625	1.10751657668073e-05	0.00347601597765533
ENSG00000229807.29	ENSG00000229807	ENSG00000229807_030	chrX	dexseq_prepare_annotation2.py	exon	73061506	73072588	.	-	.	ENST00000429829__exon_number_030__gene_id_ENSG00000229807	XIST	ENSG00000229807.29	-0.75698246121949	-4.70542471534091	1.11028817314661e-05	0.00347613177992641
ENSG00000085741.1	ENSG00000085741	ENSG00000085741_002	chr11	dexseq_prepare_annotation2.py	exon	75902608	75902900	.	-	.	ENST00000322563__exon_number_002__gene_id_ENSG00000085741	WNT11	ENSG00000085741.1	-0.753173785364205	-4.8583165016559	1.12195989151719e-05	0.00350404338404258
ENSG00000129055.14	ENSG00000129055	ENSG00000129055_015	chr3	dexseq_prepare_annotation2.py	exon	134205429	134205558	.	-	.	ENST00000511751__exon_number_015__gene_id_ENSG00000129055	ANAPC13	ENSG00000129055.14	-1.84693872973837	-4.94973096606602	1.12939047300623e-05	0.0035186049461953
ENSG00000077684.6	ENSG00000077684	ENSG00000077684_007	chr4	dexseq_prepare_annotation2.py	exon	129731186	129731243	.	+	.	ENST00000514740+ENST00000503785+ENST00000512960__exon_number_007__gene_id_ENSG00000077684	JADE1	ENSG00000077684.6	-0.844555558140529	-4.73894552928859	1.13292334512075e-05	0.00352098171748138
ENSG00000175699.17	ENSG00000175699	ENSG00000175699_018	chr14	dexseq_prepare_annotation2.py	exon	94474839	94474929	.	+	.	ENST00000422540+ENST00000314629__exon_number_018__gene_id_ENSG00000175699	LINC00521	ENSG00000175699.17	-0.74152702279687	-4.81685290150786	1.14417386778408e-05	0.00354727387028709
ENSG00000220205.ENSG00000179094.ENSG00000263620.35	ENSG00000220205+ENSG00000179094+ENSG00000263620	ENSG00000220205+ENSG00000179094+ENSG00000263620_036	chr17	dexseq_prepare_annotation2.py	exon	8050868	8050896	.	-	.	ENST00000354903+ENST00000317276+ENST00000578223+ENST00000581082+ENST00000579203+ENST00000582719+ENST00000581395+ENST00000577424__exon_number_036__gene_id_ENSG00000220205+ENSG00000179094+ENSG00000263620		ENSG00000220205.ENSG00000179094.ENSG00000263620.35	-0.513202662059324	-4.50028843414515	1.14998625671228e-05	0.00355661929594188
ENSG00000148840.17	ENSG00000148840	ENSG00000148840_018	chr10	dexseq_prepare_annotation2.py	exon	103908385	103908451	.	+	.	ENST00000370012+ENST00000495914+ENST00000413464+ENST00000489648+ENST00000278070__exon_number_018__gene_id_ENSG00000148840	PPRC1	ENSG00000148840.17	-0.853911233293484	-4.73421011105518	1.1529877048278e-05	0.00355724692077843
ENSG00000188897.69	ENSG00000188897	ENSG00000188897_070	chr16	dexseq_prepare_annotation2.py	exon	11582565	11582723	.	-	.	ENST00000344649+ENST00000598234+ENST00000595170__exon_number_070__gene_id_ENSG00000188897	CTD-3088G3.8	ENSG00000188897.69	-0.759383126760456	-4.60671777995747	1.16241056494184e-05	0.00357763515086892
ENSG00000143669.72	ENSG00000143669	ENSG00000143669_073	chr1	dexseq_prepare_annotation2.py	exon	235996962	235996967	.	-	.	ENST00000489585+ENST00000389793+ENST00000465349+ENST00000468626+ENST00000468107+ENST00000536965__exon_number_073__gene_id_ENSG00000143669	LYST	ENSG00000143669.72	-0.380550685324746	-4.57328909536819	1.17538557513253e-05	0.00360883118903976
ENSG00000264594.ENSG00000204580.140	ENSG00000264594+ENSG00000204580	ENSG00000264594+ENSG00000204580_141	chr6	dexseq_prepare_annotation2.py	exon	30867210	30867617	.	+	.	ENST00000454612+ENST00000418800+ENST00000376575+ENST00000376567+ENST00000376570+ENST00000452441+ENST00000446312+ENST00000376568+ENST00000376569+ENST00000324771__exon_number_141__gene_id_ENSG00000264594+ENSG00000204580		ENSG00000264594.ENSG00000204580.140	-1.00267616071708	-4.62190378303753	1.18169890484091e-05	0.00361947255884668
ENSG00000099622.32	ENSG00000099622	ENSG00000099622_033	chr19	dexseq_prepare_annotation2.py	exon	1269351	1269354	.	+	.	ENST00000588230+ENST00000586636+ENST00000591659+ENST00000585914+ENST00000591376+ENST00000593283+ENST00000591097+ENST00000592412+ENST00000589235+ENST00000590704+ENST00000591055+ENST00000413636+ENST00000587169+ENST00000587896+ENST00000589686+ENST00000593048+ENST00000593128+ENST00000444172+ENST00000586472+ENST00000320936+ENST00000589710+ENST00000587323+ENST00000590347+ENST00000593093__exon_number_03…	CIRBP	ENSG00000099622.32	-0.53032035302643	-4.51431771147489	1.22505564752532e-05	0.00374325176606341
ENSG00000167380.40	ENSG00000167380	ENSG00000167380_041	chr19	dexseq_prepare_annotation2.py	exon	44679797	44679832	.	+	.	ENST00000454662+ENST00000590524+ENST00000585678+ENST00000588883+ENST00000590089+ENST00000337433+ENST00000588127__exon_number_041__gene_id_ENSG00000167380	ZNF226	ENSG00000167380.40	0.527866738237037	4.53320485130104	1.23476858494957e-05	0.00376388259880359
ENSG00000105287.34	ENSG00000105287	ENSG00000105287_035	chr19	dexseq_prepare_annotation2.py	exon	47207752	47207890	.	-	.	ENST00000601806+ENST00000595132+ENST00000595515+ENST00000433867+ENST00000597641+ENST00000291281+ENST00000600194__exon_number_035__gene_id_ENSG00000105287	PRKD2	ENSG00000105287.34	-0.822829745766415	-4.52260757049883	1.24296629985631e-05	0.00377544045870237
ENSG00000204673.14	ENSG00000204673	ENSG00000204673_015	chr19	dexseq_prepare_annotation2.py	exon	50379915	50380055	.	-	.	ENST00000391835+ENST00000391834+ENST00000482622__exon_number_015__gene_id_ENSG00000204673	AKT1S1	ENSG00000204673.14	0.41450778111451	4.98151861916408	1.24450056029037e-05	0.00377544045870237
ENSG00000065357.131	ENSG00000065357	ENSG00000065357_132	chr12	dexseq_prepare_annotation2.py	exon	56347580	56347794	.	+	.	ENST00000402956+ENST00000552478+ENST00000548491+ENST00000551739+ENST00000551296+ENST00000331886+ENST00000394147+ENST00000551156__exon_number_132__gene_id_ENSG00000065357	DGKA	ENSG00000065357.131	1.05022613155136	4.63903509511363	1.27190258493438e-05	0.00384938288990901
ENSG00000180357.11	ENSG00000180357	ENSG00000180357_012	chr15	dexseq_prepare_annotation2.py	exon	64966115	64966970	.	+	.	ENST00000559364+ENST00000326648__exon_number_012__gene_id_ENSG00000180357	ZNF609	ENSG00000180357.11	-0.58270159542966	-5.03936550815869	1.31760688890813e-05	0.00397823389223017
ENSG00000177189.29	ENSG00000177189	ENSG00000177189_030	chrX	dexseq_prepare_annotation2.py	exon	20222140	20222221	.	-	.	ENST00000492128+ENST00000540702+ENST00000474266+ENST00000438357+ENST00000379565+ENST00000379548+ENST00000457145+ENST00000544447__exon_number_030__gene_id_ENSG00000177189	RPS6KA3	ENSG00000177189.29	-1.41038716970034	-4.49726628640592	1.33583145210131e-05	0.00402370160046213
ENSG00000136250.40	ENSG00000136250	ENSG00000136250_041	chr7	dexseq_prepare_annotation2.py	exon	36764080	36764105	.	-	.	ENST00000535891+ENST00000258749+ENST00000435386__exon_number_041__gene_id_ENSG00000136250	AOAH	ENSG00000136250.40	-0.660317776650974	-4.95038084212388	1.37439350866403e-05	0.00413006873932156
ENSG00000266967.ENSG00000267060.ENSG00000108825.32	ENSG00000266967+ENSG00000267060+ENSG00000108825	ENSG00000266967+ENSG00000267060+ENSG00000108825_033	chr17	dexseq_prepare_annotation2.py	exon	41108333	41108337	.	-	.	ENST00000491665+ENST00000421990+ENST00000427569+ENST00000486664+ENST00000423601+ENST00000591910+ENST00000430739+ENST00000483774+ENST00000409399+ENST00000409103+ENST00000478040+ENST00000441280+ENST00000360221__exon_number_033__gene_id_ENSG00000266967+ENSG00000267060+ENSG00000108825		ENSG00000266967.ENSG00000267060.ENSG00000108825.32	-0.510550862560678	-4.47247473101331	1.43782333902151e-05	0.0043000276813131
ENSG00000068615	ENSG00000068615	ENSG00000068615_001	chr2	dexseq_prepare_annotation2.py	exon	86441116	86441121	.	-	.	ENST00000165698__exon_number_001__gene_id_ENSG00000068615	REEP1	ENSG00000068615	-1.2462143973255	-4.60672371672362	1.4400563097564e-05	0.0043000276813131
ENSG00000143355.21	ENSG00000143355	ENSG00000143355_022	chr1	dexseq_prepare_annotation2.py	exon	197901049	197901396	.	+	.	ENST00000367391+ENST00000367390+ENST00000337020+ENST00000561173__exon_number_022__gene_id_ENSG00000143355	LHX9	ENSG00000143355.21	-1.13582602158188	-4.63645795184448	1.44110059808624e-05	0.0043000276813131
ENSG00000158874.9	ENSG00000158874	ENSG00000158874_010	chr1	dexseq_prepare_annotation2.py	exon	161192785	161192840	.	-	.	ENST00000463273+ENST00000470459+ENST00000464492+ENST00000463812+ENST00000367990+ENST00000481413+ENST00000469730+ENST00000481511__exon_number_010__gene_id_ENSG00000158874	APOA2	ENSG00000158874.9	0.196952051717544	4.5801654602321	1.45173118750241e-05	0.00432160315470272
ENSG00000106069.60	ENSG00000106069	ENSG00000106069_061	chr7	dexseq_prepare_annotation2.py	exon	29519562	29519626	.	+	.	ENST00000412711+ENST00000467441+ENST00000409041__exon_number_061__gene_id_ENSG00000106069	CHN2	ENSG00000106069.60	0.897023494804948	4.72960039148633	1.556856641387e-05	0.00462371872429869
ENSG00000123104.7	ENSG00000123104	ENSG00000123104_008	chr12	dexseq_prepare_annotation2.py	exon	26564253	26564345	.	-	.	ENST00000381340+ENST00000538984+ENST00000451599__exon_number_008__gene_id_ENSG00000123104	ITPR2	ENSG00000123104.7	-0.585649655282794	-4.45406522429971	1.5744257072866e-05	0.00466499768076023
ENSG00000114735.2	ENSG00000114735	ENSG00000114735_003	chr3	dexseq_prepare_annotation2.py	exon	50606705	50606908	.	+	.	ENST00000232854__exon_number_003__gene_id_ENSG00000114735	HEMK1	ENSG00000114735.2	0.433816443505346	4.52674064688925	1.5968520912659e-05	0.00471033872706721
ENSG00000006025.24	ENSG00000006025	ENSG00000006025_025	chr17	dexseq_prepare_annotation2.py	exon	45893569	45893631	.	-	.	ENST00000580140+ENST00000583167__exon_number_025__gene_id_ENSG00000006025	OSBPL7	ENSG00000006025.24	-0.592938117174231	-4.54512858288541	1.59713952370033e-05	0.00471033872706721
ENSG00000148120.54	ENSG00000148120	ENSG00000148120_055	chr9	dexseq_prepare_annotation2.py	exon	97844857	97844874	.	+	.	ENST00000297979+ENST00000478473+ENST00000489562+ENST00000445181+ENST00000425634+ENST00000428313+ENST00000479161+ENST00000375315+ENST00000463372+ENST00000468164+ENST00000433691__exon_number_055__gene_id_ENSG00000148120	C9orf3	ENSG00000148120.54	-0.506501527110314	-4.44857066328328	1.61067615101413e-05	0.00473926543767844
ENSG00000145362.57	ENSG00000145362	ENSG00000145362_058	chr4	dexseq_prepare_annotation2.py	exon	114260382	114260478	.	+	.	ENST00000357077+ENST00000509550+ENST00000394537+ENST00000506722+ENST00000264366+ENST00000504887+ENST00000503423+ENST00000514960+ENST00000504454__exon_number_058__gene_id_ENSG00000145362	ANK2	ENSG00000145362.57	0.879066583883254	4.42896050949319	1.620977420635e-05	0.00475301903897822
ENSG00000171720.17	ENSG00000171720	ENSG00000171720_018	chr5	dexseq_prepare_annotation2.py	exon	141007460	141007465	.	-	.	ENST00000491581+ENST00000519474+ENST00000459727+ENST00000469550+ENST00000523088+ENST00000467533+ENST00000305264+ENST00000492407__exon_number_018__gene_id_ENSG00000171720	HDAC3	ENSG00000171720.17	-0.576288977009551	-4.47139540231294	1.62282889335118e-05	0.00475301903897822
ENSG00000080823.95	ENSG00000080823	ENSG00000080823_096	chr14	dexseq_prepare_annotation2.py	exon	102771516	102771522	.	-	.	ENST00000524019+ENST00000519569+ENST00000524214+ENST00000361847+ENST00000193029__exon_number_096__gene_id_ENSG00000080823	MOK	ENSG00000080823.95	-0.29666400730401	-4.46161472809069	1.62701382438517e-05	0.00475432140793674
ENSG00000175356.40	ENSG00000175356	ENSG00000175356_041	chr11	dexseq_prepare_annotation2.py	exon	9090917	9091042	.	-	.	ENST00000450649+ENST00000520467+ENST00000309263+ENST00000457346__exon_number_041__gene_id_ENSG00000175356	SCUBE2	ENSG00000175356.40	0.36596762003302	4.52105709593598	1.63309165058099e-05	0.00476113637359291
ENSG00000140575.13	ENSG00000140575	ENSG00000140575_014	chr15	dexseq_prepare_annotation2.py	exon	90982564	90982631	.	+	.	ENST00000268182+ENST00000560418__exon_number_014__gene_id_ENSG00000140575	IQGAP1	ENSG00000140575.13	-0.470181599850826	-4.39862190623379	1.63814783851559e-05	0.0047649484679495
ENSG00000145362.78	ENSG00000145362	ENSG00000145362_079	chr4	dexseq_prepare_annotation2.py	exon	114288722	114289007	.	+	.	ENST00000357077+ENST00000509550+ENST00000506722+ENST00000394537+ENST00000505342+ENST00000264366+ENST00000514960+ENST00000510275__exon_number_079__gene_id_ENSG00000145362	ANK2	ENSG00000145362.78	0.684314824413728	4.41979557318077	1.68435820266143e-05	0.00488817670905706
ENSG00000123104.46	ENSG00000123104	ENSG00000123104_047	chr12	dexseq_prepare_annotation2.py	exon	26784799	26784992	.	-	.	ENST00000381340__exon_number_047__gene_id_ENSG00000123104	ITPR2	ENSG00000123104.46	0.355973541751906	4.42222200269843	1.7959625921441e-05	0.00519520528493134
ENSG00000139644.49	ENSG00000139644	ENSG00000139644_050	chr12	dexseq_prepare_annotation2.py	exon	50152264	50152266	.	+	.	ENST00000546796+ENST00000553022__exon_number_050__gene_id_ENSG00000139644	TMBIM6	ENSG00000139644.49	-0.700687217934783	-4.44151810812373	1.79832771521948e-05	0.00519520528493134
ENSG00000133624.14	ENSG00000133624	ENSG00000133624_015	chr7	dexseq_prepare_annotation2.py	exon	149317015	149317128	.	-	.	ENST00000493198+ENST00000486492+ENST00000472212+ENST00000513792+ENST00000463567+ENST00000481762__exon_number_015__gene_id_ENSG00000133624	ZNF767	ENSG00000133624.14	0.82647872285461	4.80459501950578	1.82037640108946e-05	0.00524697698628759
ENSG00000214883.3	ENSG00000214883	ENSG00000214883_004	chr11	dexseq_prepare_annotation2.py	exon	50378065	50378165	.	+	.	ENST00000532521__exon_number_004__gene_id_ENSG00000214883	RP11-574M7.2	ENSG00000214883.3	-0.826471572606274	-5.13773256229458	1.87257270656381e-05	0.00538503384143099
ENSG00000139835.7	ENSG00000139835	ENSG00000139835_008	chr13	dexseq_prepare_annotation2.py	exon	114009638	114009751	.	-	.	ENST00000375431+ENST00000375430+ENST00000326039__exon_number_008__gene_id_ENSG00000139835	GRTP1	ENSG00000139835.7	-0.598888437106171	-4.62346092915085	1.87674648479603e-05	0.00538503384143099
ENSG00000148516.54	ENSG00000148516	ENSG00000148516_055	chr10	dexseq_prepare_annotation2.py	exon	31812861	31812935	.	+	.	ENST00000542815+ENST00000446923+ENST00000560721+ENST00000558655+ENST00000559858+ENST00000320985+ENST00000542879+ENST00000361642+ENST00000488625+ENST00000437844__exon_number_055__gene_id_ENSG00000148516	ZEB1	ENSG00000148516.54	-1.15306705428859	-4.57985757019918	1.89850320231251e-05	0.00542357201205659
ENSG00000124721.40	ENSG00000124721	ENSG00000124721_041	chr6	dexseq_prepare_annotation2.py	exon	38816424	38816577	.	+	.	ENST00000449981+ENST00000441566+ENST00000327475+ENST00000359357__exon_number_041__gene_id_ENSG00000124721	DNAH8	ENSG00000124721.40	-0.912812693809335	-4.44284829262915	1.89871101498299e-05	0.00542357201205659
ENSG00000030582	ENSG00000030582	ENSG00000030582_001	chr17	dexseq_prepare_annotation2.py	exon	42422614	42422629	.	+	.	ENST00000588170__exon_number_001__gene_id_ENSG00000030582	GRN	ENSG00000030582	0.439704730652572	4.40067844505342	1.91120126977259e-05	0.00544700932294469
ENSG00000119285.ENSG00000230325.1	ENSG00000119285+ENSG00000230325	ENSG00000119285+ENSG00000230325_002	chr1	dexseq_prepare_annotation2.py	exon	236712305	236713439	.	-	.	ENST00000366582__exon_number_002__gene_id_ENSG00000119285+ENSG00000230325		ENSG00000119285.ENSG00000230325.1	-0.977952710681382	-4.3926188132083	1.92882588086007e-05	0.00548494217825248
ENSG00000134376	ENSG00000134376	ENSG00000134376_001	chr1	dexseq_prepare_annotation2.py	exon	197170592	197170718	.	+	.	ENST00000535699__exon_number_001__gene_id_ENSG00000134376	CRB1	ENSG00000134376	-0.922886395157025	-4.43283170213011	1.93600889208119e-05	0.00549307951540679
ENSG00000095637.51	ENSG00000095637	ENSG00000095637_052	chr10	dexseq_prepare_annotation2.py	exon	97200893	97200919	.	-	.	ENST00000607232+ENST00000474353+ENST00000371249+ENST00000353505+ENST00000347291+ENST00000361941+ENST00000371245+ENST00000371246+ENST00000371247+ENST00000393949+ENST00000492542+ENST00000306402+ENST00000277982+ENST00000371227__exon_number_052__gene_id_ENSG00000095637	SORBS1	ENSG00000095637.51	1.18408183509336	4.4671916952637	1.95689648885251e-05	0.00553997831828552
ENSG00000119326.12	ENSG00000119326	ENSG00000119326_013	chr9	dexseq_prepare_annotation2.py	exon	111727658	111727808	.	-	.	ENST00000325551+ENST00000374595+ENST00000325580__exon_number_013__gene_id_ENSG00000119326	CTNNAL1	ENSG00000119326.12	-0.98689864016872	-4.53736378256878	1.9757473160449e-05	0.00558091539637998
ENSG00000082196.ENSG00000250767.ENSG00000273294.ENSG00000242110.30	ENSG00000082196+ENSG00000250767+ENSG00000273294+ENSG00000242110	ENSG00000082196+ENSG00000250767+ENSG00000273294+ENSG00000242110_031	chr5	dexseq_prepare_annotation2.py	exon	34020692	34020772	.	-	.	ENST00000382079+ENST00000231338+ENST00000382065+ENST00000513471+ENST00000508398__exon_number_031__gene_id_ENSG00000082196+ENSG00000250767+ENSG00000273294+ENSG00000242110		ENSG00000082196.ENSG00000250767.ENSG00000273294.ENSG00000242110.30	0.519970036677706	4.52326976525723	1.98035805359565e-05	0.00558153598467074
ENSG00000067141.25	ENSG00000067141	ENSG00000067141_026	chr15	dexseq_prepare_annotation2.py	exon	73551218	73551452	.	+	.	ENST00000558807__exon_number_026__gene_id_ENSG00000067141	NEO1	ENSG00000067141.25	0.491877341876009	4.55001563795942	1.99296945906191e-05	0.00560465340443092
ENSG00000143811.ENSG00000243709.ENSG00000255835.13	ENSG00000143811+ENSG00000243709+ENSG00000255835	ENSG00000143811+ENSG00000243709+ENSG00000255835_014	chr1	dexseq_prepare_annotation2.py	exon	226109304	226109344	.	-	.	ENST00000466127+ENST00000343818+ENST00000446534+ENST00000432920+ENST00000478402+ENST00000489681__exon_number_014__gene_id_ENSG00000143811+ENSG00000243709+ENSG00000255835		ENSG00000143811.ENSG00000243709.ENSG00000255835.13	-0.321274969898925	-4.44534424320856	2.01808852866083e-05	0.00566276532130541
ENSG00000120820.1	ENSG00000120820	ENSG00000120820_002	chr12	dexseq_prepare_annotation2.py	exon	104382767	104383057	.	-	.	ENST00000360814+ENST00000546436__exon_number_002__gene_id_ENSG00000120820	GLT8D2	ENSG00000120820.1	-0.561924460018243	-4.57835253062873	2.04587659058484e-05	0.00572809394674933
ENSG00000198626.73	ENSG00000198626	ENSG00000198626_074	chr1	dexseq_prepare_annotation2.py	exon	237868513	237868643	.	+	.	ENST00000542537+ENST00000366574+ENST00000609119+ENST00000360064__exon_number_074__gene_id_ENSG00000198626	RYR2	ENSG00000198626.73	-0.548508149896472	-4.39273905653508	2.05638301150403e-05	0.00574485620567694
ENSG00000174744.12	ENSG00000174744	ENSG00000174744_013	chr11	dexseq_prepare_annotation2.py	exon	66108518	66108676	.	-	.	ENST00000534617__exon_number_013__gene_id_ENSG00000174744	BRMS1	ENSG00000174744.12	-0.556748354488236	-4.71857290764499	2.07508107652111e-05	0.0057843795131305
ENSG00000101680.74	ENSG00000101680	ENSG00000101680_075	chr18	dexseq_prepare_annotation2.py	exon	7050693	7050935	.	-	.	ENST00000389658+ENST00000579014__exon_number_075__gene_id_ENSG00000101680	LAMA1	ENSG00000101680.74	-0.227678872486021	-4.39541691178655	2.096714939598e-05	0.00583189561055099
ENSG00000126581.20	ENSG00000126581	ENSG00000126581_021	chr17	dexseq_prepare_annotation2.py	exon	40966617	40966691	.	-	.	ENST00000586754+ENST00000590099+ENST00000590852+ENST00000593205+ENST00000589492+ENST00000361523+ENST00000438274+ENST00000543382+ENST00000588276+ENST00000586589__exon_number_021__gene_id_ENSG00000126581	BECN1	ENSG00000126581.20	-0.334731370022345	-4.41883169360825	2.13729901965635e-05	0.0059317981001432
ENSG00000005884.23	ENSG00000005884	ENSG00000005884_024	chr17	dexseq_prepare_annotation2.py	exon	48151645	48151656	.	+	.	ENST00000510809__exon_number_024__gene_id_ENSG00000005884	ITGA3	ENSG00000005884.23	-0.503570474028358	-4.51208543544131	2.17291121556409e-05	0.00601749652359002
ENSG00000167380.38	ENSG00000167380	ENSG00000167380_039	chr19	dexseq_prepare_annotation2.py	exon	44679651	44679683	.	+	.	ENST00000590089+ENST00000590524+ENST00000454662+ENST00000588127+ENST00000588883+ENST00000590578+ENST00000337433+ENST00000586914+ENST00000585678__exon_number_039__gene_id_ENSG00000167380	ZNF226	ENSG00000167380.38	0.690475433218176	4.39407016178538	2.18015512750613e-05	0.00602443214277302
ENSG00000002726	ENSG00000002726	ENSG00000002726_001	chr7	dexseq_prepare_annotation2.py	exon	150521715	150522051	.	+	.	ENST00000493429__exon_number_001__gene_id_ENSG00000002726	AOC1	ENSG00000002726	-0.399040472066608	-4.55391189217844	2.23663506789097e-05	0.00616582983336822
ENSG00000164114.8	ENSG00000164114	ENSG00000164114_009	chr4	dexseq_prepare_annotation2.py	exon	156274405	156274492	.	-	.	ENST00000311277+ENST00000433024+ENST00000424373+ENST00000515654__exon_number_009__gene_id_ENSG00000164114	MAP9	ENSG00000164114.8	-1.04936649568026	-4.5038671088401	2.2410263256153e-05	0.00616582983336822
ENSG00000174059.1	ENSG00000174059	ENSG00000174059_002	chr1	dexseq_prepare_annotation2.py	exon	208059884	208060660	.	-	.	ENST00000356522+ENST00000310833+ENST00000367036__exon_number_002__gene_id_ENSG00000174059	CD34	ENSG00000174059.1	-0.952461901889894	-4.62110261462863	2.27688371461922e-05	0.00625095556658052
ENSG00000178802.53	ENSG00000178802	ENSG00000178802_054	chr15	dexseq_prepare_annotation2.py	exon	75191783	75191798	.	+	.	ENST00000352410__exon_number_054__gene_id_ENSG00000178802	MPI	ENSG00000178802.53	0.746851830595904	4.44200338892611	2.30112152863136e-05	0.00627996021781087
ENSG00000091536.61	ENSG00000091536	ENSG00000091536_062	chr17	dexseq_prepare_annotation2.py	exon	18059509	18059583	.	+	.	ENST00000205890+ENST00000418233+ENST00000536811+ENST00000585180__exon_number_062__gene_id_ENSG00000091536	MYO15A	ENSG00000091536.61	0.294843089241198	4.3125586489889	2.30481507587662e-05	0.00627996021781087
ENSG00000204764.15	ENSG00000204764	ENSG00000204764_016	chr5	dexseq_prepare_annotation2.py	exon	170337973	170338031	.	+	.	ENST00000519256+ENST00000389118+ENST00000519130+ENST00000519949+ENST00000522533+ENST00000520864+ENST00000522066+ENST00000523189+ENST00000443155__exon_number_016__gene_id_ENSG00000204764	RANBP17	ENSG00000204764.15	-0.814358150446799	-4.3801335987254	2.3063912216175e-05	0.00627996021781087
ENSG00000158488.28	ENSG00000158488	ENSG00000158488_029	chr1	dexseq_prepare_annotation2.py	exon	158327313	158327319	.	+	.	ENST00000444681+ENST00000368163__exon_number_029__gene_id_ENSG00000158488	CD1E	ENSG00000158488.28	-0.830730160360627	-5.06159013817573	2.30721050862049e-05	0.00627996021781087
ENSG00000133121.21	ENSG00000133121	ENSG00000133121_022	chr13	dexseq_prepare_annotation2.py	exon	33850088	33850344	.	-	.	ENST00000344312__exon_number_022__gene_id_ENSG00000133121	STARD13	ENSG00000133121.21	0.949459385330532	4.49201869450884	2.34288376435881e-05	0.00636343250117901
ENSG00000137502.18	ENSG00000137502	ENSG00000137502_019	chr11	dexseq_prepare_annotation2.py	exon	82705149	82705164	.	-	.	ENST00000533276+ENST00000534103+ENST00000527633+ENST00000526205+ENST00000532548+ENST00000260056+ENST00000533486+ENST00000528379+ENST00000534141+ENST00000534301+ENST00000531021__exon_number_019__gene_id_ENSG00000137502	RAB30	ENSG00000137502.18	-0.443438766711056	-4.55650378857869	2.38875629901587e-05	0.00647419169894467
ENSG00000100504.15	ENSG00000100504	ENSG00000100504_016	chr14	dexseq_prepare_annotation2.py	exon	51382543	51382658	.	-	.	ENST00000528757+ENST00000216392+ENST00000532462+ENST00000544180__exon_number_016__gene_id_ENSG00000100504	PYGL	ENSG00000100504.15	-0.668574811940611	-4.43751533402012	2.42449870107708e-05	0.00655708252960234
ENSG00000224184.19	ENSG00000224184	ENSG00000224184_020	chr2	dexseq_prepare_annotation2.py	exon	12701226	12701391	.	+	.	ENST00000412606__exon_number_020__gene_id_ENSG00000224184	AC096559.1	ENSG00000224184.19	0.837138846464153	4.57304079668676	2.44934500677859e-05	0.00661021533973757
ENSG00000002834.10	ENSG00000002834	ENSG00000002834_011	chr17	dexseq_prepare_annotation2.py	exon	37054773	37055453	.	+	.	ENST00000584106__exon_number_011__gene_id_ENSG00000002834	LASP1	ENSG00000002834.10	-0.899300089981183	-4.47696735221505	2.47876174952116e-05	0.00667221776381624
ENSG00000204815.9	ENSG00000204815	ENSG00000204815_010	chr17	dexseq_prepare_annotation2.py	exon	40093181	40093294	.	+	.	ENST00000585530__exon_number_010__gene_id_ENSG00000204815	TTC25	ENSG00000204815.9	-0.930349197592527	-4.70944099682516	2.48467039675101e-05	0.00667221776381624
ENSG00000163872.15	ENSG00000163872	ENSG00000163872_016	chr3	dexseq_prepare_annotation2.py	exon	183490093	183490351	.	+	.	ENST00000305135__exon_number_016__gene_id_ENSG00000163872	YEATS2	ENSG00000163872.15	-1.61301509274658	-4.91846044686455	2.48806660271957e-05	0.00667221776381624
ENSG00000143224.2	ENSG00000143224	ENSG00000143224_003	chr1	dexseq_prepare_annotation2.py	exon	161136220	161136228	.	+	.	ENST00000352210+ENST00000497522+ENST00000367999__exon_number_003__gene_id_ENSG00000143224	PPOX	ENSG00000143224.2	0.756101772024871	4.43714306156509	2.52069283598281e-05	0.00674548016352519
ENSG00000160201.21	ENSG00000160201	ENSG00000160201_022	chr21	dexseq_prepare_annotation2.py	exon	44524425	44524512	.	-	.	ENST00000496462+ENST00000464750+ENST00000486519+ENST00000459639+ENST00000398137+ENST00000380276+ENST00000291552+ENST00000475639+ENST00000463599__exon_number_022__gene_id_ENSG00000160201	U2AF1	ENSG00000160201.21	0.656272499253676	4.48624463402846	2.52659273530787e-05	0.00674706419685827
ENSG00000173120.7	ENSG00000173120	ENSG00000173120_008	chr11	dexseq_prepare_annotation2.py	exon	66947550	66947688	.	+	.	ENST00000398645+ENST00000527157+ENST00000529006__exon_number_008__gene_id_ENSG00000173120	KDM2A	ENSG00000173120.7	0.666555235730085	4.70122410385314	2.55213405882965e-05	0.00680098248398228
ENSG00000040531.32	ENSG00000040531	ENSG00000040531_033	chr17	dexseq_prepare_annotation2.py	exon	3563911	3563980	.	+	.	ENST00000441220+ENST00000381870+ENST00000414524+ENST00000046640__exon_number_033__gene_id_ENSG00000040531	CTNS	ENSG00000040531.32	0.385524833331553	4.47692747507173	2.61533871072242e-05	0.00695483125935875
ENSG00000095637.50	ENSG00000095637	ENSG00000095637_051	chr10	dexseq_prepare_annotation2.py	exon	97200883	97200892	.	-	.	ENST00000607232+ENST00000474353+ENST00000371249+ENST00000353505+ENST00000347291+ENST00000361941+ENST00000371245+ENST00000371246+ENST00000371247+ENST00000371241+ENST00000371239+ENST00000393949+ENST00000492542+ENST00000306402+ENST00000277982+ENST00000371227+ENST00000354106__exon_number_051__gene_id_ENSG00000095637	SORBS1	ENSG00000095637.50	1.01142369696603	4.39034405415631	2.6451475422164e-05	0.00701941533165368
ENSG00000174442.14	ENSG00000174442	ENSG00000174442_015	chr15	dexseq_prepare_annotation2.py	exon	66811308	66811416	.	+	.	ENST00000307897+ENST00000565627+ENST00000567926+ENST00000564179+ENST00000535141+ENST00000446801+ENST00000563698__exon_number_015__gene_id_ENSG00000174442	ZWILCH	ENSG00000174442.14	-1.1478665749623	-4.36293730076417	2.66963942782259e-05	0.00706965014477885
ENSG00000085276.17	ENSG00000085276	ENSG00000085276_018	chr3	dexseq_prepare_annotation2.py	exon	168833171	168833555	.	-	.	ENST00000494292+ENST00000472280+ENST00000464456+ENST00000460814+ENST00000433243+ENST00000468789+ENST00000264674+ENST00000392736+ENST00000492586__exon_number_018__gene_id_ENSG00000085276	MECOM	ENSG00000085276.17	0.300828427438858	4.46727748743917	2.71043912784061e-05	0.00716277210848391
ENSG00000129351.59	ENSG00000129351	ENSG00000129351_060	chr19	dexseq_prepare_annotation2.py	exon	10796442	10796443	.	+	.	ENST00000420083__exon_number_060__gene_id_ENSG00000129351	ILF3	ENSG00000129351.59	-0.904414223966703	-4.4726956795509	2.81633832604597e-05	0.00742718666598248
ENSG00000233404.ENSG00000071054.46	ENSG00000233404+ENSG00000071054	ENSG00000233404+ENSG00000071054_047	chr2	dexseq_prepare_annotation2.py	exon	102486878	102487095	.	+	.	ENST00000498066__exon_number_047__gene_id_ENSG00000233404+ENSG00000071054		ENSG00000233404.ENSG00000071054.46	-1.01385395988796	-4.28241833240118	2.82225553783204e-05	0.00742738190320716
ENSG00000085276.53	ENSG00000085276	ENSG00000085276_054	chr3	dexseq_prepare_annotation2.py	exon	169381179	169381258	.	-	.	ENST00000494292+ENST00000485957__exon_number_054__gene_id_ENSG00000085276	MECOM	ENSG00000085276.53	-0.663621749412687	-4.44915899835761	2.89813246831265e-05	0.00760799558819617
ENSG00000065371.13	ENSG00000065371	ENSG00000065371_014	chr3	dexseq_prepare_annotation2.py	exon	123699341	123699451	.	-	.	ENST00000495093+ENST00000484329+ENST00000467907+ENST00000184183__exon_number_014__gene_id_ENSG00000065371	ROPN1	ENSG00000065371.13	-1.21700456875322	-4.55128061801171	2.90285563933786e-05	0.00760799558819617
ENSG00000187741.10	ENSG00000187741	ENSG00000187741_011	chr16	dexseq_prepare_annotation2.py	exon	89805537	89805540	.	-	.	ENST00000561722+ENST00000564475+ENST00000568369__exon_number_011__gene_id_ENSG00000187741	FANCA	ENSG00000187741.10	0.584576805358603	4.295167855563	2.94433136985434e-05	0.00770081994001904
ENSG00000166311.14	ENSG00000166311	ENSG00000166311_015	chr11	dexseq_prepare_annotation2.py	exon	6413107	6413235	.	+	.	ENST00000299397+ENST00000356761+ENST00000533123+ENST00000534405+ENST00000526280+ENST00000530395+ENST00000527275+ENST00000342245__exon_number_015__gene_id_ENSG00000166311	SMPD1	ENSG00000166311.14	0.830067023187795	4.51656454264265	2.98973139581059e-05	0.00779668735699822
ENSG00000197724.1	ENSG00000197724	ENSG00000197724_002	chr9	dexseq_prepare_annotation2.py	exon	96338909	96339153	.	+	.	ENST00000375376+ENST00000359246__exon_number_002__gene_id_ENSG00000197724	PHF2	ENSG00000197724.1	-0.623925305750601	-4.45603091900949	2.99325274577942e-05	0.00779668735699822
ENSG00000257225.ENSG00000134283.16	ENSG00000257225+ENSG00000134283	ENSG00000257225+ENSG00000134283_017	chr12	dexseq_prepare_annotation2.py	exon	42725600	42725650	.	+	.	ENST00000546750+ENST00000547847__exon_number_017__gene_id_ENSG00000257225+ENSG00000134283		ENSG00000257225.ENSG00000134283.16	0.38382651250883	4.53877499950332	3.03147301110696e-05	0.00788009401611099
ENSG00000138032.11	ENSG00000138032	ENSG00000138032_012	chr2	dexseq_prepare_annotation2.py	exon	44436467	44436571	.	+	.	ENST00000409895+ENST00000409486__exon_number_012__gene_id_ENSG00000138032	PPM1B	ENSG00000138032.11	-0.509154395057354	-4.48752131581537	3.05781083881115e-05	0.00793233574169312
ENSG00000162882.12	ENSG00000162882	ENSG00000162882_013	chr2	dexseq_prepare_annotation2.py	exon	42997327	42997632	.	-	.	ENST00000406924+ENST00000402698__exon_number_013__gene_id_ENSG00000162882	HAAO	ENSG00000162882.12	-0.970903133658075	-4.56491378939394	3.07656291692674e-05	0.00796472638485523
ENSG00000136235	ENSG00000136235	ENSG00000136235_001	chr7	dexseq_prepare_annotation2.py	exon	23275586	23275626	.	+	.	ENST00000465673__exon_number_001__gene_id_ENSG00000136235	GPNMB	ENSG00000136235	-0.598443662624313	-4.43216346370936	3.08560324181436e-05	0.00797189429417698
ENSG00000173120.5	ENSG00000173120	ENSG00000173120_006	chr11	dexseq_prepare_annotation2.py	exon	66910675	66910842	.	+	.	ENST00000532436__exon_number_006__gene_id_ENSG00000173120	KDM2A	ENSG00000173120.5	0.749126942175626	4.64095346765377	3.10512867804668e-05	0.00798902874745061
ENSG00000162889	ENSG00000162889	ENSG00000162889_001	chr1	dexseq_prepare_annotation2.py	exon	206858289	206858381	.	+	.	ENST00000294981__exon_number_001__gene_id_ENSG00000162889	MAPKAPK2	ENSG00000162889	-0.645830270292397	-4.46298968744664	3.11016914845132e-05	0.00798902874745061
ENSG00000129422.53	ENSG00000129422	ENSG00000129422_054	chr8	dexseq_prepare_annotation2.py	exon	17580085	17580148	.	-	.	ENST00000524044__exon_number_054__gene_id_ENSG00000129422	MTUS1	ENSG00000129422.53	-0.535212050511801	-4.26064742695415	3.11109040058221e-05	0.00798902874745061
ENSG00000113649.15	ENSG00000113649	ENSG00000113649_016	chr5	dexseq_prepare_annotation2.py	exon	145850204	145850302	.	+	.	ENST00000507175+ENST00000394421+ENST00000549332+ENST00000510724+ENST00000296702__exon_number_016__gene_id_ENSG00000113649	TCERG1	ENSG00000113649.15	0.204734327607712	4.29194948053151	3.13876855644649e-05	0.00804385380538359
ENSG00000026025	ENSG00000026025	ENSG00000026025_001	chr10	dexseq_prepare_annotation2.py	exon	17270258	17270513	.	+	.	ENST00000544301+ENST00000478317__exon_number_001__gene_id_ENSG00000026025	VIM	ENSG00000026025	-0.762907482474326	-4.63580221902183	3.15751805693022e-05	0.00807562243968842
ENSG00000050438.30	ENSG00000050438	ENSG00000050438_031	chr12	dexseq_prepare_annotation2.py	exon	51856094	51856240	.	+	.	ENST00000514353+ENST00000550211+ENST00000319957+ENST00000547697+ENST00000535225+ENST00000453097+ENST00000551071+ENST00000604314+ENST00000394856+ENST00000358657__exon_number_031__gene_id_ENSG00000050438	SLC4A8	ENSG00000050438.30	-0.987682990214488	-4.55432221721626	3.189381557847e-05	0.0081407363168885
ENSG00000204764.10	ENSG00000204764	ENSG00000204764_011	chr5	dexseq_prepare_annotation2.py	exon	170319495	170319557	.	+	.	ENST00000519256+ENST00000389118+ENST00000519130+ENST00000519949+ENST00000522533+ENST00000522066+ENST00000520864+ENST00000523189+ENST00000443155+ENST00000523727__exon_number_011__gene_id_ENSG00000204764	RANBP17	ENSG00000204764.10	-0.728003275864661	-4.29377344858407	3.26015626443853e-05	0.00830470907986594
ENSG00000269755.ENSG00000268870.ENSG00000268744.ENSG00000180855.ENSG00000196826.ENSG00000269693.ENSG00000248406.ENSG00000242852.ENSG00000249709.ENSG00000188033.ENSG00000196466.27	ENSG00000269755+ENSG00000268870+ENSG00000268744+ENSG00000180855+ENSG00000196826+ENSG00000269693+ENSG00000248406+ENSG00000242852+ENSG00000249709+ENSG00000188033+ENSG00000196466	ENSG00000269755+ENSG00000268870+ENSG00000268744+ENSG00000180855+ENSG00000196826+ENSG00000269693+ENSG00000248406+ENSG00000242852+ENSG00000249709+ENSG00000188033+ENSG00000196466_028	chr19	dexseq_prepare_annotation2.py	exon	12576423	12576547	.	-	.	ENST00000428311+ENST00000455490+ENST00000397732__exon_number_028__gene_id_ENSG00000269755+ENSG00000268870+ENSG00000268744+ENSG00000180855+ENSG00000196826+ENSG00000269693+ENSG00000248406+ENSG00000242852+ENSG00000249709+ENSG00000188033+ENSG00000196466		ENSG00000269755.ENSG00000268870.ENSG00000268744.ENSG00000180855.ENSG00000196826.ENSG00000269693.ENSG00000248406.ENSG00000242852.ENSG00000249709.ENSG00000188033.ENSG00000196466.27	0.395174434275618	4.29415241147877	3.31015859574606e-05	0.00841521758844946
ENSG00000113163.6	ENSG00000113163	ENSG00000113163_007	chr5	dexseq_prepare_annotation2.py	exon	74669788	74669982	.	-	.	ENST00000508692+ENST00000380494+ENST00000405807__exon_number_007__gene_id_ENSG00000113163	COL4A3BP	ENSG00000113163.6	-1.45998617238169	-4.48589208643157	3.33018313590924e-05	0.00844922632278832
ENSG00000140853.46	ENSG00000140853	ENSG00000140853_047	chr16	dexseq_prepare_annotation2.py	exon	57077517	57077720	.	+	.	ENST00000541020__exon_number_047__gene_id_ENSG00000140853	NLRC5	ENSG00000140853.46	-0.794686736419068	-4.35172531326507	3.36769147206191e-05	0.0085273704859907
ENSG00000174628.31	ENSG00000174628	ENSG00000174628_032	chr16	dexseq_prepare_annotation2.py	exon	19867809	19867883	.	+	.	ENST00000308214+ENST00000564955+ENST00000541926+ENST00000562762+ENST00000433597+ENST00000568061+ENST00000561839+ENST00000568300+ENST00000320394__exon_number_032__gene_id_ENSG00000174628	IQCK	ENSG00000174628.31	-0.812854721247038	-4.28456353554461	3.43840145182916e-05	0.0086891070645111
ENSG00000148120.15	ENSG00000148120	ENSG00000148120_016	chr9	dexseq_prepare_annotation2.py	exon	97682497	97682617	.	+	.	ENST00000488186__exon_number_016__gene_id_ENSG00000148120	C9orf3	ENSG00000148120.15	-0.504794546642484	-4.2618539025951	3.45019208352965e-05	0.00869206060821582
ENSG00000159842.13	ENSG00000159842	ENSG00000159842_014	chr17	dexseq_prepare_annotation2.py	exon	910509	910552	.	-	.	ENST00000291107+ENST00000544583+ENST00000571797+ENST00000573559+ENST00000302538+ENST00000572650+ENST00000574437+ENST00000572585+ENST00000536794+ENST00000543210+ENST00000570688__exon_number_014__gene_id_ENSG00000159842	ABR	ENSG00000159842.13	0.441618601852588	4.30304800881576	3.45324643397082e-05	0.00869206060821582
ENSG00000214753.ENSG00000168000.ENSG00000234857.75	ENSG00000214753+ENSG00000168000+ENSG00000234857	ENSG00000214753+ENSG00000168000+ENSG00000234857_076	chr11	dexseq_prepare_annotation2.py	exon	62477204	62477317	.	-	.	ENST00000464544+ENST00000530009__exon_number_076__gene_id_ENSG00000214753+ENSG00000168000+ENSG00000234857		ENSG00000214753.ENSG00000168000.ENSG00000234857.75	-0.341553270570876	-4.21253383098467	3.46770620159041e-05	0.00870013531541456
ENSG00000169727.35	ENSG00000169727	ENSG00000169727_036	chr17	dexseq_prepare_annotation2.py	exon	80012374	80012385	.	+	.	ENST00000583009+ENST00000306823+ENST00000584460+ENST00000581578+ENST00000580723+ENST00000392357+ENST00000580716+ENST00000580627__exon_number_036__gene_id_ENSG00000169727	GPS1	ENSG00000169727.35	0.315543454371644	4.25184153682001	3.47014334202529e-05	0.00870013531541456
ENSG00000116688.6	ENSG00000116688	ENSG00000116688_007	chr1	dexseq_prepare_annotation2.py	exon	12042027	12042048	.	+	.	ENST00000490079+ENST00000497302+ENST00000235329__exon_number_007__gene_id_ENSG00000116688	MFN2	ENSG00000116688.6	-0.57205810794057	-4.36108828379217	3.49768448627246e-05	0.00873505930080828
ENSG00000130810.ENSG00000243207.ENSG00000244165.26	ENSG00000130810+ENSG00000243207+ENSG00000244165	ENSG00000130810+ENSG00000243207+ENSG00000244165_027	chr19	dexseq_prepare_annotation2.py	exon	10221468	10221505	.	+	.	ENST00000486482+ENST00000428358+ENST00000468881+ENST00000393793+ENST00000253107+ENST00000393796+ENST00000556468__exon_number_027__gene_id_ENSG00000130810+ENSG00000243207+ENSG00000244165		ENSG00000130810.ENSG00000243207.ENSG00000244165.26	0.527551766106507	4.36107819668013	3.49781703073779e-05	0.00873505930080828
ENSG00000123104.21	ENSG00000123104	ENSG00000123104_022	chr12	dexseq_prepare_annotation2.py	exon	26640001	26640184	.	-	.	ENST00000381340+ENST00000451599__exon_number_022__gene_id_ENSG00000123104	ITPR2	ENSG00000123104.21	-0.827292013156346	-4.25553668942786	3.53884066570993e-05	0.00882017871960236
ENSG00000116883.ENSG00000214193.14	ENSG00000116883+ENSG00000214193	ENSG00000116883+ENSG00000214193_015	chr1	dexseq_prepare_annotation2.py	exon	36775112	36775148	.	+	.	ENST00000496636__exon_number_015__gene_id_ENSG00000116883+ENSG00000214193		ENSG00000116883.ENSG00000214193.14	-0.249333063411248	-4.27649401885761	3.61234992554199e-05	0.00898577345862023
ENSG00000133706.2	ENSG00000133706	ENSG00000133706_003	chr5	dexseq_prepare_annotation2.py	exon	145493474	145493874	.	-	.	ENST00000274562+ENST00000545646+ENST00000506231+ENST00000510191+ENST00000394434__exon_number_003__gene_id_ENSG00000133706	LARS	ENSG00000133706.2	-0.607106351516252	-4.30589148557963	3.67001623596456e-05	0.00911138874581888
ENSG00000129933.36	ENSG00000129933	ENSG00000129933_037	chr19	dexseq_prepare_annotation2.py	exon	19459698	19459706	.	+	.	ENST00000587938+ENST00000587362+ENST00000587638+ENST00000587709+ENST00000392313+ENST00000262816+ENST00000589947+ENST00000262815__exon_number_037__gene_id_ENSG00000129933	MAU2	ENSG00000129933.36	-1.3466056420885	-4.27391370816932	3.78992207744151e-05	0.00939073245824064
ENSG00000142330.ENSG00000178623.53	ENSG00000142330+ENSG00000178623	ENSG00000142330+ENSG00000178623_054	chr2	dexseq_prepare_annotation2.py	exon	241570588	241570669	.	+	.	ENST00000319838+ENST00000430267__exon_number_054__gene_id_ENSG00000142330+ENSG00000178623		ENSG00000142330.ENSG00000178623.53	0.4636453986458	4.21726299595381	3.80571817659501e-05	0.00941152624247753
ENSG00000135632.18	ENSG00000135632	ENSG00000135632_019	chr2	dexseq_prepare_annotation2.py	exon	73449883	73449945	.	+	.	ENST00000389501+ENST00000477038+ENST00000258100__exon_number_019__gene_id_ENSG00000135632	SMYD5	ENSG00000135632.18	-1.01169876986103	-4.46838578111773	3.86592881781341e-05	0.00954186298815336
ENSG00000196470.ENSG00000261802.8	ENSG00000196470+ENSG00000261802	ENSG00000196470+ENSG00000261802_009	chr16	dexseq_prepare_annotation2.py	exon	48399298	48399635	.	-	.	ENST00000356721+ENST00000573005__exon_number_009__gene_id_ENSG00000196470+ENSG00000261802		ENSG00000196470.ENSG00000261802.8	0.73894178033172	4.68334971114662	3.90251409525623e-05	0.00961349557512035
ENSG00000180957.10	ENSG00000180957	ENSG00000180957_011	chr22	dexseq_prepare_annotation2.py	exon	28269726	28269762	.	-	.	ENST00000320996+ENST00000455418+ENST00000335272+ENST00000477861+ENST00000415296__exon_number_011__gene_id_ENSG00000180957	PITPNB	ENSG00000180957.10	0.403393839346345	4.49389852162278	3.91458949378438e-05	0.00962458993682631
ENSG00000175274.29	ENSG00000175274	ENSG00000175274_030	chr11	dexseq_prepare_annotation2.py	exon	44958855	44958871	.	-	.	ENST00000525683+ENST00000308212+ENST00000525680+ENST00000528473+ENST00000395648+ENST00000532253+ENST00000354556+ENST00000525145+ENST00000533443+ENST00000531130+ENST00000531928+ENST00000533940+ENST00000532921+ENST00000533955+ENST00000530035+ENST00000525138+ENST00000528290__exon_number_030__gene_id_ENSG00000175274	TP53I11	ENSG00000175274.29	1.13491790185795	4.56883534407881	3.92288580630125e-05	0.00962636796545491
ENSG00000186001.9	ENSG00000186001	ENSG00000186001_010	chr3	dexseq_prepare_annotation2.py	exon	197549702	197550336	.	+	.	ENST00000493726__exon_number_010__gene_id_ENSG00000186001	LRCH3	ENSG00000186001.9	-0.494862965465849	-4.27414927349628	3.95109335178043e-05	0.00967690516631048
ENSG00000175449.17	ENSG00000175449	ENSG00000175449_018	chr5	dexseq_prepare_annotation2.py	exon	94993766	94993786	.	+	.	ENST00000508206+ENST00000380005__exon_number_018__gene_id_ENSG00000175449	RFESD	ENSG00000175449.17	0.868194412990193	4.56579269977051	3.96167897105847e-05	0.0096841718724843
ENSG00000135426.32	ENSG00000135426	ENSG00000135426_033	chr12	dexseq_prepare_annotation2.py	exon	55367395	55367467	.	-	.	ENST00000533446+ENST00000531122+ENST00000524622+ENST00000532804__exon_number_033__gene_id_ENSG00000135426	TESPA1	ENSG00000135426.32	-0.869233376827174	-4.25453432319491	4.01023237491364e-05	0.00976879460103321
ENSG00000163491.62	ENSG00000163491	ENSG00000163491_063	chr3	dexseq_prepare_annotation2.py	exon	27410884	27410912	.	-	.	ENST00000435750+ENST00000341435__exon_number_063__gene_id_ENSG00000163491	NEK10	ENSG00000163491.62	-0.409566804659834	-4.23054539050287	4.01166749145583e-05	0.00976879460103321
ENSG00000175166.68	ENSG00000175166	ENSG00000175166_069	chr3	dexseq_prepare_annotation2.py	exon	184026837	184026842	.	+	.	ENST00000310118__exon_number_069__gene_id_ENSG00000175166	PSMD2	ENSG00000175166.68	-0.556729584084616	-4.19234843984856	4.08196398598079e-05	0.00990906863442624
ENSG00000089053.66	ENSG00000089053	ENSG00000089053_067	chr12	dexseq_prepare_annotation2.py	exon	121790189	121790191	.	-	.	ENST00000536416+ENST00000539871+ENST00000261819+ENST00000541887__exon_number_067__gene_id_ENSG00000089053	ANAPC5	ENSG00000089053.66	-0.206835197040925	-4.25994740967133	4.08486371423575e-05	0.00990906863442624
ENSG00000090273.1	ENSG00000090273	ENSG00000090273_002	chr1	dexseq_prepare_annotation2.py	exon	27228773	27228857	.	+	.	ENST00000435827__exon_number_002__gene_id_ENSG00000090273	NUDC	ENSG00000090273.1	-0.954875951299153	-4.84090711842882	4.22538571310772e-05	0.010230423405039
ENSG00000213221.ENSG00000187796.33	ENSG00000213221+ENSG00000187796	ENSG00000213221+ENSG00000187796_034	chr9	dexseq_prepare_annotation2.py	exon	139265776	139265913	.	-	.	ENST00000315908+ENST00000481053+ENST00000371732+ENST00000556340+ENST00000371734+ENST00000489932__exon_number_034__gene_id_ENSG00000213221+ENSG00000187796		ENSG00000213221.ENSG00000187796.33	-0.406224046519682	-4.47006775481013	4.24288224637155e-05	0.0102532556673152
ENSG00000102910.6	ENSG00000102910	ENSG00000102910_007	chr16	dexseq_prepare_annotation2.py	exon	48292529	48292651	.	+	.	ENST00000566755+ENST00000285737+ENST00000535754+ENST00000416006__exon_number_007__gene_id_ENSG00000102910	LONP2	ENSG00000102910.6	0.993910370482	4.41457152636356	4.27415892999413e-05	0.0103092388977118
ENSG00000114698.14	ENSG00000114698	ENSG00000114698_015	chr3	dexseq_prepare_annotation2.py	exon	145939852	145939879	.	-	.	ENST00000475019+ENST00000493382+ENST00000498625+ENST00000383083+ENST00000460885+ENST00000476202+ENST00000460350+ENST00000481701+ENST00000354952+ENST00000446574__exon_number_015__gene_id_ENSG00000114698	PLSCR4	ENSG00000114698.14	-0.922032012906312	-4.26181281442237	4.34724218578621e-05	0.0104656562257511
ENSG00000213397.ENSG00000183479.25	ENSG00000213397+ENSG00000183479	ENSG00000213397+ENSG00000183479_026	chrX	dexseq_prepare_annotation2.py	exon	152722188	152722594	.	-	.	ENST00000464993__exon_number_026__gene_id_ENSG00000213397+ENSG00000183479		ENSG00000213397.ENSG00000183479.25	-0.462781948750987	-4.32204864988312	4.40268829836675e-05	0.0105751774840659
ENSG00000223501.44	ENSG00000223501	ENSG00000223501_045	chr6	dexseq_prepare_annotation2.py	exon	33239682	33239717	.	-	.	ENST00000478934+ENST00000436044__exon_number_045__gene_id_ENSG00000223501	VPS52	ENSG00000223501.44	0.238174153000489	4.19993490093547	4.41909969709135e-05	0.0105751774840659
ENSG00000149806.ENSG00000162298.34	ENSG00000149806+ENSG00000162298	ENSG00000149806+ENSG00000162298_035	chr11	dexseq_prepare_annotation2.py	exon	64896263	64897200	.	-	.	ENST00000449943__exon_number_035__gene_id_ENSG00000149806+ENSG00000162298		ENSG00000149806.ENSG00000162298.34	-0.850069872058319	-4.1634568764891	4.41981574739678e-05	0.0105751774840659
ENSG00000065357.30	ENSG00000065357	ENSG00000065357_031	chr12	dexseq_prepare_annotation2.py	exon	56329187	56329188	.	+	.	ENST00000553783+ENST00000551296+ENST00000555090+ENST00000557080__exon_number_031__gene_id_ENSG00000065357	DGKA	ENSG00000065357.30	-0.945094155882748	-4.30883224226375	4.42601361124288e-05	0.0105751774840659
ENSG00000025293.22	ENSG00000025293	ENSG00000025293_023	chr20	dexseq_prepare_annotation2.py	exon	34451171	34451222	.	+	.	ENST00000461122+ENST00000439301+ENST00000480940+ENST00000339089+ENST00000481202+ENST00000374012+ENST00000449988+ENST00000374000+ENST00000486408__exon_number_023__gene_id_ENSG00000025293	PHF20	ENSG00000025293.22	-1.08145188055414	-4.3632090857154	4.44999024304164e-05	0.0106125170689214
ENSG00000133612.53	ENSG00000133612	ENSG00000133612_054	chr7	dexseq_prepare_annotation2.py	exon	150831487	150831511	.	+	.	ENST00000397238+ENST00000494808+ENST00000485904+ENST00000463381+ENST00000478320__exon_number_054__gene_id_ENSG00000133612	AGAP3	ENSG00000133612.53	-0.388105538617025	-4.17041722197433	4.46174773730117e-05	0.0106206306813451
ENSG00000148337.1	ENSG00000148337	ENSG00000148337_002	chr9	dexseq_prepare_annotation2.py	exon	130928344	130928344	.	-	.	ENST00000393608+ENST00000485862+ENST00000372954+ENST00000471773__exon_number_002__gene_id_ENSG00000148337	CIZ1	ENSG00000148337.1	0.475138116503573	4.16303061850634	4.53584937691826e-05	0.0107768389906324
ENSG00000079335.ENSG00000223906.31	ENSG00000079335+ENSG00000223906	ENSG00000079335+ENSG00000223906_032	chr1	dexseq_prepare_annotation2.py	exon	100983807	100983849	.	+	.	ENST00000544534+ENST00000370125+ENST00000336454__exon_number_032__gene_id_ENSG00000079335+ENSG00000223906		ENSG00000079335.ENSG00000223906.31	-0.486357510712508	-4.31258791178178	4.55828785358295e-05	0.0108099456276984
ENSG00000135521.ENSG00000112419.ENSG00000257065.6	ENSG00000135521+ENSG00000112419+ENSG00000257065	ENSG00000135521+ENSG00000112419+ENSG00000257065_007	chr6	dexseq_prepare_annotation2.py	exon	143999161	143999184	.	+	.	ENST00000440869+ENST00000402863+ENST00000367582+ENST00000451827__exon_number_007__gene_id_ENSG00000135521+ENSG00000112419+ENSG00000257065		ENSG00000135521.ENSG00000112419.ENSG00000257065.6	-0.929381626535092	-4.23351271485399	4.62273389613149e-05	0.0109423640783066
ENSG00000123104.47	ENSG00000123104	ENSG00000123104_048	chr12	dexseq_prepare_annotation2.py	exon	26806909	26807059	.	-	.	ENST00000381340__exon_number_048__gene_id_ENSG00000123104	ITPR2	ENSG00000123104.47	0.385041237647204	4.18344392287051	4.7181637088386e-05	0.0111474948951281
ENSG00000016082.1	ENSG00000016082	ENSG00000016082_002	chr5	dexseq_prepare_annotation2.py	exon	50679506	50679533	.	+	.	ENST00000511384+ENST00000230658__exon_number_002__gene_id_ENSG00000016082	ISL1	ENSG00000016082.1	-1.8346035015255	-4.61848752992873	4.74973524625302e-05	0.0112012680263769
ENSG00000231890.36	ENSG00000231890	ENSG00000231890_037	chr2	dexseq_prepare_annotation2.py	exon	136766641	136766643	.	+	.	ENST00000593462+ENST00000599279+ENST00000601586+ENST00000596410+ENST00000419808+ENST00000601196__exon_number_037__gene_id_ENSG00000231890	AC093391.2	ENSG00000231890.36	-0.477716184628769	-4.23149950140677	4.76500202357949e-05	0.0112164618003933
ENSG00000022267.28	ENSG00000022267	ENSG00000022267_029	chrX	dexseq_prepare_annotation2.py	exon	135290614	135290725	.	+	.	ENST00000370683+ENST00000420362+ENST00000452016+ENST00000543669+ENST00000535737+ENST00000539015+ENST00000370690+ENST00000456445+ENST00000434885+ENST00000394155+ENST00000370674+ENST00000345434+ENST00000394153__exon_number_029__gene_id_ENSG00000022267	FHL1	ENSG00000022267.28	-1.32808062903099	-4.31113212241942	4.80445821787431e-05	0.0112884342512096
ENSG00000143224.7	ENSG00000143224	ENSG00000143224_008	chr1	dexseq_prepare_annotation2.py	exon	161136272	161136287	.	+	.	ENST00000367999+ENST00000352210+ENST00000495483+ENST00000479246+ENST00000468968+ENST00000539753+ENST00000497522+ENST00000544598+ENST00000470607__exon_number_008__gene_id_ENSG00000143224	PPOX	ENSG00000143224.7	0.474341962166994	4.26572290387097	4.81951917965464e-05	0.0113029284495251
ENSG00000172575.33	ENSG00000172575	ENSG00000172575_034	chr15	dexseq_prepare_annotation2.py	exon	38857273	38857370	.	-	.	ENST00000561117+ENST00000560929__exon_number_034__gene_id_ENSG00000172575	RASGRP1	ENSG00000172575.33	-0.919745957202166	-4.45948348945418	4.91437932513192e-05	0.0114966176486562
ENSG00000249007.ENSG00000163435.12	ENSG00000249007+ENSG00000163435	ENSG00000249007+ENSG00000163435_013	chr1	dexseq_prepare_annotation2.py	exon	201980498	201980712	.	+	.	ENST00000504773+ENST00000498017__exon_number_013__gene_id_ENSG00000249007+ENSG00000163435		ENSG00000249007.ENSG00000163435.12	-0.946257945978463	-4.45912469932502	4.92019636294683e-05	0.0114966176486562
ENSG00000198632.ENSG00000174368.25	ENSG00000198632+ENSG00000174368	ENSG00000198632+ENSG00000174368_026	chr7	dexseq_prepare_annotation2.py	exon	74984790	74984929	.	-	.	ENST00000513070+ENST00000310939+ENST00000414100+ENST00000442338__exon_number_026__gene_id_ENSG00000198632+ENSG00000174368		ENSG00000198632.ENSG00000174368.25	-0.462206886106863	-4.20895154961698	4.97590914033609e-05	0.0116054635347964
ENSG00000110911.6	ENSG00000110911	ENSG00000110911_007	chr12	dexseq_prepare_annotation2.py	exon	51375422	51375586	.	-	.	ENST00000551215+ENST00000546636+ENST00000547198+ENST00000262051__exon_number_007__gene_id_ENSG00000110911	SLC11A2	ENSG00000110911.6	-0.484706902008902	-4.18966377433167	4.99320944529659e-05	0.0116244842309623
ENSG00000124721.39	ENSG00000124721	ENSG00000124721_040	chr6	dexseq_prepare_annotation2.py	exon	38813350	38813549	.	+	.	ENST00000449981+ENST00000441566+ENST00000327475+ENST00000359357__exon_number_040__gene_id_ENSG00000124721	DNAH8	ENSG00000124721.39	-0.536944748223503	-4.19757256773425	5.0066584044056e-05	0.0116344856142743
ENSG00000134897.ENSG00000134899.ENSG00000270181.51	ENSG00000134897+ENSG00000134899+ENSG00000270181	ENSG00000134897+ENSG00000134899+ENSG00000270181_052	chr13	dexseq_prepare_annotation2.py	exon	103528243	103528333	.	+	.	ENST00000375954+ENST00000355739__exon_number_052__gene_id_ENSG00000134897+ENSG00000134899+ENSG00000270181		ENSG00000134897.ENSG00000134899.ENSG00000270181.51	-0.675164197357398	-4.22413873655194	5.01993242439801e-05	0.0116440447140525
ENSG00000114735	ENSG00000114735	ENSG00000114735_001	chr3	dexseq_prepare_annotation2.py	exon	50606583	50606627	.	+	.	ENST00000434410__exon_number_001__gene_id_ENSG00000114735	HEMK1	ENSG00000114735	0.378827892755595	4.23033564057546	5.03051751897548e-05	0.0116473432217124
ENSG00000181381.58	ENSG00000181381	ENSG00000181381_059	chr4	dexseq_prepare_annotation2.py	exon	169397218	169397271	.	-	.	ENST00000505150+ENST00000514748+ENST00000515088__exon_number_059__gene_id_ENSG00000181381	DDX60L	ENSG00000181381.58	0.484029584003029	4.27034312173946	5.10170451504267e-05	0.011790688442111
ENSG00000255650.1	ENSG00000255650	ENSG00000255650_002	chr12	dexseq_prepare_annotation2.py	exon	110172128	110172216	.	-	.	ENST00000541460+ENST00000541723__exon_number_002__gene_id_ENSG00000255650	FAM222A-AS1	ENSG00000255650.1	-0.889020365204901	-4.48612960539072	5.12248051792165e-05	0.0118159206435353
ENSG00000196344.10	ENSG00000196344	ENSG00000196344_011	chr4	dexseq_prepare_annotation2.py	exon	100349244	100349331	.	-	.	ENST00000474027+ENST00000437033+ENST00000482593+ENST00000209665+ENST00000476959__exon_number_011__gene_id_ENSG00000196344	ADH7	ENSG00000196344.10	0.526860469471811	4.53340061804964	5.13121357167812e-05	0.0118159206435353
ENSG00000123104.52	ENSG00000123104	ENSG00000123104_053	chr12	dexseq_prepare_annotation2.py	exon	26812046	26812218	.	-	.	ENST00000381340__exon_number_053__gene_id_ENSG00000123104	ITPR2	ENSG00000123104.52	0.300094251953699	4.15868284855949	5.20384451122166e-05	0.0119615024142931
ENSG00000255730.ENSG00000142046.ENSG00000248098.5	ENSG00000255730+ENSG00000142046+ENSG00000248098	ENSG00000255730+ENSG00000142046+ENSG00000248098_006	chr19	dexseq_prepare_annotation2.py	exon	41882483	41882637	.	+	.	ENST00000436170+ENST00000392002__exon_number_006__gene_id_ENSG00000255730+ENSG00000142046+ENSG00000248098		ENSG00000255730.ENSG00000142046.ENSG00000248098.5	-1.55922350112273	-4.22011038147062	5.22919897984608e-05	0.011998085572675
ENSG00000147606.ENSG00000214954.58	ENSG00000147606+ENSG00000214954	ENSG00000147606+ENSG00000214954_059	chr8	dexseq_prepare_annotation2.py	exon	92407985	92410366	.	+	.	ENST00000520249+ENST00000276609__exon_number_059__gene_id_ENSG00000147606+ENSG00000214954		ENSG00000147606.ENSG00000214954.58	-0.404464074196046	-4.31704027357777	5.24533226682856e-05	0.0120134175693894
ENSG00000103671.28	ENSG00000103671	ENSG00000103671_029	chr15	dexseq_prepare_annotation2.py	exon	64716314	64716354	.	+	.	ENST00000261884+ENST00000560567+ENST00000558162__exon_number_029__gene_id_ENSG00000103671	TRIP4	ENSG00000103671.28	0.497231445503948	4.29985364278756	5.26890755619322e-05	0.0120457082245114
ENSG00000143126.2	ENSG00000143126	ENSG00000143126_003	chr1	dexseq_prepare_annotation2.py	exon	109803664	109803886	.	+	.	ENST00000271332__exon_number_003__gene_id_ENSG00000143126	CELSR2	ENSG00000143126.2	0.947253102174089	4.51973077103141	5.35528523590279e-05	0.0122212031760516
ENSG00000166153.2	ENSG00000166153	ENSG00000166153_003	chr12	dexseq_prepare_annotation2.py	exon	100631578	100631745	.	-	.	ENST00000549100__exon_number_003__gene_id_ENSG00000166153	DEPDC4	ENSG00000166153.2	-0.679832778226771	-4.37225866137443	5.37528863725589e-05	0.0122448689831339
ENSG00000100504.21	ENSG00000100504	ENSG00000100504_022	chr14	dexseq_prepare_annotation2.py	exon	51387674	51387785	.	-	.	ENST00000553872+ENST00000216392+ENST00000532462+ENST00000544180__exon_number_022__gene_id_ENSG00000100504	PYGL	ENSG00000100504.21	-0.940371947135896	-4.22685779501967	5.39639351588313e-05	0.0122709547869577
ENSG00000152767.43	ENSG00000152767	ENSG00000152767_044	chr13	dexseq_prepare_annotation2.py	exon	99017649	99017691	.	+	.	ENST00000319562+ENST00000595817+ENST00000602263+ENST00000595437+ENST00000599040+ENST00000596467+ENST00000600032+ENST00000598389+ENST00000376586+ENST00000596613+ENST00000601853+ENST00000595380__exon_number_044__gene_id_ENSG00000152767	FARP1	ENSG00000152767.43	0.526139846382568	4.1401721918466	5.42512823809909e-05	0.0122980409669145
ENSG00000090621.29	ENSG00000090621	ENSG00000090621_030	chr1	dexseq_prepare_annotation2.py	exon	40030201	40030208	.	-	.	ENST00000372862+ENST00000421687+ENST00000525045+ENST00000461578+ENST00000483770+ENST00000372856+ENST00000372857+ENST00000527718+ENST00000525669+ENST00000372858__exon_number_030__gene_id_ENSG00000090621	PABPC4	ENSG00000090621.29	0.62794473486466	4.26453279668419	5.43429039330784e-05	0.0122980409669145
ENSG00000110911.60	ENSG00000110911	ENSG00000110911_061	chr12	dexseq_prepare_annotation2.py	exon	51420093	51420097	.	-	.	ENST00000550329+ENST00000546743+ENST00000550995+ENST00000550714+ENST00000547510+ENST00000262052+ENST00000548193+ENST00000262051__exon_number_061__gene_id_ENSG00000110911	SLC11A2	ENSG00000110911.60	0.39633406612802	4.16732943596071	5.4469306501787e-05	0.0122980409669145
ENSG00000168397.52	ENSG00000168397	ENSG00000168397_053	chr2	dexseq_prepare_annotation2.py	exon	242610857	242610984	.	+	.	ENST00000494132+ENST00000460211+ENST00000482507+ENST00000494465__exon_number_053__gene_id_ENSG00000168397	ATG4B	ENSG00000168397.52	0.235638910492339	4.13445809971233	5.44700505410413e-05	0.0122980409669145
ENSG00000239282.ENSG00000099992.ENSG00000248751.8	ENSG00000239282+ENSG00000099992+ENSG00000248751	ENSG00000239282+ENSG00000099992+ENSG00000248751_009	chr22	dexseq_prepare_annotation2.py	exon	30682005	30682087	.	-	.	ENST00000404953+ENST00000447976+ENST00000407689+ENST00000421236+ENST00000434291+ENST00000418047+ENST00000330168+ENST00000434987__exon_number_009__gene_id_ENSG00000239282+ENSG00000099992+ENSG00000248751		ENSG00000239282.ENSG00000099992.ENSG00000248751.8	-0.941977636853391	-4.51216906699172	5.4833352039119e-05	0.0123386733856754
ENSG00000133612.57	ENSG00000133612	ENSG00000133612_058	chr7	dexseq_prepare_annotation2.py	exon	150833313	150833647	.	+	.	ENST00000467250__exon_number_058__gene_id_ENSG00000133612	AGAP3	ENSG00000133612.57	-0.479825832581065	-4.11920357325388	5.48441568294621e-05	0.0123386733856754
ENSG00000186001.10	ENSG00000186001	ENSG00000186001_011	chr3	dexseq_prepare_annotation2.py	exon	197553749	197553885	.	+	.	ENST00000414675+ENST00000441090+ENST00000443727+ENST00000438796+ENST00000334859+ENST00000425562__exon_number_011__gene_id_ENSG00000186001	LRCH3	ENSG00000186001.10	-0.501724286749265	-4.18684007429594	5.52953938451288e-05	0.0124182121951272
ENSG00000126107.24	ENSG00000126107	ENSG00000126107_025	chr1	dexseq_prepare_annotation2.py	exon	45474816	45474898	.	-	.	ENST00000372172__exon_number_025__gene_id_ENSG00000126107	HECTD3	ENSG00000126107.24	-0.461009865927852	-4.33894629133201	5.55847867801502e-05	0.0124611876846534
ENSG00000132613.14	ENSG00000132613	ENSG00000132613_015	chr16	dexseq_prepare_annotation2.py	exon	70713689	70713780	.	-	.	ENST00000338779+ENST00000576338__exon_number_015__gene_id_ENSG00000132613	MTSS1L	ENSG00000132613.14	-0.720357621457006	-4.26492715665377	5.67970407353768e-05	0.0127105377499212
ENSG00000082196.ENSG00000250767.ENSG00000273294.ENSG00000242110.1	ENSG00000082196+ENSG00000250767+ENSG00000273294+ENSG00000242110	ENSG00000082196+ENSG00000250767+ENSG00000273294+ENSG00000242110_002	chr5	dexseq_prepare_annotation2.py	exon	33987279	33988188	.	-	.	ENST00000382079+ENST00000335606+ENST00000382072__exon_number_002__gene_id_ENSG00000082196+ENSG00000250767+ENSG00000273294+ENSG00000242110		ENSG00000082196.ENSG00000250767.ENSG00000273294.ENSG00000242110.1	-0.417608890004556	-4.23783099291215	5.7490393682502e-05	0.0128430912509142
ENSG00000198561.ENSG00000213593.ENSG00000211450.ENSG00000254732.ENSG00000254462.42	ENSG00000198561+ENSG00000213593+ENSG00000211450+ENSG00000254732+ENSG00000254462	ENSG00000198561+ENSG00000213593+ENSG00000211450+ENSG00000254732+ENSG00000254462_043	chr11	dexseq_prepare_annotation2.py	exon	57520762	57520773	.	+	.	ENST00000524630+ENST00000529919+ENST00000399039__exon_number_043__gene_id_ENSG00000198561+ENSG00000213593+ENSG00000211450+ENSG00000254732+ENSG00000254462		ENSG00000198561.ENSG00000213593.ENSG00000211450.ENSG00000254732.ENSG00000254462.42	-0.822265706971119	-4.14201186032587	5.76177425102379e-05	0.0128489587473006
ENSG00000113649.13	ENSG00000113649	ENSG00000113649_014	chr5	dexseq_prepare_annotation2.py	exon	145849308	145849372	.	+	.	ENST00000513298__exon_number_014__gene_id_ENSG00000113649	TCERG1	ENSG00000113649.13	0.190187605370807	4.13732081318953	5.79493604691085e-05	0.0129002786478972
ENSG00000260411.ENSG00000078328.6	ENSG00000260411+ENSG00000078328	ENSG00000260411+ENSG00000078328_007	chr16	dexseq_prepare_annotation2.py	exon	6069095	6069131	.	+	.	ENST00000547605__exon_number_007__gene_id_ENSG00000260411+ENSG00000078328		ENSG00000260411.ENSG00000078328.6	-1.17512665217997	-4.37562327322031	5.82894679515756e-05	0.0129533056822739
ENSG00000260963.6	ENSG00000260963	ENSG00000260963_007	chr16	dexseq_prepare_annotation2.py	exon	52647565	52647806	.	+	.	ENST00000566645+ENST00000565153__exon_number_007__gene_id_ENSG00000260963	RP11-297L17.2	ENSG00000260963.6	-1.0955804871468	-4.43231018355767	6.08903089466419e-05	0.0135076596000446
ENSG00000128512.81	ENSG00000128512	ENSG00000128512_082	chr7	dexseq_prepare_annotation2.py	exon	111644103	111644186	.	-	.	ENST00000468571+ENST00000445943+ENST00000476846+ENST00000437633+ENST00000428084__exon_number_082__gene_id_ENSG00000128512	DOCK4	ENSG00000128512.81	-0.376149445857482	-4.1508240962724	6.10418459274466e-05	0.0135176848772292
ENSG00000151790	ENSG00000151790	ENSG00000151790_001	chr4	dexseq_prepare_annotation2.py	exon	156775890	156775908	.	+	.	ENST00000503634__exon_number_001__gene_id_ENSG00000151790	TDO2	ENSG00000151790	-0.447840768166497	-4.23082507808592	6.14346884265406e-05	0.013581019330912
ENSG00000175161.3	ENSG00000175161	ENSG00000175161_004	chr3	dexseq_prepare_annotation2.py	exon	85008644	85008696	.	+	.	ENST00000485126+ENST00000383699__exon_number_004__gene_id_ENSG00000175161	CADM2	ENSG00000175161.3	-0.608427171032172	-4.33008395949938	6.20590026937722e-05	0.0136952151916854
ENSG00000145362.95	ENSG00000145362	ENSG00000145362_096	chr4	dexseq_prepare_annotation2.py	exon	114304892	114304896	.	+	.	ENST00000357077+ENST00000505342__exon_number_096__gene_id_ENSG00000145362	ANK2	ENSG00000145362.95	-0.28795016435182	-4.09649604734022	6.27768569313089e-05	0.0138294039386724
ENSG00000167740.8	ENSG00000167740	ENSG00000167740_009	chr17	dexseq_prepare_annotation2.py	exon	4057968	4058154	.	+	.	ENST00000301391+ENST00000575411+ENST00000575251+ENST00000577075+ENST00000573984__exon_number_009__gene_id_ENSG00000167740	CYB5D2	ENSG00000167740.8	-0.767391611844294	-4.32619611953033	6.28846645206796e-05	0.0138294039386724
ENSG00000241287.ENSG00000179344.1	ENSG00000241287+ENSG00000179344	ENSG00000241287+ENSG00000179344_002	chr6	dexseq_prepare_annotation2.py	exon	32627663	32627874	.	-	.	ENST00000443574+ENST00000434651+ENST00000399079+ENST00000374943+ENST00000399082+ENST00000487676+ENST00000399084+ENST00000460185__exon_number_002__gene_id_ENSG00000241287+ENSG00000179344		ENSG00000241287.ENSG00000179344.1	1.48450527322277	4.52125090109153	6.37038011970572e-05	0.0139853498752337
ENSG00000100504.23	ENSG00000100504	ENSG00000100504_024	chr14	dexseq_prepare_annotation2.py	exon	51389955	51390686	.	-	.	ENST00000530336__exon_number_024__gene_id_ENSG00000100504	PYGL	ENSG00000100504.23	-0.654093468666348	-4.17769899717072	6.48247739670787e-05	0.0141981153582461
ENSG00000147044.43	ENSG00000147044	ENSG00000147044_044	chrX	dexseq_prepare_annotation2.py	exon	41646431	41646536	.	-	.	ENST00000378154+ENST00000442742+ENST00000378158+ENST00000468986+ENST00000421587+ENST00000361962+ENST00000477823+ENST00000378163+ENST00000378166+ENST00000318588__exon_number_044__gene_id_ENSG00000147044	CASK	ENSG00000147044.43	0.471805442450191	4.25691409184924	6.48963514313437e-05	0.0141981153582461
ENSG00000233532.5	ENSG00000233532	ENSG00000233532_006	chr13	dexseq_prepare_annotation2.py	exon	107030256	107030565	.	+	.	ENST00000435024__exon_number_006__gene_id_ENSG00000233532	LINC00460	ENSG00000233532.5	0.487139774084385	4.51286456778462	6.53335883740981e-05	0.0142692149233821
ENSG00000254510	ENSG00000254510	ENSG00000254510_001	chr11	dexseq_prepare_annotation2.py	exon	66176629	66176664	.	+	.	ENST00000527061__exon_number_001__gene_id_ENSG00000254510	RP11-867G23.10	ENSG00000254510	-0.556974017746729	-4.36969081145163	6.60091035924996e-05	0.0143920226000854
ENSG00000113163.12	ENSG00000113163	ENSG00000113163_013	chr5	dexseq_prepare_annotation2.py	exon	74677774	74677894	.	-	.	ENST00000380494+ENST00000405807+ENST00000357457+ENST00000508692+ENST00000261415+ENST00000508809__exon_number_013__gene_id_ENSG00000113163	COL4A3BP	ENSG00000113163.12	-0.83625855111002	-4.28486751795294	6.69913813588099e-05	0.0145811788823306
ENSG00000113163.20	ENSG00000113163	ENSG00000113163_021	chr5	dexseq_prepare_annotation2.py	exon	74696047	74696122	.	-	.	ENST00000261415+ENST00000380494+ENST00000405807__exon_number_021__gene_id_ENSG00000113163	COL4A3BP	ENSG00000113163.20	-1.00776643946787	-4.28295410323449	6.74339832652128e-05	0.0146524247535175
ENSG00000197085.1	ENSG00000197085	ENSG00000197085_002	chr7	dexseq_prepare_annotation2.py	exon	34390034	34390459	.	-	.	ENST00000539747+ENST00000537560+ENST00000419766__exon_number_002__gene_id_ENSG00000197085	NPSR1-AS1	ENSG00000197085.1	-1.00921257289827	-4.30315048387921	6.80024920006293e-05	0.0147507385037269
ENSG00000141497.9	ENSG00000141497	ENSG00000141497_010	chr17	dexseq_prepare_annotation2.py	exon	4646598	4646750	.	+	.	ENST00000433935+ENST00000574829+ENST00000592813+ENST00000269289+ENST00000573751__exon_number_010__gene_id_ENSG00000141497	ZMYND15	ENSG00000141497.9	-1.01706436210445	-4.29839498967872	6.91078205320044e-05	0.0149319900627904
ENSG00000136811.18	ENSG00000136811	ENSG00000136811_019	chr9	dexseq_prepare_annotation2.py	exon	131221846	131221936	.	+	.	ENST00000469582+ENST00000497812+ENST00000421776+ENST00000372814+ENST00000446274+ENST00000434106+ENST00000470061+ENST00000351030+ENST00000444993+ENST00000546203+ENST00000535026+ENST00000393533+ENST00000372791+ENST00000604420+ENST00000448249+ENST00000393527+ENST00000432065__exon_number_019__gene_id_ENSG00000136811	ODF2	ENSG00000136811.18	-0.732795963840333	-4.17729906730544	6.91872036721945e-05	0.0149319900627904
ENSG00000043514.32	ENSG00000043514	ENSG00000043514_033	chr1	dexseq_prepare_annotation2.py	exon	40349154	40349163	.	-	.	ENST00000372818+ENST00000489945+ENST00000544981+ENST00000316891+ENST00000495175+ENST00000441669+ENST00000462797__exon_number_033__gene_id_ENSG00000043514	TRIT1	ENSG00000043514.32	0.442022662347582	4.23828888798417	6.92991601443348e-05	0.0149319900627904
ENSG00000164669.14	ENSG00000164669	ENSG00000164669_015	chr7	dexseq_prepare_annotation2.py	exon	64670132	64670191	.	+	.	ENST00000587624+ENST00000297235__exon_number_015__gene_id_ENSG00000164669	INTS4L1	ENSG00000164669.14	-1.14267984574754	-4.35478774235694	6.93079657077723e-05	0.0149319900627904
ENSG00000172977.12	ENSG00000172977	ENSG00000172977_013	chr11	dexseq_prepare_annotation2.py	exon	65479967	65479970	.	+	.	ENST00000528198__exon_number_013__gene_id_ENSG00000172977	KAT5	ENSG00000172977.12	0.703546477063759	4.07144091222084	6.98765287407574e-05	0.0150074693870097
ENSG00000173662.12	ENSG00000173662	ENSG00000173662_013	chr1	dexseq_prepare_annotation2.py	exon	6639783	6639817	.	+	.	ENST00000333172__exon_number_013__gene_id_ENSG00000173662	TAS1R1	ENSG00000173662.12	-0.455154014018928	-4.56221363277627	6.98944385825868e-05	0.0150074693870097
ENSG00000188897.71	ENSG00000188897	ENSG00000188897_072	chr16	dexseq_prepare_annotation2.py	exon	11585612	11585701	.	-	.	ENST00000598234__exon_number_072__gene_id_ENSG00000188897	CTD-3088G3.8	ENSG00000188897.71	-0.613650448928514	-4.14244251038558	7.00463761261085e-05	0.0150147301216558
ENSG00000139865.51	ENSG00000139865	ENSG00000139865_052	chr14	dexseq_prepare_annotation2.py	exon	38405439	38405608	.	+	.	ENST00000533625__exon_number_052__gene_id_ENSG00000139865	TTC6	ENSG00000139865.51	-0.239511798166765	-4.09313054089697	7.05788312822228e-05	0.0151033946160705
ENSG00000074071.4	ENSG00000074071	ENSG00000074071_005	chr16	dexseq_prepare_annotation2.py	exon	1822648	1822699	.	-	.	ENST00000569585__exon_number_005__gene_id_ENSG00000074071	MRPS34	ENSG00000074071.4	-0.270144345667232	-4.38053010784963	7.18638553858483e-05	0.0153525351021949
ENSG00000204673.9	ENSG00000204673	ENSG00000204673_010	chr19	dexseq_prepare_annotation2.py	exon	50376560	50376726	.	-	.	ENST00000391833__exon_number_010__gene_id_ENSG00000204673	AKT1S1	ENSG00000204673.9	-0.379251039217212	-4.42463473166479	7.20311657514575e-05	0.0153624589614082
ENSG00000085760.36	ENSG00000085760	ENSG00000085760_037	chr2	dexseq_prepare_annotation2.py	exon	55496330	55496348	.	-	.	ENST00000446660+ENST00000403721+ENST00000263629__exon_number_037__gene_id_ENSG00000085760	MTIF2	ENSG00000085760.36	0.609005720567476	4.1045778706695	7.2838129149955e-05	0.0154930758993216
ENSG00000101680.73	ENSG00000101680	ENSG00000101680_074	chr18	dexseq_prepare_annotation2.py	exon	7049077	7049256	.	-	.	ENST00000389658+ENST00000579014__exon_number_074__gene_id_ENSG00000101680	LAMA1	ENSG00000101680.73	-0.335705568309739	-4.08152291956965	7.28873700971922e-05	0.0154930758993216
ENSG00000140105.55	ENSG00000140105	ENSG00000140105_056	chr14	dexseq_prepare_annotation2.py	exon	100835424	100835445	.	-	.	ENST00000554820+ENST00000355338+ENST00000553934+ENST00000556295+ENST00000553808+ENST00000554772+ENST00000556660+ENST00000557347+ENST00000554509+ENST00000553413+ENST00000553769+ENST00000554331+ENST00000392882+ENST00000557297+ENST00000555813+ENST00000557135+ENST00000556579+ENST00000556783+ENST00000556209+ENST00000555031+ENST00000554605+ENST00000556698+ENST00000557722+ENST00000557094+ENST00000553545…	WARS	ENSG00000140105.55	-1.03881797721869	-4.04569223547363	7.7953938560406e-05	0.0165379282635286
ENSG00000133943.24	ENSG00000133943	ENSG00000133943_025	chr14	dexseq_prepare_annotation2.py	exon	91581044	91581338	.	+	.	ENST00000523894+ENST00000523771+ENST00000522322__exon_number_025__gene_id_ENSG00000133943	C14orf159	ENSG00000133943.24	-0.947246730280128	-4.24032466241818	7.80631015019603e-05	0.0165379282635286
ENSG00000115355.55	ENSG00000115355	ENSG00000115355_056	chr2	dexseq_prepare_annotation2.py	exon	55646153	55646412	.	-	.	ENST00000471947+ENST00000336838+ENST00000436346+ENST00000413716+ENST00000263630__exon_number_056__gene_id_ENSG00000115355	CCDC88A	ENSG00000115355.55	0.997955484956863	4.14356791981606	7.82701879585635e-05	0.0165542098698651
ENSG00000119681.49	ENSG00000119681	ENSG00000119681_050	chr14	dexseq_prepare_annotation2.py	exon	75079035	75079081	.	-	.	ENST00000553939__exon_number_050__gene_id_ENSG00000119681	LTBP2	ENSG00000119681.49	0.636117207222191	4.21848909772637	7.87935803219419e-05	0.0166372252190742
ENSG00000141527.12	ENSG00000141527	ENSG00000141527_013	chr17	dexseq_prepare_annotation2.py	exon	78155218	78155368	.	+	.	ENST00000573882+ENST00000575465+ENST00000575500+ENST00000576785+ENST00000570421+ENST00000344227__exon_number_013__gene_id_ENSG00000141527	CARD14	ENSG00000141527.12	-0.771840160623892	-4.05367544065817	7.93187248586624e-05	0.0167203345841365
ENSG00000186522.21	ENSG00000186522	ENSG00000186522_022	chr2	dexseq_prepare_annotation2.py	exon	110332158	110332344	.	-	.	ENST00000415095+ENST00000397714+ENST00000397712+ENST00000486678+ENST00000461295+ENST00000437928+ENST00000493445+ENST00000356688+ENST00000334001__exon_number_022__gene_id_ENSG00000186522	SEPT10	ENSG00000186522.21	0.356934915129017	4.1943737574418	8.08533600769325e-05	0.0170156164008262
ENSG00000025293.21	ENSG00000025293	ENSG00000025293_022	chr20	dexseq_prepare_annotation2.py	exon	34450935	34451170	.	+	.	ENST00000461122+ENST00000439301+ENST00000449988+ENST00000480940+ENST00000339089+ENST00000481202+ENST00000496305+ENST00000374012+ENST00000486408+ENST00000374000__exon_number_022__gene_id_ENSG00000025293	PHF20	ENSG00000025293.21	-1.14805324612871	-4.19235860354641	8.14259428086844e-05	0.0171077924666074
ENSG00000155629.5	ENSG00000155629	ENSG00000155629_006	chr10	dexseq_prepare_annotation2.py	exon	98363497	98363735	.	-	.	ENST00000489982__exon_number_006__gene_id_ENSG00000155629	PIK3AP1	ENSG00000155629.5	-0.491944450737197	-4.24931912648042	8.15828866535899e-05	0.0171124816638797
ENSG00000125462.44	ENSG00000125462	ENSG00000125462_045	chr1	dexseq_prepare_annotation2.py	exon	156391545	156391548	.	-	.	ENST00000497822+ENST00000464203+ENST00000463309+ENST00000482932__exon_number_045__gene_id_ENSG00000125462	C1orf61	ENSG00000125462.44	-0.919690349000648	-4.05765359298144	8.19718280701594e-05	0.0171657380719178
ENSG00000128512.5	ENSG00000128512	ENSG00000128512_006	chr7	dexseq_prepare_annotation2.py	exon	111368330	111368476	.	-	.	ENST00000423057+ENST00000494651+ENST00000437633+ENST00000445943+ENST00000486186+ENST00000428084__exon_number_006__gene_id_ENSG00000128512	DOCK4	ENSG00000128512.5	0.922650652101877	4.07221472426188	8.23594033409297e-05	0.017218533680053
ENSG00000133612.54	ENSG00000133612	ENSG00000133612_055	chr7	dexseq_prepare_annotation2.py	exon	150831512	150831568	.	+	.	ENST00000397238+ENST00000478320+ENST00000494808+ENST00000485904+ENST00000463381+ENST00000461065__exon_number_055__gene_id_ENSG00000133612	AGAP3	ENSG00000133612.54	-0.463050429974664	-4.01623573101407	8.25624568088983e-05	0.0172326420523689
ENSG00000127616.2	ENSG00000127616	ENSG00000127616_003	chr19	dexseq_prepare_annotation2.py	exon	11071757	11071780	.	+	.	ENST00000344626+ENST00000541122+ENST00000429416+ENST00000358026__exon_number_003__gene_id_ENSG00000127616	SMARCA4	ENSG00000127616.2	0.493468518846371	4.09120232866641	8.28645647366918e-05	0.0172673451685416
ENSG00000105486.39	ENSG00000105486	ENSG00000105486_040	chr19	dexseq_prepare_annotation2.py	exon	48653083	48653098	.	-	.	ENST00000595758+ENST00000599165+ENST00000427526+ENST00000596104+ENST00000594759+ENST00000542460+ENST00000263274+ENST00000601091+ENST00000536218+ENST00000594067__exon_number_040__gene_id_ENSG00000105486	LIG1	ENSG00000105486.39	-0.941393634076303	-4.06818835902078	8.36240743347832e-05	0.0173830044897225
ENSG00000166747.59	ENSG00000166747	ENSG00000166747_060	chr16	dexseq_prepare_annotation2.py	exon	71841810	71841917	.	-	.	ENST00000570297+ENST00000433195+ENST00000569748+ENST00000565161__exon_number_060__gene_id_ENSG00000166747	AP1G1	ENSG00000166747.59	0.56496350354863	4.03167401268078	8.38096629938013e-05	0.0173830044897225
ENSG00000160271.ENSG00000148288.63	ENSG00000160271+ENSG00000148288	ENSG00000160271+ENSG00000148288_064	chr9	dexseq_prepare_annotation2.py	exon	136039285	136039288	.	-	.	ENST00000540636+ENST00000470431+ENST00000472281+ENST00000372043+ENST00000372040+ENST00000487864+ENST00000542690__exon_number_064__gene_id_ENSG00000160271+ENSG00000148288		ENSG00000160271.ENSG00000148288.63	-0.648731328498786	-4.2412614410096	8.38298646248967e-05	0.0173830044897225
ENSG00000197724	ENSG00000197724	ENSG00000197724_001	chr9	dexseq_prepare_annotation2.py	exon	96338689	96338908	.	+	.	ENST00000359246__exon_number_001__gene_id_ENSG00000197724	PHF2	ENSG00000197724	0.361905542027747	4.16720599876499	8.44870428872973e-05	0.0174537997689309
ENSG00000260914.ENSG00000168807.ENSG00000132612.24	ENSG00000260914+ENSG00000168807+ENSG00000132612	ENSG00000260914+ENSG00000168807+ENSG00000132612_025	chr16	dexseq_prepare_annotation2.py	exon	69352553	69352614	.	+	.	ENST00000570054+ENST00000254950__exon_number_025__gene_id_ENSG00000260914+ENSG00000168807+ENSG00000132612		ENSG00000260914.ENSG00000168807.ENSG00000132612.24	0.580781585945817	4.16703130751594	8.45391702105095e-05	0.0174537997689309
ENSG00000084774.65	ENSG00000084774	ENSG00000084774_066	chr2	dexseq_prepare_annotation2.py	exon	27466066	27466160	.	+	.	ENST00000403525+ENST00000428460+ENST00000264705__exon_number_066__gene_id_ENSG00000084774	CAD	ENSG00000084774.65	0.343567782009317	4.01166322546355	8.45832073892429e-05	0.0174537997689309
ENSG00000100393.ENSG00000221160.9	ENSG00000100393+ENSG00000221160	ENSG00000100393+ENSG00000221160_010	chr22	dexseq_prepare_annotation2.py	exon	41533657	41533794	.	+	.	ENST00000263253__exon_number_010__gene_id_ENSG00000100393+ENSG00000221160		ENSG00000100393.ENSG00000221160.9	0.888525881830409	4.58261184600935	8.57092426346915e-05	0.0176574931114763
ENSG00000002834.11	ENSG00000002834	ENSG00000002834_012	chr17	dexseq_prepare_annotation2.py	exon	37070578	37070649	.	+	.	ENST00000419929+ENST00000433206+ENST00000585841+ENST00000435347+ENST00000318008+ENST00000443937+ENST00000581485__exon_number_012__gene_id_ENSG00000002834	LASP1	ENSG00000002834.11	-0.69316319154332	-4.13765285078559	8.59899845727833e-05	0.017686664917501
ENSG00000147099.34	ENSG00000147099	ENSG00000147099_035	chrX	dexseq_prepare_annotation2.py	exon	71791796	71791906	.	-	.	ENST00000486704__exon_number_035__gene_id_ENSG00000147099	HDAC8	ENSG00000147099.34	0.297755601338936	4.04833785651944	8.7356464903549e-05	0.0179386994617446
ENSG00000088247.ENSG00000266722.43	ENSG00000088247+ENSG00000266722	ENSG00000088247+ENSG00000266722_044	chr19	dexseq_prepare_annotation2.py	exon	6424149	6424227	.	-	.	ENST00000595258__exon_number_044__gene_id_ENSG00000088247+ENSG00000266722		ENSG00000088247.ENSG00000266722.43	-0.365554021745907	-4.05153764834395	8.76269219240894e-05	0.0179652149993788
ENSG00000105726.10	ENSG00000105726	ENSG00000105726_011	chr19	dexseq_prepare_annotation2.py	exon	19757938	19758134	.	-	.	ENST00000291503+ENST00000357324+ENST00000467160+ENST00000473243+ENST00000497556+ENST00000469641__exon_number_011__gene_id_ENSG00000105726	ATP13A1	ENSG00000105726.10	0.601350591222649	4.14112958170817	8.85118385714938e-05	0.01811741839694
ENSG00000172508	ENSG00000172508	ENSG00000172508_001	chr11	dexseq_prepare_annotation2.py	exon	67182439	67182687	.	+	.	ENST00000525907__exon_number_001__gene_id_ENSG00000172508	CARNS1	ENSG00000172508	-0.88151258759804	-4.47028565777298	9.10984643741982e-05	0.0185773096917271
ENSG00000169727.50	ENSG00000169727	ENSG00000169727_051	chr17	dexseq_prepare_annotation2.py	exon	80012852	80013037	.	+	.	ENST00000392357__exon_number_051__gene_id_ENSG00000169727	GPS1	ENSG00000169727.50	-0.487455559098594	-4.00782959217941	9.10990554255523e-05	0.0185773096917271
ENSG00000266967.ENSG00000267060.ENSG00000108825.71	ENSG00000266967+ENSG00000267060+ENSG00000108825	ENSG00000266967+ENSG00000267060+ENSG00000108825_072	chr17	dexseq_prepare_annotation2.py	exon	41131395	41131461	.	-	.	ENST00000451885+ENST00000453594+ENST00000421990+ENST00000409446+ENST00000454303+ENST00000591916+ENST00000452752+ENST00000409399+ENST00000409103+ENST00000424284+ENST00000462157+ENST00000360221__exon_number_072__gene_id_ENSG00000266967+ENSG00000267060+ENSG00000108825		ENSG00000266967.ENSG00000267060.ENSG00000108825.71	0.469717884857533	4.01226765342957	9.11970643813152e-05	0.0185773096917271
ENSG00000115504.42	ENSG00000115504	ENSG00000115504_043	chr2	dexseq_prepare_annotation2.py	exon	63206326	63206421	.	+	.	ENST00000263991+ENST00000431489+ENST00000422032+ENST00000444311+ENST00000496857+ENST00000354487+ENST00000405289+ENST00000454124+ENST00000405015__exon_number_043__gene_id_ENSG00000115504	EHBP1	ENSG00000115504.42	-1.82849495073195	-4.02800316624493	9.30346804147057e-05	0.0189213188749985
ENSG00000095637.52	ENSG00000095637	ENSG00000095637_053	chr10	dexseq_prepare_annotation2.py	exon	97200920	97200937	.	-	.	ENST00000607232+ENST00000474353+ENST00000371249+ENST00000353505+ENST00000347291+ENST00000371246+ENST00000371247+ENST00000393949+ENST00000492542+ENST00000306402+ENST00000371227__exon_number_053__gene_id_ENSG00000095637	SORBS1	ENSG00000095637.52	1.01369006872995	4.05947198562108	9.32540552718559e-05	0.0189356381369267
ENSG00000126768.23	ENSG00000126768	ENSG00000126768_024	chrX	dexseq_prepare_annotation2.py	exon	48755350	48755426	.	-	.	ENST00000376582+ENST00000396779__exon_number_024__gene_id_ENSG00000126768	TIMM17B	ENSG00000126768.23	0.461625793962877	4.18770633463524	9.34348730211548e-05	0.0189420950230702
ENSG00000161010.ENSG00000197226.4	ENSG00000161010+ENSG00000197226	ENSG00000161010+ENSG00000197226_005	chr5	dexseq_prepare_annotation2.py	exon	179264143	179264204	.	-	.	ENST00000520698+ENST00000518235+ENST00000403396+ENST00000518950+ENST00000522663__exon_number_005__gene_id_ENSG00000161010+ENSG00000197226		ENSG00000161010.ENSG00000197226.4	0.380959283952045	3.98203103430281	9.38670694885662e-05	0.0189878698053713
ENSG00000129990.13	ENSG00000129990	ENSG00000129990_014	chr19	dexseq_prepare_annotation2.py	exon	55686250	55686364	.	-	.	ENST00000354308+ENST00000588305+ENST00000590851+ENST00000587067+ENST00000592956+ENST00000537500__exon_number_014__gene_id_ENSG00000129990	SYT5	ENSG00000129990.13	0.759827066676187	4.04182500503267	9.3959422458765e-05	0.0189878698053713
ENSG00000215021.ENSG00000238795.35	ENSG00000215021+ENSG00000238795	ENSG00000215021+ENSG00000238795_036	chr12	dexseq_prepare_annotation2.py	exon	7079580	7079805	.	-	.	ENST00000544134+ENST00000546111+ENST00000543465+ENST00000440277+ENST00000546217+ENST00000545167+ENST00000535923+ENST00000542912+ENST00000542294+ENST00000399433+ENST00000536316+ENST00000544888__exon_number_036__gene_id_ENSG00000215021+ENSG00000238795		ENSG00000215021.ENSG00000238795.35	-0.924583958898089	-4.04612367921357	9.4148431911017e-05	0.0189958658366241
ENSG00000200463.ENSG00000179029	ENSG00000200463+ENSG00000179029	ENSG00000200463+ENSG00000179029_001	chr17	dexseq_prepare_annotation2.py	exon	8076555	8076771	.	-	.	ENST00000449985__exon_number_001__gene_id_ENSG00000200463+ENSG00000179029		ENSG00000200463.ENSG00000179029	-0.405796164911384	-4.10123644690766	9.44285368728719e-05	0.0190221872884065
ENSG00000113163.7	ENSG00000113163	ENSG00000113163_008	chr5	dexseq_prepare_annotation2.py	exon	74669983	74670016	.	-	.	ENST00000261415+ENST00000508692+ENST00000380494+ENST00000405807__exon_number_008__gene_id_ENSG00000113163	COL4A3BP	ENSG00000113163.7	-1.17778547832841	-4.18239407124925	9.51404727007734e-05	0.0191352781106657
ENSG00000128512.4	ENSG00000128512	ENSG00000128512_005	chr7	dexseq_prepare_annotation2.py	exon	111368276	111368329	.	-	.	ENST00000423057+ENST00000437633+ENST00000486186+ENST00000494651+ENST00000428084__exon_number_005__gene_id_ENSG00000128512	DOCK4	ENSG00000128512.4	0.871817450068414	4.03155932267974	9.60143881238208e-05	0.019280538551651
ENSG00000205744.55	ENSG00000205744	ENSG00000205744_056	chr19	dexseq_prepare_annotation2.py	exon	6481799	6481809	.	-	.	ENST00000586046+ENST00000381480+ENST00000591030__exon_number_056__gene_id_ENSG00000205744	DENND1C	ENSG00000205744.55	-0.919719820003385	-4.02581998563846	9.65702302727078e-05	0.0193573944715183
ENSG00000179603.42	ENSG00000179603	ENSG00000179603_043	chr7	dexseq_prepare_annotation2.py	exon	126883259	126883273	.	-	.	ENST00000457830+ENST00000341617+ENST00000472701+ENST00000444921+ENST00000358373+ENST00000339582+ENST00000412160__exon_number_043__gene_id_ENSG00000179603	GRM8	ENSG00000179603.42	0.257678445381488	4.02944680993419	9.67800543289013e-05	0.0193573944715183
ENSG00000149179.16	ENSG00000149179	ENSG00000149179_017	chr11	dexseq_prepare_annotation2.py	exon	47025916	47026007	.	+	.	ENST00000532633__exon_number_017__gene_id_ENSG00000149179	C11orf49	ENSG00000149179.16	-0.234855300279547	-3.999152821765	9.68539782544971e-05	0.0193573944715183
ENSG00000148450.3	ENSG00000148450	ENSG00000148450_004	chr10	dexseq_prepare_annotation2.py	exon	23407975	23408063	.	+	.	ENST00000472663__exon_number_004__gene_id_ENSG00000148450	MSRB2	ENSG00000148450.3	-0.660816691755546	-4.28210206854284	9.83022605089447e-05	0.0196160077516687
ENSG00000267618.ENSG00000185379.ENSG00000092871.3	ENSG00000267618+ENSG00000185379+ENSG00000092871	ENSG00000267618+ENSG00000185379+ENSG00000092871_004	chr17	dexseq_prepare_annotation2.py	exon	33334891	33335251	.	-	.	ENST00000580569+ENST00000315249__exon_number_004__gene_id_ENSG00000267618+ENSG00000185379+ENSG00000092871		ENSG00000267618.ENSG00000185379.ENSG00000092871.3	0.690431765510247	4.15387013977718	9.85003375808376e-05	0.0196247255651652
ENSG00000255157	ENSG00000255157	ENSG00000255157_001	chr11	dexseq_prepare_annotation2.py	exon	71567323	71567380	.	+	.	ENST00000528518+ENST00000530001__exon_number_001__gene_id_ENSG00000255157	CTD-2313N18.8	ENSG00000255157	0.87289803621579	4.5279809879454	9.95096993639126e-05	0.0197771048436418
ENSG00000128815.8	ENSG00000128815	ENSG00000128815_009	chr10	dexseq_prepare_annotation2.py	exon	49937477	49937634	.	+	.	ENST00000325239+ENST00000413659+ENST00000360890__exon_number_009__gene_id_ENSG00000128815	WDFY4	ENSG00000128815.8	0.695719497408614	3.97671440024606	9.95763350425666e-05	0.0197771048436418
ENSG00000122644.3	ENSG00000122644	ENSG00000122644_004	chr7	dexseq_prepare_annotation2.py	exon	12726961	12727259	.	+	.	ENST00000439721+ENST00000396663__exon_number_004__gene_id_ENSG00000122644	ARL4A	ENSG00000122644.3	-1.16498287713162	-4.37099697287432	0.000100017614790894	0.0198121468647838
ENSG00000129480.ENSG00000129493.ENSG00000203546.31	ENSG00000129480+ENSG00000129493+ENSG00000203546	ENSG00000129480+ENSG00000129493+ENSG00000203546_032	chr14	dexseq_prepare_annotation2.py	exon	31819818	31819923	.	-	.	ENST00000389961+ENST00000439348+ENST00000550366+ENST00000404677+ENST00000543095+ENST00000538864+ENST00000439727+ENST00000549185__exon_number_032__gene_id_ENSG00000129480+ENSG00000129493+ENSG00000203546		ENSG00000129480.ENSG00000129493.ENSG00000203546.31	-0.410279947955474	-3.9603118551656	0.000100064496563591	0.0198121468647838
ENSG00000169727.49	ENSG00000169727	ENSG00000169727_050	chr17	dexseq_prepare_annotation2.py	exon	80012845	80012851	.	+	.	ENST00000392358+ENST00000578552+ENST00000584460+ENST00000306823+ENST00000578279+ENST00000355130+ENST00000580141+ENST00000320548+ENST00000392357__exon_number_050__gene_id_ENSG00000169727	GPS1	ENSG00000169727.49	-0.521958295550133	-3.98162787796725	0.00010079647185322	0.0198933592192542
ENSG00000151445.31	ENSG00000151445	ENSG00000151445_032	chr14	dexseq_prepare_annotation2.py	exon	77923661	77923704	.	-	.	ENST00000556412+ENST00000327028+ENST00000557466+ENST00000556909+ENST00000343765+ENST00000553888__exon_number_032__gene_id_ENSG00000151445	VIPAS39	ENSG00000151445.31	-1.80455117827595	-4.14690467374572	0.000100889186061281	0.0198933592192542
ENSG00000084774.25	ENSG00000084774	ENSG00000084774_026	chr2	dexseq_prepare_annotation2.py	exon	27455947	27456008	.	+	.	ENST00000403525+ENST00000475695+ENST00000264705__exon_number_026__gene_id_ENSG00000084774	CAD	ENSG00000084774.25	-0.738892041375521	-3.96642326429657	0.00010094418069434	0.0198933592192542
ENSG00000104490.41	ENSG00000104490	ENSG00000104490_042	chr8	dexseq_prepare_annotation2.py	exon	102801227	102801257	.	-	.	ENST00000524101+ENST00000521371__exon_number_042__gene_id_ENSG00000104490	NCALD	ENSG00000104490.41	-0.690770132273841	-3.975880700452	0.000101396377439472	0.019951542305087
ENSG00000147604.8	ENSG00000147604	ENSG00000147604_009	chr8	dexseq_prepare_annotation2.py	exon	74203373	74203487	.	-	.	ENST00000396467+ENST00000396466+ENST00000396465+ENST00000352983+ENST00000466821__exon_number_009__gene_id_ENSG00000147604	RPL7	ENSG00000147604.8	-0.593855446573825	-4.0394244442572	0.000102679111902179	0.0201727160310816
ENSG00000133612.50	ENSG00000133612	ENSG00000133612_051	chr7	dexseq_prepare_annotation2.py	exon	150825667	150825682	.	+	.	ENST00000397238+ENST00000494808+ENST00000485904+ENST00000463381+ENST00000478320__exon_number_051__gene_id_ENSG00000133612	AGAP3	ENSG00000133612.50	-0.405911692531593	-3.95676764567436	0.000104189717956804	0.0204379065261192
ENSG00000066926	ENSG00000066926	ENSG00000066926_001	chr18	dexseq_prepare_annotation2.py	exon	55215515	55216741	.	-	.	ENST00000262093__exon_number_001__gene_id_ENSG00000066926	FECH	ENSG00000066926	0.951411084781664	4.19971964398095	0.000104575720397541	0.0204820169047338
ENSG00000165935.11	ENSG00000165935	ENSG00000165935_012	chr12	dexseq_prepare_annotation2.py	exon	27648613	27648731	.	+	.	ENST00000416383+ENST00000538647+ENST00000298876+ENST00000541168+ENST00000535986__exon_number_012__gene_id_ENSG00000165935	SMCO2	ENSG00000165935.11	-0.948532912487605	-4.17488724036244	0.000104768113064478	0.0204881298274645
ENSG00000182472.33	ENSG00000182472	ENSG00000182472_034	chr19	dexseq_prepare_annotation2.py	exon	39227204	39227631	.	-	.	ENST00000597716__exon_number_034__gene_id_ENSG00000182472	CAPN12	ENSG00000182472.33	-0.785526671551266	-4.1189733470908	0.000105162911938896	0.0205337451034976
ENSG00000133816.42	ENSG00000133816	ENSG00000133816_043	chr11	dexseq_prepare_annotation2.py	exon	12244164	12244290	.	+	.	ENST00000527546+ENST00000256194+ENST00000537344+ENST00000379612+ENST00000530691+ENST00000342902+ENST00000528931__exon_number_043__gene_id_ENSG00000133816	MICAL2	ENSG00000133816.42	-0.634257192312726	-4.06078621724758	0.000105678677371338	0.020602803739303
ENSG00000091536.59	ENSG00000091536	ENSG00000091536_060	chr17	dexseq_prepare_annotation2.py	exon	18058628	18058632	.	+	.	ENST00000205890+ENST00000418233+ENST00000536811__exon_number_060__gene_id_ENSG00000091536	MYO15A	ENSG00000091536.59	0.338200458839025	3.93660491201431	0.000106546729006123	0.0207402263666558
ENSG00000215262.27	ENSG00000215262	ENSG00000215262_028	chr8	dexseq_prepare_annotation2.py	exon	36776341	36776415	.	+	.	ENST00000522372+ENST00000399881__exon_number_028__gene_id_ENSG00000215262	KCNU1	ENSG00000215262.27	-0.693985268492281	-4.04164650600698	0.000106952330837509	0.0207873466015558
ENSG00000142327.29	ENSG00000142327	ENSG00000142327_030	chr2	dexseq_prepare_annotation2.py	exon	241516384	241516407	.	+	.	ENST00000270357+ENST00000437406+ENST00000464550+ENST00000486058+ENST00000471657+ENST00000481757__exon_number_030__gene_id_ENSG00000142327	RNPEPL1	ENSG00000142327.29	0.549315122701374	4.07111093119345	0.000109051437525257	0.0211629714911611
ENSG00000175274.30	ENSG00000175274	ENSG00000175274_031	chr11	dexseq_prepare_annotation2.py	exon	44958872	44958903	.	-	.	ENST00000525683+ENST00000308212+ENST00000525680+ENST00000528473+ENST00000395648+ENST00000532253+ENST00000354556+ENST00000525145+ENST00000533443+ENST00000531130+ENST00000527685+ENST00000533940+ENST00000532921+ENST00000533955+ENST00000530035+ENST00000525138+ENST00000531928+ENST00000528290__exon_number_031__gene_id_ENSG00000175274	TP53I11	ENSG00000175274.30	1.10706278460138	4.24641077136143	0.000110064876963541	0.0213270832935817
ENSG00000005810.2	ENSG00000005810	ENSG00000005810_003	chr13	dexseq_prepare_annotation2.py	exon	77619037	77619628	.	-	.	ENST00000407578+ENST00000357337+ENST00000544440+ENST00000429715__exon_number_003__gene_id_ENSG00000005810	MYCBP2	ENSG00000005810.2	0.425987497891062	3.94348806733283	0.000111017079250888	0.0214788477591154
ENSG00000148120.55	ENSG00000148120	ENSG00000148120_056	chr9	dexseq_prepare_annotation2.py	exon	97844875	97845001	.	+	.	ENST00000297979+ENST00000478473+ENST00000489562+ENST00000445181+ENST00000425634+ENST00000428313+ENST00000375315+ENST00000463372+ENST00000468164+ENST00000433691__exon_number_056__gene_id_ENSG00000148120	C9orf3	ENSG00000148120.55	-0.597564163617816	-3.95962848662127	0.000112663395225382	0.0217642393524146
ENSG00000005801.ENSG00000263365.66	ENSG00000005801+ENSG00000263365	ENSG00000005801+ENSG00000263365_067	chr11	dexseq_prepare_annotation2.py	exon	3400376	3400376	.	-	.	ENST00000399602+ENST00000330692+ENST00000532539+ENST00000429541+ENST00000526601+ENST00000533036+ENST00000525502+ENST00000527386__exon_number_067__gene_id_ENSG00000005801+ENSG00000263365		ENSG00000005801.ENSG00000263365.66	0.301147848429521	4.04995539955236	0.000113491669801883	0.0218909759208755
ENSG00000138698	ENSG00000138698	ENSG00000138698_001	chr4	dexseq_prepare_annotation2.py	exon	99182535	99182546	.	+	.	ENST00000509011__exon_number_001__gene_id_ENSG00000138698	RAP1GDS1	ENSG00000138698	-0.391930518915148	-3.99425073830005	0.000114209258708773	0.0219960110499841
ENSG00000134438.9	ENSG00000134438	ENSG00000134438_010	chr18	dexseq_prepare_annotation2.py	exon	56941094	56941318	.	-	.	ENST00000555288__exon_number_010__gene_id_ENSG00000134438	RAX	ENSG00000134438.9	-1.30908414532853	-4.27481469717182	0.000114508919521686	0.0220203597250235
ENSG00000117601.2	ENSG00000117601	ENSG00000117601_003	chr1	dexseq_prepare_annotation2.py	exon	173878690	173878867	.	-	.	ENST00000367698__exon_number_003__gene_id_ENSG00000117601	SERPINC1	ENSG00000117601.2	0.523561340439074	4.16975880442439	0.000115411571409721	0.0221604164124358
ENSG00000133612.33	ENSG00000133612	ENSG00000133612_034	chr7	dexseq_prepare_annotation2.py	exon	150817231	150817232	.	+	.	ENST00000397238+ENST00000475145+ENST00000467724+ENST00000486946+ENST00000468796+ENST00000335367+ENST00000463381+ENST00000463179+ENST00000473312+ENST00000498559__exon_number_034__gene_id_ENSG00000133612	AGAP3	ENSG00000133612.33	0.650708591003596	3.9294037140547	0.000115859885012639	0.022212943746194
ENSG00000269755.ENSG00000268870.ENSG00000268744.ENSG00000180855.ENSG00000196826.ENSG00000269693.ENSG00000248406.ENSG00000242852.ENSG00000249709.ENSG00000188033.ENSG00000196466.52	ENSG00000269755+ENSG00000268870+ENSG00000268744+ENSG00000180855+ENSG00000196826+ENSG00000269693+ENSG00000248406+ENSG00000242852+ENSG00000249709+ENSG00000188033+ENSG00000196466	ENSG00000269755+ENSG00000268870+ENSG00000268744+ENSG00000180855+ENSG00000196826+ENSG00000269693+ENSG00000248406+ENSG00000242852+ENSG00000249709+ENSG00000188033+ENSG00000196466_053	chr19	dexseq_prepare_annotation2.py	exon	12688775	12691789	.	-	.	ENST00000593682+ENST00000311437__exon_number_053__gene_id_ENSG00000269755+ENSG00000268870+ENSG00000268744+ENSG00000180855+ENSG00000196826+ENSG00000269693+ENSG00000248406+ENSG00000242852+ENSG00000249709+ENSG00000188033+ENSG00000196466		ENSG00000269755.ENSG00000268870.ENSG00000268744.ENSG00000180855.ENSG00000196826.ENSG00000269693.ENSG00000248406.ENSG00000242852.ENSG00000249709.ENSG00000188033.ENSG00000196466.52	-0.506492060936607	-3.96714265634074	0.000117080670103861	0.0224131899672318
ENSG00000001630.ENSG00000240720.25	ENSG00000001630+ENSG00000240720	ENSG00000001630+ENSG00000240720_026	chr7	dexseq_prepare_annotation2.py	exon	91775397	91775514	.	-	.	ENST00000430130+ENST00000458448__exon_number_026__gene_id_ENSG00000001630+ENSG00000240720		ENSG00000001630.ENSG00000240720.25	-1.38761563584174	-4.08543194889265	0.000118115990975176	0.0225773832253181
ENSG00000175352.7	ENSG00000175352	ENSG00000175352_008	chr11	dexseq_prepare_annotation2.py	exon	9005619	9005650	.	-	.	ENST00000534759+ENST00000531142+ENST00000309166+ENST00000531090__exon_number_008__gene_id_ENSG00000175352	NRIP3	ENSG00000175352.7	-1.45634784534616	-4.30744332445979	0.000120919350473035	0.0230785292452379
ENSG00000085563.20	ENSG00000085563	ENSG00000085563_021	chr7	dexseq_prepare_annotation2.py	exon	87170673	87170780	.	-	.	ENST00000265724+ENST00000543898__exon_number_021__gene_id_ENSG00000085563	ABCB1	ENSG00000085563.20	0.399603962159199	4.09123819786916	0.000122097466043674	0.0232590945522138
ENSG00000104915.10	ENSG00000104915	ENSG00000104915_011	chr19	dexseq_prepare_annotation2.py	exon	13255429	13255485	.	-	.	ENST00000588848+ENST00000587318+ENST00000440593+ENST00000591415+ENST00000587230+ENST00000242770+ENST00000591843+ENST00000593126+ENST00000589083+ENST00000343587__exon_number_011__gene_id_ENSG00000104915	STX10	ENSG00000104915.10	0.489206063471135	4.00488750370167	0.000122231379892369	0.0232590945522138
ENSG00000065357.29	ENSG00000065357	ENSG00000065357_030	chr12	dexseq_prepare_annotation2.py	exon	56329120	56329186	.	+	.	ENST00000557080+ENST00000553783+ENST00000555090+ENST00000548378+ENST00000551296__exon_number_030__gene_id_ENSG00000065357	DGKA	ENSG00000065357.29	-0.894688226690804	-4.028237174249	0.000122633904196243	0.0233008084158338
ENSG00000145362.52	ENSG00000145362	ENSG00000145362_053	chr4	dexseq_prepare_annotation2.py	exon	114257002	114257027	.	+	.	ENST00000357077+ENST00000509550+ENST00000514160+ENST00000503271+ENST00000506722+ENST00000394537+ENST00000264366+ENST00000503423+ENST00000514960+ENST00000504454__exon_number_053__gene_id_ENSG00000145362	ANK2	ENSG00000145362.52	-0.302348729060339	-3.92346563985513	0.0001231274931009	0.0233280081028831
ENSG00000134802.ENSG00000186652.ENSG00000254979.22	ENSG00000134802+ENSG00000186652+ENSG00000254979	ENSG00000134802+ENSG00000186652+ENSG00000254979_023	chr11	dexseq_prepare_annotation2.py	exon	57175053	57175242	.	-	.	ENST00000395123+ENST00000529554+ENST00000525205+ENST00000395124+ENST00000528835+ENST00000352187__exon_number_023__gene_id_ENSG00000134802+ENSG00000186652+ENSG00000254979		ENSG00000134802.ENSG00000186652.ENSG00000254979.22	0.493396617179241	3.95722884811329	0.000123144104703211	0.0233280081028831
ENSG00000144452	ENSG00000144452	ENSG00000144452_001	chr2	dexseq_prepare_annotation2.py	exon	215796266	215797345	.	-	.	ENST00000272895__exon_number_001__gene_id_ENSG00000144452	ABCA12	ENSG00000144452	0.538403848574536	3.94338071373049	0.000123545144904604	0.0233691524689197
ENSG00000042317.16	ENSG00000042317	ENSG00000042317_017	chr14	dexseq_prepare_annotation2.py	exon	88852182	88852375	.	+	.	ENST00000554168+ENST00000555356+ENST00000557724__exon_number_017__gene_id_ENSG00000042317	SPATA7	ENSG00000042317.16	0.315032188435083	3.98836485923836	0.000123828759779596	0.0233879960075839
ENSG00000259669.3	ENSG00000259669	ENSG00000259669_004	chr15	dexseq_prepare_annotation2.py	exon	54240686	54240805	.	-	.	ENST00000558920+ENST00000558866+ENST00000557976__exon_number_004__gene_id_ENSG00000259669	RP11-643A5.2	ENSG00000259669.3	-0.441200108811433	-4.14502423544935	0.000125170986219432	0.023595571923744
ENSG00000133612.48	ENSG00000133612	ENSG00000133612_049	chr7	dexseq_prepare_annotation2.py	exon	150825420	150825663	.	+	.	ENST00000494808__exon_number_049__gene_id_ENSG00000133612	AGAP3	ENSG00000133612.48	-0.3548919456872	-3.90912355802725	0.000125299035878023	0.023595571923744
ENSG00000077782.75	ENSG00000077782	ENSG00000077782_076	chr8	dexseq_prepare_annotation2.py	exon	38314960	38314964	.	-	.	ENST00000532791+ENST00000530701+ENST00000397103+ENST00000341462+ENST00000326324+ENST00000434187+ENST00000484370+ENST00000413133+ENST00000529552+ENST00000440174+ENST00000447712+ENST00000397113+ENST00000356207+ENST00000487647+ENST00000425967+ENST00000530568+ENST00000496296+ENST00000397091+ENST00000397090+ENST00000397108+ENST00000527203+ENST00000526742+ENST00000470826+ENST00000525001+ENST00000335922…	FGFR1	ENSG00000077782.75	0.288304205288845	3.93852998611308	0.000125826190697334	0.0236597910531354
ENSG00000224892.ENSG00000236778.34	ENSG00000224892+ENSG00000236778	ENSG00000224892+ENSG00000236778_035	chr13	dexseq_prepare_annotation2.py	exon	52064599	52064774	.	+	.	ENST00000598864__exon_number_035__gene_id_ENSG00000224892+ENSG00000236778		ENSG00000224892.ENSG00000236778.34	-0.89959535920049	-4.08191921624426	0.000126044659943276	0.0236599935619274
ENSG00000164114.9	ENSG00000164114	ENSG00000164114_010	chr4	dexseq_prepare_annotation2.py	exon	156276223	156276312	.	-	.	ENST00000311277+ENST00000433024+ENST00000424373+ENST00000515654__exon_number_010__gene_id_ENSG00000164114	MAP9	ENSG00000164114.9	-0.88337715070957	-4.02990257553751	0.000126199537691066	0.0236599935619274
ENSG00000263718.7	ENSG00000263718	ENSG00000263718_008	chr17	dexseq_prepare_annotation2.py	exon	75277694	75277979	.	-	.	ENST00000581153__exon_number_008__gene_id_ENSG00000263718	RP11-285E9.6	ENSG00000263718.7	-0.657964815764155	-4.35191869197207	0.000127975317442041	0.0239575825488848
ENSG00000161671	ENSG00000161671	ENSG00000161671_001	chr19	dexseq_prepare_annotation2.py	exon	50979657	50979752	.	+	.	ENST00000601780__exon_number_001__gene_id_ENSG00000161671	EMC10	ENSG00000161671	-0.84141252674379	-4.09030991018886	0.00012995998778109	0.0242933440688676
ENSG00000150625.5	ENSG00000150625	ENSG00000150625_006	chr4	dexseq_prepare_annotation2.py	exon	176556071	176556208	.	-	.	ENST00000280187+ENST00000506894+ENST00000506219+ENST00000393658+ENST00000515090+ENST00000508323+ENST00000507080__exon_number_006__gene_id_ENSG00000150625	GPM6A	ENSG00000150625.5	-0.788856002671063	-4.08721252018006	0.000131323035693049	0.0245120906211672
ENSG00000055483.24	ENSG00000055483	ENSG00000055483_025	chr17	dexseq_prepare_annotation2.py	exon	76798406	76798542	.	-	.	ENST00000542802+ENST00000312010+ENST00000449938+ENST00000589225__exon_number_025__gene_id_ENSG00000055483	USP36	ENSG00000055483.24	-0.402853006152187	-4.1065405157447	0.000131593923220686	0.0245266374903635
ENSG00000100599.5	ENSG00000100599	ENSG00000100599_006	chr14	dexseq_prepare_annotation2.py	exon	93022185	93022300	.	+	.	ENST00000216487+ENST00000556385+ENST00000555589__exon_number_006__gene_id_ENSG00000100599	RIN3	ENSG00000100599.5	-0.577071760872566	-3.96420573150281	0.000132476228142517	0.0246549316422425
ENSG00000142330.ENSG00000178623.54	ENSG00000142330+ENSG00000178623	ENSG00000142330+ENSG00000178623_055	chr2	dexseq_prepare_annotation2.py	exon	241570670	241570676	.	+	.	ENST00000319838__exon_number_055__gene_id_ENSG00000142330+ENSG00000178623		ENSG00000142330.ENSG00000178623.54	0.314044818044184	3.89842920927026	0.000133697367186733	0.0248458183301754
ENSG00000134490.39	ENSG00000134490	ENSG00000134490_040	chr18	dexseq_prepare_annotation2.py	exon	21010595	21010641	.	-	.	ENST00000577531+ENST00000581444+ENST00000399707+ENST00000477053+ENST00000460322+ENST00000450466+ENST00000580025+ENST00000542162+ENST00000578520+ENST00000497608+ENST00000582336+ENST00000383233+ENST00000473688__exon_number_040__gene_id_ENSG00000134490	TMEM241	ENSG00000134490.39	0.354652779055091	3.94888316940525	0.000135045753758998	0.0250597603676113
ENSG00000205020.14	ENSG00000205020	ENSG00000205020_015	chr17	dexseq_prepare_annotation2.py	exon	34539715	34539735	.	+	.	ENST00000400702+ENST00000589079+ENST00000586598+ENST00000591637+ENST00000589336__exon_number_015__gene_id_ENSG00000205020	CCL4L1	ENSG00000205020.14	-1.94990578080824	-4.1203533473658	0.000135700194069354	0.0251444942690143
ENSG00000065534.12	ENSG00000065534	ENSG00000065534_013	chr3	dexseq_prepare_annotation2.py	exon	123339184	123339343	.	-	.	ENST00000578202+ENST00000418370+ENST00000515434__exon_number_013__gene_id_ENSG00000065534	MYLK	ENSG00000065534.12	-0.388079979799853	-3.95194827889242	0.000135931705147832	0.0251507291189973
ENSG00000117419.9	ENSG00000117419	ENSG00000117419_010	chr1	dexseq_prepare_annotation2.py	exon	44713658	44713674	.	-	.	ENST00000479101+ENST00000456170+ENST00000372257+ENST00000537474+ENST00000462341+ENST00000372259+ENST00000452396__exon_number_010__gene_id_ENSG00000117419	ERI3	ENSG00000117419.9	-0.230207660627488	-4.01840888416544	0.0001364414598157	0.0252083529652519
ENSG00000214753.ENSG00000168000.ENSG00000234857.92	ENSG00000214753+ENSG00000168000+ENSG00000234857	ENSG00000214753+ENSG00000168000+ENSG00000234857_093	chr11	dexseq_prepare_annotation2.py	exon	62494091	62494821	.	-	.	ENST00000403734+ENST00000301785__exon_number_093__gene_id_ENSG00000214753+ENSG00000168000+ENSG00000234857		ENSG00000214753.ENSG00000168000.ENSG00000234857.92	0.347438851763464	3.86958708810144	0.000137411937601513	0.0253508072748963
ENSG00000233863.ENSG00000156687.31	ENSG00000233863+ENSG00000156687	ENSG00000233863+ENSG00000156687_032	chr8	dexseq_prepare_annotation2.py	exon	35653385	35654068	.	+	.	ENST00000287272__exon_number_032__gene_id_ENSG00000233863+ENSG00000156687		ENSG00000233863.ENSG00000156687.31	-0.336580330763161	-3.95560176870989	0.000139529472554883	0.0257041598773859
ENSG00000187533.14	ENSG00000187533	ENSG00000187533_015	chr4	dexseq_prepare_annotation2.py	exon	71024045	71024289	.	+	.	ENST00000509633+ENST00000502294+ENST00000344526__exon_number_015__gene_id_ENSG00000187533	C4orf40	ENSG00000187533.14	-0.369635949116619	-4.05013327178532	0.000140455124683206	0.0257889142437784
ENSG00000074071	ENSG00000074071	ENSG00000074071_001	chr16	dexseq_prepare_annotation2.py	exon	1821891	1821896	.	-	.	ENST00000397375+ENST00000177742__exon_number_001__gene_id_ENSG00000074071	MRPS34	ENSG00000074071	-0.261469553997439	-4.16893449450413	0.000140514719523495	0.0257889142437784
ENSG00000177685.21	ENSG00000177685	ENSG00000177685_022	chr11	dexseq_prepare_annotation2.py	exon	829184	829296	.	+	.	ENST00000534191__exon_number_022__gene_id_ENSG00000177685	EFCAB4A	ENSG00000177685.21	-0.643525939944977	-4.10950294864137	0.000140598193490295	0.0257889142437784
ENSG00000055208.ENSG00000228408.17	ENSG00000055208+ENSG00000228408	ENSG00000055208+ENSG00000228408_018	chr6	dexseq_prepare_annotation2.py	exon	149691044	149691044	.	+	.	ENST00000286332__exon_number_018__gene_id_ENSG00000055208+ENSG00000228408		ENSG00000055208.ENSG00000228408.17	-0.841066475018958	-4.10467306646144	0.000142833145911734	0.0261611049612859
ENSG00000074181.12	ENSG00000074181	ENSG00000074181_013	chr19	dexseq_prepare_annotation2.py	exon	15284879	15285211	.	-	.	ENST00000263388__exon_number_013__gene_id_ENSG00000074181	NOTCH3	ENSG00000074181.12	0.329350069052194	3.88540707405204	0.000143376359558581	0.0262228141240436
ENSG00000005884.24	ENSG00000005884	ENSG00000005884_025	chr17	dexseq_prepare_annotation2.py	exon	48151812	48151878	.	+	.	ENST00000007722+ENST00000505306+ENST00000512553+ENST00000506401+ENST00000320031+ENST00000544892+ENST00000510809__exon_number_025__gene_id_ENSG00000005884	ITGA3	ENSG00000005884.24	-0.447362948144851	-3.98915943297833	0.000145682334544437	0.0266062829146731
ENSG00000163482.41	ENSG00000163482	ENSG00000163482_042	chr2	dexseq_prepare_annotation2.py	exon	219557306	219557433	.	+	.	ENST00000392105+ENST00000392106+ENST00000295709+ENST00000492486+ENST00000440309__exon_number_042__gene_id_ENSG00000163482	STK36	ENSG00000163482.41	-0.275353093579831	-3.91168878032866	0.000145905177220264	0.0266087501963016
ENSG00000237356.4	ENSG00000237356	ENSG00000237356_005	chr14	dexseq_prepare_annotation2.py	exon	53771526	53771771	.	+	.	ENST00000435322__exon_number_005__gene_id_ENSG00000237356	AL163953.3	ENSG00000237356.4	-0.95213127659592	-4.09012644347987	0.000149774228238898	0.0272752173351043
ENSG00000165588.3	ENSG00000165588	ENSG00000165588_004	chr14	dexseq_prepare_annotation2.py	exon	57268528	57268630	.	-	.	ENST00000408990+ENST00000339475+ENST00000555006+ENST00000554788__exon_number_004__gene_id_ENSG00000165588	OTX2	ENSG00000165588.3	-2.17545617714812	-4.06458687248201	0.000151233443323523	0.0275015528579966
ENSG00000182541.30	ENSG00000182541	ENSG00000182541_031	chr22	dexseq_prepare_annotation2.py	exon	31674283	31674572	.	+	.	ENST00000467301+ENST00000333611+ENST00000444929+ENST00000331728__exon_number_031__gene_id_ENSG00000182541	LIMK2	ENSG00000182541.30	-0.884282855175713	-4.13957378428559	0.000154079029332345	0.0279317699147259
ENSG00000258891.ENSG00000156050.5	ENSG00000258891+ENSG00000156050	ENSG00000258891+ENSG00000156050_006	chr14	dexseq_prepare_annotation2.py	exon	74398204	74399181	.	-	.	ENST00000556794__exon_number_006__gene_id_ENSG00000258891+ENSG00000156050		ENSG00000258891.ENSG00000156050.5	-0.561179885604315	-3.96377928540206	0.000154116121612066	0.0279317699147259
ENSG00000135926.40	ENSG00000135926	ENSG00000135926_041	chr2	dexseq_prepare_annotation2.py	exon	219151930	219152014	.	-	.	ENST00000418569+ENST00000444000__exon_number_041__gene_id_ENSG00000135926	TMBIM1	ENSG00000135926.40	-0.758642930190408	-3.98322734330013	0.000154258468753049	0.0279317699147259
ENSG00000197122.12	ENSG00000197122	ENSG00000197122_013	chr20	dexseq_prepare_annotation2.py	exon	36022148	36022297	.	+	.	ENST00000489153__exon_number_013__gene_id_ENSG00000197122	SRC	ENSG00000197122.12	-0.865735410582343	-4.17560239238863	0.000155256203910118	0.0280724418085675
ENSG00000127445.17	ENSG00000127445	ENSG00000127445_018	chr19	dexseq_prepare_annotation2.py	exon	9948693	9948751	.	+	.	ENST00000586352+ENST00000585442+ENST00000586025__exon_number_018__gene_id_ENSG00000127445	PIN1	ENSG00000127445.17	-0.687790925866214	-4.0360867919656	0.000155918590527935	0.0281521646011178
ENSG00000154175.23	ENSG00000154175	ENSG00000154175_024	chr3	dexseq_prepare_annotation2.py	exon	100511535	100511612	.	-	.	ENST00000495591+ENST00000471714+ENST00000383691+ENST00000284322+ENST00000471901+ENST00000470336+ENST00000497395+ENST00000487012__exon_number_024__gene_id_ENSG00000154175	ABI3BP	ENSG00000154175.23	-0.291141272883926	-3.86025196374353	0.000156633068157824	0.0282410532761381
ENSG00000214765.28	ENSG00000214765	ENSG00000214765_029	chr7	dexseq_prepare_annotation2.py	exon	45797710	45797776	.	-	.	ENST00000398921+ENST00000429741+ENST00000450436+ENST00000443269+ENST00000428867+ENST00000417129+ENST00000428414+ENST00000338231__exon_number_029__gene_id_ENSG00000214765	SEPT7P2	ENSG00000214765.28	-0.332341359584386	-3.90090234531707	0.000158455514559614	0.0285291747403705
ENSG00000266009.ENSG00000264660.ENSG00000233098.ENSG00000244456.49	ENSG00000266009+ENSG00000264660+ENSG00000233098+ENSG00000244456	ENSG00000266009+ENSG00000264660+ENSG00000233098+ENSG00000244456_050	chr17	dexseq_prepare_annotation2.py	exon	20897403	20897455	.	+	.	ENST00000580056+ENST00000439794__exon_number_050__gene_id_ENSG00000266009+ENSG00000264660+ENSG00000233098+ENSG00000244456		ENSG00000266009.ENSG00000264660.ENSG00000233098.ENSG00000244456.49	-0.487196326048341	-3.86428647099509	0.000158844785931863	0.0285588096596478
ENSG00000163491.29	ENSG00000163491	ENSG00000163491_030	chr3	dexseq_prepare_annotation2.py	exon	27326093	27326195	.	-	.	ENST00000424275+ENST00000341435+ENST00000357467+ENST00000474938+ENST00000574215+ENST00000435584+ENST00000429845__exon_number_030__gene_id_ENSG00000163491	NEK10	ENSG00000163491.29	-0.540597685855006	-3.87115147728247	0.000160358756498702	0.0287570816488918
ENSG00000239953.ENSG00000112130.3	ENSG00000239953+ENSG00000112130	ENSG00000239953+ENSG00000112130_004	chr6	dexseq_prepare_annotation2.py	exon	37321819	37321839	.	+	.	ENST00000373479+ENST00000229866+ENST00000394443+ENST00000494320__exon_number_004__gene_id_ENSG00000239953+ENSG00000112130		ENSG00000239953.ENSG00000112130.3	-0.549765128289396	-3.92301990966916	0.000160400047903143	0.0287570816488918
ENSG00000087302.5	ENSG00000087302	ENSG00000087302_006	chr14	dexseq_prepare_annotation2.py	exon	52460444	52460540	.	+	.	ENST00000556760+ENST00000261700+ENST00000553362__exon_number_006__gene_id_ENSG00000087302	C14orf166	ENSG00000087302.5	-0.948321795670677	-4.12489193112326	0.000161331512002194	0.0288384952253303
ENSG00000215440.ENSG00000124222.ENSG00000254995.87	ENSG00000215440+ENSG00000124222+ENSG00000254995	ENSG00000215440+ENSG00000124222+ENSG00000254995_088	chr20	dexseq_prepare_annotation2.py	exon	57292916	57293051	.	+	.	ENST00000532531+ENST00000527587__exon_number_088__gene_id_ENSG00000215440+ENSG00000124222+ENSG00000254995		ENSG00000215440.ENSG00000124222.ENSG00000254995.87	-0.195890406523413	-3.88802784166787	0.000161377008109901	0.0288384952253303
ENSG00000077782.72	ENSG00000077782	ENSG00000077782_073	chr8	dexseq_prepare_annotation2.py	exon	38287521	38288338	.	-	.	ENST00000526570__exon_number_073__gene_id_ENSG00000077782	FGFR1	ENSG00000077782.72	-0.199409741571121	-3.87172389190187	0.000161617339470328	0.0288384952253303
ENSG00000142512.32	ENSG00000142512	ENSG00000142512_033	chr19	dexseq_prepare_annotation2.py	exon	51920966	51920991	.	-	.	ENST00000353836+ENST00000432469+ENST00000439889__exon_number_033__gene_id_ENSG00000142512	SIGLEC10	ENSG00000142512.32	0.360988695405095	3.92066890320911	0.000161761651894869	0.0288384952253303
ENSG00000059588.41	ENSG00000059588	ENSG00000059588_042	chr1	dexseq_prepare_annotation2.py	exon	234599583	234599680	.	-	.	ENST00000040877__exon_number_042__gene_id_ENSG00000059588	TARBP1	ENSG00000059588.41	0.561449214109375	3.9584771457066	0.000162225944484309	0.0288807622623101
ENSG00000149269.8	ENSG00000149269	ENSG00000149269_009	chr11	dexseq_prepare_annotation2.py	exon	77040195	77040357	.	-	.	ENST00000533285__exon_number_009__gene_id_ENSG00000149269	PAK1	ENSG00000149269.8	0.668055999547065	3.88991472591155	0.000162521977588515	0.0288929980632606
ENSG00000240216.18	ENSG00000240216	ENSG00000240216_019	chr3	dexseq_prepare_annotation2.py	exon	148986872	148986888	.	-	.	ENST00000461341__exon_number_019__gene_id_ENSG00000240216	CPHL1P	ENSG00000240216.18	-0.488839769301094	-4.00661074313791	0.000162783843461417	0.0288991339526085
ENSG00000148120.5	ENSG00000148120	ENSG00000148120_006	chr9	dexseq_prepare_annotation2.py	exon	97522588	97522596	.	+	.	ENST00000427193+ENST00000277198+ENST00000489318+ENST00000297979+ENST00000375315__exon_number_006__gene_id_ENSG00000148120	C9orf3	ENSG00000148120.5	0.268296917018771	3.86068166887073	0.000163717633250707	0.0289915324601474
ENSG00000213599.ENSG00000261052.ENSG00000132207.12	ENSG00000213599+ENSG00000261052+ENSG00000132207	ENSG00000213599+ENSG00000261052+ENSG00000132207_013	chr16	dexseq_prepare_annotation2.py	exon	30206113	30206206	.	+	.	ENST00000567520+ENST00000355544+ENST00000568997__exon_number_013__gene_id_ENSG00000213599+ENSG00000261052+ENSG00000132207		ENSG00000213599.ENSG00000261052.ENSG00000132207.12	-0.398808041843759	-4.02141624753504	0.000163760465623905	0.0289915324601474
ENSG00000239953.ENSG00000112130.22	ENSG00000239953+ENSG00000112130	ENSG00000239953+ENSG00000112130_023	chr6	dexseq_prepare_annotation2.py	exon	37339288	37339350	.	+	.	ENST00000373479+ENST00000229866+ENST00000498460+ENST00000469731__exon_number_023__gene_id_ENSG00000239953+ENSG00000112130		ENSG00000239953.ENSG00000112130.22	0.271677933995788	3.91671471229508	0.000164076681756779	0.0290071142857686
ENSG00000090372.42	ENSG00000090372	ENSG00000090372_043	chr19	dexseq_prepare_annotation2.py	exon	47231942	47231943	.	-	.	ENST00000263280+ENST00000435164+ENST00000595357+ENST00000596016+ENST00000391910+ENST00000600358+ENST00000539396+ENST00000599231+ENST00000594847__exon_number_043__gene_id_ENSG00000090372	STRN4	ENSG00000090372.42	-0.394928464454566	-4.00378551437237	0.00016434577769455	0.0290143340198746
ENSG00000068024.36	ENSG00000068024	ENSG00000068024_037	chr2	dexseq_prepare_annotation2.py	exon	240056045	240056139	.	-	.	ENST00000535493+ENST00000541256+ENST00000461113+ENST00000445704+ENST00000553145+ENST00000493582+ENST00000463007+ENST00000543185+ENST00000345617__exon_number_037__gene_id_ENSG00000068024	HDAC4	ENSG00000068024.36	1.03875819378094	4.01951115184517	0.000164806282109924	0.029055278961937
ENSG00000166313.9	ENSG00000166313	ENSG00000166313_010	chr11	dexseq_prepare_annotation2.py	exon	6417330	6417445	.	-	.	ENST00000609331+ENST00000529519+ENST00000608394+ENST00000524626+ENST00000608704+ENST00000608435+ENST00000608645+ENST00000608655+ENST00000299402+ENST00000389906+ENST00000526240+ENST00000609360+ENST00000530885+ENST00000311051__exon_number_010__gene_id_ENSG00000166313	APBB1	ENSG00000166313.9	-0.363425730429557	-3.84735643199887	0.000165571026381071	0.0291496735531173
ENSG00000137770.6	ENSG00000137770	ENSG00000137770_007	chr15	dexseq_prepare_annotation2.py	exon	44720006	44720011	.	+	.	ENST00000558966+ENST00000559793__exon_number_007__gene_id_ENSG00000137770	CTDSPL2	ENSG00000137770.6	-0.642659945237807	-3.88753230608035	0.000169051780131499	0.0297213137981675
ENSG00000131018.64	ENSG00000131018	ENSG00000131018_065	chr6	dexseq_prepare_annotation2.py	exon	152565672	152565791	.	-	.	ENST00000409694+ENST00000448038+ENST00000356820+ENST00000341594+ENST00000265368+ENST00000367255+ENST00000367256+ENST00000423061__exon_number_065__gene_id_ENSG00000131018	SYNE1	ENSG00000131018.64	-0.415300940534419	-3.79458384425526	0.000169405509542226	0.0297423662001815
ENSG00000069248.35	ENSG00000069248	ENSG00000069248_036	chr1	dexseq_prepare_annotation2.py	exon	229644089	229644103	.	-	.	ENST00000537506__exon_number_036__gene_id_ENSG00000069248	NUP133	ENSG00000069248.35	-0.78666634387932	-4.07562953641139	0.000170821661230479	0.0299414700473366
ENSG00000233723.11	ENSG00000233723	ENSG00000233723_012	chr2	dexseq_prepare_annotation2.py	exon	59151737	59151761	.	+	.	ENST00000422793+ENST00000429664+ENST00000429095+ENST00000422723+ENST00000449448+ENST00000452840+ENST00000427421__exon_number_012__gene_id_ENSG00000233723	LINC01122	ENSG00000233723.11	-0.571855050336712	-4.10626725289856	0.00017101066189161	0.0299414700473366
ENSG00000255157.3	ENSG00000255157	ENSG00000255157_004	chr11	dexseq_prepare_annotation2.py	exon	71574531	71574699	.	+	.	ENST00000528518+ENST00000530001__exon_number_004__gene_id_ENSG00000255157	CTD-2313N18.8	ENSG00000255157.3	-0.872519117193822	-4.32638605407257	0.000172387259904351	0.0301081590725628
ENSG00000100314	ENSG00000100314	ENSG00000100314_001	chr22	dexseq_prepare_annotation2.py	exon	30116073	30116522	.	+	.	ENST00000216144__exon_number_001__gene_id_ENSG00000100314	CABP7	ENSG00000100314	0.648720410241565	4.24760640248657	0.0001724364324755	0.0301081590725628
ENSG00000177138.10	ENSG00000177138	ENSG00000177138_011	chrX	dexseq_prepare_annotation2.py	exon	9000382	9000502	.	-	.	ENST00000461107+ENST00000472522+ENST00000327220+ENST00000362066+ENST00000428477__exon_number_011__gene_id_ENSG00000177138	FAM9B	ENSG00000177138.10	-1.0063722142266	-4.02381306013213	0.000173018001811962	0.030168263712376
ENSG00000042317.18	ENSG00000042317	ENSG00000042317_019	chr14	dexseq_prepare_annotation2.py	exon	88857942	88858102	.	+	.	ENST00000555715__exon_number_019__gene_id_ENSG00000042317	SPATA7	ENSG00000042317.18	0.648697439931853	3.89538533339278	0.000173474537284678	0.0302064320319589
ENSG00000060138.33	ENSG00000060138	ENSG00000060138_034	chr12	dexseq_prepare_annotation2.py	exon	10863388	10865809	.	-	.	ENST00000540447__exon_number_034__gene_id_ENSG00000060138	YBX3	ENSG00000060138.33	-0.636073490568787	-3.84018352444272	0.000173878128864246	0.0302352896254337
ENSG00000148337.53	ENSG00000148337	ENSG00000148337_054	chr9	dexseq_prepare_annotation2.py	exon	130952608	130952635	.	-	.	ENST00000467178+ENST00000325721+ENST00000420484+ENST00000372948+ENST00000415526+ENST00000491954+ENST00000393608+ENST00000476727+ENST00000372938+ENST00000372954+ENST00000357558+ENST00000324544+ENST00000538431+ENST00000277465+ENST00000474442__exon_number_054__gene_id_ENSG00000148337	CIZ1	ENSG00000148337.53	-0.879057976968066	-3.8192600266231	0.000174895457359146	0.0303706439560598
ENSG00000132600.73	ENSG00000132600	ENSG00000132600_074	chr16	dexseq_prepare_annotation2.py	exon	68392457	68392466	.	+	.	ENST00000567542__exon_number_074__gene_id_ENSG00000132600	PRMT7	ENSG00000132600.73	0.837737013648553	3.84970880218317	0.000177207060963235	0.0307300735786613
ENSG00000049192.30	ENSG00000049192	ENSG00000049192_031	chr5	dexseq_prepare_annotation2.py	exon	64629869	64629912	.	-	.	ENST00000536360+ENST00000464680+ENST00000381055+ENST00000381052+ENST00000470597__exon_number_031__gene_id_ENSG00000049192	ADAMTS6	ENSG00000049192.30	-0.862473463421348	-3.90088609817233	0.000177612479236765	0.0307584161590514
ENSG00000123104.6	ENSG00000123104	ENSG00000123104_007	chr12	dexseq_prepare_annotation2.py	exon	26564146	26564252	.	-	.	ENST00000538984__exon_number_007__gene_id_ENSG00000123104	ITPR2	ENSG00000123104.6	-0.349370013719418	-3.83850327747939	0.000177855381175984	0.0307585757986961
ENSG00000239642.ENSG00000164398.46	ENSG00000239642+ENSG00000164398	ENSG00000239642+ENSG00000164398_047	chr5	dexseq_prepare_annotation2.py	exon	131307243	131307264	.	-	.	ENST00000379255+ENST00000543479+ENST00000379264+ENST00000357096+ENST00000493861+ENST00000413683+ENST00000544770+ENST00000431707+ENST00000379244+ENST00000379246+ENST00000379272+ENST00000379240+ENST00000296869+ENST00000379249__exon_number_047__gene_id_ENSG00000239642+ENSG00000164398		ENSG00000239642.ENSG00000164398.46	-0.634143175736055	-3.84956616629724	0.000179228096068051	0.0309200439205037
ENSG00000106686.1	ENSG00000106686	ENSG00000106686_002	chr9	dexseq_prepare_annotation2.py	exon	4588821	4588961	.	-	.	ENST00000461761+ENST00000486047__exon_number_002__gene_id_ENSG00000106686	SPATA6L	ENSG00000106686.1	-0.567676868874944	-4.01301683187525	0.000179275539440896	0.0309200439205037
ENSG00000213599.ENSG00000261052.ENSG00000132207.1	ENSG00000213599+ENSG00000261052+ENSG00000132207	ENSG00000213599+ENSG00000261052+ENSG00000132207_002	chr16	dexseq_prepare_annotation2.py	exon	30205213	30205224	.	+	.	ENST00000565081+ENST00000568997__exon_number_002__gene_id_ENSG00000213599+ENSG00000261052+ENSG00000132207		ENSG00000213599.ENSG00000261052.ENSG00000132207.1	0.608055801590431	3.99025842692748	0.000181696316756927	0.0312950978531254
ENSG00000205810.ENSG00000255641.ENSG00000134545.ENSG00000205809.36	ENSG00000205810+ENSG00000255641+ENSG00000134545+ENSG00000205809	ENSG00000205810+ENSG00000255641+ENSG00000134545+ENSG00000205809_037	chr12	dexseq_prepare_annotation2.py	exon	10600131	10600231	.	-	.	ENST00000408006+ENST00000347831+ENST00000536188+ENST00000544822+ENST00000359151+ENST00000543893__exon_number_037__gene_id_ENSG00000205810+ENSG00000255641+ENSG00000134545+ENSG00000205809		ENSG00000205810.ENSG00000255641.ENSG00000134545.ENSG00000205809.36	-0.929150313831224	-3.89985253195668	0.000182639413186138	0.0313905962675939
ENSG00000115504.44	ENSG00000115504	ENSG00000115504_045	chr2	dexseq_prepare_annotation2.py	exon	63206458	63206470	.	+	.	ENST00000263991+ENST00000431489+ENST00000491965+ENST00000422032+ENST00000444311+ENST00000496857+ENST00000354487+ENST00000405289+ENST00000405015__exon_number_045__gene_id_ENSG00000115504	EHBP1	ENSG00000115504.44	-1.59937200818125	-3.84709494275014	0.000182939738233435	0.0313905962675939
ENSG00000105193	ENSG00000105193	ENSG00000105193_001	chr19	dexseq_prepare_annotation2.py	exon	39923847	39923856	.	-	.	ENST00000251453+ENST00000339471+ENST00000599539__exon_number_001__gene_id_ENSG00000105193	RPS16	ENSG00000105193	0.500361733222437	3.98812450661337	0.000182991628125488	0.0313905962675939
ENSG00000164941.69	ENSG00000164941	ENSG00000164941_070	chr8	dexseq_prepare_annotation2.py	exon	95892556	95892678	.	+	.	ENST00000343161+ENST00000523206+ENST00000523731+ENST00000447247__exon_number_070__gene_id_ENSG00000164941	INTS8	ENSG00000164941.69	0.498466849130628	3.85679493347317	0.000183465669652233	0.0314294989229578
ENSG00000123104.44	ENSG00000123104	ENSG00000123104_045	chr12	dexseq_prepare_annotation2.py	exon	26780966	26781095	.	-	.	ENST00000381340+ENST00000545902__exon_number_045__gene_id_ENSG00000123104	ITPR2	ENSG00000123104.44	0.330064618987289	3.8285306349694	0.000184583396048482	0.03157841808683
ENSG00000139263.13	ENSG00000139263	ENSG00000139263_014	chr12	dexseq_prepare_annotation2.py	exon	59274151	59274260	.	-	.	ENST00000547329+ENST00000433272__exon_number_014__gene_id_ENSG00000139263	LRIG3	ENSG00000139263.13	-0.884107876893726	-3.95400050178396	0.000185314996740731	0.0316609675614352
ENSG00000075239.27	ENSG00000075239	ENSG00000075239_028	chr11	dexseq_prepare_annotation2.py	exon	108013164	108013277	.	+	.	ENST00000533610+ENST00000265838+ENST00000532792+ENST00000531813__exon_number_028__gene_id_ENSG00000075239	ACAT1	ENSG00000075239.27	-0.485663603038942	-4.07849498061657	0.000186500187458929	0.0318206870178247
ENSG00000105429.52	ENSG00000105429	ENSG00000105429_053	chr19	dexseq_prepare_annotation2.py	exon	42882916	42882921	.	+	.	ENST00000334370__exon_number_053__gene_id_ENSG00000105429	MEGF8	ENSG00000105429.52	-0.380726168540729	-3.85486110084503	0.000187448682732781	0.0319396473988329
ENSG00000169727.29	ENSG00000169727	ENSG00000169727_030	chr17	dexseq_prepare_annotation2.py	exon	80011110	80011129	.	+	.	ENST00000580141+ENST00000584460+ENST00000392357+ENST00000580723__exon_number_030__gene_id_ENSG00000169727	GPS1	ENSG00000169727.29	0.369104015287998	3.81549668583252	0.000189251679114011	0.0322036940234809
ENSG00000198369	ENSG00000198369	ENSG00000198369_001	chr2	dexseq_prepare_annotation2.py	exon	65537985	65540126	.	-	.	ENST00000356388__exon_number_001__gene_id_ENSG00000198369	SPRED2	ENSG00000198369	0.883048420856521	4.28921358211501	0.000190711841834858	0.0324087749188669
ENSG00000223501.1	ENSG00000223501	ENSG00000223501_002	chr6	dexseq_prepare_annotation2.py	exon	33218381	33218382	.	-	.	ENST00000478934+ENST00000436044+ENST00000482399+ENST00000445902__exon_number_002__gene_id_ENSG00000223501	VPS52	ENSG00000223501.1	-0.316969559847344	-3.81841153041506	0.000191656623733747	0.0325258434660134
ENSG00000231870.6	ENSG00000231870	ENSG00000231870_007	chr17	dexseq_prepare_annotation2.py	exon	28898337	28898766	.	-	.	ENST00000420566__exon_number_007__gene_id_ENSG00000231870	KRT17P3	ENSG00000231870.6	-0.434297118168748	-4.20979309751873	0.00019205428372034	0.0325293609126031
ENSG00000143126.1	ENSG00000143126	ENSG00000143126_002	chr1	dexseq_prepare_annotation2.py	exon	109801054	109801701	.	+	.	ENST00000271332__exon_number_002__gene_id_ENSG00000143126	CELSR2	ENSG00000143126.1	0.78781314263926	4.10562398504375	0.000192189172110933	0.0325293609126031
ENSG00000260037	ENSG00000260037	ENSG00000260037_001	chr15	dexseq_prepare_annotation2.py	exon	72110737	72110754	.	+	.	ENST00000562658__exon_number_001__gene_id_ENSG00000260037	CTD-2524L6.3	ENSG00000260037	0.827105572048621	4.2856883381283	0.000192546598959434	0.0325465203283664
ENSG00000263798.ENSG00000108439.ENSG00000108465.75	ENSG00000263798+ENSG00000108439+ENSG00000108465	ENSG00000263798+ENSG00000108439+ENSG00000108465_076	chr17	dexseq_prepare_annotation2.py	exon	46052156	46052388	.	+	.	ENST00000580287+ENST00000584168+ENST00000584063+ENST00000585163__exon_number_076__gene_id_ENSG00000263798+ENSG00000108439+ENSG00000108465		ENSG00000263798.ENSG00000108439.ENSG00000108465.75	-0.741693352972892	-3.78044353860675	0.000194196292630252	0.0327690517918164
ENSG00000164941.70	ENSG00000164941	ENSG00000164941_071	chr8	dexseq_prepare_annotation2.py	exon	95892679	95892720	.	+	.	ENST00000523731+ENST00000447247__exon_number_071__gene_id_ENSG00000164941	INTS8	ENSG00000164941.70	0.493487498619132	3.84093874919554	0.000194378697928044	0.0327690517918164
ENSG00000100503.50	ENSG00000100503	ENSG00000100503_051	chr14	dexseq_prepare_annotation2.py	exon	51261154	51261236	.	-	.	ENST00000486200__exon_number_051__gene_id_ENSG00000100503	NIN	ENSG00000100503.50	-0.380391888861538	-3.93902334727383	0.000194978394642665	0.0328266141719449
ENSG00000129625.4	ENSG00000129625	ENSG00000129625_005	chr5	dexseq_prepare_annotation2.py	exon	112222712	112222880	.	-	.	ENST00000379638+ENST00000545426+ENST00000511865+ENST00000497856+ENST00000261482+ENST00000474542+ENST00000504247__exon_number_005__gene_id_ENSG00000129625	REEP5	ENSG00000129625.4	-0.81034665240714	-3.98647870327334	0.000195599440139238	0.0328876138028821
ENSG00000128915.17	ENSG00000128915	ENSG00000128915_018	chr15	dexseq_prepare_annotation2.py	exon	60745802	60745910	.	-	.	ENST00000558181+ENST00000561114+ENST00000561328+ENST00000261520+ENST00000439632__exon_number_018__gene_id_ENSG00000128915	NARG2	ENSG00000128915.17	0.769165442139749	3.83123682118491	0.000196221740365562	0.0329486629608286
ENSG00000198758.20	ENSG00000198758	ENSG00000198758_021	chr1	dexseq_prepare_annotation2.py	exon	110300103	110300177	.	-	.	ENST00000361852+ENST00000361965+ENST00000369805__exon_number_021__gene_id_ENSG00000198758	EPS8L3	ENSG00000198758.20	0.571130705681207	3.93569423691497	0.000197191172609472	0.0330677629719462
ENSG00000171720.14	ENSG00000171720	ENSG00000171720_015	chr5	dexseq_prepare_annotation2.py	exon	141005851	141006011	.	-	.	ENST00000486618+ENST00000475549__exon_number_015__gene_id_ENSG00000171720	HDAC3	ENSG00000171720.14	-0.622690717854525	-3.82510244923636	0.000198318684062358	0.0332130231469493
ENSG00000226985.3	ENSG00000226985	ENSG00000226985_004	chrX	dexseq_prepare_annotation2.py	exon	13354498	13354499	.	+	.	ENST00000419566__exon_number_004__gene_id_ENSG00000226985	RP11-142G7.2	ENSG00000226985.3	-1.01461616584528	-4.13949249694636	0.000199005344560723	0.0332841675760561
ENSG00000141644.36	ENSG00000141644	ENSG00000141644_037	chr18	dexseq_prepare_annotation2.py	exon	47802099	47802204	.	-	.	ENST00000591661__exon_number_037__gene_id_ENSG00000141644	MBD1	ENSG00000141644.36	0.140895612876169	3.81482965593539	0.000199537812542067	0.0333293698132027
ENSG00000187741.16	ENSG00000187741	ENSG00000187741_017	chr16	dexseq_prepare_annotation2.py	exon	89805886	89805961	.	-	.	ENST00000564475+ENST00000568626+ENST00000564870+ENST00000564969+ENST00000561722+ENST00000568369+ENST00000562424+ENST00000389301__exon_number_017__gene_id_ENSG00000187741	FANCA	ENSG00000187741.16	0.839264534176227	3.79995745201143	0.000202015196782787	0.0336988919861595
ENSG00000196517.13	ENSG00000196517	ENSG00000196517_014	chr1	dexseq_prepare_annotation2.py	exon	44467985	44468088	.	-	.	ENST00000372310+ENST00000537678+ENST00000372306+ENST00000372307+ENST00000357730+ENST00000360584+ENST00000475075__exon_number_014__gene_id_ENSG00000196517	SLC6A9	ENSG00000196517.13	-0.546067356583386	-3.92674267181714	0.000203261285120446	0.033862317790603
ENSG00000169727.37	ENSG00000169727	ENSG00000169727_038	chr17	dexseq_prepare_annotation2.py	exon	80012419	80012435	.	+	.	ENST00000583009+ENST00000583961+ENST00000392358+ENST00000578552+ENST00000584460+ENST00000582327+ENST00000306823+ENST00000581418+ENST00000583641+ENST00000355130+ENST00000580723+ENST00000580141+ENST00000320548+ENST00000580627+ENST00000583885+ENST00000392357+ENST00000580716+ENST00000585084__exon_number_038__gene_id_ENSG00000169727	GPS1	ENSG00000169727.37	0.278994280866813	3.7957135800432	0.000203725337432761	0.0338952029996769
ENSG00000165588.4	ENSG00000165588	ENSG00000165588_005	chr14	dexseq_prepare_annotation2.py	exon	57268631	57268742	.	-	.	ENST00000408990+ENST00000339475+ENST00000554845+ENST00000554788+ENST00000555006__exon_number_005__gene_id_ENSG00000165588	OTX2	ENSG00000165588.4	-2.47411935283164	-3.97351906009717	0.000204083259590821	0.0339076463825185
ENSG00000268614.ENSG00000090674.ENSG00000032444.57	ENSG00000268614+ENSG00000090674+ENSG00000032444	ENSG00000268614+ENSG00000090674+ENSG00000032444_058	chr19	dexseq_prepare_annotation2.py	exon	7600675	7600818	.	+	.	ENST00000600737+ENST00000414982__exon_number_058__gene_id_ENSG00000268614+ENSG00000090674+ENSG00000032444		ENSG00000268614.ENSG00000090674.ENSG00000032444.57	-0.468833316238297	-3.86143228401674	0.000204333635919576	0.0339076463825185
ENSG00000164941.68	ENSG00000164941	ENSG00000164941_069	chr8	dexseq_prepare_annotation2.py	exon	95892543	95892555	.	+	.	ENST00000343161+ENST00000523206+ENST00000523731+ENST00000447247+ENST00000524333__exon_number_069__gene_id_ENSG00000164941	INTS8	ENSG00000164941.68	0.443700361258297	3.82528709182109	0.000205754525345668	0.0340922172936025
ENSG00000169727.47	ENSG00000169727	ENSG00000169727_048	chr17	dexseq_prepare_annotation2.py	exon	80012774	80012827	.	+	.	ENST00000392358+ENST00000578552+ENST00000584460+ENST00000306823+ENST00000355130+ENST00000580141+ENST00000320548+ENST00000392357+ENST00000585084__exon_number_048__gene_id_ENSG00000169727	GPS1	ENSG00000169727.47	-0.464074473041752	-3.79274939973203	0.000205982306009556	0.0340922172936025
ENSG00000214753.ENSG00000168000.ENSG00000234857.91	ENSG00000214753+ENSG00000168000+ENSG00000234857	ENSG00000214753+ENSG00000168000+ENSG00000234857_092	chr11	dexseq_prepare_annotation2.py	exon	62491763	62491898	.	-	.	ENST00000403734+ENST00000301785__exon_number_092__gene_id_ENSG00000214753+ENSG00000168000+ENSG00000234857		ENSG00000214753.ENSG00000168000.ENSG00000234857.91	0.367278805572759	3.7637129625852	0.000206300826784599	0.034100534062736
ENSG00000139625.7	ENSG00000139625	ENSG00000139625_008	chr12	dexseq_prepare_annotation2.py	exon	53876083	53876153	.	-	.	ENST00000551511+ENST00000552365+ENST00000267079+ENST00000547488+ENST00000547035+ENST00000547020__exon_number_008__gene_id_ENSG00000139625	MAP3K12	ENSG00000139625.7	-0.689965441468568	-3.81896129267796	0.00020777983578651	0.0343004032292141
ENSG00000204248.59	ENSG00000204248	ENSG00000204248_060	chr6	dexseq_prepare_annotation2.py	exon	33148445	33148507	.	-	.	ENST00000395197+ENST00000457788+ENST00000374713+ENST00000374712+ENST00000374714+ENST00000374708+ENST00000341947+ENST00000357486+ENST00000361917__exon_number_060__gene_id_ENSG00000204248	COL11A2	ENSG00000204248.59	-0.775927987752871	-3.92863414231129	0.000211606554073042	0.0348868123233885
ENSG00000089053.4	ENSG00000089053	ENSG00000089053_005	chr12	dexseq_prepare_annotation2.py	exon	121746283	121746494	.	-	.	ENST00000534976+ENST00000261819+ENST00000535641+ENST00000541887+ENST00000535482+ENST00000422342+ENST00000544314+ENST00000344395+ENST00000539079+ENST00000441917__exon_number_005__gene_id_ENSG00000089053	ANAPC5	ENSG00000089053.4	0.533400112543884	3.81994676111416	0.000212730392425914	0.0350266653394337
ENSG00000151651.9	ENSG00000151651	ENSG00000151651_010	chr10	dexseq_prepare_annotation2.py	exon	135082252	135082366	.	-	.	ENST00000445355+ENST00000485491__exon_number_010__gene_id_ENSG00000151651	ADAM8	ENSG00000151651.9	0.942339468140733	3.85533578673605	0.000213711955421253	0.0351427607729707
ENSG00000162878.23	ENSG00000162878	ENSG00000162878_024	chr2	dexseq_prepare_annotation2.py	exon	42284547	42284742	.	+	.	ENST00000490302__exon_number_024__gene_id_ENSG00000162878	PKDCC	ENSG00000162878.23	-0.520734960056501	-3.84028187907902	0.000215553253639182	0.0353997482901598
ENSG00000167380.39	ENSG00000167380	ENSG00000167380_040	chr19	dexseq_prepare_annotation2.py	exon	44679684	44679796	.	+	.	ENST00000590089+ENST00000590524+ENST00000454662+ENST00000585678+ENST00000588883+ENST00000590578+ENST00000337433+ENST00000588127__exon_number_040__gene_id_ENSG00000167380	ZNF226	ENSG00000167380.39	0.626139542107251	3.79506470166256	0.00021892872943371	0.0358732375679092
ENSG00000261041.2	ENSG00000261041	ENSG00000261041_003	chr15	dexseq_prepare_annotation2.py	exon	28793850	28793990	.	+	.	ENST00000567691__exon_number_003__gene_id_ENSG00000261041	RP11-536P16.4	ENSG00000261041.2	-0.694481277343283	-4.23825212200313	0.000219000820950796	0.0358732375679092
ENSG00000014641.6	ENSG00000014641	ENSG00000014641_007	chr2	dexseq_prepare_annotation2.py	exon	63816119	63816130	.	+	.	ENST00000485781+ENST00000436321+ENST00000233114+ENST00000485155+ENST00000442225+ENST00000409908+ENST00000462944+ENST00000409476__exon_number_007__gene_id_ENSG00000014641	MDH1	ENSG00000014641.6	0.316183656711677	3.85430772245098	0.000219957393912448	0.0359835575997414
ENSG00000228106.ENSG00000154309.33	ENSG00000228106+ENSG00000154309	ENSG00000228106+ENSG00000154309_034	chr1	dexseq_prepare_annotation2.py	exon	223116149	223116674	.	+	.	ENST00000360254+ENST00000284476+ENST00000482856__exon_number_034__gene_id_ENSG00000228106+ENSG00000154309		ENSG00000228106.ENSG00000154309.33	0.432584448511223	3.780894598306	0.000223967314816282	0.0365924592813975
ENSG00000119689.11	ENSG00000119689	ENSG00000119689_012	chr14	dexseq_prepare_annotation2.py	exon	75352289	75352337	.	+	.	ENST00000555492+ENST00000555459+ENST00000556190+ENST00000555071+ENST00000334220+ENST00000334212+ENST00000555988+ENST00000556582+ENST00000556460+ENST00000557012+ENST00000238671+ENST00000554612__exon_number_012__gene_id_ENSG00000119689	DLST	ENSG00000119689.11	0.30561853622542	3.94426576324117	0.000224557662009913	0.0366412301452033
ENSG00000178999.35	ENSG00000178999	ENSG00000178999_036	chr17	dexseq_prepare_annotation2.py	exon	8113848	8113877	.	-	.	ENST00000581511+ENST00000577833+ENST00000583915+ENST00000584561+ENST00000585124+ENST00000316199+ENST00000583124+ENST00000534871__exon_number_036__gene_id_ENSG00000178999	AURKB	ENSG00000178999.35	-1.22622114352163	-3.98913240650924	0.000224842339930601	0.0366412301452033
ENSG00000140479.18	ENSG00000140479	ENSG00000140479_019	chr15	dexseq_prepare_annotation2.py	exon	101856523	101856594	.	-	.	ENST00000558433__exon_number_019__gene_id_ENSG00000140479	PCSK6	ENSG00000140479.18	-0.251012394564755	-3.84763489580722	0.000225143249682661	0.0366432890571861
ENSG00000148120.24	ENSG00000148120	ENSG00000148120_025	chr9	dexseq_prepare_annotation2.py	exon	97696846	97697638	.	+	.	ENST00000488186__exon_number_025__gene_id_ENSG00000148120	C9orf3	ENSG00000148120.24	0.234751141054445	3.7744302076273	0.000225495840366107	0.0366537433000212
ENSG00000147604.24	ENSG00000147604	ENSG00000147604_025	chr8	dexseq_prepare_annotation2.py	exon	74208000	74208024	.	-	.	ENST00000396466__exon_number_025__gene_id_ENSG00000147604	RPL7	ENSG00000147604.24	0.390362399783036	3.82136865599578	0.000226043455109969	0.0366958309909813
ENSG00000099954.ENSG00000272675.15	ENSG00000099954+ENSG00000272675	ENSG00000099954+ENSG00000272675_016	chr22	dexseq_prepare_annotation2.py	exon	18016792	18016921	.	+	.	ENST00000262608+ENST00000400573+ENST00000342247+ENST00000400585__exon_number_016__gene_id_ENSG00000099954+ENSG00000272675		ENSG00000099954.ENSG00000272675.15	0.248461484374924	3.8017785065434	0.000227136929291308	0.0368263129541795
ENSG00000151651.5	ENSG00000151651	ENSG00000151651_006	chr10	dexseq_prepare_annotation2.py	exon	135077270	135077369	.	-	.	ENST00000559018__exon_number_006__gene_id_ENSG00000151651	ADAM8	ENSG00000151651.5	0.698097956629631	3.83381302387042	0.000230485794531924	0.0373216691904992
ENSG00000090273.5	ENSG00000090273	ENSG00000090273_006	chr1	dexseq_prepare_annotation2.py	exon	27250580	27250657	.	+	.	ENST00000452707+ENST00000435827+ENST00000321265__exon_number_006__gene_id_ENSG00000090273	NUDC	ENSG00000090273.5	0.806109743071039	4.21332890960222	0.000234308119726242	0.0378923329702825
ENSG00000257062.ENSG00000111700.ENSG00000134538.ENSG00000205754.ENSG00000257046.49	ENSG00000257062+ENSG00000111700+ENSG00000134538+ENSG00000205754+ENSG00000257046	ENSG00000257062+ENSG00000111700+ENSG00000134538+ENSG00000205754+ENSG00000257046_050	chr12	dexseq_prepare_annotation2.py	exon	21272538	21272561	.	+	.	ENST00000592513__exon_number_050__gene_id_ENSG00000257062+ENSG00000111700+ENSG00000134538+ENSG00000205754+ENSG00000257046		ENSG00000257062.ENSG00000111700.ENSG00000134538.ENSG00000205754.ENSG00000257046.49	0.308072275932002	3.76955609325768	0.00023559759344785	0.0380524540004359
ENSG00000084774.66	ENSG00000084774	ENSG00000084774_067	chr2	dexseq_prepare_annotation2.py	exon	27466284	27466458	.	+	.	ENST00000403525+ENST00000428460+ENST00000264705__exon_number_067__gene_id_ENSG00000084774	CAD	ENSG00000084774.66	0.391322156084024	3.73931085648975	0.000239640650346998	0.0386466215188846
ENSG00000253495.ENSG00000136960.15	ENSG00000253495+ENSG00000136960	ENSG00000253495+ENSG00000136960_016	chr8	dexseq_prepare_annotation2.py	exon	120594658	120594669	.	-	.	ENST00000522826+ENST00000075322+ENST00000427067+ENST00000259486__exon_number_016__gene_id_ENSG00000253495+ENSG00000136960		ENSG00000253495.ENSG00000136960.15	-0.339511834305935	-3.81596310956247	0.00023988438840078	0.0386466215188846
ENSG00000187720.12	ENSG00000187720	ENSG00000187720_013	chr15	dexseq_prepare_annotation2.py	exon	72020888	72021063	.	+	.	ENST00000261862+ENST00000567838+ENST00000567745+ENST00000357769+ENST00000567776+ENST00000355327__exon_number_013__gene_id_ENSG00000187720	THSD4	ENSG00000187720.12	-0.378480108293723	-3.87639860259786	0.000240884501386804	0.0387586211902271
ENSG00000085276	ENSG00000085276	ENSG00000085276_001	chr3	dexseq_prepare_annotation2.py	exon	168801287	168801294	.	-	.	ENST00000264674+ENST00000392736__exon_number_001__gene_id_ENSG00000085276	MECOM	ENSG00000085276	0.335257900546822	3.85248783238794	0.000242107789999155	0.0389062015200665
ENSG00000204839.33	ENSG00000204839	ENSG00000204839_034	chr8	dexseq_prepare_annotation2.py	exon	144652413	144652550	.	-	.	ENST00000529971+ENST00000398882__exon_number_034__gene_id_ENSG00000204839	MROH6	ENSG00000204839.33	-0.800604541096759	-3.93943523274176	0.000243814796778716	0.039113219397231
ENSG00000125844.9	ENSG00000125844	ENSG00000125844_010	chr20	dexseq_prepare_annotation2.py	exon	17600278	17600373	.	-	.	ENST00000468428+ENST00000470422+ENST00000377807+ENST00000377813+ENST00000360807+ENST00000246043+ENST00000455029__exon_number_010__gene_id_ENSG00000125844	RRBP1	ENSG00000125844.9	-1.00388255293698	-3.85019399992159	0.000244011446456701	0.039113219397231
ENSG00000175175.5	ENSG00000175175	ENSG00000175175_006	chr17	dexseq_prepare_annotation2.py	exon	57050193	57050286	.	+	.	ENST00000308249__exon_number_006__gene_id_ENSG00000175175	PPM1E	ENSG00000175175.5	-0.31549387705892	-4.0233597335844	0.000246625336057271	0.0394824177794859
ENSG00000069869.47	ENSG00000069869	ENSG00000069869_048	chr15	dexseq_prepare_annotation2.py	exon	56285801	56285811	.	-	.	ENST00000557845+ENST00000435532__exon_number_048__gene_id_ENSG00000069869	NEDD4	ENSG00000069869.47	-0.425443923236242	-3.82027969581103	0.000247648233664801	0.0395963047516984
ENSG00000123104.11	ENSG00000123104	ENSG00000123104_012	chr12	dexseq_prepare_annotation2.py	exon	26580871	26581021	.	-	.	ENST00000381340+ENST00000451599__exon_number_012__gene_id_ENSG00000123104	ITPR2	ENSG00000123104.11	-0.669309916147724	-3.74493021361559	0.000251285492630928	0.0401273888684705
ENSG00000250588.ENSG00000214216.ENSG00000151967.50	ENSG00000250588+ENSG00000214216+ENSG00000151967	ENSG00000250588+ENSG00000214216+ENSG00000151967_051	chr3	dexseq_prepare_annotation2.py	exon	159609947	159609979	.	+	.	ENST00000445224+ENST00000460298+ENST00000482804+ENST00000495954+ENST00000337808+ENST00000482885+ENST00000485419+ENST00000412423+ENST00000476809+ENST00000527095+ENST00000473061__exon_number_051__gene_id_ENSG00000250588+ENSG00000214216+ENSG00000151967		ENSG00000250588.ENSG00000214216.ENSG00000151967.50	-0.417643108573281	-3.72165834431053	0.000252399005046956	0.040254632784854
ENSG00000147535.42	ENSG00000147535	ENSG00000147535_043	chr8	dexseq_prepare_annotation2.py	exon	38126749	38126761	.	-	.	ENST00000419686__exon_number_043__gene_id_ENSG00000147535	PPAPDC1B	ENSG00000147535.42	-0.467735513053017	-3.80705053146366	0.00025309807362173	0.0403155417721872
ENSG00000170852	ENSG00000170852	ENSG00000170852_001	chr7	dexseq_prepare_annotation2.py	exon	32907784	32910419	.	-	.	ENST00000304056__exon_number_001__gene_id_ENSG00000170852	KBTBD2	ENSG00000170852	0.308220012587305	3.92726143997705	0.000253515218833924	0.0403314474298095
ENSG00000167685.1	ENSG00000167685	ENSG00000167685_002	chr19	dexseq_prepare_annotation2.py	exon	56652320	56652548	.	+	.	ENST00000588358__exon_number_002__gene_id_ENSG00000167685	ZNF444	ENSG00000167685.1	0.442733930421595	3.79261476256475	0.000255095681062606	0.0405321527640374
ENSG00000136002.3	ENSG00000136002	ENSG00000136002_004	chr2	dexseq_prepare_annotation2.py	exon	131672059	131674223	.	+	.	ENST00000409359__exon_number_004__gene_id_ENSG00000136002	ARHGEF4	ENSG00000136002.3	-0.582218541150984	-3.7815936333159	0.000255724931385085	0.0405814075882908
ENSG00000159640.ENSG00000224353.ENSG00000264813.23	ENSG00000159640+ENSG00000224353+ENSG00000264813	ENSG00000159640+ENSG00000224353+ENSG00000264813_024	chr17	dexseq_prepare_annotation2.py	exon	61561691	61561698	.	+	.	ENST00000582678+ENST00000428043+ENST00000290866__exon_number_024__gene_id_ENSG00000159640+ENSG00000224353+ENSG00000264813		ENSG00000159640.ENSG00000224353.ENSG00000264813.23	-0.604547066147025	-3.72075718071657	0.000256736204602131	0.040653017218126
ENSG00000176884.22	ENSG00000176884	ENSG00000176884_023	chr9	dexseq_prepare_annotation2.py	exon	140057158	140057191	.	+	.	ENST00000471122+ENST00000371561+ENST00000460273+ENST00000371560+ENST00000371550+ENST00000371553+ENST00000371546+ENST00000315048+ENST00000371559+ENST00000350902+ENST00000371555__exon_number_023__gene_id_ENSG00000176884	GRIN1	ENSG00000176884.22	-0.801768834508013	-3.78039294840734	0.000256815822472742	0.040653017218126
ENSG00000133657.ENSG00000244675.14	ENSG00000133657+ENSG00000244675	ENSG00000133657+ENSG00000244675_015	chr3	dexseq_prepare_annotation2.py	exon	194150407	194150503	.	-	.	ENST00000439040+ENST00000256031__exon_number_015__gene_id_ENSG00000133657+ENSG00000244675		ENSG00000133657.ENSG00000244675.14	0.389134673804465	3.74181757280681	0.000260655836363698	0.04120955804958
ENSG00000103671.4	ENSG00000103671	ENSG00000103671_005	chr15	dexseq_prepare_annotation2.py	exon	64680054	64680057	.	+	.	ENST00000557834+ENST00000261884+ENST00000558820__exon_number_005__gene_id_ENSG00000103671	TRIP4	ENSG00000103671.4	-0.428846287064119	-3.83756427672508	0.000263900586963398	0.0416707222485608
ENSG00000204248.60	ENSG00000204248	ENSG00000204248_061	chr6	dexseq_prepare_annotation2.py	exon	33148741	33148782	.	-	.	ENST00000395197+ENST00000457788+ENST00000374713+ENST00000374712+ENST00000374714+ENST00000374708+ENST00000341947+ENST00000357486+ENST00000361917__exon_number_061__gene_id_ENSG00000204248	COL11A2	ENSG00000204248.60	-0.67141944179949	-3.86097658542802	0.000265116286390663	0.041777186350723
ENSG00000127445.18	ENSG00000127445	ENSG00000127445_019	chr19	dexseq_prepare_annotation2.py	exon	9948752	9948774	.	+	.	ENST00000585442+ENST00000586025__exon_number_019__gene_id_ENSG00000127445	PIN1	ENSG00000127445.18	-0.713627874937845	-3.87583449720422	0.00026523215262944	0.041777186350723
ENSG00000125089.19	ENSG00000125089	ENSG00000125089_020	chr4	dexseq_prepare_annotation2.py	exon	8211475	8211549	.	+	.	ENST00000457650+ENST00000504223+ENST00000512100+ENST00000245105+ENST00000503284+ENST00000509119+ENST00000515682+ENST00000510763+ENST00000506360+ENST00000539824__exon_number_020__gene_id_ENSG00000125089	SH3TC1	ENSG00000125089.19	-0.622054617845635	-3.81357270809299	0.000267853488248725	0.0421378621265741
ENSG00000139793.2	ENSG00000139793	ENSG00000139793_003	chr13	dexseq_prepare_annotation2.py	exon	97874609	97874785	.	+	.	ENST00000343600+ENST00000376673+ENST00000345429+ENST00000469707__exon_number_003__gene_id_ENSG00000139793	MBNL2	ENSG00000139793.2	-0.2476762139516	-3.81215487237204	0.000269156364866281	0.0422904868366906
ENSG00000171914.32	ENSG00000171914	ENSG00000171914_033	chr15	dexseq_prepare_annotation2.py	exon	63017175	63017303	.	+	.	ENST00000561311+ENST00000306829__exon_number_033__gene_id_ENSG00000171914	TLN2	ENSG00000171914.32	-0.476727642683941	-3.69172164407576	0.000271355869342602	0.0425834410665147
ENSG00000167178	ENSG00000167178	ENSG00000167178_001	chr15	dexseq_prepare_annotation2.py	exon	74392652	74392810	.	+	.	ENST00000561975__exon_number_001__gene_id_ENSG00000167178	ISLR2	ENSG00000167178	0.252892294806894	3.83778913362467	0.000274172783207573	0.0429586294020809
ENSG00000141497.10	ENSG00000141497	ENSG00000141497_011	chr17	dexseq_prepare_annotation2.py	exon	4647042	4647061	.	+	.	ENST00000571782__exon_number_011__gene_id_ENSG00000141497	ZMYND15	ENSG00000141497.10	-1.03777956770104	-3.88257082255781	0.00027442261214118	0.0429586294020809
ENSG00000068024.35	ENSG00000068024	ENSG00000068024_036	chr2	dexseq_prepare_annotation2.py	exon	240056021	240056044	.	-	.	ENST00000535493+ENST00000541256+ENST00000445704+ENST00000461113+ENST00000493582+ENST00000463007+ENST00000543185+ENST00000345617__exon_number_036__gene_id_ENSG00000068024	HDAC4	ENSG00000068024.35	1.14241003476698	3.86296608358177	0.000276664154962334	0.0432562534631884
ENSG00000205755.1	ENSG00000205755	ENSG00000205755_002	chrX	dexseq_prepare_annotation2.py	exon	1314894	1315014	.	-	.	ENST00000381567+ENST00000467626+ENST00000400841__exon_number_002__gene_id_ENSG00000205755	CRLF2	ENSG00000205755.1	-0.492762357106398	-4.02446295999137	0.000279077887117426	0.0435800348737964
ENSG00000165862.23	ENSG00000165862	ENSG00000165862_024	chr10	dexseq_prepare_annotation2.py	exon	118404609	118404654	.	+	.	ENST00000537242+ENST00000298771__exon_number_024__gene_id_ENSG00000165862	PNLIPRP2	ENSG00000165862.23	0.499286828862059	3.8180679163354	0.000281833250783863	0.0439563045075318
ENSG00000092200.1	ENSG00000092200	ENSG00000092200_002	chr14	dexseq_prepare_annotation2.py	exon	21756136	21756220	.	+	.	ENST00000557771+ENST00000206660+ENST00000400017+ENST00000556336__exon_number_002__gene_id_ENSG00000092200	RPGRIP1	ENSG00000092200.1	0.363672204001069	3.97804745882973	0.000282738828648906	0.0439862868052151
ENSG00000179603.35	ENSG00000179603	ENSG00000179603_036	chr7	dexseq_prepare_annotation2.py	exon	126746707	126746766	.	-	.	ENST00000480995+ENST00000457830+ENST00000341617+ENST00000472701+ENST00000444921+ENST00000358373+ENST00000339582+ENST00000448250+ENST00000473254+ENST00000405249__exon_number_036__gene_id_ENSG00000179603	GRM8	ENSG00000179603.35	-0.529864462893631	-3.7368855996257	0.000282850341848941	0.0439862868052151
ENSG00000147604.9	ENSG00000147604	ENSG00000147604_010	chr8	dexseq_prepare_annotation2.py	exon	74203488	74203786	.	-	.	ENST00000466821__exon_number_010__gene_id_ENSG00000147604	RPL7	ENSG00000147604.9	-0.569373060086259	-3.75772741279542	0.000283063617964204	0.0439862868052151
ENSG00000169727.51	ENSG00000169727	ENSG00000169727_052	chr17	dexseq_prepare_annotation2.py	exon	80013038	80013098	.	+	.	ENST00000392358+ENST00000578552+ENST00000584460+ENST00000306823+ENST00000578279+ENST00000355130+ENST00000580141+ENST00000320548+ENST00000392357__exon_number_052__gene_id_ENSG00000169727	GPS1	ENSG00000169727.51	-0.453736520349656	-3.70319796637079	0.000286468896935342	0.0443734913994445
ENSG00000263218.4	ENSG00000263218	ENSG00000263218_005	chr17	dexseq_prepare_annotation2.py	exon	78973785	78973927	.	-	.	ENST00000577061+ENST00000576215__exon_number_005__gene_id_ENSG00000263218	CTD-2561B21.7	ENSG00000263218.4	-1.1224506924613	-4.23512930661631	0.000286892401247431	0.0443734913994445
ENSG00000263218.5	ENSG00000263218	ENSG00000263218_006	chr17	dexseq_prepare_annotation2.py	exon	78973928	78973930	.	-	.	ENST00000576215__exon_number_006__gene_id_ENSG00000263218	CTD-2561B21.7	ENSG00000263218.5	1.1224506924613	4.23512930661631	0.000286892401247431	0.0443734913994445
ENSG00000223501.41	ENSG00000223501	ENSG00000223501_042	chr6	dexseq_prepare_annotation2.py	exon	33239555	33239653	.	-	.	ENST00000464425+ENST00000482399+ENST00000445902__exon_number_042__gene_id_ENSG00000223501	VPS52	ENSG00000223501.41	0.201191557577808	3.70853965892013	0.000286951742796458	0.0443734913994445
ENSG00000100314.2	ENSG00000100314	ENSG00000100314_003	chr22	dexseq_prepare_annotation2.py	exon	30124619	30124731	.	+	.	ENST00000216144__exon_number_003__gene_id_ENSG00000100314	CABP7	ENSG00000100314.2	-0.753519017362006	-4.06673826593541	0.000288175029963428	0.0444774695437607
ENSG00000253542	ENSG00000253542	ENSG00000253542_001	chr8	dexseq_prepare_annotation2.py	exon	57285623	57285753	.	-	.	ENST00000524136__exon_number_001__gene_id_ENSG00000253542	SDR16C6P	ENSG00000253542	0.506577226074776	3.9708978723989	0.000288887595163711	0.0444774695437607
ENSG00000135436.2	ENSG00000135436	ENSG00000135436_003	chr12	dexseq_prepare_annotation2.py	exon	49976991	49978060	.	-	.	ENST00000551047__exon_number_003__gene_id_ENSG00000135436	FAM186B	ENSG00000135436.2	-0.695637664583454	-3.8105871427024	0.000289018721003766	0.0444774695437607
ENSG00000183401.16	ENSG00000183401	ENSG00000183401_017	chr19	dexseq_prepare_annotation2.py	exon	11457257	11457300	.	+	.	ENST00000589477+ENST00000589016+ENST00000588592+ENST00000588790+ENST00000590636+ENST00000587531+ENST00000592723+ENST00000458408+ENST00000588821+ENST00000590054+ENST00000586451+ENST00000590919__exon_number_017__gene_id_ENSG00000183401	CCDC159	ENSG00000183401.16	-0.2549508337977	-3.77566165436195	0.000289023773075291	0.0444774695437607
ENSG00000178585.9	ENSG00000178585	ENSG00000178585_010	chr1	dexseq_prepare_annotation2.py	exon	9932147	9932150	.	-	.	ENST00000537447__exon_number_010__gene_id_ENSG00000178585	CTNNBIP1	ENSG00000178585.9	0.350302036666446	3.83376085035544	0.000290115023175256	0.0445914157507293
ENSG00000169727.31	ENSG00000169727	ENSG00000169727_032	chr17	dexseq_prepare_annotation2.py	exon	80011150	80011242	.	+	.	ENST00000583009+ENST00000583961+ENST00000392358+ENST00000578552+ENST00000581578+ENST00000584460+ENST00000582327+ENST00000306823+ENST00000581418+ENST00000578392+ENST00000583641+ENST00000578642+ENST00000355130+ENST00000580723+ENST00000580141+ENST00000320548+ENST00000580627+ENST00000583885+ENST00000392357+ENST00000580716+ENST00000585084__exon_number_032__gene_id_ENSG00000169727	GPS1	ENSG00000169727.31	0.384940087867968	3.69662131484191	0.000293425135958736	0.0450457196642353
ENSG00000133265.13	ENSG00000133265	ENSG00000133265_014	chr19	dexseq_prepare_annotation2.py	exon	55785797	55785839	.	-	.	ENST00000587922+ENST00000587959+ENST00000376343+ENST00000255631+ENST00000593263+ENST00000433386__exon_number_014__gene_id_ENSG00000133265	HSPBP1	ENSG00000133265.13	-0.664158005820452	-3.7658540191702	0.000298963096753547	0.0458405273275474
ENSG00000132600.49	ENSG00000132600	ENSG00000132600_050	chr16	dexseq_prepare_annotation2.py	exon	68373691	68373848	.	+	.	ENST00000568975+ENST00000567542+ENST00000339507+ENST00000564050+ENST00000562050+ENST00000449359+ENST00000348497+ENST00000565356+ENST00000563520+ENST00000441236+ENST00000564441__exon_number_050__gene_id_ENSG00000132600	PRMT7	ENSG00000132600.49	0.688888522812912	3.70442653053989	0.000301135689276276	0.046118023777453
ENSG00000160953.40	ENSG00000160953	ENSG00000160953_041	chr19	dexseq_prepare_annotation2.py	exon	1372237	1373070	.	+	.	ENST00000591627+ENST00000591453__exon_number_041__gene_id_ENSG00000160953	MUM1	ENSG00000160953.40	0.371178605202972	3.75600310070453	0.000302218639497832	0.0461757919250946
ENSG00000006025.23	ENSG00000006025	ENSG00000006025_024	chr17	dexseq_prepare_annotation2.py	exon	45893473	45893568	.	-	.	ENST00000580140+ENST00000583167+ENST00000579728+ENST00000007414+ENST00000392507__exon_number_024__gene_id_ENSG00000006025	OSBPL7	ENSG00000006025.23	-0.643609580186964	-3.74985364730105	0.000302239433583601	0.0461757919250946
ENSG00000152767.44	ENSG00000152767	ENSG00000152767_045	chr13	dexseq_prepare_annotation2.py	exon	99020371	99020449	.	+	.	ENST00000319562+ENST00000595817+ENST00000602263+ENST00000595437+ENST00000599040+ENST00000596467+ENST00000600032+ENST00000598389+ENST00000376586+ENST00000596613+ENST00000601853+ENST00000595380__exon_number_045__gene_id_ENSG00000152767	FARP1	ENSG00000152767.44	0.435762063746016	3.68493889548542	0.000306177035080803	0.0466774190926892
ENSG00000113163.17	ENSG00000113163	ENSG00000113163_018	chr5	dexseq_prepare_annotation2.py	exon	74685417	74685512	.	-	.	ENST00000261415+ENST00000380494+ENST00000357457+ENST00000405807__exon_number_018__gene_id_ENSG00000113163	COL4A3BP	ENSG00000113163.17	-0.994635103172925	-3.83188828907617	0.000306257218227255	0.0466774190926892
ENSG00000120549.11	ENSG00000120549	ENSG00000120549_012	chr10	dexseq_prepare_annotation2.py	exon	24721924	24722122	.	+	.	ENST00000376454+ENST00000458595+ENST00000376456+ENST00000376462+ENST00000430453+ENST00000438429+ENST00000376452__exon_number_012__gene_id_ENSG00000120549	KIAA1217	ENSG00000120549.11	0.384031135861585	3.80394357080722	0.000306939040872744	0.0467253118124745
ENSG00000266967.ENSG00000267060.ENSG00000108825.70	ENSG00000266967+ENSG00000267060+ENSG00000108825	ENSG00000266967+ENSG00000267060+ENSG00000108825_071	chr17	dexseq_prepare_annotation2.py	exon	41131187	41131285	.	-	.	ENST00000421990+ENST00000409446+ENST00000454303+ENST00000591916+ENST00000452752+ENST00000409399+ENST00000409103+ENST00000424284+ENST00000462157+ENST00000360221__exon_number_071__gene_id_ENSG00000266967+ENSG00000267060+ENSG00000108825		ENSG00000266967.ENSG00000267060.ENSG00000108825.70	0.395066106068122	3.68698090319615	0.000308047723386898	0.0468379930803294
ENSG00000198626.120	ENSG00000198626	ENSG00000198626_121	chr1	dexseq_prepare_annotation2.py	exon	237996003	237996058	.	+	.	ENST00000542537+ENST00000366574+ENST00000360064+ENST00000608590__exon_number_121__gene_id_ENSG00000198626	RYR2	ENSG00000198626.120	-0.403499331111988	-3.69051918223721	0.000308679933420867	0.0468780450382237
ENSG00000197102.30	ENSG00000197102	ENSG00000197102_031	chr14	dexseq_prepare_annotation2.py	exon	102476613	102476796	.	+	.	ENST00000360184__exon_number_031__gene_id_ENSG00000197102	DYNC1H1	ENSG00000197102.30	0.238969271748465	3.67822630700291	0.000309913137418894	0.0470091631546426
ENSG00000115221.10	ENSG00000115221	ENSG00000115221_011	chr2	dexseq_prepare_annotation2.py	exon	160968622	160968710	.	-	.	ENST00000409967+ENST00000409583+ENST00000283249+ENST00000428609+ENST00000409872__exon_number_011__gene_id_ENSG00000115221	ITGB6	ENSG00000115221.10	0.611145092209068	3.76826988046155	0.00032220077815071	0.0487871213782439
ENSG00000262660.ENSG00000262814.ENSG00000183048.17	ENSG00000262660+ENSG00000262814+ENSG00000183048	ENSG00000262660+ENSG00000262814+ENSG00000183048_018	chr17	dexseq_prepare_annotation2.py	exon	79682508	79682622	.	+	.	ENST00000571876+ENST00000331531+ENST00000574129+ENST00000574884+ENST00000541223+ENST00000571730+ENST00000545862+ENST00000350690__exon_number_018__gene_id_ENSG00000262660+ENSG00000262814+ENSG00000183048		ENSG00000262660.ENSG00000262814.ENSG00000183048.17	-0.637379300034198	-3.80176028912781	0.000322402148953087	0.0487871213782439
ENSG00000156206	ENSG00000156206	ENSG00000156206_001	chr15	dexseq_prepare_annotation2.py	exon	81299374	81299472	.	+	.	ENST00000560091__exon_number_001__gene_id_ENSG00000156206	C15orf26	ENSG00000156206	1.05603539523795	4.18830518799115	0.000323209467236336	0.0487931137759444
ENSG00000156206.9	ENSG00000156206	ENSG00000156206_010	chr15	dexseq_prepare_annotation2.py	exon	81440199	81440272	.	+	.	ENST00000286732__exon_number_010__gene_id_ENSG00000156206	C15orf26	ENSG00000156206.9	-1.05603539523795	-4.18830518799115	0.000323209467236336	0.0487931137759444
ENSG00000119411.4	ENSG00000119411	ENSG00000119411_005	chr9	dexseq_prepare_annotation2.py	exon	116124649	116124674	.	+	.	ENST00000462085+ENST00000374183__exon_number_005__gene_id_ENSG00000119411	BSPRY	ENSG00000119411.4	-0.938285487350626	-4.02174142217747	0.000327194035864372	0.0493360477897889
ENSG00000085276.2	ENSG00000085276	ENSG00000085276_003	chr3	dexseq_prepare_annotation2.py	exon	168802532	168802548	.	-	.	ENST00000472280+ENST00000464456+ENST00000264674+ENST00000392736__exon_number_003__gene_id_ENSG00000085276	MECOM	ENSG00000085276.2	0.319384261828469	3.76273411676675	0.000328268661913014	0.0494229933340341
ENSG00000100883.3	ENSG00000100883	ENSG00000100883_004	chr14	dexseq_prepare_annotation2.py	exon	35452104	35452178	.	+	.	ENST00000216774+ENST00000556994+ENST00000554803+ENST00000546080+ENST00000555746__exon_number_004__gene_id_ENSG00000100883	SRP54	ENSG00000100883.3	0.983538573982171	3.92805349404881	0.000328548283146035	0.0494229933340341
ENSG00000198561.ENSG00000213593.ENSG00000211450.ENSG00000254732.ENSG00000254462.6	ENSG00000198561+ENSG00000213593+ENSG00000211450+ENSG00000254732+ENSG00000254462	ENSG00000198561+ENSG00000213593+ENSG00000211450+ENSG00000254732+ENSG00000254462_007	chr11	dexseq_prepare_annotation2.py	exon	57480097	57480279	.	+	.	ENST00000378312+ENST00000524972+ENST00000525035+ENST00000528042+ENST00000529403+ENST00000528395+ENST00000533602+ENST00000528110+ENST00000530114+ENST00000278422__exon_number_007__gene_id_ENSG00000198561+ENSG00000213593+ENSG00000211450+ENSG00000254732+ENSG00000254462		ENSG00000198561.ENSG00000213593.ENSG00000211450.ENSG00000254732.ENSG00000254462.6	0.296575774303191	3.67522266261418	0.000331512282995058	0.0498099164492527
ENSG00000142945.25	ENSG00000142945	ENSG00000142945_026	chr1	dexseq_prepare_annotation2.py	exon	45223721	45223812	.	+	.	ENST00000372217+ENST00000372224+ENST00000372222+ENST00000372218__exon_number_026__gene_id_ENSG00000142945	KIF2C	ENSG00000142945.25	-0.668295114967154	-3.79245464575155	0.000332419411030484	0.0498872445984734
ENSG00000169169.10	ENSG00000169169	ENSG00000169169_011	chr19	dexseq_prepare_annotation2.py	exon	50194846	50194848	.	+	.	ENST00000594587+ENST00000595969__exon_number_011__gene_id_ENSG00000169169	CPT1C	ENSG00000169169.10	-0.615003851129964	-3.70010858107905	0.000335557965753304	0.0502988728099457
ENSG00000068878.14	ENSG00000068878	ENSG00000068878_015	chr2	dexseq_prepare_annotation2.py	exon	54114396	54114453	.	-	.	ENST00000421748+ENST00000389993+ENST00000404125+ENST00000476586__exon_number_015__gene_id_ENSG00000068878	PSME4	ENSG00000068878.14	-0.505063678524548	-3.76474640077519	0.000337024803638886	0.0504592424501131
ENSG00000168259.35	ENSG00000168259	ENSG00000168259_036	chr17	dexseq_prepare_annotation2.py	exon	40148344	40148442	.	-	.	ENST00000426588+ENST00000590886+ENST00000589586+ENST00000585866+ENST00000589576+ENST00000591787+ENST00000590774+ENST00000589810+ENST00000589773+ENST00000588814+ENST00000316603+ENST00000590348+ENST00000457167__exon_number_036__gene_id_ENSG00000168259	DNAJC7	ENSG00000168259.35	0.244272871188684	3.75299320002645	0.000339211564076038	0.0506967578767102
ENSG00000259905.13	ENSG00000259905	ENSG00000259905_014	chr15	dexseq_prepare_annotation2.py	exon	24793531	24793617	.	+	.	ENST00000565295__exon_number_014__gene_id_ENSG00000259905	PWRN1	ENSG00000259905.13	-0.591525295560037	-3.72864706777139	0.000339710603574043	0.0506967578767102
ENSG00000197355.11	ENSG00000197355	ENSG00000197355_012	chr9	dexseq_prepare_annotation2.py	exon	139974595	139975140	.	+	.	ENST00000474787__exon_number_012__gene_id_ENSG00000197355	UAP1L1	ENSG00000197355.11	0.295439133785589	3.85766163893491	0.000339807710609204	0.0506967578767102
ENSG00000186001.35	ENSG00000186001	ENSG00000186001_036	chr3	dexseq_prepare_annotation2.py	exon	197592294	197592342	.	+	.	ENST00000433298+ENST00000414675+ENST00000536618+ENST00000441090+ENST00000483442+ENST00000452660+ENST00000461674+ENST00000438796+ENST00000334859+ENST00000481048+ENST00000425562+ENST00000471667__exon_number_036__gene_id_ENSG00000186001	LRCH3	ENSG00000186001.35	0.29545689328634	3.69101459417274	0.000341590135113323	0.0509029369924088
ENSG00000141013.5	ENSG00000141013	ENSG00000141013_006	chr16	dexseq_prepare_annotation2.py	exon	90086138	90086138	.	+	.	ENST00000568664+ENST00000536122+ENST00000565957+ENST00000563980+ENST00000563936+ENST00000568705__exon_number_006__gene_id_ENSG00000141013	GAS8	ENSG00000141013.5	0.511585705395843	3.76988123029528	0.000343679846416023	0.0511543707700627
ENSG00000252974.ENSG00000139116.36	ENSG00000252974+ENSG00000139116	ENSG00000252974+ENSG00000139116_037	chr12	dexseq_prepare_annotation2.py	exon	39726393	39726546	.	-	.	ENST00000544797+ENST00000361961+ENST00000541463+ENST00000395670+ENST00000547108+ENST00000552961+ENST00000361418__exon_number_037__gene_id_ENSG00000252974+ENSG00000139116		ENSG00000252974.ENSG00000139116.36	-0.252239075571347	-3.6501799321148	0.000345172548535829	0.051316459636826
ENSG00000143324.10	ENSG00000143324	ENSG00000143324_011	chr1	dexseq_prepare_annotation2.py	exon	180804010	180804181	.	+	.	ENST00000367589+ENST00000367590__exon_number_011__gene_id_ENSG00000143324	XPR1	ENSG00000143324.10	0.626514282328032	3.7302513933275	0.000346224088418393	0.0514126592605594
ENSG00000177479.61	ENSG00000177479	ENSG00000177479_062	chr3	dexseq_prepare_annotation2.py	exon	49017786	49017929	.	+	.	ENST00000356401+ENST00000449376+ENST00000452385__exon_number_062__gene_id_ENSG00000177479	ARIH2	ENSG00000177479.61	-0.269556136434332	-3.6395677985999	0.000347594517644566	0.0515559327034259
ENSG00000166387.10	ENSG00000166387	ENSG00000166387_011	chr11	dexseq_prepare_annotation2.py	exon	7586988	7586998	.	+	.	ENST00000299492+ENST00000524548+ENST00000527790__exon_number_011__gene_id_ENSG00000166387	PPFIBP2	ENSG00000166387.10	-0.267570498374883	-3.62066817790958	0.000349497520444441	0.0517777725160067
ENSG00000116815.9	ENSG00000116815	ENSG00000116815_010	chr1	dexseq_prepare_annotation2.py	exon	117087213	117087226	.	-	.	ENST00000457047+ENST00000369489+ENST00000369487+ENST00000464088__exon_number_010__gene_id_ENSG00000116815	CD58	ENSG00000116815.9	-0.45656171137439	-3.99781916996298	0.000349998138520044	0.0517915755338299
ENSG00000227195.40	ENSG00000227195	ENSG00000227195_041	chr20	dexseq_prepare_annotation2.py	exon	26188899	26188914	.	-	.	ENST00000385250__exon_number_041__gene_id_ENSG00000227195	MIR663A	ENSG00000227195.40	0.241211865332693	3.63977562999029	0.000350689145670266	0.0518334868423707
ENSG00000151726.31	ENSG00000151726	ENSG00000151726_032	chr4	dexseq_prepare_annotation2.py	exon	185709533	185709667	.	-	.	ENST00000506733+ENST00000437665__exon_number_032__gene_id_ENSG00000151726	ACSL1	ENSG00000151726.31	-0.758157423987964	-3.67186155406329	0.000352217344093464	0.0519988978425185
ENSG00000166747.28	ENSG00000166747	ENSG00000166747_029	chr16	dexseq_prepare_annotation2.py	exon	71795415	71795470	.	-	.	ENST00000433195+ENST00000569748+ENST00000423132+ENST00000299980+ENST00000450149+ENST00000568327+ENST00000565642+ENST00000393512__exon_number_029__gene_id_ENSG00000166747	AP1G1	ENSG00000166747.28	-0.618750483233421	-3.64533628095098	0.000355659555914497	0.052419498454455
ENSG00000149269.4	ENSG00000149269	ENSG00000149269_005	chr11	dexseq_prepare_annotation2.py	exon	77034200	77034255	.	-	.	ENST00000356341+ENST00000278568+ENST00000528203__exon_number_005__gene_id_ENSG00000149269	PAK1	ENSG00000149269.4	0.344254743349016	3.6721693114726	0.000355891081614597	0.052419498454455
ENSG00000136205.53	ENSG00000136205	ENSG00000136205_054	chr7	dexseq_prepare_annotation2.py	exon	47621698	47621742	.	-	.	ENST00000311160__exon_number_054__gene_id_ENSG00000136205	TNS3	ENSG00000136205.53	-0.219791930384822	-3.64542169095279	0.000357918955075906	0.0526099902137857
ENSG00000204316.ENSG00000188878.ENSG00000267426.89	ENSG00000204316+ENSG00000188878+ENSG00000267426	ENSG00000204316+ENSG00000188878+ENSG00000267426_090	chr17	dexseq_prepare_annotation2.py	exon	73916088	73916188	.	-	.	ENST00000593156+ENST00000585990+ENST00000389570+ENST00000592193+ENST00000586717+ENST00000319129__exon_number_090__gene_id_ENSG00000204316+ENSG00000188878+ENSG00000267426		ENSG00000204316.ENSG00000188878.ENSG00000267426.89	-0.362071925199184	-3.66380869698638	0.000358523981326965	0.0526099902137857
ENSG00000136235.11	ENSG00000136235	ENSG00000136235_012	chr7	dexseq_prepare_annotation2.py	exon	23286628	23286986	.	+	.	ENST00000474157__exon_number_012__gene_id_ENSG00000136235	GPNMB	ENSG00000136235.11	0.259630360318915	3.73638601225532	0.000358674747498347	0.0526099902137857
ENSG00000224699.42	ENSG00000224699	ENSG00000224699_043	chr1	dexseq_prepare_annotation2.py	exon	110960930	110960933	.	+	.	ENST00000444238+ENST00000599202+ENST00000596890+ENST00000598158+ENST00000609512+ENST00000608635+ENST00000590413+ENST00000585433+ENST00000609709+ENST00000608499+ENST00000608602+ENST00000608719+ENST00000608486+ENST00000608067+ENST00000598350+ENST00000598454+ENST00000608253__exon_number_043__gene_id_ENSG00000224699	LAMTOR5-AS1	ENSG00000224699.42	-0.251032956780636	-3.71262422967364	0.000358839932621249	0.0526099902137857
ENSG00000147419.2	ENSG00000147419	ENSG00000147419_003	chr8	dexseq_prepare_annotation2.py	exon	27593330	27593378	.	-	.	ENST00000356537+ENST00000520486+ENST00000523841+ENST00000520202__exon_number_003__gene_id_ENSG00000147419	CCDC25	ENSG00000147419.2	0.787889987387532	3.81136944870782	0.000366537189614872	0.0536523431658061
ENSG00000133612.43	ENSG00000133612	ENSG00000133612_044	chr7	dexseq_prepare_annotation2.py	exon	150820724	150820725	.	+	.	ENST00000335367+ENST00000485904__exon_number_044__gene_id_ENSG00000133612	AGAP3	ENSG00000133612.43	-0.36695398328866	-3.62236283691904	0.000366793742613486	0.0536523431658061
ENSG00000103671.5	ENSG00000103671	ENSG00000103671_006	chr15	dexseq_prepare_annotation2.py	exon	64680058	64680060	.	+	.	ENST00000557834+ENST00000560567+ENST00000261884+ENST00000558820__exon_number_006__gene_id_ENSG00000103671	TRIP4	ENSG00000103671.5	-0.50161585902794	-3.73867545065598	0.00036763123455693	0.0537130361919546
ENSG00000266967.ENSG00000267060.ENSG00000108825.23	ENSG00000266967+ENSG00000267060+ENSG00000108825	ENSG00000266967+ENSG00000267060+ENSG00000108825_024	chr17	dexseq_prepare_annotation2.py	exon	41107859	41107871	.	-	.	ENST00000491665+ENST00000591096+ENST00000421990+ENST00000427569+ENST00000486664+ENST00000423601+ENST00000409399+ENST00000409103+ENST00000478040+ENST00000360221__exon_number_024__gene_id_ENSG00000266967+ENSG00000267060+ENSG00000108825		ENSG00000266967.ENSG00000267060.ENSG00000108825.23	-0.613161375535061	-3.63599435234674	0.000370246778948719	0.054033075276383
ENSG00000147813.20	ENSG00000147813	ENSG00000147813_021	chr8	dexseq_prepare_annotation2.py	exon	144658337	144658601	.	-	.	ENST00000464332__exon_number_021__gene_id_ENSG00000147813	NAPRT1	ENSG00000147813.20	-0.284655422420322	-3.65659834665417	0.000371734951079149	0.0541880425476752
ENSG00000158874.10	ENSG00000158874	ENSG00000158874_011	chr1	dexseq_prepare_annotation2.py	exon	161192841	161193056	.	-	.	ENST00000481413+ENST00000481511__exon_number_011__gene_id_ENSG00000158874	APOA2	ENSG00000158874.10	0.174526115761601	3.69501494504807	0.000372816784491446	0.0542834903897785
ENSG00000131018.79	ENSG00000131018	ENSG00000131018_080	chr6	dexseq_prepare_annotation2.py	exon	152605113	152605116	.	-	.	ENST00000489156+ENST00000409694+ENST00000448038+ENST00000356820+ENST00000341594+ENST00000265368+ENST00000367255+ENST00000367256+ENST00000423061__exon_number_080__gene_id_ENSG00000131018	SYNE1	ENSG00000131018.79	0.377723171050411	3.58677261695862	0.000373801027910814	0.0543645266130427
ENSG00000155363.46	ENSG00000155363	ENSG00000155363_047	chr1	dexseq_prepare_annotation2.py	exon	113241598	113241814	.	+	.	ENST00000488160+ENST00000468624__exon_number_047__gene_id_ENSG00000155363	MOV10	ENSG00000155363.46	-0.27496633494926	-3.72343734881087	0.000374584326171026	0.0544161861351445
ENSG00000272084.ENSG00000127481.10	ENSG00000272084+ENSG00000127481	ENSG00000272084+ENSG00000127481_011	chr1	dexseq_prepare_annotation2.py	exon	19404322	19404341	.	-	.	ENST00000375267__exon_number_011__gene_id_ENSG00000272084+ENSG00000127481		ENSG00000272084.ENSG00000127481.10	0.766359651678921	3.57930948606443	0.000378082472787651	0.0548616658458721
ENSG00000125414.8	ENSG00000125414	ENSG00000125414_009	chr17	dexseq_prepare_annotation2.py	exon	10428074	10428382	.	-	.	ENST00000245503+ENST00000397183__exon_number_009__gene_id_ENSG00000125414	MYH2	ENSG00000125414.8	-0.651062549645244	-3.67938253464696	0.000378522116206953	0.0548628315111724
ENSG00000099864.20	ENSG00000099864	ENSG00000099864_021	chr19	dexseq_prepare_annotation2.py	exon	736019	736078	.	+	.	ENST00000589012+ENST00000338448+ENST00000587513+ENST00000593172+ENST00000592155+ENST00000590161+ENST00000264560__exon_number_021__gene_id_ENSG00000099864	PALM	ENSG00000099864.20	-0.765796117029253	-3.87971522274197	0.000379646729842791	0.0549168124588055
ENSG00000007174.10	ENSG00000007174	ENSG00000007174_011	chr17	dexseq_prepare_annotation2.py	exon	11515860	11515891	.	+	.	ENST00000579813+ENST00000579828__exon_number_011__gene_id_ENSG00000007174	DNAH9	ENSG00000007174.10	-0.303415032851223	-3.70301793429865	0.000379758623507537	0.0549168124588055
ENSG00000177189.30	ENSG00000177189	ENSG00000177189_031	chrX	dexseq_prepare_annotation2.py	exon	20227406	20227522	.	-	.	ENST00000492128+ENST00000540702+ENST00000474266+ENST00000438357+ENST00000379565+ENST00000379548+ENST00000457145+ENST00000544447__exon_number_031__gene_id_ENSG00000177189	RPS6KA3	ENSG00000177189.30	-1.32562266497641	-3.63186814679641	0.000381088968541912	0.0550465692832949
ENSG00000181381.67	ENSG00000181381	ENSG00000181381_068	chr4	dexseq_prepare_annotation2.py	exon	169411509	169411601	.	-	.	ENST00000505150+ENST00000512958__exon_number_068__gene_id_ENSG00000181381	DDX60L	ENSG00000181381.67	-0.265537454049821	-3.70087340069393	0.000382526656415705	0.0551915191263486
ENSG00000139908.1	ENSG00000139908	ENSG00000139908_002	chr14	dexseq_prepare_annotation2.py	exon	24674926	24674933	.	+	.	ENST00000339917+ENST00000554420__exon_number_002__gene_id_ENSG00000139908	TSSK4	ENSG00000139908.1	-0.265375900609641	-3.74814773040997	0.000384343007579527	0.0553907124483547
ENSG00000090621.18	ENSG00000090621	ENSG00000090621_019	chr1	dexseq_prepare_annotation2.py	exon	40029468	40029507	.	-	.	ENST00000468476+ENST00000525045+ENST00000477556+ENST00000492468+ENST00000461578__exon_number_019__gene_id_ENSG00000090621	PABPC4	ENSG00000090621.18	0.818062206011539	3.70578062398964	0.000386171907624373	0.0555912610667602
ENSG00000169727.34	ENSG00000169727	ENSG00000169727_035	chr17	dexseq_prepare_annotation2.py	exon	80011926	80012373	.	+	.	ENST00000392357__exon_number_035__gene_id_ENSG00000169727	GPS1	ENSG00000169727.34	0.299181635930442	3.61857125751976	0.000389137800854601	0.0559548463147398
ENSG00000159208.3	ENSG00000159208	ENSG00000159208_004	chr1	dexseq_prepare_annotation2.py	exon	150255234	150255258	.	+	.	ENST00000290363__exon_number_004__gene_id_ENSG00000159208	C1orf51	ENSG00000159208.3	-0.533530839227865	-3.73157493254272	0.000390016583308421	0.0560178394774012
ENSG00000105499.5	ENSG00000105499	ENSG00000105499_006	chr19	dexseq_prepare_annotation2.py	exon	48556211	48556249	.	-	.	ENST00000354276__exon_number_006__gene_id_ENSG00000105499	PLA2G4C	ENSG00000105499.5	-0.548960250410206	-3.70097057116178	0.000392470656560455	0.0563066931114137
ENSG00000005810.9	ENSG00000005810	ENSG00000005810_010	chr13	dexseq_prepare_annotation2.py	exon	77635304	77635436	.	-	.	ENST00000407578+ENST00000357337+ENST00000544440+ENST00000429715__exon_number_010__gene_id_ENSG00000005810	MYCBP2	ENSG00000005810.9	-0.680559474205324	-3.60405598498559	0.000395374610802309	0.0566593658718186
ENSG00000196912.60	ENSG00000196912	ENSG00000196912_061	chr2	dexseq_prepare_annotation2.py	exon	98206279	98206327	.	-	.	ENST00000443455+ENST00000258459+ENST00000438709+ENST00000377003__exon_number_061__gene_id_ENSG00000196912	ANKRD36B	ENSG00000196912.60	0.422688625641174	3.71500037967365	0.000397707989779411	0.0569295698162618
ENSG00000156787.23	ENSG00000156787	ENSG00000156787_024	chr8	dexseq_prepare_annotation2.py	exon	124113248	124113327	.	+	.	ENST00000518099__exon_number_024__gene_id_ENSG00000156787	TBC1D31	ENSG00000156787.23	-0.614828844282354	-3.63118171227153	0.000398387083006035	0.05696263092808
ENSG00000103671.25	ENSG00000103671	ENSG00000103671_026	chr15	dexseq_prepare_annotation2.py	exon	64706284	64706410	.	+	.	ENST00000261884__exon_number_026__gene_id_ENSG00000103671	TRIP4	ENSG00000103671.25	0.388713652970557	3.71321195371453	0.00040007290377021	0.0571394010607179
ENSG00000267534.ENSG00000130816.32	ENSG00000267534+ENSG00000130816	ENSG00000267534+ENSG00000130816_033	chr19	dexseq_prepare_annotation2.py	exon	10252373	10252703	.	-	.	ENST00000591239__exon_number_033__gene_id_ENSG00000267534+ENSG00000130816		ENSG00000267534.ENSG00000130816.32	-0.57353605203215	-3.60038963952683	0.00040064515571172	0.0571569102500877
ENSG00000147526.8	ENSG00000147526	ENSG00000147526_009	chr8	dexseq_prepare_annotation2.py	exon	38599869	38599969	.	+	.	ENST00000520340+ENST00000518415+ENST00000443286__exon_number_009__gene_id_ENSG00000147526	TACC1	ENSG00000147526.8	-0.636404748607228	-3.68878167234503	0.000408872770973869	0.0582652866188682
ENSG00000090621.16	ENSG00000090621	ENSG00000090621_017	chr1	dexseq_prepare_annotation2.py	exon	40029288	40029413	.	-	.	ENST00000372862+ENST00000421687+ENST00000525045+ENST00000372856+ENST00000477556+ENST00000468476+ENST00000372857+ENST00000492468+ENST00000527718+ENST00000484555+ENST00000372858+ENST00000437136__exon_number_017__gene_id_ENSG00000090621	PABPC4	ENSG00000090621.16	0.992066790303256	3.68691793191409	0.000411437511157117	0.0584690558397711
ENSG00000146966.18	ENSG00000146966	ENSG00000146966_019	chr7	dexseq_prepare_annotation2.py	exon	140268563	140268613	.	-	.	ENST00000537639+ENST00000461883+ENST00000496613+ENST00000275884+ENST00000492720__exon_number_019__gene_id_ENSG00000146966	DENND2A	ENSG00000146966.18	0.456899131924492	3.7270983823565	0.00041164777224409	0.0584690558397711
ENSG00000175170.26	ENSG00000175170	ENSG00000175170_027	chr20	dexseq_prepare_annotation2.py	exon	25848663	25848748	.	-	.	ENST00000376404+ENST00000424021+ENST00000478164__exon_number_027__gene_id_ENSG00000175170	FAM182B	ENSG00000175170.26	-0.456398720817843	-3.62464347162268	0.000411682649762376	0.0584690558397711
ENSG00000085760.29	ENSG00000085760	ENSG00000085760_030	chr2	dexseq_prepare_annotation2.py	exon	55495876	55495952	.	-	.	ENST00000417363__exon_number_030__gene_id_ENSG00000085760	MTIF2	ENSG00000085760.29	0.694625289819065	3.62878466390282	0.000414492748960816	0.0587547495375441
ENSG00000002079.9	ENSG00000002079	ENSG00000002079_010	chr7	dexseq_prepare_annotation2.py	exon	98853205	98853308	.	+	.	ENST00000453194+ENST00000439784__exon_number_010__gene_id_ENSG00000002079	MYH16	ENSG00000002079.9	0.368006488926863	3.772263016023	0.000414618685373348	0.0587547495375441
ENSG00000003756.ENSG00000004534.76	ENSG00000003756+ENSG00000004534	ENSG00000003756+ENSG00000004534_077	chr3	dexseq_prepare_annotation2.py	exon	50131217	50131284	.	+	.	ENST00000492472+ENST00000438369+ENST00000395174+ENST00000469838+ENST00000434592+ENST00000437500+ENST00000464087+ENST00000417905+ENST00000347869+ENST00000441305__exon_number_077__gene_id_ENSG00000003756+ENSG00000004534		ENSG00000003756.ENSG00000004534.76	-0.626702560680699	-3.5803190033257	0.0004192544909987	0.0593455198884485
ENSG00000139865.50	ENSG00000139865	ENSG00000139865_051	chr14	dexseq_prepare_annotation2.py	exon	38397063	38397179	.	+	.	ENST00000533625__exon_number_051__gene_id_ENSG00000139865	TTC6	ENSG00000139865.50	-0.347635341910232	-3.60988371942571	0.000421887099802104	0.0596517386318633
ENSG00000111731.27	ENSG00000111731	ENSG00000111731_028	chr12	dexseq_prepare_annotation2.py	exon	22637272	22637630	.	-	.	ENST00000542768__exon_number_028__gene_id_ENSG00000111731	C2CD5	ENSG00000111731.27	0.354632663295059	3.70661643873344	0.00042335512536472	0.0597927963281782
ENSG00000171241.23	ENSG00000171241	ENSG00000171241_024	chr16	dexseq_prepare_annotation2.py	exon	46654378	46654812	.	-	.	ENST00000564272__exon_number_024__gene_id_ENSG00000171241	SHCBP1	ENSG00000171241.23	-0.272529686002688	-3.74531741532458	0.000426376003103564	0.0601526154345174
ENSG00000178802.30	ENSG00000178802	ENSG00000178802_031	chr15	dexseq_prepare_annotation2.py	exon	75185479	75185560	.	+	.	ENST00000565576+ENST00000568907+ENST00000567132+ENST00000568828+ENST00000535694+ENST00000562606+ENST00000569931+ENST00000566377+ENST00000561470+ENST00000352410+ENST00000563422+ENST00000563786+ENST00000564633__exon_number_031__gene_id_ENSG00000178802	MPI	ENSG00000178802.30	-0.612969428468662	-3.64129099036961	0.000431504313479361	0.0607023556764754
ENSG00000172508.8	ENSG00000172508	ENSG00000172508_009	chr11	dexseq_prepare_annotation2.py	exon	67183674	67184877	.	+	.	ENST00000531958+ENST00000531388__exon_number_009__gene_id_ENSG00000172508	CARNS1	ENSG00000172508.8	0.648353038655729	3.92315178441377	0.000431636196122276	0.0607023556764754
ENSG00000148120.63	ENSG00000148120	ENSG00000148120_064	chr9	dexseq_prepare_annotation2.py	exon	97849124	97849200	.	+	.	ENST00000463372+ENST00000468164+ENST00000297979+ENST00000428313+ENST00000375315__exon_number_064__gene_id_ENSG00000148120	C9orf3	ENSG00000148120.63	-0.614662348825119	-3.59483577651674	0.000431760844436074	0.0607023556764754
ENSG00000220205.ENSG00000179094.ENSG00000263620.2	ENSG00000220205+ENSG00000179094+ENSG00000263620	ENSG00000220205+ENSG00000179094+ENSG00000263620_003	chr17	dexseq_prepare_annotation2.py	exon	8044118	8044533	.	-	.	ENST00000317276+ENST00000581082+ENST00000582719__exon_number_003__gene_id_ENSG00000220205+ENSG00000179094+ENSG00000263620		ENSG00000220205.ENSG00000179094.ENSG00000263620.2	-0.656482876837685	-3.57935582911981	0.000432182892938591	0.0607023556764754
ENSG00000152767.42	ENSG00000152767	ENSG00000152767_043	chr13	dexseq_prepare_annotation2.py	exon	98997738	98997864	.	+	.	ENST00000601133__exon_number_043__gene_id_ENSG00000152767	FARP1	ENSG00000152767.42	0.415506566951726	3.58779896729175	0.00043441623877774	0.0609486941981414
ENSG00000172046.25	ENSG00000172046	ENSG00000172046_026	chr3	dexseq_prepare_annotation2.py	exon	49153372	49153377	.	-	.	ENST00000398898+ENST00000306026+ENST00000398892+ENST00000417901+ENST00000398896__exon_number_026__gene_id_ENSG00000172046	USP19	ENSG00000172046.25	-0.270176066535066	-3.61130141388736	0.00043585548541253	0.0610832000680899
ENSG00000105127.20	ENSG00000105127	ENSG00000105127_021	chr19	dexseq_prepare_annotation2.py	exon	15490524	15490592	.	-	.	ENST00000599883+ENST00000537303+ENST00000269701__exon_number_021__gene_id_ENSG00000105127	AKAP8	ENSG00000105127.20	0.684675332760052	3.66053447861406	0.000438309776470771	0.0613181432636395
ENSG00000166444.51	ENSG00000166444	ENSG00000166444_052	chr11	dexseq_prepare_annotation2.py	exon	8737010	8737149	.	-	.	ENST00000531060__exon_number_052__gene_id_ENSG00000166444	ST5	ENSG00000166444.51	0.550287794697669	3.54057869608383	0.000438496697610362	0.0613181432636395
ENSG00000127324.7	ENSG00000127324	ENSG00000127324_008	chr12	dexseq_prepare_annotation2.py	exon	71531936	71532010	.	-	.	ENST00000546561+ENST00000393330+ENST00000247829+ENST00000552128__exon_number_008__gene_id_ENSG00000127324	TSPAN8	ENSG00000127324.7	-0.481291560293849	-3.6385339578881	0.000443385098539672	0.0618121212815679
ENSG00000103657.68	ENSG00000103657	ENSG00000103657_069	chr15	dexseq_prepare_annotation2.py	exon	63986973	63987093	.	-	.	ENST00000443617__exon_number_069__gene_id_ENSG00000103657	HERC1	ENSG00000103657.68	0.506915917630317	3.57741929026963	0.000443477801316918	0.0618121212815679
ENSG00000169045.41	ENSG00000169045	ENSG00000169045_042	chr5	dexseq_prepare_annotation2.py	exon	179045145	179045145	.	-	.	ENST00000520415__exon_number_042__gene_id_ENSG00000169045	HNRNPH1	ENSG00000169045.41	-0.593448611997966	-3.56669509765683	0.000443488062565217	0.0618121212815679
ENSG00000143947.21	ENSG00000143947	ENSG00000143947_022	chr2	dexseq_prepare_annotation2.py	exon	55461967	55462059	.	+	.	ENST00000468810+ENST00000495843+ENST00000449323+ENST00000272317+ENST00000402285+ENST00000478196+ENST00000404735__exon_number_022__gene_id_ENSG00000143947	RPS27A	ENSG00000143947.21	0.370555777441916	3.61810215244299	0.00044648028351334	0.0621041539215086
ENSG00000142396.ENSG00000269545.ENSG00000198131.ENSG00000267216.ENSG00000273439.ENSG00000083842.60	ENSG00000142396+ENSG00000269545+ENSG00000198131+ENSG00000267216+ENSG00000273439+ENSG00000083842	ENSG00000142396+ENSG00000269545+ENSG00000198131+ENSG00000267216+ENSG00000273439+ENSG00000083842_061	chr19	dexseq_prepare_annotation2.py	exon	58822565	58822746	.	+	.	ENST00000608004+ENST00000590505__exon_number_061__gene_id_ENSG00000142396+ENSG00000269545+ENSG00000198131+ENSG00000267216+ENSG00000273439+ENSG00000083842		ENSG00000142396.ENSG00000269545.ENSG00000198131.ENSG00000267216.ENSG00000273439.ENSG00000083842.60	-0.488401625208058	-3.57024213652254	0.000446560487477649	0.0621041539215086
ENSG00000249007.ENSG00000163435.28	ENSG00000249007+ENSG00000163435	ENSG00000249007+ENSG00000163435_029	chr1	dexseq_prepare_annotation2.py	exon	201982405	201982426	.	+	.	ENST00000359651+ENST00000367284+ENST00000367283__exon_number_029__gene_id_ENSG00000249007+ENSG00000163435		ENSG00000249007.ENSG00000163435.28	0.502290464108806	3.76767607551617	0.000449271708714943	0.0623943461158751
ENSG00000134438.8	ENSG00000134438	ENSG00000134438_009	chr18	dexseq_prepare_annotation2.py	exon	56940618	56940625	.	-	.	ENST00000334889__exon_number_009__gene_id_ENSG00000134438	RAX	ENSG00000134438.8	-1.48767979185884	-3.82286924733794	0.000449628839465523	0.0623943461158751
ENSG00000148120.8	ENSG00000148120	ENSG00000148120_009	chr9	dexseq_prepare_annotation2.py	exon	97522863	97523015	.	+	.	ENST00000489318__exon_number_009__gene_id_ENSG00000148120	C9orf3	ENSG00000148120.8	0.264278123564078	3.58222235422306	0.000451518691408491	0.0625235033065381
ENSG00000171720.19	ENSG00000171720	ENSG00000171720_020	chr5	dexseq_prepare_annotation2.py	exon	141007504	141007524	.	-	.	ENST00000519474+ENST00000459727+ENST00000523088+ENST00000469550+ENST00000476739+ENST00000467533+ENST00000305264+ENST00000492407__exon_number_020__gene_id_ENSG00000171720	HDAC3	ENSG00000171720.19	-0.852720635728731	-3.59558340308112	0.000451543332143322	0.0625235033065381
ENSG00000135426.33	ENSG00000135426	ENSG00000135426_034	chr12	dexseq_prepare_annotation2.py	exon	55367468	55367470	.	-	.	ENST00000533446+ENST00000531122+ENST00000524622__exon_number_034__gene_id_ENSG00000135426	TESPA1	ENSG00000135426.33	-0.622889688877122	-3.60009251057968	0.000453263255148185	0.0626933611408009
ENSG00000145362.51	ENSG00000145362	ENSG00000145362_052	chr4	dexseq_prepare_annotation2.py	exon	114254210	114254364	.	+	.	ENST00000357077+ENST00000509550+ENST00000514160+ENST00000503271+ENST00000506722+ENST00000394537+ENST00000264366+ENST00000503423+ENST00000514960+ENST00000504454__exon_number_052__gene_id_ENSG00000145362	ANK2	ENSG00000145362.51	-0.348866787236276	-3.57012358071494	0.000455184568321711	0.0628906748353363
ENSG00000137574.13	ENSG00000137574	ENSG00000137574_014	chr8	dexseq_prepare_annotation2.py	exon	56723440	56723656	.	+	.	ENST00000260129__exon_number_014__gene_id_ENSG00000137574	TGS1	ENSG00000137574.13	-0.403604966491089	-3.67976908466628	0.000462246570936052	0.0637970533385706
ENSG00000144357.38	ENSG00000144357	ENSG00000144357_039	chr2	dexseq_prepare_annotation2.py	exon	170857814	170857882	.	+	.	ENST00000430321+ENST00000392632+ENST00000392631+ENST00000418381+ENST00000272793__exon_number_039__gene_id_ENSG00000144357	UBR3	ENSG00000144357.38	0.480347357623494	3.64329770035892	0.000464431166465487	0.0640290395138405
ENSG00000148120.33	ENSG00000148120	ENSG00000148120_034	chr9	dexseq_prepare_annotation2.py	exon	97766506	97766568	.	+	.	ENST00000425634+ENST00000478603+ENST00000433691__exon_number_034__gene_id_ENSG00000148120	C9orf3	ENSG00000148120.33	0.264477022376548	3.57266702063267	0.000467049983524752	0.0643203223248086
ENSG00000126581.15	ENSG00000126581	ENSG00000126581_016	chr17	dexseq_prepare_annotation2.py	exon	40965966	40966007	.	-	.	ENST00000586754+ENST00000590099+ENST00000589492+ENST00000587880+ENST00000361523+ENST00000438274+ENST00000543382+ENST00000586589__exon_number_016__gene_id_ENSG00000126581	BECN1	ENSG00000126581.15	-0.806701865394051	-3.59338243862732	0.000468954251471195	0.0645126762045525
ENSG00000163625.87	ENSG00000163625	ENSG00000163625_088	chr4	dexseq_prepare_annotation2.py	exon	85853423	85853516	.	-	.	ENST00000295888+ENST00000502713+ENST00000322366__exon_number_088__gene_id_ENSG00000163625	WDFY3	ENSG00000163625.87	0.368751401236104	3.56487490213116	0.000471323300007612	0.064768483578992
ENSG00000105726.41	ENSG00000105726	ENSG00000105726_042	chr19	dexseq_prepare_annotation2.py	exon	19766863	19766992	.	-	.	ENST00000473243+ENST00000357324+ENST00000474955+ENST00000291503__exon_number_042__gene_id_ENSG00000105726	ATP13A1	ENSG00000105726.41	-0.657125185874741	-3.65227980851	0.000474726939175785	0.0650472248152995
ENSG00000128512.82	ENSG00000128512	ENSG00000128512_083	chr7	dexseq_prepare_annotation2.py	exon	111644187	111644187	.	-	.	ENST00000468571__exon_number_083__gene_id_ENSG00000128512	DOCK4	ENSG00000128512.82	-0.260853603198673	-3.58978173322881	0.000474857057286414	0.0650472248152995
ENSG00000223509.7	ENSG00000223509	ENSG00000223509_008	chr15	dexseq_prepare_annotation2.py	exon	32819093	32819179	.	-	.	ENST00000454486+ENST00000561563+ENST00000567237__exon_number_008__gene_id_ENSG00000223509	RP11-632K20.7	ENSG00000223509.7	-0.621019985211323	-3.66128401266642	0.00047488690783402	0.0650472248152995
ENSG00000141458.35	ENSG00000141458	ENSG00000141458_036	chr18	dexseq_prepare_annotation2.py	exon	21127970	21128072	.	-	.	ENST00000269228+ENST00000540608__exon_number_036__gene_id_ENSG00000141458	NPC1	ENSG00000141458.35	-0.275842036663347	-3.57332655046638	0.000476055690821628	0.0651371269878565
ENSG00000159674.22	ENSG00000159674	ENSG00000159674_023	chr4	dexseq_prepare_annotation2.py	exon	1166332	1166362	.	-	.	ENST00000511672+ENST00000502483+ENST00000515004+ENST00000511679+ENST00000514490+ENST00000509233+ENST00000431380+ENST00000290902+ENST00000512150+ENST00000512888+ENST00000503765__exon_number_023__gene_id_ENSG00000159674	SPON2	ENSG00000159674.22	-0.725787366030756	-3.62634262383353	0.000480745998430179	0.0656757555230464
ENSG00000165409.18	ENSG00000165409	ENSG00000165409_019	chr14	dexseq_prepare_annotation2.py	exon	81574719	81574796	.	+	.	ENST00000541158+ENST00000554435+ENST00000554263+ENST00000298171+ENST00000556031+ENST00000342443__exon_number_019__gene_id_ENSG00000165409	TSHR	ENSG00000165409.18	-0.723626333631819	-3.64015776999617	0.000481025618289038	0.0656757555230464
ENSG00000143194.10	ENSG00000143194	ENSG00000143194_011	chr1	dexseq_prepare_annotation2.py	exon	166974493	166974634	.	+	.	ENST00000367872+ENST00000367870+ENST00000487826+ENST00000447624+ENST00000491055__exon_number_011__gene_id_ENSG00000143194	MAEL	ENSG00000143194.10	-0.871421774188381	-3.83621393650541	0.000482412585237527	0.0657944512175026
ENSG00000067066.ENSG00000250011.42	ENSG00000067066+ENSG00000250011	ENSG00000067066+ENSG00000250011_043	chr2	dexseq_prepare_annotation2.py	exon	231338039	231338098	.	+	.	ENST00000409112+ENST00000264052+ENST00000492546+ENST00000340126__exon_number_043__gene_id_ENSG00000067066+ENSG00000250011		ENSG00000067066.ENSG00000250011.42	0.514503224967433	3.55923366444922	0.000483658583354581	0.0658936868674893
ENSG00000189266	ENSG00000189266	ENSG00000189266_001	chr1	dexseq_prepare_annotation2.py	exon	24285599	24285746	.	+	.	ENST00000471915__exon_number_001__gene_id_ENSG00000189266	PNRC2	ENSG00000189266	-0.419831248444498	-3.72155860277249	0.000486038055632366	0.0661469693014362
ENSG00000138660.19	ENSG00000138660	ENSG00000138660_020	chr4	dexseq_prepare_annotation2.py	exon	113190834	113191203	.	+	.	ENST00000274000__exon_number_020__gene_id_ENSG00000138660	AP1AR	ENSG00000138660.19	-0.553172648508795	-3.74072747459215	0.00048818461552307	0.066368045827132
ENSG00000134255.17	ENSG00000134255	ENSG00000134255_018	chr1	dexseq_prepare_annotation2.py	exon	111725159	111725420	.	+	.	ENST00000483427__exon_number_018__gene_id_ENSG00000134255	CEPT1	ENSG00000134255.17	-0.270092351089434	-3.74009087603206	0.00048914192834846	0.0664271461498178
ENSG00000012211.7	ENSG00000012211	ENSG00000012211_008	chrX	dexseq_prepare_annotation2.py	exon	49032609	49032614	.	-	.	ENST00000536904+ENST00000376317+ENST00000453382+ENST00000540849__exon_number_008__gene_id_ENSG00000012211	PRICKLE3	ENSG00000012211.7	-0.491512387010924	-3.63348536515121	0.000491823617191038	0.0667200465617794
ENSG00000177189.31	ENSG00000177189	ENSG00000177189_032	chrX	dexseq_prepare_annotation2.py	exon	20236918	20236979	.	-	.	ENST00000379548+ENST00000474266+ENST00000457145__exon_number_032__gene_id_ENSG00000177189	RPS6KA3	ENSG00000177189.31	-1.32491218576671	-3.55894689861131	0.000493527824218462	0.0668798601194639
ENSG00000119285.ENSG00000230325.11	ENSG00000119285+ENSG00000230325	ENSG00000119285+ENSG00000230325_012	chr1	dexseq_prepare_annotation2.py	exon	236719400	236719558	.	-	.	ENST00000366582+ENST00000366581__exon_number_012__gene_id_ENSG00000119285+ENSG00000230325		ENSG00000119285.ENSG00000230325.11	0.390269744928049	3.54975718748372	0.000494516949319707	0.0669070576382874
ENSG00000254634.ENSG00000183336.ENSG00000261740.27	ENSG00000254634+ENSG00000183336+ENSG00000261740	ENSG00000254634+ENSG00000183336+ENSG00000261740_028	chr16	dexseq_prepare_annotation2.py	exon	29465054	29465336	.	-	.	ENST00000565417__exon_number_028__gene_id_ENSG00000254634+ENSG00000183336+ENSG00000261740		ENSG00000254634.ENSG00000183336.ENSG00000261740.27	-0.414632756116153	-3.64878998831038	0.000494781249449227	0.0669070576382874
ENSG00000229553.2	ENSG00000229553	ENSG00000229553_003	chrY	dexseq_prepare_annotation2.py	exon	24200144	24200332	.	-	.	ENST00000444617__exon_number_003__gene_id_ENSG00000229553	USP9YP17	ENSG00000229553.2	-0.639732953995119	-3.93542312070682	0.000495539599784553	0.0669383949073476
ENSG00000216937.ENSG00000150076.61	ENSG00000216937+ENSG00000150076	ENSG00000216937+ENSG00000150076_062	chr10	dexseq_prepare_annotation2.py	exon	33140735	33140860	.	+	.	ENST00000375025+ENST00000375028+ENST00000302316+ENST00000375030__exon_number_062__gene_id_ENSG00000216937+ENSG00000150076		ENSG00000216937.ENSG00000150076.61	-0.579479894219774	-3.6075778800071	0.000501826527366066	0.0677156831704409
ENSG00000254444.2	ENSG00000254444	ENSG00000254444_003	chr11	dexseq_prepare_annotation2.py	exon	6206521	6206806	.	-	.	ENST00000529961__exon_number_003__gene_id_ENSG00000254444	RP11-290F24.3	ENSG00000254444.2	-0.48532383680846	-3.9301217914081	0.000502626088296422	0.0677516514692839
ENSG00000103657.110	ENSG00000103657	ENSG00000103657_111	chr15	dexseq_prepare_annotation2.py	exon	64126117	64126141	.	-	.	ENST00000561400__exon_number_111__gene_id_ENSG00000103657	HERC1	ENSG00000103657.110	-0.358234814425991	-3.54108797162653	0.000504718052656717	0.0679615689717167
ENSG00000218422.ENSG00000013810.40	ENSG00000218422+ENSG00000013810	ENSG00000218422+ENSG00000013810_041	chr4	dexseq_prepare_annotation2.py	exon	1746439	1746559	.	+	.	ENST00000313288+ENST00000484264__exon_number_041__gene_id_ENSG00000218422+ENSG00000013810		ENSG00000218422.ENSG00000013810.40	-0.222435588131062	-3.58607421170548	0.00051282606838801	0.0689340045640122
ENSG00000063601.40	ENSG00000063601	ENSG00000063601_041	chrX	dexseq_prepare_annotation2.py	exon	149919202	149919315	.	+	.	ENST00000370390+ENST00000445323+ENST00000544228+ENST00000485376+ENST00000451863+ENST00000488357+ENST00000541925+ENST00000370387+ENST00000538506__exon_number_041__gene_id_ENSG00000063601	MTMR1	ENSG00000063601.40	0.481871364578897	3.57066467291863	0.000513024484844512	0.0689340045640122
ENSG00000266994.ENSG00000168096.ENSG00000103199.56	ENSG00000266994+ENSG00000168096+ENSG00000103199	ENSG00000266994+ENSG00000168096+ENSG00000103199_057	chr16	dexseq_prepare_annotation2.py	exon	4784129	4784156	.	-	.	ENST00000304283+ENST00000590147__exon_number_057__gene_id_ENSG00000266994+ENSG00000168096+ENSG00000103199		ENSG00000266994.ENSG00000168096.ENSG00000103199.56	0.295294419956094	3.50680015965182	0.000517486189922777	0.0694600893067202
ENSG00000088854.41	ENSG00000088854	ENSG00000088854_042	chr20	dexseq_prepare_annotation2.py	exon	3388122	3388272	.	-	.	ENST00000252032__exon_number_042__gene_id_ENSG00000088854	C20orf194	ENSG00000088854.41	0.367074686918553	3.62574726613824	0.00051821473874373	0.0694845061932416
ENSG00000119705.ENSG00000197734.6	ENSG00000119705+ENSG00000197734	ENSG00000119705+ENSG00000197734_007	chr14	dexseq_prepare_annotation2.py	exon	78174503	78174520	.	+	.	ENST00000556831+ENST00000557623+ENST00000557431+ENST00000556310+ENST00000557342+ENST00000238688+ENST00000556375+ENST00000555890+ENST00000554074__exon_number_007__gene_id_ENSG00000119705+ENSG00000197734		ENSG00000119705.ENSG00000197734.6	-0.783408033585326	-3.61641489871235	0.000520506609001246	0.0697182677380046
ENSG00000266365.8	ENSG00000266365	ENSG00000266365_009	chr17	dexseq_prepare_annotation2.py	exon	60324367	60324514	.	-	.	ENST00000577881__exon_number_009__gene_id_ENSG00000266365	RP11-51L5.3	ENSG00000266365.8	0.291096296304718	3.69911258223982	0.000521295247519351	0.0697322374341155
ENSG00000133612.36	ENSG00000133612	ENSG00000133612_037	chr7	dexseq_prepare_annotation2.py	exon	150817821	150817832	.	+	.	ENST00000475145+ENST00000467724+ENST00000463179__exon_number_037__gene_id_ENSG00000133612	AGAP3	ENSG00000133612.36	0.45413483339558	3.52444840235768	0.000521708082634557	0.0697322374341155
ENSG00000100225.23	ENSG00000100225	ENSG00000100225_024	chr22	dexseq_prepare_annotation2.py	exon	32894817	32894818	.	+	.	ENST00000382058__exon_number_024__gene_id_ENSG00000100225	FBXO7	ENSG00000100225.23	0.285746970209776	3.58937329493147	0.000523897995867637	0.069951388708747
ENSG00000003756.ENSG00000004534.17	ENSG00000003756+ENSG00000004534	ENSG00000003756+ENSG00000004534_018	chr3	dexseq_prepare_annotation2.py	exon	50004792	50004798	.	+	.	ENST00000488807+ENST00000454079+ENST00000443081__exon_number_018__gene_id_ENSG00000003756+ENSG00000004534		ENSG00000003756.ENSG00000004534.17	0.397431456440452	3.5155491617068	0.000529231009623001	0.0705893096486872
ENSG00000266967.ENSG00000267060.ENSG00000108825.15	ENSG00000266967+ENSG00000267060+ENSG00000108825	ENSG00000266967+ENSG00000267060+ENSG00000108825_016	chr17	dexseq_prepare_annotation2.py	exon	41107175	41107241	.	-	.	ENST00000591096+ENST00000486493+ENST00000483535+ENST00000421990+ENST00000427569+ENST00000486664+ENST00000423601+ENST00000409399+ENST00000409103+ENST00000474578+ENST00000360221__exon_number_016__gene_id_ENSG00000266967+ENSG00000267060+ENSG00000108825		ENSG00000266967.ENSG00000267060.ENSG00000108825.15	-0.790741501021564	-3.53418250125799	0.000531519108396779	0.0708201854366158
ENSG00000177239.29	ENSG00000177239	ENSG00000177239_030	chr9	dexseq_prepare_annotation2.py	exon	139998878	139999054	.	+	.	ENST00000535028+ENST00000536349+ENST00000480100__exon_number_030__gene_id_ENSG00000177239	MAN1B1	ENSG00000177239.29	-0.242190393115995	-3.57316823903414	0.000535859066825517	0.071323683457932
ENSG00000104490.46	ENSG00000104490	ENSG00000104490_047	chr8	dexseq_prepare_annotation2.py	exon	102803190	102803197	.	-	.	ENST00000521957+ENST00000522448+ENST00000521371+ENST00000522951+ENST00000522252+ENST00000519098__exon_number_047__gene_id_ENSG00000104490	NCALD	ENSG00000104490.46	-0.943040629017026	-3.5249516887933	0.000537040670680292	0.0714061859116248
ENSG00000060237.27	ENSG00000060237	ENSG00000060237_028	chr12	dexseq_prepare_annotation2.py	exon	987378	987380	.	+	.	ENST00000545285+ENST00000574679+ENST00000544965+ENST00000340908+ENST00000537687+ENST00000542543+ENST00000315939+ENST00000530271__exon_number_028__gene_id_ENSG00000060237	WNK1	ENSG00000060237.27	0.535503514754738	3.59857873939613	0.000539265917616143	0.0715597386275329
ENSG00000005801.ENSG00000263365.43	ENSG00000005801+ENSG00000263365	ENSG00000005801+ENSG00000263365_044	chr11	dexseq_prepare_annotation2.py	exon	3392302	3392377	.	-	.	ENST00000529789__exon_number_044__gene_id_ENSG00000005801+ENSG00000263365		ENSG00000005801.ENSG00000263365.43	-0.534099215029238	-3.59831721861941	0.00053973545573163	0.0715597386275329
ENSG00000178053.33	ENSG00000178053	ENSG00000178053_034	chr3	dexseq_prepare_annotation2.py	exon	158324250	158325041	.	+	.	ENST00000497004__exon_number_034__gene_id_ENSG00000178053	MLF1	ENSG00000178053.33	-0.568961205563225	-3.6221480956091	0.000539884427464001	0.0715597386275329
ENSG00000188897.67	ENSG00000188897	ENSG00000188897_068	chr16	dexseq_prepare_annotation2.py	exon	11578735	11578929	.	-	.	ENST00000344649+ENST00000598234+ENST00000595170__exon_number_068__gene_id_ENSG00000188897	CTD-3088G3.8	ENSG00000188897.67	-0.64939834428107	-3.56941050904998	0.000542747060945748	0.0718429306296371
ENSG00000146966.30	ENSG00000146966	ENSG00000146966_031	chr7	dexseq_prepare_annotation2.py	exon	140340304	140340345	.	-	.	ENST00000475837+ENST00000496613+ENST00000275884__exon_number_031__gene_id_ENSG00000146966	DENND2A	ENSG00000146966.30	0.408769079055424	3.64141367438013	0.000543151365213994	0.0718429306296371
ENSG00000109819.2	ENSG00000109819	ENSG00000109819_003	chr4	dexseq_prepare_annotation2.py	exon	23793644	23797320	.	-	.	ENST00000264867__exon_number_003__gene_id_ENSG00000109819	PPARGC1A	ENSG00000109819.2	0.24552252306053	3.53242259749855	0.000545399161868293	0.0719984799609654
ENSG00000163486	ENSG00000163486	ENSG00000163486_001	chr1	dexseq_prepare_annotation2.py	exon	206516200	206516362	.	+	.	ENST00000295713__exon_number_001__gene_id_ENSG00000163486	SRGAP2	ENSG00000163486	-0.5673181708353	-3.56752140437142	0.000546241351614971	0.0719984799609654
ENSG00000116883.ENSG00000214193.17	ENSG00000116883+ENSG00000214193	ENSG00000116883+ENSG00000214193_018	chr1	dexseq_prepare_annotation2.py	exon	36784672	36784765	.	+	.	ENST00000453908+ENST00000312808+ENST00000505871+ENST00000480549+ENST00000373139+ENST00000426732__exon_number_018__gene_id_ENSG00000116883+ENSG00000214193		ENSG00000116883.ENSG00000214193.17	0.388481869863379	3.54353292287481	0.0005463349762338	0.0719984799609654
ENSG00000069869.40	ENSG00000069869	ENSG00000069869_041	chr15	dexseq_prepare_annotation2.py	exon	56244852	56244943	.	-	.	ENST00000514893__exon_number_041__gene_id_ENSG00000069869	NEDD4	ENSG00000069869.40	-0.451955711630244	-3.58806418589019	0.000546593029472682	0.0719984799609654
ENSG00000227155.2	ENSG00000227155	ENSG00000227155_003	chr9	dexseq_prepare_annotation2.py	exon	454447	454456	.	-	.	ENST00000415004+ENST00000585944+ENST00000589287__exon_number_003__gene_id_ENSG00000227155	RP11-165F24.3	ENSG00000227155.2	-0.768804521575612	-3.57585745272573	0.000548349767098308	0.0721551093120085
ENSG00000139793.3	ENSG00000139793	ENSG00000139793_004	chr13	dexseq_prepare_annotation2.py	exon	97927886	97928457	.	+	.	ENST00000397601+ENST00000376673+ENST00000345429+ENST00000469707+ENST00000343600__exon_number_004__gene_id_ENSG00000139793	MBNL2	ENSG00000139793.3	-0.453414760430493	-3.59985882337528	0.000549837139329551	0.0722760066747237
ENSG00000182389.32	ENSG00000182389	ENSG00000182389_033	chr2	dexseq_prepare_annotation2.py	exon	152955463	152955537	.	-	.	ENST00000201943+ENST00000539935__exon_number_033__gene_id_ENSG00000182389	CACNB4	ENSG00000182389.32	-0.732183246023713	-3.59123165484456	0.000552605505463685	0.0725648667463843
ENSG00000162654.4	ENSG00000162654	ENSG00000162654_005	chr1	dexseq_prepare_annotation2.py	exon	89648211	89650919	.	-	.	ENST00000355754__exon_number_005__gene_id_ENSG00000162654	GBP4	ENSG00000162654.4	-0.917427576447926	-3.72276130871785	0.000555009199315857	0.0728052934400797
ENSG00000185811.15	ENSG00000185811	ENSG00000185811_016	chr7	dexseq_prepare_annotation2.py	exon	50437220	50437402	.	+	.	ENST00000492782+ENST00000492119__exon_number_016__gene_id_ENSG00000185811	IKZF1	ENSG00000185811.15	0.34360011135099	3.66158319423675	0.000555735101065807	0.0728253609965741
ENSG00000133313.46	ENSG00000133313	ENSG00000133313_047	chr18	dexseq_prepare_annotation2.py	exon	72176374	72176570	.	+	.	ENST00000585263+ENST00000577355+ENST00000584768__exon_number_047__gene_id_ENSG00000133313	CNDP2	ENSG00000133313.46	-0.517325259841557	-3.52426883409446	0.000557342931992584	0.0729608391055009
ENSG00000160282.18	ENSG00000160282	ENSG00000160282_019	chr21	dexseq_prepare_annotation2.py	exon	47565742	47565742	.	-	.	ENST00000397746+ENST00000397748+ENST00000397743+ENST00000480950+ENST00000355384+ENST00000291670+ENST00000359679+ENST00000498355__exon_number_019__gene_id_ENSG00000160282	FTCD	ENSG00000160282.18	-0.336392764881155	-3.56323620378463	0.000562798236084569	0.0735991866102693
ENSG00000237356.3	ENSG00000237356	ENSG00000237356_004	chr14	dexseq_prepare_annotation2.py	exon	53684609	53684773	.	+	.	ENST00000435322+ENST00000456100__exon_number_004__gene_id_ENSG00000237356	AL163953.3	ENSG00000237356.3	-0.594566596616038	-3.67357339633508	0.000564392902778047	0.0737318711797772
ENSG00000114209.2	ENSG00000114209	ENSG00000114209_003	chr3	dexseq_prepare_annotation2.py	exon	167401700	167401901	.	-	.	ENST00000392750+ENST00000473645+ENST00000497056__exon_number_003__gene_id_ENSG00000114209	PDCD10	ENSG00000114209.2	-0.750478040005945	-3.61802959979548	0.000565011174606258	0.0737368587541588
ENSG00000143858.9	ENSG00000143858	ENSG00000143858_010	chr1	dexseq_prepare_annotation2.py	exon	202679386	202679545	.	-	.	ENST00000367268__exon_number_010__gene_id_ENSG00000143858	SYT2	ENSG00000143858.9	0.711929170380139	3.74317463137443	0.000569100299474952	0.0741943356583181
ENSG00000227914.1	ENSG00000227914	ENSG00000227914_002	chr9	dexseq_prepare_annotation2.py	exon	674124	674379	.	-	.	ENST00000608097+ENST00000421645__exon_number_002__gene_id_ENSG00000227914	RP11-130C19.3	ENSG00000227914.1	-0.600919692917203	-3.88077647994956	0.000573542417390075	0.0746968481140238
ENSG00000169727.30	ENSG00000169727	ENSG00000169727_031	chr17	dexseq_prepare_annotation2.py	exon	80011130	80011149	.	+	.	ENST00000580141+ENST00000584460+ENST00000392357+ENST00000580723+ENST00000580627__exon_number_031__gene_id_ENSG00000169727	GPS1	ENSG00000169727.30	0.34646287937291	3.50865268644597	0.000574713839291612	0.0747727999386237
ENSG00000156471.14	ENSG00000156471	ENSG00000156471_015	chr8	dexseq_prepare_annotation2.py	exon	97321785	97321850	.	+	.	ENST00000455950+ENST00000337004+ENST00000517309+ENST00000522072__exon_number_015__gene_id_ENSG00000156471	PTDSS1	ENSG00000156471.14	-1.53532788914553	-3.66581145486162	0.00057815395070979	0.0751434611274262
ENSG00000181191.18	ENSG00000181191	ENSG00000181191_019	chrX	dexseq_prepare_annotation2.py	exon	68385295	68385364	.	-	.	ENST00000374571+ENST00000361478__exon_number_019__gene_id_ENSG00000181191	PJA1	ENSG00000181191.18	-0.244059697598513	-3.64860879204948	0.000578870338790556	0.0751597206377377
ENSG00000063978.ENSG00000206113.ENSG00000125386.ENSG00000249428.96	ENSG00000063978+ENSG00000206113+ENSG00000125386+ENSG00000249428	ENSG00000063978+ENSG00000206113+ENSG00000125386+ENSG00000249428_097	chr4	dexseq_prepare_annotation2.py	exon	2664931	2665015	.	+	.	ENST00000512465+ENST00000324666+ENST00000513898+ENST00000382839+ENST00000502458+ENST00000505311+ENST00000545951+ENST00000513350__exon_number_097__gene_id_ENSG00000063978+ENSG00000206113+ENSG00000125386+ENSG00000249428		ENSG00000063978.ENSG00000206113.ENSG00000125386.ENSG00000249428.96	-0.271400594747859	-3.48336766204767	0.00058074225327029	0.0753258258139726
ENSG00000065357.82	ENSG00000065357	ENSG00000065357_083	chr12	dexseq_prepare_annotation2.py	exon	56333314	56333326	.	+	.	ENST00000549085+ENST00000552687+ENST00000549097+ENST00000556344+ENST00000546895+ENST00000548047+ENST00000551739__exon_number_083__gene_id_ENSG00000065357	DGKA	ENSG00000065357.82	-0.572029755254392	-3.57428888501238	0.000584569626145682	0.0757449687243935
ENSG00000181378.8	ENSG00000181378	ENSG00000181378_009	chr2	dexseq_prepare_annotation2.py	exon	219874069	219874182	.	-	.	ENST00000341552+ENST00000441968+ENST00000453220__exon_number_009__gene_id_ENSG00000181378	CCDC108	ENSG00000181378.8	0.561889714611057	3.5804675180872	0.000586184603197097	0.0758276412564227
ENSG00000163479.3	ENSG00000163479	ENSG00000163479_004	chr1	dexseq_prepare_annotation2.py	exon	155978877	155978895	.	-	.	ENST00000529008+ENST00000488179+ENST00000295702+ENST00000472467__exon_number_004__gene_id_ENSG00000163479	SSR2	ENSG00000163479.3	-1.02869024342593	-3.8724747919957	0.000586400743872046	0.0758276412564227
ENSG00000174996.16	ENSG00000174996	ENSG00000174996_017	chr11	dexseq_prepare_annotation2.py	exon	66029594	66029632	.	+	.	ENST00000421552+ENST00000394066+ENST00000440228+ENST00000461611+ENST00000417856+ENST00000534023+ENST00000394065+ENST00000394078+ENST00000475757+ENST00000394067+ENST00000483152+ENST00000316924__exon_number_017__gene_id_ENSG00000174996	KLC2	ENSG00000174996.16	-0.633701237333238	-3.5490813847124	0.000590333617777605	0.076258624820068
ENSG00000095637.54	ENSG00000095637	ENSG00000095637_055	chr10	dexseq_prepare_annotation2.py	exon	97250494	97250791	.	-	.	ENST00000482068__exon_number_055__gene_id_ENSG00000095637	SORBS1	ENSG00000095637.54	0.610032370413704	3.54004156420926	0.000591237740536122	0.0762978798731244
ENSG00000182866.25	ENSG00000182866	ENSG00000182866_026	chr1	dexseq_prepare_annotation2.py	exon	32741220	32741220	.	+	.	ENST00000495610+ENST00000373564+ENST00000336890+ENST00000333070+ENST00000469765+ENST00000373557__exon_number_026__gene_id_ENSG00000182866	LCK	ENSG00000182866.25	0.706054902953927	3.64105909121618	0.000592753281884455	0.0763647178343747
ENSG00000042317.19	ENSG00000042317	ENSG00000042317_020	chr14	dexseq_prepare_annotation2.py	exon	88859737	88859832	.	+	.	ENST00000557567+ENST00000557724+ENST00000554102+ENST00000553626+ENST00000555715+ENST00000045347+ENST00000555534+ENST00000557248+ENST00000393545+ENST00000555515__exon_number_020__gene_id_ENSG00000042317	SPATA7	ENSG00000042317.19	0.37520860250508	3.54316474912882	0.000593240730610223	0.0763647178343747
ENSG00000114698.15	ENSG00000114698	ENSG00000114698_016	chr3	dexseq_prepare_annotation2.py	exon	145939880	145939986	.	-	.	ENST00000498625__exon_number_016__gene_id_ENSG00000114698	PLSCR4	ENSG00000114698.15	-0.488788890552091	-3.53888696628218	0.000593557974230303	0.0763647178343747
ENSG00000143761.ENSG00000264944.18	ENSG00000143761+ENSG00000264944	ENSG00000143761+ENSG00000264944_019	chr1	dexseq_prepare_annotation2.py	exon	228284779	228284900	.	+	.	ENST00000541182+ENST00000272102+ENST00000478336+ENST00000477821+ENST00000469235+ENST00000477451+ENST00000473546+ENST00000497165+ENST00000540651+ENST00000470558+ENST00000473949+ENST00000482962+ENST00000470670+ENST00000490705+ENST00000478424__exon_number_019__gene_id_ENSG00000143761+ENSG00000264944		ENSG00000143761.ENSG00000264944.18	-0.486154780254438	-3.55582065127968	0.000597056456775611	0.0767371489723574
ENSG00000237854.1	ENSG00000237854	ENSG00000237854_002	chr17	dexseq_prepare_annotation2.py	exon	66099084	66099199	.	+	.	ENST00000435469__exon_number_002__gene_id_ENSG00000237854	LINC00674	ENSG00000237854.1	-0.375681553342067	-3.86534417006371	0.000597670447086941	0.076738470575874
ENSG00000163157.ENSG00000163159.3	ENSG00000163157+ENSG00000163159	ENSG00000163157+ENSG00000163159_004	chr1	dexseq_prepare_annotation2.py	exon	151142995	151143139	.	-	.	ENST00000416280+ENST00000491094+ENST00000463543+ENST00000295314__exon_number_004__gene_id_ENSG00000163157+ENSG00000163159		ENSG00000163157.ENSG00000163159.3	-0.852438796051352	-3.56672734448159	0.00059939367672946	0.0768820676452423
ENSG00000081189.55	ENSG00000081189	ENSG00000081189_056	chr5	dexseq_prepare_annotation2.py	exon	88179042	88179044	.	-	.	ENST00000437473+ENST00000503075+ENST00000504921__exon_number_056__gene_id_ENSG00000081189	MEF2C	ENSG00000081189.55	0.391756910323501	3.51125065493351	0.000600405797907698	0.0769342558302857
ENSG00000143995.33	ENSG00000143995	ENSG00000143995_034	chr2	dexseq_prepare_annotation2.py	exon	66789214	66789251	.	+	.	ENST00000606455__exon_number_034__gene_id_ENSG00000143995	MEIS1	ENSG00000143995.33	-1.25439477541459	-3.62112066502338	0.000603292578650517	0.0772263104304376
ENSG00000163157.ENSG00000163159.1	ENSG00000163157+ENSG00000163159	ENSG00000163157+ENSG00000163159_002	chr1	dexseq_prepare_annotation2.py	exon	151142463	151142463	.	-	.	ENST00000466891+ENST00000491094+ENST00000295314__exon_number_002__gene_id_ENSG00000163157+ENSG00000163159		ENSG00000163157.ENSG00000163159.1	-0.908972806822731	-3.562414145165	0.000608008283196901	0.0777516588468053
ENSG00000048052.26	ENSG00000048052	ENSG00000048052_027	chr7	dexseq_prepare_annotation2.py	exon	18535926	18535947	.	+	.	ENST00000405010+ENST00000417496+ENST00000441542+ENST00000413509+ENST00000430454+ENST00000428307+ENST00000401921+ENST00000406451+ENST00000523867+ENST00000406072+ENST00000432645+ENST00000461159+ENST00000461409+ENST00000474742+ENST00000433709+ENST00000476135+ENST00000413380+ENST00000446646__exon_number_027__gene_id_ENSG00000048052	HDAC9	ENSG00000048052.26	-0.4248328761829	-3.50329869425047	0.000612347184837053	0.0782166945442557
ENSG00000214021.ENSG00000241553.ENSG00000250151.77	ENSG00000214021+ENSG00000241553+ENSG00000250151	ENSG00000214021+ENSG00000241553+ENSG00000250151_078	chr3	dexseq_prepare_annotation2.py	exon	9861978	9862032	.	+	.	ENST00000473661+ENST00000383827+ENST00000496526+ENST00000430793+ENST00000455274+ENST00000438141__exon_number_078__gene_id_ENSG00000214021+ENSG00000241553+ENSG00000250151		ENSG00000214021.ENSG00000241553.ENSG00000250151.77	-0.340316275823754	-3.49184190609373	0.000612875478051472	0.0782166945442557
ENSG00000147457.13	ENSG00000147457	ENSG00000147457_014	chr8	dexseq_prepare_annotation2.py	exon	23112879	23112945	.	+	.	ENST00000313219+ENST00000523091+ENST00000519503+ENST00000519414+ENST00000397677+ENST00000519529+ENST00000517325__exon_number_014__gene_id_ENSG00000147457	CHMP7	ENSG00000147457.13	-0.54899798120484	-3.59990007928394	0.000620441581486226	0.0791028789427053
ENSG00000133612.12	ENSG00000133612	ENSG00000133612_013	chr7	dexseq_prepare_annotation2.py	exon	150814182	150814269	.	+	.	ENST00000397238+ENST00000479901+ENST00000490097+ENST00000469901+ENST00000476375+ENST00000492234+ENST00000335367+ENST00000463381+ENST00000473140+ENST00000473312__exon_number_013__gene_id_ENSG00000133612	AGAP3	ENSG00000133612.12	0.4405616061758	3.47140651313268	0.000629454027792138	0.0801715033874892
ENSG00000079785.24	ENSG00000079785	ENSG00000079785_025	chr2	dexseq_prepare_annotation2.py	exon	15761241	15761511	.	+	.	ENST00000459706__exon_number_025__gene_id_ENSG00000079785	DDX1	ENSG00000079785.24	-0.323991158157241	-3.53906554271907	0.000631384679616576	0.0802986127246286
ENSG00000142182.12	ENSG00000142182	ENSG00000142182_013	chr21	dexseq_prepare_annotation2.py	exon	45680678	45680722	.	-	.	ENST00000270172+ENST00000418993__exon_number_013__gene_id_ENSG00000142182	DNMT3L	ENSG00000142182.12	0.273941401405917	3.58345082726453	0.000631715437760625	0.0802986127246286
ENSG00000148120.52	ENSG00000148120	ENSG00000148120_053	chr9	dexseq_prepare_annotation2.py	exon	97843039	97843062	.	+	.	ENST00000297979+ENST00000478473+ENST00000489562+ENST00000445181+ENST00000424143+ENST00000425634+ENST00000428313+ENST00000479161+ENST00000375315+ENST00000463372+ENST00000468164+ENST00000433691+ENST00000471978__exon_number_053__gene_id_ENSG00000148120	C9orf3	ENSG00000148120.52	-0.494142673969125	-3.4837265446503	0.000637799006553467	0.080985927436842
ENSG00000254485.ENSG00000196220.ENSG00000206573.10	ENSG00000254485+ENSG00000196220+ENSG00000206573	ENSG00000254485+ENSG00000196220+ENSG00000206573_011	chr3	dexseq_prepare_annotation2.py	exon	9052059	9052071	.	-	.	ENST00000360413+ENST00000518265+ENST00000383836__exon_number_011__gene_id_ENSG00000254485+ENSG00000196220+ENSG00000206573		ENSG00000254485.ENSG00000196220.ENSG00000206573.10	0.231472241409618	3.45372850424357	0.000638396841303069	0.080985927436842
ENSG00000177542.8	ENSG00000177542	ENSG00000177542_009	chr11	dexseq_prepare_annotation2.py	exon	792878	792899	.	-	.	ENST00000529351+ENST00000481290+ENST00000320230+ENST00000533385+ENST00000531437+ENST00000531214__exon_number_009__gene_id_ENSG00000177542	SLC25A22	ENSG00000177542.8	-0.420578953713082	-3.49750531130674	0.000640205750509716	0.0811344300685853
ENSG00000013503.32	ENSG00000013503	ENSG00000013503_033	chr12	dexseq_prepare_annotation2.py	exon	106903198	106903974	.	+	.	ENST00000539066+ENST00000228347__exon_number_033__gene_id_ENSG00000013503	POLR3B	ENSG00000013503.32	0.375336802535364	3.58856802106507	0.000643294546435528	0.0814446776758096
ENSG00000187775.15	ENSG00000187775	ENSG00000187775_016	chr17	dexseq_prepare_annotation2.py	exon	76424633	76424788	.	-	.	ENST00000389840+ENST00000591369+ENST00000586052+ENST00000585328+ENST00000590227__exon_number_016__gene_id_ENSG00000187775	DNAH17	ENSG00000187775.15	0.318520155425577	3.44611574234374	0.000652160243532877	0.0824849680357722
ENSG00000158286.23	ENSG00000158286	ENSG00000158286_024	chr1	dexseq_prepare_annotation2.py	exon	6270999	6271080	.	+	.	ENST00000496329__exon_number_024__gene_id_ENSG00000158286	RNF207	ENSG00000158286.23	0.42129820111005	3.49083116966205	0.000655015220051723	0.0827535862389926
ENSG00000131018.81	ENSG00000131018	ENSG00000131018_082	chr6	dexseq_prepare_annotation2.py	exon	152605308	152605319	.	-	.	ENST00000489156__exon_number_082__gene_id_ENSG00000131018	SYNE1	ENSG00000131018.81	0.38501233596288	3.43300829382932	0.000655586107862873	0.0827535862389926
ENSG00000177943.ENSG00000054148.29	ENSG00000177943+ENSG00000054148	ENSG00000177943+ENSG00000054148_030	chr9	dexseq_prepare_annotation2.py	exon	139748663	139748788	.	+	.	ENST00000317446+ENST00000485732+ENST00000445819__exon_number_030__gene_id_ENSG00000177943+ENSG00000054148		ENSG00000177943.ENSG00000054148.29	0.625017114585926	3.52567759526019	0.000660146694736471	0.0832465939100619
ENSG00000078237.2	ENSG00000078237	ENSG00000078237_003	chr12	dexseq_prepare_annotation2.py	exon	4440446	4440483	.	+	.	ENST00000179259+ENST00000539671__exon_number_003__gene_id_ENSG00000078237	C12orf5	ENSG00000078237.2	0.459954116278954	3.6916418561361	0.000662105988758725	0.0833021301917559
ENSG00000171798.36	ENSG00000171798	ENSG00000171798_037	chr10	dexseq_prepare_annotation2.py	exon	135032335	135032457	.	+	.	ENST00000304613+ENST00000368572__exon_number_037__gene_id_ENSG00000171798	KNDC1	ENSG00000171798.36	-0.354317587770997	-3.50642058786355	0.000662430070299038	0.0833021301917559
ENSG00000175356.39	ENSG00000175356	ENSG00000175356_040	chr11	dexseq_prepare_annotation2.py	exon	9088298	9088360	.	-	.	ENST00000450649+ENST00000520467+ENST00000309263+ENST00000457346__exon_number_040__gene_id_ENSG00000175356	SCUBE2	ENSG00000175356.39	0.395561241296134	3.51038067282913	0.000662553131284735	0.0833021301917559
ENSG00000140943.40	ENSG00000140943	ENSG00000140943_041	chr16	dexseq_prepare_annotation2.py	exon	84126892	84126902	.	-	.	ENST00000343411+ENST00000570012__exon_number_041__gene_id_ENSG00000140943	MBTPS1	ENSG00000140943.40	-0.847615606596899	-3.47059770192574	0.000663601600341038	0.0833515085203063
ENSG00000198793.2	ENSG00000198793	ENSG00000198793_003	chr1	dexseq_prepare_annotation2.py	exon	11167364	11167557	.	-	.	ENST00000473471+ENST00000361445+ENST00000376838+ENST00000490931__exon_number_003__gene_id_ENSG00000198793	MTOR	ENSG00000198793.2	0.574921778785982	3.82485399672265	0.000665802355364925	0.0835453790672718
ENSG00000182173.3	ENSG00000182173	ENSG00000182173_004	chr17	dexseq_prepare_annotation2.py	exon	73512617	73512641	.	+	.	ENST00000333213+ENST00000580013+ENST00000583454__exon_number_004__gene_id_ENSG00000182173	TSEN54	ENSG00000182173.3	0.696678788124654	3.55454638947011	0.000672528609977038	0.084306170287378
ENSG00000038382.35	ENSG00000038382	ENSG00000038382_036	chr5	dexseq_prepare_annotation2.py	exon	14390340	14390409	.	+	.	ENST00000537187+ENST00000513206+ENST00000509967+ENST00000512070+ENST00000344204+ENST00000515144__exon_number_036__gene_id_ENSG00000038382	TRIO	ENSG00000038382.35	-0.857321326808289	-3.45994777267817	0.000674454281067963	0.0844642685469074
ENSG00000225492	ENSG00000225492	ENSG00000225492_001	chr1	dexseq_prepare_annotation2.py	exon	89873238	89873317	.	+	.	ENST00000513638__exon_number_001__gene_id_ENSG00000225492	GBP1P1	ENSG00000225492	0.754499307602608	3.76108710412078	0.000677926974519766	0.0848156039223981
ENSG00000180957.8	ENSG00000180957	ENSG00000180957_009	chr22	dexseq_prepare_annotation2.py	exon	28256184	28256229	.	-	.	ENST00000320996+ENST00000477861+ENST00000493007+ENST00000415296+ENST00000455418+ENST00000335272__exon_number_009__gene_id_ENSG00000180957	PITPNB	ENSG00000180957.8	-0.636335914562745	-3.61395767420421	0.000678672052001591	0.0848253312428971
ENSG00000205336.130	ENSG00000205336	ENSG00000205336_131	chr16	dexseq_prepare_annotation2.py	exon	57685470	57685471	.	+	.	ENST00000562631+ENST00000568531+ENST00000538815+ENST00000564912+ENST00000566271+ENST00000568979+ENST00000565539+ENST00000563862+ENST00000388813+ENST00000388812+ENST00000568909+ENST00000568908+ENST00000568645+ENST00000561782+ENST00000561833+ENST00000544297+ENST00000562558+ENST00000564103+ENST00000562608+ENST00000567835+ENST00000566888+ENST00000540164+ENST00000564907+ENST00000569494+ENST00000561969…	GPR56	ENSG00000205336.130	-0.331030553644128	-3.44114446457771	0.000681244902059393	0.0850632632520368
ENSG00000084090.1	ENSG00000084090	ENSG00000084090_002	chr2	dexseq_prepare_annotation2.py	exon	96850605	96852487	.	-	.	ENST00000337288+ENST00000479456__exon_number_002__gene_id_ENSG00000084090	STARD7	ENSG00000084090.1	0.378877792828539	3.68120933609911	0.000682642488183422	0.0851293668313145
ENSG00000170074.60	ENSG00000170074	ENSG00000170074_061	chr5	dexseq_prepare_annotation2.py	exon	177190318	177190511	.	-	.	ENST00000513554+ENST00000503136+ENST00000510276+ENST00000503567__exon_number_061__gene_id_ENSG00000170074	FAM153A	ENSG00000170074.60	-0.308735032839242	-3.54971233043643	0.000683113743532796	0.0851293668313145
ENSG00000216863.ENSG00000241216.14	ENSG00000216863+ENSG00000241216	ENSG00000216863+ENSG00000241216_015	chr6	dexseq_prepare_annotation2.py	exon	6591389	6591712	.	-	.	ENST00000435641__exon_number_015__gene_id_ENSG00000216863+ENSG00000241216		ENSG00000216863.ENSG00000241216.14	0.357740424934643	3.58099737378852	0.000684834659205726	0.0852602381987838
ENSG00000151445.30	ENSG00000151445	ENSG00000151445_031	chr14	dexseq_prepare_annotation2.py	exon	77923623	77923660	.	-	.	ENST00000327028+ENST00000557466+ENST00000343765+ENST00000553888+ENST00000556909__exon_number_031__gene_id_ENSG00000151445	VIPAS39	ENSG00000151445.30	-2.63811194259843	-3.56803151699848	0.000686765765544779	0.0854169960762505
ENSG00000259264.ENSG00000140481.2	ENSG00000259264+ENSG00000140481	ENSG00000259264+ENSG00000140481_003	chr15	dexseq_prepare_annotation2.py	exon	74495391	74495439	.	+	.	ENST00000561332+ENST00000558645+ENST00000560148__exon_number_003__gene_id_ENSG00000259264+ENSG00000140481		ENSG00000259264.ENSG00000140481.2	-0.280536087363862	-3.56920724745065	0.000710725647700113	0.0883106143992735
ENSG00000250125.3	ENSG00000250125	ENSG00000250125_004	chr4	dexseq_prepare_annotation2.py	exon	65804991	65805083	.	-	.	ENST00000509932__exon_number_004__gene_id_ENSG00000250125	RP11-707A18.1	ENSG00000250125.3	0.925569195439426	3.87617687743828	0.000713147922187252	0.0884123235516911
ENSG00000250125.2	ENSG00000250125	ENSG00000250125_003	chr4	dexseq_prepare_annotation2.py	exon	65803325	65803557	.	-	.	ENST00000509932__exon_number_003__gene_id_ENSG00000250125	RP11-707A18.1	ENSG00000250125.2	-0.925569195439425	-3.87617687743828	0.000713147922187253	0.0884123235516911
ENSG00000082196.ENSG00000250767.ENSG00000273294.ENSG00000242110.32	ENSG00000082196+ENSG00000250767+ENSG00000273294+ENSG00000242110	ENSG00000082196+ENSG00000250767+ENSG00000273294+ENSG00000242110_033	chr5	dexseq_prepare_annotation2.py	exon	34024014	34024113	.	-	.	ENST00000231338+ENST00000508398+ENST00000382065+ENST00000513471+ENST00000382079+ENST00000513065__exon_number_033__gene_id_ENSG00000082196+ENSG00000250767+ENSG00000273294+ENSG00000242110		ENSG00000082196.ENSG00000250767.ENSG00000273294.ENSG00000242110.32	0.339185126904449	3.51372045046877	0.000713754861539673	0.0884123235516911
ENSG00000006025.35	ENSG00000006025	ENSG00000006025_036	chr17	dexseq_prepare_annotation2.py	exon	45895872	45895982	.	-	.	ENST00000584698+ENST00000580140+ENST00000579728+ENST00000007414+ENST00000392507__exon_number_036__gene_id_ENSG00000006025	OSBPL7	ENSG00000006025.35	0.30353634631139	3.49684252369669	0.000714326391588416	0.0884123235516911
ENSG00000110911.7	ENSG00000110911	ENSG00000110911_008	chr12	dexseq_prepare_annotation2.py	exon	51379775	51379775	.	-	.	ENST00000394904+ENST00000262052__exon_number_008__gene_id_ENSG00000110911	SLC11A2	ENSG00000110911.7	-0.375548491593259	-3.46188836817482	0.000717062688242955	0.0886646618948817
ENSG00000048740.26	ENSG00000048740	ENSG00000048740_027	chr10	dexseq_prepare_annotation2.py	exon	11371243	11371252	.	+	.	ENST00000354440+ENST00000609870+ENST00000379261__exon_number_027__gene_id_ENSG00000048740	CELF2	ENSG00000048740.26	-0.284402968982267	-3.55276864900325	0.000720868809505485	0.0890486648336844
ENSG00000175455.36	ENSG00000175455	ENSG00000175455_037	chr3	dexseq_prepare_annotation2.py	exon	123668312	123668339	.	-	.	ENST00000434954+ENST00000426152__exon_number_037__gene_id_ENSG00000175455	CCDC14	ENSG00000175455.36	-0.128162630709392	-3.4365153771145	0.000722157222993638	0.0891212125525896
ENSG00000074855.22	ENSG00000074855	ENSG00000074855_023	chr19	dexseq_prepare_annotation2.py	exon	17445547	17445638	.	-	.	ENST00000159087__exon_number_023__gene_id_ENSG00000074855	ANO8	ENSG00000074855.22	0.372576110262391	3.73756443997907	0.000723517142264223	0.0892024354873811
ENSG00000055609.26	ENSG00000055609	ENSG00000055609_027	chr7	dexseq_prepare_annotation2.py	exon	151854846	151855010	.	-	.	ENST00000360104+ENST00000473186+ENST00000355193+ENST00000424877__exon_number_027__gene_id_ENSG00000055609	KMT2C	ENSG00000055609.26	-0.743153312868343	-3.4915445068815	0.000727003728659607	0.0895454437571511
ENSG00000185344.33	ENSG00000185344	ENSG00000185344_034	chr12	dexseq_prepare_annotation2.py	exon	124243235	124246302	.	+	.	ENST00000330342__exon_number_034__gene_id_ENSG00000185344	ATP6V0A2	ENSG00000185344.33	-0.642957521000909	-3.79111832047161	0.000728326841981513	0.0896215697366448
ENSG00000137133.16	ENSG00000137133	ENSG00000137133_017	chr9	dexseq_prepare_annotation2.py	exon	35815004	35815018	.	-	.	ENST00000259667+ENST00000474848+ENST00000461169+ENST00000474908__exon_number_017__gene_id_ENSG00000137133	HINT2	ENSG00000137133.16	0.292486474326382	3.63077037099319	0.000730978324019023	0.0898608478942998
ENSG00000263033	ENSG00000263033	ENSG00000263033_001	chr16	dexseq_prepare_annotation2.py	exon	11290034	11290164	.	+	.	ENST00000572466__exon_number_001__gene_id_ENSG00000263033	RP11-396B14.2	ENSG00000263033	0.847533029132342	3.86504819057446	0.000733459799812093	0.0899122409429236
ENSG00000263033.2	ENSG00000263033	ENSG00000263033_003	chr16	dexseq_prepare_annotation2.py	exon	11317958	11318373	.	+	.	ENST00000572466__exon_number_003__gene_id_ENSG00000263033	RP11-396B14.2	ENSG00000263033.2	-0.847533029132342	-3.86504819057445	0.000733459799812093	0.0899122409429236
ENSG00000067369.62	ENSG00000067369	ENSG00000067369_063	chr15	dexseq_prepare_annotation2.py	exon	43802813	43802926	.	-	.	ENST00000477089__exon_number_063__gene_id_ENSG00000067369	TP53BP1	ENSG00000067369.62	-0.244416363941192	-3.44161492279151	0.000733518423577725	0.0899122409429236
ENSG00000166535.24	ENSG00000166535	ENSG00000166535_025	chr12	dexseq_prepare_annotation2.py	exon	8998721	8998818	.	+	.	ENST00000541459+ENST00000539547+ENST00000545692+ENST00000540049+ENST00000299698__exon_number_025__gene_id_ENSG00000166535	A2ML1	ENSG00000166535.24	-0.473777027517378	-3.47122812178682	0.00073655428487507	0.0901973875327938
ENSG00000155980.13	ENSG00000155980	ENSG00000155980_014	chr12	dexseq_prepare_annotation2.py	exon	57965104	57965172	.	+	.	ENST00000455537+ENST00000286452__exon_number_014__gene_id_ENSG00000155980	KIF5A	ENSG00000155980.13	-0.428544229580883	-3.54446143352594	0.000740100775017707	0.0904619334024985
ENSG00000145375.11	ENSG00000145375	ENSG00000145375_012	chr4	dexseq_prepare_annotation2.py	exon	123949341	123949550	.	+	.	ENST00000274008+ENST00000422835__exon_number_012__gene_id_ENSG00000145375	SPATA5	ENSG00000145375.11	-0.31327625556186	-3.50924749013948	0.000740199916716713	0.0904619334024985
ENSG00000272084.ENSG00000127481.11	ENSG00000272084+ENSG00000127481	ENSG00000272084+ENSG00000127481_012	chr1	dexseq_prepare_annotation2.py	exon	19404470	19404560	.	-	.	ENST00000375226+ENST00000375224+ENST00000375225+ENST00000543981+ENST00000459947+ENST00000375217+ENST00000375254+ENST00000429347+ENST00000375267__exon_number_012__gene_id_ENSG00000272084+ENSG00000127481		ENSG00000272084.ENSG00000127481.11	0.933885589215318	3.39499995484292	0.000740849586758142	0.0904619334024985
ENSG00000250420.17	ENSG00000250420	ENSG00000250420_018	chr5	dexseq_prepare_annotation2.py	exon	178238175	178238287	.	-	.	ENST00000536654+ENST00000503486__exon_number_018__gene_id_ENSG00000250420	AACSP1	ENSG00000250420.17	-0.748229156992996	-3.51530830811395	0.000743309442309752	0.0906751917762737
ENSG00000133026.57	ENSG00000133026	ENSG00000133026_058	chr17	dexseq_prepare_annotation2.py	exon	8508212	8508300	.	-	.	ENST00000411957+ENST00000379980+ENST00000396239+ENST00000360416+ENST00000269243__exon_number_058__gene_id_ENSG00000133026	MYH10	ENSG00000133026.57	-0.219463987042002	-3.4421114729587	0.000745475526842473	0.0908522388954941
ENSG00000148120.21	ENSG00000148120	ENSG00000148120_022	chr9	dexseq_prepare_annotation2.py	exon	97693997	97694115	.	+	.	ENST00000277198+ENST00000473778+ENST00000395357__exon_number_022__gene_id_ENSG00000148120	C9orf3	ENSG00000148120.21	0.221250201771775	3.43709692597759	0.000749239127140467	0.0911938239132623
ENSG00000145687.12	ENSG00000145687	ENSG00000145687_013	chr5	dexseq_prepare_annotation2.py	exon	80733278	80733649	.	-	.	ENST00000513785__exon_number_013__gene_id_ENSG00000145687	SSBP2	ENSG00000145687.12	-0.251147856575175	-3.43691283997298	0.000749713213460249	0.0911938239132623
ENSG00000034152.5	ENSG00000034152	ENSG00000034152_006	chr17	dexseq_prepare_annotation2.py	exon	21191348	21191357	.	+	.	ENST00000529517+ENST00000361818+ENST00000526076__exon_number_006__gene_id_ENSG00000034152	MAP2K3	ENSG00000034152.5	-0.497172593660039	-3.47923946654823	0.000757271555349002	0.0919494739486542
ENSG00000148803.13	ENSG00000148803	ENSG00000148803_014	chr10	dexseq_prepare_annotation2.py	exon	135171161	135171241	.	-	.	ENST00000368551__exon_number_014__gene_id_ENSG00000148803	FUOM	ENSG00000148803.13	0.194694169726655	3.53717409531106	0.000757372232552717	0.0919494739486542
ENSG00000100341.11	ENSG00000100341	ENSG00000100341_012	chr22	dexseq_prepare_annotation2.py	exon	44285679	44285744	.	-	.	ENST00000597664+ENST00000216177__exon_number_012__gene_id_ENSG00000100341	PNPLA5	ENSG00000100341.11	-1.41344248036039	-3.64381918611221	0.000761408539847006	0.0923512999208327
ENSG00000147647.12	ENSG00000147647	ENSG00000147647_013	chr8	dexseq_prepare_annotation2.py	exon	105423977	105424043	.	-	.	ENST00000521372__exon_number_013__gene_id_ENSG00000147647	DPYS	ENSG00000147647.12	0.447296399514283	3.48158831062861	0.000763865643792592	0.0925610006804232
ENSG00000198589.70	ENSG00000198589	ENSG00000198589_071	chr4	dexseq_prepare_annotation2.py	exon	151837553	151837679	.	-	.	ENST00000535741+ENST00000507224+ENST00000510413+ENST00000357115__exon_number_071__gene_id_ENSG00000198589	LRBA	ENSG00000198589.70	-0.409153128410082	-3.48631796442004	0.000765631350626318	0.0926866021341071
ENSG00000110888.1	ENSG00000110888	ENSG00000110888_002	chr12	dexseq_prepare_annotation2.py	exon	30862487	30862487	.	-	.	ENST00000454014+ENST00000537553+ENST00000548676+ENST00000433722+ENST00000298892__exon_number_002__gene_id_ENSG00000110888	CAPRIN2	ENSG00000110888.1	-0.390209800635127	-3.56980594646462	0.00077723767953956	0.0940021274230567
ENSG00000135677.20	ENSG00000135677	ENSG00000135677_021	chr12	dexseq_prepare_annotation2.py	exon	65138671	65138687	.	-	.	ENST00000543646+ENST00000542058+ENST00000545273+ENST00000541781+ENST00000258145+ENST00000418919__exon_number_021__gene_id_ENSG00000135677	GNS	ENSG00000135677.20	-0.725045422017235	-3.49343270287261	0.000779249518081571	0.0941558600212782
ENSG00000135476.20	ENSG00000135476	ENSG00000135476_021	chr12	dexseq_prepare_annotation2.py	exon	53675291	53675410	.	+	.	ENST00000257934+ENST00000552462+ENST00000535123+ENST00000552671__exon_number_021__gene_id_ENSG00000135476	ESPL1	ENSG00000135476.20	-0.718551354568169	-3.44424159209308	0.000781516972435688	0.0943401570752566
ENSG00000091536.43	ENSG00000091536	ENSG00000091536_044	chr17	dexseq_prepare_annotation2.py	exon	18052800	18052894	.	+	.	ENST00000205890+ENST00000578999__exon_number_044__gene_id_ENSG00000091536	MYO15A	ENSG00000091536.43	0.462326219700302	3.3995420005521	0.000782699236491544	0.0943586283150997
ENSG00000174501.30	ENSG00000174501	ENSG00000174501_031	chr2	dexseq_prepare_annotation2.py	exon	96557413	96557485	.	-	.	ENST00000295246+ENST00000456556+ENST00000420871+ENST00000531153+ENST00000534304+ENST00000419039__exon_number_031__gene_id_ENSG00000174501	ANKRD36C	ENSG00000174501.30	0.504432238588496	3.42770319367221	0.000783154642145747	0.0943586283150997
ENSG00000160404.20	ENSG00000160404	ENSG00000160404_021	chr9	dexseq_prepare_annotation2.py	exon	130497593	130497596	.	-	.	ENST00000458505+ENST00000373284__exon_number_021__gene_id_ENSG00000160404	TOR2A	ENSG00000160404.20	-0.835477354821016	-3.53618556157212	0.000788293838380392	0.0948878848335306
ENSG00000223711.1	ENSG00000223711	ENSG00000223711_002	chr3	dexseq_prepare_annotation2.py	exon	195273222	195273291	.	+	.	ENST00000417011__exon_number_002__gene_id_ENSG00000223711	AC091633.3	ENSG00000223711.1	-0.876521858700283	-3.70451984688009	0.000792628221178734	0.0953193552038516
ENSG00000187741.40	ENSG00000187741	ENSG00000187741_041	chr16	dexseq_prepare_annotation2.py	exon	89818569	89818630	.	-	.	ENST00000305699+ENST00000563318+ENST00000563510+ENST00000561660+ENST00000568369+ENST00000389301__exon_number_041__gene_id_ENSG00000187741	FANCA	ENSG00000187741.40	-0.309293306577528	-3.41572179978481	0.000797550386595036	0.0958206282994973
ENSG00000113594.7	ENSG00000113594	ENSG00000113594_008	chr5	dexseq_prepare_annotation2.py	exon	38489180	38489347	.	-	.	ENST00000506003+ENST00000453190+ENST00000508477+ENST00000263409__exon_number_008__gene_id_ENSG00000113594	LIFR	ENSG00000113594.7	-0.258099297694114	-3.50990988320783	0.000799297302464379	0.095939828811003
ENSG00000272213.ENSG00000072864.15	ENSG00000272213+ENSG00000072864	ENSG00000272213+ENSG00000072864_016	chr16	dexseq_prepare_annotation2.py	exon	15771782	15771801	.	+	.	ENST00000573203+ENST00000396355+ENST00000396353+ENST00000342673+ENST00000396354+ENST00000570727+ENST00000574163+ENST00000577101+ENST00000572756__exon_number_016__gene_id_ENSG00000272213+ENSG00000072864		ENSG00000272213.ENSG00000072864.15	-0.777231777770084	-3.4770108990255	0.000804733282621099	0.0962888651170198
ENSG00000198542.7	ENSG00000198542	ENSG00000198542_008	chr13	dexseq_prepare_annotation2.py	exon	102235566	102235706	.	+	.	ENST00000376162+ENST00000545560+ENST00000376180__exon_number_008__gene_id_ENSG00000198542	ITGBL1	ENSG00000198542.7	-0.636848288789843	-3.59835219491162	0.000804911825448487	0.0962888651170198
ENSG00000112679.38	ENSG00000112679	ENSG00000112679_039	chr6	dexseq_prepare_annotation2.py	exon	351354	351355	.	+	.	ENST00000344450__exon_number_039__gene_id_ENSG00000112679	DUSP22	ENSG00000112679.38	-0.656511448802938	-3.43277997827387	0.000804963387697385	0.0962888651170198
ENSG00000069329	ENSG00000069329	ENSG00000069329_001	chr16	dexseq_prepare_annotation2.py	exon	46690054	46693588	.	-	.	ENST00000299138__exon_number_001__gene_id_ENSG00000069329	VPS35	ENSG00000069329	-0.406325850365511	-3.46062955756636	0.000805314266951505	0.0962888651170198
ENSG00000171777.28	ENSG00000171777	ENSG00000171777_029	chr19	dexseq_prepare_annotation2.py	exon	38910771	38910902	.	-	.	ENST00000589474+ENST00000587738+ENST00000592322+ENST00000589358+ENST00000588404+ENST00000293062+ENST00000587753+ENST00000426920+ENST00000433821+ENST00000454404+ENST00000586305+ENST00000589100__exon_number_029__gene_id_ENSG00000171777	RASGRP4	ENSG00000171777.28	0.4300522029097	3.65659739157586	0.000806782914492209	0.0962888651170198
ENSG00000136155.28	ENSG00000136155	ENSG00000136155_029	chr13	dexseq_prepare_annotation2.py	exon	78187026	78187075	.	+	.	ENST00000535157+ENST00000349847+ENST00000377246+ENST00000471491+ENST00000469982__exon_number_029__gene_id_ENSG00000136155	SCEL	ENSG00000136155.28	-0.661101647675408	-3.45550382536791	0.000806978550933422	0.0962888651170198
ENSG00000241073.ENSG00000156876.18	ENSG00000241073+ENSG00000156876	ENSG00000241073+ENSG00000156876_019	chr1	dexseq_prepare_annotation2.py	exon	100587936	100588040	.	-	.	ENST00000535161+ENST00000462159+ENST00000287482__exon_number_019__gene_id_ENSG00000241073+ENSG00000156876		ENSG00000241073.ENSG00000156876.18	0.586880371018731	3.50665084858703	0.000807622980166761	0.0962888651170198
ENSG00000137509.50	ENSG00000137509	ENSG00000137509_051	chr11	dexseq_prepare_annotation2.py	exon	82681524	82681626	.	-	.	ENST00000534396__exon_number_051__gene_id_ENSG00000137509	PRCP	ENSG00000137509.50	0.426981338540222	3.45087905643654	0.000808265302094689	0.0962888651170198
ENSG00000115286.23	ENSG00000115286	ENSG00000115286_024	chr19	dexseq_prepare_annotation2.py	exon	1388832	1388937	.	+	.	ENST00000539480+ENST00000538523+ENST00000538929+ENST00000534853+ENST00000538662+ENST00000414651+ENST00000543289+ENST00000546172+ENST00000540530+ENST00000545446+ENST00000436115+ENST00000313408+ENST00000546283+ENST00000233627+ENST00000535382__exon_number_024__gene_id_ENSG00000115286	NDUFS7	ENSG00000115286.23	0.36461341344785	3.51272657864572	0.000818154445086383	0.0973757002095696
ENSG00000144724.40	ENSG00000144724	ENSG00000144724_041	chr3	dexseq_prepare_annotation2.py	exon	62279227	62283288	.	+	.	ENST00000474889__exon_number_041__gene_id_ENSG00000144724	PTPRG	ENSG00000144724.40	0.432994798625009	3.43586649751991	0.000820085193600364	0.0975141900177076
ENSG00000183675.10	ENSG00000183675	ENSG00000183675_011	chr10	dexseq_prepare_annotation2.py	exon	48771315	48771405	.	-	.	ENST00000374233+ENST00000374237+ENST00000331650+ENST00000515532+ENST00000507417+ENST00000509753+ENST00000509631+ENST00000509230+ENST00000417914+ENST00000514491+ENST00000395660+ENST00000395662+ENST00000374240+ENST00000502266+ENST00000395668+ENST00000507697__exon_number_011__gene_id_ENSG00000183675	PTPN20B	ENSG00000183675.10	-1.15822419572873	-3.49127025505359	0.000824246851598995	0.0979174446733192
ENSG00000085276.5	ENSG00000085276	ENSG00000085276_006	chr3	dexseq_prepare_annotation2.py	exon	168802618	168802661	.	-	.	ENST00000494292+ENST00000472280+ENST00000264674+ENST00000460814+ENST00000468789+ENST00000464456+ENST00000392736__exon_number_006__gene_id_ENSG00000085276	MECOM	ENSG00000085276.5	0.29262033285738	3.48159561399213	0.000828723539905713	0.0983573357651681
ENSG00000006118.13	ENSG00000006118	ENSG00000006118_014	chr11	dexseq_prepare_annotation2.py	exon	60694540	60694675	.	+	.	ENST00000534983+ENST00000544098__exon_number_014__gene_id_ENSG00000006118	TMEM132A	ENSG00000006118.13	-0.267257327787964	-3.41649396552124	0.000830337951140492	0.0984570127288902
ENSG00000170421.43	ENSG00000170421	ENSG00000170421_044	chr12	dexseq_prepare_annotation2.py	exon	53343609	53343615	.	-	.	ENST00000546921+ENST00000546826+ENST00000552551+ENST00000549198+ENST00000551318+ENST00000552877__exon_number_044__gene_id_ENSG00000170421	KRT8	ENSG00000170421.43	-0.284109184894123	-3.41584110216288	0.000832176406598069	0.0985830451029764
ENSG00000260391.ENSG00000160145.22	ENSG00000260391+ENSG00000160145	ENSG00000260391+ENSG00000160145_023	chr3	dexseq_prepare_annotation2.py	exon	124017638	124017760	.	+	.	ENST00000498499+ENST00000460856+ENST00000360013+ENST00000354186+ENST00000240874__exon_number_023__gene_id_ENSG00000260391+ENSG00000160145		ENSG00000260391.ENSG00000160145.22	-0.524181428106923	-3.38266980920034	0.000833968522284202	0.0986891586315165
ENSG00000123104.48	ENSG00000123104	ENSG00000123104_049	chr12	dexseq_prepare_annotation2.py	exon	26808641	26808785	.	-	.	ENST00000381340__exon_number_049__gene_id_ENSG00000123104	ITPR2	ENSG00000123104.48	0.280107676130703	3.40540050629516	0.000835143582685148	0.0986891586315165
ENSG00000105281.14	ENSG00000105281	ENSG00000105281_015	chr19	dexseq_prepare_annotation2.py	exon	47288044	47288060	.	-	.	ENST00000598022+ENST00000594991+ENST00000434726__exon_number_015__gene_id_ENSG00000105281	SLC1A5	ENSG00000105281.14	-0.946512956838877	-3.58580867897514	0.000835401336518281	0.0986891586315165
ENSG00000091536.57	ENSG00000091536	ENSG00000091536_058	chr17	dexseq_prepare_annotation2.py	exon	18057994	18058069	.	+	.	ENST00000205890+ENST00000418233+ENST00000585180__exon_number_058__gene_id_ENSG00000091536	MYO15A	ENSG00000091536.57	0.458906551007517	3.37921653936987	0.000840224182299568	0.0990765182625738
ENSG00000172977.11	ENSG00000172977	ENSG00000172977_012	chr11	dexseq_prepare_annotation2.py	exon	65479895	65479916	.	+	.	ENST00000352980+ENST00000530446+ENST00000527544+ENST00000534104+ENST00000530605+ENST00000341318+ENST00000377046+ENST00000534293+ENST00000532042__exon_number_012__gene_id_ENSG00000172977	KAT5	ENSG00000172977.11	0.740573782229475	3.39635528691721	0.000840239211774298	0.0990765182625738
ENSG00000167261.14	ENSG00000167261	ENSG00000167261_015	chr16	dexseq_prepare_annotation2.py	exon	68025883	68025966	.	-	.	ENST00000268795__exon_number_015__gene_id_ENSG00000167261	DPEP2	ENSG00000167261.14	-0.428398691262563	-3.44629463916695	0.000844264027555013	0.0994588406585476
