# Supplementary material for: The transcriptomic response of cells to a drug combination is more than the sum of the responses to the monotherapies
Source: eLife. 2020 Sep 18;9:e52707. doi: 10.7554/eLife.52707 (PMC7546737; doi:10.7554/eLife.52707)
Supplement: Source data 8. [file elife-52707-data8.zip › Supplementary Item 13 Differential Splicing/MFL_WFA_DMSO_singlet_3_dynsyn_exon_O_fcounts_O_flatten_exon_name.mtrx_exons_intragene_t_test_FDR_10]

V1	V2	V3	V4	V5	V6	V7	V8	V9	V10	V11	V12	id	logFC	t	P.Value	FDR
ENSG00000215029.ENSG00000185945.4	ENSG00000215029+ENSG00000185945	ENSG00000215029+ENSG00000185945_005	chrX	dexseq_prepare_annotation2.py	exon	101618901	101618973	.	-	.	ENST00000457521+ENST00000372750+ENST00000372749+ENST00000412230__exon_number_005__gene_id_ENSG00000215029+ENSG00000185945		ENSG00000215029.ENSG00000185945.4	-7.69186679804694	-98.4057161924394	1.40394145014316e-137	1.84228004970686e-132
ENSG00000091536.72	ENSG00000091536	ENSG00000091536_073	chr17	dexseq_prepare_annotation2.py	exon	18062239	18062311	.	+	.	ENST00000578472+ENST00000556535+ENST00000418233+ENST00000557655+ENST00000205890+ENST00000433411__exon_number_073__gene_id_ENSG00000091536	MYO15A	ENSG00000091536.72	-2.62334553540931	-39.9977057220784	2.29102357252876e-113	1.50316347617184e-108
ENSG00000091536.73	ENSG00000091536	ENSG00000091536_074	chr17	dexseq_prepare_annotation2.py	exon	18062589	18062661	.	+	.	ENST00000578472+ENST00000556535+ENST00000557190+ENST00000418233+ENST00000557655+ENST00000205890+ENST00000433411__exon_number_074__gene_id_ENSG00000091536	MYO15A	ENSG00000091536.73	-2.64952262600327	-37.4796302854184	4.41402400097896e-107	1.93072352485487e-102
ENSG00000138744.ENSG00000198301.7	ENSG00000138744+ENSG00000198301	ENSG00000138744+ENSG00000198301_008	chr4	dexseq_prepare_annotation2.py	exon	76839914	76839942	.	-	.	ENST00000602782+ENST00000286733__exon_number_008__gene_id_ENSG00000138744+ENSG00000198301		ENSG00000138744.ENSG00000198301.7	-3.72097795008058	-47.6308275236445	7.54988842909919e-106	2.47677864860814e-101
ENSG00000138744.ENSG00000198301.3	ENSG00000138744+ENSG00000198301	ENSG00000138744+ENSG00000198301_004	chr4	dexseq_prepare_annotation2.py	exon	76835458	76835491	.	-	.	ENST00000513045+ENST00000511606+ENST00000286733__exon_number_004__gene_id_ENSG00000138744+ENSG00000198301		ENSG00000138744.ENSG00000198301.3	-3.7097116094704	-46.6578358725285	2.57476545549173e-104	6.75731745201071e-100
ENSG00000066855.1	ENSG00000066855	ENSG00000066855_002	chr8	dexseq_prepare_annotation2.py	exon	66556974	66557019	.	+	.	ENST00000523222+ENST00000523170+ENST00000262146+ENST00000522239+ENST00000424808__exon_number_002__gene_id_ENSG00000066855	MTFR1	ENSG00000066855.1	-3.20653201055071	-56.4729027252867	8.7074254059009e-99	1.90434296102188e-94
ENSG00000138744.ENSG00000198301.1	ENSG00000138744+ENSG00000198301	ENSG00000138744+ENSG00000198301_002	chr4	dexseq_prepare_annotation2.py	exon	76834813	76835121	.	-	.	ENST00000286733__exon_number_002__gene_id_ENSG00000138744+ENSG00000198301		ENSG00000138744.ENSG00000198301.1	-3.50405123143109	-37.7684911850718	6.19489118592605e-89	1.1612943017137e-84
ENSG00000091536.69	ENSG00000091536	ENSG00000091536_070	chr17	dexseq_prepare_annotation2.py	exon	18061652	18061659	.	+	.	ENST00000557655+ENST00000578472+ENST00000556535+ENST00000557190__exon_number_070__gene_id_ENSG00000091536	MYO15A	ENSG00000091536.69	-2.66563138007152	-29.4354819373529	6.2672919307035e-85	1.02800822716347e-80
ENSG00000091536.71	ENSG00000091536	ENSG00000091536_072	chr17	dexseq_prepare_annotation2.py	exon	18061837	18061952	.	+	.	ENST00000578472+ENST00000205890+ENST00000418233__exon_number_072__gene_id_ENSG00000091536	MYO15A	ENSG00000091536.71	-2.6005450319121	-28.9734879448259	1.48710317039429e-83	2.168229469172e-79
ENSG00000079102.31	ENSG00000079102	ENSG00000079102_032	chr8	dexseq_prepare_annotation2.py	exon	93023281	93023315	.	-	.	ENST00000396218+ENST00000360348+ENST00000523629+ENST00000520724+ENST00000436581+ENST00000518844+ENST00000523290+ENST00000265814+ENST00000521553+ENST00000519847+ENST00000518992+ENST00000521054+ENST00000422361__exon_number_032__gene_id_ENSG00000079102	RUNX1T1	ENSG00000079102.31	-3.43146111302433	-66.4619157978324	2.67668046921655e-80	3.51239364531534e-76
ENSG00000227195.41	ENSG00000227195	ENSG00000227195_042	chr20	dexseq_prepare_annotation2.py	exon	26188939	26189080	.	-	.	ENST00000608521__exon_number_042__gene_id_ENSG00000227195	MIR663A	ENSG00000227195.41	-2.57806269079997	-33.1865293992445	7.22179883066579e-80	8.61508078325115e-76
ENSG00000159640.ENSG00000224353.ENSG00000264813.23	ENSG00000159640+ENSG00000224353+ENSG00000264813	ENSG00000159640+ENSG00000224353+ENSG00000264813_024	chr17	dexseq_prepare_annotation2.py	exon	61561691	61561698	.	+	.	ENST00000582678+ENST00000428043+ENST00000290866__exon_number_024__gene_id_ENSG00000159640+ENSG00000224353+ENSG00000264813		ENSG00000159640.ENSG00000224353.ENSG00000264813.23	-3.6091858205924	-30.4302755936394	1.59301041492114e-79	1.74198343888985e-75
ENSG00000215029.ENSG00000185945.3	ENSG00000215029+ENSG00000185945	ENSG00000215029+ENSG00000185945_004	chrX	dexseq_prepare_annotation2.py	exon	101618184	101618366	.	-	.	ENST00000457521+ENST00000372750+ENST00000372749+ENST00000412230__exon_number_004__gene_id_ENSG00000215029+ENSG00000185945		ENSG00000215029.ENSG00000185945.3	-7.52137580820252	-37.1693467451273	2.59745569727964e-77	2.62187178083407e-73
ENSG00000091536.74	ENSG00000091536	ENSG00000091536_075	chr17	dexseq_prepare_annotation2.py	exon	18062662	18062919	.	+	.	ENST00000433411__exon_number_075__gene_id_ENSG00000091536	MYO15A	ENSG00000091536.74	-2.44325031882113	-26.4419995488623	8.21705393153395e-76	7.70184465002677e-72
ENSG00000127419.5	ENSG00000127419	ENSG00000127419_006	chr4	dexseq_prepare_annotation2.py	exon	926234	926247	.	+	.	ENST00000264771+ENST00000505734+ENST00000504744+ENST00000513952+ENST00000514453+ENST00000515492+ENST00000507319__exon_number_006__gene_id_ENSG00000127419	TMEM175	ENSG00000127419.5	3.90573639407621	46.1807080467556	1.77652794860502e-73	1.55413033647899e-69
ENSG00000127419.4	ENSG00000127419	ENSG00000127419_005	chr4	dexseq_prepare_annotation2.py	exon	926232	926233	.	+	.	ENST00000264771+ENST00000505734+ENST00000513952+ENST00000514453+ENST00000515492+ENST00000507319__exon_number_005__gene_id_ENSG00000127419	TMEM175	ENSG00000127419.4	3.91185143377282	45.2786597012776	1.37671968960717e-72	1.1290994444352e-68
ENSG00000127419	ENSG00000127419	ENSG00000127419_001	chr4	dexseq_prepare_annotation2.py	exon	926175	926191	.	+	.	ENST00000507319+ENST00000264771__exon_number_001__gene_id_ENSG00000127419	TMEM175	ENSG00000127419	3.77500565255147	42.6562100125544	6.56964226798357e-70	5.071068221702e-66
ENSG00000215440.ENSG00000124222.ENSG00000254995.87	ENSG00000215440+ENSG00000124222+ENSG00000254995	ENSG00000215440+ENSG00000124222+ENSG00000254995_088	chr20	dexseq_prepare_annotation2.py	exon	57292916	57293051	.	+	.	ENST00000532531+ENST00000527587__exon_number_088__gene_id_ENSG00000215440+ENSG00000124222+ENSG00000254995		ENSG00000215440.ENSG00000124222.ENSG00000254995.87	-1.62653207515646	-35.6903089631691	1.83594824892664e-67	1.33842667289251e-63
ENSG00000159216.40	ENSG00000159216	ENSG00000159216_041	chr21	dexseq_prepare_annotation2.py	exon	37342373	37342465	.	-	.	ENST00000460207+ENST00000475045__exon_number_041__gene_id_ENSG00000159216	RUNX1	ENSG00000159216.40	-3.3067431482356	-39.8541733720953	7.01826086815911e-67	4.84710646127145e-63
ENSG00000177239.29	ENSG00000177239	ENSG00000177239_030	chr9	dexseq_prepare_annotation2.py	exon	139998878	139999054	.	+	.	ENST00000535028+ENST00000536349+ENST00000480100__exon_number_030__gene_id_ENSG00000177239	MAN1B1	ENSG00000177239.29	3.40139112103721	40.5014759897449	5.58881327620236e-66	3.66687627864913e-62
ENSG00000159640.ENSG00000224353.ENSG00000264813.22	ENSG00000159640+ENSG00000224353+ENSG00000264813	ENSG00000159640+ENSG00000224353+ENSG00000264813_023	chr17	dexseq_prepare_annotation2.py	exon	61561213	61561332	.	+	.	ENST00000582678+ENST00000428043+ENST00000290866__exon_number_023__gene_id_ENSG00000159640+ENSG00000224353+ENSG00000264813		ENSG00000159640.ENSG00000224353.ENSG00000264813.22	-3.99202515841817	-25.215807148954	6.73563343370257e-66	4.20887281160628e-62
ENSG00000159640.ENSG00000224353.ENSG00000264813.24	ENSG00000159640+ENSG00000224353+ENSG00000264813	ENSG00000159640+ENSG00000224353+ENSG00000264813_025	chr17	dexseq_prepare_annotation2.py	exon	61561699	61561902	.	+	.	ENST00000582678+ENST00000428043+ENST00000290866+ENST00000579726__exon_number_025__gene_id_ENSG00000159640+ENSG00000224353+ENSG00000264813		ENSG00000159640.ENSG00000224353.ENSG00000264813.24	-3.74938225580349	-24.4040591849067	1.20743521438463e-63	7.20191198645363e-60
ENSG00000165125.35	ENSG00000165125	ENSG00000165125_036	chr7	dexseq_prepare_annotation2.py	exon	142583135	142583391	.	-	.	ENST00000359396__exon_number_036__gene_id_ENSG00000165125	TRPV6	ENSG00000165125.35	-1.96942076807909	-39.6863718050909	7.59740942516714e-62	4.3345533025621e-58
ENSG00000159216.41	ENSG00000159216	ENSG00000159216_042	chr21	dexseq_prepare_annotation2.py	exon	37354049	37354214	.	-	.	ENST00000460207+ENST00000475045__exon_number_042__gene_id_ENSG00000159216	RUNX1	ENSG00000159216.41	-3.20251862179024	-35.2029832927316	2.03275029472522e-61	1.1114231632268e-57
ENSG00000091536.67	ENSG00000091536	ENSG00000091536_068	chr17	dexseq_prepare_annotation2.py	exon	18061622	18061625	.	+	.	ENST00000556535+ENST00000557190__exon_number_068__gene_id_ENSG00000091536	MYO15A	ENSG00000091536.67	-2.75702071320721	-21.9431310935249	3.29005277181242e-61	1.72690921929108e-57
ENSG00000066855.2	ENSG00000066855	ENSG00000066855_003	chr8	dexseq_prepare_annotation2.py	exon	66582106	66582107	.	+	.	ENST00000517944__exon_number_003__gene_id_ENSG00000066855	MTFR1	ENSG00000066855.2	-2.93670459606244	-28.841282697461	4.8269115126378e-61	2.4361422404283e-57
ENSG00000166689.59	ENSG00000166689	ENSG00000166689_060	chr11	dexseq_prepare_annotation2.py	exon	17035672	17035689	.	-	.	ENST00000355661+ENST00000448080+ENST00000531066__exon_number_060__gene_id_ENSG00000166689	PLEKHA7	ENSG00000166689.59	-1.95289428303744	-25.8664397082461	1.10882352004185e-60	5.38896444247893e-57
ENSG00000131018.135	ENSG00000131018	ENSG00000131018_136	chr6	dexseq_prepare_annotation2.py	exon	152688132	152688352	.	-	.	ENST00000454018+ENST00000469439__exon_number_136__gene_id_ENSG00000131018	SYNE1	ENSG00000131018.135	-4.79856926600853	-18.6747408937259	7.98792538146579e-59	3.74354123002394e-55
ENSG00000114735.22	ENSG00000114735	ENSG00000114735_023	chr3	dexseq_prepare_annotation2.py	exon	50617371	50617546	.	+	.	ENST00000448997+ENST00000482974__exon_number_023__gene_id_ENSG00000114735	HEMK1	ENSG00000114735.22	-3.79873828838579	-30.4658748606927	1.21814284140597e-58	5.51197034258532e-55
ENSG00000131018.136	ENSG00000131018	ENSG00000131018_137	chr6	dexseq_prepare_annotation2.py	exon	152688353	152688517	.	-	.	ENST00000469439+ENST00000471834+ENST00000341594+ENST00000448038+ENST00000265368+ENST00000454018+ENST00000367255+ENST00000423061__exon_number_137__gene_id_ENSG00000131018	SYNE1	ENSG00000131018.136	-4.94347012918496	-17.9088373319134	3.08494406393661e-55	1.34937509985963e-51
ENSG00000175455.3	ENSG00000175455	ENSG00000175455_004	chr3	dexseq_prepare_annotation2.py	exon	123632564	123632571	.	-	.	ENST00000488653+ENST00000310351+ENST00000485727__exon_number_004__gene_id_ENSG00000175455	CCDC14	ENSG00000175455.3	-1.51217415571565	-22.0524288782104	4.00318605792836e-55	1.69453574481766e-51
ENSG00000079102.80	ENSG00000079102	ENSG00000079102_081	chr8	dexseq_prepare_annotation2.py	exon	93107490	93107490	.	-	.	ENST00000523290__exon_number_081__gene_id_ENSG00000079102	RUNX1T1	ENSG00000079102.80	2.17250028259843	34.1868172429518	1.6203323712388e-54	6.64447670058432e-51
ENSG00000100106.ENSG00000100101.26	ENSG00000100106+ENSG00000100101	ENSG00000100106+ENSG00000100101_027	chr22	dexseq_prepare_annotation2.py	exon	38122511	38122577	.	+	.	ENST00000492485__exon_number_027__gene_id_ENSG00000100106+ENSG00000100101		ENSG00000100106.ENSG00000100101.26	-2.96284365249199	-22.4640843473329	2.94786577792407e-54	1.17219649427501e-50
ENSG00000114735.15	ENSG00000114735	ENSG00000114735_016	chr3	dexseq_prepare_annotation2.py	exon	50614483	50614554	.	+	.	ENST00000424388+ENST00000434410+ENST00000448997+ENST00000232854+ENST00000482974+ENST00000455834__exon_number_016__gene_id_ENSG00000114735	HEMK1	ENSG00000114735.15	-3.89627135281476	-27.0349408004502	3.73233738513783e-53	1.44048463633105e-49
ENSG00000159216.43	ENSG00000159216	ENSG00000159216_044	chr21	dexseq_prepare_annotation2.py	exon	37357048	37357128	.	-	.	ENST00000475045__exon_number_044__gene_id_ENSG00000159216	RUNX1	ENSG00000159216.43	-3.15596177002916	-28.4263054228893	2.8306539477856e-52	1.06126877810378e-48
ENSG00000180448.9	ENSG00000180448	ENSG00000180448_010	chr19	dexseq_prepare_annotation2.py	exon	1071220	1071357	.	+	.	ENST00000543365__exon_number_010__gene_id_ENSG00000180448	HMHA1	ENSG00000180448.9	-2.72339394615071	-23.2518749114242	4.13621493447351e-52	1.50767332258745e-48
ENSG00000127419.38	ENSG00000127419	ENSG00000127419_039	chr4	dexseq_prepare_annotation2.py	exon	946978	947091	.	+	.	ENST00000264771+ENST00000452360+ENST00000506669+ENST00000514453+ENST00000504180+ENST00000508204+ENST00000515740+ENST00000515492+ENST00000513952+ENST00000509508+ENST00000438836+ENST00000510493+ENST00000515876__exon_number_039__gene_id_ENSG00000127419	TMEM175	ENSG00000127419.38	-3.18577440402691	-27.8381803574265	2.10868956955858e-51	7.4785530458545e-48
ENSG00000114735.21	ENSG00000114735	ENSG00000114735_022	chr3	dexseq_prepare_annotation2.py	exon	50617275	50617370	.	+	.	ENST00000434410+ENST00000443894+ENST00000448997+ENST00000232854+ENST00000482974+ENST00000455834__exon_number_022__gene_id_ENSG00000114735	HEMK1	ENSG00000114735.21	-3.63316304093419	-25.8045219629348	4.60597393605905e-51	1.59053976799353e-47
ENSG00000127419.37	ENSG00000127419	ENSG00000127419_038	chr4	dexseq_prepare_annotation2.py	exon	946225	946238	.	+	.	ENST00000264771+ENST00000452360+ENST00000506669+ENST00000514453+ENST00000504180+ENST00000508204+ENST00000515740+ENST00000515492+ENST00000513952+ENST00000509508+ENST00000438836+ENST00000510493+ENST00000515876__exon_number_038__gene_id_ENSG00000127419	TMEM175	ENSG00000127419.37	-3.19842473396741	-27.4847935873738	7.15770202140173e-51	2.4083281401343e-47
ENSG00000127419.41	ENSG00000127419	ENSG00000127419_042	chr4	dexseq_prepare_annotation2.py	exon	949272	949279	.	+	.	ENST00000506669__exon_number_042__gene_id_ENSG00000127419	TMEM175	ENSG00000127419.41	-3.43923855479561	-27.4161297609852	9.088579038696e-51	2.98155379653942e-47
ENSG00000114735.23	ENSG00000114735	ENSG00000114735_024	chr3	dexseq_prepare_annotation2.py	exon	50617547	50617660	.	+	.	ENST00000434410+ENST00000443894+ENST00000448997+ENST00000232854+ENST00000482974+ENST00000455834__exon_number_024__gene_id_ENSG00000114735	HEMK1	ENSG00000114735.23	-3.90079287136146	-25.6240233560153	9.46158474766418e-51	3.02821481404387e-47
ENSG00000091536.66	ENSG00000091536	ENSG00000091536_067	chr17	dexseq_prepare_annotation2.py	exon	18061036	18061214	.	+	.	ENST00000205890+ENST00000418233+ENST00000445289__exon_number_067__gene_id_ENSG00000091536	MYO15A	ENSG00000091536.66	-2.78372407738671	-18.8439346451202	1.3297884696149e-50	4.15470244190016e-47
ENSG00000085276.49	ENSG00000085276	ENSG00000085276_050	chr3	dexseq_prepare_annotation2.py	exon	169098975	169099046	.	-	.	ENST00000494292+ENST00000485957__exon_number_050__gene_id_ENSG00000085276	MECOM	ENSG00000085276.49	-2.62476350629428	-36.3287910283052	2.74799602449594e-50	8.38598917038155e-47
ENSG00000104915.25	ENSG00000104915	ENSG00000104915_026	chr19	dexseq_prepare_annotation2.py	exon	13260700	13260711	.	-	.	ENST00000588848+ENST00000440593+ENST00000587230+ENST00000242770+ENST00000591843+ENST00000591197+ENST00000589083+ENST00000343587__exon_number_026__gene_id_ENSG00000104915	STX10	ENSG00000104915.25	1.87543925972645	29.3270711216736	4.57999303083933e-50	1.36589964884727e-46
ENSG00000131018.130	ENSG00000131018	ENSG00000131018_131	chr6	dexseq_prepare_annotation2.py	exon	152683305	152683349	.	-	.	ENST00000448038+ENST00000471834+ENST00000341594+ENST00000265368+ENST00000367255+ENST00000423061__exon_number_131__gene_id_ENSG00000131018	SYNE1	ENSG00000131018.130	-4.70782908524135	-16.7377079126556	8.22259664113698e-50	2.39774572542951e-46
ENSG00000215440.ENSG00000124222.ENSG00000254995.88	ENSG00000215440+ENSG00000124222+ENSG00000254995	ENSG00000215440+ENSG00000124222+ENSG00000254995_089	chr20	dexseq_prepare_annotation2.py	exon	57293136	57294287	.	+	.	ENST00000532531+ENST00000527587__exon_number_089__gene_id_ENSG00000215440+ENSG00000124222+ENSG00000254995		ENSG00000215440.ENSG00000124222.ENSG00000254995.88	-1.50306721398879	-24.3354424329116	2.74151479692557e-49	7.82058814526449e-46
ENSG00000159216.44	ENSG00000159216	ENSG00000159216_045	chr21	dexseq_prepare_annotation2.py	exon	37360428	37360469	.	-	.	ENST00000475045__exon_number_045__gene_id_ENSG00000159216	RUNX1	ENSG00000159216.44	-3.17077790413641	-25.9653339430973	1.57205686371812e-48	4.38911586746424e-45
ENSG00000221968.1	ENSG00000221968	ENSG00000221968_002	chr11	dexseq_prepare_annotation2.py	exon	61640996	61640997	.	-	.	ENST00000527697+ENST00000533676__exon_number_002__gene_id_ENSG00000221968	FADS3	ENSG00000221968.1	-2.56866887087699	-27.2855813500712	1.89810843242456e-48	5.18903301499199e-45
ENSG00000079102.32	ENSG00000079102	ENSG00000079102_033	chr8	dexseq_prepare_annotation2.py	exon	93023316	93023319	.	-	.	ENST00000396218+ENST00000360348+ENST00000523629+ENST00000520724+ENST00000523290+ENST00000436581+ENST00000518844+ENST00000517792+ENST00000265814+ENST00000521553+ENST00000519847+ENST00000518992+ENST00000521054+ENST00000422361__exon_number_033__gene_id_ENSG00000079102	RUNX1T1	ENSG00000079102.32	-2.27683252746765	-28.901732369822	2.65149145911537e-48	7.10069412751097e-45
ENSG00000131018.137	ENSG00000131018	ENSG00000131018_138	chr6	dexseq_prepare_annotation2.py	exon	152688518	152690106	.	-	.	ENST00000471834__exon_number_138__gene_id_ENSG00000131018	SYNE1	ENSG00000131018.137	-4.70975188587169	-16.3573609592646	4.54970494238037e-48	1.19404276389807e-44
ENSG00000159216.42	ENSG00000159216	ENSG00000159216_043	chr21	dexseq_prepare_annotation2.py	exon	37356870	37357047	.	-	.	ENST00000460207+ENST00000475045__exon_number_043__gene_id_ENSG00000159216	RUNX1	ENSG00000159216.42	-3.00775220629416	-24.5735728921101	2.69237805802003e-46	6.92743595155891e-43
ENSG00000013441.27	ENSG00000013441	ENSG00000013441_028	chr2	dexseq_prepare_annotation2.py	exon	201725688	201725706	.	-	.	ENST00000492793+ENST00000473565+ENST00000461981__exon_number_028__gene_id_ENSG00000013441	CLK1	ENSG00000013441.27	-2.30093108561999	-24.5007225464445	2.87485879859346e-45	7.25470617825059e-42
ENSG00000159216.45	ENSG00000159216	ENSG00000159216_046	chr21	dexseq_prepare_annotation2.py	exon	37376862	37376965	.	-	.	ENST00000475045__exon_number_046__gene_id_ENSG00000159216	RUNX1	ENSG00000159216.45	-3.14112552174838	-23.4003491137603	2.41388159211371e-44	5.97649755245934e-41
ENSG00000159640.ENSG00000224353.ENSG00000264813.21	ENSG00000159640+ENSG00000224353+ENSG00000264813	ENSG00000159640+ENSG00000224353+ENSG00000264813_022	chr17	dexseq_prepare_annotation2.py	exon	61561210	61561212	.	+	.	ENST00000582678+ENST00000584529+ENST00000290866+ENST00000428043__exon_number_022__gene_id_ENSG00000159640+ENSG00000224353+ENSG00000264813		ENSG00000159640.ENSG00000224353.ENSG00000264813.21	-3.67515537261937	-17.6912632582821	1.06219551375204e-43	2.58117443899205e-40
ENSG00000104915.18	ENSG00000104915	ENSG00000104915_019	chr19	dexseq_prepare_annotation2.py	exon	13260313	13260386	.	-	.	ENST00000588848+ENST00000587318+ENST00000440593+ENST00000587230+ENST00000242770+ENST00000591197+ENST00000593126+ENST00000589083__exon_number_019__gene_id_ENSG00000104915	STX10	ENSG00000104915.18	-1.49252188460133	-24.6136534515541	1.52551333353692e-43	3.63965292097059e-40
ENSG00000066855	ENSG00000066855	ENSG00000066855_001	chr8	dexseq_prepare_annotation2.py	exon	66556969	66556973	.	+	.	ENST00000523222+ENST00000523170+ENST00000522239__exon_number_001__gene_id_ENSG00000066855	MTFR1	ENSG00000066855	-3.84326898149043	-20.161163751634	2.15114468753993e-43	5.04066978907794e-40
ENSG00000131018.134	ENSG00000131018	ENSG00000131018_135	chr6	dexseq_prepare_annotation2.py	exon	152688127	152688131	.	-	.	ENST00000454018__exon_number_135__gene_id_ENSG00000131018	SYNE1	ENSG00000131018.134	-4.80254250425188	-15.3189949637927	2.27430898564072e-43	5.23577848620608e-40
ENSG00000114735.20	ENSG00000114735	ENSG00000114735_021	chr3	dexseq_prepare_annotation2.py	exon	50616252	50616357	.	+	.	ENST00000455834+ENST00000448997+ENST00000232854+ENST00000434410__exon_number_021__gene_id_ENSG00000114735	HEMK1	ENSG00000114735.20	-2.71673484191199	-21.54562376451	2.92284957240411e-43	6.61279597568986e-40
ENSG00000148985.ENSG00000250404.63	ENSG00000148985+ENSG00000250404	ENSG00000148985+ENSG00000250404_064	chr11	dexseq_prepare_annotation2.py	exon	3845966	3845977	.	+	.	ENST00000478773+ENST00000465237+ENST00000528526+ENST00000485602__exon_number_064__gene_id_ENSG00000148985+ENSG00000250404		ENSG00000148985.ENSG00000250404.63	-1.8968395516469	-16.1159554348315	4.18384472928225e-43	9.3052961536589e-40
ENSG00000113649.33	ENSG00000113649	ENSG00000113649_034	chr5	dexseq_prepare_annotation2.py	exon	145878099	145878249	.	+	.	ENST00000505285+ENST00000549332+ENST00000394421+ENST00000506524+ENST00000296702__exon_number_034__gene_id_ENSG00000113649	TCERG1	ENSG00000113649.33	-1.44330148904005	-19.2177830053776	1.17516664425781e-42	2.57012862321331e-39
ENSG00000074181.12	ENSG00000074181	ENSG00000074181_013	chr19	dexseq_prepare_annotation2.py	exon	15284879	15285211	.	-	.	ENST00000263388__exon_number_013__gene_id_ENSG00000074181	NOTCH3	ENSG00000074181.12	1.77372053045993	18.0576160296949	2.30834553582248e-42	4.96566750658521e-39
ENSG00000114735.7	ENSG00000114735	ENSG00000114735_008	chr3	dexseq_prepare_annotation2.py	exon	50607001	50607005	.	+	.	ENST00000482974+ENST00000448997+ENST00000424388+ENST00000232854__exon_number_008__gene_id_ENSG00000114735	HEMK1	ENSG00000114735.7	2.29378430929241	21.0114435189716	3.23772594895229e-42	6.85259474957126e-39
ENSG00000158286.41	ENSG00000158286	ENSG00000158286_042	chr1	dexseq_prepare_annotation2.py	exon	6281352	6281359	.	+	.	ENST00000377939__exon_number_042__gene_id_ENSG00000158286	RNF207	ENSG00000158286.41	1.48471554130794	20.0792463732104	4.10460642623763e-42	8.54943911847228e-39
ENSG00000113163.30	ENSG00000113163	ENSG00000113163_031	chr5	dexseq_prepare_annotation2.py	exon	74807331	74807454	.	-	.	ENST00000261415+ENST00000405807__exon_number_031__gene_id_ENSG00000113163	COL4A3BP	ENSG00000113163.30	3.11821232511028	25.2519999614731	2.57672252987462e-41	5.28316693461262e-38
ENSG00000158286.23	ENSG00000158286	ENSG00000158286_024	chr1	dexseq_prepare_annotation2.py	exon	6270999	6271080	.	+	.	ENST00000496329__exon_number_024__gene_id_ENSG00000158286	RNF207	ENSG00000158286.23	2.39370850004891	19.6722567618496	3.17082103829319e-41	6.4012535121063e-38
ENSG00000148985.ENSG00000250404.62	ENSG00000148985+ENSG00000250404	ENSG00000148985+ENSG00000250404_063	chr11	dexseq_prepare_annotation2.py	exon	3845963	3845965	.	+	.	ENST00000465237+ENST00000528526+ENST00000485602__exon_number_063__gene_id_ENSG00000148985+ENSG00000250404		ENSG00000148985.ENSG00000250404.62	-1.88589902576804	-15.5991779688549	4.11508438905094e-41	8.18166066212185e-38
ENSG00000112159.108	ENSG00000112159	ENSG00000112159_109	chr6	dexseq_prepare_annotation2.py	exon	90504296	90504520	.	-	.	ENST00000369393+ENST00000428876+ENST00000439638__exon_number_109__gene_id_ENSG00000112159	MDN1	ENSG00000112159.108	-0.889784977245096	-15.6912539423257	5.75287483843241e-41	1.12672200305788e-37
ENSG00000175216.30	ENSG00000175216	ENSG00000175216_031	chr11	dexseq_prepare_annotation2.py	exon	46786681	46786806	.	-	.	ENST00000312055+ENST00000533413+ENST00000529230+ENST00000415402+ENST00000354558+ENST00000526943__exon_number_031__gene_id_ENSG00000175216	CKAP5	ENSG00000175216.30	-1.56910653384555	-21.0146430349442	7.18942523849572e-41	1.38736876271454e-37
ENSG00000173406.ENSG00000162600.49	ENSG00000173406+ENSG00000162600	ENSG00000173406+ENSG00000162600_050	chr1	dexseq_prepare_annotation2.py	exon	58996335	58996401	.	-	.	ENST00000421528+ENST00000358603+ENST00000371226__exon_number_050__gene_id_ENSG00000173406+ENSG00000162600		ENSG00000173406.ENSG00000162600.49	1.96603492496782	16.3958614433941	1.0611964827824e-40	2.01814963570539e-37
ENSG00000114735.9	ENSG00000114735	ENSG00000114735_010	chr3	dexseq_prepare_annotation2.py	exon	50607243	50608361	.	+	.	ENST00000482974__exon_number_010__gene_id_ENSG00000114735	HEMK1	ENSG00000114735.9	2.1814134910786	20.0597653340325	2.5649526102965e-40	4.80826016326182e-37
ENSG00000215440.ENSG00000124222.ENSG00000254995.89	ENSG00000215440+ENSG00000124222+ENSG00000254995	ENSG00000215440+ENSG00000124222+ENSG00000254995_090	chr20	dexseq_prepare_annotation2.py	exon	57294288	57294294	.	+	.	ENST00000527587__exon_number_090__gene_id_ENSG00000215440+ENSG00000124222+ENSG00000254995		ENSG00000215440.ENSG00000124222.ENSG00000254995.89	-1.35305104767518	-19.6287153725992	5.08978101374664e-40	9.40691893219524e-37
ENSG00000214940.ENSG00000205746.ENSG00000233024.ENSG00000254681.45	ENSG00000214940+ENSG00000205746+ENSG00000233024+ENSG00000254681	ENSG00000214940+ENSG00000205746+ENSG00000233024+ENSG00000254681_046	chr16	dexseq_prepare_annotation2.py	exon	18440176	18440218	.	-	.	ENST00000540339+ENST00000339303+ENST00000525846__exon_number_046__gene_id_ENSG00000214940+ENSG00000205746+ENSG00000233024+ENSG00000254681		ENSG00000214940.ENSG00000205746.ENSG00000233024.ENSG00000254681.45	1.22955953757206	24.1179727807137	8.02527369081716e-40	1.46262842257835e-36
ENSG00000131558.13	ENSG00000131558	ENSG00000131558_014	chr7	dexseq_prepare_annotation2.py	exon	133059582	133059756	.	+	.	ENST00000393161+ENST00000462055+ENST00000253861+ENST00000539845+ENST00000486013+ENST00000480840__exon_number_014__gene_id_ENSG00000131558	EXOC4	ENSG00000131558.13	-2.16865906917229	-16.7734115263069	1.48608547858063e-39	2.67133025575764e-36
ENSG00000177239.30	ENSG00000177239	ENSG00000177239_031	chr9	dexseq_prepare_annotation2.py	exon	139999055	140000576	.	+	.	ENST00000540391+ENST00000535028+ENST00000536349+ENST00000480100__exon_number_031__gene_id_ENSG00000177239	MAN1B1	ENSG00000177239.30	0.920211724183248	20.9917282254066	2.13167376347542e-39	3.7800337106861e-36
ENSG00000104915.28	ENSG00000104915	ENSG00000104915_029	chr19	dexseq_prepare_annotation2.py	exon	13260993	13261040	.	-	.	ENST00000588848+ENST00000440593+ENST00000587230+ENST00000591843+ENST00000591197+ENST00000589083+ENST00000343587__exon_number_029__gene_id_ENSG00000104915	STX10	ENSG00000104915.28	1.77054861111427	21.799110937178	3.38023267017024e-39	5.91414521926772e-36
ENSG00000175455.1	ENSG00000175455	ENSG00000175455_002	chr3	dexseq_prepare_annotation2.py	exon	123616358	123616460	.	-	.	ENST00000479903+ENST00000463996__exon_number_002__gene_id_ENSG00000175455	CCDC14	ENSG00000175455.1	-1.08140620994405	-16.5546903886231	3.68550221964076e-39	6.36340752981184e-36
ENSG00000114735	ENSG00000114735	ENSG00000114735_001	chr3	dexseq_prepare_annotation2.py	exon	50606583	50606627	.	+	.	ENST00000434410__exon_number_001__gene_id_ENSG00000114735	HEMK1	ENSG00000114735	2.01881896905076	19.4775097710632	3.93698376513814e-39	6.70933615102542e-36
ENSG00000127419.28	ENSG00000127419	ENSG00000127419_029	chr4	dexseq_prepare_annotation2.py	exon	944995	945046	.	+	.	ENST00000264771+ENST00000452360+ENST00000513682+ENST00000515876+ENST00000504744+ENST00000504180+ENST00000508204+ENST00000507319+ENST00000514453+ENST00000515740+ENST00000515492+ENST00000513952+ENST00000509508+ENST00000502513+ENST00000510493+ENST00000514546+ENST00000438836__exon_number_029__gene_id_ENSG00000127419	TMEM175	ENSG00000127419.28	-3.10003744650165	-20.3980111704105	4.89925509242167e-39	8.24218015048405e-36
ENSG00000114735.28	ENSG00000114735	ENSG00000114735_029	chr3	dexseq_prepare_annotation2.py	exon	50618108	50622179	.	+	.	ENST00000448997+ENST00000232854__exon_number_029__gene_id_ENSG00000114735	HEMK1	ENSG00000114735.28	-3.81919480477388	-19.3511015378724	7.16341444313457e-39	1.18987034184431e-35
ENSG00000257062.ENSG00000111700.ENSG00000134538.ENSG00000205754.ENSG00000257046.45	ENSG00000257062+ENSG00000111700+ENSG00000134538+ENSG00000205754+ENSG00000257046	ENSG00000257062+ENSG00000111700+ENSG00000134538+ENSG00000205754+ENSG00000257046_046	chr12	dexseq_prepare_annotation2.py	exon	21242842	21242863	.	+	.	ENST00000545916+ENST00000540229+ENST00000593147+ENST00000381541+ENST00000554957+ENST00000421593+ENST00000553473__exon_number_046__gene_id_ENSG00000257062+ENSG00000111700+ENSG00000134538+ENSG00000205754+ENSG00000257046		ENSG00000257062.ENSG00000111700.ENSG00000134538.ENSG00000205754.ENSG00000257046.45	1.3347838255257	17.3771920452465	8.84837566402085e-39	1.45137693923018e-35
ENSG00000188897.73	ENSG00000188897	ENSG00000188897_074	chr16	dexseq_prepare_annotation2.py	exon	11588431	11588616	.	-	.	ENST00000598234__exon_number_074__gene_id_ENSG00000188897	CTD-3088G3.8	ENSG00000188897.73	-1.6275091076953	-20.630947623121	9.2739818463306e-39	1.50240795782616e-35
ENSG00000104915.17	ENSG00000104915	ENSG00000104915_018	chr19	dexseq_prepare_annotation2.py	exon	13259843	13259905	.	-	.	ENST00000588848+ENST00000587318+ENST00000440593+ENST00000587230+ENST00000242770+ENST00000591197+ENST00000593126+ENST00000589083__exon_number_018__gene_id_ENSG00000104915	STX10	ENSG00000104915.17	-1.597706439184	-21.4699519226149	1.15276175592301e-38	1.84472808702109e-35
ENSG00000104915.16	ENSG00000104915	ENSG00000104915_017	chr19	dexseq_prepare_annotation2.py	exon	13256210	13256228	.	-	.	ENST00000591415__exon_number_017__gene_id_ENSG00000104915	STX10	ENSG00000104915.16	-1.58174380626921	-21.2896234294158	2.26938038455165e-38	3.58786304604382e-35
ENSG00000221968.4	ENSG00000221968	ENSG00000221968_005	chr11	dexseq_prepare_annotation2.py	exon	61641207	61641231	.	-	.	ENST00000527379+ENST00000278829+ENST00000527697+ENST00000529404+ENST00000533676__exon_number_005__gene_id_ENSG00000221968	FADS3	ENSG00000221968.4	-2.82072819316909	-20.8161849097651	2.37589498402694e-38	3.71154394754742e-35
ENSG00000158286.21	ENSG00000158286	ENSG00000158286_022	chr1	dexseq_prepare_annotation2.py	exon	6270962	6270997	.	+	.	ENST00000377939+ENST00000463453__exon_number_022__gene_id_ENSG00000158286	RNF207	ENSG00000158286.21	2.14452745130292	18.1683648387602	7.25880453785533e-38	1.12060570478406e-34
ENSG00000159216.13	ENSG00000159216	ENSG00000159216_014	chr21	dexseq_prepare_annotation2.py	exon	36252903	36253010	.	-	.	ENST00000437180+ENST00000482318+ENST00000399237+ENST00000399240+ENST00000300305+ENST00000358356+ENST00000486278+ENST00000455571+ENST00000325074+ENST00000344691__exon_number_014__gene_id_ENSG00000159216	RUNX1	ENSG00000159216.13	2.15206903841751	19.7269190661552	8.72448412090322e-38	1.33121425036414e-34
ENSG00000177239.27	ENSG00000177239	ENSG00000177239_028	chr9	dexseq_prepare_annotation2.py	exon	139998102	139998781	.	+	.	ENST00000540391+ENST00000535028+ENST00000536349__exon_number_028__gene_id_ENSG00000177239	MAN1B1	ENSG00000177239.27	2.24642736808215	19.8932176956394	1.96926215081821e-37	2.97023583855939e-34
ENSG00000114735.6	ENSG00000114735	ENSG00000114735_007	chr3	dexseq_prepare_annotation2.py	exon	50606998	50607000	.	+	.	ENST00000448997+ENST00000482974+ENST00000232854__exon_number_007__gene_id_ENSG00000114735	HEMK1	ENSG00000114735.6	2.15002526461132	18.6328453858519	2.2329704764943e-37	3.32971422575608e-34
ENSG00000159216.23	ENSG00000159216	ENSG00000159216_024	chr21	dexseq_prepare_annotation2.py	exon	36421378	36421462	.	-	.	ENST00000300305+ENST00000486278+ENST00000416754__exon_number_024__gene_id_ENSG00000159216	RUNX1	ENSG00000159216.23	2.17887499224157	19.3319532873274	4.87681140479611e-37	7.19039265348488e-34
ENSG00000118058.5	ENSG00000118058	ENSG00000118058_006	chr11	dexseq_prepare_annotation2.py	exon	118309739	118309837	.	+	.	ENST00000527869+ENST00000531904__exon_number_006__gene_id_ENSG00000118058	KMT2A	ENSG00000118058.5	2.59742006449863	16.2445328934873	6.28484204648593e-37	9.16343936693308e-34
ENSG00000114735.2	ENSG00000114735	ENSG00000114735_003	chr3	dexseq_prepare_annotation2.py	exon	50606705	50606908	.	+	.	ENST00000232854__exon_number_003__gene_id_ENSG00000114735	HEMK1	ENSG00000114735.2	2.03589632307709	18.3938151026395	7.1168798139928e-37	1.02625406917776e-33
ENSG00000143226.ENSG00000244682.ENSG00000273112.ENSG00000072694.55	ENSG00000143226+ENSG00000244682+ENSG00000273112+ENSG00000072694	ENSG00000143226+ENSG00000244682+ENSG00000273112+ENSG00000072694_056	chr1	dexseq_prepare_annotation2.py	exon	161559871	161560008	.	+	.	ENST00000465075__exon_number_056__gene_id_ENSG00000143226+ENSG00000244682+ENSG00000273112+ENSG00000072694		ENSG00000143226.ENSG00000244682.ENSG00000273112.ENSG00000072694.55	2.47490054969612	15.7849879623143	1.34529871739818e-36	1.91883465537418e-33
ENSG00000159216.11	ENSG00000159216	ENSG00000159216_012	chr21	dexseq_prepare_annotation2.py	exon	36231771	36231875	.	-	.	ENST00000467577+ENST00000437180+ENST00000482318+ENST00000399237+ENST00000399240+ENST00000300305+ENST00000358356+ENST00000486278+ENST00000325074+ENST00000344691__exon_number_012__gene_id_ENSG00000159216	RUNX1	ENSG00000159216.11	2.2069815978482	18.9870870029913	2.22674861661906e-36	3.14191835451598e-33
ENSG00000079215.33	ENSG00000079215	ENSG00000079215_034	chr5	dexseq_prepare_annotation2.py	exon	36686167	36686335	.	+	.	ENST00000265113+ENST00000506178+ENST00000381918__exon_number_034__gene_id_ENSG00000079215	SLC1A3	ENSG00000079215.33	-3.28520292954152	-20.9708429075477	3.1034620895699e-36	4.3323670459313e-33
ENSG00000265408.ENSG00000172828.ENSG00000172831.1	ENSG00000265408+ENSG00000172828+ENSG00000172831	ENSG00000265408+ENSG00000172828+ENSG00000172831_002	chr16	dexseq_prepare_annotation2.py	exon	66968359	66968362	.	+	.	ENST00000417689+ENST00000561697__exon_number_002__gene_id_ENSG00000265408+ENSG00000172828+ENSG00000172831		ENSG00000265408.ENSG00000172828.ENSG00000172831.1	-1.61371503775651	-18.035413057503	4.10182529227351e-36	5.66578651055489e-33
ENSG00000112159.107	ENSG00000112159	ENSG00000112159_108	chr6	dexseq_prepare_annotation2.py	exon	90503819	90503926	.	-	.	ENST00000369393+ENST00000428876+ENST00000439638__exon_number_108__gene_id_ENSG00000112159	MDN1	ENSG00000112159.107	-0.905198400851642	-14.3758242426339	4.85325745164852e-36	6.63389738875232e-33
ENSG00000127419.21	ENSG00000127419	ENSG00000127419_022	chr4	dexseq_prepare_annotation2.py	exon	942199	942298	.	+	.	ENST00000452360+ENST00000505734+ENST00000504850+ENST00000504180+ENST00000504744+ENST00000513952+ENST00000438836__exon_number_022__gene_id_ENSG00000127419	TMEM175	ENSG00000127419.21	-3.2431392982295	-18.7400373366286	6.67016311012263e-36	9.02342416120115e-33
ENSG00000074181.5	ENSG00000074181	ENSG00000074181_006	chr19	dexseq_prepare_annotation2.py	exon	15276598	15276778	.	-	.	ENST00000263388+ENST00000597756__exon_number_006__gene_id_ENSG00000074181	NOTCH3	ENSG00000074181.5	1.39589732897551	15.7309551269054	1.02592090479297e-35	1.37370809151778e-32
ENSG00000188897.65	ENSG00000188897	ENSG00000188897_066	chr16	dexseq_prepare_annotation2.py	exon	11571677	11571861	.	-	.	ENST00000344649+ENST00000598234+ENST00000595170__exon_number_066__gene_id_ENSG00000188897	CTD-3088G3.8	ENSG00000188897.65	-1.56214186423949	-18.8883991813524	1.40823049325444e-35	1.86657395743267e-32
ENSG00000088538.49	ENSG00000088538	ENSG00000088538_050	chr3	dexseq_prepare_annotation2.py	exon	51411900	51412018	.	+	.	ENST00000266037__exon_number_050__gene_id_ENSG00000088538	DOCK3	ENSG00000088538.49	-1.33127030715559	-16.2279481021941	2.06432263030783e-35	2.70884544194254e-32
ENSG00000090686	ENSG00000090686	ENSG00000090686_001	chr1	dexseq_prepare_annotation2.py	exon	22004791	22005071	.	-	.	ENST00000400301__exon_number_001__gene_id_ENSG00000090686	USP48	ENSG00000090686	-6.30409409111147	-16.3133956811379	2.57891188698191e-35	3.35059381815387e-32
ENSG00000079215.7	ENSG00000079215	ENSG00000079215_008	chr5	dexseq_prepare_annotation2.py	exon	36608431	36608591	.	+	.	ENST00000265113+ENST00000513646+ENST00000512374+ENST00000416645+ENST00000513903+ENST00000505202+ENST00000506725+ENST00000504121+ENST00000381918__exon_number_008__gene_id_ENSG00000079215	SLC1A3	ENSG00000079215.7	2.73563024820105	20.237484167062	4.30130697863127e-35	5.53358925833287e-32
ENSG00000123213.21	ENSG00000123213	ENSG00000123213_022	chr5	dexseq_prepare_annotation2.py	exon	65104953	65105236	.	+	.	ENST00000507201__exon_number_022__gene_id_ENSG00000123213	NLN	ENSG00000123213.21	-1.62237228260452	-18.0008078045336	5.31306621241983e-35	6.76884635462286e-32
ENSG00000159217.ENSG00000264552.20	ENSG00000159217+ENSG00000264552	ENSG00000159217+ENSG00000264552_021	chr17	dexseq_prepare_annotation2.py	exon	47122353	47122427	.	+	.	ENST00000290341+ENST00000431824__exon_number_021__gene_id_ENSG00000159217+ENSG00000264552		ENSG00000159217.ENSG00000264552.20	4.90724774990415	25.8828749738346	1.17966573674493e-34	1.48844324333791e-31
ENSG00000167543.5	ENSG00000167543	ENSG00000167543_006	chr17	dexseq_prepare_annotation2.py	exon	27895045	27895064	.	+	.	ENST00000580183__exon_number_006__gene_id_ENSG00000167543	TP53I13	ENSG00000167543.5	-3.65409287184936	-18.278378534785	2.00099869479546e-34	2.50071476884238e-31
ENSG00000114735.10	ENSG00000114735	ENSG00000114735_011	chr3	dexseq_prepare_annotation2.py	exon	50608362	50608725	.	+	.	ENST00000424388+ENST00000434410+ENST00000448997+ENST00000232854+ENST00000482974+ENST00000455834__exon_number_011__gene_id_ENSG00000114735	HEMK1	ENSG00000114735.10	2.08303319235527	17.1865127918363	2.77140492190388e-34	3.4308424213403e-31
ENSG00000223745.58	ENSG00000223745	ENSG00000223745_059	chr1	dexseq_prepare_annotation2.py	exon	93806015	93806029	.	-	.	ENST00000452347+ENST00000411670+ENST00000451302+ENST00000413606+ENST00000421202+ENST00000457387+ENST00000449305+ENST00000438777+ENST00000447577__exon_number_059__gene_id_ENSG00000223745	RP4-717I23.3	ENSG00000223745.58	1.89022235069726	14.5194340500658	3.74594295434437e-34	4.59392641453249e-31
ENSG00000233673.ENSG00000187627.6	ENSG00000233673+ENSG00000187627	ENSG00000233673+ENSG00000187627_007	chr2	dexseq_prepare_annotation2.py	exon	87113707	87113852	.	+	.	ENST00000426186__exon_number_007__gene_id_ENSG00000233673+ENSG00000187627		ENSG00000233673.ENSG00000187627.6	1.07971516172442	15.9647157341527	4.32933826717772e-34	5.26022616755181e-31
ENSG00000162878.26	ENSG00000162878	ENSG00000162878_027	chr2	dexseq_prepare_annotation2.py	exon	42285054	42285326	.	+	.	ENST00000490302+ENST00000480099+ENST00000294964__exon_number_027__gene_id_ENSG00000162878	PKDCC	ENSG00000162878.26	-1.2334353993102	-18.343433645266	6.0000678732851e-34	7.22331106851575e-31
ENSG00000119650.ENSG00000119685.ENSG00000119686.142	ENSG00000119650+ENSG00000119685+ENSG00000119686	ENSG00000119650+ENSG00000119685+ENSG00000119686_143	chr14	dexseq_prepare_annotation2.py	exon	76550106	76550416	.	+	.	ENST00000542766+ENST00000555305__exon_number_143__gene_id_ENSG00000119650+ENSG00000119685+ENSG00000119686		ENSG00000119650.ENSG00000119685.ENSG00000119686.142	1.50023987775403	14.9443269469595	7.41577575900489e-34	8.84648115134673e-31
ENSG00000123213.22	ENSG00000123213	ENSG00000123213_023	chr5	dexseq_prepare_annotation2.py	exon	65105342	65105528	.	+	.	ENST00000502464+ENST00000509935+ENST00000511299+ENST00000506799+ENST00000507201+ENST00000380985__exon_number_023__gene_id_ENSG00000123213	NLN	ENSG00000123213.22	-1.52505451948386	-17.4072439316595	8.70571295859718e-34	1.02917213139913e-30
ENSG00000180448.3	ENSG00000180448	ENSG00000180448_004	chr19	dexseq_prepare_annotation2.py	exon	1067316	1067317	.	+	.	ENST00000587602+ENST00000536472+ENST00000313093__exon_number_004__gene_id_ENSG00000180448	HMHA1	ENSG00000180448.3	-2.69281898412829	-15.6683164301204	1.24745403366388e-33	1.46154833219144e-30
ENSG00000221968.2	ENSG00000221968	ENSG00000221968_003	chr11	dexseq_prepare_annotation2.py	exon	61640998	61640998	.	-	.	ENST00000278829+ENST00000527697+ENST00000533676__exon_number_003__gene_id_ENSG00000221968	FADS3	ENSG00000221968.2	-2.45408639123972	-18.0795811599914	1.85086865600196e-33	2.14933351130876e-30
ENSG00000149806.ENSG00000162298.21	ENSG00000149806+ENSG00000162298	ENSG00000149806+ENSG00000162298_022	chr11	dexseq_prepare_annotation2.py	exon	64889562	64889585	.	-	.	ENST00000530451+ENST00000527548+ENST00000526555+ENST00000531357+ENST00000279259+ENST00000529639+ENST00000434372__exon_number_022__gene_id_ENSG00000149806+ENSG00000162298		ENSG00000149806.ENSG00000162298.21	1.933863074441	14.1335943569035	3.56441022901656e-33	4.10288630764922e-30
ENSG00000072609.ENSG00000196458.ENSG00000090615.38	ENSG00000072609+ENSG00000196458+ENSG00000090615	ENSG00000072609+ENSG00000196458+ENSG00000090615_039	chr12	dexseq_prepare_annotation2.py	exon	133405389	133405426	.	-	.	ENST00000537317+ENST00000545875+ENST00000456883__exon_number_039__gene_id_ENSG00000072609+ENSG00000196458+ENSG00000090615		ENSG00000072609.ENSG00000196458.ENSG00000090615.38	-7.11624731326164	-19.9157699911199	5.5017250224111e-33	6.27780313818113e-30
ENSG00000047188.15	ENSG00000047188	ENSG00000047188_016	chr5	dexseq_prepare_annotation2.py	exon	112884652	112884717	.	+	.	ENST00000161863+ENST00000503857+ENST00000515883__exon_number_016__gene_id_ENSG00000047188	YTHDC2	ENSG00000047188.15	2.33457556302106	27.3041933241412	5.8670873069344e-33	6.63699078095298e-30
ENSG00000147206.35	ENSG00000147206	ENSG00000147206_036	chrX	dexseq_prepare_annotation2.py	exon	102347924	102348022	.	-	.	ENST00000425644+ENST00000425463+ENST00000395065__exon_number_036__gene_id_ENSG00000147206	NXF3	ENSG00000147206.35	-2.26282948340173	-18.0383539020618	8.87737662619898e-33	9.9564710738725e-30
ENSG00000141068.ENSG00000266728.ENSG00000168961.2	ENSG00000141068+ENSG00000266728+ENSG00000168961	ENSG00000141068+ENSG00000266728+ENSG00000168961_003	chr17	dexseq_prepare_annotation2.py	exon	25783756	25783900	.	+	.	ENST00000579309+ENST00000580163+ENST00000509603+ENST00000319524__exon_number_003__gene_id_ENSG00000141068+ENSG00000266728+ENSG00000168961		ENSG00000141068.ENSG00000266728.ENSG00000168961.2	1.61898230168135	13.1705497056425	1.10652547078219e-32	1.23051258751678e-29
ENSG00000159216.20	ENSG00000159216	ENSG00000159216_021	chr21	dexseq_prepare_annotation2.py	exon	36265222	36265260	.	-	.	ENST00000437180+ENST00000300305+ENST00000486278+ENST00000416754+ENST00000475045__exon_number_021__gene_id_ENSG00000159216	RUNX1	ENSG00000159216.20	2.09182529564969	17.0850536474009	1.26628458122201e-32	1.39633945644634e-29
ENSG00000091536.61	ENSG00000091536	ENSG00000091536_062	chr17	dexseq_prepare_annotation2.py	exon	18059509	18059583	.	+	.	ENST00000205890+ENST00000418233+ENST00000536811+ENST00000585180__exon_number_062__gene_id_ENSG00000091536	MYO15A	ENSG00000091536.61	0.991279866129346	13.6927987038548	1.56028189122472e-32	1.70619425275242e-29
ENSG00000104915.14	ENSG00000104915	ENSG00000104915_015	chr19	dexseq_prepare_annotation2.py	exon	13256117	13256199	.	-	.	ENST00000588848+ENST00000587318+ENST00000440593+ENST00000591415+ENST00000587230+ENST00000242770+ENST00000591843+ENST00000591197+ENST00000593126+ENST00000589083+ENST00000343587__exon_number_015__gene_id_ENSG00000104915	STX10	ENSG00000104915.14	-1.55352095320252	-17.7276394009126	3.25354800605115e-32	3.52840559049624e-29
ENSG00000050438.30	ENSG00000050438	ENSG00000050438_031	chr12	dexseq_prepare_annotation2.py	exon	51856094	51856240	.	+	.	ENST00000514353+ENST00000550211+ENST00000319957+ENST00000547697+ENST00000535225+ENST00000453097+ENST00000551071+ENST00000604314+ENST00000394856+ENST00000358657__exon_number_031__gene_id_ENSG00000050438	SLC4A8	ENSG00000050438.30	-5.68809380586686	-18.8230780975864	4.29332102852058e-32	4.61785386888957e-29
ENSG00000134109.13	ENSG00000134109	ENSG00000134109_014	chr3	dexseq_prepare_annotation2.py	exon	5243438	5243464	.	+	.	ENST00000256497+ENST00000465369+ENST00000445686+ENST00000434243+ENST00000492751__exon_number_014__gene_id_ENSG00000134109	EDEM1	ENSG00000134109.13	-3.55828662523123	-21.2326677053348	5.14103276414498e-32	5.48468781607019e-29
ENSG00000159216.26	ENSG00000159216	ENSG00000159216_027	chr21	dexseq_prepare_annotation2.py	exon	36421568	36421585	.	-	.	ENST00000455571+ENST00000300305+ENST00000437180+ENST00000482318__exon_number_027__gene_id_ENSG00000159216	RUNX1	ENSG00000159216.26	2.20456887040632	16.7751286143202	5.41012375371967e-32	5.72521983234356e-29
ENSG00000175455.6	ENSG00000175455	ENSG00000175455_007	chr3	dexseq_prepare_annotation2.py	exon	123633166	123633468	.	-	.	ENST00000433542+ENST00000488653+ENST00000485727+ENST00000489746+ENST00000409657+ENST00000495381+ENST00000310351__exon_number_007__gene_id_ENSG00000175455	CCDC14	ENSG00000175455.6	-1.07002162080427	-14.184009066487	6.15592633102574e-32	6.46234372007888e-29
ENSG00000104450.27	ENSG00000104450	ENSG00000104450_028	chr8	dexseq_prepare_annotation2.py	exon	101252787	101252999	.	+	.	ENST00000251809+ENST00000388798+ENST00000519409__exon_number_028__gene_id_ENSG00000104450	SPAG1	ENSG00000104450.27	-1.24320159661985	-15.6250476079188	6.54117878216592e-32	6.81227430280457e-29
ENSG00000180448.2	ENSG00000180448	ENSG00000180448_003	chr19	dexseq_prepare_annotation2.py	exon	1067174	1067315	.	+	.	ENST00000313093__exon_number_003__gene_id_ENSG00000180448	HMHA1	ENSG00000180448.2	-2.63822646986397	-14.99886670546	7.27524635545632e-32	7.51710533272196e-29
ENSG00000196504.25	ENSG00000196504	ENSG00000196504_026	chr2	dexseq_prepare_annotation2.py	exon	153532913	153532918	.	-	.	ENST00000493468__exon_number_026__gene_id_ENSG00000196504	PRPF40A	ENSG00000196504.25	-2.31435831178598	-16.7067645509954	7.46499805709997e-32	7.65290605506854e-29
ENSG00000151150.23	ENSG00000151150	ENSG00000151150_024	chr10	dexseq_prepare_annotation2.py	exon	61819575	61819584	.	-	.	ENST00000503366+ENST00000373820+ENST00000514197+ENST00000373827+ENST00000511043+ENST00000355288__exon_number_024__gene_id_ENSG00000151150	ANK3	ENSG00000151150.23	2.03727092936947	15.203963526081	7.87661376502044e-32	8.01228691064738e-29
ENSG00000069943.19	ENSG00000069943	ENSG00000069943_020	chr15	dexseq_prepare_annotation2.py	exon	55642897	55642938	.	+	.	ENST00000539642+ENST00000565367+ENST00000565502+ENST00000164305+ENST00000565402+ENST00000563742__exon_number_020__gene_id_ENSG00000069943	PIGB	ENSG00000069943.19	-1.89119829159408	-16.0303707275937	9.92548937489322e-32	1.00187889750172e-28
ENSG00000196549.22	ENSG00000196549	ENSG00000196549_023	chr3	dexseq_prepare_annotation2.py	exon	154834268	154834348	.	+	.	ENST00000493237+ENST00000360490+ENST00000481828+ENST00000462745+ENST00000462837+ENST00000492661+ENST00000460393__exon_number_023__gene_id_ENSG00000196549	MME	ENSG00000196549.22	1.06570483214859	14.927181843488	1.12695353230656e-31	1.12886333142238e-28
ENSG00000138744.ENSG00000198301.5	ENSG00000138744+ENSG00000198301	ENSG00000138744+ENSG00000198301_006	chr4	dexseq_prepare_annotation2.py	exon	76837591	76837702	.	-	.	ENST00000602782__exon_number_006__gene_id_ENSG00000138744+ENSG00000198301		ENSG00000138744.ENSG00000198301.5	-6.10298209859653	-14.1870961225143	2.11219955350972e-31	2.09975037735343e-28
ENSG00000148985.ENSG00000250404.58	ENSG00000148985+ENSG00000250404	ENSG00000148985+ENSG00000250404_059	chr11	dexseq_prepare_annotation2.py	exon	3845680	3845685	.	+	.	ENST00000487112+ENST00000485602+ENST00000490830+ENST00000459679+ENST00000464261+ENST00000465237__exon_number_059__gene_id_ENSG00000148985+ENSG00000250404		ENSG00000148985.ENSG00000250404.58	-1.14423633074604	-13.0029428536528	2.81891829079297e-31	2.78123380416868e-28
ENSG00000113649.32	ENSG00000113649	ENSG00000113649_033	chr5	dexseq_prepare_annotation2.py	exon	145872529	145872601	.	+	.	ENST00000505285+ENST00000549332+ENST00000394421+ENST00000506524+ENST00000296702__exon_number_033__gene_id_ENSG00000113649	TCERG1	ENSG00000113649.32	1.18121812066441	14.7445383360352	3.44304104129284e-31	3.37166217552634e-28
ENSG00000159216.14	ENSG00000159216	ENSG00000159216_015	chr21	dexseq_prepare_annotation2.py	exon	36259140	36259342	.	-	.	ENST00000437180+ENST00000399237+ENST00000399240+ENST00000300305+ENST00000358356+ENST00000486278+ENST00000455571+ENST00000325074+ENST00000344691__exon_number_015__gene_id_ENSG00000159216	RUNX1	ENSG00000159216.14	2.21912446857482	16.3566120749267	3.91892504323916e-31	3.80925320017725e-28
ENSG00000270179.ENSG00000149292.40	ENSG00000270179+ENSG00000149292	ENSG00000270179+ENSG00000149292_041	chr11	dexseq_prepare_annotation2.py	exon	113211386	113211455	.	+	.	ENST00000314756+ENST00000393020+ENST00000494714+ENST00000483239+ENST00000529221+ENST00000464224+ENST00000525965__exon_number_041__gene_id_ENSG00000270179+ENSG00000149292		ENSG00000270179.ENSG00000149292.40	2.36652304815069	15.9262113457595	4.31460062572189e-31	4.16301855373881e-28
ENSG00000177239.28	ENSG00000177239	ENSG00000177239_029	chr9	dexseq_prepare_annotation2.py	exon	139998782	139998877	.	+	.	ENST00000535028+ENST00000536349__exon_number_029__gene_id_ENSG00000177239	MAN1B1	ENSG00000177239.28	0.960322175744493	16.5616806553262	4.51467933176417e-31	4.32427190710042e-28
ENSG00000127419.39	ENSG00000127419	ENSG00000127419_040	chr4	dexseq_prepare_annotation2.py	exon	947092	947142	.	+	.	ENST00000264771+ENST00000452360+ENST00000506669+ENST00000504180+ENST00000508204+ENST00000515876+ENST00000515492+ENST00000513952+ENST00000509508+ENST00000438836+ENST00000510493+ENST00000515740__exon_number_040__gene_id_ENSG00000127419	TMEM175	ENSG00000127419.39	-2.91551150297677	-16.3069690965949	4.96366059688672e-31	4.71986573075847e-28
ENSG00000158286.22	ENSG00000158286	ENSG00000158286_023	chr1	dexseq_prepare_annotation2.py	exon	6270998	6270998	.	+	.	ENST00000377939+ENST00000496329+ENST00000463453__exon_number_023__gene_id_ENSG00000158286	RNF207	ENSG00000158286.22	2.31026695368019	15.2236777230567	6.08820447622941e-31	5.74752782575378e-28
ENSG00000127419.27	ENSG00000127419	ENSG00000127419_028	chr4	dexseq_prepare_annotation2.py	exon	944280	944306	.	+	.	ENST00000264771+ENST00000452360+ENST00000513682+ENST00000515876+ENST00000504744+ENST00000504180+ENST00000508204+ENST00000507319+ENST00000514453+ENST00000515740+ENST00000515492+ENST00000513952+ENST00000509508+ENST00000502513+ENST00000510493+ENST00000514546+ENST00000438836__exon_number_028__gene_id_ENSG00000127419	TMEM175	ENSG00000127419.27	-3.12374054300844	-16.2130574730972	7.76827310883228e-31	7.28120238490849e-28
ENSG00000092607.10	ENSG00000092607	ENSG00000092607_011	chr1	dexseq_prepare_annotation2.py	exon	119530214	119530428	.	-	.	ENST00000369429__exon_number_011__gene_id_ENSG00000092607	TBX15	ENSG00000092607.10	2.83531283523061	23.1830772159319	9.31955342931791e-31	8.67326553263798e-28
ENSG00000129270.20	ENSG00000129270	ENSG00000129270_021	chr17	dexseq_prepare_annotation2.py	exon	34122629	34122651	.	-	.	ENST00000250144+ENST00000587639+ENST00000589103__exon_number_021__gene_id_ENSG00000129270	MMP28	ENSG00000129270.20	-2.57113293261817	-19.5144376485671	1.00942070338325e-30	9.32804250277164e-28
ENSG00000159216.10	ENSG00000159216	ENSG00000159216_011	chr21	dexseq_prepare_annotation2.py	exon	36228710	36228744	.	-	.	ENST00000469087+ENST00000486278+ENST00000467577__exon_number_011__gene_id_ENSG00000159216	RUNX1	ENSG00000159216.10	2.17330671124124	16.1440447555899	1.08037706535941e-30	9.91393281612538e-28
ENSG00000164116.22	ENSG00000164116	ENSG00000164116_023	chr4	dexseq_prepare_annotation2.py	exon	156629388	156629446	.	+	.	ENST00000506455+ENST00000443668+ENST00000511108+ENST00000511507+ENST00000512983+ENST00000513574+ENST00000393832+ENST00000296518+ENST00000455639+ENST00000515602+ENST00000515201__exon_number_023__gene_id_ENSG00000164116	GUCY1A3	ENSG00000164116.22	-1.55673940044009	-17.4432328687359	1.72977614814345e-30	1.57628253966445e-27
ENSG00000127419.34	ENSG00000127419	ENSG00000127419_035	chr4	dexseq_prepare_annotation2.py	exon	946155	946177	.	+	.	ENST00000264771+ENST00000452360+ENST00000514453+ENST00000515492+ENST00000504180+ENST00000508204+ENST00000515876+ENST00000504744+ENST00000513952+ENST00000509508+ENST00000438836+ENST00000510493+ENST00000514546+ENST00000515740__exon_number_035__gene_id_ENSG00000127419	TMEM175	ENSG00000127419.34	-3.15809224796724	-16.0003330269383	2.15129385717145e-30	1.94687643121208e-27
ENSG00000147889	ENSG00000147889	ENSG00000147889_001	chr9	dexseq_prepare_annotation2.py	exon	21967751	21967751	.	-	.	ENST00000361570__exon_number_001__gene_id_ENSG00000147889	CDKN2A	ENSG00000147889	-2.57000634012051	-17.0202436437949	2.41571505811596e-30	2.17119836545269e-27
ENSG00000159023.4	ENSG00000159023	ENSG00000159023_005	chr1	dexseq_prepare_annotation2.py	exon	29220253	29220349	.	+	.	ENST00000373798__exon_number_005__gene_id_ENSG00000159023	EPB41	ENSG00000159023.4	2.43898612854619	17.3537411416233	2.46804047938916e-30	2.20313746793473e-27
ENSG00000113649.29	ENSG00000113649	ENSG00000113649_030	chr5	dexseq_prepare_annotation2.py	exon	145863103	145863192	.	+	.	ENST00000515203+ENST00000549332+ENST00000394421+ENST00000506524+ENST00000296702__exon_number_030__gene_id_ENSG00000113649	TCERG1	ENSG00000113649.29	1.14669591237112	14.4194017217673	2.52967556137737e-30	2.24289923320988e-27
ENSG00000082196.ENSG00000250767.ENSG00000273294.ENSG00000242110.19	ENSG00000082196+ENSG00000250767+ENSG00000273294+ENSG00000242110	ENSG00000082196+ENSG00000250767+ENSG00000273294+ENSG00000242110_020	chr5	dexseq_prepare_annotation2.py	exon	34005861	34006004	.	-	.	ENST00000382085+ENST00000382068+ENST00000514195+ENST00000506639+ENST00000382072+ENST00000335606+ENST00000426255+ENST00000382079+ENST00000502637+ENST00000441713+ENST00000512079__exon_number_020__gene_id_ENSG00000082196+ENSG00000250767+ENSG00000273294+ENSG00000242110		ENSG00000082196.ENSG00000250767.ENSG00000273294.ENSG00000242110.19	1.88852752401699	17.7256354963277	2.55834418034133e-30	2.25309422840772e-27
ENSG00000114735.24	ENSG00000114735	ENSG00000114735_025	chr3	dexseq_prepare_annotation2.py	exon	50617661	50617811	.	+	.	ENST00000482974__exon_number_025__gene_id_ENSG00000114735	HEMK1	ENSG00000114735.24	-3.56221975806701	-15.369388775351	3.07557489052124e-30	2.67514111868177e-27
ENSG00000074181.13	ENSG00000074181	ENSG00000074181_014	chr19	dexseq_prepare_annotation2.py	exon	15288336	15288721	.	-	.	ENST00000263388__exon_number_014__gene_id_ENSG00000074181	NOTCH3	ENSG00000074181.13	1.75748366490539	13.8559393674065	3.07834287635417e-30	2.67514111868177e-27
ENSG00000163491.29	ENSG00000163491	ENSG00000163491_030	chr3	dexseq_prepare_annotation2.py	exon	27326093	27326195	.	-	.	ENST00000424275+ENST00000341435+ENST00000357467+ENST00000474938+ENST00000574215+ENST00000435584+ENST00000429845__exon_number_030__gene_id_ENSG00000163491	NEK10	ENSG00000163491.29	-1.822751989425	-14.1920192256484	3.52584595482321e-30	3.04387209134086e-27
ENSG00000159216.15	ENSG00000159216	ENSG00000159216_016	chr21	dexseq_prepare_annotation2.py	exon	36259343	36259393	.	-	.	ENST00000437180+ENST00000475045+ENST00000399237+ENST00000399240+ENST00000300305+ENST00000358356+ENST00000486278+ENST00000455571+ENST00000325074+ENST00000344691__exon_number_016__gene_id_ENSG00000159216	RUNX1	ENSG00000159216.15	2.10181046277434	15.8805221481831	3.82753719428478e-30	3.28272605038194e-27
ENSG00000127419.40	ENSG00000127419	ENSG00000127419_041	chr4	dexseq_prepare_annotation2.py	exon	949193	949271	.	+	.	ENST00000264771+ENST00000452360+ENST00000506669+ENST00000508204+ENST00000515740+ENST00000515492+ENST00000513952+ENST00000509508+ENST00000438836+ENST00000510493+ENST00000515876__exon_number_041__gene_id_ENSG00000127419	TMEM175	ENSG00000127419.40	-3.15979183951821	-15.8283985871485	4.9205705791379e-30	4.1927734580236e-27
ENSG00000114735.29	ENSG00000114735	ENSG00000114735_030	chr3	dexseq_prepare_annotation2.py	exon	50622180	50622366	.	+	.	ENST00000232854__exon_number_030__gene_id_ENSG00000114735	HEMK1	ENSG00000114735.29	-3.69642448053567	-15.2080945610042	7.16284301030888e-30	6.0640166806371e-27
ENSG00000221978.53	ENSG00000221978	ENSG00000221978_054	chr1	dexseq_prepare_annotation2.py	exon	1334690	1334691	.	-	.	ENST00000425598+ENST00000408918+ENST00000488340+ENST00000400809+ENST00000481223__exon_number_054__gene_id_ENSG00000221978	CCNL2	ENSG00000221978.53	-2.90534469417926	-18.7997689995245	9.88845620257135e-30	8.31783974239626e-27
ENSG00000123213.18	ENSG00000123213	ENSG00000123213_019	chr5	dexseq_prepare_annotation2.py	exon	65088281	65088428	.	+	.	ENST00000502464+ENST00000506539+ENST00000509935+ENST00000511299+ENST00000506799+ENST00000380985__exon_number_019__gene_id_ENSG00000123213	NLN	ENSG00000123213.18	-1.65968531998859	-15.4726225738164	1.07331923440997e-29	8.97089787119398e-27
ENSG00000113649.35	ENSG00000113649	ENSG00000113649_036	chr5	dexseq_prepare_annotation2.py	exon	145882595	145882937	.	+	.	ENST00000509787__exon_number_036__gene_id_ENSG00000113649	TCERG1	ENSG00000113649.35	-1.25354852839806	-14.1630681273759	1.22501043117702e-29	1.01739442278425e-26
ENSG00000067369.62	ENSG00000067369	ENSG00000067369_063	chr15	dexseq_prepare_annotation2.py	exon	43802813	43802926	.	-	.	ENST00000477089__exon_number_063__gene_id_ENSG00000067369	TP53BP1	ENSG00000067369.62	-0.881431665061904	-13.972136996612	1.42281838802944e-29	1.17424575166037e-26
ENSG00000074181.18	ENSG00000074181	ENSG00000074181_019	chr19	dexseq_prepare_annotation2.py	exon	15289836	15290031	.	-	.	ENST00000601011+ENST00000263388+ENST00000600841+ENST00000595045__exon_number_019__gene_id_ENSG00000074181	NOTCH3	ENSG00000074181.18	1.8190108447024	13.628173532758	1.43657989548977e-29	1.17819304403724e-26
ENSG00000123213.20	ENSG00000123213	ENSG00000123213_021	chr5	dexseq_prepare_annotation2.py	exon	65088483	65089476	.	+	.	ENST00000506539__exon_number_021__gene_id_ENSG00000123213	NLN	ENSG00000123213.20	-1.65548802366751	-15.4021468789927	1.525755830935e-29	1.24355733942207e-26
ENSG00000223972.1	ENSG00000223972	ENSG00000223972_002	chr1	dexseq_prepare_annotation2.py	exon	11872	11873	.	+	.	ENST00000456328+ENST00000515242__exon_number_002__gene_id_ENSG00000223972	DDX11L1	ENSG00000223972.1	2.79987685829319	16.5577894320386	1.67345847050912e-29	1.3555220210935e-26
ENSG00000159023.3	ENSG00000159023	ENSG00000159023_004	chr1	dexseq_prepare_annotation2.py	exon	29213684	29213722	.	+	.	ENST00000398863+ENST00000347529+ENST00000373800+ENST00000356093+ENST00000482464+ENST00000349460+ENST00000343067__exon_number_004__gene_id_ENSG00000159023	EPB41	ENSG00000159023.3	2.45900931591213	16.8016166380892	2.26157142566658e-29	1.82066212036086e-26
ENSG00000181090.24	ENSG00000181090	ENSG00000181090_025	chr9	dexseq_prepare_annotation2.py	exon	140671070	140671233	.	+	.	ENST00000460843+ENST00000462484+ENST00000371394+ENST00000465566+ENST00000462942+ENST00000334856__exon_number_025__gene_id_ENSG00000181090	EHMT1	ENSG00000181090.24	-4.08468708286411	-19.1311033885414	2.46786057918381e-29	1.97461951781498e-26
ENSG00000023228.ENSG00000237580.2	ENSG00000023228+ENSG00000237580	ENSG00000023228+ENSG00000237580_003	chr2	dexseq_prepare_annotation2.py	exon	206981225	206988542	.	-	.	ENST00000233190__exon_number_003__gene_id_ENSG00000023228+ENSG00000237580		ENSG00000023228.ENSG00000237580.2	-1.75229368674537	-16.4447863091104	2.69654774483522e-29	2.14452356468344e-26
ENSG00000163521.3	ENSG00000163521	ENSG00000163521_004	chr2	dexseq_prepare_annotation2.py	exon	220101493	220101504	.	-	.	ENST00000497855+ENST00000295759+ENST00000392089+ENST00000409640__exon_number_004__gene_id_ENSG00000163521	GLB1L	ENSG00000163521.3	-1.77862601757871	-15.468269176504	2.81639678128467e-29	2.22634468935986e-26
ENSG00000167543.6	ENSG00000167543	ENSG00000167543_007	chr17	dexseq_prepare_annotation2.py	exon	27895065	27895073	.	+	.	ENST00000578749+ENST00000580183__exon_number_007__gene_id_ENSG00000167543	TP53I13	ENSG00000167543.6	-3.49172982927293	-15.6470660799375	3.21447639101712e-29	2.52580850887454e-26
ENSG00000158828.1	ENSG00000158828	ENSG00000158828_002	chr1	dexseq_prepare_annotation2.py	exon	20964335	20964621	.	+	.	ENST00000321556__exon_number_002__gene_id_ENSG00000158828	PINK1	ENSG00000158828.1	-1.58671872107008	-24.4918731648868	3.32034591124568e-29	2.59346685217548e-26
ENSG00000196504.26	ENSG00000196504	ENSG00000196504_027	chr2	dexseq_prepare_annotation2.py	exon	153532919	153533293	.	-	.	ENST00000493468+ENST00000545856+ENST00000410080+ENST00000354363__exon_number_027__gene_id_ENSG00000196504	PRPF40A	ENSG00000196504.26	-2.53227154518654	-15.4307216861531	3.38128220438739e-29	2.62543558239125e-26
ENSG00000147996.19	ENSG00000147996	ENSG00000147996_020	chr9	dexseq_prepare_annotation2.py	exon	70434178	70434243	.	-	.	ENST00000463075+ENST00000486221+ENST00000480229+ENST00000461932+ENST00000377392+ENST00000476797+ENST00000382405+ENST00000430059+ENST00000485088+ENST00000468066+ENST00000489273+ENST00000377395+ENST00000429800+ENST00000476161+ENST00000480819+ENST00000486191+ENST00000465474+ENST00000497250+ENST00000377389__exon_number_020__gene_id_ENSG00000147996	CBWD5	ENSG00000147996.19	-0.622912075469818	-15.067913607791	3.44127193880411e-29	2.65629756678678e-26
ENSG00000159023.9	ENSG00000159023	ENSG00000159023_010	chr1	dexseq_prepare_annotation2.py	exon	29319842	29319968	.	+	.	ENST00000398863+ENST00000347529+ENST00000373800+ENST00000356093+ENST00000482464+ENST00000373798+ENST00000349460+ENST00000343067+ENST00000373797__exon_number_010__gene_id_ENSG00000159023	EPB41	ENSG00000159023.9	2.25277796075045	16.6462297572586	4.24806029996098e-29	3.25987700983322e-26
ENSG00000134109.12	ENSG00000134109	ENSG00000134109_013	chr3	dexseq_prepare_annotation2.py	exon	5241277	5241380	.	+	.	ENST00000465369+ENST00000445686+ENST00000492751+ENST00000256497__exon_number_013__gene_id_ENSG00000134109	EDEM1	ENSG00000134109.12	-3.25634049290311	-18.9359705295139	4.4834416811785e-29	3.42050107143957e-26
ENSG00000159023	ENSG00000159023	ENSG00000159023_001	chr1	dexseq_prepare_annotation2.py	exon	29213603	29213632	.	+	.	ENST00000356093+ENST00000343067+ENST00000398863__exon_number_001__gene_id_ENSG00000159023	EPB41	ENSG00000159023	2.39792392153166	16.5522177248736	6.22988103779479e-29	4.72541878347693e-26
ENSG00000133619.11	ENSG00000133619	ENSG00000133619_012	chr7	dexseq_prepare_annotation2.py	exon	149417192	149417215	.	+	.	ENST00000479560+ENST00000486744+ENST00000255992+ENST00000497895+ENST00000485033+ENST00000466546+ENST00000496259+ENST00000319551__exon_number_012__gene_id_ENSG00000133619	KRBA1	ENSG00000133619.11	-2.51125616233401	-16.8354085222711	7.86086243129585e-29	5.92826488482474e-26
ENSG00000180448.7	ENSG00000180448	ENSG00000180448_008	chr19	dexseq_prepare_annotation2.py	exon	1068332	1068412	.	+	.	ENST00000590214__exon_number_008__gene_id_ENSG00000180448	HMHA1	ENSG00000180448.7	-2.52255355671446	-13.8300499591514	9.56744919831417e-29	7.1740561068639e-26
ENSG00000159216.28	ENSG00000159216	ENSG00000159216_029	chr21	dexseq_prepare_annotation2.py	exon	36421596	36421641	.	-	.	ENST00000300305__exon_number_029__gene_id_ENSG00000159216	RUNX1	ENSG00000159216.28	2.16929211886335	15.1859424101708	1.11792871302706e-28	8.33504781709299e-26
ENSG00000148337.59	ENSG00000148337	ENSG00000148337_060	chr9	dexseq_prepare_annotation2.py	exon	130953104	130953113	.	-	.	ENST00000467178+ENST00000325721+ENST00000420484+ENST00000372948+ENST00000491954+ENST00000393608+ENST00000541172+ENST00000476727+ENST00000357558+ENST00000372938+ENST00000372954+ENST00000488559+ENST00000324544+ENST00000538431+ENST00000277465+ENST00000498156__exon_number_060__gene_id_ENSG00000148337	CIZ1	ENSG00000148337.59	-1.0008311752079	-12.7915599993739	1.24519898478699e-28	9.23149724190503e-26
ENSG00000140443.40	ENSG00000140443	ENSG00000140443_041	chr15	dexseq_prepare_annotation2.py	exon	99467754	99467828	.	+	.	ENST00000558762+ENST00000560343+ENST00000268035__exon_number_041__gene_id_ENSG00000140443	IGF1R	ENSG00000140443.40	-1.88030130911107	-13.3341944257212	1.5477321032547e-28	1.14099158456904e-25
ENSG00000170448.1	ENSG00000170448	ENSG00000170448_002	chr4	dexseq_prepare_annotation2.py	exon	47849260	47850320	.	-	.	ENST00000507489+ENST00000381538+ENST00000502448+ENST00000464756__exon_number_002__gene_id_ENSG00000170448	NFXL1	ENSG00000170448.1	-3.57100069777732	-14.8969682430927	1.931086604217e-28	1.41564830379086e-25
ENSG00000177239.14	ENSG00000177239	ENSG00000177239_015	chr9	dexseq_prepare_annotation2.py	exon	139983405	139983457	.	+	.	ENST00000371587+ENST00000542372+ENST00000540346+ENST00000545539+ENST00000371589+ENST00000535144+ENST00000544448__exon_number_015__gene_id_ENSG00000177239	MAN1B1	ENSG00000177239.14	-1.3838980417948	-15.2244408771959	2.3891725988418e-28	1.74173337091788e-25
ENSG00000079215.6	ENSG00000079215	ENSG00000079215_007	chr5	dexseq_prepare_annotation2.py	exon	36608280	36608430	.	+	.	ENST00000513646__exon_number_007__gene_id_ENSG00000079215	SLC1A3	ENSG00000079215.6	2.48486594613447	16.2109232408684	2.52503119907214e-28	1.83060576798146e-25
ENSG00000124721.21	ENSG00000124721	ENSG00000124721_022	chr6	dexseq_prepare_annotation2.py	exon	38754541	38754728	.	+	.	ENST00000449981+ENST00000441566+ENST00000327475+ENST00000359357__exon_number_022__gene_id_ENSG00000124721	DNAH8	ENSG00000124721.21	1.7703088153041	14.3649168940559	3.0135214180686e-28	2.17274894242746e-25
ENSG00000131018.133	ENSG00000131018	ENSG00000131018_134	chr6	dexseq_prepare_annotation2.py	exon	152685982	152686154	.	-	.	ENST00000448038+ENST00000471834+ENST00000341594+ENST00000265368+ENST00000367255+ENST00000423061__exon_number_134__gene_id_ENSG00000131018	SYNE1	ENSG00000131018.133	-4.71859129696752	-11.765729132854	3.08569582387015e-28	2.21262938469884e-25
ENSG00000074181.36	ENSG00000074181	ENSG00000074181_037	chr19	dexseq_prepare_annotation2.py	exon	15302235	15302468	.	-	.	ENST00000601011+ENST00000263388__exon_number_037__gene_id_ENSG00000074181	NOTCH3	ENSG00000074181.36	1.64911338104228	13.1578844087124	3.46178780337595e-28	2.46881912573152e-25
ENSG00000148950.17	ENSG00000148950	ENSG00000148950_018	chr11	dexseq_prepare_annotation2.py	exon	31495271	31495333	.	-	.	ENST00000278200+ENST00000530023+ENST00000531693__exon_number_018__gene_id_ENSG00000148950	IMMP1L	ENSG00000148950.17	3.27164541435447	15.3508933333169	3.55788809666933e-28	2.51575300519225e-25
ENSG00000198384.ENSG00000244471.6	ENSG00000198384+ENSG00000244471	ENSG00000198384+ENSG00000244471_007	chr13	dexseq_prepare_annotation2.py	exon	53073441	53073516	.	+	.	ENST00000427445__exon_number_007__gene_id_ENSG00000198384+ENSG00000244471		ENSG00000198384.ENSG00000244471.6	1.54851652895963	14.9498740675959	3.56594213596622e-28	2.51575300519225e-25
ENSG00000158286.25	ENSG00000158286	ENSG00000158286_026	chr1	dexseq_prepare_annotation2.py	exon	6271095	6271178	.	+	.	ENST00000377939+ENST00000496329+ENST00000463453+ENST00000492476__exon_number_026__gene_id_ENSG00000158286	RNF207	ENSG00000158286.25	2.1542445057331	14.0890179982715	3.63557923332564e-28	2.55116565858534e-25
ENSG00000104915.15	ENSG00000104915	ENSG00000104915_016	chr19	dexseq_prepare_annotation2.py	exon	13256200	13256209	.	-	.	ENST00000588848+ENST00000587318+ENST00000440593+ENST00000591415+ENST00000587230+ENST00000242770+ENST00000591843+ENST00000591197+ENST00000593126+ENST00000589083__exon_number_016__gene_id_ENSG00000104915	STX10	ENSG00000104915.15	-1.41126885051712	-15.5254207143857	4.59847348416159e-28	3.2096855720141e-25
ENSG00000013441.10	ENSG00000013441	ENSG00000013441_011	chr2	dexseq_prepare_annotation2.py	exon	201718626	201718716	.	-	.	ENST00000409769+ENST00000321356+ENST00000473565+ENST00000496205+ENST00000409403+ENST00000461326+ENST00000461981+ENST00000434813+ENST00000472679+ENST00000432425+ENST00000464454__exon_number_011__gene_id_ENSG00000013441	CLK1	ENSG00000013441.10	1.49731640585597	15.0808042490298	4.74738764761174e-28	3.29609366081962e-25
ENSG00000135365.43	ENSG00000135365	ENSG00000135365_044	chr11	dexseq_prepare_annotation2.py	exon	46070951	46071048	.	-	.	ENST00000532883__exon_number_044__gene_id_ENSG00000135365	PHF21A	ENSG00000135365.43	2.06957869847309	14.3886003999969	5.48797467055458e-28	3.7902263801027e-25
ENSG00000090686.2	ENSG00000090686	ENSG00000090686_003	chr1	dexseq_prepare_annotation2.py	exon	22005396	22005691	.	-	.	ENST00000308271+ENST00000374732+ENST00000400301__exon_number_003__gene_id_ENSG00000090686	USP48	ENSG00000090686.2	-5.72125571289227	-13.4862077048475	8.0386682623379e-28	5.52277553256808e-25
ENSG00000161010.ENSG00000197226.23	ENSG00000161010+ENSG00000197226	ENSG00000161010+ENSG00000197226_024	chr5	dexseq_prepare_annotation2.py	exon	179268907	179268907	.	-	.	ENST00000520995+ENST00000523084+ENST00000376931+ENST00000522663+ENST00000520150+ENST00000518235+ENST00000292586+ENST00000521675+ENST00000519208+ENST00000521299+ENST00000523737+ENST00000520698+ENST00000403396+ENST00000518219+ENST00000520900__exon_number_024__gene_id_ENSG00000161010+ENSG00000197226		ENSG00000161010.ENSG00000197226.23	-0.748287736344419	-12.6348318431607	8.51427878631999e-28	5.81906609842959e-25
ENSG00000142512.32	ENSG00000142512	ENSG00000142512_033	chr19	dexseq_prepare_annotation2.py	exon	51920966	51920991	.	-	.	ENST00000353836+ENST00000432469+ENST00000439889__exon_number_033__gene_id_ENSG00000142512	SIGLEC10	ENSG00000142512.32	1.16944542244879	14.2917020922346	9.20912527001278e-28	6.26134630145916e-25
ENSG00000177239.26	ENSG00000177239	ENSG00000177239_027	chr9	dexseq_prepare_annotation2.py	exon	139997800	139998101	.	+	.	ENST00000540391+ENST00000536349__exon_number_027__gene_id_ENSG00000177239	MAN1B1	ENSG00000177239.26	1.08757719388845	14.9303262689919	9.77265933096092e-28	6.61024692127502e-25
ENSG00000074181.11	ENSG00000074181	ENSG00000074181_012	chr19	dexseq_prepare_annotation2.py	exon	15281482	15281636	.	-	.	ENST00000263388__exon_number_012__gene_id_ENSG00000074181	NOTCH3	ENSG00000074181.11	1.56531922493846	12.9737543492877	1.20313534996999e-27	8.0962988150647e-25
ENSG00000130827.29	ENSG00000130827	ENSG00000130827_030	chrX	dexseq_prepare_annotation2.py	exon	153696425	153696567	.	+	.	ENST00000369682__exon_number_030__gene_id_ENSG00000130827	PLXNA3	ENSG00000130827.29	1.45107359878436	20.1030543943985	1.34166235083159e-27	8.98242943881753e-25
ENSG00000159216.22	ENSG00000159216	ENSG00000159216_023	chr21	dexseq_prepare_annotation2.py	exon	36421256	36421377	.	-	.	ENST00000300305__exon_number_023__gene_id_ENSG00000159216	RUNX1	ENSG00000159216.22	2.13757932340551	14.6726477121381	1.40393596923656e-27	9.35163887082027e-25
ENSG00000100106.ENSG00000100101.25	ENSG00000100106+ENSG00000100101	ENSG00000100106+ENSG00000100101_026	chr22	dexseq_prepare_annotation2.py	exon	38119192	38122510	.	+	.	ENST00000406386+ENST00000344404+ENST00000455236+ENST00000492485__exon_number_026__gene_id_ENSG00000100106+ENSG00000100101		ENSG00000100106.ENSG00000100101.25	-2.65590798159989	-12.926042730952	1.6613998586352e-27	1.10107177903953e-24
ENSG00000005884.22	ENSG00000005884	ENSG00000005884_023	chr17	dexseq_prepare_annotation2.py	exon	48151576	48151644	.	+	.	ENST00000007722+ENST00000505306+ENST00000512553+ENST00000506401+ENST00000320031+ENST00000544892+ENST00000510809__exon_number_023__gene_id_ENSG00000005884	ITGA3	ENSG00000005884.22	-1.10806160236541	-16.0359301764638	1.85500903530838e-27	1.22320600819717e-24
ENSG00000085276.51	ENSG00000085276	ENSG00000085276_052	chr3	dexseq_prepare_annotation2.py	exon	169283757	169283828	.	-	.	ENST00000486748__exon_number_052__gene_id_ENSG00000085276	MECOM	ENSG00000085276.51	-2.27626603872812	-16.7632132466208	1.92907411731919e-27	1.26568481911429e-24
ENSG00000074181.19	ENSG00000074181	ENSG00000074181_020	chr19	dexseq_prepare_annotation2.py	exon	15290032	15290093	.	-	.	ENST00000601011+ENST00000263388+ENST00000595045__exon_number_020__gene_id_ENSG00000074181	NOTCH3	ENSG00000074181.19	1.97515861590655	12.8616623811032	2.56789069750404e-27	1.67643658262624e-24
ENSG00000131018.132	ENSG00000131018	ENSG00000131018_133	chr6	dexseq_prepare_annotation2.py	exon	152684861	152684909	.	-	.	ENST00000341594__exon_number_133__gene_id_ENSG00000131018	SYNE1	ENSG00000131018.132	-4.70383001370838	-11.5189849726493	2.93746913723858e-27	1.90822066894417e-24
ENSG00000188897.69	ENSG00000188897	ENSG00000188897_070	chr16	dexseq_prepare_annotation2.py	exon	11582565	11582723	.	-	.	ENST00000344649+ENST00000598234+ENST00000595170__exon_number_070__gene_id_ENSG00000188897	CTD-3088G3.8	ENSG00000188897.69	-1.67577155515231	-14.6639918545731	3.53045794875051e-27	2.28213671404404e-24
ENSG00000175899.50	ENSG00000175899	ENSG00000175899_051	chr12	dexseq_prepare_annotation2.py	exon	9261936	9262001	.	-	.	ENST00000539638+ENST00000318602__exon_number_051__gene_id_ENSG00000175899	A2M	ENSG00000175899.50	-1.55593285256695	-12.7613951530492	3.61483820105937e-27	2.32522695303634e-24
ENSG00000173406.ENSG00000162600.47	ENSG00000173406+ENSG00000162600	ENSG00000173406+ENSG00000162600_048	chr1	dexseq_prepare_annotation2.py	exon	58996273	58996309	.	-	.	ENST00000421528+ENST00000358603+ENST00000467509+ENST00000476933+ENST00000371226__exon_number_048__gene_id_ENSG00000173406+ENSG00000162600		ENSG00000173406.ENSG00000162600.47	1.88708565878575	12.3048508023087	3.81745966705498e-27	2.4435838655136e-24
ENSG00000137573.31	ENSG00000137573	ENSG00000137573_032	chr8	dexseq_prepare_annotation2.py	exon	70501207	70501280	.	+	.	ENST00000260128+ENST00000402687+ENST00000458141+ENST00000419716__exon_number_032__gene_id_ENSG00000137573	SULF1	ENSG00000137573.31	0.898679384790901	13.3075659428255	3.92996786163803e-27	2.50338952786342e-24
ENSG00000174514.1	ENSG00000174514	ENSG00000174514_002	chr1	dexseq_prepare_annotation2.py	exon	205538105	205538111	.	+	.	ENST00000475956+ENST00000367147__exon_number_002__gene_id_ENSG00000174514	MFSD4	ENSG00000174514.1	3.14059039096618	15.8440680211528	4.00926953748072e-27	2.54156699153283e-24
ENSG00000179603.38	ENSG00000179603	ENSG00000179603_039	chr7	dexseq_prepare_annotation2.py	exon	126752341	126752374	.	-	.	ENST00000480995__exon_number_039__gene_id_ENSG00000179603	GRM8	ENSG00000179603.38	-1.1150168972274	-13.7732142054542	4.06813290472355e-27	2.56648334626747e-24
ENSG00000138744.ENSG00000198301.2	ENSG00000138744+ENSG00000198301	ENSG00000138744+ENSG00000198301_003	chr4	dexseq_prepare_annotation2.py	exon	76835122	76835457	.	-	.	ENST00000511606+ENST00000286733__exon_number_003__gene_id_ENSG00000138744+ENSG00000198301		ENSG00000138744.ENSG00000198301.2	-5.46132139140911	-12.7270792789298	4.56961723547386e-27	2.86906369795862e-24
ENSG00000188897.71	ENSG00000188897	ENSG00000188897_072	chr16	dexseq_prepare_annotation2.py	exon	11585612	11585701	.	-	.	ENST00000598234__exon_number_072__gene_id_ENSG00000188897	CTD-3088G3.8	ENSG00000188897.71	-1.50262484278192	-14.6064962164771	4.66362352579533e-27	2.91414288715197e-24
ENSG00000090686.4	ENSG00000090686	ENSG00000090686_005	chr1	dexseq_prepare_annotation2.py	exon	22005860	22005932	.	-	.	ENST00000308271+ENST00000479177+ENST00000400301+ENST00000374732+ENST00000529637__exon_number_005__gene_id_ENSG00000090686	USP48	ENSG00000090686.4	-5.55353265003315	-13.181741859114	5.31645499246618e-27	3.30633107593079e-24
ENSG00000177239.6	ENSG00000177239	ENSG00000177239_007	chr9	dexseq_prepare_annotation2.py	exon	139981671	139981809	.	+	.	ENST00000545539__exon_number_007__gene_id_ENSG00000177239	MAN1B1	ENSG00000177239.6	-1.35893945125511	-14.5685341406123	5.60576618413591e-27	3.4698106142202e-24
ENSG00000085276.50	ENSG00000085276	ENSG00000085276_051	chr3	dexseq_prepare_annotation2.py	exon	169099047	169099312	.	-	.	ENST00000494292+ENST00000485957+ENST00000486748__exon_number_051__gene_id_ENSG00000085276	MECOM	ENSG00000085276.50	-2.15281038428023	-16.3977056787916	7.31579835155865e-27	4.507012635156e-24
ENSG00000013441.18	ENSG00000013441	ENSG00000013441_019	chr2	dexseq_prepare_annotation2.py	exon	201721614	201721708	.	-	.	ENST00000409769+ENST00000321356+ENST00000473565+ENST00000409403+ENST00000461981+ENST00000434813+ENST00000432425__exon_number_019__gene_id_ENSG00000013441	CLK1	ENSG00000013441.18	-2.32067328003764	-14.5090148614617	7.48290635635132e-27	4.58842027052866e-24
ENSG00000227195.18	ENSG00000227195	ENSG00000227195_019	chr20	dexseq_prepare_annotation2.py	exon	26172429	26172449	.	-	.	ENST00000609914+ENST00000594150+ENST00000596223+ENST00000601901+ENST00000596537+ENST00000598448+ENST00000608521+ENST00000598150+ENST00000608084+ENST00000600225+ENST00000427348+ENST00000432499+ENST00000609012+ENST00000600263+ENST00000596767+ENST00000594130+ENST00000596058+ENST00000597361+ENST00000597267+ENST00000596111+ENST00000601079+ENST00000609202+ENST00000608487+ENST00000598451+ENST00000601119…	MIR663A	ENSG00000227195.18	0.855497690805751	12.6438353645768	8.06754804633396e-27	4.92390599877226e-24
ENSG00000175899.63	ENSG00000175899	ENSG00000175899_064	chr12	dexseq_prepare_annotation2.py	exon	9268724	9268753	.	-	.	ENST00000404455+ENST00000318602__exon_number_064__gene_id_ENSG00000175899	A2M	ENSG00000175899.63	-1.30867778977777	-12.6359930726065	8.51124499483162e-27	5.17066014218423e-24
ENSG00000170423.12	ENSG00000170423	ENSG00000170423_013	chr12	dexseq_prepare_annotation2.py	exon	53241691	53241737	.	-	.	ENST00000359499+ENST00000551581+ENST00000547110+ENST00000304620__exon_number_013__gene_id_ENSG00000170423	KRT78	ENSG00000170423.12	-2.72737692944234	-15.9750117615078	8.83176188827297e-27	5.3406518825021e-24
ENSG00000148985.ENSG00000250404.65	ENSG00000148985+ENSG00000250404	ENSG00000148985+ENSG00000250404_066	chr11	dexseq_prepare_annotation2.py	exon	3846026	3846092	.	+	.	ENST00000532017+ENST00000528526+ENST00000485602+ENST00000478773__exon_number_066__gene_id_ENSG00000148985+ENSG00000250404		ENSG00000148985.ENSG00000250404.65	-2.07579979687258	-11.7324049028732	1.20620693807501e-26	7.26059113890273e-24
ENSG00000177239.5	ENSG00000177239	ENSG00000177239_006	chr9	dexseq_prepare_annotation2.py	exon	139981536	139981670	.	+	.	ENST00000371587+ENST00000542372+ENST00000545539+ENST00000371589+ENST00000535144+ENST00000545096+ENST00000544448__exon_number_006__gene_id_ENSG00000177239	MAN1B1	ENSG00000177239.5	-1.48669561415908	-14.3927804304579	1.31685970179255e-26	7.890454967517e-24
ENSG00000074181.6	ENSG00000074181	ENSG00000074181_007	chr19	dexseq_prepare_annotation2.py	exon	15276779	15276902	.	-	.	ENST00000263388__exon_number_007__gene_id_ENSG00000074181	NOTCH3	ENSG00000074181.6	1.48645018853812	12.6017385996337	1.48821971538868e-26	8.87668943148788e-24
ENSG00000127419.20	ENSG00000127419	ENSG00000127419_021	chr4	dexseq_prepare_annotation2.py	exon	941943	942198	.	+	.	ENST00000452360+ENST00000438836+ENST00000505734+ENST00000504850__exon_number_021__gene_id_ENSG00000127419	TMEM175	ENSG00000127419.20	-3.25316688633919	-14.182383596262	1.61846535997176e-26	9.60987608444409e-24
ENSG00000177239.12	ENSG00000177239	ENSG00000177239_013	chr9	dexseq_prepare_annotation2.py	exon	139982851	139983012	.	+	.	ENST00000545096__exon_number_013__gene_id_ENSG00000177239	MAN1B1	ENSG00000177239.12	-1.39930988701238	-14.3462711859862	1.65176004481772e-26	9.76338993698518e-24
ENSG00000260391.ENSG00000160145.48	ENSG00000260391+ENSG00000160145	ENSG00000260391+ENSG00000160145_049	chr3	dexseq_prepare_annotation2.py	exon	124174024	124174206	.	+	.	ENST00000460856+ENST00000494648+ENST00000240874+ENST00000354186+ENST00000360013+ENST00000393501__exon_number_049__gene_id_ENSG00000260391+ENSG00000160145		ENSG00000260391.ENSG00000160145.48	1.00974192636084	11.9310367980683	1.75154098303313e-26	1.03067583352275e-23
ENSG00000268465.ENSG00000269751.ENSG00000182324.ENSG00000105447.ENSG00000105443.28	ENSG00000268465+ENSG00000269751+ENSG00000182324+ENSG00000105447+ENSG00000105443	ENSG00000268465+ENSG00000269751+ENSG00000182324+ENSG00000105447+ENSG00000105443_029	chr19	dexseq_prepare_annotation2.py	exon	48972891	48973300	.	+	.	ENST00000325139__exon_number_029__gene_id_ENSG00000268465+ENSG00000269751+ENSG00000182324+ENSG00000105447+ENSG00000105443		ENSG00000268465.ENSG00000269751.ENSG00000182324.ENSG00000105447.ENSG00000105443.28	-0.950512818317974	-14.0097906531767	1.78472094051088e-26	1.04551183596303e-23
ENSG00000104450.8	ENSG00000104450	ENSG00000104450_009	chr8	dexseq_prepare_annotation2.py	exon	101196184	101196290	.	+	.	ENST00000251809+ENST00000520508+ENST00000388798+ENST00000520643__exon_number_009__gene_id_ENSG00000104450	SPAG1	ENSG00000104450.8	-1.01942535758365	-13.3999009312708	1.86210601124219e-26	1.08599677780988e-23
ENSG00000223972.12	ENSG00000223972	ENSG00000223972_013	chr1	dexseq_prepare_annotation2.py	exon	13375	13402	.	+	.	ENST00000456328+ENST00000515242__exon_number_013__gene_id_ENSG00000223972	DDX11L1	ENSG00000223972.12	3.02075331278466	14.9317771129733	1.87339831025774e-26	1.08774811092319e-23
ENSG00000123213.27	ENSG00000123213	ENSG00000123213_028	chr5	dexseq_prepare_annotation2.py	exon	65118609	65119065	.	+	.	ENST00000502464+ENST00000511299+ENST00000506799+ENST00000515595+ENST00000380985__exon_number_028__gene_id_ENSG00000123213	NLN	ENSG00000123213.27	-2.28581368120685	-13.9812526632097	2.06730980939193e-26	1.19505078329527e-23
ENSG00000143847.60	ENSG00000143847	ENSG00000143847_061	chr1	dexseq_prepare_annotation2.py	exon	203046082	203046109	.	+	.	ENST00000447715+ENST00000295706+ENST00000594572+ENST00000272198+ENST00000486360+ENST00000367240__exon_number_061__gene_id_ENSG00000143847	PPFIA4	ENSG00000143847.60	1.74684556483848	12.2758114948633	2.47546110470956e-26	1.42471472404472e-23
ENSG00000162878.4	ENSG00000162878	ENSG00000162878_005	chr2	dexseq_prepare_annotation2.py	exon	42275719	42275913	.	+	.	ENST00000401498+ENST00000485578+ENST00000294964__exon_number_005__gene_id_ENSG00000162878	PKDCC	ENSG00000162878.4	1.35819224889083	14.4238693453496	2.74044834875743e-26	1.56609535055924e-23
ENSG00000127419.33	ENSG00000127419	ENSG00000127419_034	chr4	dexseq_prepare_annotation2.py	exon	945506	945761	.	+	.	ENST00000502513__exon_number_034__gene_id_ENSG00000127419	TMEM175	ENSG00000127419.33	-3.07078155059549	-14.0771309627117	2.74498125793408e-26	1.56609535055924e-23
ENSG00000138744.ENSG00000198301.6	ENSG00000138744+ENSG00000198301	ENSG00000138744+ENSG00000198301_007	chr4	dexseq_prepare_annotation2.py	exon	76838620	76838926	.	-	.	ENST00000507956__exon_number_007__gene_id_ENSG00000138744+ENSG00000198301		ENSG00000138744.ENSG00000198301.6	-5.34596815263941	-12.4491994002508	3.04460315312026e-26	1.72951911237553e-23
ENSG00000177239.11	ENSG00000177239	ENSG00000177239_012	chr9	dexseq_prepare_annotation2.py	exon	139982720	139982850	.	+	.	ENST00000371587+ENST00000545096__exon_number_012__gene_id_ENSG00000177239	MAN1B1	ENSG00000177239.11	-1.46045057499372	-14.216284032049	3.1156225961322e-26	1.76223374271405e-23
ENSG00000170423.16	ENSG00000170423	ENSG00000170423_017	chr12	dexseq_prepare_annotation2.py	exon	53242406	53242778	.	-	.	ENST00000304620__exon_number_017__gene_id_ENSG00000170423	KRT78	ENSG00000170423.16	-2.84433095181396	-15.6431829495174	3.21176212755477e-26	1.80881480644632e-23
ENSG00000158286.30	ENSG00000158286	ENSG00000158286_031	chr1	dexseq_prepare_annotation2.py	exon	6272291	6272476	.	+	.	ENST00000377948+ENST00000377939+ENST00000496676+ENST00000492476__exon_number_031__gene_id_ENSG00000158286	RNF207	ENSG00000158286.30	2.1124600487814	13.2704923380582	3.91456004900304e-26	2.1951982852576e-23
ENSG00000215440.ENSG00000124222.ENSG00000254995.49	ENSG00000215440+ENSG00000124222+ENSG00000254995	ENSG00000215440+ENSG00000124222+ENSG00000254995_050	chr20	dexseq_prepare_annotation2.py	exon	57251543	57254556	.	+	.	ENST00000361770+ENST00000371141+ENST00000359617+ENST00000355957+ENST00000371132+ENST00000361830+ENST00000358029__exon_number_050__gene_id_ENSG00000215440+ENSG00000124222+ENSG00000254995		ENSG00000215440.ENSG00000124222.ENSG00000254995.49	1.18085514620821	13.4400526261943	4.83927548834978e-26	2.70221024737121e-23
ENSG00000090686.3	ENSG00000090686	ENSG00000090686_004	chr1	dexseq_prepare_annotation2.py	exon	22005692	22005859	.	-	.	ENST00000308271+ENST00000479177+ENST00000400301+ENST00000374732__exon_number_004__gene_id_ENSG00000090686	USP48	ENSG00000090686.3	-5.50199337898132	-12.7983555747185	5.76328037219829e-26	3.20453041101951e-23
ENSG00000013441.12	ENSG00000013441	ENSG00000013441_013	chr2	dexseq_prepare_annotation2.py	exon	201718719	201718736	.	-	.	ENST00000461326+ENST00000464454__exon_number_013__gene_id_ENSG00000013441	CLK1	ENSG00000013441.12	1.3034062352336	14.081275815759	6.03470931283864e-26	3.34129377826714e-23
ENSG00000118900.18	ENSG00000118900	ENSG00000118900_019	chr16	dexseq_prepare_annotation2.py	exon	4920213	4920342	.	+	.	ENST00000396658+ENST00000545171+ENST00000585857+ENST00000262376+ENST00000590769__exon_number_019__gene_id_ENSG00000118900	UBN1	ENSG00000118900.18	0.758759716962003	13.3957424623386	6.18369418275797e-26	3.40939797499944e-23
ENSG00000221983.6	ENSG00000221983	ENSG00000221983_007	chr19	dexseq_prepare_annotation2.py	exon	18682685	18682688	.	+	.	ENST00000430157+ENST00000442744+ENST00000595683+ENST00000598814+ENST00000596273__exon_number_007__gene_id_ENSG00000221983	UBA52	ENSG00000221983.6	-2.72571271823596	-19.5380550952771	6.29918311101373e-26	3.45854144850813e-23
ENSG00000118058.25	ENSG00000118058	ENSG00000118058_026	chr11	dexseq_prepare_annotation2.py	exon	118359329	118359475	.	+	.	ENST00000392873+ENST00000354520+ENST00000389506+ENST00000534358__exon_number_026__gene_id_ENSG00000118058	KMT2A	ENSG00000118058.25	1.74985580439125	12.4099617842307	7.49422871701279e-26	4.09753200293272e-23
ENSG00000214198.1	ENSG00000214198	ENSG00000214198_002	chr12	dexseq_prepare_annotation2.py	exon	104237534	104238197	.	-	.	ENST00000548527+ENST00000551270__exon_number_002__gene_id_ENSG00000214198	RP11-642P15.1	ENSG00000214198.1	0.72608165981547	13.0339061429738	9.05647959192418e-26	4.93115919091898e-23
ENSG00000112159.109	ENSG00000112159	ENSG00000112159_110	chr6	dexseq_prepare_annotation2.py	exon	90513047	90513273	.	-	.	ENST00000369393+ENST00000428876+ENST00000439638__exon_number_110__gene_id_ENSG00000112159	MDN1	ENSG00000112159.109	-0.965244154736345	-11.5408060626239	9.2659456406834e-26	5.02033522805305e-23
ENSG00000134717.18	ENSG00000134717	ENSG00000134717_019	chr1	dexseq_prepare_annotation2.py	exon	52551844	52552282	.	+	.	ENST00000484036__exon_number_019__gene_id_ENSG00000134717	BTF3L4	ENSG00000134717.18	1.35921510673205	14.8078937580914	9.29677539145031e-26	5.02033522805305e-23
ENSG00000148985.ENSG00000250404.61	ENSG00000148985+ENSG00000250404	ENSG00000148985+ENSG00000250404_062	chr11	dexseq_prepare_annotation2.py	exon	3845801	3845962	.	+	.	ENST00000465237+ENST00000528526+ENST00000485602+ENST00000487112__exon_number_062__gene_id_ENSG00000148985+ENSG00000250404		ENSG00000148985.ENSG00000250404.61	-1.92013211270362	-11.4736337545438	1.00803708930271e-25	5.42117389067541e-23
ENSG00000259522.ENSG00000260669.ENSG00000213920.ENSG00000254505.ENSG00000129559.ENSG00000254692.ENSG00000100926.ENSG00000255526.ENSG00000196497.104	ENSG00000259522+ENSG00000260669+ENSG00000213920+ENSG00000254505+ENSG00000129559+ENSG00000254692+ENSG00000100926+ENSG00000255526+ENSG00000196497	ENSG00000259522+ENSG00000260669+ENSG00000213920+ENSG00000254505+ENSG00000129559+ENSG00000254692+ENSG00000100926+ENSG00000255526+ENSG00000196497_105	chr14	dexseq_prepare_annotation2.py	exon	24664615	24664623	.	-	.	ENST00000529332+ENST00000524835+ENST00000396854+ENST00000530468+ENST00000532632+ENST00000528010+ENST00000261789__exon_number_105__gene_id_ENSG00000259522+ENSG00000260669+ENSG00000213920+ENSG00000254505+ENSG00000129559+ENSG00000254692+ENSG00000100926+ENSG00000255526+ENSG00000196497		ENSG00000259522.ENSG00000260669.ENSG00000213920.ENSG00000254505.ENSG00000129559.ENSG00000254692.ENSG00000100926.ENSG00000255526.ENSG00000196497.104	-3.42789164687443	-12.0768866158612	1.01937113496787e-25	5.45975179888789e-23
ENSG00000136237.43	ENSG00000136237	ENSG00000136237_044	chr7	dexseq_prepare_annotation2.py	exon	22396449	22396529	.	-	.	ENST00000497668+ENST00000405243+ENST00000344041__exon_number_044__gene_id_ENSG00000136237	RAPGEF5	ENSG00000136237.43	-1.76966811078072	-18.3967627613566	1.09584534822582e-25	5.8454885481662e-23
ENSG00000139908.1	ENSG00000139908	ENSG00000139908_002	chr14	dexseq_prepare_annotation2.py	exon	24674926	24674933	.	+	.	ENST00000339917+ENST00000554420__exon_number_002__gene_id_ENSG00000139908	TSSK4	ENSG00000139908.1	-1.22043262452257	-17.0234967871554	1.11824686314959e-25	5.94083359822733e-23
ENSG00000136051.7	ENSG00000136051	ENSG00000136051_008	chr12	dexseq_prepare_annotation2.py	exon	105508962	105509007	.	+	.	ENST00000550053+ENST00000547404+ENST00000548195+ENST00000332180+ENST00000311317__exon_number_008__gene_id_ENSG00000136051	KIAA1033	ENSG00000136051.7	-1.89695452062095	-12.8322845841285	1.13710297165696e-25	6.01665024785361e-23
ENSG00000092108.64	ENSG00000092108	ENSG00000092108_065	chr14	dexseq_prepare_annotation2.py	exon	31205006	31205018	.	+	.	ENST00000458591__exon_number_065__gene_id_ENSG00000092108	SCFD1	ENSG00000092108.64	0.876979917359772	12.5323283690029	1.37701953337154e-25	7.25683763887873e-23
ENSG00000133816.91	ENSG00000133816	ENSG00000133816_092	chr11	dexseq_prepare_annotation2.py	exon	12285333	12285334	.	+	.	ENST00000525618__exon_number_092__gene_id_ENSG00000133816	MICAL2	ENSG00000133816.91	1.48433047028117	14.7138571839336	1.39372330569541e-25	7.31284198511528e-23
ENSG00000257207.ENSG00000184115.ENSG00000256671.ENSG00000230596.ENSG00000273471.40	ENSG00000257207+ENSG00000184115+ENSG00000256671+ENSG00000230596+ENSG00000273471	ENSG00000257207+ENSG00000184115+ENSG00000256671+ENSG00000230596+ENSG00000273471_041	chr2	dexseq_prepare_annotation2.py	exon	111230174	111230393	.	-	.	ENST00000413601+ENST00000447537+ENST00000603767+ENST00000480598__exon_number_041__gene_id_ENSG00000257207+ENSG00000184115+ENSG00000256671+ENSG00000230596+ENSG00000273471		ENSG00000257207.ENSG00000184115.ENSG00000256671.ENSG00000230596.ENSG00000273471.40	-1.07286876343781	-14.7130151686689	1.39879238105191e-25	7.31284198511528e-23
ENSG00000225663.ENSG00000215621.28	ENSG00000225663+ENSG00000215621	ENSG00000225663+ENSG00000215621_029	chr17	dexseq_prepare_annotation2.py	exon	79791168	79791178	.	-	.	ENST00000573478__exon_number_029__gene_id_ENSG00000225663+ENSG00000215621		ENSG00000225663.ENSG00000215621.28	1.24479930362051	14.7039674961082	1.4544462807972e-25	7.57362499439564e-23
ENSG00000180448.6	ENSG00000180448	ENSG00000180448_007	chr19	dexseq_prepare_annotation2.py	exon	1067497	1067673	.	+	.	ENST00000586866__exon_number_007__gene_id_ENSG00000180448	HMHA1	ENSG00000180448.6	-2.31587545157557	-12.6415432679519	1.52924122915215e-25	7.93162421232426e-23
ENSG00000165949.32	ENSG00000165949	ENSG00000165949_033	chr14	dexseq_prepare_annotation2.py	exon	94583032	94583032	.	+	.	ENST00000444961+ENST00000298902+ENST00000555744+ENST00000448882__exon_number_033__gene_id_ENSG00000165949	IFI27	ENSG00000165949.32	1.50627660539149	14.2316946377882	1.6736778548597e-25	8.64658879804725e-23
ENSG00000259522.ENSG00000260669.ENSG00000213920.ENSG00000254505.ENSG00000129559.ENSG00000254692.ENSG00000100926.ENSG00000255526.ENSG00000196497.103	ENSG00000259522+ENSG00000260669+ENSG00000213920+ENSG00000254505+ENSG00000129559+ENSG00000254692+ENSG00000100926+ENSG00000255526+ENSG00000196497	ENSG00000259522+ENSG00000260669+ENSG00000213920+ENSG00000254505+ENSG00000129559+ENSG00000254692+ENSG00000100926+ENSG00000255526+ENSG00000196497_104	chr14	dexseq_prepare_annotation2.py	exon	24664557	24664614	.	-	.	ENST00000529332+ENST00000524835+ENST00000396854+ENST00000530468+ENST00000528669+ENST00000532632+ENST00000528010+ENST00000261789__exon_number_104__gene_id_ENSG00000259522+ENSG00000260669+ENSG00000213920+ENSG00000254505+ENSG00000129559+ENSG00000254692+ENSG00000100926+ENSG00000255526+ENSG00000196497		ENSG00000259522.ENSG00000260669.ENSG00000213920.ENSG00000254505.ENSG00000129559.ENSG00000254692.ENSG00000100926.ENSG00000255526.ENSG00000196497.103	-3.57014561521895	-12.0025773137995	1.72803553507957e-25	8.89240309742003e-23
ENSG00000091536.60	ENSG00000091536	ENSG00000091536_061	chr17	dexseq_prepare_annotation2.py	exon	18058633	18058746	.	+	.	ENST00000205890+ENST00000418233+ENST00000536811+ENST00000585180__exon_number_061__gene_id_ENSG00000091536	MYO15A	ENSG00000091536.60	1.12213867547869	11.608925397832	2.1224528475307e-25	1.08793948265107e-22
ENSG00000074181.2	ENSG00000074181	ENSG00000074181_003	chr19	dexseq_prepare_annotation2.py	exon	15273144	15273275	.	-	.	ENST00000597756__exon_number_003__gene_id_ENSG00000074181	NOTCH3	ENSG00000074181.2	0.945693288705467	12.1892597541722	2.40856903850066e-25	1.22979473295772e-22
ENSG00000079102.45	ENSG00000079102	ENSG00000079102_046	chr8	dexseq_prepare_annotation2.py	exon	93027020	93027025	.	-	.	ENST00000522467+ENST00000518317+ENST00000520974+ENST00000520583+ENST00000519422+ENST00000523168+ENST00000520724+ENST00000436581+ENST00000518823+ENST00000521897+ENST00000523290+ENST00000524215+ENST00000521553+ENST00000521319+ENST00000518844+ENST00000396218+ENST00000521375+ENST00000360348+ENST00000519577+ENST00000523629+ENST00000517792+ENST00000519847+ENST00000521733+ENST00000422361+ENST00000265814…	RUNX1T1	ENSG00000079102.45	2.15917909754147	14.3554543055595	2.44222934485142e-25	1.24214813600811e-22
ENSG00000123213.19	ENSG00000123213	ENSG00000123213_020	chr5	dexseq_prepare_annotation2.py	exon	65088429	65088482	.	+	.	ENST00000502464+ENST00000509935+ENST00000506799+ENST00000380985+ENST00000506539__exon_number_020__gene_id_ENSG00000123213	NLN	ENSG00000123213.19	-1.67863335508235	-13.5032893752628	2.45342582819742e-25	1.24302488041591e-22
ENSG00000231074.ENSG00000270604.1	ENSG00000231074+ENSG00000270604	ENSG00000231074+ENSG00000270604_002	chr6	dexseq_prepare_annotation2.py	exon	30202135	30202227	.	-	.	ENST00000455957+ENST00000453558__exon_number_002__gene_id_ENSG00000231074+ENSG00000270604		ENSG00000231074.ENSG00000270604.1	1.89874134755295	13.9597987741939	2.50483567588428e-25	1.2641905656188e-22
ENSG00000174514.11	ENSG00000174514	ENSG00000174514_012	chr1	dexseq_prepare_annotation2.py	exon	205561257	205561267	.	+	.	ENST00000465651+ENST00000471425__exon_number_012__gene_id_ENSG00000174514	MFSD4	ENSG00000174514.11	1.86708284537391	14.8202449288373	2.65220305617718e-25	1.33343827370759e-22
ENSG00000255103.ENSG00000127603.34	ENSG00000255103+ENSG00000127603	ENSG00000255103+ENSG00000127603_035	chr1	dexseq_prepare_annotation2.py	exon	39749858	39749892	.	+	.	ENST00000472385+ENST00000485063__exon_number_035__gene_id_ENSG00000255103+ENSG00000127603		ENSG00000255103.ENSG00000127603.34	-3.2376484798879	-13.4719834671992	2.88720187519711e-25	1.44604734529433e-22
ENSG00000159216.12	ENSG00000159216	ENSG00000159216_013	chr21	dexseq_prepare_annotation2.py	exon	36252854	36252902	.	-	.	ENST00000437180+ENST00000482318+ENST00000399237+ENST00000399240+ENST00000300305+ENST00000358356+ENST00000486278+ENST00000325074+ENST00000344691__exon_number_013__gene_id_ENSG00000159216	RUNX1	ENSG00000159216.12	2.10153128259697	13.6102974133138	2.89915036743037e-25	1.44651068256634e-22
ENSG00000138744.ENSG00000198301.4	ENSG00000138744+ENSG00000198301	ENSG00000138744+ENSG00000198301_005	chr4	dexseq_prepare_annotation2.py	exon	76836021	76836138	.	-	.	ENST00000513045+ENST00000286733__exon_number_005__gene_id_ENSG00000138744+ENSG00000198301		ENSG00000138744.ENSG00000198301.4	-4.42787101276654	-12.1155789093726	2.95464710583934e-25	1.46861629743352e-22
ENSG00000074181.3	ENSG00000074181	ENSG00000074181_004	chr19	dexseq_prepare_annotation2.py	exon	15273276	15273373	.	-	.	ENST00000263388+ENST00000597756+ENST00000595514__exon_number_004__gene_id_ENSG00000074181	NOTCH3	ENSG00000074181.3	1.06613810130937	12.1414471240356	3.32438431834909e-25	1.64615984536756e-22
ENSG00000175455	ENSG00000175455	ENSG00000175455_001	chr3	dexseq_prepare_annotation2.py	exon	123616152	123616357	.	-	.	ENST00000463996__exon_number_001__gene_id_ENSG00000175455	CCDC14	ENSG00000175455	-1.74890297663388	-11.9795427174646	3.34428212837477e-25	1.64978717838193e-22
ENSG00000166444.2	ENSG00000166444	ENSG00000166444_003	chr11	dexseq_prepare_annotation2.py	exon	8714900	8714901	.	-	.	ENST00000530991+ENST00000534127+ENST00000313726+ENST00000526757__exon_number_003__gene_id_ENSG00000166444	ST5	ENSG00000166444.2	-1.15528612373107	-10.9441990372082	3.37571081536063e-25	1.65905439930057e-22
ENSG00000074181.35	ENSG00000074181	ENSG00000074181_036	chr19	dexseq_prepare_annotation2.py	exon	15300084	15300239	.	-	.	ENST00000601011+ENST00000263388__exon_number_036__gene_id_ENSG00000074181	NOTCH3	ENSG00000074181.35	1.41129095123969	12.1259972540205	3.68913039369804e-25	1.8063248825442e-22
ENSG00000104450.16	ENSG00000104450	ENSG00000104450_017	chr8	dexseq_prepare_annotation2.py	exon	101225318	101225656	.	+	.	ENST00000251809+ENST00000388798+ENST00000523302__exon_number_017__gene_id_ENSG00000104450	SPAG1	ENSG00000104450.16	2.41953220663147	12.8789968610628	3.72940291319121e-25	1.8192554240698e-22
ENSG00000180448.4	ENSG00000180448	ENSG00000180448_005	chr19	dexseq_prepare_annotation2.py	exon	1067318	1067325	.	+	.	ENST00000591293+ENST00000587602+ENST00000536472+ENST00000313093__exon_number_005__gene_id_ENSG00000180448	HMHA1	ENSG00000180448.4	-2.54770351890748	-12.4732378109558	4.36050083615679e-25	2.11923570637839e-22
ENSG00000148985.ENSG00000250404.64	ENSG00000148985+ENSG00000250404	ENSG00000148985+ENSG00000250404_065	chr11	dexseq_prepare_annotation2.py	exon	3845978	3846025	.	+	.	ENST00000478773+ENST00000528526+ENST00000485602__exon_number_065__gene_id_ENSG00000148985+ENSG00000250404		ENSG00000148985.ENSG00000250404.64	-2.04516670569783	-11.2702225738071	5.27836890948016e-25	2.55586023999928e-22
ENSG00000236963.15	ENSG00000236963	ENSG00000236963_016	chr1	dexseq_prepare_annotation2.py	exon	20755233	20755275	.	-	.	ENST00000426428__exon_number_016__gene_id_ENSG00000236963	LINC01141	ENSG00000236963.15	-0.94429850811052	-15.9756978028801	6.59059434711206e-25	3.1795256302086e-22
ENSG00000162618.6	ENSG00000162618	ENSG00000162618_007	chr1	dexseq_prepare_annotation2.py	exon	79383515	79383570	.	-	.	ENST00000370742+ENST00000401034__exon_number_007__gene_id_ENSG00000162618	ELTD1	ENSG00000162618.6	-1.52789951732692	-18.5718255671142	6.6593650709673e-25	3.20093481077828e-22
ENSG00000257062.ENSG00000111700.ENSG00000134538.ENSG00000205754.ENSG00000257046.26	ENSG00000257062+ENSG00000111700+ENSG00000134538+ENSG00000205754+ENSG00000257046	ENSG00000257062+ENSG00000111700+ENSG00000134538+ENSG00000205754+ENSG00000257046_027	chr12	dexseq_prepare_annotation2.py	exon	21172182	21172314	.	+	.	ENST00000421593__exon_number_027__gene_id_ENSG00000257062+ENSG00000111700+ENSG00000134538+ENSG00000205754+ENSG00000257046		ENSG00000257062.ENSG00000111700.ENSG00000134538.ENSG00000205754.ENSG00000257046.26	-0.91537889839859	-12.267924073137	7.45151228704278e-25	3.56862169828587e-22
ENSG00000159023.1	ENSG00000159023	ENSG00000159023_002	chr1	dexseq_prepare_annotation2.py	exon	29213633	29213635	.	+	.	ENST00000356093+ENST00000343067+ENST00000482464+ENST00000398863__exon_number_002__gene_id_ENSG00000159023	EPB41	ENSG00000159023.1	2.43176371945592	14.3205599387641	7.66998782298167e-25	3.65989506220837e-22
ENSG00000177239.25	ENSG00000177239	ENSG00000177239_026	chr9	dexseq_prepare_annotation2.py	exon	139996965	139997799	.	+	.	ENST00000536349__exon_number_026__gene_id_ENSG00000177239	MAN1B1	ENSG00000177239.25	0.709223067393722	13.5433603344706	8.57299878585177e-25	4.07596393723565e-22
ENSG00000148773.17	ENSG00000148773	ENSG00000148773_018	chr10	dexseq_prepare_annotation2.py	exon	129921145	129921260	.	-	.	ENST00000368653+ENST00000368654__exon_number_018__gene_id_ENSG00000148773	MKI67	ENSG00000148773.17	1.6957896959493	14.0677080312179	8.93552567146458e-25	4.23298754390226e-22
ENSG00000173818.29	ENSG00000173818	ENSG00000173818_030	chr17	dexseq_prepare_annotation2.py	exon	78395628	78395762	.	+	.	ENST00000518644+ENST00000517295+ENST00000522200+ENST00000521565+ENST00000523228+ENST00000518137__exon_number_030__gene_id_ENSG00000173818	ENDOV	ENSG00000173818.29	-1.07025168744753	-13.6648478413133	1.03517494408188e-24	4.88624915511914e-22
ENSG00000088538.48	ENSG00000088538	ENSG00000088538_049	chr3	dexseq_prepare_annotation2.py	exon	51399958	51400105	.	+	.	ENST00000266037__exon_number_049__gene_id_ENSG00000088538	DOCK3	ENSG00000088538.48	-1.29605808506822	-12.2609119524451	1.12212806028028e-24	5.26132775974101e-22
ENSG00000113649.24	ENSG00000113649	ENSG00000113649_025	chr5	dexseq_prepare_annotation2.py	exon	145859780	145860081	.	+	.	ENST00000509810__exon_number_025__gene_id_ENSG00000113649	TCERG1	ENSG00000113649.24	1.25323983054081	12.3213753007357	1.12265608871034e-24	5.26132775974101e-22
ENSG00000134982.ENSG00000272869.ENSG00000258864.ENSG00000212643.ENSG00000153037.69	ENSG00000134982+ENSG00000272869+ENSG00000258864+ENSG00000212643+ENSG00000153037	ENSG00000134982+ENSG00000272869+ENSG00000258864+ENSG00000212643+ENSG00000153037_070	chr5	dexseq_prepare_annotation2.py	exon	112227335	112227422	.	+	.	ENST00000391338+ENST00000512790+ENST00000509024+ENST00000506997__exon_number_070__gene_id_ENSG00000134982+ENSG00000272869+ENSG00000258864+ENSG00000212643+ENSG00000153037		ENSG00000134982.ENSG00000272869.ENSG00000258864.ENSG00000212643.ENSG00000153037.69	-2.11549849695485	-14.7451007212758	1.13452309574982e-24	5.29802098471469e-22
ENSG00000177239.10	ENSG00000177239	ENSG00000177239_011	chr9	dexseq_prepare_annotation2.py	exon	139982636	139982719	.	+	.	ENST00000545096__exon_number_011__gene_id_ENSG00000177239	MAN1B1	ENSG00000177239.10	-1.54912749092283	-13.4559902514498	1.32303245458761e-24	6.15641718992539e-22
ENSG00000104450.3	ENSG00000104450	ENSG00000104450_004	chr8	dexseq_prepare_annotation2.py	exon	101170656	101170844	.	+	.	ENST00000388798+ENST00000520508__exon_number_004__gene_id_ENSG00000104450	SPAG1	ENSG00000104450.3	-0.934465615502428	-12.6373461946023	1.50572147477724e-24	6.98175912944237e-22
ENSG00000069869.32	ENSG00000069869	ENSG00000069869_033	chr15	dexseq_prepare_annotation2.py	exon	56208668	56209306	.	-	.	ENST00000506154+ENST00000508342+ENST00000338963__exon_number_033__gene_id_ENSG00000069869	NEDD4	ENSG00000069869.32	-2.34483655578309	-13.4198703538007	1.58333180956573e-24	7.31577347587442e-22
ENSG00000270179.ENSG00000149292.48	ENSG00000270179+ENSG00000149292	ENSG00000270179+ENSG00000149292_049	chr11	dexseq_prepare_annotation2.py	exon	113230085	113230183	.	+	.	ENST00000314756+ENST00000529221+ENST00000483239+ENST00000494714+ENST00000393020+ENST00000478125+ENST00000527362+ENST00000464224__exon_number_049__gene_id_ENSG00000270179+ENSG00000149292		ENSG00000270179.ENSG00000149292.48	1.97995040367456	13.0085666560343	1.73309863092667e-24	7.9796725806126e-22
ENSG00000159023.5	ENSG00000159023	ENSG00000159023_006	chr1	dexseq_prepare_annotation2.py	exon	29241091	29241280	.	+	.	ENST00000373797__exon_number_006__gene_id_ENSG00000159023	EPB41	ENSG00000159023.5	2.27865854368231	14.1306411585344	1.75951056425847e-24	8.07295437982953e-22
ENSG00000163521.17	ENSG00000163521	ENSG00000163521_018	chr2	dexseq_prepare_annotation2.py	exon	220104771	220104816	.	-	.	ENST00000295759+ENST00000440853+ENST00000392089+ENST00000471516__exon_number_018__gene_id_ENSG00000163521	GLB1L	ENSG00000163521.17	-1.51606198508318	-13.223892232784	2.07406737756524e-24	9.48304074630197e-22
ENSG00000085999.1	ENSG00000085999	ENSG00000085999_002	chr1	dexseq_prepare_annotation2.py	exon	46713367	46713371	.	+	.	ENST00000442598+ENST00000463715__exon_number_002__gene_id_ENSG00000085999	RAD54L	ENSG00000085999.1	-1.11929962087952	-12.7474640783225	2.27020510609934e-24	1.03437796677975e-21
ENSG00000104450.21	ENSG00000104450	ENSG00000104450_022	chr8	dexseq_prepare_annotation2.py	exon	101243513	101243516	.	+	.	ENST00000251809+ENST00000388798__exon_number_022__gene_id_ENSG00000104450	SPAG1	ENSG00000104450.21	-1.01579929353234	-12.5653897667289	2.28277578877045e-24	1.03650659015237e-21
ENSG00000215440.ENSG00000124222.ENSG00000254995.36	ENSG00000215440+ENSG00000124222+ENSG00000254995	ENSG00000215440+ENSG00000124222+ENSG00000254995_037	chr20	dexseq_prepare_annotation2.py	exon	57245604	57245659	.	+	.	ENST00000361770+ENST00000467096+ENST00000371141+ENST00000464640+ENST00000476384+ENST00000359617+ENST00000468590+ENST00000355957+ENST00000438253+ENST00000483434+ENST00000371132+ENST00000496117+ENST00000496003+ENST00000361830+ENST00000358029+ENST00000490700+ENST00000312283+ENST00000493301+ENST00000530122__exon_number_037__gene_id_ENSG00000215440+ENSG00000124222+ENSG00000254995		ENSG00000215440.ENSG00000124222.ENSG00000254995.36	0.94730333692318	12.7392769846804	2.37632552791311e-24	1.07526271870281e-21
ENSG00000127419.36	ENSG00000127419	ENSG00000127419_037	chr4	dexseq_prepare_annotation2.py	exon	946199	946224	.	+	.	ENST00000264771+ENST00000452360+ENST00000506669+ENST00000514453+ENST00000515492+ENST00000504180+ENST00000508204+ENST00000515740+ENST00000504744+ENST00000513952+ENST00000509508+ENST00000438836+ENST00000510493+ENST00000515876__exon_number_037__gene_id_ENSG00000127419	TMEM175	ENSG00000127419.36	-3.10148425878948	-13.1868078136184	2.50704971293706e-24	1.13051573000353e-21
ENSG00000167543.7	ENSG00000167543	ENSG00000167543_008	chr17	dexseq_prepare_annotation2.py	exon	27895074	27895078	.	+	.	ENST00000578749+ENST00000582829+ENST00000580183__exon_number_008__gene_id_ENSG00000167543	TP53I13	ENSG00000167543.7	-3.40329793261691	-13.3233872673981	2.55981789341255e-24	1.15035761510062e-21
ENSG00000148337.70	ENSG00000148337	ENSG00000148337_071	chr9	dexseq_prepare_annotation2.py	exon	130953852	130953868	.	-	.	ENST00000357558+ENST00000372938+ENST00000325721__exon_number_071__gene_id_ENSG00000148337	CIZ1	ENSG00000148337.70	-3.0835840032067	-11.4507182201895	2.64530891332888e-24	1.18221313446266e-21
ENSG00000177239.9	ENSG00000177239	ENSG00000177239_010	chr9	dexseq_prepare_annotation2.py	exon	139982527	139982635	.	+	.	ENST00000371587+ENST00000545539+ENST00000540346+ENST00000542372+ENST00000371589+ENST00000535144+ENST00000545096+ENST00000544448__exon_number_010__gene_id_ENSG00000177239	MAN1B1	ENSG00000177239.9	-1.40004424788455	-13.3165375488598	2.64872248199252e-24	1.18221313446266e-21
ENSG00000104447.30	ENSG00000104447	ENSG00000104447_031	chr8	dexseq_prepare_annotation2.py	exon	116713163	116713299	.	-	.	ENST00000422939__exon_number_031__gene_id_ENSG00000104447	TRPS1	ENSG00000104447.30	1.53109866647776	13.0367065501677	2.80262449008979e-24	1.24666437572394e-21
ENSG00000085276.53	ENSG00000085276	ENSG00000085276_054	chr3	dexseq_prepare_annotation2.py	exon	169381179	169381258	.	-	.	ENST00000494292+ENST00000485957__exon_number_054__gene_id_ENSG00000085276	MECOM	ENSG00000085276.53	-2.24870686407759	-14.8137500679664	2.86930823232426e-24	1.27201474615559e-21
ENSG00000091536.59	ENSG00000091536	ENSG00000091536_060	chr17	dexseq_prepare_annotation2.py	exon	18058628	18058632	.	+	.	ENST00000205890+ENST00000418233+ENST00000536811__exon_number_060__gene_id_ENSG00000091536	MYO15A	ENSG00000091536.59	1.02094017989372	11.267170997649	2.92628510183032e-24	1.29290566879589e-21
ENSG00000148985.ENSG00000250404.56	ENSG00000148985+ENSG00000250404	ENSG00000148985+ENSG00000250404_057	chr11	dexseq_prepare_annotation2.py	exon	3845607	3845671	.	+	.	ENST00000487112+ENST00000485602+ENST00000490830+ENST00000459679+ENST00000464261+ENST00000493547+ENST00000465237+ENST00000495026__exon_number_057__gene_id_ENSG00000148985+ENSG00000250404		ENSG00000148985.ENSG00000250404.56	-1.10400222703666	-11.0571142831025	2.95167043456916e-24	1.29974529451354e-21
ENSG00000127419.6	ENSG00000127419	ENSG00000127419_007	chr4	dexseq_prepare_annotation2.py	exon	926248	926248	.	+	.	ENST00000264771+ENST00000452360+ENST00000505734+ENST00000504744+ENST00000513952+ENST00000514453+ENST00000515492+ENST00000507319+ENST00000509508__exon_number_007__gene_id_ENSG00000127419	TMEM175	ENSG00000127419.6	3.04662261338434	13.1122578617431	3.67161263444922e-24	1.61135904052741e-21
ENSG00000104450.4	ENSG00000104450	ENSG00000104450_005	chr8	dexseq_prepare_annotation2.py	exon	101174507	101174648	.	+	.	ENST00000251809+ENST00000520508+ENST00000388798+ENST00000520643__exon_number_005__gene_id_ENSG00000104450	SPAG1	ENSG00000104450.4	-0.941326362650572	-12.4695751023899	3.97426558667991e-24	1.7383702627177e-21
ENSG00000113163.29	ENSG00000113163	ENSG00000113163_030	chr5	dexseq_prepare_annotation2.py	exon	74806937	74807330	.	-	.	ENST00000261415+ENST00000380494+ENST00000405807__exon_number_030__gene_id_ENSG00000113163	COL4A3BP	ENSG00000113163.29	2.53518767947966	14.1058178100453	5.34623543054517e-24	2.33070998560464e-21
ENSG00000232732.45	ENSG00000232732	ENSG00000232732_046	chr2	dexseq_prepare_annotation2.py	exon	200775779	200775805	.	-	.	ENST00000457577+ENST00000599977+ENST00000608498+ENST00000608419+ENST00000596619__exon_number_046__gene_id_ENSG00000232732	AC073043.1	ENSG00000232732.45	-4.11474352663917	-11.7244429536206	5.49506664857806e-24	2.38766104556195e-21
ENSG00000170448.3	ENSG00000170448	ENSG00000170448_004	chr4	dexseq_prepare_annotation2.py	exon	47853074	47853099	.	-	.	ENST00000508115__exon_number_004__gene_id_ENSG00000170448	NFXL1	ENSG00000170448.3	-2.49673600944248	-12.9049282688476	5.59520894830969e-24	2.42315019344916e-21
ENSG00000268465.ENSG00000269751.ENSG00000182324.ENSG00000105447.ENSG00000105443.42	ENSG00000268465+ENSG00000269751+ENSG00000182324+ENSG00000105447+ENSG00000105443	ENSG00000268465+ENSG00000269751+ENSG00000182324+ENSG00000105447+ENSG00000105443_043	chr19	dexseq_prepare_annotation2.py	exon	48977439	48977532	.	+	.	ENST00000325139+ENST00000460595+ENST00000467412+ENST00000427476+ENST00000452733+ENST00000595765+ENST00000493260+ENST00000391881__exon_number_043__gene_id_ENSG00000268465+ENSG00000269751+ENSG00000182324+ENSG00000105447+ENSG00000105443		ENSG00000268465.ENSG00000269751.ENSG00000182324.ENSG00000105447.ENSG00000105443.42	-1.38435014579674	-12.8965775290633	5.84607349482306e-24	2.52346531624234e-21
ENSG00000137573.13	ENSG00000137573	ENSG00000137573_014	chr8	dexseq_prepare_annotation2.py	exon	70475334	70475378	.	+	.	ENST00000525112__exon_number_014__gene_id_ENSG00000137573	SULF1	ENSG00000137573.13	-0.738031273349358	-12.1163709754801	5.8756406949875e-24	2.52791253533656e-21
ENSG00000013441.9	ENSG00000013441	ENSG00000013441_010	chr2	dexseq_prepare_annotation2.py	exon	201718055	201718172	.	-	.	ENST00000409769+ENST00000321356+ENST00000473565+ENST00000496205+ENST00000409403+ENST00000461326+ENST00000461981+ENST00000434813+ENST00000472679+ENST00000432425+ENST00000464454__exon_number_010__gene_id_ENSG00000013441	CLK1	ENSG00000013441.9	1.21942447056842	13.1480417091865	6.14339060221823e-24	2.63447059347804e-21
ENSG00000175463.16	ENSG00000175463	ENSG00000175463_017	chr11	dexseq_prepare_annotation2.py	exon	67173560	67174097	.	+	.	ENST00000526474__exon_number_017__gene_id_ENSG00000175463	TBC1D10C	ENSG00000175463.16	1.13337096205453	12.3878809303463	6.37816143128355e-24	2.72623810858596e-21
ENSG00000104915.27	ENSG00000104915	ENSG00000104915_028	chr19	dexseq_prepare_annotation2.py	exon	13260953	13260992	.	-	.	ENST00000588848+ENST00000440593+ENST00000587230+ENST00000242770+ENST00000591843+ENST00000591197+ENST00000589083+ENST00000343587__exon_number_028__gene_id_ENSG00000104915	STX10	ENSG00000104915.27	1.6906951394135	13.4469419973009	6.59416615428493e-24	2.80941451655057e-21
ENSG00000159216.33	ENSG00000159216	ENSG00000159216_034	chr21	dexseq_prepare_annotation2.py	exon	36834259	36834323	.	-	.	ENST00000494829+ENST00000467692+ENST00000475045__exon_number_034__gene_id_ENSG00000159216	RUNX1	ENSG00000159216.33	1.96222254859129	12.9754233722322	7.40552964149555e-24	3.14488158775511e-21
ENSG00000215440.ENSG00000124222.ENSG00000254995.61	ENSG00000215440+ENSG00000124222+ENSG00000254995	ENSG00000215440+ENSG00000124222+ENSG00000254995_062	chr20	dexseq_prepare_annotation2.py	exon	57268793	57268978	.	+	.	ENST00000527587+ENST00000356091+ENST00000525817+ENST00000525967+ENST00000530122+ENST00000529976__exon_number_062__gene_id_ENSG00000215440+ENSG00000124222+ENSG00000254995		ENSG00000215440.ENSG00000124222.ENSG00000254995.61	1.07599228857412	12.5209623741215	8.04669551935737e-24	3.40614025626165e-21
ENSG00000173406.ENSG00000162600.46	ENSG00000173406+ENSG00000162600	ENSG00000173406+ENSG00000162600_047	chr1	dexseq_prepare_annotation2.py	exon	58992933	58993007	.	-	.	ENST00000421528+ENST00000358603+ENST00000476933+ENST00000467509+ENST00000371226+ENST00000485760__exon_number_047__gene_id_ENSG00000173406+ENSG00000162600		ENSG00000173406.ENSG00000162600.46	1.7821639003439	11.2714998539742	8.29326117590067e-24	3.4992228875371e-21
ENSG00000104450.13	ENSG00000104450	ENSG00000104450_014	chr8	dexseq_prepare_annotation2.py	exon	101206497	101206908	.	+	.	ENST00000520508+ENST00000520643__exon_number_014__gene_id_ENSG00000104450	SPAG1	ENSG00000104450.13	-0.959051404292688	-12.3212490516969	9.38297218086873e-24	3.94117824823807e-21
ENSG00000124721.25	ENSG00000124721	ENSG00000124721_026	chr6	dexseq_prepare_annotation2.py	exon	38770955	38771087	.	+	.	ENST00000449981+ENST00000441566+ENST00000327475+ENST00000359357__exon_number_026__gene_id_ENSG00000124721	DNAH8	ENSG00000124721.25	1.95304391100356	12.4931591031058	9.40077724542009e-24	3.94117824823807e-21
ENSG00000132716.ENSG00000258465.ENSG00000162735.78	ENSG00000132716+ENSG00000258465+ENSG00000162735	ENSG00000132716+ENSG00000258465+ENSG00000162735_079	chr1	dexseq_prepare_annotation2.py	exon	160251896	160251934	.	-	.	ENST00000532516+ENST00000532643+ENST00000368072+ENST00000462644+ENST00000532508+ENST00000608310+ENST00000556710+ENST00000485079+ENST00000533104+ENST00000472750+ENST00000392220+ENST00000495624+ENST00000533699+ENST00000440949__exon_number_079__gene_id_ENSG00000132716+ENSG00000258465+ENSG00000162735		ENSG00000132716.ENSG00000258465.ENSG00000162735.78	-0.868671843941812	-11.4628098085454	9.74683145083521e-24	4.07324432051432e-21
ENSG00000118308.64	ENSG00000118308	ENSG00000118308_065	chr12	dexseq_prepare_annotation2.py	exon	25260868	25260923	.	+	.	ENST00000549437+ENST00000536173+ENST00000361433+ENST00000547044+ENST00000555877+ENST00000548766+ENST00000354454__exon_number_065__gene_id_ENSG00000118308	LRMP	ENSG00000118308.64	1.52088125863545	11.4621107332121	9.79454441307959e-24	4.08018954594644e-21
ENSG00000170421.48	ENSG00000170421	ENSG00000170421_049	chr12	dexseq_prepare_annotation2.py	exon	53343705	53343738	.	-	.	ENST00000546921__exon_number_049__gene_id_ENSG00000170421	KRT8	ENSG00000170421.48	-0.559864624386938	-12.3040566140767	1.03659241487383e-23	4.30454841343588e-21
ENSG00000148985.ENSG00000250404.72	ENSG00000148985+ENSG00000250404	ENSG00000148985+ENSG00000250404_073	chr11	dexseq_prepare_annotation2.py	exon	3846671	3846739	.	+	.	ENST00000396993+ENST00000532017+ENST00000396991+ENST00000492246+ENST00000396986+ENST00000528216+ENST00000490830+ENST00000479072+ENST00000465307+ENST00000463452+ENST00000464229+ENST00000493547+ENST00000528526+ENST00000278243+ENST00000300730+ENST00000477358+ENST00000464906+ENST00000475884+ENST00000464441+ENST00000532523+ENST00000496834__exon_number_073__gene_id_ENSG00000148985+ENSG00000250404		ENSG00000148985.ENSG00000250404.72	-1.9420665809956	-10.8946520499331	1.08608330736987e-23	4.49583671166211e-21
ENSG00000126581.48	ENSG00000126581	ENSG00000126581_049	chr17	dexseq_prepare_annotation2.py	exon	40976272	40976278	.	-	.	ENST00000590099+ENST00000591085+ENST00000361523+ENST00000585515+ENST00000438274+ENST00000593112+ENST00000591404+ENST00000543382__exon_number_049__gene_id_ENSG00000126581	BECN1	ENSG00000126581.48	-1.8202572892476	-12.1276160948784	1.2200352384422e-23	5.03444855531013e-21
ENSG00000123329.72	ENSG00000123329	ENSG00000123329_073	chr12	dexseq_prepare_annotation2.py	exon	57873634	57873649	.	-	.	ENST00000552249__exon_number_073__gene_id_ENSG00000123329	ARHGAP9	ENSG00000123329.72	1.77060266538713	12.1603375844367	1.53448867731071e-23	6.31218411329362e-21
ENSG00000134490.44	ENSG00000134490	ENSG00000134490_045	chr18	dexseq_prepare_annotation2.py	exon	21017897	21017903	.	-	.	ENST00000482411+ENST00000399707+ENST00000477053+ENST00000460322+ENST00000578520+ENST00000473688__exon_number_045__gene_id_ENSG00000134490	TMEM241	ENSG00000134490.44	1.6577910617906	12.5848306564897	1.68588902982637e-23	6.91330407099613e-21
ENSG00000123329.70	ENSG00000123329	ENSG00000123329_071	chr12	dexseq_prepare_annotation2.py	exon	57873572	57873629	.	-	.	ENST00000552249+ENST00000393791+ENST00000552420+ENST00000356411__exon_number_071__gene_id_ENSG00000123329	ARHGAP9	ENSG00000123329.70	1.58657978889878	12.1404868555484	1.72483284773114e-23	7.05096622881543e-21
ENSG00000079102.85	ENSG00000079102	ENSG00000079102_086	chr8	dexseq_prepare_annotation2.py	exon	93107701	93107706	.	-	.	ENST00000520724+ENST00000522860+ENST00000517919+ENST00000436581+ENST00000518844+ENST00000520974+ENST00000519422+ENST00000520583+ENST00000519847+ENST00000521902+ENST00000519061__exon_number_086__gene_id_ENSG00000079102	RUNX1T1	ENSG00000079102.85	1.80058322804646	13.4034925219281	1.85202799969793e-23	7.54741671355162e-21
ENSG00000148985.ENSG00000250404.66	ENSG00000148985+ENSG00000250404	ENSG00000148985+ENSG00000250404_067	chr11	dexseq_prepare_annotation2.py	exon	3846093	3846249	.	+	.	ENST00000532017+ENST00000528526+ENST00000478773__exon_number_067__gene_id_ENSG00000148985+ENSG00000250404		ENSG00000148985.ENSG00000250404.66	-1.96342422824187	-10.8218412284368	1.94197973399714e-23	7.88948806980103e-21
ENSG00000135365.46	ENSG00000135365	ENSG00000135365_047	chr11	dexseq_prepare_annotation2.py	exon	46100685	46100691	.	-	.	ENST00000529734+ENST00000257821+ENST00000531959+ENST00000323180+ENST00000418153+ENST00000529782+ENST00000533757+ENST00000524497+ENST00000532883__exon_number_047__gene_id_ENSG00000135365	PHF21A	ENSG00000135365.46	1.73067951628282	12.4261637693924	2.30414929794854e-23	9.33194688812975e-21
ENSG00000085872.ENSG00000105085.ENSG00000269578.ENSG00000214046.ENSG00000127526.ENSG00000269058.ENSG00000141979.ENSG00000268790.68	ENSG00000085872+ENSG00000105085+ENSG00000269578+ENSG00000214046+ENSG00000127526+ENSG00000269058+ENSG00000141979+ENSG00000268790	ENSG00000085872+ENSG00000105085+ENSG00000269578+ENSG00000214046+ENSG00000127526+ENSG00000269058+ENSG00000141979+ENSG00000268790_069	chr19	dexseq_prepare_annotation2.py	exon	16676039	16677342	.	-	.	ENST00000488894__exon_number_069__gene_id_ENSG00000085872+ENSG00000105085+ENSG00000269578+ENSG00000214046+ENSG00000127526+ENSG00000269058+ENSG00000141979+ENSG00000268790		ENSG00000085872.ENSG00000105085.ENSG00000269578.ENSG00000214046.ENSG00000127526.ENSG00000269058.ENSG00000141979.ENSG00000268790.68	-1.23422171866844	-11.0819961592514	2.44135252201918e-23	9.85720494290466e-21
ENSG00000138744.ENSG00000198301.56	ENSG00000138744+ENSG00000198301	ENSG00000138744+ENSG00000198301_057	chr4	dexseq_prepare_annotation2.py	exon	76896897	76896997	.	-	.	ENST00000395710+ENST00000395711+ENST00000356260+ENST00000507396+ENST00000503411+ENST00000515836__exon_number_057__gene_id_ENSG00000138744+ENSG00000198301		ENSG00000138744.ENSG00000198301.56	1.47234146435866	11.4629175368712	2.46894196139771e-23	9.93802153553774e-21
ENSG00000177239.8	ENSG00000177239	ENSG00000177239_009	chr9	dexseq_prepare_annotation2.py	exon	139981816	139982018	.	+	.	ENST00000540346__exon_number_009__gene_id_ENSG00000177239	MAN1B1	ENSG00000177239.8	-1.31187230768728	-12.8553604837101	2.6661402137271e-23	1.06989679243333e-20
ENSG00000104447.24	ENSG00000104447	ENSG00000104447_025	chr8	dexseq_prepare_annotation2.py	exon	116680209	116680234	.	-	.	ENST00000520276+ENST00000451156__exon_number_025__gene_id_ENSG00000104447	TRPS1	ENSG00000104447.24	1.96675053914313	12.6050261947685	2.71274519069218e-23	1.0852800286982e-20
ENSG00000234770.3	ENSG00000234770	ENSG00000234770_004	chr8	dexseq_prepare_annotation2.py	exon	27443477	27443627	.	+	.	ENST00000454030__exon_number_004__gene_id_ENSG00000234770	GULOP	ENSG00000234770.3	-1.28578895473627	-22.5555175040793	2.7587779258493e-23	1.10034151059513e-20
ENSG00000158286.29	ENSG00000158286	ENSG00000158286_030	chr1	dexseq_prepare_annotation2.py	exon	6272278	6272290	.	+	.	ENST00000496676__exon_number_030__gene_id_ENSG00000158286	RNF207	ENSG00000158286.29	2.22017042213482	12.1316146942505	2.81728101054809e-23	1.12027045080649e-20
ENSG00000088538.50	ENSG00000088538	ENSG00000088538_051	chr3	dexseq_prepare_annotation2.py	exon	51413179	51413266	.	+	.	ENST00000266037__exon_number_051__gene_id_ENSG00000088538	DOCK3	ENSG00000088538.50	-1.28399285232708	-11.7400897401206	2.99232636953248e-23	1.18628112043139e-20
ENSG00000106266	ENSG00000106266	ENSG00000106266_001	chr7	dexseq_prepare_annotation2.py	exon	2291405	2294674	.	-	.	ENST00000222990__exon_number_001__gene_id_ENSG00000106266	SNX8	ENSG00000106266	1.46248791191858	12.7514294024786	4.49861994041913e-23	1.7780659813906e-20
ENSG00000164808.65	ENSG00000164808	ENSG00000164808_066	chr8	dexseq_prepare_annotation2.py	exon	48647937	48648073	.	+	.	ENST00000524126+ENST00000297423+ENST00000522117+ENST00000517693+ENST00000519401+ENST00000518074+ENST00000541342+ENST00000518060+ENST00000519362+ENST00000521214+ENST00000519141__exon_number_066__gene_id_ENSG00000164808	SPIDR	ENSG00000164808.65	1.82370388029699	11.3199294567897	5.12461401207091e-23	2.01940570538129e-20
ENSG00000085276.17	ENSG00000085276	ENSG00000085276_018	chr3	dexseq_prepare_annotation2.py	exon	168833171	168833555	.	-	.	ENST00000494292+ENST00000472280+ENST00000464456+ENST00000460814+ENST00000433243+ENST00000468789+ENST00000264674+ENST00000392736+ENST00000492586__exon_number_018__gene_id_ENSG00000085276	MECOM	ENSG00000085276.17	1.08376948528067	14.0606863689142	5.48897359453099e-23	2.15650926054355e-20
ENSG00000188897.31	ENSG00000188897	ENSG00000188897_032	chr16	dexseq_prepare_annotation2.py	exon	11501056	11501193	.	-	.	ENST00000598234__exon_number_032__gene_id_ENSG00000188897	CTD-3088G3.8	ENSG00000188897.31	0.740094040413436	12.7061723813563	5.65124393578879e-23	2.21168811591462e-20
ENSG00000074181.16	ENSG00000074181	ENSG00000074181_017	chr19	dexseq_prepare_annotation2.py	exon	15289634	15289748	.	-	.	ENST00000601011+ENST00000263388+ENST00000600841__exon_number_017__gene_id_ENSG00000074181	NOTCH3	ENSG00000074181.16	1.38243104938701	11.3762936308533	5.66312971107979e-23	2.21168811591462e-20
ENSG00000104915.26	ENSG00000104915	ENSG00000104915_027	chr19	dexseq_prepare_annotation2.py	exon	13260712	13260952	.	-	.	ENST00000588848+ENST00000591197__exon_number_027__gene_id_ENSG00000104915	STX10	ENSG00000104915.26	1.67675781275522	12.9826051279822	5.98595949477583e-23	2.33082960481743e-20
ENSG00000134376.11	ENSG00000134376	ENSG00000134376_012	chr1	dexseq_prepare_annotation2.py	exon	197325961	197326143	.	+	.	ENST00000535699+ENST00000484075+ENST00000538660+ENST00000367399+ENST00000367400+ENST00000543483+ENST00000475659__exon_number_012__gene_id_ENSG00000134376	CRB1	ENSG00000134376.11	-1.0526390076106	-12.0453254101094	7.26984019979895e-23	2.82237565295272e-20
ENSG00000257062.ENSG00000111700.ENSG00000134538.ENSG00000205754.ENSG00000257046.18	ENSG00000257062+ENSG00000111700+ENSG00000134538+ENSG00000205754+ENSG00000257046	ENSG00000257062+ENSG00000111700+ENSG00000134538+ENSG00000205754+ENSG00000257046_019	chr12	dexseq_prepare_annotation2.py	exon	21032370	21032565	.	+	.	ENST00000261196+ENST00000381545+ENST00000553473+ENST00000544370+ENST00000540229__exon_number_019__gene_id_ENSG00000257062+ENSG00000111700+ENSG00000134538+ENSG00000205754+ENSG00000257046		ENSG00000257062.ENSG00000111700.ENSG00000134538.ENSG00000205754.ENSG00000257046.18	-0.894036408726262	-11.5376554066392	7.84754257016101e-23	3.037670298353e-20
ENSG00000104447.25	ENSG00000104447	ENSG00000104447_026	chr8	dexseq_prepare_annotation2.py	exon	116680235	116680521	.	-	.	ENST00000451156__exon_number_026__gene_id_ENSG00000104447	TRPS1	ENSG00000104447.25	2.17876380637072	12.4013983312089	7.9544043177369e-23	3.06997895112374e-20
ENSG00000159086.34	ENSG00000159086	ENSG00000159086_035	chr21	dexseq_prepare_annotation2.py	exon	34143980	34143998	.	-	.	ENST00000443785+ENST00000331923+ENST00000464256__exon_number_035__gene_id_ENSG00000159086	PAXBP1	ENSG00000159086.34	-2.08554081577571	-18.5813686865486	8.75160453991983e-23	3.36775088251425e-20
ENSG00000158286.32	ENSG00000158286	ENSG00000158286_033	chr1	dexseq_prepare_annotation2.py	exon	6272794	6272797	.	+	.	ENST00000496676+ENST00000492476__exon_number_033__gene_id_ENSG00000158286	RNF207	ENSG00000158286.32	2.11802169491845	11.9355598034644	8.78979578608761e-23	3.3725572591871e-20
ENSG00000215440.ENSG00000124222.ENSG00000254995.23	ENSG00000215440+ENSG00000124222+ENSG00000254995	ENSG00000215440+ENSG00000124222+ENSG00000254995_024	chr20	dexseq_prepare_annotation2.py	exon	57234679	57234690	.	+	.	ENST00000412911+ENST00000467096+ENST00000371141+ENST00000464640+ENST00000359617+ENST00000468590+ENST00000355957+ENST00000496117+ENST00000458280+ENST00000493301+ENST00000530122+ENST00000460655__exon_number_024__gene_id_ENSG00000215440+ENSG00000124222+ENSG00000254995		ENSG00000215440.ENSG00000124222.ENSG00000254995.23	1.07876197663515	12.0394388273951	1.19628614119961e-22	4.57047399193571e-20
ENSG00000127419.26	ENSG00000127419	ENSG00000127419_027	chr4	dexseq_prepare_annotation2.py	exon	944239	944279	.	+	.	ENST00000264771+ENST00000452360+ENST00000513682+ENST00000515876+ENST00000504505+ENST00000515492+ENST00000504180+ENST00000508204+ENST00000507319+ENST00000514453+ENST00000515740+ENST00000504744+ENST00000513952+ENST00000509508+ENST00000502513+ENST00000510493+ENST00000514546+ENST00000438836__exon_number_027__gene_id_ENSG00000127419	TMEM175	ENSG00000127419.26	-3.06199341664676	-12.4355689620873	1.1981550755406e-22	4.57047399193571e-20
ENSG00000255591.ENSG00000147140.40	ENSG00000255591+ENSG00000147140	ENSG00000255591+ENSG00000147140_041	chrX	dexseq_prepare_annotation2.py	exon	70519792	70520119	.	+	.	ENST00000276079+ENST00000474431+ENST00000373856+ENST00000535149+ENST00000373841+ENST00000490044+ENST00000473525__exon_number_041__gene_id_ENSG00000255591+ENSG00000147140		ENSG00000255591.ENSG00000147140.40	2.29283751063839	11.5173591039218	1.21615357010949e-22	4.62568416744659e-20
ENSG00000013441.22	ENSG00000013441	ENSG00000013441_023	chr2	dexseq_prepare_annotation2.py	exon	201722813	201722889	.	-	.	ENST00000409769__exon_number_023__gene_id_ENSG00000013441	CLK1	ENSG00000013441.22	-2.02588171558776	-12.5512325033789	1.23562934753276e-22	4.68617786826426e-20
ENSG00000074181.7	ENSG00000074181	ENSG00000074181_008	chr19	dexseq_prepare_annotation2.py	exon	15278060	15278222	.	-	.	ENST00000263388+ENST00000595514__exon_number_008__gene_id_ENSG00000074181	NOTCH3	ENSG00000074181.7	1.45461650646617	11.2271987612148	1.53295804844755e-22	5.79705536119262e-20
ENSG00000257062.ENSG00000111700.ENSG00000134538.ENSG00000205754.ENSG00000257046.49	ENSG00000257062+ENSG00000111700+ENSG00000134538+ENSG00000205754+ENSG00000257046	ENSG00000257062+ENSG00000111700+ENSG00000134538+ENSG00000205754+ENSG00000257046_050	chr12	dexseq_prepare_annotation2.py	exon	21272538	21272561	.	+	.	ENST00000592513__exon_number_050__gene_id_ENSG00000257062+ENSG00000111700+ENSG00000134538+ENSG00000205754+ENSG00000257046		ENSG00000257062.ENSG00000111700.ENSG00000134538.ENSG00000205754.ENSG00000257046.49	1.44650637947034	11.4092613119271	1.77615959335361e-22	6.69744868273125e-20
ENSG00000117425.ENSG00000202444	ENSG00000117425+ENSG00000202444	ENSG00000117425+ENSG00000202444_001	chr1	dexseq_prepare_annotation2.py	exon	45285516	45285554	.	-	.	ENST00000447098+ENST00000438067__exon_number_001__gene_id_ENSG00000117425+ENSG00000202444		ENSG00000117425.ENSG00000202444	-1.95035504823376	-12.1450991885257	1.81054197092029e-22	6.8075340546734e-20
ENSG00000103197.85	ENSG00000103197	ENSG00000103197_086	chr16	dexseq_prepare_annotation2.py	exon	2137864	2137942	.	+	.	ENST00000353929+ENST00000439673+ENST00000219476+ENST00000401874+ENST00000569110+ENST00000497886+ENST00000382538+ENST00000569930+ENST00000568454+ENST00000350773+ENST00000439117__exon_number_086__gene_id_ENSG00000103197	TSC2	ENSG00000103197.85	-0.834343916423875	-10.9081268535809	1.9026996719321e-22	7.13360161000783e-20
ENSG00000144426.ENSG00000204196.50	ENSG00000144426+ENSG00000204196	ENSG00000144426+ENSG00000204196_051	chr2	dexseq_prepare_annotation2.py	exon	204034470	204034574	.	+	.	ENST00000449802+ENST00000414576__exon_number_051__gene_id_ENSG00000144426+ENSG00000204196		ENSG00000144426.ENSG00000204196.50	-1.26618748026271	-11.3439483064248	2.02016447089343e-22	7.55242228488826e-20
ENSG00000180448.5	ENSG00000180448	ENSG00000180448_006	chr19	dexseq_prepare_annotation2.py	exon	1067326	1067494	.	+	.	ENST00000590214+ENST00000587602+ENST00000536472+ENST00000591293+ENST00000313093__exon_number_006__gene_id_ENSG00000180448	HMHA1	ENSG00000180448.5	-2.41636123332497	-11.4864286489389	2.02948129278433e-22	7.56569869891324e-20
ENSG00000177239.4	ENSG00000177239	ENSG00000177239_005	chr9	dexseq_prepare_annotation2.py	exon	139981535	139981535	.	+	.	ENST00000371587+ENST00000545539+ENST00000542372+ENST00000371589+ENST00000535144+ENST00000544448__exon_number_005__gene_id_ENSG00000177239	MAN1B1	ENSG00000177239.4	-1.36638214751133	-12.4401452487434	2.16781921537627e-22	8.05851481813329e-20
ENSG00000272084.ENSG00000127481.132	ENSG00000272084+ENSG00000127481	ENSG00000272084+ENSG00000127481_133	chr1	dexseq_prepare_annotation2.py	exon	19503086	19503221	.	-	.	ENST00000375217+ENST00000375226+ENST00000419533+ENST00000375267+ENST00000375254__exon_number_133__gene_id_ENSG00000272084+ENSG00000127481		ENSG00000272084.ENSG00000127481.132	1.68777162967766	10.2096561373753	2.24546448458338e-22	8.32356894338984e-20
ENSG00000113163.28	ENSG00000113163	ENSG00000113163_029	chr5	dexseq_prepare_annotation2.py	exon	74801807	74801941	.	-	.	ENST00000261415+ENST00000380494+ENST00000405807__exon_number_029__gene_id_ENSG00000113163	COL4A3BP	ENSG00000113163.28	2.57826673466209	13.2247561380222	2.36748818335582e-22	8.75116998299484e-20
ENSG00000173818.27	ENSG00000173818	ENSG00000173818_028	chr17	dexseq_prepare_annotation2.py	exon	78393386	78393520	.	+	.	ENST00000523999+ENST00000523228__exon_number_028__gene_id_ENSG00000173818	ENDOV	ENSG00000173818.27	-0.9370787622332	-12.5356347669422	2.5749030215255e-22	9.49112146883762e-20
ENSG00000065357.128	ENSG00000065357	ENSG00000065357_129	chr12	dexseq_prepare_annotation2.py	exon	56347195	56347231	.	+	.	ENST00000550957+ENST00000551739+ENST00000552478__exon_number_129__gene_id_ENSG00000065357	DGKA	ENSG00000065357.128	2.56204371976133	13.1984993805889	2.65439947072633e-22	9.75673970161485e-20
ENSG00000129667.45	ENSG00000129667	ENSG00000129667_046	chr17	dexseq_prepare_annotation2.py	exon	74483493	74483793	.	-	.	ENST00000593103__exon_number_046__gene_id_ENSG00000129667	RHBDF2	ENSG00000129667.45	1.45857242452871	12.8083940750046	2.92076109275153e-22	1.07058131875151e-19
ENSG00000171241	ENSG00000171241	ENSG00000171241_001	chr16	dexseq_prepare_annotation2.py	exon	46614466	46615824	.	-	.	ENST00000303383__exon_number_001__gene_id_ENSG00000171241	SHCBP1	ENSG00000171241	2.43792225773993	15.5944703631062	2.95710284894657e-22	1.08088286920464e-19
ENSG00000150672.ENSG00000256466.86	ENSG00000150672+ENSG00000256466	ENSG00000150672+ENSG00000256466_087	chr11	dexseq_prepare_annotation2.py	exon	85236035	85236066	.	-	.	ENST00000530260__exon_number_087__gene_id_ENSG00000150672+ENSG00000256466		ENSG00000150672.ENSG00000256466.86	1.71679154261088	12.7963037627279	3.09031882338068e-22	1.12643837956017e-19
ENSG00000079102.81	ENSG00000079102	ENSG00000079102_082	chr8	dexseq_prepare_annotation2.py	exon	93107575	93107644	.	-	.	ENST00000520724+ENST00000517493+ENST00000522860+ENST00000517919+ENST00000436581+ENST00000518844+ENST00000518823+ENST00000521897+ENST00000520974+ENST00000519422+ENST00000520583+ENST00000519847+ENST00000521902+ENST00000519061+ENST00000518954__exon_number_082__gene_id_ENSG00000079102	RUNX1T1	ENSG00000079102.81	1.79061231039311	12.79366315033	3.12864820592484e-22	1.13725062293038e-19
ENSG00000196504.24	ENSG00000196504	ENSG00000196504_025	chr2	dexseq_prepare_annotation2.py	exon	153530112	153530220	.	-	.	ENST00000410080+ENST00000545856+ENST00000354363__exon_number_025__gene_id_ENSG00000196504	PRPF40A	ENSG00000196504.24	-2.14219510801939	-12.2324368167501	3.43569634546059e-22	1.24541145260782e-19
ENSG00000186529.2	ENSG00000186529	ENSG00000186529_003	chr19	dexseq_prepare_annotation2.py	exon	15751740	15751755	.	+	.	ENST00000221307+ENST00000592279+ENST00000591058__exon_number_003__gene_id_ENSG00000186529	CYP4F3	ENSG00000186529.2	1.55392064206104	12.7614594246622	3.63638918666923e-22	1.31452964697826e-19
ENSG00000124721.24	ENSG00000124721	ENSG00000124721_025	chr6	dexseq_prepare_annotation2.py	exon	38759331	38759450	.	+	.	ENST00000449981+ENST00000441566+ENST00000327475+ENST00000359357__exon_number_025__gene_id_ENSG00000124721	DNAH8	ENSG00000124721.24	1.92368568346085	11.8370795781623	3.73042528539315e-22	1.34481831538423e-19
ENSG00000163491.30	ENSG00000163491	ENSG00000163491_031	chr3	dexseq_prepare_annotation2.py	exon	27326331	27326392	.	-	.	ENST00000424275+ENST00000341435+ENST00000357467+ENST00000474938+ENST00000574215+ENST00000435584+ENST00000429845__exon_number_031__gene_id_ENSG00000163491	NEK10	ENSG00000163491.30	-1.66417595970165	-11.2813235981944	4.00502353318083e-22	1.43985533718097e-19
ENSG00000186529.4	ENSG00000186529	ENSG00000186529_005	chr19	dexseq_prepare_annotation2.py	exon	15752119	15752224	.	+	.	ENST00000587360+ENST00000585846__exon_number_005__gene_id_ENSG00000186529	CYP4F3	ENSG00000186529.4	1.61548804675425	12.7268512290054	4.2747699734018e-22	1.53263351215773e-19
ENSG00000177239.13	ENSG00000177239	ENSG00000177239_014	chr9	dexseq_prepare_annotation2.py	exon	139983321	139983404	.	+	.	ENST00000371587+ENST00000545539+ENST00000540346+ENST00000371589+ENST00000535144+ENST00000544448__exon_number_014__gene_id_ENSG00000177239	MAN1B1	ENSG00000177239.13	-1.33119667960461	-12.2939211313965	4.55041427926893e-22	1.62701488434395e-19
ENSG00000075275.41	ENSG00000075275	ENSG00000075275_042	chr22	dexseq_prepare_annotation2.py	exon	46929524	46930097	.	-	.	ENST00000395964+ENST00000454637+ENST00000262738+ENST00000497509__exon_number_042__gene_id_ENSG00000075275	CELSR1	ENSG00000075275.41	-1.80288955626325	-14.9091194301284	4.89706004739126e-22	1.74620112374667e-19
ENSG00000141027.87	ENSG00000141027	ENSG00000141027_088	chr17	dexseq_prepare_annotation2.py	exon	16075117	16075176	.	-	.	ENST00000585296+ENST00000395851+ENST00000411510+ENST00000460276+ENST00000582357+ENST00000268712+ENST00000436828__exon_number_088__gene_id_ENSG00000141027	NCOR1	ENSG00000141027.87	2.19697956023952	11.0721401587874	5.447481114714e-22	1.93720695619241e-19
ENSG00000079102.57	ENSG00000079102	ENSG00000079102_058	chr8	dexseq_prepare_annotation2.py	exon	93029628	93029659	.	-	.	ENST00000519577+ENST00000521319+ENST00000522860+ENST00000518256+ENST00000521897+ENST00000519422+ENST00000522065+ENST00000520556+ENST00000522163+ENST00000521902+ENST00000422361__exon_number_058__gene_id_ENSG00000079102	RUNX1T1	ENSG00000079102.57	1.82575348428311	12.6553647466724	5.9727583797022e-22	2.11826297324671e-19
ENSG00000088538.52	ENSG00000088538	ENSG00000088538_053	chr3	dexseq_prepare_annotation2.py	exon	51418481	51421629	.	+	.	ENST00000266037__exon_number_053__gene_id_ENSG00000088538	DOCK3	ENSG00000088538.52	-1.1625935665561	-11.2462626679692	6.68447602391191e-22	2.36428655743873e-19
ENSG00000063601.40	ENSG00000063601	ENSG00000063601_041	chrX	dexseq_prepare_annotation2.py	exon	149919202	149919315	.	+	.	ENST00000370390+ENST00000445323+ENST00000544228+ENST00000485376+ENST00000451863+ENST00000488357+ENST00000541925+ENST00000370387+ENST00000538506__exon_number_041__gene_id_ENSG00000063601	MTMR1	ENSG00000063601.40	1.65111029487067	11.7774310519818	8.24749941819503e-22	2.90928324907094e-19
ENSG00000013503.32	ENSG00000013503	ENSG00000013503_033	chr12	dexseq_prepare_annotation2.py	exon	106903198	106903974	.	+	.	ENST00000539066+ENST00000228347__exon_number_033__gene_id_ENSG00000013503	POLR3B	ENSG00000013503.32	2.4043597554477	14.2885189622356	9.35669935767152e-22	3.29170188501976e-19
ENSG00000245937.15	ENSG00000245937	ENSG00000245937_016	chr5	dexseq_prepare_annotation2.py	exon	127396836	127396936	.	-	.	ENST00000501652+ENST00000606251+ENST00000514409+ENST00000508878+ENST00000499346+ENST00000501702+ENST00000514573+ENST00000501173__exon_number_016__gene_id_ENSG00000245937	CTC-228N24.3	ENSG00000245937.15	-2.4911172280004	-12.1365380327035	1.01268752444772e-21	3.55312519607162e-19
ENSG00000268465.ENSG00000269751.ENSG00000182324.ENSG00000105447.ENSG00000105443.29	ENSG00000268465+ENSG00000269751+ENSG00000182324+ENSG00000105447+ENSG00000105443	ENSG00000268465+ENSG00000269751+ENSG00000182324+ENSG00000105447+ENSG00000105443_030	chr19	dexseq_prepare_annotation2.py	exon	48973610	48973757	.	+	.	ENST00000474049+ENST00000460595+ENST00000462117+ENST00000427476+ENST00000452733+ENST00000325139+ENST00000493260+ENST00000391881+ENST00000595676__exon_number_030__gene_id_ENSG00000268465+ENSG00000269751+ENSG00000182324+ENSG00000105447+ENSG00000105443		ENSG00000268465.ENSG00000269751.ENSG00000182324.ENSG00000105447.ENSG00000105443.29	-0.911812449682748	-11.9202277684323	1.02195959033314e-21	3.57609550300519e-19
ENSG00000163520.27	ENSG00000163520	ENSG00000163520_028	chr3	dexseq_prepare_annotation2.py	exon	13679535	13679596	.	+	.	ENST00000404922+ENST00000295760__exon_number_028__gene_id_ENSG00000163520	FBLN2	ENSG00000163520.27	-2.57986801125225	-12.700884923132	1.04604009380911e-21	3.65062428696327e-19
ENSG00000159674.27	ENSG00000159674	ENSG00000159674_028	chr4	dexseq_prepare_annotation2.py	exon	1166634	1166661	.	-	.	ENST00000290902__exon_number_028__gene_id_ENSG00000159674	SPON2	ENSG00000159674.27	-1.03858325801326	-11.8202484253808	1.05332641570261e-21	3.66630235865591e-19
ENSG00000156873.ENSG00000260899.ENSG00000080603.60	ENSG00000156873+ENSG00000260899+ENSG00000080603	ENSG00000156873+ENSG00000260899+ENSG00000080603_061	chr16	dexseq_prepare_annotation2.py	exon	30762539	30762602	.	+	.	ENST00000328273+ENST00000563588+ENST00000483578+ENST00000563913+ENST00000424889+ENST00000565924+ENST00000569762+ENST00000565897+ENST00000564838__exon_number_061__gene_id_ENSG00000156873+ENSG00000260899+ENSG00000080603		ENSG00000156873.ENSG00000260899.ENSG00000080603.60	0.968763983123356	12.3812940752254	1.07622397041013e-21	3.73609158320523e-19
ENSG00000079215.5	ENSG00000079215	ENSG00000079215_006	chr5	dexseq_prepare_annotation2.py	exon	36607326	36607413	.	+	.	ENST00000513903+ENST00000504121__exon_number_006__gene_id_ENSG00000079215	SLC1A3	ENSG00000079215.5	2.39390440305174	12.6782663262086	1.1594210345141e-21	4.01428883881292e-19
ENSG00000105737.2	ENSG00000105737	ENSG00000105737_003	chr19	dexseq_prepare_annotation2.py	exon	42503395	42503451	.	-	.	ENST00000602210+ENST00000262895+ENST00000593562+ENST00000454993__exon_number_003__gene_id_ENSG00000105737	GRIK5	ENSG00000105737.2	1.34550551203798	13.285057547696	1.23626558293196e-21	4.26908532430259e-19
ENSG00000173068.11	ENSG00000173068	ENSG00000173068_012	chr9	dexseq_prepare_annotation2.py	exon	16435553	16436370	.	-	.	ENST00000418777+ENST00000484726+ENST00000545497+ENST00000411752+ENST00000380666+ENST00000380667+ENST00000380672__exon_number_012__gene_id_ENSG00000173068	BNC2	ENSG00000173068.11	0.62333377778086	13.2732135594643	1.29723430616593e-21	4.46786562004477e-19
ENSG00000249715.74	ENSG00000249715	ENSG00000249715_075	chr2	dexseq_prepare_annotation2.py	exon	97369260	97369369	.	+	.	ENST00000397978+ENST00000457909+ENST00000436930+ENST00000414152+ENST00000424961__exon_number_075__gene_id_ENSG00000249715	FER1L5	ENSG00000249715.74	1.30997571346791	12.4661817667784	1.45106530611646e-21	4.98459925652392e-19
ENSG00000196547.78	ENSG00000196547	ENSG00000196547_079	chr15	dexseq_prepare_annotation2.py	exon	91460882	91461073	.	+	.	ENST00000559558__exon_number_079__gene_id_ENSG00000196547	MAN2A2	ENSG00000196547.78	1.44369898034811	11.2131487943558	1.50836284759223e-21	5.16516745427628e-19
ENSG00000182986.20	ENSG00000182986	ENSG00000182986_021	chr19	dexseq_prepare_annotation2.py	exon	53393562	53393581	.	-	.	ENST00000593618+ENST00000597111+ENST00000597909+ENST00000597091+ENST00000595635+ENST00000597265+ENST00000594741+ENST00000601334+ENST00000597856+ENST00000391781__exon_number_021__gene_id_ENSG00000182986	ZNF320	ENSG00000182986.20	-2.32923207602559	-12.6200363557927	1.5115028748549e-21	5.16516745427628e-19
ENSG00000175224.42	ENSG00000175224	ENSG00000175224_043	chr11	dexseq_prepare_annotation2.py	exon	46670277	46670417	.	+	.	ENST00000525850__exon_number_043__gene_id_ENSG00000175224	ATG13	ENSG00000175224.42	1.01368985319536	11.3576574335418	1.74307512875009e-21	5.94103388428167e-19
ENSG00000074181.29	ENSG00000074181	ENSG00000074181_030	chr19	dexseq_prepare_annotation2.py	exon	15296298	15296490	.	-	.	ENST00000601011+ENST00000263388__exon_number_030__gene_id_ENSG00000074181	NOTCH3	ENSG00000074181.29	-0.614139305108278	-10.8576341348673	1.7917207578556e-21	6.09101505925718e-19
ENSG00000100106.ENSG00000100101.24	ENSG00000100106+ENSG00000100101	ENSG00000100106+ENSG00000100101_025	chr22	dexseq_prepare_annotation2.py	exon	38111770	38111941	.	+	.	ENST00000406386+ENST00000344404+ENST00000455236+ENST00000492485__exon_number_025__gene_id_ENSG00000100106+ENSG00000100101		ENSG00000100106.ENSG00000100101.24	-2.79927798158026	-10.848857086737	1.89910038518541e-21	6.43937340425838e-19
ENSG00000104450.1	ENSG00000104450	ENSG00000104450_002	chr8	dexseq_prepare_annotation2.py	exon	101170263	101170346	.	+	.	ENST00000251809+ENST00000520643__exon_number_002__gene_id_ENSG00000104450	SPAG1	ENSG00000104450.1	1.55132426581327	11.4021613581943	1.94961957936585e-21	6.59363351658624e-19
ENSG00000134107	ENSG00000134107	ENSG00000134107_001	chr3	dexseq_prepare_annotation2.py	exon	5020801	5021121	.	+	.	ENST00000256495__exon_number_001__gene_id_ENSG00000134107	BHLHE40	ENSG00000134107	-5.55664776020848	-17.1750423500219	1.98831733320446e-21	6.70722306163896e-19
ENSG00000013441.21	ENSG00000013441	ENSG00000013441_022	chr2	dexseq_prepare_annotation2.py	exon	201722696	201722812	.	-	.	ENST00000409769+ENST00000321356+ENST00000473565+ENST00000409403+ENST00000461981+ENST00000434813+ENST00000432425__exon_number_022__gene_id_ENSG00000013441	CLK1	ENSG00000013441.21	-2.2617159856673	-11.9677593415866	2.39307055471618e-21	8.05188472643503e-19
ENSG00000223972	ENSG00000223972	ENSG00000223972_001	chr1	dexseq_prepare_annotation2.py	exon	11869	11871	.	+	.	ENST00000456328__exon_number_001__gene_id_ENSG00000223972	DDX11L1	ENSG00000223972	2.09067121098724	12.3577942522811	2.41686816070985e-21	8.1111578973061e-19
ENSG00000221297.ENSG00000167110.29	ENSG00000221297+ENSG00000167110	ENSG00000221297+ENSG00000167110_030	chr9	dexseq_prepare_annotation2.py	exon	131023947	131023963	.	-	.	ENST00000609374+ENST00000450617+ENST00000490257+ENST00000421699+ENST00000470630__exon_number_030__gene_id_ENSG00000221297+ENSG00000167110		ENSG00000221297.ENSG00000167110.29	1.9076249507415	12.3551476094444	2.44720003340215e-21	8.19200211181369e-19
ENSG00000118308.66	ENSG00000118308	ENSG00000118308_067	chr12	dexseq_prepare_annotation2.py	exon	25261140	25261169	.	+	.	ENST00000361433+ENST00000354454+ENST00000549437+ENST00000536173+ENST00000547044__exon_number_067__gene_id_ENSG00000118308	LRMP	ENSG00000118308.66	1.66017758309212	10.661236671332	2.52222729459728e-21	8.42167201149222e-19
ENSG00000158286.19	ENSG00000158286	ENSG00000158286_020	chr1	dexseq_prepare_annotation2.py	exon	6270930	6270960	.	+	.	ENST00000485539+ENST00000377939__exon_number_020__gene_id_ENSG00000158286	RNF207	ENSG00000158286.19	2.40688903271588	11.3563809317241	2.54400798480889e-21	8.47283796402517e-19
ENSG00000074181	ENSG00000074181	ENSG00000074181_001	chr19	dexseq_prepare_annotation2.py	exon	15270444	15272435	.	-	.	ENST00000263388__exon_number_001__gene_id_ENSG00000074181	NOTCH3	ENSG00000074181	1.12033257993211	10.7996821047545	2.63084614517796e-21	8.73987070538083e-19
ENSG00000141524.ENSG00000204282.19	ENSG00000141524+ENSG00000204282	ENSG00000141524+ENSG00000204282_020	chr17	dexseq_prepare_annotation2.py	exon	76113549	76113725	.	-	.	ENST00000590602+ENST00000322914+ENST00000591436+ENST00000589933+ENST00000392467+ENST00000593044+ENST00000322933__exon_number_020__gene_id_ENSG00000141524+ENSG00000204282		ENSG00000141524.ENSG00000204282.19	0.928235345658586	11.6421770300674	2.77146487395777e-21	9.18376675986079e-19
ENSG00000132702.10	ENSG00000132702	ENSG00000132702_011	chr1	dexseq_prepare_annotation2.py	exon	156593707	156593855	.	+	.	ENST00000456112+ENST00000255039__exon_number_011__gene_id_ENSG00000132702	HAPLN2	ENSG00000132702.10	-0.893220591188379	-13.9471980560846	3.08513856539104e-21	1.01974320611522e-18
ENSG00000113594.7	ENSG00000113594	ENSG00000113594_008	chr5	dexseq_prepare_annotation2.py	exon	38489180	38489347	.	-	.	ENST00000506003+ENST00000453190+ENST00000508477+ENST00000263409__exon_number_008__gene_id_ENSG00000113594	LIFR	ENSG00000113594.7	-0.942103246450315	-13.6049370970112	3.117507510169e-21	1.02785319220954e-18
ENSG00000105926.19	ENSG00000105926	ENSG00000105926_020	chr7	dexseq_prepare_annotation2.py	exon	24705666	24705679	.	+	.	ENST00000409761+ENST00000396475+ENST00000464384+ENST00000430180+ENST00000222644__exon_number_020__gene_id_ENSG00000105926	MPP6	ENSG00000105926.19	1.97222339716171	11.4558193623312	3.19039487152739e-21	1.04924810985355e-18
ENSG00000088854.41	ENSG00000088854	ENSG00000088854_042	chr20	dexseq_prepare_annotation2.py	exon	3388122	3388272	.	-	.	ENST00000252032__exon_number_042__gene_id_ENSG00000088854	C20orf194	ENSG00000088854.41	1.51685835513666	13.0510622709115	3.21023162776195e-21	1.05313253664545e-18
ENSG00000113649.31	ENSG00000113649	ENSG00000113649_032	chr5	dexseq_prepare_annotation2.py	exon	145872483	145872528	.	+	.	ENST00000394421+ENST00000549332+ENST00000505285+ENST00000506524+ENST00000296702+ENST00000515203__exon_number_032__gene_id_ENSG00000113649	TCERG1	ENSG00000113649.31	1.17706664432197	10.9938802095754	4.31527919623421e-21	1.41211862017019e-18
ENSG00000127419.32	ENSG00000127419	ENSG00000127419_033	chr4	dexseq_prepare_annotation2.py	exon	945494	945505	.	+	.	ENST00000264771+ENST00000452360+ENST00000515876+ENST00000515492+ENST00000504180+ENST00000508204+ENST00000515740+ENST00000504744+ENST00000513952+ENST00000438836+ENST00000502513+ENST00000510493+ENST00000514546+ENST00000514453__exon_number_033__gene_id_ENSG00000127419	TMEM175	ENSG00000127419.32	-3.0246488378735	-11.7345683841144	4.59797671657741e-21	1.50088482761871e-18
ENSG00000215021.ENSG00000238795.43	ENSG00000215021+ENSG00000238795	ENSG00000215021+ENSG00000238795_044	chr12	dexseq_prepare_annotation2.py	exon	7079880	7079914	.	-	.	ENST00000399433+ENST00000535923+ENST00000546111__exon_number_044__gene_id_ENSG00000215021+ENSG00000238795		ENSG00000215021.ENSG00000238795.43	1.6695994102815	11.46554617732	4.63503191905467e-21	1.50922619970767e-18
ENSG00000138744.ENSG00000198301.67	ENSG00000138744+ENSG00000198301	ENSG00000138744+ENSG00000198301_068	chr4	dexseq_prepare_annotation2.py	exon	76911905	76912084	.	-	.	ENST00000395710+ENST00000395711+ENST00000356260+ENST00000503411+ENST00000514710+ENST00000504975__exon_number_068__gene_id_ENSG00000138744+ENSG00000198301		ENSG00000138744.ENSG00000198301.67	1.5006090579198	10.6731501471651	4.95333614550157e-21	1.6088779101114e-18
ENSG00000178149.16	ENSG00000178149	ENSG00000178149_017	chr3	dexseq_prepare_annotation2.py	exon	49053862	49053944	.	-	.	ENST00000498794+ENST00000440857+ENST00000467457+ENST00000313778+ENST00000472331+ENST00000498498+ENST00000460505+ENST00000438585+ENST00000395462+ENST00000441576+ENST00000484831+ENST00000341949__exon_number_017__gene_id_ENSG00000178149	DALRD3	ENSG00000178149.16	-2.03184681469633	-11.4424313770154	5.26827688785003e-21	1.70343058877035e-18
ENSG00000134982.ENSG00000272869.ENSG00000258864.ENSG00000212643.ENSG00000153037.70	ENSG00000134982+ENSG00000272869+ENSG00000258864+ENSG00000212643+ENSG00000153037	ENSG00000134982+ENSG00000272869+ENSG00000258864+ENSG00000212643+ENSG00000153037_071	chr5	dexseq_prepare_annotation2.py	exon	112227423	112228648	.	+	.	ENST00000391338+ENST00000512790+ENST00000506997__exon_number_071__gene_id_ENSG00000134982+ENSG00000272869+ENSG00000258864+ENSG00000212643+ENSG00000153037		ENSG00000134982.ENSG00000272869.ENSG00000258864.ENSG00000212643.ENSG00000153037.70	-1.96141667852191	-12.7119225563413	5.27040297389739e-21	1.70343058877035e-18
ENSG00000074181.38	ENSG00000074181	ENSG00000074181_039	chr19	dexseq_prepare_annotation2.py	exon	15302771	15303109	.	-	.	ENST00000601011+ENST00000263388__exon_number_039__gene_id_ENSG00000074181	NOTCH3	ENSG00000074181.38	-0.601830372096042	-10.6901573898486	5.43109869592992e-21	1.75105560952658e-18
ENSG00000085276	ENSG00000085276	ENSG00000085276_001	chr3	dexseq_prepare_annotation2.py	exon	168801287	168801294	.	-	.	ENST00000264674+ENST00000392736__exon_number_001__gene_id_ENSG00000085276	MECOM	ENSG00000085276	1.30287600071058	12.9021912685115	5.91160358350191e-21	1.90130501331933e-18
ENSG00000147044.43	ENSG00000147044	ENSG00000147044_044	chrX	dexseq_prepare_annotation2.py	exon	41646431	41646536	.	-	.	ENST00000378154+ENST00000442742+ENST00000378158+ENST00000468986+ENST00000421587+ENST00000361962+ENST00000477823+ENST00000378163+ENST00000378166+ENST00000318588__exon_number_044__gene_id_ENSG00000147044	CASK	ENSG00000147044.43	-1.35242161471161	-13.7477218030797	6.23870311392613e-21	2.00160171152962e-18
ENSG00000133619.12	ENSG00000133619	ENSG00000133619_013	chr7	dexseq_prepare_annotation2.py	exon	149417216	149417218	.	+	.	ENST00000479560+ENST00000255992+ENST00000497895+ENST00000485033+ENST00000466546+ENST00000496259+ENST00000319551__exon_number_013__gene_id_ENSG00000133619	KRBA1	ENSG00000133619.12	-2.50962912882567	-12.4793817881355	6.27888620403392e-21	2.00958050113595e-18
ENSG00000196549.21	ENSG00000196549	ENSG00000196549_022	chr3	dexseq_prepare_annotation2.py	exon	154832937	154832944	.	+	.	ENST00000491026+ENST00000493237+ENST00000360490+ENST00000481828+ENST00000462745+ENST00000462837+ENST00000492661+ENST00000460393__exon_number_022__gene_id_ENSG00000196549	MME	ENSG00000196549.21	1.17729944742727	10.9303796811576	6.39418612459203e-21	2.04150338598836e-18
ENSG00000124721.22	ENSG00000124721	ENSG00000124721_023	chr6	dexseq_prepare_annotation2.py	exon	38757579	38757659	.	+	.	ENST00000449981+ENST00000441566+ENST00000327475+ENST00000359357__exon_number_023__gene_id_ENSG00000124721	DNAH8	ENSG00000124721.22	1.96138642947173	11.3266699073869	6.60537852419645e-21	2.10381305995657e-18
ENSG00000013441.20	ENSG00000013441	ENSG00000013441_021	chr2	dexseq_prepare_annotation2.py	exon	201722441	201722607	.	-	.	ENST00000409769+ENST00000321356+ENST00000473565+ENST00000409403+ENST00000461981+ENST00000434813+ENST00000432425__exon_number_021__gene_id_ENSG00000013441	CLK1	ENSG00000013441.20	-2.45026736967095	-11.7476877493748	7.36627540044616e-21	2.34047794333498e-18
ENSG00000142512.30	ENSG00000142512	ENSG00000142512_031	chr19	dexseq_prepare_annotation2.py	exon	51920897	51920952	.	-	.	ENST00000357375+ENST00000439889+ENST00000353836+ENST00000529627+ENST00000356298+ENST00000432469+ENST00000339313__exon_number_031__gene_id_ENSG00000142512	SIGLEC10	ENSG00000142512.30	1.04924406849386	11.3749789049457	7.65592167149626e-21	2.42663128883353e-18
ENSG00000159023.10	ENSG00000159023	ENSG00000159023_011	chr1	dexseq_prepare_annotation2.py	exon	29319969	29320054	.	+	.	ENST00000398863+ENST00000347529+ENST00000373800+ENST00000356093+ENST00000373798+ENST00000349460+ENST00000343067+ENST00000373797__exon_number_011__gene_id_ENSG00000159023	EPB41	ENSG00000159023.10	2.20409517665752	12.2531024311617	8.10360002123546e-21	2.56233879996761e-18
ENSG00000131018.95	ENSG00000131018	ENSG00000131018_096	chr6	dexseq_prepare_annotation2.py	exon	152631823	152632008	.	-	.	ENST00000409694+ENST00000448038+ENST00000356820+ENST00000341594+ENST00000265368+ENST00000367255+ENST00000367256+ENST00000423061__exon_number_096__gene_id_ENSG00000131018	SYNE1	ENSG00000131018.95	0.884652992054731	9.80625102494001	8.36520614037624e-21	2.63869971190493e-18
ENSG00000257062.ENSG00000111700.ENSG00000134538.ENSG00000205754.ENSG00000257046.15	ENSG00000257062+ENSG00000111700+ENSG00000134538+ENSG00000205754+ENSG00000257046	ENSG00000257062+ENSG00000111700+ENSG00000134538+ENSG00000205754+ENSG00000257046_016	chr12	dexseq_prepare_annotation2.py	exon	21028169	21028315	.	+	.	ENST00000381545+ENST00000540229+ENST00000261196+ENST00000553473+ENST00000540853+ENST00000544370__exon_number_016__gene_id_ENSG00000257062+ENSG00000111700+ENSG00000134538+ENSG00000205754+ENSG00000257046		ENSG00000257062.ENSG00000111700.ENSG00000134538.ENSG00000205754.ENSG00000257046.15	-0.930144304476627	-10.7839633878833	9.35468659303334e-21	2.94374264774825e-18
ENSG00000066855.6	ENSG00000066855	ENSG00000066855_007	chr8	dexseq_prepare_annotation2.py	exon	66594279	66594315	.	+	.	ENST00000523170+ENST00000517944__exon_number_007__gene_id_ENSG00000066855	MTFR1	ENSG00000066855.6	0.682003184610394	11.0133802701929	9.54778574755838e-21	2.9973194769524e-18
ENSG00000074181.10	ENSG00000074181	ENSG00000074181_011	chr19	dexseq_prepare_annotation2.py	exon	15281142	15281364	.	-	.	ENST00000263388__exon_number_011__gene_id_ENSG00000074181	NOTCH3	ENSG00000074181.10	1.56391683725493	10.6011482000869	9.77729392604108e-21	3.06204311112879e-18
ENSG00000069869.40	ENSG00000069869	ENSG00000069869_041	chr15	dexseq_prepare_annotation2.py	exon	56244852	56244943	.	-	.	ENST00000514893__exon_number_041__gene_id_ENSG00000069869	NEDD4	ENSG00000069869.40	-1.82681550962891	-11.6754743637988	1.06605016536179e-20	3.33069606664535e-18
ENSG00000105186.45	ENSG00000105186	ENSG00000105186_046	chr19	dexseq_prepare_annotation2.py	exon	33166692	33167503	.	-	.	ENST00000590519__exon_number_046__gene_id_ENSG00000105186	ANKRD27	ENSG00000105186.45	1.87697411100197	12.7559726099584	1.07963724044931e-20	3.36513439349738e-18
ENSG00000159023.25	ENSG00000159023	ENSG00000159023_026	chr1	dexseq_prepare_annotation2.py	exon	29391494	29391670	.	+	.	ENST00000398863+ENST00000488277+ENST00000347529+ENST00000373800+ENST00000356093+ENST00000373798+ENST00000490308+ENST00000349460+ENST00000343067+ENST00000373797__exon_number_026__gene_id_ENSG00000159023	EPB41	ENSG00000159023.25	-0.854828202516928	-12.1802786763882	1.13271740518305e-20	3.52221429722583e-18
ENSG00000123213.17	ENSG00000123213	ENSG00000123213_018	chr5	dexseq_prepare_annotation2.py	exon	65084190	65084311	.	+	.	ENST00000502464+ENST00000506539+ENST00000509935+ENST00000511299+ENST00000506799+ENST00000380985__exon_number_018__gene_id_ENSG00000123213	NLN	ENSG00000123213.17	-1.5753231904113	-11.4658721314024	1.15264311146988e-20	3.57570057620095e-18
ENSG00000175866.66	ENSG00000175866	ENSG00000175866_067	chr17	dexseq_prepare_annotation2.py	exon	79084077	79084312	.	+	.	ENST00000575841__exon_number_067__gene_id_ENSG00000175866	BAIAP2	ENSG00000175866.66	1.12271654470168	10.3477974316163	1.16855158260725e-20	3.61650178709642e-18
ENSG00000175287.ENSG00000095319.ENSG00000251184.40	ENSG00000175287+ENSG00000095319+ENSG00000251184	ENSG00000175287+ENSG00000095319+ENSG00000251184_041	chr9	dexseq_prepare_annotation2.py	exon	131709986	131710030	.	+	.	ENST00000491990+ENST00000372577__exon_number_041__gene_id_ENSG00000175287+ENSG00000095319+ENSG00000251184		ENSG00000175287.ENSG00000095319.ENSG00000251184.40	0.578588944167018	11.0773550130629	1.28769508445028e-20	3.9758570440408e-18
ENSG00000049768.8	ENSG00000049768	ENSG00000049768_009	chrX	dexseq_prepare_annotation2.py	exon	49112176	49112263	.	-	.	ENST00000557224+ENST00000518685+ENST00000376197+ENST00000376199+ENST00000376207+ENST00000455775__exon_number_009__gene_id_ENSG00000049768	FOXP3	ENSG00000049768.8	2.13249163199027	13.8425853505167	1.65134284380641e-20	5.0864217066959e-18
ENSG00000091536.76	ENSG00000091536	ENSG00000091536_077	chr17	dexseq_prepare_annotation2.py	exon	18062976	18062993	.	+	.	ENST00000578472+ENST00000556535+ENST00000579848+ENST00000418233+ENST00000205890+ENST00000433411+ENST00000451725__exon_number_077__gene_id_ENSG00000091536	MYO15A	ENSG00000091536.76	1.0100665111245	10.1145168698952	1.65513562417822e-20	5.0864217066959e-18
ENSG00000172572.1	ENSG00000172572	ENSG00000172572_002	chr12	dexseq_prepare_annotation2.py	exon	20523059	20523178	.	+	.	ENST00000359062+ENST00000542675__exon_number_002__gene_id_ENSG00000172572	PDE3A	ENSG00000172572.1	1.11768866388615	13.8260076816175	1.74615148869705e-20	5.35358623013561e-18
ENSG00000166689.25	ENSG00000166689	ENSG00000166689_026	chr11	dexseq_prepare_annotation2.py	exon	16812750	16812892	.	-	.	ENST00000531776__exon_number_026__gene_id_ENSG00000166689	PLEKHA7	ENSG00000166689.25	1.101435133528	10.6083217677233	1.77543967992189e-20	5.4306933724641e-18
ENSG00000158286.27	ENSG00000158286	ENSG00000158286_028	chr1	dexseq_prepare_annotation2.py	exon	6271977	6271982	.	+	.	ENST00000377948+ENST00000377939+ENST00000496676+ENST00000492476__exon_number_028__gene_id_ENSG00000158286	RNF207	ENSG00000158286.27	2.40050429104881	10.9943026097901	2.08631430689456e-20	6.36675199951902e-18
ENSG00000162438.9	ENSG00000162438	ENSG00000162438_010	chr1	dexseq_prepare_annotation2.py	exon	15771101	15771246	.	+	.	ENST00000375949__exon_number_010__gene_id_ENSG00000162438	CTRC	ENSG00000162438.9	-3.24951529779251	-15.3527133936858	2.16729890136598e-20	6.59854516090597e-18
ENSG00000213221.ENSG00000187796.9	ENSG00000213221+ENSG00000187796	ENSG00000213221+ENSG00000187796_010	chr9	dexseq_prepare_annotation2.py	exon	139258409	139258614	.	-	.	ENST00000481053+ENST00000460290+ENST00000371732+ENST00000371734+ENST00000485975__exon_number_010__gene_id_ENSG00000213221+ENSG00000187796		ENSG00000213221.ENSG00000187796.9	1.78454633783422	14.7007702313524	2.25210052097165e-20	6.84085959636441e-18
ENSG00000145012.36	ENSG00000145012	ENSG00000145012_037	chr3	dexseq_prepare_annotation2.py	exon	188426182	188430630	.	+	.	ENST00000448637__exon_number_037__gene_id_ENSG00000145012	LPP	ENSG00000145012.36	-1.40146079730809	-12.1711400512919	2.47957327742123e-20	7.51442412493692e-18
ENSG00000136051.6	ENSG00000136051	ENSG00000136051_007	chr12	dexseq_prepare_annotation2.py	exon	105508140	105508205	.	+	.	ENST00000550053+ENST00000547404+ENST00000548195+ENST00000332180+ENST00000311317__exon_number_007__gene_id_ENSG00000136051	KIAA1033	ENSG00000136051.6	-1.60571834363693	-10.8007768888108	2.5146310989696e-20	7.60310880343292e-18
ENSG00000225241.2	ENSG00000225241	ENSG00000225241_003	chr1	dexseq_prepare_annotation2.py	exon	144593720	144593735	.	+	.	ENST00000421407+ENST00000429694+ENST00000447534__exon_number_003__gene_id_ENSG00000225241	RP11-640M9.2	ENSG00000225241.2	2.14341787199731	13.6964457956164	2.70452506727463e-20	8.15846410064166e-18
ENSG00000074181.34	ENSG00000074181	ENSG00000074181_035	chr19	dexseq_prepare_annotation2.py	exon	15299800	15299985	.	-	.	ENST00000601011+ENST00000263388__exon_number_035__gene_id_ENSG00000074181	NOTCH3	ENSG00000074181.34	-0.577808838641811	-10.4384083294439	2.85650230197553e-20	8.59715470343652e-18
ENSG00000135365.47	ENSG00000135365	ENSG00000135365_048	chr11	dexseq_prepare_annotation2.py	exon	46100692	46100717	.	-	.	ENST00000529734+ENST00000257821+ENST00000531959+ENST00000323180+ENST00000418153+ENST00000525438+ENST00000533757+ENST00000524497+ENST00000529782+ENST00000532883__exon_number_048__gene_id_ENSG00000135365	PHF21A	ENSG00000135365.47	1.80551749231425	11.1235798026663	3.08578688768409e-20	9.26597544566776e-18
ENSG00000013441.23	ENSG00000013441	ENSG00000013441_024	chr2	dexseq_prepare_annotation2.py	exon	201724403	201724469	.	-	.	ENST00000321356+ENST00000473565+ENST00000409403+ENST00000461981+ENST00000434813+ENST00000432425__exon_number_024__gene_id_ENSG00000013441	CLK1	ENSG00000013441.23	-2.15978834185481	-11.4670489710816	3.10372948365409e-20	9.2985751210972e-18
ENSG00000137573.15	ENSG00000137573	ENSG00000137573_016	chr8	dexseq_prepare_annotation2.py	exon	70475774	70475846	.	+	.	ENST00000260128+ENST00000529134+ENST00000402687+ENST00000529041+ENST00000458141+ENST00000419716+ENST00000525061+ENST00000528783+ENST00000525112+ENST00000534179__exon_number_016__gene_id_ENSG00000137573	SULF1	ENSG00000137573.15	-0.60543875658633	-10.7114154318936	3.2509426722681e-20	9.71743050889212e-18
ENSG00000175455.5	ENSG00000175455	ENSG00000175455_006	chr3	dexseq_prepare_annotation2.py	exon	123632574	123633165	.	-	.	ENST00000488653+ENST00000485727+ENST00000489746+ENST00000409657+ENST00000495381+ENST00000310351__exon_number_006__gene_id_ENSG00000175455	CCDC14	ENSG00000175455.5	-0.750936757758741	-10.2991953091011	3.52832807715086e-20	1.05225969759066e-17
ENSG00000147996	ENSG00000147996	ENSG00000147996_001	chr9	dexseq_prepare_annotation2.py	exon	70432004	70432050	.	-	.	ENST00000382405__exon_number_001__gene_id_ENSG00000147996	CBWD5	ENSG00000147996	0.754798691119388	11.1579398503539	3.87071483685172e-20	1.15175270367655e-17
ENSG00000065357.135	ENSG00000065357	ENSG00000065357_136	chr12	dexseq_prepare_annotation2.py	exon	56347806	56347811	.	+	.	ENST00000402956+ENST00000551156__exon_number_136__gene_id_ENSG00000065357	DGKA	ENSG00000065357.135	2.26057127373135	12.0658650588364	3.97275495698743e-20	1.17944083928915e-17
ENSG00000074181.9	ENSG00000074181	ENSG00000074181_010	chr19	dexseq_prepare_annotation2.py	exon	15280962	15280981	.	-	.	ENST00000263388__exon_number_010__gene_id_ENSG00000074181	NOTCH3	ENSG00000074181.9	1.56038930119472	10.379641109555	4.20308206542843e-20	1.24500414173736e-17
ENSG00000269755.ENSG00000268870.ENSG00000268744.ENSG00000180855.ENSG00000196826.ENSG00000269693.ENSG00000248406.ENSG00000242852.ENSG00000249709.ENSG00000188033.ENSG00000196466.52	ENSG00000269755+ENSG00000268870+ENSG00000268744+ENSG00000180855+ENSG00000196826+ENSG00000269693+ENSG00000248406+ENSG00000242852+ENSG00000249709+ENSG00000188033+ENSG00000196466	ENSG00000269755+ENSG00000268870+ENSG00000268744+ENSG00000180855+ENSG00000196826+ENSG00000269693+ENSG00000248406+ENSG00000242852+ENSG00000249709+ENSG00000188033+ENSG00000196466_053	chr19	dexseq_prepare_annotation2.py	exon	12688775	12691789	.	-	.	ENST00000593682+ENST00000311437__exon_number_053__gene_id_ENSG00000269755+ENSG00000268870+ENSG00000268744+ENSG00000180855+ENSG00000196826+ENSG00000269693+ENSG00000248406+ENSG00000242852+ENSG00000249709+ENSG00000188033+ENSG00000196466		ENSG00000269755.ENSG00000268870.ENSG00000268744.ENSG00000180855.ENSG00000196826.ENSG00000269693.ENSG00000248406.ENSG00000242852.ENSG00000249709.ENSG00000188033.ENSG00000196466.52	-1.41446200883481	-10.7131512140234	4.2675264070352e-20	1.26124628419814e-17
ENSG00000138744.ENSG00000198301.54	ENSG00000138744+ENSG00000198301	ENSG00000138744+ENSG00000198301_055	chr4	dexseq_prepare_annotation2.py	exon	76894513	76894544	.	-	.	ENST00000395710+ENST00000395711+ENST00000356260+ENST00000507396+ENST00000503411+ENST00000515836+ENST00000513089__exon_number_055__gene_id_ENSG00000138744+ENSG00000198301		ENSG00000138744.ENSG00000198301.54	1.44321348986955	10.3476501375654	4.30183478254533e-20	1.26852890749475e-17
ENSG00000088538.51	ENSG00000088538	ENSG00000088538_052	chr3	dexseq_prepare_annotation2.py	exon	51417556	51417638	.	+	.	ENST00000266037__exon_number_052__gene_id_ENSG00000088538	DOCK3	ENSG00000088538.51	-1.12046199404144	-10.5639002149525	4.78059239395206e-20	1.40654460789053e-17
ENSG00000257062.ENSG00000111700.ENSG00000134538.ENSG00000205754.ENSG00000257046.46	ENSG00000257062+ENSG00000111700+ENSG00000134538+ENSG00000205754+ENSG00000257046	ENSG00000257062+ENSG00000111700+ENSG00000134538+ENSG00000205754+ENSG00000257046_047	chr12	dexseq_prepare_annotation2.py	exon	21242864	21243040	.	+	.	ENST00000540229+ENST00000553473+ENST00000554957+ENST00000381541+ENST00000421593__exon_number_047__gene_id_ENSG00000257062+ENSG00000111700+ENSG00000134538+ENSG00000205754+ENSG00000257046		ENSG00000257062.ENSG00000111700.ENSG00000134538.ENSG00000205754.ENSG00000257046.46	1.2962014476272	10.5033229091632	5.48691164068753e-20	1.61074612821991e-17
ENSG00000131018.106	ENSG00000131018	ENSG00000131018_107	chr6	dexseq_prepare_annotation2.py	exon	152646219	152646437	.	-	.	ENST00000448038+ENST00000490135+ENST00000341594+ENST00000265368+ENST00000367255+ENST00000423061__exon_number_107__gene_id_ENSG00000131018	SYNE1	ENSG00000131018.106	1.03095246513327	9.56641114751053	5.94815127744962e-20	1.74225068511048e-17
ENSG00000104450.12	ENSG00000104450	ENSG00000104450_013	chr8	dexseq_prepare_annotation2.py	exon	101206340	101206496	.	+	.	ENST00000251809+ENST00000520508+ENST00000388798+ENST00000520643__exon_number_013__gene_id_ENSG00000104450	SPAG1	ENSG00000104450.12	1.97303325894843	10.8132514002108	5.97078531159171e-20	1.74498527874763e-17
ENSG00000114735.27	ENSG00000114735	ENSG00000114735_028	chr3	dexseq_prepare_annotation2.py	exon	50618105	50618107	.	+	.	ENST00000443894+ENST00000448997+ENST00000232854+ENST00000434410__exon_number_028__gene_id_ENSG00000114735	HEMK1	ENSG00000114735.27	-3.49859912776865	-10.9770053472571	6.95821522653232e-20	2.02904648545783e-17
ENSG00000105193	ENSG00000105193	ENSG00000105193_001	chr19	dexseq_prepare_annotation2.py	exon	39923847	39923856	.	-	.	ENST00000251453+ENST00000339471+ENST00000599539__exon_number_001__gene_id_ENSG00000105193	RPS16	ENSG00000105193	2.18178071609755	13.4122199273109	7.11533339084496e-20	2.0702622576795e-17
ENSG00000156873.ENSG00000260899.ENSG00000080603.62	ENSG00000156873+ENSG00000260899+ENSG00000080603	ENSG00000156873+ENSG00000260899+ENSG00000080603_063	chr16	dexseq_prepare_annotation2.py	exon	30762703	30762869	.	+	.	ENST00000569762+ENST00000563913+ENST00000564838__exon_number_063__gene_id_ENSG00000156873+ENSG00000260899+ENSG00000080603		ENSG00000156873.ENSG00000260899.ENSG00000080603.62	0.963660679368371	11.5168225973571	7.25478001531506e-20	2.10616536099485e-17
ENSG00000159216.19	ENSG00000159216	ENSG00000159216_020	chr21	dexseq_prepare_annotation2.py	exon	36262035	36262087	.	-	.	ENST00000399237__exon_number_020__gene_id_ENSG00000159216	RUNX1	ENSG00000159216.19	1.98436768555127	11.2073332067659	7.28228155866848e-20	2.10948245185783e-17
ENSG00000223646.4	ENSG00000223646	ENSG00000223646_005	chr7	dexseq_prepare_annotation2.py	exon	112280217	112280273	.	+	.	ENST00000453459__exon_number_005__gene_id_ENSG00000223646	AC002463.3	ENSG00000223646.4	1.49583440332438	14.8943109486907	7.42827546615079e-20	2.14703339916132e-17
ENSG00000158286.20	ENSG00000158286	ENSG00000158286_021	chr1	dexseq_prepare_annotation2.py	exon	6270961	6270961	.	+	.	ENST00000377939__exon_number_021__gene_id_ENSG00000158286	RNF207	ENSG00000158286.20	2.33112028548393	10.7672585556647	7.79796749097576e-20	2.24893382439741e-17
ENSG00000188897.67	ENSG00000188897	ENSG00000188897_068	chr16	dexseq_prepare_annotation2.py	exon	11578735	11578929	.	-	.	ENST00000344649+ENST00000598234+ENST00000595170__exon_number_068__gene_id_ENSG00000188897	CTD-3088G3.8	ENSG00000188897.67	-1.42823368914667	-11.280203092164	8.10668873148009e-20	2.33284190509272e-17
ENSG00000171649.2	ENSG00000171649	ENSG00000171649_003	chr19	dexseq_prepare_annotation2.py	exon	58095508	58095509	.	+	.	ENST00000536878__exon_number_003__gene_id_ENSG00000171649	ZIK1	ENSG00000171649.2	1.73253063558677	13.0276195357469	8.26994046997859e-20	2.37221116599354e-17
ENSG00000064393.14	ENSG00000064393	ENSG00000064393_015	chr7	dexseq_prepare_annotation2.py	exon	139311347	139311531	.	-	.	ENST00000406875+ENST00000342645+ENST00000428878__exon_number_015__gene_id_ENSG00000064393	HIPK2	ENSG00000064393.14	-1.41206944649995	-15.6006106464752	8.27965367106918e-20	2.37221116599354e-17
ENSG00000085276.5	ENSG00000085276	ENSG00000085276_006	chr3	dexseq_prepare_annotation2.py	exon	168802618	168802661	.	-	.	ENST00000494292+ENST00000472280+ENST00000264674+ENST00000460814+ENST00000468789+ENST00000464456+ENST00000392736__exon_number_006__gene_id_ENSG00000085276	MECOM	ENSG00000085276.5	1.18643086012778	12.2559387950833	8.63132874866924e-20	2.46758218095398e-17
ENSG00000223972.11	ENSG00000223972	ENSG00000223972_012	chr1	dexseq_prepare_annotation2.py	exon	13225	13374	.	+	.	ENST00000456328+ENST00000515242+ENST00000450305__exon_number_012__gene_id_ENSG00000223972	DDX11L1	ENSG00000223972.11	0.998129224825209	11.5793944296038	9.73508080610271e-20	2.7770799424748e-17
ENSG00000114735.25	ENSG00000114735	ENSG00000114735_026	chr3	dexseq_prepare_annotation2.py	exon	50617812	50618103	.	+	.	ENST00000434410+ENST00000443894+ENST00000448997+ENST00000232854+ENST00000482974+ENST00000455834__exon_number_026__gene_id_ENSG00000114735	HEMK1	ENSG00000114735.25	-3.80661218586672	-10.9066525216136	1.02806234406215e-19	2.92634266621525e-17
ENSG00000124721.31	ENSG00000124721	ENSG00000124721_032	chr6	dexseq_prepare_annotation2.py	exon	38791338	38791464	.	+	.	ENST00000449981+ENST00000441566+ENST00000327475+ENST00000359357__exon_number_032__gene_id_ENSG00000124721	DNAH8	ENSG00000124721.31	1.97112914816444	10.8214899923024	1.1395481377689e-19	3.23666202888118e-17
ENSG00000104529.55	ENSG00000104529	ENSG00000104529_056	chr8	dexseq_prepare_annotation2.py	exon	144672047	144672063	.	-	.	ENST00000524883+ENST00000530306+ENST00000531670+ENST00000532741+ENST00000442189+ENST00000528519+ENST00000526710+ENST00000423316+ENST00000532596+ENST00000530545+ENST00000525261+ENST00000534804+ENST00000529832+ENST00000531281__exon_number_056__gene_id_ENSG00000104529	EEF1D	ENSG00000104529.55	-1.20121802088921	-9.90375291993442	1.14509824154554e-19	3.24540132725895e-17
ENSG00000108312.1	ENSG00000108312	ENSG00000108312_002	chr17	dexseq_prepare_annotation2.py	exon	42283962	42283962	.	-	.	ENST00000343638+ENST00000302904+ENST00000527034__exon_number_002__gene_id_ENSG00000108312	UBTF	ENSG00000108312.1	1.87644931255213	10.9452970820413	1.23440738853364e-19	3.49097858487416e-17
ENSG00000104450.17	ENSG00000104450	ENSG00000104450_018	chr8	dexseq_prepare_annotation2.py	exon	101226047	101226146	.	+	.	ENST00000251809+ENST00000388798__exon_number_018__gene_id_ENSG00000104450	SPAG1	ENSG00000104450.17	2.30388525645281	10.6843796818639	1.26140664169049e-19	3.55966241582601e-17
ENSG00000204677.32	ENSG00000204677	ENSG00000204677_033	chr5	dexseq_prepare_annotation2.py	exon	177476089	177476322	.	+	.	ENST00000511511__exon_number_033__gene_id_ENSG00000204677	FAM153C	ENSG00000204677.32	0.84276163671034	10.4450684310764	1.27933466438697e-19	3.59854526445252e-17
ENSG00000104529.66	ENSG00000104529	ENSG00000104529_067	chr8	dexseq_prepare_annotation2.py	exon	144672906	144672908	.	-	.	ENST00000524883+ENST00000531670+ENST00000534475+ENST00000531953+ENST00000442189+ENST00000529832+ENST00000534804__exon_number_067__gene_id_ENSG00000104529	EEF1D	ENSG00000104529.66	-1.10700054115231	-9.88808523639452	1.28066988652766e-19	3.59854526445252e-17
ENSG00000079215.30	ENSG00000079215	ENSG00000079215_031	chr5	dexseq_prepare_annotation2.py	exon	36680449	36680496	.	+	.	ENST00000506178__exon_number_031__gene_id_ENSG00000079215	SLC1A3	ENSG00000079215.30	-3.11871414196226	-11.655622151594	1.28382735457581e-19	3.59970925474674e-17
ENSG00000148985.ENSG00000250404.59	ENSG00000148985+ENSG00000250404	ENSG00000148985+ENSG00000250404_060	chr11	dexseq_prepare_annotation2.py	exon	3845686	3845784	.	+	.	ENST00000487112+ENST00000485602+ENST00000465237+ENST00000459679__exon_number_060__gene_id_ENSG00000148985+ENSG00000250404		ENSG00000148985.ENSG00000250404.59	-0.806907543882758	-9.68692695088828	1.31041003514009e-19	3.65992325645456e-17
ENSG00000105321.9	ENSG00000105321	ENSG00000105321_010	chr19	dexseq_prepare_annotation2.py	exon	47761816	47761920	.	+	.	ENST00000221922+ENST00000595659+ENST00000599398+ENST00000596938__exon_number_010__gene_id_ENSG00000105321	CCDC9	ENSG00000105321.9	3.26601769554907	11.9675784951982	1.31088074448922e-19	3.65992325645456e-17
ENSG00000268465.ENSG00000269751.ENSG00000182324.ENSG00000105447.ENSG00000105443.31	ENSG00000268465+ENSG00000269751+ENSG00000182324+ENSG00000105447+ENSG00000105443	ENSG00000268465+ENSG00000269751+ENSG00000182324+ENSG00000105447+ENSG00000105443_032	chr19	dexseq_prepare_annotation2.py	exon	48975582	48975608	.	+	.	ENST00000474049+ENST00000460595+ENST00000462117+ENST00000427476+ENST00000452733+ENST00000325139+ENST00000493260+ENST00000391881+ENST00000595676__exon_number_032__gene_id_ENSG00000268465+ENSG00000269751+ENSG00000182324+ENSG00000105447+ENSG00000105443		ENSG00000268465.ENSG00000269751.ENSG00000182324.ENSG00000105447.ENSG00000105443.31	-0.954336583392458	-11.0070641373871	1.3428515805346e-19	3.74122441827838e-17
ENSG00000074181.26	ENSG00000074181	ENSG00000074181_027	chr19	dexseq_prepare_annotation2.py	exon	15295106	15295261	.	-	.	ENST00000263388__exon_number_027__gene_id_ENSG00000074181	NOTCH3	ENSG00000074181.26	-0.579979631236389	-10.1997155338603	1.36675267038013e-19	3.799746163403e-17
ENSG00000225663.ENSG00000215621.27	ENSG00000225663+ENSG00000215621	ENSG00000225663+ENSG00000215621_028	chr17	dexseq_prepare_annotation2.py	exon	79791145	79791167	.	-	.	ENST00000538396+ENST00000573478__exon_number_028__gene_id_ENSG00000225663+ENSG00000215621		ENSG00000225663.ENSG00000215621.27	1.25290331018473	11.6409093124527	1.37477950162399e-19	3.8139813057527e-17
ENSG00000138744.ENSG00000198301.72	ENSG00000138744+ENSG00000198301	ENSG00000138744+ENSG00000198301_073	chr4	dexseq_prepare_annotation2.py	exon	76912114	76912115	.	-	.	ENST00000504975__exon_number_073__gene_id_ENSG00000138744+ENSG00000198301		ENSG00000138744.ENSG00000198301.72	1.56146941217097	10.1712138202105	1.37878930610826e-19	3.81703566088898e-17
ENSG00000118308.65	ENSG00000118308	ENSG00000118308_066	chr12	dexseq_prepare_annotation2.py	exon	25260924	25261139	.	+	.	ENST00000549437+ENST00000536173+ENST00000361433+ENST00000547044+ENST00000548766+ENST00000354454__exon_number_066__gene_id_ENSG00000118308	LRMP	ENSG00000118308.65	1.61524474203932	10.073411017104	1.38730105536265e-19	3.83251408603786e-17
ENSG00000074181.8	ENSG00000074181	ENSG00000074181_009	chr19	dexseq_prepare_annotation2.py	exon	15280897	15280961	.	-	.	ENST00000263388+ENST00000595514__exon_number_009__gene_id_ENSG00000074181	NOTCH3	ENSG00000074181.8	1.60353565556854	10.1947267966615	1.41207497705614e-19	3.89275845880799e-17
ENSG00000085276.2	ENSG00000085276	ENSG00000085276_003	chr3	dexseq_prepare_annotation2.py	exon	168802532	168802548	.	-	.	ENST00000472280+ENST00000464456+ENST00000264674+ENST00000392736__exon_number_003__gene_id_ENSG00000085276	MECOM	ENSG00000085276.2	1.18340997081611	12.1360774735903	1.4267461059948e-19	3.9249576000178e-17
ENSG00000138744.ENSG00000198301.59	ENSG00000138744+ENSG00000198301	ENSG00000138744+ENSG00000198301_060	chr4	dexseq_prepare_annotation2.py	exon	76898822	76898838	.	-	.	ENST00000395710+ENST00000515836+ENST00000503411+ENST00000356260+ENST00000504975__exon_number_060__gene_id_ENSG00000138744+ENSG00000198301		ENSG00000138744.ENSG00000198301.59	1.41807767965697	10.1644963273186	1.44116005683691e-19	3.95631600372915e-17
ENSG00000104450.10	ENSG00000104450	ENSG00000104450_011	chr8	dexseq_prepare_annotation2.py	exon	101199348	101199478	.	+	.	ENST00000251809+ENST00000520508+ENST00000388798+ENST00000520643__exon_number_011__gene_id_ENSG00000104450	SPAG1	ENSG00000104450.10	1.75459245783822	10.652399274713	1.51854483609206e-19	4.16005199335432e-17
ENSG00000223685.6	ENSG00000223685	ENSG00000223685_007	chr13	dexseq_prepare_annotation2.py	exon	38636286	38636371	.	-	.	ENST00000434565__exon_number_007__gene_id_ENSG00000223685	LINC00571	ENSG00000223685.6	-1.16548989580438	-14.5956113350353	1.67973335639605e-19	4.59204105193756e-17
ENSG00000233673.ENSG00000187627.42	ENSG00000233673+ENSG00000187627	ENSG00000233673+ENSG00000187627_043	chr2	dexseq_prepare_annotation2.py	exon	87224686	87224881	.	+	.	ENST00000409776+ENST00000398193+ENST00000428128+ENST00000559485__exon_number_043__gene_id_ENSG00000233673+ENSG00000187627		ENSG00000233673.ENSG00000187627.42	-0.800301631771709	-10.4333697526806	1.77062376137806e-19	4.83045303982435e-17
ENSG00000138744.ENSG00000198301.65	ENSG00000138744+ENSG00000198301	ENSG00000138744+ENSG00000198301_066	chr4	dexseq_prepare_annotation2.py	exon	76903086	76903190	.	-	.	ENST00000395710+ENST00000395711+ENST00000356260+ENST00000503411+ENST00000514710+ENST00000504975__exon_number_066__gene_id_ENSG00000138744+ENSG00000198301		ENSG00000138744.ENSG00000198301.65	1.47688311561658	10.1315577447692	1.79010619982272e-19	4.87347128118542e-17
ENSG00000175463.30	ENSG00000175463	ENSG00000175463_031	chr11	dexseq_prepare_annotation2.py	exon	67177558	67177559	.	+	.	ENST00000524662+ENST00000526474+ENST00000529635+ENST00000526387__exon_number_031__gene_id_ENSG00000175463	TBC1D10C	ENSG00000175463.30	1.10711803943708	10.6087415205619	1.95612048708397e-19	5.31441081896755e-17
ENSG00000172977.19	ENSG00000172977	ENSG00000172977_020	chr11	dexseq_prepare_annotation2.py	exon	65480393	65480526	.	+	.	ENST00000352980+ENST00000530446+ENST00000531880+ENST00000527544+ENST00000534293+ENST00000530605+ENST00000525204+ENST00000528198+ENST00000341318+ENST00000377046+ENST00000534650+ENST00000534104+ENST00000534681+ENST00000532042__exon_number_020__gene_id_ENSG00000172977	KAT5	ENSG00000172977.19	1.18763427955735	10.1428877409401	1.98141002494696e-19	5.37199558457832e-17
ENSG00000177239.2	ENSG00000177239	ENSG00000177239_003	chr9	dexseq_prepare_annotation2.py	exon	139981532	139981532	.	+	.	ENST00000535144+ENST00000544448+ENST00000371589__exon_number_003__gene_id_ENSG00000177239	MAN1B1	ENSG00000177239.2	-1.13813799105958	-11.1022145005596	2.02649099308923e-19	5.48289074422999e-17
ENSG00000134107.1	ENSG00000134107	ENSG00000134107_002	chr3	dexseq_prepare_annotation2.py	exon	5021122	5021483	.	+	.	ENST00000256495+ENST00000467610__exon_number_002__gene_id_ENSG00000134107	BHLHE40	ENSG00000134107.1	-5.10407096214949	-15.2265104414108	2.08777297430363e-19	5.6370729472031e-17
ENSG00000104450.15	ENSG00000104450	ENSG00000104450_016	chr8	dexseq_prepare_annotation2.py	exon	101225315	101225317	.	+	.	ENST00000523302__exon_number_016__gene_id_ENSG00000104450	SPAG1	ENSG00000104450.15	2.58815294543374	10.5731250878262	2.40483988345167e-19	6.47983365885615e-17
ENSG00000129757.9	ENSG00000129757	ENSG00000129757_010	chr11	dexseq_prepare_annotation2.py	exon	2905932	2906431	.	-	.	ENST00000430149+ENST00000313407+ENST00000414822+ENST00000440480__exon_number_010__gene_id_ENSG00000129757	CDKN1C	ENSG00000129757.9	1.93375422005625	13.413044769088	2.63815124649363e-19	7.09392382924975e-17
ENSG00000230768.18	ENSG00000230768	ENSG00000230768_019	chr1	dexseq_prepare_annotation2.py	exon	106161541	106161557	.	-	.	ENST00000610126+ENST00000435253__exon_number_019__gene_id_ENSG00000230768	RP11-251P6.1	ENSG00000230768.18	-1.37097538370085	-16.0114369334339	2.76038506707104e-19	7.4074284104539e-17
ENSG00000104450.11	ENSG00000104450	ENSG00000104450_012	chr8	dexseq_prepare_annotation2.py	exon	101203618	101203724	.	+	.	ENST00000251809+ENST00000520508+ENST00000388798+ENST00000520643__exon_number_012__gene_id_ENSG00000104450	SPAG1	ENSG00000104450.11	1.76966514464469	10.5479165156337	2.78326462593005e-19	7.45358266824068e-17
ENSG00000013441.8	ENSG00000013441	ENSG00000013441_009	chr2	dexseq_prepare_annotation2.py	exon	201717970	201718054	.	-	.	ENST00000409769+ENST00000321356+ENST00000473565+ENST00000409403+ENST00000461326+ENST00000461981+ENST00000434813+ENST00000472679+ENST00000432425+ENST00000464454__exon_number_009__gene_id_ENSG00000013441	CLK1	ENSG00000013441.8	1.09810998764389	11.0341787429035	2.87743604365486e-19	7.69007968473479e-17
ENSG00000013563.22	ENSG00000013563	ENSG00000013563_023	chrX	dexseq_prepare_annotation2.py	exon	153637754	153638011	.	-	.	ENST00000432135+ENST00000014935+ENST00000369809+ENST00000424626__exon_number_023__gene_id_ENSG00000013563	DNASE1L1	ENSG00000013563.22	2.32447969405235	12.6727790845382	3.02791012787493e-19	8.0757809512196e-17
ENSG00000234680.6	ENSG00000234680	ENSG00000234680_007	chr9	dexseq_prepare_annotation2.py	exon	39038917	39039591	.	+	.	ENST00000422626__exon_number_007__gene_id_ENSG00000234680	VN2R3P	ENSG00000234680.6	-1.65536575952006	-15.0741897827598	3.05608540680972e-19	8.13439430532222e-17
ENSG00000100129.30	ENSG00000100129	ENSG00000100129_031	chr22	dexseq_prepare_annotation2.py	exon	38282711	38282771	.	+	.	ENST00000460638__exon_number_031__gene_id_ENSG00000100129	EIF3L	ENSG00000100129.30	1.31844886380334	11.9492124655455	3.13348249412229e-19	8.32351902517643e-17
ENSG00000124721.28	ENSG00000124721	ENSG00000124721_029	chr6	dexseq_prepare_annotation2.py	exon	38781830	38781905	.	+	.	ENST00000449981+ENST00000441566+ENST00000327475+ENST00000359357__exon_number_029__gene_id_ENSG00000124721	DNAH8	ENSG00000124721.28	1.95919368006467	10.6336765459186	3.28428846129718e-19	8.70648283774421e-17
ENSG00000117676.11	ENSG00000117676	ENSG00000117676_012	chr1	dexseq_prepare_annotation2.py	exon	26870566	26870669	.	+	.	ENST00000366866__exon_number_012__gene_id_ENSG00000117676	RPS6KA1	ENSG00000117676.11	1.01734131301205	9.81433753434494	3.31736499385926e-19	8.77643687952017e-17
ENSG00000085276.52	ENSG00000085276	ENSG00000085276_053	chr3	dexseq_prepare_annotation2.py	exon	169381124	169381178	.	-	.	ENST00000494292+ENST00000485957+ENST00000486748__exon_number_053__gene_id_ENSG00000085276	MECOM	ENSG00000085276.52	-2.47452960125917	-11.9299713238966	3.39863794719861e-19	8.97336154340637e-17
ENSG00000215033.ENSG00000186807.ENSG00000239492.1	ENSG00000215033+ENSG00000186807+ENSG00000239492	ENSG00000215033+ENSG00000186807+ENSG00000239492_002	chr10	dexseq_prepare_annotation2.py	exon	47742393	47742395	.	+	.	ENST00000445847__exon_number_002__gene_id_ENSG00000215033+ENSG00000186807+ENSG00000239492		ENSG00000215033.ENSG00000186807.ENSG00000239492.1	-1.97756358265984	-11.0879318063096	3.56895840355443e-19	9.40413372753453e-17
ENSG00000013441.25	ENSG00000013441	ENSG00000013441_026	chr2	dexseq_prepare_annotation2.py	exon	201724848	201724938	.	-	.	ENST00000434813+ENST00000321356+ENST00000409403+ENST00000473565+ENST00000461981__exon_number_026__gene_id_ENSG00000013441	CLK1	ENSG00000013441.25	-2.09451666235966	-10.9645293664928	4.12063378304702e-19	1.08360281819438e-16
ENSG00000155926.3	ENSG00000155926	ENSG00000155926_004	chr8	dexseq_prepare_annotation2.py	exon	134050505	134050611	.	-	.	ENST00000427060+ENST00000517549+ENST00000395352+ENST00000338087__exon_number_004__gene_id_ENSG00000155926	SLA	ENSG00000155926.3	1.44753878716317	10.7231421433815	4.14890675465528e-19	1.08885568431875e-16
ENSG00000105072	ENSG00000105072	ENSG00000105072_001	chr19	dexseq_prepare_annotation2.py	exon	16607122	16607204	.	+	.	ENST00000221671__exon_number_001__gene_id_ENSG00000105072	C19orf44	ENSG00000105072	-3.53863448701074	-13.2685789575788	4.22564035194088e-19	1.10678039573331e-16
ENSG00000138744.ENSG00000198301.53	ENSG00000138744+ENSG00000198301	ENSG00000138744+ENSG00000198301_054	chr4	dexseq_prepare_annotation2.py	exon	76894470	76894512	.	-	.	ENST00000395710+ENST00000395711+ENST00000356260+ENST00000507396+ENST00000513089+ENST00000515836__exon_number_054__gene_id_ENSG00000138744+ENSG00000198301		ENSG00000138744.ENSG00000198301.53	1.72641154727822	9.98641152978016	4.64341959810586e-19	1.213782483073e-16
ENSG00000118308.67	ENSG00000118308	ENSG00000118308_068	chr12	dexseq_prepare_annotation2.py	exon	25261170	25261182	.	+	.	ENST00000547044+ENST00000549437+ENST00000536173+ENST00000361433__exon_number_068__gene_id_ENSG00000118308	LRMP	ENSG00000118308.67	1.6578585909108	9.89384908953221	4.65421339022575e-19	1.21418526738012e-16
ENSG00000151655.2	ENSG00000151655	ENSG00000151655_003	chr10	dexseq_prepare_annotation2.py	exon	7745331	7745342	.	+	.	ENST00000480387+ENST00000358415+ENST00000473227__exon_number_003__gene_id_ENSG00000151655	ITIH2	ENSG00000151655.2	-1.82026789569142	-11.0346737037937	4.66933914550448e-19	1.21571432807815e-16
ENSG00000091181.2	ENSG00000091181	ENSG00000091181_003	chr3	dexseq_prepare_annotation2.py	exon	3111421	3111908	.	-	.	ENST00000256452+ENST00000438560+ENST00000446632__exon_number_003__gene_id_ENSG00000091181	IL5RA	ENSG00000091181.2	1.83117597546081	11.1315612533893	4.82545872588639e-19	1.25241620984375e-16
ENSG00000148343.24	ENSG00000148343	ENSG00000148343_025	chr9	dexseq_prepare_annotation2.py	exon	131825523	131825565	.	+	.	ENST00000495975+ENST00000439290+ENST00000277475+ENST00000494608+ENST00000358369__exon_number_025__gene_id_ENSG00000148343	FAM73B	ENSG00000148343.24	-1.30063560747236	-10.354686869847	4.82939295378013e-19	1.25241620984375e-16
ENSG00000079102.8	ENSG00000079102	ENSG00000079102_009	chr8	dexseq_prepare_annotation2.py	exon	92982886	92982998	.	-	.	ENST00000396218+ENST00000265814+ENST00000523629+ENST00000521078+ENST00000521751+ENST00000436581+ENST00000360348+ENST00000520724+ENST00000518844+ENST00000422361__exon_number_009__gene_id_ENSG00000079102	RUNX1T1	ENSG00000079102.8	1.24926967252016	11.2367099714673	5.03420079558484e-19	1.3029544315547e-16
ENSG00000105321.10	ENSG00000105321	ENSG00000105321_011	chr19	dexseq_prepare_annotation2.py	exon	47763578	47763614	.	+	.	ENST00000221922+ENST00000595659+ENST00000599398+ENST00000596938__exon_number_011__gene_id_ENSG00000105321	CCDC9	ENSG00000105321.10	3.11892494797863	11.6415782741602	5.45744488386374e-19	1.40971817431175e-16
ENSG00000168389.28	ENSG00000168389	ENSG00000168389_029	chr1	dexseq_prepare_annotation2.py	exon	40434365	40434417	.	+	.	ENST00000420632+ENST00000483824+ENST00000372809+ENST00000480630+ENST00000372811__exon_number_029__gene_id_ENSG00000168389	MFSD2A	ENSG00000168389.28	0.862350049244329	10.672548407599	5.46829481734164e-19	1.40974574169195e-16
ENSG00000180448	ENSG00000180448	ENSG00000180448_001	chr19	dexseq_prepare_annotation2.py	exon	1065922	1066162	.	+	.	ENST00000539243__exon_number_001__gene_id_ENSG00000180448	HMHA1	ENSG00000180448	-2.58993733588547	-10.2042425607942	5.61675442294242e-19	1.44517989977912e-16
ENSG00000166689.53	ENSG00000166689	ENSG00000166689_054	chr11	dexseq_prepare_annotation2.py	exon	16877350	16877461	.	-	.	ENST00000529213+ENST00000531066+ENST00000355661+ENST00000528376+ENST00000448080+ENST00000528637__exon_number_054__gene_id_ENSG00000166689	PLEKHA7	ENSG00000166689.53	-1.53960465360235	-10.0608294359604	5.87638108094744e-19	1.50902246223891e-16
ENSG00000223678.1	ENSG00000223678	ENSG00000223678_002	chr9	dexseq_prepare_annotation2.py	exon	33404285	33404348	.	+	.	ENST00000450864__exon_number_002__gene_id_ENSG00000223678	RP11-311H10.4	ENSG00000223678.1	2.1699445944196	20.6271271227573	6.06615449622082e-19	1.55471274473259e-16
ENSG00000165949.8	ENSG00000165949	ENSG00000165949_009	chr14	dexseq_prepare_annotation2.py	exon	94577095	94577100	.	+	.	ENST00000444961+ENST00000555081+ENST00000554800+ENST00000557700+ENST00000557098+ENST00000298902+ENST00000448882+ENST00000554448+ENST00000556544__exon_number_009__gene_id_ENSG00000165949	IFI27	ENSG00000165949.8	1.13196950119746	11.0827633163964	6.13852272602829e-19	1.57019342915182e-16
ENSG00000226926.4	ENSG00000226926	ENSG00000226926_005	chr5	dexseq_prepare_annotation2.py	exon	102781520	102781562	.	-	.	ENST00000412514+ENST00000602846__exon_number_005__gene_id_ENSG00000226926	AC010423.1	ENSG00000226926.4	1.14535255467917	14.7880839604175	6.29607180176428e-19	1.60736018282318e-16
ENSG00000143322.27	ENSG00000143322	ENSG00000143322_028	chr1	dexseq_prepare_annotation2.py	exon	179198376	179198532	.	-	.	ENST00000507173+ENST00000511413+ENST00000367623+ENST00000392043+ENST00000502732__exon_number_028__gene_id_ENSG00000143322	ABL2	ENSG00000143322.27	-0.949883396849187	-11.4530638681807	6.31228495877368e-19	1.60830687249785e-16
ENSG00000050438.24	ENSG00000050438	ENSG00000050438_025	chr12	dexseq_prepare_annotation2.py	exon	51851228	51851323	.	+	.	ENST00000514353+ENST00000319957+ENST00000547697+ENST00000535225+ENST00000453097+ENST00000551071+ENST00000604314+ENST00000394856+ENST00000358657__exon_number_025__gene_id_ENSG00000050438	SLC4A8	ENSG00000050438.24	-5.60470051081687	-11.4526454437832	6.32429277262112e-19	1.60830687249785e-16
ENSG00000163520.31	ENSG00000163520	ENSG00000163520_032	chr3	dexseq_prepare_annotation2.py	exon	13679908	13679922	.	+	.	ENST00000404922+ENST00000295760__exon_number_032__gene_id_ENSG00000163520	FBLN2	ENSG00000163520.31	-2.26218526519617	-11.3035513261906	6.6381906015995e-19	1.68486778940636e-16
ENSG00000079102.89	ENSG00000079102	ENSG00000079102_090	chr8	dexseq_prepare_annotation2.py	exon	93107739	93107839	.	-	.	ENST00000519847+ENST00000520724+ENST00000518844+ENST00000517919__exon_number_090__gene_id_ENSG00000079102	RUNX1T1	ENSG00000079102.89	1.92037596866541	11.1728677376678	6.8436381326253e-19	1.73366000586749e-16
ENSG00000112159.110	ENSG00000112159	ENSG00000112159_111	chr6	dexseq_prepare_annotation2.py	exon	90529225	90529437	.	-	.	ENST00000369393+ENST00000428876+ENST00000439638__exon_number_111__gene_id_ENSG00000112159	MDN1	ENSG00000112159.110	-0.866795943034584	-9.48430060451131	7.67677272273447e-19	1.94096622393577e-16
ENSG00000175203.15	ENSG00000175203	ENSG00000175203_016	chr12	dexseq_prepare_annotation2.py	exon	57926578	57926593	.	-	.	ENST00000551872+ENST00000537439+ENST00000550086+ENST00000550988+ENST00000550201+ENST00000548249+ENST00000552390+ENST00000550954+ENST00000434715+ENST00000543672+ENST00000546758+ENST00000549394__exon_number_016__gene_id_ENSG00000175203	DCTN2	ENSG00000175203.15	0.706985560738068	10.6080354793354	7.77612732199189e-19	1.96230572970465e-16
ENSG00000050438.28	ENSG00000050438	ENSG00000050438_029	chr12	dexseq_prepare_annotation2.py	exon	51855002	51855075	.	+	.	ENST00000514353+ENST00000550211+ENST00000319957+ENST00000547697+ENST00000535225+ENST00000453097+ENST00000551071+ENST00000604314+ENST00000394856+ENST00000358657__exon_number_029__gene_id_ENSG00000050438	SLC4A8	ENSG00000050438.28	-5.37952615060778	-11.3979102758033	8.11034881408011e-19	2.04271821896587e-16
ENSG00000075035.2	ENSG00000075035	ENSG00000075035_003	chr12	dexseq_prepare_annotation2.py	exon	108523380	108523445	.	+	.	ENST00000547525+ENST00000552195+ENST00000550529__exon_number_003__gene_id_ENSG00000075035	WSCD2	ENSG00000075035.2	-0.923452125554836	-10.9241789586257	8.15818214676253e-19	2.05082945912351e-16
ENSG00000215440.ENSG00000124222.ENSG00000254995.46	ENSG00000215440+ENSG00000124222+ENSG00000254995	ENSG00000215440+ENSG00000124222+ENSG00000254995_047	chr20	dexseq_prepare_annotation2.py	exon	57251385	57251404	.	+	.	ENST00000361770+ENST00000371141+ENST00000359617+ENST00000355957+ENST00000438253+ENST00000483434+ENST00000371132+ENST00000361830+ENST00000358029+ENST00000490700__exon_number_047__gene_id_ENSG00000215440+ENSG00000124222+ENSG00000254995		ENSG00000215440.ENSG00000124222.ENSG00000254995.46	0.805621120637666	10.4606022196656	8.70625164408947e-19	2.18442017828051e-16
ENSG00000079102.58	ENSG00000079102	ENSG00000079102_059	chr8	dexseq_prepare_annotation2.py	exon	93029660	93029865	.	-	.	ENST00000422361__exon_number_059__gene_id_ENSG00000079102	RUNX1T1	ENSG00000079102.58	1.77359562062881	11.1179389431905	8.91502793418473e-19	2.23253396102975e-16
ENSG00000221968.3	ENSG00000221968	ENSG00000221968_004	chr11	dexseq_prepare_annotation2.py	exon	61640999	61641206	.	-	.	ENST00000529404+ENST00000278829+ENST00000527697+ENST00000533676__exon_number_004__gene_id_ENSG00000221968	FADS3	ENSG00000221968.3	-2.43713174289906	-10.8929569765562	9.55243853927055e-19	2.38760017142888e-16
ENSG00000112159.106	ENSG00000112159	ENSG00000112159_107	chr6	dexseq_prepare_annotation2.py	exon	90503481	90503673	.	-	.	ENST00000369393+ENST00000428876+ENST00000439638__exon_number_107__gene_id_ENSG00000112159	MDN1	ENSG00000112159.106	-0.833442330967007	-9.45319677975051	9.65632460457855e-19	2.40897761836883e-16
ENSG00000104915.10	ENSG00000104915	ENSG00000104915_011	chr19	dexseq_prepare_annotation2.py	exon	13255429	13255485	.	-	.	ENST00000588848+ENST00000587318+ENST00000440593+ENST00000591415+ENST00000587230+ENST00000242770+ENST00000591843+ENST00000593126+ENST00000589083+ENST00000343587__exon_number_011__gene_id_ENSG00000104915	STX10	ENSG00000104915.10	1.08880793015314	10.9731458483987	1.05459016260613e-18	2.62590949369072e-16
ENSG00000268465.ENSG00000269751.ENSG00000182324.ENSG00000105447.ENSG00000105443.26	ENSG00000268465+ENSG00000269751+ENSG00000182324+ENSG00000105447+ENSG00000105443	ENSG00000268465+ENSG00000269751+ENSG00000182324+ENSG00000105447+ENSG00000105443_027	chr19	dexseq_prepare_annotation2.py	exon	48972608	48972621	.	+	.	ENST00000460595+ENST00000462117+ENST00000427476+ENST00000452733+ENST00000493260+ENST00000391881__exon_number_027__gene_id_ENSG00000268465+ENSG00000269751+ENSG00000182324+ENSG00000105447+ENSG00000105443		ENSG00000268465.ENSG00000269751.ENSG00000182324.ENSG00000105447.ENSG00000105443.26	0.842968752030639	10.6153676986651	1.09695034830957e-18	2.72621247359618e-16
ENSG00000114735.3	ENSG00000114735	ENSG00000114735_004	chr3	dexseq_prepare_annotation2.py	exon	50606909	50606923	.	+	.	ENST00000448997+ENST00000232854__exon_number_004__gene_id_ENSG00000114735	HEMK1	ENSG00000114735.3	1.93717857484711	10.4675862153657	1.17456961217285e-18	2.9135987457192e-16
ENSG00000150672.ENSG00000256466.88	ENSG00000150672+ENSG00000256466	ENSG00000150672+ENSG00000256466_089	chr11	dexseq_prepare_annotation2.py	exon	85309741	85309832	.	-	.	ENST00000376104+ENST00000526147+ENST00000472545__exon_number_089__gene_id_ENSG00000150672+ENSG00000256466		ENSG00000150672.ENSG00000256466.88	1.94500042401417	11.0594349272384	1.18176180436504e-18	2.92590844325263e-16
ENSG00000245937.30	ENSG00000245937	ENSG00000245937_031	chr5	dexseq_prepare_annotation2.py	exon	127418793	127418864	.	-	.	ENST00000606251__exon_number_031__gene_id_ENSG00000245937	CTC-228N24.3	ENSG00000245937.30	-1.66594661164066	-10.7456599491493	1.27514792883283e-18	3.15117629976086e-16
ENSG00000124721.23	ENSG00000124721	ENSG00000124721_024	chr6	dexseq_prepare_annotation2.py	exon	38758065	38758181	.	+	.	ENST00000449981+ENST00000441566+ENST00000327475+ENST00000359357__exon_number_024__gene_id_ENSG00000124721	DNAH8	ENSG00000124721.23	1.85066364776192	10.36926356612	1.4559233399122e-18	3.59114985920976e-16
ENSG00000223685.5	ENSG00000223685	ENSG00000223685_006	chr13	dexseq_prepare_annotation2.py	exon	38635586	38635590	.	-	.	ENST00000434565+ENST00000451826__exon_number_006__gene_id_ENSG00000223685	LINC00571	ENSG00000223685.5	-1.18040741581072	-13.808883068869	1.51653493448455e-18	3.73363503138707e-16
ENSG00000108312.2	ENSG00000108312	ENSG00000108312_003	chr17	dexseq_prepare_annotation2.py	exon	42283963	42284287	.	-	.	ENST00000343638+ENST00000533177+ENST00000527034+ENST00000302904__exon_number_003__gene_id_ENSG00000108312	UBTF	ENSG00000108312.2	1.65972918022619	10.4843226597093	1.52749347102144e-18	3.75357206468867e-16
ENSG00000106263.43	ENSG00000106263	ENSG00000106263_044	chr7	dexseq_prepare_annotation2.py	exon	2420376	2420378	.	+	.	ENST00000397011+ENST00000360876__exon_number_044__gene_id_ENSG00000106263	EIF3B	ENSG00000106263.43	1.04827591805198	10.2941226931846	1.62931689634398e-18	3.99630321069253e-16
ENSG00000085276.6	ENSG00000085276	ENSG00000085276_007	chr3	dexseq_prepare_annotation2.py	exon	168802662	168802831	.	-	.	ENST00000494292+ENST00000472280+ENST00000464456+ENST00000460814+ENST00000433243+ENST00000468789+ENST00000264674+ENST00000392736__exon_number_007__gene_id_ENSG00000085276	MECOM	ENSG00000085276.6	1.1886978106839	11.5364470615315	1.80557944848845e-18	4.42036840279014e-16
ENSG00000047188.22	ENSG00000047188	ENSG00000047188_023	chr5	dexseq_prepare_annotation2.py	exon	112896777	112896882	.	+	.	ENST00000161863+ENST00000503857__exon_number_023__gene_id_ENSG00000047188	YTHDC2	ENSG00000047188.22	-1.23047386481091	-13.2378032501304	1.83068288948118e-18	4.47347989056795e-16
ENSG00000255243.ENSG00000134343.10	ENSG00000255243+ENSG00000134343	ENSG00000255243+ENSG00000134343_011	chr11	dexseq_prepare_annotation2.py	exon	26495449	26495675	.	+	.	ENST00000531568__exon_number_011__gene_id_ENSG00000255243+ENSG00000134343		ENSG00000255243.ENSG00000134343.10	0.980366324487592	9.87600911586668	1.8970321020682e-18	4.62699528805935e-16
ENSG00000257062.ENSG00000111700.ENSG00000134538.ENSG00000205754.ENSG00000257046.27	ENSG00000257062+ENSG00000111700+ENSG00000134538+ENSG00000205754+ENSG00000257046	ENSG00000257062+ENSG00000111700+ENSG00000134538+ENSG00000205754+ENSG00000257046_028	chr12	dexseq_prepare_annotation2.py	exon	21174395	21174516	.	+	.	ENST00000554957+ENST00000381541+ENST00000421593__exon_number_028__gene_id_ENSG00000257062+ENSG00000111700+ENSG00000134538+ENSG00000205754+ENSG00000257046		ENSG00000257062.ENSG00000111700.ENSG00000134538.ENSG00000205754.ENSG00000257046.27	-0.990839467671054	-9.92531222330458	2.04204100780488e-18	4.97144165354678e-16
ENSG00000205517.ENSG00000187266.35	ENSG00000205517+ENSG00000187266	ENSG00000205517+ENSG00000187266_036	chr19	dexseq_prepare_annotation2.py	exon	11508274	11508445	.	-	.	ENST00000566919__exon_number_036__gene_id_ENSG00000205517+ENSG00000187266		ENSG00000205517.ENSG00000187266.35	1.49057483123878	10.1965543897538	2.12750669317137e-18	5.16992006095063e-16
ENSG00000079102.46	ENSG00000079102	ENSG00000079102_047	chr8	dexseq_prepare_annotation2.py	exon	93027026	93027048	.	-	.	ENST00000522467+ENST00000518317+ENST00000520974+ENST00000523168+ENST00000519422+ENST00000520583+ENST00000520724+ENST00000436581+ENST00000518823+ENST00000521897+ENST00000523290+ENST00000524215+ENST00000521553+ENST00000521319+ENST00000518844+ENST00000396218+ENST00000521375+ENST00000360348+ENST00000519577+ENST00000523629+ENST00000517792+ENST00000519847+ENST00000521733+ENST00000422361+ENST00000265814…	RUNX1T1	ENSG00000079102.46	2.02328494184821	10.9344308220603	2.15972324927786e-18	5.23850654744435e-16
ENSG00000106263.40	ENSG00000106263	ENSG00000106263_041	chr7	dexseq_prepare_annotation2.py	exon	2419477	2419838	.	+	.	ENST00000465670__exon_number_041__gene_id_ENSG00000106263	EIF3B	ENSG00000106263.40	1.01380243197322	10.2243379968333	2.42608624147957e-18	5.87372488522937e-16
ENSG00000079102.82	ENSG00000079102	ENSG00000079102_083	chr8	dexseq_prepare_annotation2.py	exon	93107645	93107671	.	-	.	ENST00000520724+ENST00000517493+ENST00000522860+ENST00000517919+ENST00000436581+ENST00000518844+ENST00000521897+ENST00000520974+ENST00000519422+ENST00000520583+ENST00000519847+ENST00000521902+ENST00000519061+ENST00000518954__exon_number_083__gene_id_ENSG00000079102	RUNX1T1	ENSG00000079102.82	1.98046835082693	10.8901671081257	2.67440350302087e-18	6.46299404186748e-16
ENSG00000177239	ENSG00000177239	ENSG00000177239_001	chr9	dexseq_prepare_annotation2.py	exon	139981379	139981436	.	+	.	ENST00000371589__exon_number_001__gene_id_ENSG00000177239	MAN1B1	ENSG00000177239	-1.05292804333625	-10.5974313558711	2.74273626526802e-18	6.61594371693014e-16
ENSG00000215298.ENSG00000147454.20	ENSG00000215298+ENSG00000147454	ENSG00000215298+ENSG00000147454_021	chr8	dexseq_prepare_annotation2.py	exon	23424479	23425771	.	+	.	ENST00000523883+ENST00000520654+ENST00000518881__exon_number_021__gene_id_ENSG00000215298+ENSG00000147454		ENSG00000215298.ENSG00000147454.20	-2.08628927800844	-11.8124616306629	3.00180963302081e-18	7.22758648925241e-16
ENSG00000049759.81	ENSG00000049759	ENSG00000049759_082	chr18	dexseq_prepare_annotation2.py	exon	56057296	56057877	.	+	.	ENST00000590506__exon_number_082__gene_id_ENSG00000049759	NEDD4L	ENSG00000049759.81	2.23312440346938	9.92713980572566	3.05854133717393e-18	7.350694347008e-16
ENSG00000079102.51	ENSG00000079102	ENSG00000079102_052	chr8	dexseq_prepare_annotation2.py	exon	93029518	93029520	.	-	.	ENST00000522467+ENST00000518317+ENST00000520974+ENST00000523168+ENST00000519422+ENST00000520583+ENST00000520172+ENST00000520724+ENST00000436581+ENST00000518823+ENST00000521897+ENST00000523290+ENST00000524215+ENST00000522065+ENST00000521553+ENST00000422361+ENST00000521319+ENST00000518844+ENST00000396218+ENST00000521375+ENST00000360348+ENST00000519577+ENST00000523629+ENST00000517792+ENST00000519847…	RUNX1T1	ENSG00000079102.51	1.5159638009552	10.8471990298348	3.29145309781733e-18	7.8959974113672e-16
ENSG00000140853.30	ENSG00000140853	ENSG00000140853_031	chr16	dexseq_prepare_annotation2.py	exon	57067516	57067581	.	+	.	ENST00000538110+ENST00000539144+ENST00000538805+ENST00000262510+ENST00000539881+ENST00000308149+ENST00000543030+ENST00000436936+ENST00000545081__exon_number_031__gene_id_ENSG00000140853	NLRC5	ENSG00000140853.30	0.978220769842435	10.8459284730501	3.31172623708746e-18	7.93013394677173e-16
ENSG00000257062.ENSG00000111700.ENSG00000134538.ENSG00000205754.ENSG00000257046.51	ENSG00000257062+ENSG00000111700+ENSG00000134538+ENSG00000205754+ENSG00000257046	ENSG00000257062+ENSG00000111700+ENSG00000134538+ENSG00000205754+ENSG00000257046_052	chr12	dexseq_prepare_annotation2.py	exon	21279052	21279191	.	+	.	ENST00000590779+ENST00000592513+ENST00000593147+ENST00000585342__exon_number_052__gene_id_ENSG00000257062+ENSG00000111700+ENSG00000134538+ENSG00000205754+ENSG00000257046		ENSG00000257062.ENSG00000111700.ENSG00000134538.ENSG00000205754.ENSG00000257046.51	1.29954935025401	9.84683356705982	3.32579093198918e-18	7.94930669722194e-16
ENSG00000104450.5	ENSG00000104450	ENSG00000104450_006	chr8	dexseq_prepare_annotation2.py	exon	101178042	101178201	.	+	.	ENST00000251809+ENST00000520508+ENST00000388798+ENST00000520643__exon_number_006__gene_id_ENSG00000104450	SPAG1	ENSG00000104450.5	2.23621986713317	10.108593159772	3.53627364642143e-18	8.43703455328568e-16
ENSG00000104447.26	ENSG00000104447	ENSG00000104447_027	chr8	dexseq_prepare_annotation2.py	exon	116680772	116680929	.	-	.	ENST00000519674+ENST00000395715+ENST00000220888__exon_number_027__gene_id_ENSG00000104447	TRPS1	ENSG00000104447.26	2.2880294500361	10.3885950015587	3.70321007004651e-18	8.81928551382293e-16
ENSG00000159216.27	ENSG00000159216	ENSG00000159216_028	chr21	dexseq_prepare_annotation2.py	exon	36421586	36421595	.	-	.	ENST00000455571+ENST00000437180+ENST00000300305__exon_number_028__gene_id_ENSG00000159216	RUNX1	ENSG00000159216.27	2.34300794309258	10.453038159626	3.85770554942866e-18	9.17057676824506e-16
ENSG00000135365.48	ENSG00000135365	ENSG00000135365_049	chr11	dexseq_prepare_annotation2.py	exon	46105106	46105162	.	-	.	ENST00000529782__exon_number_049__gene_id_ENSG00000135365	PHF21A	ENSG00000135365.48	2.0148123327851	10.2369588874782	4.2175760685785e-18	1.00079343014649e-15
ENSG00000257062.ENSG00000111700.ENSG00000134538.ENSG00000205754.ENSG00000257046.48	ENSG00000257062+ENSG00000111700+ENSG00000134538+ENSG00000205754+ENSG00000257046	ENSG00000257062+ENSG00000111700+ENSG00000134538+ENSG00000205754+ENSG00000257046_049	chr12	dexseq_prepare_annotation2.py	exon	21245447	21245679	.	+	.	ENST00000545916__exon_number_049__gene_id_ENSG00000257062+ENSG00000111700+ENSG00000134538+ENSG00000205754+ENSG00000257046		ENSG00000257062.ENSG00000111700.ENSG00000134538.ENSG00000205754.ENSG00000257046.48	1.32892505378942	9.8003626594947	4.4376017654617e-18	1.05110284994118e-15
ENSG00000257062.ENSG00000111700.ENSG00000134538.ENSG00000205754.ENSG00000257046.16	ENSG00000257062+ENSG00000111700+ENSG00000134538+ENSG00000205754+ENSG00000257046	ENSG00000257062+ENSG00000111700+ENSG00000134538+ENSG00000205754+ENSG00000257046_017	chr12	dexseq_prepare_annotation2.py	exon	21028316	21028411	.	+	.	ENST00000261196+ENST00000381545+ENST00000553473+ENST00000544370+ENST00000540229__exon_number_017__gene_id_ENSG00000257062+ENSG00000111700+ENSG00000134538+ENSG00000205754+ENSG00000257046		ENSG00000257062.ENSG00000111700.ENSG00000134538.ENSG00000205754.ENSG00000257046.16	-0.806834294152181	-9.79582931948209	4.56414776559752e-18	1.07912900558061e-15
ENSG00000216937.ENSG00000150076.12	ENSG00000216937+ENSG00000150076	ENSG00000216937+ENSG00000150076_013	chr10	dexseq_prepare_annotation2.py	exon	32770639	32770710	.	+	.	ENST00000489718__exon_number_013__gene_id_ENSG00000216937+ENSG00000150076		ENSG00000216937.ENSG00000150076.12	0.98937178375467	10.7727130327769	4.71839460720777e-18	1.11359204522845e-15
ENSG00000160505	ENSG00000160505	ENSG00000160505_001	chr19	dexseq_prepare_annotation2.py	exon	56347944	56348260	.	+	.	ENST00000301295+ENST00000346986__exon_number_001__gene_id_ENSG00000160505	NLRP4	ENSG00000160505	1.80970575346028	13.9899416482407	4.97152636337466e-18	1.17122734731553e-15
ENSG00000257062.ENSG00000111700.ENSG00000134538.ENSG00000205754.ENSG00000257046.30	ENSG00000257062+ENSG00000111700+ENSG00000134538+ENSG00000205754+ENSG00000257046	ENSG00000257062+ENSG00000111700+ENSG00000134538+ENSG00000205754+ENSG00000257046_031	chr12	dexseq_prepare_annotation2.py	exon	21196268	21196510	.	+	.	ENST00000554957+ENST00000381541+ENST00000421593__exon_number_031__gene_id_ENSG00000257062+ENSG00000111700+ENSG00000134538+ENSG00000205754+ENSG00000257046		ENSG00000257062.ENSG00000111700.ENSG00000134538.ENSG00000205754.ENSG00000257046.30	1.25760949413163	9.77794446210651	5.09944446289694e-18	1.1992102174019e-15
ENSG00000148343.44	ENSG00000148343	ENSG00000148343_045	chr9	dexseq_prepare_annotation2.py	exon	131832214	131832244	.	+	.	ENST00000406926+ENST00000358369+ENST00000445183+ENST00000439290+ENST00000277475+ENST00000483458__exon_number_045__gene_id_ENSG00000148343	FAM73B	ENSG00000148343.44	-1.21893050528831	-9.95057946066274	5.28869334875606e-18	1.24149001540334e-15
ENSG00000177239.1	ENSG00000177239	ENSG00000177239_002	chr9	dexseq_prepare_annotation2.py	exon	139981437	139981531	.	+	.	ENST00000544448+ENST00000371589__exon_number_002__gene_id_ENSG00000177239	MAN1B1	ENSG00000177239.1	-1.11742129720455	-10.4698096927987	5.30582237590274e-18	1.24328682823341e-15
ENSG00000115423.53	ENSG00000115423	ENSG00000115423_054	chr2	dexseq_prepare_annotation2.py	exon	84924852	84924914	.	+	.	ENST00000398278+ENST00000602588__exon_number_054__gene_id_ENSG00000115423	DNAH6	ENSG00000115423.53	1.17169983508154	9.56118210081737	5.59312265581683e-18	1.30696091582168e-15
ENSG00000140853.105	ENSG00000140853	ENSG00000140853_106	chr16	dexseq_prepare_annotation2.py	exon	57117432	57117432	.	+	.	ENST00000262510+ENST00000543103+ENST00000540182+ENST00000308149+ENST00000538453+ENST00000436936+ENST00000537056__exon_number_106__gene_id_ENSG00000140853	NLRC5	ENSG00000140853.105	-0.908596488749425	-10.7374002709619	5.59747629735702e-18	1.30696091582168e-15
ENSG00000026559	ENSG00000026559	ENSG00000026559_001	chr20	dexseq_prepare_annotation2.py	exon	49620193	49620193	.	-	.	ENST00000371571__exon_number_001__gene_id_ENSG00000026559	KCNG1	ENSG00000026559	1.26428527375921	12.488003148511	5.64263092455725e-18	1.31516397012833e-15
ENSG00000270249.ENSG00000267645.ENSG00000267368.ENSG00000105808.ENSG00000168255.ENSG00000170667.ENSG00000205236.ENSG00000228049.ENSG00000272949.153	ENSG00000270249+ENSG00000267645+ENSG00000267368+ENSG00000105808+ENSG00000168255+ENSG00000170667+ENSG00000205236+ENSG00000228049+ENSG00000272949	ENSG00000270249+ENSG00000267645+ENSG00000267368+ENSG00000105808+ENSG00000168255+ENSG00000170667+ENSG00000205236+ENSG00000228049+ENSG00000272949_154	chr7	dexseq_prepare_annotation2.py	exon	102306524	102306525	.	-	.	ENST00000476151+ENST00000591000+ENST00000333432__exon_number_154__gene_id_ENSG00000270249+ENSG00000267645+ENSG00000267368+ENSG00000105808+ENSG00000168255+ENSG00000170667+ENSG00000205236+ENSG00000228049+ENSG00000272949		ENSG00000270249.ENSG00000267645.ENSG00000267368.ENSG00000105808.ENSG00000168255.ENSG00000170667.ENSG00000205236.ENSG00000228049.ENSG00000272949.153	1.16927691032123	9.80811406112776	6.31620115381924e-18	1.46954707057884e-15
ENSG00000114735.18	ENSG00000114735	ENSG00000114735_019	chr3	dexseq_prepare_annotation2.py	exon	50614940	50615004	.	+	.	ENST00000434410+ENST00000443894+ENST00000448997+ENST00000232854+ENST00000482974+ENST00000455834__exon_number_019__gene_id_ENSG00000114735	HEMK1	ENSG00000114735.18	1.98823882404451	10.1493538465038	6.85155643420503e-18	1.59128307683054e-15
ENSG00000069869.47	ENSG00000069869	ENSG00000069869_048	chr15	dexseq_prepare_annotation2.py	exon	56285801	56285811	.	-	.	ENST00000557845+ENST00000435532__exon_number_048__gene_id_ENSG00000069869	NEDD4	ENSG00000069869.47	-1.46964963303613	-10.4155501748986	7.02477379647423e-18	1.62863050728081e-15
ENSG00000104447.27	ENSG00000104447	ENSG00000104447_028	chr8	dexseq_prepare_annotation2.py	exon	116680930	116681130	.	-	.	ENST00000519674+ENST00000395715__exon_number_028__gene_id_ENSG00000104447	TRPS1	ENSG00000104447.27	2.28689598232743	10.2671309452895	7.10527437687453e-18	1.64438856134432e-15
ENSG00000123213.25	ENSG00000123213	ENSG00000123213_026	chr5	dexseq_prepare_annotation2.py	exon	65108099	65108218	.	+	.	ENST00000502464+ENST00000511299+ENST00000506799+ENST00000509935+ENST00000380985__exon_number_026__gene_id_ENSG00000123213	NLN	ENSG00000123213.25	-0.95881565958682	-10.2617657369445	7.31274321966763e-18	1.68942392741413e-15
ENSG00000085872.ENSG00000105085.ENSG00000269578.ENSG00000214046.ENSG00000127526.ENSG00000269058.ENSG00000141979.ENSG00000268790.102	ENSG00000085872+ENSG00000105085+ENSG00000269578+ENSG00000214046+ENSG00000127526+ENSG00000269058+ENSG00000141979+ENSG00000268790	ENSG00000085872+ENSG00000105085+ENSG00000269578+ENSG00000214046+ENSG00000127526+ENSG00000269058+ENSG00000141979+ENSG00000268790_103	chr19	dexseq_prepare_annotation2.py	exon	16741279	16741370	.	-	.	ENST00000593991__exon_number_103__gene_id_ENSG00000085872+ENSG00000105085+ENSG00000269578+ENSG00000214046+ENSG00000127526+ENSG00000269058+ENSG00000141979+ENSG00000268790		ENSG00000085872.ENSG00000105085.ENSG00000269578.ENSG00000214046.ENSG00000127526.ENSG00000269058.ENSG00000141979.ENSG00000268790.102	0.667264618483959	9.32451117400311	7.43185997676078e-18	1.71392536005361e-15
ENSG00000106571.2	ENSG00000106571	ENSG00000106571_003	chr7	dexseq_prepare_annotation2.py	exon	42007194	42007521	.	-	.	ENST00000395925+ENST00000479210__exon_number_003__gene_id_ENSG00000106571	GLI3	ENSG00000106571.2	2.46195340672229	10.7768889241993	7.89381479041516e-18	1.81726695513659e-15
ENSG00000149187.46	ENSG00000149187	ENSG00000149187_047	chr11	dexseq_prepare_annotation2.py	exon	47515883	47515995	.	-	.	ENST00000528538+ENST00000395292__exon_number_047__gene_id_ENSG00000149187	CELF1	ENSG00000149187.46	-1.3734459298389	-9.70472229897611	8.02580822367453e-18	1.84441787517867e-15
ENSG00000113569.22	ENSG00000113569	ENSG00000113569_023	chr5	dexseq_prepare_annotation2.py	exon	37314300	37314430	.	-	.	ENST00000381843+ENST00000513532+ENST00000231498__exon_number_023__gene_id_ENSG00000113569	NUP155	ENSG00000113569.22	-1.80177986406974	-10.6544352671437	8.36434582089746e-18	1.91885697082134e-15
ENSG00000166444.6	ENSG00000166444	ENSG00000166444_007	chr11	dexseq_prepare_annotation2.py	exon	8715436	8715445	.	-	.	ENST00000527540+ENST00000532162+ENST00000530991+ENST00000357665+ENST00000526757+ENST00000534127+ENST00000526099+ENST00000313726__exon_number_007__gene_id_ENSG00000166444	ST5	ENSG00000166444.6	-1.16609777713541	-8.91320265816706	8.67256749815189e-18	1.98609363393104e-15
ENSG00000177542.21	ENSG00000177542	ENSG00000177542_022	chr11	dexseq_prepare_annotation2.py	exon	793905	794260	.	-	.	ENST00000532361__exon_number_022__gene_id_ENSG00000177542	SLC25A22	ENSG00000177542.21	-1.98313133898987	-9.99683629511494	8.86770554131808e-18	2.02724400094572e-15
ENSG00000158286.24	ENSG00000158286	ENSG00000158286_025	chr1	dexseq_prepare_annotation2.py	exon	6271081	6271094	.	+	.	ENST00000377939+ENST00000496329+ENST00000463453__exon_number_025__gene_id_ENSG00000158286	RNF207	ENSG00000158286.24	2.12864793712899	9.94143117147257	9.27478878477613e-18	2.11661971115807e-15
ENSG00000068976.9	ENSG00000068976	ENSG00000068976_010	chr11	dexseq_prepare_annotation2.py	exon	64519488	64519543	.	-	.	ENST00000164139+ENST00000377432__exon_number_010__gene_id_ENSG00000068976	PYGM	ENSG00000068976.9	0.868426364141082	11.1497071935437	9.4668262133276e-18	2.15669421764804e-15
ENSG00000175213	ENSG00000175213	ENSG00000175213_001	chr11	dexseq_prepare_annotation2.py	exon	46722368	46722579	.	+	.	ENST00000311764__exon_number_001__gene_id_ENSG00000175213	ZNF408	ENSG00000175213	-2.65661180557463	-13.1194846719101	1.11045600832793e-17	2.52541175606253e-15
ENSG00000204677.33	ENSG00000204677	ENSG00000204677_034	chr5	dexseq_prepare_annotation2.py	exon	177479420	177479533	.	+	.	ENST00000511819__exon_number_034__gene_id_ENSG00000204677	FAM153C	ENSG00000204677.33	0.739850747756642	9.7148814659522	1.11325460088995e-17	2.52739611138375e-15
ENSG00000270956.ENSG00000237298.5	ENSG00000270956+ENSG00000237298	ENSG00000270956+ENSG00000237298_006	chr2	dexseq_prepare_annotation2.py	exon	179387942	179387942	.	+	.	ENST00000589434+ENST00000442329+ENST00000587568+ENST00000431259__exon_number_006__gene_id_ENSG00000270956+ENSG00000237298		ENSG00000270956.ENSG00000237298.5	-7.44227271619283	-15.3573779128057	1.1200531495206e-17	2.5384389358617e-15
ENSG00000163491.61	ENSG00000163491	ENSG00000163491_062	chr3	dexseq_prepare_annotation2.py	exon	27410716	27410883	.	-	.	ENST00000429845+ENST00000341435+ENST00000435750__exon_number_062__gene_id_ENSG00000163491	NEK10	ENSG00000163491.61	-0.960221484952741	-9.64915346817934	1.13169160359968e-17	2.55969094326473e-15
ENSG00000143226.ENSG00000244682.ENSG00000273112.ENSG00000072694.56	ENSG00000143226+ENSG00000244682+ENSG00000273112+ENSG00000072694	ENSG00000143226+ENSG00000244682+ENSG00000273112+ENSG00000072694_057	chr1	dexseq_prepare_annotation2.py	exon	161560934	161561081	.	+	.	ENST00000466542+ENST00000465075+ENST00000482226+ENST00000473530+ENST00000473712__exon_number_057__gene_id_ENSG00000143226+ENSG00000244682+ENSG00000273112+ENSG00000072694		ENSG00000143226.ENSG00000244682.ENSG00000273112.ENSG00000072694.56	2.41334677689135	9.45330003875261	1.13333163496731e-17	2.55969094326473e-15
ENSG00000079102.44	ENSG00000079102	ENSG00000079102_045	chr8	dexseq_prepare_annotation2.py	exon	93027016	93027019	.	-	.	ENST00000522467+ENST00000519422+ENST00000523168+ENST00000518317+ENST00000520583+ENST00000520724+ENST00000436581+ENST00000518823+ENST00000521897+ENST00000523290+ENST00000524215+ENST00000521553+ENST00000521319+ENST00000518844+ENST00000396218+ENST00000521375+ENST00000360348+ENST00000519577+ENST00000523629+ENST00000517792+ENST00000519847+ENST00000521733+ENST00000422361+ENST00000265814+ENST00000517919…	RUNX1T1	ENSG00000079102.44	1.71044930580958	10.5687776142208	1.26676786019687e-17	2.85614797509886e-15
ENSG00000223685.1	ENSG00000223685	ENSG00000223685_002	chr13	dexseq_prepare_annotation2.py	exon	38627835	38628056	.	-	.	ENST00000454060__exon_number_002__gene_id_ENSG00000223685	LINC00571	ENSG00000223685.1	1.24793873876041	13.0694240367813	1.28616971041775e-17	2.89491872625108e-15
ENSG00000204677.28	ENSG00000204677	ENSG00000204677_029	chr5	dexseq_prepare_annotation2.py	exon	177474135	177474656	.	+	.	ENST00000398106__exon_number_029__gene_id_ENSG00000204677	FAM153C	ENSG00000204677.28	0.771125126790575	9.69027427558334	1.29262937597232e-17	2.90447623242876e-15
ENSG00000177479.51	ENSG00000177479	ENSG00000177479_052	chr3	dexseq_prepare_annotation2.py	exon	49008147	49008274	.	+	.	ENST00000465217__exon_number_052__gene_id_ENSG00000177479	ARIH2	ENSG00000177479.51	-0.714628737011523	-9.39148126790587	1.49504278136427e-17	3.35354707446466e-15
ENSG00000236107.4	ENSG00000236107	ENSG00000236107_005	chr2	dexseq_prepare_annotation2.py	exon	166883627	166883739	.	+	.	ENST00000595647+ENST00000597623__exon_number_005__gene_id_ENSG00000236107	AC010127.3	ENSG00000236107.4	0.802492216596315	10.1894801396112	1.5476069733221e-17	3.46553041387837e-15
ENSG00000173715.ENSG00000173653.8	ENSG00000173715+ENSG00000173653	ENSG00000173715+ENSG00000173653_009	chr11	dexseq_prepare_annotation2.py	exon	66515850	66515864	.	+	.	ENST00000346672+ENST00000532565+ENST00000525908+ENST00000360962+ENST00000534325__exon_number_009__gene_id_ENSG00000173715+ENSG00000173653		ENSG00000173715.ENSG00000173653.8	0.572582891585054	10.1138694816878	1.61651489593563e-17	3.61366810348322e-15
ENSG00000258891.ENSG00000156050.5	ENSG00000258891+ENSG00000156050	ENSG00000258891+ENSG00000156050_006	chr14	dexseq_prepare_annotation2.py	exon	74398204	74399181	.	-	.	ENST00000556794__exon_number_006__gene_id_ENSG00000258891+ENSG00000156050		ENSG00000258891.ENSG00000156050.5	-1.33349994271137	-10.6241447570238	1.62431792140336e-17	3.62493616126516e-15
ENSG00000179603.45	ENSG00000179603	ENSG00000179603_046	chr7	dexseq_prepare_annotation2.py	exon	126891219	126891273	.	-	.	ENST00000457830__exon_number_046__gene_id_ENSG00000179603	GRM8	ENSG00000179603.45	0.980606217856752	9.88310533858044	1.69321201593891e-17	3.77226939143525e-15
ENSG00000177239.7	ENSG00000177239	ENSG00000177239_008	chr9	dexseq_prepare_annotation2.py	exon	139981810	139981815	.	+	.	ENST00000540346+ENST00000545539__exon_number_008__gene_id_ENSG00000177239	MAN1B1	ENSG00000177239.7	-1.21414164566601	-10.2432248090725	1.71332161390021e-17	3.81060150541039e-15
ENSG00000165029.23	ENSG00000165029	ENSG00000165029_024	chr9	dexseq_prepare_annotation2.py	exon	107576399	107576512	.	-	.	ENST00000374736__exon_number_024__gene_id_ENSG00000165029	ABCA1	ENSG00000165029.23	1.76956367010719	11.8395454981405	1.81045617307045e-17	4.01982537974028e-15
ENSG00000085872.ENSG00000105085.ENSG00000269578.ENSG00000214046.ENSG00000127526.ENSG00000269058.ENSG00000141979.ENSG00000268790.97	ENSG00000085872+ENSG00000105085+ENSG00000269578+ENSG00000214046+ENSG00000127526+ENSG00000269058+ENSG00000141979+ENSG00000268790	ENSG00000085872+ENSG00000105085+ENSG00000269578+ENSG00000214046+ENSG00000127526+ENSG00000269058+ENSG00000141979+ENSG00000268790_098	chr19	dexseq_prepare_annotation2.py	exon	16735088	16735472	.	-	.	ENST00000601478__exon_number_098__gene_id_ENSG00000085872+ENSG00000105085+ENSG00000269578+ENSG00000214046+ENSG00000127526+ENSG00000269058+ENSG00000141979+ENSG00000268790		ENSG00000085872.ENSG00000105085.ENSG00000269578.ENSG00000214046.ENSG00000127526.ENSG00000269058.ENSG00000141979.ENSG00000268790.97	0.735143692598112	9.19445184689608	1.82517202493231e-17	4.04565411242682e-15
ENSG00000079215.2	ENSG00000079215	ENSG00000079215_003	chr5	dexseq_prepare_annotation2.py	exon	36606713	36606718	.	+	.	ENST00000265113+ENST00000513903+ENST00000512374+ENST00000504121__exon_number_003__gene_id_ENSG00000079215	SLC1A3	ENSG00000079215.2	2.38158891901811	10.5963359358339	1.85264711363271e-17	4.09963000919244e-15
ENSG00000085872.ENSG00000105085.ENSG00000269578.ENSG00000214046.ENSG00000127526.ENSG00000269058.ENSG00000141979.ENSG00000268790.101	ENSG00000085872+ENSG00000105085+ENSG00000269578+ENSG00000214046+ENSG00000127526+ENSG00000269058+ENSG00000141979+ENSG00000268790	ENSG00000085872+ENSG00000105085+ENSG00000269578+ENSG00000214046+ENSG00000127526+ENSG00000269058+ENSG00000141979+ENSG00000268790_102	chr19	dexseq_prepare_annotation2.py	exon	16739333	16739873	.	-	.	ENST00000598608__exon_number_102__gene_id_ENSG00000085872+ENSG00000105085+ENSG00000269578+ENSG00000214046+ENSG00000127526+ENSG00000269058+ENSG00000141979+ENSG00000268790		ENSG00000085872.ENSG00000105085.ENSG00000269578.ENSG00000214046.ENSG00000127526.ENSG00000269058.ENSG00000141979.ENSG00000268790.101	0.702222132712363	9.18447917323943	1.95488304909754e-17	4.31858019307538e-15
ENSG00000137573.14	ENSG00000137573	ENSG00000137573_015	chr8	dexseq_prepare_annotation2.py	exon	70475677	70475773	.	+	.	ENST00000528783__exon_number_015__gene_id_ENSG00000137573	SULF1	ENSG00000137573.14	-0.746590861448841	-9.65209653670148	1.99566438044078e-17	4.40126170302857e-15
ENSG00000259905.6	ENSG00000259905	ENSG00000259905_007	chr15	dexseq_prepare_annotation2.py	exon	24758292	24758320	.	+	.	ENST00000565512__exon_number_007__gene_id_ENSG00000259905	PWRN1	ENSG00000259905.6	0.935226430450002	9.9543226481977	2.01598006255714e-17	4.43860630484686e-15
ENSG00000147996.3	ENSG00000147996	ENSG00000147996_004	chr9	dexseq_prepare_annotation2.py	exon	70432186	70432368	.	-	.	ENST00000485088+ENST00000382405+ENST00000480229+ENST00000461932__exon_number_004__gene_id_ENSG00000147996	CBWD5	ENSG00000147996.3	0.955833260911178	10.0094012249841	2.03595424584609e-17	4.47507517669039e-15
ENSG00000151725.23	ENSG00000151725	ENSG00000151725_024	chr4	dexseq_prepare_annotation2.py	exon	185655170	185655216	.	-	.	ENST00000510146+ENST00000281453+ENST00000541971__exon_number_024__gene_id_ENSG00000151725	CENPU	ENSG00000151725.23	3.32553323439974	10.6907424704897	2.06296188891668e-17	4.52685593624455e-15
ENSG00000197085.7	ENSG00000197085	ENSG00000197085_008	chr7	dexseq_prepare_annotation2.py	exon	34656519	34656615	.	-	.	ENST00000535640+ENST00000544556__exon_number_008__gene_id_ENSG00000197085	NPSR1-AS1	ENSG00000197085.7	-3.42620192918386	-12.1017975449871	2.09387433751427e-17	4.58701800195821e-15
ENSG00000074181.39	ENSG00000074181	ENSG00000074181_040	chr19	dexseq_prepare_annotation2.py	exon	15303188	15303330	.	-	.	ENST00000601011+ENST00000263388__exon_number_040__gene_id_ENSG00000074181	NOTCH3	ENSG00000074181.39	-0.571465089939019	-9.41387739506119	2.20509094112158e-17	4.82260739126426e-15
ENSG00000114423.10	ENSG00000114423	ENSG00000114423_011	chr3	dexseq_prepare_annotation2.py	exon	105400568	105400662	.	-	.	ENST00000405772+ENST00000403724+ENST00000394030+ENST00000394027+ENST00000264122+ENST00000407712__exon_number_011__gene_id_ENSG00000114423	CBLB	ENSG00000114423.10	-2.51256571141507	-9.78556537682901	2.27482963552935e-17	4.96685015696227e-15
ENSG00000104450.7	ENSG00000104450	ENSG00000104450_008	chr8	dexseq_prepare_annotation2.py	exon	101195603	101195664	.	+	.	ENST00000251809+ENST00000520508+ENST00000388798+ENST00000520643__exon_number_008__gene_id_ENSG00000104450	SPAG1	ENSG00000104450.7	2.85947460570276	9.77662865527385	2.39476838807797e-17	5.21149421029589e-15
ENSG00000013441.24	ENSG00000013441	ENSG00000013441_025	chr2	dexseq_prepare_annotation2.py	exon	201724470	201724847	.	-	.	ENST00000473565+ENST00000461981__exon_number_025__gene_id_ENSG00000013441	CLK1	ENSG00000013441.24	-2.10063692726719	-10.1785147140552	2.39482023502798e-17	5.21149421029589e-15
ENSG00000143198	ENSG00000143198	ENSG00000143198_001	chr1	dexseq_prepare_annotation2.py	exon	165600098	165600449	.	+	.	ENST00000367889__exon_number_001__gene_id_ENSG00000143198	MGST3	ENSG00000143198	0.653008824431459	10.2523170835179	2.45184034103239e-17	5.32674492104226e-15
ENSG00000105072.1	ENSG00000105072	ENSG00000105072_002	chr19	dexseq_prepare_annotation2.py	exon	16607205	16607216	.	+	.	ENST00000594035+ENST00000221671__exon_number_002__gene_id_ENSG00000105072	C19orf44	ENSG00000105072.1	-3.54099721342331	-12.0447990037508	2.54505595818675e-17	5.52012120570548e-15
ENSG00000172794.32	ENSG00000172794	ENSG00000172794_033	chr17	dexseq_prepare_annotation2.py	exon	72742332	72742573	.	+	.	ENST00000488977+ENST00000392610+ENST00000340415+ENST00000392612+ENST00000392613+ENST00000392614+ENST00000392615+ENST00000392617__exon_number_033__gene_id_ENSG00000172794	RAB37	ENSG00000172794.32	1.45248220986891	9.965999278911	2.57892947892858e-17	5.58436112349779e-15
ENSG00000159363.1	ENSG00000159363	ENSG00000159363_002	chr1	dexseq_prepare_annotation2.py	exon	17312454	17312475	.	-	.	ENST00000452699+ENST00000326735+ENST00000341676+ENST00000466561__exon_number_002__gene_id_ENSG00000159363	ATP13A2	ENSG00000159363.1	1.14424077089486	9.90760434338981	2.6100888870918e-17	5.64252197597957e-15
ENSG00000166689.51	ENSG00000166689	ENSG00000166689_052	chr11	dexseq_prepare_annotation2.py	exon	16876441	16876540	.	-	.	ENST00000529213+ENST00000531066+ENST00000355661+ENST00000528376+ENST00000448080+ENST00000528637__exon_number_052__gene_id_ENSG00000166689	PLEKHA7	ENSG00000166689.51	-1.62222447094082	-9.45383291259761	2.70070775570043e-17	5.82882028155463e-15
ENSG00000074071.4	ENSG00000074071	ENSG00000074071_005	chr16	dexseq_prepare_annotation2.py	exon	1822648	1822699	.	-	.	ENST00000569585__exon_number_005__gene_id_ENSG00000074071	MRPS34	ENSG00000074071.4	-0.942280745693324	-13.3483852883426	2.76539201249015e-17	5.95862513403912e-15
ENSG00000085872.ENSG00000105085.ENSG00000269578.ENSG00000214046.ENSG00000127526.ENSG00000269058.ENSG00000141979.ENSG00000268790.94	ENSG00000085872+ENSG00000105085+ENSG00000269578+ENSG00000214046+ENSG00000127526+ENSG00000269058+ENSG00000141979+ENSG00000268790	ENSG00000085872+ENSG00000105085+ENSG00000269578+ENSG00000214046+ENSG00000127526+ENSG00000269058+ENSG00000141979+ENSG00000268790_095	chr19	dexseq_prepare_annotation2.py	exon	16698215	16698412	.	-	.	ENST00000593779+ENST00000598492__exon_number_095__gene_id_ENSG00000085872+ENSG00000105085+ENSG00000269578+ENSG00000214046+ENSG00000127526+ENSG00000269058+ENSG00000141979+ENSG00000268790		ENSG00000085872.ENSG00000105085.ENSG00000269578.ENSG00000214046.ENSG00000127526.ENSG00000269058.ENSG00000141979.ENSG00000268790.94	0.793580622232011	9.13117340018843	2.81997302754936e-17	6.06502778554885e-15
ENSG00000128683.33	ENSG00000128683	ENSG00000128683_034	chr2	dexseq_prepare_annotation2.py	exon	171702016	171702053	.	+	.	ENST00000493875+ENST00000462739+ENST00000414527+ENST00000358196__exon_number_034__gene_id_ENSG00000128683	GAD1	ENSG00000128683.33	-0.850482456262959	-10.6225624199769	2.82401729661973e-17	6.06502778554885e-15
ENSG00000214717.ENSG00000169084.16	ENSG00000214717+ENSG00000169084	ENSG00000214717+ENSG00000169084_017	chrX	dexseq_prepare_annotation2.py	exon	2405744	2406226	.	-	.	ENST00000381223+ENST00000381222__exon_number_017__gene_id_ENSG00000214717+ENSG00000169084		ENSG00000214717.ENSG00000169084.16	1.32492699993016	12.798986152785	2.85978075901151e-17	6.13179984900341e-15
ENSG00000150672.ENSG00000256466.93	ENSG00000150672+ENSG00000256466	ENSG00000150672+ENSG00000256466_094	chr11	dexseq_prepare_annotation2.py	exon	85338315	85338732	.	-	.	ENST00000472545__exon_number_094__gene_id_ENSG00000150672+ENSG00000256466		ENSG00000150672.ENSG00000256466.93	1.87234708481274	10.400208281734	2.87009693821023e-17	6.14388026795796e-15
ENSG00000138744.ENSG00000198301.28	ENSG00000138744+ENSG00000198301	ENSG00000138744+ENSG00000198301_029	chr4	dexseq_prepare_annotation2.py	exon	76862137	76862164	.	-	.	ENST00000399497+ENST00000503636+ENST00000502543+ENST00000286733__exon_number_029__gene_id_ENSG00000138744+ENSG00000198301		ENSG00000138744.ENSG00000198301.28	1.35629249629281	9.34968481082585	2.89449919056603e-17	6.17672459225707e-15
ENSG00000167543.9	ENSG00000167543	ENSG00000167543_010	chr17	dexseq_prepare_annotation2.py	exon	27895296	27895359	.	+	.	ENST00000578749+ENST00000583940+ENST00000578073+ENST00000580183+ENST00000582829__exon_number_010__gene_id_ENSG00000167543	TP53I13	ENSG00000167543.9	-3.51901654803654	-10.1418739318395	2.89485423498963e-17	6.17672459225707e-15
ENSG00000257062.ENSG00000111700.ENSG00000134538.ENSG00000205754.ENSG00000257046.17	ENSG00000257062+ENSG00000111700+ENSG00000134538+ENSG00000205754+ENSG00000257046	ENSG00000257062+ENSG00000111700+ENSG00000134538+ENSG00000205754+ENSG00000257046_018	chr12	dexseq_prepare_annotation2.py	exon	21030706	21030870	.	+	.	ENST00000261196+ENST00000381545+ENST00000553473+ENST00000544370+ENST00000540229__exon_number_018__gene_id_ENSG00000257062+ENSG00000111700+ENSG00000134538+ENSG00000205754+ENSG00000257046		ENSG00000257062.ENSG00000111700.ENSG00000134538.ENSG00000205754.ENSG00000257046.17	-0.840253881162359	-9.49447144767809	2.93775910686881e-17	6.25809457015486e-15
ENSG00000138744.ENSG00000198301.61	ENSG00000138744+ENSG00000198301	ENSG00000138744+ENSG00000198301_062	chr4	dexseq_prepare_annotation2.py	exon	76898876	76898909	.	-	.	ENST00000395710+ENST00000514710+ENST00000503411+ENST00000356260+ENST00000504975__exon_number_062__gene_id_ENSG00000138744+ENSG00000198301		ENSG00000138744.ENSG00000198301.61	1.32473698071466	9.34711830122883	2.94259729262681e-17	6.25824152241614e-15
ENSG00000148634.46	ENSG00000148634	ENSG00000148634_047	chr10	dexseq_prepare_annotation2.py	exon	69833444	69833550	.	-	.	ENST00000515753__exon_number_047__gene_id_ENSG00000148634	HERC4	ENSG00000148634.46	0.438111607299982	9.83231422405313	2.97146191922688e-17	6.30940414182507e-15
ENSG00000176635.7	ENSG00000176635	ENSG00000176635_008	chr22	dexseq_prepare_annotation2.py	exon	30500390	30500426	.	+	.	ENST00000336726+ENST00000491605+ENST00000403975__exon_number_008__gene_id_ENSG00000176635	HORMAD2	ENSG00000176635.7	-1.75136631946597	-11.4388308741847	3.1201151509692e-17	6.61434168562973e-15
ENSG00000104447.28	ENSG00000104447	ENSG00000104447_029	chr8	dexseq_prepare_annotation2.py	exon	116681131	116681228	.	-	.	ENST00000395715__exon_number_029__gene_id_ENSG00000104447	TRPS1	ENSG00000104447.28	2.12130013932391	9.99002548553129	3.14001564642511e-17	6.6457924702451e-15
ENSG00000173715.ENSG00000173653.59	ENSG00000173715+ENSG00000173653	ENSG00000173715+ENSG00000173653_060	chr11	dexseq_prepare_annotation2.py	exon	66611006	66611111	.	+	.	ENST00000309657+ENST00000530610+ENST00000524506+ENST00000533277+ENST00000524849+ENST00000534822__exon_number_060__gene_id_ENSG00000173715+ENSG00000173653		ENSG00000173715.ENSG00000173653.59	-0.718449770873758	-9.98909146822074	3.15577469277951e-17	6.66839076869426e-15
ENSG00000148337.71	ENSG00000148337	ENSG00000148337_072	chr9	dexseq_prepare_annotation2.py	exon	130954011	130954056	.	-	.	ENST00000324544__exon_number_072__gene_id_ENSG00000148337	CIZ1	ENSG00000148337.71	-3.6485341004969	-9.15059898474401	3.19683271037544e-17	6.74428909840653e-15
ENSG00000257062.ENSG00000111700.ENSG00000134538.ENSG00000205754.ENSG00000257046.25	ENSG00000257062+ENSG00000111700+ENSG00000134538+ENSG00000205754+ENSG00000257046	ENSG00000257062+ENSG00000111700+ENSG00000134538+ENSG00000205754+ENSG00000257046_026	chr12	dexseq_prepare_annotation2.py	exon	21168630	21168714	.	+	.	ENST00000421593__exon_number_026__gene_id_ENSG00000257062+ENSG00000111700+ENSG00000134538+ENSG00000205754+ENSG00000257046		ENSG00000257062.ENSG00000111700.ENSG00000134538.ENSG00000205754.ENSG00000257046.25	-0.87681795423234	-9.47723259933722	3.26648213022777e-17	6.88016561946626e-15
ENSG00000196235.ENSG00000213922	ENSG00000196235+ENSG00000213922	ENSG00000196235+ENSG00000213922_001	chr19	dexseq_prepare_annotation2.py	exon	39926796	39926817	.	+	.	ENST00000594990__exon_number_001__gene_id_ENSG00000196235+ENSG00000213922		ENSG00000196235.ENSG00000213922	-1.94723630008567	-12.3182971202943	3.33759115973311e-17	7.01867607632208e-15
ENSG00000257062.ENSG00000111700.ENSG00000134538.ENSG00000205754.ENSG00000257046.52	ENSG00000257062+ENSG00000111700+ENSG00000134538+ENSG00000205754+ENSG00000257046	ENSG00000257062+ENSG00000111700+ENSG00000134538+ENSG00000205754+ENSG00000257046_053	chr12	dexseq_prepare_annotation2.py	exon	21284057	21284135	.	+	.	ENST00000590779+ENST00000592513+ENST00000593147+ENST00000585342__exon_number_053__gene_id_ENSG00000257062+ENSG00000111700+ENSG00000134538+ENSG00000205754+ENSG00000257046		ENSG00000257062.ENSG00000111700.ENSG00000134538.ENSG00000205754.ENSG00000257046.52	1.25117935541411	9.46809774534842	3.45525967164057e-17	7.2544973541123e-15
ENSG00000257062.ENSG00000111700.ENSG00000134538.ENSG00000205754.ENSG00000257046.33	ENSG00000257062+ENSG00000111700+ENSG00000134538+ENSG00000205754+ENSG00000257046	ENSG00000257062+ENSG00000111700+ENSG00000134538+ENSG00000205754+ENSG00000257046_034	chr12	dexseq_prepare_annotation2.py	exon	21201646	21201841	.	+	.	ENST00000554957+ENST00000381541+ENST00000421593__exon_number_034__gene_id_ENSG00000257062+ENSG00000111700+ENSG00000134538+ENSG00000205754+ENSG00000257046		ENSG00000257062.ENSG00000111700.ENSG00000134538.ENSG00000205754.ENSG00000257046.33	1.37016047831647	9.46114127622964	3.60626943353689e-17	7.55945507360348e-15
ENSG00000100292	ENSG00000100292	ENSG00000100292_001	chr22	dexseq_prepare_annotation2.py	exon	35776354	35776473	.	+	.	ENST00000412893__exon_number_001__gene_id_ENSG00000100292	HMOX1	ENSG00000100292	1.86584464406083	11.3993456449714	3.62997430458474e-17	7.59700938111992e-15
ENSG00000151834.5	ENSG00000151834	ENSG00000151834_006	chr4	dexseq_prepare_annotation2.py	exon	46258212	46258391	.	-	.	ENST00000540012+ENST00000507069__exon_number_006__gene_id_ENSG00000151834	GABRA2	ENSG00000151834.5	-1.53234235357532	-10.6908091582935	3.70415587001063e-17	7.73991626711043e-15
ENSG00000175899.61	ENSG00000175899	ENSG00000175899_062	chr12	dexseq_prepare_annotation2.py	exon	9268614	9268657	.	-	.	ENST00000467091+ENST00000318602__exon_number_062__gene_id_ENSG00000175899	A2M	ENSG00000175899.61	-1.26179152420954	-9.31037528237411	3.72499420390761e-17	7.77108409260993e-15
ENSG00000196549.18	ENSG00000196549	ENSG00000196549_019	chr3	dexseq_prepare_annotation2.py	exon	154830083	154830564	.	+	.	ENST00000477669__exon_number_019__gene_id_ENSG00000196549	MME	ENSG00000196549.18	-0.69876160772576	-9.51125103916163	3.82269330981177e-17	7.96224542063682e-15
ENSG00000132716.ENSG00000258465.ENSG00000162735.73	ENSG00000132716+ENSG00000258465+ENSG00000162735	ENSG00000132716+ENSG00000258465+ENSG00000162735_074	chr1	dexseq_prepare_annotation2.py	exon	160249873	160249965	.	-	.	ENST00000532643+ENST00000368072+ENST00000462644+ENST00000532508+ENST00000608310+ENST00000556710+ENST00000485079+ENST00000472750+ENST00000392220+ENST00000495624+ENST00000440949__exon_number_074__gene_id_ENSG00000132716+ENSG00000258465+ENSG00000162735		ENSG00000132716.ENSG00000258465.ENSG00000162735.73	-0.84046841673647	-9.22368592890914	3.98909474412033e-17	8.284288862963e-15
ENSG00000110075.51	ENSG00000110075	ENSG00000110075_052	chr11	dexseq_prepare_annotation2.py	exon	68355413	68355445	.	+	.	ENST00000529710+ENST00000524845+ENST00000524904+ENST00000393800+ENST00000393801+ENST00000534534+ENST00000527403+ENST00000265636+ENST00000526307+ENST00000393799+ENST00000525421+ENST00000534190__exon_number_052__gene_id_ENSG00000110075	PPP6R3	ENSG00000110075.51	-1.46971053232582	-9.41732062637477	3.98993351830685e-17	8.284288862963e-15
ENSG00000114439.21	ENSG00000114439	ENSG00000114439_022	chr3	dexseq_prepare_annotation2.py	exon	107364780	107364780	.	+	.	ENST00000425868+ENST00000413213+ENST00000406780+ENST00000449271__exon_number_022__gene_id_ENSG00000114439	BBX	ENSG00000114439.21	2.2405183060206	9.14276031025372	4.05530799691504e-17	8.40672394899187e-15
ENSG00000163520.29	ENSG00000163520	ENSG00000163520_030	chr3	dexseq_prepare_annotation2.py	exon	13679616	13679880	.	+	.	ENST00000404922+ENST00000421373+ENST00000295761+ENST00000295760__exon_number_030__gene_id_ENSG00000163520	FBLN2	ENSG00000163520.29	-2.37621702911931	-10.4291343508851	4.08924410319903e-17	8.46370330772845e-15
ENSG00000257062.ENSG00000111700.ENSG00000134538.ENSG00000205754.ENSG00000257046.20	ENSG00000257062+ENSG00000111700+ENSG00000134538+ENSG00000205754+ENSG00000257046	ENSG00000257062+ENSG00000111700+ENSG00000134538+ENSG00000205754+ENSG00000257046_021	chr12	dexseq_prepare_annotation2.py	exon	21036352	21036536	.	+	.	ENST00000261196+ENST00000381545+ENST00000553473+ENST00000544370+ENST00000540229__exon_number_021__gene_id_ENSG00000257062+ENSG00000111700+ENSG00000134538+ENSG00000205754+ENSG00000257046		ENSG00000257062.ENSG00000111700.ENSG00000134538.ENSG00000205754.ENSG00000257046.20	-0.817146207790112	-9.43973831179111	4.11332244251531e-17	8.48712431515671e-15
ENSG00000124721.30	ENSG00000124721	ENSG00000124721_031	chr6	dexseq_prepare_annotation2.py	exon	38790614	38790810	.	+	.	ENST00000449981+ENST00000441566+ENST00000327475+ENST00000359357__exon_number_031__gene_id_ENSG00000124721	DNAH8	ENSG00000124721.30	1.96114973703975	9.77425194971971	4.11349549956537e-17	8.48712431515671e-15
ENSG00000013573.4	ENSG00000013573	ENSG00000013573_005	chr12	dexseq_prepare_annotation2.py	exon	31226813	31226815	.	+	.	ENST00000407793+ENST00000542838+ENST00000438391+ENST00000228264+ENST00000435753+ENST00000540935+ENST00000251758+ENST00000542129__exon_number_005__gene_id_ENSG00000013573	DDX11	ENSG00000013573.4	3.37544150107572	9.63991555753983	4.14026224191223e-17	8.52894021833919e-15
ENSG00000214753.ENSG00000168000.ENSG00000234857.75	ENSG00000214753+ENSG00000168000+ENSG00000234857	ENSG00000214753+ENSG00000168000+ENSG00000234857_076	chr11	dexseq_prepare_annotation2.py	exon	62477204	62477317	.	-	.	ENST00000464544+ENST00000530009__exon_number_076__gene_id_ENSG00000214753+ENSG00000168000+ENSG00000234857		ENSG00000214753.ENSG00000168000.ENSG00000234857.75	-0.684290193331053	-9.00137170478519	4.15368491349412e-17	8.54317933728096e-15
ENSG00000049759.86	ENSG00000049759	ENSG00000049759_087	chr18	dexseq_prepare_annotation2.py	exon	56063566	56063783	.	+	.	ENST00000356462+ENST00000588712+ENST00000456986+ENST00000456173+ENST00000590506+ENST00000256832+ENST00000357895+ENST00000431212+ENST00000435432+ENST00000586263+ENST00000256830+ENST00000589054+ENST00000400345+ENST00000382850__exon_number_087__gene_id_ENSG00000049759	NEDD4L	ENSG00000049759.86	1.82418748406076	9.49590372267646	4.19414584725081e-17	8.61289837821512e-15
ENSG00000228203.8	ENSG00000228203	ENSG00000228203_009	chr2	dexseq_prepare_annotation2.py	exon	7057163	7057355	.	-	.	ENST00000424351+ENST00000437589+ENST00000418970+ENST00000439208__exon_number_009__gene_id_ENSG00000228203	RNF144A-AS1	ENSG00000228203.8	-2.44006574303698	-11.1319590273445	4.5066270646902e-17	9.24013463566839e-15
ENSG00000268465.ENSG00000269751.ENSG00000182324.ENSG00000105447.ENSG00000105443.30	ENSG00000268465+ENSG00000269751+ENSG00000182324+ENSG00000105447+ENSG00000105443	ENSG00000268465+ENSG00000269751+ENSG00000182324+ENSG00000105447+ENSG00000105443_031	chr19	dexseq_prepare_annotation2.py	exon	48973860	48973926	.	+	.	ENST00000474049+ENST00000460595+ENST00000427476+ENST00000452733+ENST00000325139+ENST00000493260+ENST00000391881+ENST00000595676__exon_number_031__gene_id_ENSG00000268465+ENSG00000269751+ENSG00000182324+ENSG00000105447+ENSG00000105443		ENSG00000268465.ENSG00000269751.ENSG00000182324.ENSG00000105447.ENSG00000105443.30	-0.919684815729451	-9.9205529251548	4.55640384461733e-17	9.32761973944423e-15
ENSG00000158286.28	ENSG00000158286	ENSG00000158286_029	chr1	dexseq_prepare_annotation2.py	exon	6271983	6272113	.	+	.	ENST00000377948+ENST00000377939+ENST00000463453+ENST00000496676+ENST00000492476__exon_number_029__gene_id_ENSG00000158286	RNF207	ENSG00000158286.28	2.33839770740824	9.65801914302376	4.73303357959464e-17	9.6741142115509e-15
ENSG00000074181.25	ENSG00000074181	ENSG00000074181_026	chr19	dexseq_prepare_annotation2.py	exon	15292387	15292612	.	-	.	ENST00000601011+ENST00000263388__exon_number_026__gene_id_ENSG00000074181	NOTCH3	ENSG00000074181.25	-0.550074060580753	-9.29222648214787	4.79015312948626e-17	9.77563723106448e-15
ENSG00000147206.32	ENSG00000147206	ENSG00000147206_033	chrX	dexseq_prepare_annotation2.py	exon	102338601	102338620	.	-	.	ENST00000425644+ENST00000425463+ENST00000395065__exon_number_033__gene_id_ENSG00000147206	NXF3	ENSG00000147206.32	-1.8558889508459	-10.1989447836258	4.89751778540479e-17	9.97922482665197e-15
ENSG00000166444.18	ENSG00000166444	ENSG00000166444_019	chr11	dexseq_prepare_annotation2.py	exon	8719184	8719320	.	-	.	ENST00000532738__exon_number_019__gene_id_ENSG00000166444	ST5	ENSG00000166444.18	-1.26605919290599	-8.68411701228072	5.10882609781656e-17	1.03936492745378e-14
ENSG00000147996.17	ENSG00000147996	ENSG00000147996_018	chr9	dexseq_prepare_annotation2.py	exon	70433652	70433803	.	-	.	ENST00000461932+ENST00000476161__exon_number_018__gene_id_ENSG00000147996	CBWD5	ENSG00000147996.17	-0.68231488151216	-9.82569164634405	5.535361990783e-17	1.12439825256119e-14
ENSG00000159674.28	ENSG00000159674	ENSG00000159674_029	chr4	dexseq_prepare_annotation2.py	exon	1166868	1166915	.	-	.	ENST00000512150+ENST00000514490+ENST00000431380+ENST00000503765__exon_number_029__gene_id_ENSG00000159674	SPON2	ENSG00000159674.28	-1.09481326767333	-9.8234787225802	5.60241067171739e-17	1.13625893842983e-14
ENSG00000114735.19	ENSG00000114735	ENSG00000114735_020	chr3	dexseq_prepare_annotation2.py	exon	50615257	50615306	.	+	.	ENST00000455834+ENST00000448997+ENST00000232854+ENST00000434410__exon_number_020__gene_id_ENSG00000114735	HEMK1	ENSG00000114735.19	1.92129587339917	9.76761283553376	5.65572361728616e-17	1.14530148843754e-14
ENSG00000091536.63	ENSG00000091536	ENSG00000091536_064	chr17	dexseq_prepare_annotation2.py	exon	18060268	18060379	.	+	.	ENST00000205890+ENST00000418233+ENST00000536811__exon_number_064__gene_id_ENSG00000091536	MYO15A	ENSG00000091536.63	0.978898746007345	8.97552725726834	5.68263295509351e-17	1.14897759881861e-14
ENSG00000257062.ENSG00000111700.ENSG00000134538.ENSG00000205754.ENSG00000257046.19	ENSG00000257062+ENSG00000111700+ENSG00000134538+ENSG00000205754+ENSG00000257046	ENSG00000257062+ENSG00000111700+ENSG00000134538+ENSG00000205754+ENSG00000257046_020	chr12	dexseq_prepare_annotation2.py	exon	21033789	21033954	.	+	.	ENST00000261196+ENST00000381545+ENST00000553473+ENST00000544370+ENST00000540229__exon_number_020__gene_id_ENSG00000257062+ENSG00000111700+ENSG00000134538+ENSG00000205754+ENSG00000257046		ENSG00000257062.ENSG00000111700.ENSG00000134538.ENSG00000205754.ENSG00000257046.19	-0.841140522297375	-9.38545352303783	5.74048624003413e-17	1.15888936213809e-14
ENSG00000267320.7	ENSG00000267320	ENSG00000267320_008	chr19	dexseq_prepare_annotation2.py	exon	28869327	28869425	.	-	.	ENST00000587140+ENST00000592311+ENST00000591926__exon_number_008__gene_id_ENSG00000267320	AC005780.1	ENSG00000267320.7	1.00250434348241	11.5163132594961	5.87440694127413e-17	1.18410357549597e-14
ENSG00000162366.7	ENSG00000162366	ENSG00000162366_008	chr1	dexseq_prepare_annotation2.py	exon	47655680	47655684	.	-	.	ENST00000294338+ENST00000371885__exon_number_008__gene_id_ENSG00000162366	PDZK1IP1	ENSG00000162366.7	-0.890430391012152	-11.7982856213996	5.94681347582873e-17	1.19552328609723e-14
ENSG00000257207.ENSG00000184115.ENSG00000256671.ENSG00000230596.ENSG00000273471.41	ENSG00000257207+ENSG00000184115+ENSG00000256671+ENSG00000230596+ENSG00000273471	ENSG00000257207+ENSG00000184115+ENSG00000256671+ENSG00000230596+ENSG00000273471_042	chr2	dexseq_prepare_annotation2.py	exon	111230394	111230511	.	-	.	ENST00000480598+ENST00000603767__exon_number_042__gene_id_ENSG00000257207+ENSG00000184115+ENSG00000256671+ENSG00000230596+ENSG00000273471		ENSG00000257207.ENSG00000184115.ENSG00000256671.ENSG00000230596.ENSG00000273471.41	-1.12353996088219	-10.3500710647649	5.9492821769329e-17	1.19552328609723e-14
ENSG00000269755.ENSG00000268870.ENSG00000268744.ENSG00000180855.ENSG00000196826.ENSG00000269693.ENSG00000248406.ENSG00000242852.ENSG00000249709.ENSG00000188033.ENSG00000196466.42	ENSG00000269755+ENSG00000268870+ENSG00000268744+ENSG00000180855+ENSG00000196826+ENSG00000269693+ENSG00000248406+ENSG00000242852+ENSG00000249709+ENSG00000188033+ENSG00000196466	ENSG00000269755+ENSG00000268870+ENSG00000268744+ENSG00000180855+ENSG00000196826+ENSG00000269693+ENSG00000248406+ENSG00000242852+ENSG00000249709+ENSG00000188033+ENSG00000196466_043	chr19	dexseq_prepare_annotation2.py	exon	12659527	12659676	.	-	.	ENST00000416136__exon_number_043__gene_id_ENSG00000269755+ENSG00000268870+ENSG00000268744+ENSG00000180855+ENSG00000196826+ENSG00000269693+ENSG00000248406+ENSG00000242852+ENSG00000249709+ENSG00000188033+ENSG00000196466		ENSG00000269755.ENSG00000268870.ENSG00000268744.ENSG00000180855.ENSG00000196826.ENSG00000269693.ENSG00000248406.ENSG00000242852.ENSG00000249709.ENSG00000188033.ENSG00000196466.42	-1.15655203006227	-9.49789057457359	6.14926704292678e-17	1.23382128426137e-14
ENSG00000138744.ENSG00000198301.68	ENSG00000138744+ENSG00000198301	ENSG00000138744+ENSG00000198301_069	chr4	dexseq_prepare_annotation2.py	exon	76912085	76912090	.	-	.	ENST00000395710+ENST00000395711+ENST00000514710+ENST00000356260+ENST00000504975__exon_number_069__gene_id_ENSG00000138744+ENSG00000198301		ENSG00000138744.ENSG00000198301.68	1.46415371827389	9.22916830103708	6.26529219627185e-17	1.25518194286899e-14
ENSG00000066855.10	ENSG00000066855	ENSG00000066855_011	chr8	dexseq_prepare_annotation2.py	exon	66605879	66605994	.	+	.	ENST00000458689+ENST00000262146+ENST00000424808+ENST00000518636+ENST00000518800+ENST00000523222+ENST00000523170+ENST00000517944+ENST00000522239__exon_number_011__gene_id_ENSG00000066855	MTFR1	ENSG00000066855.10	0.663033716544129	9.52390023277133	6.5112225153194e-17	1.30051715294916e-14
ENSG00000105576.47	ENSG00000105576	ENSG00000105576_048	chr19	dexseq_prepare_annotation2.py	exon	12826447	12826523	.	-	.	ENST00000588484+ENST00000425528+ENST00000592287+ENST00000588216+ENST00000586775+ENST00000587654+ENST00000450764+ENST00000585886+ENST00000356861+ENST00000441499__exon_number_048__gene_id_ENSG00000105576	TNPO2	ENSG00000105576.47	1.01598648873249	9.18432574665237	6.51140639136424e-17	1.30051715294916e-14
ENSG00000150672.ENSG00000256466.89	ENSG00000150672+ENSG00000256466	ENSG00000150672+ENSG00000256466_090	chr11	dexseq_prepare_annotation2.py	exon	85336151	85336295	.	-	.	ENST00000526147__exon_number_090__gene_id_ENSG00000150672+ENSG00000256466		ENSG00000150672.ENSG00000256466.89	1.8283474988256	10.2156078811636	7.03848740469846e-17	1.40365409455827e-14
ENSG00000139908.2	ENSG00000139908	ENSG00000139908_003	chr14	dexseq_prepare_annotation2.py	exon	24674934	24674961	.	+	.	ENST00000556621+ENST00000339917+ENST00000554420__exon_number_003__gene_id_ENSG00000139908	TSSK4	ENSG00000139908.2	-0.998363674629824	-11.2247907583742	7.1028808435167e-17	1.41434632784211e-14
ENSG00000085276.54	ENSG00000085276	ENSG00000085276_055	chr3	dexseq_prepare_annotation2.py	exon	169381259	169381406	.	-	.	ENST00000485957__exon_number_055__gene_id_ENSG00000085276	MECOM	ENSG00000085276.54	-2.03319505598852	-10.6762890408467	7.3367660469592e-17	1.45870471850618e-14
ENSG00000075035.1	ENSG00000075035	ENSG00000075035_002	chr12	dexseq_prepare_annotation2.py	exon	108523367	108523379	.	+	.	ENST00000547525+ENST00000552195__exon_number_002__gene_id_ENSG00000075035	WSCD2	ENSG00000075035.1	-0.989861007630764	-10.0355792014259	7.36689503830276e-17	1.46155650336306e-14
ENSG00000207112.ENSG00000210825.ENSG00000239195.ENSG00000207145.ENSG00000166012.ENSG00000207304.ENSG00000206834.ENSG00000221170.ENSG00000206799.38	ENSG00000207112+ENSG00000210825+ENSG00000239195+ENSG00000207145+ENSG00000166012+ENSG00000207304+ENSG00000206834+ENSG00000221170+ENSG00000206799	ENSG00000207112+ENSG00000210825+ENSG00000239195+ENSG00000207145+ENSG00000166012+ENSG00000207304+ENSG00000206834+ENSG00000221170+ENSG00000206799_039	chr11	dexseq_prepare_annotation2.py	exon	93466516	93466563	.	-	.	ENST00000540232+ENST00000393259+ENST00000525928+ENST00000529435+ENST00000527068+ENST00000533794+ENST00000527169+ENST00000530089+ENST00000546088+ENST00000530769+ENST00000529794+ENST00000526015+ENST00000323981__exon_number_039__gene_id_ENSG00000207112+ENSG00000210825+ENSG00000239195+ENSG00000207145+ENSG00000166012+ENSG00000207304+ENSG00000206834+ENSG00000221170+ENSG00000206799		ENSG00000207112.ENSG00000210825.ENSG00000239195.ENSG00000207145.ENSG00000166012.ENSG00000207304.ENSG00000206834.ENSG00000221170.ENSG00000206799.38	1.01277746473833	9.08218006807798	7.3733856001764e-17	1.46155650336306e-14
ENSG00000236107.5	ENSG00000236107	ENSG00000236107_006	chr2	dexseq_prepare_annotation2.py	exon	166892575	166892575	.	+	.	ENST00000599041__exon_number_006__gene_id_ENSG00000236107	AC010127.3	ENSG00000236107.5	-0.625974361226042	-9.89136103213935	7.44651642744811e-17	1.47382621213061e-14
ENSG00000159023.11	ENSG00000159023	ENSG00000159023_012	chr1	dexseq_prepare_annotation2.py	exon	29323727	29323831	.	+	.	ENST00000398863+ENST00000373800+ENST00000356093+ENST00000373798+ENST00000349460+ENST00000343067+ENST00000373797__exon_number_012__gene_id_ENSG00000159023	EPB41	ENSG00000159023.11	2.2142851612805	10.2993617933447	7.56773998080928e-17	1.49556321650867e-14
ENSG00000149823.ENSG00000149809.5	ENSG00000149823+ENSG00000149809	ENSG00000149823+ENSG00000149809_006	chr11	dexseq_prepare_annotation2.py	exon	64863694	64863698	.	+	.	ENST00000530773+ENST00000528588+ENST00000528050+ENST00000279281__exon_number_006__gene_id_ENSG00000149823+ENSG00000149809		ENSG00000149823.ENSG00000149809.5	1.91632155737066	9.7647498236882	7.71100913061231e-17	1.52158502276272e-14
ENSG00000074201.6	ENSG00000074201	ENSG00000074201_007	chr11	dexseq_prepare_annotation2.py	exon	77323416	77323562	.	-	.	ENST00000533957__exon_number_007__gene_id_ENSG00000074201	CLNS1A	ENSG00000074201.6	-1.25321286058218	-14.4557135777406	7.75174052379148e-17	1.52732566818764e-14
ENSG00000123213.24	ENSG00000123213	ENSG00000123213_025	chr5	dexseq_prepare_annotation2.py	exon	65108082	65108098	.	+	.	ENST00000502464+ENST00000509935+ENST00000511299+ENST00000506799+ENST00000507201+ENST00000380985__exon_number_025__gene_id_ENSG00000123213	NLN	ENSG00000123213.24	-0.710508711348522	-9.81064186857624	8.20934982930558e-17	1.61506342324008e-14
ENSG00000104450.19	ENSG00000104450	ENSG00000104450_020	chr8	dexseq_prepare_annotation2.py	exon	101237401	101237567	.	+	.	ENST00000251809+ENST00000388798+ENST00000523302__exon_number_020__gene_id_ENSG00000104450	SPAG1	ENSG00000104450.19	2.11599605855228	9.56121777159199	8.24511285612618e-17	1.61967095689609e-14
ENSG00000166444.32	ENSG00000166444	ENSG00000166444_033	chr11	dexseq_prepare_annotation2.py	exon	8724946	8725158	.	-	.	ENST00000526837+ENST00000526701__exon_number_033__gene_id_ENSG00000166444	ST5	ENSG00000166444.32	-1.19980583241707	-8.61916592831041	8.39584000896101e-17	1.64681452564407e-14
ENSG00000104472.5	ENSG00000104472	ENSG00000104472_006	chr8	dexseq_prepare_annotation2.py	exon	141524468	141524594	.	+	.	ENST00000220913+ENST00000518971+ENST00000523569+ENST00000519618__exon_number_006__gene_id_ENSG00000104472	CHRAC1	ENSG00000104472.5	2.40501807267029	11.6872254882345	8.73842158766922e-17	1.71145247399572e-14
ENSG00000173715.ENSG00000173653.66	ENSG00000173715+ENSG00000173653	ENSG00000173715+ENSG00000173653_067	chr11	dexseq_prepare_annotation2.py	exon	66611427	66611430	.	+	.	ENST00000524506+ENST00000533277+ENST00000309657+ENST00000534822__exon_number_067__gene_id_ENSG00000173715+ENSG00000173653		ENSG00000173715.ENSG00000173653.66	-0.693035037060082	-9.7981603823436	8.77675538505802e-17	1.71639850244126e-14
ENSG00000067141.39	ENSG00000067141	ENSG00000067141_040	chr15	dexseq_prepare_annotation2.py	exon	73585731	73585889	.	+	.	ENST00000261908+ENST00000558964+ENST00000339362+ENST00000560808+ENST00000560328__exon_number_040__gene_id_ENSG00000067141	NEO1	ENSG00000067141.39	1.27718657351279	10.6339515443555	8.81971322796871e-17	1.72223275178647e-14
ENSG00000171316.3	ENSG00000171316	ENSG00000171316_004	chr8	dexseq_prepare_annotation2.py	exon	61653924	61653991	.	+	.	ENST00000526846+ENST00000423902+ENST00000524602__exon_number_004__gene_id_ENSG00000171316	CHD7	ENSG00000171316.3	-1.72481082396173	-9.3424649920457	8.8607726044949e-17	1.72767949882174e-14
ENSG00000148337.11	ENSG00000148337	ENSG00000148337_012	chr9	dexseq_prepare_annotation2.py	exon	130929160	130929276	.	-	.	ENST00000485001+ENST00000491487__exon_number_012__gene_id_ENSG00000148337	CIZ1	ENSG00000148337.11	1.27946782555753	8.99544594462597	9.11591876303053e-17	1.77479093757032e-14
ENSG00000228192	ENSG00000228192	ENSG00000228192_001	chr1	dexseq_prepare_annotation2.py	exon	43300352	43300802	.	-	.	ENST00000414798__exon_number_001__gene_id_ENSG00000228192	RP11-342M1.3	ENSG00000228192	1.10382149195627	11.6673330826435	9.36360118027838e-17	1.82031181344961e-14
ENSG00000079102.47	ENSG00000079102	ENSG00000079102_048	chr8	dexseq_prepare_annotation2.py	exon	93029454	93029475	.	-	.	ENST00000522467+ENST00000518317+ENST00000520974+ENST00000523168+ENST00000519422+ENST00000520583+ENST00000520724+ENST00000436581+ENST00000518823+ENST00000521897+ENST00000523290+ENST00000524215+ENST00000521553+ENST00000521319+ENST00000518844+ENST00000396218+ENST00000521375+ENST00000360348+ENST00000519577+ENST00000523629+ENST00000517792+ENST00000519847+ENST00000521733+ENST00000422361+ENST00000265814…	RUNX1T1	ENSG00000079102.47	1.82149038946832	10.1516580413695	9.60656155887394e-17	1.86478139183218e-14
ENSG00000143322.22	ENSG00000143322	ENSG00000143322_023	chr1	dexseq_prepare_annotation2.py	exon	179112180	179112191	.	-	.	ENST00000344730+ENST00000509520+ENST00000508127+ENST00000512653+ENST00000504324__exon_number_023__gene_id_ENSG00000143322	ABL2	ENSG00000143322.22	0.971032932915341	10.353237536814	9.79211904773488e-17	1.89799327279449e-14
ENSG00000249007.ENSG00000163435.28	ENSG00000249007+ENSG00000163435	ENSG00000249007+ENSG00000163435_029	chr1	dexseq_prepare_annotation2.py	exon	201982405	201982426	.	+	.	ENST00000359651+ENST00000367284+ENST00000367283__exon_number_029__gene_id_ENSG00000249007+ENSG00000163435		ENSG00000249007.ENSG00000163435.28	-1.06650324628034	-11.3732016933999	9.93249953603409e-17	1.92236350164818e-14
ENSG00000091536.94	ENSG00000091536	ENSG00000091536_095	chr17	dexseq_prepare_annotation2.py	exon	18075471	18075520	.	+	.	ENST00000418233+ENST00000579848+ENST00000578575+ENST00000205890+ENST00000451725+ENST00000445289__exon_number_095__gene_id_ENSG00000091536	MYO15A	ENSG00000091536.94	1.00094005872636	8.89180836106258	1.01475169605492e-16	1.96108611280882e-14
ENSG00000119689.11	ENSG00000119689	ENSG00000119689_012	chr14	dexseq_prepare_annotation2.py	exon	75352289	75352337	.	+	.	ENST00000555492+ENST00000555459+ENST00000556190+ENST00000555071+ENST00000334220+ENST00000334212+ENST00000555988+ENST00000556582+ENST00000556460+ENST00000557012+ENST00000238671+ENST00000554612__exon_number_012__gene_id_ENSG00000119689	DLST	ENSG00000119689.11	1.03127024490774	11.6410762224563	1.02585834681748e-16	1.97963505861887e-14
ENSG00000177239.3	ENSG00000177239	ENSG00000177239_004	chr9	dexseq_prepare_annotation2.py	exon	139981533	139981534	.	+	.	ENST00000371587+ENST00000535144+ENST00000545539+ENST00000544448+ENST00000371589__exon_number_004__gene_id_ENSG00000177239	MAN1B1	ENSG00000177239.3	-1.10249614672188	-9.89092762939221	1.06085341305716e-16	2.04416015518629e-14
ENSG00000074181.20	ENSG00000074181	ENSG00000074181_021	chr19	dexseq_prepare_annotation2.py	exon	15290175	15290307	.	-	.	ENST00000601011+ENST00000263388+ENST00000595045__exon_number_021__gene_id_ENSG00000074181	NOTCH3	ENSG00000074181.20	-0.54550077100176	-9.16487334051438	1.07521378606523e-16	2.0687933054993e-14
ENSG00000181191.18	ENSG00000181191	ENSG00000181191_019	chrX	dexseq_prepare_annotation2.py	exon	68385295	68385364	.	-	.	ENST00000374571+ENST00000361478__exon_number_019__gene_id_ENSG00000181191	PJA1	ENSG00000181191.18	-0.862822410406896	-11.6228143720791	1.09315721042036e-16	2.10023829378888e-14
ENSG00000196693.ENSG00000272373.15	ENSG00000196693+ENSG00000272373	ENSG00000196693+ENSG00000272373_016	chr10	dexseq_prepare_annotation2.py	exon	43133993	43133999	.	-	.	ENST00000493285+ENST00000486187+ENST00000486614__exon_number_016__gene_id_ENSG00000196693+ENSG00000272373		ENSG00000196693.ENSG00000272373.15	-1.26454306096242	-11.6216861598029	1.09745834677056e-16	2.10541928625624e-14
ENSG00000074071	ENSG00000074071	ENSG00000074071_001	chr16	dexseq_prepare_annotation2.py	exon	1821891	1821896	.	-	.	ENST00000397375+ENST00000177742__exon_number_001__gene_id_ENSG00000074071	MRPS34	ENSG00000074071	-0.918854111327458	-12.8355388470307	1.13060962147715e-16	2.16585190875145e-14
ENSG00000013563.23	ENSG00000013563	ENSG00000013563_024	chrX	dexseq_prepare_annotation2.py	exon	153638012	153638149	.	-	.	ENST00000432135+ENST00000014935__exon_number_024__gene_id_ENSG00000013563	DNASE1L1	ENSG00000013563.23	2.44971442486813	11.0957631445319	1.16923875873752e-16	2.23658671135648e-14
ENSG00000258653.ENSG00000140043.ENSG00000119725.20	ENSG00000258653+ENSG00000140043+ENSG00000119725	ENSG00000258653+ENSG00000140043+ENSG00000119725_021	chr14	dexseq_prepare_annotation2.py	exon	74346009	74346757	.	+	.	ENST00000556219__exon_number_021__gene_id_ENSG00000258653+ENSG00000140043+ENSG00000119725		ENSG00000258653.ENSG00000140043.ENSG00000119725.20	-0.781107542424266	-9.80241826253461	1.18959267516172e-16	2.27220858835621e-14
ENSG00000114735.5	ENSG00000114735	ENSG00000114735_006	chr3	dexseq_prepare_annotation2.py	exon	50606977	50606997	.	+	.	ENST00000448997+ENST00000232854__exon_number_006__gene_id_ENSG00000114735	HEMK1	ENSG00000114735.5	2.03294544668837	9.63033040653274	1.20603096980743e-16	2.30025866162893e-14
ENSG00000079215.25	ENSG00000079215	ENSG00000079215_026	chr5	dexseq_prepare_annotation2.py	exon	36671336	36671336	.	+	.	ENST00000509272__exon_number_026__gene_id_ENSG00000079215	SLC1A3	ENSG00000079215.25	-3.24718304879912	-10.1956775475565	1.23823560289051e-16	2.35825475010882e-14
ENSG00000257062.ENSG00000111700.ENSG00000134538.ENSG00000205754.ENSG00000257046.22	ENSG00000257062+ENSG00000111700+ENSG00000134538+ENSG00000205754+ENSG00000257046	ENSG00000257062+ENSG00000111700+ENSG00000134538+ENSG00000205754+ENSG00000257046_023	chr12	dexseq_prepare_annotation2.py	exon	21054284	21054401	.	+	.	ENST00000261196+ENST00000381545+ENST00000553473+ENST00000544370+ENST00000540229__exon_number_023__gene_id_ENSG00000257062+ENSG00000111700+ENSG00000134538+ENSG00000205754+ENSG00000257046		ENSG00000257062.ENSG00000111700.ENSG00000134538.ENSG00000205754.ENSG00000257046.22	-0.758262496253912	-9.25922204182644	1.24356734242291e-16	2.36497672184665e-14
ENSG00000225210.ENSG00000257227.12	ENSG00000225210+ENSG00000257227	ENSG00000225210+ENSG00000257227_013	chr14	dexseq_prepare_annotation2.py	exon	19653908	19653939	.	+	.	ENST00000418499+ENST00000547220+ENST00000441500+ENST00000551881+ENST00000549484+ENST00000548271__exon_number_013__gene_id_ENSG00000225210+ENSG00000257227		ENSG00000225210.ENSG00000257227.12	-1.05648035074586	-10.4171011084953	1.26496942302573e-16	2.40219707132102e-14
ENSG00000114735.26	ENSG00000114735	ENSG00000114735_027	chr3	dexseq_prepare_annotation2.py	exon	50618104	50618104	.	+	.	ENST00000443894+ENST00000448997+ENST00000232854+ENST00000482974+ENST00000434410__exon_number_027__gene_id_ENSG00000114735	HEMK1	ENSG00000114735.26	-3.57611024207204	-9.62120854621519	1.26821420216634e-16	2.40487867105016e-14
ENSG00000079785.24	ENSG00000079785	ENSG00000079785_025	chr2	dexseq_prepare_annotation2.py	exon	15761241	15761511	.	+	.	ENST00000459706__exon_number_025__gene_id_ENSG00000079785	DDX1	ENSG00000079785.24	-0.849038396905385	-9.92757987777446	1.27479880264204e-16	2.41387660144723e-14
ENSG00000115464.8	ENSG00000115464	ENSG00000115464_009	chr2	dexseq_prepare_annotation2.py	exon	61416932	61417405	.	-	.	ENST00000463046+ENST00000490552__exon_number_009__gene_id_ENSG00000115464	USP34	ENSG00000115464.8	-5.09557795222431	-11.3025432413742	1.2884611516102e-16	2.43623125701143e-14
ENSG00000257062.ENSG00000111700.ENSG00000134538.ENSG00000205754.ENSG00000257046.23	ENSG00000257062+ENSG00000111700+ENSG00000134538+ENSG00000205754+ENSG00000257046	ENSG00000257062+ENSG00000111700+ENSG00000134538+ENSG00000205754+ENSG00000257046_024	chr12	dexseq_prepare_annotation2.py	exon	21054834	21055267	.	+	.	ENST00000544370__exon_number_024__gene_id_ENSG00000257062+ENSG00000111700+ENSG00000134538+ENSG00000205754+ENSG00000257046		ENSG00000257062.ENSG00000111700.ENSG00000134538.ENSG00000205754.ENSG00000257046.23	-0.785571508444931	-9.25233008866286	1.2970663257161e-16	2.44897319990099e-14
ENSG00000170423.5	ENSG00000170423	ENSG00000170423_006	chr12	dexseq_prepare_annotation2.py	exon	53233599	53233768	.	-	.	ENST00000304620+ENST00000359499__exon_number_006__gene_id_ENSG00000170423	KRT78	ENSG00000170423.5	-1.95302083705033	-10.4076534858107	1.31987621473059e-16	2.48845972197382e-14
ENSG00000257062.ENSG00000111700.ENSG00000134538.ENSG00000205754.ENSG00000257046.47	ENSG00000257062+ENSG00000111700+ENSG00000134538+ENSG00000205754+ENSG00000257046	ENSG00000257062+ENSG00000111700+ENSG00000134538+ENSG00000205754+ENSG00000257046_048	chr12	dexseq_prepare_annotation2.py	exon	21243041	21243179	.	+	.	ENST00000540229+ENST00000381541__exon_number_048__gene_id_ENSG00000257062+ENSG00000111700+ENSG00000134538+ENSG00000205754+ENSG00000257046		ENSG00000257062.ENSG00000111700.ENSG00000134538.ENSG00000205754.ENSG00000257046.47	1.27502673067749	9.24006715486512	1.39798119250147e-16	2.63193526603196e-14
ENSG00000074181.24	ENSG00000074181	ENSG00000074181_025	chr19	dexseq_prepare_annotation2.py	exon	15291772	15291973	.	-	.	ENST00000601011+ENST00000263388__exon_number_025__gene_id_ENSG00000074181	NOTCH3	ENSG00000074181.24	-0.546316995203584	-9.12238885176503	1.40690995165704e-16	2.64495039650917e-14
ENSG00000074181.22	ENSG00000074181	ENSG00000074181_023	chr19	dexseq_prepare_annotation2.py	exon	15290883	15291067	.	-	.	ENST00000601011+ENST00000263388__exon_number_023__gene_id_ENSG00000074181	NOTCH3	ENSG00000074181.22	-0.528856858864	-9.11898552592315	1.43751513533355e-16	2.69862104561859e-14
ENSG00000215029.ENSG00000185945.45	ENSG00000215029+ENSG00000185945	ENSG00000215029+ENSG00000185945_046	chrX	dexseq_prepare_annotation2.py	exon	101719607	101719636	.	-	.	ENST00000457521+ENST00000429905+ENST00000412230__exon_number_046__gene_id_ENSG00000215029+ENSG00000185945		ENSG00000215029.ENSG00000185945.45	0.630350958031381	9.31606503667853	1.48851106647366e-16	2.79036284521152e-14
ENSG00000092607.8	ENSG00000092607	ENSG00000092607_009	chr1	dexseq_prepare_annotation2.py	exon	119469133	119469234	.	-	.	ENST00000207157+ENST00000369429__exon_number_009__gene_id_ENSG00000092607	TBX15	ENSG00000092607.8	3.00838758765823	11.5337504857223	1.49116621939604e-16	2.79135254838213e-14
ENSG00000141140.65	ENSG00000141140	ENSG00000141140_066	chr17	dexseq_prepare_annotation2.py	exon	34883382	34883484	.	-	.	ENST00000268852+ENST00000431794+ENST00000589404+ENST00000586908+ENST00000591794+ENST00000585719+ENST00000586007__exon_number_066__gene_id_ENSG00000141140	MYO19	ENSG00000141140.65	0.871049814697575	9.02788868831184	1.59601776041364e-16	2.98337097659542e-14
ENSG00000166689.60	ENSG00000166689	ENSG00000166689_061	chr11	dexseq_prepare_annotation2.py	exon	17035690	17035748	.	-	.	ENST00000355661+ENST00000448080+ENST00000531066+ENST00000532079__exon_number_061__gene_id_ENSG00000166689	PLEKHA7	ENSG00000166689.60	-1.54890955859754	-9.15725104804231	1.71034637269353e-16	3.19253302585478e-14
ENSG00000221988.ENSG00000258388.ENSG00000241404.69	ENSG00000221988+ENSG00000258388+ENSG00000241404	ENSG00000221988+ENSG00000258388+ENSG00000241404_070	chr6	dexseq_prepare_annotation2.py	exon	32139500	32139755	.	+	.	ENST00000422437__exon_number_070__gene_id_ENSG00000221988+ENSG00000258388+ENSG00000241404		ENSG00000221988.ENSG00000258388.ENSG00000241404.69	-2.05178097984492	-10.9972300355881	1.71301274161168e-16	3.1929681531217e-14
ENSG00000174501.4	ENSG00000174501	ENSG00000174501_005	chr2	dexseq_prepare_annotation2.py	exon	96517442	96517535	.	-	.	ENST00000456556+ENST00000420871+ENST00000419039__exon_number_005__gene_id_ENSG00000174501	ANKRD36C	ENSG00000174501.4	-0.685767823646979	-9.25517224598845	1.78757661152976e-16	3.32722522153416e-14
ENSG00000138744.ENSG00000198301.57	ENSG00000138744+ENSG00000198301	ENSG00000138744+ENSG00000198301_058	chr4	dexseq_prepare_annotation2.py	exon	76897077	76897148	.	-	.	ENST00000395710+ENST00000515836+ENST00000503411+ENST00000356260+ENST00000395711__exon_number_058__gene_id_ENSG00000138744+ENSG00000198301		ENSG00000138744.ENSG00000198301.57	1.35845191929523	9.06365649779882	1.79899749681839e-16	3.34374007829324e-14
ENSG00000074181.21	ENSG00000074181	ENSG00000074181_022	chr19	dexseq_prepare_annotation2.py	exon	15290308	15290470	.	-	.	ENST00000595045__exon_number_022__gene_id_ENSG00000074181	NOTCH3	ENSG00000074181.21	-0.526225160183457	-9.08298604097573	1.80467338631381e-16	3.34954527721175e-14
ENSG00000159023.26	ENSG00000159023	ENSG00000159023_027	chr1	dexseq_prepare_annotation2.py	exon	29391671	29391733	.	+	.	ENST00000373797__exon_number_027__gene_id_ENSG00000159023	EPB41	ENSG00000159023.26	-0.751179482552715	-10.1145875410127	1.82048277034739e-16	3.37411567924471e-14
ENSG00000126351.10	ENSG00000126351	ENSG00000126351_011	chr17	dexseq_prepare_annotation2.py	exon	38233166	38233191	.	+	.	ENST00000264637+ENST00000577486+ENST00000394121+ENST00000546243+ENST00000584985+ENST00000578218+ENST00000585047+ENST00000450525__exon_number_011__gene_id_ENSG00000126351	THRA	ENSG00000126351.10	-1.23966631800588	-10.6084374894928	1.88242019087149e-16	3.48399072336444e-14
ENSG00000148343.11	ENSG00000148343	ENSG00000148343_012	chr9	dexseq_prepare_annotation2.py	exon	131804786	131804793	.	+	.	ENST00000406926+ENST00000358369+ENST00000445183+ENST00000439290+ENST00000277475+ENST00000474534__exon_number_012__gene_id_ENSG00000148343	FAM73B	ENSG00000148343.11	0.553641259851986	9.33755270910409	1.93629973035688e-16	3.57866370728015e-14
ENSG00000163520.26	ENSG00000163520	ENSG00000163520_027	chr3	dexseq_prepare_annotation2.py	exon	13679513	13679534	.	+	.	ENST00000492059+ENST00000404922+ENST00000295760__exon_number_027__gene_id_ENSG00000163520	FBLN2	ENSG00000163520.26	-2.35847747607869	-10.0978714012633	1.97108918319264e-16	3.6378377608566e-14
ENSG00000074054.20	ENSG00000074054	ENSG00000074054_021	chr2	dexseq_prepare_annotation2.py	exon	122160171	122160239	.	-	.	ENST00000455322+ENST00000452274+ENST00000541859__exon_number_021__gene_id_ENSG00000074054	CLASP1	ENSG00000074054.20	-0.974066712837123	-8.99175275265442	2.01554003008522e-16	3.71465159870565e-14
ENSG00000010327.56	ENSG00000010327	ENSG00000010327_057	chr3	dexseq_prepare_annotation2.py	exon	52552328	52552375	.	+	.	ENST00000321725+ENST00000461325__exon_number_057__gene_id_ENSG00000010327	STAB1	ENSG00000010327.56	-0.847847276134022	-9.83554327058132	2.03428289468735e-16	3.74393646573161e-14
ENSG00000225210.ENSG00000257227.13	ENSG00000225210+ENSG00000257227	ENSG00000225210+ENSG00000257227_014	chr14	dexseq_prepare_annotation2.py	exon	19653940	19654004	.	+	.	ENST00000418499+ENST00000547220+ENST00000441500+ENST00000551881+ENST00000549484+ENST00000548271+ENST00000427798__exon_number_014__gene_id_ENSG00000225210+ENSG00000257227		ENSG00000225210.ENSG00000257227.13	0.717477739364855	10.3062028466779	2.08379287606938e-16	3.82968443674476e-14
ENSG00000059573.23	ENSG00000059573	ENSG00000059573_024	chr10	dexseq_prepare_annotation2.py	exon	97416354	97416366	.	-	.	ENST00000483788+ENST00000371221+ENST00000371224__exon_number_024__gene_id_ENSG00000059573	ALDH18A1	ENSG00000059573.23	-1.07147051830446	-10.3011587934451	2.13168376953828e-16	3.91222108540353e-14
ENSG00000188897.68	ENSG00000188897	ENSG00000188897_069	chr16	dexseq_prepare_annotation2.py	exon	11581118	11581242	.	-	.	ENST00000598234__exon_number_069__gene_id_ENSG00000188897	CTD-3088G3.8	ENSG00000188897.68	-1.27639356158151	-9.75376193076245	2.15709414696488e-16	3.95332692951153e-14
ENSG00000140105.19	ENSG00000140105	ENSG00000140105_020	chr14	dexseq_prepare_annotation2.py	exon	100820111	100820162	.	-	.	ENST00000554084+ENST00000557722+ENST00000556645+ENST00000553395+ENST00000557135+ENST00000355338+ENST00000554950+ENST00000358655+ENST00000344102+ENST00000556504+ENST00000392882__exon_number_020__gene_id_ENSG00000140105	WARS	ENSG00000140105.19	1.15912727035635	9.0922716750611	2.22140326449182e-16	4.06550877507873e-14
ENSG00000259529.ENSG00000092098.ENSG00000213928.83	ENSG00000259529+ENSG00000092098+ENSG00000213928	ENSG00000259529+ENSG00000092098+ENSG00000213928_084	chr14	dexseq_prepare_annotation2.py	exon	24630486	24630498	.	+	.	ENST00000561342+ENST00000558468+ENST00000557894+ENST00000396864__exon_number_084__gene_id_ENSG00000259529+ENSG00000092098+ENSG00000213928		ENSG00000259529.ENSG00000092098.ENSG00000213928.83	-1.22542210387006	-10.4194597180198	2.24639048866605e-16	4.10551326885427e-14
ENSG00000104450.6	ENSG00000104450	ENSG00000104450_007	chr8	dexseq_prepare_annotation2.py	exon	101190044	101190169	.	+	.	ENST00000251809+ENST00000520508+ENST00000388798+ENST00000520643__exon_number_007__gene_id_ENSG00000104450	SPAG1	ENSG00000104450.6	2.63900901245537	9.38319356322195	2.28267482186564e-16	4.16602441550561e-14
ENSG00000171208.16	ENSG00000171208	ENSG00000171208_017	chr16	dexseq_prepare_annotation2.py	exon	47165880	47165936	.	-	.	ENST00000303155+ENST00000562435__exon_number_017__gene_id_ENSG00000171208	NETO2	ENSG00000171208.16	-2.34555226707261	-13.180304113207	2.30788803348674e-16	4.20619004903051e-14
ENSG00000074181.17	ENSG00000074181	ENSG00000074181_018	chr19	dexseq_prepare_annotation2.py	exon	15289749	15289752	.	-	.	ENST00000601011+ENST00000263388+ENST00000600841+ENST00000595045__exon_number_018__gene_id_ENSG00000074181	NOTCH3	ENSG00000074181.17	1.5467828501024	9.03978285923546	2.37012220180509e-16	4.31362240728526e-14
ENSG00000123213.26	ENSG00000123213	ENSG00000123213_027	chr5	dexseq_prepare_annotation2.py	exon	65114549	65114811	.	+	.	ENST00000515595__exon_number_027__gene_id_ENSG00000123213	NLN	ENSG00000123213.26	-0.75205853474274	-9.6043260142651	2.4760628483067e-16	4.50019278504851e-14
ENSG00000010438.1	ENSG00000010438	ENSG00000010438_002	chr9	dexseq_prepare_annotation2.py	exon	33750677	33750687	.	+	.	ENST00000361005+ENST00000468152__exon_number_002__gene_id_ENSG00000010438	PRSS3	ENSG00000010438.1	-0.637049675938776	-10.3948114906921	2.5017637500968e-16	4.54061470007195e-14
ENSG00000174353.19	ENSG00000174353	ENSG00000174353_020	chr7	dexseq_prepare_annotation2.py	exon	72476245	72476308	.	-	.	ENST00000428423+ENST00000426587+ENST00000569650+ENST00000308103+ENST00000423834+ENST00000448173__exon_number_020__gene_id_ENSG00000174353	STAG3L3	ENSG00000174353.19	-1.00934552022289	-10.8903633537251	2.59522770470315e-16	4.70374267771487e-14
ENSG00000129270.6	ENSG00000129270	ENSG00000129270_007	chr17	dexseq_prepare_annotation2.py	exon	34094771	34094908	.	-	.	ENST00000590643+ENST00000587639+ENST00000587687+ENST00000589061+ENST00000589103__exon_number_007__gene_id_ENSG00000129270	MMP28	ENSG00000129270.6	1.11521096980075	10.5230812213893	2.69849312220976e-16	4.8841608894153e-14
ENSG00000136631.20	ENSG00000136631	ENSG00000136631_021	chr1	dexseq_prepare_annotation2.py	exon	150049747	150049857	.	+	.	ENST00000477558+ENST00000369128+ENST00000535106+ENST00000369130+ENST00000419023+ENST00000462852__exon_number_021__gene_id_ENSG00000136631	VPS45	ENSG00000136631.20	-2.48911746061637	-14.9390239925282	2.73946666517907e-16	4.95149166305961e-14
ENSG00000061936.35	ENSG00000061936	ENSG00000061936_036	chr12	dexseq_prepare_annotation2.py	exon	132280663	132281722	.	+	.	ENST00000537582__exon_number_036__gene_id_ENSG00000061936	SFSWAP	ENSG00000061936.35	3.04634519064074	11.0951072672617	2.77551242344291e-16	5.00974265789581e-14
ENSG00000146350.45	ENSG00000146350	ENSG00000146350_046	chr6	dexseq_prepare_annotation2.py	exon	121629171	121629247	.	-	.	ENST00000422369+ENST00000398212+ENST00000275159+ENST00000464622__exon_number_046__gene_id_ENSG00000146350	TBC1D32	ENSG00000146350.45	2.72461130892018	11.3477374100992	2.86113143292093e-16	5.15718940783998e-14
ENSG00000165949.29	ENSG00000165949	ENSG00000165949_030	chr14	dexseq_prepare_annotation2.py	exon	94583026	94583027	.	+	.	ENST00000557035+ENST00000444961+ENST00000557634+ENST00000557098+ENST00000298902+ENST00000448882+ENST00000555121+ENST00000555744__exon_number_030__gene_id_ENSG00000165949	IFI27	ENSG00000165949.29	1.28744254715266	9.84302537024915	2.87733184033943e-16	5.1792762517561e-14
ENSG00000173406.ENSG00000162600.50	ENSG00000173406+ENSG00000162600	ENSG00000173406+ENSG00000162600_051	chr1	dexseq_prepare_annotation2.py	exon	58999625	58999658	.	-	.	ENST00000421528+ENST00000358603+ENST00000371226__exon_number_051__gene_id_ENSG00000173406+ENSG00000162600		ENSG00000173406.ENSG00000162600.50	1.45217442416169	8.80615337590715	2.99343459357356e-16	5.38088320873849e-14
ENSG00000172977.16	ENSG00000172977	ENSG00000172977_017	chr11	dexseq_prepare_annotation2.py	exon	65480237	65480275	.	+	.	ENST00000352980+ENST00000530446+ENST00000531880+ENST00000527544+ENST00000534293+ENST00000528198+ENST00000525204+ENST00000530605+ENST00000341318+ENST00000377046+ENST00000534650+ENST00000534104+ENST00000532042__exon_number_017__gene_id_ENSG00000172977	KAT5	ENSG00000172977.16	1.40637577347604	8.99512027308537	3.14000426736484e-16	5.63662982178042e-14
ENSG00000236107.20	ENSG00000236107	ENSG00000236107_021	chr2	dexseq_prepare_annotation2.py	exon	167056149	167056328	.	+	.	ENST00000447809__exon_number_021__gene_id_ENSG00000236107	AC010127.3	ENSG00000236107.20	0.521743518858197	9.61086805693798	3.26020608342404e-16	5.8444093262168e-14
ENSG00000163499.7	ENSG00000163499	ENSG00000163499_008	chr2	dexseq_prepare_annotation2.py	exon	219856824	219856965	.	-	.	ENST00000490678+ENST00000453769+ENST00000392096+ENST00000295728__exon_number_008__gene_id_ENSG00000163499	CRYBA2	ENSG00000163499.7	1.25251060679618	12.4325414694392	3.49894587365951e-16	6.26382913278784e-14
ENSG00000100911.40	ENSG00000100911	ENSG00000100911_041	chr14	dexseq_prepare_annotation2.py	exon	24615801	24615805	.	-	.	ENST00000216802+ENST00000560592+ENST00000559613+ENST00000560410+ENST00000558273+ENST00000558931+ENST00000560788__exon_number_041__gene_id_ENSG00000100911	PSME2	ENSG00000100911.40	-2.68931582213075	-11.2878496739	3.53224960858087e-16	6.31483457952587e-14
ENSG00000138744.ENSG00000198301.58	ENSG00000138744+ENSG00000198301	ENSG00000138744+ENSG00000198301_059	chr4	dexseq_prepare_annotation2.py	exon	76898799	76898821	.	-	.	ENST00000395710+ENST00000515836+ENST00000503411+ENST00000356260__exon_number_059__gene_id_ENSG00000138744+ENSG00000198301		ENSG00000138744.ENSG00000198301.58	1.43307071883052	8.95302659128235	3.62698846702974e-16	6.47538340980376e-14
ENSG00000215021.ENSG00000238795.45	ENSG00000215021+ENSG00000238795	ENSG00000215021+ENSG00000238795_046	chr12	dexseq_prepare_annotation2.py	exon	7079917	7079988	.	-	.	ENST00000535923__exon_number_046__gene_id_ENSG00000215021+ENSG00000238795		ENSG00000215021.ENSG00000238795.45	1.52917225299243	9.42687668414093	3.69619431624835e-16	6.58997296965681e-14
ENSG00000113163.12	ENSG00000113163	ENSG00000113163_013	chr5	dexseq_prepare_annotation2.py	exon	74677774	74677894	.	-	.	ENST00000380494+ENST00000405807+ENST00000357457+ENST00000508692+ENST00000261415+ENST00000508809__exon_number_013__gene_id_ENSG00000113163	COL4A3BP	ENSG00000113163.12	-1.94450172754484	-10.0575285276694	3.85400053360621e-16	6.86200350096166e-14
ENSG00000147813.20	ENSG00000147813	ENSG00000147813_021	chr8	dexseq_prepare_annotation2.py	exon	144658337	144658601	.	-	.	ENST00000464332__exon_number_021__gene_id_ENSG00000147813	NAPRT1	ENSG00000147813.20	-0.793289708770757	-9.25053638356683	3.93757339478611e-16	7.00130428198676e-14
ENSG00000205755.1	ENSG00000205755	ENSG00000205755_002	chrX	dexseq_prepare_annotation2.py	exon	1314894	1315014	.	-	.	ENST00000381567+ENST00000467626+ENST00000400841__exon_number_002__gene_id_ENSG00000205755	CRLF2	ENSG00000205755.1	-1.3386955155352	-12.9689156764633	3.95800127938446e-16	7.02810343549916e-14
ENSG00000129084.ENSG00000256206.ENSG00000129083.4	ENSG00000129084+ENSG00000256206+ENSG00000129083	ENSG00000129084+ENSG00000256206+ENSG00000129083_005	chr11	dexseq_prepare_annotation2.py	exon	14479096	14479329	.	-	.	ENST00000249923+ENST00000439561__exon_number_005__gene_id_ENSG00000129084+ENSG00000256206+ENSG00000129083		ENSG00000129084.ENSG00000256206.ENSG00000129083.4	0.774377382789602	8.88214440773806	4.08158520925559e-16	7.23775370714779e-14
ENSG00000005884.24	ENSG00000005884	ENSG00000005884_025	chr17	dexseq_prepare_annotation2.py	exon	48151812	48151878	.	+	.	ENST00000007722+ENST00000505306+ENST00000512553+ENST00000506401+ENST00000320031+ENST00000544892+ENST00000510809__exon_number_025__gene_id_ENSG00000005884	ITGA3	ENSG00000005884.24	-1.01272421166436	-10.0438858900462	4.10592723687654e-16	7.27109289983014e-14
ENSG00000141030	ENSG00000141030	ENSG00000141030_001	chr17	dexseq_prepare_annotation2.py	exon	17150141	17150148	.	-	.	ENST00000539941__exon_number_001__gene_id_ENSG00000141030	COPS3	ENSG00000141030	1.70056949823544	9.62052018950335	4.29674619058126e-16	7.59875510270154e-14
ENSG00000163499.6	ENSG00000163499	ENSG00000163499_007	chr2	dexseq_prepare_annotation2.py	exon	219856569	219856823	.	-	.	ENST00000490678__exon_number_007__gene_id_ENSG00000163499	CRYBA2	ENSG00000163499.6	1.23615310132648	12.3549168700305	4.35982263062683e-16	7.69992793049951e-14
ENSG00000155363.46	ENSG00000155363	ENSG00000155363_047	chr1	dexseq_prepare_annotation2.py	exon	113241598	113241814	.	+	.	ENST00000488160+ENST00000468624__exon_number_047__gene_id_ENSG00000155363	MOV10	ENSG00000155363.46	-0.632083807202802	-10.2654248187147	4.40596176518303e-16	7.77095584342538e-14
ENSG00000085276.4	ENSG00000085276	ENSG00000085276_005	chr3	dexseq_prepare_annotation2.py	exon	168802550	168802617	.	-	.	ENST00000494292+ENST00000472280+ENST00000464456+ENST00000468789+ENST00000264674+ENST00000392736__exon_number_005__gene_id_ENSG00000085276	MECOM	ENSG00000085276.4	1.05876179903966	10.2637953497441	4.43751336765916e-16	7.81609904873785e-14
ENSG00000175463.10	ENSG00000175463	ENSG00000175463_011	chr11	dexseq_prepare_annotation2.py	exon	67172870	67172977	.	+	.	ENST00000542590+ENST00000529132+ENST00000526474+ENST00000530967+ENST00000533745+ENST00000312390+ENST00000529635+ENST00000526387__exon_number_011__gene_id_ENSG00000175463	TBC1D10C	ENSG00000175463.10	0.893467601633778	9.26416667453899	4.50076924670083e-16	7.91688930416322e-14
ENSG00000215440.ENSG00000124222.ENSG00000254995.24	ENSG00000215440+ENSG00000124222+ENSG00000254995	ENSG00000215440+ENSG00000124222+ENSG00000254995_025	chr20	dexseq_prepare_annotation2.py	exon	57242257	57242345	.	+	.	ENST00000476384__exon_number_025__gene_id_ENSG00000215440+ENSG00000124222+ENSG00000254995		ENSG00000215440.ENSG00000124222.ENSG00000254995.24	0.960697403592858	9.34481721456271	4.52380777327428e-16	7.94676176204281e-14
ENSG00000139908	ENSG00000139908	ENSG00000139908_001	chr14	dexseq_prepare_annotation2.py	exon	24674903	24674925	.	+	.	ENST00000554420__exon_number_001__gene_id_ENSG00000139908	TSSK4	ENSG00000139908	-1.18784903151432	-10.745749845155	4.5622492360259e-16	8.0035757921095e-14
ENSG00000129270.5	ENSG00000129270	ENSG00000129270_006	chr17	dexseq_prepare_annotation2.py	exon	34093992	34094054	.	-	.	ENST00000590643__exon_number_006__gene_id_ENSG00000129270	MMP28	ENSG00000129270.5	1.18133487321012	10.3923490872448	4.69044099522188e-16	8.21747728004012e-14
ENSG00000167380.40	ENSG00000167380	ENSG00000167380_041	chr19	dexseq_prepare_annotation2.py	exon	44679797	44679832	.	+	.	ENST00000454662+ENST00000590524+ENST00000585678+ENST00000588883+ENST00000590089+ENST00000337433+ENST00000588127__exon_number_041__gene_id_ENSG00000167380	ZNF226	ENSG00000167380.40	0.792125742093541	9.18382193223803	4.74156481057909e-16	8.29002642175864e-14
ENSG00000204677.29	ENSG00000204677	ENSG00000204677_030	chr5	dexseq_prepare_annotation2.py	exon	177475666	177475776	.	+	.	ENST00000507848+ENST00000511189__exon_number_030__gene_id_ENSG00000204677	FAM153C	ENSG00000204677.29	0.77297174998491	9.09217355456852	4.74448632297994e-16	8.29002642175864e-14
ENSG00000005884.23	ENSG00000005884	ENSG00000005884_024	chr17	dexseq_prepare_annotation2.py	exon	48151645	48151656	.	+	.	ENST00000510809__exon_number_024__gene_id_ENSG00000005884	ITGA3	ENSG00000005884.23	-1.01042910804228	-10.0075754286824	4.85982806946484e-16	8.48027073046962e-14
ENSG00000013441.26	ENSG00000013441	ENSG00000013441_027	chr2	dexseq_prepare_annotation2.py	exon	201724939	201725687	.	-	.	ENST00000473565+ENST00000461981__exon_number_027__gene_id_ENSG00000013441	CLK1	ENSG00000013441.26	-1.86101521107494	-9.59504326554065	4.90166779784112e-16	8.54192100621922e-14
ENSG00000074071.5	ENSG00000074071	ENSG00000074071_006	chr16	dexseq_prepare_annotation2.py	exon	1822800	1823151	.	-	.	ENST00000397375+ENST00000177742__exon_number_006__gene_id_ENSG00000074071	MRPS34	ENSG00000074071.5	1.31809098720832	12.3124930343396	4.91836092439646e-16	8.55964399497549e-14
ENSG00000269332.ENSG00000269025.ENSG00000240713.ENSG00000221790.ENSG00000268823.11	ENSG00000269332+ENSG00000269025+ENSG00000240713+ENSG00000221790+ENSG00000268823	ENSG00000269332+ENSG00000269025+ENSG00000240713+ENSG00000221790+ENSG00000268823_012	chr19	dexseq_prepare_annotation2.py	exon	22784247	22784253	.	+	.	ENST00000597408+ENST00000600260+ENST00000473738+ENST00000596977__exon_number_012__gene_id_ENSG00000269332+ENSG00000269025+ENSG00000240713+ENSG00000221790+ENSG00000268823		ENSG00000269332.ENSG00000269025.ENSG00000240713.ENSG00000221790.ENSG00000268823.11	-1.33198837525647	-9.90025129703891	5.0483413901271e-16	8.77421793238752e-14
ENSG00000170921.42	ENSG00000170921	ENSG00000170921_043	chr17	dexseq_prepare_annotation2.py	exon	61499718	61501499	.	+	.	ENST00000583356+ENST00000424789__exon_number_043__gene_id_ENSG00000170921	TANC2	ENSG00000170921.42	-1.11384447808237	-9.98999269024372	5.27328221593374e-16	9.1530507796198e-14
ENSG00000143224.12	ENSG00000143224	ENSG00000143224_013	chr1	dexseq_prepare_annotation2.py	exon	161136630	161136724	.	+	.	ENST00000432542+ENST00000367999+ENST00000352210+ENST00000495483+ENST00000479246+ENST00000468968+ENST00000539753+ENST00000462866+ENST00000535223+ENST00000497522+ENST00000544598+ENST00000470607+ENST00000490768__exon_number_013__gene_id_ENSG00000143224	PPOX	ENSG00000143224.12	1.53928199500302	9.40808195412131	5.34557727227978e-16	9.26627927111093e-14
ENSG00000050438.23	ENSG00000050438	ENSG00000050438_024	chr12	dexseq_prepare_annotation2.py	exon	51851135	51851227	.	+	.	ENST00000514353+ENST00000319957+ENST00000552001+ENST00000547697+ENST00000535225+ENST00000453097+ENST00000551071+ENST00000604314+ENST00000394856+ENST00000358657__exon_number_024__gene_id_ENSG00000050438	SLC4A8	ENSG00000050438.23	-6.20624742872933	-9.98111259969908	5.49531161549599e-16	9.5132688761031e-14
ENSG00000162620.1	ENSG00000162620	ENSG00000162620_002	chr1	dexseq_prepare_annotation2.py	exon	74491715	74491924	.	-	.	ENST00000395089+ENST00000417067+ENST00000354431__exon_number_002__gene_id_ENSG00000162620	LRRIQ3	ENSG00000162620.1	-1.77089998023328	-11.1524008296897	5.69817959737275e-16	9.85146934290444e-14
ENSG00000104450.20	ENSG00000104450	ENSG00000104450_021	chr8	dexseq_prepare_annotation2.py	exon	101243384	101243512	.	+	.	ENST00000251809+ENST00000388798+ENST00000523302__exon_number_021__gene_id_ENSG00000104450	SPAG1	ENSG00000104450.20	1.65253239990269	9.21678614184206	5.89456436417348e-16	1.01775858552049e-13
ENSG00000023191.26	ENSG00000023191	ENSG00000023191_027	chr11	dexseq_prepare_annotation2.py	exon	499601	499676	.	-	.	ENST00000525522+ENST00000524780__exon_number_027__gene_id_ENSG00000023191	RNH1	ENSG00000023191.26	2.05844483410571	12.2462994327461	5.93886838122579e-16	1.02406069214351e-13
ENSG00000074071.6	ENSG00000074071	ENSG00000074071_007	chr16	dexseq_prepare_annotation2.py	exon	1823152	1823156	.	-	.	ENST00000397375__exon_number_007__gene_id_ENSG00000074071	MRPS34	ENSG00000074071.6	1.35974383828265	12.2416587200477	6.01801853198129e-16	1.03634701811503e-13
ENSG00000111058.8	ENSG00000111058	ENSG00000111058_009	chr12	dexseq_prepare_annotation2.py	exon	81528743	81528783	.	+	.	ENST00000261206+ENST00000548387+ENST00000548058__exon_number_009__gene_id_ENSG00000111058	ACSS3	ENSG00000111058.8	-1.26092042607258	-11.7788668486748	6.33911549439451e-16	1.09021155099009e-13
ENSG00000123329.75	ENSG00000123329	ENSG00000123329_076	chr12	dexseq_prepare_annotation2.py	exon	57877747	57877816	.	-	.	ENST00000550288__exon_number_076__gene_id_ENSG00000123329	ARHGAP9	ENSG00000123329.75	0.870466007571955	9.16537569450031	6.42815113299164e-16	1.10407702614323e-13
ENSG00000240207.ENSG00000118855.25	ENSG00000240207+ENSG00000118855	ENSG00000240207+ENSG00000118855_026	chr3	dexseq_prepare_annotation2.py	exon	158519880	158519925	.	+	.	ENST00000480292+ENST00000264266+ENST00000484166+ENST00000392813+ENST00000415822__exon_number_026__gene_id_ENSG00000240207+ENSG00000118855		ENSG00000240207.ENSG00000118855.25	-1.08767264416097	-8.95722725582767	6.75546399840673e-16	1.15877842718814e-13
ENSG00000104472.6	ENSG00000104472	ENSG00000104472_007	chr8	dexseq_prepare_annotation2.py	exon	141524595	141525224	.	+	.	ENST00000518971__exon_number_007__gene_id_ENSG00000104472	CHRAC1	ENSG00000104472.6	2.11056560210845	11.1036808321066	6.77138458306726e-16	1.15999298663088e-13
ENSG00000106565.14	ENSG00000106565	ENSG00000106565_015	chr7	dexseq_prepare_annotation2.py	exon	150497386	150497440	.	-	.	ENST00000434545+ENST00000326442+ENST00000492607+ENST00000450753__exon_number_015__gene_id_ENSG00000106565	TMEM176B	ENSG00000106565.14	2.26763966915762	11.7461593421991	7.01679732244374e-16	1.20046698597876e-13
ENSG00000162878.25	ENSG00000162878	ENSG00000162878_026	chr2	dexseq_prepare_annotation2.py	exon	42284883	42285053	.	+	.	ENST00000490302+ENST00000470578+ENST00000480099+ENST00000294964__exon_number_026__gene_id_ENSG00000162878	PKDCC	ENSG00000162878.25	-0.930290920925436	-9.58018582459835	7.43823892137622e-16	1.27091222362087e-13
ENSG00000215029.ENSG00000185945.46	ENSG00000215029+ENSG00000185945	ENSG00000215029+ENSG00000185945_047	chrX	dexseq_prepare_annotation2.py	exon	101719637	101720120	.	-	.	ENST00000429905__exon_number_047__gene_id_ENSG00000215029+ENSG00000185945		ENSG00000215029.ENSG00000185945.46	0.578819277284306	9.03961349642434	7.67418481332229e-16	1.30952129983586e-13
ENSG00000089053.27	ENSG00000089053	ENSG00000089053_028	chr12	dexseq_prepare_annotation2.py	exon	121766576	121766638	.	-	.	ENST00000535463__exon_number_028__gene_id_ENSG00000089053	ANAPC5	ENSG00000089053.27	-0.814214187266506	-9.16924711383913	7.72481605391998e-16	1.31644910678895e-13
ENSG00000138744.ENSG00000198301.51	ENSG00000138744+ENSG00000198301	ENSG00000138744+ENSG00000198301_052	chr4	dexseq_prepare_annotation2.py	exon	76892510	76892537	.	-	.	ENST00000395710+ENST00000395711+ENST00000513089+ENST00000356260+ENST00000507396__exon_number_052__gene_id_ENSG00000138744+ENSG00000198301		ENSG00000138744.ENSG00000198301.51	1.65021000679023	8.83122049523331	7.81997806447852e-16	1.33093795275876e-13
ENSG00000268465.ENSG00000269751.ENSG00000182324.ENSG00000105447.ENSG00000105443.32	ENSG00000268465+ENSG00000269751+ENSG00000182324+ENSG00000105447+ENSG00000105443	ENSG00000268465+ENSG00000269751+ENSG00000182324+ENSG00000105447+ENSG00000105443_033	chr19	dexseq_prepare_annotation2.py	exon	48975609	48975688	.	+	.	ENST00000474049+ENST00000595765+ENST00000460595+ENST00000462117+ENST00000427476+ENST00000452733+ENST00000325139+ENST00000493260+ENST00000391881+ENST00000595676__exon_number_033__gene_id_ENSG00000268465+ENSG00000269751+ENSG00000182324+ENSG00000105447+ENSG00000105443		ENSG00000268465.ENSG00000269751.ENSG00000182324.ENSG00000105447.ENSG00000105443.32	-1.07722897959701	-9.38661352832342	7.92104664669177e-16	1.34639324232149e-13
ENSG00000082293.23	ENSG00000082293	ENSG00000082293_024	chr6	dexseq_prepare_annotation2.py	exon	70840074	70840115	.	+	.	ENST00000393344+ENST00000322773+ENST00000455415__exon_number_024__gene_id_ENSG00000082293	COL19A1	ENSG00000082293.23	1.13025107258138	9.12632204247033	8.04557165072101e-16	1.36579043098436e-13
ENSG00000066739.42	ENSG00000066739	ENSG00000066739_043	chr14	dexseq_prepare_annotation2.py	exon	96795011	96795103	.	-	.	ENST00000359933__exon_number_043__gene_id_ENSG00000066739	ATG2B	ENSG00000066739.42	0.617750180188478	9.24061446926364	8.07484457303956e-16	1.3689887009863e-13
ENSG00000050628.15	ENSG00000050628	ENSG00000050628_016	chr1	dexseq_prepare_annotation2.py	exon	71512364	71513281	.	-	.	ENST00000361210+ENST00000497146+ENST00000351052+ENST00000460330+ENST00000356595+ENST00000370924+ENST00000414819+ENST00000370931+ENST00000306666+ENST00000370932+ENST00000479353+ENST00000354608__exon_number_016__gene_id_ENSG00000050628	PTGER3	ENSG00000050628.15	2.39707741033545	10.4161362325801	8.21604922215976e-16	1.39113085294226e-13
ENSG00000196549.11	ENSG00000196549	ENSG00000196549_012	chr3	dexseq_prepare_annotation2.py	exon	154801314	154801581	.	+	.	ENST00000497890__exon_number_012__gene_id_ENSG00000196549	MME	ENSG00000196549.11	1.48906500346994	8.99596997741741	8.42209144927277e-16	1.42418000535628e-13
ENSG00000132286.ENSG00000265264.ENSG00000179532.61	ENSG00000132286+ENSG00000265264+ENSG00000179532	ENSG00000132286+ENSG00000265264+ENSG00000179532_062	chr11	dexseq_prepare_annotation2.py	exon	6569440	6569632	.	+	.	ENST00000532027+ENST00000254579+ENST00000527990+ENST00000533649__exon_number_062__gene_id_ENSG00000132286+ENSG00000265264+ENSG00000179532		ENSG00000132286.ENSG00000265264.ENSG00000179532.61	0.563584754733259	8.41977350137625	8.45211371475337e-16	1.4274173306015e-13
ENSG00000145012.37	ENSG00000145012	ENSG00000145012_038	chr3	dexseq_prepare_annotation2.py	exon	188443056	188443292	.	+	.	ENST00000483938__exon_number_038__gene_id_ENSG00000145012	LPP	ENSG00000145012.37	-1.27988269830181	-9.88637510747748	8.53440698866063e-16	1.43946266563756e-13
ENSG00000181381.68	ENSG00000181381	ENSG00000181381_069	chr4	dexseq_prepare_annotation2.py	exon	169413817	169414036	.	-	.	ENST00000505150+ENST00000512958__exon_number_069__gene_id_ENSG00000181381	DDX60L	ENSG00000181381.68	-0.536057123628802	-9.87279649911362	9.09051795273813e-16	1.53010926195585e-13
ENSG00000162878.27	ENSG00000162878	ENSG00000162878_028	chr2	dexseq_prepare_annotation2.py	exon	42285327	42285609	.	+	.	ENST00000490302+ENST00000294964__exon_number_028__gene_id_ENSG00000162878	PKDCC	ENSG00000162878.27	-1.11977718262491	-9.54056256650633	9.09516105779185e-16	1.53010926195585e-13
ENSG00000005801.ENSG00000263365.43	ENSG00000005801+ENSG00000263365	ENSG00000005801+ENSG00000263365_044	chr11	dexseq_prepare_annotation2.py	exon	3392302	3392377	.	-	.	ENST00000529789__exon_number_044__gene_id_ENSG00000005801+ENSG00000263365		ENSG00000005801.ENSG00000263365.43	-1.36557988359197	-9.68427059090756	9.36137003934149e-16	1.5728779760595e-13
ENSG00000257062.ENSG00000111700.ENSG00000134538.ENSG00000205754.ENSG00000257046.34	ENSG00000257062+ENSG00000111700+ENSG00000134538+ENSG00000205754+ENSG00000257046	ENSG00000257062+ENSG00000111700+ENSG00000134538+ENSG00000205754+ENSG00000257046_035	chr12	dexseq_prepare_annotation2.py	exon	21205030	21205195	.	+	.	ENST00000554957+ENST00000381541+ENST00000421593__exon_number_035__gene_id_ENSG00000257062+ENSG00000111700+ENSG00000134538+ENSG00000205754+ENSG00000257046		ENSG00000257062.ENSG00000111700.ENSG00000134538.ENSG00000205754.ENSG00000257046.34	1.4230822971491	8.92374743193988	9.55883024741857e-16	1.60400105208026e-13
ENSG00000142945.25	ENSG00000142945	ENSG00000142945_026	chr1	dexseq_prepare_annotation2.py	exon	45223721	45223812	.	+	.	ENST00000372217+ENST00000372224+ENST00000372222+ENST00000372218__exon_number_026__gene_id_ENSG00000142945	KIF2C	ENSG00000142945.25	-1.62110963762747	-10.3767572843968	9.65293397422247e-16	1.61772324644371e-13
ENSG00000138448.14	ENSG00000138448	ENSG00000138448_015	chr2	dexseq_prepare_annotation2.py	exon	187511413	187511604	.	+	.	ENST00000261023+ENST00000433736+ENST00000374907__exon_number_015__gene_id_ENSG00000138448	ITGAV	ENSG00000138448.14	0.661903367757859	9.38054267528224	1.09390175590249e-15	1.83091806394179e-13
ENSG00000120705.8	ENSG00000120705	ENSG00000120705_009	chr5	dexseq_prepare_annotation2.py	exon	137847164	137847213	.	-	.	ENST00000506345+ENST00000503014+ENST00000360541+ENST00000499810__exon_number_009__gene_id_ENSG00000120705	ETF1	ENSG00000120705.8	-2.13638912888538	-9.32472897360347	1.10185801711963e-15	1.84188551238818e-13
ENSG00000105135.15	ENSG00000105135	ENSG00000105135_016	chr19	dexseq_prepare_annotation2.py	exon	15227094	15227132	.	-	.	ENST00000533086+ENST00000524779+ENST00000534378+ENST00000263383+ENST00000525880+ENST00000596093+ENST00000598709+ENST00000534806__exon_number_016__gene_id_ENSG00000105135	ILVBL	ENSG00000105135.15	-1.44818702565795	-9.10371611725157	1.1208988296393e-15	1.87133061352327e-13
ENSG00000263719.ENSG00000160551.16	ENSG00000263719+ENSG00000160551	ENSG00000263719+ENSG00000160551_017	chr17	dexseq_prepare_annotation2.py	exon	27809215	27809306	.	+	.	ENST00000577583+ENST00000261716+ENST00000536202__exon_number_017__gene_id_ENSG00000263719+ENSG00000160551		ENSG00000263719.ENSG00000160551.16	0.858427270960659	9.37006081416778	1.15579244559935e-15	1.92713337098397e-13
ENSG00000166444.27	ENSG00000166444	ENSG00000166444_028	chr11	dexseq_prepare_annotation2.py	exon	8724205	8724220	.	-	.	ENST00000313726+ENST00000526701+ENST00000533081+ENST00000530559+ENST00000534127+ENST00000526757+ENST00000534278+ENST00000530991+ENST00000530922+ENST00000357665+ENST00000530438+ENST00000526099__exon_number_028__gene_id_ENSG00000166444	ST5	ENSG00000166444.27	-1.21723855840113	-8.26729993745228	1.18113352278541e-15	1.96688709551963e-13
ENSG00000163520.30	ENSG00000163520	ENSG00000163520_031	chr3	dexseq_prepare_annotation2.py	exon	13679881	13679907	.	+	.	ENST00000404922+ENST00000421373+ENST00000295760__exon_number_031__gene_id_ENSG00000163520	FBLN2	ENSG00000163520.30	-2.34861020487821	-9.71898628708567	1.19747608937592e-15	1.9915742382774e-13
ENSG00000085563.20	ENSG00000085563	ENSG00000085563_021	chr7	dexseq_prepare_annotation2.py	exon	87170673	87170780	.	-	.	ENST00000265724+ENST00000543898__exon_number_021__gene_id_ENSG00000085563	ABCB1	ENSG00000085563.20	0.948251282573242	10.1662281722675	1.22453187103345e-15	2.03399393899685e-13
ENSG00000159216.34	ENSG00000159216	ENSG00000159216_035	chr21	dexseq_prepare_annotation2.py	exon	36837482	36837627	.	-	.	ENST00000494829__exon_number_035__gene_id_ENSG00000159216	RUNX1	ENSG00000159216.34	1.95087827362621	9.35532401712065	1.24876252374968e-15	2.07161966993022e-13
ENSG00000124721.35	ENSG00000124721	ENSG00000124721_036	chr6	dexseq_prepare_annotation2.py	exon	38802355	38802417	.	+	.	ENST00000449981+ENST00000441566+ENST00000327475+ENST00000359357__exon_number_036__gene_id_ENSG00000124721	DNAH8	ENSG00000124721.35	2.05153023376859	9.16137875323038	1.25359794053482e-15	2.07701551708157e-13
ENSG00000254485.ENSG00000196220.ENSG00000206573.106	ENSG00000254485+ENSG00000196220+ENSG00000206573	ENSG00000254485+ENSG00000196220+ENSG00000206573_107	chr3	dexseq_prepare_annotation2.py	exon	9439178	9439179	.	-	.	ENST00000520447+ENST00000518437+ENST00000469846__exon_number_107__gene_id_ENSG00000254485+ENSG00000196220+ENSG00000206573		ENSG00000254485.ENSG00000196220.ENSG00000206573.106	1.61362790740565	8.49077647687014	1.26516802639973e-15	2.09354197679981e-13
ENSG00000235098.2	ENSG00000235098	ENSG00000235098_003	chr1	dexseq_prepare_annotation2.py	exon	1354260	1354517	.	-	.	ENST00000427211+ENST00000520296+ENST00000537107+ENST00000454272__exon_number_003__gene_id_ENSG00000235098	ANKRD65	ENSG00000235098.2	-3.02667544966544	-10.9264301864454	1.27168983217943e-15	2.10168366698047e-13
ENSG00000240194.3	ENSG00000240194	ENSG00000240194_004	chr1	dexseq_prepare_annotation2.py	exon	111027449	111027566	.	+	.	ENST00000474680__exon_number_004__gene_id_ENSG00000240194	CYMP	ENSG00000240194.3	-1.77922123656432	-10.3003399479184	1.32028968140853e-15	2.17925852294076e-13
ENSG00000171863.ENSG00000252531.26	ENSG00000171863+ENSG00000252531	ENSG00000171863+ENSG00000252531_027	chr2	dexseq_prepare_annotation2.py	exon	3628509	3628509	.	+	.	ENST00000304921+ENST00000462576+ENST00000403564__exon_number_027__gene_id_ENSG00000171863+ENSG00000252531		ENSG00000171863.ENSG00000252531.26	0.614038089987778	9.4014428450193	1.33285461053133e-15	2.19723426762742e-13
ENSG00000268465.ENSG00000269751.ENSG00000182324.ENSG00000105447.ENSG00000105443.18	ENSG00000268465+ENSG00000269751+ENSG00000182324+ENSG00000105447+ENSG00000105443	ENSG00000268465+ENSG00000269751+ENSG00000182324+ENSG00000105447+ENSG00000105443_019	chr19	dexseq_prepare_annotation2.py	exon	48969094	48969214	.	+	.	ENST00000342291+ENST00000391884+ENST00000595676__exon_number_019__gene_id_ENSG00000268465+ENSG00000269751+ENSG00000182324+ENSG00000105447+ENSG00000105443		ENSG00000268465.ENSG00000269751.ENSG00000182324.ENSG00000105447.ENSG00000105443.18	0.938236132736328	9.28278589692467	1.37790554181141e-15	2.26865145555304e-13
ENSG00000050438.25	ENSG00000050438	ENSG00000050438_026	chr12	dexseq_prepare_annotation2.py	exon	51852343	51852434	.	+	.	ENST00000514353+ENST00000319957+ENST00000547697+ENST00000535225+ENST00000453097+ENST00000551071+ENST00000604314+ENST00000394856+ENST00000358657__exon_number_026__gene_id_ENSG00000050438	SLC4A8	ENSG00000050438.25	-5.66532370411913	-9.7733475965113	1.44368674661816e-15	2.37397822386877e-13
ENSG00000227195.15	ENSG00000227195	ENSG00000227195_016	chr20	dexseq_prepare_annotation2.py	exon	26168717	26168735	.	-	.	ENST00000596537+ENST00000608084__exon_number_016__gene_id_ENSG00000227195	MIR663A	ENSG00000227195.15	0.910845294089855	8.73332284072556	1.44577545165905e-15	2.37443737568967e-13
ENSG00000163520.28	ENSG00000163520	ENSG00000163520_029	chr3	dexseq_prepare_annotation2.py	exon	13679597	13679615	.	+	.	ENST00000404922+ENST00000295761+ENST00000295760__exon_number_029__gene_id_ENSG00000163520	FBLN2	ENSG00000163520.28	-2.68027990847748	-9.67628846543459	1.46784925507231e-15	2.40767643686373e-13
ENSG00000223756.24	ENSG00000223756	ENSG00000223756_025	chr11	dexseq_prepare_annotation2.py	exon	3430192	3430208	.	+	.	ENST00000529482__exon_number_025__gene_id_ENSG00000223756	TSSC2	ENSG00000223756.24	2.60933624581052	10.2710498099773	1.48888814385522e-15	2.43913707881361e-13
ENSG00000026559.15	ENSG00000026559	ENSG00000026559_016	chr20	dexseq_prepare_annotation2.py	exon	49639619	49639631	.	-	.	ENST00000424171+ENST00000371571+ENST00000439216__exon_number_016__gene_id_ENSG00000026559	KCNG1	ENSG00000026559.15	-0.974099026020804	-10.8789313752716	1.50662948153162e-15	2.46512386316138e-13
ENSG00000240207.ENSG00000118855.26	ENSG00000240207+ENSG00000118855	ENSG00000240207+ENSG00000118855_027	chr3	dexseq_prepare_annotation2.py	exon	158519926	158519944	.	+	.	ENST00000392813+ENST00000471266+ENST00000264266+ENST00000484166+ENST00000480292+ENST00000415822__exon_number_027__gene_id_ENSG00000240207+ENSG00000118855		ENSG00000240207.ENSG00000118855.26	-1.035932872277	-8.82379525584808	1.52178623746999e-15	2.4868223369027e-13
ENSG00000133958.47	ENSG00000133958	ENSG00000133958_048	chr14	dexseq_prepare_annotation2.py	exon	94148963	94149040	.	+	.	ENST00000256339+ENST00000553484+ENST00000393151+ENST00000555664__exon_number_048__gene_id_ENSG00000133958	UNC79	ENSG00000133958.47	-0.929767688733899	-9.58138158333113	1.5460563767807e-15	2.52334091882981e-13
ENSG00000085760.9	ENSG00000085760	ENSG00000085760_010	chr2	dexseq_prepare_annotation2.py	exon	55473473	55473597	.	-	.	ENST00000394600+ENST00000263629+ENST00000403721+ENST00000418823__exon_number_010__gene_id_ENSG00000085760	MTIF2	ENSG00000085760.9	1.15636251698733	9.11905886913713	1.58513786559285e-15	2.58391255899162e-13
ENSG00000268465.ENSG00000269751.ENSG00000182324.ENSG00000105447.ENSG00000105443.23	ENSG00000268465+ENSG00000269751+ENSG00000182324+ENSG00000105447+ENSG00000105443	ENSG00000268465+ENSG00000269751+ENSG00000182324+ENSG00000105447+ENSG00000105443_024	chr19	dexseq_prepare_annotation2.py	exon	48972563	48972577	.	+	.	ENST00000460595+ENST00000452733+ENST00000427476__exon_number_024__gene_id_ENSG00000268465+ENSG00000269751+ENSG00000182324+ENSG00000105447+ENSG00000105443		ENSG00000268465.ENSG00000269751.ENSG00000182324.ENSG00000105447.ENSG00000105443.23	0.94206337297405	9.23798164092179	1.74936884314434e-15	2.848085339145e-13
ENSG00000104450.14	ENSG00000104450	ENSG00000104450_015	chr8	dexseq_prepare_annotation2.py	exon	101206909	101206912	.	+	.	ENST00000520508__exon_number_015__gene_id_ENSG00000104450	SPAG1	ENSG00000104450.14	2.57317441449829	9.02175795304367	1.78413853912032e-15	2.9010932760898e-13
ENSG00000074181.28	ENSG00000074181	ENSG00000074181_029	chr19	dexseq_prepare_annotation2.py	exon	15296068	15296219	.	-	.	ENST00000601011+ENST00000263388__exon_number_029__gene_id_ENSG00000074181	NOTCH3	ENSG00000074181.28	0.907712426184424	8.71358027237342	1.82744879663736e-15	2.96784017317262e-13
ENSG00000104472.4	ENSG00000104472	ENSG00000104472_005	chr8	dexseq_prepare_annotation2.py	exon	141524393	141524467	.	+	.	ENST00000523569__exon_number_005__gene_id_ENSG00000104472	CHRAC1	ENSG00000104472.4	2.5019836645831	10.8232913782935	1.83823035090558e-15	2.98165961812772e-13
ENSG00000175216.6	ENSG00000175216	ENSG00000175216_007	chr11	dexseq_prepare_annotation2.py	exon	46765976	46766127	.	-	.	ENST00000312055+ENST00000525896+ENST00000533413+ENST00000529230+ENST00000415402+ENST00000354558__exon_number_007__gene_id_ENSG00000175216	CKAP5	ENSG00000175216.6	0.724138491611949	9.216329794772	1.96315817305376e-15	3.1803647133884e-13
ENSG00000066855.8	ENSG00000066855	ENSG00000066855_009	chr8	dexseq_prepare_annotation2.py	exon	66594588	66594686	.	+	.	ENST00000262146+ENST00000424808+ENST00000518636+ENST00000523222+ENST00000523170+ENST00000517944+ENST00000522239__exon_number_009__gene_id_ENSG00000066855	MTFR1	ENSG00000066855.8	0.659614936477471	8.93557186579247	1.99896709593133e-15	3.2343829872047e-13
ENSG00000255103.ENSG00000127603.30	ENSG00000255103+ENSG00000127603	ENSG00000255103+ENSG00000127603_031	chr1	dexseq_prepare_annotation2.py	exon	39748861	39748973	.	+	.	ENST00000372915+ENST00000567887+ENST00000539005+ENST00000496804+ENST00000524432+ENST00000361689+ENST00000564288+ENST00000485063+ENST00000545844+ENST00000530262+ENST00000317713__exon_number_031__gene_id_ENSG00000255103+ENSG00000127603		ENSG00000255103.ENSG00000127603.30	-3.39633385286882	-9.20101973852512	2.12987487886483e-15	3.4419512482069e-13
ENSG00000174485.33	ENSG00000174485	ENSG00000174485_034	chr15	dexseq_prepare_annotation2.py	exon	66015186	66015286	.	-	.	ENST00000568515+ENST00000431932+ENST00000443035+ENST00000564674__exon_number_034__gene_id_ENSG00000174485	DENND4A	ENSG00000174485.33	-2.42626998386837	-10.3515803195174	2.14709194417843e-15	3.46550675398502e-13
ENSG00000177239.15	ENSG00000177239	ENSG00000177239_016	chr9	dexseq_prepare_annotation2.py	exon	139983633	139983743	.	+	.	ENST00000474902__exon_number_016__gene_id_ENSG00000177239	MAN1B1	ENSG00000177239.15	-1.61793631937906	-9.30409242981139	2.20306168265249e-15	3.55147616856296e-13
ENSG00000065371.11	ENSG00000065371	ENSG00000065371_012	chr3	dexseq_prepare_annotation2.py	exon	123699152	123699212	.	-	.	ENST00000459660+ENST00000484329+ENST00000479867+ENST00000495093__exon_number_012__gene_id_ENSG00000065371	ROPN1	ENSG00000065371.11	-2.88731449656316	-11.0380424201856	2.27723409510531e-15	3.66654248377802e-13
ENSG00000104472	ENSG00000104472	ENSG00000104472_001	chr8	dexseq_prepare_annotation2.py	exon	141521397	141521409	.	+	.	ENST00000220913__exon_number_001__gene_id_ENSG00000104472	CHRAC1	ENSG00000104472	2.30976755420826	10.7506906125241	2.38434576792098e-15	3.8342968181143e-13
ENSG00000106571.3	ENSG00000106571	ENSG00000106571_004	chr7	dexseq_prepare_annotation2.py	exon	42011936	42012038	.	-	.	ENST00000395925+ENST00000479210__exon_number_004__gene_id_ENSG00000106571	GLI3	ENSG00000106571.3	2.45961574342346	9.5655971956463	2.4886682462025e-15	3.99716064385782e-13
ENSG00000172382.13	ENSG00000172382	ENSG00000172382_014	chr16	dexseq_prepare_annotation2.py	exon	2770116	2770216	.	-	.	ENST00000565903+ENST00000302641+ENST00000562249__exon_number_014__gene_id_ENSG00000172382	PRSS27	ENSG00000172382.13	1.04574014452687	10.3115862809413	2.51470550490472e-15	4.03404261325926e-13
ENSG00000162572.28	ENSG00000162572	ENSG00000162572_029	chr1	dexseq_prepare_annotation2.py	exon	1225857	1225935	.	+	.	ENST00000379101+ENST00000338555+ENST00000379116+ENST00000379099+ENST00000325425+ENST00000400928__exon_number_029__gene_id_ENSG00000162572	SCNN1D	ENSG00000162572.28	-2.47602796896578	-9.64893228392229	2.57636665773271e-15	4.12791191161174e-13
ENSG00000136546.16	ENSG00000136546	ENSG00000136546_017	chr2	dexseq_prepare_annotation2.py	exon	167301272	167301510	.	-	.	ENST00000419992+ENST00000424326+ENST00000409855__exon_number_017__gene_id_ENSG00000136546	SCN7A	ENSG00000136546.16	-1.69367649506036	-10.727610277787	2.59023876309819e-15	4.14507696306428e-13
ENSG00000134982.ENSG00000272869.ENSG00000258864.ENSG00000212643.ENSG00000153037.66	ENSG00000134982+ENSG00000272869+ENSG00000258864+ENSG00000212643+ENSG00000153037	ENSG00000134982+ENSG00000272869+ENSG00000258864+ENSG00000212643+ENSG00000153037_067	chr5	dexseq_prepare_annotation2.py	exon	112217654	112217746	.	+	.	ENST00000503445__exon_number_067__gene_id_ENSG00000134982+ENSG00000272869+ENSG00000258864+ENSG00000212643+ENSG00000153037		ENSG00000134982.ENSG00000272869.ENSG00000258864.ENSG00000212643.ENSG00000153037.66	-1.54190525601556	-9.74157864486001	2.67654452124052e-15	4.27797229191502e-13
ENSG00000164107	ENSG00000164107	ENSG00000164107_001	chr4	dexseq_prepare_annotation2.py	exon	174446120	174446179	.	-	.	ENST00000503024__exon_number_001__gene_id_ENSG00000164107	HAND2	ENSG00000164107	0.760891849167927	10.9761965461419	2.80728820184785e-15	4.48148384942675e-13
ENSG00000129990.16	ENSG00000129990	ENSG00000129990_017	chr19	dexseq_prepare_annotation2.py	exon	55686540	55686654	.	-	.	ENST00000354308+ENST00000588305+ENST00000537500+ENST00000592956+ENST00000590851__exon_number_017__gene_id_ENSG00000129990	SYT5	ENSG00000129990.16	1.55705763077637	9.05450263522803	2.84581476547434e-15	4.53746664829981e-13
ENSG00000167543.10	ENSG00000167543	ENSG00000167543_011	chr17	dexseq_prepare_annotation2.py	exon	27895360	27895526	.	+	.	ENST00000578749+ENST00000583940+ENST00000582829+ENST00000580183__exon_number_011__gene_id_ENSG00000167543	TP53I13	ENSG00000167543.10	-3.42648444293841	-9.25022146742173	2.90886847416742e-15	4.63237304511162e-13
ENSG00000225210.ENSG00000257227.15	ENSG00000225210+ENSG00000257227	ENSG00000225210+ENSG00000257227_016	chr14	dexseq_prepare_annotation2.py	exon	19655758	19655781	.	+	.	ENST00000418499+ENST00000547220+ENST00000441500+ENST00000551881+ENST00000549484+ENST00000553119__exon_number_016__gene_id_ENSG00000225210+ENSG00000257227		ENSG00000225210.ENSG00000257227.15	0.682841051895418	9.72161411653096	2.93028975763493e-15	4.6608300918348e-13
ENSG00000141002.ENSG00000267048.ENSG00000198211.ENSG00000258839.ENSG00000256390.ENSG00000258947.29	ENSG00000141002+ENSG00000267048+ENSG00000198211+ENSG00000258839+ENSG00000256390+ENSG00000258947	ENSG00000141002+ENSG00000267048+ENSG00000198211+ENSG00000258839+ENSG00000256390+ENSG00000258947_030	chr16	dexseq_prepare_annotation2.py	exon	89961446	89961490	.	+	.	ENST00000263347+ENST00000263346+ENST00000566751+ENST00000562184+ENST00000562256__exon_number_030__gene_id_ENSG00000141002+ENSG00000267048+ENSG00000198211+ENSG00000258839+ENSG00000256390+ENSG00000258947		ENSG00000141002.ENSG00000267048.ENSG00000198211.ENSG00000258839.ENSG00000256390.ENSG00000258947.29	-0.627847803371928	-8.40664537066878	3.08968881776635e-15	4.90841581168204e-13
ENSG00000174844.33	ENSG00000174844	ENSG00000174844_034	chr3	dexseq_prepare_annotation2.py	exon	57407434	57407456	.	-	.	ENST00000351747__exon_number_034__gene_id_ENSG00000174844	DNAH12	ENSG00000174844.33	4.14794352147013	8.66412544180875	3.12508837183168e-15	4.95864989514506e-13
ENSG00000268465.ENSG00000269751.ENSG00000182324.ENSG00000105447.ENSG00000105443.16	ENSG00000268465+ENSG00000269751+ENSG00000182324+ENSG00000105447+ENSG00000105443	ENSG00000268465+ENSG00000269751+ENSG00000182324+ENSG00000105447+ENSG00000105443_017	chr19	dexseq_prepare_annotation2.py	exon	48964927	48965695	.	+	.	ENST00000342291+ENST00000391884__exon_number_017__gene_id_ENSG00000268465+ENSG00000269751+ENSG00000182324+ENSG00000105447+ENSG00000105443		ENSG00000268465.ENSG00000269751.ENSG00000182324.ENSG00000105447.ENSG00000105443.16	0.96593311603266	9.12713759702971	3.1555571781765e-15	5.00094835790672e-13
ENSG00000129270.16	ENSG00000129270	ENSG00000129270_017	chr17	dexseq_prepare_annotation2.py	exon	34106316	34106327	.	-	.	ENST00000587639+ENST00000590643+ENST00000250144+ENST00000589061+ENST00000593125+ENST00000589103__exon_number_017__gene_id_ENSG00000129270	MMP28	ENSG00000129270.16	-6.01856775152733	-9.94105035306621	3.19692322047423e-15	5.06039395460879e-13
ENSG00000125485.8	ENSG00000125485	ENSG00000125485_009	chr9	dexseq_prepare_annotation2.py	exon	135505766	135505790	.	-	.	ENST00000372159+ENST00000438527__exon_number_009__gene_id_ENSG00000125485	DDX31	ENSG00000125485.8	-1.79750061478308	-9.28756401406019	3.2820589877572e-15	5.18889571676477e-13
ENSG00000143862	ENSG00000143862	ENSG00000143862_001	chr1	dexseq_prepare_annotation2.py	exon	202102532	202103510	.	-	.	ENST00000272217__exon_number_001__gene_id_ENSG00000143862	ARL8A	ENSG00000143862	1.77367612721657	12.8082551287616	3.34153725359862e-15	5.27657282180166e-13
ENSG00000111641.12	ENSG00000111641	ENSG00000111641_013	chr12	dexseq_prepare_annotation2.py	exon	6669910	6669953	.	-	.	ENST00000399466+ENST00000382421+ENST00000544630+ENST00000541778+ENST00000536506+ENST00000322166+ENST00000537442+ENST00000545200+ENST00000537708__exon_number_013__gene_id_ENSG00000111641	NOP2	ENSG00000111641.12	-0.804891075194898	-8.58148833761434	3.36884744694578e-15	5.31330408272979e-13
ENSG00000143224.13	ENSG00000143224	ENSG00000143224_014	chr1	dexseq_prepare_annotation2.py	exon	161136890	161137024	.	+	.	ENST00000432542+ENST00000367999+ENST00000352210+ENST00000495483+ENST00000479246+ENST00000468968+ENST00000539753+ENST00000497522+ENST00000544598+ENST00000470607+ENST00000490768__exon_number_014__gene_id_ENSG00000143224	PPOX	ENSG00000143224.13	1.65362105060911	9.06018154873969	3.50416955811986e-15	5.5200976921441e-13
ENSG00000259905.5	ENSG00000259905	ENSG00000259905_006	chr15	dexseq_prepare_annotation2.py	exon	24758217	24758291	.	+	.	ENST00000565512+ENST00000565893__exon_number_006__gene_id_ENSG00000259905	PWRN1	ENSG00000259905.5	0.9384601363948	9.01369505661851	3.55633579661791e-15	5.59555750484166e-13
ENSG00000139625.1	ENSG00000139625	ENSG00000139625_002	chr12	dexseq_prepare_annotation2.py	exon	53874280	53874904	.	-	.	ENST00000267079+ENST00000547020__exon_number_002__gene_id_ENSG00000139625	MAP3K12	ENSG00000139625.1	1.52428105708349	8.92906811074747	3.67997658093968e-15	5.78316032220439e-13
ENSG00000049759.91	ENSG00000049759	ENSG00000049759_092	chr18	dexseq_prepare_annotation2.py	exon	56063813	56063936	.	+	.	ENST00000456986+ENST00000456173+ENST00000590506+ENST00000256832+ENST00000357895+ENST00000589054+ENST00000400345+ENST00000382850__exon_number_092__gene_id_ENSG00000049759	NEDD4L	ENSG00000049759.91	-1.09169245138535	-8.74683987585895	3.69167632380372e-15	5.7946070641408e-13
ENSG00000257062.ENSG00000111700.ENSG00000134538.ENSG00000205754.ENSG00000257046.35	ENSG00000257062+ENSG00000111700+ENSG00000134538+ENSG00000205754+ENSG00000257046	ENSG00000257062+ENSG00000111700+ENSG00000134538+ENSG00000205754+ENSG00000257046_036	chr12	dexseq_prepare_annotation2.py	exon	21207386	21207502	.	+	.	ENST00000554957+ENST00000381541+ENST00000421593__exon_number_036__gene_id_ENSG00000257062+ENSG00000111700+ENSG00000134538+ENSG00000205754+ENSG00000257046		ENSG00000257062.ENSG00000111700.ENSG00000134538.ENSG00000205754.ENSG00000257046.35	1.31043996342978	8.69751367635618	3.73167518616545e-15	5.85039284682202e-13
ENSG00000168615.26	ENSG00000168615	ENSG00000168615_027	chr8	dexseq_prepare_annotation2.py	exon	38940487	38940592	.	+	.	ENST00000487273+ENST00000481873__exon_number_027__gene_id_ENSG00000168615	ADAM9	ENSG00000168615.26	-1.15820543389312	-9.14563706477934	3.74987817945982e-15	5.87191544707729e-13
ENSG00000106571	ENSG00000106571	ENSG00000106571_001	chr7	dexseq_prepare_annotation2.py	exon	42000548	42003679	.	-	.	ENST00000395925__exon_number_001__gene_id_ENSG00000106571	GLI3	ENSG00000106571	2.5828402836222	9.47871484476896	3.76702070562102e-15	5.89172814103697e-13
ENSG00000257062.ENSG00000111700.ENSG00000134538.ENSG00000205754.ENSG00000257046.41	ENSG00000257062+ENSG00000111700+ENSG00000134538+ENSG00000205754+ENSG00000257046	ENSG00000257062+ENSG00000111700+ENSG00000134538+ENSG00000205754+ENSG00000257046_042	chr12	dexseq_prepare_annotation2.py	exon	21220253	21220284	.	+	.	ENST00000585342+ENST00000543498+ENST00000545916+ENST00000540229+ENST00000592513+ENST00000381541+ENST00000554957+ENST00000590779+ENST00000421593+ENST00000553473+ENST00000593147__exon_number_042__gene_id_ENSG00000257062+ENSG00000111700+ENSG00000134538+ENSG00000205754+ENSG00000257046		ENSG00000257062.ENSG00000111700.ENSG00000134538.ENSG00000205754.ENSG00000257046.41	1.30950152622301	8.69530765391569	3.78134997522869e-15	5.90709888630309e-13
ENSG00000118058.1	ENSG00000118058	ENSG00000118058_002	chr11	dexseq_prepare_annotation2.py	exon	118307225	118307227	.	+	.	ENST00000531904+ENST00000534358__exon_number_002__gene_id_ENSG00000118058	KMT2A	ENSG00000118058.1	2.37733543497766	8.61256355439265	3.81973192726149e-15	5.95996269868141e-13
ENSG00000175203.59	ENSG00000175203	ENSG00000175203_060	chr12	dexseq_prepare_annotation2.py	exon	57940811	57940903	.	-	.	ENST00000547480+ENST00000548249+ENST00000550201+ENST00000547345+ENST00000546559+ENST00000546670+ENST00000550954+ENST00000549712+ENST00000434715+ENST00000543672+ENST00000550750+ENST00000549394__exon_number_060__gene_id_ENSG00000175203	DCTN2	ENSG00000175203.59	-0.618175380379079	-9.04032507696427	3.8999515176515e-15	6.07790306471812e-13
ENSG00000163491.32	ENSG00000163491	ENSG00000163491_033	chr3	dexseq_prepare_annotation2.py	exon	27329189	27329234	.	-	.	ENST00000424275+ENST00000341435+ENST00000357467+ENST00000574215+ENST00000435584+ENST00000429845__exon_number_033__gene_id_ENSG00000163491	NEK10	ENSG00000163491.32	-1.93348232543396	-8.68916712582376	3.92310750251883e-15	6.10673799164325e-13
ENSG00000138744.ENSG00000198301.50	ENSG00000138744+ENSG00000198301	ENSG00000138744+ENSG00000198301_051	chr4	dexseq_prepare_annotation2.py	exon	76891462	76891531	.	-	.	ENST00000395710+ENST00000395711+ENST00000513089+ENST00000356260+ENST00000507396__exon_number_051__gene_id_ENSG00000138744+ENSG00000198301		ENSG00000138744.ENSG00000198301.50	1.40408707875872	8.57107406065896	3.97960848666816e-15	6.18734816158258e-13
ENSG00000104529.54	ENSG00000104529	ENSG00000104529_055	chr8	dexseq_prepare_annotation2.py	exon	144672008	144672046	.	-	.	ENST00000524883+ENST00000530306+ENST00000531670+ENST00000532741+ENST00000442189+ENST00000528519+ENST00000526710+ENST00000423316+ENST00000532596+ENST00000530545+ENST00000525261+ENST00000529832+ENST00000531281__exon_number_055__gene_id_ENSG00000104529	EEF1D	ENSG00000104529.54	-1.35516004783402	-8.38587736020497	3.99014308075952e-15	6.1963852703364e-13
ENSG00000158286.8	ENSG00000158286	ENSG00000158286_009	chr1	dexseq_prepare_annotation2.py	exon	6268678	6268919	.	+	.	ENST00000485539__exon_number_009__gene_id_ENSG00000158286	RNF207	ENSG00000158286.8	-0.77651900658826	-8.87607633023699	4.06669496031487e-15	6.30779959908319e-13
ENSG00000050438.22	ENSG00000050438	ENSG00000050438_023	chr12	dexseq_prepare_annotation2.py	exon	51847371	51847483	.	+	.	ENST00000514353+ENST00000319957+ENST00000552001+ENST00000547697+ENST00000535225+ENST00000453097+ENST00000551071+ENST00000604314+ENST00000394856+ENST00000358657__exon_number_023__gene_id_ENSG00000050438	SLC4A8	ENSG00000050438.22	-6.84264678260632	-9.55020804230363	4.08086735878575e-15	6.32230905023121e-13
ENSG00000085872.ENSG00000105085.ENSG00000269578.ENSG00000214046.ENSG00000127526.ENSG00000269058.ENSG00000141979.ENSG00000268790.93	ENSG00000085872+ENSG00000105085+ENSG00000269578+ENSG00000214046+ENSG00000127526+ENSG00000269058+ENSG00000141979+ENSG00000268790	ENSG00000085872+ENSG00000105085+ENSG00000269578+ENSG00000214046+ENSG00000127526+ENSG00000269058+ENSG00000141979+ENSG00000268790_094	chr19	dexseq_prepare_annotation2.py	exon	16697716	16698214	.	-	.	ENST00000593779__exon_number_094__gene_id_ENSG00000085872+ENSG00000105085+ENSG00000269578+ENSG00000214046+ENSG00000127526+ENSG00000269058+ENSG00000141979+ENSG00000268790		ENSG00000085872.ENSG00000105085.ENSG00000269578.ENSG00000214046.ENSG00000127526.ENSG00000269058.ENSG00000141979.ENSG00000268790.93	1.02313014272479	8.39109155968382	4.09892929764502e-15	6.34280306952328e-13
ENSG00000005961.5	ENSG00000005961	ENSG00000005961_006	chr17	dexseq_prepare_annotation2.py	exon	42451722	42451838	.	-	.	ENST00000353281+ENST00000262407+ENST00000592462__exon_number_006__gene_id_ENSG00000005961	ITGA2B	ENSG00000005961.5	1.01187802453699	10.0242176892487	4.11154490980432e-15	6.35483093232441e-13
ENSG00000125257.39	ENSG00000125257	ENSG00000125257_040	chr13	dexseq_prepare_annotation2.py	exon	95886864	95887088	.	-	.	ENST00000376887+ENST00000538287+ENST00000431522+ENST00000412704__exon_number_040__gene_id_ENSG00000125257	ABCC4	ENSG00000125257.39	0.597601599793376	9.24193362689138	4.13604052354746e-15	6.3851707009523e-13
ENSG00000170442.12	ENSG00000170442	ENSG00000170442_013	chr12	dexseq_prepare_annotation2.py	exon	52702017	52702048	.	+	.	ENST00000544024+ENST00000293525+ENST00000423955__exon_number_013__gene_id_ENSG00000170442	KRT86	ENSG00000170442.12	-3.08621140584392	-10.5908280456397	4.2371298564187e-15	6.5335447005755e-13
ENSG00000079215.24	ENSG00000079215	ENSG00000079215_025	chr5	dexseq_prepare_annotation2.py	exon	36671287	36671335	.	+	.	ENST00000265113+ENST00000381918+ENST00000509272+ENST00000505376__exon_number_025__gene_id_ENSG00000079215	SLC1A3	ENSG00000079215.24	-2.9097636233991	-9.45044984865322	4.31097962807409e-15	6.63961700416829e-13
ENSG00000066855.9	ENSG00000066855	ENSG00000066855_010	chr8	dexseq_prepare_annotation2.py	exon	66601801	66601834	.	+	.	ENST00000523222+ENST00000523170+ENST00000518636__exon_number_010__gene_id_ENSG00000066855	MTFR1	ENSG00000066855.9	0.703379458968532	8.80192856938994	4.31934455905512e-15	6.64470142706133e-13
ENSG00000158113	ENSG00000158113	ENSG00000158113_001	chr12	dexseq_prepare_annotation2.py	exon	122652285	122652329	.	+	.	ENST00000537729__exon_number_001__gene_id_ENSG00000158113	LRRC43	ENSG00000158113	0.915373145826151	9.17187604878103	4.35665876655079e-15	6.69311671755693e-13
ENSG00000204745.26	ENSG00000204745	ENSG00000204745_027	chr2	dexseq_prepare_annotation2.py	exon	87412655	87412741	.	+	.	ENST00000454465__exon_number_027__gene_id_ENSG00000204745	AC083899.3	ENSG00000204745.26	0.703193988400951	8.93612071237587	4.3610178121894e-15	6.69311671755693e-13
ENSG00000141013.5	ENSG00000141013	ENSG00000141013_006	chr16	dexseq_prepare_annotation2.py	exon	90086138	90086138	.	+	.	ENST00000568664+ENST00000536122+ENST00000565957+ENST00000563980+ENST00000563936+ENST00000568705__exon_number_006__gene_id_ENSG00000141013	GAS8	ENSG00000141013.5	3.289228257171	10.0049738186998	4.45136580068099e-15	6.82379816702057e-13
ENSG00000148634.48	ENSG00000148634	ENSG00000148634_049	chr10	dexseq_prepare_annotation2.py	exon	69833895	69833950	.	-	.	ENST00000515753__exon_number_049__gene_id_ENSG00000148634	HERC4	ENSG00000148634.48	0.500756750272416	8.92772444549515	4.56792848814847e-15	6.99431402650897e-13
ENSG00000125630.41	ENSG00000125630	ENSG00000125630_042	chr2	dexseq_prepare_annotation2.py	exon	113325544	113325714	.	+	.	ENST00000484574+ENST00000409894+ENST00000448770+ENST00000417433+ENST00000458012+ENST00000263331+ENST00000541869+ENST00000537335+ENST00000333990__exon_number_042__gene_id_ENSG00000125630	POLR1B	ENSG00000125630.41	0.659605894101329	8.65818241863288	4.7230526989915e-15	7.22340817327579e-13
ENSG00000268465.ENSG00000269751.ENSG00000182324.ENSG00000105447.ENSG00000105443.20	ENSG00000268465+ENSG00000269751+ENSG00000182324+ENSG00000105447+ENSG00000105443	ENSG00000268465+ENSG00000269751+ENSG00000182324+ENSG00000105447+ENSG00000105443_021	chr19	dexseq_prepare_annotation2.py	exon	48969279	48969367	.	+	.	ENST00000391884__exon_number_021__gene_id_ENSG00000268465+ENSG00000269751+ENSG00000182324+ENSG00000105447+ENSG00000105443		ENSG00000268465.ENSG00000269751.ENSG00000182324.ENSG00000105447.ENSG00000105443.20	0.890552178388182	9.04916160143107	4.77598872189994e-15	7.29394091805181e-13
ENSG00000104490.49	ENSG00000104490	ENSG00000104490_050	chr8	dexseq_prepare_annotation2.py	exon	102899369	102899455	.	-	.	ENST00000518661+ENST00000311028+ENST00000521964+ENST00000522078__exon_number_050__gene_id_ENSG00000104490	NCALD	ENSG00000104490.49	-1.2655762239728	-8.43057136093339	4.78028774864318e-15	7.29394091805181e-13
ENSG00000073969.5	ENSG00000073969	ENSG00000073969_006	chr17	dexseq_prepare_annotation2.py	exon	44679808	44679889	.	+	.	ENST00000571172__exon_number_006__gene_id_ENSG00000073969	NSF	ENSG00000073969.5	-1.62598869096701	-11.5191128199039	4.89056178273881e-15	7.45353424221314e-13
ENSG00000263798.ENSG00000108439.ENSG00000108465.71	ENSG00000263798+ENSG00000108439+ENSG00000108465	ENSG00000263798+ENSG00000108439+ENSG00000108465_072	chr17	dexseq_prepare_annotation2.py	exon	46051947	46051949	.	+	.	ENST00000581662+ENST00000583363+ENST00000583182+ENST00000579605+ENST00000584168+ENST00000580287+ENST00000584063+ENST00000585163__exon_number_072__gene_id_ENSG00000263798+ENSG00000108439+ENSG00000108465		ENSG00000263798.ENSG00000108439.ENSG00000108465.71	1.1241239930923	8.31211711566019	4.93280314474339e-15	7.50919134871829e-13
ENSG00000104915.30	ENSG00000104915	ENSG00000104915_031	chr19	dexseq_prepare_annotation2.py	exon	13261053	13261101	.	-	.	ENST00000588848+ENST00000440593+ENST00000343587+ENST00000591843+ENST00000591197__exon_number_031__gene_id_ENSG00000104915	STX10	ENSG00000104915.30	0.72967932950947	9.26491668020119	5.11296496384122e-15	7.77443207978183e-13
ENSG00000181090.16	ENSG00000181090	ENSG00000181090_017	chr9	dexseq_prepare_annotation2.py	exon	140638516	140638542	.	+	.	ENST00000478940+ENST00000460843+ENST00000462484+ENST00000371394+ENST00000462942+ENST00000334856__exon_number_017__gene_id_ENSG00000181090	EHMT1	ENSG00000181090.16	-4.74739969751116	-9.97018177382147	5.13902000625058e-15	7.80500559328951e-13
ENSG00000166689.47	ENSG00000166689	ENSG00000166689_048	chr11	dexseq_prepare_annotation2.py	exon	16872738	16872744	.	-	.	ENST00000355661+ENST00000448080+ENST00000531066__exon_number_048__gene_id_ENSG00000166689	PLEKHA7	ENSG00000166689.47	-1.64316022276308	-8.60022952251421	5.19876733430027e-15	7.88662019816821e-13
ENSG00000196549.26	ENSG00000196549	ENSG00000196549_027	chr3	dexseq_prepare_annotation2.py	exon	154836535	154836580	.	+	.	ENST00000493237+ENST00000360490+ENST00000481828+ENST00000462745+ENST00000492661+ENST00000460393__exon_number_027__gene_id_ENSG00000196549	MME	ENSG00000196549.26	-0.554147088561186	-8.6867157452779	5.26369640636259e-15	7.9758980350544e-13
ENSG00000129270.13	ENSG00000129270	ENSG00000129270_014	chr17	dexseq_prepare_annotation2.py	exon	34105509	34105891	.	-	.	ENST00000250144+ENST00000593125__exon_number_014__gene_id_ENSG00000129270	MMP28	ENSG00000129270.13	1.10945303151285	9.82149605193617	5.32918008077247e-15	8.06505080265828e-13
ENSG00000147010.24	ENSG00000147010	ENSG00000147010_025	chrX	dexseq_prepare_annotation2.py	exon	19701941	19701941	.	-	.	ENST00000379697+ENST00000397821+ENST00000379726+ENST00000432234+ENST00000379698__exon_number_025__gene_id_ENSG00000147010	SH3KBP1	ENSG00000147010.24	4.41903462854034	9.40579911157777	5.3348250268304e-15	8.06505080265828e-13
ENSG00000177542.48	ENSG00000177542	ENSG00000177542_049	chr11	dexseq_prepare_annotation2.py	exon	796201	796203	.	-	.	ENST00000530360+ENST00000320230__exon_number_049__gene_id_ENSG00000177542	SLC25A22	ENSG00000177542.48	0.536266806434746	8.8615875425059	5.36378087149046e-15	8.09949428675167e-13
ENSG00000066855.7	ENSG00000066855	ENSG00000066855_008	chr8	dexseq_prepare_annotation2.py	exon	66594563	66594587	.	+	.	ENST00000522239__exon_number_008__gene_id_ENSG00000066855	MTFR1	ENSG00000066855.7	0.679958824794166	8.75952078989066	5.51210882953433e-15	8.31390741182936e-13
ENSG00000104529.59	ENSG00000104529	ENSG00000104529_060	chr8	dexseq_prepare_annotation2.py	exon	144672142	144672157	.	-	.	ENST00000524883+ENST00000530306+ENST00000524900+ENST00000531670+ENST00000532741+ENST00000526135+ENST00000442189+ENST00000531953+ENST00000528519+ENST00000526710+ENST00000423316+ENST00000526133+ENST00000532596+ENST00000530545+ENST00000525261+ENST00000534804+ENST00000529832+ENST00000531281__exon_number_060__gene_id_ENSG00000104529	EEF1D	ENSG00000104529.59	-1.12979814770898	-8.33574605420429	5.55378771292131e-15	8.35995218400195e-13
ENSG00000223647.3	ENSG00000223647	ENSG00000223647_004	chr2	dexseq_prepare_annotation2.py	exon	32028016	32028184	.	-	.	ENST00000416279__exon_number_004__gene_id_ENSG00000223647	AL133249.1	ENSG00000223647.3	1.27259619068976	12.5957626344212	5.55537814120323e-15	8.35995218400195e-13
ENSG00000141469.6	ENSG00000141469	ENSG00000141469_007	chr18	dexseq_prepare_annotation2.py	exon	43304915	43304978	.	+	.	ENST00000502059+ENST00000402943+ENST00000535474+ENST00000587601+ENST00000588179+ENST00000586951+ENST00000586056+ENST00000415427+ENST00000321925__exon_number_007__gene_id_ENSG00000141469	SLC14A1	ENSG00000141469.6	1.23398073495151	9.3968208212892	5.56839162629051e-15	8.36993683831721e-13
ENSG00000091536.7	ENSG00000091536	ENSG00000091536_008	chr17	dexseq_prepare_annotation2.py	exon	18028546	18028880	.	+	.	ENST00000583079__exon_number_008__gene_id_ENSG00000091536	MYO15A	ENSG00000091536.7	1.06022868689375	8.29787596563254	5.71279395883705e-15	8.57716531883885e-13
ENSG00000166689.48	ENSG00000166689	ENSG00000166689_049	chr11	dexseq_prepare_annotation2.py	exon	16872745	16872838	.	-	.	ENST00000355661+ENST00000528376+ENST00000448080+ENST00000531066__exon_number_049__gene_id_ENSG00000166689	PLEKHA7	ENSG00000166689.48	-1.75927628855375	-8.58376308369894	5.74428221793918e-15	8.60637176115448e-13
ENSG00000238542.ENSG00000163492.ENSG00000155657.230	ENSG00000238542+ENSG00000163492+ENSG00000155657	ENSG00000238542+ENSG00000163492+ENSG00000155657_231	chr2	dexseq_prepare_annotation2.py	exon	179544326	179544409	.	-	.	ENST00000342992+ENST00000589042+ENST00000591111__exon_number_231__gene_id_ENSG00000238542+ENSG00000163492+ENSG00000155657		ENSG00000238542.ENSG00000163492.ENSG00000155657.230	-0.967544419890138	-8.1118719368357	5.74536408740251e-15	8.60637176115448e-13
ENSG00000100106.ENSG00000100101.22	ENSG00000100106+ENSG00000100101	ENSG00000100106+ENSG00000100101_023	chr22	dexseq_prepare_annotation2.py	exon	38106434	38106573	.	+	.	ENST00000406386+ENST00000344404+ENST00000455236+ENST00000492485__exon_number_023__gene_id_ENSG00000100106+ENSG00000100101		ENSG00000100106.ENSG00000100101.22	-2.92430334555063	-8.52688876807145	5.8063461410677e-15	8.68780334462013e-13
ENSG00000168137.53	ENSG00000168137	ENSG00000168137_054	chr3	dexseq_prepare_annotation2.py	exon	9490072	9490158	.	+	.	ENST00000407969+ENST00000302463+ENST00000402198+ENST00000413704+ENST00000488236+ENST00000466242+ENST00000399686+ENST00000421188+ENST00000443339+ENST00000493918+ENST00000402466+ENST00000406341__exon_number_054__gene_id_ENSG00000168137	SETD5	ENSG00000168137.53	-0.609395249266248	-9.16983050426636	5.95976003354099e-15	8.90719397632478e-13
ENSG00000143226.ENSG00000244682.ENSG00000273112.ENSG00000072694.58	ENSG00000143226+ENSG00000244682+ENSG00000273112+ENSG00000072694	ENSG00000143226+ENSG00000244682+ENSG00000273112+ENSG00000072694_059	chr1	dexseq_prepare_annotation2.py	exon	161561088	161561090	.	+	.	ENST00000466542+ENST00000482226+ENST00000473530__exon_number_059__gene_id_ENSG00000143226+ENSG00000244682+ENSG00000273112+ENSG00000072694		ENSG00000143226.ENSG00000244682.ENSG00000273112.ENSG00000072694.58	1.1411992431068	8.47467071185163	5.9697890119549e-15	8.91203246560575e-13
ENSG00000104447.31	ENSG00000104447	ENSG00000104447_032	chr8	dexseq_prepare_annotation2.py	exon	116821859	116821899	.	-	.	ENST00000422939__exon_number_032__gene_id_ENSG00000104447	TRPS1	ENSG00000104447.31	1.79921419940214	9.00066596804488	6.17868499698653e-15	9.21340230312007e-13
ENSG00000114416.6	ENSG00000114416	ENSG00000114416_007	chr3	dexseq_prepare_annotation2.py	exon	180630326	180630458	.	+	.	ENST00000357559+ENST00000305586+ENST00000475315+ENST00000491674__exon_number_007__gene_id_ENSG00000114416	FXR1	ENSG00000114416.6	-1.4034088242106	-8.45438148944847	6.19009754942323e-15	9.21994302645193e-13
ENSG00000166387.10	ENSG00000166387	ENSG00000166387_011	chr11	dexseq_prepare_annotation2.py	exon	7586988	7586998	.	+	.	ENST00000299492+ENST00000524548+ENST00000527790__exon_number_011__gene_id_ENSG00000166387	PPFIBP2	ENSG00000166387.10	-0.592282040934441	-8.25580231425579	6.21586946533023e-15	9.24783246008575e-13
ENSG00000008710.107	ENSG00000008710	ENSG00000008710_108	chr16	dexseq_prepare_annotation2.py	exon	2157884	2158017	.	-	.	ENST00000487932+ENST00000496574+ENST00000473780+ENST00000488185+ENST00000423118+ENST00000262304__exon_number_108__gene_id_ENSG00000008710	PKD1	ENSG00000008710.107	-1.22742918178098	-8.21695038260181	6.25296081163536e-15	9.29248044874763e-13
ENSG00000138744.ENSG00000198301.62	ENSG00000138744+ENSG00000198301	ENSG00000138744+ENSG00000198301_063	chr4	dexseq_prepare_annotation2.py	exon	76902525	76902623	.	-	.	ENST00000395710+ENST00000395711+ENST00000356260+ENST00000503411+ENST00000514710+ENST00000504975__exon_number_063__gene_id_ENSG00000138744+ENSG00000198301		ENSG00000138744.ENSG00000198301.62	1.26092722558873	8.49121442829827	6.53211337480205e-15	9.69634594194881e-13
ENSG00000227195.19	ENSG00000227195	ENSG00000227195_020	chr20	dexseq_prepare_annotation2.py	exon	26172450	26172497	.	-	.	ENST00000609914+ENST00000594150+ENST00000596223+ENST00000601901+ENST00000596537+ENST00000598448+ENST00000608521+ENST00000598150+ENST00000608084+ENST00000600225+ENST00000427348+ENST00000432499+ENST00000609012+ENST00000600263+ENST00000596767+ENST00000594130+ENST00000596058+ENST00000597361+ENST00000597267+ENST00000596111+ENST00000601079+ENST00000609202+ENST00000608487+ENST00000598451+ENST00000593517…	MIR663A	ENSG00000227195.19	0.819884724947484	8.48956435093683	6.5992070076097e-15	9.78487166048091e-13
ENSG00000150093.55	ENSG00000150093	ENSG00000150093_056	chr10	dexseq_prepare_annotation2.py	exon	33247414	33247814	.	-	.	ENST00000439974__exon_number_056__gene_id_ENSG00000150093	ITGB1	ENSG00000150093.55	0.715735088752752	9.44197380268154	6.75876455638429e-15	1.00101422417366e-12
ENSG00000104450	ENSG00000104450	ENSG00000104450_001	chr8	dexseq_prepare_annotation2.py	exon	101170134	101170262	.	+	.	ENST00000520643__exon_number_001__gene_id_ENSG00000104450	SPAG1	ENSG00000104450	1.56570478476691	8.77878323114684	7.03803960732347e-15	1.04120139047599e-12
ENSG00000150776.1	ENSG00000150776	ENSG00000150776_002	chr11	dexseq_prepare_annotation2.py	exon	111945011	111945012	.	+	.	ENST00000420986+ENST00000532163__exon_number_002__gene_id_ENSG00000150776	C11orf57	ENSG00000150776.1	-1.27301778059508	-8.97570298903919	7.05388438126198e-15	1.04237028860131e-12
ENSG00000157837.6	ENSG00000157837	ENSG00000157837_007	chr12	dexseq_prepare_annotation2.py	exon	121206241	121206291	.	-	.	ENST00000536996+ENST00000392495+ENST00000545209+ENST00000353487__exon_number_007__gene_id_ENSG00000157837	SPPL3	ENSG00000157837.6	-2.48975311138164	-11.393768442216	7.08249134778939e-15	1.04531395205966e-12
ENSG00000052749.21	ENSG00000052749	ENSG00000052749_022	chr10	dexseq_prepare_annotation2.py	exon	99130680	99130838	.	-	.	ENST00000315563+ENST00000536831+ENST00000370992+ENST00000479481+ENST00000414986__exon_number_022__gene_id_ENSG00000052749	RRP12	ENSG00000052749.21	1.61499604488946	10.7040543776397	7.08973660920496e-15	1.04531395205966e-12
ENSG00000148773.13	ENSG00000148773	ENSG00000148773_014	chr10	dexseq_prepare_annotation2.py	exon	129913192	129913773	.	-	.	ENST00000368654__exon_number_014__gene_id_ENSG00000148773	MKI67	ENSG00000148773.13	1.55158878332062	9.26462456885264	7.24599450620695e-15	1.0671536375909e-12
ENSG00000113163.13	ENSG00000113163	ENSG00000113163_014	chr5	dexseq_prepare_annotation2.py	exon	74677895	74677902	.	-	.	ENST00000508692+ENST00000261415+ENST00000380494+ENST00000357457+ENST00000405807__exon_number_014__gene_id_ENSG00000113163	COL4A3BP	ENSG00000113163.13	-1.98268886088569	-9.42347669870392	7.36759057254458e-15	1.08384525797135e-12
ENSG00000215021.ENSG00000238795.41	ENSG00000215021+ENSG00000238795	ENSG00000215021+ENSG00000238795_042	chr12	dexseq_prepare_annotation2.py	exon	7079844	7079865	.	-	.	ENST00000399433+ENST00000535923+ENST00000546111+ENST00000543465+ENST00000542294__exon_number_042__gene_id_ENSG00000215021+ENSG00000238795		ENSG00000215021.ENSG00000238795.41	1.41223629513782	8.86073331845907	8.18715682903672e-15	1.20306281457991e-12
ENSG00000149972.5	ENSG00000149972	ENSG00000149972_006	chr11	dexseq_prepare_annotation2.py	exon	99196077	99196215	.	+	.	ENST00000528727+ENST00000524871+ENST00000527185__exon_number_006__gene_id_ENSG00000149972	CNTN5	ENSG00000149972.5	0.578704924940667	8.78288067170012	8.31708928367415e-15	1.22078869125536e-12
ENSG00000159023.32	ENSG00000159023	ENSG00000159023_033	chr1	dexseq_prepare_annotation2.py	exon	29435871	29435949	.	+	.	ENST00000462032+ENST00000398863+ENST00000347529+ENST00000356093+ENST00000373798+ENST00000349460+ENST00000343067+ENST00000460378__exon_number_033__gene_id_ENSG00000159023	EPB41	ENSG00000159023.32	-0.761845169422028	-9.3059927504731	8.59024243319664e-15	1.2594735112502e-12
ENSG00000085872.ENSG00000105085.ENSG00000269578.ENSG00000214046.ENSG00000127526.ENSG00000269058.ENSG00000141979.ENSG00000268790.92	ENSG00000085872+ENSG00000105085+ENSG00000269578+ENSG00000214046+ENSG00000127526+ENSG00000269058+ENSG00000141979+ENSG00000268790	ENSG00000085872+ENSG00000105085+ENSG00000269578+ENSG00000214046+ENSG00000127526+ENSG00000269058+ENSG00000141979+ENSG00000268790_093	chr19	dexseq_prepare_annotation2.py	exon	16689221	16689588	.	-	.	ENST00000597244__exon_number_093__gene_id_ENSG00000085872+ENSG00000105085+ENSG00000269578+ENSG00000214046+ENSG00000127526+ENSG00000269058+ENSG00000141979+ENSG00000268790		ENSG00000085872.ENSG00000105085.ENSG00000269578.ENSG00000214046.ENSG00000127526.ENSG00000269058.ENSG00000141979.ENSG00000268790.92	1.13911307484063	8.27495416558547	8.78100325527417e-15	1.28600536737007e-12
ENSG00000225210.ENSG00000257227.10	ENSG00000225210+ENSG00000257227	ENSG00000225210+ENSG00000257227_011	chr14	dexseq_prepare_annotation2.py	exon	19653625	19653772	.	+	.	ENST00000549484+ENST00000418499+ENST00000441500+ENST00000551881__exon_number_011__gene_id_ENSG00000225210+ENSG00000257227		ENSG00000225210.ENSG00000257227.10	-1.73597745800257	-9.47618282407274	8.93450266220911e-15	1.30702709959911e-12
ENSG00000150672.ENSG00000256466.80	ENSG00000150672+ENSG00000256466	ENSG00000150672+ENSG00000256466_081	chr11	dexseq_prepare_annotation2.py	exon	84634466	84634633	.	-	.	ENST00000398309__exon_number_081__gene_id_ENSG00000150672+ENSG00000256466		ENSG00000150672.ENSG00000256466.80	1.67372949176222	9.21723897619092	9.1293096101316e-15	1.33403815775132e-12
ENSG00000108312	ENSG00000108312	ENSG00000108312_001	chr17	dexseq_prepare_annotation2.py	exon	42282401	42283961	.	-	.	ENST00000343638+ENST00000302904__exon_number_001__gene_id_ENSG00000108312	UBTF	ENSG00000108312	0.779963986192702	8.87242185020904	9.62451612345215e-15	1.40483676835555e-12
ENSG00000235098.1	ENSG00000235098	ENSG00000235098_002	chr1	dexseq_prepare_annotation2.py	exon	1353804	1354259	.	-	.	ENST00000427211+ENST00000520296+ENST00000537107__exon_number_002__gene_id_ENSG00000235098	ANKRD65	ENSG00000235098.1	-3.03751664560774	-10.3598267227071	9.77605521330624e-15	1.42537057466719e-12
ENSG00000153113.1	ENSG00000153113	ENSG00000153113_002	chr5	dexseq_prepare_annotation2.py	exon	95865525	95865584	.	+	.	ENST00000505143__exon_number_002__gene_id_ENSG00000153113	CAST	ENSG00000153113.1	1.10920194357467	8.18135402021026	9.79312227267406e-15	1.42627424069349e-12
ENSG00000124721.55	ENSG00000124721	ENSG00000124721_056	chr6	dexseq_prepare_annotation2.py	exon	38840312	38840558	.	+	.	ENST00000449981+ENST00000441566+ENST00000327475+ENST00000359357__exon_number_056__gene_id_ENSG00000124721	DNAH8	ENSG00000124721.55	-1.25468490059215	-8.78843583698315	9.84291405602512e-15	1.43193666104183e-12
ENSG00000261360.7	ENSG00000261360	ENSG00000261360_008	chr5	dexseq_prepare_annotation2.py	exon	14664385	14664542	.	-	.	ENST00000563101__exon_number_008__gene_id_ENSG00000261360	CTD-2165H16.4	ENSG00000261360.7	-1.11389240481026	-12.3579675368889	9.87588246958507e-15	1.43514180445614e-12
ENSG00000265381.ENSG00000162734.12	ENSG00000265381+ENSG00000162734	ENSG00000265381+ENSG00000162734_013	chr1	dexseq_prepare_annotation2.py	exon	160183508	160183825	.	+	.	ENST00000368077+ENST00000360472+ENST00000368076__exon_number_013__gene_id_ENSG00000265381+ENSG00000162734		ENSG00000265381.ENSG00000162734.12	2.43291415943995	10.8963815162913	1.03069470996318e-14	1.49612634104854e-12
ENSG00000166747.73	ENSG00000166747	ENSG00000166747_074	chr16	dexseq_prepare_annotation2.py	exon	71842942	71842965	.	-	.	ENST00000566161+ENST00000433195+ENST00000569748+ENST00000565161+ENST00000299980+ENST00000393512+ENST00000570017__exon_number_074__gene_id_ENSG00000166747	AP1G1	ENSG00000166747.73	0.575309872106657	8.52641904341964	1.03713806500903e-14	1.50381581399575e-12
ENSG00000159720.10	ENSG00000159720	ENSG00000159720_011	chr16	dexseq_prepare_annotation2.py	exon	67472725	67472727	.	-	.	ENST00000567694+ENST00000563064+ENST00000290949+ENST00000540149+ENST00000426604+ENST00000568620+ENST00000561852+ENST00000565835+ENST00000602876+ENST00000563305__exon_number_011__gene_id_ENSG00000159720	ATP6V0D1	ENSG00000159720.10	0.814565233487412	8.77739339672866	1.04594359882269e-14	1.51490961285553e-12
ENSG00000166432.2	ENSG00000166432	ENSG00000166432_003	chrX	dexseq_prepare_annotation2.py	exon	101138032	101138611	.	-	.	ENST00000458570+ENST00000494068+ENST00000372782+ENST00000540921__exon_number_003__gene_id_ENSG00000166432	ZMAT1	ENSG00000166432.2	-1.0800683837934	-10.8906521811254	1.04986694190377e-14	1.51891554410691e-12
ENSG00000175198.30	ENSG00000175198	ENSG00000175198_031	chr13	dexseq_prepare_annotation2.py	exon	101179551	101179598	.	+	.	ENST00000428969__exon_number_031__gene_id_ENSG00000175198	PCCA	ENSG00000175198.30	-0.48727120722367	-9.05759550271125	1.05194896979474e-14	1.52025162681063e-12
ENSG00000110075.50	ENSG00000110075	ENSG00000110075_051	chr11	dexseq_prepare_annotation2.py	exon	68355395	68355412	.	+	.	ENST00000529710+ENST00000524845+ENST00000393800+ENST00000393801+ENST00000534534+ENST00000526307+ENST00000265636+ENST00000393799+ENST00000525421+ENST00000534190__exon_number_051__gene_id_ENSG00000110075	PPP6R3	ENSG00000110075.50	-1.14728273024091	-8.50274201803244	1.05563310892462e-14	1.52389755576794e-12
ENSG00000231870.6	ENSG00000231870	ENSG00000231870_007	chr17	dexseq_prepare_annotation2.py	exon	28898337	28898766	.	-	.	ENST00000420566__exon_number_007__gene_id_ENSG00000231870	KRT17P3	ENSG00000231870.6	-1.25799652801881	-13.1334555361208	1.07670753531809e-14	1.55261226592869e-12
ENSG00000167612.23	ENSG00000167612	ENSG00000167612_024	chr12	dexseq_prepare_annotation2.py	exon	52285139	52285222	.	+	.	ENST00000550652+ENST00000340970+ENST00000301190+ENST00000548526+ENST00000547119__exon_number_024__gene_id_ENSG00000167612	ANKRD33	ENSG00000167612.23	1.23179451265983	9.53890673445704	1.07951120029455e-14	1.55494641849672e-12
ENSG00000143224.7	ENSG00000143224	ENSG00000143224_008	chr1	dexseq_prepare_annotation2.py	exon	161136272	161136287	.	+	.	ENST00000367999+ENST00000352210+ENST00000495483+ENST00000479246+ENST00000468968+ENST00000539753+ENST00000497522+ENST00000544598+ENST00000470607__exon_number_008__gene_id_ENSG00000143224	PPOX	ENSG00000143224.7	1.45414225005562	8.84982932006842	1.08661007536712e-14	1.56345556260773e-12
ENSG00000129467.ENSG00000129465.ENSG00000258973.18	ENSG00000129467+ENSG00000129465+ENSG00000258973	ENSG00000129467+ENSG00000129465+ENSG00000258973_019	chr14	dexseq_prepare_annotation2.py	exon	24791431	24791569	.	-	.	ENST00000557056+ENST00000560635+ENST00000554577__exon_number_019__gene_id_ENSG00000129467+ENSG00000129465+ENSG00000258973		ENSG00000129467.ENSG00000129465.ENSG00000258973.18	-0.859596056786823	-8.15076367701946	1.10450012244756e-14	1.5874558057811e-12
ENSG00000085872.ENSG00000105085.ENSG00000269578.ENSG00000214046.ENSG00000127526.ENSG00000269058.ENSG00000141979.ENSG00000268790.95	ENSG00000085872+ENSG00000105085+ENSG00000269578+ENSG00000214046+ENSG00000127526+ENSG00000269058+ENSG00000141979+ENSG00000268790	ENSG00000085872+ENSG00000105085+ENSG00000269578+ENSG00000214046+ENSG00000127526+ENSG00000269058+ENSG00000141979+ENSG00000268790_096	chr19	dexseq_prepare_annotation2.py	exon	16698413	16698796	.	-	.	ENST00000593779__exon_number_096__gene_id_ENSG00000085872+ENSG00000105085+ENSG00000269578+ENSG00000214046+ENSG00000127526+ENSG00000269058+ENSG00000141979+ENSG00000268790		ENSG00000085872.ENSG00000105085.ENSG00000269578.ENSG00000214046.ENSG00000127526.ENSG00000269058.ENSG00000141979.ENSG00000268790.95	0.720581763988286	8.23042559178058	1.17424145718329e-14	1.68584586974296e-12
ENSG00000179603.35	ENSG00000179603	ENSG00000179603_036	chr7	dexseq_prepare_annotation2.py	exon	126746707	126746766	.	-	.	ENST00000480995+ENST00000457830+ENST00000341617+ENST00000472701+ENST00000444921+ENST00000358373+ENST00000339582+ENST00000448250+ENST00000473254+ENST00000405249__exon_number_036__gene_id_ENSG00000179603	GRM8	ENSG00000179603.35	-1.11524459361938	-8.71648019891852	1.20332694276595e-14	1.72571549818179e-12
ENSG00000240731.ENSG00000127054.90	ENSG00000240731+ENSG00000127054	ENSG00000240731+ENSG00000127054_091	chr1	dexseq_prepare_annotation2.py	exon	1256474	1256476	.	-	.	ENST00000534345__exon_number_091__gene_id_ENSG00000240731+ENSG00000127054		ENSG00000240731.ENSG00000127054.90	-1.46159624885785	-8.87251782260001	1.21895550809009e-14	1.74622030221177e-12
ENSG00000133121.27	ENSG00000133121	ENSG00000133121_028	chr13	dexseq_prepare_annotation2.py	exon	33924762	33924767	.	-	.	ENST00000567873__exon_number_028__gene_id_ENSG00000133121	STARD13	ENSG00000133121.27	1.35524843440747	9.39795680407716	1.27522567736525e-14	1.82483820976252e-12
ENSG00000163521.2	ENSG00000163521	ENSG00000163521_003	chr2	dexseq_prepare_annotation2.py	exon	220101488	220101492	.	-	.	ENST00000497855+ENST00000295759+ENST00000409640__exon_number_003__gene_id_ENSG00000163521	GLB1L	ENSG00000163521.2	-1.66670344585966	-8.90668829022538	1.30830743197856e-14	1.87013853855218e-12
ENSG00000138744.ENSG00000198301.52	ENSG00000138744+ENSG00000198301	ENSG00000138744+ENSG00000198301_053	chr4	dexseq_prepare_annotation2.py	exon	76892538	76892611	.	-	.	ENST00000395710+ENST00000395711+ENST00000356260+ENST00000507396+ENST00000513089+ENST00000515836__exon_number_053__gene_id_ENSG00000138744+ENSG00000198301		ENSG00000138744.ENSG00000198301.52	1.79202018429309	8.37855706702431	1.30986887234339e-14	1.87033311389166e-12
ENSG00000148634.20	ENSG00000148634	ENSG00000148634_021	chr10	dexseq_prepare_annotation2.py	exon	69749999	69750157	.	-	.	ENST00000395187+ENST00000373700+ENST00000395198+ENST00000412272+ENST00000473533+ENST00000277817+ENST00000427635__exon_number_021__gene_id_ENSG00000148634	HERC4	ENSG00000148634.20	-0.376423903219263	-8.72934767466258	1.36214853620459e-14	1.94286799149824e-12
ENSG00000186472.3	ENSG00000186472	ENSG00000186472_004	chr7	dexseq_prepare_annotation2.py	exon	82430834	82430852	.	-	.	ENST00000333891__exon_number_004__gene_id_ENSG00000186472	PCLO	ENSG00000186472.3	1.21565519081791	8.89100475338111	1.4199254457674e-14	2.02307770732346e-12
ENSG00000091536.62	ENSG00000091536	ENSG00000091536_063	chr17	dexseq_prepare_annotation2.py	exon	18059584	18059650	.	+	.	ENST00000205890+ENST00000418233+ENST00000536811__exon_number_063__gene_id_ENSG00000091536	MYO15A	ENSG00000091536.62	0.899264047940087	8.15955039955157	1.42889014178421e-14	2.03364232304997e-12
ENSG00000216937.ENSG00000150076.48	ENSG00000216937+ENSG00000150076	ENSG00000216937+ENSG00000150076_049	chr10	dexseq_prepare_annotation2.py	exon	33017815	33017925	.	+	.	ENST00000375025+ENST00000375028+ENST00000302316+ENST00000375030__exon_number_049__gene_id_ENSG00000216937+ENSG00000150076		ENSG00000216937.ENSG00000150076.48	0.556388006392687	9.12405609767726	1.43785657737264e-14	2.04418651999993e-12
ENSG00000268153.4	ENSG00000268153	ENSG00000268153_005	chr19	dexseq_prepare_annotation2.py	exon	40131325	40131328	.	+	.	ENST00000597791__exon_number_005__gene_id_ENSG00000268153	AC005176.2	ENSG00000268153.4	-1.57009646844944	-11.1529011257497	1.45117210544025e-14	2.06088426428658e-12
ENSG00000236144.10	ENSG00000236144	ENSG00000236144_011	chr19	dexseq_prepare_annotation2.py	exon	36034000	36034041	.	-	.	ENST00000589137+ENST00000588286+ENST00000590717+ENST00000590125__exon_number_011__gene_id_ENSG00000236144	AD000090.2	ENSG00000236144.10	2.34651039695623	10.7810197767837	1.49501320248485e-14	2.12084997250235e-12
ENSG00000178814.18	ENSG00000178814	ENSG00000178814_019	chr8	dexseq_prepare_annotation2.py	exon	145109783	145109816	.	-	.	ENST00000426825+ENST00000534424__exon_number_019__gene_id_ENSG00000178814	OPLAH	ENSG00000178814.18	0.898366456007546	9.86184275784809	1.50277408953756e-14	2.12955746843734e-12
ENSG00000178252.ENSG00000178467.6	ENSG00000178252+ENSG00000178467	ENSG00000178252+ENSG00000178467_007	chr3	dexseq_prepare_annotation2.py	exon	49027836	49028037	.	+	.	ENST00000484115+ENST00000609406+ENST00000444213+ENST00000343546+ENST00000383729+ENST00000472301+ENST00000475629__exon_number_007__gene_id_ENSG00000178252+ENSG00000178467		ENSG00000178252.ENSG00000178467.6	2.91999560790252	8.9861030558874	1.51026744012032e-14	2.13786746523698e-12
ENSG00000067221.8	ENSG00000067221	ENSG00000067221_009	chr15	dexseq_prepare_annotation2.py	exon	74277855	74278703	.	-	.	ENST00000561480__exon_number_009__gene_id_ENSG00000067221	STOML1	ENSG00000067221.8	-0.58159346256666	-9.1854341152407	1.52730346613798e-14	2.15965318355128e-12
ENSG00000174353.16	ENSG00000174353	ENSG00000174353_017	chr7	dexseq_prepare_annotation2.py	exon	72474168	72474253	.	-	.	ENST00000428423+ENST00000436857+ENST00000426587+ENST00000608210+ENST00000569650+ENST00000308103+ENST00000423834+ENST00000448173__exon_number_017__gene_id_ENSG00000174353	STAG3L3	ENSG00000174353.16	1.05559563414411	9.85593762671004	1.53865556554661e-14	2.17336340820405e-12
ENSG00000147996.2	ENSG00000147996	ENSG00000147996_003	chr9	dexseq_prepare_annotation2.py	exon	70432053	70432185	.	-	.	ENST00000485088+ENST00000382405+ENST00000461932__exon_number_003__gene_id_ENSG00000147996	CBWD5	ENSG00000147996.2	0.560446288572473	8.7824018966524	1.56027103544744e-14	2.19845977124054e-12
ENSG00000138744.ENSG00000198301.66	ENSG00000138744+ENSG00000198301	ENSG00000138744+ENSG00000198301_067	chr4	dexseq_prepare_annotation2.py	exon	76911849	76911904	.	-	.	ENST00000514710+ENST00000504975__exon_number_067__gene_id_ENSG00000138744+ENSG00000198301		ENSG00000138744.ENSG00000198301.66	1.54199398273625	8.35013222137228	1.56027420794948e-14	2.19845977124054e-12
ENSG00000119383.8	ENSG00000119383	ENSG00000119383_009	chr9	dexseq_prepare_annotation2.py	exon	131873693	131873713	.	+	.	ENST00000393370+ENST00000348141+ENST00000337738+ENST00000347048+ENST00000355007+ENST00000445241+ENST00000452489+ENST00000357197__exon_number_009__gene_id_ENSG00000119383	PPP2R4	ENSG00000119383.8	-0.882132487143652	-8.70448750636171	1.5614489238056e-14	2.19845977124054e-12
ENSG00000223756.14	ENSG00000223756	ENSG00000223756_015	chr11	dexseq_prepare_annotation2.py	exon	3423843	3423959	.	+	.	ENST00000450217+ENST00000533775+ENST00000529482__exon_number_015__gene_id_ENSG00000223756	TSSC2	ENSG00000223756.14	1.9580205648811	9.69875050106849	1.58136838536194e-14	2.2241192096888e-12
ENSG00000103671.11	ENSG00000103671	ENSG00000103671_012	chr15	dexseq_prepare_annotation2.py	exon	64686145	64686205	.	+	.	ENST00000561265+ENST00000560567+ENST00000559833+ENST00000558442+ENST00000560920+ENST00000261884__exon_number_012__gene_id_ENSG00000103671	TRIP4	ENSG00000103671.11	-1.73493816613741	-9.45164556301788	1.58832532531472e-14	2.23151205394485e-12
ENSG00000151789.14	ENSG00000151789	ENSG00000151789_015	chr3	dexseq_prepare_annotation2.py	exon	21603411	21603587	.	-	.	ENST00000478967+ENST00000469927__exon_number_015__gene_id_ENSG00000151789	ZNF385D	ENSG00000151789.14	0.77994970210281	8.62439273085601	1.67544941495433e-14	2.35139917785173e-12
ENSG00000257062.ENSG00000111700.ENSG00000134538.ENSG00000205754.ENSG00000257046.32	ENSG00000257062+ENSG00000111700+ENSG00000134538+ENSG00000205754+ENSG00000257046	ENSG00000257062+ENSG00000111700+ENSG00000134538+ENSG00000205754+ENSG00000257046_033	chr12	dexseq_prepare_annotation2.py	exon	21200113	21200151	.	+	.	ENST00000554957+ENST00000381541+ENST00000543498+ENST00000421593__exon_number_033__gene_id_ENSG00000257062+ENSG00000111700+ENSG00000134538+ENSG00000205754+ENSG00000257046		ENSG00000257062.ENSG00000111700.ENSG00000134538.ENSG00000205754.ENSG00000257046.32	1.236192335347	8.4453411225492	1.67928318802388e-14	2.35338404127728e-12
ENSG00000164113.16	ENSG00000164113	ENSG00000164113_017	chr4	dexseq_prepare_annotation2.py	exon	123305062	123305121	.	+	.	ENST00000439307+ENST00000492454+ENST00000388724+ENST00000388725+ENST00000296513__exon_number_017__gene_id_ENSG00000164113	ADAD1	ENSG00000164113.16	-1.28091550002894	-8.96498533329182	1.68045056978007e-14	2.35338404127728e-12
ENSG00000123384.12	ENSG00000123384	ENSG00000123384_013	chr12	dexseq_prepare_annotation2.py	exon	57548262	57548484	.	+	.	ENST00000554174+ENST00000243077__exon_number_013__gene_id_ENSG00000123384	LRP1	ENSG00000123384.12	-0.819757913105349	-8.5350095535541	1.710760107866e-14	2.39327678970568e-12
ENSG00000138744.ENSG00000198301.27	ENSG00000138744+ENSG00000198301	ENSG00000138744+ENSG00000198301_028	chr4	dexseq_prepare_annotation2.py	exon	76862127	76862136	.	-	.	ENST00000399497+ENST00000503636+ENST00000507187+ENST00000502543+ENST00000286733__exon_number_028__gene_id_ENSG00000138744+ENSG00000198301		ENSG00000138744.ENSG00000198301.27	1.33339564904851	8.33280499087675	1.73563601546769e-14	2.42549125901705e-12
ENSG00000143847.61	ENSG00000143847	ENSG00000143847_062	chr1	dexseq_prepare_annotation2.py	exon	203046110	203047863	.	+	.	ENST00000486360+ENST00000295706+ENST00000367240+ENST00000447715+ENST00000272198__exon_number_062__gene_id_ENSG00000143847	PPFIA4	ENSG00000143847.61	2.5710679135871	8.25944517975286	1.78568938561444e-14	2.49278438892657e-12
ENSG00000014641.6	ENSG00000014641	ENSG00000014641_007	chr2	dexseq_prepare_annotation2.py	exon	63816119	63816130	.	+	.	ENST00000485781+ENST00000436321+ENST00000233114+ENST00000485155+ENST00000442225+ENST00000409908+ENST00000462944+ENST00000409476__exon_number_007__gene_id_ENSG00000014641	MDH1	ENSG00000014641.6	0.739232857523514	9.14766338691932	1.82903806236733e-14	2.550584831243e-12
ENSG00000236107.6	ENSG00000236107	ENSG00000236107_007	chr2	dexseq_prepare_annotation2.py	exon	166892576	166892640	.	+	.	ENST00000595268+ENST00000597623+ENST00000599041__exon_number_007__gene_id_ENSG00000236107	AC010127.3	ENSG00000236107.6	-0.634307312699844	-8.84120172031617	1.84126096852053e-14	2.56490389396179e-12
ENSG00000007174.10	ENSG00000007174	ENSG00000007174_011	chr17	dexseq_prepare_annotation2.py	exon	11515860	11515891	.	+	.	ENST00000579813+ENST00000579828__exon_number_011__gene_id_ENSG00000007174	DNAH9	ENSG00000007174.10	-0.715424410664948	-9.1318673150733	1.97227106040527e-14	2.74448942829799e-12
ENSG00000065357.133	ENSG00000065357	ENSG00000065357_134	chr12	dexseq_prepare_annotation2.py	exon	56347799	56347799	.	+	.	ENST00000402956+ENST00000552478+ENST00000551296+ENST00000331886+ENST00000394147+ENST00000551156__exon_number_134__gene_id_ENSG00000065357	DGKA	ENSG00000065357.133	2.31165977243974	9.20645011795826	2.02775634209591e-14	2.81871019833167e-12
ENSG00000133216.26	ENSG00000133216	ENSG00000133216_027	chr1	dexseq_prepare_annotation2.py	exon	23240058	23240150	.	+	.	ENST00000374632+ENST00000374627+ENST00000374630__exon_number_027__gene_id_ENSG00000133216	EPHB2	ENSG00000133216.26	0.903193464929738	9.03654627917355	2.20252468517257e-14	3.05840946283296e-12
ENSG00000215021.ENSG00000238795.40	ENSG00000215021+ENSG00000238795	ENSG00000215021+ENSG00000238795_041	chr12	dexseq_prepare_annotation2.py	exon	7079831	7079843	.	-	.	ENST00000546111+ENST00000543465+ENST00000535923+ENST00000542294+ENST00000399433+ENST00000544888__exon_number_041__gene_id_ENSG00000215021+ENSG00000238795		ENSG00000215021.ENSG00000238795.40	1.2529945487627	8.67433891771536	2.25319699185613e-14	3.12546528187468e-12
ENSG00000105063.ENSG00000180089.47	ENSG00000105063+ENSG00000180089	ENSG00000105063+ENSG00000180089_048	chr19	dexseq_prepare_annotation2.py	exon	55769803	55770363	.	-	.	ENST00000412770__exon_number_048__gene_id_ENSG00000105063+ENSG00000180089		ENSG00000105063.ENSG00000180089.47	-3.63439674771198	-8.85072786907436	2.27364281084336e-14	3.15049584925541e-12
ENSG00000117676.12	ENSG00000117676	ENSG00000117676_013	chr1	dexseq_prepare_annotation2.py	exon	26872333	26872335	.	+	.	ENST00000374163__exon_number_013__gene_id_ENSG00000117676	RPS6KA1	ENSG00000117676.12	1.26816260152449	8.15584408192837	2.27675086809738e-14	3.15147470900289e-12
ENSG00000132716.ENSG00000258465.ENSG00000162735.11	ENSG00000132716+ENSG00000258465+ENSG00000162735	ENSG00000132716+ENSG00000258465+ENSG00000162735_012	chr1	dexseq_prepare_annotation2.py	exon	160187641	160188113	.	-	.	ENST00000481831__exon_number_012__gene_id_ENSG00000132716+ENSG00000258465+ENSG00000162735		ENSG00000132716.ENSG00000258465.ENSG00000162735.11	0.608672386347554	8.23296181198981	2.27976246273437e-14	3.15231812312886e-12
ENSG00000102001.48	ENSG00000102001	ENSG00000102001_049	chrX	dexseq_prepare_annotation2.py	exon	49084498	49084601	.	-	.	ENST00000323022+ENST00000376265+ENST00000376251__exon_number_049__gene_id_ENSG00000102001	CACNA1F	ENSG00000102001.48	-0.59418133653136	-8.51091727235289	2.28686571316032e-14	3.15881150118235e-12
ENSG00000085276.7	ENSG00000085276	ENSG00000085276_008	chr3	dexseq_prepare_annotation2.py	exon	168804301	168804353	.	-	.	ENST00000460814__exon_number_008__gene_id_ENSG00000085276	MECOM	ENSG00000085276.7	1.09645751115936	9.36847872772957	2.29571519134495e-14	3.1677007238556e-12
ENSG00000265381.ENSG00000162734.13	ENSG00000265381+ENSG00000162734	ENSG00000265381+ENSG00000162734_014	chr1	dexseq_prepare_annotation2.py	exon	160183826	160185166	.	+	.	ENST00000360472+ENST00000368076__exon_number_014__gene_id_ENSG00000265381+ENSG00000162734		ENSG00000265381.ENSG00000162734.13	2.39455526209141	10.6404541735241	2.35740018080568e-14	3.24939880804289e-12
ENSG00000166689.33	ENSG00000166689	ENSG00000166689_034	chr11	dexseq_prepare_annotation2.py	exon	16822572	16822622	.	-	.	ENST00000525049+ENST00000525781+ENST00000531066+ENST00000525581+ENST00000355661+ENST00000530489+ENST00000448080+ENST00000531079__exon_number_034__gene_id_ENSG00000166689	PLEKHA7	ENSG00000166689.33	1.17273316005502	8.34656520009238	2.39885387176938e-14	3.30306823464136e-12
ENSG00000112159.69	ENSG00000112159	ENSG00000112159_070	chr6	dexseq_prepare_annotation2.py	exon	90428486	90428749	.	-	.	ENST00000428876+ENST00000369393__exon_number_070__gene_id_ENSG00000112159	MDN1	ENSG00000112159.69	0.375864261831202	8.01551145510623	2.43906645151443e-14	3.3549180073441e-12
ENSG00000105135.6	ENSG00000105135	ENSG00000105135_007	chr19	dexseq_prepare_annotation2.py	exon	15226377	15226482	.	-	.	ENST00000533086+ENST00000534378+ENST00000263383+ENST00000524779+ENST00000534806__exon_number_007__gene_id_ENSG00000105135	ILVBL	ENSG00000105135.6	-1.11995029756535	-8.55511479172614	2.46943285210282e-14	3.39313002846739e-12
ENSG00000177483.ENSG00000124831	ENSG00000177483+ENSG00000124831	ENSG00000177483+ENSG00000124831_001	chr2	dexseq_prepare_annotation2.py	exon	238536219	238536249	.	+	.	ENST00000308482__exon_number_001__gene_id_ENSG00000177483+ENSG00000124831		ENSG00000177483.ENSG00000124831	0.7813235716361	9.01028068927684	2.50319561411224e-14	3.435924004969e-12
ENSG00000223745.59	ENSG00000223745	ENSG00000223745_060	chr1	dexseq_prepare_annotation2.py	exon	93806030	93806067	.	-	.	ENST00000452347+ENST00000411670+ENST00000451302+ENST00000413606+ENST00000421202+ENST00000457387+ENST00000449305+ENST00000438777__exon_number_060__gene_id_ENSG00000223745	RP4-717I23.3	ENSG00000223745.59	2.01388834682508	8.14976508211838	2.51986132392491e-14	3.45518539862147e-12
ENSG00000079102.87	ENSG00000079102	ENSG00000079102_088	chr8	dexseq_prepare_annotation2.py	exon	93107711	93107712	.	-	.	ENST00000520724+ENST00000522860+ENST00000517919+ENST00000520974+ENST00000519847+ENST00000518844__exon_number_088__gene_id_ENSG00000079102	RUNX1T1	ENSG00000079102.87	1.61822198935875	9.00271700507154	2.5971500320122e-14	3.55744490084243e-12
ENSG00000138744.ENSG00000198301.69	ENSG00000138744+ENSG00000198301	ENSG00000138744+ENSG00000198301_070	chr4	dexseq_prepare_annotation2.py	exon	76912091	76912091	.	-	.	ENST00000395710+ENST00000514710+ENST00000356260+ENST00000504975__exon_number_070__gene_id_ENSG00000138744+ENSG00000198301		ENSG00000138744.ENSG00000198301.69	1.36819004166313	8.26658008655132	2.6054063833053e-14	3.56503270521468e-12
ENSG00000127824.12	ENSG00000127824	ENSG00000127824_013	chr2	dexseq_prepare_annotation2.py	exon	220117501	220117715	.	-	.	ENST00000425551__exon_number_013__gene_id_ENSG00000127824	TUBA4A	ENSG00000127824.12	-0.871006153474661	-10.9547465176453	2.633008600782e-14	3.59904848553974e-12
ENSG00000159086.36	ENSG00000159086	ENSG00000159086_037	chr21	dexseq_prepare_annotation2.py	exon	34144104	34144169	.	-	.	ENST00000331923__exon_number_037__gene_id_ENSG00000159086	PAXBP1	ENSG00000159086.36	-4.85567765129342	-10.945968147376	2.7037422946516e-14	3.69188835992479e-12
ENSG00000067221.10	ENSG00000067221	ENSG00000067221_011	chr15	dexseq_prepare_annotation2.py	exon	74278842	74280939	.	-	.	ENST00000563229__exon_number_011__gene_id_ENSG00000067221	STOML1	ENSG00000067221.10	-0.520864499467738	-9.06438279211707	2.72174656192417e-14	3.71260943190034e-12
ENSG00000124721.34	ENSG00000124721	ENSG00000124721_035	chr6	dexseq_prepare_annotation2.py	exon	38800098	38800211	.	+	.	ENST00000449981+ENST00000441566+ENST00000327475+ENST00000359357__exon_number_035__gene_id_ENSG00000124721	DNAH8	ENSG00000124721.34	1.93740933430775	8.60214829524279	2.73687509274158e-14	3.7293688828633e-12
ENSG00000233355.5	ENSG00000233355	ENSG00000233355_006	chr1	dexseq_prepare_annotation2.py	exon	239870209	239870423	.	-	.	ENST00000428176__exon_number_006__gene_id_ENSG00000233355	CHRM3-AS2	ENSG00000233355.5	-0.851281327424724	-10.0673939188179	2.84156141231907e-14	3.868001780574e-12
ENSG00000244510.ENSG00000230189.ENSG00000251451.ENSG00000244657.14	ENSG00000244510+ENSG00000230189+ENSG00000251451+ENSG00000244657	ENSG00000244510+ENSG00000230189+ENSG00000251451+ENSG00000244657_015	chr7	dexseq_prepare_annotation2.py	exon	65932669	65932706	.	-	.	ENST00000442578__exon_number_015__gene_id_ENSG00000244510+ENSG00000230189+ENSG00000251451+ENSG00000244657		ENSG00000244510.ENSG00000230189.ENSG00000251451.ENSG00000244657.14	2.57699346053932	9.31245422743498	2.94276077071236e-14	4.00160573942401e-12
ENSG00000188676.10	ENSG00000188676	ENSG00000188676_011	chr8	dexseq_prepare_annotation2.py	exon	39844419	39844604	.	+	.	ENST00000343295__exon_number_011__gene_id_ENSG00000188676	IDO2	ENSG00000188676.10	-1.05505426994887	-9.67778663983075	3.13989705364587e-14	4.26525435997431e-12
ENSG00000119650.ENSG00000119685.ENSG00000119686	ENSG00000119650+ENSG00000119685+ENSG00000119686	ENSG00000119650+ENSG00000119685+ENSG00000119686_001	chr14	dexseq_prepare_annotation2.py	exon	76044960	76045798	.	+	.	ENST00000238667__exon_number_001__gene_id_ENSG00000119650+ENSG00000119685+ENSG00000119686		ENSG00000119650.ENSG00000119685.ENSG00000119686	-0.969242970166213	-8.21870551171044	3.19520521244382e-14	4.33589677753157e-12
ENSG00000148985.ENSG00000250404.84	ENSG00000148985+ENSG00000250404	ENSG00000148985+ENSG00000250404_085	chr11	dexseq_prepare_annotation2.py	exon	3847548	3847551	.	+	.	ENST00000396993+ENST00000496834+ENST00000396991+ENST00000492246+ENST00000396986+ENST00000528216+ENST00000278243+ENST00000300730+ENST00000532523__exon_number_085__gene_id_ENSG00000148985+ENSG00000250404		ENSG00000148985.ENSG00000250404.84	-2.64282514051831	-7.95300176813437	3.23801089071534e-14	4.38944488741166e-12
ENSG00000272084.ENSG00000127481.133	ENSG00000272084+ENSG00000127481	ENSG00000272084+ENSG00000127481_134	chr1	dexseq_prepare_annotation2.py	exon	19503955	19504237	.	-	.	ENST00000375217+ENST00000375226+ENST00000419533+ENST00000375267+ENST00000375254__exon_number_134__gene_id_ENSG00000272084+ENSG00000127481		ENSG00000272084.ENSG00000127481.133	1.70934917379972	7.81344437442473	3.24982361683133e-14	4.40091181267122e-12
ENSG00000050438.26	ENSG00000050438	ENSG00000050438_027	chr12	dexseq_prepare_annotation2.py	exon	51853735	51853892	.	+	.	ENST00000514353+ENST00000319957+ENST00000547697+ENST00000535225+ENST00000453097+ENST00000551071+ENST00000604314+ENST00000394856+ENST00000358657__exon_number_027__gene_id_ENSG00000050438	SLC4A8	ENSG00000050438.26	-5.1507151098175	-9.10425613700876	3.2669433025067e-14	4.4195343715622e-12
ENSG00000174640.25	ENSG00000174640	ENSG00000174640_026	chr3	dexseq_prepare_annotation2.py	exon	133748770	133748920	.	-	.	ENST00000310926__exon_number_026__gene_id_ENSG00000174640	SLCO2A1	ENSG00000174640.25	3.41153531173372	8.77804010535837	3.30161927722399e-14	4.46184433363426e-12
ENSG00000166689.31	ENSG00000166689	ENSG00000166689_032	chr11	dexseq_prepare_annotation2.py	exon	16822521	16822562	.	-	.	ENST00000525781+ENST00000531066+ENST00000355661+ENST00000525581+ENST00000530489+ENST00000448080__exon_number_032__gene_id_ENSG00000166689	PLEKHA7	ENSG00000166689.31	1.15208641356178	8.29282761502262	3.30907728819687e-14	4.46732242707582e-12
ENSG00000175455.17	ENSG00000175455	ENSG00000175455_018	chr3	dexseq_prepare_annotation2.py	exon	123652374	123652519	.	-	.	ENST00000471054+ENST00000485949__exon_number_018__gene_id_ENSG00000175455	CCDC14	ENSG00000175455.17	-1.07685648044278	-8.18339126571213	3.36085438299477e-14	4.53255944342589e-12
ENSG00000147642.66	ENSG00000147642	ENSG00000147642_067	chr8	dexseq_prepare_annotation2.py	exon	110703834	110703834	.	-	.	ENST00000534578+ENST00000529190+ENST00000422135+ENST00000419099__exon_number_067__gene_id_ENSG00000147642	SYBU	ENSG00000147642.66	0.516072963498645	8.2239713969308	3.38110053260517e-14	4.55518248551864e-12
ENSG00000143226.ENSG00000244682.ENSG00000273112.ENSG00000072694.57	ENSG00000143226+ENSG00000244682+ENSG00000273112+ENSG00000072694	ENSG00000143226+ENSG00000244682+ENSG00000273112+ENSG00000072694_058	chr1	dexseq_prepare_annotation2.py	exon	161561082	161561087	.	+	.	ENST00000466542+ENST00000482226+ENST00000473530+ENST00000473712__exon_number_058__gene_id_ENSG00000143226+ENSG00000244682+ENSG00000273112+ENSG00000072694		ENSG00000143226.ENSG00000244682.ENSG00000273112.ENSG00000072694.57	2.36811875725445	8.19362365780532	3.42385388607282e-14	4.60536488815087e-12
ENSG00000214198	ENSG00000214198	ENSG00000214198_001	chr12	dexseq_prepare_annotation2.py	exon	104237527	104237533	.	-	.	ENST00000548527__exon_number_001__gene_id_ENSG00000214198	RP11-642P15.1	ENSG00000214198	0.628758990250178	8.46734814968156	3.42536779719502e-14	4.60536488815087e-12
ENSG00000162889	ENSG00000162889	ENSG00000162889_001	chr1	dexseq_prepare_annotation2.py	exon	206858289	206858381	.	+	.	ENST00000294981__exon_number_001__gene_id_ENSG00000162889	MAPKAPK2	ENSG00000162889	-1.4212535197694	-9.38472519473172	3.47405428399181e-14	4.66604248980525e-12
ENSG00000168619.31	ENSG00000168619	ENSG00000168619_032	chr8	dexseq_prepare_annotation2.py	exon	39587488	39587581	.	+	.	ENST00000379866+ENST00000265707+ENST00000523755__exon_number_032__gene_id_ENSG00000168619	ADAM18	ENSG00000168619.31	0.634087533350924	9.8082376322678	3.61207296304964e-14	4.84645642492126e-12
ENSG00000196547.77	ENSG00000196547	ENSG00000196547_078	chr15	dexseq_prepare_annotation2.py	exon	91459816	91459890	.	+	.	ENST00000558374+ENST00000557990__exon_number_078__gene_id_ENSG00000196547	MAN2A2	ENSG00000196547.77	1.49461120713119	8.37598610854915	3.71213295843582e-14	4.97562319787401e-12
ENSG00000108953.14	ENSG00000108953	ENSG00000108953_015	chr17	dexseq_prepare_annotation2.py	exon	1265224	1265302	.	-	.	ENST00000466227+ENST00000264335+ENST00000469398+ENST00000571732+ENST00000486241__exon_number_015__gene_id_ENSG00000108953	YWHAE	ENSG00000108953.14	-2.53103592817931	-8.48145248783291	3.72672879492444e-14	4.99008985640383e-12
ENSG00000124721.26	ENSG00000124721	ENSG00000124721_027	chr6	dexseq_prepare_annotation2.py	exon	38773257	38773372	.	+	.	ENST00000449981+ENST00000441566+ENST00000327475+ENST00000359357__exon_number_027__gene_id_ENSG00000124721	DNAH8	ENSG00000124721.26	2.01603786650181	8.54506997123271	3.74025446341002e-14	5.00309552698868e-12
ENSG00000158286.14	ENSG00000158286	ENSG00000158286_015	chr1	dexseq_prepare_annotation2.py	exon	6269474	6269599	.	+	.	ENST00000377948+ENST00000485539+ENST00000496676+ENST00000377939__exon_number_015__gene_id_ENSG00000158286	RNF207	ENSG00000158286.14	-0.57036060661317	-8.47559063671427	3.8506381592389e-14	5.14550346773571e-12
ENSG00000034693.ENSG00000241847.ENSG00000229036.28	ENSG00000034693+ENSG00000241847+ENSG00000229036	ENSG00000034693+ENSG00000241847+ENSG00000229036_029	chr6	dexseq_prepare_annotation2.py	exon	143825660	143825734	.	+	.	ENST00000590703+ENST00000591189+ENST00000593175__exon_number_029__gene_id_ENSG00000034693+ENSG00000241847+ENSG00000229036		ENSG00000034693.ENSG00000241847.ENSG00000229036.28	2.416654133504	8.60840714825618	3.95933760488928e-14	5.28537333864477e-12
ENSG00000175463.31	ENSG00000175463	ENSG00000175463_032	chr11	dexseq_prepare_annotation2.py	exon	67177560	67177560	.	+	.	ENST00000524662+ENST00000529635+ENST00000526387__exon_number_032__gene_id_ENSG00000175463	TBC1D10C	ENSG00000175463.31	0.782528705006185	8.46712839376659	4.03677344161584e-14	5.38326711946864e-12
ENSG00000167612.24	ENSG00000167612	ENSG00000167612_025	chr12	dexseq_prepare_annotation2.py	exon	52285223	52285438	.	+	.	ENST00000550652+ENST00000340970+ENST00000548526+ENST00000301190__exon_number_025__gene_id_ENSG00000167612	ANKRD33	ENSG00000167612.24	1.0500099395154	9.23587325550746	4.13277976707771e-14	5.50570179284742e-12
ENSG00000025293.32	ENSG00000025293	ENSG00000025293_033	chr20	dexseq_prepare_annotation2.py	exon	34487292	34487447	.	+	.	ENST00000439301+ENST00000481202+ENST00000495338+ENST00000374012+ENST00000339089+ENST00000374000__exon_number_033__gene_id_ENSG00000025293	PHF20	ENSG00000025293.32	0.713681453924272	9.46600111497758	4.16395343664792e-14	5.54160545500825e-12
ENSG00000129270.4	ENSG00000129270	ENSG00000129270_005	chr17	dexseq_prepare_annotation2.py	exon	34093359	34093913	.	-	.	ENST00000589061+ENST00000587639+ENST00000590643+ENST00000589103__exon_number_005__gene_id_ENSG00000129270	MMP28	ENSG00000129270.4	1.09997239610646	9.33282721893367	4.34402627917221e-14	5.77539834250797e-12
ENSG00000236107.8	ENSG00000236107	ENSG00000236107_009	chr2	dexseq_prepare_annotation2.py	exon	166915913	166916034	.	+	.	ENST00000595268__exon_number_009__gene_id_ENSG00000236107	AC010127.3	ENSG00000236107.8	0.789534375216942	8.66746993038493	4.55038415843639e-14	6.04362864411275e-12
ENSG00000142156.1	ENSG00000142156	ENSG00000142156_002	chr21	dexseq_prepare_annotation2.py	exon	47402548	47402677	.	+	.	ENST00000361866__exon_number_002__gene_id_ENSG00000142156	COL6A1	ENSG00000142156.1	0.536521246704162	8.50790621614474	4.58252855360144e-14	6.0801674606743e-12
ENSG00000079102.50	ENSG00000079102	ENSG00000079102_051	chr8	dexseq_prepare_annotation2.py	exon	93029494	93029517	.	-	.	ENST00000522467+ENST00000519422+ENST00000520974+ENST00000520583+ENST00000518317+ENST00000523168+ENST00000520172+ENST00000520724+ENST00000436581+ENST00000518823+ENST00000521897+ENST00000523290+ENST00000524215+ENST00000522065+ENST00000521553+ENST00000521319+ENST00000518844+ENST00000396218+ENST00000521375+ENST00000360348+ENST00000519577+ENST00000523629+ENST00000517792+ENST00000519847+ENST00000521733…	RUNX1T1	ENSG00000079102.50	1.57563978951879	8.87432608733288	4.85315991669458e-14	6.43274091503531e-12
ENSG00000005884.25	ENSG00000005884	ENSG00000005884_026	chr17	dexseq_prepare_annotation2.py	exon	48151879	48151898	.	+	.	ENST00000007722+ENST00000505306+ENST00000506401+ENST00000320031+ENST00000544892+ENST00000510809__exon_number_026__gene_id_ENSG00000005884	ITGA3	ENSG00000005884.25	-0.961911057759326	-9.0165507743489	4.91947907736053e-14	6.51349547136663e-12
ENSG00000007314.5	ENSG00000007314	ENSG00000007314_006	chr17	dexseq_prepare_annotation2.py	exon	62022033	62022170	.	-	.	ENST00000578147+ENST00000435607__exon_number_006__gene_id_ENSG00000007314	SCN4A	ENSG00000007314.5	0.490950488094212	8.8713485112434	4.92401236652063e-14	6.51349547136663e-12
ENSG00000176635.15	ENSG00000176635	ENSG00000176635_016	chr22	dexseq_prepare_annotation2.py	exon	30572052	30573062	.	+	.	ENST00000336726+ENST00000403975__exon_number_016__gene_id_ENSG00000176635	HORMAD2	ENSG00000176635.15	-1.7051284872356	-9.55969245521101	5.04536055540632e-14	6.66729408662164e-12
ENSG00000140853.104	ENSG00000140853	ENSG00000140853_105	chr16	dexseq_prepare_annotation2.py	exon	57116546	57117431	.	+	.	ENST00000540182+ENST00000539144+ENST00000543103+ENST00000262510+ENST00000308149+ENST00000538453+ENST00000436936+ENST00000545081+ENST00000537056__exon_number_105__gene_id_ENSG00000140853	NLRC5	ENSG00000140853.104	-0.741405120063063	-8.86595847852715	5.0549076259243e-14	6.67319002504062e-12
ENSG00000118804.ENSG00000189157.ENSG00000272414.39	ENSG00000118804+ENSG00000189157+ENSG00000272414	ENSG00000118804+ENSG00000189157+ENSG00000272414_040	chr4	dexseq_prepare_annotation2.py	exon	77232283	77232752	.	+	.	ENST00000237642__exon_number_040__gene_id_ENSG00000118804+ENSG00000189157+ENSG00000272414		ENSG00000118804.ENSG00000189157.ENSG00000272414.39	1.02443467650933	8.60302624431203	5.06186756549419e-14	6.67566216763093e-12
ENSG00000149021.1	ENSG00000149021	ENSG00000149021_002	chr11	dexseq_prepare_annotation2.py	exon	62184036	62184109	.	+	.	ENST00000534397__exon_number_002__gene_id_ENSG00000149021	SCGB1A1	ENSG00000149021.1	-2.85766793177093	-11.6942832629486	5.10423647815225e-14	6.7247803126114e-12
ENSG00000225210.ENSG00000257227.8	ENSG00000225210+ENSG00000257227	ENSG00000225210+ENSG00000257227_009	chr14	dexseq_prepare_annotation2.py	exon	19650078	19650126	.	+	.	ENST00000412017+ENST00000548475+ENST00000418499+ENST00000547220+ENST00000441500+ENST00000551881+ENST00000553119+ENST00000432001+ENST00000431094+ENST00000438128+ENST00000549484__exon_number_009__gene_id_ENSG00000225210+ENSG00000257227		ENSG00000225210.ENSG00000257227.8	-2.40309689523068	-9.09107403683783	5.15765910330727e-14	6.78834847396376e-12
ENSG00000005844.18	ENSG00000005844	ENSG00000005844_019	chr16	dexseq_prepare_annotation2.py	exon	30490412	30490495	.	+	.	ENST00000562857+ENST00000565864+ENST00000454514+ENST00000356798+ENST00000569725__exon_number_019__gene_id_ENSG00000005844	ITGAL	ENSG00000005844.18	-1.59119155117662	-9.55301729169972	5.18261964714196e-14	6.81436588514291e-12
ENSG00000074071.2	ENSG00000074071	ENSG00000074071_003	chr16	dexseq_prepare_annotation2.py	exon	1822515	1822535	.	-	.	ENST00000177742__exon_number_003__gene_id_ENSG00000074071	MRPS34	ENSG00000074071.2	1.96342248597888	10.7276872756698	5.24364043460848e-14	6.88769754865059e-12
ENSG00000239306.ENSG00000173933.ENSG00000248643.ENSG00000258297.46	ENSG00000239306+ENSG00000173933+ENSG00000248643+ENSG00000258297	ENSG00000239306+ENSG00000173933+ENSG00000248643+ENSG00000258297_047	chr11	dexseq_prepare_annotation2.py	exon	66411330	66411560	.	+	.	ENST00000310092+ENST00000514361+ENST00000510173+ENST00000409406+ENST00000421355+ENST00000408993+ENST00000515838+ENST00000412278+ENST00000503028__exon_number_047__gene_id_ENSG00000239306+ENSG00000173933+ENSG00000248643+ENSG00000258297		ENSG00000239306.ENSG00000173933.ENSG00000248643.ENSG00000258297.46	-2.57533596764067	-8.21150810949298	5.37569179073904e-14	7.05409028164359e-12
ENSG00000239995.ENSG00000138039.7	ENSG00000239995+ENSG00000138039	ENSG00000239995+ENSG00000138039_008	chr2	dexseq_prepare_annotation2.py	exon	48913921	48914781	.	-	.	ENST00000344775+ENST00000294954__exon_number_008__gene_id_ENSG00000239995+ENSG00000138039		ENSG00000239995.ENSG00000138039.7	1.78484803239591	8.91368719887572	5.58633811988394e-14	7.32318142624786e-12
ENSG00000267546.ENSG00000161544.11	ENSG00000267546+ENSG00000161544	ENSG00000267546+ENSG00000161544_012	chr17	dexseq_prepare_annotation2.py	exon	74541750	74541996	.	-	.	ENST00000589963__exon_number_012__gene_id_ENSG00000267546+ENSG00000161544		ENSG00000267546.ENSG00000161544.11	-1.43253450539127	-8.72625832831782	5.60894554627246e-14	7.34547956559845e-12
ENSG00000163803.62	ENSG00000163803	ENSG00000163803_063	chr2	dexseq_prepare_annotation2.py	exon	28843467	28843510	.	+	.	ENST00000411743+ENST00000327757+ENST00000404858+ENST00000541605+ENST00000422425+ENST00000444257__exon_number_063__gene_id_ENSG00000163803	PLB1	ENSG00000163803.62	-0.864248719364347	-8.46996055599352	5.63727139309654e-14	7.37521462357841e-12
ENSG00000215029.ENSG00000185945.43	ENSG00000215029+ENSG00000185945	ENSG00000215029+ENSG00000185945_044	chrX	dexseq_prepare_annotation2.py	exon	101718513	101718649	.	-	.	ENST00000457521+ENST00000453326+ENST00000429905+ENST00000412230__exon_number_044__gene_id_ENSG00000215029+ENSG00000185945		ENSG00000215029.ENSG00000185945.43	0.530685079049597	8.29951606743718	5.76915061459601e-14	7.54023388394938e-12
ENSG00000123213.4	ENSG00000123213	ENSG00000123213_005	chr5	dexseq_prepare_annotation2.py	exon	65036722	65036827	.	+	.	ENST00000514991__exon_number_005__gene_id_ENSG00000123213	NLN	ENSG00000123213.4	0.630308038896012	8.57729586857648	5.79656276895585e-14	7.56674280913161e-12
ENSG00000144426.ENSG00000204196.46	ENSG00000144426+ENSG00000204196	ENSG00000144426+ENSG00000204196_047	chr2	dexseq_prepare_annotation2.py	exon	204022422	204022548	.	+	.	ENST00000449802__exon_number_047__gene_id_ENSG00000144426+ENSG00000204196		ENSG00000144426.ENSG00000204196.46	-0.819042996258255	-8.21660821669754	5.8009657420146e-14	7.56674280913161e-12
ENSG00000268465.ENSG00000269751.ENSG00000182324.ENSG00000105447.ENSG00000105443.38	ENSG00000268465+ENSG00000269751+ENSG00000182324+ENSG00000105447+ENSG00000105443	ENSG00000268465+ENSG00000269751+ENSG00000182324+ENSG00000105447+ENSG00000105443_039	chr19	dexseq_prepare_annotation2.py	exon	48976636	48976978	.	+	.	ENST00000467412__exon_number_039__gene_id_ENSG00000268465+ENSG00000269751+ENSG00000182324+ENSG00000105447+ENSG00000105443		ENSG00000268465.ENSG00000269751.ENSG00000182324.ENSG00000105447.ENSG00000105443.38	-1.12118397800657	-8.57571275731376	5.84508636157794e-14	7.61672217019842e-12
ENSG00000066739.48	ENSG00000066739	ENSG00000066739_049	chr14	dexseq_prepare_annotation2.py	exon	96800742	96800838	.	-	.	ENST00000359933__exon_number_049__gene_id_ENSG00000066739	ATG2B	ENSG00000066739.48	-1.40446456964752	-8.46098339551443	5.92022366816411e-14	7.70698006134753e-12
ENSG00000164113.15	ENSG00000164113	ENSG00000164113_016	chr4	dexseq_prepare_annotation2.py	exon	123304954	123305061	.	+	.	ENST00000492454+ENST00000439307+ENST00000446706+ENST00000296513+ENST00000388725+ENST00000388724__exon_number_016__gene_id_ENSG00000164113	ADAD1	ENSG00000164113.15	-1.29714788504607	-8.7135352519841	5.98047514796407e-14	7.77769980045729e-12
ENSG00000124721	ENSG00000124721	ENSG00000124721_001	chr6	dexseq_prepare_annotation2.py	exon	38683117	38683191	.	+	.	ENST00000449981__exon_number_001__gene_id_ENSG00000124721	DNAH8	ENSG00000124721	-0.711829600365342	-8.45752052979763	6.03310713148061e-14	7.83838003967474e-12
ENSG00000084674.23	ENSG00000084674	ENSG00000084674_024	chr2	dexseq_prepare_annotation2.py	exon	21257688	21257773	.	-	.	ENST00000233242+ENST00000399256__exon_number_024__gene_id_ENSG00000084674	APOB	ENSG00000084674.23	2.68568725279002	8.65989471680651	6.04879241189208e-14	7.85098553781704e-12
ENSG00000261963.3	ENSG00000261963	ENSG00000261963_004	chr17	dexseq_prepare_annotation2.py	exon	2652705	2652714	.	-	.	ENST00000575506__exon_number_004__gene_id_ENSG00000261963	RP11-74E22.4	ENSG00000261963.3	1.83901898235518	12.3370980602403	6.08603968023837e-14	7.89152469288774e-12
ENSG00000166748.25	ENSG00000166748	ENSG00000166748_026	chr15	dexseq_prepare_annotation2.py	exon	87097592	87097768	.	+	.	ENST00000441037+ENST00000389298+ENST00000421325__exon_number_026__gene_id_ENSG00000166748	AGBL1	ENSG00000166748.25	1.31324169019303	9.25024803458772	6.20076682112058e-14	8.03234969201465e-12
ENSG00000102910.4	ENSG00000102910	ENSG00000102910_005	chr16	dexseq_prepare_annotation2.py	exon	48286042	48286276	.	+	.	ENST00000566755+ENST00000285737+ENST00000535754+ENST00000416006__exon_number_005__gene_id_ENSG00000102910	LONP2	ENSG00000102910.4	3.31319542343118	9.66233428287832	6.34093476264302e-14	8.20581993514341e-12
ENSG00000132142.74	ENSG00000132142	ENSG00000132142_075	chr17	dexseq_prepare_annotation2.py	exon	35633926	35634007	.	-	.	ENST00000353139+ENST00000394406+ENST00000590888+ENST00000360679+ENST00000335166+ENST00000456066__exon_number_075__gene_id_ENSG00000132142	ACACA	ENSG00000132142.74	0.6613368034956	7.85453860296676	6.46456905682217e-14	8.35757320959921e-12
ENSG00000147223	ENSG00000147223	ENSG00000147223_001	chrX	dexseq_prepare_annotation2.py	exon	106143293	106143555	.	-	.	ENST00000276173__exon_number_001__gene_id_ENSG00000147223	RIPPLY1	ENSG00000147223	-1.72962984598719	-11.0653408596932	6.55153014786167e-14	8.46166229392425e-12
ENSG00000139998.12	ENSG00000139998	ENSG00000139998_013	chr14	dexseq_prepare_annotation2.py	exon	65417792	65417869	.	-	.	ENST00000554593+ENST00000436278+ENST00000267512+ENST00000585059+ENST00000533601+ENST00000426039__exon_number_013__gene_id_ENSG00000139998	RAB15	ENSG00000139998.12	0.846726622422907	11.0582702323219	6.68282405032937e-14	8.62274864830207e-12
ENSG00000168393.15	ENSG00000168393	ENSG00000168393_016	chr2	dexseq_prepare_annotation2.py	exon	242626128	242626140	.	-	.	ENST00000464603+ENST00000400770+ENST00000305784+ENST00000493095+ENST00000432348__exon_number_016__gene_id_ENSG00000168393	DTYMK	ENSG00000168393.15	-0.634684066414216	-9.11979494171282	6.9177011724225e-14	8.91703912816921e-12
ENSG00000232732.20	ENSG00000232732	ENSG00000232732_021	chr2	dexseq_prepare_annotation2.py	exon	200758983	200759285	.	-	.	ENST00000597051+ENST00000454153+ENST00000413557__exon_number_021__gene_id_ENSG00000232732	AC073043.1	ENSG00000232732.20	0.775659590358461	8.11871207182229	7.01348938044515e-14	9.03163987714204e-12
ENSG00000132142.96	ENSG00000132142	ENSG00000132142_097	chr17	dexseq_prepare_annotation2.py	exon	35723886	35724003	.	-	.	ENST00000451642__exon_number_097__gene_id_ENSG00000132142	ACACA	ENSG00000132142.96	0.64717730261756	7.83947710062541	7.14670090979426e-14	9.19416065475512e-12
ENSG00000149927.25	ENSG00000149927	ENSG00000149927_026	chr16	dexseq_prepare_annotation2.py	exon	30020607	30020798	.	-	.	ENST00000566456__exon_number_026__gene_id_ENSG00000149927	DOC2A	ENSG00000149927.25	1.61392422364994	8.49728805328389	7.16237454396368e-14	9.20529982769835e-12
ENSG00000147996.1	ENSG00000147996	ENSG00000147996_002	chr9	dexseq_prepare_annotation2.py	exon	70432051	70432052	.	-	.	ENST00000382405+ENST00000461932__exon_number_002__gene_id_ENSG00000147996	CBWD5	ENSG00000147996.1	0.675054397362716	8.49465132895951	7.26368789343211e-14	9.32637625001906e-12
ENSG00000227232.2	ENSG00000227232	ENSG00000227232_003	chr1	dexseq_prepare_annotation2.py	exon	14411	14501	.	-	.	ENST00000538476+ENST00000541675+ENST00000488147+ENST00000423562+ENST00000438504__exon_number_003__gene_id_ENSG00000227232	WASH7P	ENSG00000227232.2	-1.07769141158154	-8.6222745144871	7.3331454445209e-14	9.40635397381155e-12
ENSG00000204248.72	ENSG00000204248	ENSG00000204248_073	chr6	dexseq_prepare_annotation2.py	exon	33160245	33160245	.	-	.	ENST00000395197+ENST00000374713+ENST00000374712+ENST00000374714+ENST00000374708+ENST00000341947+ENST00000357486+ENST00000361917__exon_number_073__gene_id_ENSG00000204248	COL11A2	ENSG00000204248.72	0.715636141358134	9.45932790422158	7.55652429236661e-14	9.68342022161065e-12
ENSG00000263711.14	ENSG00000263711	ENSG00000263711_015	chr18	dexseq_prepare_annotation2.py	exon	70923048	70923153	.	-	.	ENST00000581862+ENST00000583405+ENST00000584671+ENST00000584544+ENST00000582571+ENST00000581011__exon_number_015__gene_id_ENSG00000263711	RP11-169F17.1	ENSG00000263711.14	1.89274184797219	9.20355918282153	7.58382902130024e-14	9.7089288959323e-12
ENSG00000151651.20	ENSG00000151651	ENSG00000151651_021	chr10	dexseq_prepare_annotation2.py	exon	135085032	135085209	.	-	.	ENST00000415217+ENST00000445355+ENST00000485491__exon_number_021__gene_id_ENSG00000151651	ADAM8	ENSG00000151651.20	1.92035829779465	8.7149289879618	7.84636508533432e-14	1.00352409281456e-11
ENSG00000082196.ENSG00000250767.ENSG00000273294.ENSG00000242110.8	ENSG00000082196+ENSG00000250767+ENSG00000273294+ENSG00000242110	ENSG00000082196+ENSG00000250767+ENSG00000273294+ENSG00000242110_009	chr5	dexseq_prepare_annotation2.py	exon	33994114	33994182	.	-	.	ENST00000506639+ENST00000441713__exon_number_009__gene_id_ENSG00000082196+ENSG00000250767+ENSG00000273294+ENSG00000242110		ENSG00000082196.ENSG00000250767.ENSG00000273294.ENSG00000242110.8	-0.672874726226125	-8.91595898607537	7.86710781365335e-14	1.00519729456983e-11
ENSG00000231731	ENSG00000231731	ENSG00000231731_001	chr2	dexseq_prepare_annotation2.py	exon	128221218	128221460	.	+	.	ENST00000596439__exon_number_001__gene_id_ENSG00000231731	AC010976.2	ENSG00000231731	-2.53690453885669	-9.78863352515139	7.92542993320303e-14	1.01166416993654e-11
ENSG00000196549.14	ENSG00000196549	ENSG00000196549_015	chr3	dexseq_prepare_annotation2.py	exon	154802003	154802116	.	+	.	ENST00000491597+ENST00000491026+ENST00000382989+ENST00000493237+ENST00000360490+ENST00000481828+ENST00000462745+ENST00000462837+ENST00000473730+ENST00000492661+ENST00000460393__exon_number_015__gene_id_ENSG00000196549	MME	ENSG00000196549.14	-0.585756180989442	-8.22059223936027	8.01174168434049e-14	1.0216878205078e-11
ENSG00000175137	ENSG00000175137	ENSG00000175137_001	chr1	dexseq_prepare_annotation2.py	exon	249104648	249104649	.	-	.	ENST00000484202__exon_number_001__gene_id_ENSG00000175137	SH3BP5L	ENSG00000175137	-0.537438166658132	-9.08367543907767	8.12103954238459e-14	1.0346204376998e-11
ENSG00000150672.ENSG00000256466.94	ENSG00000150672+ENSG00000256466	ENSG00000150672+ENSG00000256466_095	chr11	dexseq_prepare_annotation2.py	exon	85338733	85338793	.	-	.	ENST00000526147+ENST00000472545__exon_number_095__gene_id_ENSG00000150672+ENSG00000256466		ENSG00000150672.ENSG00000256466.94	1.63817839030052	8.76397017020443	8.3027769281934e-14	1.05674781190242e-11
ENSG00000066739.46	ENSG00000066739	ENSG00000066739_047	chr14	dexseq_prepare_annotation2.py	exon	96798838	96798992	.	-	.	ENST00000359933__exon_number_047__gene_id_ENSG00000066739	ATG2B	ENSG00000066739.46	-0.845200042087589	-8.39279121246575	8.58458414502679e-14	1.09155649290572e-11
ENSG00000144724.31	ENSG00000144724	ENSG00000144724_032	chr3	dexseq_prepare_annotation2.py	exon	62259373	62259519	.	+	.	ENST00000295874+ENST00000474889+ENST00000475012__exon_number_032__gene_id_ENSG00000144724	PTPRG	ENSG00000144724.31	1.10916066006127	8.49897546771576	8.75240997822816e-14	1.1118187242624e-11
ENSG00000181666.64	ENSG00000181666	ENSG00000181666_065	chr19	dexseq_prepare_annotation2.py	exon	37855349	37855349	.	+	.	ENST00000392153+ENST00000324411+ENST00000541583__exon_number_065__gene_id_ENSG00000181666	HKR1	ENSG00000181666.64	0.937168518564392	8.01013787358411	9.08618737021329e-14	1.15310220415293e-11
ENSG00000162878.28	ENSG00000162878	ENSG00000162878_029	chr2	dexseq_prepare_annotation2.py	exon	42285610	42285668	.	+	.	ENST00000294964__exon_number_029__gene_id_ENSG00000162878	PKDCC	ENSG00000162878.28	-1.05097179172623	-8.62886429724814	9.16176788236652e-14	1.16157053628976e-11
ENSG00000131018.108	ENSG00000131018	ENSG00000131018_109	chr6	dexseq_prepare_annotation2.py	exon	152647431	152647447	.	-	.	ENST00000367255+ENST00000448038+ENST00000490135+ENST00000265368+ENST00000423061__exon_number_109__gene_id_ENSG00000131018	SYNE1	ENSG00000131018.108	0.85636241320439	7.6761209163832	9.33905465360328e-14	1.18290485497599e-11
ENSG00000240207.ENSG00000118855.27	ENSG00000240207+ENSG00000118855	ENSG00000240207+ENSG00000118855_028	chr3	dexseq_prepare_annotation2.py	exon	158519945	158520073	.	+	.	ENST00000392813+ENST00000471266+ENST00000264266+ENST00000484166+ENST00000480292+ENST00000415822+ENST00000471500__exon_number_028__gene_id_ENSG00000240207+ENSG00000118855		ENSG00000240207.ENSG00000118855.27	-1.41639166766222	-8.13253958566747	9.52897103493252e-14	1.20579617853994e-11
ENSG00000186635.ENSG00000214530.68	ENSG00000186635+ENSG00000214530	ENSG00000186635+ENSG00000214530_069	chr11	dexseq_prepare_annotation2.py	exon	72433074	72433133	.	-	.	ENST00000465814+ENST00000334211__exon_number_069__gene_id_ENSG00000186635+ENSG00000214530		ENSG00000186635.ENSG00000214530.68	0.628728136835613	8.22981496598276	9.8187473456608e-14	1.24126749922187e-11
ENSG00000122497	ENSG00000122497	ENSG00000122497_001	chr1	dexseq_prepare_annotation2.py	exon	148003642	148003659	.	-	.	ENST00000310701__exon_number_001__gene_id_ENSG00000122497	NBPF14	ENSG00000122497	-1.78369331882327	-12.1196024891913	9.89347149952474e-14	1.24951021858579e-11
ENSG00000001626.39	ENSG00000001626	ENSG00000001626_040	chr7	dexseq_prepare_annotation2.py	exon	117306962	117307125	.	+	.	ENST00000454343+ENST00000003084+ENST00000426809__exon_number_040__gene_id_ENSG00000001626	CFTR	ENSG00000001626.39	1.28923515853359	8.40000384567782	9.91397525220987e-14	1.25089582744758e-11
ENSG00000159208.4	ENSG00000159208	ENSG00000159208_005	chr1	dexseq_prepare_annotation2.py	exon	150255259	150255617	.	+	.	ENST00000290363+ENST00000469255__exon_number_005__gene_id_ENSG00000159208	C1orf51	ENSG00000159208.4	-0.957650133772714	-9.13145214836806	1.03518783622882e-13	1.30489354702803e-11
ENSG00000148341.16	ENSG00000148341	ENSG00000148341_017	chr9	dexseq_prepare_annotation2.py	exon	131772973	131774002	.	-	.	ENST00000461811+ENST00000479237__exon_number_017__gene_id_ENSG00000148341	SH3GLB2	ENSG00000148341.16	-1.10039448194283	-8.38240327660007	1.08985156150407e-13	1.37248082153251e-11
ENSG00000122490.38	ENSG00000122490	ENSG00000122490_039	chr18	dexseq_prepare_annotation2.py	exon	77711658	77711664	.	-	.	ENST00000397778__exon_number_039__gene_id_ENSG00000122490	PQLC1	ENSG00000122490.38	-1.11881590564065	-9.91495310101899	1.09428046025757e-13	1.37673701395895e-11
ENSG00000184640.60	ENSG00000184640	ENSG00000184640_061	chr17	dexseq_prepare_annotation2.py	exon	75450191	75450445	.	+	.	ENST00000592951+ENST00000590917+ENST00000585929__exon_number_061__gene_id_ENSG00000184640	SEPT9	ENSG00000184640.60	-0.546139275597364	-8.01556476306961	1.1050149755099e-13	1.38891068119119e-11
ENSG00000129270.2	ENSG00000129270	ENSG00000129270_003	chr17	dexseq_prepare_annotation2.py	exon	34092892	34093215	.	-	.	ENST00000589103__exon_number_003__gene_id_ENSG00000129270	MMP28	ENSG00000129270.2	1.12168829866655	9.11297027553174	1.12116624722439e-13	1.40786294060554e-11
ENSG00000013441.11	ENSG00000013441	ENSG00000013441_012	chr2	dexseq_prepare_annotation2.py	exon	201718717	201718718	.	-	.	ENST00000472679+ENST00000461326+ENST00000464454__exon_number_012__gene_id_ENSG00000013441	CLK1	ENSG00000013441.11	1.26832479169879	8.52898479099907	1.18145875039055e-13	1.48215468588671e-11
ENSG00000167261.15	ENSG00000167261	ENSG00000167261_016	chr16	dexseq_prepare_annotation2.py	exon	68025967	68026075	.	-	.	ENST00000412757+ENST00000575203+ENST00000393847+ENST00000268795+ENST00000573808+ENST00000572888__exon_number_016__gene_id_ENSG00000167261	DPEP2	ENSG00000167261.15	-0.872007959525383	-8.5774426822296	1.18677415227113e-13	1.48740093418646e-11
ENSG00000026103.28	ENSG00000026103	ENSG00000026103_029	chr10	dexseq_prepare_annotation2.py	exon	90773935	90773973	.	+	.	ENST00000494410+ENST00000494799+ENST00000357339+ENST00000355279+ENST00000484444+ENST00000479522+ENST00000488877+ENST00000352159+ENST00000492756+ENST00000355740__exon_number_029__gene_id_ENSG00000026103	FAS	ENSG00000026103.28	1.12575763779057	9.20683664213086	1.22887600842112e-13	1.53869816390301e-11
ENSG00000129270.18	ENSG00000129270	ENSG00000129270_019	chr17	dexseq_prepare_annotation2.py	exon	34122271	34122586	.	-	.	ENST00000250144+ENST00000590643+ENST00000587639+ENST00000589061+ENST00000589103__exon_number_019__gene_id_ENSG00000129270	MMP28	ENSG00000129270.18	-0.421358931366054	-9.09143651251896	1.23041123792988e-13	1.53915179660281e-11
ENSG00000159023.30	ENSG00000159023	ENSG00000159023_031	chr1	dexseq_prepare_annotation2.py	exon	29424362	29424447	.	+	.	ENST00000462032+ENST00000347529+ENST00000373800+ENST00000356093+ENST00000373798+ENST00000490308+ENST00000349460+ENST00000343067+ENST00000460378__exon_number_031__gene_id_ENSG00000159023	EPB41	ENSG00000159023.30	-0.946230363825858	-8.74117440450958	1.27171320716701e-13	1.58930238543685e-11
ENSG00000065357.132	ENSG00000065357	ENSG00000065357_133	chr12	dexseq_prepare_annotation2.py	exon	56347795	56347798	.	+	.	ENST00000402956+ENST00000552478+ENST00000394147+ENST00000551296+ENST00000331886+ENST00000551739+ENST00000551156__exon_number_133__gene_id_ENSG00000065357	DGKA	ENSG00000065357.132	2.36583306386157	8.80920376600406	1.29471808914697e-13	1.61651281726017e-11
ENSG00000104450.29	ENSG00000104450	ENSG00000104450_030	chr8	dexseq_prepare_annotation2.py	exon	101271270	101271506	.	+	.	ENST00000519409__exon_number_030__gene_id_ENSG00000104450	SPAG1	ENSG00000104450.29	1.50972196611104	8.2549249663519	1.31295395431337e-13	1.63772284974248e-11
ENSG00000174640.4	ENSG00000174640	ENSG00000174640_005	chr3	dexseq_prepare_annotation2.py	exon	133657273	133657337	.	-	.	ENST00000481359+ENST00000493729+ENST00000310926__exon_number_005__gene_id_ENSG00000174640	SLCO2A1	ENSG00000174640.4	1.75657774391347	8.50660690839297	1.32449899815141e-13	1.65055467744943e-11
ENSG00000132122.35	ENSG00000132122	ENSG00000132122_036	chr1	dexseq_prepare_annotation2.py	exon	48937826	48937827	.	-	.	ENST00000371847+ENST00000471975__exon_number_036__gene_id_ENSG00000132122	SPATA6	ENSG00000132122.35	1.28501599696105	8.4946055105766	1.40819116162241e-13	1.75318463577245e-11
ENSG00000143224.11	ENSG00000143224	ENSG00000143224_012	chr1	dexseq_prepare_annotation2.py	exon	161136468	161136629	.	+	.	ENST00000490768__exon_number_012__gene_id_ENSG00000143224	PPOX	ENSG00000143224.11	1.6308425063794	8.3673756860326	1.42930216830232e-13	1.77729037510624e-11
ENSG00000257062.ENSG00000111700.ENSG00000134538.ENSG00000205754.ENSG00000257046.36	ENSG00000257062+ENSG00000111700+ENSG00000134538+ENSG00000205754+ENSG00000257046	ENSG00000257062+ENSG00000111700+ENSG00000134538+ENSG00000205754+ENSG00000257046_037	chr12	dexseq_prepare_annotation2.py	exon	21207503	21207512	.	+	.	ENST00000545916+ENST00000554957+ENST00000381541+ENST00000421593__exon_number_037__gene_id_ENSG00000257062+ENSG00000111700+ENSG00000134538+ENSG00000205754+ENSG00000257046		ENSG00000257062.ENSG00000111700.ENSG00000134538.ENSG00000205754.ENSG00000257046.36	1.24777083965381	8.08138351711158	1.4302621786836e-13	1.77729037510624e-11
ENSG00000118308.68	ENSG00000118308	ENSG00000118308_069	chr12	dexseq_prepare_annotation2.py	exon	25261183	25261242	.	+	.	ENST00000361433+ENST00000536173__exon_number_069__gene_id_ENSG00000118308	LRMP	ENSG00000118308.68	1.4633356114101	7.93499762583683	1.44236556012285e-13	1.7906347543088e-11
ENSG00000105135.7	ENSG00000105135	ENSG00000105135_008	chr19	dexseq_prepare_annotation2.py	exon	15226483	15226660	.	-	.	ENST00000533086+ENST00000524779__exon_number_008__gene_id_ENSG00000105135	ILVBL	ENSG00000105135.7	-1.1906083303496	-8.23714435854428	1.44876113755442e-13	1.79687461240233e-11
ENSG00000148634.18	ENSG00000148634	ENSG00000148634_019	chr10	dexseq_prepare_annotation2.py	exon	69748420	69748592	.	-	.	ENST00000395187+ENST00000373700+ENST00000427635+ENST00000395198+ENST00000412272+ENST00000460168+ENST00000277817+ENST00000473533__exon_number_019__gene_id_ENSG00000148634	HERC4	ENSG00000148634.18	-0.40256994815664	-8.29589318226962	1.45365212208761e-13	1.80123832638887e-11
ENSG00000085276.3	ENSG00000085276	ENSG00000085276_004	chr3	dexseq_prepare_annotation2.py	exon	168802549	168802549	.	-	.	ENST00000472280+ENST00000494292+ENST00000464456+ENST00000392736+ENST00000264674__exon_number_004__gene_id_ENSG00000085276	MECOM	ENSG00000085276.3	0.986472104548286	8.94752743885227	1.48688963399904e-13	1.84068520332662e-11
ENSG00000257062.ENSG00000111700.ENSG00000134538.ENSG00000205754.ENSG00000257046.38	ENSG00000257062+ENSG00000111700+ENSG00000134538+ENSG00000205754+ENSG00000257046	ENSG00000257062+ENSG00000111700+ENSG00000134538+ENSG00000205754+ENSG00000257046_039	chr12	dexseq_prepare_annotation2.py	exon	21207521	21207523	.	+	.	ENST00000543498+ENST00000545916+ENST00000593147+ENST00000381541+ENST00000554957+ENST00000421593__exon_number_039__gene_id_ENSG00000257062+ENSG00000111700+ENSG00000134538+ENSG00000205754+ENSG00000257046		ENSG00000257062.ENSG00000111700.ENSG00000134538.ENSG00000205754.ENSG00000257046.38	1.28814592660375	8.0708932440231	1.5205295708116e-13	1.88055543205504e-11
ENSG00000163491.56	ENSG00000163491	ENSG00000163491_057	chr3	dexseq_prepare_annotation2.py	exon	27393956	27394016	.	-	.	ENST00000435750+ENST00000429845+ENST00000341435+ENST00000491627__exon_number_057__gene_id_ENSG00000163491	NEK10	ENSG00000163491.56	-1.08358737965862	-8.06982387328063	1.53004276238188e-13	1.89053927839242e-11
ENSG00000132716.ENSG00000258465.ENSG00000162735.63	ENSG00000132716+ENSG00000258465+ENSG00000162735	ENSG00000132716+ENSG00000258465+ENSG00000162735_064	chr1	dexseq_prepare_annotation2.py	exon	160247982	160248270	.	-	.	ENST00000472750+ENST00000368072__exon_number_064__gene_id_ENSG00000132716+ENSG00000258465+ENSG00000162735		ENSG00000132716.ENSG00000258465.ENSG00000162735.63	-0.879004698265131	-7.92458906604382	1.53745459757595e-13	1.89791032176022e-11
ENSG00000196470.ENSG00000261802.8	ENSG00000196470+ENSG00000261802	ENSG00000196470+ENSG00000261802_009	chr16	dexseq_prepare_annotation2.py	exon	48399298	48399635	.	-	.	ENST00000356721+ENST00000573005__exon_number_009__gene_id_ENSG00000196470+ENSG00000261802		ENSG00000196470.ENSG00000261802.8	1.72179952908893	10.7612123895479	1.54719405265591e-13	1.90813813888735e-11
ENSG00000173715.ENSG00000173653.65	ENSG00000173715+ENSG00000173653	ENSG00000173715+ENSG00000173653_066	chr11	dexseq_prepare_annotation2.py	exon	66611333	66611426	.	+	.	ENST00000534822__exon_number_066__gene_id_ENSG00000173715+ENSG00000173653		ENSG00000173715.ENSG00000173653.65	-0.799753735940411	-8.38865776915782	1.56187778089942e-13	1.92443874333506e-11
ENSG00000124721.3	ENSG00000124721	ENSG00000124721_004	chr6	dexseq_prepare_annotation2.py	exon	38690622	38690897	.	+	.	ENST00000449981+ENST00000327475+ENST00000373278__exon_number_004__gene_id_ENSG00000124721	DNAH8	ENSG00000124721.3	-0.586549333087706	-8.28227477701598	1.56513928908076e-13	1.92664829072941e-11
ENSG00000268465.ENSG00000269751.ENSG00000182324.ENSG00000105447.ENSG00000105443.19	ENSG00000268465+ENSG00000269751+ENSG00000182324+ENSG00000105447+ENSG00000105443	ENSG00000268465+ENSG00000269751+ENSG00000182324+ENSG00000105447+ENSG00000105443_020	chr19	dexseq_prepare_annotation2.py	exon	48969215	48969278	.	+	.	ENST00000342291+ENST00000391884__exon_number_020__gene_id_ENSG00000268465+ENSG00000269751+ENSG00000182324+ENSG00000105447+ENSG00000105443		ENSG00000268465.ENSG00000269751.ENSG00000182324.ENSG00000105447.ENSG00000105443.19	0.813797553782737	8.38403839534412	1.60016370031322e-13	1.96791641126993e-11
ENSG00000175198.1	ENSG00000175198	ENSG00000175198_002	chr13	dexseq_prepare_annotation2.py	exon	100741337	100741479	.	+	.	ENST00000376285+ENST00000376286+ENST00000376279__exon_number_002__gene_id_ENSG00000175198	PCCA	ENSG00000175198.1	0.470993947127356	8.51596911555283	1.61662373574238e-13	1.98567074258868e-11
ENSG00000239827.ENSG00000168852.23	ENSG00000239827+ENSG00000168852	ENSG00000239827+ENSG00000168852_024	chr13	dexseq_prepare_annotation2.py	exon	41495886	41495890	.	-	.	ENST00000304932+ENST00000456963__exon_number_024__gene_id_ENSG00000239827+ENSG00000168852		ENSG00000239827.ENSG00000168852.23	1.04396409490812	8.92856427798044	1.61762663564592e-13	1.98567074258868e-11
ENSG00000181625.ENSG00000260280.ENSG00000213648.12	ENSG00000181625+ENSG00000260280+ENSG00000213648	ENSG00000181625+ENSG00000260280+ENSG00000213648_013	chr16	dexseq_prepare_annotation2.py	exon	29468291	29468952	.	+	.	ENST00000395400+ENST00000566424__exon_number_013__gene_id_ENSG00000181625+ENSG00000260280+ENSG00000213648		ENSG00000181625.ENSG00000260280.ENSG00000213648.12	0.701495425068497	8.30853480059864	1.62074811264732e-13	1.98764307325053e-11
ENSG00000178149.7	ENSG00000178149	ENSG00000178149_008	chr3	dexseq_prepare_annotation2.py	exon	49053237	49053251	.	-	.	ENST00000498794+ENST00000467457+ENST00000313778+ENST00000472331+ENST00000498498+ENST00000460505+ENST00000395462+ENST00000441576+ENST00000484831+ENST00000341949__exon_number_008__gene_id_ENSG00000178149	DALRD3	ENSG00000178149.7	-0.663497676489104	-8.30489544924967	1.65271169884556e-13	2.02494990238947e-11
ENSG00000099250.2	ENSG00000099250	ENSG00000099250_003	chr10	dexseq_prepare_annotation2.py	exon	33468825	33469003	.	-	.	ENST00000265371+ENST00000374867+ENST00000374875+ENST00000413802__exon_number_003__gene_id_ENSG00000099250	NRP1	ENSG00000099250.2	-1.60047761487211	-8.20833625521922	1.69901597709004e-13	2.07974136703087e-11
ENSG00000148773.15	ENSG00000148773	ENSG00000148773_016	chr10	dexseq_prepare_annotation2.py	exon	129914755	129914800	.	-	.	ENST00000368653+ENST00000368654+ENST00000478293__exon_number_016__gene_id_ENSG00000148773	MKI67	ENSG00000148773.15	0.702119686109082	8.61494938982508	1.71310207826025e-13	2.09502964504628e-11
ENSG00000138744.ENSG00000198301.64	ENSG00000138744+ENSG00000198301	ENSG00000138744+ENSG00000198301_065	chr4	dexseq_prepare_annotation2.py	exon	76902668	76902698	.	-	.	ENST00000395710+ENST00000514710__exon_number_065__gene_id_ENSG00000138744+ENSG00000198301		ENSG00000138744.ENSG00000198301.64	1.38672052283466	7.95436524676448	1.73442314124771e-13	2.11912917542651e-11
ENSG00000135953.13	ENSG00000135953	ENSG00000135953_014	chr2	dexseq_prepare_annotation2.py	exon	103348483	103348597	.	-	.	ENST00000437075+ENST00000438943+ENST00000411991__exon_number_014__gene_id_ENSG00000135953	MFSD9	ENSG00000135953.13	1.08626895126892	9.57444176674803	1.75253972045611e-13	2.13927225300179e-11
ENSG00000131018.92	ENSG00000131018	ENSG00000131018_093	chr6	dexseq_prepare_annotation2.py	exon	152630966	152630969	.	-	.	ENST00000448038+ENST00000356820+ENST00000265368+ENST00000423061__exon_number_093__gene_id_ENSG00000131018	SYNE1	ENSG00000131018.92	0.572199982387741	7.58311809872784	1.7762811909238e-13	2.1662376434517e-11
ENSG00000138031.5	ENSG00000138031	ENSG00000138031_006	chr2	dexseq_prepare_annotation2.py	exon	25043321	25043592	.	-	.	ENST00000485887__exon_number_006__gene_id_ENSG00000138031	ADCY3	ENSG00000138031.5	0.808139049017323	8.60679320586321	1.78232409404801e-13	2.17158897185857e-11
ENSG00000151651.40	ENSG00000151651	ENSG00000151651_041	chr10	dexseq_prepare_annotation2.py	exon	135088300	135088494	.	-	.	ENST00000486609__exon_number_041__gene_id_ENSG00000151651	ADAM8	ENSG00000151651.40	-0.78127602715729	-8.54755572734008	1.79618267662079e-13	2.18644418545022e-11
ENSG00000215462.ENSG00000102547	ENSG00000215462+ENSG00000102547	ENSG00000215462+ENSG00000102547_001	chr13	dexseq_prepare_annotation2.py	exon	49882786	49882788	.	-	.	ENST00000355854__exon_number_001__gene_id_ENSG00000215462+ENSG00000102547		ENSG00000215462.ENSG00000102547	0.60657093300519	8.32144804084095	1.82372349375135e-13	2.2179114392682e-11
ENSG00000227195.17	ENSG00000227195	ENSG00000227195_018	chr20	dexseq_prepare_annotation2.py	exon	26172307	26172399	.	-	.	ENST00000609248+ENST00000600222+ENST00000601850+ENST00000609044+ENST00000610014__exon_number_018__gene_id_ENSG00000227195	MIR663A	ENSG00000227195.17	0.813489537236313	7.94276951809199	1.8597495303635e-13	2.25963011919777e-11
ENSG00000147099.34	ENSG00000147099	ENSG00000147099_035	chrX	dexseq_prepare_annotation2.py	exon	71791796	71791906	.	-	.	ENST00000486704__exon_number_035__gene_id_ENSG00000147099	HDAC8	ENSG00000147099.34	0.638537973385265	8.18802993081152	1.90078059135238e-13	2.30560773950947e-11
[truncated: 13,456 more rows]
