# Supplementary material for: The transcriptomic response of cells to a drug combination is more than the sum of the responses to the monotherapies
Source: eLife. 2020 Sep 18;9:e52707. doi: 10.7554/eLife.52707 (PMC7546737; doi:10.7554/eLife.52707)
Supplement: Source data 8. [file elife-52707-data8.zip › Supplementary Item 13 Differential Splicing/TMX_MFL_DMSO_singlet_24_dynsyn_exon_O_fcounts_O_flatten_exon_name.mtrx_exons_intragene_t_test_FDR_10]

V1	V2	V3	V4	V5	V6	V7	V8	V9	V10	V11	V12	id	logFC	t	P.Value	FDR
ENSG00000180448.9	ENSG00000180448	ENSG00000180448_010	chr19	dexseq_prepare_annotation2.py	exon	1071220	1071357	.	+	.	ENST00000543365__exon_number_010__gene_id_ENSG00000180448	HMHA1	ENSG00000180448.9	-6.88653966135043	-66.3218984329314	2.29841409034925e-118	3.29622459939258e-113
ENSG00000227195.41	ENSG00000227195	ENSG00000227195_042	chr20	dexseq_prepare_annotation2.py	exon	26188939	26189080	.	-	.	ENST00000608521__exon_number_042__gene_id_ENSG00000227195	MIR663A	ENSG00000227195.41	-4.20740579186812	-43.9229009419123	5.58867554460857e-106	2.79479759217581e-101
ENSG00000138744.ENSG00000198301.7	ENSG00000138744+ENSG00000198301	ENSG00000138744+ENSG00000198301_008	chr4	dexseq_prepare_annotation2.py	exon	76839914	76839942	.	-	.	ENST00000602782+ENST00000286733__exon_number_008__gene_id_ENSG00000138744+ENSG00000198301		ENSG00000138744.ENSG00000198301.7	-5.13432389495367	-48.9233931140935	5.84632688565711e-106	2.79479759217581e-101
ENSG00000138744.ENSG00000198301.3	ENSG00000138744+ENSG00000198301	ENSG00000138744+ENSG00000198301_004	chr4	dexseq_prepare_annotation2.py	exon	76835458	76835491	.	-	.	ENST00000513045+ENST00000511606+ENST00000286733__exon_number_004__gene_id_ENSG00000138744+ENSG00000198301		ENSG00000138744.ENSG00000198301.3	-5.0907508782283	-47.533875785108	7.24042684077448e-104	2.59592833628997e-99
ENSG00000161010.ENSG00000197226.23	ENSG00000161010+ENSG00000197226	ENSG00000161010+ENSG00000197226_024	chr5	dexseq_prepare_annotation2.py	exon	179268907	179268907	.	-	.	ENST00000520995+ENST00000523084+ENST00000376931+ENST00000522663+ENST00000520150+ENST00000518235+ENST00000292586+ENST00000521675+ENST00000519208+ENST00000521299+ENST00000523737+ENST00000520698+ENST00000403396+ENST00000518219+ENST00000520900__exon_number_024__gene_id_ENSG00000161010+ENSG00000197226		ENSG00000161010.ENSG00000197226.23	-2.821589234774	-35.5798211001546	3.67027313351792e-94	1.05272976179441e-89
ENSG00000180448.3	ENSG00000180448	ENSG00000180448_004	chr19	dexseq_prepare_annotation2.py	exon	1067316	1067317	.	+	.	ENST00000587602+ENST00000536472+ENST00000313093__exon_number_004__gene_id_ENSG00000180448	HMHA1	ENSG00000180448.3	-6.58346607004586	-43.2806135828596	2.78689299092197e-90	6.6612780751182e-86
ENSG00000138744.ENSG00000198301.1	ENSG00000138744+ENSG00000198301	ENSG00000138744+ENSG00000198301_002	chr4	dexseq_prepare_annotation2.py	exon	76834813	76835121	.	-	.	ENST00000286733__exon_number_002__gene_id_ENSG00000138744+ENSG00000198301		ENSG00000138744.ENSG00000198301.1	-4.88881674160028	-38.9412704979657	1.18959668388089e-89	2.43719470322014e-85
ENSG00000074054.71	ENSG00000074054	ENSG00000074054_072	chr2	dexseq_prepare_annotation2.py	exon	122407053	122407163	.	-	.	ENST00000409078__exon_number_072__gene_id_ENSG00000074054	CLASP1	ENSG00000074054.71	-2.73800974949543	-33.34676046273	5.15275708462195e-88	9.23715439721109e-84
ENSG00000223745.58	ENSG00000223745	ENSG00000223745_059	chr1	dexseq_prepare_annotation2.py	exon	93806015	93806029	.	-	.	ENST00000452347+ENST00000411670+ENST00000451302+ENST00000413606+ENST00000421202+ENST00000457387+ENST00000449305+ENST00000438777+ENST00000447577__exon_number_059__gene_id_ENSG00000223745	RP4-717I23.3	ENSG00000223745.58	3.89129495942522	31.1590649502864	6.77920756366592e-85	1.08025166036447e-80
ENSG00000214753.ENSG00000168000.ENSG00000234857.12	ENSG00000214753+ENSG00000168000+ENSG00000234857	ENSG00000214753+ENSG00000168000+ENSG00000234857_013	chr11	dexseq_prepare_annotation2.py	exon	62458340	62458345	.	-	.	ENST00000405837+ENST00000463679__exon_number_013__gene_id_ENSG00000214753+ENSG00000168000+ENSG00000234857		ENSG00000214753.ENSG00000168000.ENSG00000234857.12	3.23621295492353	27.7785326760802	1.83496173538817e-84	2.63157367357224e-80
ENSG00000180448.2	ENSG00000180448	ENSG00000180448_003	chr19	dexseq_prepare_annotation2.py	exon	1067174	1067315	.	+	.	ENST00000313093__exon_number_003__gene_id_ENSG00000180448	HMHA1	ENSG00000180448.2	-6.74922939019303	-37.7011655067687	1.54430057151873e-81	2.0133888896656e-77
ENSG00000180448.6	ENSG00000180448	ENSG00000180448_007	chr19	dexseq_prepare_annotation2.py	exon	1067497	1067673	.	+	.	ENST00000586866__exon_number_007__gene_id_ENSG00000180448	HMHA1	ENSG00000180448.6	-6.43483673608954	-37.4265678271012	4.42200775784174e-81	5.28477832146132e-77
ENSG00000180448.7	ENSG00000180448	ENSG00000180448_008	chr19	dexseq_prepare_annotation2.py	exon	1068332	1068412	.	+	.	ENST00000590214__exon_number_008__gene_id_ENSG00000180448	HMHA1	ENSG00000180448.7	-6.86359421257795	-36.637616493693	9.40366967350665e-80	1.03739113760508e-75
ENSG00000147099.34	ENSG00000147099	ENSG00000147099_035	chrX	dexseq_prepare_annotation2.py	exon	71791796	71791906	.	-	.	ENST00000486704__exon_number_035__gene_id_ENSG00000147099	HDAC8	ENSG00000147099.34	3.56990805947449	38.2302228031005	2.48930681219232e-77	2.54999255612098e-73
ENSG00000172890.37	ENSG00000172890	ENSG00000172890_038	chr11	dexseq_prepare_annotation2.py	exon	71191195	71191197	.	+	.	ENST00000526039+ENST00000530055__exon_number_038__gene_id_ENSG00000172890	NADSYN1	ENSG00000172890.37	-2.23667408502049	-28.7681707774897	1.59714933390972e-76	1.52701318282663e-72
ENSG00000180448.4	ENSG00000180448	ENSG00000180448_005	chr19	dexseq_prepare_annotation2.py	exon	1067318	1067325	.	+	.	ENST00000591293+ENST00000587602+ENST00000536472+ENST00000313093__exon_number_005__gene_id_ENSG00000180448	HMHA1	ENSG00000180448.4	-6.69693219506875	-34.6836283592707	2.29501766862171e-76	2.05709605568779e-72
ENSG00000180448.5	ENSG00000180448	ENSG00000180448_006	chr19	dexseq_prepare_annotation2.py	exon	1067326	1067494	.	+	.	ENST00000590214+ENST00000587602+ENST00000536472+ENST00000591293+ENST00000313093__exon_number_006__gene_id_ENSG00000180448	HMHA1	ENSG00000180448.5	-6.48335609585276	-34.1796597052276	1.81266747400112e-75	1.52917694381719e-71
ENSG00000074054.70	ENSG00000074054	ENSG00000074054_071	chr2	dexseq_prepare_annotation2.py	exon	122406948	122407052	.	-	.	ENST00000455322+ENST00000397587+ENST00000263710+ENST00000541377+ENST00000409078__exon_number_071__gene_id_ENSG00000074054	CLASP1	ENSG00000074054.70	-2.61818168144025	-28.3449718465427	2.09091078904528e-75	1.66590993882973e-71
ENSG00000175216.30	ENSG00000175216	ENSG00000175216_031	chr11	dexseq_prepare_annotation2.py	exon	46786681	46786806	.	-	.	ENST00000312055+ENST00000533413+ENST00000529230+ENST00000415402+ENST00000354558+ENST00000526943__exon_number_031__gene_id_ENSG00000175216	CKAP5	ENSG00000175216.30	-3.91682166234127	-40.3417530994081	1.08498687215453e-74	8.18953801559461e-71
ENSG00000079102.31	ENSG00000079102	ENSG00000079102_032	chr8	dexseq_prepare_annotation2.py	exon	93023281	93023315	.	-	.	ENST00000396218+ENST00000360348+ENST00000523629+ENST00000520724+ENST00000436581+ENST00000518844+ENST00000523290+ENST00000265814+ENST00000521553+ENST00000519847+ENST00000518992+ENST00000521054+ENST00000422361__exon_number_032__gene_id_ENSG00000079102	RUNX1T1	ENSG00000079102.31	-3.71297296045165	-43.6933813227361	6.17564828782067e-74	4.42834123950613e-70
ENSG00000163629.1	ENSG00000163629	ENSG00000163629_002	chr4	dexseq_prepare_annotation2.py	exon	87515470	87515884	.	+	.	ENST00000427191+ENST00000502971+ENST00000436978__exon_number_002__gene_id_ENSG00000163629	PTPN13	ENSG00000163629.1	-2.54072965806001	-32.1904142664931	8.13960340575478e-73	5.55869020585481e-69
ENSG00000077782.75	ENSG00000077782	ENSG00000077782_076	chr8	dexseq_prepare_annotation2.py	exon	38314960	38314964	.	-	.	ENST00000532791+ENST00000530701+ENST00000397103+ENST00000341462+ENST00000326324+ENST00000434187+ENST00000484370+ENST00000413133+ENST00000529552+ENST00000440174+ENST00000447712+ENST00000397113+ENST00000356207+ENST00000487647+ENST00000425967+ENST00000530568+ENST00000496296+ENST00000397091+ENST00000397090+ENST00000397108+ENST00000527203+ENST00000526742+ENST00000470826+ENST00000525001+ENST00000335922…	FGFR1	ENSG00000077782.75	3.00282144261452	26.5984331426414	2.00880160696525e-72	1.30949211299867e-68
ENSG00000118900.18	ENSG00000118900	ENSG00000118900_019	chr16	dexseq_prepare_annotation2.py	exon	4920213	4920342	.	+	.	ENST00000396658+ENST00000545171+ENST00000585857+ENST00000262376+ENST00000590769__exon_number_019__gene_id_ENSG00000118900	UBN1	ENSG00000118900.18	4.12340072649066	38.0232368527128	1.19415228330065e-71	7.44595484369548e-68
ENSG00000103197.46	ENSG00000103197	ENSG00000103197_047	chr16	dexseq_prepare_annotation2.py	exon	2121899	2121935	.	+	.	ENST00000353929+ENST00000439673+ENST00000219476+ENST00000401874+ENST00000563346+ENST00000382538+ENST00000568454+ENST00000350773+ENST00000439117__exon_number_047__gene_id_ENSG00000103197	TSC2	ENSG00000103197.46	2.04526420135757	25.5740489173953	1.6657215943609e-71	9.95358879216999e-68
ENSG00000074054.69	ENSG00000074054	ENSG00000074054_070	chr2	dexseq_prepare_annotation2.py	exon	122363277	122363756	.	-	.	ENST00000455322+ENST00000397587+ENST00000263710+ENST00000541377+ENST00000409078__exon_number_070__gene_id_ENSG00000074054	CLASP1	ENSG00000074054.69	-2.68664114575816	-26.8625960319161	2.03630460203345e-71	1.16813020756569e-67
ENSG00000005884.22	ENSG00000005884	ENSG00000005884_023	chr17	dexseq_prepare_annotation2.py	exon	48151576	48151644	.	+	.	ENST00000007722+ENST00000505306+ENST00000512553+ENST00000506401+ENST00000320031+ENST00000544892+ENST00000510809__exon_number_023__gene_id_ENSG00000005884	ITGA3	ENSG00000005884.22	-3.74003154112871	-46.5593964213346	1.16967510923123e-69	6.45179294000684e-66
ENSG00000172890.1	ENSG00000172890	ENSG00000172890_002	chr11	dexseq_prepare_annotation2.py	exon	71164255	71164256	.	+	.	ENST00000533612+ENST00000534634+ENST00000319023__exon_number_002__gene_id_ENSG00000172890	NADSYN1	ENSG00000172890.1	2.23202280776043	25.7794646105438	1.98883862166878e-68	1.0563900490718e-64
ENSG00000163629	ENSG00000163629	ENSG00000163629_001	chr4	dexseq_prepare_annotation2.py	exon	87515468	87515469	.	+	.	ENST00000427191+ENST00000436978__exon_number_001__gene_id_ENSG00000163629	PTPN13	ENSG00000163629	-2.44189082069798	-29.8411403422221	3.37581843182814e-68	1.72905803129918e-64
ENSG00000133226.49	ENSG00000133226	ENSG00000133226_050	chr1	dexseq_prepare_annotation2.py	exon	24987291	24987466	.	+	.	ENST00000488317__exon_number_050__gene_id_ENSG00000133226	SRRM1	ENSG00000133226.49	-2.95885368490887	-30.2518313758265	4.11786656784068e-68	2.03639861411633e-64
ENSG00000114735.22	ENSG00000114735	ENSG00000114735_023	chr3	dexseq_prepare_annotation2.py	exon	50617371	50617546	.	+	.	ENST00000448997+ENST00000482974__exon_number_023__gene_id_ENSG00000114735	HEMK1	ENSG00000114735.22	-3.15239861993707	-34.4317226288101	7.52354197849995e-68	3.59657908587538e-64
ENSG00000149179.7	ENSG00000149179	ENSG00000149179_008	chr11	dexseq_prepare_annotation2.py	exon	46958311	46958318	.	+	.	ENST00000527234+ENST00000528488+ENST00000536126+ENST00000278460+ENST00000378618+ENST00000525279+ENST00000533124+ENST00000531648+ENST00000522712+ENST00000532840__exon_number_008__gene_id_ENSG00000149179	C11orf49	ENSG00000149179.7	2.17615734227677	27.4870345752376	1.30112553368229e-65	6.01930052135412e-62
ENSG00000074054.64	ENSG00000074054	ENSG00000074054_065	chr2	dexseq_prepare_annotation2.py	exon	122283497	122283543	.	-	.	ENST00000474065__exon_number_065__gene_id_ENSG00000074054	CLASP1	ENSG00000074054.64	-2.5565962476908	-24.4808857183107	9.28032483644138e-65	4.15912258052677e-61
ENSG00000223745.2	ENSG00000223745	ENSG00000223745_003	chr1	dexseq_prepare_annotation2.py	exon	93730197	93730201	.	-	.	ENST00000602488+ENST00000457025__exon_number_003__gene_id_ENSG00000223745	RP4-717I23.3	ENSG00000223745.2	3.55793431147924	23.9295695928051	1.33137726009359e-64	5.78596384853944e-61
ENSG00000142621.1	ENSG00000142621	ENSG00000142621_002	chr1	dexseq_prepare_annotation2.py	exon	15573776	15573891	.	+	.	ENST00000358897+ENST00000417793+ENST00000375999+ENST00000433640__exon_number_002__gene_id_ENSG00000142621	FHAD1	ENSG00000142621.1	-2.66230380685087	-28.396958176594	1.10011437564965e-62	4.6403147927954e-59
ENSG00000222750.ENSG00000103534.21	ENSG00000222750+ENSG00000103534	ENSG00000222750+ENSG00000103534_022	chr16	dexseq_prepare_annotation2.py	exon	19477404	19477555	.	+	.	ENST00000219821+ENST00000564959+ENST00000381414+ENST00000542583+ENST00000396229+ENST00000567478+ENST00000541464+ENST00000561503__exon_number_022__gene_id_ENSG00000222750+ENSG00000103534		ENSG00000222750.ENSG00000103534.21	2.59712678920434	33.3058322802475	1.63745918892157e-62	6.70951241888025e-59
ENSG00000168397.52	ENSG00000168397	ENSG00000168397_053	chr2	dexseq_prepare_annotation2.py	exon	242610857	242610984	.	+	.	ENST00000494132+ENST00000460211+ENST00000482507+ENST00000494465__exon_number_053__gene_id_ENSG00000168397	ATG4B	ENSG00000168397.52	2.51444373452504	25.3721223284429	5.23243544076194e-62	2.02921838401223e-58
ENSG00000236172.63	ENSG00000236172	ENSG00000236172_064	chr2	dexseq_prepare_annotation2.py	exon	6775966	6776075	.	-	.	ENST00000588330__exon_number_064__gene_id_ENSG00000236172	hsa-mir-7515	ENSG00000236172.63	3.66893239837291	27.6339677113066	5.23530504267064e-62	2.02921838401223e-58
ENSG00000114735.21	ENSG00000114735	ENSG00000114735_022	chr3	dexseq_prepare_annotation2.py	exon	50617275	50617370	.	+	.	ENST00000434410+ENST00000443894+ENST00000448997+ENST00000232854+ENST00000482974+ENST00000455834__exon_number_022__gene_id_ENSG00000114735	HEMK1	ENSG00000114735.21	-3.28739863068973	-30.654393108925	6.41341562618559e-62	2.42043993473199e-58
ENSG00000172890.36	ENSG00000172890	ENSG00000172890_037	chr11	dexseq_prepare_annotation2.py	exon	71190340	71191194	.	+	.	ENST00000530055__exon_number_037__gene_id_ENSG00000172890	NADSYN1	ENSG00000172890.36	-2.11938490938369	-23.485317949461	6.95969190226545e-62	2.55925716610152e-58
ENSG00000114735.23	ENSG00000114735	ENSG00000114735_024	chr3	dexseq_prepare_annotation2.py	exon	50617547	50617660	.	+	.	ENST00000434410+ENST00000443894+ENST00000448997+ENST00000232854+ENST00000482974+ENST00000455834__exon_number_024__gene_id_ENSG00000114735	HEMK1	ENSG00000114735.23	-3.06902794358738	-30.5159201452655	1.0838721977542e-61	3.88603408741309e-58
ENSG00000133226.61	ENSG00000133226	ENSG00000133226_062	chr1	dexseq_prepare_annotation2.py	exon	24996000	24996073	.	+	.	ENST00000323848+ENST00000447431+ENST00000374389+ENST00000479034__exon_number_062__gene_id_ENSG00000133226	SRRM1	ENSG00000133226.61	-3.82959205308966	-26.977130422844	1.91306417547856e-61	6.65338457976332e-58
ENSG00000114735.15	ENSG00000114735	ENSG00000114735_016	chr3	dexseq_prepare_annotation2.py	exon	50614483	50614554	.	+	.	ENST00000424388+ENST00000434410+ENST00000448997+ENST00000232854+ENST00000482974+ENST00000455834__exon_number_016__gene_id_ENSG00000114735	HEMK1	ENSG00000114735.15	-2.9467606850647	-30.3616987535804	1.94851340080787e-61	6.65338457976332e-58
ENSG00000149179.6	ENSG00000149179	ENSG00000149179_007	chr11	dexseq_prepare_annotation2.py	exon	46958305	46958310	.	+	.	ENST00000527234+ENST00000528488+ENST00000378618+ENST00000278460+ENST00000536126+ENST00000525279+ENST00000533124+ENST00000531648+ENST00000522712__exon_number_007__gene_id_ENSG00000149179	C11orf49	ENSG00000149179.6	2.37324162137424	25.6175714403804	2.69006204329597e-61	8.97185739105128e-58
ENSG00000198632.ENSG00000174368.26	ENSG00000198632+ENSG00000174368	ENSG00000198632+ENSG00000174368_027	chr7	dexseq_prepare_annotation2.py	exon	74984930	74984931	.	-	.	ENST00000513070+ENST00000414100__exon_number_027__gene_id_ENSG00000198632+ENSG00000174368		ENSG00000198632.ENSG00000174368.26	3.49717739261648	30.9150111455999	3.71473258604022e-60	1.21077487354951e-56
ENSG00000141646.ENSG00000267699.ENSG00000141642.47	ENSG00000141646+ENSG00000267699+ENSG00000141642	ENSG00000141646+ENSG00000267699+ENSG00000141642_048	chr18	dexseq_prepare_annotation2.py	exon	48593389	48593482	.	+	.	ENST00000591126+ENST00000588745+ENST00000398417+ENST00000342988+ENST00000590499__exon_number_048__gene_id_ENSG00000141646+ENSG00000267699+ENSG00000141642		ENSG00000141646.ENSG00000267699.ENSG00000141642.47	-2.62517093591869	-28.5886191701283	2.13104641279965e-59	6.79155020441859e-56
ENSG00000113575.ENSG00000272772.ENSG00000113558.ENSG00000273345.ENSG00000006837.46	ENSG00000113575+ENSG00000272772+ENSG00000113558+ENSG00000273345+ENSG00000006837	ENSG00000113575+ENSG00000272772+ENSG00000113558+ENSG00000273345+ENSG00000006837_047	chr5	dexseq_prepare_annotation2.py	exon	133537713	133538176	.	-	.	ENST00000495833__exon_number_047__gene_id_ENSG00000113575+ENSG00000272772+ENSG00000113558+ENSG00000273345+ENSG00000006837		ENSG00000113575.ENSG00000272772.ENSG00000113558.ENSG00000273345.ENSG00000006837.46	-2.96222378320391	-21.3311205329436	2.19109584803569e-59	6.83112236639874e-56
ENSG00000172890.34	ENSG00000172890	ENSG00000172890_035	chr11	dexseq_prepare_annotation2.py	exon	71189441	71189515	.	+	.	ENST00000319023+ENST00000527852+ENST00000539574+ENST00000529840+ENST00000525200+ENST00000530534__exon_number_035__gene_id_ENSG00000172890	NADSYN1	ENSG00000172890.34	-2.13579022541076	-22.5234540805476	4.6864712581382e-59	1.43000192030505e-55
ENSG00000133226.50	ENSG00000133226	ENSG00000133226_051	chr1	dexseq_prepare_annotation2.py	exon	24987801	24987803	.	+	.	ENST00000496882+ENST00000596378+ENST00000479034+ENST00000485541+ENST00000323848+ENST00000374389+ENST00000537199+ENST00000447431__exon_number_051__gene_id_ENSG00000133226	SRRM1	ENSG00000133226.50	-2.96323209303087	-25.7791292822813	7.12891428036985e-59	2.12995621602225e-55
ENSG00000212091.ENSG00000144061.29	ENSG00000212091+ENSG00000144061	ENSG00000212091+ENSG00000144061_030	chr2	dexseq_prepare_annotation2.py	exon	110922265	110922307	.	-	.	ENST00000355301+ENST00000496524+ENST00000393272+ENST00000417665+ENST00000445609+ENST00000461707+ENST00000316534__exon_number_030__gene_id_ENSG00000212091+ENSG00000144061		ENSG00000212091.ENSG00000144061.29	-2.66117463193587	-29.9888874217739	1.04109909281815e-58	3.04708457547612e-55
ENSG00000133226.58	ENSG00000133226	ENSG00000133226_059	chr1	dexseq_prepare_annotation2.py	exon	24993389	24993416	.	+	.	ENST00000489130+ENST00000596378+ENST00000479034+ENST00000323848+ENST00000374389+ENST00000447431__exon_number_059__gene_id_ENSG00000133226	SRRM1	ENSG00000133226.58	-3.06345845118431	-25.6776661229656	1.18628002956386e-58	3.40255955759684e-55
ENSG00000059769.ENSG00000244115.ENSG00000242616.12	ENSG00000059769+ENSG00000244115+ENSG00000242616	ENSG00000059769+ENSG00000244115+ENSG00000242616_013	chr9	dexseq_prepare_annotation2.py	exon	114431549	114431551	.	+	.	ENST00000374293__exon_number_013__gene_id_ENSG00000059769+ENSG00000244115+ENSG00000242616		ENSG00000059769.ENSG00000244115.ENSG00000242616.12	4.78649158761026	47.8945246445649	1.33979054807065e-58	3.76751729157758e-55
ENSG00000142512.32	ENSG00000142512	ENSG00000142512_033	chr19	dexseq_prepare_annotation2.py	exon	51920966	51920991	.	-	.	ENST00000353836+ENST00000432469+ENST00000439889__exon_number_033__gene_id_ENSG00000142512	SIGLEC10	ENSG00000142512.32	3.00914784293455	29.7861868935033	2.18202022642859e-58	6.01788589870776e-55
ENSG00000254485.ENSG00000196220.ENSG00000206573.106	ENSG00000254485+ENSG00000196220+ENSG00000206573	ENSG00000254485+ENSG00000196220+ENSG00000206573_107	chr3	dexseq_prepare_annotation2.py	exon	9439178	9439179	.	-	.	ENST00000520447+ENST00000518437+ENST00000469846__exon_number_107__gene_id_ENSG00000254485+ENSG00000196220+ENSG00000206573		ENSG00000254485.ENSG00000196220.ENSG00000206573.106	-4.77717222843225	-20.5983487381715	2.61293489508242e-58	7.07035532280104e-55
ENSG00000255339.ENSG00000075826.ENSG00000166136.42	ENSG00000255339+ENSG00000075826+ENSG00000166136	ENSG00000255339+ENSG00000075826+ENSG00000166136_043	chr10	dexseq_prepare_annotation2.py	exon	102265562	102265692	.	-	.	ENST00000535773+ENST00000479697+ENST00000462434+ENST00000484848+ENST00000527595+ENST00000469546+ENST00000529568__exon_number_043__gene_id_ENSG00000255339+ENSG00000075826+ENSG00000166136		ENSG00000255339.ENSG00000075826.ENSG00000166136.42	2.9070257759236	24.1176797248573	2.67805764142324e-58	7.11237556535983e-55
ENSG00000133226.63	ENSG00000133226	ENSG00000133226_064	chr1	dexseq_prepare_annotation2.py	exon	24996079	24996610	.	+	.	ENST00000474843__exon_number_064__gene_id_ENSG00000133226	SRRM1	ENSG00000133226.63	-3.08098102607762	-25.4547866824752	3.64661468960099e-58	9.50858095417723e-55
ENSG00000198632.ENSG00000174368.25	ENSG00000198632+ENSG00000174368	ENSG00000198632+ENSG00000174368_026	chr7	dexseq_prepare_annotation2.py	exon	74984790	74984929	.	-	.	ENST00000513070+ENST00000310939+ENST00000414100+ENST00000442338__exon_number_026__gene_id_ENSG00000198632+ENSG00000174368		ENSG00000198632.ENSG00000174368.25	3.20067560888577	29.6303007304637	3.86485058588013e-58	9.89767530487192e-55
ENSG00000133226.53	ENSG00000133226	ENSG00000133226_054	chr1	dexseq_prepare_annotation2.py	exon	24989296	24989559	.	+	.	ENST00000485541__exon_number_054__gene_id_ENSG00000133226	SRRM1	ENSG00000133226.53	-3.05151760127889	-25.4328388428011	4.0743301090736e-58	1.02510860339048e-54
ENSG00000079102.32	ENSG00000079102	ENSG00000079102_033	chr8	dexseq_prepare_annotation2.py	exon	93023316	93023319	.	-	.	ENST00000396218+ENST00000360348+ENST00000523629+ENST00000520724+ENST00000523290+ENST00000436581+ENST00000518844+ENST00000517792+ENST00000265814+ENST00000521553+ENST00000519847+ENST00000518992+ENST00000521054+ENST00000422361__exon_number_033__gene_id_ENSG00000079102	RUNX1T1	ENSG00000079102.32	-3.90465003203701	-30.9716932079705	5.83108527658082e-58	1.44181626339704e-54
ENSG00000221978.53	ENSG00000221978	ENSG00000221978_054	chr1	dexseq_prepare_annotation2.py	exon	1334690	1334691	.	-	.	ENST00000425598+ENST00000408918+ENST00000488340+ENST00000400809+ENST00000481223__exon_number_054__gene_id_ENSG00000221978	CCNL2	ENSG00000221978.53	-4.95190482781474	-34.8463512618284	8.62702999361012e-58	2.09699703809086e-54
ENSG00000133226.65	ENSG00000133226	ENSG00000133226_066	chr1	dexseq_prepare_annotation2.py	exon	24997877	24997960	.	+	.	ENST00000323848+ENST00000447431+ENST00000474843+ENST00000374389+ENST00000479034__exon_number_066__gene_id_ENSG00000133226	SRRM1	ENSG00000133226.65	-3.14164402280215	-25.1152685412409	2.04087749611696e-57	4.8781394058437e-54
ENSG00000180448	ENSG00000180448	ENSG00000180448_001	chr19	dexseq_prepare_annotation2.py	exon	1065922	1066162	.	+	.	ENST00000539243__exon_number_001__gene_id_ENSG00000180448	HMHA1	ENSG00000180448	-6.80385714834223	-24.9616316327638	4.46948891795807e-57	1.05079149867397e-53
ENSG00000058600.9	ENSG00000058600	ENSG00000058600_010	chr16	dexseq_prepare_annotation2.py	exon	22313791	22314126	.	+	.	ENST00000563766__exon_number_010__gene_id_ENSG00000058600	POLR3E	ENSG00000058600.9	3.1558437805385	40.4162633271048	6.98069095307908e-57	1.61471263169989e-53
ENSG00000149179.3	ENSG00000149179	ENSG00000149179_004	chr11	dexseq_prepare_annotation2.py	exon	46958296	46958297	.	+	.	ENST00000536126+ENST00000528488+ENST00000525279+ENST00000522712+ENST00000533124__exon_number_004__gene_id_ENSG00000149179	C11orf49	ENSG00000149179.3	1.91517148374091	23.6955871524873	1.14997362536292e-56	2.61779631006624e-53
ENSG00000172890.23	ENSG00000172890	ENSG00000172890_024	chr11	dexseq_prepare_annotation2.py	exon	71184324	71184340	.	+	.	ENST00000319023+ENST00000529120+ENST00000528509+ENST00000525200__exon_number_024__gene_id_ENSG00000172890	NADSYN1	ENSG00000172890.23	2.93896423846346	21.6397533323246	2.05149327873982e-56	4.59704383724865e-53
ENSG00000172890.35	ENSG00000172890	ENSG00000172890_036	chr11	dexseq_prepare_annotation2.py	exon	71189516	71190128	.	+	.	ENST00000530534__exon_number_036__gene_id_ENSG00000172890	NADSYN1	ENSG00000172890.35	-2.13070799841099	-21.5442968546767	3.97896872965787e-56	8.77901296040652e-53
ENSG00000108387.8	ENSG00000108387	ENSG00000108387_009	chr17	dexseq_prepare_annotation2.py	exon	56598151	56598203	.	-	.	ENST00000426861+ENST00000457347+ENST00000393086+ENST00000317268+ENST00000583114+ENST00000584488+ENST00000582270+ENST00000317256+ENST00000412945+ENST00000580796+ENST00000580844+ENST00000583273+ENST00000577440__exon_number_009__gene_id_ENSG00000108387	SEPT4	ENSG00000108387.8	2.40706983189279	27.1969432776297	5.50116675997863e-56	1.1953618614376e-52
ENSG00000141447.ENSG00000265750	ENSG00000141447+ENSG00000265750	ENSG00000141447+ENSG00000265750_001	chr18	dexseq_prepare_annotation2.py	exon	21739473	21739792	.	-	.	ENST00000583267__exon_number_001__gene_id_ENSG00000141447+ENSG00000265750		ENSG00000141447.ENSG00000265750	2.76352678026264	24.7379843639202	6.87469915172282e-56	1.47152422305377e-52
ENSG00000161013.7	ENSG00000161013	ENSG00000161013_008	chr5	dexseq_prepare_annotation2.py	exon	179225347	179225406	.	-	.	ENST00000520969+ENST00000292591+ENST00000337755+ENST00000522451+ENST00000520875+ENST00000518778+ENST00000518980+ENST00000519836+ENST00000523382__exon_number_008__gene_id_ENSG00000161013	MGAT4B	ENSG00000161013.7	-3.33067923459093	-26.1142901837138	1.07262228126547e-55	2.26217616504596e-52
ENSG00000133226.51	ENSG00000133226	ENSG00000133226_052	chr1	dexseq_prepare_annotation2.py	exon	24987804	24987887	.	+	.	ENST00000496882+ENST00000461768+ENST00000596378+ENST00000479034+ENST00000485541+ENST00000323848+ENST00000374389+ENST00000537199+ENST00000447431__exon_number_052__gene_id_ENSG00000133226	SRRM1	ENSG00000133226.51	-3.00925055208258	-24.1906102906375	2.38595925375553e-55	4.9590952820122e-52
ENSG00000147642.66	ENSG00000147642	ENSG00000147642_067	chr8	dexseq_prepare_annotation2.py	exon	110703834	110703834	.	-	.	ENST00000534578+ENST00000529190+ENST00000422135+ENST00000419099__exon_number_067__gene_id_ENSG00000147642	SYBU	ENSG00000147642.66	2.38557436830436	22.5193882004961	2.70569687277543e-55	5.5433157945049e-52
ENSG00000163491.29	ENSG00000163491	ENSG00000163491_030	chr3	dexseq_prepare_annotation2.py	exon	27326093	27326195	.	-	.	ENST00000424275+ENST00000341435+ENST00000357467+ENST00000474938+ENST00000574215+ENST00000435584+ENST00000429845__exon_number_030__gene_id_ENSG00000163491	NEK10	ENSG00000163491.29	-2.81044483406047	-22.698026764572	2.99946670254159e-55	6.05862701706475e-52
ENSG00000005884.23	ENSG00000005884	ENSG00000005884_024	chr17	dexseq_prepare_annotation2.py	exon	48151645	48151656	.	+	.	ENST00000510809__exon_number_024__gene_id_ENSG00000005884	ITGA3	ENSG00000005884.23	-3.55311540114585	-32.3823810534038	7.36818072625771e-55	1.46762903124277e-51
ENSG00000079215.7	ENSG00000079215	ENSG00000079215_008	chr5	dexseq_prepare_annotation2.py	exon	36608431	36608591	.	+	.	ENST00000265113+ENST00000513646+ENST00000512374+ENST00000416645+ENST00000513903+ENST00000505202+ENST00000506725+ENST00000504121+ENST00000381918__exon_number_008__gene_id_ENSG00000079215	SLC1A3	ENSG00000079215.7	4.18889247142343	31.2268933309925	1.09311009145178e-54	2.1474821581558e-51
ENSG00000104490.15	ENSG00000104490	ENSG00000104490_016	chr8	dexseq_prepare_annotation2.py	exon	102731508	102731520	.	-	.	ENST00000311028+ENST00000522448+ENST00000220931+ENST00000518166+ENST00000522951+ENST00000520690+ENST00000520425+ENST00000521599+ENST00000518727+ENST00000395923+ENST00000519508__exon_number_016__gene_id_ENSG00000104490	NCALD	ENSG00000104490.15	2.225981761075	20.8503698050824	2.16500413428431e-54	4.19580726905562e-51
ENSG00000086205.2	ENSG00000086205	ENSG00000086205_003	chr11	dexseq_prepare_annotation2.py	exon	49168303	49168497	.	-	.	ENST00000256999+ENST00000533034+ENST00000356696+ENST00000458311+ENST00000340334+ENST00000525826+ENST00000343844__exon_number_003__gene_id_ENSG00000086205	FOLH1	ENSG00000086205.2	-4.18372286029657	-25.8462980436962	2.33755594025918e-54	4.46981213413852e-51
ENSG00000213398.ENSG00000124067.ENSG00000267660.56	ENSG00000213398+ENSG00000124067+ENSG00000267660	ENSG00000213398+ENSG00000124067+ENSG00000267660_057	chr16	dexseq_prepare_annotation2.py	exon	67983703	67983809	.	-	.	ENST00000576616+ENST00000537830+ENST00000338335+ENST00000422611+ENST00000576513+ENST00000574665+ENST00000572037+ENST00000570802+ENST00000573023+ENST00000541864+ENST00000316341__exon_number_057__gene_id_ENSG00000213398+ENSG00000124067+ENSG00000267660		ENSG00000213398.ENSG00000124067.ENSG00000267660.56	-4.62706902390925	-27.9163264023736	2.37067119814041e-54	4.47348774393303e-51
ENSG00000169727.44	ENSG00000169727	ENSG00000169727_045	chr17	dexseq_prepare_annotation2.py	exon	80012615	80012617	.	+	.	ENST00000392358+ENST00000578552+ENST00000584460+ENST00000306823+ENST00000583641+ENST00000355130+ENST00000580141+ENST00000320548+ENST00000392357+ENST00000580716+ENST00000585084__exon_number_045__gene_id_ENSG00000169727	GPS1	ENSG00000169727.44	-1.89328634698205	-22.4719200359012	3.84469826397285e-54	7.16077548222258e-51
ENSG00000103343.ENSG00000103351.ENSG00000263212.ENSG00000262621.ENSG00000122390.6	ENSG00000103343+ENSG00000103351+ENSG00000263212+ENSG00000262621+ENSG00000122390	ENSG00000103343+ENSG00000103351+ENSG00000263212+ENSG00000262621+ENSG00000122390_007	chr16	dexseq_prepare_annotation2.py	exon	3451420	3451732	.	+	.	ENST00000344823+ENST00000268655__exon_number_007__gene_id_ENSG00000103343+ENSG00000103351+ENSG00000263212+ENSG00000262621+ENSG00000122390		ENSG00000103343.ENSG00000103351.ENSG00000263212.ENSG00000262621.ENSG00000122390.6	1.80252266704325	18.7753031239065	4.1074291413982e-54	7.55203506994026e-51
ENSG00000169727.45	ENSG00000169727	ENSG00000169727_046	chr17	dexseq_prepare_annotation2.py	exon	80012618	80012633	.	+	.	ENST00000392358+ENST00000578552+ENST00000584460+ENST00000306823+ENST00000583641+ENST00000355130+ENST00000580141+ENST00000320548+ENST00000392357+ENST00000585084__exon_number_046__gene_id_ENSG00000169727	GPS1	ENSG00000169727.45	-1.84049234382718	-22.4481513151172	4.42574327670575e-54	8.03429266509117e-51
ENSG00000148341.27	ENSG00000148341	ENSG00000148341_028	chr9	dexseq_prepare_annotation2.py	exon	131777050	131777183	.	-	.	ENST00000417224+ENST00000372559+ENST00000372554+ENST00000455407+ENST00000416230+ENST00000425236+ENST00000372564+ENST00000416629+ENST00000483980__exon_number_028__gene_id_ENSG00000148341	SH3GLB2	ENSG00000148341.27	-3.16762274335114	-25.6703650266177	5.06197352172487e-54	9.0744101083891e-51
ENSG00000133226.54	ENSG00000133226	ENSG00000133226_055	chr1	dexseq_prepare_annotation2.py	exon	24989674	24989715	.	+	.	ENST00000461768+ENST00000596378+ENST00000479034+ENST00000537199+ENST00000374389+ENST00000447431__exon_number_055__gene_id_ENSG00000133226	SRRM1	ENSG00000133226.54	-3.0915935417379	-23.5779323996331	5.92946999155224e-54	1.04983096283763e-50
ENSG00000103343.ENSG00000103351.ENSG00000263212.ENSG00000262621.ENSG00000122390.7	ENSG00000103343+ENSG00000103351+ENSG00000263212+ENSG00000262621+ENSG00000122390	ENSG00000103343+ENSG00000103351+ENSG00000263212+ENSG00000262621+ENSG00000122390_008	chr16	dexseq_prepare_annotation2.py	exon	3451733	3451973	.	+	.	ENST00000344823+ENST00000571936+ENST00000268655+ENST00000575752__exon_number_008__gene_id_ENSG00000103343+ENSG00000103351+ENSG00000263212+ENSG00000262621+ENSG00000122390		ENSG00000103343.ENSG00000103351.ENSG00000263212.ENSG00000262621.ENSG00000122390.7	1.76457351091007	18.7305289456247	6.18279417942817e-54	1.08133300201748e-50
ENSG00000148337.55	ENSG00000148337	ENSG00000148337_056	chr9	dexseq_prepare_annotation2.py	exon	130952724	130952746	.	-	.	ENST00000474442__exon_number_056__gene_id_ENSG00000148337	CIZ1	ENSG00000148337.55	-2.22092222115201	-20.4553787884545	7.38283473999458e-54	1.2756559982733e-50
ENSG00000174844.73	ENSG00000174844	ENSG00000174844_074	chr3	dexseq_prepare_annotation2.py	exon	57528428	57528630	.	-	.	ENST00000351747+ENST00000311202+ENST00000389536+ENST00000495027__exon_number_074__gene_id_ENSG00000174844	DNAH12	ENSG00000174844.73	-3.32079163124806	-22.5460626183834	8.44413713607685e-54	1.44166552273356e-50
ENSG00000172890.22	ENSG00000172890	ENSG00000172890_023	chr11	dexseq_prepare_annotation2.py	exon	71183538	71183546	.	+	.	ENST00000319023+ENST00000529120+ENST00000528509+ENST00000525200__exon_number_023__gene_id_ENSG00000172890	NADSYN1	ENSG00000172890.22	3.39085968426375	20.7740343078949	8.66855562131738e-54	1.4625689027294e-50
ENSG00000147642.62	ENSG00000147642	ENSG00000147642_063	chr8	dexseq_prepare_annotation2.py	exon	110693144	110693144	.	-	.	ENST00000532189+ENST00000533171+ENST00000534184+ENST00000408889__exon_number_063__gene_id_ENSG00000147642	SYBU	ENSG00000147642.62	2.30018541229678	21.9409978426659	9.44090003588378e-54	1.57435790330954e-50
ENSG00000005884.24	ENSG00000005884	ENSG00000005884_025	chr17	dexseq_prepare_annotation2.py	exon	48151812	48151878	.	+	.	ENST00000007722+ENST00000505306+ENST00000512553+ENST00000506401+ENST00000320031+ENST00000544892+ENST00000510809__exon_number_025__gene_id_ENSG00000005884	ITGA3	ENSG00000005884.24	-3.48491631213031	-31.3944794606375	1.24465136899601e-53	2.05171479059569e-50
ENSG00000141646.ENSG00000267699.ENSG00000141642.46	ENSG00000141646+ENSG00000267699+ENSG00000141642	ENSG00000141646+ENSG00000267699+ENSG00000141642_047	chr18	dexseq_prepare_annotation2.py	exon	48593192	48593388	.	+	.	ENST00000590499__exon_number_047__gene_id_ENSG00000141646+ENSG00000267699+ENSG00000141642		ENSG00000141646.ENSG00000267699.ENSG00000141642.46	-2.56780408415072	-25.3011455833208	2.59116014743233e-53	4.17838754722343e-50
ENSG00000133226.52	ENSG00000133226	ENSG00000133226_053	chr1	dexseq_prepare_annotation2.py	exon	24989151	24989295	.	+	.	ENST00000496882+ENST00000461768+ENST00000596378+ENST00000479034+ENST00000485541+ENST00000323848+ENST00000374389+ENST00000537199+ENST00000447431__exon_number_053__gene_id_ENSG00000133226	SRRM1	ENSG00000133226.52	-3.01224643747691	-23.2995125236292	2.59304590032205e-53	4.17838754722343e-50
ENSG00000103343.ENSG00000103351.ENSG00000263212.ENSG00000262621.ENSG00000122390	ENSG00000103343+ENSG00000103351+ENSG00000263212+ENSG00000262621+ENSG00000122390	ENSG00000103343+ENSG00000103351+ENSG00000263212+ENSG00000262621+ENSG00000122390_001	chr16	dexseq_prepare_annotation2.py	exon	3415099	3415111	.	+	.	ENST00000576906__exon_number_001__gene_id_ENSG00000103343+ENSG00000103351+ENSG00000263212+ENSG00000262621+ENSG00000122390		ENSG00000103343.ENSG00000103351.ENSG00000263212.ENSG00000262621.ENSG00000122390	1.68303553241615	18.5386615896124	3.56820590695699e-53	5.68585681927136e-50
ENSG00000104490.18	ENSG00000104490	ENSG00000104490_019	chr8	dexseq_prepare_annotation2.py	exon	102731542	102731542	.	-	.	ENST00000311028+ENST00000522448+ENST00000220931+ENST00000518166+ENST00000522252+ENST00000520690+ENST00000517822+ENST00000520425+ENST00000521599+ENST00000518727+ENST00000395923+ENST00000524209+ENST00000522951+ENST00000519508__exon_number_019__gene_id_ENSG00000104490	NCALD	ENSG00000104490.18	2.25537354641253	20.4115846978971	4.95129084535968e-53	7.80307114291833e-50
ENSG00000177239.29	ENSG00000177239	ENSG00000177239_030	chr9	dexseq_prepare_annotation2.py	exon	139998878	139999054	.	+	.	ENST00000535028+ENST00000536349+ENST00000480100__exon_number_030__gene_id_ENSG00000177239	MAN1B1	ENSG00000177239.29	2.43194083338478	28.3264697945057	6.33599436744561e-53	9.8767821762878e-50
ENSG00000103197.47	ENSG00000103197	ENSG00000103197_048	chr16	dexseq_prepare_annotation2.py	exon	2122242	2122364	.	+	.	ENST00000353929+ENST00000439673+ENST00000219476+ENST00000401874+ENST00000563346+ENST00000382538+ENST00000568454+ENST00000350773+ENST00000439117__exon_number_048__gene_id_ENSG00000103197	TSC2	ENSG00000103197.47	1.98782574914526	19.7802718392538	6.42958803767648e-53	9.91490870158383e-50
ENSG00000079215.33	ENSG00000079215	ENSG00000079215_034	chr5	dexseq_prepare_annotation2.py	exon	36686167	36686335	.	+	.	ENST00000265113+ENST00000506178+ENST00000381918__exon_number_034__gene_id_ENSG00000079215	SLC1A3	ENSG00000079215.33	-4.56104966707472	-29.833276358467	7.9011859689925e-53	1.20546040784162e-49
ENSG00000142512.30	ENSG00000142512	ENSG00000142512_031	chr19	dexseq_prepare_annotation2.py	exon	51920897	51920952	.	-	.	ENST00000357375+ENST00000439889+ENST00000353836+ENST00000529627+ENST00000356298+ENST00000432469+ENST00000339313__exon_number_031__gene_id_ENSG00000142512	SIGLEC10	ENSG00000142512.30	3.09204195914138	26.3926640595866	9.46599692995308e-53	1.42899686075301e-49
ENSG00000108387.6	ENSG00000108387	ENSG00000108387_007	chr17	dexseq_prepare_annotation2.py	exon	56597787	56597846	.	-	.	ENST00000426861+ENST00000457347+ENST00000393086+ENST00000317268+ENST00000583114+ENST00000584488+ENST00000582270+ENST00000317256+ENST00000412945+ENST00000580796+ENST00000579371+ENST00000580844+ENST00000583273+ENST00000577440__exon_number_007__gene_id_ENSG00000108387	SEPT4	ENSG00000108387.6	2.43875223698488	25.4129443623642	1.03102350644748e-52	1.54023098052242e-49
ENSG00000108387.7	ENSG00000108387	ENSG00000108387_008	chr17	dexseq_prepare_annotation2.py	exon	56598104	56598150	.	-	.	ENST00000426861+ENST00000457347+ENST00000393086+ENST00000317268+ENST00000583114+ENST00000584488+ENST00000582270+ENST00000317256+ENST00000412945+ENST00000580796+ENST00000579371+ENST00000580844+ENST00000583273+ENST00000577440__exon_number_008__gene_id_ENSG00000108387	SEPT4	ENSG00000108387.7	3.01573127251189	25.3628386426681	1.28055551598869e-52	1.89328152798439e-49
ENSG00000114735.28	ENSG00000114735	ENSG00000114735_029	chr3	dexseq_prepare_annotation2.py	exon	50618108	50622179	.	+	.	ENST00000448997+ENST00000232854__exon_number_029__gene_id_ENSG00000114735	HEMK1	ENSG00000114735.28	-3.31883910079901	-25.3456903589858	1.37924651367652e-52	2.01838653332541e-49
ENSG00000104915.10	ENSG00000104915	ENSG00000104915_011	chr19	dexseq_prepare_annotation2.py	exon	13255429	13255485	.	-	.	ENST00000588848+ENST00000587318+ENST00000440593+ENST00000591415+ENST00000587230+ENST00000242770+ENST00000591843+ENST00000593126+ENST00000589083+ENST00000343587__exon_number_011__gene_id_ENSG00000104915	STX10	ENSG00000104915.10	2.99817562769737	30.5457863406703	1.49703897140424e-52	2.16863484854541e-49
ENSG00000086205	ENSG00000086205	ENSG00000086205_001	chr11	dexseq_prepare_annotation2.py	exon	49168187	49168187	.	-	.	ENST00000256999+ENST00000458311__exon_number_001__gene_id_ENSG00000086205	FOLH1	ENSG00000086205	-3.86103715563092	-24.713640423346	3.5971048180808e-52	5.15871593275422e-49
ENSG00000005884.25	ENSG00000005884	ENSG00000005884_026	chr17	dexseq_prepare_annotation2.py	exon	48151879	48151898	.	+	.	ENST00000007722+ENST00000505306+ENST00000506401+ENST00000320031+ENST00000544892+ENST00000510809__exon_number_026__gene_id_ENSG00000005884	ITGA3	ENSG00000005884.25	-3.38863359248849	-30.0346832229451	6.87894136395359e-52	9.76761997850174e-49
ENSG00000172890.32	ENSG00000172890	ENSG00000172890_033	chr11	dexseq_prepare_annotation2.py	exon	71188272	71188392	.	+	.	ENST00000539574+ENST00000525200__exon_number_033__gene_id_ENSG00000172890	NADSYN1	ENSG00000172890.32	-2.14597890643966	-20.1231895470179	8.63038764912155e-52	1.21344096463085e-48
ENSG00000047188.15	ENSG00000047188	ENSG00000047188_016	chr5	dexseq_prepare_annotation2.py	exon	112884652	112884717	.	+	.	ENST00000161863+ENST00000503857+ENST00000515883__exon_number_016__gene_id_ENSG00000047188	YTHDC2	ENSG00000047188.15	3.09425647171381	33.3718666475028	8.75842523275731e-52	1.21948741544216e-48
ENSG00000141646.ENSG00000267699.ENSG00000141642.23	ENSG00000141646+ENSG00000267699+ENSG00000141642	ENSG00000141646+ENSG00000267699+ENSG00000141642_024	chr18	dexseq_prepare_annotation2.py	exon	48573417	48573481	.	+	.	ENST00000590722+ENST00000342988+ENST00000590061+ENST00000588745+ENST00000398417+ENST00000591914+ENST00000588860+ENST00000452201+ENST00000588256+ENST00000589076+ENST00000589941+ENST00000592186__exon_number_024__gene_id_ENSG00000141646+ENSG00000267699+ENSG00000141642		ENSG00000141646.ENSG00000267699.ENSG00000141642.23	2.26485596775099	24.323956926522	2.1054809253554e-51	2.90339746103841e-48
ENSG00000216937.ENSG00000150076.48	ENSG00000216937+ENSG00000150076	ENSG00000216937+ENSG00000150076_049	chr10	dexseq_prepare_annotation2.py	exon	33017815	33017925	.	+	.	ENST00000375025+ENST00000375028+ENST00000302316+ENST00000375030__exon_number_049__gene_id_ENSG00000216937+ENSG00000150076		ENSG00000216937.ENSG00000150076.48	2.89358100989536	30.6195247327122	2.23354835069455e-51	3.05066542493484e-48
ENSG00000242086.ENSG00000215837.ENSG00000176945.38	ENSG00000242086+ENSG00000215837+ENSG00000176945	ENSG00000242086+ENSG00000215837+ENSG00000176945_039	chr3	dexseq_prepare_annotation2.py	exon	195410737	195412688	.	+	.	ENST00000414625+ENST00000445430__exon_number_039__gene_id_ENSG00000242086+ENSG00000215837+ENSG00000176945		ENSG00000242086.ENSG00000215837.ENSG00000176945.38	1.76354974587106	20.707567775143	3.02403730157787e-51	4.09137982576591e-48
ENSG00000250571.ENSG00000181638.ENSG00000264668.12	ENSG00000250571+ENSG00000181638+ENSG00000264668	ENSG00000250571+ENSG00000181638+ENSG00000264668_013	chr8	dexseq_prepare_annotation2.py	exon	144349604	144349606	.	+	.	ENST00000522479+ENST00000519876__exon_number_013__gene_id_ENSG00000250571+ENSG00000181638+ENSG00000264668		ENSG00000250571.ENSG00000181638.ENSG00000264668.12	-2.99405532914211	-27.1403622898704	4.18779957372742e-51	5.61294299314926e-48
ENSG00000013441.10	ENSG00000013441	ENSG00000013441_011	chr2	dexseq_prepare_annotation2.py	exon	201718626	201718716	.	-	.	ENST00000409769+ENST00000321356+ENST00000473565+ENST00000496205+ENST00000409403+ENST00000461326+ENST00000461981+ENST00000434813+ENST00000472679+ENST00000432425+ENST00000464454__exon_number_011__gene_id_ENSG00000013441	CLK1	ENSG00000013441.10	3.25401899323179	25.8239351828292	7.30172798303461e-51	9.69595106695317e-48
ENSG00000264594.ENSG00000204580.141	ENSG00000264594+ENSG00000204580	ENSG00000264594+ENSG00000204580_142	chr6	dexseq_prepare_annotation2.py	exon	30867618	30867824	.	+	.	ENST00000454612+ENST00000376575+ENST00000376567+ENST00000376570+ENST00000452441+ENST00000446312+ENST00000376568+ENST00000376569+ENST00000324771__exon_number_142__gene_id_ENSG00000264594+ENSG00000204580		ENSG00000264594.ENSG00000204580.141	-3.09953541264047	-28.3879426591546	7.94058425550252e-51	1.04475505489393e-47
ENSG00000148341.26	ENSG00000148341	ENSG00000148341_027	chr9	dexseq_prepare_annotation2.py	exon	131776738	131776782	.	-	.	ENST00000417224+ENST00000372559+ENST00000372554+ENST00000455407+ENST00000416230+ENST00000425236+ENST00000372564+ENST00000416629+ENST00000483980__exon_number_027__gene_id_ENSG00000148341	SH3GLB2	ENSG00000148341.26	-3.09574470418863	-23.9816593492781	1.00889062703431e-50	1.31534574086247e-47
ENSG00000141458.35	ENSG00000141458	ENSG00000141458_036	chr18	dexseq_prepare_annotation2.py	exon	21127970	21128072	.	-	.	ENST00000269228+ENST00000540608__exon_number_036__gene_id_ENSG00000141458	NPC1	ENSG00000141458.35	-2.11314729163256	-21.2786604919177	1.47942790264298e-50	1.91143417839404e-47
ENSG00000148218.5	ENSG00000148218	ENSG00000148218_006	chr9	dexseq_prepare_annotation2.py	exon	116151879	116151966	.	-	.	ENST00000482847+ENST00000409155+ENST00000277315__exon_number_006__gene_id_ENSG00000148218	ALAD	ENSG00000148218.5	-1.9997150147595	-24.6911646242414	1.51477824944027e-50	1.93963297399087e-47
ENSG00000013573.9	ENSG00000013573	ENSG00000013573_010	chr12	dexseq_prepare_annotation2.py	exon	31226832	31226835	.	+	.	ENST00000407793+ENST00000542838+ENST00000350437+ENST00000545668+ENST00000539049+ENST00000536265+ENST00000228264+ENST00000415475+ENST00000435753+ENST00000540935+ENST00000251758+ENST00000542129+ENST00000438391__exon_number_010__gene_id_ENSG00000013573	DDX11	ENSG00000013573.9	-2.35895855924027	-22.0583047547157	2.09836310587818e-50	2.66311989471954e-47
ENSG00000135250	ENSG00000135250	ENSG00000135250_001	chr7	dexseq_prepare_annotation2.py	exon	104751151	104751635	.	-	.	ENST00000493638__exon_number_001__gene_id_ENSG00000135250	SRPK2	ENSG00000135250	-1.81641656793925	-24.9859087015006	2.91615322724223e-50	3.6685463401622e-47
ENSG00000013573.12	ENSG00000013573	ENSG00000013573_013	chr12	dexseq_prepare_annotation2.py	exon	31226904	31227025	.	+	.	ENST00000407793+ENST00000251758+ENST00000350437+ENST00000543756+ENST00000539049+ENST00000435753+ENST00000415475+ENST00000536265+ENST00000535158+ENST00000542838+ENST00000542129+ENST00000438391__exon_number_013__gene_id_ENSG00000013573	DDX11	ENSG00000013573.12	-2.40319488284462	-21.9819572405138	3.18793786392424e-50	3.97558028590406e-47
ENSG00000132286.ENSG00000265264.ENSG00000179532.61	ENSG00000132286+ENSG00000265264+ENSG00000179532	ENSG00000132286+ENSG00000265264+ENSG00000179532_062	chr11	dexseq_prepare_annotation2.py	exon	6569440	6569632	.	+	.	ENST00000532027+ENST00000254579+ENST00000527990+ENST00000533649__exon_number_062__gene_id_ENSG00000132286+ENSG00000265264+ENSG00000179532		ENSG00000132286.ENSG00000265264.ENSG00000179532.61	1.7308189124496	17.3948337914938	3.7855673751447e-50	4.68016874113472e-47
ENSG00000104490.16	ENSG00000104490	ENSG00000104490_017	chr8	dexseq_prepare_annotation2.py	exon	102731521	102731522	.	-	.	ENST00000311028+ENST00000522448+ENST00000220931+ENST00000518166+ENST00000522252+ENST00000520690+ENST00000520425+ENST00000521599+ENST00000518727+ENST00000395923+ENST00000522951+ENST00000519508__exon_number_017__gene_id_ENSG00000104490	NCALD	ENSG00000104490.16	2.23668834427995	19.4831148001069	3.98085020043178e-50	4.87953563926942e-47
ENSG00000145687.12	ENSG00000145687	ENSG00000145687_013	chr5	dexseq_prepare_annotation2.py	exon	80733278	80733649	.	-	.	ENST00000513785__exon_number_013__gene_id_ENSG00000145687	SSBP2	ENSG00000145687.12	-2.34369587322576	-21.6106257042319	7.15255137996851e-50	8.67141072816403e-47
ENSG00000114735.20	ENSG00000114735	ENSG00000114735_021	chr3	dexseq_prepare_annotation2.py	exon	50616252	50616357	.	+	.	ENST00000455834+ENST00000448997+ENST00000232854+ENST00000434410__exon_number_021__gene_id_ENSG00000114735	HEMK1	ENSG00000114735.20	-2.19553627675468	-23.9274504210961	7.19528826990245e-50	8.67141072816403e-47
ENSG00000114346	ENSG00000114346	ENSG00000114346_001	chr3	dexseq_prepare_annotation2.py	exon	172468472	172468493	.	+	.	ENST00000232458__exon_number_001__gene_id_ENSG00000114346	ECT2	ENSG00000114346	2.31355713497934	20.8305243761029	7.5526424581734e-50	9.02622594045018e-47
ENSG00000135250.2	ENSG00000135250	ENSG00000135250_003	chr7	dexseq_prepare_annotation2.py	exon	104755834	104755950	.	-	.	ENST00000493638+ENST00000465072__exon_number_003__gene_id_ENSG00000135250	SRPK2	ENSG00000135250.2	-1.87427244047925	-24.6849553764369	1.02212798893934e-49	1.21145819237817e-46
ENSG00000133226.69	ENSG00000133226	ENSG00000133226_070	chr1	dexseq_prepare_annotation2.py	exon	24999159	24999758	.	+	.	ENST00000323848__exon_number_070__gene_id_ENSG00000133226	SRRM1	ENSG00000133226.69	-2.9316889918832	-21.7526791485612	1.12429220104955e-49	1.32162391335343e-46
ENSG00000215029.ENSG00000185945.4	ENSG00000215029+ENSG00000185945	ENSG00000215029+ENSG00000185945_005	chrX	dexseq_prepare_annotation2.py	exon	101618901	101618973	.	-	.	ENST00000457521+ENST00000372750+ENST00000372749+ENST00000412230__exon_number_005__gene_id_ENSG00000215029+ENSG00000185945		ENSG00000215029.ENSG00000185945.4	-2.67025603805377	-22.1861509565889	1.51870500632003e-49	1.77074830139329e-46
ENSG00000124920	ENSG00000124920	ENSG00000124920_001	chr11	dexseq_prepare_annotation2.py	exon	61520114	61520120	.	+	.	ENST00000537766__exon_number_001__gene_id_ENSG00000124920	MYRF	ENSG00000124920	4.02427531994277	27.4232643451093	1.90816707013174e-49	2.20690293571616e-46
ENSG00000013441.27	ENSG00000013441	ENSG00000013441_028	chr2	dexseq_prepare_annotation2.py	exon	201725688	201725706	.	-	.	ENST00000492793+ENST00000473565+ENST00000461981__exon_number_028__gene_id_ENSG00000013441	CLK1	ENSG00000013441.27	-2.34339569839724	-24.6351401064518	8.60531879705881e-49	9.87291667714076e-46
ENSG00000133226.68	ENSG00000133226	ENSG00000133226_069	chr1	dexseq_prepare_annotation2.py	exon	24999118	24999158	.	+	.	ENST00000323848+ENST00000447431__exon_number_069__gene_id_ENSG00000133226	SRRM1	ENSG00000133226.68	-3.08207661600812	-21.3669194419129	9.51332518235274e-49	1.08280516220377e-45
ENSG00000103343.ENSG00000103351.ENSG00000263212.ENSG00000262621.ENSG00000122390.5	ENSG00000103343+ENSG00000103351+ENSG00000263212+ENSG00000262621+ENSG00000122390	ENSG00000103343+ENSG00000103351+ENSG00000263212+ENSG00000262621+ENSG00000122390_006	chr16	dexseq_prepare_annotation2.py	exon	3451271	3451419	.	+	.	ENST00000344823__exon_number_006__gene_id_ENSG00000103343+ENSG00000103351+ENSG00000263212+ENSG00000262621+ENSG00000122390		ENSG00000103343.ENSG00000103351.ENSG00000263212.ENSG00000262621.ENSG00000122390.5	1.6673195648308	17.4112907754844	1.06265565854452e-48	1.19998925951847e-45
ENSG00000242086.ENSG00000215837.ENSG00000176945.47	ENSG00000242086+ENSG00000215837+ENSG00000176945	ENSG00000242086+ENSG00000215837+ENSG00000176945_048	chr3	dexseq_prepare_annotation2.py	exon	195413475	195413477	.	+	.	ENST00000599448+ENST00000597034__exon_number_048__gene_id_ENSG00000242086+ENSG00000215837+ENSG00000176945		ENSG00000242086.ENSG00000215837.ENSG00000176945.47	1.6226163452499	19.805741279477	1.1283452007109e-48	1.26421383023087e-45
ENSG00000104490.17	ENSG00000104490	ENSG00000104490_018	chr8	dexseq_prepare_annotation2.py	exon	102731523	102731541	.	-	.	ENST00000311028+ENST00000522448+ENST00000220931+ENST00000518166+ENST00000522951+ENST00000520690+ENST00000517822+ENST00000520425+ENST00000521599+ENST00000518727+ENST00000395923+ENST00000522252+ENST00000519508__exon_number_018__gene_id_ENSG00000104490	NCALD	ENSG00000104490.17	2.32605921538534	18.992559401515	1.41242645017591e-48	1.57023499611688e-45
ENSG00000145362.95	ENSG00000145362	ENSG00000145362_096	chr4	dexseq_prepare_annotation2.py	exon	114304892	114304896	.	+	.	ENST00000357077+ENST00000505342__exon_number_096__gene_id_ENSG00000145362	ANK2	ENSG00000145362.95	1.91492523235665	19.609312799454	1.78405109489648e-48	1.96812399747992e-45
ENSG00000103343.ENSG00000103351.ENSG00000263212.ENSG00000262621.ENSG00000122390.9	ENSG00000103343+ENSG00000103351+ENSG00000263212+ENSG00000262621+ENSG00000122390	ENSG00000103343+ENSG00000103351+ENSG00000263212+ENSG00000262621+ENSG00000122390_010	chr16	dexseq_prepare_annotation2.py	exon	3454426	3454648	.	+	.	ENST00000572544+ENST00000571936+ENST00000575752+ENST00000344823+ENST00000575785+ENST00000268655__exon_number_010__gene_id_ENSG00000103343+ENSG00000103351+ENSG00000263212+ENSG00000262621+ENSG00000122390		ENSG00000103343.ENSG00000103351.ENSG00000263212.ENSG00000262621.ENSG00000122390.9	1.60172046902198	17.3375931093782	2.08287897693906e-48	2.28024368488367e-45
ENSG00000198099.3	ENSG00000198099	ENSG00000198099_004	chr4	dexseq_prepare_annotation2.py	exon	100045515	100045529	.	-	.	ENST00000508393+ENST00000265512+ENST00000423445+ENST00000509471__exon_number_004__gene_id_ENSG00000198099	ADH4	ENSG00000198099.3	1.84098997851542	23.1146526594253	2.88803717121411e-48	3.13774299117673e-45
ENSG00000086205.1	ENSG00000086205	ENSG00000086205_002	chr11	dexseq_prepare_annotation2.py	exon	49168188	49168302	.	-	.	ENST00000256999+ENST00000356696+ENST00000458311+ENST00000340334+ENST00000525826+ENST00000343844__exon_number_002__gene_id_ENSG00000086205	FOLH1	ENSG00000086205.1	-4.23829175609117	-22.766094006845	2.9491324949307e-48	3.1800296127481e-45
ENSG00000187736.ENSG00000213901.56	ENSG00000187736+ENSG00000213901	ENSG00000187736+ENSG00000213901_057	chr2	dexseq_prepare_annotation2.py	exon	220033751	220033824	.	-	.	ENST00000414999+ENST00000421779+ENST00000396775+ENST00000318673+ENST00000455516+ENST00000295738+ENST00000465580+ENST00000409878+ENST00000430764+ENST00000409370+ENST00000497918+ENST00000498327__exon_number_057__gene_id_ENSG00000187736+ENSG00000213901		ENSG00000187736.ENSG00000213901.56	2.03860280721419	18.964831156731	3.46456406618448e-48	3.70793676435608e-45
ENSG00000172890.33	ENSG00000172890	ENSG00000172890_034	chr11	dexseq_prepare_annotation2.py	exon	71188393	71188484	.	+	.	ENST00000539574+ENST00000527852+ENST00000525200__exon_number_034__gene_id_ENSG00000172890	NADSYN1	ENSG00000172890.33	-2.22476338718465	-18.9599724817362	3.58826279506443e-48	3.81187801650796e-45
ENSG00000048052.73	ENSG00000048052	ENSG00000048052_074	chr7	dexseq_prepare_annotation2.py	exon	18875532	18875620	.	+	.	ENST00000483142+ENST00000432645+ENST00000401921+ENST00000406451+ENST00000490851+ENST00000441542__exon_number_074__gene_id_ENSG00000048052	HDAC9	ENSG00000048052.73	2.15952460528786	22.103440763024	3.7971273953666e-48	4.00409875846846e-45
ENSG00000013573.3	ENSG00000013573	ENSG00000013573_004	chr12	dexseq_prepare_annotation2.py	exon	31226810	31226812	.	+	.	ENST00000407793+ENST00000542838+ENST00000438391+ENST00000228264+ENST00000435753+ENST00000251758+ENST00000542129__exon_number_004__gene_id_ENSG00000013573	DDX11	ENSG00000013573.3	-2.17404707783997	-21.0962733272651	4.30422537637105e-48	4.50570710877008e-45
ENSG00000141646.ENSG00000267699.ENSG00000141642.25	ENSG00000141646+ENSG00000267699+ENSG00000141642	ENSG00000141646+ENSG00000267699+ENSG00000141642_026	chr18	dexseq_prepare_annotation2.py	exon	48573549	48573665	.	+	.	ENST00000590722+ENST00000342988+ENST00000590061+ENST00000588745+ENST00000398417+ENST00000591914+ENST00000588860+ENST00000589706+ENST00000452201+ENST00000589076+ENST00000589941+ENST00000592186__exon_number_026__gene_id_ENSG00000141646+ENSG00000267699+ENSG00000141642		ENSG00000141646.ENSG00000267699.ENSG00000141642.25	2.17062146323215	22.6527531298427	5.05343429574458e-48	5.25165342504071e-45
ENSG00000151150.40	ENSG00000151150	ENSG00000151150_041	chr10	dexseq_prepare_annotation2.py	exon	61844474	61844588	.	-	.	ENST00000503366+ENST00000355288+ENST00000280772+ENST00000373827__exon_number_041__gene_id_ENSG00000151150	ANK3	ENSG00000151150.40	-1.62262900856082	-21.029920267447	6.24062952442916e-48	6.43875828767596e-45
ENSG00000163491.30	ENSG00000163491	ENSG00000163491_031	chr3	dexseq_prepare_annotation2.py	exon	27326331	27326392	.	-	.	ENST00000424275+ENST00000341435+ENST00000357467+ENST00000474938+ENST00000574215+ENST00000435584+ENST00000429845__exon_number_031__gene_id_ENSG00000163491	NEK10	ENSG00000163491.30	-2.80459376900397	-19.9390761595882	7.19515174703478e-48	7.37055926783928e-45
ENSG00000103343.ENSG00000103351.ENSG00000263212.ENSG00000262621.ENSG00000122390.2	ENSG00000103343+ENSG00000103351+ENSG00000263212+ENSG00000262621+ENSG00000122390	ENSG00000103343+ENSG00000103351+ENSG00000263212+ENSG00000262621+ENSG00000122390_003	chr16	dexseq_prepare_annotation2.py	exon	3434010	3434706	.	+	.	ENST00000576906__exon_number_003__gene_id_ENSG00000103343+ENSG00000103351+ENSG00000263212+ENSG00000262621+ENSG00000122390		ENSG00000103343.ENSG00000103351.ENSG00000263212.ENSG00000262621.ENSG00000122390.2	1.56351058750244	17.188849604753	8.09811528880951e-48	8.23670218378751e-45
ENSG00000242086.ENSG00000215837.ENSG00000176945.46	ENSG00000242086+ENSG00000215837+ENSG00000176945	ENSG00000242086+ENSG00000215837+ENSG00000176945_047	chr3	dexseq_prepare_annotation2.py	exon	195413288	195413474	.	+	.	ENST00000599448__exon_number_047__gene_id_ENSG00000242086+ENSG00000215837+ENSG00000176945		ENSG00000242086.ENSG00000215837.ENSG00000176945.46	1.58267914542484	19.47851477992	9.89961582894425e-48	9.99812397800269e-45
ENSG00000074181.5	ENSG00000074181	ENSG00000074181_006	chr19	dexseq_prepare_annotation2.py	exon	15276598	15276778	.	-	.	ENST00000263388+ENST00000597756__exon_number_006__gene_id_ENSG00000074181	NOTCH3	ENSG00000074181.5	2.47836570830756	19.7355992277884	1.04991177772922e-47	1.05294404041594e-44
ENSG00000127586.72	ENSG00000127586	ENSG00000127586_073	chr16	dexseq_prepare_annotation2.py	exon	850687	850737	.	+	.	ENST00000564940__exon_number_073__gene_id_ENSG00000127586	CHTF18	ENSG00000127586.72	1.82387896043272	21.5936139735489	1.30577796592737e-47	1.30045510713571e-44
ENSG00000030582.56	ENSG00000030582	ENSG00000030582_057	chr17	dexseq_prepare_annotation2.py	exon	42430412	42430450	.	+	.	ENST00000053867+ENST00000589265+ENST00000586242__exon_number_057__gene_id_ENSG00000030582	GRN	ENSG00000030582.56	-2.32375212595893	-20.3140170012003	1.39638858282958e-47	1.38110535054716e-44
ENSG00000223745.59	ENSG00000223745	ENSG00000223745_060	chr1	dexseq_prepare_annotation2.py	exon	93806030	93806067	.	-	.	ENST00000452347+ENST00000411670+ENST00000451302+ENST00000413606+ENST00000421202+ENST00000457387+ENST00000449305+ENST00000438777__exon_number_060__gene_id_ENSG00000223745	RP4-717I23.3	ENSG00000223745.59	4.01714311232662	18.4916547717577	1.54508669733955e-47	1.51770903099697e-44
ENSG00000147642.57	ENSG00000147642	ENSG00000147642_058	chr8	dexseq_prepare_annotation2.py	exon	110692419	110692448	.	-	.	ENST00000533821__exon_number_058__gene_id_ENSG00000147642	SYBU	ENSG00000147642.57	2.31457473416525	19.6226374152059	2.17576340099201e-47	2.12267181378549e-44
ENSG00000166747.73	ENSG00000166747	ENSG00000166747_074	chr16	dexseq_prepare_annotation2.py	exon	71842942	71842965	.	-	.	ENST00000566161+ENST00000433195+ENST00000569748+ENST00000565161+ENST00000299980+ENST00000393512+ENST00000570017__exon_number_074__gene_id_ENSG00000166747	AP1G1	ENSG00000166747.73	2.42321750379661	20.02086020545	2.9847283844038e-47	2.89222197157096e-44
ENSG00000175356.40	ENSG00000175356	ENSG00000175356_041	chr11	dexseq_prepare_annotation2.py	exon	9090917	9091042	.	-	.	ENST00000450649+ENST00000520467+ENST00000309263+ENST00000457346__exon_number_041__gene_id_ENSG00000175356	SCUBE2	ENSG00000175356.40	2.03856478601571	21.5232027481872	7.2451772079706e-47	6.9735073753469e-44
ENSG00000143341.45	ENSG00000143341	ENSG00000143341_046	chr1	dexseq_prepare_annotation2.py	exon	186014820	186014995	.	+	.	ENST00000271588+ENST00000367492__exon_number_046__gene_id_ENSG00000143341	HMCN1	ENSG00000143341.45	-2.1996474389032	-19.8568403323242	8.16656975380274e-47	7.80794845401408e-44
ENSG00000128596.6	ENSG00000128596	ENSG00000128596_007	chr7	dexseq_prepare_annotation2.py	exon	128432072	128432098	.	+	.	ENST00000487361__exon_number_007__gene_id_ENSG00000128596	CCDC136	ENSG00000128596.6	3.53156182095378	21.4822901266745	8.93382816598121e-47	8.48494767395936e-44
ENSG00000174844.72	ENSG00000174844	ENSG00000174844_073	chr3	dexseq_prepare_annotation2.py	exon	57509530	57509611	.	-	.	ENST00000351747+ENST00000311202+ENST00000389536+ENST00000495027__exon_number_073__gene_id_ENSG00000174844	DNAH12	ENSG00000174844.72	-3.28356918036048	-19.8320971719647	9.50835407414171e-47	8.97119462391371e-44
ENSG00000114346.2	ENSG00000114346	ENSG00000114346_003	chr3	dexseq_prepare_annotation2.py	exon	172468513	172468515	.	+	.	ENST00000427830+ENST00000392692+ENST00000232458__exon_number_003__gene_id_ENSG00000114346	ECT2	ENSG00000114346.2	2.72742253271709	19.6645896127476	1.0355415889551e-46	9.70654417626263e-44
ENSG00000079215.6	ENSG00000079215	ENSG00000079215_007	chr5	dexseq_prepare_annotation2.py	exon	36608280	36608430	.	+	.	ENST00000513646__exon_number_007__gene_id_ENSG00000079215	SLC1A3	ENSG00000079215.6	3.93685420925544	25.5292717555285	1.26404199354104e-46	1.17714321051754e-43
ENSG00000151150.22	ENSG00000151150	ENSG00000151150_023	chr10	dexseq_prepare_annotation2.py	exon	61819458	61819574	.	-	.	ENST00000503366+ENST00000514197+ENST00000373827+ENST00000511043+ENST00000355288+ENST00000373820+ENST00000469721__exon_number_023__gene_id_ENSG00000151150	ANK3	ENSG00000151150.22	1.63765045434192	20.4931724276033	1.28569727565194e-46	1.18653645493746e-43
ENSG00000242086.ENSG00000215837.ENSG00000176945.37	ENSG00000242086+ENSG00000215837+ENSG00000176945	ENSG00000242086+ENSG00000215837+ENSG00000176945_038	chr3	dexseq_prepare_annotation2.py	exon	195410648	195410736	.	+	.	ENST00000455183+ENST00000445430+ENST00000600527+ENST00000429897+ENST00000602127+ENST00000414625+ENST00000601648+ENST00000597034+ENST00000451982+ENST00000608699__exon_number_038__gene_id_ENSG00000242086+ENSG00000215837+ENSG00000176945		ENSG00000242086.ENSG00000215837.ENSG00000176945.37	1.72246128948671	19.09388344513	1.29067578929555e-46	1.18653645493746e-43
ENSG00000140199.58	ENSG00000140199	ENSG00000140199_059	chr15	dexseq_prepare_annotation2.py	exon	34629988	34630161	.	-	.	ENST00000561080__exon_number_059__gene_id_ENSG00000140199	SLC12A6	ENSG00000140199.58	-2.78998860389585	-25.3717588914293	2.20420496525116e-46	2.01344997886347e-43
ENSG00000086205.4	ENSG00000086205	ENSG00000086205_005	chr11	dexseq_prepare_annotation2.py	exon	49175398	49175479	.	-	.	ENST00000256999+ENST00000533034+ENST00000356696+ENST00000458311+ENST00000340334+ENST00000525826+ENST00000343844__exon_number_005__gene_id_ENSG00000086205	FOLH1	ENSG00000086205.4	-4.00818545319189	-21.8596202066483	2.28856252715875e-46	2.07727606143935e-43
ENSG00000148408.61	ENSG00000148408	ENSG00000148408_062	chr9	dexseq_prepare_annotation2.py	exon	141010004	141010131	.	+	.	ENST00000371363+ENST00000371372+ENST00000277551+ENST00000277549+ENST00000371357+ENST00000371355__exon_number_062__gene_id_ENSG00000148408	CACNA1B	ENSG00000148408.61	1.63327446856819	19.3529506119485	2.99466412737132e-46	2.70109287106102e-43
ENSG00000103343.ENSG00000103351.ENSG00000263212.ENSG00000262621.ENSG00000122390.11	ENSG00000103343+ENSG00000103351+ENSG00000263212+ENSG00000262621+ENSG00000122390	ENSG00000103343+ENSG00000103351+ENSG00000263212+ENSG00000262621+ENSG00000122390_012	chr16	dexseq_prepare_annotation2.py	exon	3454909	3454994	.	+	.	ENST00000572544+ENST00000344823+ENST00000575752__exon_number_012__gene_id_ENSG00000103343+ENSG00000103351+ENSG00000263212+ENSG00000262621+ENSG00000122390		ENSG00000103343.ENSG00000103351.ENSG00000263212.ENSG00000262621.ENSG00000122390.11	1.60000381347601	16.7654520321018	3.84958958631688e-46	3.45050744589039e-43
ENSG00000164116.22	ENSG00000164116	ENSG00000164116_023	chr4	dexseq_prepare_annotation2.py	exon	156629388	156629446	.	+	.	ENST00000506455+ENST00000443668+ENST00000511108+ENST00000511507+ENST00000512983+ENST00000513574+ENST00000393832+ENST00000296518+ENST00000455639+ENST00000515602+ENST00000515201__exon_number_023__gene_id_ENSG00000164116	GUCY1A3	ENSG00000164116.22	-3.87319355598503	-28.334253874809	4.7421012723911e-46	4.22409297998401e-43
ENSG00000174844.75	ENSG00000174844	ENSG00000174844_076	chr3	dexseq_prepare_annotation2.py	exon	57530069	57530071	.	-	.	ENST00000351747+ENST00000389536+ENST00000495027__exon_number_076__gene_id_ENSG00000174844	DNAH12	ENSG00000174844.75	-3.21596450147319	-19.5494805255077	5.4320003372931e-46	4.80876212575442e-43
ENSG00000147642.63	ENSG00000147642	ENSG00000147642_064	chr8	dexseq_prepare_annotation2.py	exon	110693145	110693153	.	-	.	ENST00000533171+ENST00000534184+ENST00000408889__exon_number_064__gene_id_ENSG00000147642	SYBU	ENSG00000147642.63	2.2596891384935	19.1240285896497	5.52057216651325e-46	4.85718905592739e-43
ENSG00000114735	ENSG00000114735	ENSG00000114735_001	chr3	dexseq_prepare_annotation2.py	exon	50606583	50606627	.	+	.	ENST00000434410__exon_number_001__gene_id_ENSG00000114735	HEMK1	ENSG00000114735	1.6613707006307	21.9834837200758	5.62316850176105e-46	4.91728941672596e-43
ENSG00000149554.ENSG00000134910.30	ENSG00000149554+ENSG00000134910	ENSG00000149554+ENSG00000134910_031	chr11	dexseq_prepare_annotation2.py	exon	125479632	125479793	.	+	.	ENST00000534472__exon_number_031__gene_id_ENSG00000149554+ENSG00000134910		ENSG00000149554.ENSG00000134910.30	-2.29295499415724	-19.2504099238642	5.77311626091585e-46	5.01781771107106e-43
ENSG00000085276.49	ENSG00000085276	ENSG00000085276_050	chr3	dexseq_prepare_annotation2.py	exon	169098975	169099046	.	-	.	ENST00000494292+ENST00000485957__exon_number_050__gene_id_ENSG00000085276	MECOM	ENSG00000085276.49	-2.31669015529295	-30.550732984201	6.50125576482599e-46	5.61665417470476e-43
ENSG00000114735.24	ENSG00000114735	ENSG00000114735_025	chr3	dexseq_prepare_annotation2.py	exon	50617661	50617811	.	+	.	ENST00000482974__exon_number_025__gene_id_ENSG00000114735	HEMK1	ENSG00000114735.24	-3.2864909573042	-21.9031900249965	8.22395202022947e-46	7.06240497650999e-43
ENSG00000148408.68	ENSG00000148408	ENSG00000148408_069	chr9	dexseq_prepare_annotation2.py	exon	141016632	141019076	.	+	.	ENST00000371363+ENST00000371372+ENST00000371355+ENST00000371357+ENST00000277549__exon_number_069__gene_id_ENSG00000148408	CACNA1B	ENSG00000148408.68	2.40498416359514	19.1925320201139	8.36641959097806e-46	7.1419841238151e-43
ENSG00000177565.13	ENSG00000177565	ENSG00000177565_014	chr3	dexseq_prepare_annotation2.py	exon	176768266	176768337	.	-	.	ENST00000430069+ENST00000457928__exon_number_014__gene_id_ENSG00000177565	TBL1XR1	ENSG00000177565.13	1.69138036051317	20.3557488304871	8.7270123482759e-46	7.4057220230964e-43
ENSG00000103343.ENSG00000103351.ENSG00000263212.ENSG00000262621.ENSG00000122390.4	ENSG00000103343+ENSG00000103351+ENSG00000263212+ENSG00000262621+ENSG00000122390	ENSG00000103343+ENSG00000103351+ENSG00000263212+ENSG00000262621+ENSG00000122390_005	chr16	dexseq_prepare_annotation2.py	exon	3451244	3451270	.	+	.	ENST00000571936+ENST00000344823+ENST00000575752__exon_number_005__gene_id_ENSG00000103343+ENSG00000103351+ENSG00000263212+ENSG00000262621+ENSG00000122390		ENSG00000103343.ENSG00000103351.ENSG00000263212.ENSG00000262621.ENSG00000122390.4	1.55301934055772	16.6628858480051	9.79994695822384e-46	8.26729290070444e-43
ENSG00000166747.72	ENSG00000166747	ENSG00000166747_073	chr16	dexseq_prepare_annotation2.py	exon	71842886	71842941	.	-	.	ENST00000566161+ENST00000569748+ENST00000423132+ENST00000565161+ENST00000393512+ENST00000433195+ENST00000299980+ENST00000570017__exon_number_073__gene_id_ENSG00000166747	AP1G1	ENSG00000166747.72	2.62848711002782	19.4349584717869	1.10363228571285e-45	9.25586064274483e-43
ENSG00000166669.17	ENSG00000166669	ENSG00000166669_018	chr16	dexseq_prepare_annotation2.py	exon	10513478	10513480	.	+	.	ENST00000396559+ENST00000562102+ENST00000562527+ENST00000561932__exon_number_018__gene_id_ENSG00000166669	ATF7IP2	ENSG00000166669.17	4.0810790729041	24.8758446954096	1.29034314576897e-45	1.07588361374515e-42
ENSG00000260170.ENSG00000137767.ENSG00000104164.18	ENSG00000260170+ENSG00000137767+ENSG00000104164	ENSG00000260170+ENSG00000137767+ENSG00000104164_019	chr15	dexseq_prepare_annotation2.py	exon	45880023	45880074	.	+	.	ENST00000565727+ENST00000565409+ENST00000564765__exon_number_019__gene_id_ENSG00000260170+ENSG00000137767+ENSG00000104164		ENSG00000260170.ENSG00000137767.ENSG00000104164.18	1.9958385014241	19.1225030485145	1.31134537190041e-45	1.08707499318123e-42
ENSG00000161010.ENSG00000197226.21	ENSG00000161010+ENSG00000197226	ENSG00000161010+ENSG00000197226_022	chr5	dexseq_prepare_annotation2.py	exon	179268269	179268370	.	-	.	ENST00000521675__exon_number_022__gene_id_ENSG00000161010+ENSG00000197226		ENSG00000161010.ENSG00000197226.21	-2.98564144370358	-17.9802406611058	2.38820360774794e-45	1.96838760918365e-42
ENSG00000123213.22	ENSG00000123213	ENSG00000123213_023	chr5	dexseq_prepare_annotation2.py	exon	65105342	65105528	.	+	.	ENST00000502464+ENST00000509935+ENST00000511299+ENST00000506799+ENST00000507201+ENST00000380985__exon_number_023__gene_id_ENSG00000123213	NLN	ENSG00000123213.22	-2.42612408338729	-22.3342121530749	2.63033295468363e-45	2.15556537160025e-42
ENSG00000271793.ENSG00000135317.ENSG00000135316.11	ENSG00000271793+ENSG00000135317+ENSG00000135316	ENSG00000271793+ENSG00000135317+ENSG00000135316_012	chr6	dexseq_prepare_annotation2.py	exon	86217778	86218175	.	-	.	ENST00000474645__exon_number_012__gene_id_ENSG00000271793+ENSG00000135317+ENSG00000135316		ENSG00000271793.ENSG00000135317.ENSG00000135316.11	-3.26046197945357	-18.1974102636561	3.35203434403345e-45	2.73139375784585e-42
ENSG00000138074.31	ENSG00000138074	ENSG00000138074_032	chr2	dexseq_prepare_annotation2.py	exon	27428894	27428961	.	-	.	ENST00000310574+ENST00000412471+ENST00000464538+ENST00000445802+ENST00000408041+ENST00000488743__exon_number_032__gene_id_ENSG00000138074	SLC5A6	ENSG00000138074.31	-2.66188471863442	-21.5457483754284	4.51090529538886e-45	3.65492915891301e-42
ENSG00000141646.ENSG00000267699.ENSG00000141642.34	ENSG00000141646+ENSG00000267699+ENSG00000141642	ENSG00000141646+ENSG00000267699+ENSG00000141642_035	chr18	dexseq_prepare_annotation2.py	exon	48577724	48577785	.	+	.	ENST00000590722+ENST00000585448+ENST00000452201__exon_number_035__gene_id_ENSG00000141646+ENSG00000267699+ENSG00000141642		ENSG00000141646.ENSG00000267699.ENSG00000141642.34	-3.34098852001682	-21.2478897905474	4.57095378508251e-45	3.68277637741595e-42
ENSG00000173406.ENSG00000162600.49	ENSG00000173406+ENSG00000162600	ENSG00000173406+ENSG00000162600_050	chr1	dexseq_prepare_annotation2.py	exon	58996335	58996401	.	-	.	ENST00000421528+ENST00000358603+ENST00000371226__exon_number_050__gene_id_ENSG00000173406+ENSG00000162600		ENSG00000173406.ENSG00000162600.49	2.43452438907223	17.5849074581218	4.80853070714012e-45	3.8525464486206e-42
ENSG00000177565.14	ENSG00000177565	ENSG00000177565_015	chr3	dexseq_prepare_annotation2.py	exon	176768338	176768345	.	-	.	ENST00000430069+ENST00000457928+ENST00000428970__exon_number_015__gene_id_ENSG00000177565	TBL1XR1	ENSG00000177565.14	2.05212024055824	20.021896638184	5.66959247046188e-45	4.51718480536861e-42
ENSG00000187736.ENSG00000213901.50	ENSG00000187736+ENSG00000213901	ENSG00000187736+ENSG00000213901_051	chr2	dexseq_prepare_annotation2.py	exon	220033142	220033358	.	-	.	ENST00000497918+ENST00000318673__exon_number_051__gene_id_ENSG00000187736+ENSG00000213901		ENSG00000187736.ENSG00000213901.50	1.96093504824446	17.8977586815552	8.0836416835704e-45	6.40496853461814e-42
ENSG00000174844.74	ENSG00000174844	ENSG00000174844_075	chr3	dexseq_prepare_annotation2.py	exon	57529924	57530068	.	-	.	ENST00000351747+ENST00000311202+ENST00000389536+ENST00000495027__exon_number_075__gene_id_ENSG00000174844	DNAH12	ENSG00000174844.74	-3.10636859010384	-19.0987747429247	8.92134268795077e-45	7.02987098300596e-42
ENSG00000272084.ENSG00000127481.8	ENSG00000272084+ENSG00000127481	ENSG00000272084+ENSG00000127481_009	chr1	dexseq_prepare_annotation2.py	exon	19403234	19403396	.	-	.	ENST00000375226+ENST00000375224+ENST00000375225+ENST00000543981+ENST00000459947+ENST00000375217+ENST00000375254+ENST00000486515+ENST00000429347+ENST00000375267__exon_number_009__gene_id_ENSG00000272084+ENSG00000127481		ENSG00000272084.ENSG00000127481.8	-1.99552630712274	-15.5599922734982	9.48827475309312e-45	7.43574834516581e-42
ENSG00000242086.ENSG00000215837.ENSG00000176945.42	ENSG00000242086+ENSG00000215837+ENSG00000176945	ENSG00000242086+ENSG00000215837+ENSG00000176945_043	chr3	dexseq_prepare_annotation2.py	exon	195413006	195413011	.	+	.	ENST00000601648+ENST00000445430__exon_number_043__gene_id_ENSG00000242086+ENSG00000215837+ENSG00000176945		ENSG00000242086.ENSG00000215837.ENSG00000176945.42	1.59413545850776	18.4482048560474	9.96003468699543e-45	7.76303507916346e-42
ENSG00000114735.2	ENSG00000114735	ENSG00000114735_003	chr3	dexseq_prepare_annotation2.py	exon	50606705	50606908	.	+	.	ENST00000232854__exon_number_003__gene_id_ENSG00000114735	HEMK1	ENSG00000114735.2	1.6840623925934	21.3242978860349	1.30522284612044e-44	1.01181580557119e-41
ENSG00000229807.29	ENSG00000229807	ENSG00000229807_030	chrX	dexseq_prepare_annotation2.py	exon	73061506	73072588	.	-	.	ENST00000429829__exon_number_030__gene_id_ENSG00000229807	XIST	ENSG00000229807.29	-4.21160491252247	-25.4521319080347	1.67437541862079e-44	1.29100646188528e-41
ENSG00000271793.ENSG00000135317.ENSG00000135316.9	ENSG00000271793+ENSG00000135317+ENSG00000135316	ENSG00000271793+ENSG00000135317+ENSG00000135316_010	chr6	dexseq_prepare_annotation2.py	exon	86217686	86217724	.	-	.	ENST00000503491+ENST00000513865+ENST00000346348+ENST00000508658+ENST00000474645+ENST00000505648+ENST00000369627+ENST00000515216+ENST00000314673+ENST00000508980__exon_number_010__gene_id_ENSG00000271793+ENSG00000135317+ENSG00000135316		ENSG00000271793.ENSG00000135317.ENSG00000135316.9	-2.8308708389549	-17.9701346689776	1.69712664724843e-44	1.30155092974246e-41
ENSG00000264594.ENSG00000204580.142	ENSG00000264594+ENSG00000204580	ENSG00000264594+ENSG00000204580_143	chr6	dexseq_prepare_annotation2.py	exon	30867825	30867929	.	+	.	ENST00000454612+ENST00000361741+ENST00000376575+ENST00000376567+ENST00000376570+ENST00000452441+ENST00000446312+ENST00000376568+ENST00000376569+ENST00000324771__exon_number_143__gene_id_ENSG00000264594+ENSG00000204580		ENSG00000264594.ENSG00000204580.142	-3.09528537834202	-24.1483374205602	1.80535714135339e-44	1.37718980698358e-41
ENSG00000175198.1	ENSG00000175198	ENSG00000175198_002	chr13	dexseq_prepare_annotation2.py	exon	100741337	100741479	.	+	.	ENST00000376285+ENST00000376286+ENST00000376279__exon_number_002__gene_id_ENSG00000175198	PCCA	ENSG00000175198.1	1.9938052812736	24.1454030354432	1.82487830192659e-44	1.38471572441375e-41
ENSG00000128973.ENSG00000260007.ENSG00000129007.13	ENSG00000128973+ENSG00000260007+ENSG00000129007	ENSG00000128973+ENSG00000260007+ENSG00000129007_014	chr15	dexseq_prepare_annotation2.py	exon	68497827	68497899	.	-	.	ENST00000467889+ENST00000395465+ENST00000540479+ENST00000395463__exon_number_014__gene_id_ENSG00000128973+ENSG00000260007+ENSG00000129007		ENSG00000128973.ENSG00000260007.ENSG00000129007.13	1.78243383646557	22.6683731112731	1.8596682327824e-44	1.40368736983169e-41
ENSG00000103343.ENSG00000103351.ENSG00000263212.ENSG00000262621.ENSG00000122390.1	ENSG00000103343+ENSG00000103351+ENSG00000263212+ENSG00000262621+ENSG00000122390	ENSG00000103343+ENSG00000103351+ENSG00000263212+ENSG00000262621+ENSG00000122390_002	chr16	dexseq_prepare_annotation2.py	exon	3415112	3415182	.	+	.	ENST00000576906+ENST00000575785__exon_number_002__gene_id_ENSG00000103343+ENSG00000103351+ENSG00000263212+ENSG00000262621+ENSG00000122390		ENSG00000103343.ENSG00000103351.ENSG00000263212.ENSG00000262621.ENSG00000122390.1	1.58084053019791	16.3064239506929	2.5112079954342e-44	1.88554906936757e-41
ENSG00000013573.11	ENSG00000013573	ENSG00000013573_012	chr12	dexseq_prepare_annotation2.py	exon	31226843	31226903	.	+	.	ENST00000407793+ENST00000542838+ENST00000350437+ENST00000545668+ENST00000543756+ENST00000539049+ENST00000435753+ENST00000228264+ENST00000415475+ENST00000536265+ENST00000540935+ENST00000535158+ENST00000251758+ENST00000542129+ENST00000438391__exon_number_012__gene_id_ENSG00000013573	DDX11	ENSG00000013573.11	-2.39542169749301	-19.5625943336519	2.65546559744729e-44	1.98348066524327e-41
ENSG00000114346.1	ENSG00000114346	ENSG00000114346_002	chr3	dexseq_prepare_annotation2.py	exon	172468494	172468512	.	+	.	ENST00000392692+ENST00000232458__exon_number_002__gene_id_ENSG00000114346	ECT2	ENSG00000114346.1	2.63097630787722	18.7408019636258	3.54942022555464e-44	2.63747669848429e-41
ENSG00000103343.ENSG00000103351.ENSG00000263212.ENSG00000262621.ENSG00000122390.8	ENSG00000103343+ENSG00000103351+ENSG00000263212+ENSG00000262621+ENSG00000122390	ENSG00000103343+ENSG00000103351+ENSG00000263212+ENSG00000262621+ENSG00000122390_009	chr16	dexseq_prepare_annotation2.py	exon	3451974	3452406	.	+	.	ENST00000572544+ENST00000268655+ENST00000571936+ENST00000344823+ENST00000575752__exon_number_009__gene_id_ENSG00000103343+ENSG00000103351+ENSG00000263212+ENSG00000262621+ENSG00000122390		ENSG00000103343.ENSG00000103351.ENSG00000263212.ENSG00000262621.ENSG00000122390.8	1.6894943916916	16.2603062450211	3.81867157529243e-44	2.82292343622378e-41
ENSG00000207945.ENSG00000100124.24	ENSG00000207945+ENSG00000100124	ENSG00000207945+ENSG00000100124_025	chr22	dexseq_prepare_annotation2.py	exon	38239918	38240013	.	-	.	ENST00000434930+ENST00000215941+ENST00000407117+ENST00000458278+ENST00000413497+ENST00000411961__exon_number_025__gene_id_ENSG00000207945+ENSG00000100124		ENSG00000207945.ENSG00000100124.24	-4.03398247374304	-31.7398578104195	4.02011335260973e-44	2.9565975191683e-41
ENSG00000141646.ENSG00000267699.ENSG00000141642.29	ENSG00000141646+ENSG00000267699+ENSG00000141642	ENSG00000141646+ENSG00000267699+ENSG00000141642_030	chr18	dexseq_prepare_annotation2.py	exon	48575187	48575227	.	+	.	ENST00000590722+ENST00000342988+ENST00000590061+ENST00000592911+ENST00000588745+ENST00000398417+ENST00000591914+ENST00000589706+ENST00000452201+ENST00000592186__exon_number_030__gene_id_ENSG00000141646+ENSG00000267699+ENSG00000141642		ENSG00000141646.ENSG00000267699.ENSG00000141642.29	2.03501061110012	20.7865034741496	4.51165939210264e-44	3.30117657346742e-41
ENSG00000187736.ENSG00000213901.53	ENSG00000187736+ENSG00000213901	ENSG00000187736+ENSG00000213901_054	chr2	dexseq_prepare_annotation2.py	exon	220033374	220033505	.	-	.	ENST00000414999+ENST00000465580+ENST00000455516+ENST00000295738+ENST00000318673+ENST00000430764+ENST00000409878+ENST00000409370+ENST00000497918__exon_number_054__gene_id_ENSG00000187736+ENSG00000213901		ENSG00000187736.ENSG00000213901.53	2.02655666728918	17.6591120289723	4.63895200416093e-44	3.37708641509001e-41
ENSG00000141646.ENSG00000267699.ENSG00000141642.33	ENSG00000141646+ENSG00000267699+ENSG00000141642	ENSG00000141646+ENSG00000267699+ENSG00000141642_034	chr18	dexseq_prepare_annotation2.py	exon	48577463	48577723	.	+	.	ENST00000585448__exon_number_034__gene_id_ENSG00000141646+ENSG00000267699+ENSG00000141642		ENSG00000141646.ENSG00000267699.ENSG00000141642.33	2.06207836211181	20.7661954996905	4.99309085558446e-44	3.61653605490876e-41
ENSG00000147206.35	ENSG00000147206	ENSG00000147206_036	chrX	dexseq_prepare_annotation2.py	exon	102347924	102348022	.	-	.	ENST00000425644+ENST00000425463+ENST00000395065__exon_number_036__gene_id_ENSG00000147206	NXF3	ENSG00000147206.35	-3.24985620328167	-24.4380702336396	5.4191703184337e-44	3.90542448682177e-41
ENSG00000147099.32	ENSG00000147099	ENSG00000147099_033	chrX	dexseq_prepare_annotation2.py	exon	71788605	71788729	.	-	.	ENST00000478743+ENST00000415409+ENST00000373571+ENST00000373561+ENST00000373573+ENST00000436675+ENST00000421523+ENST00000373560+ENST00000429103+ENST00000444609+ENST00000373556+ENST00000373554+ENST00000439122__exon_number_033__gene_id_ENSG00000147099	HDAC8	ENSG00000147099.32	1.77094888237042	20.2241007644826	6.2233968298612e-44	4.46258004780442e-41
ENSG00000240207.ENSG00000118855.26	ENSG00000240207+ENSG00000118855	ENSG00000240207+ENSG00000118855_027	chr3	dexseq_prepare_annotation2.py	exon	158519926	158519944	.	+	.	ENST00000392813+ENST00000471266+ENST00000264266+ENST00000484166+ENST00000480292+ENST00000415822__exon_number_027__gene_id_ENSG00000240207+ENSG00000118855		ENSG00000240207.ENSG00000118855.26	-2.04480639309522	-18.5229495006591	6.28678737503787e-44	4.48560715331495e-41
ENSG00000242086.ENSG00000215837.ENSG00000176945.25	ENSG00000242086+ENSG00000215837+ENSG00000176945	ENSG00000242086+ENSG00000215837+ENSG00000176945_026	chr3	dexseq_prepare_annotation2.py	exon	195400815	195400815	.	+	.	ENST00000429897+ENST00000455183+ENST00000445430+ENST00000446521__exon_number_026__gene_id_ENSG00000242086+ENSG00000215837+ENSG00000176945		ENSG00000242086.ENSG00000215837.ENSG00000176945.25	1.61608549398505	18.1741921776613	6.38018080116891e-44	4.52970727345563e-41
ENSG00000114735.7	ENSG00000114735	ENSG00000114735_008	chr3	dexseq_prepare_annotation2.py	exon	50607001	50607005	.	+	.	ENST00000482974+ENST00000448997+ENST00000424388+ENST00000232854__exon_number_008__gene_id_ENSG00000114735	HEMK1	ENSG00000114735.7	1.6500407861522	20.9636603470528	7.46141992497751e-44	5.27125426453596e-41
ENSG00000114735.6	ENSG00000114735	ENSG00000114735_007	chr3	dexseq_prepare_annotation2.py	exon	50606998	50607000	.	+	.	ENST00000448997+ENST00000482974+ENST00000232854__exon_number_007__gene_id_ENSG00000114735	HEMK1	ENSG00000114735.6	1.71469665629663	20.9559278000859	7.74699132993767e-44	5.44617288039388e-41
ENSG00000147642.56	ENSG00000147642	ENSG00000147642_057	chr8	dexseq_prepare_annotation2.py	exon	110661133	110661195	.	-	.	ENST00000524720__exon_number_057__gene_id_ENSG00000147642	SYBU	ENSG00000147642.56	2.29143470694272	18.322763456379	1.05611725435333e-43	7.38833872188169e-41
ENSG00000196337.ENSG00000225950.4	ENSG00000196337+ENSG00000225950	ENSG00000196337+ENSG00000225950_005	chr19	dexseq_prepare_annotation2.py	exon	49558998	49559049	.	-	.	ENST00000597853+ENST00000596965+ENST00000356213__exon_number_005__gene_id_ENSG00000196337+ENSG00000225950		ENSG00000196337.ENSG00000225950.4	-2.8490347839768	-24.153454336924	1.47980335849287e-43	1.03020892743465e-40
ENSG00000141646.ENSG00000267699.ENSG00000141642.48	ENSG00000141646+ENSG00000267699+ENSG00000141642	ENSG00000141646+ENSG00000267699+ENSG00000141642_049	chr18	dexseq_prepare_annotation2.py	exon	48593483	48593557	.	+	.	ENST00000593223+ENST00000342988+ENST00000588745+ENST00000398417+ENST00000590499+ENST00000591126__exon_number_049__gene_id_ENSG00000141646+ENSG00000267699+ENSG00000141642		ENSG00000141646.ENSG00000267699.ENSG00000141642.48	-2.71470624834083	-20.5343169464743	1.59495171691852e-43	1.10500874675573e-40
ENSG00000149269.4	ENSG00000149269	ENSG00000149269_005	chr11	dexseq_prepare_annotation2.py	exon	77034200	77034255	.	-	.	ENST00000356341+ENST00000278568+ENST00000528203__exon_number_005__gene_id_ENSG00000149269	PAK1	ENSG00000149269.4	2.54174998323871	20.2788591455486	1.61502484215806e-43	1.11353633504045e-40
ENSG00000113649.33	ENSG00000113649	ENSG00000113649_034	chr5	dexseq_prepare_annotation2.py	exon	145878099	145878249	.	+	.	ENST00000505285+ENST00000549332+ENST00000394421+ENST00000506524+ENST00000296702__exon_number_034__gene_id_ENSG00000113649	TCERG1	ENSG00000113649.33	-1.8741714649762	-19.6077507361979	1.74112375692649e-43	1.19473579594306e-40
ENSG00000242086.ENSG00000215837.ENSG00000176945.39	ENSG00000242086+ENSG00000215837+ENSG00000176945	ENSG00000242086+ENSG00000215837+ENSG00000176945_040	chr3	dexseq_prepare_annotation2.py	exon	195412689	195412775	.	+	.	ENST00000455183+ENST00000608699+ENST00000602127+ENST00000414625+ENST00000601648+ENST00000445430__exon_number_040__gene_id_ENSG00000242086+ENSG00000215837+ENSG00000176945		ENSG00000242086.ENSG00000215837.ENSG00000176945.39	1.65838135504	17.9645365779216	2.65532324923522e-43	1.81337082448843e-40
ENSG00000070756.28	ENSG00000070756	ENSG00000070756_029	chr8	dexseq_prepare_annotation2.py	exon	101724590	101724632	.	-	.	ENST00000522387+ENST00000523636+ENST00000519004+ENST00000318607+ENST00000519100+ENST00000519622+ENST00000519596__exon_number_029__gene_id_ENSG00000070756	PABPC1	ENSG00000070756.28	-3.50209203523711	-22.4490888955017	2.72069180649721e-43	1.84920651206249e-40
ENSG00000167178	ENSG00000167178	ENSG00000167178_001	chr15	dexseq_prepare_annotation2.py	exon	74392652	74392810	.	+	.	ENST00000561975__exon_number_001__gene_id_ENSG00000167178	ISLR2	ENSG00000167178	2.27699686161666	26.1026507054715	3.05483814510751e-43	2.06652595709577e-40
ENSG00000187736.ENSG00000213901.57	ENSG00000187736+ENSG00000213901	ENSG00000187736+ENSG00000213901_058	chr2	dexseq_prepare_annotation2.py	exon	220034007	220034030	.	-	.	ENST00000455516__exon_number_058__gene_id_ENSG00000187736+ENSG00000213901		ENSG00000187736.ENSG00000213901.57	1.97832344598692	17.3860590318377	3.4425168347863e-43	2.3178482010667e-40
ENSG00000123213.21	ENSG00000123213	ENSG00000123213_022	chr5	dexseq_prepare_annotation2.py	exon	65104953	65105236	.	+	.	ENST00000507201__exon_number_022__gene_id_ENSG00000123213	NLN	ENSG00000123213.21	-2.32237081069553	-21.2551278654955	3.4720605492018e-43	2.32681597917139e-40
ENSG00000103671.20	ENSG00000103671	ENSG00000103671_021	chr15	dexseq_prepare_annotation2.py	exon	64701812	64701883	.	+	.	ENST00000561265+ENST00000559565+ENST00000560567+ENST00000261884+ENST00000558820__exon_number_021__gene_id_ENSG00000103671	TRIP4	ENSG00000103671.20	3.34563250750953	26.7676702642518	6.32533983816885e-43	4.20550476050919e-40
ENSG00000113360.77	ENSG00000113360	ENSG00000113360_078	chr5	dexseq_prepare_annotation2.py	exon	31532221	31532303	.	-	.	ENST00000507438__exon_number_078__gene_id_ENSG00000113360	DROSHA	ENSG00000113360.77	-1.72506098732356	-17.3031332560168	6.33407730310352e-43	4.20550476050919e-40
ENSG00000242086.ENSG00000215837.ENSG00000176945.44	ENSG00000242086+ENSG00000215837+ENSG00000176945	ENSG00000242086+ENSG00000215837+ENSG00000176945_045	chr3	dexseq_prepare_annotation2.py	exon	195413169	195413218	.	+	.	ENST00000601648+ENST00000608699__exon_number_045__gene_id_ENSG00000242086+ENSG00000215837+ENSG00000176945		ENSG00000242086.ENSG00000215837.ENSG00000176945.44	1.52095996564466	17.8113735832492	7.54535592238001e-43	4.98664575528242e-40
ENSG00000141646.ENSG00000267699.ENSG00000141642.31	ENSG00000141646+ENSG00000267699+ENSG00000141642	ENSG00000141646+ENSG00000267699+ENSG00000141642_032	chr18	dexseq_prepare_annotation2.py	exon	48575665	48575694	.	+	.	ENST00000590722+ENST00000342988+ENST00000592186+ENST00000588745+ENST00000398417+ENST00000591914+ENST00000589706+ENST00000452201+ENST00000592911__exon_number_032__gene_id_ENSG00000141646+ENSG00000267699+ENSG00000141642		ENSG00000141646.ENSG00000267699.ENSG00000141642.31	1.9781974188882	20.2188966688816	7.82673836136692e-43	5.14888086522346e-40
ENSG00000012061.2	ENSG00000012061	ENSG00000012061_003	chr19	dexseq_prepare_annotation2.py	exon	45912804	45912871	.	-	.	ENST00000423698+ENST00000300853+ENST00000588738__exon_number_003__gene_id_ENSG00000012061	ERCC1	ENSG00000012061.2	-1.98663827381205	-21.7668511203867	8.50181561269835e-43	5.56744695188999e-40
ENSG00000003756.ENSG00000004534.55	ENSG00000003756+ENSG00000004534	ENSG00000003756+ENSG00000004534_056	chr3	dexseq_prepare_annotation2.py	exon	50107888	50107985	.	+	.	ENST00000539992+ENST00000419610+ENST00000266022+ENST00000421682+ENST00000434592+ENST00000443081+ENST00000442092+ENST00000422955+ENST00000454079__exon_number_056__gene_id_ENSG00000003756+ENSG00000004534		ENSG00000003756.ENSG00000004534.55	2.75078853847771	17.2589910151615	8.76447011247931e-43	5.7133588738227e-40
ENSG00000103671.19	ENSG00000103671	ENSG00000103671_020	chr15	dexseq_prepare_annotation2.py	exon	64698529	64698658	.	+	.	ENST00000560567+ENST00000261884+ENST00000558820__exon_number_020__gene_id_ENSG00000103671	TRIP4	ENSG00000103671.19	3.41118860800285	26.6197000496836	9.60469083870378e-43	6.23274899208608e-40
ENSG00000128596.4	ENSG00000128596	ENSG00000128596_005	chr7	dexseq_prepare_annotation2.py	exon	128431512	128431605	.	+	.	ENST00000464832+ENST00000459946+ENST00000378685+ENST00000472049__exon_number_005__gene_id_ENSG00000128596	CCDC136	ENSG00000128596.4	3.41461378469783	19.5917672670945	1.80146862841956e-42	1.16375684868259e-39
ENSG00000183091.9	ENSG00000183091	ENSG00000183091_010	chr2	dexseq_prepare_annotation2.py	exon	152348290	152348611	.	-	.	ENST00000497809__exon_number_010__gene_id_ENSG00000183091	NEB	ENSG00000183091.9	1.58610988119636	18.0003982185887	1.8923511907027e-42	1.21479600104777e-39
ENSG00000141664.25	ENSG00000141664	ENSG00000141664_026	chr18	dexseq_prepare_annotation2.py	exon	60242546	60242732	.	+	.	ENST00000586834+ENST00000591145+ENST00000585873+ENST00000585949+ENST00000587612+ENST00000269499__exon_number_026__gene_id_ENSG00000141664	ZCCHC2	ENSG00000141664.25	-3.51977633728373	-28.578070629221	1.89741727901028e-42	1.21479600104777e-39
ENSG00000221968.1	ENSG00000221968	ENSG00000221968_002	chr11	dexseq_prepare_annotation2.py	exon	61640996	61640997	.	-	.	ENST00000527697+ENST00000533676__exon_number_002__gene_id_ENSG00000221968	FADS3	ENSG00000221968.1	-3.41767487809116	-22.8954610304055	1.9389619965762e-42	1.23587714139992e-39
ENSG00000114735.29	ENSG00000114735	ENSG00000114735_030	chr3	dexseq_prepare_annotation2.py	exon	50622180	50622366	.	+	.	ENST00000232854__exon_number_030__gene_id_ENSG00000114735	HEMK1	ENSG00000114735.29	-3.2439145000905	-20.2827825495696	2.09721713668293e-42	1.33083274877482e-39
ENSG00000126005.ENSG00000088298.ENSG00000261582.ENSG00000242372.52	ENSG00000126005+ENSG00000088298+ENSG00000261582+ENSG00000242372	ENSG00000126005+ENSG00000088298+ENSG00000261582+ENSG00000242372_053	chr20	dexseq_prepare_annotation2.py	exon	33871979	33872064	.	-	.	ENST00000374450+ENST00000374436+ENST00000374443+ENST00000415116+ENST00000447927+ENST00000462894+ENST00000456600__exon_number_053__gene_id_ENSG00000126005+ENSG00000088298+ENSG00000261582+ENSG00000242372		ENSG00000126005.ENSG00000088298.ENSG00000261582.ENSG00000242372.52	-1.92807904504597	-17.999795288253	4.10665015269862e-42	2.59448025704391e-39
ENSG00000207945.ENSG00000100124.22	ENSG00000207945+ENSG00000100124	ENSG00000207945+ENSG00000100124_023	chr22	dexseq_prepare_annotation2.py	exon	38236194	38236241	.	-	.	ENST00000424350+ENST00000434930+ENST00000215941+ENST00000407117+ENST00000458278+ENST00000609454+ENST00000413497+ENST00000464849+ENST00000406423__exon_number_023__gene_id_ENSG00000207945+ENSG00000100124		ENSG00000207945.ENSG00000100124.22	-3.83985408238763	-29.5991526703275	4.34228886283641e-42	2.73131873985069e-39
ENSG00000167380.40	ENSG00000167380	ENSG00000167380_041	chr19	dexseq_prepare_annotation2.py	exon	44679797	44679832	.	+	.	ENST00000454662+ENST00000590524+ENST00000585678+ENST00000588883+ENST00000590089+ENST00000337433+ENST00000588127__exon_number_041__gene_id_ENSG00000167380	ZNF226	ENSG00000167380.40	2.02524484774121	19.014952867069	4.84303188180077e-42	3.0329857260467e-39
ENSG00000254485.ENSG00000196220.ENSG00000206573.109	ENSG00000254485+ENSG00000196220+ENSG00000206573	ENSG00000254485+ENSG00000196220+ENSG00000206573_110	chr3	dexseq_prepare_annotation2.py	exon	9439983	9440051	.	-	.	ENST00000521708__exon_number_110__gene_id_ENSG00000254485+ENSG00000196220+ENSG00000206573		ENSG00000254485.ENSG00000196220.ENSG00000206573.109	-5.69095446585343	-16.1262757168648	5.47377451385074e-42	3.41308880154294e-39
ENSG00000141646.ENSG00000267699.ENSG00000141642.51	ENSG00000141646+ENSG00000267699+ENSG00000141642	ENSG00000141646+ENSG00000267699+ENSG00000141642_052	chr18	dexseq_prepare_annotation2.py	exon	48603621	48603621	.	+	.	ENST00000586253__exon_number_052__gene_id_ENSG00000141646+ENSG00000267699+ENSG00000141642		ENSG00000141646.ENSG00000267699.ENSG00000141642.51	-2.38186417575421	-19.8053811620923	6.42009078708378e-42	3.98582025994825e-39
ENSG00000113360.72	ENSG00000113360	ENSG00000113360_073	chr5	dexseq_prepare_annotation2.py	exon	31530905	31531031	.	-	.	ENST00000504361+ENST00000511367+ENST00000507438+ENST00000513349__exon_number_073__gene_id_ENSG00000113360	DROSHA	ENSG00000113360.72	-1.62105929999746	-16.933028457725	9.68132456259777e-42	5.98460258403377e-39
ENSG00000147099.35	ENSG00000147099	ENSG00000147099_036	chrX	dexseq_prepare_annotation2.py	exon	71791907	71791959	.	-	.	ENST00000478743+ENST00000429103+ENST00000373589+ENST00000373571+ENST00000373561+ENST00000373573+ENST00000436675+ENST00000421523+ENST00000373560+ENST00000373583+ENST00000373568+ENST00000415409+ENST00000412342+ENST00000486704+ENST00000444609+ENST00000373559+ENST00000373556+ENST00000373554+ENST00000439122__exon_number_036__gene_id_ENSG00000147099	HDAC8	ENSG00000147099.35	3.62124591406108	19.2655472499057	1.04280639118385e-41	6.41854047119523e-39
ENSG00000175224.68	ENSG00000175224	ENSG00000175224_069	chr11	dexseq_prepare_annotation2.py	exon	46689422	46689437	.	+	.	ENST00000529395+ENST00000312040+ENST00000526508+ENST00000533316+ENST00000528494+ENST00000524625+ENST00000434074+ENST00000451945+ENST00000530500+ENST00000525009+ENST00000532067+ENST00000529655+ENST00000359513__exon_number_069__gene_id_ENSG00000175224	ATG13	ENSG00000175224.68	-1.86401084979408	-17.5156320649244	1.12264057711437e-41	6.88039543101297e-39
ENSG00000149582.ENSG00000172425.1	ENSG00000149582+ENSG00000172425	ENSG00000149582+ENSG00000172425_002	chr11	dexseq_prepare_annotation2.py	exon	118398637	118398771	.	+	.	ENST00000533501+ENST00000539546+ENST00000528570__exon_number_002__gene_id_ENSG00000149582+ENSG00000172425		ENSG00000149582.ENSG00000172425.1	-2.72108971797598	-19.2030268078442	1.46222179541198e-41	8.92347295086886e-39
ENSG00000128596.5	ENSG00000128596	ENSG00000128596_006	chr7	dexseq_prepare_annotation2.py	exon	128431672	128431940	.	+	.	ENST00000488925__exon_number_006__gene_id_ENSG00000128596	CCDC136	ENSG00000128596.5	3.33904738977298	19.1757231399939	1.6950942254796e-41	1.03007859389282e-38
ENSG00000030582.53	ENSG00000030582	ENSG00000030582_054	chr17	dexseq_prepare_annotation2.py	exon	42429940	42430028	.	+	.	ENST00000586443__exon_number_054__gene_id_ENSG00000030582	GRN	ENSG00000030582.53	-2.16854573706724	-18.0078431078591	1.93037018644269e-41	1.16810202341057e-38
ENSG00000113360.68	ENSG00000113360	ENSG00000113360_069	chr5	dexseq_prepare_annotation2.py	exon	31527014	31527019	.	-	.	ENST00000507438+ENST00000344624+ENST00000511367+ENST00000442743+ENST00000513349__exon_number_069__gene_id_ENSG00000113360	DROSHA	ENSG00000113360.68	-1.71963873733254	-16.8375425461335	1.959148886007e-41	1.18053537474337e-38
ENSG00000242086.ENSG00000215837.ENSG00000176945.34	ENSG00000242086+ENSG00000215837+ENSG00000176945	ENSG00000242086+ENSG00000215837+ENSG00000176945_035	chr3	dexseq_prepare_annotation2.py	exon	195408487	195408537	.	+	.	ENST00000455183+ENST00000445430+ENST00000600527+ENST00000429897+ENST00000602127+ENST00000414625+ENST00000601648+ENST00000451982__exon_number_035__gene_id_ENSG00000242086+ENSG00000215837+ENSG00000176945		ENSG00000242086.ENSG00000215837.ENSG00000176945.34	1.66754441787594	17.3269524785214	2.08120637623399e-41	1.2488370294345e-38
ENSG00000186635.ENSG00000214530.17	ENSG00000186635+ENSG00000214530	ENSG00000186635+ENSG00000214530_018	chr11	dexseq_prepare_annotation2.py	exon	72403798	72403830	.	-	.	ENST00000465814+ENST00000334211+ENST00000393605+ENST00000393609__exon_number_018__gene_id_ENSG00000186635+ENSG00000214530		ENSG00000186635.ENSG00000214530.17	-1.69224809658192	-17.2222009068201	2.26091676776871e-41	1.35102023506672e-38
ENSG00000205517.ENSG00000187266.35	ENSG00000205517+ENSG00000187266	ENSG00000205517+ENSG00000187266_036	chr19	dexseq_prepare_annotation2.py	exon	11508274	11508445	.	-	.	ENST00000566919__exon_number_036__gene_id_ENSG00000205517+ENSG00000187266		ENSG00000205517.ENSG00000187266.35	3.66718902332121	18.7098392757053	2.72778144653878e-41	1.62323369540443e-38
ENSG00000132142.44	ENSG00000132142	ENSG00000132142_045	chr17	dexseq_prepare_annotation2.py	exon	35564644	35564714	.	-	.	ENST00000587720+ENST00000353139+ENST00000394406+ENST00000587598+ENST00000360679+ENST00000335166__exon_number_045__gene_id_ENSG00000132142	ACACA	ENSG00000132142.44	-3.42774605561319	-15.6095389914636	3.06928910212615e-41	1.81890891736867e-38
ENSG00000113360.69	ENSG00000113360	ENSG00000113360_070	chr5	dexseq_prepare_annotation2.py	exon	31527611	31527687	.	-	.	ENST00000504361__exon_number_070__gene_id_ENSG00000113360	DROSHA	ENSG00000113360.69	-1.68498720317565	-16.771886234858	3.18199207339837e-41	1.87793839186124e-38
ENSG00000114735.9	ENSG00000114735	ENSG00000114735_010	chr3	dexseq_prepare_annotation2.py	exon	50607243	50608361	.	+	.	ENST00000482974__exon_number_010__gene_id_ENSG00000114735	HEMK1	ENSG00000114735.9	1.55669577942692	19.7267901577549	3.33874507962578e-41	1.962374787313e-38
ENSG00000005884.29	ENSG00000005884	ENSG00000005884_030	chr17	dexseq_prepare_annotation2.py	exon	48152963	48153064	.	+	.	ENST00000007722+ENST00000505306+ENST00000505612+ENST00000506401+ENST00000320031+ENST00000544892+ENST00000510809__exon_number_030__gene_id_ENSG00000005884	ITGA3	ENSG00000005884.29	-3.79749716195201	-22.6541422115247	3.38830510937143e-41	1.97598642168562e-38
ENSG00000143702.37	ENSG00000143702	ENSG00000143702_038	chr1	dexseq_prepare_annotation2.py	exon	243327797	243328220	.	-	.	ENST00000366543+ENST00000336415+ENST00000366544+ENST00000366542__exon_number_038__gene_id_ENSG00000143702	CEP170	ENSG00000143702.37	-2.7803522645057	-18.5015699959199	3.38946022839395e-41	1.97598642168562e-38
ENSG00000074181.12	ENSG00000074181	ENSG00000074181_013	chr19	dexseq_prepare_annotation2.py	exon	15284879	15285211	.	-	.	ENST00000263388__exon_number_013__gene_id_ENSG00000074181	NOTCH3	ENSG00000074181.12	2.43352713274731	17.4398572944954	3.72571039234521e-41	2.16321985626479e-38
ENSG00000148408.60	ENSG00000148408	ENSG00000148408_061	chr9	dexseq_prepare_annotation2.py	exon	141008830	141008942	.	+	.	ENST00000371363+ENST00000371372+ENST00000277551+ENST00000277549+ENST00000371357+ENST00000371355__exon_number_061__gene_id_ENSG00000148408	CACNA1B	ENSG00000148408.60	1.57455088774915	17.5214412667819	4.39422078456829e-41	2.54108219910199e-38
ENSG00000141646.ENSG00000267699.ENSG00000141642.21	ENSG00000141646+ENSG00000267699+ENSG00000141642	ENSG00000141646+ENSG00000267699+ENSG00000141642_022	chr18	dexseq_prepare_annotation2.py	exon	48573290	48573357	.	+	.	ENST00000590722+ENST00000342988+ENST00000398417+ENST00000591914+ENST00000588860+ENST00000452201+ENST00000588256+ENST00000589076+ENST00000589941__exon_number_022__gene_id_ENSG00000141646+ENSG00000267699+ENSG00000141642		ENSG00000141646.ENSG00000267699.ENSG00000141642.21	1.92317993966496	19.3607748233204	6.31968226502926e-41	3.63233748331505e-38
ENSG00000169727.62	ENSG00000169727	ENSG00000169727_063	chr17	dexseq_prepare_annotation2.py	exon	80014505	80014642	.	+	.	ENST00000392358+ENST00000578552+ENST00000584460+ENST00000306823+ENST00000578168+ENST00000578279+ENST00000583486+ENST00000355130+ENST00000320548+ENST00000392357__exon_number_063__gene_id_ENSG00000169727	GPS1	ENSG00000169727.62	-1.78620649801321	-17.5771727637422	6.33195296680749e-41	3.63233748331505e-38
ENSG00000148834.16	ENSG00000148834	ENSG00000148834_017	chr10	dexseq_prepare_annotation2.py	exon	106027216	106027217	.	+	.	ENST00000369710+ENST00000539281__exon_number_017__gene_id_ENSG00000148834	GSTO1	ENSG00000148834.16	1.85813233087271	25.1276922045758	7.19793222193253e-41	4.11265758463749e-38
ENSG00000099251.3	ENSG00000099251	ENSG00000099251_004	chr10	dexseq_prepare_annotation2.py	exon	38645328	38645382	.	+	.	ENST00000374560+ENST00000277668+ENST00000494540+ENST00000356314__exon_number_004__gene_id_ENSG00000099251	HSD17B7P2	ENSG00000099251.3	2.41082463563901	27.0627707955286	8.31898627265658e-41	4.7343284853988e-38
ENSG00000099251.2	ENSG00000099251	ENSG00000099251_003	chr10	dexseq_prepare_annotation2.py	exon	38645308	38645327	.	+	.	ENST00000374560+ENST00000277668+ENST00000494540__exon_number_003__gene_id_ENSG00000099251	HSD17B7P2	ENSG00000099251.2	2.40976033941726	27.0379885222784	8.86224243094407e-41	5.02356037054933e-38
ENSG00000070182.44	ENSG00000070182	ENSG00000070182_045	chr14	dexseq_prepare_annotation2.py	exon	65270325	65270498	.	-	.	ENST00000542895+ENST00000389721+ENST00000389722+ENST00000389720+ENST00000556626__exon_number_045__gene_id_ENSG00000070182	SPTB	ENSG00000070182.44	-2.33592357891676	-19.7617280577963	1.01252502835858e-40	5.71689968078695e-38
ENSG00000089053.17	ENSG00000089053	ENSG00000089053_018	chr12	dexseq_prepare_annotation2.py	exon	121758188	121758262	.	-	.	ENST00000534976+ENST00000261819+ENST00000535641+ENST00000541887+ENST00000535482+ENST00000544314+ENST00000344395+ENST00000545218+ENST00000539079+ENST00000366333+ENST00000441917__exon_number_018__gene_id_ENSG00000089053	ANAPC5	ENSG00000089053.17	4.77948467514116	18.8345212350944	1.08300702754704e-40	6.09087399378838e-38
ENSG00000135249.4	ENSG00000135249	ENSG00000135249_005	chr7	dexseq_prepare_annotation2.py	exon	105172659	105172804	.	+	.	ENST00000467392+ENST00000482041+ENST00000497979+ENST00000257700+ENST00000493041__exon_number_005__gene_id_ENSG00000135249	RINT1	ENSG00000135249.4	2.43919643728159	24.9847249481279	1.09986108808953e-40	6.1614991494603e-38
ENSG00000214753.ENSG00000168000.ENSG00000234857.9	ENSG00000214753+ENSG00000168000+ENSG00000234857	ENSG00000214753+ENSG00000168000+ENSG00000234857_010	chr11	dexseq_prepare_annotation2.py	exon	62458165	62458203	.	-	.	ENST00000449636__exon_number_010__gene_id_ENSG00000214753+ENSG00000168000+ENSG00000234857		ENSG00000214753.ENSG00000168000.ENSG00000234857.9	1.97746864586098	15.6483876128555	1.21645725624497e-40	6.78816282061711e-38
ENSG00000175166.64	ENSG00000175166	ENSG00000175166_065	chr3	dexseq_prepare_annotation2.py	exon	184026356	184026495	.	+	.	ENST00000491494__exon_number_065__gene_id_ENSG00000175166	PSMD2	ENSG00000175166.64	-2.36549125152145	-16.7351511609032	1.22577601229868e-40	6.81365175394538e-38
ENSG00000091536.72	ENSG00000091536	ENSG00000091536_073	chr17	dexseq_prepare_annotation2.py	exon	18062239	18062311	.	+	.	ENST00000578472+ENST00000556535+ENST00000418233+ENST00000557655+ENST00000205890+ENST00000433411__exon_number_073__gene_id_ENSG00000091536	MYO15A	ENSG00000091536.72	-1.39906592596978	-15.9665085553791	1.24588443884791e-40	6.89868822503845e-38
ENSG00000100296.ENSG00000184117.75	ENSG00000100296+ENSG00000184117	ENSG00000100296+ENSG00000184117_076	chr22	dexseq_prepare_annotation2.py	exon	29977090	29977176	.	-	.	ENST00000216121__exon_number_076__gene_id_ENSG00000100296+ENSG00000184117		ENSG00000100296.ENSG00000184117.75	1.50275482996611	17.4673102503085	1.2931758547104e-40	7.13300880198397e-38
ENSG00000165949.11	ENSG00000165949	ENSG00000165949_012	chr14	dexseq_prepare_annotation2.py	exon	94577161	94577271	.	+	.	ENST00000555744__exon_number_012__gene_id_ENSG00000165949	IFI27	ENSG00000165949.11	-2.54688053053253	-22.2669515494542	1.43449843595799e-40	7.88221165502082e-38
ENSG00000198632.ENSG00000174368	ENSG00000198632+ENSG00000174368	ENSG00000198632+ENSG00000174368_001	chr7	dexseq_prepare_annotation2.py	exon	74880905	74881026	.	-	.	ENST00000442338__exon_number_001__gene_id_ENSG00000198632+ENSG00000174368		ENSG00000198632.ENSG00000174368	-2.00501490637966	-19.9469671434436	1.56805744726918e-40	8.58319933913034e-38
ENSG00000149269.6	ENSG00000149269	ENSG00000149269_007	chr11	dexseq_prepare_annotation2.py	exon	77034314	77034405	.	-	.	ENST00000527457+ENST00000356341+ENST00000278568+ENST00000525542+ENST00000528203__exon_number_007__gene_id_ENSG00000149269	PAK1	ENSG00000149269.6	2.49189345548787	18.9442512082975	1.78417307890964e-40	9.72903474394175e-38
ENSG00000187775.87	ENSG00000187775	ENSG00000187775_088	chr17	dexseq_prepare_annotation2.py	exon	76522962	76523078	.	-	.	ENST00000389840+ENST00000585328__exon_number_088__gene_id_ENSG00000187775	DNAH17	ENSG00000187775.87	1.56631398010859	15.5212453996549	2.70555483018366e-40	1.46974141992852e-37
ENSG00000028203	ENSG00000028203	ENSG00000028203_001	chr12	dexseq_prepare_annotation2.py	exon	95611522	95611528	.	+	.	ENST00000550803+ENST00000436874+ENST00000549589__exon_number_001__gene_id_ENSG00000028203	VEZT	ENSG00000028203	-2.13983346667824	-17.9848489486582	2.84213805965e-40	1.53811149263617e-37
ENSG00000223745.68	ENSG00000223745	ENSG00000223745_069	chr1	dexseq_prepare_annotation2.py	exon	93811389	93811403	.	-	.	ENST00000452347+ENST00000457387+ENST00000451302__exon_number_069__gene_id_ENSG00000223745	RP4-717I23.3	ENSG00000223745.68	3.74160051282352	16.2722770165077	3.0760906821872e-40	1.65846388347561e-37
ENSG00000113360.75	ENSG00000113360	ENSG00000113360_076	chr5	dexseq_prepare_annotation2.py	exon	31532169	31532181	.	-	.	ENST00000504361+ENST00000513349__exon_number_076__gene_id_ENSG00000113360	DROSHA	ENSG00000113360.75	-1.73149257933147	-16.4557509551181	3.2986098004103e-40	1.77177351051027e-37
ENSG00000148408.65	ENSG00000148408	ENSG00000148408_066	chr9	dexseq_prepare_annotation2.py	exon	141015083	141015333	.	+	.	ENST00000371363+ENST00000371372+ENST00000277551+ENST00000277549+ENST00000371357+ENST00000371355__exon_number_066__gene_id_ENSG00000148408	CACNA1B	ENSG00000148408.65	2.00696528872916	17.2057639072637	3.53520841586571e-40	1.89177180800205e-37
ENSG00000141646.ENSG00000267699.ENSG00000141642.20	ENSG00000141646+ENSG00000267699+ENSG00000141642	ENSG00000141646+ENSG00000267699+ENSG00000141642_021	chr18	dexseq_prepare_annotation2.py	exon	48571329	48571421	.	+	.	ENST00000589941__exon_number_021__gene_id_ENSG00000141646+ENSG00000267699+ENSG00000141642		ENSG00000141646.ENSG00000267699.ENSG00000141642.20	1.91625929804294	19.01266843068	3.85345681721689e-40	2.05440818783467e-37
ENSG00000169727.46	ENSG00000169727	ENSG00000169727_047	chr17	dexseq_prepare_annotation2.py	exon	80012634	80012686	.	+	.	ENST00000392358+ENST00000578552+ENST00000584460+ENST00000306823+ENST00000355130+ENST00000580141+ENST00000320548+ENST00000392357+ENST00000585084__exon_number_047__gene_id_ENSG00000169727	GPS1	ENSG00000169727.46	-1.74073925912208	-17.2722949500392	4.60692476054613e-40	2.44701074327482e-37
ENSG00000103197.50	ENSG00000103197	ENSG00000103197_051	chr16	dexseq_prepare_annotation2.py	exon	2124201	2124329	.	+	.	ENST00000353929+ENST00000439673+ENST00000463808+ENST00000219476+ENST00000401874+ENST00000563346+ENST00000382538+ENST00000568454+ENST00000350773+ENST00000439117__exon_number_051__gene_id_ENSG00000103197	TSC2	ENSG00000103197.50	2.15242309325182	15.9864337587538	5.02430777467724e-40	2.65885996638298e-37
ENSG00000074181.6	ENSG00000074181	ENSG00000074181_007	chr19	dexseq_prepare_annotation2.py	exon	15276779	15276902	.	-	.	ENST00000263388__exon_number_007__gene_id_ENSG00000074181	NOTCH3	ENSG00000074181.6	2.80072746670832	17.0387075297673	5.48626994066495e-40	2.89265599632567e-37
ENSG00000165949.10	ENSG00000165949	ENSG00000165949_011	chr14	dexseq_prepare_annotation2.py	exon	94577108	94577143	.	+	.	ENST00000444961+ENST00000557634+ENST00000555819+ENST00000557700+ENST00000557098+ENST00000298902+ENST00000448882+ENST00000554448+ENST00000556544+ENST00000555081__exon_number_011__gene_id_ENSG00000165949	IFI27	ENSG00000165949.10	-2.44231808258805	-21.8823852665752	6.11527134373431e-40	3.21248867845776e-37
ENSG00000104915.9	ENSG00000104915	ENSG00000104915_010	chr19	dexseq_prepare_annotation2.py	exon	13255415	13255428	.	-	.	ENST00000588848+ENST00000587318+ENST00000440593+ENST00000587230+ENST00000242770+ENST00000591843+ENST00000593126+ENST00000589083+ENST00000343587__exon_number_010__gene_id_ENSG00000104915	STX10	ENSG00000104915.9	2.97516180705575	21.8336837645736	7.35670655843478e-40	3.85053780169638e-37
ENSG00000100296.ENSG00000184117	ENSG00000100296+ENSG00000184117	ENSG00000100296+ENSG00000184117_001	chr22	dexseq_prepare_annotation2.py	exon	29901868	29904156	.	-	.	ENST00000490103__exon_number_001__gene_id_ENSG00000100296+ENSG00000184117		ENSG00000100296.ENSG00000184117	-1.53993889124122	-17.1924643132226	7.75770600613114e-40	4.0456577871174e-37
ENSG00000113360.76	ENSG00000113360	ENSG00000113360_077	chr5	dexseq_prepare_annotation2.py	exon	31532182	31532216	.	-	.	ENST00000513349__exon_number_077__gene_id_ENSG00000113360	DROSHA	ENSG00000113360.76	-1.746234781169	-16.3356574772097	8.0302906661767e-40	4.17263795401594e-37
ENSG00000187736.ENSG00000213901.38	ENSG00000187736+ENSG00000213901	ENSG00000187736+ENSG00000213901_039	chr2	dexseq_prepare_annotation2.py	exon	220028226	220028277	.	-	.	ENST00000455516+ENST00000498327+ENST00000409878+ENST00000396775+ENST00000295738__exon_number_039__gene_id_ENSG00000187736+ENSG00000213901		ENSG00000187736.ENSG00000213901.38	1.83966923468833	16.3341663969281	8.11952627523196e-40	4.20377480761675e-37
ENSG00000099251.4	ENSG00000099251	ENSG00000099251_005	chr10	dexseq_prepare_annotation2.py	exon	38645383	38645417	.	+	.	ENST00000374560+ENST00000471365+ENST00000494540+ENST00000356314+ENST00000277668__exon_number_005__gene_id_ENSG00000099251	HSD17B7P2	ENSG00000099251.4	2.27193376887474	26.1370572566492	9.12929612806548e-40	4.7095674302671e-37
ENSG00000187736.ENSG00000213901.20	ENSG00000187736+ENSG00000213901	ENSG00000187736+ENSG00000213901_021	chr2	dexseq_prepare_annotation2.py	exon	220022194	220022279	.	-	.	ENST00000426304+ENST00000450447+ENST00000318673+ENST00000418099+ENST00000356853+ENST00000457600+ENST00000498327+ENST00000409720__exon_number_021__gene_id_ENSG00000187736+ENSG00000213901		ENSG00000187736.ENSG00000213901.20	-2.43760638808041	-16.2979744077321	1.06178775908083e-39	5.45785548003796e-37
ENSG00000187736.ENSG00000213901.46	ENSG00000187736+ENSG00000213901	ENSG00000187736+ENSG00000213901_047	chr2	dexseq_prepare_annotation2.py	exon	220032917	220032935	.	-	.	ENST00000414999+ENST00000396775+ENST00000318673+ENST00000455516+ENST00000295738+ENST00000409878+ENST00000497918+ENST00000498327__exon_number_047__gene_id_ENSG00000187736+ENSG00000213901		ENSG00000187736.ENSG00000213901.46	2.02251661487125	16.2838833995333	1.17870659667425e-39	6.03720889817303e-37
ENSG00000114346.3	ENSG00000114346	ENSG00000114346_004	chr3	dexseq_prepare_annotation2.py	exon	172468516	172468547	.	+	.	ENST00000427830+ENST00000392692+ENST00000417960+ENST00000232458__exon_number_004__gene_id_ENSG00000114346	ECT2	ENSG00000114346.3	2.5936230863938	17.1166503544168	1.2732415841105e-39	6.49819912106898e-37
ENSG00000113360	ENSG00000113360	ENSG00000113360_001	chr5	dexseq_prepare_annotation2.py	exon	31400604	31400608	.	-	.	ENST00000511367__exon_number_001__gene_id_ENSG00000113360	DROSHA	ENSG00000113360	0.997638589227429	16.1711200154821	2.72021069688592e-39	1.38338147756206e-36
ENSG00000175203.15	ENSG00000175203	ENSG00000175203_016	chr12	dexseq_prepare_annotation2.py	exon	57926578	57926593	.	-	.	ENST00000551872+ENST00000537439+ENST00000550086+ENST00000550988+ENST00000550201+ENST00000548249+ENST00000552390+ENST00000550954+ENST00000434715+ENST00000543672+ENST00000546758+ENST00000549394__exon_number_016__gene_id_ENSG00000175203	DCTN2	ENSG00000175203.15	1.63987857927398	17.7283812446205	3.14079207693797e-39	1.59162690505267e-36
ENSG00000179603.45	ENSG00000179603	ENSG00000179603_046	chr7	dexseq_prepare_annotation2.py	exon	126891219	126891273	.	-	.	ENST00000457830__exon_number_046__gene_id_ENSG00000179603	GRM8	ENSG00000179603.45	2.73121928685253	18.3911465116445	3.47602410999285e-39	1.75530649889579e-36
ENSG00000159363.1	ENSG00000159363	ENSG00000159363_002	chr1	dexseq_prepare_annotation2.py	exon	17312454	17312475	.	-	.	ENST00000452699+ENST00000326735+ENST00000341676+ENST00000466561__exon_number_002__gene_id_ENSG00000159363	ATP13A2	ENSG00000159363.1	3.39646531650345	19.0274429039617	3.81062912322595e-39	1.9175219454358e-36
ENSG00000172890.21	ENSG00000172890	ENSG00000172890_022	chr11	dexseq_prepare_annotation2.py	exon	71183495	71183537	.	+	.	ENST00000319023+ENST00000529120+ENST00000533769+ENST00000528509+ENST00000525200__exon_number_022__gene_id_ENSG00000172890	NADSYN1	ENSG00000172890.21	3.27165048255713	16.1047613962279	4.45089048621054e-39	2.23187257796823e-36
ENSG00000123243.29	ENSG00000123243	ENSG00000123243_030	chr10	dexseq_prepare_annotation2.py	exon	7661624	7664440	.	-	.	ENST00000476417__exon_number_030__gene_id_ENSG00000123243	ITIH5	ENSG00000123243.29	-5.34355629960036	-17.9764805411034	4.65900519646454e-39	2.3280902865525e-36
ENSG00000183091.84	ENSG00000183091	ENSG00000183091_085	chr2	dexseq_prepare_annotation2.py	exon	152419125	152419322	.	-	.	ENST00000603639+ENST00000397345+ENST00000413693+ENST00000409198+ENST00000604864+ENST00000172853+ENST00000427231__exon_number_085__gene_id_ENSG00000183091	NEB	ENSG00000183091.84	-2.93468231449933	-16.7805337326268	5.94940177660514e-39	2.96257485065373e-36
ENSG00000116688.7	ENSG00000116688	ENSG00000116688_008	chr1	dexseq_prepare_annotation2.py	exon	12042049	12042171	.	+	.	ENST00000412236+ENST00000490079+ENST00000497302+ENST00000235329__exon_number_008__gene_id_ENSG00000116688	MFN2	ENSG00000116688.7	-2.28580254737134	-20.8378206787389	6.16385374604936e-39	3.05874310478262e-36
ENSG00000111077.42	ENSG00000111077	ENSG00000111077_043	chr12	dexseq_prepare_annotation2.py	exon	53453503	53453532	.	+	.	ENST00000379902+ENST00000546602+ENST00000314276+ENST00000314250+ENST00000549311+ENST00000549700+ENST00000552570__exon_number_043__gene_id_ENSG00000111077	TENC1	ENSG00000111077.42	3.40504921811334	21.6822870127268	8.53428483988948e-39	4.22043928187266e-36
ENSG00000187775.79	ENSG00000187775	ENSG00000187775_080	chr17	dexseq_prepare_annotation2.py	exon	76503540	76503887	.	-	.	ENST00000389840+ENST00000585328+ENST00000587177__exon_number_080__gene_id_ENSG00000187775	DNAH17	ENSG00000187775.79	1.849592123332	15.0852451468355	1.166023690634e-38	5.72730368400114e-36
ENSG00000187736.ENSG00000213901.40	ENSG00000187736+ENSG00000213901	ENSG00000187736+ENSG00000213901_041	chr2	dexseq_prepare_annotation2.py	exon	220029300	220029890	.	-	.	ENST00000497918__exon_number_041__gene_id_ENSG00000187736+ENSG00000213901		ENSG00000187736.ENSG00000213901.40	1.99636584030506	15.9750279694717	1.16612348652377e-38	5.72730368400114e-36
ENSG00000135250.8	ENSG00000135250	ENSG00000135250_009	chr7	dexseq_prepare_annotation2.py	exon	104757835	104757926	.	-	.	ENST00000466917+ENST00000465072+ENST00000477925+ENST00000357311+ENST00000493638+ENST00000485455+ENST00000393651__exon_number_009__gene_id_ENSG00000135250	SRPK2	ENSG00000135250.8	-1.8008743880572	-19.029119243111	1.29985502038554e-38	6.36232450643522e-36
ENSG00000150433.43	ENSG00000150433	ENSG00000150433_044	chr11	dexseq_prepare_annotation2.py	exon	124981514	124981517	.	-	.	ENST00000529530+ENST00000531909+ENST00000533273+ENST00000532717+ENST00000529609__exon_number_044__gene_id_ENSG00000150433	TMEM218	ENSG00000150433.43	2.16968768132786	19.5346745401092	1.67754068126283e-38	8.1647275338799e-36
ENSG00000104490.20	ENSG00000104490	ENSG00000104490_021	chr8	dexseq_prepare_annotation2.py	exon	102731597	102731600	.	-	.	ENST00000311028+ENST00000522448+ENST00000220931+ENST00000518166+ENST00000517531+ENST00000522252+ENST00000520690+ENST00000517822+ENST00000520425+ENST00000521599+ENST00000518727+ENST00000395923+ENST00000524209+ENST00000521964+ENST00000522951+ENST00000519508__exon_number_021__gene_id_ENSG00000104490	NCALD	ENSG00000104490.20	2.47955265880814	15.8643383210686	1.67948137372105e-38	8.1647275338799e-36
ENSG00000105576.26	ENSG00000105576	ENSG00000105576_027	chr19	dexseq_prepare_annotation2.py	exon	12816496	12816582	.	-	.	ENST00000588491+ENST00000425528+ENST00000592287+ENST00000588216+ENST00000589572+ENST00000450764+ENST00000585886+ENST00000441499+ENST00000356861__exon_number_027__gene_id_ENSG00000105576	TNPO2	ENSG00000105576.26	-2.86038542304376	-16.3558870301079	1.70470203182817e-38	8.25933893549236e-36
ENSG00000114735.10	ENSG00000114735	ENSG00000114735_011	chr3	dexseq_prepare_annotation2.py	exon	50608362	50608725	.	+	.	ENST00000424388+ENST00000434410+ENST00000448997+ENST00000232854+ENST00000482974+ENST00000455834__exon_number_011__gene_id_ENSG00000114735	HEMK1	ENSG00000114735.10	1.56689542385401	18.4966757847466	1.75043235907783e-38	8.45234868392018e-36
ENSG00000175115.44	ENSG00000175115	ENSG00000175115_045	chr11	dexseq_prepare_annotation2.py	exon	66006613	66006748	.	+	.	ENST00000529757+ENST00000525798+ENST00000320580__exon_number_045__gene_id_ENSG00000175115	PACS1	ENSG00000175115.44	-2.98008495477256	-18.7195797291651	1.77995098608532e-38	8.56604398548506e-36
ENSG00000183426.ENSG00000183458.28	ENSG00000183426+ENSG00000183458	ENSG00000183426+ENSG00000183458_029	chr16	dexseq_prepare_annotation2.py	exon	15023279	15023888	.	+	.	ENST00000534164+ENST00000472413__exon_number_029__gene_id_ENSG00000183426+ENSG00000183458		ENSG00000183426.ENSG00000183458.28	-1.46161097983973	-16.1098434616827	1.9048441584147e-38	9.13643529400425e-36
ENSG00000123213.18	ENSG00000123213	ENSG00000123213_019	chr5	dexseq_prepare_annotation2.py	exon	65088281	65088428	.	+	.	ENST00000502464+ENST00000506539+ENST00000509935+ENST00000511299+ENST00000506799+ENST00000380985__exon_number_019__gene_id_ENSG00000123213	NLN	ENSG00000123213.18	-2.40595203947578	-18.9448309010707	1.96065329166862e-38	9.37277235060241e-36
ENSG00000103197.57	ENSG00000103197	ENSG00000103197_058	chr16	dexseq_prepare_annotation2.py	exon	2126172	2126258	.	+	.	ENST00000483020+ENST00000471143__exon_number_058__gene_id_ENSG00000103197	TSC2	ENSG00000103197.57	2.32571802235667	15.5138208335394	2.10875837343851e-38	1.00472878607953e-35
ENSG00000175198.30	ENSG00000175198	ENSG00000175198_031	chr13	dexseq_prepare_annotation2.py	exon	101179551	101179598	.	+	.	ENST00000428969__exon_number_031__gene_id_ENSG00000175198	PCCA	ENSG00000175198.30	-1.5466425447759	-20.5290222726328	2.15825582270016e-38	1.02490709371158e-35
ENSG00000177694.36	ENSG00000177694	ENSG00000177694_037	chr3	dexseq_prepare_annotation2.py	exon	175373269	175373351	.	+	.	ENST00000489299__exon_number_037__gene_id_ENSG00000177694	NAALADL2	ENSG00000177694.36	-2.07479576646444	-20.9447237561779	2.25277856199866e-38	1.06626314162348e-35
ENSG00000176853.39	ENSG00000176853	ENSG00000176853_040	chr8	dexseq_prepare_annotation2.py	exon	124827014	124827692	.	+	.	ENST00000334705__exon_number_040__gene_id_ENSG00000176853	FAM91A1	ENSG00000176853.39	-1.83124071900326	-21.9260580018016	2.48407290093042e-38	1.17186956230636e-35
ENSG00000048740.25	ENSG00000048740	ENSG00000048740_026	chr10	dexseq_prepare_annotation2.py	exon	11371061	11371242	.	+	.	ENST00000354440+ENST00000379261+ENST00000609870+ENST00000354897__exon_number_026__gene_id_ENSG00000048740	CELF2	ENSG00000048740.25	-3.30577582459965	-25.9533564751784	2.5466702994186e-38	1.197461074264e-35
ENSG00000123213.20	ENSG00000123213	ENSG00000123213_021	chr5	dexseq_prepare_annotation2.py	exon	65088483	65089476	.	+	.	ENST00000506539__exon_number_021__gene_id_ENSG00000123213	NLN	ENSG00000123213.20	-2.34816089249788	-18.8423152266307	3.23619845287947e-38	1.51670891739478e-35
ENSG00000075420.14	ENSG00000075420	ENSG00000075420_015	chr3	dexseq_prepare_annotation2.py	exon	171904625	171905008	.	+	.	ENST00000421757+ENST00000476794__exon_number_015__gene_id_ENSG00000075420	FNDC3B	ENSG00000075420.14	-5.22504434448039	-17.9441447705723	3.93836148012085e-38	1.83977926693346e-35
ENSG00000104419.66	ENSG00000104419	ENSG00000104419_067	chr8	dexseq_prepare_annotation2.py	exon	134309481	134309482	.	-	.	ENST00000537882+ENST00000518010+ENST00000517599+ENST00000354944+ENST00000522377+ENST00000523892+ENST00000522476+ENST00000518066+ENST00000518480+ENST00000414097+ENST00000521544__exon_number_067__gene_id_ENSG00000104419	NDRG1	ENSG00000104419.66	-1.73694897320576	-15.7389232708934	4.30426077541738e-38	2.00417841099004e-35
ENSG00000092108.64	ENSG00000092108	ENSG00000092108_065	chr14	dexseq_prepare_annotation2.py	exon	31205006	31205018	.	+	.	ENST00000458591__exon_number_065__gene_id_ENSG00000092108	SCFD1	ENSG00000092108.64	1.80680954701632	18.0996381887646	4.74808111898653e-38	2.20367817966736e-35
ENSG00000086205.5	ENSG00000086205	ENSG00000086205_006	chr11	dexseq_prepare_annotation2.py	exon	49175584	49175779	.	-	.	ENST00000532018__exon_number_006__gene_id_ENSG00000086205	FOLH1	ENSG00000086205.5	-4.34879648585521	-18.0792266850233	5.29383802115338e-38	2.44904900686345e-35
ENSG00000169727.58	ENSG00000169727	ENSG00000169727_059	chr17	dexseq_prepare_annotation2.py	exon	80014162	80014267	.	+	.	ENST00000392357+ENST00000392358+ENST00000578552+ENST00000584460+ENST00000578279+ENST00000355130+ENST00000320548+ENST00000306823__exon_number_059__gene_id_ENSG00000169727	GPS1	ENSG00000169727.58	-1.72014528428677	-16.546195305078	5.38640709919191e-38	2.48386109748042e-35
ENSG00000128596	ENSG00000128596	ENSG00000128596_001	chr7	dexseq_prepare_annotation2.py	exon	128430811	128431030	.	+	.	ENST00000485998__exon_number_001__gene_id_ENSG00000128596	CCDC136	ENSG00000128596	3.37557710904687	17.679260092836	6.42464826642297e-38	2.95313487766832e-35
ENSG00000079102.80	ENSG00000079102	ENSG00000079102_081	chr8	dexseq_prepare_annotation2.py	exon	93107490	93107490	.	-	.	ENST00000523290__exon_number_081__gene_id_ENSG00000079102	RUNX1T1	ENSG00000079102.80	1.92039487475168	19.2406714859681	6.46390759375975e-38	2.96168811419766e-35
ENSG00000103343.ENSG00000103351.ENSG00000263212.ENSG00000262621.ENSG00000122390.13	ENSG00000103343+ENSG00000103351+ENSG00000263212+ENSG00000262621+ENSG00000122390	ENSG00000103343+ENSG00000103351+ENSG00000263212+ENSG00000262621+ENSG00000122390_014	chr16	dexseq_prepare_annotation2.py	exon	3455044	3455079	.	+	.	ENST00000344823__exon_number_014__gene_id_ENSG00000103343+ENSG00000103351+ENSG00000263212+ENSG00000262621+ENSG00000122390		ENSG00000103343.ENSG00000103351.ENSG00000263212.ENSG00000262621.ENSG00000122390.13	1.58207761841565	14.6514304240419	7.69539266439675e-38	3.51471129993354e-35
ENSG00000201965.ENSG00000060971.8	ENSG00000201965+ENSG00000060971	ENSG00000201965+ENSG00000060971_009	chr3	dexseq_prepare_annotation2.py	exon	38164575	38164613	.	-	.	ENST00000452171+ENST00000480865+ENST00000469600+ENST00000411549+ENST00000450296+ENST00000333167+ENST00000301810+ENST00000469559__exon_number_009__gene_id_ENSG00000201965+ENSG00000060971		ENSG00000201965.ENSG00000060971.8	2.99850915615461	16.9253382826803	7.88212484036911e-38	3.58856879279954e-35
ENSG00000143226.ENSG00000244682.ENSG00000273112.ENSG00000072694.55	ENSG00000143226+ENSG00000244682+ENSG00000273112+ENSG00000072694	ENSG00000143226+ENSG00000244682+ENSG00000273112+ENSG00000072694_056	chr1	dexseq_prepare_annotation2.py	exon	161559871	161560008	.	+	.	ENST00000465075__exon_number_056__gene_id_ENSG00000143226+ENSG00000244682+ENSG00000273112+ENSG00000072694		ENSG00000143226.ENSG00000244682.ENSG00000273112.ENSG00000072694.55	2.91227908085759	16.2082224305884	8.38922519791378e-38	3.80735428262155e-35
ENSG00000174292.15	ENSG00000174292	ENSG00000174292_016	chr17	dexseq_prepare_annotation2.py	exon	7287038	7287047	.	+	.	ENST00000311668+ENST00000575268+ENST00000576812+ENST00000570896__exon_number_016__gene_id_ENSG00000174292	TNK1	ENSG00000174292.15	1.86099959237642	18.9035383863952	8.43004070594462e-38	3.81380892038371e-35
ENSG00000085999.1	ENSG00000085999	ENSG00000085999_002	chr1	dexseq_prepare_annotation2.py	exon	46713367	46713371	.	+	.	ENST00000442598+ENST00000463715__exon_number_002__gene_id_ENSG00000085999	RAD54L	ENSG00000085999.1	-1.88800083200786	-18.3865297817186	9.55946602739408e-38	4.31116887228512e-35
ENSG00000059769.ENSG00000244115.ENSG00000242616.13	ENSG00000059769+ENSG00000244115+ENSG00000242616	ENSG00000059769+ENSG00000244115+ENSG00000242616_014	chr9	dexseq_prepare_annotation2.py	exon	114431552	114432508	.	+	.	ENST00000374293+ENST00000374294+ENST00000556107__exon_number_014__gene_id_ENSG00000059769+ENSG00000244115+ENSG00000242616		ENSG00000059769.ENSG00000244115.ENSG00000242616.13	4.6310765786704	24.3700894293961	1.07335298200763e-37	4.8254787212746e-35
ENSG00000113916.12	ENSG00000113916	ENSG00000113916_013	chr3	dexseq_prepare_annotation2.py	exon	187449515	187449552	.	-	.	ENST00000430339+ENST00000406870+ENST00000232014+ENST00000450123+ENST00000419510__exon_number_013__gene_id_ENSG00000113916	BCL6	ENSG00000113916.12	3.45652543266959	22.0835894853888	1.10380746219857e-37	4.94688561175887e-35
ENSG00000163491.61	ENSG00000163491	ENSG00000163491_062	chr3	dexseq_prepare_annotation2.py	exon	27410716	27410883	.	-	.	ENST00000429845+ENST00000341435+ENST00000435750__exon_number_062__gene_id_ENSG00000163491	NEK10	ENSG00000163491.61	-1.71819565831498	-16.3342462059333	1.17077561919398e-37	5.23066803350363e-35
ENSG00000183091.7	ENSG00000183091	ENSG00000183091_008	chr2	dexseq_prepare_annotation2.py	exon	152347721	152348196	.	-	.	ENST00000497809__exon_number_008__gene_id_ENSG00000183091	NEB	ENSG00000183091.7	1.57191121006641	16.3257081717775	1.23964562591032e-37	5.52115832759865e-35
ENSG00000149179.10	ENSG00000149179	ENSG00000149179_011	chr11	dexseq_prepare_annotation2.py	exon	46958330	46958330	.	+	.	ENST00000527234+ENST00000278460+ENST00000528488+ENST00000378615+ENST00000378618+ENST00000531648+ENST00000525895+ENST00000532633+ENST00000536126+ENST00000526424+ENST00000525279+ENST00000533124+ENST00000395460+ENST00000522712+ENST00000532840__exon_number_011__gene_id_ENSG00000149179	C11orf49	ENSG00000149179.10	2.11598520855994	16.4893930206175	1.50344444562793e-37	6.6753398848557e-35
ENSG00000207945.ENSG00000100124	ENSG00000207945+ENSG00000100124	ENSG00000207945+ENSG00000100124_001	chr22	dexseq_prepare_annotation2.py	exon	38226862	38226862	.	-	.	ENST00000215941__exon_number_001__gene_id_ENSG00000207945+ENSG00000100124		ENSG00000207945.ENSG00000100124	2.58154716670919	25.2425082398865	1.55175857485992e-37	6.86859112643167e-35
ENSG00000215440.ENSG00000124222.ENSG00000254995.61	ENSG00000215440+ENSG00000124222+ENSG00000254995	ENSG00000215440+ENSG00000124222+ENSG00000254995_062	chr20	dexseq_prepare_annotation2.py	exon	57268793	57268978	.	+	.	ENST00000527587+ENST00000356091+ENST00000525817+ENST00000525967+ENST00000530122+ENST00000529976__exon_number_062__gene_id_ENSG00000215440+ENSG00000124222+ENSG00000254995		ENSG00000215440.ENSG00000124222.ENSG00000254995.61	3.16605410689507	18.0693193787999	1.61170878105756e-37	7.11199973593254e-35
ENSG00000173852.19	ENSG00000173852	ENSG00000173852_020	chr7	dexseq_prepare_annotation2.py	exon	35013125	35013125	.	-	.	ENST00000463538__exon_number_020__gene_id_ENSG00000173852	DPY19L1	ENSG00000173852.19	2.36725694225106	21.9667047284156	1.64108845046722e-37	7.2194299983698e-35
ENSG00000080823.85	ENSG00000080823	ENSG00000080823_086	chr14	dexseq_prepare_annotation2.py	exon	102771477	102771479	.	-	.	ENST00000519877+ENST00000518399+ENST00000520238+ENST00000522874+ENST00000193029+ENST00000519569+ENST00000562292+ENST00000521493+ENST00000361847+ENST00000524019+ENST00000521766+ENST00000524214+ENST00000521966+ENST00000523169+ENST00000518482+ENST00000522093+ENST00000518686__exon_number_086__gene_id_ENSG00000080823	MOK	ENSG00000080823.85	1.81113995279172	17.1892018744983	1.77417239889171e-37	7.78102098600173e-35
ENSG00000119650.ENSG00000119685.ENSG00000119686.142	ENSG00000119650+ENSG00000119685+ENSG00000119686	ENSG00000119650+ENSG00000119685+ENSG00000119686_143	chr14	dexseq_prepare_annotation2.py	exon	76550106	76550416	.	+	.	ENST00000542766+ENST00000555305__exon_number_143__gene_id_ENSG00000119650+ENSG00000119685+ENSG00000119686		ENSG00000119650.ENSG00000119685.ENSG00000119686.142	3.1168521448616	15.4933158615314	1.7854707618531e-37	7.80669873078168e-35
ENSG00000103671.22	ENSG00000103671	ENSG00000103671_023	chr15	dexseq_prepare_annotation2.py	exon	64701917	64702001	.	+	.	ENST00000561265+ENST00000559565+ENST00000560567+ENST00000261884+ENST00000560475__exon_number_023__gene_id_ENSG00000103671	TRIP4	ENSG00000103671.22	3.56688896612399	22.5624089081979	1.9437808307913e-37	8.47305289623929e-35
ENSG00000179818.ENSG00000244617.122	ENSG00000179818+ENSG00000244617	ENSG00000179818+ENSG00000244617_123	chr2	dexseq_prepare_annotation2.py	exon	70314453	70314475	.	-	.	ENST00000594548+ENST00000413791+ENST00000425333+ENST00000415222__exon_number_123__gene_id_ENSG00000179818+ENSG00000244617		ENSG00000179818.ENSG00000244617.122	-1.60714677873437	-15.2320622816657	1.95662410549493e-37	8.50319190428316e-35
ENSG00000271793.ENSG00000135317.ENSG00000135316.12	ENSG00000271793+ENSG00000135317+ENSG00000135316	ENSG00000271793+ENSG00000135317+ENSG00000135316_013	chr6	dexseq_prepare_annotation2.py	exon	86223518	86223574	.	-	.	ENST00000513865+ENST00000346348+ENST00000508658+ENST00000418862+ENST00000503491+ENST00000505648+ENST00000369627+ENST00000515216+ENST00000314673+ENST00000508980__exon_number_013__gene_id_ENSG00000271793+ENSG00000135317+ENSG00000135316		ENSG00000271793.ENSG00000135317.ENSG00000135316.12	-3.27292593786538	-15.7129043917543	2.06205095579557e-37	8.934287423671e-35
ENSG00000213983.ENSG00000092051.37	ENSG00000213983+ENSG00000092051	ENSG00000213983+ENSG00000092051_038	chr14	dexseq_prepare_annotation2.py	exon	24032819	24032827	.	-	.	ENST00000556741+ENST00000460049+ENST00000554982+ENST00000397120+ENST00000554554+ENST00000535852+ENST00000465445+ENST00000555974+ENST00000557132+ENST00000308724__exon_number_038__gene_id_ENSG00000213983+ENSG00000092051		ENSG00000213983.ENSG00000092051.37	-2.71659912964195	-16.1480023824462	2.25869405586987e-37	9.75680995886945e-35
ENSG00000080823.84	ENSG00000080823	ENSG00000080823_085	chr14	dexseq_prepare_annotation2.py	exon	102771475	102771476	.	-	.	ENST00000518399+ENST00000519877+ENST00000523169+ENST00000520238+ENST00000522874+ENST00000193029+ENST00000519569+ENST00000562292+ENST00000521493+ENST00000361847+ENST00000524019+ENST00000521766+ENST00000524214+ENST00000521966+ENST00000518045+ENST00000518482+ENST00000522093+ENST00000518686__exon_number_085__gene_id_ENSG00000080823	MOK	ENSG00000080823.84	1.79491554917178	17.1141815386292	2.75493796091715e-37	1.18646822158862e-34
ENSG00000175198.14	ENSG00000175198	ENSG00000175198_015	chr13	dexseq_prepare_annotation2.py	exon	100920943	100921037	.	+	.	ENST00000376285+ENST00000376286+ENST00000376279__exon_number_015__gene_id_ENSG00000175198	PCCA	ENSG00000175198.14	2.00077039907968	19.9002880839274	2.86907413745159e-37	1.23192374034235e-34
ENSG00000113360.63	ENSG00000113360	ENSG00000113360_064	chr5	dexseq_prepare_annotation2.py	exon	31526186	31526433	.	-	.	ENST00000512076+ENST00000511367+ENST00000442743+ENST00000513349+ENST00000344624+ENST00000512302__exon_number_064__gene_id_ENSG00000113360	DROSHA	ENSG00000113360.63	-1.63056132035089	-15.5398127852353	2.96399997717437e-37	1.26888396634778e-34
ENSG00000143390.18	ENSG00000143390	ENSG00000143390_019	chr1	dexseq_prepare_annotation2.py	exon	151317013	151317035	.	-	.	ENST00000475144__exon_number_019__gene_id_ENSG00000143390	RFX5	ENSG00000143390.18	2.805854448928	16.0751818192936	3.70491030712588e-37	1.58134613653525e-34
ENSG00000095564.35	ENSG00000095564	ENSG00000095564_036	chr10	dexseq_prepare_annotation2.py	exon	93768798	93768965	.	+	.	ENST00000265990+ENST00000544642__exon_number_036__gene_id_ENSG00000095564	BTAF1	ENSG00000095564.35	-2.48644344245034	-16.671579937443	3.80022376933832e-37	1.61721510810717e-34
ENSG00000169727.61	ENSG00000169727	ENSG00000169727_062	chr17	dexseq_prepare_annotation2.py	exon	80014400	80014426	.	+	.	ENST00000392358+ENST00000578552+ENST00000584460+ENST00000578168+ENST00000578279+ENST00000583486+ENST00000355130+ENST00000320548+ENST00000306823__exon_number_062__gene_id_ENSG00000169727	GPS1	ENSG00000169727.61	-1.77944163789451	-16.2441378967654	3.95748279553845e-37	1.67915526673537e-34
ENSG00000128596.15	ENSG00000128596	ENSG00000128596_016	chr7	dexseq_prepare_annotation2.py	exon	128434748	128434782	.	+	.	ENST00000297788+ENST00000459946+ENST00000464832+ENST00000485998+ENST00000378685+ENST00000487361__exon_number_016__gene_id_ENSG00000128596	CCDC136	ENSG00000128596.15	3.34993882594558	17.3473312517456	4.14501119389037e-37	1.75353536976224e-34
ENSG00000104980.3	ENSG00000104980	ENSG00000104980_004	chr19	dexseq_prepare_annotation2.py	exon	7991625	7991798	.	-	.	ENST00000599939+ENST00000595565+ENST00000270538+ENST00000595831__exon_number_004__gene_id_ENSG00000104980	TIMM44	ENSG00000104980.3	-2.68892677233091	-19.7740998907901	4.85052033516827e-37	2.04596374361025e-34
ENSG00000143341.47	ENSG00000143341	ENSG00000143341_048	chr1	dexseq_prepare_annotation2.py	exon	186022084	186022206	.	+	.	ENST00000271588+ENST00000367492__exon_number_048__gene_id_ENSG00000143341	HMCN1	ENSG00000143341.47	-2.13613817871729	-16.2664425658861	6.42605776717906e-37	2.70258129784296e-34
ENSG00000091536.73	ENSG00000091536	ENSG00000091536_074	chr17	dexseq_prepare_annotation2.py	exon	18062589	18062661	.	+	.	ENST00000578472+ENST00000556535+ENST00000557190+ENST00000418233+ENST00000557655+ENST00000205890+ENST00000433411__exon_number_074__gene_id_ENSG00000091536	MYO15A	ENSG00000091536.73	-1.37246481789373	-14.9154817176167	6.52182982086135e-37	2.73483970789237e-34
ENSG00000187736.ENSG00000213901.54	ENSG00000187736+ENSG00000213901	ENSG00000187736+ENSG00000213901_055	chr2	dexseq_prepare_annotation2.py	exon	220033506	220033555	.	-	.	ENST00000295738+ENST00000421779+ENST00000465580+ENST00000455516+ENST00000318673+ENST00000409878+ENST00000430764+ENST00000409370+ENST00000414999+ENST00000497918__exon_number_055__gene_id_ENSG00000187736+ENSG00000213901		ENSG00000187736.ENSG00000213901.54	1.96361012387157	15.4294796992258	6.73718162896882e-37	2.81690795613792e-34
ENSG00000160305.31	ENSG00000160305	ENSG00000160305_032	chr21	dexseq_prepare_annotation2.py	exon	47965794	47965874	.	+	.	ENST00000494435+ENST00000457905+ENST00000417564+ENST00000318711+ENST00000466639+ENST00000400274+ENST00000480553+ENST00000435722+ENST00000427143__exon_number_032__gene_id_ENSG00000160305	DIP2A	ENSG00000160305.31	-2.31365515739728	-18.2097451263274	7.34026854290592e-37	3.06014515274351e-34
ENSG00000103197.59	ENSG00000103197	ENSG00000103197_060	chr16	dexseq_prepare_annotation2.py	exon	2127405	2127598	.	+	.	ENST00000568366__exon_number_060__gene_id_ENSG00000103197	TSC2	ENSG00000103197.59	2.05776428715208	15.0620187740875	7.50226248926423e-37	3.11861440687783e-34
ENSG00000103343.ENSG00000103351.ENSG00000263212.ENSG00000262621.ENSG00000122390.10	ENSG00000103343+ENSG00000103351+ENSG00000263212+ENSG00000262621+ENSG00000122390	ENSG00000103343+ENSG00000103351+ENSG00000263212+ENSG00000262621+ENSG00000122390_011	chr16	dexseq_prepare_annotation2.py	exon	3454649	3454908	.	+	.	ENST00000572544__exon_number_011__gene_id_ENSG00000103343+ENSG00000103351+ENSG00000263212+ENSG00000262621+ENSG00000122390		ENSG00000103343.ENSG00000103351.ENSG00000263212.ENSG00000262621.ENSG00000122390.10	1.57074003000886	14.3900607065455	7.9275330687923e-37	3.28576302097511e-34
ENSG00000135249.3	ENSG00000135249	ENSG00000135249_004	chr7	dexseq_prepare_annotation2.py	exon	105172631	105172658	.	+	.	ENST00000493041+ENST00000482041+ENST00000467392+ENST00000257700__exon_number_004__gene_id_ENSG00000135249	RINT1	ENSG00000135249.3	2.22555199025214	22.1261321179873	7.95018421118283e-37	3.28576302097511e-34
ENSG00000100296.ENSG00000184117.1	ENSG00000100296+ENSG00000184117	ENSG00000100296+ENSG00000184117_002	chr22	dexseq_prepare_annotation2.py	exon	29904157	29904315	.	-	.	ENST00000397872+ENST00000397871+ENST00000490103__exon_number_002__gene_id_ENSG00000100296+ENSG00000184117		ENSG00000100296.ENSG00000184117.1	-1.49109374746312	-16.1330605756029	8.25521861486212e-37	3.40202777934834e-34
ENSG00000104490.14	ENSG00000104490	ENSG00000104490_015	chr8	dexseq_prepare_annotation2.py	exon	102731498	102731507	.	-	.	ENST00000311028+ENST00000522448+ENST00000220931+ENST00000522951+ENST00000520690+ENST00000520425+ENST00000521599+ENST00000518727+ENST00000395923+ENST00000519508__exon_number_015__gene_id_ENSG00000104490	NCALD	ENSG00000104490.14	2.79389240504542	15.3421030751295	8.47708831786629e-37	3.48345176770819e-34
ENSG00000169727.47	ENSG00000169727	ENSG00000169727_048	chr17	dexseq_prepare_annotation2.py	exon	80012774	80012827	.	+	.	ENST00000392358+ENST00000578552+ENST00000584460+ENST00000306823+ENST00000355130+ENST00000580141+ENST00000320548+ENST00000392357+ENST00000585084__exon_number_048__gene_id_ENSG00000169727	GPS1	ENSG00000169727.47	-1.78247207720582	-16.0896412363173	1.10067299983367e-36	4.51002334071844e-34
ENSG00000128596.1	ENSG00000128596	ENSG00000128596_002	chr7	dexseq_prepare_annotation2.py	exon	128431464	128431497	.	+	.	ENST00000459946__exon_number_002__gene_id_ENSG00000128596	CCDC136	ENSG00000128596.1	3.27522817016965	17.1502777331857	1.26137655362137e-36	5.1537833528348e-34
ENSG00000179818.ENSG00000244617.25	ENSG00000179818+ENSG00000244617	ENSG00000179818+ENSG00000244617_026	chr2	dexseq_prepare_annotation2.py	exon	70224003	70224020	.	-	.	ENST00000452431+ENST00000601431+ENST00000418564+ENST00000456161+ENST00000415222+ENST00000598586+ENST00000420309+ENST00000434781+ENST00000413436+ENST00000419963+ENST00000599673+ENST00000596028+ENST00000594376+ENST00000411429+ENST00000435880+ENST00000423402+ENST00000418308__exon_number_026__gene_id_ENSG00000179818+ENSG00000244617		ENSG00000179818.ENSG00000244617.25	1.33725700921623	14.9957750591529	1.2662441437006e-36	5.15897361876517e-34
ENSG00000140575.13	ENSG00000140575	ENSG00000140575_014	chr15	dexseq_prepare_annotation2.py	exon	90982564	90982631	.	+	.	ENST00000268182+ENST00000560418__exon_number_014__gene_id_ENSG00000140575	IQGAP1	ENSG00000140575.13	-1.94772518735318	-15.0358636352497	1.30834408391923e-36	5.31539802003139e-34
ENSG00000150433.44	ENSG00000150433	ENSG00000150433_045	chr11	dexseq_prepare_annotation2.py	exon	124981518	124981528	.	-	.	ENST00000529530+ENST00000531909+ENST00000533273+ENST00000532717__exon_number_045__gene_id_ENSG00000150433	TMEM218	ENSG00000150433.44	2.09764322863142	18.5537253161229	1.5768337145107e-36	6.38809190675489e-34
ENSG00000164941.14	ENSG00000164941	ENSG00000164941_015	chr8	dexseq_prepare_annotation2.py	exon	95841203	95841219	.	+	.	ENST00000343161+ENST00000519457+ENST00000521860+ENST00000524333+ENST00000523206+ENST00000519053+ENST00000447247+ENST00000523731+ENST00000522171+ENST00000523321__exon_number_015__gene_id_ENSG00000164941	INTS8	ENSG00000164941.14	-2.27796519263259	-19.4673888154989	1.75239366671521e-36	7.07932487111631e-34
ENSG00000141646.ENSG00000267699.ENSG00000141642.49	ENSG00000141646+ENSG00000267699+ENSG00000141642	ENSG00000141646+ENSG00000267699+ENSG00000141642_050	chr18	dexseq_prepare_annotation2.py	exon	48603008	48603146	.	+	.	ENST00000398417+ENST00000342988+ENST00000588745+ENST00000593223+ENST00000590499+ENST00000591126+ENST00000592186__exon_number_050__gene_id_ENSG00000141646+ENSG00000267699+ENSG00000141642		ENSG00000141646.ENSG00000267699.ENSG00000141642.49	-2.75703242199485	-17.4249840628901	1.77855617312784e-36	7.16483360833659e-34
ENSG00000161618.ENSG00000202503.ENSG00000200259.ENSG00000201675.ENSG00000273189.ENSG00000142541.ENSG00000090554.ENSG00000199631.ENSG00000269469.31	ENSG00000161618+ENSG00000202503+ENSG00000200259+ENSG00000201675+ENSG00000273189+ENSG00000142541+ENSG00000090554+ENSG00000199631+ENSG00000269469	ENSG00000161618+ENSG00000202503+ENSG00000200259+ENSG00000201675+ENSG00000273189+ENSG00000142541+ENSG00000090554+ENSG00000199631+ENSG00000269469_032	chr19	dexseq_prepare_annotation2.py	exon	49973792	49973842	.	+	.	ENST00000455361+ENST00000593417+ENST00000293350+ENST00000599652+ENST00000594549+ENST00000433981__exon_number_032__gene_id_ENSG00000161618+ENSG00000202503+ENSG00000200259+ENSG00000201675+ENSG00000273189+ENSG00000142541+ENSG00000090554+ENSG00000199631+ENSG00000269469		ENSG00000161618.ENSG00000202503.ENSG00000200259.ENSG00000201675.ENSG00000273189.ENSG00000142541.ENSG00000090554.ENSG00000199631.ENSG00000269469.31	1.70924982395378	17.0856202127273	1.81909915777011e-36	7.30763214322925e-34
ENSG00000161618.ENSG00000202503.ENSG00000200259.ENSG00000201675.ENSG00000273189.ENSG00000142541.ENSG00000090554.ENSG00000199631.ENSG00000269469.34	ENSG00000161618+ENSG00000202503+ENSG00000200259+ENSG00000201675+ENSG00000273189+ENSG00000142541+ENSG00000090554+ENSG00000199631+ENSG00000269469	ENSG00000161618+ENSG00000202503+ENSG00000200259+ENSG00000201675+ENSG00000273189+ENSG00000142541+ENSG00000090554+ENSG00000199631+ENSG00000269469_035	chr19	dexseq_prepare_annotation2.py	exon	49973846	49973846	.	+	.	ENST00000293350+ENST00000594549__exon_number_035__gene_id_ENSG00000161618+ENSG00000202503+ENSG00000200259+ENSG00000201675+ENSG00000273189+ENSG00000142541+ENSG00000090554+ENSG00000199631+ENSG00000269469		ENSG00000161618.ENSG00000202503.ENSG00000200259.ENSG00000201675.ENSG00000273189.ENSG00000142541.ENSG00000090554.ENSG00000199631.ENSG00000269469.34	1.65007412610392	17.0726507561723	1.95783964122214e-36	7.84300716387125e-34
ENSG00000148219.34	ENSG00000148219	ENSG00000148219_035	chr9	dexseq_prepare_annotation2.py	exon	119976833	119977021	.	-	.	ENST00000373996+ENST00000361477+ENST00000361209+ENST00000313400__exon_number_035__gene_id_ENSG00000148219	ASTN2	ENSG00000148219.34	1.75749251742316	16.5169639102918	2.05635740745813e-36	8.21471824166553e-34
ENSG00000228107.ENSG00000159259.ENSG00000159256.51	ENSG00000228107+ENSG00000159259+ENSG00000159256	ENSG00000228107+ENSG00000159259+ENSG00000159256_052	chr21	dexseq_prepare_annotation2.py	exon	37785060	37785181	.	+	.	ENST00000481458__exon_number_052__gene_id_ENSG00000228107+ENSG00000159259+ENSG00000159256		ENSG00000228107.ENSG00000159259.ENSG00000159256.51	1.51160484306677	15.9887195993561	2.1492194195226e-36	8.56183346144428e-34
ENSG00000099251.5	ENSG00000099251	ENSG00000099251_006	chr10	dexseq_prepare_annotation2.py	exon	38647240	38647443	.	+	.	ENST00000374560+ENST00000471365+ENST00000494540+ENST00000356314+ENST00000277668__exon_number_006__gene_id_ENSG00000099251	HSD17B7P2	ENSG00000099251.5	2.0510526882871	23.3000370957298	2.19804972731901e-36	8.73210264664824e-34
ENSG00000133226.55	ENSG00000133226	ENSG00000133226_056	chr1	dexseq_prepare_annotation2.py	exon	24993046	24993305	.	+	.	ENST00000489130__exon_number_056__gene_id_ENSG00000133226	SRRM1	ENSG00000133226.55	-1.85683059625741	-16.5023990429145	2.24845901030111e-36	8.90768652056115e-34
ENSG00000173464.ENSG00000258436.ENSG00000259060.14	ENSG00000173464+ENSG00000258436+ENSG00000259060	ENSG00000173464+ENSG00000258436+ENSG00000259060_015	chr14	dexseq_prepare_annotation2.py	exon	21055902	21055927	.	-	.	ENST00000432835__exon_number_015__gene_id_ENSG00000173464+ENSG00000258436+ENSG00000259060		ENSG00000173464.ENSG00000258436.ENSG00000259060.14	2.18433083699539	19.3746688371594	2.58979851905645e-36	1.02317017910039e-33
ENSG00000168389.17	ENSG00000168389	ENSG00000168389_018	chr1	dexseq_prepare_annotation2.py	exon	40432758	40432841	.	+	.	ENST00000483824+ENST00000420632+ENST00000372809+ENST00000469745+ENST00000372811+ENST00000491515__exon_number_018__gene_id_ENSG00000168389	MFSD2A	ENSG00000168389.17	-2.15152470892561	-18.7139244989371	2.76346489534635e-36	1.08864392936189e-33
ENSG00000114346.4	ENSG00000114346	ENSG00000114346_005	chr3	dexseq_prepare_annotation2.py	exon	172468548	172468552	.	+	.	ENST00000428567+ENST00000392692+ENST00000232458+ENST00000417960+ENST00000427830__exon_number_005__gene_id_ENSG00000114346	ECT2	ENSG00000114346.4	2.53271713635513	15.9500573901764	2.77782013588801e-36	1.08864392936189e-33
ENSG00000014641.6	ENSG00000014641	ENSG00000014641_007	chr2	dexseq_prepare_annotation2.py	exon	63816119	63816130	.	+	.	ENST00000485781+ENST00000436321+ENST00000233114+ENST00000485155+ENST00000442225+ENST00000409908+ENST00000462944+ENST00000409476__exon_number_007__gene_id_ENSG00000014641	MDH1	ENSG00000014641.6	1.89152442468519	19.3580179703707	2.77829539962522e-36	1.08864392936189e-33
ENSG00000103343.ENSG00000103351.ENSG00000263212.ENSG00000262621.ENSG00000122390.85	ENSG00000103343+ENSG00000103351+ENSG00000263212+ENSG00000262621+ENSG00000122390	ENSG00000103343+ENSG00000103351+ENSG00000263212+ENSG00000262621+ENSG00000122390_086	chr16	dexseq_prepare_annotation2.py	exon	3535467	3535559	.	+	.	ENST00000608993+ENST00000610180+ENST00000421765+ENST00000575785+ENST00000360862+ENST00000407558+ENST00000572584+ENST00000576916+ENST00000608722+ENST00000414063+ENST00000570819+ENST00000572942+ENST00000575076+ENST00000424546+ENST00000576819__exon_number_086__gene_id_ENSG00000103343+ENSG00000103351+ENSG00000263212+ENSG00000262621+ENSG00000122390		ENSG00000103343.ENSG00000103351.ENSG00000263212.ENSG00000262621.ENSG00000122390.85	-2.17130769325361	-14.2449383665857	2.88271202905564e-36	1.12648060006255e-33
ENSG00000113360.65	ENSG00000113360	ENSG00000113360_066	chr5	dexseq_prepare_annotation2.py	exon	31526436	31526527	.	-	.	ENST00000507438+ENST00000512076+ENST00000511367+ENST00000442743+ENST00000513349+ENST00000344624__exon_number_066__gene_id_ENSG00000113360	DROSHA	ENSG00000113360.65	-1.45798061251981	-15.2337453485689	2.89323562280021e-36	1.12752065318654e-33
ENSG00000124721.3	ENSG00000124721	ENSG00000124721_004	chr6	dexseq_prepare_annotation2.py	exon	38690622	38690897	.	+	.	ENST00000449981+ENST00000327475+ENST00000373278__exon_number_004__gene_id_ENSG00000124721	DNAH8	ENSG00000124721.3	1.70317153739758	15.2645009571215	3.51993485103464e-36	1.36803364984128e-33
ENSG00000128596.14	ENSG00000128596	ENSG00000128596_015	chr7	dexseq_prepare_annotation2.py	exon	128434577	128434656	.	+	.	ENST00000297788+ENST00000459946+ENST00000464832+ENST00000485998+ENST00000378685+ENST00000487361__exon_number_015__gene_id_ENSG00000128596	CCDC136	ENSG00000128596.14	3.31984707115614	16.9616539113427	3.67541701803923e-36	1.42460156975151e-33
ENSG00000163491.32	ENSG00000163491	ENSG00000163491_033	chr3	dexseq_prepare_annotation2.py	exon	27329189	27329234	.	-	.	ENST00000424275+ENST00000341435+ENST00000357467+ENST00000574215+ENST00000435584+ENST00000429845__exon_number_033__gene_id_ENSG00000163491	NEK10	ENSG00000163491.32	-3.05178207841569	-15.8185886563246	3.73224292233148e-36	1.44272817849144e-33
ENSG00000074181.2	ENSG00000074181	ENSG00000074181_003	chr19	dexseq_prepare_annotation2.py	exon	15273144	15273275	.	-	.	ENST00000597756__exon_number_003__gene_id_ENSG00000074181	NOTCH3	ENSG00000074181.2	1.70963944282285	15.731459308048	3.84892490323854e-36	1.4838329762047e-33
ENSG00000138041.3	ENSG00000138041	ENSG00000138041_004	chr2	dexseq_prepare_annotation2.py	exon	55785911	55786104	.	-	.	ENST00000407823+ENST00000272313+ENST00000345102__exon_number_004__gene_id_ENSG00000138041	SMEK2	ENSG00000138041.3	-2.2265857721031	-20.5230188708593	3.94491935286371e-36	1.51676332212398e-33
ENSG00000182326.ENSG00000257084.ENSG00000126749.86	ENSG00000182326+ENSG00000257084+ENSG00000126749	ENSG00000182326+ENSG00000257084+ENSG00000126749_087	chr12	dexseq_prepare_annotation2.py	exon	7178265	7178334	.	+	.	ENST00000328916+ENST00000443875+ENST00000406697__exon_number_087__gene_id_ENSG00000182326+ENSG00000257084+ENSG00000126749		ENSG00000182326.ENSG00000257084.ENSG00000126749.86	-2.69043473327653	-16.1789186213421	4.17180480853491e-36	1.59970867114015e-33
ENSG00000170906.5	ENSG00000170906	ENSG00000170906_006	chr19	dexseq_prepare_annotation2.py	exon	54606177	54606184	.	+	.	ENST00000471292+ENST00000417903+ENST00000419113+ENST00000485876+ENST00000391764+ENST00000391763+ENST00000391762+ENST00000451517__exon_number_006__gene_id_ENSG00000170906	NDUFA3	ENSG00000170906.5	-3.87164279362954	-21.5849028057916	4.69119149989799e-36	1.79407425753299e-33
ENSG00000169727.50	ENSG00000169727	ENSG00000169727_051	chr17	dexseq_prepare_annotation2.py	exon	80012852	80013037	.	+	.	ENST00000392357__exon_number_051__gene_id_ENSG00000169727	GPS1	ENSG00000169727.50	-1.79872117133937	-15.8699582321342	4.7282507129998e-36	1.8034378178283e-33
ENSG00000223745.70	ENSG00000223745	ENSG00000223745_071	chr1	dexseq_prepare_annotation2.py	exon	93811406	93811582	.	-	.	ENST00000451302__exon_number_071__gene_id_ENSG00000223745	RP4-717I23.3	ENSG00000223745.70	3.77919601210458	14.9979611062725	5.22902641830158e-36	1.98915216373444e-33
ENSG00000187775.81	ENSG00000187775	ENSG00000187775_082	chr17	dexseq_prepare_annotation2.py	exon	76506589	76506753	.	-	.	ENST00000587177__exon_number_082__gene_id_ENSG00000187775	DNAH17	ENSG00000187775.81	1.57455747222885	14.3730379929966	5.28204671569516e-36	2.00400572920103e-33
ENSG00000126883.76	ENSG00000126883	ENSG00000126883_077	chr9	dexseq_prepare_annotation2.py	exon	134103547	134103561	.	+	.	ENST00000411637+ENST00000451030+ENST00000530491+ENST00000453861+ENST00000483497+ENST00000359428__exon_number_077__gene_id_ENSG00000126883	NUP214	ENSG00000126883.76	1.19608918069626	16.0392780255444	5.31562654001107e-36	2.01142466750028e-33
ENSG00000087191.25	ENSG00000087191	ENSG00000087191_026	chr17	dexseq_prepare_annotation2.py	exon	61905498	61905569	.	+	.	ENST00000375812+ENST00000582130+ENST00000581842+ENST00000310144+ENST00000578570+ENST00000584320+ENST00000580864+ENST00000581882+ENST00000583283+ENST00000579147+ENST00000585123+ENST00000580265+ENST00000585242+ENST00000584536__exon_number_026__gene_id_ENSG00000087191	PSMC5	ENSG00000087191.25	-1.6535067380812	-17.7996621108528	5.70522351065436e-36	2.15316636666704e-33
ENSG00000158286.41	ENSG00000158286	ENSG00000158286_042	chr1	dexseq_prepare_annotation2.py	exon	6281352	6281359	.	+	.	ENST00000377939__exon_number_042__gene_id_ENSG00000158286	RNF207	ENSG00000158286.41	1.81248369064797	17.1782309441961	6.78518300040672e-36	2.55402480219771e-33
ENSG00000149269.5	ENSG00000149269	ENSG00000149269_006	chr11	dexseq_prepare_annotation2.py	exon	77034256	77034313	.	-	.	ENST00000278568+ENST00000527457+ENST00000356341+ENST00000528203__exon_number_006__gene_id_ENSG00000149269	PAK1	ENSG00000149269.5	2.38334479269457	17.0096312924922	6.80987217555534e-36	2.5566078489867e-33
ENSG00000067248.26	ENSG00000067248	ENSG00000067248_027	chr5	dexseq_prepare_annotation2.py	exon	54586046	54586172	.	-	.	ENST00000504778+ENST00000251636__exon_number_027__gene_id_ENSG00000067248	DHX29	ENSG00000067248.26	2.02632866059569	17.7424867098489	7.60616222945889e-36	2.84810063658848e-33
ENSG00000221983.6	ENSG00000221983	ENSG00000221983_007	chr19	dexseq_prepare_annotation2.py	exon	18682685	18682688	.	+	.	ENST00000430157+ENST00000442744+ENST00000595683+ENST00000598814+ENST00000596273__exon_number_007__gene_id_ENSG00000221983	UBA52	ENSG00000221983.6	-2.67921013729443	-22.0746369254176	8.33209742004022e-36	3.11179970651101e-33
ENSG00000187741.10	ENSG00000187741	ENSG00000187741_011	chr16	dexseq_prepare_annotation2.py	exon	89805537	89805540	.	-	.	ENST00000561722+ENST00000564475+ENST00000568369__exon_number_011__gene_id_ENSG00000187741	FANCA	ENSG00000187741.10	2.54749338587874	15.690206021775	8.86262132068259e-36	3.30133795185208e-33
ENSG00000113360.62	ENSG00000113360	ENSG00000113360_063	chr5	dexseq_prepare_annotation2.py	exon	31521230	31521322	.	-	.	ENST00000344624+ENST00000511367+ENST00000442743+ENST00000513349__exon_number_063__gene_id_ENSG00000113360	DROSHA	ENSG00000113360.62	-1.67162220172041	-15.0667371797883	1.00376162569563e-35	3.72933849808e-33
ENSG00000187736.ENSG00000213901.59	ENSG00000187736+ENSG00000213901	ENSG00000187736+ENSG00000213901_060	chr2	dexseq_prepare_annotation2.py	exon	220034077	220034128	.	-	.	ENST00000414999+ENST00000461812+ENST00000421779+ENST00000396775+ENST00000318673+ENST00000455516+ENST00000295738+ENST00000465580+ENST00000409878+ENST00000409370+ENST00000497918+ENST00000498327__exon_number_060__gene_id_ENSG00000187736+ENSG00000213901		ENSG00000187736.ENSG00000213901.59	1.99042703212567	15.0614467514926	1.04411183223285e-35	3.869230237623e-33
ENSG00000141527.3	ENSG00000141527	ENSG00000141527_004	chr17	dexseq_prepare_annotation2.py	exon	78143833	78143855	.	+	.	ENST00000573882+ENST00000575500+ENST00000575465+ENST00000576785+ENST00000573489__exon_number_004__gene_id_ENSG00000141527	CARD14	ENSG00000141527.3	2.60854124154541	16.1340374848252	1.08631198223989e-35	4.01523866775694e-33
ENSG00000036257.37	ENSG00000036257	ENSG00000036257_038	chr2	dexseq_prepare_annotation2.py	exon	225421107	225421137	.	-	.	ENST00000432260__exon_number_038__gene_id_ENSG00000036257	CUL3	ENSG00000036257.37	-2.14000527745254	-16.7424193384711	1.28040505610548e-35	4.72048149900397e-33
ENSG00000232732.7	ENSG00000232732	ENSG00000232732_008	chr2	dexseq_prepare_annotation2.py	exon	200743839	200743848	.	-	.	ENST00000600956+ENST00000597899__exon_number_008__gene_id_ENSG00000232732	AC073043.1	ENSG00000232732.7	-1.5457232103697	-15.7149821567056	1.32496463527982e-35	4.87223469844577e-33
ENSG00000143322.27	ENSG00000143322	ENSG00000143322_028	chr1	dexseq_prepare_annotation2.py	exon	179198376	179198532	.	-	.	ENST00000507173+ENST00000511413+ENST00000367623+ENST00000392043+ENST00000502732__exon_number_028__gene_id_ENSG00000143322	ABL2	ENSG00000143322.27	-2.17621236558177	-21.2632635920771	1.36723171589226e-35	5.01480312202704e-33
ENSG00000132361.43	ENSG00000132361	ENSG00000132361_044	chr17	dexseq_prepare_annotation2.py	exon	2606612	2606699	.	-	.	ENST00000570628+ENST00000576885+ENST00000538975+ENST00000435359+ENST00000575014+ENST00000574426__exon_number_044__gene_id_ENSG00000132361	CLUH	ENSG00000132361.43	1.64068626114788	18.6381354288963	1.4958512769373e-35	5.47256426478085e-33
ENSG00000245937.15	ENSG00000245937	ENSG00000245937_016	chr5	dexseq_prepare_annotation2.py	exon	127396836	127396936	.	-	.	ENST00000501652+ENST00000606251+ENST00000514409+ENST00000508878+ENST00000499346+ENST00000501702+ENST00000514573+ENST00000501173__exon_number_016__gene_id_ENSG00000245937	CTC-228N24.3	ENSG00000245937.15	-2.57224082700498	-19.3181865949037	1.50388606229606e-35	5.48795958911105e-33
ENSG00000181090.24	ENSG00000181090	ENSG00000181090_025	chr9	dexseq_prepare_annotation2.py	exon	140671070	140671233	.	+	.	ENST00000460843+ENST00000462484+ENST00000371394+ENST00000465566+ENST00000462942+ENST00000334856__exon_number_025__gene_id_ENSG00000181090	EHMT1	ENSG00000181090.24	-4.65025292983905	-21.1798966089328	1.8073665570988e-35	6.57867665109671e-33
ENSG00000090372.20	ENSG00000090372	ENSG00000090372_021	chr19	dexseq_prepare_annotation2.py	exon	47228064	47228084	.	-	.	ENST00000263280+ENST00000595357+ENST00000601631+ENST00000594581+ENST00000391910+ENST00000598074+ENST00000539396+ENST00000594287+ENST00000594357__exon_number_021__gene_id_ENSG00000090372	STRN4	ENSG00000090372.20	2.35050220901524	23.4412782135193	1.82472511503731e-35	6.62504564361634e-33
ENSG00000048740.24	ENSG00000048740	ENSG00000048740_025	chr10	dexseq_prepare_annotation2.py	exon	11371056	11371060	.	+	.	ENST00000542579+ENST00000609870+ENST00000354897+ENST00000399850+ENST00000608830+ENST00000379261+ENST00000417956+ENST00000315874+ENST00000450189+ENST00000427450+ENST00000609692+ENST00000416382+ENST00000354440__exon_number_025__gene_id_ENSG00000048740	CELF2	ENSG00000048740.24	-3.12208635474794	-23.4184796861591	1.94172317242711e-35	7.0320289224063e-33
ENSG00000172890.20	ENSG00000172890	ENSG00000172890_021	chr11	dexseq_prepare_annotation2.py	exon	71177770	71177812	.	+	.	ENST00000533769__exon_number_021__gene_id_ENSG00000172890	NADSYN1	ENSG00000172890.20	3.16352542815956	14.9757424398451	1.97719476730983e-35	7.14245423587418e-33
ENSG00000105287.32	ENSG00000105287	ENSG00000105287_033	chr19	dexseq_prepare_annotation2.py	exon	47207594	47207648	.	-	.	ENST00000601806+ENST00000291281+ENST00000595515+ENST00000433867+ENST00000597641+ENST00000600194__exon_number_033__gene_id_ENSG00000105287	PRKD2	ENSG00000105287.32	2.18933256150615	16.2489910470696	2.19419234231944e-35	7.90642478364469e-33
ENSG00000187775.80	ENSG00000187775	ENSG00000187775_081	chr17	dexseq_prepare_annotation2.py	exon	76506466	76506588	.	-	.	ENST00000389840+ENST00000585328+ENST00000587177__exon_number_081__gene_id_ENSG00000187775	DNAH17	ENSG00000187775.80	1.71262403070683	14.2031633417692	2.25525721232582e-35	8.10609530303966e-33
ENSG00000215440.ENSG00000124222.ENSG00000254995.87	ENSG00000215440+ENSG00000124222+ENSG00000254995	ENSG00000215440+ENSG00000124222+ENSG00000254995_088	chr20	dexseq_prepare_annotation2.py	exon	57292916	57293051	.	+	.	ENST00000532531+ENST00000527587__exon_number_088__gene_id_ENSG00000215440+ENSG00000124222+ENSG00000254995		ENSG00000215440.ENSG00000124222.ENSG00000254995.87	-1.21331628002356	-17.1327202629241	2.26242256963208e-35	8.11152019946615e-33
ENSG00000128596.2	ENSG00000128596	ENSG00000128596_003	chr7	dexseq_prepare_annotation2.py	exon	128431498	128431503	.	+	.	ENST00000459946+ENST00000378685__exon_number_003__gene_id_ENSG00000128596	CCDC136	ENSG00000128596.2	3.37769954695144	16.6409490809477	2.28568586786697e-35	8.17449045806499e-33
ENSG00000253495.ENSG00000136960.24	ENSG00000253495+ENSG00000136960	ENSG00000253495+ENSG00000136960_025	chr8	dexseq_prepare_annotation2.py	exon	120608087	120608242	.	-	.	ENST00000259486__exon_number_025__gene_id_ENSG00000253495+ENSG00000136960		ENSG00000253495.ENSG00000136960.24	1.75226592827972	19.1846088710348	2.60253004147922e-35	9.28449355320048e-33
ENSG00000228107.ENSG00000159259.ENSG00000159256.13	ENSG00000228107+ENSG00000159259+ENSG00000159256	ENSG00000228107+ENSG00000159259+ENSG00000159256_014	chr21	dexseq_prepare_annotation2.py	exon	37721609	37721706	.	+	.	ENST00000487909+ENST00000485299+ENST00000400485__exon_number_014__gene_id_ENSG00000228107+ENSG00000159259+ENSG00000159256		ENSG00000228107.ENSG00000159259.ENSG00000159256.13	1.85244078080834	15.5818826386323	3.21453813304522e-35	1.14393686668589e-32
ENSG00000108774.ENSG00000108773.ENSG00000267261.2	ENSG00000108774+ENSG00000108773+ENSG00000267261	ENSG00000108774+ENSG00000108773+ENSG00000267261_003	chr17	dexseq_prepare_annotation2.py	exon	40265408	40265860	.	-	.	ENST00000225916+ENST00000586972+ENST00000465682__exon_number_003__gene_id_ENSG00000108774+ENSG00000108773+ENSG00000267261		ENSG00000108774.ENSG00000108773.ENSG00000267261.2	1.9653600559407	16.3044220229641	3.31012729769441e-35	1.17503783699071e-32
ENSG00000187736.ENSG00000213901.58	ENSG00000187736+ENSG00000213901	ENSG00000187736+ENSG00000213901_059	chr2	dexseq_prepare_annotation2.py	exon	220034031	220034076	.	-	.	ENST00000295738+ENST00000421779+ENST00000396775+ENST00000318673+ENST00000455516+ENST00000465580+ENST00000409878+ENST00000409370+ENST00000414999+ENST00000497918+ENST00000498327__exon_number_059__gene_id_ENSG00000187736+ENSG00000213901		ENSG00000187736.ENSG00000213901.58	2.04778844184667	14.8974820607208	3.54235131611895e-35	1.25436846740387e-32
ENSG00000008710.108	ENSG00000008710	ENSG00000008710_109	chr16	dexseq_prepare_annotation2.py	exon	2158018	2158033	.	-	.	ENST00000487932+ENST00000473780+ENST00000488185+ENST00000262304+ENST00000423118__exon_number_109__gene_id_ENSG00000008710	PKD1	ENSG00000008710.108	-2.09872154165797	-14.1182832774991	3.72994506289887e-35	1.31754337759979e-32
ENSG00000066855.12	ENSG00000066855	ENSG00000066855_013	chr8	dexseq_prepare_annotation2.py	exon	66616983	66617058	.	+	.	ENST00000458689+ENST00000262146+ENST00000424808+ENST00000518636+ENST00000518800+ENST00000523222+ENST00000517944+ENST00000522239__exon_number_013__gene_id_ENSG00000066855	MTFR1	ENSG00000066855.12	-1.40520311669075	-16.7005512983139	3.82882135154336e-35	1.34914682184002e-32
ENSG00000079215.5	ENSG00000079215	ENSG00000079215_006	chr5	dexseq_prepare_annotation2.py	exon	36607326	36607413	.	+	.	ENST00000513903+ENST00000504121__exon_number_006__gene_id_ENSG00000079215	SLC1A3	ENSG00000079215.5	3.65874244957331	18.7243490561548	4.1317645745953e-35	1.4523253748442e-32
ENSG00000145687.13	ENSG00000145687	ENSG00000145687_014	chr5	dexseq_prepare_annotation2.py	exon	80736357	80736376	.	-	.	ENST00000512923__exon_number_014__gene_id_ENSG00000145687	SSBP2	ENSG00000145687.13	-2.14673917780908	-15.9147044724712	4.29967406508966e-35	1.50765074986969e-32
ENSG00000100296.ENSG00000184117.3	ENSG00000100296+ENSG00000184117	ENSG00000100296+ENSG00000184117_004	chr22	dexseq_prepare_annotation2.py	exon	29904318	29904319	.	-	.	ENST00000397872+ENST00000397871+ENST00000442555+ENST00000490103+ENST00000472164__exon_number_004__gene_id_ENSG00000100296+ENSG00000184117		ENSG00000100296.ENSG00000184117.3	-1.47574626745026	-15.530589701022	4.5247274744832e-35	1.58269449097088e-32
ENSG00000187736.ENSG00000213901.55	ENSG00000187736+ENSG00000213901	ENSG00000187736+ENSG00000213901_056	chr2	dexseq_prepare_annotation2.py	exon	220033737	220033750	.	-	.	ENST00000318673__exon_number_056__gene_id_ENSG00000187736+ENSG00000213901		ENSG00000187736.ENSG00000213901.55	1.93082293512961	14.852116094735	4.96705834596667e-35	1.73318914493946e-32
ENSG00000074181.3	ENSG00000074181	ENSG00000074181_004	chr19	dexseq_prepare_annotation2.py	exon	15273276	15273373	.	-	.	ENST00000263388+ENST00000597756+ENST00000595514__exon_number_004__gene_id_ENSG00000074181	NOTCH3	ENSG00000074181.3	1.8134904019272	15.3566884269324	4.98153164273848e-35	1.73402038223314e-32
ENSG00000116688.6	ENSG00000116688	ENSG00000116688_007	chr1	dexseq_prepare_annotation2.py	exon	12042027	12042048	.	+	.	ENST00000490079+ENST00000497302+ENST00000235329__exon_number_007__gene_id_ENSG00000116688	MFN2	ENSG00000116688.6	-2.2612837915014	-18.6751315314387	5.10632105029017e-35	1.7731545297464e-32
ENSG00000198626.121	ENSG00000198626	ENSG00000198626_122	chr1	dexseq_prepare_annotation2.py	exon	237996059	237997288	.	+	.	ENST00000542537+ENST00000366574__exon_number_122__gene_id_ENSG00000198626	RYR2	ENSG00000198626.121	-2.85452572970316	-16.0971386041008	5.51377708637055e-35	1.91001766494604e-32
ENSG00000074054.42	ENSG00000074054	ENSG00000074054_043	chr2	dexseq_prepare_annotation2.py	exon	122216416	122216491	.	-	.	ENST00000455322+ENST00000452274+ENST00000397587+ENST00000263710+ENST00000545861+ENST00000409078+ENST00000541377+ENST00000541859__exon_number_043__gene_id_ENSG00000074054	CLASP1	ENSG00000074054.42	1.49014751587769	14.8155207415896	6.52420816800281e-35	2.25459341204286e-32
ENSG00000103343.ENSG00000103351.ENSG00000263212.ENSG00000262621.ENSG00000122390.62	ENSG00000103343+ENSG00000103351+ENSG00000263212+ENSG00000262621+ENSG00000122390	ENSG00000103343+ENSG00000103351+ENSG00000263212+ENSG00000262621+ENSG00000122390_063	chr16	dexseq_prepare_annotation2.py	exon	3532589	3532598	.	+	.	ENST00000608993+ENST00000360862+ENST00000572584+ENST00000571107+ENST00000572942+ENST00000575076+ENST00000610180+ENST00000571798+ENST00000574328+ENST00000573580+ENST00000573345+ENST00000407558+ENST00000421765+ENST00000575785+ENST00000608722+ENST00000572131+ENST00000570819+ENST00000572757+ENST00000570551+ENST00000573593+ENST00000414063+ENST00000574380+ENST00000424546__exon_number_063__gene_id_ENSG0…		ENSG00000103343.ENSG00000103351.ENSG00000263212.ENSG00000262621.ENSG00000122390.62	-1.1511758291534	-13.8886327388258	6.77018079502615e-35	2.33397100566607e-32
ENSG00000133226.48	ENSG00000133226	ENSG00000133226_049	chr1	dexseq_prepare_annotation2.py	exon	24987210	24987290	.	+	.	ENST00000496882+ENST00000461768+ENST00000596378+ENST00000479034+ENST00000485541+ENST00000537199+ENST00000488317+ENST00000374389+ENST00000323848+ENST00000447431__exon_number_049__gene_id_ENSG00000133226	SRRM1	ENSG00000133226.48	-2.95958869196562	-15.9309309286031	7.59850926814222e-35	2.61324942367405e-32
ENSG00000103197.65	ENSG00000103197	ENSG00000103197_066	chr16	dexseq_prepare_annotation2.py	exon	2129198	2129276	.	+	.	ENST00000561695__exon_number_066__gene_id_ENSG00000103197	TSC2	ENSG00000103197.65	1.97444505297841	14.4701968107514	8.02223766287421e-35	2.75237600465497e-32
ENSG00000005884.27	ENSG00000005884	ENSG00000005884_028	chr17	dexseq_prepare_annotation2.py	exon	48152824	48152890	.	+	.	ENST00000007722+ENST00000505306+ENST00000505612+ENST00000506401+ENST00000320031+ENST00000544892+ENST00000510809__exon_number_028__gene_id_ENSG00000005884	ITGA3	ENSG00000005884.27	-3.33662048970513	-18.9066859631698	8.204184923974e-35	2.80808298926464e-32
ENSG00000166747.70	ENSG00000166747	ENSG00000166747_071	chr16	dexseq_prepare_annotation2.py	exon	71842738	71842824	.	-	.	ENST00000433195+ENST00000569748+ENST00000566161+ENST00000423132+ENST00000393512+ENST00000565009+ENST00000299980+ENST00000570017__exon_number_071__gene_id_ENSG00000166747	AP1G1	ENSG00000166747.70	2.60068457758004	15.5239669217011	8.34340519119974e-35	2.84893516353697e-32
ENSG00000164924.19	ENSG00000164924	ENSG00000164924_020	chr8	dexseq_prepare_annotation2.py	exon	101936363	101936526	.	-	.	ENST00000353245+ENST00000419477+ENST00000395958+ENST00000395948+ENST00000457309+ENST00000395956+ENST00000517727+ENST00000521309+ENST00000518736+ENST00000522819+ENST00000523848+ENST00000480304+ENST00000395957+ENST00000521607+ENST00000522542+ENST00000395953+ENST00000395951__exon_number_020__gene_id_ENSG00000164924	YWHAZ	ENSG00000164924.19	2.28322888728474	16.1355828868182	9.06211488532072e-35	3.08699544429573e-32
ENSG00000205336.137	ENSG00000205336	ENSG00000205336_138	chr16	dexseq_prepare_annotation2.py	exon	57685518	57685525	.	+	.	ENST00000562631+ENST00000568531+ENST00000538815+ENST00000564912+ENST00000566271+ENST00000565539+ENST00000563862+ENST00000388813+ENST00000388812+ENST00000568909+ENST00000568908+ENST00000568645+ENST00000561782+ENST00000561833+ENST00000544297+ENST00000562558+ENST00000564103+ENST00000567835+ENST00000540164+ENST00000564907+ENST00000569494+ENST00000561969+ENST00000563007+ENST00000456916+ENST00000379696…	GPR56	ENSG00000205336.137	1.63196113598031	14.4051376787165	9.87642900918035e-35	3.35641780448716e-32
ENSG00000169727.53	ENSG00000169727	ENSG00000169727_054	chr17	dexseq_prepare_annotation2.py	exon	80013616	80013701	.	+	.	ENST00000392358+ENST00000578552+ENST00000584460+ENST00000306823+ENST00000578279+ENST00000355130+ENST00000580141+ENST00000320548+ENST00000392357__exon_number_054__gene_id_ENSG00000169727	GPS1	ENSG00000169727.53	-1.66893427367523	-15.4108448579021	1.00577011201112e-34	3.40994111285699e-32
ENSG00000104299.29	ENSG00000104299	ENSG00000104299_030	chr8	dexseq_prepare_annotation2.py	exon	28669874	28669978	.	-	.	ENST00000518510+ENST00000520983+ENST00000523303+ENST00000523076+ENST00000521022+ENST00000522363+ENST00000521777+ENST00000416984+ENST00000397363+ENST00000524081__exon_number_030__gene_id_ENSG00000104299	INTS9	ENSG00000104299.29	-6.38808168090892	-14.8374689972142	1.23365473769004e-34	4.17269167208354e-32
ENSG00000140575.9	ENSG00000140575	ENSG00000140575_010	chr15	dexseq_prepare_annotation2.py	exon	90972821	90972898	.	+	.	ENST00000268182+ENST00000560418+ENST00000559682__exon_number_010__gene_id_ENSG00000140575	IQGAP1	ENSG00000140575.9	-1.78751784992521	-14.4436558402062	1.35372657383504e-34	4.56804680313893e-32
ENSG00000036257.36	ENSG00000036257	ENSG00000036257_037	chr2	dexseq_prepare_annotation2.py	exon	225421012	225421106	.	-	.	ENST00000432260+ENST00000546102__exon_number_037__gene_id_ENSG00000036257	CUL3	ENSG00000036257.36	-2.11241792506918	-16.3281793367581	1.37357475764414e-34	4.62414264596289e-32
ENSG00000182541.30	ENSG00000182541	ENSG00000182541_031	chr22	dexseq_prepare_annotation2.py	exon	31674283	31674572	.	+	.	ENST00000467301+ENST00000333611+ENST00000444929+ENST00000331728__exon_number_031__gene_id_ENSG00000182541	LIMK2	ENSG00000182541.30	-3.99686958872515	-20.0432628197716	1.39161416279784e-34	4.67390074775939e-32
ENSG00000099331.55	ENSG00000099331	ENSG00000099331_056	chr19	dexseq_prepare_annotation2.py	exon	17316769	17316942	.	+	.	ENST00000594824+ENST00000602158+ENST00000397274+ENST00000595618+ENST00000599420+ENST00000595641__exon_number_056__gene_id_ENSG00000099331	MYO9B	ENSG00000099331.55	-3.02602098947965	-17.8520354231134	1.46396992769511e-34	4.90542801963875e-32
ENSG00000103343.ENSG00000103351.ENSG00000263212.ENSG00000262621.ENSG00000122390.12	ENSG00000103343+ENSG00000103351+ENSG00000263212+ENSG00000262621+ENSG00000122390	ENSG00000103343+ENSG00000103351+ENSG00000263212+ENSG00000262621+ENSG00000122390_013	chr16	dexseq_prepare_annotation2.py	exon	3454995	3455043	.	+	.	ENST00000344823+ENST00000575752__exon_number_013__gene_id_ENSG00000103343+ENSG00000103351+ENSG00000263212+ENSG00000262621+ENSG00000122390		ENSG00000103343.ENSG00000103351.ENSG00000263212.ENSG00000262621.ENSG00000122390.12	1.5297977132275	13.8008866884933	1.46840846832246e-34	4.90883132092142e-32
ENSG00000124920.1	ENSG00000124920	ENSG00000124920_002	chr11	dexseq_prepare_annotation2.py	exon	61520121	61520262	.	+	.	ENST00000537766+ENST00000278836__exon_number_002__gene_id_ENSG00000124920	MYRF	ENSG00000124920.1	3.93697993421897	18.4280678764744	1.48523966211875e-34	4.9535505968241e-32
ENSG00000225697.46	ENSG00000225697	ENSG00000225697_047	chr3	dexseq_prepare_annotation2.py	exon	48669231	48669234	.	-	.	ENST00000421649+ENST00000444531+ENST00000358747+ENST00000395550+ENST00000307364+ENST00000420764+ENST00000431213+ENST00000480524+ENST00000482282+ENST00000489483+ENST00000383733__exon_number_047__gene_id_ENSG00000225697	SLC26A6	ENSG00000225697.46	2.0071534693395	15.2678441466895	1.53603468327685e-34	5.11107522117825e-32
ENSG00000068724.1	ENSG00000068724	ENSG00000068724_002	chr2	dexseq_prepare_annotation2.py	exon	47144323	47144416	.	+	.	ENST00000409245__exon_number_002__gene_id_ENSG00000068724	TTC7A	ENSG00000068724.1	-3.09735382532988	-20.5285382674945	1.64228525494375e-34	5.45196887192705e-32
ENSG00000187736.ENSG00000213901.52	ENSG00000187736+ENSG00000213901	ENSG00000187736+ENSG00000213901_053	chr2	dexseq_prepare_annotation2.py	exon	220033370	220033373	.	-	.	ENST00000414999+ENST00000465580+ENST00000497918+ENST00000318673__exon_number_053__gene_id_ENSG00000187736+ENSG00000213901		ENSG00000187736.ENSG00000213901.52	1.96086311677422	14.6864555330905	1.70693282965091e-34	5.64239485982265e-32
ENSG00000103197.49	ENSG00000103197	ENSG00000103197_050	chr16	dexseq_prepare_annotation2.py	exon	2122850	2122984	.	+	.	ENST00000353929+ENST00000439673+ENST00000463808+ENST00000219476+ENST00000401874+ENST00000563346+ENST00000382538+ENST00000568454+ENST00000350773+ENST00000439117__exon_number_050__gene_id_ENSG00000103197	TSC2	ENSG00000103197.49	2.08246168764118	14.3743648361031	1.70751561515555e-34	5.64239485982265e-32
ENSG00000169727.49	ENSG00000169727	ENSG00000169727_050	chr17	dexseq_prepare_annotation2.py	exon	80012845	80012851	.	+	.	ENST00000392358+ENST00000578552+ENST00000584460+ENST00000306823+ENST00000578279+ENST00000355130+ENST00000580141+ENST00000320548+ENST00000392357__exon_number_050__gene_id_ENSG00000169727	GPS1	ENSG00000169727.49	-1.8119124789659	-15.290635232029	2.24463746959089e-34	7.40023433164225e-32
ENSG00000153827.4	ENSG00000153827	ENSG00000153827_005	chr2	dexseq_prepare_annotation2.py	exon	230636235	230636348	.	-	.	ENST00000389045+ENST00000389044+ENST00000283943__exon_number_005__gene_id_ENSG00000153827	TRIP12	ENSG00000153827.4	-2.41936277462999	-18.6614497405987	2.27771614456479e-34	7.4920666385429e-32
ENSG00000169727.51	ENSG00000169727	ENSG00000169727_052	chr17	dexseq_prepare_annotation2.py	exon	80013038	80013098	.	+	.	ENST00000392358+ENST00000578552+ENST00000584460+ENST00000306823+ENST00000578279+ENST00000355130+ENST00000580141+ENST00000320548+ENST00000392357__exon_number_052__gene_id_ENSG00000169727	GPS1	ENSG00000169727.51	-1.74614450527332	-15.2805092865331	2.40177489575873e-34	7.88205361843126e-32
ENSG00000074054.61	ENSG00000074054	ENSG00000074054_062	chr2	dexseq_prepare_annotation2.py	exon	122270559	122270649	.	-	.	ENST00000480007__exon_number_062__gene_id_ENSG00000074054	CLASP1	ENSG00000074054.61	1.56063094072028	14.6381062589775	2.44730347160512e-34	8.01313088523527e-32
ENSG00000147642.55	ENSG00000147642	ENSG00000147642_056	chr8	dexseq_prepare_annotation2.py	exon	110661092	110661132	.	-	.	ENST00000524720+ENST00000408908+ENST00000433638__exon_number_056__gene_id_ENSG00000147642	SYBU	ENSG00000147642.55	2.45360629393046	15.1205781685934	2.50997627325704e-34	8.19961793340802e-32
ENSG00000187775.86	ENSG00000187775	ENSG00000187775_087	chr17	dexseq_prepare_annotation2.py	exon	76522733	76522819	.	-	.	ENST00000389840+ENST00000585328__exon_number_087__gene_id_ENSG00000187775	DNAH17	ENSG00000187775.86	1.54320066847735	13.9127705539521	2.67619512831425e-34	8.72275390765755e-32
ENSG00000147099.29	ENSG00000147099	ENSG00000147099_030	chrX	dexseq_prepare_annotation2.py	exon	71787647	71787738	.	-	.	ENST00000373554__exon_number_030__gene_id_ENSG00000147099	HDAC8	ENSG00000147099.29	1.83467901878221	16.2081373394285	2.74153058332611e-34	8.91544502373124e-32
ENSG00000124721.1	ENSG00000124721	ENSG00000124721_002	chr6	dexseq_prepare_annotation2.py	exon	38684337	38684606	.	+	.	ENST00000373278__exon_number_002__gene_id_ENSG00000124721	DNAH8	ENSG00000124721.1	1.74688995753817	14.6597457982826	3.05623131675824e-34	9.91636429480204e-32
ENSG00000159216.41	ENSG00000159216	ENSG00000159216_042	chr21	dexseq_prepare_annotation2.py	exon	37354049	37354214	.	-	.	ENST00000460207+ENST00000475045__exon_number_042__gene_id_ENSG00000159216	RUNX1	ENSG00000159216.41	-1.53832041046372	-17.679685331269	3.27491406404115e-34	1.06019243942739e-31
ENSG00000169727.55	ENSG00000169727	ENSG00000169727_056	chr17	dexseq_prepare_annotation2.py	exon	80013877	80013895	.	+	.	ENST00000392358+ENST00000578552+ENST00000584460+ENST00000306823+ENST00000578279+ENST00000355130+ENST00000580141+ENST00000320548+ENST00000392357__exon_number_056__gene_id_ENSG00000169727	GPS1	ENSG00000169727.55	-1.66463115578608	-15.2320624604594	3.32020328145271e-34	1.07243313784454e-31
ENSG00000168314.32	ENSG00000168314	ENSG00000168314_033	chr3	dexseq_prepare_annotation2.py	exon	39566374	39567101	.	+	.	ENST00000452959+ENST00000396228__exon_number_033__gene_id_ENSG00000168314	MOBP	ENSG00000168314.32	-1.3615205868483	-17.911894790431	3.87958821255018e-34	1.25029974005946e-31
ENSG00000147130.1	ENSG00000147130	ENSG00000147130_002	chrX	dexseq_prepare_annotation2.py	exon	70459476	70460958	.	-	.	ENST00000489332+ENST00000373984+ENST00000314425+ENST00000373988+ENST00000353904+ENST00000373998__exon_number_002__gene_id_ENSG00000147130	ZMYM3	ENSG00000147130.1	-1.73124813237708	-19.2933768308925	4.03974813936923e-34	1.29899641235731e-31
ENSG00000196549.22	ENSG00000196549	ENSG00000196549_023	chr3	dexseq_prepare_annotation2.py	exon	154834268	154834348	.	+	.	ENST00000493237+ENST00000360490+ENST00000481828+ENST00000462745+ENST00000462837+ENST00000492661+ENST00000460393__exon_number_023__gene_id_ENSG00000196549	MME	ENSG00000196549.22	1.57625120065983	16.1225972624133	4.49029678380573e-34	1.44064190750768e-31
ENSG00000021300.47	ENSG00000021300	ENSG00000021300_048	chr11	dexseq_prepare_annotation2.py	exon	73373468	73373555	.	+	.	ENST00000398494+ENST00000426191+ENST00000354190+ENST00000398492+ENST00000227214__exon_number_048__gene_id_ENSG00000021300	PLEKHB1	ENSG00000021300.47	1.93284720967693	19.2475066098141	4.81798011560211e-34	1.54232362124742e-31
ENSG00000110075.50	ENSG00000110075	ENSG00000110075_051	chr11	dexseq_prepare_annotation2.py	exon	68355395	68355412	.	+	.	ENST00000529710+ENST00000524845+ENST00000393800+ENST00000393801+ENST00000534534+ENST00000526307+ENST00000265636+ENST00000393799+ENST00000525421+ENST00000534190__exon_number_051__gene_id_ENSG00000110075	PPP6R3	ENSG00000110075.50	-2.55090017984036	-15.5205107469505	5.14972393696829e-34	1.6448493518317e-31
ENSG00000149043.43	ENSG00000149043	ENSG00000149043_044	chr11	dexseq_prepare_annotation2.py	exon	1858741	1858751	.	+	.	ENST00000381968+ENST00000381978+ENST00000479089+ENST00000424556+ENST00000479276+ENST00000464897+ENST00000490707+ENST00000341958__exon_number_044__gene_id_ENSG00000149043	SYT8	ENSG00000149043.43	-2.08903862265728	-17.5776994726561	5.28299970922593e-34	1.6836685273316e-31
ENSG00000242086.ENSG00000215837.ENSG00000176945.43	ENSG00000242086+ENSG00000215837+ENSG00000176945	ENSG00000242086+ENSG00000215837+ENSG00000176945_044	chr3	dexseq_prepare_annotation2.py	exon	195413012	195413168	.	+	.	ENST00000601648__exon_number_044__gene_id_ENSG00000242086+ENSG00000215837+ENSG00000176945		ENSG00000242086.ENSG00000215837.ENSG00000176945.43	1.45601345518472	14.8621301598441	5.8136539072336e-34	1.84867748957448e-31
ENSG00000103197.54	ENSG00000103197	ENSG00000103197_055	chr16	dexseq_prepare_annotation2.py	exon	2126069	2126147	.	+	.	ENST00000353929+ENST00000439673+ENST00000219476+ENST00000401874+ENST00000382538+ENST00000568454+ENST00000350773+ENST00000439117__exon_number_055__gene_id_ENSG00000103197	TSC2	ENSG00000103197.54	2.57596659201339	14.207586713775	6.35145553896752e-34	2.0120370719924e-31
ENSG00000147687.41	ENSG00000147687	ENSG00000147687_042	chr8	dexseq_prepare_annotation2.py	exon	125551320	125551323	.	-	.	ENST00000523214+ENST00000523152+ENST00000519776+ENST00000276692+ENST00000522310+ENST00000520938+ENST00000605953__exon_number_042__gene_id_ENSG00000147687	TATDN1	ENSG00000147687.41	1.83012084801659	16.5119263949978	6.35544053616168e-34	2.0120370719924e-31
ENSG00000122966.ENSG00000221323.26	ENSG00000122966+ENSG00000221323	ENSG00000122966+ENSG00000221323_027	chr12	dexseq_prepare_annotation2.py	exon	120148854	120148899	.	-	.	ENST00000543324__exon_number_027__gene_id_ENSG00000122966+ENSG00000221323		ENSG00000122966.ENSG00000221323.26	2.67869027914425	15.2944265359974	6.65026341059112e-34	2.09686127161208e-31
ENSG00000011422.18	ENSG00000011422	ENSG00000011422_019	chr19	dexseq_prepare_annotation2.py	exon	44165126	44165594	.	-	.	ENST00000597107+ENST00000593396__exon_number_019__gene_id_ENSG00000011422	PLAUR	ENSG00000011422.18	-2.18026212568309	-19.6134276055588	6.65261781416955e-34	2.09686127161208e-31
ENSG00000168619.31	ENSG00000168619	ENSG00000168619_032	chr8	dexseq_prepare_annotation2.py	exon	39587488	39587581	.	+	.	ENST00000379866+ENST00000265707+ENST00000523755__exon_number_032__gene_id_ENSG00000168619	ADAM18	ENSG00000168619.31	2.50807675205051	24.1020313735441	7.45002843310681e-34	2.34305027999374e-31
ENSG00000068724	ENSG00000068724	ENSG00000068724_001	chr2	dexseq_prepare_annotation2.py	exon	47143296	47143716	.	+	.	ENST00000409245__exon_number_001__gene_id_ENSG00000068724	TTC7A	ENSG00000068724	-3.39091874271744	-20.0637129117025	8.1654171120291e-34	2.56242224132917e-31
ENSG00000137776.42	ENSG00000137776	ENSG00000137776_043	chr15	dexseq_prepare_annotation2.py	exon	59191668	59191809	.	-	.	ENST00000380516+ENST00000249736+ENST00000480144__exon_number_043__gene_id_ENSG00000137776	SLTM	ENSG00000137776.42	1.35782323124667	14.6748860547811	9.17366101233198e-34	2.87253765668464e-31
ENSG00000048740.1	ENSG00000048740	ENSG00000048740_002	chr10	dexseq_prepare_annotation2.py	exon	11047351	11047403	.	+	.	ENST00000416382+ENST00000379261__exon_number_002__gene_id_ENSG00000048740	CELF2	ENSG00000048740.1	2.12556797805278	22.0255530859611	9.47520145962422e-34	2.96049469919191e-31
ENSG00000137776.51	ENSG00000137776	ENSG00000137776_052	chr15	dexseq_prepare_annotation2.py	exon	59193459	59193486	.	-	.	ENST00000492526+ENST00000557924+ENST00000536328+ENST00000560682+ENST00000480144+ENST00000249736+ENST00000560532+ENST00000558756+ENST00000559880+ENST00000559305+ENST00000380516+ENST00000558486+ENST00000557950__exon_number_052__gene_id_ENSG00000137776	SLTM	ENSG00000137776.51	1.47795192984469	14.6686603660829	9.59265980019667e-34	2.9906785215774e-31
ENSG00000111641.12	ENSG00000111641	ENSG00000111641_013	chr12	dexseq_prepare_annotation2.py	exon	6669910	6669953	.	-	.	ENST00000399466+ENST00000382421+ENST00000544630+ENST00000541778+ENST00000536506+ENST00000322166+ENST00000537442+ENST00000545200+ENST00000537708__exon_number_013__gene_id_ENSG00000111641	NOP2	ENSG00000111641.12	-1.59805646410639	-14.9146299786602	1.03088729287343e-33	3.20699868400992e-31
ENSG00000271793.ENSG00000135317.ENSG00000135316.14	ENSG00000271793+ENSG00000135317+ENSG00000135316	ENSG00000271793+ENSG00000135317+ENSG00000135316_015	chr6	dexseq_prepare_annotation2.py	exon	86223788	86223952	.	-	.	ENST00000513865+ENST00000346348+ENST00000508658+ENST00000503491+ENST00000505648+ENST00000369635+ENST00000369627+ENST00000515216+ENST00000314673+ENST00000508980__exon_number_015__gene_id_ENSG00000271793+ENSG00000135317+ENSG00000135316		ENSG00000271793.ENSG00000135317.ENSG00000135316.14	-2.65143724981256	-14.5468921865665	1.0335479109772e-33	3.20831615924184e-31
ENSG00000116698.8	ENSG00000116698	ENSG00000116698_009	chr1	dexseq_prepare_annotation2.py	exon	183442067	183442125	.	+	.	ENST00000502375__exon_number_009__gene_id_ENSG00000116698	SMG7	ENSG00000116698.8	-1.57993592898768	-17.9768473362718	1.06484963554107e-33	3.2983429974482e-31
ENSG00000103187.14	ENSG00000103187	ENSG00000103187_015	chr16	dexseq_prepare_annotation2.py	exon	84651666	84651681	.	-	.	ENST00000564662+ENST00000262428__exon_number_015__gene_id_ENSG00000103187	COTL1	ENSG00000103187.14	-3.08766964154398	-28.7764463618855	1.1439462331984e-33	3.53570605908799e-31
ENSG00000175198.29	ENSG00000175198	ENSG00000175198_030	chr13	dexseq_prepare_annotation2.py	exon	101167681	101167821	.	+	.	ENST00000376285+ENST00000428969+ENST00000376286__exon_number_030__gene_id_ENSG00000175198	PCCA	ENSG00000175198.29	-1.25079026682497	-17.9554133074831	1.17005070066105e-33	3.60861249750328e-31
ENSG00000075275.41	ENSG00000075275	ENSG00000075275_042	chr22	dexseq_prepare_annotation2.py	exon	46929524	46930097	.	-	.	ENST00000395964+ENST00000454637+ENST00000262738+ENST00000497509__exon_number_042__gene_id_ENSG00000075275	CELSR1	ENSG00000075275.41	-3.51310185865118	-23.9101143898087	1.18266545020585e-33	3.63969099163889e-31
ENSG00000240207.ENSG00000118855.54	ENSG00000240207+ENSG00000118855	ENSG00000240207+ENSG00000118855_055	chr3	dexseq_prepare_annotation2.py	exon	158540232	158540982	.	+	.	ENST00000465235__exon_number_055__gene_id_ENSG00000240207+ENSG00000118855		ENSG00000240207.ENSG00000118855.54	-2.46281228350485	-14.962332914027	1.21684220868842e-33	3.7368520701206e-31
ENSG00000221978.57	ENSG00000221978	ENSG00000221978_058	chr1	dexseq_prepare_annotation2.py	exon	1334706	1334708	.	-	.	ENST00000488340__exon_number_058__gene_id_ENSG00000221978	CCNL2	ENSG00000221978.57	-7.97084192583041	-18.2552274912651	1.2568286805277e-33	3.85140110172051e-31
ENSG00000005884.4	ENSG00000005884	ENSG00000005884_005	chr17	dexseq_prepare_annotation2.py	exon	48133802	48133803	.	+	.	ENST00000320031+ENST00000544892+ENST00000505306+ENST00000506401__exon_number_005__gene_id_ENSG00000005884	ITGA3	ENSG00000005884.4	1.52027899604786	18.2435010076507	1.32075688332727e-33	4.03867178909625e-31
ENSG00000223745.60	ENSG00000223745	ENSG00000223745_061	chr1	dexseq_prepare_annotation2.py	exon	93811097	93811147	.	-	.	ENST00000438777__exon_number_061__gene_id_ENSG00000223745	RP4-717I23.3	ENSG00000223745.60	4.36366881048023	14.273916321271	1.32639132956816e-33	4.04727148398636e-31
ENSG00000168872.ENSG00000260537.ENSG00000157349.73	ENSG00000168872+ENSG00000260537+ENSG00000157349	ENSG00000168872+ENSG00000260537+ENSG00000157349_074	chr16	dexseq_prepare_annotation2.py	exon	70399836	70399987	.	+	.	ENST00000569319+ENST00000566574__exon_number_074__gene_id_ENSG00000168872+ENSG00000260537+ENSG00000157349		ENSG00000168872.ENSG00000260537.ENSG00000157349.73	2.86396559406325	18.2282837327807	1.40862388575685e-33	4.28906533605196e-31
ENSG00000100296.ENSG00000184117.2	ENSG00000100296+ENSG00000184117	ENSG00000100296+ENSG00000184117_003	chr22	dexseq_prepare_annotation2.py	exon	29904316	29904317	.	-	.	ENST00000397872+ENST00000442555+ENST00000490103+ENST00000397871__exon_number_003__gene_id_ENSG00000100296+ENSG00000184117		ENSG00000100296.ENSG00000184117.2	-1.45445169444015	-15.0003739061325	1.56503646422994e-33	4.75522403484339e-31
ENSG00000172890.2	ENSG00000172890	ENSG00000172890_003	chr11	dexseq_prepare_annotation2.py	exon	71164257	71164262	.	+	.	ENST00000319023+ENST00000529120+ENST00000534634+ENST00000533612__exon_number_003__gene_id_ENSG00000172890	NADSYN1	ENSG00000172890.2	2.61233097795113	14.383691038093	1.62917184448332e-33	4.93962836644579e-31
ENSG00000005884.6	ENSG00000005884	ENSG00000005884_007	chr17	dexseq_prepare_annotation2.py	exon	48133851	48134009	.	+	.	ENST00000007722+ENST00000505306+ENST00000508100+ENST00000506401+ENST00000320031+ENST00000544892__exon_number_007__gene_id_ENSG00000005884	ITGA3	ENSG00000005884.6	1.53608614240199	18.1896739537941	1.65891390602962e-33	5.01919451488241e-31
ENSG00000151090.32	ENSG00000151090	ENSG00000151090_033	chr3	dexseq_prepare_annotation2.py	exon	24536289	24536294	.	-	.	ENST00000413780+ENST00000356447+ENST00000418247+ENST00000416420+ENST00000453729__exon_number_033__gene_id_ENSG00000151090	THRB	ENSG00000151090.32	4.55091035077722	19.8459094289903	1.7459290202894e-33	5.27134565445818e-31
ENSG00000124942.21	ENSG00000124942	ENSG00000124942_022	chr11	dexseq_prepare_annotation2.py	exon	62323660	62323707	.	-	.	ENST00000530285__exon_number_022__gene_id_ENSG00000124942	AHNAK	ENSG00000124942.21	2.65068849403505	26.5739769232468	1.75732093339429e-33	5.29459384497637e-31
ENSG00000165949.9	ENSG00000165949	ENSG00000165949_010	chr14	dexseq_prepare_annotation2.py	exon	94577101	94577107	.	+	.	ENST00000444961+ENST00000555081+ENST00000555819+ENST00000554800+ENST00000557700+ENST00000557098+ENST00000298902+ENST00000448882+ENST00000554448+ENST00000556544__exon_number_010__gene_id_ENSG00000165949	IFI27	ENSG00000165949.9	-2.89416781682688	-18.1695694844394	1.80651479076569e-33	5.43139844209811e-31
ENSG00000077380.47	ENSG00000077380	ENSG00000077380_048	chr2	dexseq_prepare_annotation2.py	exon	172582704	172582803	.	+	.	ENST00000410079+ENST00000409317+ENST00000263811+ENST00000409773+ENST00000340296+ENST00000435234+ENST00000482454+ENST00000508530+ENST00000397119+ENST00000409197+ENST00000534253+ENST00000409453+ENST00000358002+ENST00000470286__exon_number_048__gene_id_ENSG00000077380	DYNC1I2	ENSG00000077380.47	-3.17347623939204	-16.6646991842773	1.85508473722872e-33	5.56575873263979e-31
ENSG00000121940.ENSG00000162641.28	ENSG00000121940+ENSG00000162641	ENSG00000121940+ENSG00000162641_029	chr1	dexseq_prepare_annotation2.py	exon	109392159	109392198	.	-	.	ENST00000474186+ENST00000461774+ENST00000370001+ENST00000357393+ENST00000472781+ENST00000369995+ENST00000369994__exon_number_029__gene_id_ENSG00000121940+ENSG00000162641		ENSG00000121940.ENSG00000162641.28	2.06659223954877	19.3277759225008	1.90448893662319e-33	5.70205578012405e-31
ENSG00000254485.ENSG00000196220.ENSG00000206573.110	ENSG00000254485+ENSG00000196220+ENSG00000206573	ENSG00000254485+ENSG00000196220+ENSG00000206573_111	chr3	dexseq_prepare_annotation2.py	exon	9440206	9440263	.	-	.	ENST00000519043__exon_number_111__gene_id_ENSG00000254485+ENSG00000196220+ENSG00000206573		ENSG00000254485.ENSG00000196220.ENSG00000206573.110	-5.69303678952527	-13.779766748597	1.96813987792582e-33	5.88035092318699e-31
ENSG00000074054.68	ENSG00000074054	ENSG00000074054_069	chr2	dexseq_prepare_annotation2.py	exon	122287902	122288321	.	-	.	ENST00000485112__exon_number_069__gene_id_ENSG00000074054	CLASP1	ENSG00000074054.68	-2.64812037059699	-14.356462357844	1.99555548225739e-33	5.94986691012432e-31
ENSG00000151150.42	ENSG00000151150	ENSG00000151150_043	chr10	dexseq_prepare_annotation2.py	exon	61846301	61846434	.	-	.	ENST00000465749__exon_number_043__gene_id_ENSG00000151150	ANK3	ENSG00000151150.42	-1.52253241882992	-15.3980991380366	2.07886047385937e-33	6.18538624766793e-31
ENSG00000005884.13	ENSG00000005884	ENSG00000005884_014	chr17	dexseq_prepare_annotation2.py	exon	48145420	48145669	.	+	.	ENST00000320031+ENST00000007722+ENST00000505306__exon_number_014__gene_id_ENSG00000005884	ITGA3	ENSG00000005884.13	1.44992625432489	18.1333501200115	2.10662329863303e-33	6.25501381215029e-31
ENSG00000100949.4	ENSG00000100949	ENSG00000100949_005	chr14	dexseq_prepare_annotation2.py	exon	24734763	24734773	.	-	.	ENST00000560243+ENST00000561055+ENST00000216840+ENST00000560521+ENST00000559551+ENST00000559974+ENST00000558376+ENST00000399409__exon_number_005__gene_id_ENSG00000100949	RABGGTA	ENSG00000100949.4	1.74028880210806	15.1041409817602	2.29832968875912e-33	6.81013131516553e-31
ENSG00000126005.ENSG00000088298.ENSG00000261582.ENSG00000242372.49	ENSG00000126005+ENSG00000088298+ENSG00000261582+ENSG00000242372	ENSG00000126005+ENSG00000088298+ENSG00000261582+ENSG00000242372_050	chr20	dexseq_prepare_annotation2.py	exon	33867877	33867921	.	-	.	ENST00000374436+ENST00000374450+ENST00000374443+ENST00000415116+ENST00000440766+ENST00000447927+ENST00000462894__exon_number_050__gene_id_ENSG00000126005+ENSG00000088298+ENSG00000261582+ENSG00000242372		ENSG00000126005.ENSG00000088298.ENSG00000261582.ENSG00000242372.49	-1.2690117848163	-14.9222241464634	2.64203839139979e-33	7.81242581084161e-31
ENSG00000158828.1	ENSG00000158828	ENSG00000158828_002	chr1	dexseq_prepare_annotation2.py	exon	20964335	20964621	.	+	.	ENST00000321556__exon_number_002__gene_id_ENSG00000158828	PINK1	ENSG00000158828.1	-2.80541750467779	-30.7312996696522	2.74441328047227e-33	8.0984473619829e-31
ENSG00000178149.7	ENSG00000178149	ENSG00000178149_008	chr3	dexseq_prepare_annotation2.py	exon	49053237	49053251	.	-	.	ENST00000498794+ENST00000467457+ENST00000313778+ENST00000472331+ENST00000498498+ENST00000460505+ENST00000395462+ENST00000441576+ENST00000484831+ENST00000341949__exon_number_008__gene_id_ENSG00000178149	DALRD3	ENSG00000178149.7	-1.96505281207496	-16.7686420403965	2.96812102507029e-33	8.74059836896109e-31
ENSG00000214753.ENSG00000168000.ENSG00000234857.88	ENSG00000214753+ENSG00000168000+ENSG00000234857	ENSG00000214753+ENSG00000168000+ENSG00000234857_089	chr11	dexseq_prepare_annotation2.py	exon	62491199	62491385	.	-	.	ENST00000540127__exon_number_089__gene_id_ENSG00000214753+ENSG00000168000+ENSG00000234857		ENSG00000214753.ENSG00000168000.ENSG00000234857.88	1.60364897350893	13.6452110171354	3.1765422590019e-33	9.33519374979999e-31
ENSG00000074054.62	ENSG00000074054	ENSG00000074054_063	chr2	dexseq_prepare_annotation2.py	exon	122273241	122273338	.	-	.	ENST00000455322+ENST00000474065+ENST00000397587+ENST00000263710+ENST00000485112+ENST00000409078+ENST00000541377__exon_number_063__gene_id_ENSG00000074054	CLASP1	ENSG00000074054.62	1.47081793836701	14.28012861854	3.52383445422389e-33	1.03346353902579e-30
ENSG00000131018.95	ENSG00000131018	ENSG00000131018_096	chr6	dexseq_prepare_annotation2.py	exon	152631823	152632008	.	-	.	ENST00000409694+ENST00000448038+ENST00000356820+ENST00000341594+ENST00000265368+ENST00000367255+ENST00000367256+ENST00000423061__exon_number_096__gene_id_ENSG00000131018	SYNE1	ENSG00000131018.95	-1.1245884972999	-12.925890262186	3.81033588388073e-33	1.11520755125508e-30
ENSG00000037749.ENSG00000164574.51	ENSG00000037749+ENSG00000164574	ENSG00000037749+ENSG00000164574_052	chr5	dexseq_prepare_annotation2.py	exon	153783595	153783663	.	+	.	ENST00000517958+ENST00000377657__exon_number_052__gene_id_ENSG00000037749+ENSG00000164574		ENSG00000037749.ENSG00000164574.51	-2.13336818044888	-15.5069342380597	3.94831001818989e-33	1.15303152144914e-30
ENSG00000137776.57	ENSG00000137776	ENSG00000137776_058	chr15	dexseq_prepare_annotation2.py	exon	59208773	59209133	.	-	.	ENST00000484498__exon_number_058__gene_id_ENSG00000137776	SLTM	ENSG00000137776.57	1.45114232322911	14.4712157964814	3.95564912910947e-33	1.15303152144914e-30
ENSG00000175224.67	ENSG00000175224	ENSG00000175224_068	chr11	dexseq_prepare_annotation2.py	exon	46689416	46689421	.	+	.	ENST00000529395+ENST00000312040+ENST00000533316+ENST00000528494+ENST00000524625+ENST00000451945+ENST00000434074+ENST00000526508+ENST00000530500+ENST00000529655+ENST00000525009+ENST00000359513__exon_number_068__gene_id_ENSG00000175224	ATG13	ENSG00000175224.67	-1.78940745381064	-14.6507901070489	4.00128859894422e-33	1.16390824160027e-30
ENSG00000221968.4	ENSG00000221968	ENSG00000221968_005	chr11	dexseq_prepare_annotation2.py	exon	61641207	61641231	.	-	.	ENST00000527379+ENST00000278829+ENST00000527697+ENST00000529404+ENST00000533676__exon_number_005__gene_id_ENSG00000221968	FADS3	ENSG00000221968.4	-3.75197981523568	-17.6764403059424	4.00919492201217e-33	1.16390824160027e-30
ENSG00000159216.43	ENSG00000159216	ENSG00000159216_044	chr21	dexseq_prepare_annotation2.py	exon	37357048	37357128	.	-	.	ENST00000475045__exon_number_044__gene_id_ENSG00000159216	RUNX1	ENSG00000159216.43	-1.661233629039	-17.1473829651889	4.03134280878896e-33	1.16797366916536e-30
ENSG00000228107.ENSG00000159259.ENSG00000159256.14	ENSG00000228107+ENSG00000159259+ENSG00000159256	ENSG00000228107+ENSG00000159259+ENSG00000159256_015	chr21	dexseq_prepare_annotation2.py	exon	37728918	37729022	.	+	.	ENST00000487909+ENST00000485299+ENST00000400485__exon_number_015__gene_id_ENSG00000228107+ENSG00000159259+ENSG00000159256		ENSG00000228107.ENSG00000159259.ENSG00000159256.14	2.23192448275186	14.8430329119206	4.49286475062379e-33	1.29906292838954e-30
ENSG00000048740.21	ENSG00000048740	ENSG00000048740_022	chr10	dexseq_prepare_annotation2.py	exon	11363170	11363349	.	+	.	ENST00000542579+ENST00000609870+ENST00000417956+ENST00000399850+ENST00000608830+ENST00000379261+ENST00000537122+ENST00000315874+ENST00000450189+ENST00000354897+ENST00000427450+ENST00000609692+ENST00000416382+ENST00000354440__exon_number_022__gene_id_ENSG00000048740	CELF2	ENSG00000048740.21	-3.46614642044641	-21.4789411480211	4.58220932834456e-33	1.32223015373416e-30
ENSG00000197614.2	ENSG00000197614	ENSG00000197614_003	chr12	dexseq_prepare_annotation2.py	exon	8798552	8799085	.	-	.	ENST00000359478__exon_number_003__gene_id_ENSG00000197614	MFAP5	ENSG00000197614.2	-3.8991734037044	-17.9402974049532	4.79247440394425e-33	1.38012677046758e-30
ENSG00000152894.12	ENSG00000152894	ENSG00000152894_013	chr6	dexseq_prepare_annotation2.py	exon	128304387	128304522	.	-	.	ENST00000368207+ENST00000368210+ENST00000368226+ENST00000368227+ENST00000368215+ENST00000532331+ENST00000368213__exon_number_013__gene_id_ENSG00000152894	PTPRK	ENSG00000152894.12	1.96999910399023	14.4432995570195	4.83312528778822e-33	1.38904408195906e-30
ENSG00000161618.ENSG00000202503.ENSG00000200259.ENSG00000201675.ENSG00000273189.ENSG00000142541.ENSG00000090554.ENSG00000199631.ENSG00000269469.32	ENSG00000161618+ENSG00000202503+ENSG00000200259+ENSG00000201675+ENSG00000273189+ENSG00000142541+ENSG00000090554+ENSG00000199631+ENSG00000269469	ENSG00000161618+ENSG00000202503+ENSG00000200259+ENSG00000201675+ENSG00000273189+ENSG00000142541+ENSG00000090554+ENSG00000199631+ENSG00000269469_033	chr19	dexseq_prepare_annotation2.py	exon	49973843	49973844	.	+	.	ENST00000593417+ENST00000599652+ENST00000293350+ENST00000594549+ENST00000433981__exon_number_033__gene_id_ENSG00000161618+ENSG00000202503+ENSG00000200259+ENSG00000201675+ENSG00000273189+ENSG00000142541+ENSG00000090554+ENSG00000199631+ENSG00000269469		ENSG00000161618.ENSG00000202503.ENSG00000200259.ENSG00000201675.ENSG00000273189.ENSG00000142541.ENSG00000090554.ENSG00000199631.ENSG00000269469.32	1.7365222443568	15.7110282145625	4.87409630421213e-33	1.39801754655195e-30
ENSG00000063438.ENSG00000249915.42	ENSG00000063438+ENSG00000249915	ENSG00000063438+ENSG00000249915_043	chr5	dexseq_prepare_annotation2.py	exon	422876	422889	.	+	.	ENST00000506456+ENST00000316418+ENST00000510910+ENST00000505113+ENST00000512529+ENST00000514523__exon_number_043__gene_id_ENSG00000063438+ENSG00000249915		ENSG00000063438.ENSG00000249915.42	1.32365455529095	15.9643342454288	5.45839745825224e-33	1.56248533868329e-30
ENSG00000160201.18	ENSG00000160201	ENSG00000160201_019	chr21	dexseq_prepare_annotation2.py	exon	44521476	44521542	.	-	.	ENST00000496462+ENST00000464750+ENST00000398137+ENST00000468039+ENST00000380276+ENST00000475639+ENST00000463599__exon_number_019__gene_id_ENSG00000160201	U2AF1	ENSG00000160201.18	-1.96869755406723	-20.0510884284162	5.7488429027637e-33	1.64033990572554e-30
ENSG00000142945.25	ENSG00000142945	ENSG00000142945_026	chr1	dexseq_prepare_annotation2.py	exon	45223721	45223812	.	+	.	ENST00000372217+ENST00000372224+ENST00000372222+ENST00000372218__exon_number_026__gene_id_ENSG00000142945	KIF2C	ENSG00000142945.25	-3.43995934647602	-19.5072641855363	5.75325090877358e-33	1.64033990572554e-30
ENSG00000271793.ENSG00000135317.ENSG00000135316.13	ENSG00000271793+ENSG00000135317+ENSG00000135316	ENSG00000271793+ENSG00000135317+ENSG00000135316_014	chr6	dexseq_prepare_annotation2.py	exon	86223575	86223613	.	-	.	ENST00000513865+ENST00000346348+ENST00000508658+ENST00000418862+ENST00000503491+ENST00000505648+ENST00000369635+ENST00000369627+ENST00000515216+ENST00000314673+ENST00000508980__exon_number_014__gene_id_ENSG00000271793+ENSG00000135317+ENSG00000135316		ENSG00000271793.ENSG00000135317.ENSG00000135316.13	-3.30135600916218	-14.3109076632752	5.80972646409663e-33	1.65315535991169e-30
ENSG00000103197.56	ENSG00000103197	ENSG00000103197_057	chr16	dexseq_prepare_annotation2.py	exon	2126159	2126171	.	+	.	ENST00000353929+ENST00000439673+ENST00000471143+ENST00000219476+ENST00000401874+ENST00000483020+ENST00000382538+ENST00000568454+ENST00000350773+ENST00000439117__exon_number_057__gene_id_ENSG00000103197	TSC2	ENSG00000103197.56	2.48360233540845	13.9254469459358	5.84172772069872e-33	1.65896969823478e-30
ENSG00000104299.4	ENSG00000104299	ENSG00000104299_005	chr8	dexseq_prepare_annotation2.py	exon	28625840	28625893	.	-	.	ENST00000517383__exon_number_005__gene_id_ENSG00000104299	INTS9	ENSG00000104299.4	-6.20167543160707	-14.3038817641664	6.11616872767077e-33	1.73347451727559e-30
ENSG00000138744.ENSG00000198301.4	ENSG00000138744+ENSG00000198301	ENSG00000138744+ENSG00000198301_005	chr4	dexseq_prepare_annotation2.py	exon	76836021	76836138	.	-	.	ENST00000513045+ENST00000286733__exon_number_005__gene_id_ENSG00000138744+ENSG00000198301		ENSG00000138744.ENSG00000198301.4	-6.6910730918323	-14.7943725648345	6.22696681307083e-33	1.76139643306297e-30
ENSG00000172890.74	ENSG00000172890	ENSG00000172890_075	chr11	dexseq_prepare_annotation2.py	exon	71232136	71232250	.	+	.	ENST00000527963__exon_number_075__gene_id_ENSG00000172890	NADSYN1	ENSG00000172890.74	1.60603122708652	14.189989863506	6.89571321470014e-33	1.94672228200746e-30
ENSG00000108588.ENSG00000266173.ENSG00000125695.80	ENSG00000108588+ENSG00000266173+ENSG00000125695	ENSG00000108588+ENSG00000266173+ENSG00000125695_081	chr17	dexseq_prepare_annotation2.py	exon	61843120	61843271	.	-	.	ENST00000584112__exon_number_081__gene_id_ENSG00000108588+ENSG00000266173+ENSG00000125695		ENSG00000108588.ENSG00000266173.ENSG00000125695.80	-4.91919243962909	-14.3376794941026	6.98526384451547e-33	1.9681289660776e-30
ENSG00000268093.ENSG00000063177	ENSG00000268093+ENSG00000063177	ENSG00000268093+ENSG00000063177_001	chr19	dexseq_prepare_annotation2.py	exon	49118585	49118586	.	-	.	ENST00000549920+ENST00000552347__exon_number_001__gene_id_ENSG00000268093+ENSG00000063177		ENSG00000268093.ENSG00000063177	-5.21869685982384	-22.1682719590452	7.20558827867778e-33	2.02622555256866e-30
ENSG00000141646.ENSG00000267699.ENSG00000141642.35	ENSG00000141646+ENSG00000267699+ENSG00000141642	ENSG00000141646+ENSG00000267699+ENSG00000141642_036	chr18	dexseq_prepare_annotation2.py	exon	48578696	48579004	.	+	.	ENST00000591126__exon_number_036__gene_id_ENSG00000141646+ENSG00000267699+ENSG00000141642		ENSG00000141646.ENSG00000267699.ENSG00000141642.35	-3.11633830832612	-15.9133738785889	7.25461162448181e-33	2.03601881976871e-30
ENSG00000133226.47	ENSG00000133226	ENSG00000133226_048	chr1	dexseq_prepare_annotation2.py	exon	24981615	24981620	.	+	.	ENST00000488317+ENST00000323848+ENST00000374389+ENST00000470243+ENST00000479034__exon_number_048__gene_id_ENSG00000133226	SRRM1	ENSG00000133226.47	-3.02778972446226	-15.1974681293864	7.27143398577362e-33	2.0367542230503e-30
ENSG00000169045.41	ENSG00000169045	ENSG00000169045_042	chr5	dexseq_prepare_annotation2.py	exon	179045145	179045145	.	-	.	ENST00000520415__exon_number_042__gene_id_ENSG00000169045	HNRNPH1	ENSG00000169045.41	-2.47389627976328	-14.136855171368	7.28730393247612e-33	2.03722050461637e-30
ENSG00000153048.8	ENSG00000153048	ENSG00000153048_009	chr16	dexseq_prepare_annotation2.py	exon	8949147	8949183	.	-	.	ENST00000570125+ENST00000568968+ENST00000565287+ENST00000396593+ENST00000567554+ENST00000567908+ENST00000568117+ENST00000561530+ENST00000311052__exon_number_009__gene_id_ENSG00000153048	CARHSP1	ENSG00000153048.8	-1.81133150419502	-17.2644562349519	7.47753206998282e-33	2.08633328161955e-30
ENSG00000149043.32	ENSG00000149043	ENSG00000149043_033	chr11	dexseq_prepare_annotation2.py	exon	1857356	1857514	.	+	.	ENST00000535046+ENST00000436964+ENST00000494431+ENST00000479089+ENST00000483280+ENST00000381968+ENST00000424556+ENST00000479276+ENST00000341958+ENST00000464897+ENST00000490707+ENST00000381978__exon_number_033__gene_id_ENSG00000149043	SYT8	ENSG00000149043.32	-2.07336763639223	-17.0107744062213	7.72236661646023e-33	2.15046167682798e-30
ENSG00000147050.11	ENSG00000147050	ENSG00000147050_012	chrX	dexseq_prepare_annotation2.py	exon	44910954	44911047	.	+	.	ENST00000536777+ENST00000377967+ENST00000543216+ENST00000382899__exon_number_012__gene_id_ENSG00000147050	KDM6A	ENSG00000147050.11	-1.74647596102754	-17.5235831168278	7.90564206155504e-33	2.19723225770115e-30
ENSG00000145012.36	ENSG00000145012	ENSG00000145012_037	chr3	dexseq_prepare_annotation2.py	exon	188426182	188430630	.	+	.	ENST00000448637__exon_number_037__gene_id_ENSG00000145012	LPP	ENSG00000145012.36	-2.37273348205597	-17.2182523702404	9.25425330643283e-33	2.56707974745735e-30
ENSG00000177697.33	ENSG00000177697	ENSG00000177697_034	chr11	dexseq_prepare_annotation2.py	exon	837024	837249	.	+	.	ENST00000532075__exon_number_034__gene_id_ENSG00000177697	CD151	ENSG00000177697.33	3.83578708860721	16.9605373810746	9.813433408291e-33	2.71693807989042e-30
ENSG00000128596.9	ENSG00000128596	ENSG00000128596_010	chr7	dexseq_prepare_annotation2.py	exon	128432238	128432323	.	+	.	ENST00000487361+ENST00000297788__exon_number_010__gene_id_ENSG00000128596	CCDC136	ENSG00000128596.9	3.31283423929719	15.5844027858105	1.01863322601211e-32	2.81474464050242e-30
ENSG00000173406.ENSG00000162600.73	ENSG00000173406+ENSG00000162600	ENSG00000173406+ENSG00000162600_074	chr1	dexseq_prepare_annotation2.py	exon	59012431	59012452	.	-	.	ENST00000358603+ENST00000371226+ENST00000426139__exon_number_074__gene_id_ENSG00000173406+ENSG00000162600		ENSG00000173406.ENSG00000162600.73	2.14682181015898	13.925930688299	1.03432567209534e-32	2.85261053100402e-30
ENSG00000070366.46	ENSG00000070366	ENSG00000070366_047	chr17	dexseq_prepare_annotation2.py	exon	2147952	2148013	.	-	.	ENST00000570659+ENST00000354901+ENST00000263073+ENST00000544865__exon_number_047__gene_id_ENSG00000070366	SMG6	ENSG00000070366.46	2.14682054315566	16.3268528475555	1.06981665318711e-32	2.94482947569143e-30
ENSG00000175198.28	ENSG00000175198	ENSG00000175198_029	chr13	dexseq_prepare_annotation2.py	exon	101143904	101144071	.	+	.	ENST00000413170__exon_number_029__gene_id_ENSG00000175198	PCCA	ENSG00000175198.28	-1.17254892467764	-17.4511553800418	1.0917139805095e-32	2.99934822005382e-30
ENSG00000259472.ENSG00000221517.10	ENSG00000259472+ENSG00000221517	ENSG00000259472+ENSG00000221517_011	chr15	dexseq_prepare_annotation2.py	exon	83145848	83145848	.	-	.	ENST00000561184+ENST00000560548+ENST00000408590+ENST00000559121+ENST00000558178+ENST00000560698+ENST00000559952__exon_number_011__gene_id_ENSG00000259472+ENSG00000221517		ENSG00000259472.ENSG00000221517.10	3.57634549073062	24.1774536321827	1.13742519615521e-32	3.11895907564451e-30
ENSG00000075420.15	ENSG00000075420	ENSG00000075420_016	chr3	dexseq_prepare_annotation2.py	exon	171905009	171905088	.	+	.	ENST00000421757__exon_number_016__gene_id_ENSG00000075420	FNDC3B	ENSG00000075420.15	-5.31012783485435	-15.6847467760188	1.20289424310611e-32	3.29218839859878e-30
ENSG00000227195.62	ENSG00000227195	ENSG00000227195_063	chr20	dexseq_prepare_annotation2.py	exon	26231899	26232102	.	-	.	ENST00000596767+ENST00000594130+ENST00000601901+ENST00000601119__exon_number_063__gene_id_ENSG00000227195	MIR663A	ENSG00000227195.62	-1.20384391157591	-14.3060281505142	1.29456402575701e-32	3.53632972620743e-30
ENSG00000104375	ENSG00000104375	ENSG00000104375_001	chr8	dexseq_prepare_annotation2.py	exon	99413631	99413741	.	-	.	ENST00000517832__exon_number_001__gene_id_ENSG00000104375	STK3	ENSG00000104375	-1.9432031991394	-15.9505867874049	1.34807720608038e-32	3.67550943641836e-30
ENSG00000175137.16	ENSG00000175137	ENSG00000175137_017	chr1	dexseq_prepare_annotation2.py	exon	249119566	249119834	.	-	.	ENST00000475978__exon_number_017__gene_id_ENSG00000175137	SH3BP5L	ENSG00000175137.16	-2.53029817894107	-21.0999404654261	1.39067179888385e-32	3.78444809664762e-30
ENSG00000126883.11	ENSG00000126883	ENSG00000126883_012	chr9	dexseq_prepare_annotation2.py	exon	134007983	134008032	.	+	.	ENST00000451030+ENST00000411637+ENST00000359428__exon_number_012__gene_id_ENSG00000126883	NUP214	ENSG00000126883.11	1.39287776688268	14.8186013222482	1.48407681570569e-32	4.03098311308335e-30
ENSG00000129277.4	ENSG00000129277	ENSG00000129277_005	chr17	dexseq_prepare_annotation2.py	exon	34431921	34432035	.	+	.	ENST00000591883+ENST00000250151__exon_number_005__gene_id_ENSG00000129277	CCL4	ENSG00000129277.4	-7.78085880562552	-27.2877342408109	1.54011764598871e-32	4.17529096340602e-30
ENSG00000147130	ENSG00000147130	ENSG00000147130_001	chrX	dexseq_prepare_annotation2.py	exon	70459474	70459475	.	-	.	ENST00000314425+ENST00000353904+ENST00000373998__exon_number_001__gene_id_ENSG00000147130	ZMYM3	ENSG00000147130	-1.69964384887254	-18.3496630763923	1.59561954621596e-32	4.31759596191451e-30
ENSG00000104368.17	ENSG00000104368	ENSG00000104368_018	chr8	dexseq_prepare_annotation2.py	exon	42040284	42040408	.	-	.	ENST00000270189+ENST00000524009+ENST00000352041+ENST00000429710+ENST00000220809+ENST00000519510+ENST00000524261+ENST00000429089__exon_number_018__gene_id_ENSG00000104368	PLAT	ENSG00000104368.17	1.80494222299359	17.0761083156236	1.78609497189154e-32	4.82390279103355e-30
ENSG00000005884.7	ENSG00000005884	ENSG00000005884_008	chr17	dexseq_prepare_annotation2.py	exon	48140902	48141440	.	+	.	ENST00000570989__exon_number_008__gene_id_ENSG00000005884	ITGA3	ENSG00000005884.7	1.44862440896526	17.6203536298659	1.89093249153251e-32	5.09744927458932e-30
ENSG00000259529.ENSG00000092098.ENSG00000213928.74	ENSG00000259529+ENSG00000092098+ENSG00000213928	ENSG00000259529+ENSG00000092098+ENSG00000213928_075	chr14	dexseq_prepare_annotation2.py	exon	24629815	24629863	.	+	.	ENST00000559275+ENST00000559071+ENST00000559449+ENST00000324103+ENST00000382687+ENST00000491351+ENST00000560787+ENST00000558468+ENST00000559491+ENST00000559719__exon_number_075__gene_id_ENSG00000259529+ENSG00000092098+ENSG00000213928		ENSG00000259529.ENSG00000092098.ENSG00000213928.74	1.50305556548309	17.6141575630749	1.94212013049893e-32	5.22561490197455e-30
ENSG00000123213.23	ENSG00000123213	ENSG00000123213_024	chr5	dexseq_prepare_annotation2.py	exon	65105864	65105992	.	+	.	ENST00000502464+ENST00000509935+ENST00000511299+ENST00000506799+ENST00000507201+ENST00000380985__exon_number_024__gene_id_ENSG00000123213	NLN	ENSG00000123213.23	1.28123656556407	16.2066210397365	2.00233178981611e-32	5.37753574855615e-30
ENSG00000100296.ENSG00000184117.76	ENSG00000100296+ENSG00000184117	ENSG00000100296+ENSG00000184117_077	chr22	dexseq_prepare_annotation2.py	exon	29977177	29977316	.	-	.	ENST00000216121+ENST00000437094__exon_number_077__gene_id_ENSG00000100296+ENSG00000184117		ENSG00000100296.ENSG00000184117.76	1.48616174520063	14.6154404860481	2.069859940073e-32	5.54850137543344e-30
ENSG00000067369.62	ENSG00000067369	ENSG00000067369_063	chr15	dexseq_prepare_annotation2.py	exon	43802813	43802926	.	-	.	ENST00000477089__exon_number_063__gene_id_ENSG00000067369	TP53BP1	ENSG00000067369.62	-1.33930164742365	-15.0086705612062	2.36911441665773e-32	6.33883966112193e-30
ENSG00000123213.19	ENSG00000123213	ENSG00000123213_020	chr5	dexseq_prepare_annotation2.py	exon	65088429	65088482	.	+	.	ENST00000502464+ENST00000509935+ENST00000506799+ENST00000380985+ENST00000506539__exon_number_020__gene_id_ENSG00000123213	NLN	ENSG00000123213.19	-2.34868469276284	-16.147935078891	2.72069903673808e-32	7.26598903083274e-30
ENSG00000103343.ENSG00000103351.ENSG00000263212.ENSG00000262621.ENSG00000122390.83	ENSG00000103343+ENSG00000103351+ENSG00000263212+ENSG00000262621+ENSG00000122390	ENSG00000103343+ENSG00000103351+ENSG00000263212+ENSG00000262621+ENSG00000122390_084	chr16	dexseq_prepare_annotation2.py	exon	3535084	3535207	.	+	.	ENST00000575754+ENST00000576916__exon_number_084__gene_id_ENSG00000103343+ENSG00000103351+ENSG00000263212+ENSG00000262621+ENSG00000122390		ENSG00000103343.ENSG00000103351.ENSG00000263212.ENSG00000262621.ENSG00000122390.83	-1.96118913471645	-13.2041339373676	2.74198528544572e-32	7.30922557140571e-30
ENSG00000174292.17	ENSG00000174292	ENSG00000174292_018	chr17	dexseq_prepare_annotation2.py	exon	7287289	7287565	.	+	.	ENST00000311668+ENST00000576812+ENST00000570896__exon_number_018__gene_id_ENSG00000174292	TNK1	ENSG00000174292.17	1.8431531633645	16.3291535087843	2.74787226917289e-32	7.31132849237276e-30
ENSG00000141646.ENSG00000267699.ENSG00000141642.45	ENSG00000141646+ENSG00000267699+ENSG00000141642	ENSG00000141646+ENSG00000267699+ENSG00000141642_046	chr18	dexseq_prepare_annotation2.py	exon	48591793	48591976	.	+	.	ENST00000588745+ENST00000398417+ENST00000591126+ENST00000342988__exon_number_046__gene_id_ENSG00000141646+ENSG00000267699+ENSG00000141642		ENSG00000141646.ENSG00000267699.ENSG00000141642.45	-3.16511744080239	-15.674738517025	2.75917250171173e-32	7.3278001108886e-30
ENSG00000128596.7	ENSG00000128596	ENSG00000128596_008	chr7	dexseq_prepare_annotation2.py	exon	128432099	128432153	.	+	.	ENST00000487361+ENST00000297788__exon_number_008__gene_id_ENSG00000128596	CCDC136	ENSG00000128596.7	3.39838966759698	15.402587103715	2.94349764324783e-32	7.80288036064881e-30
ENSG00000145362.94	ENSG00000145362	ENSG00000145362_095	chr4	dexseq_prepare_annotation2.py	exon	114304889	114304891	.	+	.	ENST00000357077+ENST00000506722+ENST00000505342__exon_number_095__gene_id_ENSG00000145362	ANK2	ENSG00000145362.94	1.82196384839304	14.2421711063323	3.03296603705483e-32	8.02521694229048e-30
ENSG00000128973.ENSG00000260007.ENSG00000129007.29	ENSG00000128973+ENSG00000260007+ENSG00000129007	ENSG00000128973+ENSG00000260007+ENSG00000129007_030	chr15	dexseq_prepare_annotation2.py	exon	68505595	68506627	.	-	.	ENST00000564846__exon_number_030__gene_id_ENSG00000128973+ENSG00000260007+ENSG00000129007		ENSG00000128973.ENSG00000260007.ENSG00000129007.29	1.73158867806824	16.4992497168069	3.17178081522798e-32	8.37706449455414e-30
ENSG00000086205.6	ENSG00000086205	ENSG00000086205_007	chr11	dexseq_prepare_annotation2.py	exon	49175780	49176044	.	-	.	ENST00000256999+ENST00000532018+ENST00000533034+ENST00000356696+ENST00000458311+ENST00000340334+ENST00000525826+ENST00000343844__exon_number_007__gene_id_ENSG00000086205	FOLH1	ENSG00000086205.6	-4.62844970075502	-15.640390363694	3.34581366036351e-32	8.82046276606089e-30
ENSG00000259529.ENSG00000092098.ENSG00000213928.75	ENSG00000259529+ENSG00000092098+ENSG00000213928	ENSG00000259529+ENSG00000092098+ENSG00000213928_076	chr14	dexseq_prepare_annotation2.py	exon	24629864	24629864	.	+	.	ENST00000559275+ENST00000559071+ENST00000324103+ENST00000382687+ENST00000491351+ENST00000558468+ENST00000559491+ENST00000559719__exon_number_076__gene_id_ENSG00000259529+ENSG00000092098+ENSG00000213928		ENSG00000259529.ENSG00000092098.ENSG00000213928.75	1.6177349648938	17.4813147648796	3.44737664872156e-32	9.07153444629552e-30
ENSG00000169727.48	ENSG00000169727	ENSG00000169727_049	chr17	dexseq_prepare_annotation2.py	exon	80012828	80012844	.	+	.	ENST00000392358+ENST00000578552+ENST00000584460+ENST00000306823+ENST00000578279+ENST00000355130+ENST00000580141+ENST00000320548+ENST00000392357+ENST00000585084__exon_number_049__gene_id_ENSG00000169727	GPS1	ENSG00000169727.48	-1.89543416807745	-14.5384985852327	3.47095242045577e-32	9.1168443127257e-30
ENSG00000196367.ENSG00000242687.26	ENSG00000196367+ENSG00000242687	ENSG00000196367+ENSG00000242687_027	chr7	dexseq_prepare_annotation2.py	exon	98522735	98522886	.	+	.	ENST00000355540+ENST00000446306+ENST00000456197+ENST00000359863__exon_number_027__gene_id_ENSG00000196367+ENSG00000242687		ENSG00000196367.ENSG00000242687.26	-1.54668865933599	-13.7591251481141	3.7605362761858e-32	9.85941113302804e-30
ENSG00000113360.73	ENSG00000113360	ENSG00000113360_074	chr5	dexseq_prepare_annotation2.py	exon	31531557	31531632	.	-	.	ENST00000504361+ENST00000513349__exon_number_074__gene_id_ENSG00000113360	DROSHA	ENSG00000113360.73	-1.56297852756637	-13.9530915857309	4.0226563947029e-32	1.05273945535315e-29
ENSG00000074181.7	ENSG00000074181	ENSG00000074181_008	chr19	dexseq_prepare_annotation2.py	exon	15278060	15278222	.	-	.	ENST00000263388+ENST00000595514__exon_number_008__gene_id_ENSG00000074181	NOTCH3	ENSG00000074181.7	2.59938900460276	14.3798500999699	4.07160591478832e-32	1.06360877788258e-29
ENSG00000066855.13	ENSG00000066855	ENSG00000066855_014	chr8	dexseq_prepare_annotation2.py	exon	66617059	66617061	.	+	.	ENST00000458689+ENST00000262146+ENST00000424808+ENST00000518636+ENST00000518800+ENST00000517944+ENST00000522239__exon_number_014__gene_id_ENSG00000066855	MTFR1	ENSG00000066855.13	-1.35734074351656	-15.4712085669118	4.08511608709841e-32	1.06519773345281e-29
ENSG00000223745.63	ENSG00000223745	ENSG00000223745_064	chr1	dexseq_prepare_annotation2.py	exon	93811341	93811357	.	-	.	ENST00000452347+ENST00000411670+ENST00000451302+ENST00000413606+ENST00000421202+ENST00000457387+ENST00000438777+ENST00000445076__exon_number_064__gene_id_ENSG00000223745	RP4-717I23.3	ENSG00000223745.63	3.84451294041589	13.8157950430294	4.37296253826583e-32	1.13818453085357e-29
ENSG00000183773.ENSG00000099949.66	ENSG00000183773+ENSG00000099949	ENSG00000183773+ENSG00000099949_067	chr22	dexseq_prepare_annotation2.py	exon	21336861	21336865	.	+	.	ENST00000443265__exon_number_067__gene_id_ENSG00000183773+ENSG00000099949		ENSG00000183773.ENSG00000099949.66	1.14654119490328	13.6998583777557	4.50310123722082e-32	1.1699334379231e-29
ENSG00000137776.53	ENSG00000137776	ENSG00000137776_054	chr15	dexseq_prepare_annotation2.py	exon	59204810	59205000	.	-	.	ENST00000560532__exon_number_054__gene_id_ENSG00000137776	SLTM	ENSG00000137776.53	1.38912366808675	14.1233109782568	4.80553770289771e-32	1.24625059418747e-29
ENSG00000048740.3	ENSG00000048740	ENSG00000048740_004	chr10	dexseq_prepare_annotation2.py	exon	11060053	11060105	.	+	.	ENST00000450189+ENST00000542579__exon_number_004__gene_id_ENSG00000048740	CELF2	ENSG00000048740.3	1.88762326315018	20.6713655248588	4.96667763045029e-32	1.28571505237503e-29
ENSG00000013441.12	ENSG00000013441	ENSG00000013441_013	chr2	dexseq_prepare_annotation2.py	exon	201718719	201718736	.	-	.	ENST00000461326+ENST00000464454__exon_number_013__gene_id_ENSG00000013441	CLK1	ENSG00000013441.12	1.61392373888541	16.200486306234	5.29515167977996e-32	1.36827673486898e-29
ENSG00000145348.10	ENSG00000145348	ENSG00000145348_011	chr4	dexseq_prepare_annotation2.py	exon	107084436	107084783	.	-	.	ENST00000506384__exon_number_011__gene_id_ENSG00000145348	TBCK	ENSG00000145348.10	-3.6552555980798	-14.2166761522239	5.43130954282763e-32	1.40093596306751e-29
ENSG00000135336.18	ENSG00000135336	ENSG00000135336_019	chr6	dexseq_prepare_annotation2.py	exon	88331668	88331731	.	+	.	ENST00000417380+ENST00000546266+ENST00000392844+ENST00000257789__exon_number_019__gene_id_ENSG00000135336	ORC3	ENSG00000135336.18	-1.84533447029103	-17.0896261207945	5.5222120060731e-32	1.42182583559598e-29
ENSG00000142512.29	ENSG00000142512	ENSG00000142512_030	chr19	dexseq_prepare_annotation2.py	exon	51920891	51920896	.	-	.	ENST00000439889+ENST00000529627+ENST00000339313+ENST00000356298+ENST00000432469+ENST00000357375+ENST00000353836+ENST00000436984+ENST00000525998__exon_number_030__gene_id_ENSG00000142512	SIGLEC10	ENSG00000142512.29	3.01252975614538	15.9999110151364	5.90595042209189e-32	1.51790334746141e-29
ENSG00000149554.ENSG00000134910.15	ENSG00000149554+ENSG00000134910	ENSG00000149554+ENSG00000134910_016	chr11	dexseq_prepare_annotation2.py	exon	125472785	125472843	.	+	.	ENST00000534472+ENST00000531491+ENST00000392708+ENST00000529196+ENST00000526213__exon_number_016__gene_id_ENSG00000149554+ENSG00000134910		ENSG00000149554.ENSG00000134910.15	1.29003984067538	14.3876629784455	6.03891420804225e-32	1.54717520485374e-29
ENSG00000172890.28	ENSG00000172890	ENSG00000172890_029	chr11	dexseq_prepare_annotation2.py	exon	71185573	71186668	.	+	.	ENST00000528509__exon_number_029__gene_id_ENSG00000172890	NADSYN1	ENSG00000172890.28	-1.46044829032568	-13.8984354809756	6.04141963921049e-32	1.54717520485374e-29
ENSG00000147099.31	ENSG00000147099	ENSG00000147099_032	chrX	dexseq_prepare_annotation2.py	exon	71788604	71788604	.	-	.	ENST00000478743+ENST00000429103+ENST00000373571+ENST00000373561+ENST00000373573+ENST00000436675+ENST00000421523+ENST00000373560+ENST00000415409+ENST00000373556+ENST00000373554+ENST00000439122__exon_number_032__gene_id_ENSG00000147099	HDAC8	ENSG00000147099.31	1.68239125832118	15.2781906991304	6.09486163565164e-32	1.55807912968576e-29
ENSG00000139998.12	ENSG00000139998	ENSG00000139998_013	chr14	dexseq_prepare_annotation2.py	exon	65417792	65417869	.	-	.	ENST00000554593+ENST00000436278+ENST00000267512+ENST00000585059+ENST00000533601+ENST00000426039__exon_number_013__gene_id_ENSG00000139998	RAB15	ENSG00000139998.12	2.73420651857659	26.5227650172858	6.14969584849155e-32	1.56929952085359e-29
ENSG00000159217.ENSG00000264552.20	ENSG00000159217+ENSG00000264552	ENSG00000159217+ENSG00000264552_021	chr17	dexseq_prepare_annotation2.py	exon	47122353	47122427	.	+	.	ENST00000290341+ENST00000431824__exon_number_021__gene_id_ENSG00000159217+ENSG00000264552		ENSG00000159217.ENSG00000264552.20	2.88043356700841	22.3094762846461	6.28964409825834e-32	1.60216115286594e-29
ENSG00000159216.42	ENSG00000159216	ENSG00000159216_043	chr21	dexseq_prepare_annotation2.py	exon	37356870	37357047	.	-	.	ENST00000460207+ENST00000475045__exon_number_043__gene_id_ENSG00000159216	RUNX1	ENSG00000159216.42	-1.70039662909246	-16.569356989379	6.4103085580196e-32	1.63000280360153e-29
ENSG00000158321.18	ENSG00000158321	ENSG00000158321_019	chr7	dexseq_prepare_annotation2.py	exon	70229741	70229780	.	+	.	ENST00000406775+ENST00000416482+ENST00000342771__exon_number_019__gene_id_ENSG00000158321	AUTS2	ENSG00000158321.18	1.54302718507912	15.8184881025449	6.4375133596216e-32	1.63402319193524e-29
ENSG00000123384.12	ENSG00000123384	ENSG00000123384_013	chr12	dexseq_prepare_annotation2.py	exon	57548262	57548484	.	+	.	ENST00000554174+ENST00000243077__exon_number_013__gene_id_ENSG00000123384	LRP1	ENSG00000123384.12	-1.79606154235181	-14.9418943279377	6.54269445009712e-32	1.65778699500314e-29
ENSG00000128973.ENSG00000260007.ENSG00000129007.9	ENSG00000128973+ENSG00000260007+ENSG00000129007	ENSG00000128973+ENSG00000260007+ENSG00000129007_010	chr15	dexseq_prepare_annotation2.py	exon	68492020	68492300	.	-	.	ENST00000354678__exon_number_010__gene_id_ENSG00000128973+ENSG00000260007+ENSG00000129007		ENSG00000128973.ENSG00000260007.ENSG00000129007.9	-1.21433508279525	-16.3527384795838	6.56047732085206e-32	1.6593610829195e-29
ENSG00000113360.64	ENSG00000113360	ENSG00000113360_065	chr5	dexseq_prepare_annotation2.py	exon	31526434	31526435	.	-	.	ENST00000512076+ENST00000344624+ENST00000511367+ENST00000442743+ENST00000513349__exon_number_065__gene_id_ENSG00000113360	DROSHA	ENSG00000113360.64	-1.36570848199382	-13.8821279311788	6.82073218675565e-32	1.7221508188366e-29
ENSG00000104419.67	ENSG00000104419	ENSG00000104419_068	chr8	dexseq_prepare_annotation2.py	exon	134309483	134309495	.	-	.	ENST00000537882+ENST00000518010+ENST00000517599+ENST00000354944+ENST00000523892+ENST00000522476+ENST00000518066+ENST00000518480+ENST00000414097+ENST00000521544__exon_number_068__gene_id_ENSG00000104419	NDRG1	ENSG00000104419.67	-1.57887764944302	-13.8358629153779	6.97729459565956e-32	1.75858479762271e-29
ENSG00000092148.27	ENSG00000092148	ENSG00000092148_028	chr14	dexseq_prepare_annotation2.py	exon	31588916	31588975	.	-	.	ENST00000399332+ENST00000553700+ENST00000554027+ENST00000555843+ENST00000553957+ENST00000554882__exon_number_028__gene_id_ENSG00000092148	HECTD1	ENSG00000092148.27	-4.3873443210916	-14.8340869262804	7.07871638962368e-32	1.78101746243e-29
ENSG00000103197.55	ENSG00000103197	ENSG00000103197_056	chr16	dexseq_prepare_annotation2.py	exon	2126148	2126158	.	+	.	ENST00000353929+ENST00000439673+ENST00000219476+ENST00000401874+ENST00000483020+ENST00000382538+ENST00000568454+ENST00000350773+ENST00000439117__exon_number_056__gene_id_ENSG00000103197	TSC2	ENSG00000103197.55	2.38304064455395	13.5995008912553	7.53472972552468e-32	1.89243116309399e-29
ENSG00000104447.23	ENSG00000104447	ENSG00000104447_024	chr8	dexseq_prepare_annotation2.py	exon	116680101	116680208	.	-	.	ENST00000517323+ENST00000520276+ENST00000451156__exon_number_024__gene_id_ENSG00000104447	TRPS1	ENSG00000104447.23	2.23141093927443	16.3231433795887	7.6003071508265e-32	1.90556442206553e-29
ENSG00000083845.18	ENSG00000083845	ENSG00000083845_019	chr19	dexseq_prepare_annotation2.py	exon	58905321	58905863	.	+	.	ENST00000599232__exon_number_019__gene_id_ENSG00000083845	RPS5	ENSG00000083845.18	-2.69526567872704	-16.7584243846643	7.83659642684226e-32	1.96137836537998e-29
ENSG00000067248.31	ENSG00000067248	ENSG00000067248_032	chr5	dexseq_prepare_annotation2.py	exon	54593113	54593226	.	-	.	ENST00000504778+ENST00000508346+ENST00000251636__exon_number_032__gene_id_ENSG00000067248	DHX29	ENSG00000067248.31	1.70760440465982	15.9403927476539	8.07137693926052e-32	2.01662087280517e-29
ENSG00000125633.9	ENSG00000125633	ENSG00000125633_010	chr2	dexseq_prepare_annotation2.py	exon	118694316	118694477	.	-	.	ENST00000470650__exon_number_010__gene_id_ENSG00000125633	CCDC93	ENSG00000125633.9	-1.41101888490932	-15.7691330572287	8.3955884760446e-32	2.09192012316528e-29
ENSG00000069329	ENSG00000069329	ENSG00000069329_001	chr16	dexseq_prepare_annotation2.py	exon	46690054	46693588	.	-	.	ENST00000299138__exon_number_001__gene_id_ENSG00000069329	VPS35	ENSG00000069329	-2.23192161855767	-16.7435270969783	8.40193002686788e-32	2.09192012316528e-29
ENSG00000128596.10	ENSG00000128596	ENSG00000128596_011	chr7	dexseq_prepare_annotation2.py	exon	128432324	128432373	.	+	.	ENST00000487361+ENST00000297788+ENST00000472049__exon_number_011__gene_id_ENSG00000128596	CCDC136	ENSG00000128596.10	3.37591347571862	15.2168499142382	8.73108313349771e-32	2.17010541667991e-29
ENSG00000077157.ENSG00000232626.1	ENSG00000077157+ENSG00000232626	ENSG00000077157+ENSG00000232626_002	chr1	dexseq_prepare_annotation2.py	exon	202317830	202317847	.	+	.	ENST00000608999+ENST00000336894__exon_number_002__gene_id_ENSG00000077157+ENSG00000232626		ENSG00000077157.ENSG00000232626.1	1.51225422600837	14.9878215547376	9.15736291342883e-32	2.27211918253212e-29
ENSG00000103343.ENSG00000103351.ENSG00000263212.ENSG00000262621.ENSG00000122390.86	ENSG00000103343+ENSG00000103351+ENSG00000263212+ENSG00000262621+ENSG00000122390	ENSG00000103343+ENSG00000103351+ENSG00000263212+ENSG00000262621+ENSG00000122390_087	chr16	dexseq_prepare_annotation2.py	exon	3535560	3535574	.	+	.	ENST00000608993+ENST00000610180+ENST00000421765+ENST00000575785+ENST00000360862+ENST00000407558+ENST00000572584+ENST00000576916+ENST00000608722+ENST00000414063+ENST00000570819+ENST00000572942+ENST00000575076+ENST00000424546__exon_number_087__gene_id_ENSG00000103343+ENSG00000103351+ENSG00000263212+ENSG00000262621+ENSG00000122390		ENSG00000103343.ENSG00000103351.ENSG00000263212.ENSG00000262621.ENSG00000122390.86	-2.23440242286373	-13.0649245370308	9.19739232450971e-32	2.27810988848862e-29
ENSG00000215440.ENSG00000124222.ENSG00000254995.49	ENSG00000215440+ENSG00000124222+ENSG00000254995	ENSG00000215440+ENSG00000124222+ENSG00000254995_050	chr20	dexseq_prepare_annotation2.py	exon	57251543	57254556	.	+	.	ENST00000361770+ENST00000371141+ENST00000359617+ENST00000355957+ENST00000371132+ENST00000361830+ENST00000358029__exon_number_050__gene_id_ENSG00000215440+ENSG00000124222+ENSG00000254995		ENSG00000215440.ENSG00000124222.ENSG00000254995.49	2.6675650597477	15.5959560425391	9.45514381976019e-32	2.33791472521253e-29
ENSG00000119689.11	ENSG00000119689	ENSG00000119689_012	chr14	dexseq_prepare_annotation2.py	exon	75352289	75352337	.	+	.	ENST00000555492+ENST00000555459+ENST00000556190+ENST00000555071+ENST00000334220+ENST00000334212+ENST00000555988+ENST00000556582+ENST00000556460+ENST00000557012+ENST00000238671+ENST00000554612__exon_number_012__gene_id_ENSG00000119689	DLST	ENSG00000119689.11	2.77641280165321	23.2342724725769	9.91300192174996e-32	2.4469076499207e-29
ENSG00000074181.11	ENSG00000074181	ENSG00000074181_012	chr19	dexseq_prepare_annotation2.py	exon	15281482	15281636	.	-	.	ENST00000263388__exon_number_012__gene_id_ENSG00000074181	NOTCH3	ENSG00000074181.11	2.42726852759541	14.2326162817955	1.12201230510002e-31	2.76479640397439e-29
ENSG00000137776.56	ENSG00000137776	ENSG00000137776_057	chr15	dexseq_prepare_annotation2.py	exon	59205896	59205975	.	-	.	ENST00000560012__exon_number_057__gene_id_ENSG00000137776	SLTM	ENSG00000137776.56	1.42328296807931	13.9955106228009	1.20269429633717e-31	2.95852482196573e-29
ENSG00000049759.91	ENSG00000049759	ENSG00000049759_092	chr18	dexseq_prepare_annotation2.py	exon	56063813	56063936	.	+	.	ENST00000456986+ENST00000456173+ENST00000590506+ENST00000256832+ENST00000357895+ENST00000589054+ENST00000400345+ENST00000382850__exon_number_092__gene_id_ENSG00000049759	NEDD4L	ENSG00000049759.91	-2.33964154285417	-14.6579933143351	1.22868863401111e-31	3.01729320324374e-29
ENSG00000159216.44	ENSG00000159216	ENSG00000159216_045	chr21	dexseq_prepare_annotation2.py	exon	37360428	37360469	.	-	.	ENST00000475045__exon_number_045__gene_id_ENSG00000159216	RUNX1	ENSG00000159216.44	-1.67025841464172	-16.4335865541123	1.23510344372847e-31	3.02786137052018e-29
ENSG00000171316.3	ENSG00000171316	ENSG00000171316_004	chr8	dexseq_prepare_annotation2.py	exon	61653924	61653991	.	+	.	ENST00000526846+ENST00000423902+ENST00000524602__exon_number_004__gene_id_ENSG00000171316	CHD7	ENSG00000171316.3	-2.79026548507076	-14.744611735588	1.24150381428685e-31	3.03835813171196e-29
ENSG00000005884.2	ENSG00000005884	ENSG00000005884_003	chr17	dexseq_prepare_annotation2.py	exon	48133432	48133473	.	+	.	ENST00000505306__exon_number_003__gene_id_ENSG00000005884	ITGA3	ENSG00000005884.2	1.47200048612508	17.1859013667824	1.24500558984608e-31	3.04173742174781e-29
ENSG00000104447.30	ENSG00000104447	ENSG00000104447_031	chr8	dexseq_prepare_annotation2.py	exon	116713163	116713299	.	-	.	ENST00000422939__exon_number_031__gene_id_ENSG00000104447	TRPS1	ENSG00000104447.30	2.13491724338025	16.2200566597385	1.26986243589989e-31	3.09719016189984e-29
ENSG00000174791.30	ENSG00000174791	ENSG00000174791_031	chr11	dexseq_prepare_annotation2.py	exon	66103908	66104000	.	-	.	ENST00000311320__exon_number_031__gene_id_ENSG00000174791	RIN1	ENSG00000174791.30	1.60298684128345	16.6201416596084	1.49761641269796e-31	3.64647984030988e-29
ENSG00000125347.32	ENSG00000125347	ENSG00000125347_033	chr5	dexseq_prepare_annotation2.py	exon	131826447	131826457	.	-	.	ENST00000437654+ENST00000245414+ENST00000459982+ENST00000463784__exon_number_033__gene_id_ENSG00000125347	IRF1	ENSG00000125347.32	2.14889682666037	15.8154010514435	1.55745402771833e-31	3.78574838096896e-29
ENSG00000137776.49	ENSG00000137776	ENSG00000137776_050	chr15	dexseq_prepare_annotation2.py	exon	59192616	59192957	.	-	.	ENST00000557950__exon_number_050__gene_id_ENSG00000137776	SLTM	ENSG00000137776.49	1.4462156635474	13.9510210156253	1.65516980547943e-31	4.01646137585823e-29
ENSG00000182774.ENSG00000214575.ENSG00000260836.28	ENSG00000182774+ENSG00000214575+ENSG00000260836	ENSG00000182774+ENSG00000214575+ENSG00000260836_029	chr15	dexseq_prepare_annotation2.py	exon	83209208	83209208	.	-	.	ENST00000560229+ENST00000330244+ENST00000561157__exon_number_029__gene_id_ENSG00000182774+ENSG00000214575+ENSG00000260836		ENSG00000182774.ENSG00000214575.ENSG00000260836.28	-1.31728847963369	-14.9902282885985	1.70973371720949e-31	4.1418588105771e-29
ENSG00000198099.1	ENSG00000198099	ENSG00000198099_002	chr4	dexseq_prepare_annotation2.py	exon	100044818	100044831	.	-	.	ENST00000265512+ENST00000508393__exon_number_002__gene_id_ENSG00000198099	ADH4	ENSG00000198099.1	1.45981280843111	15.4868559137669	1.72627803382479e-31	4.17488552554661e-29
ENSG00000221177.ENSG00000259328	ENSG00000221177+ENSG00000259328	ENSG00000221177+ENSG00000259328_001	chr15	dexseq_prepare_annotation2.py	exon	82944773	82944794	.	+	.	ENST00000559567__exon_number_001__gene_id_ENSG00000221177+ENSG00000259328		ENSG00000221177.ENSG00000259328	2.10505418653965	20.2402630573706	1.82181791300736e-31	4.39852478717382e-29
ENSG00000145362.87	ENSG00000145362	ENSG00000145362_088	chr4	dexseq_prepare_annotation2.py	exon	114302613	114302627	.	+	.	ENST00000357077+ENST00000514167+ENST00000509550+ENST00000506722+ENST00000394537+ENST00000505342+ENST00000506344+ENST00000264366+ENST00000514960+ENST00000510275__exon_number_088__gene_id_ENSG00000145362	ANK2	ENSG00000145362.87	1.89858773534889	13.9884803190848	1.84083055235064e-31	4.43695852108004e-29
ENSG00000221978.56	ENSG00000221978	ENSG00000221978_057	chr1	dexseq_prepare_annotation2.py	exon	1334698	1334705	.	-	.	ENST00000425598+ENST00000488340__exon_number_057__gene_id_ENSG00000221978	CCNL2	ENSG00000221978.56	-4.86913521735872	-17.0948013413901	1.85405065266616e-31	4.46132493709417e-29
ENSG00000005884.30	ENSG00000005884	ENSG00000005884_031	chr17	dexseq_prepare_annotation2.py	exon	48153065	48153099	.	+	.	ENST00000007722+ENST00000505306+ENST00000505612+ENST00000506401+ENST00000320031+ENST00000544892__exon_number_031__gene_id_ENSG00000005884	ITGA3	ENSG00000005884.30	-3.75689540590896	-17.0904459242046	1.88973834816629e-31	4.53958200545348e-29
ENSG00000075415.ENSG00000212443.12	ENSG00000075415+ENSG00000212443	ENSG00000075415+ENSG00000212443_013	chr12	dexseq_prepare_annotation2.py	exon	98987757	98987913	.	+	.	ENST00000551123+ENST00000549338+ENST00000188376+ENST00000552981+ENST00000551917+ENST00000546766+ENST00000550695+ENST00000548847+ENST00000547534+ENST00000228318+ENST00000401722+ENST00000548046+ENST00000551265__exon_number_013__gene_id_ENSG00000075415+ENSG00000212443		ENSG00000075415.ENSG00000212443.12	2.22936886457248	15.6082790407115	1.99872872884096e-31	4.79337262858308e-29
ENSG00000124721.4	ENSG00000124721	ENSG00000124721_005	chr6	dexseq_prepare_annotation2.py	exon	38690898	38690975	.	+	.	ENST00000449981+ENST00000327475+ENST00000373278+ENST00000359357__exon_number_005__gene_id_ENSG00000124721	DNAH8	ENSG00000124721.4	1.73397224961609	13.7746366575488	2.10114081525102e-31	5.03056607241393e-29
ENSG00000133619.11	ENSG00000133619	ENSG00000133619_012	chr7	dexseq_prepare_annotation2.py	exon	149417192	149417215	.	+	.	ENST00000479560+ENST00000486744+ENST00000255992+ENST00000497895+ENST00000485033+ENST00000466546+ENST00000496259+ENST00000319551__exon_number_012__gene_id_ENSG00000133619	KRBA1	ENSG00000133619.11	3.8014070734903	17.3637129250049	2.13797092966918e-31	5.1102137489441e-29
ENSG00000263053.ENSG00000171282.27	ENSG00000263053+ENSG00000171282	ENSG00000263053+ENSG00000171282_028	chr17	dexseq_prepare_annotation2.py	exon	79423323	79423611	.	+	.	ENST00000571813+ENST00000307745+ENST00000576071__exon_number_028__gene_id_ENSG00000263053+ENSG00000171282		ENSG00000263053.ENSG00000171282.27	-1.34889602348972	-15.5929403759883	2.17140252293997e-31	5.18148668922447e-29
ENSG00000148343.24	ENSG00000148343	ENSG00000148343_025	chr9	dexseq_prepare_annotation2.py	exon	131825523	131825565	.	+	.	ENST00000495975+ENST00000439290+ENST00000277475+ENST00000494608+ENST00000358369__exon_number_025__gene_id_ENSG00000148343	FAM73B	ENSG00000148343.24	-1.68576080817782	-14.6512084069978	2.23309429080829e-31	5.31984637089186e-29
ENSG00000170421.48	ENSG00000170421	ENSG00000170421_049	chr12	dexseq_prepare_annotation2.py	exon	53343705	53343738	.	-	.	ENST00000546921__exon_number_049__gene_id_ENSG00000170421	KRT8	ENSG00000170421.48	1.00083212868869	14.6439933025704	2.33675065837052e-31	5.55755260644929e-29
ENSG00000076650.8	ENSG00000076650	ENSG00000076650_009	chr19	dexseq_prepare_annotation2.py	exon	33588661	33588808	.	+	.	ENST00000170564+ENST00000592165__exon_number_009__gene_id_ENSG00000076650	GPATCH1	ENSG00000076650.8	3.2140895541899	18.9539600037927	2.40373246839755e-31	5.70739212732281e-29
ENSG00000198099	ENSG00000198099	ENSG00000198099_001	chr4	dexseq_prepare_annotation2.py	exon	100044808	100044817	.	-	.	ENST00000508393__exon_number_001__gene_id_ENSG00000198099	ADH4	ENSG00000198099	1.51140618537768	15.4077607800659	2.67297082861051e-31	6.3361779412152e-29
ENSG00000117472.2	ENSG00000117472	ENSG00000117472_003	chr1	dexseq_prepare_annotation2.py	exon	46640776	46640788	.	+	.	ENST00000372003+ENST00000482928+ENST00000498443__exon_number_003__gene_id_ENSG00000117472	TSPAN1	ENSG00000117472.2	-3.12347108014211	-20.8596781123541	2.69157695531076e-31	6.36975455267296e-29
ENSG00000170448	ENSG00000170448	ENSG00000170448_001	chr4	dexseq_prepare_annotation2.py	exon	47849257	47849259	.	-	.	ENST00000381538+ENST00000502448+ENST00000464756__exon_number_001__gene_id_ENSG00000170448	NFXL1	ENSG00000170448	1.38741670386503	16.0603993840691	2.81916774181053e-31	6.66071339960912e-29
ENSG00000117528.12	ENSG00000117528	ENSG00000117528_013	chr1	dexseq_prepare_annotation2.py	exon	94940699	94940796	.	+	.	ENST00000454898+ENST00000468860+ENST00000394233+ENST00000315713+ENST00000536817+ENST00000370214__exon_number_013__gene_id_ENSG00000117528	ABCD3	ENSG00000117528.12	1.38864116039739	17.2973706158455	2.82789718555804e-31	6.67034899790189e-29
ENSG00000166183.33	ENSG00000166183	ENSG00000166183_034	chr14	dexseq_prepare_annotation2.py	exon	104578971	104579045	.	+	.	ENST00000551871+ENST00000551177__exon_number_034__gene_id_ENSG00000166183	ASPG	ENSG00000166183.33	4.34357026713421	16.9723393510096	3.17199899618116e-31	7.46971908110556e-29
ENSG00000140199.4	ENSG00000140199	ENSG00000140199_005	chr15	dexseq_prepare_annotation2.py	exon	34525913	34526081	.	-	.	ENST00000458406+ENST00000558667+ENST00000354181+ENST00000561080+ENST00000559523+ENST00000560164+ENST00000290209+ENST00000559664+ENST00000397702+ENST00000397707+ENST00000451844+ENST00000560611__exon_number_005__gene_id_ENSG00000140199	SLC12A6	ENSG00000140199.4	-2.78112787881892	-16.7003155523083	3.22302822200464e-31	7.57744502298937e-29
ENSG00000243509.ENSG00000026036.ENSG00000258366.53	ENSG00000243509+ENSG00000026036+ENSG00000258366	ENSG00000243509+ENSG00000026036+ENSG00000258366_054	chr20	dexseq_prepare_annotation2.py	exon	62323191	62324157	.	+	.	ENST00000496281__exon_number_054__gene_id_ENSG00000243509+ENSG00000026036+ENSG00000258366		ENSG00000243509.ENSG00000026036.ENSG00000258366.53	1.87557563860395	17.5952268107031	3.26397358274019e-31	7.66114964683336e-29
ENSG00000108588.ENSG00000266173.ENSG00000125695.25	ENSG00000108588+ENSG00000266173+ENSG00000125695	ENSG00000108588+ENSG00000266173+ENSG00000125695_026	chr17	dexseq_prepare_annotation2.py	exon	61787722	61787850	.	-	.	ENST00000577375__exon_number_026__gene_id_ENSG00000108588+ENSG00000266173+ENSG00000125695		ENSG00000108588.ENSG00000266173.ENSG00000125695.25	-2.99391125688169	-13.8060504043642	3.29055206025161e-31	7.71091409504681e-29
ENSG00000169727.56	ENSG00000169727	ENSG00000169727_057	chr17	dexseq_prepare_annotation2.py	exon	80013896	80013971	.	+	.	ENST00000392357+ENST00000392358+ENST00000578552+ENST00000584460+ENST00000578279+ENST00000355130+ENST00000320548+ENST00000306823__exon_number_057__gene_id_ENSG00000169727	GPS1	ENSG00000169727.56	-1.67194983367831	-14.1994812779767	3.39504041865492e-31	7.942788443076e-29
ENSG00000159166.ENSG00000118194.3	ENSG00000159166+ENSG00000118194	ENSG00000159166+ENSG00000118194_004	chr1	dexseq_prepare_annotation2.py	exon	201328162	201328299	.	-	.	ENST00000360372+ENST00000421663+ENST00000367315+ENST00000476888+ENST00000367317+ENST00000367318+ENST00000458432+ENST00000460780+ENST00000367322+ENST00000236918+ENST00000491504+ENST00000367320+ENST00000509001__exon_number_004__gene_id_ENSG00000159166+ENSG00000118194		ENSG00000159166.ENSG00000118194.3	-3.35419142331553	-15.3607211825455	3.46782967587241e-31	8.09986738283207e-29
ENSG00000119650.ENSG00000119685.ENSG00000119686	ENSG00000119650+ENSG00000119685+ENSG00000119686	ENSG00000119650+ENSG00000119685+ENSG00000119686_001	chr14	dexseq_prepare_annotation2.py	exon	76044960	76045798	.	+	.	ENST00000238667__exon_number_001__gene_id_ENSG00000119650+ENSG00000119685+ENSG00000119686		ENSG00000119650.ENSG00000119685.ENSG00000119686	-1.66304142655118	-13.5806189574711	3.50735460622706e-31	8.1788657909405e-29
ENSG00000164924.28	ENSG00000164924	ENSG00000164924_029	chr8	dexseq_prepare_annotation2.py	exon	101960842	101960890	.	-	.	ENST00000419477+ENST00000457309+ENST00000395948+ENST00000418997+ENST00000437293+ENST00000521328+ENST00000395956+ENST00000517727+ENST00000518736+ENST00000395958+ENST00000480304+ENST00000395957+ENST00000521607+ENST00000353245+ENST00000395953+ENST00000395951__exon_number_029__gene_id_ENSG00000164924	YWHAZ	ENSG00000164924.28	2.39407345058338	14.7513026189359	3.86444863753782e-31	8.99695085154564e-29
ENSG00000100296.ENSG00000184117.5	ENSG00000100296+ENSG00000184117	ENSG00000100296+ENSG00000184117_006	chr22	dexseq_prepare_annotation2.py	exon	29904347	29904509	.	-	.	ENST00000397873+ENST00000397872+ENST00000442555+ENST00000472164+ENST00000358079+ENST00000490103+ENST00000397871__exon_number_006__gene_id_ENSG00000100296+ENSG00000184117		ENSG00000100296.ENSG00000184117.5	-1.54924922666251	-14.1760474804591	3.97527528736298e-31	9.23997009378584e-29
ENSG00000104375.1	ENSG00000104375	ENSG00000104375_002	chr8	dexseq_prepare_annotation2.py	exon	99446355	99446546	.	-	.	ENST00000517832__exon_number_002__gene_id_ENSG00000104375	STK3	ENSG00000104375.1	-2.02652667399909	-15.3353572090667	3.99083625995754e-31	9.26112945872639e-29
ENSG00000215148.10	ENSG00000215148	ENSG00000215148_011	chr16	dexseq_prepare_annotation2.py	exon	2854544	2854547	.	+	.	ENST00000399677__exon_number_011__gene_id_ENSG00000215148	PRSS41	ENSG00000215148.10	-3.32312844584244	-19.9739754354626	4.1059121947897e-31	9.51278167352786e-29
ENSG00000254706.ENSG00000198929.ENSG00000239887.7	ENSG00000254706+ENSG00000198929+ENSG00000239887	ENSG00000254706+ENSG00000198929+ENSG00000239887_008	chr1	dexseq_prepare_annotation2.py	exon	162302807	162302915	.	+	.	ENST00000361897+ENST00000530878+ENST00000430120__exon_number_008__gene_id_ENSG00000254706+ENSG00000198929+ENSG00000239887		ENSG00000254706.ENSG00000198929.ENSG00000239887.7	-2.93667346108052	-15.7986801256001	4.15932168194503e-31	9.6209806511739e-29
ENSG00000132361.42	ENSG00000132361	ENSG00000132361_043	chr17	dexseq_prepare_annotation2.py	exon	2605219	2605351	.	-	.	ENST00000570628+ENST00000576885+ENST00000538975+ENST00000435359+ENST00000575014+ENST00000574426__exon_number_043__gene_id_ENSG00000132361	CLUH	ENSG00000132361.42	1.43666565060903	16.3860518641626	4.5073593686077e-31	1.0409242014978e-28
ENSG00000170448.1	ENSG00000170448	ENSG00000170448_002	chr4	dexseq_prepare_annotation2.py	exon	47849260	47850320	.	-	.	ENST00000507489+ENST00000381538+ENST00000502448+ENST00000464756__exon_number_002__gene_id_ENSG00000170448	NFXL1	ENSG00000170448.1	-3.45957868832783	-15.9615598982303	4.62609569982272e-31	1.06662743183067e-28
ENSG00000215440.ENSG00000124222.ENSG00000254995.46	ENSG00000215440+ENSG00000124222+ENSG00000254995	ENSG00000215440+ENSG00000124222+ENSG00000254995_047	chr20	dexseq_prepare_annotation2.py	exon	57251385	57251404	.	+	.	ENST00000361770+ENST00000371141+ENST00000359617+ENST00000355957+ENST00000438253+ENST00000483434+ENST00000371132+ENST00000361830+ENST00000358029+ENST00000490700__exon_number_047__gene_id_ENSG00000215440+ENSG00000124222+ENSG00000254995		ENSG00000215440.ENSG00000124222.ENSG00000254995.46	2.04888967090372	15.2980195487637	4.90820293576313e-31	1.12985571047608e-28
ENSG00000198099.2	ENSG00000198099	ENSG00000198099_003	chr4	dexseq_prepare_annotation2.py	exon	100044832	100045514	.	-	.	ENST00000265512+ENST00000423445+ENST00000508393__exon_number_003__gene_id_ENSG00000198099	ADH4	ENSG00000198099.2	1.45973329562466	15.2894967889491	5.14567811360393e-31	1.18262361427288e-28
ENSG00000151150.71	ENSG00000151150	ENSG00000151150_072	chr10	dexseq_prepare_annotation2.py	exon	61946473	61946670	.	-	.	ENST00000503366+ENST00000280772+ENST00000373827__exon_number_072__gene_id_ENSG00000151150	ANK3	ENSG00000151150.71	1.35451272336417	14.5124853941048	5.34606693849491e-31	1.22671279656059e-28
ENSG00000113360.1	ENSG00000113360	ENSG00000113360_002	chr5	dexseq_prepare_annotation2.py	exon	31400609	31401240	.	-	.	ENST00000344624+ENST00000511367+ENST00000442743__exon_number_002__gene_id_ENSG00000113360	DROSHA	ENSG00000113360.1	1.1958078399954	13.5940998456386	5.8055824350663e-31	1.33002554913764e-28
ENSG00000092094.19	ENSG00000092094	ENSG00000092094_020	chr14	dexseq_prepare_annotation2.py	exon	20917123	20917172	.	-	.	ENST00000556124+ENST00000206542+ENST00000555656+ENST00000555785+ENST00000555223+ENST00000554249+ENST00000554915__exon_number_020__gene_id_ENSG00000092094	OSGEP	ENSG00000092094.19	1.58980896034938	15.2575670306784	6.14254600496687e-31	1.40497759204197e-28
ENSG00000238542.ENSG00000163492.ENSG00000155657.230	ENSG00000238542+ENSG00000163492+ENSG00000155657	ENSG00000238542+ENSG00000163492+ENSG00000155657_231	chr2	dexseq_prepare_annotation2.py	exon	179544326	179544409	.	-	.	ENST00000342992+ENST00000589042+ENST00000591111__exon_number_231__gene_id_ENSG00000238542+ENSG00000163492+ENSG00000155657		ENSG00000238542.ENSG00000163492.ENSG00000155657.230	-1.66464081420847	-12.3081113161582	6.20404097698235e-31	1.41678364431842e-28
ENSG00000104980.4	ENSG00000104980	ENSG00000104980_005	chr19	dexseq_prepare_annotation2.py	exon	7991799	7991933	.	-	.	ENST00000598968+ENST00000599939+ENST00000595565+ENST00000270538+ENST00000595831__exon_number_005__gene_id_ENSG00000104980	TIMM44	ENSG00000104980.4	-3.0593064554246	-16.540994392119	6.67119459632183e-31	1.52104297399412e-28
ENSG00000135249.15	ENSG00000135249	ENSG00000135249_016	chr7	dexseq_prepare_annotation2.py	exon	105183004	105183096	.	+	.	ENST00000493258+ENST00000493041+ENST00000467392+ENST00000257700+ENST00000497979__exon_number_016__gene_id_ENSG00000135249	RINT1	ENSG00000135249.15	2.61860764676518	18.1867430649355	6.84792502346674e-31	1.55885947839752e-28
ENSG00000100225.23	ENSG00000100225	ENSG00000100225_024	chr22	dexseq_prepare_annotation2.py	exon	32894817	32894818	.	+	.	ENST00000382058__exon_number_024__gene_id_ENSG00000100225	FBXO7	ENSG00000100225.23	1.6813272586268	16.5318501802782	6.9563129200469e-31	1.58102330396622e-28
ENSG00000103343.ENSG00000103351.ENSG00000263212.ENSG00000262621.ENSG00000122390.99	ENSG00000103343+ENSG00000103351+ENSG00000263212+ENSG00000262621+ENSG00000122390	ENSG00000103343+ENSG00000103351+ENSG00000263212+ENSG00000262621+ENSG00000122390_100	chr16	dexseq_prepare_annotation2.py	exon	3550976	3550980	.	+	.	ENST00000573370+ENST00000576634__exon_number_100__gene_id_ENSG00000103343+ENSG00000103351+ENSG00000263212+ENSG00000262621+ENSG00000122390		ENSG00000103343.ENSG00000103351.ENSG00000263212.ENSG00000262621.ENSG00000122390.99	-1.29835591536549	-12.8309522698452	6.96813191742115e-31	1.58120364347013e-28
ENSG00000164924.27	ENSG00000164924	ENSG00000164924_028	chr8	dexseq_prepare_annotation2.py	exon	101960824	101960841	.	-	.	ENST00000419477+ENST00000457309+ENST00000395948+ENST00000418997+ENST00000521328+ENST00000480304+ENST00000517727+ENST00000518736+ENST00000395958+ENST00000395956+ENST00000395957+ENST00000521607+ENST00000353245+ENST00000395953+ENST00000395951__exon_number_028__gene_id_ENSG00000164924	YWHAZ	ENSG00000164924.27	2.42933696935916	14.6540168065724	6.99590192227451e-31	1.58499728653895e-28
ENSG00000147606.ENSG00000214954.58	ENSG00000147606+ENSG00000214954	ENSG00000147606+ENSG00000214954_059	chr8	dexseq_prepare_annotation2.py	exon	92407985	92410366	.	+	.	ENST00000520249+ENST00000276609__exon_number_059__gene_id_ENSG00000147606+ENSG00000214954		ENSG00000147606.ENSG00000214954.58	-2.10747067660331	-18.6467046563648	7.01136529050545e-31	1.58599515837107e-28
ENSG00000105576.13	ENSG00000105576	ENSG00000105576_014	chr19	dexseq_prepare_annotation2.py	exon	12812962	12812991	.	-	.	ENST00000425528+ENST00000592287__exon_number_014__gene_id_ENSG00000105576	TNPO2	ENSG00000105576.13	-1.64222385079795	-13.8456360748551	7.39356400277434e-31	1.6698160540628e-28
ENSG00000228775	ENSG00000228775	ENSG00000228775_001	chr7	dexseq_prepare_annotation2.py	exon	141404138	141404431	.	-	.	ENST00000488785__exon_number_001__gene_id_ENSG00000228775	WEE2-AS1	ENSG00000228775	2.57601521820915	20.4909775514226	7.69423649318827e-31	1.73498983993335e-28
ENSG00000138448.14	ENSG00000138448	ENSG00000138448_015	chr2	dexseq_prepare_annotation2.py	exon	187511413	187511604	.	+	.	ENST00000261023+ENST00000433736+ENST00000374907__exon_number_015__gene_id_ENSG00000138448	ITGAV	ENSG00000138448.14	1.51566790636103	15.6769492653848	7.79542283156846e-31	1.75504705579863e-28
ENSG00000187775.78	ENSG00000187775	ENSG00000187775_079	chr17	dexseq_prepare_annotation2.py	exon	76503360	76503451	.	-	.	ENST00000389840+ENST00000585328+ENST00000587177__exon_number_079__gene_id_ENSG00000187775	DNAH17	ENSG00000187775.78	1.66559750940917	12.9606138916665	8.22095174411798e-31	1.84794882833729e-28
ENSG00000104299.3	ENSG00000104299	ENSG00000104299_004	chr8	dexseq_prepare_annotation2.py	exon	28625464	28625839	.	-	.	ENST00000517383+ENST00000523303+ENST00000521022+ENST00000522363+ENST00000521777+ENST00000416984+ENST00000397363__exon_number_004__gene_id_ENSG00000104299	INTS9	ENSG00000104299.3	-5.92487227762941	-13.6316512351121	8.33973885357126e-31	1.87171669515996e-28
ENSG00000164924.16	ENSG00000164924	ENSG00000164924_017	chr8	dexseq_prepare_annotation2.py	exon	101936213	101936214	.	-	.	ENST00000523848+ENST00000395958+ENST00000419477+ENST00000395948+ENST00000480304+ENST00000522542+ENST00000457309+ENST00000395956+ENST00000353245+ENST00000518736+ENST00000522819+ENST00000521607+ENST00000395957+ENST00000521309+ENST00000395953+ENST00000395951__exon_number_017__gene_id_ENSG00000164924	YWHAZ	ENSG00000164924.16	2.30865255792406	14.614579067228	8.90063610866583e-31	1.99447957226889e-28
ENSG00000213398.ENSG00000124067.ENSG00000267660.63	ENSG00000213398+ENSG00000124067+ENSG00000267660	ENSG00000213398+ENSG00000124067+ENSG00000267660_064	chr16	dexseq_prepare_annotation2.py	exon	67984325	67984396	.	-	.	ENST00000576616+ENST00000537830+ENST00000338335+ENST00000573702+ENST00000574665+ENST00000572037+ENST00000570802+ENST00000573023+ENST00000541864+ENST00000316341+ENST00000572766+ENST00000422611__exon_number_064__gene_id_ENSG00000213398+ENSG00000124067+ENSG00000267660		ENSG00000213398.ENSG00000124067.ENSG00000267660.63	-4.60183327604841	-15.6503250580101	8.94557052735246e-31	2.00142138227644e-28
ENSG00000113649.35	ENSG00000113649	ENSG00000113649_036	chr5	dexseq_prepare_annotation2.py	exon	145882595	145882937	.	+	.	ENST00000509787__exon_number_036__gene_id_ENSG00000113649	TCERG1	ENSG00000113649.35	-1.6023462835291	-14.6034091325551	9.52904874747551e-31	2.12864403118646e-28
ENSG00000214753.ENSG00000168000.ENSG00000234857.2	ENSG00000214753+ENSG00000168000+ENSG00000234857	ENSG00000214753+ENSG00000168000+ENSG00000234857_003	chr11	dexseq_prepare_annotation2.py	exon	62457750	62457752	.	-	.	ENST00000403734+ENST00000433053+ENST00000449636+ENST00000470529+ENST00000463679+ENST00000278893+ENST00000405837+ENST00000360796__exon_number_003__gene_id_ENSG00000214753+ENSG00000168000+ENSG00000234857		ENSG00000214753.ENSG00000168000.ENSG00000234857.2	1.9790695743489	12.9506401628944	1.06446271964457e-30	2.37414917593137e-28
ENSG00000167261.15	ENSG00000167261	ENSG00000167261_016	chr16	dexseq_prepare_annotation2.py	exon	68025967	68026075	.	-	.	ENST00000412757+ENST00000575203+ENST00000393847+ENST00000268795+ENST00000573808+ENST00000572888__exon_number_016__gene_id_ENSG00000167261	DPEP2	ENSG00000167261.15	-1.8859634260334	-16.4320233836239	1.09925270168918e-30	2.44523710169597e-28
ENSG00000111077.43	ENSG00000111077	ENSG00000111077_044	chr12	dexseq_prepare_annotation2.py	exon	53453533	53453751	.	+	.	ENST00000379902+ENST00000546602+ENST00000451358+ENST00000314250+ENST00000314276+ENST00000549700+ENST00000552570+ENST00000549311__exon_number_044__gene_id_ENSG00000111077	TENC1	ENSG00000111077.43	3.2883933831947	16.9770716459673	1.09974544190129e-30	2.44523710169597e-28
ENSG00000140853.105	ENSG00000140853	ENSG00000140853_106	chr16	dexseq_prepare_annotation2.py	exon	57117432	57117432	.	+	.	ENST00000262510+ENST00000543103+ENST00000540182+ENST00000308149+ENST00000538453+ENST00000436936+ENST00000537056__exon_number_106__gene_id_ENSG00000140853	NLRC5	ENSG00000140853.105	-1.32019622233562	-15.7766307127285	1.17224872639305e-30	2.60241031885768e-28
ENSG00000103197.53	ENSG00000103197	ENSG00000103197_054	chr16	dexseq_prepare_annotation2.py	exon	2125800	2125893	.	+	.	ENST00000353929+ENST00000439673+ENST00000219476+ENST00000401874+ENST00000382538+ENST00000568454+ENST00000350773+ENST00000439117__exon_number_054__gene_id_ENSG00000103197	TSC2	ENSG00000103197.53	2.26650846534082	13.2461327857051	1.19379921302506e-30	2.64615651526372e-28
ENSG00000196367.ENSG00000242687.28	ENSG00000196367+ENSG00000242687	ENSG00000196367+ENSG00000242687_029	chr7	dexseq_prepare_annotation2.py	exon	98527612	98527829	.	+	.	ENST00000355540+ENST00000446306+ENST00000456197+ENST00000359863__exon_number_029__gene_id_ENSG00000196367+ENSG00000242687		ENSG00000196367.ENSG00000242687.28	-1.20214350772112	-13.306341287207	1.23875418009534e-30	2.74156563626563e-28
ENSG00000214753.ENSG00000168000.ENSG00000234857.92	ENSG00000214753+ENSG00000168000+ENSG00000234857	ENSG00000214753+ENSG00000168000+ENSG00000234857_093	chr11	dexseq_prepare_annotation2.py	exon	62494091	62494821	.	-	.	ENST00000403734+ENST00000301785__exon_number_093__gene_id_ENSG00000214753+ENSG00000168000+ENSG00000234857		ENSG00000214753.ENSG00000168000.ENSG00000234857.92	1.49525394373374	12.9320651969131	1.24224082294051e-30	2.74504596518286e-28
ENSG00000125618.19	ENSG00000125618	ENSG00000125618_020	chr2	dexseq_prepare_annotation2.py	exon	113999261	113999303	.	-	.	ENST00000429538+ENST00000554830+ENST00000497038+ENST00000263334+ENST00000263335+ENST00000348715+ENST00000397647+ENST00000467778__exon_number_020__gene_id_ENSG00000125618	PAX8	ENSG00000125618.19	-2.92938287115865	-21.1582339849054	1.26007433377077e-30	2.78016985275489e-28
ENSG00000132286.ENSG00000265264.ENSG00000179532.31	ENSG00000132286+ENSG00000265264+ENSG00000179532	ENSG00000132286+ENSG00000265264+ENSG00000179532_032	chr11	dexseq_prepare_annotation2.py	exon	6529443	6530109	.	+	.	ENST00000472080__exon_number_032__gene_id_ENSG00000132286+ENSG00000265264+ENSG00000179532		ENSG00000132286.ENSG00000265264.ENSG00000179532.31	-1.84299287937134	-12.5987603091803	1.31739304495375e-30	2.90217033419281e-28
ENSG00000105576.12	ENSG00000105576	ENSG00000105576_013	chr19	dexseq_prepare_annotation2.py	exon	12812886	12812961	.	-	.	ENST00000441499+ENST00000592287+ENST00000588216+ENST00000587155+ENST00000450764+ENST00000356861+ENST00000589149+ENST00000425528__exon_number_013__gene_id_ENSG00000105576	TNPO2	ENSG00000105576.12	-1.66681510213546	-13.7562919216831	1.38651720251805e-30	3.04976367430554e-28
ENSG00000188130.ENSG00000100429.62	ENSG00000188130+ENSG00000100429	ENSG00000188130+ENSG00000100429_063	chr22	dexseq_prepare_annotation2.py	exon	50689402	50689402	.	-	.	ENST00000497036+ENST00000470965+ENST00000489424__exon_number_063__gene_id_ENSG00000188130+ENSG00000100429		ENSG00000188130.ENSG00000100429.62	-1.62904719055849	-15.7252774637057	1.5186804275165e-30	3.33535246786255e-28
ENSG00000112365.ENSG00000135596.20	ENSG00000112365+ENSG00000135596	ENSG00000112365+ENSG00000135596_021	chr6	dexseq_prepare_annotation2.py	exon	109769597	109769934	.	-	.	ENST00000465904__exon_number_021__gene_id_ENSG00000112365+ENSG00000135596		ENSG00000112365.ENSG00000135596.20	2.16912504729357	17.2165236960596	1.52561889918889e-30	3.34546763286508e-28
ENSG00000183044.47	ENSG00000183044	ENSG00000183044_048	chr16	dexseq_prepare_annotation2.py	exon	8875166	8875379	.	+	.	ENST00000268251+ENST00000566590+ENST00000569156+ENST00000567812+ENST00000425191+ENST00000396600__exon_number_048__gene_id_ENSG00000183044	ABAT	ENSG00000183044.47	1.7618523889295	15.0879720878747	1.57614406080932e-30	3.45098546859307e-28
ENSG00000145012.37	ENSG00000145012	ENSG00000145012_038	chr3	dexseq_prepare_annotation2.py	exon	188443056	188443292	.	+	.	ENST00000483938__exon_number_038__gene_id_ENSG00000145012	LPP	ENSG00000145012.37	-2.27996676414618	-16.1163330590215	1.61791493822802e-30	3.53349491884184e-28
ENSG00000128596.8	ENSG00000128596	ENSG00000128596_009	chr7	dexseq_prepare_annotation2.py	exon	128432154	128432237	.	+	.	ENST00000487361+ENST00000297788+ENST00000459946__exon_number_009__gene_id_ENSG00000128596	CCDC136	ENSG00000128596.8	3.40655190404064	14.7206829851163	1.61875573461199e-30	3.53349491884184e-28
ENSG00000177542.2	ENSG00000177542	ENSG00000177542_003	chr11	dexseq_prepare_annotation2.py	exon	792142	792217	.	-	.	ENST00000320230+ENST00000531214__exon_number_003__gene_id_ENSG00000177542	SLC25A22	ENSG00000177542.2	1.30773036827363	14.4236947838022	1.62159058145706e-30	3.53430349632981e-28
ENSG00000089053.27	ENSG00000089053	ENSG00000089053_028	chr12	dexseq_prepare_annotation2.py	exon	121766576	121766638	.	-	.	ENST00000535463__exon_number_028__gene_id_ENSG00000089053	ANAPC5	ENSG00000089053.27	-1.41854723783706	-14.7151942507928	1.67209782800437e-30	3.63885532333218e-28
ENSG00000048740	ENSG00000048740	ENSG00000048740_001	chr10	dexseq_prepare_annotation2.py	exon	11047259	11047350	.	+	.	ENST00000379261__exon_number_001__gene_id_ENSG00000048740	CELF2	ENSG00000048740	1.9583587253339	19.4739607491849	1.92762434658237e-30	4.18858167297603e-28
ENSG00000103343.ENSG00000103351.ENSG00000263212.ENSG00000262621.ENSG00000122390.63	ENSG00000103343+ENSG00000103351+ENSG00000263212+ENSG00000262621+ENSG00000122390	ENSG00000103343+ENSG00000103351+ENSG00000263212+ENSG00000262621+ENSG00000122390_064	chr16	dexseq_prepare_annotation2.py	exon	3532825	3532911	.	+	.	ENST00000571107__exon_number_064__gene_id_ENSG00000103343+ENSG00000103351+ENSG00000263212+ENSG00000262621+ENSG00000122390		ENSG00000103343.ENSG00000103351.ENSG00000263212.ENSG00000262621.ENSG00000122390.63	-1.15376183547464	-12.7034889992916	2.08955445256829e-30	4.53357447361839e-28
ENSG00000150433.45	ENSG00000150433	ENSG00000150433_046	chr11	dexseq_prepare_annotation2.py	exon	124981529	124981604	.	-	.	ENST00000529530+ENST00000531909__exon_number_046__gene_id_ENSG00000150433	TMEM218	ENSG00000150433.45	2.2861748637875	15.6599160540214	2.11242909213496e-30	4.57628086692373e-28
ENSG00000079215.30	ENSG00000079215	ENSG00000079215_031	chr5	dexseq_prepare_annotation2.py	exon	36680449	36680496	.	+	.	ENST00000506178__exon_number_031__gene_id_ENSG00000079215	SLC1A3	ENSG00000079215.30	-3.98198452047453	-16.2779591058486	2.2328075296547e-30	4.82976811840677e-28
ENSG00000100201.33	ENSG00000100201	ENSG00000100201_034	chr22	dexseq_prepare_annotation2.py	exon	38902300	38902311	.	-	.	ENST00000381633+ENST00000479734+ENST00000396821+ENST00000403230__exon_number_034__gene_id_ENSG00000100201	DDX17	ENSG00000100201.33	-1.52400291015032	-15.4721640311602	2.25149833256317e-30	4.86286340915486e-28
ENSG00000103197.52	ENSG00000103197	ENSG00000103197_053	chr16	dexseq_prepare_annotation2.py	exon	2124391	2124653	.	+	.	ENST00000463808__exon_number_053__gene_id_ENSG00000103197	TSC2	ENSG00000103197.52	2.02276631923885	13.1619829349255	2.3011269327481e-30	4.96257920009329e-28
ENSG00000260565.4	ENSG00000260565	ENSG00000260565_005	chr16	dexseq_prepare_annotation2.py	exon	2713083	2713084	.	-	.	ENST00000568395+ENST00000569465+ENST00000562807__exon_number_005__gene_id_ENSG00000260565	ERVK13-1	ENSG00000260565.4	2.85916341250217	20.0831631383751	2.49862299438592e-30	5.38040569810612e-28
ENSG00000183091.4	ENSG00000183091	ENSG00000183091_005	chr2	dexseq_prepare_annotation2.py	exon	152342274	152342447	.	-	.	ENST00000603639+ENST00000397345+ENST00000413693+ENST00000409198+ENST00000509223+ENST00000604864+ENST00000397336+ENST00000172853+ENST00000434685+ENST00000427231+ENST00000397337__exon_number_005__gene_id_ENSG00000183091	NEB	ENSG00000183091.4	1.81344472235256	13.8389562912873	2.53731848302638e-30	5.45553906456164e-28
ENSG00000185122.3	ENSG00000185122	ENSG00000185122_004	chr8	dexseq_prepare_annotation2.py	exon	145516262	145516301	.	+	.	ENST00000533240+ENST00000528988__exon_number_004__gene_id_ENSG00000185122	HSF1	ENSG00000185122.3	2.23758003056628	14.7458033017074	2.6877036536391e-30	5.77023419280455e-28
ENSG00000083845.19	ENSG00000083845	ENSG00000083845_020	chr19	dexseq_prepare_annotation2.py	exon	58905864	58905962	.	+	.	ENST00000598495+ENST00000596046+ENST00000196551+ENST00000598098+ENST00000596314+ENST00000601521+ENST00000599232__exon_number_020__gene_id_ENSG00000083845	RPS5	ENSG00000083845.19	-2.8696477628694	-15.9909780235017	2.93932254909884e-30	6.30100246239032e-28
ENSG00000125633.1	ENSG00000125633	ENSG00000125633_002	chr2	dexseq_prepare_annotation2.py	exon	118677881	118677972	.	-	.	ENST00000319432+ENST00000376300+ENST00000437999__exon_number_002__gene_id_ENSG00000125633	CCDC93	ENSG00000125633.1	-1.39330250271542	-15.1094532834251	2.99736014397955e-30	6.41582701982895e-28
ENSG00000128596.12	ENSG00000128596	ENSG00000128596_013	chr7	dexseq_prepare_annotation2.py	exon	128432482	128432482	.	+	.	ENST00000472049__exon_number_013__gene_id_ENSG00000128596	CCDC136	ENSG00000128596.12	3.32333273555433	14.6128456306219	3.06209702194858e-30	6.54462772293162e-28
ENSG00000149554.ENSG00000134910.31	ENSG00000149554+ENSG00000134910	ENSG00000149554+ENSG00000134910_032	chr11	dexseq_prepare_annotation2.py	exon	125480604	125481268	.	+	.	ENST00000531599__exon_number_032__gene_id_ENSG00000149554+ENSG00000134910		ENSG00000149554.ENSG00000134910.31	-2.12702713362921	-13.809068720489	3.11083746049486e-30	6.63890673693378e-28
ENSG00000214753.ENSG00000168000.ENSG00000234857.89	ENSG00000214753+ENSG00000168000+ENSG00000234857	ENSG00000214753+ENSG00000168000+ENSG00000234857_090	chr11	dexseq_prepare_annotation2.py	exon	62491386	62491457	.	-	.	ENST00000540127+ENST00000403734+ENST00000301785__exon_number_090__gene_id_ENSG00000214753+ENSG00000168000+ENSG00000234857		ENSG00000214753.ENSG00000168000.ENSG00000234857.89	1.59813479361298	12.8166980026917	3.23759694773612e-30	6.89916034272928e-28
ENSG00000102103.35	ENSG00000102103	ENSG00000102103_036	chrX	dexseq_prepare_annotation2.py	exon	48760420	48760420	.	+	.	ENST00000477997+ENST00000474671__exon_number_036__gene_id_ENSG00000102103	PQBP1	ENSG00000102103.35	2.33418654465862	19.3057785454972	3.26278399526753e-30	6.94251693046443e-28
ENSG00000169727.35	ENSG00000169727	ENSG00000169727_036	chr17	dexseq_prepare_annotation2.py	exon	80012374	80012385	.	+	.	ENST00000583009+ENST00000306823+ENST00000584460+ENST00000581578+ENST00000580723+ENST00000392357+ENST00000580716+ENST00000580627__exon_number_036__gene_id_ENSG00000169727	GPS1	ENSG00000169727.35	1.19919037952922	13.8561740481077	3.43049561452903e-30	7.28855803802151e-28
ENSG00000150433.46	ENSG00000150433	ENSG00000150433_047	chr11	dexseq_prepare_annotation2.py	exon	124981605	124981659	.	-	.	ENST00000529530__exon_number_047__gene_id_ENSG00000150433	TMEM218	ENSG00000150433.46	2.65819071451159	15.5631323727694	3.44665337318934e-30	7.31205473682253e-28
ENSG00000134376.11	ENSG00000134376	ENSG00000134376_012	chr1	dexseq_prepare_annotation2.py	exon	197325961	197326143	.	+	.	ENST00000535699+ENST00000484075+ENST00000538660+ENST00000367399+ENST00000367400+ENST00000543483+ENST00000475659__exon_number_012__gene_id_ENSG00000134376	CRB1	ENSG00000134376.11	-1.44485663018768	-14.7958234237744	3.97641039650718e-30	8.42347037214599e-28
ENSG00000144028.68	ENSG00000144028	ENSG00000144028_069	chr2	dexseq_prepare_annotation2.py	exon	96971131	96971253	.	-	.	ENST00000349783+ENST00000323853__exon_number_069__gene_id_ENSG00000144028	SNRNP200	ENSG00000144028.68	1.88413161923143	16.1495253480132	4.04012547456855e-30	8.54581880065338e-28
ENSG00000169727.24	ENSG00000169727	ENSG00000169727_025	chr17	dexseq_prepare_annotation2.py	exon	80010254	80010318	.	+	.	ENST00000583009+ENST00000392358+ENST00000581578+ENST00000581418+ENST00000578392+ENST00000583641+ENST00000355130+ENST00000584229+ENST00000320548+ENST00000583885+ENST00000583961__exon_number_025__gene_id_ENSG00000169727	GPS1	ENSG00000169727.24	1.16671870003541	13.8216000694685	4.33098912443407e-30	9.14757206631021e-28
ENSG00000264594.ENSG00000204580.139	ENSG00000264594+ENSG00000204580	ENSG00000264594+ENSG00000204580_140	chr6	dexseq_prepare_annotation2.py	exon	30867196	30867209	.	+	.	ENST00000454612+ENST00000418800+ENST00000376575+ENST00000376567+ENST00000376570+ENST00000452441+ENST00000446312+ENST00000376568+ENST00000376569+ENST00000508312+ENST00000324771__exon_number_140__gene_id_ENSG00000264594+ENSG00000204580		ENSG00000264594.ENSG00000204580.139	-3.17192413678275	-16.1217678688249	4.59381780558637e-30	9.68842930812584e-28
ENSG00000136546.16	ENSG00000136546	ENSG00000136546_017	chr2	dexseq_prepare_annotation2.py	exon	167301272	167301510	.	-	.	ENST00000419992+ENST00000424326+ENST00000409855__exon_number_017__gene_id_ENSG00000136546	SCN7A	ENSG00000136546.16	-3.02478376477725	-19.1925859534876	4.65785718285272e-30	9.80906420212125e-28
ENSG00000044115.56	ENSG00000044115	ENSG00000044115_057	chr5	dexseq_prepare_annotation2.py	exon	138215879	138215883	.	+	.	ENST00000524292__exon_number_057__gene_id_ENSG00000044115	CTNNA1	ENSG00000044115.56	-1.29809353198188	-13.4834263766197	4.74052742049813e-30	9.96852285859088e-28
ENSG00000113575.ENSG00000272772.ENSG00000113558.ENSG00000273345.ENSG00000006837.22	ENSG00000113575+ENSG00000272772+ENSG00000113558+ENSG00000273345+ENSG00000006837	ENSG00000113575+ENSG00000272772+ENSG00000113558+ENSG00000273345+ENSG00000006837_023	chr5	dexseq_prepare_annotation2.py	exon	133509458	133509616	.	-	.	ENST00000524288__exon_number_023__gene_id_ENSG00000113575+ENSG00000272772+ENSG00000113558+ENSG00000273345+ENSG00000006837		ENSG00000113575.ENSG00000272772.ENSG00000113558.ENSG00000273345.ENSG00000006837.22	-1.90923365568102	-12.9527246628311	4.88022198649764e-30	1.02472514751038e-27
ENSG00000212091.ENSG00000144061.30	ENSG00000212091+ENSG00000144061	ENSG00000212091+ENSG00000144061_031	chr2	dexseq_prepare_annotation2.py	exon	110922629	110922732	.	-	.	ENST00000355301+ENST00000496524+ENST00000393272+ENST00000417665+ENST00000445609+ENST00000461707+ENST00000316534__exon_number_031__gene_id_ENSG00000212091+ENSG00000144061		ENSG00000212091.ENSG00000144061.30	-2.28130409105182	-15.1626766127065	4.96166035274549e-30	1.04030204118171e-27
ENSG00000138078.33	ENSG00000138078	ENSG00000138078_034	chr2	dexseq_prepare_annotation2.py	exon	44586636	44586888	.	-	.	ENST00000260648+ENST00000378520+ENST00000409936+ENST00000410081+ENST00000425263+ENST00000378511+ENST00000426481+ENST00000438314+ENST00000409272__exon_number_034__gene_id_ENSG00000138078	PREPL	ENSG00000138078.33	1.93780862044678	15.6718716513984	5.10378808269481e-30	1.06853950409272e-27
ENSG00000172765.28	ENSG00000172765	ENSG00000172765_029	chr3	dexseq_prepare_annotation2.py	exon	129611416	129611588	.	-	.	ENST00000509440__exon_number_029__gene_id_ENSG00000172765	TMCC1	ENSG00000172765.28	1.91981767461166	16.3238008261495	5.62551439646294e-30	1.17605232673461e-27
ENSG00000036257.44	ENSG00000036257	ENSG00000036257_045	chr2	dexseq_prepare_annotation2.py	exon	225434406	225434542	.	-	.	ENST00000409096__exon_number_045__gene_id_ENSG00000036257	CUL3	ENSG00000036257.44	-2.18794958175697	-14.5088624667635	5.66702953394598e-30	1.18300685087598e-27
ENSG00000173406.ENSG00000162600.46	ENSG00000173406+ENSG00000162600	ENSG00000173406+ENSG00000162600_047	chr1	dexseq_prepare_annotation2.py	exon	58992933	58993007	.	-	.	ENST00000421528+ENST00000358603+ENST00000476933+ENST00000467509+ENST00000371226+ENST00000485760__exon_number_047__gene_id_ENSG00000173406+ENSG00000162600		ENSG00000173406.ENSG00000162600.46	2.44487500135704	13.1073779366133	5.7244597427846e-30	1.19325864112205e-27
ENSG00000138041.2	ENSG00000138041	ENSG00000138041_003	chr2	dexseq_prepare_annotation2.py	exon	55775515	55777142	.	-	.	ENST00000407823+ENST00000272313+ENST00000345102__exon_number_003__gene_id_ENSG00000138041	SMEK2	ENSG00000138041.2	-2.12786288284883	-16.8935754272661	5.76470241779442e-30	1.19990314636161e-27
ENSG00000100296.ENSG00000184117.74	ENSG00000100296+ENSG00000184117	ENSG00000100296+ENSG00000184117_075	chr22	dexseq_prepare_annotation2.py	exon	29977083	29977089	.	-	.	ENST00000496944+ENST00000216121__exon_number_075__gene_id_ENSG00000100296+ENSG00000184117		ENSG00000100296.ENSG00000184117.74	1.32377429371784	13.7786603533829	5.78529449209684e-30	1.20244411448563e-27
ENSG00000186635.ENSG00000214530.68	ENSG00000186635+ENSG00000214530	ENSG00000186635+ENSG00000214530_069	chr11	dexseq_prepare_annotation2.py	exon	72433074	72433133	.	-	.	ENST00000465814+ENST00000334211__exon_number_069__gene_id_ENSG00000186635+ENSG00000214530		ENSG00000186635.ENSG00000214530.68	1.5614207459472	13.4999419962055	5.9272479593271e-30	1.23016557393774e-27
ENSG00000187775.84	ENSG00000187775	ENSG00000187775_085	chr17	dexseq_prepare_annotation2.py	exon	76521216	76521243	.	-	.	ENST00000585328__exon_number_085__gene_id_ENSG00000187775	DNAH17	ENSG00000187775.84	1.51460369296283	12.6961275683435	7.45213074015831e-30	1.54441101999758e-27
ENSG00000147687.40	ENSG00000147687	ENSG00000147687_041	chr8	dexseq_prepare_annotation2.py	exon	125551318	125551319	.	-	.	ENST00000522927+ENST00000523214+ENST00000523152+ENST00000519776+ENST00000522280+ENST00000276692+ENST00000517678+ENST00000522310+ENST00000520938+ENST00000605953__exon_number_041__gene_id_ENSG00000147687	TATDN1	ENSG00000147687.40	1.78328917474828	14.8051710862412	7.635044375049e-30	1.58003552519322e-27
ENSG00000059758.29	ENSG00000059758	ENSG00000059758_030	chr12	dexseq_prepare_annotation2.py	exon	96707188	96707232	.	-	.	ENST00000548734+ENST00000261211+ENST00000552496+ENST00000543119+ENST00000551816+ENST00000542666__exon_number_030__gene_id_ENSG00000059758	CDK17	ENSG00000059758.29	3.47376483893894	14.4563363508222	7.73644973984022e-30	1.59871392873156e-27
ENSG00000111077.47	ENSG00000111077	ENSG00000111077_048	chr12	dexseq_prepare_annotation2.py	exon	53454129	53454188	.	+	.	ENST00000551583__exon_number_048__gene_id_ENSG00000111077	TENC1	ENSG00000111077.47	3.30689545794189	16.5094909446766	8.17534375227891e-30	1.68697924251162e-27
ENSG00000169727.28	ENSG00000169727	ENSG00000169727_029	chr17	dexseq_prepare_annotation2.py	exon	80011102	80011109	.	+	.	ENST00000392357__exon_number_029__gene_id_ENSG00000169727	GPS1	ENSG00000169727.28	1.26473608355549	13.7224181470341	8.45353445661475e-30	1.74154793247774e-27
ENSG00000184779.29	ENSG00000184779	ENSG00000184779_030	chr15	dexseq_prepare_annotation2.py	exon	82824868	82824972	.	-	.	ENST00000330339__exon_number_030__gene_id_ENSG00000184779	RPS17	ENSG00000184779.29	2.30810755668532	19.0036754331284	8.46407863259944e-30	1.74154793247774e-27
ENSG00000005884.11	ENSG00000005884	ENSG00000005884_012	chr17	dexseq_prepare_annotation2.py	exon	48141972	48142153	.	+	.	ENST00000570989+ENST00000508100__exon_number_012__gene_id_ENSG00000005884	ITGA3	ENSG00000005884.11	1.33020054490913	16.231735832987	8.49802131732042e-30	1.74602683550268e-27
ENSG00000007545.ENSG00000261732.ENSG00000206053.10	ENSG00000007545+ENSG00000261732+ENSG00000206053	ENSG00000007545+ENSG00000261732+ENSG00000206053_011	chr16	dexseq_prepare_annotation2.py	exon	1695376	1695424	.	+	.	ENST00000454337__exon_number_011__gene_id_ENSG00000007545+ENSG00000261732+ENSG00000206053		ENSG00000007545.ENSG00000261732.ENSG00000206053.10	-2.0066531981879	-14.7807478872184	8.75282100056982e-30	1.79580589149459e-27
ENSG00000091536.74	ENSG00000091536	ENSG00000091536_075	chr17	dexseq_prepare_annotation2.py	exon	18062662	18062919	.	+	.	ENST00000433411__exon_number_075__gene_id_ENSG00000091536	MYO15A	ENSG00000091536.74	-1.44658215209452	-12.8767762900804	8.93464312813493e-30	1.83049139276459e-27
ENSG00000265759.ENSG00000132026.ENSG00000095066.7	ENSG00000265759+ENSG00000132026+ENSG00000095066	ENSG00000265759+ENSG00000132026+ENSG00000095066_008	chr19	dexseq_prepare_annotation2.py	exon	12874537	12874572	.	-	.	ENST00000586710+ENST00000264827+ENST00000397668__exon_number_008__gene_id_ENSG00000265759+ENSG00000132026+ENSG00000095066		ENSG00000265759.ENSG00000132026.ENSG00000095066.7	-6.4890967419701	-12.4886874665883	8.95088328057737e-30	1.83120260187938e-27
ENSG00000088205	ENSG00000088205	ENSG00000088205_001	chr2	dexseq_prepare_annotation2.py	exon	118572226	118572438	.	+	.	ENST00000263239__exon_number_001__gene_id_ENSG00000088205	DDX18	ENSG00000088205	2.40162403054724	20.4171087241035	9.2690223219031e-30	1.893587319446e-27
ENSG00000170421.21	ENSG00000170421	ENSG00000170421_022	chr12	dexseq_prepare_annotation2.py	exon	53295732	53295856	.	-	.	ENST00000546583+ENST00000546826+ENST00000548998+ENST00000546900+ENST00000552551+ENST00000549176+ENST00000546897+ENST00000550170+ENST00000547413+ENST00000552150+ENST00000293308__exon_number_022__gene_id_ENSG00000170421	KRT8	ENSG00000170421.21	-1.62115431313365	-14.0573945843183	9.44792866603185e-30	1.92739088731384e-27
ENSG00000234377.8	ENSG00000234377	ENSG00000234377_009	chr13	dexseq_prepare_annotation2.py	exon	78629290	78629330	.	+	.	ENST00000606803__exon_number_009__gene_id_ENSG00000234377	RNF219-AS1	ENSG00000234377.8	1.98447017916843	16.4733755903611	9.55651624754655e-30	1.94677367132016e-27
ENSG00000005884.3	ENSG00000005884	ENSG00000005884_004	chr17	dexseq_prepare_annotation2.py	exon	48133474	48133801	.	+	.	ENST00000320031+ENST00000505306__exon_number_004__gene_id_ENSG00000005884	ITGA3	ENSG00000005884.3	1.4772342170135	16.2051526815691	9.57489997778211e-30	1.94775195817541e-27
ENSG00000123213.25	ENSG00000123213	ENSG00000123213_026	chr5	dexseq_prepare_annotation2.py	exon	65108099	65108218	.	+	.	ENST00000502464+ENST00000511299+ENST00000506799+ENST00000509935+ENST00000380985__exon_number_026__gene_id_ENSG00000123213	NLN	ENSG00000123213.25	-1.85180855689097	-15.0393146966612	9.59433011413368e-30	1.94894003492671e-27
ENSG00000111077.23	ENSG00000111077	ENSG00000111077_024	chr12	dexseq_prepare_annotation2.py	exon	53450797	53450880	.	+	.	ENST00000379902+ENST00000546602+ENST00000451358+ENST00000314250+ENST00000314276+ENST00000549700+ENST00000552570+ENST00000549311__exon_number_024__gene_id_ENSG00000111077	TENC1	ENSG00000111077.23	3.32330284431892	16.4645986879792	9.92626689000368e-30	2.01351586067341e-27
ENSG00000091536.71	ENSG00000091536	ENSG00000091536_072	chr17	dexseq_prepare_annotation2.py	exon	18061837	18061952	.	+	.	ENST00000578472+ENST00000205890+ENST00000418233__exon_number_072__gene_id_ENSG00000091536	MYO15A	ENSG00000091536.71	-1.43023878328355	-12.8631614744466	9.95688468491436e-30	2.01687387474241e-27
ENSG00000173715.ENSG00000173653.8	ENSG00000173715+ENSG00000173653	ENSG00000173715+ENSG00000173653_009	chr11	dexseq_prepare_annotation2.py	exon	66515850	66515864	.	+	.	ENST00000346672+ENST00000532565+ENST00000525908+ENST00000360962+ENST00000534325__exon_number_009__gene_id_ENSG00000173715+ENSG00000173653		ENSG00000173715.ENSG00000173653.8	1.54577988007837	16.19180236945	1.01665020858965e-29	2.05642956790503e-27
ENSG00000187741.57	ENSG00000187741	ENSG00000187741_058	chr16	dexseq_prepare_annotation2.py	exon	89836668	89836837	.	-	.	ENST00000561667__exon_number_058__gene_id_ENSG00000187741	FANCA	ENSG00000187741.57	-5.53881360807662	-13.6352048607185	1.0181479640141e-29	2.0565585065233e-27
ENSG00000263072.23	ENSG00000263072	ENSG00000263072_024	chr16	dexseq_prepare_annotation2.py	exon	3182947	3183195	.	-	.	ENST00000571449__exon_number_024__gene_id_ENSG00000263072	RP11-473M20.14	ENSG00000263072.23	1.68224754909399	15.0225432663842	1.04955355156466e-29	2.11701298861522e-27
ENSG00000018408.37	ENSG00000018408	ENSG00000018408_038	chr3	dexseq_prepare_annotation2.py	exon	149454339	149454501	.	-	.	ENST00000474080__exon_number_038__gene_id_ENSG00000018408	WWTR1	ENSG00000018408.37	-1.75432857094623	-16.4455852440365	1.07774240155504e-29	2.16919497684061e-27
ENSG00000124721	ENSG00000124721	ENSG00000124721_001	chr6	dexseq_prepare_annotation2.py	exon	38683117	38683191	.	+	.	ENST00000449981__exon_number_001__gene_id_ENSG00000124721	DNAH8	ENSG00000124721	1.82733429844759	13.2397913368073	1.07844896800663e-29	2.16919497684061e-27
ENSG00000123104.49	ENSG00000123104	ENSG00000123104_050	chr12	dexseq_prepare_annotation2.py	exon	26809230	26809481	.	-	.	ENST00000381340__exon_number_050__gene_id_ENSG00000123104	ITPR2	ENSG00000123104.49	1.18982886484652	14.0254752095276	1.15613041079047e-29	2.32218670311896e-27
ENSG00000013441.9	ENSG00000013441	ENSG00000013441_010	chr2	dexseq_prepare_annotation2.py	exon	201718055	201718172	.	-	.	ENST00000409769+ENST00000321356+ENST00000473565+ENST00000496205+ENST00000409403+ENST00000461326+ENST00000461981+ENST00000434813+ENST00000472679+ENST00000432425+ENST00000464454__exon_number_010__gene_id_ENSG00000013441	CLK1	ENSG00000013441.9	1.50354039047496	15.1570451043236	1.16231621734581e-29	2.33134623326174e-27
ENSG00000137776.43	ENSG00000137776	ENSG00000137776_044	chr15	dexseq_prepare_annotation2.py	exon	59191810	59191903	.	-	.	ENST00000380516+ENST00000480144+ENST00000249736+ENST00000559880__exon_number_044__gene_id_ENSG00000137776	SLTM	ENSG00000137776.43	1.39036334915558	13.3548043364363	1.191947685436e-29	2.38744124876304e-27
ENSG00000173406.ENSG00000162600.47	ENSG00000173406+ENSG00000162600	ENSG00000173406+ENSG00000162600_048	chr1	dexseq_prepare_annotation2.py	exon	58996273	58996309	.	-	.	ENST00000421528+ENST00000358603+ENST00000467509+ENST00000476933+ENST00000371226__exon_number_048__gene_id_ENSG00000173406+ENSG00000162600		ENSG00000173406.ENSG00000162600.47	2.19277953913641	13.0108582167354	1.20132839740048e-29	2.4028746088758e-27
ENSG00000266967.ENSG00000267060.ENSG00000108825.35	ENSG00000266967+ENSG00000267060+ENSG00000108825	ENSG00000266967+ENSG00000267060+ENSG00000108825_036	chr17	dexseq_prepare_annotation2.py	exon	41108421	41108421	.	-	.	ENST00000491665+ENST00000421990+ENST00000427569+ENST00000486664+ENST00000450475+ENST00000423601+ENST00000591910+ENST00000430739+ENST00000483774+ENST00000409399+ENST00000409103+ENST00000478040+ENST00000441280+ENST00000360221__exon_number_036__gene_id_ENSG00000266967+ENSG00000267060+ENSG00000108825		ENSG00000266967.ENSG00000267060.ENSG00000108825.35	-1.43650985144886	-13.4984732283938	1.22011462857598e-29	2.43705152128087e-27
ENSG00000175198.15	ENSG00000175198	ENSG00000175198_016	chr13	dexseq_prepare_annotation2.py	exon	100925450	100925600	.	+	.	ENST00000376285+ENST00000376286+ENST00000376279__exon_number_016__gene_id_ENSG00000175198	PCCA	ENSG00000175198.15	2.04047527762725	15.9096015308483	1.22999495720134e-29	2.45336949648284e-27
ENSG00000088247.ENSG00000266722.46	ENSG00000088247+ENSG00000266722	ENSG00000088247+ENSG00000266722_047	chr19	dexseq_prepare_annotation2.py	exon	6424464	6424540	.	-	.	ENST00000599395+ENST00000398148__exon_number_047__gene_id_ENSG00000088247+ENSG00000266722		ENSG00000088247.ENSG00000266722.46	0.987393387398433	14.275251107938	1.25681936081577e-29	2.50339215267599e-27
ENSG00000141030.23	ENSG00000141030	ENSG00000141030_024	chr17	dexseq_prepare_annotation2.py	exon	17165360	17165420	.	-	.	ENST00000417352+ENST00000583160+ENST00000577210+ENST00000268717+ENST00000477299+ENST00000584216+ENST00000539941+ENST00000439936+ENST00000486810+ENST00000578317+ENST00000492672+ENST00000577246__exon_number_024__gene_id_ENSG00000141030	COPS3	ENSG00000141030.23	2.13233871462566	15.3005919285029	1.30779143698271e-29	2.60130781348129e-27
ENSG00000100029.7	ENSG00000100029	ENSG00000100029_008	chr22	dexseq_prepare_annotation2.py	exon	30974824	30974982	.	-	.	ENST00000402284+ENST00000405677+ENST00000354694+ENST00000402281+ENST00000335214+ENST00000441668+ENST00000488719__exon_number_008__gene_id_ENSG00000100029	PES1	ENSG00000100029.7	-1.95826456479628	-14.0033072999835	1.3301687437163e-29	2.64215360169787e-27
ENSG00000175356.39	ENSG00000175356	ENSG00000175356_040	chr11	dexseq_prepare_annotation2.py	exon	9088298	9088360	.	-	.	ENST00000450649+ENST00000520467+ENST00000309263+ENST00000457346__exon_number_040__gene_id_ENSG00000175356	SCUBE2	ENSG00000175356.39	1.98137145502394	14.3541650002159	1.41830609872775e-29	2.81332686772949e-27
ENSG00000013441.18	ENSG00000013441	ENSG00000013441_019	chr2	dexseq_prepare_annotation2.py	exon	201721614	201721708	.	-	.	ENST00000409769+ENST00000321356+ENST00000473565+ENST00000409403+ENST00000461981+ENST00000434813+ENST00000432425__exon_number_019__gene_id_ENSG00000013441	CLK1	ENSG00000013441.18	-2.25937442466774	-15.1144305084425	1.45243256390164e-29	2.87704021114401e-27
ENSG00000188690.27	ENSG00000188690	ENSG00000188690_028	chr10	dexseq_prepare_annotation2.py	exon	127505095	127505201	.	-	.	ENST00000368786__exon_number_028__gene_id_ENSG00000188690	UROS	ENSG00000188690.27	1.61887898374133	15.6565658290428	1.45904489206559e-29	2.88615179456279e-27
ENSG00000160214.1	ENSG00000160214	ENSG00000160214_002	chr21	dexseq_prepare_annotation2.py	exon	45209440	45209457	.	+	.	ENST00000483896+ENST00000497547+ENST00000475534__exon_number_002__gene_id_ENSG00000160214	RRP1	ENSG00000160214.1	3.00750389210185	27.7043743110186	1.52580579615598e-29	3.0140549124534e-27
ENSG00000236107.5	ENSG00000236107	ENSG00000236107_006	chr2	dexseq_prepare_annotation2.py	exon	166892575	166892575	.	+	.	ENST00000599041__exon_number_006__gene_id_ENSG00000236107	AC010127.3	ENSG00000236107.5	-1.58308476317148	-15.8615217201696	1.53875995218506e-29	3.03546328779526e-27
ENSG00000221968.2	ENSG00000221968	ENSG00000221968_003	chr11	dexseq_prepare_annotation2.py	exon	61640998	61640998	.	-	.	ENST00000278829+ENST00000527697+ENST00000533676__exon_number_003__gene_id_ENSG00000221968	FADS3	ENSG00000221968.2	-3.13687220235234	-15.8539796579162	1.59382304013843e-29	3.13976570955182e-27
ENSG00000011422.17	ENSG00000011422	ENSG00000011422_018	chr19	dexseq_prepare_annotation2.py	exon	44160793	44160954	.	-	.	ENST00000594364__exon_number_018__gene_id_ENSG00000011422	PLAUR	ENSG00000011422.17	-2.42518953481114	-16.9656896125286	1.66877644054433e-29	3.28291132603271e-27
ENSG00000272333.ENSG00000105663.6	ENSG00000272333+ENSG00000105663	ENSG00000272333+ENSG00000105663_007	chr19	dexseq_prepare_annotation2.py	exon	36213261	36213374	.	+	.	ENST00000420124+ENST00000607650+ENST00000222270__exon_number_007__gene_id_ENSG00000272333+ENSG00000105663		ENSG00000272333.ENSG00000105663.6	-3.84220996934648	-27.6369549385643	1.68930454407683e-29	3.31874291205056e-27
ENSG00000013573.13	ENSG00000013573	ENSG00000013573_014	chr12	dexseq_prepare_annotation2.py	exon	31227154	31227197	.	+	.	ENST00000542244__exon_number_014__gene_id_ENSG00000013573	DDX11	ENSG00000013573.13	-2.18481366298059	-13.961305982712	1.73509149898368e-29	3.40403115107723e-27
ENSG00000103343.ENSG00000103351.ENSG00000263212.ENSG00000262621.ENSG00000122390.97	ENSG00000103343+ENSG00000103351+ENSG00000263212+ENSG00000262621+ENSG00000122390	ENSG00000103343+ENSG00000103351+ENSG00000263212+ENSG00000262621+ENSG00000122390_098	chr16	dexseq_prepare_annotation2.py	exon	3536961	3536963	.	+	.	ENST00000407558__exon_number_098__gene_id_ENSG00000103343+ENSG00000103351+ENSG00000263212+ENSG00000262621+ENSG00000122390		ENSG00000103343.ENSG00000103351.ENSG00000263212.ENSG00000262621.ENSG00000122390.97	-1.34076850572351	-12.4553666142774	1.75325290480472e-29	3.43496255241474e-27
ENSG00000188130.ENSG00000100429.61	ENSG00000188130+ENSG00000100429	ENSG00000188130+ENSG00000100429_062	chr22	dexseq_prepare_annotation2.py	exon	50689335	50689401	.	-	.	ENST00000482213+ENST00000497036+ENST00000489424+ENST00000470965__exon_number_062__gene_id_ENSG00000188130+ENSG00000100429		ENSG00000188130.ENSG00000100429.61	-1.64913600309208	-15.2293115341096	1.88093236740919e-29	3.68008395098573e-27
ENSG00000123213.17	ENSG00000123213	ENSG00000123213_018	chr5	dexseq_prepare_annotation2.py	exon	65084190	65084311	.	+	.	ENST00000502464+ENST00000506539+ENST00000509935+ENST00000511299+ENST00000506799+ENST00000380985__exon_number_018__gene_id_ENSG00000123213	NLN	ENSG00000123213.17	-2.44366472565019	-14.9131176718294	1.88674688624806e-29	3.68643094274514e-27
ENSG00000116698.11	ENSG00000116698	ENSG00000116698_012	chr1	dexseq_prepare_annotation2.py	exon	183471388	183471422	.	+	.	ENST00000502375+ENST00000367537+ENST00000507691__exon_number_012__gene_id_ENSG00000116698	SMG7	ENSG00000116698.11	-1.49705306903361	-15.8173099721331	1.89113743776835e-29	3.6899822226214e-27
ENSG00000116128.12	ENSG00000116128	ENSG00000116128_013	chr1	dexseq_prepare_annotation2.py	exon	147094072	147094332	.	+	.	ENST00000234739__exon_number_013__gene_id_ENSG00000116128	BCL9	ENSG00000116128.12	-1.95701382395479	-18.7507033108267	1.89523614601173e-29	3.69295518217364e-27
ENSG00000168393.15	ENSG00000168393	ENSG00000168393_016	chr2	dexseq_prepare_annotation2.py	exon	242626128	242626140	.	-	.	ENST00000464603+ENST00000400770+ENST00000305784+ENST00000493095+ENST00000432348__exon_number_016__gene_id_ENSG00000168393	DTYMK	ENSG00000168393.15	-1.36355785768052	-17.7139390409654	1.93721927239501e-29	3.76963945063752e-27
ENSG00000151789.26	ENSG00000151789	ENSG00000151789_027	chr3	dexseq_prepare_annotation2.py	exon	22175811	22175883	.	-	.	ENST00000497570__exon_number_027__gene_id_ENSG00000151789	ZNF385D	ENSG00000151789.26	-2.23504248255463	-14.2948977223556	2.01661626379708e-29	3.91882097886085e-27
ENSG00000104447.22	ENSG00000104447	ENSG00000104447_023	chr8	dexseq_prepare_annotation2.py	exon	116673797	116673905	.	-	.	ENST00000395713__exon_number_023__gene_id_ENSG00000104447	TRPS1	ENSG00000104447.22	2.18839707283761	15.2090685364054	2.08565684611268e-29	4.04750074792365e-27
ENSG00000180448.40	ENSG00000180448	ENSG00000180448_041	chr19	dexseq_prepare_annotation2.py	exon	1082956	1083065	.	+	.	ENST00000591169+ENST00000590214+ENST00000313093+ENST00000587602+ENST00000586866+ENST00000539243+ENST00000536472+ENST00000543365+ENST00000590577+ENST00000590512+ENST00000586378+ENST00000592297__exon_number_041__gene_id_ENSG00000180448	HMHA1	ENSG00000180448.40	1.6607505345406	13.9286577719425	2.13335187823068e-29	4.1344647690905e-27
ENSG00000187240.74	ENSG00000187240	ENSG00000187240_075	chr11	dexseq_prepare_annotation2.py	exon	103130617	103130706	.	+	.	ENST00000375735+ENST00000398093__exon_number_075__gene_id_ENSG00000187240	DYNC2H1	ENSG00000187240.74	1.77503880217788	13.7790702669294	2.1442629512175e-29	4.1500024645473e-27
ENSG00000204677.29	ENSG00000204677	ENSG00000204677_030	chr5	dexseq_prepare_annotation2.py	exon	177475666	177475776	.	+	.	ENST00000507848+ENST00000511189__exon_number_030__gene_id_ENSG00000204677	FAM153C	ENSG00000204677.29	1.65759763394252	14.0076089464338	2.16258145482946e-29	4.17981528546439e-27
ENSG00000223745.61	ENSG00000223745	ENSG00000223745_062	chr1	dexseq_prepare_annotation2.py	exon	93811203	93811280	.	-	.	ENST00000449305__exon_number_062__gene_id_ENSG00000223745	RP4-717I23.3	ENSG00000223745.61	3.73433884487832	12.9984225810974	2.17385114111007e-29	4.19594231090201e-27
ENSG00000133318.10	ENSG00000133318	ENSG00000133318_011	chr11	dexseq_prepare_annotation2.py	exon	63481443	63481638	.	+	.	ENST00000338850+ENST00000538995__exon_number_011__gene_id_ENSG00000133318	RTN3	ENSG00000133318.10	-3.33744808888122	-15.377015076192	2.19624770339379e-29	4.23347408450018e-27
ENSG00000166311.24	ENSG00000166311	ENSG00000166311_025	chr11	dexseq_prepare_annotation2.py	exon	6415126	6415271	.	+	.	ENST00000299397+ENST00000532367+ENST00000356761+ENST00000533123+ENST00000531336+ENST00000534405+ENST00000526280+ENST00000531303+ENST00000527275+ENST00000342245__exon_number_025__gene_id_ENSG00000166311	SMPD1	ENSG00000166311.24	2.21076329165447	18.1332965198286	2.36657412325243e-29	4.55567107030873e-27
ENSG00000222750.ENSG00000103534.22	ENSG00000222750+ENSG00000103534	ENSG00000222750+ENSG00000103534_023	chr16	dexseq_prepare_annotation2.py	exon	19481003	19481147	.	+	.	ENST00000219821+ENST00000564959+ENST00000381414+ENST00000542583+ENST00000396229+ENST00000567478+ENST00000541464+ENST00000561503__exon_number_023__gene_id_ENSG00000222750+ENSG00000103534		ENSG00000222750.ENSG00000103534.22	2.22987770153483	15.0198604471007	2.38320715511345e-29	4.58154005008426e-27
ENSG00000163491.56	ENSG00000163491	ENSG00000163491_057	chr3	dexseq_prepare_annotation2.py	exon	27393956	27394016	.	-	.	ENST00000435750+ENST00000429845+ENST00000341435+ENST00000491627__exon_number_057__gene_id_ENSG00000163491	NEK10	ENSG00000163491.56	-1.80203865156283	-13.5041923820797	2.48829283151472e-29	4.77524187656967e-27
ENSG00000129270.20	ENSG00000129270	ENSG00000129270_021	chr17	dexseq_prepare_annotation2.py	exon	34122629	34122651	.	-	.	ENST00000250144+ENST00000587639+ENST00000589103__exon_number_021__gene_id_ENSG00000129270	MMP28	ENSG00000129270.20	-1.90571926106269	-18.6654818660835	2.4906256222756e-29	4.77524187656967e-27
ENSG00000128596.22	ENSG00000128596	ENSG00000128596_023	chr7	dexseq_prepare_annotation2.py	exon	128445413	128445578	.	+	.	ENST00000297788+ENST00000464832+ENST00000378685+ENST00000480137+ENST00000494552+ENST00000487361__exon_number_023__gene_id_ENSG00000128596	CCDC136	ENSG00000128596.22	3.3542673776103	14.2557866649386	2.54422808644172e-29	4.86861513211497e-27
ENSG00000259244.ENSG00000230373.ENSG00000189136.35	ENSG00000259244+ENSG00000230373+ENSG00000189136	ENSG00000259244+ENSG00000230373+ENSG00000189136_036	chr15	dexseq_prepare_annotation2.py	exon	85113718	85113744	.	-	.	ENST00000559871+ENST00000561403+ENST00000339094__exon_number_036__gene_id_ENSG00000259244+ENSG00000230373+ENSG00000189136		ENSG00000259244.ENSG00000230373.ENSG00000189136.35	-2.18552533108047	-15.3472644418126	2.54611600697721e-29	4.86861513211497e-27
ENSG00000263053.ENSG00000171282.13	ENSG00000263053+ENSG00000171282	ENSG00000263053+ENSG00000171282_014	chr17	dexseq_prepare_annotation2.py	exon	79410491	79410590	.	+	.	ENST00000571813+ENST00000307745+ENST00000570375__exon_number_014__gene_id_ENSG00000263053+ENSG00000171282		ENSG00000263053.ENSG00000171282.13	1.73225959832825	14.7077759369509	2.70352218359606e-29	5.16271939968125e-27
ENSG00000036257.46	ENSG00000036257	ENSG00000036257_047	chr2	dexseq_prepare_annotation2.py	exon	225450066	225450110	.	-	.	ENST00000344951__exon_number_047__gene_id_ENSG00000036257	CUL3	ENSG00000036257.46	-2.14631848226632	-14.2453230786238	2.7074944568682e-29	5.16342955509094e-27
ENSG00000151576.17	ENSG00000151576	ENSG00000151576_018	chr3	dexseq_prepare_annotation2.py	exon	113785092	113785130	.	+	.	ENST00000281273+ENST00000467703+ENST00000479882+ENST00000466050+ENST00000482307+ENST00000466870+ENST00000472599+ENST00000490183+ENST00000460163+ENST00000485050__exon_number_018__gene_id_ENSG00000151576	QTRTD1	ENSG00000151576.17	-3.68474863654931	-13.8892578757358	2.7377292738127e-29	5.21415628612617e-27
ENSG00000104447.24	ENSG00000104447	ENSG00000104447_025	chr8	dexseq_prepare_annotation2.py	exon	116680209	116680234	.	-	.	ENST00000520276+ENST00000451156__exon_number_025__gene_id_ENSG00000104447	TRPS1	ENSG00000104447.24	3.17982147872807	15.1520685244318	2.79058558006357e-29	5.30777519620235e-27
ENSG00000085999.2	ENSG00000085999	ENSG00000085999_003	chr1	dexseq_prepare_annotation2.py	exon	46713372	46713403	.	+	.	ENST00000442598+ENST00000493985+ENST00000463715__exon_number_003__gene_id_ENSG00000085999	RAD54L	ENSG00000085999.2	-1.91564891645236	-14.696300447816	2.87953618837388e-29	5.46970759448032e-27
ENSG00000106638.26	ENSG00000106638	ENSG00000106638_027	chr7	dexseq_prepare_annotation2.py	exon	72988713	72988774	.	-	.	ENST00000469518+ENST00000465279+ENST00000433464+ENST00000305632+ENST00000452125+ENST00000459913+ENST00000479892+ENST00000426966+ENST00000452475+ENST00000437521+ENST00000450285+ENST00000424598+ENST00000476136+ENST00000496056+ENST00000432538+ENST00000435792__exon_number_027__gene_id_ENSG00000106638	TBL2	ENSG00000106638.26	2.59849299955576	21.9899902863489	2.89268365177979e-29	5.487413234824e-27
ENSG00000141480.47	ENSG00000141480	ENSG00000141480_048	chr17	dexseq_prepare_annotation2.py	exon	4623703	4623767	.	+	.	ENST00000575877+ENST00000269260+ENST00000412477+ENST00000346341+ENST00000571206+ENST00000572457+ENST00000381488+ENST00000574954__exon_number_048__gene_id_ENSG00000141480	ARRB2	ENSG00000141480.47	1.70554290083714	14.0452560709477	2.91321289218808e-29	5.51905680987278e-27
ENSG00000159216.45	ENSG00000159216	ENSG00000159216_046	chr21	dexseq_prepare_annotation2.py	exon	37376862	37376965	.	-	.	ENST00000475045__exon_number_046__gene_id_ENSG00000159216	RUNX1	ENSG00000159216.45	-1.64162304256702	-15.3179844406918	2.94512441263969e-29	5.57215207638384e-27
ENSG00000141480.43	ENSG00000141480	ENSG00000141480_044	chr17	dexseq_prepare_annotation2.py	exon	4622714	4622715	.	+	.	ENST00000269260+ENST00000346341+ENST00000571206+ENST00000572457+ENST00000412477+ENST00000381488+ENST00000574954+ENST00000576235__exon_number_044__gene_id_ENSG00000141480	ARRB2	ENSG00000141480.43	1.45454041606231	14.0341885145407	3.1182700633413e-29	5.89196923048704e-27
ENSG00000111641.11	ENSG00000111641	ENSG00000111641_012	chr12	dexseq_prepare_annotation2.py	exon	6669864	6669909	.	-	.	ENST00000399466+ENST00000382421+ENST00000544630+ENST00000542015+ENST00000541778+ENST00000536506+ENST00000322166+ENST00000537442+ENST00000545200+ENST00000537708__exon_number_012__gene_id_ENSG00000111641	NOP2	ENSG00000111641.11	-1.65886246633167	-13.4133277878817	3.1788738444768e-29	5.99857677181514e-27
ENSG00000223745.69	ENSG00000223745	ENSG00000223745_070	chr1	dexseq_prepare_annotation2.py	exon	93811404	93811405	.	-	.	ENST00000452347+ENST00000451302__exon_number_070__gene_id_ENSG00000223745	RP4-717I23.3	ENSG00000223745.69	3.91521252207851	12.9378547880485	3.43710313266344e-29	6.47733602581684e-27
ENSG00000164924.29	ENSG00000164924	ENSG00000164924_030	chr8	dexseq_prepare_annotation2.py	exon	101960891	101960960	.	-	.	ENST00000419477+ENST00000457309+ENST00000395948+ENST00000418997+ENST00000480304+ENST00000437293+ENST00000521328+ENST00000395956+ENST00000517727+ENST00000518736+ENST00000395958+ENST00000521607+ENST00000395957+ENST00000353245+ENST00000395953+ENST00000523131+ENST00000395951__exon_number_030__gene_id_ENSG00000164924	YWHAZ	ENSG00000164924.29	2.39687680801436	14.0119862460865	3.57425615758667e-29	6.72696585732253e-27
ENSG00000103343.ENSG00000103351.ENSG00000263212.ENSG00000262621.ENSG00000122390.66	ENSG00000103343+ENSG00000103351+ENSG00000263212+ENSG00000262621+ENSG00000122390	ENSG00000103343+ENSG00000103351+ENSG00000263212+ENSG00000262621+ENSG00000122390_067	chr16	dexseq_prepare_annotation2.py	exon	3533386	3533388	.	+	.	ENST00000573345+ENST00000407558+ENST00000571798+ENST00000573580+ENST00000575936+ENST00000575754+ENST00000610180+ENST00000570551+ENST00000575785+ENST00000573593+ENST00000360862+ENST00000608993+ENST00000574380+ENST00000424546+ENST00000608722+ENST00000414063+ENST00000572131+ENST00000572584+ENST00000572739+ENST00000575076+ENST00000572757__exon_number_067__gene_id_ENSG00000103343+ENSG00000103351+ENSG0…		ENSG00000103343.ENSG00000103351.ENSG00000263212.ENSG00000262621.ENSG00000122390.66	-1.1486663224346	-12.3697001883455	3.64180751143237e-29	6.84511848803473e-27
ENSG00000147889.14	ENSG00000147889	ENSG00000147889_015	chr9	dexseq_prepare_annotation2.py	exon	21970441	21970466	.	-	.	ENST00000577854+ENST00000380150__exon_number_015__gene_id_ENSG00000147889	CDKN2A	ENSG00000147889.14	1.4328406329228	16.449516789498	3.66445723207271e-29	6.87867545841942e-27
ENSG00000116698.40	ENSG00000116698	ENSG00000116698_041	chr1	dexseq_prepare_annotation2.py	exon	183515265	183515472	.	+	.	ENST00000367537+ENST00000508461+ENST00000507469+ENST00000515829+ENST00000347615+ENST00000456731__exon_number_041__gene_id_ENSG00000116698	SMG7	ENSG00000116698.40	1.61332093884261	15.6737850807486	3.69965401493089e-29	6.93566642148084e-27
ENSG00000221978.50	ENSG00000221978	ENSG00000221978_051	chr1	dexseq_prepare_annotation2.py	exon	1334052	1334336	.	-	.	ENST00000497013__exon_number_051__gene_id_ENSG00000221978	CCNL2	ENSG00000221978.50	-5.26235744723664	-15.9042728670716	3.71800130039783e-29	6.96096240853725e-27
ENSG00000036257.35	ENSG00000036257	ENSG00000036257_036	chr2	dexseq_prepare_annotation2.py	exon	225400324	225400358	.	-	.	ENST00000409777+ENST00000546102+ENST00000409096+ENST00000432260+ENST00000264414+ENST00000436172+ENST00000344951__exon_number_036__gene_id_ENSG00000036257	CUL3	ENSG00000036257.35	-2.03998869423455	-14.1903260361491	3.75490907602156e-29	7.01897692891557e-27
ENSG00000175575.41	ENSG00000175575	ENSG00000175575_042	chr11	dexseq_prepare_annotation2.py	exon	73638771	73638773	.	+	.	ENST00000544552+ENST00000310571+ENST00000536003__exon_number_042__gene_id_ENSG00000175575	PAAF1	ENSG00000175575.41	2.30323714098647	13.6927975379276	3.75877659724513e-29	7.01897692891557e-27
ENSG00000113648.30	ENSG00000113648	ENSG00000113648_031	chr5	dexseq_prepare_annotation2.py	exon	134696295	134696297	.	-	.	ENST00000312469+ENST00000511689+ENST00000510038+ENST00000512507+ENST00000506671+ENST00000513210+ENST00000360597__exon_number_031__gene_id_ENSG00000113648	H2AFY	ENSG00000113648.30	1.4903958659474	16.4216005700548	4.11973839761572e-29	7.68301746186299e-27
ENSG00000135336.11	ENSG00000135336	ENSG00000135336_012	chr6	dexseq_prepare_annotation2.py	exon	88315635	88315739	.	+	.	ENST00000417380+ENST00000546266+ENST00000392844+ENST00000257789__exon_number_012__gene_id_ENSG00000135336	ORC3	ENSG00000135336.11	1.7346839931652	15.6486295252311	4.16250809091601e-29	7.75269834860439e-27
ENSG00000066926	ENSG00000066926	ENSG00000066926_001	chr18	dexseq_prepare_annotation2.py	exon	55215515	55216741	.	-	.	ENST00000262093__exon_number_001__gene_id_ENSG00000066926	FECH	ENSG00000066926	4.08299475553634	19.8522193336496	4.39884209054238e-29	8.18224566447411e-27
ENSG00000123213.26	ENSG00000123213	ENSG00000123213_027	chr5	dexseq_prepare_annotation2.py	exon	65114549	65114811	.	+	.	ENST00000515595__exon_number_027__gene_id_ENSG00000123213	NLN	ENSG00000123213.26	-1.43810125471695	-14.7438569665067	4.68570200634564e-29	8.70454121549284e-27
ENSG00000196367.ENSG00000242687.25	ENSG00000196367+ENSG00000242687	ENSG00000196367+ENSG00000242687_026	chr7	dexseq_prepare_annotation2.py	exon	98519376	98519576	.	+	.	ENST00000355540+ENST00000446306+ENST00000456197+ENST00000359863__exon_number_026__gene_id_ENSG00000196367+ENSG00000242687		ENSG00000196367.ENSG00000242687.25	-1.57893689938706	-12.8283461974103	4.86780517590738e-29	9.03113251865983e-27
ENSG00000187240.73	ENSG00000187240	ENSG00000187240_074	chr11	dexseq_prepare_annotation2.py	exon	103128337	103128480	.	+	.	ENST00000375735+ENST00000398093__exon_number_074__gene_id_ENSG00000187240	DYNC2H1	ENSG00000187240.73	1.78373767937941	13.6507887511003	4.94061767866757e-29	9.15437730168931e-27
ENSG00000137776.50	ENSG00000137776	ENSG00000137776_051	chr15	dexseq_prepare_annotation2.py	exon	59193167	59193458	.	-	.	ENST00000560532__exon_number_051__gene_id_ENSG00000137776	SLTM	ENSG00000137776.50	1.54565074423527	13.1525319064069	5.07600688439887e-29	9.39310161693284e-27
ENSG00000169727.29	ENSG00000169727	ENSG00000169727_030	chr17	dexseq_prepare_annotation2.py	exon	80011110	80011129	.	+	.	ENST00000580141+ENST00000584460+ENST00000392357+ENST00000580723__exon_number_030__gene_id_ENSG00000169727	GPS1	ENSG00000169727.29	1.4794449158359	13.4539067459371	5.17208468690192e-29	9.55855903611681e-27
ENSG00000118515.22	ENSG00000118515	ENSG00000118515_023	chr6	dexseq_prepare_annotation2.py	exon	134493455	134493737	.	-	.	ENST00000474427__exon_number_023__gene_id_ENSG00000118515	SGK1	ENSG00000118515.22	1.36619401514066	12.9882972749622	5.18137315589287e-29	9.56340113778719e-27
ENSG00000226942.ENSG00000260803.ENSG00000234769.52	ENSG00000226942+ENSG00000260803+ENSG00000234769	ENSG00000226942+ENSG00000260803+ENSG00000234769_053	chr16	dexseq_prepare_annotation2.py	exon	85832	85943	.	-	.	ENST00000442856__exon_number_053__gene_id_ENSG00000226942+ENSG00000260803+ENSG00000234769		ENSG00000226942.ENSG00000260803.ENSG00000234769.52	-1.19807009209705	-13.5662884866787	5.55290263166596e-29	1.02359694744873e-26
ENSG00000129084.ENSG00000256206.ENSG00000129083.4	ENSG00000129084+ENSG00000256206+ENSG00000129083	ENSG00000129084+ENSG00000256206+ENSG00000129083_005	chr11	dexseq_prepare_annotation2.py	exon	14479096	14479329	.	-	.	ENST00000249923+ENST00000439561__exon_number_005__gene_id_ENSG00000129084+ENSG00000256206+ENSG00000129083		ENSG00000129084.ENSG00000256206.ENSG00000129083.4	1.36554489282968	12.6870081893016	6.04080623734554e-29	1.1121054491867e-26
ENSG00000147642.54	ENSG00000147642	ENSG00000147642_055	chr8	dexseq_prepare_annotation2.py	exon	110661066	110661091	.	-	.	ENST00000526302+ENST00000524720+ENST00000408908+ENST00000433638__exon_number_055__gene_id_ENSG00000147642	SYBU	ENSG00000147642.54	2.30125504399707	13.3120146034523	6.39111535324535e-29	1.17508849507048e-26
ENSG00000170448.3	ENSG00000170448	ENSG00000170448_004	chr4	dexseq_prepare_annotation2.py	exon	47853074	47853099	.	-	.	ENST00000508115__exon_number_004__gene_id_ENSG00000170448	NFXL1	ENSG00000170448.3	-2.30974786245616	-14.970455729372	7.0739408261693e-29	1.29896936709785e-26
ENSG00000196547.78	ENSG00000196547	ENSG00000196547_079	chr15	dexseq_prepare_annotation2.py	exon	91460882	91461073	.	+	.	ENST00000559558__exon_number_079__gene_id_ENSG00000196547	MAN2A2	ENSG00000196547.78	2.27952349001462	14.2859818296575	7.35046561582506e-29	1.3480208764224e-26
ENSG00000068878.14	ENSG00000068878	ENSG00000068878_015	chr2	dexseq_prepare_annotation2.py	exon	54114396	54114453	.	-	.	ENST00000421748+ENST00000389993+ENST00000404125+ENST00000476586__exon_number_015__gene_id_ENSG00000068878	PSME4	ENSG00000068878.14	-3.08143681304749	-17.8033485965933	7.36019869365518e-29	1.34808196073202e-26
ENSG00000214753.ENSG00000168000.ENSG00000234857.91	ENSG00000214753+ENSG00000168000+ENSG00000234857	ENSG00000214753+ENSG00000168000+ENSG00000234857_092	chr11	dexseq_prepare_annotation2.py	exon	62491763	62491898	.	-	.	ENST00000403734+ENST00000301785__exon_number_092__gene_id_ENSG00000214753+ENSG00000168000+ENSG00000234857		ENSG00000214753.ENSG00000168000.ENSG00000234857.91	1.55389930243695	12.4311448911464	7.81397698463248e-29	1.42936974655242e-26
ENSG00000164924.22	ENSG00000164924	ENSG00000164924_023	chr8	dexseq_prepare_annotation2.py	exon	101937150	101937216	.	-	.	ENST00000353245+ENST00000523848+ENST00000522819+ENST00000419477+ENST00000395948+ENST00000480304+ENST00000457309+ENST00000521328+ENST00000395956+ENST00000517727+ENST00000521309+ENST00000518736+ENST00000395958+ENST00000521607+ENST00000395957+ENST00000395951+ENST00000395953+ENST00000522542__exon_number_023__gene_id_ENSG00000164924	YWHAZ	ENSG00000164924.22	2.58032833374302	13.8827550791873	7.91473954724887e-29	1.44268196759378e-26
ENSG00000204677.33	ENSG00000204677	ENSG00000204677_034	chr5	dexseq_prepare_annotation2.py	exon	177479420	177479533	.	+	.	ENST00000511819__exon_number_034__gene_id_ENSG00000204677	FAM153C	ENSG00000204677.33	1.42120142894501	13.7997687082232	7.91660785688264e-29	1.44268196759378e-26
ENSG00000125633.2	ENSG00000125633	ENSG00000125633_003	chr2	dexseq_prepare_annotation2.py	exon	118688613	118688618	.	-	.	ENST00000319432+ENST00000376300+ENST00000437999__exon_number_003__gene_id_ENSG00000125633	CCDC93	ENSG00000125633.2	-1.44522124760698	-14.5126129979297	7.91693018412769e-29	1.44268196759378e-26
ENSG00000227028.13	ENSG00000227028	ENSG00000227028_014	chr2	dexseq_prepare_annotation2.py	exon	40332301	40332461	.	+	.	ENST00000418854+ENST00000439606__exon_number_014__gene_id_ENSG00000227028	SLC8A1-AS1	ENSG00000227028.13	-1.15680099598788	-14.0596442073378	8.17474135403262e-29	1.48777180432218e-26
ENSG00000066739.1	ENSG00000066739	ENSG00000066739_002	chr14	dexseq_prepare_annotation2.py	exon	96755793	96755992	.	-	.	ENST00000555263__exon_number_002__gene_id_ENSG00000066739	ATG2B	ENSG00000066739.1	1.26624036024436	13.9642194466743	8.24677216736659e-29	1.49882519569172e-26
ENSG00000103343.ENSG00000103351.ENSG00000263212.ENSG00000262621.ENSG00000122390.64	ENSG00000103343+ENSG00000103351+ENSG00000263212+ENSG00000262621+ENSG00000122390	ENSG00000103343+ENSG00000103351+ENSG00000263212+ENSG00000262621+ENSG00000122390_065	chr16	dexseq_prepare_annotation2.py	exon	3533346	3533362	.	+	.	ENST00000575754__exon_number_065__gene_id_ENSG00000103343+ENSG00000103351+ENSG00000263212+ENSG00000262621+ENSG00000122390		ENSG00000103343.ENSG00000103351.ENSG00000263212.ENSG00000262621.ENSG00000122390.64	-1.17585955603546	-12.2735278412655	8.25637776628658e-29	1.49882519569172e-26
ENSG00000141664.24	ENSG00000141664	ENSG00000141664_025	chr18	dexseq_prepare_annotation2.py	exon	60242531	60242545	.	+	.	ENST00000591145+ENST00000585949+ENST00000585873+ENST00000269499+ENST00000586834__exon_number_025__gene_id_ENSG00000141664	ZCCHC2	ENSG00000141664.24	-3.55090283877988	-17.7643898337352	8.42262261428123e-29	1.5270715258937e-26
ENSG00000214753.ENSG00000168000.ENSG00000234857.90	ENSG00000214753+ENSG00000168000+ENSG00000234857	ENSG00000214753+ENSG00000168000+ENSG00000234857_091	chr11	dexseq_prepare_annotation2.py	exon	62491458	62491462	.	-	.	ENST00000403734+ENST00000301785__exon_number_091__gene_id_ENSG00000214753+ENSG00000168000+ENSG00000234857		ENSG00000214753.ENSG00000168000.ENSG00000234857.90	1.53082476171921	12.4169642279197	8.77989170810143e-29	1.58983662819943e-26
ENSG00000064687.30	ENSG00000064687	ENSG00000064687_031	chr19	dexseq_prepare_annotation2.py	exon	1045001	1045230	.	+	.	ENST00000263094+ENST00000433129+ENST00000435683__exon_number_031__gene_id_ENSG00000064687	ABCA7	ENSG00000064687.30	-2.50851176217548	-15.0934891303866	9.02216645263709e-29	1.63164685683738e-26
ENSG00000180448.24	ENSG00000180448	ENSG00000180448_025	chr19	dexseq_prepare_annotation2.py	exon	1079702	1079839	.	+	.	ENST00000590214+ENST00000313093+ENST00000587602+ENST00000586866+ENST00000539243+ENST00000536472+ENST00000543365+ENST00000590577__exon_number_025__gene_id_ENSG00000180448	HMHA1	ENSG00000180448.24	1.61191287585554	13.6975943414943	9.22139277812981e-29	1.66557632555407e-26
ENSG00000013441.22	ENSG00000013441	ENSG00000013441_023	chr2	dexseq_prepare_annotation2.py	exon	201722813	201722889	.	-	.	ENST00000409769__exon_number_023__gene_id_ENSG00000013441	CLK1	ENSG00000013441.22	-2.37809423569282	-14.757656023684	9.45501154944181e-29	1.70562461803786e-26
ENSG00000107521.8	ENSG00000107521	ENSG00000107521_009	chr10	dexseq_prepare_annotation2.py	exon	100183365	100183373	.	-	.	ENST00000361490+ENST00000359632+ENST00000467246+ENST00000325103+ENST00000478087__exon_number_009__gene_id_ENSG00000107521	HPS1	ENSG00000107521.8	-1.71002525427535	-16.2081128316092	1.01214397961286e-28	1.82355030839472e-26
ENSG00000257225.ENSG00000134283.16	ENSG00000257225+ENSG00000134283	ENSG00000257225+ENSG00000134283_017	chr12	dexseq_prepare_annotation2.py	exon	42725600	42725650	.	+	.	ENST00000546750+ENST00000547847__exon_number_017__gene_id_ENSG00000257225+ENSG00000134283		ENSG00000257225.ENSG00000134283.16	4.36334044081034	24.3446486329964	1.04150584112394e-28	1.87409632613687e-26
ENSG00000180448.25	ENSG00000180448	ENSG00000180448_026	chr19	dexseq_prepare_annotation2.py	exon	1079927	1080117	.	+	.	ENST00000590214+ENST00000313093+ENST00000587602+ENST00000586866+ENST00000539243+ENST00000536472+ENST00000543365+ENST00000590577__exon_number_026__gene_id_ENSG00000180448	HMHA1	ENSG00000180448.25	1.6341053350479	13.6764905485051	1.0541692985727e-28	1.89450603529081e-26
ENSG00000177565.11	ENSG00000177565	ENSG00000177565_012	chr3	dexseq_prepare_annotation2.py	exon	176765274	176765337	.	-	.	ENST00000430069+ENST00000457928__exon_number_012__gene_id_ENSG00000177565	TBL1XR1	ENSG00000177565.11	1.67467462988598	13.752674662953	1.06259810472272e-28	1.9072638547259e-26
ENSG00000110075.51	ENSG00000110075	ENSG00000110075_052	chr11	dexseq_prepare_annotation2.py	exon	68355413	68355445	.	+	.	ENST00000529710+ENST00000524845+ENST00000524904+ENST00000393800+ENST00000393801+ENST00000534534+ENST00000527403+ENST00000265636+ENST00000526307+ENST00000393799+ENST00000525421+ENST00000534190__exon_number_052__gene_id_ENSG00000110075	PPP6R3	ENSG00000110075.51	-2.40679182763049	-13.599742978793	1.07939655164062e-28	1.93499372075544e-26
ENSG00000261487.ENSG00000175938.ENSG00000099364.1	ENSG00000261487+ENSG00000175938+ENSG00000099364	ENSG00000261487+ENSG00000175938+ENSG00000099364_002	chr16	dexseq_prepare_annotation2.py	exon	30934392	30934473	.	+	.	ENST00000562798+ENST00000471231__exon_number_002__gene_id_ENSG00000261487+ENSG00000175938+ENSG00000099364		ENSG00000261487.ENSG00000175938.ENSG00000099364.1	-2.10199629868055	-20.3823384726399	1.08722938406846e-28	1.94660209310125e-26
ENSG00000149972.5	ENSG00000149972	ENSG00000149972_006	chr11	dexseq_prepare_annotation2.py	exon	99196077	99196215	.	+	.	ENST00000528727+ENST00000524871+ENST00000527185__exon_number_006__gene_id_ENSG00000149972	CNTN5	ENSG00000149972.5	1.78335662481126	13.9162276218466	1.10304577630859e-28	1.97245765483472e-26
ENSG00000117528.13	ENSG00000117528	ENSG00000117528_014	chr1	dexseq_prepare_annotation2.py	exon	94941170	94941250	.	+	.	ENST00000454898+ENST00000468860+ENST00000394233+ENST00000315713+ENST00000536817+ENST00000370214__exon_number_014__gene_id_ENSG00000117528	ABCD3	ENSG00000117528.13	1.32029845897088	15.9109759579836	1.10987955031435e-28	1.98220617620464e-26
ENSG00000175198.32	ENSG00000175198	ENSG00000175198_033	chr13	dexseq_prepare_annotation2.py	exon	101182352	101182686	.	+	.	ENST00000376285+ENST00000376286+ENST00000428969+ENST00000458283+ENST00000376279__exon_number_033__gene_id_ENSG00000175198	PCCA	ENSG00000175198.32	-1.10789785499701	-15.4385553524751	1.11736382323388e-28	1.99309077091344e-26
ENSG00000082397.56	ENSG00000082397	ENSG00000082397_057	chr18	dexseq_prepare_annotation2.py	exon	5431211	5431384	.	-	.	ENST00000581757__exon_number_057__gene_id_ENSG00000082397	EPB41L3	ENSG00000082397.56	1.23141812192641	14.3195290580562	1.16753007862126e-28	2.07998746789206e-26
ENSG00000104299.25	ENSG00000104299	ENSG00000104299_026	chr8	dexseq_prepare_annotation2.py	exon	28654085	28654135	.	-	.	ENST00000520983+ENST00000523436+ENST00000523303+ENST00000521022+ENST00000522363+ENST00000522074+ENST00000521777+ENST00000416984+ENST00000397363+ENST00000518510__exon_number_026__gene_id_ENSG00000104299	INTS9	ENSG00000104299.25	-5.64498186512226	-12.9480718579006	1.2183266894243e-28	2.16779014280903e-26
ENSG00000151576.15	ENSG00000151576	ENSG00000151576_016	chr3	dexseq_prepare_annotation2.py	exon	113784177	113784304	.	+	.	ENST00000281273+ENST00000466050+ENST00000472599+ENST00000466870+ENST00000482307+ENST00000490183+ENST00000460163+ENST00000485050__exon_number_016__gene_id_ENSG00000151576	QTRTD1	ENSG00000151576.15	-2.85474350371714	-13.6510827920011	1.23847297864969e-28	2.20090613738646e-26
ENSG00000025796.26	ENSG00000025796	ENSG00000025796_027	chr6	dexseq_prepare_annotation2.py	exon	108232372	108232549	.	-	.	ENST00000484803__exon_number_027__gene_id_ENSG00000025796	SEC63	ENSG00000025796.26	-2.29105660568306	-13.6505821179098	1.24241180259606e-28	2.20517331492213e-26
ENSG00000066855.1	ENSG00000066855	ENSG00000066855_002	chr8	dexseq_prepare_annotation2.py	exon	66556974	66557019	.	+	.	ENST00000523222+ENST00000523170+ENST00000262146+ENST00000522239+ENST00000424808__exon_number_002__gene_id_ENSG00000066855	MTFR1	ENSG00000066855.1	-1.05343115883121	-14.0818341879562	1.29225198661397e-28	2.29080017498478e-26
ENSG00000013441.8	ENSG00000013441	ENSG00000013441_009	chr2	dexseq_prepare_annotation2.py	exon	201717970	201718054	.	-	.	ENST00000409769+ENST00000321356+ENST00000473565+ENST00000409403+ENST00000461326+ENST00000461981+ENST00000434813+ENST00000472679+ENST00000432425+ENST00000464454__exon_number_009__gene_id_ENSG00000013441	CLK1	ENSG00000013441.8	1.5611490163047	14.6954790786419	1.31236512864165e-28	2.3235829653566e-26
ENSG00000035681.43	ENSG00000035681	ENSG00000035681_044	chr8	dexseq_prepare_annotation2.py	exon	59515769	59515945	.	-	.	ENST00000427130+ENST00000519858+ENST00000038176__exon_number_044__gene_id_ENSG00000035681	NSMAF	ENSG00000035681.43	2.79999445925402	15.8713367065285	1.32127705186475e-28	2.33647726065449e-26
ENSG00000100949.5	ENSG00000100949	ENSG00000100949_006	chr14	dexseq_prepare_annotation2.py	exon	24734774	24734775	.	-	.	ENST00000560243+ENST00000561055+ENST00000216840+ENST00000560521+ENST00000560777+ENST00000559551+ENST00000559974+ENST00000558376+ENST00000399409__exon_number_006__gene_id_ENSG00000100949	RABGGTA	ENSG00000100949.5	1.81010127239856	13.4326635016789	1.33997838412245e-28	2.36662955667677e-26
ENSG00000103343.ENSG00000103351.ENSG00000263212.ENSG00000262621.ENSG00000122390.102	ENSG00000103343+ENSG00000103351+ENSG00000263212+ENSG00000262621+ENSG00000122390	ENSG00000103343+ENSG00000103351+ENSG00000263212+ENSG00000262621+ENSG00000122390_103	chr16	dexseq_prepare_annotation2.py	exon	3551007	3551011	.	+	.	ENST00000573370+ENST00000576634+ENST00000574369+ENST00000575134+ENST00000574592__exon_number_103__gene_id_ENSG00000103343+ENSG00000103351+ENSG00000263212+ENSG00000262621+ENSG00000122390		ENSG00000103343.ENSG00000103351.ENSG00000263212.ENSG00000262621.ENSG00000122390.102	-1.31021461629388	-12.2144218044429	1.36382236689875e-28	2.40577930017282e-26
ENSG00000185813.22	ENSG00000185813	ENSG00000185813_023	chr17	dexseq_prepare_annotation2.py	exon	79864340	79864422	.	-	.	ENST00000570388+ENST00000331285+ENST00000538721+ENST00000576343+ENST00000538936+ENST00000570391+ENST00000571105+ENST00000573401+ENST00000574155+ENST00000571581+ENST00000572995+ENST00000573636__exon_number_023__gene_id_ENSG00000185813	PCYT2	ENSG00000185813.22	2.2179856343268	19.4450089609396	1.37905679487712e-28	2.42966427670409e-26
ENSG00000005884.31	ENSG00000005884	ENSG00000005884_032	chr17	dexseq_prepare_annotation2.py	exon	48153690	48153839	.	+	.	ENST00000007722+ENST00000505306+ENST00000505612+ENST00000506401+ENST00000320031+ENST00000544892__exon_number_032__gene_id_ENSG00000005884	ITGA3	ENSG00000005884.31	-4.24355038568181	-15.6075622543213	1.43267482447197e-28	2.52103306260121e-26
ENSG00000125107.53	ENSG00000125107	ENSG00000125107_054	chr16	dexseq_prepare_annotation2.py	exon	58589334	58589441	.	-	.	ENST00000569732+ENST00000569240+ENST00000317147+ENST00000441024+ENST00000567188__exon_number_054__gene_id_ENSG00000125107	CNOT1	ENSG00000125107.53	1.44934310748385	12.8112935465925	1.47698981357527e-28	2.5958276977239e-26
ENSG00000177542.33	ENSG00000177542	ENSG00000177542_034	chr11	dexseq_prepare_annotation2.py	exon	795007	795164	.	-	.	ENST00000531514+ENST00000531534+ENST00000320230+ENST00000532459+ENST00000529351+ENST00000532484+ENST00000530360+ENST00000533385+ENST00000525010+ENST00000527734+ENST00000532361+ENST00000529066+ENST00000526152+ENST00000531214+ENST00000456706+ENST00000528606+ENST00000481290+ENST00000525644+ENST00000527723+ENST00000527127+ENST00000531437+ENST00000528936__exon_number_034__gene_id_ENSG00000177542	SLC25A22	ENSG00000177542.33	-3.39431283600971	-13.6984640785585	1.49132740369544e-28	2.61781807767655e-26
ENSG00000241015.ENSG00000160336.2	ENSG00000241015+ENSG00000160336	ENSG00000241015+ENSG00000160336_003	chr19	dexseq_prepare_annotation2.py	exon	53935246	53935281	.	+	.	ENST00000447129+ENST00000424846+ENST00000454407__exon_number_003__gene_id_ENSG00000241015+ENSG00000160336		ENSG00000241015.ENSG00000160336.2	-1.45433628444021	-15.3766665781635	1.49616617581309e-28	2.62310121970517e-26
ENSG00000075035.2	ENSG00000075035	ENSG00000075035_003	chr12	dexseq_prepare_annotation2.py	exon	108523380	108523445	.	+	.	ENST00000547525+ENST00000552195+ENST00000550529__exon_number_003__gene_id_ENSG00000075035	WSCD2	ENSG00000075035.2	-1.63774884428902	-15.1726566934923	1.51837833408446e-28	2.65879355343168e-26
ENSG00000158104.13	ENSG00000158104	ENSG00000158104_014	chr12	dexseq_prepare_annotation2.py	exon	122292609	122292698	.	-	.	ENST00000543163+ENST00000542159+ENST00000289004__exon_number_014__gene_id_ENSG00000158104	HPD	ENSG00000158104.13	-1.76931591531451	-19.4097133634987	1.52386012554947e-28	2.66513844128569e-26
ENSG00000007545.ENSG00000261732.ENSG00000206053.6	ENSG00000007545+ENSG00000261732+ENSG00000206053	ENSG00000007545+ENSG00000261732+ENSG00000206053_007	chr16	dexseq_prepare_annotation2.py	exon	1682213	1682259	.	+	.	ENST00000436138+ENST00000293925+ENST00000397412__exon_number_007__gene_id_ENSG00000007545+ENSG00000261732+ENSG00000206053		ENSG00000007545.ENSG00000261732.ENSG00000206053.6	-2.06556181439322	-14.2655878958577	1.58272393811414e-28	2.76471605525898e-26
ENSG00000125633.3	ENSG00000125633	ENSG00000125633_004	chr2	dexseq_prepare_annotation2.py	exon	118688619	118688726	.	-	.	ENST00000474546+ENST00000376300+ENST00000319432+ENST00000437999__exon_number_004__gene_id_ENSG00000125633	CCDC93	ENSG00000125633.3	-1.34333904815724	-14.3849858510744	1.60165945160724e-28	2.79438913544221e-26
ENSG00000151150.41	ENSG00000151150	ENSG00000151150_042	chr10	dexseq_prepare_annotation2.py	exon	61844915	61845011	.	-	.	ENST00000503366+ENST00000355288+ENST00000280772+ENST00000373827__exon_number_042__gene_id_ENSG00000151150	ANK3	ENSG00000151150.41	-1.57939986267029	-13.6021713116591	1.68898692184523e-28	2.94305337342332e-26
ENSG00000085872.ENSG00000105085.ENSG00000269578.ENSG00000214046.ENSG00000127526.ENSG00000269058.ENSG00000141979.ENSG00000268790.31	ENSG00000085872+ENSG00000105085+ENSG00000269578+ENSG00000214046+ENSG00000127526+ENSG00000269058+ENSG00000141979+ENSG00000268790	ENSG00000085872+ENSG00000105085+ENSG00000269578+ENSG00000214046+ENSG00000127526+ENSG00000269058+ENSG00000141979+ENSG00000268790_032	chr19	dexseq_prepare_annotation2.py	exon	16638891	16639066	.	-	.	ENST00000198939+ENST00000546361__exon_number_032__gene_id_ENSG00000085872+ENSG00000105085+ENSG00000269578+ENSG00000214046+ENSG00000127526+ENSG00000269058+ENSG00000141979+ENSG00000268790		ENSG00000085872.ENSG00000105085.ENSG00000269578.ENSG00000214046.ENSG00000127526.ENSG00000269058.ENSG00000141979.ENSG00000268790.31	-2.10328388166979	-12.4376665271323	1.69097360748385e-28	2.94305337342332e-26
ENSG00000179818.ENSG00000244617.125	ENSG00000179818+ENSG00000244617	ENSG00000179818+ENSG00000244617_126	chr2	dexseq_prepare_annotation2.py	exon	70314920	70314944	.	-	.	ENST00000413436+ENST00000423402__exon_number_126__gene_id_ENSG00000179818+ENSG00000244617		ENSG00000179818.ENSG00000244617.125	-1.61131996749161	-12.6063416128232	1.72041972600923e-28	2.99067338383225e-26
ENSG00000111077.45	ENSG00000111077	ENSG00000111077_046	chr12	dexseq_prepare_annotation2.py	exon	53453756	53453950	.	+	.	ENST00000379902+ENST00000549311+ENST00000314250+ENST00000451358+ENST00000314276+ENST00000552570__exon_number_046__gene_id_ENSG00000111077	TENC1	ENSG00000111077.45	3.31414896922102	15.7959025335514	1.84214786654712e-28	3.19840135575209e-26
ENSG00000114735.8	ENSG00000114735	ENSG00000114735_009	chr3	dexseq_prepare_annotation2.py	exon	50607006	50607242	.	+	.	ENST00000424388+ENST00000482974__exon_number_009__gene_id_ENSG00000114735	HEMK1	ENSG00000114735.8	2.23889052100842	14.2369808427328	1.86006292726902e-28	3.22560102283472e-26
ENSG00000103671.25	ENSG00000103671	ENSG00000103671_026	chr15	dexseq_prepare_annotation2.py	exon	64706284	64706410	.	+	.	ENST00000261884__exon_number_026__gene_id_ENSG00000103671	TRIP4	ENSG00000103671.25	3.33418967671646	16.7077548968746	1.86250950074434e-28	3.22594293514792e-26
ENSG00000036257.43	ENSG00000036257	ENSG00000036257_044	chr2	dexseq_prepare_annotation2.py	exon	225428017	225428037	.	-	.	ENST00000436172__exon_number_044__gene_id_ENSG00000036257	CUL3	ENSG00000036257.43	-2.08858761720041	-13.9192773239663	1.88786482356026e-28	3.26591505357356e-26
ENSG00000241015.ENSG00000160336.5	ENSG00000241015+ENSG00000160336	ENSG00000241015+ENSG00000160336_006	chr19	dexseq_prepare_annotation2.py	exon	53945861	53947923	.	+	.	ENST00000424846__exon_number_006__gene_id_ENSG00000241015+ENSG00000160336		ENSG00000241015.ENSG00000160336.5	-1.4227224068847	-15.3210294668155	1.94594619126376e-28	3.3623371220206e-26
ENSG00000168014.69	ENSG00000168014	ENSG00000168014_070	chr11	dexseq_prepare_annotation2.py	exon	73881783	73881913	.	-	.	ENST00000334126+ENST00000541922+ENST00000415191+ENST00000544293+ENST00000313663+ENST00000539061__exon_number_070__gene_id_ENSG00000168014	C2CD3	ENSG00000168014.69	-3.46333147652147	-13.9879203024662	2.24118762749094e-28	3.86781517715233e-26
ENSG00000169727.54	ENSG00000169727	ENSG00000169727_055	chr17	dexseq_prepare_annotation2.py	exon	80013702	80013876	.	+	.	ENST00000392357__exon_number_055__gene_id_ENSG00000169727	GPS1	ENSG00000169727.54	-1.66816925947483	-13.2275626674448	2.3819399566858e-28	4.1057831130791e-26
ENSG00000137776.54	ENSG00000137776	ENSG00000137776_055	chr15	dexseq_prepare_annotation2.py	exon	59205698	59205755	.	-	.	ENST00000558756+ENST00000536328+ENST00000249736+ENST00000559261+ENST00000559880+ENST00000380516+ENST00000557924+ENST00000557950__exon_number_055__gene_id_ENSG00000137776	SLTM	ENSG00000137776.54	1.36776188005532	12.9354837076985	2.39872752739535e-28	4.12975643320948e-26
ENSG00000125633.5	ENSG00000125633	ENSG00000125633_006	chr2	dexseq_prepare_annotation2.py	exon	118693074	118693155	.	-	.	ENST00000319432+ENST00000376300+ENST00000470650+ENST00000437999+ENST00000474546__exon_number_006__gene_id_ENSG00000125633	CCDC93	ENSG00000125633.5	-1.28162916153307	-14.3110856590403	2.41027389451183e-28	4.14465959272931e-26
ENSG00000079215.2	ENSG00000079215	ENSG00000079215_003	chr5	dexseq_prepare_annotation2.py	exon	36606713	36606718	.	+	.	ENST00000265113+ENST00000513903+ENST00000512374+ENST00000504121__exon_number_003__gene_id_ENSG00000079215	SLC1A3	ENSG00000079215.2	3.0488576229785	15.2653630093431	2.5322433323834e-28	4.34918099433653e-26
ENSG00000187736.ENSG00000213901.47	ENSG00000187736+ENSG00000213901	ENSG00000187736+ENSG00000213901_048	chr2	dexseq_prepare_annotation2.py	exon	220032936	220033009	.	-	.	ENST00000295738+ENST00000396775+ENST00000318673+ENST00000455516+ENST00000409878+ENST00000409370+ENST00000414999+ENST00000497918+ENST00000498327__exon_number_048__gene_id_ENSG00000187736+ENSG00000213901		ENSG00000187736.ENSG00000213901.47	1.97197698993117	12.7720098202541	2.5611190318429e-28	4.39220855369009e-26
ENSG00000207945.ENSG00000100124.19	ENSG00000207945+ENSG00000100124	ENSG00000207945+ENSG00000100124_020	chr22	dexseq_prepare_annotation2.py	exon	38229924	38230735	.	-	.	ENST00000498417__exon_number_020__gene_id_ENSG00000207945+ENSG00000100124		ENSG00000207945.ENSG00000100124.19	-3.59568554727808	-17.9485214496151	2.56342072157936e-28	4.39220855369009e-26
ENSG00000183091.1	ENSG00000183091	ENSG00000183091_002	chr2	dexseq_prepare_annotation2.py	exon	152341853	152341854	.	-	.	ENST00000409198+ENST00000397345+ENST00000427231+ENST00000397337__exon_number_002__gene_id_ENSG00000183091	NEB	ENSG00000183091.1	1.93655528169696	13.1559298834997	2.6763713968145e-28	4.58026791326202e-26
ENSG00000214753.ENSG00000168000.ENSG00000234857.87	ENSG00000214753+ENSG00000168000+ENSG00000234857	ENSG00000214753+ENSG00000168000+ENSG00000234857_088	chr11	dexseq_prepare_annotation2.py	exon	62491059	62491198	.	-	.	ENST00000540127+ENST00000403734+ENST00000301785__exon_number_088__gene_id_ENSG00000214753+ENSG00000168000+ENSG00000234857		ENSG00000214753.ENSG00000168000.ENSG00000234857.87	1.37187876983792	12.2791211334243	2.72012756371549e-28	4.64960255417317e-26
ENSG00000149554.ENSG00000134910.12	ENSG00000149554+ENSG00000134910	ENSG00000149554+ENSG00000134910_013	chr11	dexseq_prepare_annotation2.py	exon	125472698	125472734	.	+	.	ENST00000534472+ENST00000527606+ENST00000529196+ENST00000529886+ENST00000531491+ENST00000526213+ENST00000525652+ENST00000392708__exon_number_013__gene_id_ENSG00000149554+ENSG00000134910		ENSG00000149554.ENSG00000134910.12	1.34774650058922	13.1399908505597	2.98369486644033e-28	5.09405514143817e-26
ENSG00000171777.6	ENSG00000171777	ENSG00000171777_007	chr19	dexseq_prepare_annotation2.py	exon	38900595	38900736	.	-	.	ENST00000589474+ENST00000588708+ENST00000592322+ENST00000589358+ENST00000588404+ENST00000587287+ENST00000293062+ENST00000587753+ENST00000587738+ENST00000426920+ENST00000454404+ENST00000586305+ENST00000433821__exon_number_007__gene_id_ENSG00000171777	RASGRP4	ENSG00000171777.6	-3.9206046293979	-28.4844847128632	3.06202674535885e-28	5.22157481132163e-26
ENSG00000260565.3	ENSG00000260565	ENSG00000260565_004	chr16	dexseq_prepare_annotation2.py	exon	2711383	2713082	.	-	.	ENST00000568395+ENST00000569465__exon_number_004__gene_id_ENSG00000260565	ERVK13-1	ENSG00000260565.3	2.77769932968163	18.4689351369879	3.14409727985894e-28	5.35515942038492e-26
ENSG00000143226.ENSG00000244682.ENSG00000273112.ENSG00000072694.52	ENSG00000143226+ENSG00000244682+ENSG00000273112+ENSG00000072694	ENSG00000143226+ENSG00000244682+ENSG00000273112+ENSG00000072694_053	chr1	dexseq_prepare_annotation2.py	exon	161559355	161559487	.	+	.	ENST00000465075+ENST00000482226+ENST00000466542+ENST00000496692+ENST00000502411+ENST00000473712+ENST00000473530__exon_number_053__gene_id_ENSG00000143226+ENSG00000244682+ENSG00000273112+ENSG00000072694		ENSG00000143226.ENSG00000244682.ENSG00000273112.ENSG00000072694.52	-1.07076451170822	-13.0303667218243	3.17509464795573e-28	5.40154031728677e-26
ENSG00000198632.ENSG00000174368.28	ENSG00000198632+ENSG00000174368	ENSG00000198632+ENSG00000174368_029	chr7	dexseq_prepare_annotation2.py	exon	74987566	74987789	.	-	.	ENST00000442338__exon_number_029__gene_id_ENSG00000198632+ENSG00000174368		ENSG00000198632.ENSG00000174368.28	3.39780984948408	14.383092862431	3.28887968277087e-28	5.58848462020401e-26
ENSG00000066739.48	ENSG00000066739	ENSG00000066739_049	chr14	dexseq_prepare_annotation2.py	exon	96800742	96800838	.	-	.	ENST00000359933__exon_number_049__gene_id_ENSG00000066739	ATG2B	ENSG00000066739.48	-2.32926002534868	-13.724724901855	3.52547685712255e-28	5.98342263326055e-26
ENSG00000167380.38	ENSG00000167380	ENSG00000167380_039	chr19	dexseq_prepare_annotation2.py	exon	44679651	44679683	.	+	.	ENST00000590089+ENST00000590524+ENST00000454662+ENST00000588127+ENST00000588883+ENST00000590578+ENST00000337433+ENST00000586914+ENST00000585678__exon_number_039__gene_id_ENSG00000167380	ZNF226	ENSG00000167380.38	1.85973681979627	13.6387531804422	3.559637607489e-28	6.03425896220828e-26
ENSG00000182986.20	ENSG00000182986	ENSG00000182986_021	chr19	dexseq_prepare_annotation2.py	exon	53393562	53393581	.	-	.	ENST00000593618+ENST00000597111+ENST00000597909+ENST00000597091+ENST00000595635+ENST00000597265+ENST00000594741+ENST00000601334+ENST00000597856+ENST00000391781__exon_number_021__gene_id_ENSG00000182986	ZNF320	ENSG00000182986.20	-4.25385415808188	-16.9180745847341	3.57660197473404e-28	6.05585854784573e-26
ENSG00000213908.3	ENSG00000213908	ENSG00000213908_004	chr19	dexseq_prepare_annotation2.py	exon	41531505	41531507	.	-	.	ENST00000595391__exon_number_004__gene_id_ENSG00000213908	CYP2A7P1	ENSG00000213908.3	-2.48495511993944	-18.4188780600633	3.66937378579053e-28	6.2056120606318e-26
ENSG00000197614.36	ENSG00000197614	ENSG00000197614_037	chr12	dexseq_prepare_annotation2.py	exon	8815409	8815422	.	-	.	ENST00000396549+ENST00000538107+ENST00000537128+ENST00000433590__exon_number_037__gene_id_ENSG00000197614	MFAP5	ENSG00000197614.36	-2.04825295215776	-15.3981672962816	3.7363747152475e-28	6.31148064826607e-26
ENSG00000103343.ENSG00000103351.ENSG00000263212.ENSG00000262621.ENSG00000122390.80	ENSG00000103343+ENSG00000103351+ENSG00000263212+ENSG00000262621+ENSG00000122390	ENSG00000103343+ENSG00000103351+ENSG00000263212+ENSG00000262621+ENSG00000122390_081	chr16	dexseq_prepare_annotation2.py	exon	3534936	3534967	.	+	.	ENST00000407558+ENST00000575754+ENST00000610180+ENST00000421765+ENST00000575785+ENST00000360862+ENST00000608993+ENST00000572584+ENST00000576916+ENST00000608722+ENST00000414063+ENST00000570819+ENST00000577013+ENST00000575076+ENST00000572942+ENST00000424546+ENST00000576819__exon_number_081__gene_id_ENSG00000103343+ENSG00000103351+ENSG00000263212+ENSG00000262621+ENSG00000122390		ENSG00000103343.ENSG00000103351.ENSG00000263212.ENSG00000262621.ENSG00000122390.80	-1.20769471286458	-12.0940495025309	3.77970985536267e-28	6.37717093514267e-26
ENSG00000177697.35	ENSG00000177697	ENSG00000177697_036	chr11	dexseq_prepare_annotation2.py	exon	837460	837513	.	+	.	ENST00000397420+ENST00000397421+ENST00000527341+ENST00000524748+ENST00000322008+ENST00000528011+ENST00000529810+ENST00000532045+ENST00000530726+ENST00000526693+ENST00000530320+ENST00000532075__exon_number_036__gene_id_ENSG00000177697	CD151	ENSG00000177697.35	3.76354421466132	14.8042121413188	3.8507230486908e-28	6.48935070013976e-26
ENSG00000053524.40	ENSG00000053524	ENSG00000053524_041	chr3	dexseq_prepare_annotation2.py	exon	183028816	183028817	.	-	.	ENST00000459750+ENST00000414362+ENST00000488149+ENST00000473233+ENST00000447025+ENST00000328913__exon_number_041__gene_id_ENSG00000053524	MCF2L2	ENSG00000053524.40	1.48092389568012	14.4813235743284	4.0723442895643e-28	6.85477830515593e-26
ENSG00000185989.24	ENSG00000185989	ENSG00000185989_025	chr13	dexseq_prepare_annotation2.py	exon	114839195	114839312	.	-	.	ENST00000389544+ENST00000542651+ENST00000334062__exon_number_025__gene_id_ENSG00000185989	RASA3	ENSG00000185989.24	-1.15246498755054	-15.1617680130144	4.13799163174214e-28	6.95711364458424e-26
ENSG00000104368.16	ENSG00000104368	ENSG00000104368_017	chr8	dexseq_prepare_annotation2.py	exon	42040237	42040283	.	-	.	ENST00000429710+ENST00000524009+ENST00000352041+ENST00000270189+ENST00000220809+ENST00000519510+ENST00000524261+ENST00000429089+ENST00000521042__exon_number_017__gene_id_ENSG00000104368	PLAT	ENSG00000104368.16	1.93571525361831	14.9490174274635	4.52504505173573e-28	7.5989494848311e-26
ENSG00000135249.6	ENSG00000135249	ENSG00000135249_007	chr7	dexseq_prepare_annotation2.py	exon	105176019	105176138	.	+	.	ENST00000482041__exon_number_007__gene_id_ENSG00000135249	RINT1	ENSG00000135249.6	2.30834128624937	16.4787812488687	4.54622485519888e-28	7.62558766267412e-26
ENSG00000092094.17	ENSG00000092094	ENSG00000092094_018	chr14	dexseq_prepare_annotation2.py	exon	20916971	20917060	.	-	.	ENST00000554915__exon_number_018__gene_id_ENSG00000092094	OSGEP	ENSG00000092094.17	1.57417865818093	14.0659357700347	4.89146984236996e-28	8.19509771616593e-26
ENSG00000104915.8	ENSG00000104915	ENSG00000104915_009	chr19	dexseq_prepare_annotation2.py	exon	13255391	13255414	.	-	.	ENST00000587318+ENST00000440593+ENST00000587230+ENST00000242770+ENST00000591843+ENST00000593126+ENST00000589083+ENST00000343587__exon_number_009__gene_id_ENSG00000104915	STX10	ENSG00000104915.8	2.78262181822448	15.338482008947	4.9152267367909e-28	8.22529068848766e-26
ENSG00000100372.44	ENSG00000100372	ENSG00000100372_045	chr22	dexseq_prepare_annotation2.py	exon	41215372	41215379	.	-	.	ENST00000434185+ENST00000412879+ENST00000458600+ENST00000443810+ENST00000435456__exon_number_045__gene_id_ENSG00000100372	SLC25A17	ENSG00000100372.44	-1.48064623053693	-14.4428266220172	4.99422482414695e-28	8.34774784038912e-26
ENSG00000166535.23	ENSG00000166535	ENSG00000166535_024	chr12	dexseq_prepare_annotation2.py	exon	8998673	8998720	.	+	.	ENST00000539547+ENST00000541459+ENST00000536789+ENST00000545692+ENST00000540049+ENST00000299698__exon_number_024__gene_id_ENSG00000166535	A2ML1	ENSG00000166535.23	-1.45727586626746	-14.1745660789512	5.13499554947844e-28	8.5730514171985e-26
ENSG00000085872.ENSG00000105085.ENSG00000269578.ENSG00000214046.ENSG00000127526.ENSG00000269058.ENSG00000141979.ENSG00000268790.26	ENSG00000085872+ENSG00000105085+ENSG00000269578+ENSG00000214046+ENSG00000127526+ENSG00000269058+ENSG00000141979+ENSG00000268790	ENSG00000085872+ENSG00000105085+ENSG00000269578+ENSG00000214046+ENSG00000127526+ENSG00000269058+ENSG00000141979+ENSG00000268790_027	chr19	dexseq_prepare_annotation2.py	exon	16631685	16631723	.	-	.	ENST00000544299+ENST00000198939+ENST00000546361__exon_number_027__gene_id_ENSG00000085872+ENSG00000105085+ENSG00000269578+ENSG00000214046+ENSG00000127526+ENSG00000269058+ENSG00000141979+ENSG00000268790		ENSG00000085872.ENSG00000105085.ENSG00000269578.ENSG00000214046.ENSG00000127526.ENSG00000269058.ENSG00000141979.ENSG00000268790.26	-2.0973215609864	-12.2947073709344	5.31405773744284e-28	8.86168560813826e-26
ENSG00000103671.9	ENSG00000103671	ENSG00000103671_010	chr15	dexseq_prepare_annotation2.py	exon	64685634	64685675	.	+	.	ENST00000559833__exon_number_010__gene_id_ENSG00000103671	TRIP4	ENSG00000103671.9	-1.45690325175578	-16.433224927075	5.43377746140056e-28	9.05080519247199e-26
ENSG00000183091.2	ENSG00000183091	ENSG00000183091_003	chr2	dexseq_prepare_annotation2.py	exon	152341855	152342140	.	-	.	ENST00000409198+ENST00000397345+ENST00000413693+ENST00000397336+ENST00000172853+ENST00000427231+ENST00000397337__exon_number_003__gene_id_ENSG00000183091	NEB	ENSG00000183091.2	1.64920623169035	13.051346651925	5.46104554330184e-28	9.08567197797617e-26
ENSG00000174791.31	ENSG00000174791	ENSG00000174791_032	chr11	dexseq_prepare_annotation2.py	exon	66104145	66104311	.	-	.	ENST00000530056__exon_number_032__gene_id_ENSG00000174791	RIN1	ENSG00000174791.31	1.56602421856408	14.9074653506288	5.5464808696138e-28	9.21712005740353e-26
ENSG00000212238.ENSG00000106459.1	ENSG00000212238+ENSG00000106459	ENSG00000212238+ENSG00000106459_002	chr7	dexseq_prepare_annotation2.py	exon	129251580	129251587	.	+	.	ENST00000353868+ENST00000477428+ENST00000539636+ENST00000393232__exon_number_002__gene_id_ENSG00000212238+ENSG00000106459		ENSG00000212238.ENSG00000106459.1	-2.29497477571456	-18.9436987680373	5.76498894802444e-28	9.56914768522025e-26
ENSG00000129292	ENSG00000129292	ENSG00000129292_001	chr8	dexseq_prepare_annotation2.py	exon	133787618	133787620	.	+	.	ENST00000395383__exon_number_001__gene_id_ENSG00000129292	PHF20L1	ENSG00000129292	1.13139315921133	14.881894309708	6.28722106074518e-28	1.04239217801693e-25
ENSG00000153827.1	ENSG00000153827	ENSG00000153827_002	chr2	dexseq_prepare_annotation2.py	exon	230632157	230632466	.	-	.	ENST00000389045+ENST00000389044+ENST00000283943__exon_number_002__gene_id_ENSG00000153827	TRIP12	ENSG00000153827.1	-2.73367797764979	-15.2832000372239	6.33899791102267e-28	1.04976294158602e-25
ENSG00000164941.13	ENSG00000164941	ENSG00000164941_014	chr8	dexseq_prepare_annotation2.py	exon	95839950	95840021	.	+	.	ENST00000343161+ENST00000519457+ENST00000521860+ENST00000524333+ENST00000523206+ENST00000519053+ENST00000447247+ENST00000523731+ENST00000522171+ENST00000523321__exon_number_014__gene_id_ENSG00000164941	INTS8	ENSG00000164941.13	-2.61041939347887	-15.071761670059	6.34677489451357e-28	1.04983855587875e-25
ENSG00000125633.6	ENSG00000125633	ENSG00000125633_007	chr2	dexseq_prepare_annotation2.py	exon	118693156	118693414	.	-	.	ENST00000474546__exon_number_007__gene_id_ENSG00000125633	CCDC93	ENSG00000125633.6	-1.30101189204804	-14.1349325665108	6.39791196873227e-28	1.05707805204125e-25
ENSG00000036448.9	ENSG00000036448	ENSG00000036448_010	chr8	dexseq_prepare_annotation2.py	exon	2020425	2020589	.	+	.	ENST00000262113__exon_number_010__gene_id_ENSG00000036448	MYOM2	ENSG00000036448.9	-1.38668706255814	-12.9732393702561	6.59712551317598e-28	1.08873827528321e-25
ENSG00000021300.39	ENSG00000021300	ENSG00000021300_040	chr11	dexseq_prepare_annotation2.py	exon	73372511	73372541	.	+	.	ENST00000545106+ENST00000398494+ENST00000426191+ENST00000354190+ENST00000227214+ENST00000540431+ENST00000535129+ENST00000543085+ENST00000541597+ENST00000398492+ENST00000543524__exon_number_040__gene_id_ENSG00000021300	PLEKHB1	ENSG00000021300.39	-2.55201099432656	-15.7641331281771	6.6855667161068e-28	1.10206572351382e-25
ENSG00000075151.23	ENSG00000075151	ENSG00000075151_024	chr1	dexseq_prepare_annotation2.py	exon	21191609	21191755	.	-	.	ENST00000374935+ENST00000374937+ENST00000264211+ENST00000537738+ENST00000602326+ENST00000400422+ENST00000536266__exon_number_024__gene_id_ENSG00000075151	EIF4G3	ENSG00000075151.23	-3.01415476253344	-25.2905766702473	6.74941432748915e-28	1.11131315378668e-25
ENSG00000252974.ENSG00000139116.39	ENSG00000252974+ENSG00000139116	ENSG00000252974+ENSG00000139116_040	chr12	dexseq_prepare_annotation2.py	exon	39727014	39727082	.	-	.	ENST00000547108+ENST00000544797+ENST00000546817+ENST00000361961+ENST00000395670+ENST00000361418+ENST00000552961__exon_number_040__gene_id_ENSG00000252974+ENSG00000139116		ENSG00000252974.ENSG00000139116.39	1.30071290079836	12.8748882160807	6.81126829739528e-28	1.12021149120912e-25
ENSG00000170579.2	ENSG00000170579	ENSG00000170579_003	chr18	dexseq_prepare_annotation2.py	exon	3498865	3498914	.	-	.	ENST00000400149+ENST00000534970+ENST00000400155+ENST00000584874+ENST00000400150+ENST00000400147+ENST00000315677__exon_number_003__gene_id_ENSG00000170579	DLGAP1	ENSG00000170579.2	1.5231570085346	16.3632816690192	7.14884472377042e-28	1.17438404166104e-25
ENSG00000005884.14	ENSG00000005884	ENSG00000005884_015	chr17	dexseq_prepare_annotation2.py	exon	48148208	48148236	.	+	.	ENST00000007722+ENST00000320031+ENST00000544892+ENST00000505306+ENST00000506401__exon_number_015__gene_id_ENSG00000005884	ITGA3	ENSG00000005884.14	1.37858730042386	15.2518606344952	7.32356709725381e-28	1.20171021523851e-25
ENSG00000149554.ENSG00000134910.69	ENSG00000149554+ENSG00000134910	ENSG00000149554+ENSG00000134910_070	chr11	dexseq_prepare_annotation2.py	exon	125496643	125496643	.	+	.	ENST00000532669+ENST00000531607+ENST00000278916+ENST00000524737__exon_number_070__gene_id_ENSG00000149554+ENSG00000134910		ENSG00000149554.ENSG00000134910.69	-2.48612711004144	-13.0075880266131	7.35953461269418e-28	1.20623192846893e-25
ENSG00000036257.45	ENSG00000036257	ENSG00000036257_046	chr2	dexseq_prepare_annotation2.py	exon	225449661	225450065	.	-	.	ENST00000264414+ENST00000344951__exon_number_046__gene_id_ENSG00000036257	CUL3	ENSG00000036257.45	-2.19111553175709	-13.690933861821	7.38769952286739e-28	1.20946592656733e-25
ENSG00000059769.ENSG00000244115.ENSG00000242616.14	ENSG00000059769+ENSG00000244115+ENSG00000242616	ENSG00000059769+ENSG00000244115+ENSG00000242616_015	chr9	dexseq_prepare_annotation2.py	exon	114432509	114432509	.	+	.	ENST00000374293+ENST00000374294__exon_number_015__gene_id_ENSG00000059769+ENSG00000244115+ENSG00000242616		ENSG00000059769.ENSG00000244115.ENSG00000242616.14	4.67139656999339	17.1363676526646	7.59329850183134e-28	1.24170777427952e-25
ENSG00000122966.ENSG00000221323.42	ENSG00000122966+ENSG00000221323	ENSG00000122966+ENSG00000221323_043	chr12	dexseq_prepare_annotation2.py	exon	120156667	120156806	.	-	.	ENST00000544588__exon_number_043__gene_id_ENSG00000122966+ENSG00000221323		ENSG00000122966.ENSG00000221323.42	2.63456177127671	13.1694785845817	7.60258293077865e-28	1.24181005222296e-25
ENSG00000028203.1	ENSG00000028203	ENSG00000028203_002	chr12	dexseq_prepare_annotation2.py	exon	95611529	95611536	.	+	.	ENST00000550803+ENST00000436874+ENST00000547611+ENST00000549589__exon_number_002__gene_id_ENSG00000028203	VEZT	ENSG00000028203.1	-1.95383285441292	-13.3638486093008	7.66819210223669e-28	1.2502479827224e-25
ENSG00000021300.37	ENSG00000021300	ENSG00000021300_038	chr11	dexseq_prepare_annotation2.py	exon	73371898	73371918	.	+	.	ENST00000538227+ENST00000540157__exon_number_038__gene_id_ENSG00000021300	PLEKHB1	ENSG00000021300.37	-2.36376436910702	-15.7320052136453	7.67167707805922e-28	1.2502479827224e-25
ENSG00000169727.25	ENSG00000169727	ENSG00000169727_026	chr17	dexseq_prepare_annotation2.py	exon	80010319	80010335	.	+	.	ENST00000583009+ENST00000392358+ENST00000581578+ENST00000581418+ENST00000583641+ENST00000355130+ENST00000584229+ENST00000320548+ENST00000583885+ENST00000583961__exon_number_026__gene_id_ENSG00000169727	GPS1	ENSG00000169727.25	1.09189184007422	13.0533902825037	7.71431479928071e-28	1.25576961215578e-25
ENSG00000085276.50	ENSG00000085276	ENSG00000085276_051	chr3	dexseq_prepare_annotation2.py	exon	169099047	169099312	.	-	.	ENST00000494292+ENST00000485957+ENST00000486748__exon_number_051__gene_id_ENSG00000085276	MECOM	ENSG00000085276.50	-2.06563557933625	-16.7083724702001	7.81300393488228e-28	1.27039266815564e-25
ENSG00000143341.44	ENSG00000143341	ENSG00000143341_045	chr1	dexseq_prepare_annotation2.py	exon	186010145	186010268	.	+	.	ENST00000271588+ENST00000367492__exon_number_045__gene_id_ENSG00000143341	HMCN1	ENSG00000143341.44	-2.05053978673695	-13.1054171711518	7.89282181061014e-28	1.28191761531714e-25
ENSG00000141627.39	ENSG00000141627	ENSG00000141627_040	chr18	dexseq_prepare_annotation2.py	exon	46895078	46895083	.	-	.	ENST00000581738__exon_number_040__gene_id_ENSG00000141627	DYM	ENSG00000141627.39	-3.55320745246741	-14.6614744301868	7.90740119620047e-28	1.28283272369989e-25
ENSG00000179818.ENSG00000244617.123	ENSG00000179818+ENSG00000244617	ENSG00000179818+ENSG00000244617_124	chr2	dexseq_prepare_annotation2.py	exon	70314476	70314553	.	-	.	ENST00000594548+ENST00000413791__exon_number_124__gene_id_ENSG00000179818+ENSG00000244617		ENSG00000179818.ENSG00000244617.123	-1.65675824988968	-12.4081363777678	7.94489210210092e-28	1.28745854354644e-25
ENSG00000103932.25	ENSG00000103932	ENSG00000103932_026	chr15	dexseq_prepare_annotation2.py	exon	41819621	41819803	.	-	.	ENST00000562303+ENST00000561603+ENST00000304330__exon_number_026__gene_id_ENSG00000103932	RPAP1	ENSG00000103932.25	1.48686529868918	13.768645566497	8.12633080300286e-28	1.31537413030592e-25
ENSG00000151150.65	ENSG00000151150	ENSG00000151150_066	chr10	dexseq_prepare_annotation2.py	exon	61926582	61926633	.	-	.	ENST00000474360+ENST00000503366+ENST00000460468+ENST00000280772+ENST00000373827__exon_number_066__gene_id_ENSG00000151150	ANK3	ENSG00000151150.65	1.50476240000457	13.3540039518447	8.16305837838655e-28	1.31982941512914e-25
ENSG00000112655.8	ENSG00000112655	ENSG00000112655_009	chr6	dexseq_prepare_annotation2.py	exon	43097003	43097355	.	+	.	ENST00000476760__exon_number_009__gene_id_ENSG00000112655	PTK7	ENSG00000112655.8	-3.40130098848804	-14.0861152730942	8.38974963877574e-28	1.35495401457854e-25
ENSG00000253495.ENSG00000136960.10	ENSG00000253495+ENSG00000136960	ENSG00000253495+ENSG00000136960_011	chr8	dexseq_prepare_annotation2.py	exon	120584416	120584490	.	-	.	ENST00000522826+ENST00000523861+ENST00000427067__exon_number_011__gene_id_ENSG00000253495+ENSG00000136960		ENSG00000253495.ENSG00000136960.10	-1.31009386087574	-15.2202915104963	8.47105098571027e-28	1.36654537121897e-25
ENSG00000103343.ENSG00000103351.ENSG00000263212.ENSG00000262621.ENSG00000122390.110	ENSG00000103343+ENSG00000103351+ENSG00000263212+ENSG00000262621+ENSG00000122390	ENSG00000103343+ENSG00000103351+ENSG00000263212+ENSG00000262621+ENSG00000122390_111	chr16	dexseq_prepare_annotation2.py	exon	3558465	3558468	.	+	.	ENST00000341633+ENST00000574592+ENST00000417763+ENST00000573370+ENST00000576634+ENST00000574423+ENST00000571025__exon_number_111__gene_id_ENSG00000103343+ENSG00000103351+ENSG00000263212+ENSG00000262621+ENSG00000122390		ENSG00000103343.ENSG00000103351.ENSG00000263212.ENSG00000262621.ENSG00000122390.110	-1.4322614484323	-11.9937951949191	8.80869975437225e-28	1.41941804255482e-25
ENSG00000088247.ENSG00000266722.44	ENSG00000088247+ENSG00000266722	ENSG00000088247+ENSG00000266722_045	chr19	dexseq_prepare_annotation2.py	exon	6424228	6424288	.	-	.	ENST00000595258+ENST00000595548__exon_number_045__gene_id_ENSG00000088247+ENSG00000266722		ENSG00000088247.ENSG00000266722.44	1.03772233445589	13.5687781343719	9.09554482192523e-28	1.46399480308279e-25
ENSG00000164929	ENSG00000164929	ENSG00000164929_001	chr8	dexseq_prepare_annotation2.py	exon	104152938	104152940	.	+	.	ENST00000309982__exon_number_001__gene_id_ENSG00000164929	BAALC	ENSG00000164929	-3.08717930026412	-18.7853951971811	9.10692477260196e-28	1.46418318656184e-25
ENSG00000100949.2	ENSG00000100949	ENSG00000100949_003	chr14	dexseq_prepare_annotation2.py	exon	24734758	24734761	.	-	.	ENST00000560243+ENST00000561055+ENST00000216840+ENST00000560521+ENST00000559551+ENST00000399409__exon_number_003__gene_id_ENSG00000100949	RABGGTA	ENSG00000100949.2	1.6833206583416	13.1360834585714	9.47631909272005e-28	1.52186713330824e-25
ENSG00000148343.44	ENSG00000148343	ENSG00000148343_045	chr9	dexseq_prepare_annotation2.py	exon	131832214	131832244	.	+	.	ENST00000406926+ENST00000358369+ENST00000445183+ENST00000439290+ENST00000277475+ENST00000483458__exon_number_045__gene_id_ENSG00000148343	FAM73B	ENSG00000148343.44	-1.5041970363083	-13.3278873927063	9.63630990071583e-28	1.5458301026749e-25
ENSG00000039560.51	ENSG00000039560	ENSG00000039560_052	chr5	dexseq_prepare_annotation2.py	exon	34808726	34808727	.	+	.	ENST00000510319+ENST00000512629+ENST00000507276+ENST00000265109+ENST00000512625+ENST00000397449+ENST00000428746+ENST00000503673+ENST00000509247+ENST00000508777+ENST00000514527+ENST00000506376+ENST00000515799__exon_number_052__gene_id_ENSG00000039560	RAI14	ENSG00000039560.51	3.01025878514556	14.4609449849438	9.80463135811903e-28	1.57028284732531e-25
ENSG00000228107.ENSG00000159259.ENSG00000159256.49	ENSG00000228107+ENSG00000159259+ENSG00000159256	ENSG00000228107+ENSG00000159259+ENSG00000159256_050	chr21	dexseq_prepare_annotation2.py	exon	37781672	37781763	.	+	.	ENST00000314103__exon_number_050__gene_id_ENSG00000228107+ENSG00000159259+ENSG00000159256		ENSG00000228107.ENSG00000159259.ENSG00000159256.49	1.53107691930612	13.0177580431514	9.81064081501315e-28	1.57028284732531e-25
ENSG00000070182.48	ENSG00000070182	ENSG00000070182_049	chr14	dexseq_prepare_annotation2.py	exon	65289846	65289863	.	-	.	ENST00000542895+ENST00000389722+ENST00000556626__exon_number_049__gene_id_ENSG00000070182	SPTB	ENSG00000070182.48	-2.26010483858353	-14.0454365570933	1.05173358832532e-27	1.68151916502228e-25
ENSG00000145348.14	ENSG00000145348	ENSG00000145348_015	chr4	dexseq_prepare_annotation2.py	exon	107103510	107103770	.	-	.	ENST00000506615__exon_number_015__gene_id_ENSG00000145348	TBCK	ENSG00000145348.14	-3.31218965687498	-12.8125888608832	1.05462463209969e-27	1.68426372342219e-25
ENSG00000149043.42	ENSG00000149043	ENSG00000149043_043	chr11	dexseq_prepare_annotation2.py	exon	1858422	1858740	.	+	.	ENST00000535046+ENST00000381978+ENST00000479089+ENST00000381968+ENST00000424556+ENST00000479276+ENST00000464897+ENST00000490707+ENST00000341958__exon_number_043__gene_id_ENSG00000149043	SYT8	ENSG00000149043.42	-2.25929044266312	-14.5975746064	1.09206328921507e-27	1.74211426580869e-25
ENSG00000204677.35	ENSG00000204677	ENSG00000204677_036	chr5	dexseq_prepare_annotation2.py	exon	177479627	177479688	.	+	.	ENST00000506096+ENST00000511819+ENST00000511511__exon_number_036__gene_id_ENSG00000204677	FAM153C	ENSG00000204677.35	2.09154603371839	13.3788893396224	1.10278122133195e-27	1.7572573699431e-25
ENSG00000147206.32	ENSG00000147206	ENSG00000147206_033	chrX	dexseq_prepare_annotation2.py	exon	102338601	102338620	.	-	.	ENST00000425644+ENST00000425463+ENST00000395065__exon_number_033__gene_id_ENSG00000147206	NXF3	ENSG00000147206.32	-2.53982911769855	-15.1625083372515	1.1060656598529e-27	1.76053489984999e-25
ENSG00000115421.3	ENSG00000115421	ENSG00000115421_004	chr2	dexseq_prepare_annotation2.py	exon	60983485	60983630	.	+	.	ENST00000238714__exon_number_004__gene_id_ENSG00000115421	PAPOLG	ENSG00000115421.3	-1.94192662293622	-14.1483064042496	1.17703640321839e-27	1.87142263519689e-25
ENSG00000074054.58	ENSG00000074054	ENSG00000074054_059	chr2	dexseq_prepare_annotation2.py	exon	122261390	122261564	.	-	.	ENST00000449975__exon_number_059__gene_id_ENSG00000074054	CLASP1	ENSG00000074054.58	1.52992143032761	12.5637551262328	1.18883958816775e-27	1.88809581237986e-25
ENSG00000172752.48	ENSG00000172752	ENSG00000172752_049	chr3	dexseq_prepare_annotation2.py	exon	130202879	130203000	.	+	.	ENST00000312481+ENST00000432398+ENST00000265379+ENST00000512836+ENST00000373157__exon_number_049__gene_id_ENSG00000172752	COL6A5	ENSG00000172752.48	-2.23732732652326	-12.8373980624248	1.21498267277883e-27	1.92748130587644e-25
ENSG00000141141.11	ENSG00000141141	ENSG00000141141_012	chr17	dexseq_prepare_annotation2.py	exon	35980994	35981171	.	-	.	ENST00000460080+ENST00000592520__exon_number_012__gene_id_ENSG00000141141	DDX52	ENSG00000141141.11	-1.96835425527206	-18.0257046686579	1.24703802845064e-27	1.97614878203527e-25
ENSG00000103343.ENSG00000103351.ENSG00000263212.ENSG00000262621.ENSG00000122390.14	ENSG00000103343+ENSG00000103351+ENSG00000263212+ENSG00000262621+ENSG00000122390	ENSG00000103343+ENSG00000103351+ENSG00000263212+ENSG00000262621+ENSG00000122390_015	chr16	dexseq_prepare_annotation2.py	exon	3458321	3458973	.	+	.	ENST00000571936+ENST00000268655__exon_number_015__gene_id_ENSG00000103343+ENSG00000103351+ENSG00000263212+ENSG00000262621+ENSG00000122390		ENSG00000103343.ENSG00000103351.ENSG00000263212.ENSG00000262621.ENSG00000122390.14	1.53360270164176	11.9487887374401	1.28673900651142e-27	2.03681127087e-25
ENSG00000125107.55	ENSG00000125107	ENSG00000125107_056	chr16	dexseq_prepare_annotation2.py	exon	58590751	58590765	.	-	.	ENST00000562046+ENST00000317147+ENST00000441024+ENST00000569882__exon_number_056__gene_id_ENSG00000125107	CNOT1	ENSG00000125107.55	1.47792814565332	12.5192111723843	1.29264923932112e-27	2.04391075367982e-25
ENSG00000141738.16	ENSG00000141738	ENSG00000141738_017	chr17	dexseq_prepare_annotation2.py	exon	37898970	37899126	.	+	.	ENST00000584819+ENST00000485182+ENST00000584053__exon_number_017__gene_id_ENSG00000141738	GRB7	ENSG00000141738.16	-1.71671643593119	-13.8846343436966	1.36676864830127e-27	2.15872678589019e-25
ENSG00000138400.21	ENSG00000138400	ENSG00000138400_022	chr2	dexseq_prepare_annotation2.py	exon	207630019	207630025	.	-	.	ENST00000374412+ENST00000436472+ENST00000471988+ENST00000392214+ENST00000449792__exon_number_022__gene_id_ENSG00000138400	MDH1B	ENSG00000138400.21	2.1069019668757	16.9698121993394	1.37154968090124e-27	2.16389498775676e-25
ENSG00000170579.4	ENSG00000170579	ENSG00000170579_005	chr18	dexseq_prepare_annotation2.py	exon	3499002	3499392	.	-	.	ENST00000539435+ENST00000400149+ENST00000581699+ENST00000400155+ENST00000534970+ENST00000400147+ENST00000400150+ENST00000584874+ENST00000315677__exon_number_005__gene_id_ENSG00000170579	DLGAP1	ENSG00000170579.4	1.57516127683459	16.1958776155259	1.38187870477444e-27	2.17742959966288e-25
ENSG00000055483.75	ENSG00000055483	ENSG00000055483_076	chr17	dexseq_prepare_annotation2.py	exon	76837093	76837307	.	-	.	ENST00000588365__exon_number_076__gene_id_ENSG00000055483	USP36	ENSG00000055483.75	2.47748534876921	14.5508613299357	1.38316496084238e-27	2.17742959966288e-25
ENSG00000150093.55	ENSG00000150093	ENSG00000150093_056	chr10	dexseq_prepare_annotation2.py	exon	33247414	33247814	.	-	.	ENST00000439974__exon_number_056__gene_id_ENSG00000150093	ITGB1	ENSG00000150093.55	1.43554240499447	14.5436969383546	1.43424368147227e-27	2.2553639154713e-25
ENSG00000204677.32	ENSG00000204677	ENSG00000204677_033	chr5	dexseq_prepare_annotation2.py	exon	177476089	177476322	.	+	.	ENST00000511511__exon_number_033__gene_id_ENSG00000204677	FAM153C	ENSG00000204677.32	1.48095274816036	13.3265536762613	1.53093461196916e-27	2.40477464957649e-25
ENSG00000104447.25	ENSG00000104447	ENSG00000104447_026	chr8	dexseq_prepare_annotation2.py	exon	116680235	116680521	.	-	.	ENST00000451156__exon_number_026__gene_id_ENSG00000104447	TRPS1	ENSG00000104447.25	3.13717693634947	14.374868981675	1.53291364855874e-27	2.40524885208704e-25
ENSG00000111961	ENSG00000111961	ENSG00000111961_001	chr6	dexseq_prepare_annotation2.py	exon	148593440	148593513	.	+	.	ENST00000367469__exon_number_001__gene_id_ENSG00000111961	SASH1	ENSG00000111961	1.69309045206326	16.1676316343497	1.54496458133728e-27	2.42150825686692e-25
ENSG00000168619.33	ENSG00000168619	ENSG00000168619_034	chr8	dexseq_prepare_annotation2.py	exon	39587583	39587583	.	+	.	ENST00000379866__exon_number_034__gene_id_ENSG00000168619	ADAM18	ENSG00000168619.33	2.67662582481352	18.6012282169796	1.55547179632075e-27	2.43531524809769e-25
ENSG00000103343.ENSG00000103351.ENSG00000263212.ENSG00000262621.ENSG00000122390.100	ENSG00000103343+ENSG00000103351+ENSG00000263212+ENSG00000262621+ENSG00000122390	ENSG00000103343+ENSG00000103351+ENSG00000263212+ENSG00000262621+ENSG00000122390_101	chr16	dexseq_prepare_annotation2.py	exon	3550981	3550981	.	+	.	ENST00000573370+ENST00000576634+ENST00000574369__exon_number_101__gene_id_ENSG00000103343+ENSG00000103351+ENSG00000263212+ENSG00000262621+ENSG00000122390		ENSG00000103343.ENSG00000103351.ENSG00000263212.ENSG00000262621.ENSG00000122390.100	-1.17284318940435	-11.9160323866222	1.69481882153661e-27	2.65058944005485e-25
ENSG00000141480.46	ENSG00000141480	ENSG00000141480_047	chr17	dexseq_prepare_annotation2.py	exon	4623688	4623702	.	+	.	ENST00000575877+ENST00000269260+ENST00000346341+ENST00000571206+ENST00000572457+ENST00000412477+ENST00000574954+ENST00000381488+ENST00000576235__exon_number_047__gene_id_ENSG00000141480	ARRB2	ENSG00000141480.46	1.71436698083388	13.3857666818862	1.69738409346677e-27	2.65170964048311e-25
ENSG00000197013.ENSG00000269237.ENSG00000196268.ENSG00000268658.13	ENSG00000197013+ENSG00000269237+ENSG00000196268+ENSG00000268658	ENSG00000197013+ENSG00000269237+ENSG00000196268+ENSG00000268658_014	chr19	dexseq_prepare_annotation2.py	exon	21590275	21591601	.	+	.	ENST00000339914__exon_number_014__gene_id_ENSG00000197013+ENSG00000269237+ENSG00000196268+ENSG00000268658		ENSG00000197013.ENSG00000269237.ENSG00000196268.ENSG00000268658.13	-2.16564807757246	-13.8328425615201	1.83395385693277e-27	2.86194585945919e-25
ENSG00000174514.1	ENSG00000174514	ENSG00000174514_002	chr1	dexseq_prepare_annotation2.py	exon	205538105	205538111	.	+	.	ENST00000475956+ENST00000367147__exon_number_002__gene_id_ENSG00000174514	MFSD4	ENSG00000174514.1	2.50575950716583	15.512645648358	1.96958918932342e-27	3.07026841748304e-25
ENSG00000136560.3	ENSG00000136560	ENSG00000136560_004	chr2	dexseq_prepare_annotation2.py	exon	161993477	161993574	.	+	.	ENST00000457476+ENST00000463502+ENST00000259075+ENST00000432002__exon_number_004__gene_id_ENSG00000136560	TANK	ENSG00000136560.3	2.30572165712903	15.5085391091739	2.0047796659253e-27	3.12173144657269e-25
ENSG00000133226.5	ENSG00000133226	ENSG00000133226_006	chr1	dexseq_prepare_annotation2.py	exon	24969503	24969762	.	+	.	ENST00000323848__exon_number_006__gene_id_ENSG00000133226	SRRM1	ENSG00000133226.5	0.824314241172567	13.196488024326	2.22117134565586e-27	3.45493325590612e-25
ENSG00000149476.64	ENSG00000149476	ENSG00000149476_065	chr11	dexseq_prepare_annotation2.py	exon	61114363	61116714	.	+	.	ENST00000394900__exon_number_065__gene_id_ENSG00000149476	DAK	ENSG00000149476.64	-2.86736789316665	-16.8329605344105	2.23517045358794e-27	3.47294149794591e-25
ENSG00000147687.38	ENSG00000147687	ENSG00000147687_039	chr8	dexseq_prepare_annotation2.py	exon	125551312	125551313	.	-	.	ENST00000519548+ENST00000520321+ENST00000522927+ENST00000523214+ENST00000517678+ENST00000519776+ENST00000522280+ENST00000276692+ENST00000523152+ENST00000522310+ENST00000520938+ENST00000605953__exon_number_039__gene_id_ENSG00000147687	TATDN1	ENSG00000147687.38	1.74131633845187	13.7894968403639	2.34600513513496e-27	3.64120816499037e-25
ENSG00000082126.14	ENSG00000082126	ENSG00000082126_015	chr2	dexseq_prepare_annotation2.py	exon	202526278	202526294	.	-	.	ENST00000359962__exon_number_015__gene_id_ENSG00000082126	MPP4	ENSG00000082126.14	-1.35438452840849	-13.8878254234502	2.52818755339123e-27	3.9197293145351e-25
ENSG00000177058.64	ENSG00000177058	ENSG00000177058_065	chr5	dexseq_prepare_annotation2.py	exon	55008144	55008157	.	-	.	ENST00000504880+ENST00000502416+ENST00000507109+ENST00000396865+ENST00000503891__exon_number_065__gene_id_ENSG00000177058	SLC38A9	ENSG00000177058.64	1.85660975786912	12.8763764766139	2.54609159237392e-27	3.94322498420217e-25
ENSG00000215298.ENSG00000147454.20	ENSG00000215298+ENSG00000147454	ENSG00000215298+ENSG00000147454_021	chr8	dexseq_prepare_annotation2.py	exon	23424479	23425771	.	+	.	ENST00000523883+ENST00000520654+ENST00000518881__exon_number_021__gene_id_ENSG00000215298+ENSG00000147454		ENSG00000215298.ENSG00000147454.20	-3.15420716776523	-15.449238156647	2.58959850751047e-27	4.00627929619849e-25
ENSG00000082196.ENSG00000250767.ENSG00000273294.ENSG00000242110.8	ENSG00000082196+ENSG00000250767+ENSG00000273294+ENSG00000242110	ENSG00000082196+ENSG00000250767+ENSG00000273294+ENSG00000242110_009	chr5	dexseq_prepare_annotation2.py	exon	33994114	33994182	.	-	.	ENST00000506639+ENST00000441713__exon_number_009__gene_id_ENSG00000082196+ENSG00000250767+ENSG00000273294+ENSG00000242110		ENSG00000082196.ENSG00000250767.ENSG00000273294.ENSG00000242110.8	-1.38211094830159	-15.1979795484584	2.63225042255e-27	4.06787639923668e-25
ENSG00000113360.67	ENSG00000113360	ENSG00000113360_068	chr5	dexseq_prepare_annotation2.py	exon	31526862	31527013	.	-	.	ENST00000504361+ENST00000507438+ENST00000511367+ENST00000442743+ENST00000513349+ENST00000344624__exon_number_068__gene_id_ENSG00000113360	DROSHA	ENSG00000113360.67	-3.73683599625021	-12.4554374566768	2.6377346122544e-27	4.07196376692401e-25
ENSG00000268093.ENSG00000063177.3	ENSG00000268093+ENSG00000063177	ENSG00000268093+ENSG00000063177_004	chr19	dexseq_prepare_annotation2.py	exon	49118589	49118589	.	-	.	ENST00000549920+ENST00000547897+ENST00000547892+ENST00000084795+ENST00000550645+ENST00000551749+ENST00000549533+ENST00000552347+ENST00000552588__exon_number_004__gene_id_ENSG00000268093+ENSG00000063177		ENSG00000268093.ENSG00000063177.3	-7.68523907899977	-17.7860207742483	2.6517110782249e-27	4.08913807377922e-25
ENSG00000142675.2	ENSG00000142675	ENSG00000142675_003	chr1	dexseq_prepare_annotation2.py	exon	26503981	26503993	.	+	.	ENST00000480348+ENST00000481077+ENST00000361530__exon_number_003__gene_id_ENSG00000142675	CNKSR1	ENSG00000142675.2	1.81475614717092	14.4158945229178	2.74139902079147e-27	4.22290287614144e-25
ENSG00000169727.27	ENSG00000169727	ENSG00000169727_028	chr17	dexseq_prepare_annotation2.py	exon	80010692	80011101	.	+	.	ENST00000584229+ENST00000392357__exon_number_028__gene_id_ENSG00000169727	GPS1	ENSG00000169727.27	1.11684197929048	12.8632404997173	2.78195232612357e-27	4.28077391573347e-25
ENSG00000135336.10	ENSG00000135336	ENSG00000135336_011	chr6	dexseq_prepare_annotation2.py	exon	88313102	88313246	.	+	.	ENST00000417380+ENST00000546266+ENST00000392844+ENST00000257789__exon_number_011__gene_id_ENSG00000135336	ORC3	ENSG00000135336.10	1.99509562344564	14.7570759399205	2.85319711746605e-27	4.38569730125572e-25
ENSG00000080845.44	ENSG00000080845	ENSG00000080845_045	chr20	dexseq_prepare_annotation2.py	exon	35155594	35155634	.	+	.	ENST00000340491+ENST00000489701+ENST00000401952+ENST00000478910+ENST00000339266+ENST00000373913+ENST00000475894__exon_number_045__gene_id_ENSG00000080845	DLGAP4	ENSG00000080845.44	-2.01734010985477	-15.1692334110515	2.99463652850162e-27	4.59817782079232e-25
ENSG00000169727.63	ENSG00000169727	ENSG00000169727_064	chr17	dexseq_prepare_annotation2.py	exon	80014643	80014648	.	+	.	ENST00000578279+ENST00000392357__exon_number_064__gene_id_ENSG00000169727	GPS1	ENSG00000169727.63	-1.73941167913547	-12.851068558655	3.01995571368206e-27	4.63209528092284e-25
ENSG00000104884.4	ENSG00000104884	ENSG00000104884_005	chr19	dexseq_prepare_annotation2.py	exon	45855764	45855907	.	-	.	ENST00000391945+ENST00000391944+ENST00000588652+ENST00000391941+ENST00000391942__exon_number_005__gene_id_ENSG00000104884	ERCC2	ENSG00000104884.4	2.54468694370879	13.4537641529638	3.05790764716196e-27	4.68529604062435e-25
ENSG00000260565.2	ENSG00000260565	ENSG00000260565_003	chr16	dexseq_prepare_annotation2.py	exon	2711197	2711382	.	-	.	ENST00000564340+ENST00000568395+ENST00000569465__exon_number_003__gene_id_ENSG00000260565	ERVK13-1	ENSG00000260565.2	2.66387680632838	17.737234188551	3.09435524691773e-27	4.73608077936192e-25
ENSG00000164929.2	ENSG00000164929	ENSG00000164929_003	chr8	dexseq_prepare_annotation2.py	exon	104152987	104153125	.	+	.	ENST00000438105+ENST00000297574+ENST00000309982__exon_number_003__gene_id_ENSG00000164929	BAALC	ENSG00000164929.2	-2.90535010014476	-18.3528960043881	3.22025561435102e-27	4.92352365054289e-25
ENSG00000123384.15	ENSG00000123384	ENSG00000123384_016	chr12	dexseq_prepare_annotation2.py	exon	57550560	57550703	.	+	.	ENST00000243077__exon_number_016__gene_id_ENSG00000123384	LRP1	ENSG00000123384.15	-1.94952061033475	-13.2073329430039	3.2333386661513e-27	4.93826196090262e-25
ENSG00000174695.2	ENSG00000174695	ENSG00000174695_003	chr5	dexseq_prepare_annotation2.py	exon	82352354	82352545	.	-	.	ENST00000511118+ENST00000511450+ENST00000502346__exon_number_003__gene_id_ENSG00000174695	TMEM167A	ENSG00000174695.2	2.51434103137765	18.3449070800966	3.29690010938928e-27	5.02998229136005e-25
ENSG00000174791.29	ENSG00000174791	ENSG00000174791_030	chr11	dexseq_prepare_annotation2.py	exon	66103878	66103907	.	-	.	ENST00000530745+ENST00000311320__exon_number_030__gene_id_ENSG00000174791	RIN1	ENSG00000174791.29	1.52866219744171	14.5414582068224	3.36024564596333e-27	5.12117862725334e-25
ENSG00000104450.27	ENSG00000104450	ENSG00000104450_028	chr8	dexseq_prepare_annotation2.py	exon	101252787	101252999	.	+	.	ENST00000251809+ENST00000388798+ENST00000519409__exon_number_028__gene_id_ENSG00000104450	SPAG1	ENSG00000104450.27	-1.43996464466966	-14.0823571304709	3.39973523819e-27	5.17586231119472e-25
ENSG00000122966.ENSG00000221323.27	ENSG00000122966+ENSG00000221323	ENSG00000122966+ENSG00000221323_028	chr12	dexseq_prepare_annotation2.py	exon	120149983	120150114	.	-	.	ENST00000545913+ENST00000392521+ENST00000392520+ENST00000261833+ENST00000537607__exon_number_028__gene_id_ENSG00000122966+ENSG00000221323		ENSG00000122966.ENSG00000221323.27	2.43065821660982	12.9407595617387	3.43789024483901e-27	5.22840035719085e-25
ENSG00000165124.23	ENSG00000165124	ENSG00000165124_024	chr9	dexseq_prepare_annotation2.py	exon	113198660	113198784	.	-	.	ENST00000401783+ENST00000374469__exon_number_024__gene_id_ENSG00000165124	SVEP1	ENSG00000165124.23	2.15863008084104	13.2607338210969	3.67706935450799e-27	5.58622401841159e-25
ENSG00000173436.ENSG00000270136.ENSG00000158747.32	ENSG00000173436+ENSG00000270136+ENSG00000158747	ENSG00000173436+ENSG00000270136+ENSG00000158747_033	chr1	dexseq_prepare_annotation2.py	exon	19967078	19967223	.	+	.	ENST00000602384+ENST00000428975__exon_number_033__gene_id_ENSG00000173436+ENSG00000270136+ENSG00000158747		ENSG00000173436.ENSG00000270136.ENSG00000158747.32	-2.18107927705632	-18.3036165588546	3.72351113587367e-27	5.64485190637597e-25
ENSG00000164107	ENSG00000164107	ENSG00000164107_001	chr4	dexseq_prepare_annotation2.py	exon	174446120	174446179	.	-	.	ENST00000503024__exon_number_001__gene_id_ENSG00000164107	HAND2	ENSG00000164107	1.67899138149377	18.3036145982547	3.72353266679567e-27	5.64485190637597e-25
ENSG00000164733.60	ENSG00000164733	ENSG00000164733_061	chr8	dexseq_prepare_annotation2.py	exon	11722973	11723093	.	-	.	ENST00000532392__exon_number_061__gene_id_ENSG00000164733	CTSB	ENSG00000164733.60	-2.0996740856559	-16.6868118560042	3.77512951301415e-27	5.71702902692606e-25
ENSG00000118515.21	ENSG00000118515	ENSG00000118515_022	chr6	dexseq_prepare_annotation2.py	exon	134493436	134493454	.	-	.	ENST00000367857+ENST00000525877+ENST00000237305+ENST00000474427+ENST00000367858+ENST00000413996+ENST00000367855+ENST00000489458+ENST00000528577+ENST00000475719+ENST00000477460__exon_number_022__gene_id_ENSG00000118515	SGK1	ENSG00000118515.21	1.35212056599222	12.4019074192206	3.90929992504405e-27	5.9139707821766e-25
ENSG00000108588.ENSG00000266173.ENSG00000125695.20	ENSG00000108588+ENSG00000266173+ENSG00000125695	ENSG00000108588+ENSG00000266173+ENSG00000125695_021	chr17	dexseq_prepare_annotation2.py	exon	61783995	61784090	.	-	.	ENST00000578008+ENST00000580039+ENST00000582137+ENST00000245865+ENST00000392950+ENST00000447001+ENST00000580553+ENST00000375840+ENST00000336174+ENST00000578801+ENST00000579340__exon_number_021__gene_id_ENSG00000108588+ENSG00000266173+ENSG00000125695		ENSG00000108588.ENSG00000266173.ENSG00000125695.20	-1.50083032562591	-12.5033071921008	4.00270928498603e-27	6.04889933285249e-25
ENSG00000078142.35	ENSG00000078142	ENSG00000078142_036	chr18	dexseq_prepare_annotation2.py	exon	39613806	39613921	.	+	.	ENST00000262039+ENST00000593098+ENST00000398870+ENST00000597477+ENST00000590013__exon_number_036__gene_id_ENSG00000078142	PIK3C3	ENSG00000078142.35	1.42580250193989	14.8667864850186	4.35924013338001e-27	6.5807547920887e-25
ENSG00000226803.1	ENSG00000226803	ENSG00000226803_002	chr6	dexseq_prepare_annotation2.py	exon	56979699	56979708	.	-	.	ENST00000586668+ENST00000585792+ENST00000592500+ENST00000586432__exon_number_002__gene_id_ENSG00000226803	RP11-203B9.4	ENSG00000226803.1	-1.18693986400214	-14.6640228288833	4.45997987244794e-27	6.72575282279051e-25
ENSG00000159363	ENSG00000159363	ENSG00000159363_001	chr1	dexseq_prepare_annotation2.py	exon	17312453	17312453	.	-	.	ENST00000452699+ENST00000326735+ENST00000341676__exon_number_001__gene_id_ENSG00000159363	ATP13A2	ENSG00000159363	3.50193286701153	13.7821177961328	4.55817789569315e-27	6.86661729574623e-25
ENSG00000182986.17	ENSG00000182986	ENSG00000182986_018	chr19	dexseq_prepare_annotation2.py	exon	53391445	53391506	.	-	.	ENST00000593618+ENST00000597111+ENST00000597909+ENST00000597091+ENST00000595635+ENST00000597265+ENST00000594741+ENST00000391781__exon_number_018__gene_id_ENSG00000182986	ZNF320	ENSG00000182986.17	-3.7998008663334	-16.2298403294081	4.74446464967745e-27	7.13974720675963e-25
ENSG00000198208.41	ENSG00000198208	ENSG00000198208_042	chr14	dexseq_prepare_annotation2.py	exon	75388912	75389043	.	-	.	ENST00000556776+ENST00000553894+ENST00000557413+ENST00000354625__exon_number_042__gene_id_ENSG00000198208	RPS6KL1	ENSG00000198208.41	-2.07290770884576	-13.8913919796121	4.77849767604438e-27	7.18342439428252e-25
ENSG00000187736.ENSG00000213901.37	ENSG00000187736+ENSG00000213901	ENSG00000187736+ENSG00000213901_038	chr2	dexseq_prepare_annotation2.py	exon	220028110	220028225	.	-	.	ENST00000295738+ENST00000396775+ENST00000318673+ENST00000455516+ENST00000409878+ENST00000498327__exon_number_038__gene_id_ENSG00000187736+ENSG00000213901		ENSG00000187736.ENSG00000213901.37	1.82976262283679	12.3737219476297	4.80859710000641e-27	7.22110299375098e-25
ENSG00000148337.56	ENSG00000148337	ENSG00000148337_057	chr9	dexseq_prepare_annotation2.py	exon	130952967	130952989	.	-	.	ENST00000467178+ENST00000325721+ENST00000420484+ENST00000372948+ENST00000415526+ENST00000491954+ENST00000393608+ENST00000541172+ENST00000372938+ENST00000372954+ENST00000357558+ENST00000324544+ENST00000538431+ENST00000277465+ENST00000498156__exon_number_057__gene_id_ENSG00000148337	CIZ1	ENSG00000148337.56	-1.47293268614481	-12.2810150604629	4.8290666611504e-27	7.24425666397032e-25
ENSG00000007545.ENSG00000261732.ENSG00000206053.9	ENSG00000007545+ENSG00000261732+ENSG00000206053	ENSG00000007545+ENSG00000261732+ENSG00000206053_010	chr16	dexseq_prepare_annotation2.py	exon	1691140	1691188	.	+	.	ENST00000293925+ENST00000436138+ENST00000454337+ENST00000397412__exon_number_010__gene_id_ENSG00000007545+ENSG00000261732+ENSG00000206053		ENSG00000007545.ENSG00000261732.ENSG00000206053.9	-2.0258648788351	-13.6598356806966	4.90457699811268e-27	7.34984431588645e-25
ENSG00000048740.17	ENSG00000048740	ENSG00000048740_018	chr10	dexseq_prepare_annotation2.py	exon	11356102	11356221	.	+	.	ENST00000542579+ENST00000609870+ENST00000417956+ENST00000399850+ENST00000608830+ENST00000379261+ENST00000537122+ENST00000315874+ENST00000450189+ENST00000354897+ENST00000427450+ENST00000609692+ENST00000416382+ENST00000354440__exon_number_018__gene_id_ENSG00000048740	CELF2	ENSG00000048740.17	-3.13600482757959	-17.0608671972708	4.9979335890078e-27	7.48192745094338e-25
ENSG00000122966.ENSG00000221323.31	ENSG00000122966+ENSG00000221323	ENSG00000122966+ENSG00000221323_032	chr12	dexseq_prepare_annotation2.py	exon	120151008	120151099	.	-	.	ENST00000545913+ENST00000261833+ENST00000537607+ENST00000536008+ENST00000392520+ENST00000392521+ENST00000543239__exon_number_032__gene_id_ENSG00000122966+ENSG00000221323		ENSG00000122966.ENSG00000221323.31	2.66557296760591	12.881304667662	5.08917253163022e-27	7.61056830321881e-25
ENSG00000074054.43	ENSG00000074054	ENSG00000074054_044	chr2	dexseq_prepare_annotation2.py	exon	122216492	122216551	.	-	.	ENST00000455322+ENST00000452274+ENST00000397587+ENST00000263710+ENST00000430234+ENST00000545861+ENST00000409078+ENST00000541377+ENST00000541859__exon_number_044__gene_id_ENSG00000074054	CLASP1	ENSG00000074054.43	1.77831055810612	12.3581927284913	5.38947280221399e-27	8.05125482274911e-25
ENSG00000091536.69	ENSG00000091536	ENSG00000091536_070	chr17	dexseq_prepare_annotation2.py	exon	18061652	18061659	.	+	.	ENST00000557655+ENST00000578472+ENST00000556535+ENST00000557190__exon_number_070__gene_id_ENSG00000091536	MYO15A	ENSG00000091536.69	-1.3345943368909	-12.065154057617	5.42871837884073e-27	8.10144421295198e-25
ENSG00000123104.52	ENSG00000123104	ENSG00000123104_053	chr12	dexseq_prepare_annotation2.py	exon	26812046	26812218	.	-	.	ENST00000381340__exon_number_053__gene_id_ENSG00000123104	ITPR2	ENSG00000123104.52	1.31830151940512	13.0472031610322	5.7391657374187e-27	8.5558313503163e-25
ENSG00000174292.18	ENSG00000174292	ENSG00000174292_019	chr17	dexseq_prepare_annotation2.py	exon	7287566	7287572	.	+	.	ENST00000311668+ENST00000576812+ENST00000570896+ENST00000577009__exon_number_019__gene_id_ENSG00000174292	TNK1	ENSG00000174292.18	1.80432030800358	13.9833635651078	5.76991578138996e-27	8.59274072644319e-25
ENSG00000141738.8	ENSG00000141738	ENSG00000141738_009	chr17	dexseq_prepare_annotation2.py	exon	37894826	37895023	.	+	.	ENST00000584853__exon_number_009__gene_id_ENSG00000141738	GRB7	ENSG00000141738.8	-1.44495512423136	-13.6217542516002	6.0921578706673e-27	9.06322237246897e-25
ENSG00000197879.21	ENSG00000197879	ENSG00000197879_022	chr17	dexseq_prepare_annotation2.py	exon	1373915	1373924	.	-	.	ENST00000438665+ENST00000575011+ENST00000545534+ENST00000361007+ENST00000575158+ENST00000359786__exon_number_022__gene_id_ENSG00000197879	MYO1C	ENSG00000197879.21	-2.23939707747794	-13.7289942026402	6.13179863117037e-27	9.11274235328536e-25
ENSG00000048052.72	ENSG00000048052	ENSG00000048052_073	chr7	dexseq_prepare_annotation2.py	exon	18875523	18875531	.	+	.	ENST00000432645+ENST00000401921+ENST00000406451+ENST00000490851+ENST00000441542__exon_number_073__gene_id_ENSG00000048052	HDAC9	ENSG00000048052.72	1.92601523081554	13.3370958267622	6.15746377988192e-27	9.14141152240378e-25
ENSG00000138002.32	ENSG00000138002	ENSG00000138002_033	chr2	dexseq_prepare_annotation2.py	exon	27677002	27677029	.	-	.	ENST00000507184+ENST00000443889+ENST00000260570__exon_number_033__gene_id_ENSG00000138002	IFT172	ENSG00000138002.32	-1.38088543315788	-15.8173180521109	6.21519624999321e-27	9.21757952223656e-25
ENSG00000171777.28	ENSG00000171777	ENSG00000171777_029	chr19	dexseq_prepare_annotation2.py	exon	38910771	38910902	.	-	.	ENST00000589474+ENST00000587738+ENST00000592322+ENST00000589358+ENST00000588404+ENST00000293062+ENST00000587753+ENST00000426920+ENST00000433821+ENST00000454404+ENST00000586305+ENST00000589100__exon_number_029__gene_id_ENSG00000171777	RASGRP4	ENSG00000171777.28	4.24283766595567	26.3022659012908	6.39984923437351e-27	9.48162787447529e-25
ENSG00000026559	ENSG00000026559	ENSG00000026559_001	chr20	dexseq_prepare_annotation2.py	exon	49620193	49620193	.	-	.	ENST00000371571__exon_number_001__gene_id_ENSG00000026559	KCNG1	ENSG00000026559	2.73058138165201	18.8478218982339	6.42671196860992e-27	9.51160003667961e-25
ENSG00000022840.35	ENSG00000022840	ENSG00000022840_036	chr12	dexseq_prepare_annotation2.py	exon	121000874	121001027	.	+	.	ENST00000537376__exon_number_036__gene_id_ENSG00000022840	RNF10	ENSG00000022840.35	2.65679935155	13.8367864012031	6.44108580854974e-27	9.52304576352107e-25
ENSG00000007545.ENSG00000261732.ENSG00000206053.8	ENSG00000007545+ENSG00000261732+ENSG00000206053	ENSG00000007545+ENSG00000261732+ENSG00000206053_009	chr16	dexseq_prepare_annotation2.py	exon	1687825	1687908	.	+	.	ENST00000293925+ENST00000436138+ENST00000454337+ENST00000397412__exon_number_009__gene_id_ENSG00000007545+ENSG00000261732+ENSG00000206053		ENSG00000007545.ENSG00000261732.ENSG00000206053.8	-1.97412235575125	-13.6102370591665	6.50520069835193e-27	9.60793355049171e-25
ENSG00000055483.74	ENSG00000055483	ENSG00000055483_075	chr17	dexseq_prepare_annotation2.py	exon	76836955	76836969	.	-	.	ENST00000312010__exon_number_075__gene_id_ENSG00000055483	USP36	ENSG00000055483.74	2.65651505166031	14.2452845841426	6.52766564302075e-27	9.63119457677505e-25
ENSG00000177728.ENSG00000265636.67	ENSG00000177728+ENSG00000265636	ENSG00000177728+ENSG00000265636_068	chr17	dexseq_prepare_annotation2.py	exon	73489780	73489850	.	+	.	ENST00000579208+ENST00000578853+ENST00000314256+ENST00000581085+ENST00000585105+ENST00000375248__exon_number_068__gene_id_ENSG00000177728+ENSG00000265636		ENSG00000177728.ENSG00000265636.67	-4.31898792447039	-13.6023254719024	6.80508750408733e-27	1.00301954185373e-24
ENSG00000081479.31	ENSG00000081479	ENSG00000081479_032	chr2	dexseq_prepare_annotation2.py	exon	170038677	170038829	.	-	.	ENST00000263816+ENST00000461418__exon_number_032__gene_id_ENSG00000081479	LRP2	ENSG00000081479.31	-1.3015343517375	-13.5013558958545	6.82348391893649e-27	1.00469845920579e-24
ENSG00000169727.23	ENSG00000169727	ENSG00000169727_024	chr17	dexseq_prepare_annotation2.py	exon	80010251	80010253	.	+	.	ENST00000583009+ENST00000392358+ENST00000578392+ENST00000583641+ENST00000355130+ENST00000584229+ENST00000320548+ENST00000583885+ENST00000583961__exon_number_024__gene_id_ENSG00000169727	GPS1	ENSG00000169727.23	1.1651987705997	12.7281934529369	6.91558465532574e-27	1.0172151201787e-24
ENSG00000169727.34	ENSG00000169727	ENSG00000169727_035	chr17	dexseq_prepare_annotation2.py	exon	80011926	80012373	.	+	.	ENST00000392357__exon_number_035__gene_id_ENSG00000169727	GPS1	ENSG00000169727.34	1.19422227923276	12.7242277733525	7.10296751807269e-27	1.04370684494811e-24
ENSG00000164924.21	ENSG00000164924	ENSG00000164924_022	chr8	dexseq_prepare_annotation2.py	exon	101937144	101937149	.	-	.	ENST00000353245+ENST00000419477+ENST00000395958+ENST00000395948+ENST00000457309+ENST00000395956+ENST00000517727+ENST00000521309+ENST00000518736+ENST00000522819+ENST00000523848+ENST00000480304+ENST00000395957+ENST00000521607+ENST00000522542+ENST00000395953+ENST00000395951__exon_number_022__gene_id_ENSG00000164924	YWHAZ	ENSG00000164924.21	2.38506724207785	13.1469599024568	7.4339933796148e-27	1.09122957272333e-24
ENSG00000129282.4	ENSG00000129282	ENSG00000129282_005	chr17	dexseq_prepare_annotation2.py	exon	34964106	34964238	.	+	.	ENST00000250156+ENST00000585770__exon_number_005__gene_id_ENSG00000129282	MRM1	ENSG00000129282.4	-4.54989913882497	-20.7351025202625	7.67552067228936e-27	1.12553113105832e-24
ENSG00000135250.26	ENSG00000135250	ENSG00000135250_027	chr7	dexseq_prepare_annotation2.py	exon	104785730	104785755	.	-	.	ENST00000393651+ENST00000489828+ENST00000357311__exon_number_027__gene_id_ENSG00000135250	SRPK2	ENSG00000135250.26	1.12065854319966	13.7969159261279	8.01140645156859e-27	1.17358512097937e-24
ENSG00000196367.ENSG00000242687.24	ENSG00000196367+ENSG00000242687	ENSG00000196367+ENSG00000242687_025	chr7	dexseq_prepare_annotation2.py	exon	98515046	98515302	.	+	.	ENST00000355540+ENST00000446306+ENST00000456197+ENST00000359863__exon_number_025__gene_id_ENSG00000196367+ENSG00000242687		ENSG00000196367.ENSG00000242687.24	-1.48048937298084	-12.1579476014151	8.04257836298819e-27	1.17694927629717e-24
ENSG00000161618.ENSG00000202503.ENSG00000200259.ENSG00000201675.ENSG00000273189.ENSG00000142541.ENSG00000090554.ENSG00000199631.ENSG00000269469.30	ENSG00000161618+ENSG00000202503+ENSG00000200259+ENSG00000201675+ENSG00000273189+ENSG00000142541+ENSG00000090554+ENSG00000199631+ENSG00000269469	ENSG00000161618+ENSG00000202503+ENSG00000200259+ENSG00000201675+ENSG00000273189+ENSG00000142541+ENSG00000090554+ENSG00000199631+ENSG00000269469_031	chr19	dexseq_prepare_annotation2.py	exon	49973563	49973791	.	+	.	ENST00000455361+ENST00000593417+ENST00000293350+ENST00000540132+ENST00000599652+ENST00000594549+ENST00000433981__exon_number_031__gene_id_ENSG00000161618+ENSG00000202503+ENSG00000200259+ENSG00000201675+ENSG00000273189+ENSG00000142541+ENSG00000090554+ENSG00000199631+ENSG00000269469		ENSG00000161618.ENSG00000202503.ENSG00000200259.ENSG00000201675.ENSG00000273189.ENSG00000142541.ENSG00000090554.ENSG00000199631.ENSG00000269469.30	1.60734107633187	13.290414390358	8.14923508646667e-27	1.1913417446029e-24
ENSG00000151150.50	ENSG00000151150	ENSG00000151150_051	chr10	dexseq_prepare_annotation2.py	exon	61868588	61868658	.	-	.	ENST00000467420+ENST00000503366+ENST00000373827+ENST00000280772+ENST00000373815+ENST00000355288__exon_number_051__gene_id_ENSG00000151150	ANK3	ENSG00000151150.50	-1.89650415911512	-12.9878248018034	8.37310159879562e-27	1.22282242320578e-24
ENSG00000197969.37	ENSG00000197969	ENSG00000197969_038	chr9	dexseq_prepare_annotation2.py	exon	79908410	79908424	.	+	.	ENST00000360280+ENST00000423463+ENST00000493341+ENST00000376634+ENST00000376636+ENST00000357409__exon_number_038__gene_id_ENSG00000197969	VPS13A	ENSG00000197969.37	2.32834252927282	13.6715995119078	8.44991070289283e-27	1.23278437806101e-24
ENSG00000263053.ENSG00000171282.4	ENSG00000263053+ENSG00000171282	ENSG00000263053+ENSG00000171282_005	chr17	dexseq_prepare_annotation2.py	exon	79375212	79375658	.	+	.	ENST00000572324__exon_number_005__gene_id_ENSG00000263053+ENSG00000171282		ENSG00000263053.ENSG00000171282.4	1.86541810443864	13.6705227761139	8.50091844660747e-27	1.23896566786923e-24
ENSG00000036257.33	ENSG00000036257	ENSG00000036257_034	chr2	dexseq_prepare_annotation2.py	exon	225397698	225397811	.	-	.	ENST00000541548__exon_number_034__gene_id_ENSG00000036257	CUL3	ENSG00000036257.33	-2.03242321001207	-13.2829234528049	8.52418495843921e-27	1.2410953679641e-24
ENSG00000164929.3	ENSG00000164929	ENSG00000164929_004	chr8	dexseq_prepare_annotation2.py	exon	104153126	104153285	.	+	.	ENST00000438105+ENST00000330955+ENST00000297574+ENST00000309982+ENST00000306391__exon_number_004__gene_id_ENSG00000164929	BAALC	ENSG00000164929.3	-2.89574768500788	-18.012697071096	8.82303963636102e-27	1.28330485128747e-24
ENSG00000080822.ENSG00000080819.40	ENSG00000080822+ENSG00000080819	ENSG00000080822+ENSG00000080819_041	chr3	dexseq_prepare_annotation2.py	exon	98240282	98240286	.	-	.	ENST00000341181+ENST00000514537+ENST00000506575+ENST00000437922+ENST00000508503+ENST00000394185+ENST00000394180+ENST00000394181+ENST00000503799+ENST00000512147+ENST00000508071+ENST00000503004+ENST00000513287+ENST00000512905+ENST00000507874+ENST00000513988+ENST00000502980+ENST00000507944+ENST00000510541+ENST00000507411__exon_number_041__gene_id_ENSG00000080822+ENSG00000080819		ENSG00000080822.ENSG00000080819.40	1.09001587729829	12.3918226852132	8.91287305334603e-27	1.29505761215756e-24
ENSG00000163491.60	ENSG00000163491	ENSG00000163491_061	chr3	dexseq_prepare_annotation2.py	exon	27410522	27410687	.	-	.	ENST00000491627__exon_number_061__gene_id_ENSG00000163491	NEK10	ENSG00000163491.60	-1.65088584357303	-12.6372195954982	9.18050287719737e-27	1.33259459425861e-24
ENSG00000103343.ENSG00000103351.ENSG00000263212.ENSG00000262621.ENSG00000122390.94	ENSG00000103343+ENSG00000103351+ENSG00000263212+ENSG00000262621+ENSG00000122390	ENSG00000103343+ENSG00000103351+ENSG00000263212+ENSG00000262621+ENSG00000122390_095	chr16	dexseq_prepare_annotation2.py	exon	3536930	3536952	.	+	.	ENST00000608993+ENST00000610180+ENST00000575785+ENST00000360862+ENST00000407558+ENST00000608722+ENST00000414063+ENST00000575076__exon_number_095__gene_id_ENSG00000103343+ENSG00000103351+ENSG00000263212+ENSG00000262621+ENSG00000122390		ENSG00000103343.ENSG00000103351.ENSG00000263212.ENSG00000262621.ENSG00000122390.94	-1.27330796541092	-11.7054499077413	9.88850169557081e-27	1.43391273373802e-24
ENSG00000197343.ENSG00000272647.ENSG00000244219.31	ENSG00000197343+ENSG00000272647+ENSG00000244219	ENSG00000197343+ENSG00000272647+ENSG00000244219_032	chr7	dexseq_prepare_annotation2.py	exon	99159991	99160021	.	+	.	ENST00000423973+ENST00000416144+ENST00000449244+ENST00000320583+ENST00000467680+ENST00000488751__exon_number_032__gene_id_ENSG00000197343+ENSG00000272647+ENSG00000244219		ENSG00000197343.ENSG00000272647.ENSG00000244219.31	1.68167690300152	13.8815274254994	9.95205202322652e-27	1.44167034020907e-24
ENSG00000169689.2	ENSG00000169689	ENSG00000169689_003	chr17	dexseq_prepare_annotation2.py	exon	79976592	79976676	.	-	.	ENST00000392359+ENST00000584514+ENST00000579520+ENST00000584600+ENST00000306704+ENST00000580435__exon_number_003__gene_id_ENSG00000169689	STRA13	ENSG00000169689.2	-3.24680565743066	-16.8531574194444	1.01529435881906e-26	1.46928768800522e-24
ENSG00000126733.6	ENSG00000126733	ENSG00000126733_007	chrX	dexseq_prepare_annotation2.py	exon	85769282	85769394	.	+	.	ENST00000506327+ENST00000508860+ENST00000461604+ENST00000373125+ENST00000373131+ENST00000510272__exon_number_007__gene_id_ENSG00000126733	DACH2	ENSG00000126733.6	2.37083974815488	16.8412248647055	1.05765506950635e-26	1.52904724277333e-24
ENSG00000149179.5	ENSG00000149179	ENSG00000149179_006	chr11	dexseq_prepare_annotation2.py	exon	46958299	46958304	.	+	.	ENST00000527234+ENST00000528488+ENST00000536126+ENST00000278460+ENST00000525279+ENST00000533124+ENST00000531648+ENST00000522712__exon_number_006__gene_id_ENSG00000149179	C11orf49	ENSG00000149179.5	2.19409728213926	12.7013737727954	1.16938203161415e-26	1.68886792849829e-24
ENSG00000123213.4	ENSG00000123213	ENSG00000123213_005	chr5	dexseq_prepare_annotation2.py	exon	65036722	65036827	.	+	.	ENST00000514991__exon_number_005__gene_id_ENSG00000123213	NLN	ENSG00000123213.4	1.24112971932487	13.7267424955781	1.17657058652977e-26	1.69754041776654e-24
ENSG00000074054.49	ENSG00000074054	ENSG00000074054_050	chr2	dexseq_prepare_annotation2.py	exon	122218770	122218771	.	-	.	ENST00000491646__exon_number_050__gene_id_ENSG00000074054	CLASP1	ENSG00000074054.49	1.93467759861306	12.2513837775652	1.18007007242101e-26	1.70087828438305e-24
ENSG00000164924.20	ENSG00000164924	ENSG00000164924_021	chr8	dexseq_prepare_annotation2.py	exon	101936527	101936550	.	-	.	ENST00000521607__exon_number_021__gene_id_ENSG00000164924	YWHAZ	ENSG00000164924.20	2.31559916389134	13.0706360670664	1.19240325931288e-26	1.71692900228754e-24
ENSG00000148218.2	ENSG00000148218	ENSG00000148218_003	chr9	dexseq_prepare_annotation2.py	exon	116150455	116150641	.	-	.	ENST00000482847+ENST00000409155+ENST00000277315__exon_number_003__gene_id_ENSG00000148218	ALAD	ENSG00000148218.2	-1.63758449317735	-13.6053738223984	1.22373425597057e-26	1.76027483301412e-24
ENSG00000253495.ENSG00000136960.19	ENSG00000253495+ENSG00000136960	ENSG00000253495+ENSG00000136960_020	chr8	dexseq_prepare_annotation2.py	exon	120598426	120598553	.	-	.	ENST00000522167+ENST00000522826+ENST00000427067+ENST00000075322+ENST00000259486__exon_number_020__gene_id_ENSG00000253495+ENSG00000136960		ENSG00000253495.ENSG00000136960.19	1.83255773652879	14.6414421072297	1.24844016882949e-26	1.79401352637618e-24
ENSG00000136235.1	ENSG00000136235	ENSG00000136235_002	chr7	dexseq_prepare_annotation2.py	exon	23275627	23275742	.	+	.	ENST00000492858+ENST00000465673__exon_number_002__gene_id_ENSG00000136235	GPNMB	ENSG00000136235.1	-1.94770670815732	-15.0855906398897	1.25640789762485e-26	1.80365591413486e-24
ENSG00000163138.10	ENSG00000163138	ENSG00000163138_011	chr4	dexseq_prepare_annotation2.py	exon	20702089	20702094	.	+	.	ENST00000502938+ENST00000508753+ENST00000509469+ENST00000444671+ENST00000514292+ENST00000510700+ENST00000538990+ENST00000510051+ENST00000508952+ENST00000514485+ENST00000295290+ENST00000513861+ENST00000509625+ENST00000514663+ENST00000503585+ENST00000506745+ENST00000506702+ENST00000515339+ENST00000505160+ENST00000506951+ENST00000360916+ENST00000511160+ENST00000502374+ENST00000513590+ENST00000504630…	PACRGL	ENSG00000163138.10	1.43442430495972	13.3907610058085	1.29689985048542e-26	1.85992298257666e-24
ENSG00000177565.8	ENSG00000177565	ENSG00000177565_009	chr3	dexseq_prepare_annotation2.py	exon	176756101	176756222	.	-	.	ENST00000430069+ENST00000457928__exon_number_009__gene_id_ENSG00000177565	TBL1XR1	ENSG00000177565.8	1.8689640019387	12.9854972127479	1.30111084601738e-26	1.86409799959931e-24
ENSG00000114735.18	ENSG00000114735	ENSG00000114735_019	chr3	dexseq_prepare_annotation2.py	exon	50614940	50615004	.	+	.	ENST00000434410+ENST00000443894+ENST00000448997+ENST00000232854+ENST00000482974+ENST00000455834__exon_number_019__gene_id_ENSG00000114735	HEMK1	ENSG00000114735.18	1.6686683162905	13.4824209837857	1.34808606444332e-26	1.9294717241518e-24
ENSG00000109466.14	ENSG00000109466	ENSG00000109466_015	chr4	dexseq_prepare_annotation2.py	exon	166161500	166161616	.	+	.	ENST00000506761__exon_number_015__gene_id_ENSG00000109466	KLHL2	ENSG00000109466.14	-3.93804707161509	-14.4312758381596	1.36927420360661e-26	1.95784368257063e-24
ENSG00000177728.ENSG00000265636.99	ENSG00000177728+ENSG00000265636	ENSG00000177728+ENSG00000265636_100	chr17	dexseq_prepare_annotation2.py	exon	73494802	73494803	.	+	.	ENST00000577194+ENST00000579208+ENST00000579898+ENST00000581453+ENST00000314256+ENST00000581085+ENST00000584694+ENST00000375248+ENST00000585105+ENST00000577247__exon_number_100__gene_id_ENSG00000177728+ENSG00000265636		ENSG00000177728.ENSG00000265636.99	-4.32809655649383	-13.4762781769818	1.39617347537956e-26	1.99431699825307e-24
ENSG00000212091.ENSG00000144061.25	ENSG00000212091+ENSG00000144061	ENSG00000212091+ENSG00000144061_026	chr2	dexseq_prepare_annotation2.py	exon	110920625	110920709	.	-	.	ENST00000355301+ENST00000496524+ENST00000393272+ENST00000417665+ENST00000445609+ENST00000461707+ENST00000316534__exon_number_026__gene_id_ENSG00000212091+ENSG00000144061		ENSG00000212091.ENSG00000144061.25	1.32310106209489	13.6876058973949	1.4580942250586e-26	2.08069320495849e-24
ENSG00000103343.ENSG00000103351.ENSG00000263212.ENSG00000262621.ENSG00000122390.67	ENSG00000103343+ENSG00000103351+ENSG00000263212+ENSG00000262621+ENSG00000122390	ENSG00000103343+ENSG00000103351+ENSG00000263212+ENSG00000262621+ENSG00000122390_068	chr16	dexseq_prepare_annotation2.py	exon	3533389	3533414	.	+	.	ENST00000573345+ENST00000407558+ENST00000571798+ENST00000573580+ENST00000575936+ENST00000575754+ENST00000610180+ENST00000570551+ENST00000575785+ENST00000573593+ENST00000360862+ENST00000608993+ENST00000574380+ENST00000424546+ENST00000608722+ENST00000414063+ENST00000572584+ENST00000572739+ENST00000575076+ENST00000572757__exon_number_068__gene_id_ENSG00000103343+ENSG00000103351+ENSG00000263212+ENSG0…		ENSG00000103343.ENSG00000103351.ENSG00000263212.ENSG00000262621.ENSG00000122390.67	-1.22274461684588	-11.6512380864572	1.55398386132595e-26	2.21532293741887e-24
ENSG00000100129.30	ENSG00000100129	ENSG00000100129_031	chr22	dexseq_prepare_annotation2.py	exon	38282711	38282771	.	+	.	ENST00000460638__exon_number_031__gene_id_ENSG00000100129	EIF3L	ENSG00000100129.30	1.87544218704592	15.5842284844471	1.58292071466527e-26	2.2543337482849e-24
ENSG00000136560.4	ENSG00000136560	ENSG00000136560_005	chr2	dexseq_prepare_annotation2.py	exon	162016808	162016809	.	+	.	ENST00000392749__exon_number_005__gene_id_ENSG00000136560	TANK	ENSG00000136560.4	2.40590720257295	15.0212467471993	1.66434507813602e-26	2.36794365764604e-24
ENSG00000213221.ENSG00000187796.30	ENSG00000213221+ENSG00000187796	ENSG00000213221+ENSG00000187796_031	chr9	dexseq_prepare_annotation2.py	exon	139265154	139265292	.	-	.	ENST00000556340__exon_number_031__gene_id_ENSG00000213221+ENSG00000187796		ENSG00000213221.ENSG00000187796.30	2.67899414010169	16.6968876841805	1.73649960074856e-26	2.46815279724632e-24
ENSG00000167792.37	ENSG00000167792	ENSG00000167792_038	chr11	dexseq_prepare_annotation2.py	exon	67377324	67377739	.	+	.	ENST00000524838__exon_number_038__gene_id_ENSG00000167792	NDUFV1	ENSG00000167792.37	2.2026795842328	15.5284050172474	1.98217003748624e-26	2.81454407510905e-24
ENSG00000082397.4	ENSG00000082397	ENSG00000082397_005	chr18	dexseq_prepare_annotation2.py	exon	5393102	5393165	.	-	.	ENST00000544123+ENST00000578618+ENST00000540638+ENST00000542652+ENST00000545076+ENST00000341928__exon_number_005__gene_id_ENSG00000082397	EPB41L3	ENSG00000082397.4	-1.51467178305664	-13.4091530462897	2.0480936358027e-26	2.90527450634395e-24
ENSG00000183044.44	ENSG00000183044	ENSG00000183044_045	chr16	dexseq_prepare_annotation2.py	exon	8870201	8870347	.	+	.	ENST00000268251+ENST00000566590+ENST00000569156+ENST00000567812+ENST00000425191+ENST00000396600__exon_number_045__gene_id_ENSG00000183044	ABAT	ENSG00000183044.44	1.4862776925548	13.4072227656698	2.07079549853456e-26	2.93457504774048e-24
ENSG00000148343.11	ENSG00000148343	ENSG00000148343_012	chr9	dexseq_prepare_annotation2.py	exon	131804786	131804793	.	+	.	ENST00000406926+ENST00000358369+ENST00000445183+ENST00000439290+ENST00000277475+ENST00000474534__exon_number_012__gene_id_ENSG00000148343	FAM73B	ENSG00000148343.11	0.969876601742715	12.8249140128543	2.36088647077737e-26	3.34236733892987e-24
ENSG00000138002.33	ENSG00000138002	ENSG00000138002_034	chr2	dexseq_prepare_annotation2.py	exon	27677221	27677285	.	-	.	ENST00000507184+ENST00000443889+ENST00000260570__exon_number_034__gene_id_ENSG00000138002	IFT172	ENSG00000138002.33	-1.30934611127949	-15.4845399295753	2.36602033604446e-26	3.34633209519865e-24
ENSG00000139197.11	ENSG00000139197	ENSG00000139197_012	chr12	dexseq_prepare_annotation2.py	exon	7342311	7342346	.	+	.	ENST00000434354+ENST00000545220+ENST00000266563+ENST00000420616+ENST00000545574+ENST00000544456__exon_number_012__gene_id_ENSG00000139197	PEX5	ENSG00000139197.11	-1.6678026916434	-13.2839097958697	2.41373204260838e-26	3.40796322123547e-24
ENSG00000170448.2	ENSG00000170448	ENSG00000170448_003	chr4	dexseq_prepare_annotation2.py	exon	47850321	47850353	.	-	.	ENST00000507489+ENST00000507131+ENST00000381538+ENST00000502448+ENST00000464756__exon_number_003__gene_id_ENSG00000170448	NFXL1	ENSG00000170448.2	1.24761412690339	13.8470852569493	2.41434921016591e-26	3.40796322123547e-24
ENSG00000169727.37	ENSG00000169727	ENSG00000169727_038	chr17	dexseq_prepare_annotation2.py	exon	80012419	80012435	.	+	.	ENST00000583009+ENST00000583961+ENST00000392358+ENST00000578552+ENST00000584460+ENST00000582327+ENST00000306823+ENST00000581418+ENST00000583641+ENST00000355130+ENST00000580723+ENST00000580141+ENST00000320548+ENST00000580627+ENST00000583885+ENST00000392357+ENST00000580716+ENST00000585084__exon_number_038__gene_id_ENSG00000169727	GPS1	ENSG00000169727.37	1.07914050869936	12.5360508675657	2.52465053481702e-26	3.56015444591655e-24
ENSG00000065534.42	ENSG00000065534	ENSG00000065534_043	chr3	dexseq_prepare_annotation2.py	exon	123427545	123427742	.	-	.	ENST00000475616+ENST00000360304+ENST00000360772+ENST00000464489+ENST00000359169+ENST00000346322__exon_number_043__gene_id_ENSG00000065534	MYLK	ENSG00000065534.42	3.39975698408214	13.3678502484649	2.59305547107352e-26	3.65302420700458e-24
ENSG00000122674.2	ENSG00000122674	ENSG00000122674_003	chr7	dexseq_prepare_annotation2.py	exon	5938412	5938432	.	+	.	ENST00000478672+ENST00000461592+ENST00000325974__exon_number_003__gene_id_ENSG00000122674	CCZ1	ENSG00000122674.2	-1.97975124622035	-13.5783103632879	2.65626260825491e-26	3.73839636347067e-24
ENSG00000264594.ENSG00000204580.140	ENSG00000264594+ENSG00000204580	ENSG00000264594+ENSG00000204580_141	chr6	dexseq_prepare_annotation2.py	exon	30867210	30867617	.	+	.	ENST00000454612+ENST00000418800+ENST00000376575+ENST00000376567+ENST00000376570+ENST00000452441+ENST00000446312+ENST00000376568+ENST00000376569+ENST00000324771__exon_number_141__gene_id_ENSG00000264594+ENSG00000204580		ENSG00000264594.ENSG00000204580.140	-2.88262575791586	-14.2918717153854	2.68886841439418e-26	3.78057535209326e-24
ENSG00000180448.8	ENSG00000180448	ENSG00000180448_009	chr19	dexseq_prepare_annotation2.py	exon	1068413	1068743	.	+	.	ENST00000590214+ENST00000539243+ENST00000586866+ENST00000587186+ENST00000313093__exon_number_009__gene_id_ENSG00000180448	HMHA1	ENSG00000180448.8	-5.69114829339977	-12.8030778806161	2.71287390939787e-26	3.81059143945618e-24
ENSG00000129292.2	ENSG00000129292	ENSG00000129292_003	chr8	dexseq_prepare_annotation2.py	exon	133787630	133787643	.	+	.	ENST00000395386+ENST00000395379+ENST00000395383+ENST00000361997__exon_number_003__gene_id_ENSG00000129292	PHF20L1	ENSG00000129292.2	1.06527143558303	14.1200569877896	2.72429210614243e-26	3.82288555595112e-24
ENSG00000018408.36	ENSG00000018408	ENSG00000018408_037	chr3	dexseq_prepare_annotation2.py	exon	149443259	149443331	.	-	.	ENST00000474080__exon_number_037__gene_id_ENSG00000018408	WWTR1	ENSG00000018408.36	-1.6364337782965	-14.6798953524829	2.73332456802458e-26	3.83181110727379e-24
ENSG00000148950.5	ENSG00000148950	ENSG00000148950_006	chr11	dexseq_prepare_annotation2.py	exon	31458623	31458701	.	-	.	ENST00000531331__exon_number_006__gene_id_ENSG00000148950	IMMP1L	ENSG00000148950.5	-2.93307542479369	-14.4724528163188	2.75912384506105e-26	3.86420144523184e-24
ENSG00000170579.3	ENSG00000170579	ENSG00000170579_004	chr18	dexseq_prepare_annotation2.py	exon	3498915	3499001	.	-	.	ENST00000539435+ENST00000400149+ENST00000534970+ENST00000400155+ENST00000400150+ENST00000584874+ENST00000400147+ENST00000315677__exon_number_004__gene_id_ENSG00000170579	DLGAP1	ENSG00000170579.3	1.53101293185608	15.4205114383076	3.06496379615201e-26	4.28834783314681e-24
ENSG00000123104.48	ENSG00000123104	ENSG00000123104_049	chr12	dexseq_prepare_annotation2.py	exon	26808641	26808785	.	-	.	ENST00000381340__exon_number_049__gene_id_ENSG00000123104	ITPR2	ENSG00000123104.48	1.54281714748004	12.7796787572182	3.14852285145924e-26	4.40096596195248e-24
ENSG00000240891.ENSG00000144824	ENSG00000240891+ENSG00000144824	ENSG00000240891+ENSG00000144824_001	chr3	dexseq_prepare_annotation2.py	exon	111393523	111393768	.	+	.	ENST00000393934__exon_number_001__gene_id_ENSG00000240891+ENSG00000144824		ENSG00000240891.ENSG00000144824	1.9402996017244	13.5471321532056	3.152521474232e-26	4.4022644808572e-24
ENSG00000148985.ENSG00000250404.51	ENSG00000148985+ENSG00000250404	ENSG00000148985+ENSG00000250404_052	chr11	dexseq_prepare_annotation2.py	exon	3845536	3845550	.	+	.	ENST00000487112+ENST00000396986+ENST00000490830+ENST00000464590+ENST00000479072+ENST00000525937+ENST00000464906+ENST00000469307+ENST00000496834+ENST00000464261+ENST00000465307+ENST00000278243+ENST00000464229+ENST00000527810+ENST00000477358+ENST00000475884+ENST00000532523+ENST00000396993+ENST00000532017+ENST00000396991+ENST00000492246+ENST00000493547+ENST00000478773+ENST00000465237+ENST00000464441…		ENSG00000148985.ENSG00000250404.51	1.17201905362898	11.7086470095542	3.19978511351122e-26	4.46391811754849e-24
ENSG00000117425.ENSG00000202444.14	ENSG00000117425+ENSG00000202444	ENSG00000117425+ENSG00000202444_015	chr1	dexseq_prepare_annotation2.py	exon	45293515	45293863	.	-	.	ENST00000447098+ENST00000372192__exon_number_015__gene_id_ENSG00000117425+ENSG00000202444		ENSG00000117425.ENSG00000202444.14	-2.79937259858229	-13.5411393120395	3.25806821769432e-26	4.54080988633815e-24
ENSG00000114735.19	ENSG00000114735	ENSG00000114735_020	chr3	dexseq_prepare_annotation2.py	exon	50615257	50615306	.	+	.	ENST00000455834+ENST00000448997+ENST00000232854+ENST00000434410__exon_number_020__gene_id_ENSG00000114735	HEMK1	ENSG00000114735.19	1.65135379224417	13.3212122518993	3.38508974277664e-26	4.71326092505656e-24
ENSG00000003987.8	ENSG00000003987	ENSG00000003987_009	chr8	dexseq_prepare_annotation2.py	exon	17166786	17166835	.	-	.	ENST00000180173+ENST00000519763+ENST00000521857__exon_number_009__gene_id_ENSG00000003987	MTMR7	ENSG00000003987.8	4.09040180252473	20.078037483978	3.42388846166257e-26	4.76265873862672e-24
ENSG00000129277	ENSG00000129277	ENSG00000129277_001	chr17	dexseq_prepare_annotation2.py	exon	34430983	34431219	.	+	.	ENST00000250151__exon_number_001__gene_id_ENSG00000129277	CCL4	ENSG00000129277	-2.97494552545924	-20.0773076270327	3.42965250963377e-26	4.76605383104755e-24
ENSG00000136546	ENSG00000136546	ENSG00000136546_001	chr2	dexseq_prepare_annotation2.py	exon	167260083	167262022	.	-	.	ENST00000409855__exon_number_001__gene_id_ENSG00000136546	SCN7A	ENSG00000136546	-3.07275104738512	-16.4910527217428	3.53733193155048e-26	4.9109330522696e-24
ENSG00000244045.ENSG00000258924.ENSG00000264302.ENSG00000004139.56	ENSG00000244045+ENSG00000258924+ENSG00000264302+ENSG00000004139	ENSG00000244045+ENSG00000258924+ENSG00000264302+ENSG00000004139_057	chr17	dexseq_prepare_annotation2.py	exon	26723840	26725069	.	+	.	ENST00000457710+ENST00000003834__exon_number_057__gene_id_ENSG00000244045+ENSG00000258924+ENSG00000264302+ENSG00000004139		ENSG00000244045.ENSG00000258924.ENSG00000264302.ENSG00000004139.56	1.19996754793365	12.6984265223565	3.57653743969411e-26	4.96056057871229e-24
ENSG00000133226.12	ENSG00000133226	ENSG00000133226_013	chr1	dexseq_prepare_annotation2.py	exon	24969796	24969798	.	+	.	ENST00000374389+ENST00000466910+ENST00000323848+ENST00000468822+ENST00000600523+ENST00000462710+ENST00000490543+ENST00000447431__exon_number_013__gene_id_ENSG00000133226	SRRM1	ENSG00000133226.12	0.880992266618378	12.7593820852318	3.58270228593374e-26	4.96430998002527e-24
ENSG00000036448.6	ENSG00000036448	ENSG00000036448_007	chr8	dexseq_prepare_annotation2.py	exon	2007274	2007366	.	+	.	ENST00000262113__exon_number_007__gene_id_ENSG00000036448	MYOM2	ENSG00000036448.6	-1.33837830717577	-12.3859053259476	3.74747997482417e-26	5.18761916630751e-24
ENSG00000133216.18	ENSG00000133216	ENSG00000133216_019	chr1	dexseq_prepare_annotation2.py	exon	23232480	23232602	.	+	.	ENST00000400191+ENST00000374632+ENST00000374630+ENST00000374627__exon_number_019__gene_id_ENSG00000133216	EPHB2	ENSG00000133216.18	-1.68986556794046	-14.609465457176	3.76668561207532e-26	5.20917727757529e-24
ENSG00000114857.52	ENSG00000114857	ENSG00000114857_053	chr3	dexseq_prepare_annotation2.py	exon	42685394	42685495	.	+	.	ENST00000429888+ENST00000232978+ENST00000490189__exon_number_053__gene_id_ENSG00000114857	NKTR	ENSG00000114857.52	1.57287569496627	14.6062851786594	3.82167911236093e-26	5.28013936937397e-24
ENSG00000157470.31	ENSG00000157470	ENSG00000157470_032	chr15	dexseq_prepare_annotation2.py	exon	59752406	59752839	.	+	.	ENST00000558513__exon_number_032__gene_id_ENSG00000157470	FAM81A	ENSG00000157470.31	2.46302878259768	16.4663128031189	3.85450378253672e-26	5.32036526434012e-24
ENSG00000213398.ENSG00000124067.ENSG00000267660.57	ENSG00000213398+ENSG00000124067+ENSG00000267660	ENSG00000213398+ENSG00000124067+ENSG00000267660_058	chr16	dexseq_prepare_annotation2.py	exon	67983810	67983821	.	-	.	ENST00000576616+ENST00000537830+ENST00000338335+ENST00000422611+ENST00000576513+ENST00000574665+ENST00000572037+ENST00000570802+ENST00000573023+ENST00000541864+ENST00000316341+ENST00000572766__exon_number_058__gene_id_ENSG00000213398+ENSG00000124067+ENSG00000267660		ENSG00000213398.ENSG00000124067.ENSG00000267660.57	-4.46482088717906	-13.6190974386337	4.07299642008929e-26	5.61654457302179e-24
ENSG00000205517.ENSG00000187266.34	ENSG00000205517+ENSG00000187266	ENSG00000205517+ENSG00000187266_035	chr19	dexseq_prepare_annotation2.py	exon	11508223	11508273	.	-	.	ENST00000380456+ENST00000566919+ENST00000562663+ENST00000563726+ENST00000566153+ENST00000393423__exon_number_035__gene_id_ENSG00000205517+ENSG00000187266		ENSG00000205517.ENSG00000187266.34	3.37766976289615	12.8666968458734	4.21807740379877e-26	5.81101954573481e-24
ENSG00000104375.2	ENSG00000104375	ENSG00000104375_003	chr8	dexseq_prepare_annotation2.py	exon	99449331	99449436	.	-	.	ENST00000517832__exon_number_003__gene_id_ENSG00000104375	STK3	ENSG00000104375.2	-2.1477037335296	-13.2800972919204	4.28225909739393e-26	5.89377758094584e-24
ENSG00000189403.5	ENSG00000189403	ENSG00000189403_006	chr13	dexseq_prepare_annotation2.py	exon	31035671	31035775	.	-	.	ENST00000326004__exon_number_006__gene_id_ENSG00000189403	HMGB1	ENSG00000189403.5	3.14291465055364	14.5797241887804	4.3136820914202e-26	5.93133355490743e-24
ENSG00000055483.73	ENSG00000055483	ENSG00000055483_074	chr17	dexseq_prepare_annotation2.py	exon	76836947	76836954	.	-	.	ENST00000590546+ENST00000312010__exon_number_074__gene_id_ENSG00000055483	USP36	ENSG00000055483.73	2.53324290105687	13.8755648672659	4.3236286520411e-26	5.9393156693024e-24
ENSG00000179818.ENSG00000244617.124	ENSG00000179818+ENSG00000244617	ENSG00000179818+ENSG00000244617_125	chr2	dexseq_prepare_annotation2.py	exon	70314554	70314567	.	-	.	ENST00000594548__exon_number_125__gene_id_ENSG00000179818+ENSG00000244617		ENSG00000179818.ENSG00000244617.124	-1.50653762474054	-11.8862865278429	4.34294700575482e-26	5.96014410465374e-24
ENSG00000173818.62	ENSG00000173818	ENSG00000173818_063	chr17	dexseq_prepare_annotation2.py	exon	78411883	78411886	.	+	.	ENST00000518907+ENST00000517795__exon_number_063__gene_id_ENSG00000173818	ENDOV	ENSG00000173818.62	1.48134734123334	13.8692069058064	4.46706162887811e-26	6.12157219022375e-24
ENSG00000103343.ENSG00000103351.ENSG00000263212.ENSG00000262621.ENSG00000122390.101	ENSG00000103343+ENSG00000103351+ENSG00000263212+ENSG00000262621+ENSG00000122390	ENSG00000103343+ENSG00000103351+ENSG00000263212+ENSG00000262621+ENSG00000122390_102	chr16	dexseq_prepare_annotation2.py	exon	3550982	3551006	.	+	.	ENST00000573370+ENST00000576634+ENST00000574369+ENST00000574592__exon_number_102__gene_id_ENSG00000103343+ENSG00000103351+ENSG00000263212+ENSG00000262621+ENSG00000122390		ENSG00000103343.ENSG00000103351.ENSG00000263212.ENSG00000262621.ENSG00000122390.101	-1.22837114668994	-11.5241466282366	4.46911094751819e-26	6.12157219022375e-24
ENSG00000133226.9	ENSG00000133226	ENSG00000133226_010	chr1	dexseq_prepare_annotation2.py	exon	24969779	24969783	.	+	.	ENST00000323848+ENST00000447431+ENST00000468822+ENST00000600523+ENST00000466910__exon_number_010__gene_id_ENSG00000133226	SRRM1	ENSG00000133226.9	0.873600352277233	12.7242489885895	4.48053062390724e-26	6.13135819051917e-24
ENSG00000126522.ENSG00000249319.ENSG00000241258.47	ENSG00000126522+ENSG00000249319+ENSG00000241258	ENSG00000126522+ENSG00000249319+ENSG00000241258_048	chr7	dexseq_prepare_annotation2.py	exon	65591623	65591630	.	+	.	ENST00000415001__exon_number_048__gene_id_ENSG00000126522+ENSG00000249319+ENSG00000241258		ENSG00000126522.ENSG00000249319.ENSG00000241258.47	-1.180831190495	-12.4965087226968	4.58326168367505e-26	6.26596098990363e-24
ENSG00000044115.4	ENSG00000044115	ENSG00000044115_005	chr5	dexseq_prepare_annotation2.py	exon	138059156	138059314	.	+	.	ENST00000524127+ENST00000522227+ENST00000517980__exon_number_005__gene_id_ENSG00000044115	CTNNA1	ENSG00000044115.4	1.22266422734899	12.1965875598502	4.64911588015224e-26	6.34993957828832e-24
ENSG00000153827	ENSG00000153827	ENSG00000153827_001	chr2	dexseq_prepare_annotation2.py	exon	230628554	230632156	.	-	.	ENST00000283943__exon_number_001__gene_id_ENSG00000153827	TRIP12	ENSG00000153827	-2.75809898863576	-14.3587955717419	4.71225774799232e-26	6.43005728271001e-24
ENSG00000104419.70	ENSG00000104419	ENSG00000104419_071	chr8	dexseq_prepare_annotation2.py	exon	134309986	134310201	.	-	.	ENST00000519228__exon_number_071__gene_id_ENSG00000104419	NDRG1	ENSG00000104419.70	-1.48214895416438	-12.0272460329361	4.89592055130474e-26	6.67432180631433e-24
ENSG00000133226.15	ENSG00000133226	ENSG00000133226_016	chr1	dexseq_prepare_annotation2.py	exon	24972475	24972564	.	+	.	ENST00000374389+ENST00000478890+ENST00000593639+ENST00000479034+ENST00000323848+ENST00000468822+ENST00000466910+ENST00000462710+ENST00000490543+ENST00000447431+ENST00000600523+ENST00000596378__exon_number_016__gene_id_ENSG00000133226	SRRM1	ENSG00000133226.15	0.850874429087612	12.7072260119073	4.99330314113556e-26	6.80061332744229e-24
ENSG00000183426.ENSG00000183458.31	ENSG00000183426+ENSG00000183458	ENSG00000183426+ENSG00000183458_032	chr16	dexseq_prepare_annotation2.py	exon	15024737	15024932	.	+	.	ENST00000534164+ENST00000472413+ENST00000541836__exon_number_032__gene_id_ENSG00000183426+ENSG00000183458		ENSG00000183426.ENSG00000183458.31	0.858439630098239	12.1494859184804	5.06069163572606e-26	6.88585360108521e-24
ENSG00000030582.54	ENSG00000030582	ENSG00000030582_055	chr17	dexseq_prepare_annotation2.py	exon	42430029	42430083	.	+	.	ENST00000586443+ENST00000053867+ENST00000589265__exon_number_055__gene_id_ENSG00000030582	GRN	ENSG00000030582.54	-1.93603388350464	-12.5282722462807	5.22338614600742e-26	7.10048793703661e-24
ENSG00000170852	ENSG00000170852	ENSG00000170852_001	chr7	dexseq_prepare_annotation2.py	exon	32907784	32910419	.	-	.	ENST00000304056__exon_number_001__gene_id_ENSG00000170852	KBTBD2	ENSG00000170852	2.14239752683451	18.0692866998193	5.58363112179399e-26	7.5830046408129e-24
ENSG00000104915.7	ENSG00000104915	ENSG00000104915_008	chr19	dexseq_prepare_annotation2.py	exon	13255303	13255390	.	-	.	ENST00000440593+ENST00000589083__exon_number_008__gene_id_ENSG00000104915	STX10	ENSG00000104915.7	2.79741108691277	14.3125419403936	5.86161461727834e-26	7.95299656677141e-24
ENSG00000079215.25	ENSG00000079215	ENSG00000079215_026	chr5	dexseq_prepare_annotation2.py	exon	36671336	36671336	.	+	.	ENST00000509272__exon_number_026__gene_id_ENSG00000079215	SLC1A3	ENSG00000079215.25	-4.02049573000261	-14.1301980767112	5.89745329605069e-26	7.99405925847369e-24
[truncated: 35,382 more rows]
