# Supplementary material for: The transcriptomic response of cells to a drug combination is more than the sum of the responses to the monotherapies
Source: eLife. 2020 Sep 18;9:e52707. doi: 10.7554/eLife.52707 (PMC7546737; doi:10.7554/eLife.52707)
Supplement: Source data 8. [file elife-52707-data8.zip › Supplementary Item 13 Differential Splicing/TMX_WFA_DMSO_singlet_3_dynsyn_exon_O_fcounts_O_flatten_exon_name.mtrx_exons_intragene_t_test_FDR_10]

V1	V2	V3	V4	V5	V6	V7	V8	V9	V10	V11	V12	id	logFC	t	P.Value	FDR
ENSG00000215029.ENSG00000185945.4	ENSG00000215029+ENSG00000185945	ENSG00000215029+ENSG00000185945_005	chrX	dexseq_prepare_annotation2.py	exon	101618901	101618973	.	-	.	ENST00000457521+ENST00000372750+ENST00000372749+ENST00000412230__exon_number_005__gene_id_ENSG00000215029+ENSG00000185945		ENSG00000215029.ENSG00000185945.4	-7.5097003073572	-44.7547744939598	2.33460114174269e-85	3.02260809821426e-80
ENSG00000091536.73	ENSG00000091536	ENSG00000091536_074	chr17	dexseq_prepare_annotation2.py	exon	18062589	18062661	.	+	.	ENST00000578472+ENST00000556535+ENST00000557190+ENST00000418233+ENST00000557655+ENST00000205890+ENST00000433411__exon_number_074__gene_id_ENSG00000091536	MYO15A	ENSG00000091536.73	-3.24626483134442	-24.9381904347184	3.69392100299825e-70	2.39125976129091e-65
ENSG00000091536.72	ENSG00000091536	ENSG00000091536_073	chr17	dexseq_prepare_annotation2.py	exon	18062239	18062311	.	+	.	ENST00000578472+ENST00000556535+ENST00000418233+ENST00000557655+ENST00000205890+ENST00000433411__exon_number_073__gene_id_ENSG00000091536	MYO15A	ENSG00000091536.72	-3.20219401615713	-24.5915656129331	4.56155278536104e-69	1.96861413040231e-64
ENSG00000091536.69	ENSG00000091536	ENSG00000091536_070	chr17	dexseq_prepare_annotation2.py	exon	18061652	18061659	.	+	.	ENST00000557655+ENST00000578472+ENST00000556535+ENST00000557190__exon_number_070__gene_id_ENSG00000091536	MYO15A	ENSG00000091536.69	-3.22184524772348	-24.1252199091494	1.37344857748231e-67	4.44550968316587e-63
ENSG00000091536.71	ENSG00000091536	ENSG00000091536_072	chr17	dexseq_prepare_annotation2.py	exon	18061837	18061952	.	+	.	ENST00000578472+ENST00000205890+ENST00000418233__exon_number_072__gene_id_ENSG00000091536	MYO15A	ENSG00000091536.71	-3.1908112935212	-23.939585346343	5.36541426055621e-67	1.38932036862842e-62
ENSG00000091536.74	ENSG00000091536	ENSG00000091536_075	chr17	dexseq_prepare_annotation2.py	exon	18062662	18062919	.	+	.	ENST00000433411__exon_number_075__gene_id_ENSG00000091536	MYO15A	ENSG00000091536.74	-3.10094026704283	-23.1867389430201	1.40571170657235e-64	3.0332915774987e-60
ENSG00000127419.5	ENSG00000127419	ENSG00000127419_006	chr4	dexseq_prepare_annotation2.py	exon	926234	926247	.	+	.	ENST00000264771+ENST00000505734+ENST00000504744+ENST00000513952+ENST00000514453+ENST00000515492+ENST00000507319__exon_number_006__gene_id_ENSG00000127419	TMEM175	ENSG00000127419.5	5.05432956280818	41.7058762247481	6.56253823255007e-64	1.21378832138323e-59
ENSG00000127419.4	ENSG00000127419	ENSG00000127419_005	chr4	dexseq_prepare_annotation2.py	exon	926232	926233	.	+	.	ENST00000264771+ENST00000505734+ENST00000513952+ENST00000514453+ENST00000515492+ENST00000507319__exon_number_005__gene_id_ENSG00000127419	TMEM175	ENSG00000127419.4	5.01255060870987	41.3473779664187	1.45479659870079e-63	2.35440644542239e-59
ENSG00000127419	ENSG00000127419	ENSG00000127419_001	chr4	dexseq_prepare_annotation2.py	exon	926175	926191	.	+	.	ENST00000507319+ENST00000264771__exon_number_001__gene_id_ENSG00000127419	TMEM175	ENSG00000127419	4.92639357093072	40.5810409895923	8.14539424169113e-63	1.1717602138575e-58
ENSG00000091536.67	ENSG00000091536	ENSG00000091536_068	chr17	dexseq_prepare_annotation2.py	exon	18061622	18061625	.	+	.	ENST00000556535+ENST00000557190__exon_number_068__gene_id_ENSG00000091536	MYO15A	ENSG00000091536.67	-3.33688661425075	-22.6024795470538	1.10778049760546e-62	1.43424341024979e-58
ENSG00000215029.ENSG00000185945.3	ENSG00000215029+ENSG00000185945	ENSG00000215029+ENSG00000185945_004	chrX	dexseq_prepare_annotation2.py	exon	101618184	101618366	.	-	.	ENST00000457521+ENST00000372750+ENST00000372749+ENST00000412230__exon_number_004__gene_id_ENSG00000215029+ENSG00000185945		ENSG00000215029.ENSG00000185945.3	-7.21670379762421	-28.3042972614213	4.19736924459856e-60	4.94030360089251e-56
ENSG00000091536.66	ENSG00000091536	ENSG00000091536_067	chr17	dexseq_prepare_annotation2.py	exon	18061036	18061214	.	+	.	ENST00000205890+ENST00000418233+ENST00000445289__exon_number_067__gene_id_ENSG00000091536	MYO15A	ENSG00000091536.66	-3.33255611364576	-20.775351776943	1.20469168997794e-56	1.29976194251204e-52
ENSG00000138744.ENSG00000198301.7	ENSG00000138744+ENSG00000198301	ENSG00000138744+ENSG00000198301_008	chr4	dexseq_prepare_annotation2.py	exon	76839914	76839942	.	-	.	ENST00000602782+ENST00000286733__exon_number_008__gene_id_ENSG00000138744+ENSG00000198301		ENSG00000138744.ENSG00000198301.7	-3.84466584396255	-22.8201971348378	2.20598917869543e-52	2.19699553050536e-48
ENSG00000159640.ENSG00000224353.ENSG00000264813.23	ENSG00000159640+ENSG00000224353+ENSG00000264813	ENSG00000159640+ENSG00000224353+ENSG00000264813_024	chr17	dexseq_prepare_annotation2.py	exon	61561691	61561698	.	+	.	ENST00000582678+ENST00000428043+ENST00000290866__exon_number_024__gene_id_ENSG00000159640+ENSG00000224353+ENSG00000264813		ENSG00000159640.ENSG00000224353.ENSG00000264813.23	-3.90049565236554	-20.7592868696981	6.27781564058078e-52	5.80563422132853e-48
ENSG00000138744.ENSG00000198301.3	ENSG00000138744+ENSG00000198301	ENSG00000138744+ENSG00000198301_004	chr4	dexseq_prepare_annotation2.py	exon	76835458	76835491	.	-	.	ENST00000513045+ENST00000511606+ENST00000286733__exon_number_004__gene_id_ENSG00000138744+ENSG00000198301		ENSG00000138744.ENSG00000198301.3	-3.80053366771253	-22.5073178184333	1.2055998084204e-51	1.04059338130793e-47
ENSG00000100106.ENSG00000100101.26	ENSG00000100106+ENSG00000100101	ENSG00000100106+ENSG00000100101_027	chr22	dexseq_prepare_annotation2.py	exon	38122511	38122577	.	+	.	ENST00000492485__exon_number_027__gene_id_ENSG00000100106+ENSG00000100101		ENSG00000100106.ENSG00000100101.26	-3.68994056715943	-21.1702838983532	1.96622684705965e-48	1.59104618680508e-44
ENSG00000138744.ENSG00000198301.1	ENSG00000138744+ENSG00000198301	ENSG00000138744+ENSG00000198301_002	chr4	dexseq_prepare_annotation2.py	exon	76834813	76835121	.	-	.	ENST00000286733__exon_number_002__gene_id_ENSG00000138744+ENSG00000198301		ENSG00000138744.ENSG00000198301.1	-3.66291647415711	-21.0809385298597	3.24931141212554e-48	2.47463734428172e-44
ENSG00000180448.9	ENSG00000180448	ENSG00000180448_010	chr19	dexseq_prepare_annotation2.py	exon	1071220	1071357	.	+	.	ENST00000543365__exon_number_010__gene_id_ENSG00000180448	HMHA1	ENSG00000180448.9	-3.21487287144313	-22.1672339055358	7.47498368620507e-48	5.37658965473872e-44
ENSG00000159640.ENSG00000224353.ENSG00000264813.22	ENSG00000159640+ENSG00000224353+ENSG00000264813	ENSG00000159640+ENSG00000224353+ENSG00000264813_023	chr17	dexseq_prepare_annotation2.py	exon	61561213	61561332	.	+	.	ENST00000582678+ENST00000428043+ENST00000290866__exon_number_023__gene_id_ENSG00000159640+ENSG00000224353+ENSG00000264813		ENSG00000159640.ENSG00000224353.ENSG00000264813.22	-4.39787557994139	-18.7868622529583	3.70858076743848e-46	2.52710501031716e-42
ENSG00000113163.30	ENSG00000113163	ENSG00000113163_031	chr5	dexseq_prepare_annotation2.py	exon	74807331	74807454	.	-	.	ENST00000261415+ENST00000405807__exon_number_031__gene_id_ENSG00000113163	COL4A3BP	ENSG00000113163.30	4.19457647711342	24.6573741675576	1.15887622381116e-42	7.50198523484152e-39
ENSG00000159216.40	ENSG00000159216	ENSG00000159216_041	chr21	dexseq_prepare_annotation2.py	exon	37342373	37342465	.	-	.	ENST00000460207+ENST00000475045__exon_number_041__gene_id_ENSG00000159216	RUNX1	ENSG00000159216.40	-3.91007066357199	-22.6202309973376	1.51628678843683e-40	9.34826907137696e-37
ENSG00000159640.ENSG00000224353.ENSG00000264813.24	ENSG00000159640+ENSG00000224353+ENSG00000264813	ENSG00000159640+ENSG00000224353+ENSG00000264813_025	chr17	dexseq_prepare_annotation2.py	exon	61561699	61561902	.	+	.	ENST00000582678+ENST00000428043+ENST00000290866+ENST00000579726__exon_number_025__gene_id_ENSG00000159640+ENSG00000224353+ENSG00000264813		ENSG00000159640.ENSG00000224353.ENSG00000264813.24	-3.82641309793741	-16.8119439340895	3.29703491664178e-40	1.94030504844369e-36
ENSG00000127419.6	ENSG00000127419	ENSG00000127419_007	chr4	dexseq_prepare_annotation2.py	exon	926248	926248	.	+	.	ENST00000264771+ENST00000452360+ENST00000505734+ENST00000504744+ENST00000513952+ENST00000514453+ENST00000515492+ENST00000507319+ENST00000509508__exon_number_007__gene_id_ENSG00000127419	TMEM175	ENSG00000127419.6	4.73023305095787	21.6791462378387	4.81833986500469e-39	2.70131390673875e-35
ENSG00000159216.41	ENSG00000159216	ENSG00000159216_042	chr21	dexseq_prepare_annotation2.py	exon	37354049	37354214	.	-	.	ENST00000460207+ENST00000475045__exon_number_042__gene_id_ENSG00000159216	RUNX1	ENSG00000159216.41	-3.72473245701914	-21.6688213349069	5.00745607181045e-39	2.70131390673875e-35
ENSG00000159216.43	ENSG00000159216	ENSG00000159216_044	chr21	dexseq_prepare_annotation2.py	exon	37357048	37357128	.	-	.	ENST00000475045__exon_number_044__gene_id_ENSG00000159216	RUNX1	ENSG00000159216.43	-3.75522547069611	-21.5428823102034	8.01644589924082e-39	4.15155700229883e-35
ENSG00000159216.44	ENSG00000159216	ENSG00000159216_045	chr21	dexseq_prepare_annotation2.py	exon	37360428	37360469	.	-	.	ENST00000475045__exon_number_045__gene_id_ENSG00000159216	RUNX1	ENSG00000159216.44	-3.76149105559355	-21.276103880794	2.18521350752058e-38	1.08815228007188e-34
ENSG00000180448.3	ENSG00000180448	ENSG00000180448_004	chr19	dexseq_prepare_annotation2.py	exon	1067316	1067317	.	+	.	ENST00000587602+ENST00000536472+ENST00000313093__exon_number_004__gene_id_ENSG00000180448	HMHA1	ENSG00000180448.3	-3.06034747112901	-17.8199570899319	5.73243122959323e-38	2.74880693072384e-34
ENSG00000159216.42	ENSG00000159216	ENSG00000159216_043	chr21	dexseq_prepare_annotation2.py	exon	37356870	37357047	.	-	.	ENST00000460207+ENST00000475045__exon_number_043__gene_id_ENSG00000159216	RUNX1	ENSG00000159216.42	-3.68173737575193	-20.8404472652665	1.14387296409196e-37	5.2891868807495e-34
ENSG00000159216.45	ENSG00000159216	ENSG00000159216_046	chr21	dexseq_prepare_annotation2.py	exon	37376862	37376965	.	-	.	ENST00000475045__exon_number_046__gene_id_ENSG00000159216	RUNX1	ENSG00000159216.45	-3.75365743472137	-20.80840939055	1.29307391472078e-37	5.77290619789308e-34
ENSG00000167543.5	ENSG00000167543	ENSG00000167543_006	chr17	dexseq_prepare_annotation2.py	exon	27895045	27895064	.	+	.	ENST00000580183__exon_number_006__gene_id_ENSG00000167543	TP53I13	ENSG00000167543.5	-4.45314092112713	-19.7733170607382	3.8417249205759e-35	1.6579604182232e-31
ENSG00000127419.41	ENSG00000127419	ENSG00000127419_042	chr4	dexseq_prepare_annotation2.py	exon	949272	949279	.	+	.	ENST00000506669__exon_number_042__gene_id_ENSG00000127419	TMEM175	ENSG00000127419.41	-2.7043980006934	-19.3189990973878	4.42157916639077e-35	1.8466511441052e-31
ENSG00000180448.7	ENSG00000180448	ENSG00000180448_008	chr19	dexseq_prepare_annotation2.py	exon	1068332	1068412	.	+	.	ENST00000590214__exon_number_008__gene_id_ENSG00000180448	HMHA1	ENSG00000180448.7	-2.96734138774185	-16.6073506793011	4.9631078585357e-35	2.00804242013943e-31
ENSG00000180448.2	ENSG00000180448	ENSG00000180448_003	chr19	dexseq_prepare_annotation2.py	exon	1067174	1067315	.	+	.	ENST00000313093__exon_number_003__gene_id_ENSG00000180448	HMHA1	ENSG00000180448.2	-2.88239753483202	-16.5210993575646	8.08139196707263e-35	3.17059944841483e-31
ENSG00000159217.ENSG00000264552.20	ENSG00000159217+ENSG00000264552	ENSG00000159217+ENSG00000264552_021	chr17	dexseq_prepare_annotation2.py	exon	47122353	47122427	.	+	.	ENST00000290341+ENST00000431824__exon_number_021__gene_id_ENSG00000159217+ENSG00000264552		ENSG00000159217.ENSG00000264552.20	5.04267644210754	31.2754994697609	3.33511260691008e-34	1.26999126240191e-30
ENSG00000113163.29	ENSG00000113163	ENSG00000113163_030	chr5	dexseq_prepare_annotation2.py	exon	74806937	74807330	.	-	.	ENST00000261415+ENST00000380494+ENST00000405807__exon_number_030__gene_id_ENSG00000113163	COL4A3BP	ENSG00000113163.29	4.03022505167666	19.1593410515905	4.10443905575107e-34	1.51829064156598e-30
ENSG00000113163.28	ENSG00000113163	ENSG00000113163_029	chr5	dexseq_prepare_annotation2.py	exon	74801807	74801941	.	-	.	ENST00000261415+ENST00000380494+ENST00000405807__exon_number_029__gene_id_ENSG00000113163	COL4A3BP	ENSG00000113163.28	4.19503925646485	18.5148015688131	5.18405596448932e-33	1.86438812700675e-29
ENSG00000023228.ENSG00000237580.2	ENSG00000023228+ENSG00000237580	ENSG00000023228+ENSG00000237580_003	chr2	dexseq_prepare_annotation2.py	exon	206981225	206988542	.	-	.	ENST00000233190__exon_number_003__gene_id_ENSG00000023228+ENSG00000237580		ENSG00000023228.ENSG00000237580.2	-2.5844065361116	-19.6988006397802	1.05173801696661e-32	3.68023029882885e-29
ENSG00000221968.1	ENSG00000221968	ENSG00000221968_002	chr11	dexseq_prepare_annotation2.py	exon	61640996	61640997	.	-	.	ENST00000527697+ENST00000533676__exon_number_002__gene_id_ENSG00000221968	FADS3	ENSG00000221968.1	-3.33009135246323	-18.6232385931945	1.62045956488014e-32	5.52107631223768e-29
ENSG00000167543.6	ENSG00000167543	ENSG00000167543_007	chr17	dexseq_prepare_annotation2.py	exon	27895065	27895073	.	+	.	ENST00000578749+ENST00000580183__exon_number_007__gene_id_ENSG00000167543	TP53I13	ENSG00000167543.6	-4.21943427903873	-17.8809969491515	6.60002131575485e-32	2.19103784551482e-28
ENSG00000180448.6	ENSG00000180448	ENSG00000180448_007	chr19	dexseq_prepare_annotation2.py	exon	1067497	1067673	.	+	.	ENST00000586866__exon_number_007__gene_id_ENSG00000180448	HMHA1	ENSG00000180448.6	-2.74126211174888	-15.3420402636518	6.8650050239272e-32	2.22203050111964e-28
ENSG00000127419.38	ENSG00000127419	ENSG00000127419_039	chr4	dexseq_prepare_annotation2.py	exon	946978	947091	.	+	.	ENST00000264771+ENST00000452360+ENST00000506669+ENST00000514453+ENST00000504180+ENST00000508204+ENST00000515740+ENST00000515492+ENST00000513952+ENST00000509508+ENST00000438836+ENST00000510493+ENST00000515876__exon_number_039__gene_id_ENSG00000127419	TMEM175	ENSG00000127419.38	-2.36168232979075	-17.4894888498229	8.31982109926562e-32	2.62723716517542e-28
ENSG00000114735.22	ENSG00000114735	ENSG00000114735_023	chr3	dexseq_prepare_annotation2.py	exon	50617371	50617546	.	+	.	ENST00000448997+ENST00000482974__exon_number_023__gene_id_ENSG00000114735	HEMK1	ENSG00000114735.22	-3.91244958087042	-16.1889599304286	2.9609867111227e-31	9.12759403545372e-28
ENSG00000131018.135	ENSG00000131018	ENSG00000131018_136	chr6	dexseq_prepare_annotation2.py	exon	152688132	152688352	.	-	.	ENST00000454018+ENST00000469439__exon_number_136__gene_id_ENSG00000131018	SYNE1	ENSG00000131018.135	-5.47798815500925	-12.4991133779677	3.52933366698217e-31	1.06265774387019e-27
ENSG00000127419.37	ENSG00000127419	ENSG00000127419_038	chr4	dexseq_prepare_annotation2.py	exon	946225	946238	.	+	.	ENST00000264771+ENST00000452360+ENST00000506669+ENST00000514453+ENST00000504180+ENST00000508204+ENST00000515740+ENST00000515492+ENST00000513952+ENST00000509508+ENST00000438836+ENST00000510493+ENST00000515876__exon_number_038__gene_id_ENSG00000127419	TMEM175	ENSG00000127419.37	-2.28140289346948	-16.8103559193499	1.52157967800706e-30	4.47724820253577e-27
ENSG00000180448.4	ENSG00000180448	ENSG00000180448_005	chr19	dexseq_prepare_annotation2.py	exon	1067318	1067325	.	+	.	ENST00000591293+ENST00000587602+ENST00000536472+ENST00000313093__exon_number_005__gene_id_ENSG00000180448	HMHA1	ENSG00000180448.4	-2.90348739878778	-14.7813845103064	1.78076888938041e-30	5.12346995795737e-27
ENSG00000118058.5	ENSG00000118058	ENSG00000118058_006	chr11	dexseq_prepare_annotation2.py	exon	118309739	118309837	.	+	.	ENST00000527869+ENST00000531904__exon_number_006__gene_id_ENSG00000118058	KMT2A	ENSG00000118058.5	3.29179691886938	14.1318716866416	3.04310779244137e-30	8.56502534537793e-27
ENSG00000114735.15	ENSG00000114735	ENSG00000114735_016	chr3	dexseq_prepare_annotation2.py	exon	50614483	50614554	.	+	.	ENST00000424388+ENST00000434410+ENST00000448997+ENST00000232854+ENST00000482974+ENST00000455834__exon_number_016__gene_id_ENSG00000114735	HEMK1	ENSG00000114735.15	-4.02765371972578	-15.6554086119013	4.12886250005513e-30	1.13736984655774e-26
ENSG00000104450.27	ENSG00000104450	ENSG00000104450_028	chr8	dexseq_prepare_annotation2.py	exon	101252787	101252999	.	+	.	ENST00000251809+ENST00000388798+ENST00000519409__exon_number_028__gene_id_ENSG00000104450	SPAG1	ENSG00000104450.27	-1.68325624949365	-15.2970200124487	4.31321691535699e-30	1.16340040423181e-26
ENSG00000131018.136	ENSG00000131018	ENSG00000131018_137	chr6	dexseq_prepare_annotation2.py	exon	152688353	152688517	.	-	.	ENST00000469439+ENST00000471834+ENST00000341594+ENST00000448038+ENST00000265368+ENST00000454018+ENST00000367255+ENST00000423061__exon_number_137__gene_id_ENSG00000131018	SYNE1	ENSG00000131018.136	-5.72617948045855	-12.1647373638852	8.16189397299095e-30	2.15657227078191e-26
ENSG00000066855.1	ENSG00000066855	ENSG00000066855_002	chr8	dexseq_prepare_annotation2.py	exon	66556974	66557019	.	+	.	ENST00000523222+ENST00000523170+ENST00000262146+ENST00000522239+ENST00000424808__exon_number_002__gene_id_ENSG00000066855	MTFR1	ENSG00000066855.1	-2.73648476293602	-14.8527505358979	2.05872873949589e-29	5.33087219805065e-26
ENSG00000114735.23	ENSG00000114735	ENSG00000114735_024	chr3	dexseq_prepare_annotation2.py	exon	50617547	50617660	.	+	.	ENST00000434410+ENST00000443894+ENST00000448997+ENST00000232854+ENST00000482974+ENST00000455834__exon_number_024__gene_id_ENSG00000114735	HEMK1	ENSG00000114735.23	-4.04783613681752	-15.2968374470735	2.47296166082318e-29	6.27792835738779e-26
ENSG00000180448.5	ENSG00000180448	ENSG00000180448_006	chr19	dexseq_prepare_annotation2.py	exon	1067326	1067494	.	+	.	ENST00000590214+ENST00000587602+ENST00000536472+ENST00000591293+ENST00000313093__exon_number_006__gene_id_ENSG00000180448	HMHA1	ENSG00000180448.5	-2.86946461528874	-14.2839984614279	3.27415109437388e-29	8.15200658054973e-26
ENSG00000221968.4	ENSG00000221968	ENSG00000221968_005	chr11	dexseq_prepare_annotation2.py	exon	61641207	61641231	.	-	.	ENST00000527379+ENST00000278829+ENST00000527697+ENST00000529404+ENST00000533676__exon_number_005__gene_id_ENSG00000221968	FADS3	ENSG00000221968.4	-3.36562720816898	-16.5406813134891	6.12829075270299e-29	1.49703736557067e-25
ENSG00000114735.21	ENSG00000114735	ENSG00000114735_022	chr3	dexseq_prepare_annotation2.py	exon	50617275	50617370	.	+	.	ENST00000434410+ENST00000443894+ENST00000448997+ENST00000232854+ENST00000482974+ENST00000455834__exon_number_022__gene_id_ENSG00000114735	HEMK1	ENSG00000114735.21	-3.80541278572672	-14.9880587673339	1.16915255673139e-28	2.80315150962988e-25
ENSG00000167543.7	ENSG00000167543	ENSG00000167543_008	chr17	dexseq_prepare_annotation2.py	exon	27895074	27895078	.	+	.	ENST00000578749+ENST00000582829+ENST00000580183__exon_number_008__gene_id_ENSG00000167543	TP53I13	ENSG00000167543.7	-4.05858562279448	-15.8996237893391	2.6035660243817e-28	6.12879442139452e-25
ENSG00000134109.13	ENSG00000134109	ENSG00000134109_014	chr3	dexseq_prepare_annotation2.py	exon	5243438	5243464	.	+	.	ENST00000256497+ENST00000465369+ENST00000445686+ENST00000434243+ENST00000492751__exon_number_014__gene_id_ENSG00000134109	EDEM1	ENSG00000134109.13	-3.91699615424736	-20.5165476054395	4.26423496743263e-28	9.85875895059825e-25
ENSG00000100106.ENSG00000100101.25	ENSG00000100106+ENSG00000100101	ENSG00000100106+ENSG00000100101_026	chr22	dexseq_prepare_annotation2.py	exon	38119192	38122510	.	+	.	ENST00000406386+ENST00000344404+ENST00000455236+ENST00000492485__exon_number_026__gene_id_ENSG00000100106+ENSG00000100101		ENSG00000100106.ENSG00000100101.25	-3.23638641535103	-13.4074512539766	5.05801631143603e-28	1.14887959972214e-24
ENSG00000255103.ENSG00000127603.34	ENSG00000255103+ENSG00000127603	ENSG00000255103+ENSG00000127603_035	chr1	dexseq_prepare_annotation2.py	exon	39749858	39749892	.	+	.	ENST00000472385+ENST00000485063__exon_number_035__gene_id_ENSG00000255103+ENSG00000127603		ENSG00000255103.ENSG00000127603.34	-4.46767961615271	-15.2558800185568	5.26432717885931e-28	1.17512489628778e-24
ENSG00000223745.58	ENSG00000223745	ENSG00000223745_059	chr1	dexseq_prepare_annotation2.py	exon	93806015	93806029	.	-	.	ENST00000452347+ENST00000411670+ENST00000451302+ENST00000413606+ENST00000421202+ENST00000457387+ENST00000449305+ENST00000438777+ENST00000447577__exon_number_059__gene_id_ENSG00000223745	RP4-717I23.3	ENSG00000223745.58	2.2403076540509	12.6849469281003	9.9561138434626e-28	2.18477637171712e-24
ENSG00000148337.70	ENSG00000148337	ENSG00000148337_071	chr9	dexseq_prepare_annotation2.py	exon	130953852	130953868	.	-	.	ENST00000357558+ENST00000372938+ENST00000325721__exon_number_071__gene_id_ENSG00000148337	CIZ1	ENSG00000148337.70	-3.94978517452858	-12.5719186369944	1.33324104932224e-27	2.87691197759585e-24
ENSG00000221968.2	ENSG00000221968	ENSG00000221968_003	chr11	dexseq_prepare_annotation2.py	exon	61640998	61640998	.	-	.	ENST00000278829+ENST00000527697+ENST00000533676__exon_number_003__gene_id_ENSG00000221968	FADS3	ENSG00000221968.2	-3.16040364128715	-15.5971856509006	3.06604766706688e-27	6.50756051565817e-24
ENSG00000270179.ENSG00000149292.40	ENSG00000270179+ENSG00000149292	ENSG00000270179+ENSG00000149292_041	chr11	dexseq_prepare_annotation2.py	exon	113211386	113211455	.	+	.	ENST00000314756+ENST00000393020+ENST00000494714+ENST00000483239+ENST00000529221+ENST00000464224+ENST00000525965__exon_number_041__gene_id_ENSG00000270179+ENSG00000149292		ENSG00000270179.ENSG00000149292.40	2.35765359581802	14.5642463312518	5.48431322407245e-27	1.14524844051719e-23
ENSG00000104450.8	ENSG00000104450	ENSG00000104450_009	chr8	dexseq_prepare_annotation2.py	exon	101196184	101196290	.	+	.	ENST00000251809+ENST00000520508+ENST00000388798+ENST00000520643__exon_number_009__gene_id_ENSG00000104450	SPAG1	ENSG00000104450.8	-1.51272519564296	-13.9095849968289	6.92095972331137e-27	1.42231215139226e-23
ENSG00000131018.137	ENSG00000131018	ENSG00000131018_138	chr6	dexseq_prepare_annotation2.py	exon	152688518	152690106	.	-	.	ENST00000471834__exon_number_138__gene_id_ENSG00000131018	SYNE1	ENSG00000131018.137	-5.57372376691506	-11.3750003707183	1.1383644436605e-26	2.30287569563633e-23
ENSG00000104450.4	ENSG00000104450	ENSG00000104450_005	chr8	dexseq_prepare_annotation2.py	exon	101174507	101174648	.	+	.	ENST00000251809+ENST00000520508+ENST00000388798+ENST00000520643__exon_number_005__gene_id_ENSG00000104450	SPAG1	ENSG00000104450.4	-1.47678328455421	-13.6101719073943	3.48868335018717e-26	6.94892051305742e-23
ENSG00000127419.28	ENSG00000127419	ENSG00000127419_029	chr4	dexseq_prepare_annotation2.py	exon	944995	945046	.	+	.	ENST00000264771+ENST00000452360+ENST00000513682+ENST00000515876+ENST00000504744+ENST00000504180+ENST00000508204+ENST00000507319+ENST00000514453+ENST00000515740+ENST00000515492+ENST00000513952+ENST00000509508+ENST00000502513+ENST00000510493+ENST00000514546+ENST00000438836__exon_number_029__gene_id_ENSG00000127419	TMEM175	ENSG00000127419.28	-2.20657524697834	-14.4882040301187	4.88649691063207e-26	9.58567810635657e-23
ENSG00000104450.3	ENSG00000104450	ENSG00000104450_004	chr8	dexseq_prepare_annotation2.py	exon	101170656	101170844	.	+	.	ENST00000388798+ENST00000520508__exon_number_004__gene_id_ENSG00000104450	SPAG1	ENSG00000104450.3	-1.45479678561783	-13.4629490766821	7.75064595957534e-26	1.4977255707257e-22
ENSG00000066855.2	ENSG00000066855	ENSG00000066855_003	chr8	dexseq_prepare_annotation2.py	exon	66582106	66582107	.	+	.	ENST00000517944__exon_number_003__gene_id_ENSG00000066855	MTFR1	ENSG00000066855.2	-2.59353758014808	-13.2900642695934	1.07862987658124e-25	2.05367956060254e-22
ENSG00000050438.30	ENSG00000050438	ENSG00000050438_031	chr12	dexseq_prepare_annotation2.py	exon	51856094	51856240	.	+	.	ENST00000514353+ENST00000550211+ENST00000319957+ENST00000547697+ENST00000535225+ENST00000453097+ENST00000551071+ENST00000604314+ENST00000394856+ENST00000358657__exon_number_031__gene_id_ENSG00000050438	SLC4A8	ENSG00000050438.30	-5.85346337637058	-15.9533933590813	1.47756272123304e-25	2.77246442779771e-22
ENSG00000181090.24	ENSG00000181090	ENSG00000181090_025	chr9	dexseq_prepare_annotation2.py	exon	140671070	140671233	.	+	.	ENST00000460843+ENST00000462484+ENST00000371394+ENST00000465566+ENST00000462942+ENST00000334856__exon_number_025__gene_id_ENSG00000181090	EHMT1	ENSG00000181090.24	-4.70511743755111	-18.0772934200498	2.3289939042765e-25	4.30764058266683e-22
ENSG00000131018.130	ENSG00000131018	ENSG00000131018_131	chr6	dexseq_prepare_annotation2.py	exon	152683305	152683349	.	-	.	ENST00000448038+ENST00000471834+ENST00000341594+ENST00000265368+ENST00000367255+ENST00000423061__exon_number_131__gene_id_ENSG00000131018	SYNE1	ENSG00000131018.130	-5.27919792917991	-11.0227158534553	2.63832580781407e-25	4.81104284982659e-22
ENSG00000134109.12	ENSG00000134109	ENSG00000134109_013	chr3	dexseq_prepare_annotation2.py	exon	5241277	5241380	.	+	.	ENST00000465369+ENST00000445686+ENST00000492751+ENST00000256497__exon_number_013__gene_id_ENSG00000134109	EDEM1	ENSG00000134109.12	-3.48371241781599	-18.0102183016399	2.79343014864434e-25	5.02313057423588e-22
ENSG00000104450.21	ENSG00000104450	ENSG00000104450_022	chr8	dexseq_prepare_annotation2.py	exon	101243513	101243516	.	+	.	ENST00000251809+ENST00000388798__exon_number_022__gene_id_ENSG00000104450	SPAG1	ENSG00000104450.21	-1.44645820898535	-13.0986183548151	5.63109863237545e-25	9.9871005470363e-22
ENSG00000173406.ENSG00000162600.49	ENSG00000173406+ENSG00000162600	ENSG00000173406+ENSG00000162600_050	chr1	dexseq_prepare_annotation2.py	exon	58996335	58996401	.	-	.	ENST00000421528+ENST00000358603+ENST00000371226__exon_number_050__gene_id_ENSG00000173406+ENSG00000162600		ENSG00000173406.ENSG00000162600.49	1.89315843517837	11.7405326620585	7.02769132141889e-25	1.22956107484338e-21
ENSG00000170448.3	ENSG00000170448	ENSG00000170448_004	chr4	dexseq_prepare_annotation2.py	exon	47853074	47853099	.	-	.	ENST00000508115__exon_number_004__gene_id_ENSG00000170448	NFXL1	ENSG00000170448.3	-3.05937584079363	-13.713068621029	7.88729048485331e-25	1.36155666543194e-21
ENSG00000159640.ENSG00000224353.ENSG00000264813.21	ENSG00000159640+ENSG00000224353+ENSG00000264813	ENSG00000159640+ENSG00000224353+ENSG00000264813_022	chr17	dexseq_prepare_annotation2.py	exon	61561210	61561212	.	+	.	ENST00000582678+ENST00000584529+ENST00000290866+ENST00000428043__exon_number_022__gene_id_ENSG00000159640+ENSG00000224353+ENSG00000264813		ENSG00000159640.ENSG00000224353.ENSG00000264813.21	-3.55991785460028	-11.8069174995919	8.65057443986438e-25	1.47367088517005e-21
ENSG00000072609.ENSG00000196458.ENSG00000090615.38	ENSG00000072609+ENSG00000196458+ENSG00000090615	ENSG00000072609+ENSG00000196458+ENSG00000090615_039	chr12	dexseq_prepare_annotation2.py	exon	133405389	133405426	.	-	.	ENST00000537317+ENST00000545875+ENST00000456883__exon_number_039__gene_id_ENSG00000072609+ENSG00000196458+ENSG00000090615		ENSG00000072609.ENSG00000196458.ENSG00000090615.38	-7.64191653277921	-15.0963787254789	9.08073924880796e-25	1.52686144226385e-21
ENSG00000079215.33	ENSG00000079215	ENSG00000079215_034	chr5	dexseq_prepare_annotation2.py	exon	36686167	36686335	.	+	.	ENST00000265113+ENST00000506178+ENST00000381918__exon_number_034__gene_id_ENSG00000079215	SLC1A3	ENSG00000079215.33	-3.30810252424494	-14.9907606327801	1.36353691795101e-24	2.2632964713733e-21
ENSG00000127419.21	ENSG00000127419	ENSG00000127419_022	chr4	dexseq_prepare_annotation2.py	exon	942199	942298	.	+	.	ENST00000452360+ENST00000505734+ENST00000504850+ENST00000504180+ENST00000504744+ENST00000513952+ENST00000438836__exon_number_022__gene_id_ENSG00000127419	TMEM175	ENSG00000127419.21	-2.27213129998645	-13.6374614667074	2.57892112160044e-24	4.22649262802037e-21
ENSG00000104450.13	ENSG00000104450	ENSG00000104450_014	chr8	dexseq_prepare_annotation2.py	exon	101206497	101206908	.	+	.	ENST00000520508+ENST00000520643__exon_number_014__gene_id_ENSG00000104450	SPAG1	ENSG00000104450.13	-1.39776699927573	-12.7830120330348	3.16391966272516e-24	5.10833600063959e-21
ENSG00000170448.1	ENSG00000170448	ENSG00000170448_002	chr4	dexseq_prepare_annotation2.py	exon	47849260	47850320	.	-	.	ENST00000507489+ENST00000381538+ENST00000502448+ENST00000464756__exon_number_002__gene_id_ENSG00000170448	NFXL1	ENSG00000170448.1	-3.67718257257155	-13.4241698987559	3.19591578011745e-24	5.10833600063959e-21
ENSG00000177239.29	ENSG00000177239	ENSG00000177239_030	chr9	dexseq_prepare_annotation2.py	exon	139998878	139999054	.	+	.	ENST00000535028+ENST00000536349+ENST00000480100__exon_number_030__gene_id_ENSG00000177239	MAN1B1	ENSG00000177239.29	3.36542919620491	13.45198290392	6.19036147873112e-24	9.7739768372112e-21
ENSG00000215440.ENSG00000124222.ENSG00000254995.87	ENSG00000215440+ENSG00000124222+ENSG00000254995	ENSG00000215440+ENSG00000124222+ENSG00000254995_088	chr20	dexseq_prepare_annotation2.py	exon	57292916	57293051	.	+	.	ENST00000532531+ENST00000527587__exon_number_088__gene_id_ENSG00000215440+ENSG00000124222+ENSG00000254995		ENSG00000215440.ENSG00000124222.ENSG00000254995.87	-1.87320175055225	-12.7493431335052	1.23102401112571e-23	1.92024914121018e-20
ENSG00000079102.31	ENSG00000079102	ENSG00000079102_032	chr8	dexseq_prepare_annotation2.py	exon	93023281	93023315	.	-	.	ENST00000396218+ENST00000360348+ENST00000523629+ENST00000520724+ENST00000436581+ENST00000518844+ENST00000523290+ENST00000265814+ENST00000521553+ENST00000519847+ENST00000518992+ENST00000521054+ENST00000422361__exon_number_032__gene_id_ENSG00000079102	RUNX1T1	ENSG00000079102.31	-2.9235512442102	-14.5947770904396	2.16068878591263e-23	3.33029020371557e-20
ENSG00000170423.16	ENSG00000170423	ENSG00000170423_017	chr12	dexseq_prepare_annotation2.py	exon	53242406	53242778	.	-	.	ENST00000304620__exon_number_017__gene_id_ENSG00000170423	KRT78	ENSG00000170423.16	-2.255571578592	-14.8978947491848	2.64470623401251e-23	4.02835430726588e-20
ENSG00000127419.40	ENSG00000127419	ENSG00000127419_041	chr4	dexseq_prepare_annotation2.py	exon	949193	949271	.	+	.	ENST00000264771+ENST00000452360+ENST00000506669+ENST00000508204+ENST00000515740+ENST00000515492+ENST00000513952+ENST00000509508+ENST00000438836+ENST00000510493+ENST00000515876__exon_number_041__gene_id_ENSG00000127419	TMEM175	ENSG00000127419.40	-2.43266486620931	-13.0058469519325	5.16447924704133e-23	7.77494335016792e-20
ENSG00000270179.ENSG00000149292.48	ENSG00000270179+ENSG00000149292	ENSG00000270179+ENSG00000149292_049	chr11	dexseq_prepare_annotation2.py	exon	113230085	113230183	.	+	.	ENST00000314756+ENST00000529221+ENST00000483239+ENST00000494714+ENST00000393020+ENST00000478125+ENST00000527362+ENST00000464224__exon_number_049__gene_id_ENSG00000270179+ENSG00000149292		ENSG00000270179.ENSG00000149292.48	2.21100228379152	12.6935172180665	5.83485710415584e-23	8.6832063135064e-20
ENSG00000170423.12	ENSG00000170423	ENSG00000170423_013	chr12	dexseq_prepare_annotation2.py	exon	53241691	53241737	.	-	.	ENST00000359499+ENST00000551581+ENST00000547110+ENST00000304620__exon_number_013__gene_id_ENSG00000170423	KRT78	ENSG00000170423.12	-2.15217607695951	-14.5948311862115	7.83145285537039e-23	1.15220250134637e-19
ENSG00000127419.39	ENSG00000127419	ENSG00000127419_040	chr4	dexseq_prepare_annotation2.py	exon	947092	947142	.	+	.	ENST00000264771+ENST00000452360+ENST00000506669+ENST00000504180+ENST00000508204+ENST00000515876+ENST00000515492+ENST00000513952+ENST00000509508+ENST00000438836+ENST00000510493+ENST00000515740__exon_number_040__gene_id_ENSG00000127419	TMEM175	ENSG00000127419.39	-2.1832034148362	-12.810324661356	1.31716232551488e-22	1.91610119420687e-19
ENSG00000215440.ENSG00000124222.ENSG00000254995.88	ENSG00000215440+ENSG00000124222+ENSG00000254995	ENSG00000215440+ENSG00000124222+ENSG00000254995_089	chr20	dexseq_prepare_annotation2.py	exon	57293136	57294287	.	+	.	ENST00000532531+ENST00000527587__exon_number_089__gene_id_ENSG00000215440+ENSG00000124222+ENSG00000254995		ENSG00000215440.ENSG00000124222.ENSG00000254995.88	-1.7693624800575	-12.2760668259306	1.50326049618963e-22	2.16252373824079e-19
ENSG00000114735.28	ENSG00000114735	ENSG00000114735_029	chr3	dexseq_prepare_annotation2.py	exon	50618108	50622179	.	+	.	ENST00000448997+ENST00000232854__exon_number_029__gene_id_ENSG00000114735	HEMK1	ENSG00000114735.28	-3.86486594703255	-12.0842305456436	4.1634448384857e-22	5.92352970592026e-19
ENSG00000079215.7	ENSG00000079215	ENSG00000079215_008	chr5	dexseq_prepare_annotation2.py	exon	36608431	36608591	.	+	.	ENST00000265113+ENST00000513646+ENST00000512374+ENST00000416645+ENST00000513903+ENST00000505202+ENST00000506725+ENST00000504121+ENST00000381918__exon_number_008__gene_id_ENSG00000079215	SLC1A3	ENSG00000079215.7	2.68936527468481	13.5333412875298	4.30243036923737e-22	6.05473543375176e-19
ENSG00000180448	ENSG00000180448	ENSG00000180448_001	chr19	dexseq_prepare_annotation2.py	exon	1065922	1066162	.	+	.	ENST00000539243__exon_number_001__gene_id_ENSG00000180448	HMHA1	ENSG00000180448	-2.75987878280802	-11.5029051393285	5.03021324086677e-22	7.00281406768839e-19
ENSG00000066855	ENSG00000066855	ENSG00000066855_001	chr8	dexseq_prepare_annotation2.py	exon	66556969	66556973	.	+	.	ENST00000523222+ENST00000523170+ENST00000522239__exon_number_001__gene_id_ENSG00000066855	MTFR1	ENSG00000066855	-3.42752845329692	-11.7295359986173	6.68629604987862e-22	9.16658770607977e-19
ENSG00000131018.134	ENSG00000131018	ENSG00000131018_135	chr6	dexseq_prepare_annotation2.py	exon	152688127	152688131	.	-	.	ENST00000454018__exon_number_135__gene_id_ENSG00000131018	SYNE1	ENSG00000131018.134	-5.39522762385013	-10.1131365716768	6.72608196553316e-22	9.16658770607977e-19
ENSG00000127419.27	ENSG00000127419	ENSG00000127419_028	chr4	dexseq_prepare_annotation2.py	exon	944280	944306	.	+	.	ENST00000264771+ENST00000452360+ENST00000513682+ENST00000515876+ENST00000504744+ENST00000504180+ENST00000508204+ENST00000507319+ENST00000514453+ENST00000515740+ENST00000515492+ENST00000513952+ENST00000509508+ENST00000502513+ENST00000510493+ENST00000514546+ENST00000438836__exon_number_028__gene_id_ENSG00000127419	TMEM175	ENSG00000127419.27	-2.26168009283294	-12.4654318587899	6.93259930678083e-22	9.34962116925952e-19
ENSG00000163491.29	ENSG00000163491	ENSG00000163491_030	chr3	dexseq_prepare_annotation2.py	exon	27326093	27326195	.	-	.	ENST00000424275+ENST00000341435+ENST00000357467+ENST00000474938+ENST00000574215+ENST00000435584+ENST00000429845__exon_number_030__gene_id_ENSG00000163491	NEK10	ENSG00000163491.29	-1.6693413715356	-11.1636379323796	8.34102266077755e-22	1.11331155040296e-18
ENSG00000127419.34	ENSG00000127419	ENSG00000127419_035	chr4	dexseq_prepare_annotation2.py	exon	946155	946177	.	+	.	ENST00000264771+ENST00000452360+ENST00000514453+ENST00000515492+ENST00000504180+ENST00000508204+ENST00000515876+ENST00000504744+ENST00000513952+ENST00000509508+ENST00000438836+ENST00000510493+ENST00000514546+ENST00000515740__exon_number_035__gene_id_ENSG00000127419	TMEM175	ENSG00000127419.34	-2.29100281974977	-12.3730063391826	1.08397013813133e-21	1.43205728350881e-18
ENSG00000175216.30	ENSG00000175216	ENSG00000175216_031	chr11	dexseq_prepare_annotation2.py	exon	46786681	46786806	.	-	.	ENST00000312055+ENST00000533413+ENST00000529230+ENST00000415402+ENST00000354558+ENST00000526943__exon_number_031__gene_id_ENSG00000175216	CKAP5	ENSG00000175216.30	-2.32673673748693	-12.1125448123665	1.11193438335626e-21	1.45416307690036e-18
ENSG00000114735.20	ENSG00000114735	ENSG00000114735_021	chr3	dexseq_prepare_annotation2.py	exon	50616252	50616357	.	+	.	ENST00000455834+ENST00000448997+ENST00000232854+ENST00000434410__exon_number_021__gene_id_ENSG00000114735	HEMK1	ENSG00000114735.20	-2.84766984020058	-11.8773674983234	1.25204024213827e-21	1.62101650149642e-18
ENSG00000133619.11	ENSG00000133619	ENSG00000133619_012	chr7	dexseq_prepare_annotation2.py	exon	149417192	149417215	.	+	.	ENST00000479560+ENST00000486744+ENST00000255992+ENST00000497895+ENST00000485033+ENST00000466546+ENST00000496259+ENST00000319551__exon_number_012__gene_id_ENSG00000133619	KRBA1	ENSG00000133619.11	-2.23288812081483	-13.7627486761333	1.63868538788618e-21	2.10059997197647e-18
ENSG00000227195.41	ENSG00000227195	ENSG00000227195_042	chr20	dexseq_prepare_annotation2.py	exon	26188939	26189080	.	-	.	ENST00000608521__exon_number_042__gene_id_ENSG00000227195	MIR663A	ENSG00000227195.41	-2.11498104075178	-10.8978133431217	1.69869516660243e-21	2.15617709039232e-18
ENSG00000136051.7	ENSG00000136051	ENSG00000136051_008	chr12	dexseq_prepare_annotation2.py	exon	105508962	105509007	.	+	.	ENST00000550053+ENST00000547404+ENST00000548195+ENST00000332180+ENST00000311317__exon_number_008__gene_id_ENSG00000136051	KIAA1033	ENSG00000136051.7	-2.26223953902256	-11.3558421089565	1.73118364107942e-21	2.17608102922866e-18
ENSG00000118058.25	ENSG00000118058	ENSG00000118058_026	chr11	dexseq_prepare_annotation2.py	exon	118359329	118359475	.	+	.	ENST00000392873+ENST00000354520+ENST00000389506+ENST00000534358__exon_number_026__gene_id_ENSG00000118058	KMT2A	ENSG00000118058.25	1.81313781461254	10.9500101423209	2.49363777990602e-21	3.10433926311954e-18
ENSG00000104915.17	ENSG00000104915	ENSG00000104915_018	chr19	dexseq_prepare_annotation2.py	exon	13259843	13259905	.	-	.	ENST00000588848+ENST00000587318+ENST00000440593+ENST00000587230+ENST00000242770+ENST00000591197+ENST00000593126+ENST00000589083__exon_number_018__gene_id_ENSG00000104915	STX10	ENSG00000104915.17	-1.79272792795139	-12.6696909533895	2.59704088719492e-21	3.20227508252501e-18
ENSG00000215440.ENSG00000124222.ENSG00000254995.89	ENSG00000215440+ENSG00000124222+ENSG00000254995	ENSG00000215440+ENSG00000124222+ENSG00000254995_090	chr20	dexseq_prepare_annotation2.py	exon	57294288	57294294	.	+	.	ENST00000527587__exon_number_090__gene_id_ENSG00000215440+ENSG00000124222+ENSG00000254995		ENSG00000215440.ENSG00000124222.ENSG00000254995.89	-1.70624267297015	-11.6935598978884	3.3369540115526e-21	4.0758059988275e-18
ENSG00000167543.10	ENSG00000167543	ENSG00000167543_011	chr17	dexseq_prepare_annotation2.py	exon	27895360	27895526	.	+	.	ENST00000578749+ENST00000583940+ENST00000582829+ENST00000580183__exon_number_011__gene_id_ENSG00000167543	TP53I13	ENSG00000167543.10	-4.30460946588068	-12.241784075611	4.03946936252371e-21	4.88775792865369e-18
ENSG00000167543.9	ENSG00000167543	ENSG00000167543_010	chr17	dexseq_prepare_annotation2.py	exon	27895296	27895359	.	+	.	ENST00000578749+ENST00000583940+ENST00000578073+ENST00000580183+ENST00000582829__exon_number_010__gene_id_ENSG00000167543	TP53I13	ENSG00000167543.9	-4.06143935719388	-12.2305624444316	4.25966770684406e-21	5.1064738704176e-18
ENSG00000104915.18	ENSG00000104915	ENSG00000104915_019	chr19	dexseq_prepare_annotation2.py	exon	13260313	13260386	.	-	.	ENST00000588848+ENST00000587318+ENST00000440593+ENST00000587230+ENST00000242770+ENST00000591197+ENST00000593126+ENST00000589083__exon_number_019__gene_id_ENSG00000104915	STX10	ENSG00000104915.18	-1.80164443704925	-12.4716884516537	6.25068492186699e-21	7.42455208104696e-18
ENSG00000257062.ENSG00000111700.ENSG00000134538.ENSG00000205754.ENSG00000257046.27	ENSG00000257062+ENSG00000111700+ENSG00000134538+ENSG00000205754+ENSG00000257046	ENSG00000257062+ENSG00000111700+ENSG00000134538+ENSG00000205754+ENSG00000257046_028	chr12	dexseq_prepare_annotation2.py	exon	21174395	21174516	.	+	.	ENST00000554957+ENST00000381541+ENST00000421593__exon_number_028__gene_id_ENSG00000257062+ENSG00000111700+ENSG00000134538+ENSG00000205754+ENSG00000257046		ENSG00000257062.ENSG00000111700.ENSG00000134538.ENSG00000205754.ENSG00000257046.27	-1.72682738649182	-10.9879918134622	7.99239747630769e-21	9.40705182961415e-18
ENSG00000143341.45	ENSG00000143341	ENSG00000143341_046	chr1	dexseq_prepare_annotation2.py	exon	186014820	186014995	.	+	.	ENST00000271588+ENST00000367492__exon_number_046__gene_id_ENSG00000143341	HMCN1	ENSG00000143341.45	-1.97568610664516	-10.7696062721741	1.30771819179103e-20	1.52531778640707e-17
ENSG00000079215.6	ENSG00000079215	ENSG00000079215_007	chr5	dexseq_prepare_annotation2.py	exon	36608280	36608430	.	+	.	ENST00000513646__exon_number_007__gene_id_ENSG00000079215	SLC1A3	ENSG00000079215.6	2.62191218238778	12.5764372095886	2.17283178494412e-20	2.51175474282782e-17
ENSG00000104915.16	ENSG00000104915	ENSG00000104915_017	chr19	dexseq_prepare_annotation2.py	exon	13256210	13256228	.	-	.	ENST00000591415__exon_number_017__gene_id_ENSG00000104915	STX10	ENSG00000104915.16	-1.71178799784288	-12.1021664434681	3.25607482686779e-20	3.73065493658914e-17
ENSG00000023228.ENSG00000237580	ENSG00000023228+ENSG00000237580	ENSG00000023228+ENSG00000237580_001	chr2	dexseq_prepare_annotation2.py	exon	206979541	206980833	.	-	.	ENST00000233190__exon_number_001__gene_id_ENSG00000023228+ENSG00000237580		ENSG00000023228.ENSG00000237580	-2.50047527618193	-12.2505706772473	3.68783574759773e-20	4.18828152843402e-17
ENSG00000163491.30	ENSG00000163491	ENSG00000163491_031	chr3	dexseq_prepare_annotation2.py	exon	27326331	27326392	.	-	.	ENST00000424275+ENST00000341435+ENST00000357467+ENST00000474938+ENST00000574215+ENST00000435584+ENST00000429845__exon_number_031__gene_id_ENSG00000163491	NEK10	ENSG00000163491.30	-1.70065310430183	-10.5100920369516	5.19865842382197e-20	5.85278527071505e-17
ENSG00000175463.10	ENSG00000175463	ENSG00000175463_011	chr11	dexseq_prepare_annotation2.py	exon	67172870	67172977	.	+	.	ENST00000542590+ENST00000529132+ENST00000526474+ENST00000530967+ENST00000533745+ENST00000312390+ENST00000529635+ENST00000526387__exon_number_011__gene_id_ENSG00000175463	TBC1D10C	ENSG00000175463.10	1.68302695658345	10.9923349123916	6.27071494217074e-20	6.9988746858866e-17
ENSG00000255103.ENSG00000127603.30	ENSG00000255103+ENSG00000127603	ENSG00000255103+ENSG00000127603_031	chr1	dexseq_prepare_annotation2.py	exon	39748861	39748973	.	+	.	ENST00000372915+ENST00000567887+ENST00000539005+ENST00000496804+ENST00000524432+ENST00000361689+ENST00000564288+ENST00000485063+ENST00000545844+ENST00000530262+ENST00000317713__exon_number_031__gene_id_ENSG00000255103+ENSG00000127603		ENSG00000255103.ENSG00000127603.30	-4.8805515677894	-11.4211174188105	6.49443433311833e-20	7.18661891546009e-17
ENSG00000100106.ENSG00000100101.24	ENSG00000100106+ENSG00000100101	ENSG00000100106+ENSG00000100101_025	chr22	dexseq_prepare_annotation2.py	exon	38111770	38111941	.	+	.	ENST00000406386+ENST00000344404+ENST00000455236+ENST00000492485__exon_number_025__gene_id_ENSG00000100106+ENSG00000100101		ENSG00000100106.ENSG00000100101.24	-3.16259042445759	-10.4687097830934	6.74479106078868e-20	7.40040761559585e-17
ENSG00000138744.ENSG00000198301.5	ENSG00000138744+ENSG00000198301	ENSG00000138744+ENSG00000198301_006	chr4	dexseq_prepare_annotation2.py	exon	76837591	76837702	.	-	.	ENST00000602782__exon_number_006__gene_id_ENSG00000138744+ENSG00000198301		ENSG00000138744.ENSG00000198301.5	-6.38524257326138	-10.4626913339147	7.00499000865805e-20	7.62131139849545e-17
ENSG00000114735.7	ENSG00000114735	ENSG00000114735_008	chr3	dexseq_prepare_annotation2.py	exon	50607001	50607005	.	+	.	ENST00000482974+ENST00000448997+ENST00000424388+ENST00000232854__exon_number_008__gene_id_ENSG00000114735	HEMK1	ENSG00000114735.7	2.40975531147864	10.9854099761219	1.47718779287236e-19	1.59376252952654e-16
ENSG00000162878.4	ENSG00000162878	ENSG00000162878_005	chr2	dexseq_prepare_annotation2.py	exon	42275719	42275913	.	+	.	ENST00000401498+ENST00000485578+ENST00000294964__exon_number_005__gene_id_ENSG00000162878	PKDCC	ENSG00000162878.4	1.7053216723435	11.4177884979356	2.05056917749556e-19	2.19410901992025e-16
ENSG00000148337.71	ENSG00000148337	ENSG00000148337_072	chr9	dexseq_prepare_annotation2.py	exon	130954011	130954056	.	-	.	ENST00000324544__exon_number_072__gene_id_ENSG00000148337	CIZ1	ENSG00000148337.71	-4.63740273383281	-9.93098741657471	2.10078444766205e-19	2.22941444621972e-16
ENSG00000114735.9	ENSG00000114735	ENSG00000114735_010	chr3	dexseq_prepare_annotation2.py	exon	50607243	50608361	.	+	.	ENST00000482974__exon_number_010__gene_id_ENSG00000114735	HEMK1	ENSG00000114735.9	2.37197882515129	10.8072672694621	3.8418978800647e-19	4.04398795554453e-16
ENSG00000104450.16	ENSG00000104450	ENSG00000104450_017	chr8	dexseq_prepare_annotation2.py	exon	101225318	101225656	.	+	.	ENST00000251809+ENST00000388798+ENST00000523302__exon_number_017__gene_id_ENSG00000104450	SPAG1	ENSG00000104450.16	2.06732574246501	10.6342354939846	4.58005916422146e-19	4.78209887090123e-16
ENSG00000259522.ENSG00000260669.ENSG00000213920.ENSG00000254505.ENSG00000129559.ENSG00000254692.ENSG00000100926.ENSG00000255526.ENSG00000196497.104	ENSG00000259522+ENSG00000260669+ENSG00000213920+ENSG00000254505+ENSG00000129559+ENSG00000254692+ENSG00000100926+ENSG00000255526+ENSG00000196497	ENSG00000259522+ENSG00000260669+ENSG00000213920+ENSG00000254505+ENSG00000129559+ENSG00000254692+ENSG00000100926+ENSG00000255526+ENSG00000196497_105	chr14	dexseq_prepare_annotation2.py	exon	24664615	24664623	.	-	.	ENST00000529332+ENST00000524835+ENST00000396854+ENST00000530468+ENST00000532632+ENST00000528010+ENST00000261789__exon_number_105__gene_id_ENSG00000259522+ENSG00000260669+ENSG00000213920+ENSG00000254505+ENSG00000129559+ENSG00000254692+ENSG00000100926+ENSG00000255526+ENSG00000196497		ENSG00000259522.ENSG00000260669.ENSG00000213920.ENSG00000254505.ENSG00000129559.ENSG00000254692.ENSG00000100926.ENSG00000255526.ENSG00000196497.104	-4.74032883944822	-9.87163695085513	6.18921002871074e-19	6.41053617933744e-16
ENSG00000079102.32	ENSG00000079102	ENSG00000079102_033	chr8	dexseq_prepare_annotation2.py	exon	93023316	93023319	.	-	.	ENST00000396218+ENST00000360348+ENST00000523629+ENST00000520724+ENST00000523290+ENST00000436581+ENST00000518844+ENST00000517792+ENST00000265814+ENST00000521553+ENST00000519847+ENST00000518992+ENST00000521054+ENST00000422361__exon_number_033__gene_id_ENSG00000079102	RUNX1T1	ENSG00000079102.32	-2.4774436494917	-11.9505229265605	6.9001586582866e-19	7.09018683720926e-16
ENSG00000148337.59	ENSG00000148337	ENSG00000148337_060	chr9	dexseq_prepare_annotation2.py	exon	130953104	130953113	.	-	.	ENST00000467178+ENST00000325721+ENST00000420484+ENST00000372948+ENST00000491954+ENST00000393608+ENST00000541172+ENST00000476727+ENST00000357558+ENST00000372938+ENST00000372954+ENST00000488559+ENST00000324544+ENST00000538431+ENST00000277465+ENST00000498156__exon_number_060__gene_id_ENSG00000148337	CIZ1	ENSG00000148337.59	-1.51977967846111	-9.66160019889045	1.33498841166301e-18	1.36095235951189e-15
ENSG00000114735.6	ENSG00000114735	ENSG00000114735_007	chr3	dexseq_prepare_annotation2.py	exon	50606998	50607000	.	+	.	ENST00000448997+ENST00000482974+ENST00000232854__exon_number_007__gene_id_ENSG00000114735	HEMK1	ENSG00000114735.6	2.35504739544841	10.5455001158377	1.56629373898451e-18	1.58428164364316e-15
ENSG00000136051.6	ENSG00000136051	ENSG00000136051_007	chr12	dexseq_prepare_annotation2.py	exon	105508140	105508205	.	+	.	ENST00000550053+ENST00000547404+ENST00000548195+ENST00000332180+ENST00000311317__exon_number_007__gene_id_ENSG00000136051	KIAA1033	ENSG00000136051.6	-2.02958202919053	-10.196842386132	1.58757323029139e-18	1.59335741182811e-15
ENSG00000257062.ENSG00000111700.ENSG00000134538.ENSG00000205754.ENSG00000257046.26	ENSG00000257062+ENSG00000111700+ENSG00000134538+ENSG00000205754+ENSG00000257046	ENSG00000257062+ENSG00000111700+ENSG00000134538+ENSG00000205754+ENSG00000257046_027	chr12	dexseq_prepare_annotation2.py	exon	21172182	21172314	.	+	.	ENST00000421593__exon_number_027__gene_id_ENSG00000257062+ENSG00000111700+ENSG00000134538+ENSG00000205754+ENSG00000257046		ENSG00000257062.ENSG00000111700.ENSG00000134538.ENSG00000205754.ENSG00000257046.26	-1.6030559632329	-10.0947258798559	1.73729702261046e-18	1.73021419628751e-15
ENSG00000134490.44	ENSG00000134490	ENSG00000134490_045	chr18	dexseq_prepare_annotation2.py	exon	21017897	21017903	.	-	.	ENST00000482411+ENST00000399707+ENST00000477053+ENST00000460322+ENST00000578520+ENST00000473688__exon_number_045__gene_id_ENSG00000134490	TMEM241	ENSG00000134490.44	1.68964743025286	10.6701670333845	1.84400256778438e-18	1.82246574390109e-15
ENSG00000221968.3	ENSG00000221968	ENSG00000221968_004	chr11	dexseq_prepare_annotation2.py	exon	61640999	61641206	.	-	.	ENST00000529404+ENST00000278829+ENST00000527697+ENST00000533676__exon_number_004__gene_id_ENSG00000221968	FADS3	ENSG00000221968.3	-3.31660666687993	-11.0668767051966	1.95844096364707e-18	1.9209041785105e-15
ENSG00000104915.15	ENSG00000104915	ENSG00000104915_016	chr19	dexseq_prepare_annotation2.py	exon	13256200	13256209	.	-	.	ENST00000588848+ENST00000587318+ENST00000440593+ENST00000591415+ENST00000587230+ENST00000242770+ENST00000591843+ENST00000591197+ENST00000593126+ENST00000589083__exon_number_016__gene_id_ENSG00000104915	STX10	ENSG00000104915.15	-1.58681121081775	-11.1879913288707	2.04716010559163e-18	1.9928257057966e-15
ENSG00000079215.5	ENSG00000079215	ENSG00000079215_006	chr5	dexseq_prepare_annotation2.py	exon	36607326	36607413	.	+	.	ENST00000513903+ENST00000504121__exon_number_006__gene_id_ENSG00000079215	SLC1A3	ENSG00000079215.5	2.69874880489549	11.4902735795595	2.12075655380054e-18	2.04906232104892e-15
ENSG00000257062.ENSG00000111700.ENSG00000134538.ENSG00000205754.ENSG00000257046.25	ENSG00000257062+ENSG00000111700+ENSG00000134538+ENSG00000205754+ENSG00000257046	ENSG00000257062+ENSG00000111700+ENSG00000134538+ENSG00000205754+ENSG00000257046_026	chr12	dexseq_prepare_annotation2.py	exon	21168630	21168714	.	+	.	ENST00000421593__exon_number_026__gene_id_ENSG00000257062+ENSG00000111700+ENSG00000134538+ENSG00000205754+ENSG00000257046		ENSG00000257062.ENSG00000111700.ENSG00000134538.ENSG00000205754.ENSG00000257046.25	-1.57226421044827	-10.0392498592512	2.42186188246824e-18	2.32265524387528e-15
ENSG00000127419.33	ENSG00000127419	ENSG00000127419_034	chr4	dexseq_prepare_annotation2.py	exon	945506	945761	.	+	.	ENST00000502513__exon_number_034__gene_id_ENSG00000127419	TMEM175	ENSG00000127419.33	-2.17061048487448	-10.7599710384625	2.95529433029062e-18	2.81339674222593e-15
ENSG00000013441.27	ENSG00000013441	ENSG00000013441_028	chr2	dexseq_prepare_annotation2.py	exon	201725688	201725706	.	-	.	ENST00000492793+ENST00000473565+ENST00000461981__exon_number_028__gene_id_ENSG00000013441	CLK1	ENSG00000013441.27	-2.34971955055553	-10.8567850631155	3.06304448707529e-18	2.89468883023093e-15
ENSG00000127616.2	ENSG00000127616	ENSG00000127616_003	chr19	dexseq_prepare_annotation2.py	exon	11071757	11071780	.	+	.	ENST00000344626+ENST00000541122+ENST00000429416+ENST00000358026__exon_number_003__gene_id_ENSG00000127616	SMARCA4	ENSG00000127616.2	1.48630637738778	10.117429050453	3.31560720159678e-18	3.11066423471547e-15
ENSG00000114735.10	ENSG00000114735	ENSG00000114735_011	chr3	dexseq_prepare_annotation2.py	exon	50608362	50608725	.	+	.	ENST00000424388+ENST00000434410+ENST00000448997+ENST00000232854+ENST00000482974+ENST00000455834__exon_number_011__gene_id_ENSG00000114735	HEMK1	ENSG00000114735.10	2.36269242129596	10.3988788628483	3.44192512983935e-18	3.20594278100935e-15
ENSG00000104915.14	ENSG00000104915	ENSG00000104915_015	chr19	dexseq_prepare_annotation2.py	exon	13256117	13256199	.	-	.	ENST00000588848+ENST00000587318+ENST00000440593+ENST00000591415+ENST00000587230+ENST00000242770+ENST00000591843+ENST00000591197+ENST00000593126+ENST00000589083+ENST00000343587__exon_number_015__gene_id_ENSG00000104915	STX10	ENSG00000104915.14	-1.55879390330259	-11.0182682233039	4.45252534329582e-18	4.11763182997507e-15
ENSG00000151150.23	ENSG00000151150	ENSG00000151150_024	chr10	dexseq_prepare_annotation2.py	exon	61819575	61819584	.	-	.	ENST00000503366+ENST00000373820+ENST00000514197+ENST00000373827+ENST00000511043+ENST00000355288__exon_number_024__gene_id_ENSG00000151150	ANK3	ENSG00000151150.23	1.80429235804273	9.97301138080105	5.87980163421775e-18	5.39899232327781e-15
ENSG00000143341.44	ENSG00000143341	ENSG00000143341_045	chr1	dexseq_prepare_annotation2.py	exon	186010145	186010268	.	+	.	ENST00000271588+ENST00000367492__exon_number_045__gene_id_ENSG00000143341	HMCN1	ENSG00000143341.44	-2.15146259111589	-9.77200471561454	6.36644845472383e-18	5.80467662981052e-15
ENSG00000232732.45	ENSG00000232732	ENSG00000232732_046	chr2	dexseq_prepare_annotation2.py	exon	200775779	200775805	.	-	.	ENST00000457577+ENST00000599977+ENST00000608498+ENST00000608419+ENST00000596619__exon_number_046__gene_id_ENSG00000232732	AC073043.1	ENSG00000232732.45	-4.12507617265572	-9.65449479716685	7.60945338222729e-18	6.88948202375502e-15
ENSG00000175213	ENSG00000175213	ENSG00000175213_001	chr11	dexseq_prepare_annotation2.py	exon	46722368	46722579	.	+	.	ENST00000311764__exon_number_001__gene_id_ENSG00000175213	ZNF408	ENSG00000175213	-3.27345745357013	-15.4051555831976	9.06149807491939e-18	8.14716774833204e-15
ENSG00000141068.ENSG00000266728.ENSG00000168961.2	ENSG00000141068+ENSG00000266728+ENSG00000168961	ENSG00000141068+ENSG00000266728+ENSG00000168961_003	chr17	dexseq_prepare_annotation2.py	exon	25783756	25783900	.	+	.	ENST00000579309+ENST00000580163+ENST00000509603+ENST00000319524__exon_number_003__gene_id_ENSG00000141068+ENSG00000266728+ENSG00000168961		ENSG00000141068.ENSG00000266728.ENSG00000168961.2	1.68958050190838	8.99651560825382	1.39449400045728e-17	1.2451388844083e-14
ENSG00000159086.34	ENSG00000159086	ENSG00000159086_035	chr21	dexseq_prepare_annotation2.py	exon	34143980	34143998	.	-	.	ENST00000443785+ENST00000331923+ENST00000464256__exon_number_035__gene_id_ENSG00000159086	PAXBP1	ENSG00000159086.34	-2.45761806103882	-14.2158084638764	1.61654455133838e-17	1.4335207059026e-14
ENSG00000127419.36	ENSG00000127419	ENSG00000127419_037	chr4	dexseq_prepare_annotation2.py	exon	946199	946224	.	+	.	ENST00000264771+ENST00000452360+ENST00000506669+ENST00000514453+ENST00000515492+ENST00000504180+ENST00000508204+ENST00000515740+ENST00000504744+ENST00000513952+ENST00000509508+ENST00000438836+ENST00000510493+ENST00000515876__exon_number_037__gene_id_ENSG00000127419	TMEM175	ENSG00000127419.36	-2.23993786738854	-10.3680160057116	2.06857107498491e-17	1.82189045631494e-14
ENSG00000114735.2	ENSG00000114735	ENSG00000114735_003	chr3	dexseq_prepare_annotation2.py	exon	50606705	50606908	.	+	.	ENST00000232854__exon_number_003__gene_id_ENSG00000114735	HEMK1	ENSG00000114735.2	2.21060322039723	10.0250046555006	2.56094663459311e-17	2.24030919446466e-14
ENSG00000105072	ENSG00000105072	ENSG00000105072_001	chr19	dexseq_prepare_annotation2.py	exon	16607122	16607204	.	+	.	ENST00000221671__exon_number_001__gene_id_ENSG00000105072	C19orf44	ENSG00000105072	-4.19904606782688	-12.348986360511	2.84698987241943e-17	2.47382401867211e-14
ENSG00000114735	ENSG00000114735	ENSG00000114735_001	chr3	dexseq_prepare_annotation2.py	exon	50606583	50606627	.	+	.	ENST00000434410__exon_number_001__gene_id_ENSG00000114735	HEMK1	ENSG00000114735	2.16734650913479	10.0024116922039	2.89094193313096e-17	2.49526834721644e-14
ENSG00000257062.ENSG00000111700.ENSG00000134538.ENSG00000205754.ENSG00000257046.20	ENSG00000257062+ENSG00000111700+ENSG00000134538+ENSG00000205754+ENSG00000257046	ENSG00000257062+ENSG00000111700+ENSG00000134538+ENSG00000205754+ENSG00000257046_021	chr12	dexseq_prepare_annotation2.py	exon	21036352	21036536	.	+	.	ENST00000261196+ENST00000381545+ENST00000553473+ENST00000544370+ENST00000540229__exon_number_021__gene_id_ENSG00000257062+ENSG00000111700+ENSG00000134538+ENSG00000205754+ENSG00000257046		ENSG00000257062.ENSG00000111700.ENSG00000134538.ENSG00000205754.ENSG00000257046.20	-1.50810461842281	-9.61735065571005	2.99773132480673e-17	2.57030645445515e-14
ENSG00000091181.2	ENSG00000091181	ENSG00000091181_003	chr3	dexseq_prepare_annotation2.py	exon	3111421	3111908	.	-	.	ENST00000256452+ENST00000438560+ENST00000446632__exon_number_003__gene_id_ENSG00000091181	IL5RA	ENSG00000091181.2	1.91403163958516	10.4629869274965	3.39809842064478e-17	2.89441975342684e-14
ENSG00000233673.ENSG00000187627.6	ENSG00000233673+ENSG00000187627	ENSG00000233673+ENSG00000187627_007	chr2	dexseq_prepare_annotation2.py	exon	87113707	87113852	.	+	.	ENST00000426186__exon_number_007__gene_id_ENSG00000233673+ENSG00000187627		ENSG00000233673.ENSG00000187627.6	1.16580907981032	9.60653629162851	3.96771350166523e-17	3.35026175792762e-14
ENSG00000114735.24	ENSG00000114735	ENSG00000114735_025	chr3	dexseq_prepare_annotation2.py	exon	50617661	50617811	.	+	.	ENST00000482974__exon_number_025__gene_id_ENSG00000114735	HEMK1	ENSG00000114735.24	-3.65290988647368	-9.94257304417246	3.98501823372869e-17	3.35026175792762e-14
ENSG00000104472.5	ENSG00000104472	ENSG00000104472_006	chr8	dexseq_prepare_annotation2.py	exon	141524468	141524594	.	+	.	ENST00000220913+ENST00000518971+ENST00000523569+ENST00000519618__exon_number_006__gene_id_ENSG00000104472	CHRAC1	ENSG00000104472.5	2.30862849074182	13.1029721207787	5.00416047330333e-17	4.17992681599085e-14
ENSG00000138744.ENSG00000198301.6	ENSG00000138744+ENSG00000198301	ENSG00000138744+ENSG00000198301_007	chr4	dexseq_prepare_annotation2.py	exon	76838620	76838926	.	-	.	ENST00000507956__exon_number_007__gene_id_ENSG00000138744+ENSG00000198301		ENSG00000138744.ENSG00000198301.6	-5.71082990045965	-9.36919270440825	6.29109687506113e-17	5.22120713086003e-14
ENSG00000257062.ENSG00000111700.ENSG00000134538.ENSG00000205754.ENSG00000257046.19	ENSG00000257062+ENSG00000111700+ENSG00000134538+ENSG00000205754+ENSG00000257046	ENSG00000257062+ENSG00000111700+ENSG00000134538+ENSG00000205754+ENSG00000257046_020	chr12	dexseq_prepare_annotation2.py	exon	21033789	21033954	.	+	.	ENST00000261196+ENST00000381545+ENST00000553473+ENST00000544370+ENST00000540229__exon_number_020__gene_id_ENSG00000257062+ENSG00000111700+ENSG00000134538+ENSG00000205754+ENSG00000257046		ENSG00000257062.ENSG00000111700.ENSG00000134538.ENSG00000205754.ENSG00000257046.19	-1.48459553528242	-9.48112652207006	6.7241175882675e-17	5.54504142772608e-14
ENSG00000127419.20	ENSG00000127419	ENSG00000127419_021	chr4	dexseq_prepare_annotation2.py	exon	941943	942198	.	+	.	ENST00000452360+ENST00000438836+ENST00000505734+ENST00000504850__exon_number_021__gene_id_ENSG00000127419	TMEM175	ENSG00000127419.20	-2.14035327872727	-10.1282170243794	6.82034648501824e-17	5.58879911022349e-14
ENSG00000257062.ENSG00000111700.ENSG00000134538.ENSG00000205754.ENSG00000257046.23	ENSG00000257062+ENSG00000111700+ENSG00000134538+ENSG00000205754+ENSG00000257046	ENSG00000257062+ENSG00000111700+ENSG00000134538+ENSG00000205754+ENSG00000257046_024	chr12	dexseq_prepare_annotation2.py	exon	21054834	21055267	.	+	.	ENST00000544370__exon_number_024__gene_id_ENSG00000257062+ENSG00000111700+ENSG00000134538+ENSG00000205754+ENSG00000257046		ENSG00000257062.ENSG00000111700.ENSG00000134538.ENSG00000205754.ENSG00000257046.23	-1.48726676506807	-9.47445707110182	6.99495922038741e-17	5.69583251738086e-14
ENSG00000052749.21	ENSG00000052749	ENSG00000052749_022	chr10	dexseq_prepare_annotation2.py	exon	99130680	99130838	.	-	.	ENST00000315563+ENST00000536831+ENST00000370992+ENST00000479481+ENST00000414986__exon_number_022__gene_id_ENSG00000052749	RRP12	ENSG00000052749.21	2.16142355093625	13.5941990329705	7.47123069682861e-17	6.02790867726243e-14
ENSG00000149806.ENSG00000162298.21	ENSG00000149806+ENSG00000162298	ENSG00000149806+ENSG00000162298_022	chr11	dexseq_prepare_annotation2.py	exon	64889562	64889585	.	-	.	ENST00000530451+ENST00000527548+ENST00000526555+ENST00000531357+ENST00000279259+ENST00000529639+ENST00000434372__exon_number_022__gene_id_ENSG00000149806+ENSG00000162298		ENSG00000149806.ENSG00000162298.21	1.67835393670721	9.06438944392575	7.49589323425698e-17	6.02790867726243e-14
ENSG00000138744.ENSG00000198301.2	ENSG00000138744+ENSG00000198301	ENSG00000138744+ENSG00000198301_003	chr4	dexseq_prepare_annotation2.py	exon	76835122	76835457	.	-	.	ENST00000511606+ENST00000286733__exon_number_003__gene_id_ENSG00000138744+ENSG00000198301		ENSG00000138744.ENSG00000198301.2	-5.67517896375329	-9.33553713470197	7.733099041943e-17	6.18027366024914e-14
ENSG00000065357.128	ENSG00000065357	ENSG00000065357_129	chr12	dexseq_prepare_annotation2.py	exon	56347195	56347231	.	+	.	ENST00000550957+ENST00000551739+ENST00000552478__exon_number_129__gene_id_ENSG00000065357	DGKA	ENSG00000065357.128	3.45502760190688	10.7953765763608	8.29180641444635e-17	6.58613605201453e-14
ENSG00000113163.12	ENSG00000113163	ENSG00000113163_013	chr5	dexseq_prepare_annotation2.py	exon	74677774	74677894	.	-	.	ENST00000380494+ENST00000405807+ENST00000357457+ENST00000508692+ENST00000261415+ENST00000508809__exon_number_013__gene_id_ENSG00000113163	COL4A3BP	ENSG00000113163.12	-2.42448187726384	-10.1378679536594	1.00529200300138e-16	7.93628997735296e-14
ENSG00000065371.9	ENSG00000065371	ENSG00000065371_010	chr3	dexseq_prepare_annotation2.py	exon	123697522	123698263	.	-	.	ENST00000459660+ENST00000479867__exon_number_010__gene_id_ENSG00000065371	ROPN1	ENSG00000065371.9	2.61268005345953	12.8035836820257	1.14762996151781e-16	9.00506976470972e-14
ENSG00000127329.14	ENSG00000127329	ENSG00000127329_015	chr12	dexseq_prepare_annotation2.py	exon	70933719	70933802	.	-	.	ENST00000538708+ENST00000550857+ENST00000261266+ENST00000549400+ENST00000334414+ENST00000550358+ENST00000451516__exon_number_015__gene_id_ENSG00000127329	PTPRB	ENSG00000127329.14	-4.55133272634134	-11.0253097681802	1.47636161090831e-16	1.14993791479017e-13
ENSG00000188897.73	ENSG00000188897	ENSG00000188897_074	chr16	dexseq_prepare_annotation2.py	exon	11588431	11588616	.	-	.	ENST00000598234__exon_number_074__gene_id_ENSG00000188897	CTD-3088G3.8	ENSG00000188897.73	-1.5381284665021	-10.0580302029788	1.4832751353206e-16	1.14993791479017e-13
ENSG00000175899.50	ENSG00000175899	ENSG00000175899_051	chr12	dexseq_prepare_annotation2.py	exon	9261936	9262001	.	-	.	ENST00000539638+ENST00000318602__exon_number_051__gene_id_ENSG00000175899	A2M	ENSG00000175899.50	-1.86313087657947	-9.12993919588575	1.52143350386257e-16	1.17249997467313e-13
ENSG00000257062.ENSG00000111700.ENSG00000134538.ENSG00000205754.ENSG00000257046.18	ENSG00000257062+ENSG00000111700+ENSG00000134538+ENSG00000205754+ENSG00000257046	ENSG00000257062+ENSG00000111700+ENSG00000134538+ENSG00000205754+ENSG00000257046_019	chr12	dexseq_prepare_annotation2.py	exon	21032370	21032565	.	+	.	ENST00000261196+ENST00000381545+ENST00000553473+ENST00000544370+ENST00000540229__exon_number_019__gene_id_ENSG00000257062+ENSG00000111700+ENSG00000134538+ENSG00000205754+ENSG00000257046		ENSG00000257062.ENSG00000111700.ENSG00000134538.ENSG00000205754.ENSG00000257046.18	-1.47501701933939	-9.33114602238412	1.63174623025597e-16	1.25007209722627e-13
ENSG00000129270.20	ENSG00000129270	ENSG00000129270_021	chr17	dexseq_prepare_annotation2.py	exon	34122629	34122651	.	-	.	ENST00000250144+ENST00000587639+ENST00000589103__exon_number_021__gene_id_ENSG00000129270	MMP28	ENSG00000129270.20	-2.74515270024933	-11.2180334215164	1.68454727505083e-16	1.28293138647548e-13
ENSG00000173406.ENSG00000162600.47	ENSG00000173406+ENSG00000162600	ENSG00000173406+ENSG00000162600_048	chr1	dexseq_prepare_annotation2.py	exon	58996273	58996309	.	-	.	ENST00000421528+ENST00000358603+ENST00000467509+ENST00000476933+ENST00000371226__exon_number_048__gene_id_ENSG00000173406+ENSG00000162600		ENSG00000173406.ENSG00000162600.47	1.59960710208471	8.94840396861676	1.7758224825086e-16	1.34453647257537e-13
ENSG00000215298.ENSG00000147454.20	ENSG00000215298+ENSG00000147454	ENSG00000215298+ENSG00000147454_021	chr8	dexseq_prepare_annotation2.py	exon	23424479	23425771	.	+	.	ENST00000523883+ENST00000520654+ENST00000518881__exon_number_021__gene_id_ENSG00000215298+ENSG00000147454		ENSG00000215298.ENSG00000147454.20	-2.51856082035657	-10.464479481297	1.79213822935173e-16	1.34900079391959e-13
ENSG00000127419.26	ENSG00000127419	ENSG00000127419_027	chr4	dexseq_prepare_annotation2.py	exon	944239	944279	.	+	.	ENST00000264771+ENST00000452360+ENST00000513682+ENST00000515876+ENST00000504505+ENST00000515492+ENST00000504180+ENST00000508204+ENST00000507319+ENST00000514453+ENST00000515740+ENST00000504744+ENST00000513952+ENST00000509508+ENST00000502513+ENST00000510493+ENST00000514546+ENST00000438836__exon_number_027__gene_id_ENSG00000127419	TMEM175	ENSG00000127419.26	-2.23016122726484	-9.8931719757664	2.1988678477209e-16	1.64559202453425e-13
ENSG00000138744.ENSG00000198301.4	ENSG00000138744+ENSG00000198301	ENSG00000138744+ENSG00000198301_005	chr4	dexseq_prepare_annotation2.py	exon	76836021	76836138	.	-	.	ENST00000513045+ENST00000286733__exon_number_005__gene_id_ENSG00000138744+ENSG00000198301		ENSG00000138744.ENSG00000198301.4	-4.66061203390862	-9.1583260487681	2.28440811703116e-16	1.69978344202313e-13
ENSG00000104472.6	ENSG00000104472	ENSG00000104472_007	chr8	dexseq_prepare_annotation2.py	exon	141524595	141525224	.	+	.	ENST00000518971__exon_number_007__gene_id_ENSG00000104472	CHRAC1	ENSG00000104472.6	2.04226038765021	12.5500183801087	2.33847926326422e-16	1.73007377265611e-13
ENSG00000257062.ENSG00000111700.ENSG00000134538.ENSG00000205754.ENSG00000257046.22	ENSG00000257062+ENSG00000111700+ENSG00000134538+ENSG00000205754+ENSG00000257046	ENSG00000257062+ENSG00000111700+ENSG00000134538+ENSG00000205754+ENSG00000257046_023	chr12	dexseq_prepare_annotation2.py	exon	21054284	21054401	.	+	.	ENST00000261196+ENST00000381545+ENST00000553473+ENST00000544370+ENST00000540229__exon_number_023__gene_id_ENSG00000257062+ENSG00000111700+ENSG00000134538+ENSG00000205754+ENSG00000257046		ENSG00000257062.ENSG00000111700.ENSG00000134538.ENSG00000205754.ENSG00000257046.22	-1.45139276429845	-9.2227449648825	3.09068546733977e-16	2.27358549691182e-13
ENSG00000114735.29	ENSG00000114735	ENSG00000114735_030	chr3	dexseq_prepare_annotation2.py	exon	50622180	50622366	.	+	.	ENST00000232854__exon_number_030__gene_id_ENSG00000114735	HEMK1	ENSG00000114735.29	-3.67311332053279	-9.55708728769395	3.1418038641007e-16	2.29813189991592e-13
ENSG00000245937.15	ENSG00000245937	ENSG00000245937_016	chr5	dexseq_prepare_annotation2.py	exon	127396836	127396936	.	-	.	ENST00000501652+ENST00000606251+ENST00000514409+ENST00000508878+ENST00000499346+ENST00000501702+ENST00000514573+ENST00000501173__exon_number_016__gene_id_ENSG00000245937	CTC-228N24.3	ENSG00000245937.15	-1.96783959142015	-9.95660612014147	3.7765726207487e-16	2.74692616409177e-13
ENSG00000221297.ENSG00000167110.29	ENSG00000221297+ENSG00000167110	ENSG00000221297+ENSG00000167110_030	chr9	dexseq_prepare_annotation2.py	exon	131023947	131023963	.	-	.	ENST00000609374+ENST00000450617+ENST00000490257+ENST00000421699+ENST00000470630__exon_number_030__gene_id_ENSG00000221297+ENSG00000167110		ENSG00000221297.ENSG00000167110.29	1.90302273871295	10.167199731129	3.80035676516489e-16	2.7487831865134e-13
ENSG00000134982.ENSG00000272869.ENSG00000258864.ENSG00000212643.ENSG00000153037.69	ENSG00000134982+ENSG00000272869+ENSG00000258864+ENSG00000212643+ENSG00000153037	ENSG00000134982+ENSG00000272869+ENSG00000258864+ENSG00000212643+ENSG00000153037_070	chr5	dexseq_prepare_annotation2.py	exon	112227335	112227422	.	+	.	ENST00000391338+ENST00000512790+ENST00000509024+ENST00000506997__exon_number_070__gene_id_ENSG00000134982+ENSG00000272869+ENSG00000258864+ENSG00000212643+ENSG00000153037		ENSG00000134982.ENSG00000272869.ENSG00000258864.ENSG00000212643.ENSG00000153037.69	-1.90683803870502	-10.4150207147455	4.13149415924947e-16	2.97169193776683e-13
ENSG00000259522.ENSG00000260669.ENSG00000213920.ENSG00000254505.ENSG00000129559.ENSG00000254692.ENSG00000100926.ENSG00000255526.ENSG00000196497.103	ENSG00000259522+ENSG00000260669+ENSG00000213920+ENSG00000254505+ENSG00000129559+ENSG00000254692+ENSG00000100926+ENSG00000255526+ENSG00000196497	ENSG00000259522+ENSG00000260669+ENSG00000213920+ENSG00000254505+ENSG00000129559+ENSG00000254692+ENSG00000100926+ENSG00000255526+ENSG00000196497_104	chr14	dexseq_prepare_annotation2.py	exon	24664557	24664614	.	-	.	ENST00000529332+ENST00000524835+ENST00000396854+ENST00000530468+ENST00000528669+ENST00000532632+ENST00000528010+ENST00000261789__exon_number_104__gene_id_ENSG00000259522+ENSG00000260669+ENSG00000213920+ENSG00000254505+ENSG00000129559+ENSG00000254692+ENSG00000100926+ENSG00000255526+ENSG00000196497		ENSG00000259522.ENSG00000260669.ENSG00000213920.ENSG00000254505.ENSG00000129559.ENSG00000254692.ENSG00000100926.ENSG00000255526.ENSG00000196497.103	-4.47129494109686	-8.84576814329972	5.12896597909427e-16	3.66876920062616e-13
ENSG00000141027.87	ENSG00000141027	ENSG00000141027_088	chr17	dexseq_prepare_annotation2.py	exon	16075117	16075176	.	-	.	ENST00000585296+ENST00000395851+ENST00000411510+ENST00000460276+ENST00000582357+ENST00000268712+ENST00000436828__exon_number_088__gene_id_ENSG00000141027	NCOR1	ENSG00000141027.87	1.82066820734055	8.97983579894031	5.84418990859785e-16	4.1574025684954e-13
ENSG00000148337.11	ENSG00000148337	ENSG00000148337_012	chr9	dexseq_prepare_annotation2.py	exon	130929160	130929276	.	-	.	ENST00000485001+ENST00000491487__exon_number_012__gene_id_ENSG00000148337	CIZ1	ENSG00000148337.11	1.63242181488689	8.74344699376567	6.24100853579795e-16	4.4154282793976e-13
ENSG00000257062.ENSG00000111700.ENSG00000134538.ENSG00000205754.ENSG00000257046.15	ENSG00000257062+ENSG00000111700+ENSG00000134538+ENSG00000205754+ENSG00000257046	ENSG00000257062+ENSG00000111700+ENSG00000134538+ENSG00000205754+ENSG00000257046_016	chr12	dexseq_prepare_annotation2.py	exon	21028169	21028315	.	+	.	ENST00000381545+ENST00000540229+ENST00000261196+ENST00000553473+ENST00000540853+ENST00000544370__exon_number_016__gene_id_ENSG00000257062+ENSG00000111700+ENSG00000134538+ENSG00000205754+ENSG00000257046		ENSG00000257062.ENSG00000111700.ENSG00000134538.ENSG00000205754.ENSG00000257046.15	-1.42567194485515	-9.09729933020589	6.45799263596641e-16	4.54411036184006e-13
ENSG00000113163.13	ENSG00000113163	ENSG00000113163_014	chr5	dexseq_prepare_annotation2.py	exon	74677895	74677902	.	-	.	ENST00000508692+ENST00000261415+ENST00000380494+ENST00000357457+ENST00000405807__exon_number_014__gene_id_ENSG00000113163	COL4A3BP	ENSG00000113163.13	-2.51581733121836	-9.74653445742412	6.77608705486521e-16	4.74216211347783e-13
ENSG00000134982.ENSG00000272869.ENSG00000258864.ENSG00000212643.ENSG00000153037.65	ENSG00000134982+ENSG00000272869+ENSG00000258864+ENSG00000212643+ENSG00000153037	ENSG00000134982+ENSG00000272869+ENSG00000258864+ENSG00000212643+ENSG00000153037_066	chr5	dexseq_prepare_annotation2.py	exon	112203633	112205485	.	+	.	ENST00000505459__exon_number_066__gene_id_ENSG00000134982+ENSG00000272869+ENSG00000258864+ENSG00000212643+ENSG00000153037		ENSG00000134982.ENSG00000272869.ENSG00000258864.ENSG00000212643.ENSG00000153037.65	-5.70746292004277	-10.294584400813	6.88811786905532e-16	4.79464849734727e-13
ENSG00000227232.2	ENSG00000227232	ENSG00000227232_003	chr1	dexseq_prepare_annotation2.py	exon	14411	14501	.	-	.	ENST00000538476+ENST00000541675+ENST00000488147+ENST00000423562+ENST00000438504__exon_number_003__gene_id_ENSG00000227232	WASH7P	ENSG00000227232.2	-1.14719513772047	-9.65971957211151	1.03511390248798e-15	7.16664154840205e-13
ENSG00000075151.23	ENSG00000075151	ENSG00000075151_024	chr1	dexseq_prepare_annotation2.py	exon	21191609	21191755	.	-	.	ENST00000374935+ENST00000374937+ENST00000264211+ENST00000537738+ENST00000602326+ENST00000400422+ENST00000536266__exon_number_024__gene_id_ENSG00000075151	EIF4G3	ENSG00000075151.23	-2.57251230180602	-17.5323974217067	1.08225946729746e-15	7.45319857611715e-13
ENSG00000170423.5	ENSG00000170423	ENSG00000170423_006	chr12	dexseq_prepare_annotation2.py	exon	53233599	53233768	.	-	.	ENST00000304620+ENST00000359499__exon_number_006__gene_id_ENSG00000170423	KRT78	ENSG00000170423.5	-1.56287573161011	-10.2709824339065	1.44247149017086e-15	9.88131131388475e-13
ENSG00000104472.4	ENSG00000104472	ENSG00000104472_005	chr8	dexseq_prepare_annotation2.py	exon	141524393	141524467	.	+	.	ENST00000523569__exon_number_005__gene_id_ENSG00000104472	CHRAC1	ENSG00000104472.4	2.22228786982948	11.9064493504747	1.47744726166079e-15	1.00676366824854e-12
ENSG00000257062.ENSG00000111700.ENSG00000134538.ENSG00000205754.ENSG00000257046.51	ENSG00000257062+ENSG00000111700+ENSG00000134538+ENSG00000205754+ENSG00000257046	ENSG00000257062+ENSG00000111700+ENSG00000134538+ENSG00000205754+ENSG00000257046_052	chr12	dexseq_prepare_annotation2.py	exon	21279052	21279191	.	+	.	ENST00000590779+ENST00000592513+ENST00000593147+ENST00000585342__exon_number_052__gene_id_ENSG00000257062+ENSG00000111700+ENSG00000134538+ENSG00000205754+ENSG00000257046		ENSG00000257062.ENSG00000111700.ENSG00000134538.ENSG00000205754.ENSG00000257046.51	1.49817923519318	8.92507352253423	1.76875225732084e-15	1.1989547369389e-12
ENSG00000143226.ENSG00000244682.ENSG00000273112.ENSG00000072694.55	ENSG00000143226+ENSG00000244682+ENSG00000273112+ENSG00000072694	ENSG00000143226+ENSG00000244682+ENSG00000273112+ENSG00000072694_056	chr1	dexseq_prepare_annotation2.py	exon	161559871	161560008	.	+	.	ENST00000465075__exon_number_056__gene_id_ENSG00000143226+ENSG00000244682+ENSG00000273112+ENSG00000072694		ENSG00000143226.ENSG00000244682.ENSG00000273112.ENSG00000072694.55	2.08443654739183	8.66016066925445	2.27279677064098e-15	1.53259894736921e-12
ENSG00000065357.135	ENSG00000065357	ENSG00000065357_136	chr12	dexseq_prepare_annotation2.py	exon	56347806	56347811	.	+	.	ENST00000402956+ENST00000551156__exon_number_136__gene_id_ENSG00000065357	DGKA	ENSG00000065357.135	3.59293495890673	10.010818479505	2.307604937248e-15	1.54800834831864e-12
ENSG00000159216.23	ENSG00000159216	ENSG00000159216_024	chr21	dexseq_prepare_annotation2.py	exon	36421378	36421462	.	-	.	ENST00000300305+ENST00000486278+ENST00000416754__exon_number_024__gene_id_ENSG00000159216	RUNX1	ENSG00000159216.23	1.57104894795767	9.40578866224316	2.49402313167909e-15	1.66443904566233e-12
ENSG00000120705.13	ENSG00000120705	ENSG00000120705_014	chr5	dexseq_prepare_annotation2.py	exon	137849257	137849339	.	-	.	ENST00000503183+ENST00000503014+ENST00000499810+ENST00000506345+ENST00000360541+ENST00000512198+ENST00000572514__exon_number_014__gene_id_ENSG00000120705	ETF1	ENSG00000120705.13	-2.53588437491959	-9.30332898870306	2.98305627741273e-15	1.98059639095706e-12
ENSG00000164941.60	ENSG00000164941	ENSG00000164941_061	chr8	dexseq_prepare_annotation2.py	exon	95888179	95888301	.	+	.	ENST00000523998__exon_number_061__gene_id_ENSG00000164941	INTS8	ENSG00000164941.60	-2.03706553739719	-9.19900750984332	3.73405137942566e-15	2.46656955150123e-12
ENSG00000055609.26	ENSG00000055609	ENSG00000055609_027	chr7	dexseq_prepare_annotation2.py	exon	151854846	151855010	.	-	.	ENST00000360104+ENST00000473186+ENST00000355193+ENST00000424877__exon_number_027__gene_id_ENSG00000055609	KMT2C	ENSG00000055609.26	-2.39474960707736	-9.56221257263135	3.77864216422107e-15	2.48335431980559e-12
ENSG00000245937.30	ENSG00000245937	ENSG00000245937_031	chr5	dexseq_prepare_annotation2.py	exon	127418793	127418864	.	-	.	ENST00000606251__exon_number_031__gene_id_ENSG00000245937	CTC-228N24.3	ENSG00000245937.30	-1.65614912992846	-9.46870361983025	3.87574893909576e-15	2.53430916739761e-12
ENSG00000085276.49	ENSG00000085276	ENSG00000085276_050	chr3	dexseq_prepare_annotation2.py	exon	169098975	169099046	.	-	.	ENST00000494292+ENST00000485957__exon_number_050__gene_id_ENSG00000085276	MECOM	ENSG00000085276.49	-2.24934671597433	-10.1665509756493	4.31969752231579e-15	2.81040823223229e-12
ENSG00000105072.1	ENSG00000105072	ENSG00000105072_002	chr19	dexseq_prepare_annotation2.py	exon	16607205	16607216	.	+	.	ENST00000594035+ENST00000221671__exon_number_002__gene_id_ENSG00000105072	C19orf44	ENSG00000105072.1	-4.05437150550684	-10.8264734165042	4.45285508772506e-15	2.88255574103882e-12
ENSG00000257062.ENSG00000111700.ENSG00000134538.ENSG00000205754.ENSG00000257046.49	ENSG00000257062+ENSG00000111700+ENSG00000134538+ENSG00000205754+ENSG00000257046	ENSG00000257062+ENSG00000111700+ENSG00000134538+ENSG00000205754+ENSG00000257046_050	chr12	dexseq_prepare_annotation2.py	exon	21272538	21272561	.	+	.	ENST00000592513__exon_number_050__gene_id_ENSG00000257062+ENSG00000111700+ENSG00000134538+ENSG00000205754+ENSG00000257046		ENSG00000257062.ENSG00000111700.ENSG00000134538.ENSG00000205754.ENSG00000257046.49	1.43579844081591	8.75014139951167	4.89547540808718e-15	3.15331940838332e-12
ENSG00000170442.12	ENSG00000170442	ENSG00000170442_013	chr12	dexseq_prepare_annotation2.py	exon	52702017	52702048	.	+	.	ENST00000544024+ENST00000293525+ENST00000423955__exon_number_013__gene_id_ENSG00000170442	KRT86	ENSG00000170442.12	-2.8541331037917	-11.4949597835858	4.93766908230418e-15	3.1647525548808e-12
ENSG00000257062.ENSG00000111700.ENSG00000134538.ENSG00000205754.ENSG00000257046.17	ENSG00000257062+ENSG00000111700+ENSG00000134538+ENSG00000205754+ENSG00000257046	ENSG00000257062+ENSG00000111700+ENSG00000134538+ENSG00000205754+ENSG00000257046_018	chr12	dexseq_prepare_annotation2.py	exon	21030706	21030870	.	+	.	ENST00000261196+ENST00000381545+ENST00000553473+ENST00000544370+ENST00000540229__exon_number_018__gene_id_ENSG00000257062+ENSG00000111700+ENSG00000134538+ENSG00000205754+ENSG00000257046		ENSG00000257062.ENSG00000111700.ENSG00000134538.ENSG00000205754.ENSG00000257046.17	-1.36823586225072	-8.74122972221311	5.15528434110392e-15	3.28795400809224e-12
ENSG00000159023.4	ENSG00000159023	ENSG00000159023_005	chr1	dexseq_prepare_annotation2.py	exon	29220253	29220349	.	+	.	ENST00000373798__exon_number_005__gene_id_ENSG00000159023	EPB41	ENSG00000159023.4	2.06044707459359	9.69718731387038	5.23300998429835e-15	3.32116569934856e-12
ENSG00000163491.32	ENSG00000163491	ENSG00000163491_033	chr3	dexseq_prepare_annotation2.py	exon	27329189	27329234	.	-	.	ENST00000424275+ENST00000341435+ENST00000357467+ENST00000574215+ENST00000435584+ENST00000429845__exon_number_033__gene_id_ENSG00000163491	NEK10	ENSG00000163491.32	-2.02006325099275	-8.63157350142393	5.50294201594875e-15	3.47544342831651e-12
ENSG00000172572.1	ENSG00000172572	ENSG00000172572_002	chr12	dexseq_prepare_annotation2.py	exon	20523059	20523178	.	+	.	ENST00000359062+ENST00000542675__exon_number_002__gene_id_ENSG00000172572	PDE3A	ENSG00000172572.1	1.20142554730984	11.0647657253775	5.69658075246382e-15	3.57249248726604e-12
ENSG00000114423.10	ENSG00000114423	ENSG00000114423_011	chr3	dexseq_prepare_annotation2.py	exon	105400568	105400662	.	-	.	ENST00000405772+ENST00000403724+ENST00000394030+ENST00000394027+ENST00000264122+ENST00000407712__exon_number_011__gene_id_ENSG00000114423	CBLB	ENSG00000114423.10	-2.45584417614093	-8.88537981621509	5.7117938121887e-15	3.57249248726604e-12
ENSG00000079215.2	ENSG00000079215	ENSG00000079215_003	chr5	dexseq_prepare_annotation2.py	exon	36606713	36606718	.	+	.	ENST00000265113+ENST00000513903+ENST00000512374+ENST00000504121__exon_number_003__gene_id_ENSG00000079215	SLC1A3	ENSG00000079215.2	2.48821255644294	9.67419162569316	5.79314830596596e-15	3.60595630371833e-12
ENSG00000175463.16	ENSG00000175463	ENSG00000175463_017	chr11	dexseq_prepare_annotation2.py	exon	67173560	67174097	.	+	.	ENST00000526474__exon_number_017__gene_id_ENSG00000175463	TBC1D10C	ENSG00000175463.16	1.17801575598675	8.91388646500652	6.06386443869751e-15	3.75640444439314e-12
ENSG00000104472	ENSG00000104472	ENSG00000104472_001	chr8	dexseq_prepare_annotation2.py	exon	141521397	141521409	.	+	.	ENST00000220913__exon_number_001__gene_id_ENSG00000104472	CHRAC1	ENSG00000104472	1.92628543684769	11.4149704457694	6.258759536446e-15	3.85867427230316e-12
ENSG00000104915.25	ENSG00000104915	ENSG00000104915_026	chr19	dexseq_prepare_annotation2.py	exon	13260700	13260711	.	-	.	ENST00000588848+ENST00000440593+ENST00000587230+ENST00000242770+ENST00000591843+ENST00000591197+ENST00000589083+ENST00000343587__exon_number_026__gene_id_ENSG00000104915	STX10	ENSG00000104915.25	1.35064295947035	9.44260897379463	6.60300753009053e-15	4.05161793801337e-12
ENSG00000085872.ENSG00000105085.ENSG00000269578.ENSG00000214046.ENSG00000127526.ENSG00000269058.ENSG00000141979.ENSG00000268790.92	ENSG00000085872+ENSG00000105085+ENSG00000269578+ENSG00000214046+ENSG00000127526+ENSG00000269058+ENSG00000141979+ENSG00000268790	ENSG00000085872+ENSG00000105085+ENSG00000269578+ENSG00000214046+ENSG00000127526+ENSG00000269058+ENSG00000141979+ENSG00000268790_093	chr19	dexseq_prepare_annotation2.py	exon	16689221	16689588	.	-	.	ENST00000597244__exon_number_093__gene_id_ENSG00000085872+ENSG00000105085+ENSG00000269578+ENSG00000214046+ENSG00000127526+ENSG00000269058+ENSG00000141979+ENSG00000268790		ENSG00000085872.ENSG00000105085.ENSG00000269578.ENSG00000214046.ENSG00000127526.ENSG00000269058.ENSG00000141979.ENSG00000268790.92	1.91162699070722	8.35793191229017	7.06825330975483e-15	4.31224881469161e-12
ENSG00000050438.28	ENSG00000050438	ENSG00000050438_029	chr12	dexseq_prepare_annotation2.py	exon	51855002	51855075	.	+	.	ENST00000514353+ENST00000550211+ENST00000319957+ENST00000547697+ENST00000535225+ENST00000453097+ENST00000551071+ENST00000604314+ENST00000394856+ENST00000358657__exon_number_029__gene_id_ENSG00000050438	SLC4A8	ENSG00000050438.28	-5.43295780262441	-9.74846099158681	7.09437705668736e-15	4.31224881469161e-12
ENSG00000104450.17	ENSG00000104450	ENSG00000104450_018	chr8	dexseq_prepare_annotation2.py	exon	101226047	101226146	.	+	.	ENST00000251809+ENST00000388798__exon_number_018__gene_id_ENSG00000104450	SPAG1	ENSG00000104450.17	2.01996618209651	8.85556152489133	8.33238514857503e-15	5.03576149093283e-12
ENSG00000131558.13	ENSG00000131558	ENSG00000131558_014	chr7	dexseq_prepare_annotation2.py	exon	133059582	133059756	.	+	.	ENST00000393161+ENST00000462055+ENST00000253861+ENST00000539845+ENST00000486013+ENST00000480840__exon_number_014__gene_id_ENSG00000131558	EXOC4	ENSG00000131558.13	-1.84226499507545	-8.43494400653354	8.36246791187579e-15	5.03576149093283e-12
ENSG00000159216.28	ENSG00000159216	ENSG00000159216_029	chr21	dexseq_prepare_annotation2.py	exon	36421596	36421641	.	-	.	ENST00000300305__exon_number_029__gene_id_ENSG00000159216	RUNX1	ENSG00000159216.28	1.61293364891026	9.14639007708808	9.07424766655133e-15	5.43908724716852e-12
ENSG00000159216.22	ENSG00000159216	ENSG00000159216_023	chr21	dexseq_prepare_annotation2.py	exon	36421256	36421377	.	-	.	ENST00000300305__exon_number_023__gene_id_ENSG00000159216	RUNX1	ENSG00000159216.22	1.62414158115236	9.14191924796672	9.27837525876055e-15	5.53581218779599e-12
ENSG00000159216.26	ENSG00000159216	ENSG00000159216_027	chr21	dexseq_prepare_annotation2.py	exon	36421568	36421585	.	-	.	ENST00000455571+ENST00000300305+ENST00000437180+ENST00000482318__exon_number_027__gene_id_ENSG00000159216	RUNX1	ENSG00000159216.26	1.56931091079182	9.12626452082886	1.00299605181237e-14	5.956784349915e-12
ENSG00000143341.47	ENSG00000143341	ENSG00000143341_048	chr1	dexseq_prepare_annotation2.py	exon	186022084	186022206	.	+	.	ENST00000271588+ENST00000367492__exon_number_048__gene_id_ENSG00000143341	HMCN1	ENSG00000143341.47	-1.63710083957958	-8.54709802410493	1.03779376295331e-14	6.10921144680856e-12
ENSG00000159216.14	ENSG00000159216	ENSG00000159216_015	chr21	dexseq_prepare_annotation2.py	exon	36259140	36259342	.	-	.	ENST00000437180+ENST00000399237+ENST00000399240+ENST00000300305+ENST00000358356+ENST00000486278+ENST00000455571+ENST00000325074+ENST00000344691__exon_number_015__gene_id_ENSG00000159216	RUNX1	ENSG00000159216.14	1.58090621584679	9.1193503027166	1.03809880149678e-14	6.10921144680856e-12
ENSG00000257062.ENSG00000111700.ENSG00000134538.ENSG00000205754.ENSG00000257046.48	ENSG00000257062+ENSG00000111700+ENSG00000134538+ENSG00000205754+ENSG00000257046	ENSG00000257062+ENSG00000111700+ENSG00000134538+ENSG00000205754+ENSG00000257046_049	chr12	dexseq_prepare_annotation2.py	exon	21245447	21245679	.	+	.	ENST00000545916__exon_number_049__gene_id_ENSG00000257062+ENSG00000111700+ENSG00000134538+ENSG00000205754+ENSG00000257046		ENSG00000257062.ENSG00000111700.ENSG00000134538.ENSG00000205754.ENSG00000257046.48	1.45530914457598	8.61301719087335	1.08296475725611e-14	6.34440937203388e-12
ENSG00000104450.12	ENSG00000104450	ENSG00000104450_013	chr8	dexseq_prepare_annotation2.py	exon	101206340	101206496	.	+	.	ENST00000251809+ENST00000520508+ENST00000388798+ENST00000520643__exon_number_013__gene_id_ENSG00000104450	SPAG1	ENSG00000104450.12	1.69906269218748	8.79745011644585	1.14317067547702e-14	6.63867700322669e-12
ENSG00000104450.1	ENSG00000104450	ENSG00000104450_002	chr8	dexseq_prepare_annotation2.py	exon	101170263	101170346	.	+	.	ENST00000251809+ENST00000520643__exon_number_002__gene_id_ENSG00000104450	SPAG1	ENSG00000104450.1	1.28189230933877	8.79740516165724	1.14345019828497e-14	6.63867700322669e-12
ENSG00000255730.ENSG00000142046.ENSG00000248098.7	ENSG00000255730+ENSG00000142046+ENSG00000248098	ENSG00000255730+ENSG00000142046+ENSG00000248098_008	chr19	dexseq_prepare_annotation2.py	exon	41882645	41882661	.	+	.	ENST00000392002+ENST00000544232+ENST00000436170+ENST00000447302__exon_number_008__gene_id_ENSG00000255730+ENSG00000142046+ENSG00000248098		ENSG00000255730.ENSG00000142046.ENSG00000248098.7	-2.56955420691158	-9.07830840723592	1.27322153778381e-14	7.35910680789595e-12
ENSG00000159023.3	ENSG00000159023	ENSG00000159023_004	chr1	dexseq_prepare_annotation2.py	exon	29213684	29213722	.	+	.	ENST00000398863+ENST00000347529+ENST00000373800+ENST00000356093+ENST00000482464+ENST00000349460+ENST00000343067__exon_number_004__gene_id_ENSG00000159023	EPB41	ENSG00000159023.3	2.05459922612023	9.48578163547561	1.33410426076235e-14	7.67673238404004e-12
ENSG00000104529.66	ENSG00000104529	ENSG00000104529_067	chr8	dexseq_prepare_annotation2.py	exon	144672906	144672908	.	-	.	ENST00000524883+ENST00000531670+ENST00000534475+ENST00000531953+ENST00000442189+ENST00000529832+ENST00000534804__exon_number_067__gene_id_ENSG00000104529	EEF1D	ENSG00000104529.66	-1.34781490032721	-8.24482471683574	1.36652828516039e-14	7.82851403007593e-12
ENSG00000127329.15	ENSG00000127329	ENSG00000127329_016	chr12	dexseq_prepare_annotation2.py	exon	70933803	70933839	.	-	.	ENST00000549400__exon_number_016__gene_id_ENSG00000127329	PTPRB	ENSG00000127329.15	-4.26198935993218	-9.87628538102452	1.37476552898235e-14	7.84100850384778e-12
ENSG00000143847.60	ENSG00000143847	ENSG00000143847_061	chr1	dexseq_prepare_annotation2.py	exon	203046082	203046109	.	+	.	ENST00000447715+ENST00000295706+ENST00000594572+ENST00000272198+ENST00000486360+ENST00000367240__exon_number_061__gene_id_ENSG00000143847	PPFIA4	ENSG00000143847.60	1.84426964901812	8.33446323034069	1.42546492436695e-14	8.09451507709603e-12
ENSG00000134982.ENSG00000272869.ENSG00000258864.ENSG00000212643.ENSG00000153037.70	ENSG00000134982+ENSG00000272869+ENSG00000258864+ENSG00000212643+ENSG00000153037	ENSG00000134982+ENSG00000272869+ENSG00000258864+ENSG00000212643+ENSG00000153037_071	chr5	dexseq_prepare_annotation2.py	exon	112227423	112228648	.	+	.	ENST00000391338+ENST00000512790+ENST00000506997__exon_number_071__gene_id_ENSG00000134982+ENSG00000272869+ENSG00000258864+ENSG00000212643+ENSG00000153037		ENSG00000134982.ENSG00000272869.ENSG00000258864.ENSG00000212643.ENSG00000153037.70	-1.83290932738416	-9.57499772825732	1.49447663097349e-14	8.44934014900166e-12
ENSG00000134982.ENSG00000272869.ENSG00000258864.ENSG00000212643.ENSG00000153037.66	ENSG00000134982+ENSG00000272869+ENSG00000258864+ENSG00000212643+ENSG00000153037	ENSG00000134982+ENSG00000272869+ENSG00000258864+ENSG00000212643+ENSG00000153037_067	chr5	dexseq_prepare_annotation2.py	exon	112217654	112217746	.	+	.	ENST00000503445__exon_number_067__gene_id_ENSG00000134982+ENSG00000272869+ENSG00000258864+ENSG00000212643+ENSG00000153037		ENSG00000134982.ENSG00000272869.ENSG00000258864.ENSG00000212643.ENSG00000153037.66	-1.82283397193193	-9.56676781799042	1.54832037988131e-14	8.71569737318403e-12
ENSG00000127419.32	ENSG00000127419	ENSG00000127419_033	chr4	dexseq_prepare_annotation2.py	exon	945494	945505	.	+	.	ENST00000264771+ENST00000452360+ENST00000515876+ENST00000515492+ENST00000504180+ENST00000508204+ENST00000515740+ENST00000504744+ENST00000513952+ENST00000438836+ENST00000502513+ENST00000510493+ENST00000514546+ENST00000514453__exon_number_033__gene_id_ENSG00000127419	TMEM175	ENSG00000127419.32	-2.12570990020505	-9.03529298985791	1.57690911007423e-14	8.83820010741603e-12
ENSG00000050438.24	ENSG00000050438	ENSG00000050438_025	chr12	dexseq_prepare_annotation2.py	exon	51851228	51851323	.	+	.	ENST00000514353+ENST00000319957+ENST00000547697+ENST00000535225+ENST00000453097+ENST00000551071+ENST00000604314+ENST00000394856+ENST00000358657__exon_number_025__gene_id_ENSG00000050438	SLC4A8	ENSG00000050438.24	-5.52315851122706	-9.55422731533542	1.63413188385909e-14	9.11944202600158e-12
ENSG00000174514.11	ENSG00000174514	ENSG00000174514_012	chr1	dexseq_prepare_annotation2.py	exon	205561257	205561267	.	+	.	ENST00000465651+ENST00000471425__exon_number_012__gene_id_ENSG00000174514	MFSD4	ENSG00000174514.11	2.04288361811434	9.54715065359303	1.68464504668018e-14	9.36098687526538e-12
ENSG00000023191.26	ENSG00000023191	ENSG00000023191_027	chr11	dexseq_prepare_annotation2.py	exon	499601	499676	.	-	.	ENST00000525522+ENST00000524780__exon_number_027__gene_id_ENSG00000023191	RNH1	ENSG00000023191.26	2.68445974623081	12.0622502618534	1.88480579512905e-14	1.04284532604854e-11
ENSG00000174514.1	ENSG00000174514	ENSG00000174514_002	chr1	dexseq_prepare_annotation2.py	exon	205538105	205538111	.	+	.	ENST00000475956+ENST00000367147__exon_number_002__gene_id_ENSG00000174514	MFSD4	ENSG00000174514.1	2.55591374715232	9.51993076204431	1.89397800210836e-14	1.04346098694881e-11
ENSG00000085872.ENSG00000105085.ENSG00000269578.ENSG00000214046.ENSG00000127526.ENSG00000269058.ENSG00000141979.ENSG00000268790.93	ENSG00000085872+ENSG00000105085+ENSG00000269578+ENSG00000214046+ENSG00000127526+ENSG00000269058+ENSG00000141979+ENSG00000268790	ENSG00000085872+ENSG00000105085+ENSG00000269578+ENSG00000214046+ENSG00000127526+ENSG00000269058+ENSG00000141979+ENSG00000268790_094	chr19	dexseq_prepare_annotation2.py	exon	16697716	16698214	.	-	.	ENST00000593779__exon_number_094__gene_id_ENSG00000085872+ENSG00000105085+ENSG00000269578+ENSG00000214046+ENSG00000127526+ENSG00000269058+ENSG00000141979+ENSG00000268790		ENSG00000085872.ENSG00000105085.ENSG00000269578.ENSG00000214046.ENSG00000127526.ENSG00000269058.ENSG00000141979.ENSG00000268790.93	1.73561641956228	8.20135052882346	1.92866914904199e-14	1.0580711640952e-11
ENSG00000268465.ENSG00000269751.ENSG00000182324.ENSG00000105447.ENSG00000105443.28	ENSG00000268465+ENSG00000269751+ENSG00000182324+ENSG00000105447+ENSG00000105443	ENSG00000268465+ENSG00000269751+ENSG00000182324+ENSG00000105447+ENSG00000105443_029	chr19	dexseq_prepare_annotation2.py	exon	48972891	48973300	.	+	.	ENST00000325139__exon_number_029__gene_id_ENSG00000268465+ENSG00000269751+ENSG00000182324+ENSG00000105447+ENSG00000105443		ENSG00000268465.ENSG00000269751.ENSG00000182324.ENSG00000105447.ENSG00000105443.28	-1.02702036260956	-8.92349142959736	2.04387139226774e-14	1.1165402074131e-11
ENSG00000104450.11	ENSG00000104450	ENSG00000104450_012	chr8	dexseq_prepare_annotation2.py	exon	101203618	101203724	.	+	.	ENST00000251809+ENST00000520508+ENST00000388798+ENST00000520643__exon_number_012__gene_id_ENSG00000104450	SPAG1	ENSG00000104450.11	1.56323274105982	8.6849661205971	2.10593201369043e-14	1.14121649970526e-11
ENSG00000257062.ENSG00000111700.ENSG00000134538.ENSG00000205754.ENSG00000257046.16	ENSG00000257062+ENSG00000111700+ENSG00000134538+ENSG00000205754+ENSG00000257046	ENSG00000257062+ENSG00000111700+ENSG00000134538+ENSG00000205754+ENSG00000257046_017	chr12	dexseq_prepare_annotation2.py	exon	21028316	21028411	.	+	.	ENST00000261196+ENST00000381545+ENST00000553473+ENST00000544370+ENST00000540229__exon_number_017__gene_id_ENSG00000257062+ENSG00000111700+ENSG00000134538+ENSG00000205754+ENSG00000257046		ENSG00000257062.ENSG00000111700.ENSG00000134538.ENSG00000205754.ENSG00000257046.16	-1.33537052537436	-8.49759396666495	2.10667137892607e-14	1.14121649970526e-11
ENSG00000239995.ENSG00000138039.7	ENSG00000239995+ENSG00000138039	ENSG00000239995+ENSG00000138039_008	chr2	dexseq_prepare_annotation2.py	exon	48913921	48914781	.	-	.	ENST00000344775+ENST00000294954__exon_number_008__gene_id_ENSG00000239995+ENSG00000138039		ENSG00000239995.ENSG00000138039.7	1.94236283488033	9.34457638110401	2.49550885473266e-14	1.34622304759266e-11
ENSG00000104450.15	ENSG00000104450	ENSG00000104450_016	chr8	dexseq_prepare_annotation2.py	exon	101225315	101225317	.	+	.	ENST00000523302__exon_number_016__gene_id_ENSG00000104450	SPAG1	ENSG00000104450.15	2.08498992818379	8.62356988648083	2.93744445004537e-14	1.57805366368205e-11
ENSG00000136237.43	ENSG00000136237	ENSG00000136237_044	chr7	dexseq_prepare_annotation2.py	exon	22396449	22396529	.	-	.	ENST00000497668+ENST00000405243+ENST00000344041__exon_number_044__gene_id_ENSG00000136237	RAPGEF5	ENSG00000136237.43	-1.86210198024567	-10.555582831495	2.95983428460563e-14	1.58351134226401e-11
ENSG00000105193	ENSG00000105193	ENSG00000105193_001	chr19	dexseq_prepare_annotation2.py	exon	39923847	39923856	.	-	.	ENST00000251453+ENST00000339471+ENST00000599539__exon_number_001__gene_id_ENSG00000105193	RPS16	ENSG00000105193	1.8147911305026	10.5519521073993	2.99516803876873e-14	1.59582060073822e-11
ENSG00000265408.ENSG00000172828.ENSG00000172831.1	ENSG00000265408+ENSG00000172828+ENSG00000172831	ENSG00000265408+ENSG00000172828+ENSG00000172831_002	chr16	dexseq_prepare_annotation2.py	exon	66968359	66968362	.	+	.	ENST00000417689+ENST00000561697__exon_number_002__gene_id_ENSG00000265408+ENSG00000172828+ENSG00000172831		ENSG00000265408.ENSG00000172828.ENSG00000172831.1	-1.80383886490094	-8.8802767002707	3.40681916630344e-14	1.80770851418568e-11
ENSG00000131018.133	ENSG00000131018	ENSG00000131018_134	chr6	dexseq_prepare_annotation2.py	exon	152685982	152686154	.	-	.	ENST00000448038+ENST00000471834+ENST00000341594+ENST00000265368+ENST00000367255+ENST00000423061__exon_number_134__gene_id_ENSG00000131018	SYNE1	ENSG00000131018.133	-5.29121704033074	-7.78060029816488	4.56573440105564e-14	2.4127576853252e-11
ENSG00000104915.27	ENSG00000104915	ENSG00000104915_028	chr19	dexseq_prepare_annotation2.py	exon	13260953	13260992	.	-	.	ENST00000588848+ENST00000440593+ENST00000587230+ENST00000242770+ENST00000591843+ENST00000591197+ENST00000589083+ENST00000343587__exon_number_028__gene_id_ENSG00000104915	STX10	ENSG00000104915.27	1.35584121700736	8.9984092912578	5.25863380642277e-14	2.76762324763234e-11
ENSG00000065371.11	ENSG00000065371	ENSG00000065371_012	chr3	dexseq_prepare_annotation2.py	exon	123699152	123699212	.	-	.	ENST00000459660+ENST00000484329+ENST00000479867+ENST00000495093__exon_number_012__gene_id_ENSG00000065371	ROPN1	ENSG00000065371.11	-2.84721667040214	-10.6967281599343	5.45940753554545e-14	2.86165786893551e-11
ENSG00000118308.64	ENSG00000118308	ENSG00000118308_065	chr12	dexseq_prepare_annotation2.py	exon	25260868	25260923	.	+	.	ENST00000549437+ENST00000536173+ENST00000361433+ENST00000547044+ENST00000555877+ENST00000548766+ENST00000354454__exon_number_065__gene_id_ENSG00000118308	LRMP	ENSG00000118308.64	2.27063339411129	8.17058349094711	5.6014069271954e-14	2.92425062445157e-11
ENSG00000113649.33	ENSG00000113649	ENSG00000113649_034	chr5	dexseq_prepare_annotation2.py	exon	145878099	145878249	.	+	.	ENST00000505285+ENST00000549332+ENST00000394421+ENST00000506524+ENST00000296702__exon_number_034__gene_id_ENSG00000113649	TCERG1	ENSG00000113649.33	-1.53662766308909	-8.34611197135725	5.79313455908137e-14	3.01219731471592e-11
ENSG00000159023	ENSG00000159023	ENSG00000159023_001	chr1	dexseq_prepare_annotation2.py	exon	29213603	29213632	.	+	.	ENST00000356093+ENST00000343067+ENST00000398863__exon_number_001__gene_id_ENSG00000159023	EPB41	ENSG00000159023	1.96927920584594	9.15273199780251	5.85045326264356e-14	3.02421588431785e-11
ENSG00000075151.22	ENSG00000075151	ENSG00000075151_023	chr1	dexseq_prepare_annotation2.py	exon	21190969	21191205	.	-	.	ENST00000374935+ENST00000374937+ENST00000264211+ENST00000537738+ENST00000602326+ENST00000400422+ENST00000536266__exon_number_023__gene_id_ENSG00000075151	EIF4G3	ENSG00000075151.22	2.75645807331198	14.7578808850736	5.86296583736603e-14	3.02421588431785e-11
ENSG00000159216.20	ENSG00000159216	ENSG00000159216_021	chr21	dexseq_prepare_annotation2.py	exon	36265222	36265260	.	-	.	ENST00000437180+ENST00000300305+ENST00000486278+ENST00000416754+ENST00000475045__exon_number_021__gene_id_ENSG00000159216	RUNX1	ENSG00000159216.20	1.48220075185902	8.75673980230316	6.28954957909386e-14	3.23138088890985e-11
ENSG00000257062.ENSG00000111700.ENSG00000134538.ENSG00000205754.ENSG00000257046.47	ENSG00000257062+ENSG00000111700+ENSG00000134538+ENSG00000205754+ENSG00000257046	ENSG00000257062+ENSG00000111700+ENSG00000134538+ENSG00000205754+ENSG00000257046_048	chr12	dexseq_prepare_annotation2.py	exon	21243041	21243179	.	+	.	ENST00000540229+ENST00000381541__exon_number_048__gene_id_ENSG00000257062+ENSG00000111700+ENSG00000134538+ENSG00000205754+ENSG00000257046		ENSG00000257062.ENSG00000111700.ENSG00000134538.ENSG00000205754.ENSG00000257046.47	1.41007620923137	8.2886901896204	6.97415844981942e-14	3.56894978062498e-11
ENSG00000268465.ENSG00000269751.ENSG00000182324.ENSG00000105447.ENSG00000105443.42	ENSG00000268465+ENSG00000269751+ENSG00000182324+ENSG00000105447+ENSG00000105443	ENSG00000268465+ENSG00000269751+ENSG00000182324+ENSG00000105447+ENSG00000105443_043	chr19	dexseq_prepare_annotation2.py	exon	48977439	48977532	.	+	.	ENST00000325139+ENST00000460595+ENST00000467412+ENST00000427476+ENST00000452733+ENST00000595765+ENST00000493260+ENST00000391881__exon_number_043__gene_id_ENSG00000268465+ENSG00000269751+ENSG00000182324+ENSG00000105447+ENSG00000105443		ENSG00000268465.ENSG00000269751.ENSG00000182324.ENSG00000105447.ENSG00000105443.42	-1.21837822457489	-8.6577001012382	7.82241297822705e-14	3.98727483579156e-11
ENSG00000052749.16	ENSG00000052749	ENSG00000052749_017	chr10	dexseq_prepare_annotation2.py	exon	99126890	99127133	.	-	.	ENST00000491313__exon_number_017__gene_id_ENSG00000052749	RRP12	ENSG00000052749.16	-1.75575560536689	-10.9341861387148	8.91247165915028e-14	4.50949650060016e-11
ENSG00000159023.9	ENSG00000159023	ENSG00000159023_010	chr1	dexseq_prepare_annotation2.py	exon	29319842	29319968	.	+	.	ENST00000398863+ENST00000347529+ENST00000373800+ENST00000356093+ENST00000482464+ENST00000373798+ENST00000349460+ENST00000343067+ENST00000373797__exon_number_010__gene_id_ENSG00000159023	EPB41	ENSG00000159023.9	1.89185755492078	9.05794613391137	8.91659152045758e-14	4.50949650060016e-11
ENSG00000079215.30	ENSG00000079215	ENSG00000079215_031	chr5	dexseq_prepare_annotation2.py	exon	36680449	36680496	.	+	.	ENST00000506178__exon_number_031__gene_id_ENSG00000079215	SLC1A3	ENSG00000079215.30	-3.06164957243444	-9.05450659193612	9.05402730767424e-14	4.5611864417299e-11
ENSG00000120705.8	ENSG00000120705	ENSG00000120705_009	chr5	dexseq_prepare_annotation2.py	exon	137847164	137847213	.	-	.	ENST00000506345+ENST00000503014+ENST00000360541+ENST00000499810__exon_number_009__gene_id_ENSG00000120705	ETF1	ENSG00000120705.8	-1.7676107382558	-8.61215473996396	9.84043008478013e-14	4.93814140727319e-11
ENSG00000159216.15	ENSG00000159216	ENSG00000159216_016	chr21	dexseq_prepare_annotation2.py	exon	36259343	36259393	.	-	.	ENST00000437180+ENST00000475045+ENST00000399237+ENST00000399240+ENST00000300305+ENST00000358356+ENST00000486278+ENST00000455571+ENST00000325074+ENST00000344691__exon_number_016__gene_id_ENSG00000159216	RUNX1	ENSG00000159216.15	1.48958067663313	8.64295455041935	1.10549771745129e-13	5.52620808796985e-11
ENSG00000123213.21	ENSG00000123213	ENSG00000123213_022	chr5	dexseq_prepare_annotation2.py	exon	65104953	65105236	.	+	.	ENST00000507201__exon_number_022__gene_id_ENSG00000123213	NLN	ENSG00000123213.21	-1.1482518392569	-8.5798935680515	1.15764249929947e-13	5.76461439939622e-11
ENSG00000223745.59	ENSG00000223745	ENSG00000223745_060	chr1	dexseq_prepare_annotation2.py	exon	93806030	93806067	.	-	.	ENST00000452347+ENST00000411670+ENST00000451302+ENST00000413606+ENST00000421202+ENST00000457387+ENST00000449305+ENST00000438777__exon_number_060__gene_id_ENSG00000223745	RP4-717I23.3	ENSG00000223745.59	2.42386262434474	7.9397410122614	1.21878276073272e-13	6.0458162464393e-11
ENSG00000113569.22	ENSG00000113569	ENSG00000113569_023	chr5	dexseq_prepare_annotation2.py	exon	37314300	37314430	.	-	.	ENST00000381843+ENST00000513532+ENST00000231498__exon_number_023__gene_id_ENSG00000113569	NUP155	ENSG00000113569.22	-1.64873642633334	-8.74556531757096	1.22595622529162e-13	6.05818902627885e-11
ENSG00000065371.13	ENSG00000065371	ENSG00000065371_014	chr3	dexseq_prepare_annotation2.py	exon	123699341	123699451	.	-	.	ENST00000495093+ENST00000484329+ENST00000467907+ENST00000184183__exon_number_014__gene_id_ENSG00000065371	ROPN1	ENSG00000065371.13	-2.59989262246235	-10.4237303095714	1.26544069061324e-13	6.22952875337246e-11
ENSG00000150672.ENSG00000256466.86	ENSG00000150672+ENSG00000256466	ENSG00000150672+ENSG00000256466_087	chr11	dexseq_prepare_annotation2.py	exon	85236035	85236066	.	-	.	ENST00000530260__exon_number_087__gene_id_ENSG00000150672+ENSG00000256466		ENSG00000150672.ENSG00000256466.86	1.61902353889854	8.80420670215367	1.3029051753833e-13	6.38966413094229e-11
ENSG00000114735.18	ENSG00000114735	ENSG00000114735_019	chr3	dexseq_prepare_annotation2.py	exon	50614940	50615004	.	+	.	ENST00000434410+ENST00000443894+ENST00000448997+ENST00000232854+ENST00000482974+ENST00000455834__exon_number_019__gene_id_ENSG00000114735	HEMK1	ENSG00000114735.18	2.54811978783536	8.40494334337117	1.41969165118016e-13	6.93613124823756e-11
ENSG00000131018.132	ENSG00000131018	ENSG00000131018_133	chr6	dexseq_prepare_annotation2.py	exon	152684861	152684909	.	-	.	ENST00000341594__exon_number_133__gene_id_ENSG00000131018	SYNE1	ENSG00000131018.132	-5.29944996551687	-7.61610176003413	1.43299958378568e-13	6.97482917717036e-11
ENSG00000104450.10	ENSG00000104450	ENSG00000104450_011	chr8	dexseq_prepare_annotation2.py	exon	101199348	101199478	.	+	.	ENST00000251809+ENST00000520508+ENST00000388798+ENST00000520643__exon_number_011__gene_id_ENSG00000104450	SPAG1	ENSG00000104450.10	1.41171702950783	8.31259718504398	1.57191236199218e-13	7.62230312760775e-11
ENSG00000113163.20	ENSG00000113163	ENSG00000113163_021	chr5	dexseq_prepare_annotation2.py	exon	74696047	74696122	.	-	.	ENST00000261415+ENST00000380494+ENST00000405807__exon_number_021__gene_id_ENSG00000113163	COL4A3BP	ENSG00000113163.20	-2.49320596738686	-8.62084316588551	1.64122048156243e-13	7.92868715477191e-11
ENSG00000104915.26	ENSG00000104915	ENSG00000104915_027	chr19	dexseq_prepare_annotation2.py	exon	13260712	13260952	.	-	.	ENST00000588848+ENST00000591197__exon_number_027__gene_id_ENSG00000104915	STX10	ENSG00000104915.26	1.32846881167697	8.7450381454342	1.71764336662381e-13	8.26703667943439e-11
ENSG00000103197.85	ENSG00000103197	ENSG00000103197_086	chr16	dexseq_prepare_annotation2.py	exon	2137864	2137942	.	+	.	ENST00000353929+ENST00000439673+ENST00000219476+ENST00000401874+ENST00000569110+ENST00000497886+ENST00000382538+ENST00000569930+ENST00000568454+ENST00000350773+ENST00000439117__exon_number_086__gene_id_ENSG00000103197	TSC2	ENSG00000103197.85	-1.11682406171524	-7.85576542187356	2.04769103090827e-13	9.81905769524793e-11
ENSG00000159216.33	ENSG00000159216	ENSG00000159216_034	chr21	dexseq_prepare_annotation2.py	exon	36834259	36834323	.	-	.	ENST00000494829+ENST00000467692+ENST00000475045__exon_number_034__gene_id_ENSG00000159216	RUNX1	ENSG00000159216.33	1.53586556213572	8.51631403953977	2.06900370144553e-13	9.87964292696675e-11
ENSG00000257062.ENSG00000111700.ENSG00000134538.ENSG00000205754.ENSG00000257046.14	ENSG00000257062+ENSG00000111700+ENSG00000134538+ENSG00000205754+ENSG00000257046	ENSG00000257062+ENSG00000111700+ENSG00000134538+ENSG00000205754+ENSG00000257046_015	chr12	dexseq_prepare_annotation2.py	exon	21015690	21015788	.	+	.	ENST00000381545+ENST00000540229+ENST00000261196+ENST00000553473+ENST00000540853+ENST00000544370__exon_number_015__gene_id_ENSG00000257062+ENSG00000111700+ENSG00000134538+ENSG00000205754+ENSG00000257046		ENSG00000257062.ENSG00000111700.ENSG00000134538.ENSG00000205754.ENSG00000257046.14	-1.27764471422823	-8.09684181747237	2.07558729909242e-13	9.87964292696675e-11
ENSG00000162878.26	ENSG00000162878	ENSG00000162878_027	chr2	dexseq_prepare_annotation2.py	exon	42285054	42285326	.	+	.	ENST00000490302+ENST00000480099+ENST00000294964__exon_number_027__gene_id_ENSG00000162878	PKDCC	ENSG00000162878.26	-1.20101491660885	-8.56899395532639	2.11160098999224e-13	1.00142483580328e-10
ENSG00000231074.ENSG00000270604.1	ENSG00000231074+ENSG00000270604	ENSG00000231074+ENSG00000270604_002	chr6	dexseq_prepare_annotation2.py	exon	30202135	30202227	.	-	.	ENST00000455957+ENST00000453558__exon_number_002__gene_id_ENSG00000231074+ENSG00000270604		ENSG00000231074.ENSG00000270604.1	2.44475546573171	8.58507172277212	2.63543739136594e-13	1.24529225934361e-10
ENSG00000173406.ENSG00000162600.46	ENSG00000173406+ENSG00000162600	ENSG00000173406+ENSG00000162600_047	chr1	dexseq_prepare_annotation2.py	exon	58992933	58993007	.	-	.	ENST00000421528+ENST00000358603+ENST00000476933+ENST00000467509+ENST00000371226+ENST00000485760__exon_number_047__gene_id_ENSG00000173406+ENSG00000162600		ENSG00000173406.ENSG00000162600.46	1.39719340688392	7.80161913417801	2.6877277870487e-13	1.26538224214253e-10
ENSG00000052749.30	ENSG00000052749	ENSG00000052749_031	chr10	dexseq_prepare_annotation2.py	exon	99139050	99139171	.	-	.	ENST00000315563+ENST00000536831+ENST00000490815+ENST00000414986+ENST00000370992__exon_number_031__gene_id_ENSG00000052749	RRP12	ENSG00000052749.30	2.04900064447576	10.5353734645204	2.78683029562709e-13	1.30728593614072e-10
ENSG00000215033.ENSG00000186807.ENSG00000239492.1	ENSG00000215033+ENSG00000186807+ENSG00000239492	ENSG00000215033+ENSG00000186807+ENSG00000239492_002	chr10	dexseq_prepare_annotation2.py	exon	47742393	47742395	.	+	.	ENST00000445847__exon_number_002__gene_id_ENSG00000215033+ENSG00000186807+ENSG00000239492		ENSG00000215033.ENSG00000186807.ENSG00000239492.1	-1.76631563587613	-8.55613792212515	3.02503364791332e-13	1.41390291117451e-10
ENSG00000090686	ENSG00000090686	ENSG00000090686_001	chr1	dexseq_prepare_annotation2.py	exon	22004791	22005071	.	-	.	ENST00000400301__exon_number_001__gene_id_ENSG00000090686	USP48	ENSG00000090686	-6.58403544586267	-8.05012741240618	3.07125503876096e-13	1.43034312902296e-10
ENSG00000177239.27	ENSG00000177239	ENSG00000177239_028	chr9	dexseq_prepare_annotation2.py	exon	139998102	139998781	.	+	.	ENST00000540391+ENST00000535028+ENST00000536349__exon_number_028__gene_id_ENSG00000177239	MAN1B1	ENSG00000177239.27	2.3671118307422	8.42495662797155	3.24957621755173e-13	1.50796642611621e-10
ENSG00000123213.18	ENSG00000123213	ENSG00000123213_019	chr5	dexseq_prepare_annotation2.py	exon	65088281	65088428	.	+	.	ENST00000502464+ENST00000506539+ENST00000509935+ENST00000511299+ENST00000506799+ENST00000380985__exon_number_019__gene_id_ENSG00000123213	NLN	ENSG00000123213.18	-1.20750264994962	-8.35825562692531	3.52629795236007e-13	1.63053498532878e-10
ENSG00000104490.3	ENSG00000104490	ENSG00000104490_004	chr8	dexseq_prepare_annotation2.py	exon	102700333	102700691	.	-	.	ENST00000395923+ENST00000311028+ENST00000521599+ENST00000220931+ENST00000519508__exon_number_004__gene_id_ENSG00000104490	NCALD	ENSG00000104490.3	1.71170814520263	7.74763709177671	4.23016223348892e-13	1.94903595861143e-10
ENSG00000152078.ENSG00000122481.ENSG00000271092.21	ENSG00000152078+ENSG00000122481+ENSG00000271092	ENSG00000152078+ENSG00000122481+ENSG00000271092_022	chr1	dexseq_prepare_annotation2.py	exon	95699777	95699780	.	+	.	ENST00000495272+ENST00000429514+ENST00000492639+ENST00000370202+ENST00000263893__exon_number_022__gene_id_ENSG00000152078+ENSG00000122481+ENSG00000271092		ENSG00000152078.ENSG00000122481.ENSG00000271092.21	-3.14285028811413	-8.79923075469107	4.26287320769396e-13	1.9571425326246e-10
ENSG00000257062.ENSG00000111700.ENSG00000134538.ENSG00000205754.ENSG00000257046.46	ENSG00000257062+ENSG00000111700+ENSG00000134538+ENSG00000205754+ENSG00000257046	ENSG00000257062+ENSG00000111700+ENSG00000134538+ENSG00000205754+ENSG00000257046_047	chr12	dexseq_prepare_annotation2.py	exon	21242864	21243040	.	+	.	ENST00000540229+ENST00000553473+ENST00000554957+ENST00000381541+ENST00000421593__exon_number_047__gene_id_ENSG00000257062+ENSG00000111700+ENSG00000134538+ENSG00000205754+ENSG00000257046		ENSG00000257062.ENSG00000111700.ENSG00000134538.ENSG00000205754.ENSG00000257046.46	1.29579831530483	7.96733529703465	4.31200245568415e-13	1.97270303158101e-10
ENSG00000104447.24	ENSG00000104447	ENSG00000104447_025	chr8	dexseq_prepare_annotation2.py	exon	116680209	116680234	.	-	.	ENST00000520276+ENST00000451156__exon_number_025__gene_id_ENSG00000104447	TRPS1	ENSG00000104447.24	2.00798068798019	8.30758793945791	4.5460578432141e-13	2.07245813014412e-10
ENSG00000114735.19	ENSG00000114735	ENSG00000114735_020	chr3	dexseq_prepare_annotation2.py	exon	50615257	50615306	.	+	.	ENST00000455834+ENST00000448997+ENST00000232854+ENST00000434410__exon_number_020__gene_id_ENSG00000114735	HEMK1	ENSG00000114735.19	2.48632188935266	8.17358127461024	4.76406220871855e-13	2.16422152337821e-10
ENSG00000100106.ENSG00000100101.22	ENSG00000100106+ENSG00000100101	ENSG00000100106+ENSG00000100101_023	chr22	dexseq_prepare_annotation2.py	exon	38106434	38106573	.	+	.	ENST00000406386+ENST00000344404+ENST00000455236+ENST00000492485__exon_number_023__gene_id_ENSG00000100106+ENSG00000100101		ENSG00000100106.ENSG00000100101.22	-3.17128152868628	-7.8648664585506	5.00163677784689e-13	2.26420249520223e-10
ENSG00000151655.2	ENSG00000151655	ENSG00000151655_003	chr10	dexseq_prepare_annotation2.py	exon	7745331	7745342	.	+	.	ENST00000480387+ENST00000358415+ENST00000473227__exon_number_003__gene_id_ENSG00000151655	ITIH2	ENSG00000151655.2	-1.64710950203305	-8.44411604124958	5.15712392264789e-13	2.32645586851994e-10
ENSG00000088854.41	ENSG00000088854	ENSG00000088854_042	chr20	dexseq_prepare_annotation2.py	exon	3388122	3388272	.	-	.	ENST00000252032__exon_number_042__gene_id_ENSG00000088854	C20orf194	ENSG00000088854.41	1.39888457909842	8.97103085133546	5.31346266628041e-13	2.3886597618171e-10
ENSG00000123213.27	ENSG00000123213	ENSG00000123213_028	chr5	dexseq_prepare_annotation2.py	exon	65118609	65119065	.	+	.	ENST00000502464+ENST00000511299+ENST00000506799+ENST00000515595+ENST00000380985__exon_number_028__gene_id_ENSG00000123213	NLN	ENSG00000123213.27	-1.62380405889076	-8.26761822569422	5.55368906674604e-13	2.48801426806785e-10
ENSG00000159216.10	ENSG00000159216	ENSG00000159216_011	chr21	dexseq_prepare_annotation2.py	exon	36228710	36228744	.	-	.	ENST00000469087+ENST00000486278+ENST00000467577__exon_number_011__gene_id_ENSG00000159216	RUNX1	ENSG00000159216.10	1.43373959844507	8.30754031976342	5.79971348385223e-13	2.58927208535982e-10
ENSG00000159216.11	ENSG00000159216	ENSG00000159216_012	chr21	dexseq_prepare_annotation2.py	exon	36231771	36231875	.	-	.	ENST00000467577+ENST00000437180+ENST00000482318+ENST00000399237+ENST00000399240+ENST00000300305+ENST00000358356+ENST00000486278+ENST00000325074+ENST00000344691__exon_number_012__gene_id_ENSG00000159216	RUNX1	ENSG00000159216.11	1.38659908715499	8.28566234245017	6.45993397327951e-13	2.87411564096391e-10
ENSG00000104529.55	ENSG00000104529	ENSG00000104529_056	chr8	dexseq_prepare_annotation2.py	exon	144672047	144672063	.	-	.	ENST00000524883+ENST00000530306+ENST00000531670+ENST00000532741+ENST00000442189+ENST00000528519+ENST00000526710+ENST00000423316+ENST00000532596+ENST00000530545+ENST00000525261+ENST00000534804+ENST00000529832+ENST00000531281__exon_number_056__gene_id_ENSG00000104529	EEF1D	ENSG00000104529.55	-1.28513823052029	-7.62867607224815	6.61390069238372e-13	2.92534523529238e-10
ENSG00000133619.31	ENSG00000133619	ENSG00000133619_032	chr7	dexseq_prepare_annotation2.py	exon	149427237	149427431	.	+	.	ENST00000479560+ENST00000255992+ENST00000485033+ENST00000466546+ENST00000496259+ENST00000489951+ENST00000319551__exon_number_032__gene_id_ENSG00000133619	KRBA1	ENSG00000133619.31	3.78259867637708	8.79996844107197	6.62026843238332e-13	2.92534523529238e-10
ENSG00000104915.28	ENSG00000104915	ENSG00000104915_029	chr19	dexseq_prepare_annotation2.py	exon	13260993	13261040	.	-	.	ENST00000588848+ENST00000440593+ENST00000587230+ENST00000591843+ENST00000591197+ENST00000589083+ENST00000343587__exon_number_029__gene_id_ENSG00000104915	STX10	ENSG00000104915.28	1.18452167829169	8.44751798908007	6.88564533950415e-13	3.03226021124354e-10
ENSG00000104450.19	ENSG00000104450	ENSG00000104450_020	chr8	dexseq_prepare_annotation2.py	exon	101237401	101237567	.	+	.	ENST00000251809+ENST00000388798+ENST00000523302__exon_number_020__gene_id_ENSG00000104450	SPAG1	ENSG00000104450.19	1.96342008635787	8.02010336812217	7.50723786219342e-13	3.29478673226502e-10
ENSG00000159216.13	ENSG00000159216	ENSG00000159216_014	chr21	dexseq_prepare_annotation2.py	exon	36252903	36253010	.	-	.	ENST00000437180+ENST00000482318+ENST00000399237+ENST00000399240+ENST00000300305+ENST00000358356+ENST00000486278+ENST00000455571+ENST00000325074+ENST00000344691__exon_number_014__gene_id_ENSG00000159216	RUNX1	ENSG00000159216.13	1.37240278317757	8.24677243207073	7.82370373454783e-13	3.42207744091861e-10
ENSG00000221983.6	ENSG00000221983	ENSG00000221983_007	chr19	dexseq_prepare_annotation2.py	exon	18682685	18682688	.	+	.	ENST00000430157+ENST00000442744+ENST00000595683+ENST00000598814+ENST00000596273__exon_number_007__gene_id_ENSG00000221983	UBA52	ENSG00000221983.6	-2.38542737314848	-10.1588043394778	8.33345073538749e-13	3.63276722798188e-10
ENSG00000104472.7	ENSG00000104472	ENSG00000104472_008	chr8	dexseq_prepare_annotation2.py	exon	141525225	141525284	.	+	.	ENST00000519533+ENST00000220913+ENST00000518971+ENST00000523569+ENST00000519618__exon_number_008__gene_id_ENSG00000104472	CHRAC1	ENSG00000104472.7	2.11005193971514	9.81568535345906	8.51361600642644e-13	3.69885189379876e-10
ENSG00000270956.ENSG00000237298.5	ENSG00000270956+ENSG00000237298	ENSG00000270956+ENSG00000237298_006	chr2	dexseq_prepare_annotation2.py	exon	179387942	179387942	.	+	.	ENST00000589434+ENST00000442329+ENST00000587568+ENST00000431259__exon_number_006__gene_id_ENSG00000270956+ENSG00000237298		ENSG00000270956.ENSG00000237298.5	-7.75261262080104	-11.9058999067846	9.19966344513272e-13	3.98354657605797e-10
ENSG00000123213.20	ENSG00000123213	ENSG00000123213_021	chr5	dexseq_prepare_annotation2.py	exon	65088483	65089476	.	+	.	ENST00000506539__exon_number_021__gene_id_ENSG00000123213	NLN	ENSG00000123213.20	-1.18054006382971	-8.15836079036924	9.59146213691151e-13	4.13935534288645e-10
ENSG00000129084.ENSG00000256206.ENSG00000129083.30	ENSG00000129084+ENSG00000256206+ENSG00000129083	ENSG00000129084+ENSG00000256206+ENSG00000129083_031	chr11	dexseq_prepare_annotation2.py	exon	14515188	14515266	.	-	.	ENST00000534234+ENST00000249923+ENST00000439561__exon_number_031__gene_id_ENSG00000129084+ENSG00000256206+ENSG00000129083		ENSG00000129084.ENSG00000256206.ENSG00000129083.30	-1.31873021310148	-7.65610294671802	1.02410519965098e-12	4.4050132956416e-10
ENSG00000109466.16	ENSG00000109466	ENSG00000109466_017	chr4	dexseq_prepare_annotation2.py	exon	166184409	166184433	.	+	.	ENST00000538127+ENST00000509704+ENST00000421009+ENST00000509028+ENST00000506761+ENST00000514860+ENST00000506824+ENST00000226725__exon_number_017__gene_id_ENSG00000109466	KLHL2	ENSG00000109466.16	-1.97833323428408	-8.24001511135297	1.04087689867493e-12	4.45331544869019e-10
ENSG00000159023.5	ENSG00000159023	ENSG00000159023_006	chr1	dexseq_prepare_annotation2.py	exon	29241091	29241280	.	+	.	ENST00000373797__exon_number_006__gene_id_ENSG00000159023	EPB41	ENSG00000159023.5	1.96795218356897	8.50563159842869	1.04221408894194e-12	4.45331544869019e-10
ENSG00000138101.2	ENSG00000138101	ENSG00000138101_003	chr2	dexseq_prepare_annotation2.py	exon	25600114	25600126	.	-	.	ENST00000407661+ENST00000398951+ENST00000404103+ENST00000496972+ENST00000405222+ENST00000407038+ENST00000406818+ENST00000497476__exon_number_003__gene_id_ENSG00000138101	DTNB	ENSG00000138101.2	-2.06937251808472	-8.09319397858911	1.07273448260975e-12	4.56864912708829e-10
ENSG00000196504.25	ENSG00000196504	ENSG00000196504_026	chr2	dexseq_prepare_annotation2.py	exon	153532913	153532918	.	-	.	ENST00000493468__exon_number_026__gene_id_ENSG00000196504	PRPF40A	ENSG00000196504.25	-1.99573921978388	-8.18068031025395	1.08304114838923e-12	4.59742090104765e-10
ENSG00000257062.ENSG00000111700.ENSG00000134538.ENSG00000205754.ENSG00000257046.52	ENSG00000257062+ENSG00000111700+ENSG00000134538+ENSG00000205754+ENSG00000257046	ENSG00000257062+ENSG00000111700+ENSG00000134538+ENSG00000205754+ENSG00000257046_053	chr12	dexseq_prepare_annotation2.py	exon	21284057	21284135	.	+	.	ENST00000590779+ENST00000592513+ENST00000593147+ENST00000585342__exon_number_053__gene_id_ENSG00000257062+ENSG00000111700+ENSG00000134538+ENSG00000205754+ENSG00000257046		ENSG00000257062.ENSG00000111700.ENSG00000134538.ENSG00000205754.ENSG00000257046.52	1.30007771995515	7.80096598956421	1.0960901314554e-12	4.63760749410233e-10
ENSG00000164808.65	ENSG00000164808	ENSG00000164808_066	chr8	dexseq_prepare_annotation2.py	exon	48647937	48648073	.	+	.	ENST00000524126+ENST00000297423+ENST00000522117+ENST00000517693+ENST00000519401+ENST00000518074+ENST00000541342+ENST00000518060+ENST00000519362+ENST00000521214+ENST00000519141__exon_number_066__gene_id_ENSG00000164808	SPIDR	ENSG00000164808.65	1.87864585784193	7.66800856555056	1.10819366560166e-12	4.67354507770185e-10
ENSG00000052749.20	ENSG00000052749	ENSG00000052749_021	chr10	dexseq_prepare_annotation2.py	exon	99130473	99130553	.	-	.	ENST00000315563+ENST00000536831+ENST00000370992+ENST00000479481+ENST00000414986__exon_number_021__gene_id_ENSG00000052749	RRP12	ENSG00000052749.20	2.00762395120249	10.0564114955096	1.1260279634675e-12	4.73333897500447e-10
ENSG00000130827.29	ENSG00000130827	ENSG00000130827_030	chrX	dexseq_prepare_annotation2.py	exon	153696425	153696567	.	+	.	ENST00000369682__exon_number_030__gene_id_ENSG00000130827	PLXNA3	ENSG00000130827.29	1.69966738082793	9.72235953057705	1.14536002015308e-12	4.79902141777407e-10
ENSG00000175866.66	ENSG00000175866	ENSG00000175866_067	chr17	dexseq_prepare_annotation2.py	exon	79084077	79084312	.	+	.	ENST00000575841__exon_number_067__gene_id_ENSG00000175866	BAIAP2	ENSG00000175866.66	1.42120236805006	7.57911562405883	1.17387404537235e-12	4.9026281501406e-10
ENSG00000162438.9	ENSG00000162438	ENSG00000162438_010	chr1	dexseq_prepare_annotation2.py	exon	15771101	15771246	.	+	.	ENST00000375949__exon_number_010__gene_id_ENSG00000162438	CTRC	ENSG00000162438.9	-2.96180222982343	-9.95969801493443	1.4981615706586e-12	6.23688033933018e-10
ENSG00000124721.21	ENSG00000124721	ENSG00000124721_022	chr6	dexseq_prepare_annotation2.py	exon	38754541	38754728	.	+	.	ENST00000449981+ENST00000441566+ENST00000327475+ENST00000359357__exon_number_022__gene_id_ENSG00000124721	DNAH8	ENSG00000124721.21	1.60949160682481	7.94929916298949	1.52898682308593e-12	6.3448052559274e-10
ENSG00000148950.17	ENSG00000148950	ENSG00000148950_018	chr11	dexseq_prepare_annotation2.py	exon	31495271	31495333	.	-	.	ENST00000278200+ENST00000530023+ENST00000531693__exon_number_018__gene_id_ENSG00000148950	IMMP1L	ENSG00000148950.17	2.67944794766759	8.34206429132949	1.54203102976009e-12	6.37849065249325e-10
ENSG00000118058.1	ENSG00000118058	ENSG00000118058_002	chr11	dexseq_prepare_annotation2.py	exon	118307225	118307227	.	+	.	ENST00000531904+ENST00000534358__exon_number_002__gene_id_ENSG00000118058	KMT2A	ENSG00000118058.1	2.37043967266906	7.63428214024501	1.72059934325767e-12	7.09445850227933e-10
ENSG00000266967.ENSG00000267060.ENSG00000108825.31	ENSG00000266967+ENSG00000267060+ENSG00000108825	ENSG00000266967+ENSG00000267060+ENSG00000108825_032	chr17	dexseq_prepare_annotation2.py	exon	41108221	41108332	.	-	.	ENST00000491665+ENST00000421990+ENST00000427569+ENST00000486664+ENST00000450475+ENST00000423601+ENST00000591910+ENST00000430739+ENST00000483774+ENST00000409399+ENST00000409103+ENST00000478040+ENST00000441280+ENST00000360221__exon_number_032__gene_id_ENSG00000266967+ENSG00000267060+ENSG00000108825		ENSG00000266967.ENSG00000267060.ENSG00000108825.31	-1.17300150760397	-7.6014247468805	1.91189832497481e-12	7.85820559157106e-10
ENSG00000114735.3	ENSG00000114735	ENSG00000114735_004	chr3	dexseq_prepare_annotation2.py	exon	50606909	50606923	.	+	.	ENST00000448997+ENST00000232854__exon_number_004__gene_id_ENSG00000114735	HEMK1	ENSG00000114735.3	2.23537229539142	7.89907719535593	1.98299319724412e-12	8.12462434326572e-10
ENSG00000173818.29	ENSG00000173818	ENSG00000173818_030	chr17	dexseq_prepare_annotation2.py	exon	78395628	78395762	.	+	.	ENST00000518644+ENST00000517295+ENST00000522200+ENST00000521565+ENST00000523228+ENST00000518137__exon_number_030__gene_id_ENSG00000173818	ENDOV	ENSG00000173818.29	-1.71274612372983	-8.0810551198378	2.24348258452531e-12	9.16138378585929e-10
ENSG00000092607.10	ENSG00000092607	ENSG00000092607_011	chr1	dexseq_prepare_annotation2.py	exon	119530214	119530428	.	-	.	ENST00000369429__exon_number_011__gene_id_ENSG00000092607	TBX15	ENSG00000092607.10	2.546689526425	9.51112735122491	2.25018926693694e-12	9.16138378585929e-10
ENSG00000159023.1	ENSG00000159023	ENSG00000159023_002	chr1	dexseq_prepare_annotation2.py	exon	29213633	29213635	.	+	.	ENST00000356093+ENST00000343067+ENST00000482464+ENST00000398863__exon_number_002__gene_id_ENSG00000159023	EPB41	ENSG00000159023.1	1.95703396981329	8.31798198750263	2.4032838772257e-12	9.75401766722293e-10
ENSG00000132600.49	ENSG00000132600	ENSG00000132600_050	chr16	dexseq_prepare_annotation2.py	exon	68373691	68373848	.	+	.	ENST00000568975+ENST00000567542+ENST00000339507+ENST00000564050+ENST00000562050+ENST00000449359+ENST00000348497+ENST00000565356+ENST00000563520+ENST00000441236+ENST00000564441__exon_number_050__gene_id_ENSG00000132600	PRMT7	ENSG00000132600.49	2.000168073574	7.746112886888	2.41953556703018e-12	9.78928968323116e-10
ENSG00000013441.10	ENSG00000013441	ENSG00000013441_011	chr2	dexseq_prepare_annotation2.py	exon	201718626	201718716	.	-	.	ENST00000409769+ENST00000321356+ENST00000473565+ENST00000496205+ENST00000409403+ENST00000461326+ENST00000461981+ENST00000434813+ENST00000472679+ENST00000432425+ENST00000464454__exon_number_011__gene_id_ENSG00000013441	CLK1	ENSG00000013441.10	1.7149654956806	8.06151099349374	2.4652714700312e-12	9.94326159579251e-10
ENSG00000106266	ENSG00000106266	ENSG00000106266_001	chr7	dexseq_prepare_annotation2.py	exon	2291405	2294674	.	-	.	ENST00000222990__exon_number_001__gene_id_ENSG00000106266	SNX8	ENSG00000106266	1.74459859783772	8.11152751914365	2.50331403385336e-12	1.00653437255588e-09
ENSG00000049759.81	ENSG00000049759	ENSG00000049759_082	chr18	dexseq_prepare_annotation2.py	exon	56057296	56057877	.	+	.	ENST00000590506__exon_number_082__gene_id_ENSG00000049759	NEDD4L	ENSG00000049759.81	2.14798569991499	7.69717628626601	2.76988424149829e-12	1.1102690797114e-09
ENSG00000105072.5	ENSG00000105072	ENSG00000105072_006	chr19	dexseq_prepare_annotation2.py	exon	16607274	16607276	.	+	.	ENST00000594035+ENST00000593380+ENST00000594813+ENST00000599550+ENST00000221671+ENST00000596592__exon_number_006__gene_id_ENSG00000105072	C19orf44	ENSG00000105072.5	-4.84588647606723	-8.99371338062774	2.82249595809136e-12	1.12786590029039e-09
ENSG00000148337.55	ENSG00000148337	ENSG00000148337_056	chr9	dexseq_prepare_annotation2.py	exon	130952724	130952746	.	-	.	ENST00000474442__exon_number_056__gene_id_ENSG00000148337	CIZ1	ENSG00000148337.55	-1.19457008001524	-7.40410667021253	2.86834233120054e-12	1.14265932806318e-09
ENSG00000127329.32	ENSG00000127329	ENSG00000127329_033	chr12	dexseq_prepare_annotation2.py	exon	70970162	70970425	.	-	.	ENST00000538708+ENST00000550857+ENST00000261266+ENST00000548122+ENST00000334414+ENST00000551525+ENST00000451516__exon_number_033__gene_id_ENSG00000127329	PTPRB	ENSG00000127329.32	-3.72209663922008	-8.55506694717722	2.89871855042122e-12	1.15121806970256e-09
ENSG00000104472.1	ENSG00000104472	ENSG00000104472_002	chr8	dexseq_prepare_annotation2.py	exon	141521410	141521745	.	+	.	ENST00000220913+ENST00000519533__exon_number_002__gene_id_ENSG00000104472	CHRAC1	ENSG00000104472.1	-0.867379798005099	-9.41079408544232	3.10693928565387e-12	1.23013892756455e-09
ENSG00000104447.30	ENSG00000104447	ENSG00000104447_031	chr8	dexseq_prepare_annotation2.py	exon	116713163	116713299	.	-	.	ENST00000422939__exon_number_031__gene_id_ENSG00000104447	TRPS1	ENSG00000104447.30	1.58024163811284	7.91242024357735	3.26514003190001e-12	1.28883439003078e-09
ENSG00000181090.16	ENSG00000181090	ENSG00000181090_017	chr9	dexseq_prepare_annotation2.py	exon	140638516	140638542	.	+	.	ENST00000478940+ENST00000460843+ENST00000462484+ENST00000371394+ENST00000462942+ENST00000334856__exon_number_017__gene_id_ENSG00000181090	EHMT1	ENSG00000181090.16	-5.09937612154775	-8.78182902281483	3.33364507924536e-12	1.31187546629148e-09
ENSG00000236963.15	ENSG00000236963	ENSG00000236963_016	chr1	dexseq_prepare_annotation2.py	exon	20755233	20755275	.	-	.	ENST00000426428__exon_number_016__gene_id_ENSG00000236963	LINC01141	ENSG00000236963.15	-0.990126236177556	-8.78099733328392	3.34417456287635e-12	1.31203115350182e-09
ENSG00000267320.7	ENSG00000267320	ENSG00000267320_008	chr19	dexseq_prepare_annotation2.py	exon	28869327	28869425	.	-	.	ENST00000587140+ENST00000592311+ENST00000591926__exon_number_008__gene_id_ENSG00000267320	AC005780.1	ENSG00000267320.7	0.957182851739426	9.14181530925831	3.38780657009839e-12	1.32513388710163e-09
ENSG00000078246.ENSG00000171792.29	ENSG00000078246+ENSG00000171792	ENSG00000078246+ENSG00000171792_030	chr12	dexseq_prepare_annotation2.py	exon	3040203	3040406	.	+	.	ENST00000545331+ENST00000448120+ENST00000397132+ENST00000540184+ENST00000538354__exon_number_030__gene_id_ENSG00000078246+ENSG00000171792		ENSG00000078246.ENSG00000171792.29	-1.66243982875879	-7.90430557149182	3.39938324185988e-12	1.32565707326385e-09
ENSG00000120549.11	ENSG00000120549	ENSG00000120549_012	chr10	dexseq_prepare_annotation2.py	exon	24721924	24722122	.	+	.	ENST00000376454+ENST00000458595+ENST00000376456+ENST00000376462+ENST00000430453+ENST00000438429+ENST00000376452__exon_number_012__gene_id_ENSG00000120549	KIAA1217	ENSG00000120549.11	1.89491285829108	8.91132996888213	3.80334160679355e-12	1.47873464814283e-09
ENSG00000268465.ENSG00000269751.ENSG00000182324.ENSG00000105447.ENSG00000105443.29	ENSG00000268465+ENSG00000269751+ENSG00000182324+ENSG00000105447+ENSG00000105443	ENSG00000268465+ENSG00000269751+ENSG00000182324+ENSG00000105447+ENSG00000105443_030	chr19	dexseq_prepare_annotation2.py	exon	48973610	48973757	.	+	.	ENST00000474049+ENST00000460595+ENST00000462117+ENST00000427476+ENST00000452733+ENST00000325139+ENST00000493260+ENST00000391881+ENST00000595676__exon_number_030__gene_id_ENSG00000268465+ENSG00000269751+ENSG00000182324+ENSG00000105447+ENSG00000105443		ENSG00000268465.ENSG00000269751.ENSG00000182324.ENSG00000105447.ENSG00000105443.29	-0.9352421835922	-7.86234988267317	4.18612777341248e-12	1.62268851144825e-09
ENSG00000100911.40	ENSG00000100911	ENSG00000100911_041	chr14	dexseq_prepare_annotation2.py	exon	24615801	24615805	.	-	.	ENST00000216802+ENST00000560592+ENST00000559613+ENST00000560410+ENST00000558273+ENST00000558931+ENST00000560788__exon_number_041__gene_id_ENSG00000100911	PSME2	ENSG00000100911.40	-2.35945023672075	-9.31283732818087	4.26209558813223e-12	1.64720452476263e-09
ENSG00000050438.23	ENSG00000050438	ENSG00000050438_024	chr12	dexseq_prepare_annotation2.py	exon	51851135	51851227	.	+	.	ENST00000514353+ENST00000319957+ENST00000552001+ENST00000547697+ENST00000535225+ENST00000453097+ENST00000551071+ENST00000604314+ENST00000394856+ENST00000358657__exon_number_024__gene_id_ENSG00000050438	SLC4A8	ENSG00000050438.23	-6.03103164192747	-8.23186139031034	4.99557994225741e-12	1.92493373548829e-09
ENSG00000140853.105	ENSG00000140853	ENSG00000140853_106	chr16	dexseq_prepare_annotation2.py	exon	57117432	57117432	.	+	.	ENST00000262510+ENST00000543103+ENST00000540182+ENST00000308149+ENST00000538453+ENST00000436936+ENST00000537056__exon_number_106__gene_id_ENSG00000140853	NLRC5	ENSG00000140853.105	-1.35810914000233	-8.08185821908446	5.04259327420463e-12	1.93728353475156e-09
ENSG00000196504.26	ENSG00000196504	ENSG00000196504_027	chr2	dexseq_prepare_annotation2.py	exon	153532919	153533293	.	-	.	ENST00000493468+ENST00000545856+ENST00000410080+ENST00000354363__exon_number_027__gene_id_ENSG00000196504	PRPF40A	ENSG00000196504.26	-2.21858069000791	-7.86191530434057	5.16547964996222e-12	1.97862322568228e-09
ENSG00000113163.17	ENSG00000113163	ENSG00000113163_018	chr5	dexseq_prepare_annotation2.py	exon	74685417	74685512	.	-	.	ENST00000261415+ENST00000380494+ENST00000357457+ENST00000405807__exon_number_018__gene_id_ENSG00000113163	COL4A3BP	ENSG00000113163.17	-2.51343781883542	-7.89548139142579	5.48329893651832e-12	2.09416729590273e-09
ENSG00000104447.25	ENSG00000104447	ENSG00000104447_026	chr8	dexseq_prepare_annotation2.py	exon	116680235	116680521	.	-	.	ENST00000451156__exon_number_026__gene_id_ENSG00000104447	TRPS1	ENSG00000104447.25	1.96864934066405	7.8041799748035	5.58464108019476e-12	2.12659847250828e-09
ENSG00000082196.ENSG00000250767.ENSG00000273294.ENSG00000242110.19	ENSG00000082196+ENSG00000250767+ENSG00000273294+ENSG00000242110	ENSG00000082196+ENSG00000250767+ENSG00000273294+ENSG00000242110_020	chr5	dexseq_prepare_annotation2.py	exon	34005861	34006004	.	-	.	ENST00000382085+ENST00000382068+ENST00000514195+ENST00000506639+ENST00000382072+ENST00000335606+ENST00000426255+ENST00000382079+ENST00000502637+ENST00000441713+ENST00000512079__exon_number_020__gene_id_ENSG00000082196+ENSG00000250767+ENSG00000273294+ENSG00000242110		ENSG00000082196.ENSG00000250767.ENSG00000273294.ENSG00000242110.19	2.23204370280957	8.19912111892892	5.75813846530719e-12	2.18623515279567e-09
ENSG00000156261.3	ENSG00000156261	ENSG00000156261_004	chr21	dexseq_prepare_annotation2.py	exon	30428777	30428873	.	-	.	ENST00000432178+ENST00000470450+ENST00000286788+ENST00000542732+ENST00000540844+ENST00000496121__exon_number_004__gene_id_ENSG00000156261	CCT8	ENSG00000156261.3	1.6748796910157	8.78724995134911	5.9669253594733e-12	2.25888253301465e-09
ENSG00000270956.ENSG00000237298.6	ENSG00000270956+ENSG00000237298	ENSG00000270956+ENSG00000237298_007	chr2	dexseq_prepare_annotation2.py	exon	179387943	179387950	.	+	.	ENST00000589434+ENST00000431259+ENST00000592161+ENST00000587568+ENST00000442329__exon_number_007__gene_id_ENSG00000270956+ENSG00000237298		ENSG00000270956.ENSG00000237298.6	-7.23885355285975	-11.007451444259	6.12175373701133e-12	2.31073893974011e-09
ENSG00000050438.25	ENSG00000050438	ENSG00000050438_026	chr12	dexseq_prepare_annotation2.py	exon	51852343	51852434	.	+	.	ENST00000514353+ENST00000319957+ENST00000547697+ENST00000535225+ENST00000453097+ENST00000551071+ENST00000604314+ENST00000394856+ENST00000358657__exon_number_026__gene_id_ENSG00000050438	SLC4A8	ENSG00000050438.25	-5.57890454620698	-8.16818844742122	6.58518985158342e-12	2.47844340140844e-09
ENSG00000171649.2	ENSG00000171649	ENSG00000171649_003	chr19	dexseq_prepare_annotation2.py	exon	58095508	58095509	.	+	.	ENST00000536878__exon_number_003__gene_id_ENSG00000171649	ZIK1	ENSG00000171649.2	1.92232046907809	8.74625027328367	6.92634903122629e-12	2.5992881422402e-09
ENSG00000075151.21	ENSG00000075151	ENSG00000075151_022	chr1	dexseq_prepare_annotation2.py	exon	21188721	21188825	.	-	.	ENST00000374935+ENST00000374937+ENST00000264211+ENST00000537738+ENST00000602326+ENST00000400422+ENST00000536266__exon_number_022__gene_id_ENSG00000075151	EIF4G3	ENSG00000075151.21	2.42410760231224	11.8258198291328	8.0902752661045e-12	3.02730618122124e-09
ENSG00000100292	ENSG00000100292	ENSG00000100292_001	chr22	dexseq_prepare_annotation2.py	exon	35776354	35776473	.	+	.	ENST00000412893__exon_number_001__gene_id_ENSG00000100292	HMOX1	ENSG00000100292	1.43300904317524	8.70008079645109	8.19401094573783e-12	3.05728702347169e-09
ENSG00000143224.33	ENSG00000143224	ENSG00000143224_034	chr1	dexseq_prepare_annotation2.py	exon	161139497	161139510	.	+	.	ENST00000541818+ENST00000367999+ENST00000352210+ENST00000537829+ENST00000495483+ENST00000460611+ENST00000539753+ENST00000470607+ENST00000462977__exon_number_034__gene_id_ENSG00000143224	PPOX	ENSG00000143224.33	-3.62385663558107	-7.68641545191239	8.31736481860855e-12	3.09219236154202e-09
ENSG00000150672.ENSG00000256466.88	ENSG00000150672+ENSG00000256466	ENSG00000150672+ENSG00000256466_089	chr11	dexseq_prepare_annotation2.py	exon	85309741	85309832	.	-	.	ENST00000376104+ENST00000526147+ENST00000472545__exon_number_089__gene_id_ENSG00000150672+ENSG00000256466		ENSG00000150672.ENSG00000256466.88	1.64788127166767	7.91123753943101	8.33532968392805e-12	3.09219236154202e-09
ENSG00000120705.2	ENSG00000120705	ENSG00000120705_003	chr5	dexseq_prepare_annotation2.py	exon	137843679	137844076	.	-	.	ENST00000503014+ENST00000360541+ENST00000499810__exon_number_003__gene_id_ENSG00000120705	ETF1	ENSG00000120705.2	-1.52687134968797	-7.71643512327346	8.6185566511793e-12	3.1881272275091e-09
ENSG00000013441.21	ENSG00000013441	ENSG00000013441_022	chr2	dexseq_prepare_annotation2.py	exon	201722696	201722812	.	-	.	ENST00000409769+ENST00000321356+ENST00000473565+ENST00000409403+ENST00000461981+ENST00000434813+ENST00000432425__exon_number_022__gene_id_ENSG00000013441	CLK1	ENSG00000013441.21	-2.26124888651351	-7.75927968537219	1.0542143457693e-11	3.88857924064818e-09
ENSG00000104490.1	ENSG00000104490	ENSG00000104490_002	chr8	dexseq_prepare_annotation2.py	exon	102698955	102700122	.	-	.	ENST00000395923+ENST00000311028+ENST00000220931__exon_number_002__gene_id_ENSG00000104490	NCALD	ENSG00000104490.1	1.71730381574772	7.20046835183957	1.11253429102333e-11	4.09204018917018e-09
ENSG00000013441.18	ENSG00000013441	ENSG00000013441_019	chr2	dexseq_prepare_annotation2.py	exon	201721614	201721708	.	-	.	ENST00000409769+ENST00000321356+ENST00000473565+ENST00000409403+ENST00000461981+ENST00000434813+ENST00000432425__exon_number_019__gene_id_ENSG00000013441	CLK1	ENSG00000013441.18	-2.00514195167183	-7.73452212075256	1.18695665150541e-11	4.35340729944493e-09
ENSG00000159086.36	ENSG00000159086	ENSG00000159086_037	chr21	dexseq_prepare_annotation2.py	exon	34144104	34144169	.	-	.	ENST00000331923__exon_number_037__gene_id_ENSG00000159086	PAXBP1	ENSG00000159086.36	-5.28743148211902	-9.2411920099338	1.29691738104331e-11	4.74327382270274e-09
ENSG00000120705.9	ENSG00000120705	ENSG00000120705_010	chr5	dexseq_prepare_annotation2.py	exon	137847214	137847293	.	-	.	ENST00000506345+ENST00000503014+ENST00000360541+ENST00000512198+ENST00000499810__exon_number_010__gene_id_ENSG00000120705	ETF1	ENSG00000120705.9	-1.66509932279541	-7.62797168361308	1.33327605029166e-11	4.86251409102146e-09
ENSG00000188897.69	ENSG00000188897	ENSG00000188897_070	chr16	dexseq_prepare_annotation2.py	exon	11582565	11582723	.	-	.	ENST00000344649+ENST00000598234+ENST00000595170__exon_number_070__gene_id_ENSG00000188897	CTD-3088G3.8	ENSG00000188897.69	-1.34265936352448	-7.70075586389113	1.39518686000441e-11	5.07401243721267e-09
ENSG00000162618.6	ENSG00000162618	ENSG00000162618_007	chr1	dexseq_prepare_annotation2.py	exon	79383515	79383570	.	-	.	ENST00000370742+ENST00000401034__exon_number_007__gene_id_ENSG00000162618	ELTD1	ENSG00000162618.6	-1.83093919043302	-9.54997364871037	1.43500387940497e-11	5.20420034360115e-09
ENSG00000104450.5	ENSG00000104450	ENSG00000104450_006	chr8	dexseq_prepare_annotation2.py	exon	101178042	101178201	.	+	.	ENST00000251809+ENST00000520508+ENST00000388798+ENST00000520643__exon_number_006__gene_id_ENSG00000104450	SPAG1	ENSG00000104450.5	1.55591636565548	7.45751498788497	1.45017366813204e-11	5.24452471544848e-09
ENSG00000188897.71	ENSG00000188897	ENSG00000188897_072	chr16	dexseq_prepare_annotation2.py	exon	11585612	11585701	.	-	.	ENST00000598234__exon_number_072__gene_id_ENSG00000188897	CTD-3088G3.8	ENSG00000188897.71	-1.27136993489733	-7.68473522643866	1.50632073410346e-11	5.43240516558147e-09
ENSG00000126581.48	ENSG00000126581	ENSG00000126581_049	chr17	dexseq_prepare_annotation2.py	exon	40976272	40976278	.	-	.	ENST00000590099+ENST00000591085+ENST00000361523+ENST00000585515+ENST00000438274+ENST00000593112+ENST00000591404+ENST00000543382__exon_number_049__gene_id_ENSG00000126581	BECN1	ENSG00000126581.48	-1.58803505796054	-7.4417862945281	1.57376133272628e-11	5.65985777077977e-09
ENSG00000013573.4	ENSG00000013573	ENSG00000013573_005	chr12	dexseq_prepare_annotation2.py	exon	31226813	31226815	.	+	.	ENST00000407793+ENST00000542838+ENST00000438391+ENST00000228264+ENST00000435753+ENST00000540935+ENST00000251758+ENST00000542129__exon_number_005__gene_id_ENSG00000013573	DDX11	ENSG00000013573.4	2.74724401161351	7.3952389319318	1.7693781501854e-11	6.34574485054028e-09
ENSG00000159216.12	ENSG00000159216	ENSG00000159216_013	chr21	dexseq_prepare_annotation2.py	exon	36252854	36252902	.	-	.	ENST00000437180+ENST00000482318+ENST00000399237+ENST00000399240+ENST00000300305+ENST00000358356+ENST00000486278+ENST00000325074+ENST00000344691__exon_number_013__gene_id_ENSG00000159216	RUNX1	ENSG00000159216.12	1.36573289662922	7.60764382770086	1.78053004858211e-11	6.36810014889298e-09
ENSG00000079215.25	ENSG00000079215	ENSG00000079215_026	chr5	dexseq_prepare_annotation2.py	exon	36671336	36671336	.	+	.	ENST00000509272__exon_number_026__gene_id_ENSG00000079215	SLC1A3	ENSG00000079215.25	-3.15335418851284	-7.85854218902518	1.85267964229776e-11	6.60789072419535e-09
ENSG00000104450	ENSG00000104450	ENSG00000104450_001	chr8	dexseq_prepare_annotation2.py	exon	101170134	101170262	.	+	.	ENST00000520643__exon_number_001__gene_id_ENSG00000104450	SPAG1	ENSG00000104450	1.44902694050166	7.40435352881991	1.91146880606498e-11	6.79884248135255e-09
ENSG00000104490.64	ENSG00000104490	ENSG00000104490_065	chr8	dexseq_prepare_annotation2.py	exon	103136492	103136492	.	-	.	ENST00000311028+ENST00000518166+ENST00000521964+ENST00000521599+ENST00000523923__exon_number_065__gene_id_ENSG00000104490	NCALD	ENSG00000104490.64	-1.80350083762508	-7.10307937891393	1.96340222108817e-11	6.96442974148727e-09
ENSG00000163521.3	ENSG00000163521	ENSG00000163521_004	chr2	dexseq_prepare_annotation2.py	exon	220101493	220101504	.	-	.	ENST00000497855+ENST00000295759+ENST00000392089+ENST00000409640__exon_number_004__gene_id_ENSG00000163521	GLB1L	ENSG00000163521.3	-1.53714404378677	-7.71182772377169	2.09675264748232e-11	7.41711926965946e-09
ENSG00000108953.16	ENSG00000108953	ENSG00000108953_017	chr17	dexseq_prepare_annotation2.py	exon	1268153	1268352	.	-	.	ENST00000489287+ENST00000469398+ENST00000575977+ENST00000466227+ENST00000571732+ENST00000486241+ENST00000264335+ENST00000573196__exon_number_017__gene_id_ENSG00000108953	YWHAE	ENSG00000108953.16	-1.86285398714703	-7.40724549866283	2.14833651835906e-11	7.5691625377503e-09
ENSG00000182986.20	ENSG00000182986	ENSG00000182986_021	chr19	dexseq_prepare_annotation2.py	exon	53393562	53393581	.	-	.	ENST00000593618+ENST00000597111+ENST00000597909+ENST00000597091+ENST00000595635+ENST00000597265+ENST00000594741+ENST00000601334+ENST00000597856+ENST00000391781__exon_number_021__gene_id_ENSG00000182986	ZNF320	ENSG00000182986.20	-2.14173066285899	-7.8951711754192	2.15142644156338e-11	7.5691625377503e-09
ENSG00000214717.ENSG00000169084.16	ENSG00000214717+ENSG00000169084	ENSG00000214717+ENSG00000169084_017	chrX	dexseq_prepare_annotation2.py	exon	2405744	2406226	.	-	.	ENST00000381223+ENST00000381222__exon_number_017__gene_id_ENSG00000214717+ENSG00000169084		ENSG00000214717.ENSG00000169084.16	1.52728148046618	9.39939694200342	2.19198316403396e-11	7.69061982867891e-09
ENSG00000066739.38	ENSG00000066739	ENSG00000066739_039	chr14	dexseq_prepare_annotation2.py	exon	96790233	96790335	.	-	.	ENST00000473234+ENST00000359933__exon_number_039__gene_id_ENSG00000066739	ATG2B	ENSG00000066739.38	-2.48615889772513	-7.43013393019336	2.19782910064972e-11	7.69061982867891e-09
ENSG00000225241.2	ENSG00000225241	ENSG00000225241_003	chr1	dexseq_prepare_annotation2.py	exon	144593720	144593735	.	+	.	ENST00000421407+ENST00000429694+ENST00000447534__exon_number_003__gene_id_ENSG00000225241	RP11-640M9.2	ENSG00000225241.2	1.99984361693139	9.38577293034196	2.27796044854574e-11	7.94952936046407e-09
ENSG00000173406.ENSG00000162600.50	ENSG00000173406+ENSG00000162600	ENSG00000173406+ENSG00000162600_051	chr1	dexseq_prepare_annotation2.py	exon	58999625	58999658	.	-	.	ENST00000421528+ENST00000358603+ENST00000371226__exon_number_051__gene_id_ENSG00000173406+ENSG00000162600		ENSG00000173406.ENSG00000162600.50	1.39646821890491	7.04984129306054	2.44748272184232e-11	8.51816096765930e-09
ENSG00000156873.ENSG00000260899.ENSG00000080603.62	ENSG00000156873+ENSG00000260899+ENSG00000080603	ENSG00000156873+ENSG00000260899+ENSG00000080603_063	chr16	dexseq_prepare_annotation2.py	exon	30762703	30762869	.	+	.	ENST00000569762+ENST00000563913+ENST00000564838__exon_number_063__gene_id_ENSG00000156873+ENSG00000260899+ENSG00000080603		ENSG00000156873.ENSG00000260899.ENSG00000080603.62	1.23799183965476	7.72952421812007	2.49540101867516e-11	8.66165066723521e-09
ENSG00000100106.ENSG00000100101.20	ENSG00000100106+ENSG00000100101	ENSG00000100106+ENSG00000100101_021	chr22	dexseq_prepare_annotation2.py	exon	38093628	38093703	.	+	.	ENST00000406386+ENST00000344404+ENST00000455236+ENST00000492485__exon_number_021__gene_id_ENSG00000100106+ENSG00000100101		ENSG00000100106.ENSG00000100101.20	-3.81577586343006	-7.16207457910023	2.66804332209045e-11	9.23613820617782e-09
ENSG00000226742.13	ENSG00000226742	ENSG00000226742_014	chr18	dexseq_prepare_annotation2.py	exon	77730818	77730822	.	+	.	ENST00000451882__exon_number_014__gene_id_ENSG00000226742	HSBP1L1	ENSG00000226742.13	1.13580305378451	8.10253154554957	2.8159242314878e-11	9.72207227335267e-09
ENSG00000120705.14	ENSG00000120705	ENSG00000120705_015	chr5	dexseq_prepare_annotation2.py	exon	137849340	137849395	.	-	.	ENST00000503183+ENST00000507939+ENST00000503014+ENST00000499810+ENST00000506345+ENST00000360541+ENST00000512198+ENST00000572514__exon_number_015__gene_id_ENSG00000120705	ETF1	ENSG00000120705.14	-2.30605885852388	-7.46062255368042	3.03331078564952e-11	1.04447539206926e-08
ENSG00000166689.59	ENSG00000166689	ENSG00000166689_060	chr11	dexseq_prepare_annotation2.py	exon	17035672	17035689	.	-	.	ENST00000355661+ENST00000448080+ENST00000531066__exon_number_060__gene_id_ENSG00000166689	PLEKHA7	ENSG00000166689.59	-1.98726866181823	-7.17576612038126	3.12432431779047e-11	1.07296092685499e-08
ENSG00000129673.3	ENSG00000129673	ENSG00000129673_004	chr17	dexseq_prepare_annotation2.py	exon	74461965	74462314	.	+	.	ENST00000250615__exon_number_004__gene_id_ENSG00000129673	AANAT	ENSG00000129673.3	1.60484162056007	8.49763939492899	3.15710090715551e-11	1.08134882129477e-08
ENSG00000255591.ENSG00000147140.40	ENSG00000255591+ENSG00000147140	ENSG00000255591+ENSG00000147140_041	chrX	dexseq_prepare_annotation2.py	exon	70519792	70520119	.	+	.	ENST00000276079+ENST00000474431+ENST00000373856+ENST00000535149+ENST00000373841+ENST00000490044+ENST00000473525__exon_number_041__gene_id_ENSG00000255591+ENSG00000147140		ENSG00000255591.ENSG00000147140.40	2.56616120707346	7.18845534456965	3.17612656992343e-11	1.08487289736821e-08
ENSG00000065371.21	ENSG00000065371	ENSG00000065371_022	chr3	dexseq_prepare_annotation2.py	exon	123710935	123710956	.	-	.	ENST00000484329+ENST00000496145+ENST00000405845+ENST00000479867+ENST00000495093+ENST00000460743__exon_number_022__gene_id_ENSG00000065371	ROPN1	ENSG00000065371.21	-2.50955681702538	-8.69737404418657	3.18414845910186e-11	1.08487289736821e-08
ENSG00000105072.4	ENSG00000105072	ENSG00000105072_005	chr19	dexseq_prepare_annotation2.py	exon	16607267	16607273	.	+	.	ENST00000599550+ENST00000594035+ENST00000593380+ENST00000221671+ENST00000596592__exon_number_005__gene_id_ENSG00000105072	C19orf44	ENSG00000105072.4	-3.88012320848206	-8.28140481800987	3.79061537649011e-11	1.28811278948602e-08
ENSG00000143341.46	ENSG00000143341	ENSG00000143341_047	chr1	dexseq_prepare_annotation2.py	exon	186017875	186017971	.	+	.	ENST00000271588+ENST00000367492__exon_number_047__gene_id_ENSG00000143341	HMCN1	ENSG00000143341.46	-1.60978684384674	-7.10470061771774	3.9374666704236e-11	1.33451259115116e-08
ENSG00000059573.23	ENSG00000059573	ENSG00000059573_024	chr10	dexseq_prepare_annotation2.py	exon	97416354	97416366	.	-	.	ENST00000483788+ENST00000371221+ENST00000371224__exon_number_024__gene_id_ENSG00000059573	ALDH18A1	ENSG00000059573.23	-1.10524318004275	-7.91374326772269	4.01192536257865e-11	1.35619837256673e-08
ENSG00000233673.ENSG00000187627.42	ENSG00000233673+ENSG00000187627	ENSG00000233673+ENSG00000187627_043	chr2	dexseq_prepare_annotation2.py	exon	87224686	87224881	.	+	.	ENST00000409776+ENST00000398193+ENST00000428128+ENST00000559485__exon_number_043__gene_id_ENSG00000233673+ENSG00000187627		ENSG00000233673.ENSG00000187627.42	-0.878313295767545	-7.15235834666129	4.21382194327736e-11	1.42073835155239e-08
ENSG00000266967.ENSG00000267060.ENSG00000108825.32	ENSG00000266967+ENSG00000267060+ENSG00000108825	ENSG00000266967+ENSG00000267060+ENSG00000108825_033	chr17	dexseq_prepare_annotation2.py	exon	41108333	41108337	.	-	.	ENST00000491665+ENST00000421990+ENST00000427569+ENST00000486664+ENST00000423601+ENST00000591910+ENST00000430739+ENST00000483774+ENST00000409399+ENST00000409103+ENST00000478040+ENST00000441280+ENST00000360221__exon_number_033__gene_id_ENSG00000266967+ENSG00000267060+ENSG00000108825		ENSG00000266967.ENSG00000267060.ENSG00000108825.32	-1.11333634610744	-7.05272519596216	4.27109543855887e-11	1.43630838033823e-08
ENSG00000165949.32	ENSG00000165949	ENSG00000165949_033	chr14	dexseq_prepare_annotation2.py	exon	94583032	94583032	.	+	.	ENST00000444961+ENST00000298902+ENST00000555744+ENST00000448882__exon_number_033__gene_id_ENSG00000165949	IFI27	ENSG00000165949.32	1.3820370963223	7.55463072500887	4.32809051675296e-11	1.45170435026944e-08
ENSG00000134490.46	ENSG00000134490	ENSG00000134490_047	chr18	dexseq_prepare_annotation2.py	exon	21017911	21017919	.	-	.	ENST00000399707+ENST00000477053+ENST00000473688+ENST00000578520__exon_number_047__gene_id_ENSG00000134490	TMEM241	ENSG00000134490.46	1.81713413356233	7.35200533593283	4.39090464024983e-11	1.46896750328978e-08
ENSG00000118308.66	ENSG00000118308	ENSG00000118308_067	chr12	dexseq_prepare_annotation2.py	exon	25261140	25261169	.	+	.	ENST00000361433+ENST00000354454+ENST00000549437+ENST00000536173+ENST00000547044__exon_number_067__gene_id_ENSG00000118308	LRMP	ENSG00000118308.66	2.23230029149236	7.02339814017715	4.45481625758845e-11	1.48650788884015e-08
ENSG00000074317.5	ENSG00000074317	ENSG00000074317_006	chr5	dexseq_prepare_annotation2.py	exon	176053399	176053517	.	-	.	ENST00000510387+ENST00000506696+ENST00000393693+ENST00000508006+ENST00000310112__exon_number_006__gene_id_ENSG00000074317	SNCB	ENSG00000074317.5	-2.92325237570261	-8.39504464451785	4.52085176878654e-11	1.50466498330281e-08
ENSG00000104450.14	ENSG00000104450	ENSG00000104450_015	chr8	dexseq_prepare_annotation2.py	exon	101206909	101206912	.	+	.	ENST00000520508__exon_number_015__gene_id_ENSG00000104450	SPAG1	ENSG00000104450.14	2.00442059562713	7.23593791899347	4.56428829650031e-11	1.51522668140486e-08
ENSG00000173818.27	ENSG00000173818	ENSG00000173818_028	chr17	dexseq_prepare_annotation2.py	exon	78393386	78393520	.	+	.	ENST00000523999+ENST00000523228__exon_number_028__gene_id_ENSG00000173818	ENDOV	ENSG00000173818.27	-1.56854708170479	-7.44480970546398	4.72821280246738e-11	1.56563097579399e-08
ENSG00000065357.133	ENSG00000065357	ENSG00000065357_134	chr12	dexseq_prepare_annotation2.py	exon	56347799	56347799	.	+	.	ENST00000402956+ENST00000552478+ENST00000551296+ENST00000331886+ENST00000394147+ENST00000551156__exon_number_134__gene_id_ENSG00000065357	DGKA	ENSG00000065357.133	3.68678777030583	7.70416827133631	4.91942628515519e-11	1.6247911253547e-08
ENSG00000175899.51	ENSG00000175899	ENSG00000175899_052	chr12	dexseq_prepare_annotation2.py	exon	9262463	9262631	.	-	.	ENST00000539638+ENST00000318602__exon_number_052__gene_id_ENSG00000175899	A2M	ENSG00000175899.51	-2.18800431280774	-7.00432905834254	4.95660312450731e-11	1.63290434231542e-08
ENSG00000158286.23	ENSG00000158286	ENSG00000158286_024	chr1	dexseq_prepare_annotation2.py	exon	6270999	6271080	.	+	.	ENST00000496329__exon_number_024__gene_id_ENSG00000158286	RNF207	ENSG00000158286.23	1.68038739536015	7.21403661455039	5.10858957728400e-11	1.67870328063695e-08
ENSG00000123329.72	ENSG00000123329	ENSG00000123329_073	chr12	dexseq_prepare_annotation2.py	exon	57873634	57873649	.	-	.	ENST00000552249__exon_number_073__gene_id_ENSG00000123329	ARHGAP9	ENSG00000123329.72	1.41743037598451	7.19006036366628	5.15512464587411e-11	1.68703831477976e-08
ENSG00000127329.27	ENSG00000127329	ENSG00000127329_028	chr12	dexseq_prepare_annotation2.py	exon	70956624	70956887	.	-	.	ENST00000538708+ENST00000550857+ENST00000334414+ENST00000548122+ENST00000261266+ENST00000551525+ENST00000550358+ENST00000451516__exon_number_028__gene_id_ENSG00000127329	PTPRB	ENSG00000127329.27	-3.43266299909361	-7.85239717492714	5.1600152363697e-11	1.68703831477976e-08
ENSG00000181090.22	ENSG00000181090	ENSG00000181090_023	chr9	dexseq_prepare_annotation2.py	exon	140657127	140657272	.	+	.	ENST00000460843+ENST00000462484+ENST00000371394+ENST00000465566+ENST00000462942+ENST00000334856__exon_number_023__gene_id_ENSG00000181090	EHMT1	ENSG00000181090.22	-4.21224197501457	-8.04954709847476	5.44812045730873e-11	1.77674598389864e-08
ENSG00000104450.7	ENSG00000104450	ENSG00000104450_008	chr8	dexseq_prepare_annotation2.py	exon	101195603	101195664	.	+	.	ENST00000251809+ENST00000520508+ENST00000388798+ENST00000520643__exon_number_008__gene_id_ENSG00000104450	SPAG1	ENSG00000104450.7	1.80045213424529	7.19766229574258	5.55707401898873e-11	1.80772455587556e-08
ENSG00000105063.ENSG00000180089.47	ENSG00000105063+ENSG00000180089	ENSG00000105063+ENSG00000180089_048	chr19	dexseq_prepare_annotation2.py	exon	55769803	55770363	.	-	.	ENST00000412770__exon_number_048__gene_id_ENSG00000105063+ENSG00000180089		ENSG00000105063.ENSG00000180089.47	-4.57023756412324	-7.40930664789956	5.59653973701748e-11	1.81599999937758e-08
ENSG00000050438.22	ENSG00000050438	ENSG00000050438_023	chr12	dexseq_prepare_annotation2.py	exon	51847371	51847483	.	+	.	ENST00000514353+ENST00000319957+ENST00000552001+ENST00000547697+ENST00000535225+ENST00000453097+ENST00000551071+ENST00000604314+ENST00000394856+ENST00000358657__exon_number_023__gene_id_ENSG00000050438	SLC4A8	ENSG00000050438.22	-6.58822266108951	-7.66730530398337	5.76987526933923e-11	1.86756437780337e-08
ENSG00000104472.2	ENSG00000104472	ENSG00000104472_003	chr8	dexseq_prepare_annotation2.py	exon	141522017	141522080	.	+	.	ENST00000518971__exon_number_003__gene_id_ENSG00000104472	CHRAC1	ENSG00000104472.2	-0.793747267743845	-8.51340209792999	5.85434141394836e-11	1.89017851088253e-08
ENSG00000234680.6	ENSG00000234680	ENSG00000234680_007	chr9	dexseq_prepare_annotation2.py	exon	39038917	39039591	.	+	.	ENST00000422626__exon_number_007__gene_id_ENSG00000234680	VN2R3P	ENSG00000234680.6	-1.35853168052361	-9.4119888476706	6.48081244962112e-11	2.0872407658021e-08
ENSG00000013441.22	ENSG00000013441	ENSG00000013441_023	chr2	dexseq_prepare_annotation2.py	exon	201722813	201722889	.	-	.	ENST00000409769__exon_number_023__gene_id_ENSG00000013441	CLK1	ENSG00000013441.22	-1.91377940115431	-7.37518617564109	6.57984770969598e-11	2.11387812152441e-08
ENSG00000151834.5	ENSG00000151834	ENSG00000151834_006	chr4	dexseq_prepare_annotation2.py	exon	46258212	46258391	.	-	.	ENST00000540012+ENST00000507069__exon_number_006__gene_id_ENSG00000151834	GABRA2	ENSG00000151834.5	-1.43941296486227	-7.70848135216705	6.61968662051602e-11	2.12141293752032e-08
ENSG00000150672.ENSG00000256466.89	ENSG00000150672+ENSG00000256466	ENSG00000150672+ENSG00000256466_090	chr11	dexseq_prepare_annotation2.py	exon	85336151	85336295	.	-	.	ENST00000526147__exon_number_090__gene_id_ENSG00000150672+ENSG00000256466		ENSG00000150672.ENSG00000256466.89	1.57877032179026	7.45995506335997	6.68873168694821e-11	2.13824713952885e-08
ENSG00000108953.14	ENSG00000108953	ENSG00000108953_015	chr17	dexseq_prepare_annotation2.py	exon	1265224	1265302	.	-	.	ENST00000466227+ENST00000264335+ENST00000469398+ENST00000571732+ENST00000486241__exon_number_015__gene_id_ENSG00000108953	YWHAE	ENSG00000108953.14	-2.5428848341188	-7.1838559004589	6.72565681406819e-11	2.13959506851121e-08
ENSG00000148337.56	ENSG00000148337	ENSG00000148337_057	chr9	dexseq_prepare_annotation2.py	exon	130952967	130952989	.	-	.	ENST00000467178+ENST00000325721+ENST00000420484+ENST00000372948+ENST00000415526+ENST00000491954+ENST00000393608+ENST00000541172+ENST00000372938+ENST00000372954+ENST00000357558+ENST00000324544+ENST00000538431+ENST00000277465+ENST00000498156__exon_number_057__gene_id_ENSG00000148337	CIZ1	ENSG00000148337.56	-1.13616499572109	-6.86840082980516	6.72599979056199e-11	2.13959506851121e-08
ENSG00000123213.22	ENSG00000123213	ENSG00000123213_023	chr5	dexseq_prepare_annotation2.py	exon	65105342	65105528	.	+	.	ENST00000502464+ENST00000509935+ENST00000511299+ENST00000506799+ENST00000507201+ENST00000380985__exon_number_023__gene_id_ENSG00000123213	NLN	ENSG00000123213.22	-0.967379742983933	-7.29137814374258	6.93195868606257e-11	2.19970757618755e-08
ENSG00000134490.41	ENSG00000134490	ENSG00000134490_042	chr18	dexseq_prepare_annotation2.py	exon	21017818	21017869	.	-	.	ENST00000581444+ENST00000399707+ENST00000477053+ENST00000460322+ENST00000450466+ENST00000580025+ENST00000482411+ENST00000578520+ENST00000497608+ENST00000582336+ENST00000383233+ENST00000473688__exon_number_042__gene_id_ENSG00000134490	TMEM241	ENSG00000134490.41	1.35579276255018	7.25674370454336	7.02635783899281e-11	2.22421161226014e-08
ENSG00000148655.9	ENSG00000148655	ENSG00000148655_010	chr10	dexseq_prepare_annotation2.py	exon	78078092	78078970	.	+	.	ENST00000496424__exon_number_010__gene_id_ENSG00000148655	C10orf11	ENSG00000148655.9	1.54707742287509	7.48907575877465	7.39513216945744e-11	2.33523844385282e-08
ENSG00000183431	ENSG00000183431	ENSG00000183431_001	chr1	dexseq_prepare_annotation2.py	exon	38422647	38423688	.	-	.	ENST00000373019__exon_number_001__gene_id_ENSG00000183431	SF3A3	ENSG00000183431	-1.77044870895429	-8.08868880729527	7.70363010495163e-11	2.42673720118756e-08
ENSG00000170423.13	ENSG00000170423	ENSG00000170423_014	chr12	dexseq_prepare_annotation2.py	exon	53241738	53241905	.	-	.	ENST00000359499+ENST00000547110+ENST00000304620__exon_number_014__gene_id_ENSG00000170423	KRT78	ENSG00000170423.13	-1.76521872769278	-7.67186139598723	7.72517138591971e-11	2.42761635760928e-08
ENSG00000050438.26	ENSG00000050438	ENSG00000050438_027	chr12	dexseq_prepare_annotation2.py	exon	51853735	51853892	.	+	.	ENST00000514353+ENST00000319957+ENST00000547697+ENST00000535225+ENST00000453097+ENST00000551071+ENST00000604314+ENST00000394856+ENST00000358657__exon_number_027__gene_id_ENSG00000050438	SLC4A8	ENSG00000050438.26	-5.05760565617197	-7.59529211354927	7.87725386201666e-11	2.46941418284576e-08
ENSG00000123213.19	ENSG00000123213	ENSG00000123213_020	chr5	dexseq_prepare_annotation2.py	exon	65088429	65088482	.	+	.	ENST00000502464+ENST00000509935+ENST00000506799+ENST00000380985+ENST00000506539__exon_number_020__gene_id_ENSG00000123213	NLN	ENSG00000123213.19	-1.14010497764348	-7.25908818223471	8.11113077991750e-11	2.53658961854087e-08
ENSG00000159216.27	ENSG00000159216	ENSG00000159216_028	chr21	dexseq_prepare_annotation2.py	exon	36421586	36421595	.	-	.	ENST00000455571+ENST00000437180+ENST00000300305__exon_number_028__gene_id_ENSG00000159216	RUNX1	ENSG00000159216.27	1.55718910647192	7.28603957693351	8.40432499451324e-11	2.62194688443284e-08
ENSG00000268465.ENSG00000269751.ENSG00000182324.ENSG00000105447.ENSG00000105443.30	ENSG00000268465+ENSG00000269751+ENSG00000182324+ENSG00000105447+ENSG00000105443	ENSG00000268465+ENSG00000269751+ENSG00000182324+ENSG00000105447+ENSG00000105443_031	chr19	dexseq_prepare_annotation2.py	exon	48973860	48973926	.	+	.	ENST00000474049+ENST00000460595+ENST00000427476+ENST00000452733+ENST00000325139+ENST00000493260+ENST00000391881+ENST00000595676__exon_number_031__gene_id_ENSG00000268465+ENSG00000269751+ENSG00000182324+ENSG00000105447+ENSG00000105443		ENSG00000268465.ENSG00000269751.ENSG00000182324.ENSG00000105447.ENSG00000105443.30	-0.934707126313648	-7.24927776349612	8.50732400491397e-11	2.64770009354859e-08
ENSG00000114735.25	ENSG00000114735	ENSG00000114735_026	chr3	dexseq_prepare_annotation2.py	exon	50617812	50618103	.	+	.	ENST00000434410+ENST00000443894+ENST00000448997+ENST00000232854+ENST00000482974+ENST00000455834__exon_number_026__gene_id_ENSG00000114735	HEMK1	ENSG00000114735.25	-3.90723249857318	-7.15341950525556	8.89468190827476e-11	2.76161742605356e-08
ENSG00000069943.19	ENSG00000069943	ENSG00000069943_020	chr15	dexseq_prepare_annotation2.py	exon	55642897	55642938	.	+	.	ENST00000539642+ENST00000565367+ENST00000565502+ENST00000164305+ENST00000565402+ENST00000563742__exon_number_020__gene_id_ENSG00000069943	PIGB	ENSG00000069943.19	-1.48100772775011	-7.17314127112815	9.20410337542005e-11	2.850849913913e-08
ENSG00000162878.25	ENSG00000162878	ENSG00000162878_026	chr2	dexseq_prepare_annotation2.py	exon	42284883	42285053	.	+	.	ENST00000490302+ENST00000470578+ENST00000480099+ENST00000294964__exon_number_026__gene_id_ENSG00000162878	PKDCC	ENSG00000162878.25	-1.07788897592175	-7.29166368701156	9.77175254693070e-11	3.01944821539646e-08
ENSG00000155926.3	ENSG00000155926	ENSG00000155926_004	chr8	dexseq_prepare_annotation2.py	exon	134050505	134050611	.	-	.	ENST00000427060+ENST00000517549+ENST00000395352+ENST00000338087__exon_number_004__gene_id_ENSG00000155926	SLA	ENSG00000155926.3	1.8751786538334	7.18458534131413	1.00197727780513e-10	3.08871424184357e-08
ENSG00000139351.6	ENSG00000139351	ENSG00000139351_007	chr12	dexseq_prepare_annotation2.py	exon	102125445	102127352	.	-	.	ENST00000478139__exon_number_007__gene_id_ENSG00000139351	SYCP3	ENSG00000139351.6	1.87235482330337	7.75173588330202	1.13550441815743e-10	3.49201323085138e-08
ENSG00000215033.ENSG00000186807.ENSG00000239492.28	ENSG00000215033+ENSG00000186807+ENSG00000239492	ENSG00000215033+ENSG00000186807+ENSG00000239492_029	chr10	dexseq_prepare_annotation2.py	exon	47769073	47770871	.	+	.	ENST00000335083__exon_number_029__gene_id_ENSG00000215033+ENSG00000186807+ENSG00000239492		ENSG00000215033.ENSG00000186807.ENSG00000239492.28	-2.12907105721989	-7.29720153076397	1.15109691508396e-10	3.53157624634881e-08
ENSG00000148343.24	ENSG00000148343	ENSG00000148343_025	chr9	dexseq_prepare_annotation2.py	exon	131825523	131825565	.	+	.	ENST00000495975+ENST00000439290+ENST00000277475+ENST00000494608+ENST00000358369__exon_number_025__gene_id_ENSG00000148343	FAM73B	ENSG00000148343.24	-1.36215763425107	-7.02581092580393	1.2034050570982e-10	3.68332985206864e-08
ENSG00000132600.73	ENSG00000132600	ENSG00000132600_074	chr16	dexseq_prepare_annotation2.py	exon	68392457	68392466	.	+	.	ENST00000567542__exon_number_074__gene_id_ENSG00000132600	PRMT7	ENSG00000132600.73	2.08792919011045	6.99668809824352	1.26509911428664e-10	3.86302788506349e-08
ENSG00000255507.13	ENSG00000255507	ENSG00000255507_014	chr11	dexseq_prepare_annotation2.py	exon	75525622	75525674	.	-	.	ENST00000529719+ENST00000531263__exon_number_014__gene_id_ENSG00000255507	RP11-535A19.2	ENSG00000255507.13	1.6630936815945	9.15100310616747	1.2837316849821e-10	3.91069979422664e-08
ENSG00000114735.27	ENSG00000114735	ENSG00000114735_028	chr3	dexseq_prepare_annotation2.py	exon	50618105	50618107	.	+	.	ENST00000443894+ENST00000448997+ENST00000232854+ENST00000434410__exon_number_028__gene_id_ENSG00000114735	HEMK1	ENSG00000114735.27	-3.53169137596544	-7.07963520270155	1.28737916126922e-10	3.91260516454286e-08
ENSG00000149187.46	ENSG00000149187	ENSG00000149187_047	chr11	dexseq_prepare_annotation2.py	exon	47515883	47515995	.	-	.	ENST00000528538+ENST00000395292__exon_number_047__gene_id_ENSG00000149187	CELF1	ENSG00000149187.46	-1.37602965174235	-6.91079579055966	1.30263611064163e-10	3.94970251158716e-08
ENSG00000114735.5	ENSG00000114735	ENSG00000114735_006	chr3	dexseq_prepare_annotation2.py	exon	50606977	50606997	.	+	.	ENST00000448997+ENST00000232854__exon_number_006__gene_id_ENSG00000114735	HEMK1	ENSG00000114735.5	2.16646256546185	7.0757117714478	1.31289120627425e-10	3.9714958989796e-08
ENSG00000090621.1	ENSG00000090621	ENSG00000090621_002	chr1	dexseq_prepare_annotation2.py	exon	40026795	40027223	.	-	.	ENST00000468476__exon_number_002__gene_id_ENSG00000090621	PABPC4	ENSG00000090621.1	1.7763267020025	7.62231158140571	1.32597334970534e-10	4.0017195707774e-08
ENSG00000158828.1	ENSG00000158828	ENSG00000158828_002	chr1	dexseq_prepare_annotation2.py	exon	20964335	20964621	.	+	.	ENST00000321556__exon_number_002__gene_id_ENSG00000158828	PINK1	ENSG00000158828.1	-1.839655946299	-8.76736341070211	1.33877851272679e-10	4.03096869866831e-08
ENSG00000150672.ENSG00000256466.80	ENSG00000150672+ENSG00000256466	ENSG00000150672+ENSG00000256466_081	chr11	dexseq_prepare_annotation2.py	exon	84634466	84634633	.	-	.	ENST00000398309__exon_number_081__gene_id_ENSG00000150672+ENSG00000256466		ENSG00000150672.ENSG00000256466.80	1.58719989031197	7.30611616480658	1.35394898486595e-10	4.06031387289865e-08
ENSG00000113163.7	ENSG00000113163	ENSG00000113163_008	chr5	dexseq_prepare_annotation2.py	exon	74669983	74670016	.	-	.	ENST00000261415+ENST00000508692+ENST00000380494+ENST00000405807__exon_number_008__gene_id_ENSG00000113163	COL4A3BP	ENSG00000113163.7	-2.51726071715327	-7.22248571472578	1.35479693604095e-10	4.06031387289865e-08
ENSG00000100092.ENSG00000241360.25	ENSG00000100092+ENSG00000241360	ENSG00000100092+ENSG00000241360_026	chr22	dexseq_prepare_annotation2.py	exon	38043274	38043298	.	+	.	ENST00000599616+ENST00000417536+ENST00000466097+ENST00000336738+ENST00000471650+ENST00000495174+ENST00000451997+ENST00000357436+ENST00000469947+ENST00000442465__exon_number_026__gene_id_ENSG00000100092+ENSG00000241360		ENSG00000100092.ENSG00000241360.25	1.57401999574938	7.09287727460213	1.37037219155001e-10	4.09750779769006e-08
ENSG00000109466.14	ENSG00000109466	ENSG00000109466_015	chr4	dexseq_prepare_annotation2.py	exon	166161500	166161616	.	+	.	ENST00000506761__exon_number_015__gene_id_ENSG00000109466	KLHL2	ENSG00000109466.14	-2.2595465084266	-7.21924614713192	1.37566035479568e-10	4.10384207685246e-08
ENSG00000066739.36	ENSG00000066739	ENSG00000066739_037	chr14	dexseq_prepare_annotation2.py	exon	96788592	96788772	.	-	.	ENST00000488421__exon_number_037__gene_id_ENSG00000066739	ATG2B	ENSG00000066739.36	-2.42671003291154	-7.06202024755804	1.40590411181504e-10	4.18442311164812e-08
ENSG00000143224.12	ENSG00000143224	ENSG00000143224_013	chr1	dexseq_prepare_annotation2.py	exon	161136630	161136724	.	+	.	ENST00000432542+ENST00000367999+ENST00000352210+ENST00000495483+ENST00000479246+ENST00000468968+ENST00000539753+ENST00000462866+ENST00000535223+ENST00000497522+ENST00000544598+ENST00000470607+ENST00000490768__exon_number_013__gene_id_ENSG00000143224	PPOX	ENSG00000143224.12	1.38786545260061	7.11486771589069	1.4103305735489e-10	4.18797016874716e-08
ENSG00000266967.ENSG00000267060.ENSG00000108825.35	ENSG00000266967+ENSG00000267060+ENSG00000108825	ENSG00000266967+ENSG00000267060+ENSG00000108825_036	chr17	dexseq_prepare_annotation2.py	exon	41108421	41108421	.	-	.	ENST00000491665+ENST00000421990+ENST00000427569+ENST00000486664+ENST00000450475+ENST00000423601+ENST00000591910+ENST00000430739+ENST00000483774+ENST00000409399+ENST00000409103+ENST00000478040+ENST00000441280+ENST00000360221__exon_number_036__gene_id_ENSG00000266967+ENSG00000267060+ENSG00000108825		ENSG00000266967.ENSG00000267060.ENSG00000108825.35	-1.01231765284556	-6.83515176455315	1.41689229547146e-10	4.19782712802493e-08
ENSG00000215298.ENSG00000147454.18	ENSG00000215298+ENSG00000147454	ENSG00000215298+ENSG00000147454_019	chr8	dexseq_prepare_annotation2.py	exon	23424327	23424453	.	+	.	ENST00000521637+ENST00000520654+ENST00000518881+ENST00000522164+ENST00000523883__exon_number_019__gene_id_ENSG00000215298+ENSG00000147454		ENSG00000215298.ENSG00000147454.18	-2.49679353208107	-7.39802391811195	1.42081986204238e-10	4.19985268353028e-08
ENSG00000255103.ENSG00000127603.33	ENSG00000255103+ENSG00000127603	ENSG00000255103+ENSG00000127603_034	chr1	dexseq_prepare_annotation2.py	exon	39749763	39749857	.	+	.	ENST00000372915+ENST00000361689+ENST00000317713+ENST00000539005+ENST00000496804+ENST00000524432+ENST00000567887+ENST00000472385+ENST00000485063+ENST00000564288+ENST00000530262+ENST00000545844__exon_number_034__gene_id_ENSG00000255103+ENSG00000127603		ENSG00000255103.ENSG00000127603.33	-4.19393457627901	-7.1415120241233	1.43474775399008e-10	4.23136199792929e-08
ENSG00000049759.86	ENSG00000049759	ENSG00000049759_087	chr18	dexseq_prepare_annotation2.py	exon	56063566	56063783	.	+	.	ENST00000356462+ENST00000588712+ENST00000456986+ENST00000456173+ENST00000590506+ENST00000256832+ENST00000357895+ENST00000431212+ENST00000435432+ENST00000586263+ENST00000256830+ENST00000589054+ENST00000400345+ENST00000382850__exon_number_087__gene_id_ENSG00000049759	NEDD4L	ENSG00000049759.86	1.57258253306927	6.94836481772419	1.48034113230204e-10	4.35590378179875e-08
ENSG00000159216.34	ENSG00000159216	ENSG00000159216_035	chr21	dexseq_prepare_annotation2.py	exon	36837482	36837627	.	-	.	ENST00000494829__exon_number_035__gene_id_ENSG00000159216	RUNX1	ENSG00000159216.34	1.51247109251323	7.16424515165607	1.50590067113847e-10	4.42106485016549e-08
ENSG00000159023.32	ENSG00000159023	ENSG00000159023_033	chr1	dexseq_prepare_annotation2.py	exon	29435871	29435949	.	+	.	ENST00000462032+ENST00000398863+ENST00000347529+ENST00000356093+ENST00000373798+ENST00000349460+ENST00000343067+ENST00000460378__exon_number_033__gene_id_ENSG00000159023	EPB41	ENSG00000159023.32	-1.36960261861351	-7.38125872287444	1.52976692492611e-10	4.48097112602224e-08
ENSG00000156873.ENSG00000260899.ENSG00000080603.60	ENSG00000156873+ENSG00000260899+ENSG00000080603	ENSG00000156873+ENSG00000260899+ENSG00000080603_061	chr16	dexseq_prepare_annotation2.py	exon	30762539	30762602	.	+	.	ENST00000328273+ENST00000563588+ENST00000483578+ENST00000563913+ENST00000424889+ENST00000565924+ENST00000569762+ENST00000565897+ENST00000564838__exon_number_061__gene_id_ENSG00000156873+ENSG00000260899+ENSG00000080603		ENSG00000156873.ENSG00000260899.ENSG00000080603.60	1.15059525253787	7.3250285509369	1.54721642663413e-10	4.52185351594405e-08
ENSG00000104490.2	ENSG00000104490	ENSG00000104490_003	chr8	dexseq_prepare_annotation2.py	exon	102700123	102700332	.	-	.	ENST00000395923+ENST00000311028+ENST00000521599+ENST00000220931__exon_number_003__gene_id_ENSG00000104490	NCALD	ENSG00000104490.2	1.96380042688601	6.74133019790329	1.55686889490633e-10	4.53981567170095e-08
ENSG00000159023.10	ENSG00000159023	ENSG00000159023_011	chr1	dexseq_prepare_annotation2.py	exon	29319969	29320054	.	+	.	ENST00000398863+ENST00000347529+ENST00000373800+ENST00000356093+ENST00000373798+ENST00000349460+ENST00000343067+ENST00000373797__exon_number_011__gene_id_ENSG00000159023	EPB41	ENSG00000159023.10	1.8166498127959	7.37256454336936	1.58950059019307e-10	4.62455373960217e-08
ENSG00000149927.25	ENSG00000149927	ENSG00000149927_026	chr16	dexseq_prepare_annotation2.py	exon	30020607	30020798	.	-	.	ENST00000566456__exon_number_026__gene_id_ENSG00000149927	DOC2A	ENSG00000149927.25	1.89850589591722	6.98537209646342	1.64368693402653e-10	4.77148312440393e-08
ENSG00000013441.25	ENSG00000013441	ENSG00000013441_026	chr2	dexseq_prepare_annotation2.py	exon	201724848	201724938	.	-	.	ENST00000434813+ENST00000321356+ENST00000409403+ENST00000473565+ENST00000461981__exon_number_026__gene_id_ENSG00000013441	CLK1	ENSG00000013441.25	-2.10446825581623	-7.17042857196152	1.73154955241182e-10	5.01529576176193e-08
ENSG00000180448.16	ENSG00000180448	ENSG00000180448_017	chr19	dexseq_prepare_annotation2.py	exon	1073673	1073745	.	+	.	ENST00000590214+ENST00000313093+ENST00000586033+ENST00000587602+ENST00000586866+ENST00000539243+ENST00000536472+ENST00000543365__exon_number_017__gene_id_ENSG00000180448	HMHA1	ENSG00000180448.16	1.11967477794996	6.88487309540266	1.74159201646256e-10	5.0331231779332e-08
ENSG00000079215.24	ENSG00000079215	ENSG00000079215_025	chr5	dexseq_prepare_annotation2.py	exon	36671287	36671335	.	+	.	ENST00000265113+ENST00000381918+ENST00000509272+ENST00000505376__exon_number_025__gene_id_ENSG00000079215	SLC1A3	ENSG00000079215.24	-2.8439961442549	-7.34315154289698	1.80933397990574e-10	5.2172487834832e-08
ENSG00000159086.35	ENSG00000159086	ENSG00000159086_036	chr21	dexseq_prepare_annotation2.py	exon	34143999	34144103	.	-	.	ENST00000331923+ENST00000464256__exon_number_036__gene_id_ENSG00000159086	PAXBP1	ENSG00000159086.35	-4.83154900060668	-8.38158281886281	1.86135424764454e-10	5.35532298761197e-08
ENSG00000159023.26	ENSG00000159023	ENSG00000159023_027	chr1	dexseq_prepare_annotation2.py	exon	29391671	29391733	.	+	.	ENST00000373797__exon_number_027__gene_id_ENSG00000159023	EPB41	ENSG00000159023.26	-1.3547786722399	-7.33562522741117	1.87029043197856e-10	5.35734564095198e-08
ENSG00000124006.46	ENSG00000124006	ENSG00000124006_047	chr2	dexseq_prepare_annotation2.py	exon	220435462	220435963	.	-	.	ENST00000404537+ENST00000373873+ENST00000265318+ENST00000603926+ENST00000373876__exon_number_047__gene_id_ENSG00000124006	OBSL1	ENSG00000124006.46	-1.92155951152649	-6.9815484408052	1.87033307307507e-10	5.35734564095198e-08
ENSG00000065357.132	ENSG00000065357	ENSG00000065357_133	chr12	dexseq_prepare_annotation2.py	exon	56347795	56347798	.	+	.	ENST00000402956+ENST00000552478+ENST00000394147+ENST00000551296+ENST00000331886+ENST00000551739+ENST00000551156__exon_number_133__gene_id_ENSG00000065357	DGKA	ENSG00000065357.132	3.69601318369724	7.39238733035442	1.89099068535897e-10	5.40235781283172e-08
ENSG00000163491.35	ENSG00000163491	ENSG00000163491_036	chr3	dexseq_prepare_annotation2.py	exon	27332753	27332881	.	-	.	ENST00000429845+ENST00000424275+ENST00000574215+ENST00000341435+ENST00000357467__exon_number_036__gene_id_ENSG00000163491	NEK10	ENSG00000163491.35	-2.78801841721232	-6.80333919737937	1.89610243818537e-10	5.40235781283172e-08
ENSG00000066739.35	ENSG00000066739	ENSG00000066739_036	chr14	dexseq_prepare_annotation2.py	exon	96788449	96788591	.	-	.	ENST00000359933+ENST00000488421__exon_number_036__gene_id_ENSG00000066739	ATG2B	ENSG00000066739.35	-2.08341818735491	-7.00181713595166	1.89856554015481e-10	5.40235781283172e-08
ENSG00000226926.4	ENSG00000226926	ENSG00000226926_005	chr5	dexseq_prepare_annotation2.py	exon	102781520	102781562	.	-	.	ENST00000412514+ENST00000602846__exon_number_005__gene_id_ENSG00000226926	AC010423.1	ENSG00000226926.4	1.42937683056236	8.95309141668987	2.16842837917834e-10	6.1567197862329e-08
ENSG00000221978.53	ENSG00000221978	ENSG00000221978_054	chr1	dexseq_prepare_annotation2.py	exon	1334690	1334691	.	-	.	ENST00000425598+ENST00000408918+ENST00000488340+ENST00000400809+ENST00000481223__exon_number_054__gene_id_ENSG00000221978	CCNL2	ENSG00000221978.53	-2.31653834879923	-7.68071940959493	2.24679841302512e-10	6.36527331585037e-08
ENSG00000129673.1	ENSG00000129673	ENSG00000129673_002	chr17	dexseq_prepare_annotation2.py	exon	74455329	74455448	.	+	.	ENST00000250615__exon_number_002__gene_id_ENSG00000129673	AANAT	ENSG00000129673.1	1.11929518018862	7.93178581454861	2.31135771416608e-10	6.5338751801983e-08
ENSG00000085872.ENSG00000105085.ENSG00000269578.ENSG00000214046.ENSG00000127526.ENSG00000269058.ENSG00000141979.ENSG00000268790.94	ENSG00000085872+ENSG00000105085+ENSG00000269578+ENSG00000214046+ENSG00000127526+ENSG00000269058+ENSG00000141979+ENSG00000268790	ENSG00000085872+ENSG00000105085+ENSG00000269578+ENSG00000214046+ENSG00000127526+ENSG00000269058+ENSG00000141979+ENSG00000268790_095	chr19	dexseq_prepare_annotation2.py	exon	16698215	16698412	.	-	.	ENST00000593779+ENST00000598492__exon_number_095__gene_id_ENSG00000085872+ENSG00000105085+ENSG00000269578+ENSG00000214046+ENSG00000127526+ENSG00000269058+ENSG00000141979+ENSG00000268790		ENSG00000085872.ENSG00000105085.ENSG00000269578.ENSG00000214046.ENSG00000127526.ENSG00000269058.ENSG00000141979.ENSG00000268790.94	1.25981245550459	6.64313133901838	2.34953793943028e-10	6.62682187553485e-08
ENSG00000077063.2	ENSG00000077063	ENSG00000077063_003	chr7	dexseq_prepare_annotation2.py	exon	117350917	117351681	.	-	.	ENST00000446636+ENST00000441556+ENST00000160373__exon_number_003__gene_id_ENSG00000077063	CTTNBP2	ENSG00000077063.2	-1.06742998578292	-6.85890627585868	2.35447444407664e-10	6.62682187553485e-08
ENSG00000142945.25	ENSG00000142945	ENSG00000142945_026	chr1	dexseq_prepare_annotation2.py	exon	45223721	45223812	.	+	.	ENST00000372217+ENST00000372224+ENST00000372222+ENST00000372218__exon_number_026__gene_id_ENSG00000142945	KIF2C	ENSG00000142945.25	-1.61318718550168	-7.66311448437752	2.40423620238156e-10	6.75220089202473e-08
ENSG00000104529.56	ENSG00000104529	ENSG00000104529_057	chr8	dexseq_prepare_annotation2.py	exon	144672064	144672091	.	-	.	ENST00000524883+ENST00000530306+ENST00000524900+ENST00000531670+ENST00000532741+ENST00000442189+ENST00000528519+ENST00000526710+ENST00000423316+ENST00000532596+ENST00000530545+ENST00000525261+ENST00000534804+ENST00000529832+ENST00000531281__exon_number_057__gene_id_ENSG00000104529	EEF1D	ENSG00000104529.56	-1.21603232461096	-6.62504067519897	2.52109787418391e-10	7.06507666170109e-08
ENSG00000118557.12	ENSG00000118557	ENSG00000118557_013	chr16	dexseq_prepare_annotation2.py	exon	72159137	72159304	.	-	.	ENST00000237353+ENST00000355636+ENST00000379073+ENST00000537392+ENST00000537465__exon_number_013__gene_id_ENSG00000118557	PMFBP1	ENSG00000118557.12	2.4143784855499	6.87868083447648	2.55456498521101e-10	7.14340234633411e-08
ENSG00000159216.19	ENSG00000159216	ENSG00000159216_020	chr21	dexseq_prepare_annotation2.py	exon	36262035	36262087	.	-	.	ENST00000399237__exon_number_020__gene_id_ENSG00000159216	RUNX1	ENSG00000159216.19	1.33843452538336	7.04662228826323	2.63812405411702e-10	7.36116209669248e-08
ENSG00000197085.7	ENSG00000197085	ENSG00000197085_008	chr7	dexseq_prepare_annotation2.py	exon	34656519	34656615	.	-	.	ENST00000535640+ENST00000544556__exon_number_008__gene_id_ENSG00000197085	NPSR1-AS1	ENSG00000197085.7	-3.13103134256535	-7.73835154901459	2.81130424922695e-10	7.82751744403038e-08
ENSG00000170442.13	ENSG00000170442	ENSG00000170442_014	chr12	dexseq_prepare_annotation2.py	exon	52702188	52702598	.	+	.	ENST00000544024+ENST00000293525+ENST00000423955__exon_number_014__gene_id_ENSG00000170442	KRT86	ENSG00000170442.13	-2.82353785262966	-8.02347028176282	3.01118489769927e-10	8.3660538348739e-08
ENSG00000148840.18	ENSG00000148840	ENSG00000148840_019	chr10	dexseq_prepare_annotation2.py	exon	103908574	103908695	.	+	.	ENST00000370012+ENST00000495914+ENST00000413464+ENST00000489648+ENST00000278070__exon_number_019__gene_id_ENSG00000148840	PPRC1	ENSG00000148840.18	-1.76487190067278	-7.59803682542985	3.08835942381353e-10	8.54635479590075e-08
ENSG00000196693.ENSG00000272373.15	ENSG00000196693+ENSG00000272373	ENSG00000196693+ENSG00000272373_016	chr10	dexseq_prepare_annotation2.py	exon	43133993	43133999	.	-	.	ENST00000493285+ENST00000486187+ENST00000486614__exon_number_016__gene_id_ENSG00000196693+ENSG00000272373		ENSG00000196693.ENSG00000272373.15	-1.66127662001757	-8.01586119183274	3.08928249361362e-10	8.54635479590075e-08
ENSG00000104450.29	ENSG00000104450	ENSG00000104450_030	chr8	dexseq_prepare_annotation2.py	exon	101271270	101271506	.	+	.	ENST00000519409__exon_number_030__gene_id_ENSG00000104450	SPAG1	ENSG00000104450.29	1.36712020927528	6.85551868067055	3.17100451237751e-10	8.75373036711121e-08
ENSG00000129990.16	ENSG00000129990	ENSG00000129990_017	chr19	dexseq_prepare_annotation2.py	exon	55686540	55686654	.	-	.	ENST00000354308+ENST00000588305+ENST00000537500+ENST00000592956+ENST00000590851__exon_number_017__gene_id_ENSG00000129990	SYT5	ENSG00000129990.16	1.43489765075609	6.9217997292938	3.18468657158469e-10	8.7613287154362e-08
ENSG00000105063.ENSG00000180089.46	ENSG00000105063+ENSG00000180089	ENSG00000105063+ENSG00000180089_047	chr19	dexseq_prepare_annotation2.py	exon	55767043	55767137	.	-	.	ENST00000592242__exon_number_047__gene_id_ENSG00000105063+ENSG00000180089		ENSG00000105063.ENSG00000180089.46	-4.01323695928793	-7.04047472947703	3.18843482898712e-10	8.7613287154362e-08
ENSG00000153820.15	ENSG00000153820	ENSG00000153820_016	chr2	dexseq_prepare_annotation2.py	exon	229046343	229046361	.	-	.	ENST00000392056__exon_number_016__gene_id_ENSG00000153820	SPHKAP	ENSG00000153820.15	1.43024367109668	7.4917810861796	3.19405820165744e-10	8.7613287154362e-08
ENSG00000012232.39	ENSG00000012232	ENSG00000012232_040	chr8	dexseq_prepare_annotation2.py	exon	28608354	28608420	.	+	.	ENST00000520679+ENST00000523149+ENST00000523271+ENST00000220562__exon_number_040__gene_id_ENSG00000012232	EXTL3	ENSG00000012232.39	-1.52964736314484	-6.87406333672171	3.2060897367344e-10	8.77573865147998e-08
ENSG00000075151.24	ENSG00000075151	ENSG00000075151_025	chr1	dexseq_prepare_annotation2.py	exon	21205816	21206013	.	-	.	ENST00000374935+ENST00000374937+ENST00000264211+ENST00000537738+ENST00000602326+ENST00000400422+ENST00000536266__exon_number_025__gene_id_ENSG00000075151	EIF4G3	ENSG00000075151.24	-1.63959090503709	-9.90966786385514	3.31362668174546e-10	9.04593994334728e-08
ENSG00000159023.30	ENSG00000159023	ENSG00000159023_031	chr1	dexseq_prepare_annotation2.py	exon	29424362	29424447	.	+	.	ENST00000462032+ENST00000347529+ENST00000373800+ENST00000356093+ENST00000373798+ENST00000490308+ENST00000349460+ENST00000343067+ENST00000460378__exon_number_031__gene_id_ENSG00000159023	EPB41	ENSG00000159023.30	-1.40457196711572	-7.20517250615409	3.31877768833703e-10	9.04593994334728e-08
ENSG00000123213.17	ENSG00000123213	ENSG00000123213_018	chr5	dexseq_prepare_annotation2.py	exon	65084190	65084311	.	+	.	ENST00000502464+ENST00000506539+ENST00000509935+ENST00000511299+ENST00000506799+ENST00000380985__exon_number_018__gene_id_ENSG00000123213	NLN	ENSG00000123213.17	-1.16526096278365	-6.96389555408429	3.37795622971764e-10	9.18789901389795e-08
ENSG00000123415.14	ENSG00000123415	ENSG00000123415_015	chr12	dexseq_prepare_annotation2.py	exon	54576176	54576287	.	-	.	ENST00000508394+ENST00000511522+ENST00000505128+ENST00000401977+ENST00000504338+ENST00000337581+ENST00000505662__exon_number_015__gene_id_ENSG00000123415	SMUG1	ENSG00000123415.14	0.894810831902268	6.71666222147918	3.41644690712884e-10	9.2731107141713e-08
ENSG00000104529.59	ENSG00000104529	ENSG00000104529_060	chr8	dexseq_prepare_annotation2.py	exon	144672142	144672157	.	-	.	ENST00000524883+ENST00000530306+ENST00000524900+ENST00000531670+ENST00000532741+ENST00000526135+ENST00000442189+ENST00000531953+ENST00000528519+ENST00000526710+ENST00000423316+ENST00000526133+ENST00000532596+ENST00000530545+ENST00000525261+ENST00000534804+ENST00000529832+ENST00000531281__exon_number_060__gene_id_ENSG00000104529	EEF1D	ENSG00000104529.59	-1.16052635786129	-6.56649780302158	3.50932931391012e-10	9.5052900893712e-08
ENSG00000111641.12	ENSG00000111641	ENSG00000111641_013	chr12	dexseq_prepare_annotation2.py	exon	6669910	6669953	.	-	.	ENST00000399466+ENST00000382421+ENST00000544630+ENST00000541778+ENST00000536506+ENST00000322166+ENST00000537442+ENST00000545200+ENST00000537708__exon_number_013__gene_id_ENSG00000111641	NOP2	ENSG00000111641.12	-1.00698099132073	-6.65245480582897	3.62793971657363e-10	9.80604081638389e-08
ENSG00000165029.23	ENSG00000165029	ENSG00000165029_024	chr9	dexseq_prepare_annotation2.py	exon	107576399	107576512	.	-	.	ENST00000374736__exon_number_024__gene_id_ENSG00000165029	ABCA1	ENSG00000165029.23	1.83669779556551	7.80262794457929	3.65275352174864e-10	9.85254163459993e-08
ENSG00000228203.8	ENSG00000228203	ENSG00000228203_009	chr2	dexseq_prepare_annotation2.py	exon	7057163	7057355	.	-	.	ENST00000424351+ENST00000437589+ENST00000418970+ENST00000439208__exon_number_009__gene_id_ENSG00000228203	RNF144A-AS1	ENSG00000228203.8	-2.40610150279975	-7.66524464525437	3.68587577483479e-10	9.92121281845862e-08
ENSG00000159023.31	ENSG00000159023	ENSG00000159023_032	chr1	dexseq_prepare_annotation2.py	exon	29435848	29435870	.	+	.	ENST00000462032+ENST00000398863+ENST00000347529+ENST00000356093+ENST00000373798+ENST00000490308+ENST00000349460+ENST00000343067+ENST00000460378__exon_number_032__gene_id_ENSG00000159023	EPB41	ENSG00000159023.31	-1.36881636161139	-7.17967030062617	3.71181123062358e-10	9.97029460640737e-08
ENSG00000075151.19	ENSG00000075151	ENSG00000075151_020	chr1	dexseq_prepare_annotation2.py	exon	21183896	21183990	.	-	.	ENST00000374935+ENST00000374937+ENST00000264211+ENST00000537738+ENST00000602326+ENST00000400422+ENST00000536266__exon_number_020__gene_id_ENSG00000075151	EIF4G3	ENSG00000075151.19	2.27110106122996	9.84512192000887	3.7841424988075e-10	1.01435389093293e-07
ENSG00000172977.19	ENSG00000172977	ENSG00000172977_020	chr11	dexseq_prepare_annotation2.py	exon	65480393	65480526	.	+	.	ENST00000352980+ENST00000530446+ENST00000531880+ENST00000527544+ENST00000534293+ENST00000530605+ENST00000525204+ENST00000528198+ENST00000341318+ENST00000377046+ENST00000534650+ENST00000534104+ENST00000534681+ENST00000532042__exon_number_020__gene_id_ENSG00000172977	KAT5	ENSG00000172977.19	1.52920272140999	6.65306023201435	3.80657085798781e-10	1.01768538606396e-07
ENSG00000144724.31	ENSG00000144724	ENSG00000144724_032	chr3	dexseq_prepare_annotation2.py	exon	62259373	62259519	.	+	.	ENST00000295874+ENST00000474889+ENST00000475012__exon_number_032__gene_id_ENSG00000144724	PTPRG	ENSG00000144724.31	1.17346112360246	6.8851173570368	3.81229174512257e-10	1.01768538606396e-07
ENSG00000113163.18	ENSG00000113163	ENSG00000113163_019	chr5	dexseq_prepare_annotation2.py	exon	74695135	74695212	.	-	.	ENST00000380494+ENST00000405807__exon_number_019__gene_id_ENSG00000113163	COL4A3BP	ENSG00000113163.18	-2.30617435919486	-6.98953836953415	4.04713158616748e-10	1.07738950853673e-07
ENSG00000068097.37	ENSG00000068097	ENSG00000068097_038	chr17	dexseq_prepare_annotation2.py	exon	58153066	58153194	.	-	.	ENST00000591074+ENST00000593097__exon_number_038__gene_id_ENSG00000068097	HEATR6	ENSG00000068097.37	0.88936626424116	6.92594526226108	4.0525889446002e-10	1.07738950853673e-07
ENSG00000113649.35	ENSG00000113649	ENSG00000113649_036	chr5	dexseq_prepare_annotation2.py	exon	145882595	145882937	.	+	.	ENST00000509787__exon_number_036__gene_id_ENSG00000113649	TCERG1	ENSG00000113649.35	-1.3086098851539	-6.72040826248727	4.11621866720974e-10	1.09206317795829e-07
ENSG00000175193.25	ENSG00000175193	ENSG00000175193_026	chr3	dexseq_prepare_annotation2.py	exon	183602696	183602696	.	-	.	ENST00000421484+ENST00000469056__exon_number_026__gene_id_ENSG00000175193	PARL	ENSG00000175193.25	-1.10155262412298	-6.95193111310327	4.13499761555184e-10	1.09480192491922e-07
ENSG00000100304.18	ENSG00000100304	ENSG00000100304_019	chr22	dexseq_prepare_annotation2.py	exon	43578986	43579155	.	-	.	ENST00000216129__exon_number_019__gene_id_ENSG00000100304	TTLL12	ENSG00000100304.18	3.15996787460021	8.69937721323432	4.27779438971705e-10	1.13029804007483e-07
ENSG00000113649.24	ENSG00000113649	ENSG00000113649_025	chr5	dexseq_prepare_annotation2.py	exon	145859780	145860081	.	+	.	ENST00000509810__exon_number_025__gene_id_ENSG00000113649	TCERG1	ENSG00000113649.24	1.42596693722045	6.70333531044733	4.49813042128846e-10	1.18609561231001e-07
ENSG00000159023.25	ENSG00000159023	ENSG00000159023_026	chr1	dexseq_prepare_annotation2.py	exon	29391494	29391670	.	+	.	ENST00000398863+ENST00000488277+ENST00000347529+ENST00000373800+ENST00000356093+ENST00000373798+ENST00000490308+ENST00000349460+ENST00000343067+ENST00000373797__exon_number_026__gene_id_ENSG00000159023	EPB41	ENSG00000159023.25	-1.31893145798751	-7.13360491407964	4.54270563939274e-10	1.19541483563451e-07
ENSG00000134490.42	ENSG00000134490	ENSG00000134490_043	chr18	dexseq_prepare_annotation2.py	exon	21017870	21017877	.	-	.	ENST00000581444+ENST00000399707+ENST00000477053+ENST00000460322+ENST00000450466+ENST00000580025+ENST00000482411+ENST00000578520+ENST00000497608+ENST00000582336+ENST00000473688__exon_number_043__gene_id_ENSG00000134490	TMEM241	ENSG00000134490.42	1.29850919034335	6.87411833150302	4.55385031256194e-10	1.19591683563366e-07
ENSG00000065357.130	ENSG00000065357	ENSG00000065357_131	chr12	dexseq_prepare_annotation2.py	exon	56347469	56347579	.	+	.	ENST00000402956+ENST00000552478+ENST00000549079+ENST00000548491+ENST00000551739+ENST00000551296+ENST00000331886+ENST00000394147+ENST00000551156__exon_number_131__gene_id_ENSG00000065357	DGKA	ENSG00000065357.130	3.42516542286962	7.18067381798839	4.70163726477029e-10	1.23222869771217e-07
ENSG00000061936.35	ENSG00000061936	ENSG00000061936_036	chr12	dexseq_prepare_annotation2.py	exon	132280663	132281722	.	+	.	ENST00000537582__exon_number_036__gene_id_ENSG00000061936	SFSWAP	ENSG00000061936.35	2.50013415855175	7.73021023535296	4.72340507710209e-10	1.23543283905537e-07
ENSG00000171241	ENSG00000171241	ENSG00000171241_001	chr16	dexseq_prepare_annotation2.py	exon	46614466	46615824	.	-	.	ENST00000303383__exon_number_001__gene_id_ENSG00000171241	SHCBP1	ENSG00000171241	2.52657361686215	7.88844191617872	4.7465868212075e-10	1.23899313657608e-07
ENSG00000266967.ENSG00000267060.ENSG00000108825.30	ENSG00000266967+ENSG00000267060+ENSG00000108825	ENSG00000266967+ENSG00000267060+ENSG00000108825_031	chr17	dexseq_prepare_annotation2.py	exon	41108045	41108220	.	-	.	ENST00000441280+ENST00000483774__exon_number_031__gene_id_ENSG00000266967+ENSG00000267060+ENSG00000108825		ENSG00000266967.ENSG00000267060.ENSG00000108825.30	-1.05375287865615	-6.60927343119994	4.81729180621979e-10	1.25491905463033e-07
ENSG00000118308.65	ENSG00000118308	ENSG00000118308_066	chr12	dexseq_prepare_annotation2.py	exon	25260924	25261139	.	+	.	ENST00000549437+ENST00000536173+ENST00000361433+ENST00000547044+ENST00000548766+ENST00000354454__exon_number_066__gene_id_ENSG00000118308	LRMP	ENSG00000118308.65	2.11864956828779	6.58742682813575	4.91361582645728e-10	1.27744144789443e-07
ENSG00000215298.ENSG00000147454.17	ENSG00000215298+ENSG00000147454	ENSG00000215298+ENSG00000147454_018	chr8	dexseq_prepare_annotation2.py	exon	23424289	23424326	.	+	.	ENST00000290075+ENST00000520654+ENST00000523883+ENST00000521637+ENST00000518881+ENST00000522164__exon_number_018__gene_id_ENSG00000215298+ENSG00000147454		ENSG00000215298.ENSG00000147454.17	-2.13596848677347	-7.10858422146833	5.0690266675981e-10	1.31520417365516e-07
ENSG00000239995.ENSG00000138039.20	ENSG00000239995+ENSG00000138039	ENSG00000239995+ENSG00000138039_021	chr2	dexseq_prepare_annotation2.py	exon	48950654	48950672	.	-	.	ENST00000401907+ENST00000602369+ENST00000428232+ENST00000294954+ENST00000405626+ENST00000403273+ENST00000344775__exon_number_021__gene_id_ENSG00000239995+ENSG00000138039		ENSG00000239995.ENSG00000138039.20	2.23380916943574	7.10760680351178	5.09077428332779e-10	1.3182050929249e-07
ENSG00000104450.6	ENSG00000104450	ENSG00000104450_007	chr8	dexseq_prepare_annotation2.py	exon	101190044	101190169	.	+	.	ENST00000251809+ENST00000520508+ENST00000388798+ENST00000520643__exon_number_007__gene_id_ENSG00000104450	SPAG1	ENSG00000104450.6	1.65807571308166	6.76076136917331	5.10596839932486e-10	1.31950045640836e-07
ENSG00000105072.2	ENSG00000105072	ENSG00000105072_003	chr19	dexseq_prepare_annotation2.py	exon	16607217	16607249	.	+	.	ENST00000594035+ENST00000221671+ENST00000596592__exon_number_003__gene_id_ENSG00000105072	C19orf44	ENSG00000105072.2	-3.53348635202895	-7.57667809827645	5.11877628249298e-10	1.32017522967005e-07
ENSG00000235098.2	ENSG00000235098	ENSG00000235098_003	chr1	dexseq_prepare_annotation2.py	exon	1354260	1354517	.	-	.	ENST00000427211+ENST00000520296+ENST00000537107+ENST00000454272__exon_number_003__gene_id_ENSG00000235098	ANKRD65	ENSG00000235098.2	-3.07036159670626	-7.70448583801145	5.17538087509582e-10	1.33212040138898e-07
ENSG00000269332.ENSG00000269025.ENSG00000240713.ENSG00000221790.ENSG00000268823.11	ENSG00000269332+ENSG00000269025+ENSG00000240713+ENSG00000221790+ENSG00000268823	ENSG00000269332+ENSG00000269025+ENSG00000240713+ENSG00000221790+ENSG00000268823_012	chr19	dexseq_prepare_annotation2.py	exon	22784247	22784253	.	+	.	ENST00000597408+ENST00000600260+ENST00000473738+ENST00000596977__exon_number_012__gene_id_ENSG00000269332+ENSG00000269025+ENSG00000240713+ENSG00000221790+ENSG00000268823		ENSG00000269332.ENSG00000269025.ENSG00000240713.ENSG00000221790.ENSG00000268823.11	-1.2451468201921	-7.04935442179857	5.31440377578007e-10	1.36519019216319e-07
ENSG00000074181.12	ENSG00000074181	ENSG00000074181_013	chr19	dexseq_prepare_annotation2.py	exon	15284879	15285211	.	-	.	ENST00000263388__exon_number_013__gene_id_ENSG00000074181	NOTCH3	ENSG00000074181.12	1.46663749201021	6.58149968219503	5.59087093217775e-10	1.43336645463179e-07
ENSG00000148985.ENSG00000250404.63	ENSG00000148985+ENSG00000250404	ENSG00000148985+ENSG00000250404_064	chr11	dexseq_prepare_annotation2.py	exon	3845966	3845977	.	+	.	ENST00000478773+ENST00000465237+ENST00000528526+ENST00000485602__exon_number_064__gene_id_ENSG00000148985+ENSG00000250404		ENSG00000148985.ENSG00000250404.63	-1.01396397969381	-6.4079572548254	5.86359477983939e-10	1.50031544692847e-07
ENSG00000066739.31	ENSG00000066739	ENSG00000066739_032	chr14	dexseq_prepare_annotation2.py	exon	96783485	96783654	.	-	.	ENST00000473234+ENST00000359933__exon_number_032__gene_id_ENSG00000066739	ATG2B	ENSG00000066739.31	-2.27131600850332	-6.77322950694735	5.88926605783836e-10	1.50391178798488e-07
ENSG00000268465.ENSG00000269751.ENSG00000182324.ENSG00000105447.ENSG00000105443.31	ENSG00000268465+ENSG00000269751+ENSG00000182324+ENSG00000105447+ENSG00000105443	ENSG00000268465+ENSG00000269751+ENSG00000182324+ENSG00000105447+ENSG00000105443_032	chr19	dexseq_prepare_annotation2.py	exon	48975582	48975608	.	+	.	ENST00000474049+ENST00000460595+ENST00000462117+ENST00000427476+ENST00000452733+ENST00000325139+ENST00000493260+ENST00000391881+ENST00000595676__exon_number_032__gene_id_ENSG00000268465+ENSG00000269751+ENSG00000182324+ENSG00000105447+ENSG00000105443		ENSG00000268465.ENSG00000269751.ENSG00000182324.ENSG00000105447.ENSG00000105443.31	-0.857668527840802	-6.84594075629871	5.94270204725867e-10	1.51457014578461e-07
ENSG00000163491.34	ENSG00000163491	ENSG00000163491_035	chr3	dexseq_prepare_annotation2.py	exon	27332220	27332245	.	-	.	ENST00000429845+ENST00000341435__exon_number_035__gene_id_ENSG00000163491	NEK10	ENSG00000163491.34	-3.00926341661756	-6.57048586436522	6.58528607555068e-10	1.67504319882426e-07
ENSG00000175899.63	ENSG00000175899	ENSG00000175899_064	chr12	dexseq_prepare_annotation2.py	exon	9268724	9268753	.	-	.	ENST00000404455+ENST00000318602__exon_number_064__gene_id_ENSG00000175899	A2M	ENSG00000175899.63	-1.2816623013622	-6.52813810424248	6.76552015260001e-10	1.71751351795514e-07
ENSG00000048740.25	ENSG00000048740	ENSG00000048740_026	chr10	dexseq_prepare_annotation2.py	exon	11371061	11371242	.	+	.	ENST00000354440+ENST00000379261+ENST00000609870+ENST00000354897__exon_number_026__gene_id_ENSG00000048740	CELF2	ENSG00000048740.25	-1.11449813206681	-7.39256513475218	6.81183563724553e-10	1.72588720147589e-07
ENSG00000175497.2	ENSG00000175497	ENSG00000175497_003	chr2	dexseq_prepare_annotation2.py	exon	115219180	115219717	.	+	.	ENST00000461250+ENST00000409163__exon_number_003__gene_id_ENSG00000175497	DPP10	ENSG00000175497.2	-1.97671602969226	-7.77339650105386	7.00282428643354e-10	1.77081183664951e-07
ENSG00000119383.22	ENSG00000119383	ENSG00000119383_023	chr9	dexseq_prepare_annotation2.py	exon	131897074	131897106	.	+	.	ENST00000393370+ENST00000348141+ENST00000358994+ENST00000337738+ENST00000453358+ENST00000455292+ENST00000355007+ENST00000445241+ENST00000452489+ENST00000357197+ENST00000414331+ENST00000417728__exon_number_023__gene_id_ENSG00000119383	PPP2R4	ENSG00000119383.22	2.14597048676227	6.73639119869575	7.05848937788895e-10	1.78140861550737e-07
ENSG00000104490.37	ENSG00000104490	ENSG00000104490_038	chr8	dexseq_prepare_annotation2.py	exon	102798083	102798083	.	-	.	ENST00000521957__exon_number_038__gene_id_ENSG00000104490	NCALD	ENSG00000104490.37	-1.51309736229473	-6.46857261840425	7.1054693459894e-10	1.7897764907106e-07
ENSG00000167613.10	ENSG00000167613	ENSG00000167613_011	chr19	dexseq_prepare_annotation2.py	exon	54867846	54867876	.	-	.	ENST00000434277+ENST00000498511+ENST00000418556+ENST00000475389+ENST00000440716+ENST00000313038+ENST00000348231+ENST00000463489+ENST00000474878+ENST00000391743+ENST00000391742+ENST00000391741+ENST00000467269__exon_number_011__gene_id_ENSG00000167613	LAIR1	ENSG00000167613.10	2.23527660343369	7.0838965700825	7.12104654946454e-10	1.79021727526053e-07
ENSG00000268465.ENSG00000269751.ENSG00000182324.ENSG00000105447.ENSG00000105443.18	ENSG00000268465+ENSG00000269751+ENSG00000182324+ENSG00000105447+ENSG00000105443	ENSG00000268465+ENSG00000269751+ENSG00000182324+ENSG00000105447+ENSG00000105443_019	chr19	dexseq_prepare_annotation2.py	exon	48969094	48969214	.	+	.	ENST00000342291+ENST00000391884+ENST00000595676__exon_number_019__gene_id_ENSG00000268465+ENSG00000269751+ENSG00000182324+ENSG00000105447+ENSG00000105443		ENSG00000268465.ENSG00000269751.ENSG00000182324.ENSG00000105447.ENSG00000105443.18	0.915142463100756	6.79796153683362	7.47103764044779e-10	1.87456442501701e-07
ENSG00000196470.ENSG00000261802.8	ENSG00000196470+ENSG00000261802	ENSG00000196470+ENSG00000261802_009	chr16	dexseq_prepare_annotation2.py	exon	48399298	48399635	.	-	.	ENST00000356721+ENST00000573005__exon_number_009__gene_id_ENSG00000196470+ENSG00000261802		ENSG00000196470.ENSG00000261802.8	2.12665921626634	8.17636588278322	7.59813823523632e-10	1.9015039764305e-07
ENSG00000129270.16	ENSG00000129270	ENSG00000129270_017	chr17	dexseq_prepare_annotation2.py	exon	34106316	34106327	.	-	.	ENST00000587639+ENST00000590643+ENST00000250144+ENST00000589061+ENST00000593125+ENST00000589103__exon_number_017__gene_id_ENSG00000129270	MMP28	ENSG00000129270.16	-6.209687200434	-7.27355844498489	7.6077783254113e-10	1.9015039764305e-07
ENSG00000104529.54	ENSG00000104529	ENSG00000104529_055	chr8	dexseq_prepare_annotation2.py	exon	144672008	144672046	.	-	.	ENST00000524883+ENST00000530306+ENST00000531670+ENST00000532741+ENST00000442189+ENST00000528519+ENST00000526710+ENST00000423316+ENST00000532596+ENST00000530545+ENST00000525261+ENST00000529832+ENST00000531281__exon_number_055__gene_id_ENSG00000104529	EEF1D	ENSG00000104529.54	-1.25421298459278	-6.42361943791993	7.8044468124865e-10	1.94690121158502e-07
ENSG00000223745.60	ENSG00000223745	ENSG00000223745_061	chr1	dexseq_prepare_annotation2.py	exon	93811097	93811147	.	-	.	ENST00000438777__exon_number_061__gene_id_ENSG00000223745	RP4-717I23.3	ENSG00000223745.60	2.67603601695268	6.43910184843066	8.08255788099768e-10	2.01240147856302e-07
ENSG00000181090.21	ENSG00000181090	ENSG00000181090_022	chr9	dexseq_prepare_annotation2.py	exon	140652332	140652463	.	+	.	ENST00000460843+ENST00000462484+ENST00000371394+ENST00000465566+ENST00000462942+ENST00000334856__exon_number_022__gene_id_ENSG00000181090	EHMT1	ENSG00000181090.21	-4.26806018019323	-7.34533052716931	8.17067183873854e-10	2.03043547593374e-07
ENSG00000269755.ENSG00000268870.ENSG00000268744.ENSG00000180855.ENSG00000196826.ENSG00000269693.ENSG00000248406.ENSG00000242852.ENSG00000249709.ENSG00000188033.ENSG00000196466.52	ENSG00000269755+ENSG00000268870+ENSG00000268744+ENSG00000180855+ENSG00000196826+ENSG00000269693+ENSG00000248406+ENSG00000242852+ENSG00000249709+ENSG00000188033+ENSG00000196466	ENSG00000269755+ENSG00000268870+ENSG00000268744+ENSG00000180855+ENSG00000196826+ENSG00000269693+ENSG00000248406+ENSG00000242852+ENSG00000249709+ENSG00000188033+ENSG00000196466_053	chr19	dexseq_prepare_annotation2.py	exon	12688775	12691789	.	-	.	ENST00000593682+ENST00000311437__exon_number_053__gene_id_ENSG00000269755+ENSG00000268870+ENSG00000268744+ENSG00000180855+ENSG00000196826+ENSG00000269693+ENSG00000248406+ENSG00000242852+ENSG00000249709+ENSG00000188033+ENSG00000196466		ENSG00000269755.ENSG00000268870.ENSG00000268744.ENSG00000180855.ENSG00000196826.ENSG00000269693.ENSG00000248406.ENSG00000242852.ENSG00000249709.ENSG00000188033.ENSG00000196466.52	-1.5742196055426	-6.60001463098483	8.24308818301363e-10	2.0445069483808e-07
ENSG00000150672.ENSG00000256466.93	ENSG00000150672+ENSG00000256466	ENSG00000150672+ENSG00000256466_094	chr11	dexseq_prepare_annotation2.py	exon	85338315	85338732	.	-	.	ENST00000472545__exon_number_094__gene_id_ENSG00000150672+ENSG00000256466		ENSG00000150672.ENSG00000256466.93	1.44647071343696	6.90215684786536	8.49940142523148e-10	2.10404876199755e-07
ENSG00000174353.19	ENSG00000174353	ENSG00000174353_020	chr7	dexseq_prepare_annotation2.py	exon	72476245	72476308	.	-	.	ENST00000428423+ENST00000426587+ENST00000569650+ENST00000308103+ENST00000423834+ENST00000448173__exon_number_020__gene_id_ENSG00000174353	STAG3L3	ENSG00000174353.19	-1.06445676603834	-7.33020097672929	8.66084645160198e-10	2.13992326352845e-07
ENSG00000133816.91	ENSG00000133816	ENSG00000133816_092	chr11	dexseq_prepare_annotation2.py	exon	12285333	12285334	.	+	.	ENST00000525618__exon_number_092__gene_id_ENSG00000133816	MICAL2	ENSG00000133816.91	1.20977334307768	7.09494921969547	8.73678002242763e-10	2.15457316095944e-07
ENSG00000164113.13	ENSG00000164113	ENSG00000164113_014	chr4	dexseq_prepare_annotation2.py	exon	123301474	123301651	.	+	.	ENST00000492454__exon_number_014__gene_id_ENSG00000164113	ADAD1	ENSG00000164113.13	-2.48301353249353	-6.88873421622414	9.03058949320412e-10	2.22279547848885e-07
ENSG00000079459.8	ENSG00000079459	ENSG00000079459_009	chr8	dexseq_prepare_annotation2.py	exon	11660275	11660276	.	+	.	ENST00000446331+ENST00000529464+ENST00000530337+ENST00000525607+ENST00000525900+ENST00000525283+ENST00000443614+ENST00000220584__exon_number_009__gene_id_ENSG00000079459	FDFT1	ENSG00000079459.8	-1.34868382201019	-8.11732366102115	9.05730009180255e-10	2.22513973982102e-07
ENSG00000120705.15	ENSG00000120705	ENSG00000120705_016	chr5	dexseq_prepare_annotation2.py	exon	137853250	137853330	.	-	.	ENST00000503183+ENST00000507939+ENST00000503014+ENST00000514005+ENST00000499810+ENST00000506345+ENST00000360541+ENST00000572514__exon_number_016__gene_id_ENSG00000120705	ETF1	ENSG00000120705.15	-1.48007748419843	-6.74989633051587	9.39118879613754e-10	2.30279775271956e-07
ENSG00000104490.14	ENSG00000104490	ENSG00000104490_015	chr8	dexseq_prepare_annotation2.py	exon	102731498	102731507	.	-	.	ENST00000311028+ENST00000522448+ENST00000220931+ENST00000522951+ENST00000520690+ENST00000520425+ENST00000521599+ENST00000518727+ENST00000395923+ENST00000519508__exon_number_015__gene_id_ENSG00000104490	NCALD	ENSG00000104490.14	0.84566107143825	6.4141792568186	9.57356104769076e-10	2.34307929838284e-07
ENSG00000013441.23	ENSG00000013441	ENSG00000013441_024	chr2	dexseq_prepare_annotation2.py	exon	201724403	201724469	.	-	.	ENST00000321356+ENST00000473565+ENST00000409403+ENST00000461981+ENST00000434813+ENST00000432425__exon_number_024__gene_id_ENSG00000013441	CLK1	ENSG00000013441.23	-1.97906840020703	-6.80201536940027	9.69619301881864e-10	2.36861530216311e-07
ENSG00000048740.24	ENSG00000048740	ENSG00000048740_025	chr10	dexseq_prepare_annotation2.py	exon	11371056	11371060	.	+	.	ENST00000542579+ENST00000609870+ENST00000354897+ENST00000399850+ENST00000608830+ENST00000379261+ENST00000417956+ENST00000315874+ENST00000450189+ENST00000427450+ENST00000609692+ENST00000416382+ENST00000354440__exon_number_025__gene_id_ENSG00000048740	CELF2	ENSG00000048740.24	-1.12435711296149	-7.29932069311959	9.75448432735052e-10	2.37836739333724e-07
ENSG00000104529.60	ENSG00000104529	ENSG00000104529_061	chr8	dexseq_prepare_annotation2.py	exon	144672158	144672187	.	-	.	ENST00000524883+ENST00000530306+ENST00000524900+ENST00000531670+ENST00000532741+ENST00000526135+ENST00000442189+ENST00000531953+ENST00000528519+ENST00000534475+ENST00000526710+ENST00000423316+ENST00000526133+ENST00000532596+ENST00000530545+ENST00000525261+ENST00000534804+ENST00000529832+ENST00000531281__exon_number_061__gene_id_ENSG00000104529	EEF1D	ENSG00000104529.60	-1.29534021670306	-6.38290139528418	9.7805116980153e-10	2.38023092019181e-07
ENSG00000106565.14	ENSG00000106565	ENSG00000106565_015	chr7	dexseq_prepare_annotation2.py	exon	150497386	150497440	.	-	.	ENST00000434545+ENST00000326442+ENST00000492607+ENST00000450753__exon_number_015__gene_id_ENSG00000106565	TMEM176B	ENSG00000106565.14	2.22870227168871	8.08843528839781	9.87162054258161e-10	2.39789626950852e-07
ENSG00000133943.23	ENSG00000133943	ENSG00000133943_024	chr14	dexseq_prepare_annotation2.py	exon	91581030	91581043	.	+	.	ENST00000523894+ENST00000522322__exon_number_024__gene_id_ENSG00000133943	C14orf159	ENSG00000133943.23	-2.52368572680381	-7.65807294602548	1.03515413710757e-09	2.5097641597625e-07
ENSG00000105737.2	ENSG00000105737	ENSG00000105737_003	chr19	dexseq_prepare_annotation2.py	exon	42503395	42503451	.	-	.	ENST00000602210+ENST00000262895+ENST00000593562+ENST00000454993__exon_number_003__gene_id_ENSG00000105737	GRIK5	ENSG00000105737.2	1.06788086018768	7.18968686588209	1.06173850599954e-09	2.56940718451889e-07
ENSG00000013441.9	ENSG00000013441	ENSG00000013441_010	chr2	dexseq_prepare_annotation2.py	exon	201718055	201718172	.	-	.	ENST00000409769+ENST00000321356+ENST00000473565+ENST00000496205+ENST00000409403+ENST00000461326+ENST00000461981+ENST00000434813+ENST00000472679+ENST00000432425+ENST00000464454__exon_number_010__gene_id_ENSG00000013441	CLK1	ENSG00000013441.9	1.42784115045039	6.77948632757424	1.07642849568041e-09	2.60009696521907e-07
ENSG00000158286.25	ENSG00000158286	ENSG00000158286_026	chr1	dexseq_prepare_annotation2.py	exon	6271095	6271178	.	+	.	ENST00000377939+ENST00000496329+ENST00000463453+ENST00000492476__exon_number_026__gene_id_ENSG00000158286	RNF207	ENSG00000158286.25	1.80698881738372	6.60951856332882	1.0858954535701e-09	2.61807978349572e-07
ENSG00000104490.5	ENSG00000104490	ENSG00000104490_006	chr8	dexseq_prepare_annotation2.py	exon	102700706	102700870	.	-	.	ENST00000522754+ENST00000311028+ENST00000220931+ENST00000522951+ENST00000521599+ENST00000395923+ENST00000519508__exon_number_006__gene_id_ENSG00000104490	NCALD	ENSG00000104490.5	1.64220224115605	6.37958701812204	1.15628306009367e-09	2.78260163179047e-07
ENSG00000148985.ENSG00000250404.56	ENSG00000148985+ENSG00000250404	ENSG00000148985+ENSG00000250404_057	chr11	dexseq_prepare_annotation2.py	exon	3845607	3845671	.	+	.	ENST00000487112+ENST00000485602+ENST00000490830+ENST00000459679+ENST00000464261+ENST00000493547+ENST00000465237+ENST00000495026__exon_number_057__gene_id_ENSG00000148985+ENSG00000250404		ENSG00000148985.ENSG00000250404.56	-0.888721740097931	-6.28628811748676	1.17490230779525e-09	2.82216329852043e-07
ENSG00000085276.50	ENSG00000085276	ENSG00000085276_051	chr3	dexseq_prepare_annotation2.py	exon	169099047	169099312	.	-	.	ENST00000494292+ENST00000485957+ENST00000486748__exon_number_051__gene_id_ENSG00000085276	MECOM	ENSG00000085276.50	-1.85948902061491	-7.08642002836298	1.18904792908928e-09	2.85085250702202e-07
ENSG00000167261.15	ENSG00000167261	ENSG00000167261_016	chr16	dexseq_prepare_annotation2.py	exon	68025967	68026075	.	-	.	ENST00000412757+ENST00000575203+ENST00000393847+ENST00000268795+ENST00000573808+ENST00000572888__exon_number_016__gene_id_ENSG00000167261	DPEP2	ENSG00000167261.15	-0.880804270429339	-6.78727799958776	1.21038490184833e-09	2.89664571612391e-07
ENSG00000049768.8	ENSG00000049768	ENSG00000049768_009	chrX	dexseq_prepare_annotation2.py	exon	49112176	49112263	.	-	.	ENST00000557224+ENST00000518685+ENST00000376197+ENST00000376199+ENST00000376207+ENST00000455775__exon_number_009__gene_id_ENSG00000049768	FOXP3	ENSG00000049768.8	2.27784751599445	7.45653131514217	1.25100098754073e-09	2.98832283868815e-07
ENSG00000170921.42	ENSG00000170921	ENSG00000170921_043	chr17	dexseq_prepare_annotation2.py	exon	61499718	61501499	.	+	.	ENST00000583356+ENST00000424789__exon_number_043__gene_id_ENSG00000170921	TANC2	ENSG00000170921.42	-1.08353899234692	-6.94995642860297	1.26312898675772e-09	3.01173683085676e-07
ENSG00000081320.10	ENSG00000081320	ENSG00000081320_011	chr2	dexseq_prepare_annotation2.py	exon	197027986	197028087	.	-	.	ENST00000420683+ENST00000263955+ENST00000409228__exon_number_011__gene_id_ENSG00000081320	STK17B	ENSG00000081320.10	1.25981164627796	7.33065093912842	1.27614514055391e-09	3.03717851741756e-07
ENSG00000104490.52	ENSG00000104490	ENSG00000104490_053	chr8	dexseq_prepare_annotation2.py	exon	102962486	102962588	.	-	.	ENST00000518727__exon_number_053__gene_id_ENSG00000104490	NCALD	ENSG00000104490.52	-1.2859975877822	-6.36007179022506	1.28586934984266e-09	3.05470650869961e-07
ENSG00000140443.40	ENSG00000140443	ENSG00000140443_041	chr15	dexseq_prepare_annotation2.py	exon	99467754	99467828	.	+	.	ENST00000558762+ENST00000560343+ENST00000268035__exon_number_041__gene_id_ENSG00000140443	IGF1R	ENSG00000140443.40	-1.82883420862543	-6.45284870467444	1.290366064626e-09	3.05977462247489e-07
ENSG00000123329.70	ENSG00000123329	ENSG00000123329_071	chr12	dexseq_prepare_annotation2.py	exon	57873572	57873629	.	-	.	ENST00000552249+ENST00000393791+ENST00000552420+ENST00000356411__exon_number_071__gene_id_ENSG00000123329	ARHGAP9	ENSG00000123329.70	1.21272529519894	6.55173060522219	1.32808584408873e-09	3.14346022365937e-07
ENSG00000134376.11	ENSG00000134376	ENSG00000134376_012	chr1	dexseq_prepare_annotation2.py	exon	197325961	197326143	.	+	.	ENST00000535699+ENST00000484075+ENST00000538660+ENST00000367399+ENST00000367400+ENST00000543483+ENST00000475659__exon_number_012__gene_id_ENSG00000134376	CRB1	ENSG00000134376.11	-0.858842540283435	-6.5834070237099	1.3540930001396e-09	3.19916826146121e-07
ENSG00000119383.8	ENSG00000119383	ENSG00000119383_009	chr9	dexseq_prepare_annotation2.py	exon	131873693	131873713	.	+	.	ENST00000393370+ENST00000348141+ENST00000337738+ENST00000347048+ENST00000355007+ENST00000445241+ENST00000452489+ENST00000357197__exon_number_009__gene_id_ENSG00000119383	PPP2R4	ENSG00000119383.8	-0.994008652880433	-6.6024073005526	1.35938934323745e-09	3.20583129815944e-07
ENSG00000144426.ENSG00000204196.50	ENSG00000144426+ENSG00000204196	ENSG00000144426+ENSG00000204196_051	chr2	dexseq_prepare_annotation2.py	exon	204034470	204034574	.	+	.	ENST00000449802+ENST00000414576__exon_number_051__gene_id_ENSG00000144426+ENSG00000204196		ENSG00000144426.ENSG00000204196.50	-1.30670186807388	-6.46213890825264	1.3760296435635e-09	3.23917378094849e-07
ENSG00000147996.3	ENSG00000147996	ENSG00000147996_004	chr9	dexseq_prepare_annotation2.py	exon	70432186	70432368	.	-	.	ENST00000485088+ENST00000382405+ENST00000480229+ENST00000461932__exon_number_004__gene_id_ENSG00000147996	CBWD5	ENSG00000147996.3	1.04358514332409	6.6653938153052	1.40210634336999e-09	3.29456820827792e-07
ENSG00000167524.ENSG00000258472.ENSG00000076382.92	ENSG00000167524+ENSG00000258472+ENSG00000076382	ENSG00000167524+ENSG00000258472+ENSG00000076382_093	chr17	dexseq_prepare_annotation2.py	exon	26940458	26940627	.	-	.	ENST00000584196+ENST00000526073+ENST00000461399+ENST00000534850+ENST00000469832+ENST00000581199+ENST00000481916+ENST00000527863+ENST00000577790+ENST00000530121+ENST00000531839+ENST00000525510+ENST00000527918+ENST00000301037__exon_number_093__gene_id_ENSG00000167524+ENSG00000258472+ENSG00000076382		ENSG00000167524.ENSG00000258472.ENSG00000076382.92	-1.59045151793741	-9.20317993588978	1.45894119036095e-09	3.41655902443163e-07
ENSG00000023228.ENSG00000237580.30	ENSG00000023228+ENSG00000237580	ENSG00000023228+ENSG00000237580_031	chr2	dexseq_prepare_annotation2.py	exon	207023808	207023819	.	-	.	ENST00000454195__exon_number_031__gene_id_ENSG00000023228+ENSG00000237580		ENSG00000023228.ENSG00000237580.30	-0.875875812868114	-6.82204358542084	1.45930110489742e-09	3.41655902443163e-07
ENSG00000013441.8	ENSG00000013441	ENSG00000013441_009	chr2	dexseq_prepare_annotation2.py	exon	201717970	201718054	.	-	.	ENST00000409769+ENST00000321356+ENST00000473565+ENST00000409403+ENST00000461326+ENST00000461981+ENST00000434813+ENST00000472679+ENST00000432425+ENST00000464454__exon_number_009__gene_id_ENSG00000013441	CLK1	ENSG00000013441.8	1.43034750729855	6.71163406785301	1.47365034040349e-09	3.44392616556028e-07
ENSG00000142178.10	ENSG00000142178	ENSG00000142178_011	chr21	dexseq_prepare_annotation2.py	exon	44841518	44841679	.	-	.	ENST00000478426+ENST00000270162__exon_number_011__gene_id_ENSG00000142178	SIK1	ENSG00000142178.10	-1.79516021083732	-7.19151864134284	1.47733876966295e-09	3.4463252343831e-07
ENSG00000013441.11	ENSG00000013441	ENSG00000013441_012	chr2	dexseq_prepare_annotation2.py	exon	201718717	201718718	.	-	.	ENST00000472679+ENST00000461326+ENST00000464454__exon_number_012__gene_id_ENSG00000013441	CLK1	ENSG00000013441.11	1.63847219241067	6.70995450422242	1.4851341060023e-09	3.4548426216032e-07
ENSG00000013441.12	ENSG00000013441	ENSG00000013441_013	chr2	dexseq_prepare_annotation2.py	exon	201718719	201718736	.	-	.	ENST00000461326+ENST00000464454__exon_number_013__gene_id_ENSG00000013441	CLK1	ENSG00000013441.12	1.41207955033605	6.70978080015994	1.486326824927e-09	3.4548426216032e-07
ENSG00000118308.67	ENSG00000118308	ENSG00000118308_068	chr12	dexseq_prepare_annotation2.py	exon	25261170	25261182	.	+	.	ENST00000547044+ENST00000549437+ENST00000536173+ENST00000361433__exon_number_068__gene_id_ENSG00000118308	LRMP	ENSG00000118308.67	2.09330029121902	6.37182627525578	1.55968964759005e-09	3.61887130239217e-07
ENSG00000148985.ENSG00000250404.62	ENSG00000148985+ENSG00000250404	ENSG00000148985+ENSG00000250404_063	chr11	dexseq_prepare_annotation2.py	exon	3845963	3845965	.	+	.	ENST00000465237+ENST00000528526+ENST00000485602__exon_number_063__gene_id_ENSG00000148985+ENSG00000250404		ENSG00000148985.ENSG00000250404.62	-1.00283739487916	-6.23230713769568	1.59436738500312e-09	3.6927145856235e-07
ENSG00000129757.9	ENSG00000129757	ENSG00000129757_010	chr11	dexseq_prepare_annotation2.py	exon	2905932	2906431	.	-	.	ENST00000430149+ENST00000313407+ENST00000414822+ENST00000440480__exon_number_010__gene_id_ENSG00000129757	CDKN1C	ENSG00000129757.9	1.82081641938218	7.52508126693299	1.6264501495577e-09	3.76029465827207e-07
ENSG00000214401.1	ENSG00000214401	ENSG00000214401_002	chr17	dexseq_prepare_annotation2.py	exon	44270998	44271104	.	+	.	ENST00000398275+ENST00000572973__exon_number_002__gene_id_ENSG00000214401	KANSL1-AS1	ENSG00000214401.1	-3.64931304828552	-8.20473244281398	1.64696589595811e-09	3.80093894027979e-07
ENSG00000065371.7	ENSG00000065371	ENSG00000065371_008	chr3	dexseq_prepare_annotation2.py	exon	123695711	123695711	.	-	.	ENST00000405845+ENST00000467907+ENST00000460743+ENST00000184183+ENST00000487124__exon_number_008__gene_id_ENSG00000065371	ROPN1	ENSG00000065371.7	2.38459974934023	7.51221069322784	1.69925592719885e-09	3.91463816538141e-07
ENSG00000162878.27	ENSG00000162878	ENSG00000162878_028	chr2	dexseq_prepare_annotation2.py	exon	42285327	42285609	.	+	.	ENST00000490302+ENST00000294964__exon_number_028__gene_id_ENSG00000162878	PKDCC	ENSG00000162878.27	-1.0714552084622	-6.67946951256406	1.70965919528578e-09	3.93160881018916e-07
ENSG00000085276.51	ENSG00000085276	ENSG00000085276_052	chr3	dexseq_prepare_annotation2.py	exon	169283757	169283828	.	-	.	ENST00000486748__exon_number_052__gene_id_ENSG00000085276	MECOM	ENSG00000085276.51	-1.87251380014307	-6.99239391539419	1.74498196939892e-09	4.00572368046237e-07
ENSG00000163491.6	ENSG00000163491	ENSG00000163491_007	chr3	dexseq_prepare_annotation2.py	exon	27161251	27161359	.	-	.	ENST00000429845+ENST00000383771+ENST00000383770+ENST00000295720__exon_number_007__gene_id_ENSG00000163491	NEK10	ENSG00000163491.6	0.843064697834556	6.38278688399335	1.76622046899115e-09	4.04730201982805e-07
ENSG00000156261.5	ENSG00000156261	ENSG00000156261_006	chr21	dexseq_prepare_annotation2.py	exon	30433574	30433697	.	-	.	ENST00000432178+ENST00000470450+ENST00000286788+ENST00000542732+ENST00000540844+ENST00000496121__exon_number_006__gene_id_ENSG00000156261	CCT8	ENSG00000156261.5	1.40197052204616	7.23911427542232	1.7933042199654e-09	4.1021041936205e-07
ENSG00000161010.ENSG00000197226.5	ENSG00000161010+ENSG00000197226	ENSG00000161010+ENSG00000197226_006	chr5	dexseq_prepare_annotation2.py	exon	179264266	179264273	.	-	.	ENST00000376931__exon_number_006__gene_id_ENSG00000161010+ENSG00000197226		ENSG00000161010.ENSG00000197226.5	-1.85822706386152	-6.2968485079986	1.81151494008679e-09	4.13645219211705e-07
ENSG00000213221.ENSG00000187796.9	ENSG00000213221+ENSG00000187796	ENSG00000213221+ENSG00000187796_010	chr9	dexseq_prepare_annotation2.py	exon	139258409	139258614	.	-	.	ENST00000481053+ENST00000460290+ENST00000371732+ENST00000371734+ENST00000485975__exon_number_010__gene_id_ENSG00000213221+ENSG00000187796		ENSG00000213221.ENSG00000187796.9	1.87913673324893	7.66144513363	1.84279672873674e-09	4.20047345897087e-07
ENSG00000013441.20	ENSG00000013441	ENSG00000013441_021	chr2	dexseq_prepare_annotation2.py	exon	201722441	201722607	.	-	.	ENST00000409769+ENST00000321356+ENST00000473565+ENST00000409403+ENST00000461981+ENST00000434813+ENST00000432425__exon_number_021__gene_id_ENSG00000013441	CLK1	ENSG00000013441.20	-2.12606973893479	-6.65642463813523	1.90139695645238e-09	4.32642994643039e-07
ENSG00000142178.11	ENSG00000142178	ENSG00000142178_012	chr21	dexseq_prepare_annotation2.py	exon	44841680	44841853	.	-	.	ENST00000478426__exon_number_012__gene_id_ENSG00000142178	SIK1	ENSG00000142178.11	-1.26432544041605	-7.11989342387788	1.94640970394532e-09	4.42108183104913e-07
ENSG00000105186.45	ENSG00000105186	ENSG00000105186_046	chr19	dexseq_prepare_annotation2.py	exon	33166692	33167503	.	-	.	ENST00000590519__exon_number_046__gene_id_ENSG00000105186	ANKRD27	ENSG00000105186.45	1.71597479286253	6.96284888690554	1.96829048137772e-09	4.46295216504331e-07
ENSG00000103245.33	ENSG00000103245	ENSG00000103245_034	chr16	dexseq_prepare_annotation2.py	exon	786371	786398	.	-	.	ENST00000567403+ENST00000568545+ENST00000570066+ENST00000540986+ENST00000565065+ENST00000251588+ENST00000570289+ENST00000566614+ENST00000563534+ENST00000562421__exon_number_034__gene_id_ENSG00000103245	NARFL	ENSG00000103245.33	1.59509744670986	6.37155916118197	2.07567041142924e-09	4.69820014279272e-07
ENSG00000104904.24	ENSG00000104904	ENSG00000104904_025	chr19	dexseq_prepare_annotation2.py	exon	2272734	2272776	.	+	.	ENST00000602676+ENST00000589739+ENST00000590943+ENST00000588673+ENST00000581150+ENST00000593012+ENST00000586054+ENST00000582888+ENST00000592727+ENST00000583542+ENST00000589361+ENST00000322297__exon_number_025__gene_id_ENSG00000104904	OAZ1	ENSG00000104904.24	1.5695157789112	6.78414727837458	2.08641230721756e-09	4.71427227601148e-07
ENSG00000175455.6	ENSG00000175455	ENSG00000175455_007	chr3	dexseq_prepare_annotation2.py	exon	123633166	123633468	.	-	.	ENST00000433542+ENST00000488653+ENST00000485727+ENST00000489746+ENST00000409657+ENST00000495381+ENST00000310351__exon_number_007__gene_id_ENSG00000175455	CCDC14	ENSG00000175455.6	-0.994985899842347	-6.29918574642128	2.11975604520588e-09	4.78126855701752e-07
ENSG00000268465.ENSG00000269751.ENSG00000182324.ENSG00000105447.ENSG00000105443.16	ENSG00000268465+ENSG00000269751+ENSG00000182324+ENSG00000105447+ENSG00000105443	ENSG00000268465+ENSG00000269751+ENSG00000182324+ENSG00000105447+ENSG00000105443_017	chr19	dexseq_prepare_annotation2.py	exon	48964927	48965695	.	+	.	ENST00000342291+ENST00000391884__exon_number_017__gene_id_ENSG00000268465+ENSG00000269751+ENSG00000182324+ENSG00000105447+ENSG00000105443		ENSG00000268465.ENSG00000269751.ENSG00000182324.ENSG00000105447.ENSG00000105443.16	0.9059465247242	6.57385323086309	2.16006442383539e-09	4.86371375572118e-07
ENSG00000049759.91	ENSG00000049759	ENSG00000049759_092	chr18	dexseq_prepare_annotation2.py	exon	56063813	56063936	.	+	.	ENST00000456986+ENST00000456173+ENST00000590506+ENST00000256832+ENST00000357895+ENST00000589054+ENST00000400345+ENST00000382850__exon_number_092__gene_id_ENSG00000049759	NEDD4L	ENSG00000049759.91	-1.08605119134747	-6.42275664659489	2.17427327977707e-09	4.88720766549891e-07
ENSG00000227232.3	ENSG00000227232	ENSG00000227232_004	chr1	dexseq_prepare_annotation2.py	exon	14502	14502	.	-	.	ENST00000538476+ENST00000541675+ENST00000438504+ENST00000423562__exon_number_004__gene_id_ENSG00000227232	WASH7P	ENSG00000227232.3	-0.772168848590701	-6.62622830462576	2.18516992100657e-09	4.89910038359093e-07
ENSG00000065357.127	ENSG00000065357	ENSG00000065357_128	chr12	dexseq_prepare_annotation2.py	exon	56347134	56347194	.	+	.	ENST00000402956+ENST00000552478+ENST00000549079+ENST00000548491+ENST00000394147+ENST00000550957+ENST00000551296+ENST00000331886+ENST00000551739+ENST00000551156__exon_number_128__gene_id_ENSG00000065357	DGKA	ENSG00000065357.127	3.82555594444684	6.82124366703381	2.18713217093965e-09	4.89910038359093e-07
ENSG00000090686.2	ENSG00000090686	ENSG00000090686_003	chr1	dexseq_prepare_annotation2.py	exon	22005396	22005691	.	-	.	ENST00000308271+ENST00000374732+ENST00000400301__exon_number_003__gene_id_ENSG00000090686	USP48	ENSG00000090686.2	-5.78869270679177	-6.39078529420736	2.23841745396139e-09	5.00531792339174e-07
ENSG00000254634.ENSG00000183336.ENSG00000261740.27	ENSG00000254634+ENSG00000183336+ENSG00000261740	ENSG00000254634+ENSG00000183336+ENSG00000261740_028	chr16	dexseq_prepare_annotation2.py	exon	29465054	29465336	.	-	.	ENST00000565417__exon_number_028__gene_id_ENSG00000254634+ENSG00000183336+ENSG00000261740		ENSG00000254634.ENSG00000183336.ENSG00000261740.27	-1.82053645604017	-7.00042212517588	2.25079208545413e-09	5.02431122937495e-07
ENSG00000104447.27	ENSG00000104447	ENSG00000104447_028	chr8	dexseq_prepare_annotation2.py	exon	116680930	116681130	.	-	.	ENST00000519674+ENST00000395715__exon_number_028__gene_id_ENSG00000104447	TRPS1	ENSG00000104447.27	2.03838259016361	6.55955319954065	2.31047862096664e-09	5.14866896827111e-07
ENSG00000104447.26	ENSG00000104447	ENSG00000104447_027	chr8	dexseq_prepare_annotation2.py	exon	116680772	116680929	.	-	.	ENST00000519674+ENST00000395715+ENST00000220888__exon_number_027__gene_id_ENSG00000104447	TRPS1	ENSG00000104447.26	1.99140341326039	6.55848121602803	2.32216250139402e-09	5.16581407311828e-07
ENSG00000059145.18	ENSG00000059145	ENSG00000059145_019	chr16	dexseq_prepare_annotation2.py	exon	1420234	1420358	.	-	.	ENST00000389221+ENST00000403703+ENST00000508903+ENST00000397464+ENST00000513783+ENST00000248104+ENST00000402641+ENST00000515195__exon_number_019__gene_id_ENSG00000059145	UNKL	ENSG00000059145.18	1.58190402936232	6.4916570747981	2.32739562064449e-09	5.16857480282749e-07
ENSG00000156261.4	ENSG00000156261	ENSG00000156261_005	chr21	dexseq_prepare_annotation2.py	exon	30432862	30432981	.	-	.	ENST00000432178+ENST00000470450+ENST00000286788+ENST00000542732+ENST00000540844+ENST00000496121__exon_number_005__gene_id_ENSG00000156261	CCT8	ENSG00000156261.4	1.32178222821531	7.16449714239659	2.36664151310177e-09	5.24673076543297e-07
ENSG00000175455	ENSG00000175455	ENSG00000175455_001	chr3	dexseq_prepare_annotation2.py	exon	123616152	123616357	.	-	.	ENST00000463996__exon_number_001__gene_id_ENSG00000175455	CCDC14	ENSG00000175455	-1.48127164056959	-6.27802655062876	2.37165648752803e-09	5.24886094769666e-07
ENSG00000141140.65	ENSG00000141140	ENSG00000141140_066	chr17	dexseq_prepare_annotation2.py	exon	34883382	34883484	.	-	.	ENST00000268852+ENST00000431794+ENST00000589404+ENST00000586908+ENST00000591794+ENST00000585719+ENST00000586007__exon_number_066__gene_id_ENSG00000141140	MYO19	ENSG00000141140.65	1.0035076470402	6.2644119395868	2.37601924691962e-09	5.24954286516524e-07
ENSG00000104490.65	ENSG00000104490	ENSG00000104490_066	chr8	dexseq_prepare_annotation2.py	exon	103136493	103136548	.	-	.	ENST00000521964+ENST00000518166+ENST00000311028+ENST00000521599__exon_number_066__gene_id_ENSG00000104490	NCALD	ENSG00000104490.65	-1.89568636463801	-6.24145639645125	2.44161523326385e-09	5.38527979984106e-07
ENSG00000118557.23	ENSG00000118557	ENSG00000118557_024	chr16	dexseq_prepare_annotation2.py	exon	72173188	72173298	.	-	.	ENST00000237353+ENST00000355636+ENST00000379073+ENST00000537392+ENST00000537465__exon_number_024__gene_id_ENSG00000118557	PMFBP1	ENSG00000118557.23	1.90897792817937	6.42649312213688	2.47367965395578e-09	5.44672287070841e-07
ENSG00000188897.65	ENSG00000188897	ENSG00000188897_066	chr16	dexseq_prepare_annotation2.py	exon	11571677	11571861	.	-	.	ENST00000344649+ENST00000598234+ENST00000595170__exon_number_066__gene_id_ENSG00000188897	CTD-3088G3.8	ENSG00000188897.65	-1.0199580563393	-6.59243542546068	2.55263466552972e-09	5.61102903473909e-07
ENSG00000005844.18	ENSG00000005844	ENSG00000005844_019	chr16	dexseq_prepare_annotation2.py	exon	30490412	30490495	.	+	.	ENST00000562857+ENST00000565864+ENST00000454514+ENST00000356798+ENST00000569725__exon_number_019__gene_id_ENSG00000005844	ITGAL	ENSG00000005844.18	-1.63362523996016	-7.25366665903165	2.58077523831208e-09	5.65687094554149e-07
ENSG00000148655.11	ENSG00000148655	ENSG00000148655_012	chr10	dexseq_prepare_annotation2.py	exon	78106188	78106311	.	+	.	ENST00000488655__exon_number_012__gene_id_ENSG00000148655	C10orf11	ENSG00000148655.11	1.69061268039137	6.69284741817159	2.5822281059821e-09	5.65687094554149e-07
ENSG00000013441.26	ENSG00000013441	ENSG00000013441_027	chr2	dexseq_prepare_annotation2.py	exon	201724939	201725687	.	-	.	ENST00000473565+ENST00000461981__exon_number_027__gene_id_ENSG00000013441	CLK1	ENSG00000013441.26	-1.9480467476326	-6.58456263275555	2.6466654698962e-09	5.78823949978818e-07
ENSG00000174844.33	ENSG00000174844	ENSG00000174844_034	chr3	dexseq_prepare_annotation2.py	exon	57407434	57407456	.	-	.	ENST00000351747__exon_number_034__gene_id_ENSG00000174844	DNAH12	ENSG00000174844.33	2.91705989345897	6.30443175713172	2.65387905603346e-09	5.79422801660458e-07
ENSG00000124721.24	ENSG00000124721	ENSG00000124721_025	chr6	dexseq_prepare_annotation2.py	exon	38759331	38759450	.	+	.	ENST00000449981+ENST00000441566+ENST00000327475+ENST00000359357__exon_number_025__gene_id_ENSG00000124721	DNAH8	ENSG00000124721.24	1.50040770948139	6.44886034912094	2.86201523531399e-09	6.23813320734178e-07
ENSG00000175455.1	ENSG00000175455	ENSG00000175455_002	chr3	dexseq_prepare_annotation2.py	exon	123616358	123616460	.	-	.	ENST00000479903+ENST00000463996__exon_number_002__gene_id_ENSG00000175455	CCDC14	ENSG00000175455.1	-0.952418709599475	-6.23813371593578	2.9290252943262e-09	6.37346058582207e-07
ENSG00000266967.ENSG00000267060.ENSG00000108825.20	ENSG00000266967+ENSG00000267060+ENSG00000108825	ENSG00000266967+ENSG00000267060+ENSG00000108825_021	chr17	dexseq_prepare_annotation2.py	exon	41107385	41107455	.	-	.	ENST00000483535__exon_number_021__gene_id_ENSG00000266967+ENSG00000267060+ENSG00000108825		ENSG00000266967.ENSG00000267060.ENSG00000108825.20	-1.34444780179209	-6.26523111895315	2.97260288055207e-09	6.45743112323955e-07
ENSG00000013523.8	ENSG00000013523	ENSG00000013523_009	chr14	dexseq_prepare_annotation2.py	exon	77270718	77270758	.	-	.	ENST00000557179+ENST00000555079__exon_number_009__gene_id_ENSG00000013523	ANGEL1	ENSG00000013523.8	1.5390522705607	6.86107856537918	2.97878556174013e-09	6.46002289243709e-07
ENSG00000015676.29	ENSG00000015676	ENSG00000015676_030	chr7	dexseq_prepare_annotation2.py	exon	44530206	44530479	.	-	.	ENST00000355451__exon_number_030__gene_id_ENSG00000015676	NUDCD3	ENSG00000015676.29	-2.0974350723045	-6.62007314155297	3.01902324731321e-09	6.53633678644885e-07
ENSG00000164307.23	ENSG00000164307	ENSG00000164307_024	chr5	dexseq_prepare_annotation2.py	exon	96129217	96129374	.	-	.	ENST00000503311__exon_number_024__gene_id_ENSG00000164307	ERAP1	ENSG00000164307.23	-1.10214200037046	-6.45572573422375	3.04770089883493e-09	6.58740960554521e-07
ENSG00000134107	ENSG00000134107	ENSG00000134107_001	chr3	dexseq_prepare_annotation2.py	exon	5020801	5021121	.	+	.	ENST00000256495__exon_number_001__gene_id_ENSG00000134107	BHLHE40	ENSG00000134107	-5.14166243415906	-7.98177068886629	3.05396260321137e-09	6.58994230396293e-07
ENSG00000114439.21	ENSG00000114439	ENSG00000114439_022	chr3	dexseq_prepare_annotation2.py	exon	107364780	107364780	.	+	.	ENST00000425868+ENST00000413213+ENST00000406780+ENST00000449271__exon_number_022__gene_id_ENSG00000114439	BBX	ENSG00000114439.21	2.34823167501097	6.19113815845324	3.10701637234488e-09	6.69326804871033e-07
ENSG00000124721	ENSG00000124721	ENSG00000124721_001	chr6	dexseq_prepare_annotation2.py	exon	38683117	38683191	.	+	.	ENST00000449981__exon_number_001__gene_id_ENSG00000124721	DNAH8	ENSG00000124721	-1.10148122569239	-6.42990366438486	3.13595319839e-09	6.74438306637132e-07
ENSG00000168066.6	ENSG00000168066	ENSG00000168066_007	chr11	dexseq_prepare_annotation2.py	exon	64533423	64533492	.	-	.	ENST00000334944+ENST00000433274+ENST00000377390+ENST00000413725__exon_number_007__gene_id_ENSG00000168066	SF1	ENSG00000168066.6	2.50297597176446	7.32978548478204	3.16437275626935e-09	6.7942179229551e-07
ENSG00000163491.61	ENSG00000163491	ENSG00000163491_062	chr3	dexseq_prepare_annotation2.py	exon	27410716	27410883	.	-	.	ENST00000429845+ENST00000341435+ENST00000435750__exon_number_062__gene_id_ENSG00000163491	NEK10	ENSG00000163491.61	-0.829712714061323	-6.26603030777645	3.23668895520945e-09	6.93798210316171e-07
ENSG00000205517.ENSG00000187266.35	ENSG00000205517+ENSG00000187266	ENSG00000205517+ENSG00000187266_036	chr19	dexseq_prepare_annotation2.py	exon	11508274	11508445	.	-	.	ENST00000566919__exon_number_036__gene_id_ENSG00000205517+ENSG00000187266		ENSG00000205517.ENSG00000187266.35	1.15100609353055	6.36813615888091	3.29905614328860e-09	7.05998014663759e-07
ENSG00000124721.23	ENSG00000124721	ENSG00000124721_024	chr6	dexseq_prepare_annotation2.py	exon	38758065	38758181	.	+	.	ENST00000449981+ENST00000441566+ENST00000327475+ENST00000359357__exon_number_024__gene_id_ENSG00000124721	DNAH8	ENSG00000124721.23	1.80900439585895	6.41116865337516	3.43205635750937e-09	7.33248080209139e-07
ENSG00000137478.36	ENSG00000137478	ENSG00000137478_037	chr11	dexseq_prepare_annotation2.py	exon	72852959	72853091	.	-	.	ENST00000409314+ENST00000311172+ENST00000409418__exon_number_037__gene_id_ENSG00000137478	FCHSD2	ENSG00000137478.36	1.10659061651501	6.4482684890379	3.49570984627205e-09	7.45617057325935e-07
ENSG00000013441.24	ENSG00000013441	ENSG00000013441_025	chr2	dexseq_prepare_annotation2.py	exon	201724470	201724847	.	-	.	ENST00000473565+ENST00000461981__exon_number_025__gene_id_ENSG00000013441	CLK1	ENSG00000013441.24	-2.04572585860705	-6.51398426355018	3.65817939412606e-09	7.78987641706415e-07
ENSG00000064652.6	ENSG00000064652	ENSG00000064652_007	chr5	dexseq_prepare_annotation2.py	exon	122181358	122181388	.	+	.	ENST00000261369+ENST00000506996+ENST00000395451+ENST00000511545+ENST00000513881__exon_number_007__gene_id_ENSG00000064652	SNX24	ENSG00000064652.6	-1.14881730077333	-6.87135001160857	3.75408236884587e-09	7.98096952864491e-07
ENSG00000140859.18	ENSG00000140859	ENSG00000140859_019	chr16	dexseq_prepare_annotation2.py	exon	57794954	57795083	.	-	.	ENST00000539578+ENST00000562903+ENST00000565270+ENST00000379655+ENST00000564136+ENST00000541240+ENST00000421376+ENST00000465878+ENST00000540079+ENST00000543930+ENST00000445690__exon_number_019__gene_id_ENSG00000140859	KIFC3	ENSG00000140859.18	1.3470135356965	6.20089104602738	3.83530368298409e-09	8.1332701260092e-07
ENSG00000106263.43	ENSG00000106263	ENSG00000106263_044	chr7	dexseq_prepare_annotation2.py	exon	2420376	2420378	.	+	.	ENST00000397011+ENST00000360876__exon_number_044__gene_id_ENSG00000106263	EIF3B	ENSG00000106263.43	1.28764583805994	6.36983132246654	3.83828535335724e-09	8.1332701260092e-07
ENSG00000173706.22	ENSG00000173706	ENSG00000173706_023	chr3	dexseq_prepare_annotation2.py	exon	124733557	124733856	.	-	.	ENST00000477536__exon_number_023__gene_id_ENSG00000173706	HEG1	ENSG00000173706.22	-1.45037244451139	-6.64116254345856	3.87518692605318e-09	8.19804659013243e-07
ENSG00000099250.2	ENSG00000099250	ENSG00000099250_003	chr10	dexseq_prepare_annotation2.py	exon	33468825	33469003	.	-	.	ENST00000265371+ENST00000374867+ENST00000374875+ENST00000413802__exon_number_003__gene_id_ENSG00000099250	NRP1	ENSG00000099250.2	-1.5754912060524	-6.34177023233662	4.05479656574227e-09	8.55149588580703e-07
ENSG00000113163.19	ENSG00000113163	ENSG00000113163_020	chr5	dexseq_prepare_annotation2.py	exon	74696030	74696046	.	-	.	ENST00000261415+ENST00000380494+ENST00000357457+ENST00000405807__exon_number_020__gene_id_ENSG00000113163	COL4A3BP	ENSG00000113163.19	-2.19814958811242	-6.49144880198531	4.05547113144784e-09	8.55149588580703e-07
ENSG00000175766.6	ENSG00000175766	ENSG00000175766_007	chr5	dexseq_prepare_annotation2.py	exon	176069711	176069738	.	+	.	ENST00000510660+ENST00000515458+ENST00000510473+ENST00000504597+ENST00000318682__exon_number_007__gene_id_ENSG00000175766	EIF4E1B	ENSG00000175766.6	0.86387431421041	6.62339435837153	4.18422701122743e-09	8.80864831127829e-07
ENSG00000259529.ENSG00000092098.ENSG00000213928.83	ENSG00000259529+ENSG00000092098+ENSG00000213928	ENSG00000259529+ENSG00000092098+ENSG00000213928_084	chr14	dexseq_prepare_annotation2.py	exon	24630486	24630498	.	+	.	ENST00000561342+ENST00000558468+ENST00000557894+ENST00000396864__exon_number_084__gene_id_ENSG00000259529+ENSG00000092098+ENSG00000213928		ENSG00000259529.ENSG00000092098.ENSG00000213928.83	-1.20585270825134	-6.77030425415041	4.30790329812326e-09	9.05428961051977e-07
ENSG00000167612.24	ENSG00000167612	ENSG00000167612_025	chr12	dexseq_prepare_annotation2.py	exon	52285223	52285438	.	+	.	ENST00000550652+ENST00000340970+ENST00000548526+ENST00000301190__exon_number_025__gene_id_ENSG00000167612	ANKRD33	ENSG00000167612.24	1.02783228859365	6.8306443053072	4.41055061162535e-09	9.25500790416749e-07
ENSG00000104447.31	ENSG00000104447	ENSG00000104447_032	chr8	dexseq_prepare_annotation2.py	exon	116821859	116821899	.	-	.	ENST00000422939__exon_number_032__gene_id_ENSG00000104447	TRPS1	ENSG00000104447.31	2.09426023273997	6.41867950978401	4.47146041939477e-09	9.36763722490358e-07
ENSG00000104490.4	ENSG00000104490	ENSG00000104490_005	chr8	dexseq_prepare_annotation2.py	exon	102700692	102700705	.	-	.	ENST00000311028+ENST00000220931+ENST00000522951+ENST00000521599+ENST00000395923+ENST00000519508__exon_number_005__gene_id_ENSG00000104490	NCALD	ENSG00000104490.4	1.63469341379484	6.12746304081418	4.48906298921538e-09	9.37866862834283e-07
ENSG00000104447.28	ENSG00000104447	ENSG00000104447_029	chr8	dexseq_prepare_annotation2.py	exon	116681131	116681228	.	-	.	ENST00000395715__exon_number_029__gene_id_ENSG00000104447	TRPS1	ENSG00000104447.28	1.93430054009084	6.41773516298594	4.49121383299031e-09	9.37866862834283e-07
ENSG00000124721.22	ENSG00000124721	ENSG00000124721_023	chr6	dexseq_prepare_annotation2.py	exon	38757579	38757659	.	+	.	ENST00000449981+ENST00000441566+ENST00000327475+ENST00000359357__exon_number_023__gene_id_ENSG00000124721	DNAH8	ENSG00000124721.22	1.58187897651307	6.3535049377128	4.52744674294665e-09	9.43910676021421e-07
ENSG00000150093.6	ENSG00000150093	ENSG00000150093_007	chr10	dexseq_prepare_annotation2.py	exon	33195991	33196071	.	-	.	ENST00000488427+ENST00000423113__exon_number_007__gene_id_ENSG00000150093	ITGB1	ENSG00000150093.6	-1.71679295141531	-6.64839360810739	4.55757560268564e-09	9.48664490803392e-07
ENSG00000124721.25	ENSG00000124721	ENSG00000124721_026	chr6	dexseq_prepare_annotation2.py	exon	38770955	38771087	.	+	.	ENST00000449981+ENST00000441566+ENST00000327475+ENST00000359357__exon_number_026__gene_id_ENSG00000124721	DNAH8	ENSG00000124721.25	1.38571455604648	6.35074519952555	4.5877427006847e-09	9.53410991103769e-07
ENSG00000159674.27	ENSG00000159674	ENSG00000159674_028	chr4	dexseq_prepare_annotation2.py	exon	1166634	1166661	.	-	.	ENST00000290902__exon_number_028__gene_id_ENSG00000159674	SPON2	ENSG00000159674.27	-1.19358179910897	-6.38876638779899	4.62910741062514e-09	9.60465603291086e-07
ENSG00000091536.68	ENSG00000091536	ENSG00000091536_069	chr17	dexseq_prepare_annotation2.py	exon	18061626	18061651	.	+	.	ENST00000557655+ENST00000556535+ENST00000557190__exon_number_069__gene_id_ENSG00000091536	MYO15A	ENSG00000091536.68	-2.95845557218166	-6.06465460779176	4.78091420054776e-09	9.9037593847187e-07
ENSG00000122497	ENSG00000122497	ENSG00000122497_001	chr1	dexseq_prepare_annotation2.py	exon	148003642	148003659	.	-	.	ENST00000310701__exon_number_001__gene_id_ENSG00000122497	NBPF14	ENSG00000122497	-1.82455254677708	-8.15216113852201	4.97154555277199e-09	1.02821666693136e-06
ENSG00000232749.ENSG00000228430.1	ENSG00000232749+ENSG00000228430	ENSG00000232749+ENSG00000228430_002	chr9	dexseq_prepare_annotation2.py	exon	84888322	84888373	.	+	.	ENST00000457558+ENST00000585998__exon_number_002__gene_id_ENSG00000232749+ENSG00000228430		ENSG00000232749.ENSG00000228430.1	1.2477509060856	7.80674534498379	4.97946899023683e-09	1.02821666693136e-06
ENSG00000164307.16	ENSG00000164307	ENSG00000164307_017	chr5	dexseq_prepare_annotation2.py	exon	96124234	96124388	.	-	.	ENST00000296754+ENST00000443439+ENST00000507859__exon_number_017__gene_id_ENSG00000164307	ERAP1	ENSG00000164307.16	1.20979556973878	6.34899676137985	5.06734657833036e-09	1.04469643550387e-06
ENSG00000160505	ENSG00000160505	ENSG00000160505_001	chr19	dexseq_prepare_annotation2.py	exon	56347944	56348260	.	+	.	ENST00000301295+ENST00000346986__exon_number_001__gene_id_ENSG00000160505	NLRP4	ENSG00000160505	1.54338147159677	8.13889315968374	5.14149251922291e-09	1.05829735526835e-06
ENSG00000113163.6	ENSG00000113163	ENSG00000113163_007	chr5	dexseq_prepare_annotation2.py	exon	74669788	74669982	.	-	.	ENST00000508692+ENST00000380494+ENST00000405807__exon_number_007__gene_id_ENSG00000113163	COL4A3BP	ENSG00000113163.6	-2.67611259211489	-6.43645078891878	5.21312370995153e-09	1.07133829639274e-06
ENSG00000263006.4	ENSG00000263006	ENSG00000263006_005	chr18	dexseq_prepare_annotation2.py	exon	118297	118327	.	+	.	ENST00000573767+ENST00000608049+ENST00000576266__exon_number_005__gene_id_ENSG00000263006	ROCK1P1	ENSG00000263006.4	2.91791846775115	7.78822205321186	5.24498018041120e-09	1.07617683670022e-06
ENSG00000204764.15	ENSG00000204764	ENSG00000204764_016	chr5	dexseq_prepare_annotation2.py	exon	170337973	170338031	.	+	.	ENST00000519256+ENST00000389118+ENST00000519130+ENST00000519949+ENST00000522533+ENST00000520864+ENST00000522066+ENST00000523189+ENST00000443155__exon_number_016__gene_id_ENSG00000204764	RANBP17	ENSG00000204764.15	-1.31959531305821	-6.22540831563976	5.80899530628006e-09	1.19001680744316e-06
ENSG00000141140.62	ENSG00000141140	ENSG00000141140_063	chr17	dexseq_prepare_annotation2.py	exon	34871718	34871760	.	-	.	ENST00000544606+ENST00000585719+ENST00000431794+ENST00000586908+ENST00000591794+ENST00000268852+ENST00000586007__exon_number_063__gene_id_ENSG00000141140	MYO19	ENSG00000141140.62	1.27704492085066	6.09410599003781	5.84726011372978e-09	1.1959632968793e-06
ENSG00000114735.26	ENSG00000114735	ENSG00000114735_027	chr3	dexseq_prepare_annotation2.py	exon	50618104	50618104	.	+	.	ENST00000443894+ENST00000448997+ENST00000232854+ENST00000482974+ENST00000434410__exon_number_027__gene_id_ENSG00000114735	HEMK1	ENSG00000114735.26	-3.656599934892	-6.29834738912368	5.89500794019461e-09	1.20382756785015e-06
ENSG00000113163.8	ENSG00000113163	ENSG00000113163_009	chr5	dexseq_prepare_annotation2.py	exon	74674857	74675161	.	-	.	ENST00000508809__exon_number_009__gene_id_ENSG00000113163	COL4A3BP	ENSG00000113163.8	-2.29335986856953	-6.40236560378888	6.08872967461337e-09	1.24142965507432e-06
ENSG00000129990.17	ENSG00000129990	ENSG00000129990_018	chr19	dexseq_prepare_annotation2.py	exon	55686655	55686707	.	-	.	ENST00000354308+ENST00000588305+ENST00000585461+ENST00000590851+ENST00000592956+ENST00000537500__exon_number_018__gene_id_ENSG00000129990	SYT5	ENSG00000129990.17	1.68104114961693	6.30862702438465	6.13621867448017e-09	1.24914501852979e-06
ENSG00000122490.38	ENSG00000122490	ENSG00000122490_039	chr18	dexseq_prepare_annotation2.py	exon	77711658	77711664	.	-	.	ENST00000397778__exon_number_039__gene_id_ENSG00000122490	PQLC1	ENSG00000122490.38	-1.29497524325738	-7.47895140136874	6.19694569926263e-09	1.25952678129283e-06
ENSG00000240731.ENSG00000127054.90	ENSG00000240731+ENSG00000127054	ENSG00000240731+ENSG00000127054_091	chr1	dexseq_prepare_annotation2.py	exon	1256474	1256476	.	-	.	ENST00000534345__exon_number_091__gene_id_ENSG00000240731+ENSG00000127054		ENSG00000240731.ENSG00000127054.90	-1.93867772288479	-6.36943366301102	6.28361891857661e-09	1.27514128744218e-06
ENSG00000148773.17	ENSG00000148773	ENSG00000148773_018	chr10	dexseq_prepare_annotation2.py	exon	129921145	129921260	.	-	.	ENST00000368653+ENST00000368654__exon_number_018__gene_id_ENSG00000148773	MKI67	ENSG00000148773.17	1.94301328198046	6.48616934152424	6.39676692904784e-09	1.296071070898e-06
ENSG00000257062.ENSG00000111700.ENSG00000134538.ENSG00000205754.ENSG00000257046.41	ENSG00000257062+ENSG00000111700+ENSG00000134538+ENSG00000205754+ENSG00000257046	ENSG00000257062+ENSG00000111700+ENSG00000134538+ENSG00000205754+ENSG00000257046_042	chr12	dexseq_prepare_annotation2.py	exon	21220253	21220284	.	+	.	ENST00000585342+ENST00000543498+ENST00000545916+ENST00000540229+ENST00000592513+ENST00000381541+ENST00000554957+ENST00000590779+ENST00000421593+ENST00000553473+ENST00000593147__exon_number_042__gene_id_ENSG00000257062+ENSG00000111700+ENSG00000134538+ENSG00000205754+ENSG00000257046		ENSG00000257062.ENSG00000111700.ENSG00000134538.ENSG00000205754.ENSG00000257046.41	1.06272345839377	6.169414433077	6.45236423537961e-09	1.30529312117906e-06
ENSG00000161010.ENSG00000197226.23	ENSG00000161010+ENSG00000197226	ENSG00000161010+ENSG00000197226_024	chr5	dexseq_prepare_annotation2.py	exon	179268907	179268907	.	-	.	ENST00000520995+ENST00000523084+ENST00000376931+ENST00000522663+ENST00000520150+ENST00000518235+ENST00000292586+ENST00000521675+ENST00000519208+ENST00000521299+ENST00000523737+ENST00000520698+ENST00000403396+ENST00000518219+ENST00000520900__exon_number_024__gene_id_ENSG00000161010+ENSG00000197226		ENSG00000161010.ENSG00000197226.23	-0.734435689438637	-6.05472226968462	6.59600341927466e-09	1.33195168871582e-06
ENSG00000085872.ENSG00000105085.ENSG00000269578.ENSG00000214046.ENSG00000127526.ENSG00000269058.ENSG00000141979.ENSG00000268790.30	ENSG00000085872+ENSG00000105085+ENSG00000269578+ENSG00000214046+ENSG00000127526+ENSG00000269058+ENSG00000141979+ENSG00000268790	ENSG00000085872+ENSG00000105085+ENSG00000269578+ENSG00000214046+ENSG00000127526+ENSG00000269058+ENSG00000141979+ENSG00000268790_031	chr19	dexseq_prepare_annotation2.py	exon	16636979	16637085	.	-	.	ENST00000544299__exon_number_031__gene_id_ENSG00000085872+ENSG00000105085+ENSG00000269578+ENSG00000214046+ENSG00000127526+ENSG00000269058+ENSG00000141979+ENSG00000268790		ENSG00000085872.ENSG00000105085.ENSG00000269578.ENSG00000214046.ENSG00000127526.ENSG00000269058.ENSG00000141979.ENSG00000268790.30	-1.54197490390064	-6.03543280978763	6.60708685333476e-09	1.33195168871582e-06
ENSG00000118898	ENSG00000118898	ENSG00000118898_001	chr16	dexseq_prepare_annotation2.py	exon	4932508	4932823	.	-	.	ENST00000345988__exon_number_001__gene_id_ENSG00000118898	PPL	ENSG00000118898	-4.04823254877616	-6.56033423258494	6.61500684208137e-09	1.33195168871582e-06
ENSG00000267546.ENSG00000161544.11	ENSG00000267546+ENSG00000161544	ENSG00000267546+ENSG00000161544_012	chr17	dexseq_prepare_annotation2.py	exon	74541750	74541996	.	-	.	ENST00000589963__exon_number_012__gene_id_ENSG00000267546+ENSG00000161544		ENSG00000267546.ENSG00000161544.11	-1.24701450910294	-6.40997142441864	6.69167033274704e-09	1.34529589748565e-06
ENSG00000136631.20	ENSG00000136631	ENSG00000136631_021	chr1	dexseq_prepare_annotation2.py	exon	150049747	150049857	.	+	.	ENST00000477558+ENST00000369128+ENST00000535106+ENST00000369130+ENST00000419023+ENST00000462852__exon_number_021__gene_id_ENSG00000136631	VPS45	ENSG00000136631.20	-2.70107479282046	-9.2149460850786	6.81331988137998e-09	1.36762872099576e-06
ENSG00000104450.18	ENSG00000104450	ENSG00000104450_019	chr8	dexseq_prepare_annotation2.py	exon	101232507	101232659	.	+	.	ENST00000251809+ENST00000388798__exon_number_019__gene_id_ENSG00000104450	SPAG1	ENSG00000104450.18	1.71826586491923	6.23378371001563	6.84991631663586e-09	1.37284623144713e-06
ENSG00000133216.26	ENSG00000133216	ENSG00000133216_027	chr1	dexseq_prepare_annotation2.py	exon	23240058	23240150	.	+	.	ENST00000374632+ENST00000374627+ENST00000374630__exon_number_027__gene_id_ENSG00000133216	EPHB2	ENSG00000133216.26	1.21081375543084	6.46726679650428	6.94745606053587e-09	1.39024286886797e-06
ENSG00000114353.6	ENSG00000114353	ENSG00000114353_007	chr3	dexseq_prepare_annotation2.py	exon	50273636	50273885	.	+	.	ENST00000536647+ENST00000441156+ENST00000313601__exon_number_007__gene_id_ENSG00000114353	GNAI2	ENSG00000114353.6	1.60217838186489	6.54777019237931	6.97552317090657e-09	1.39370522366863e-06
ENSG00000244510.ENSG00000230189.ENSG00000251451.ENSG00000244657.14	ENSG00000244510+ENSG00000230189+ENSG00000251451+ENSG00000244657	ENSG00000244510+ENSG00000230189+ENSG00000251451+ENSG00000244657_015	chr7	dexseq_prepare_annotation2.py	exon	65932669	65932706	.	-	.	ENST00000442578__exon_number_015__gene_id_ENSG00000244510+ENSG00000230189+ENSG00000251451+ENSG00000244657		ENSG00000244510.ENSG00000230189.ENSG00000251451.ENSG00000244657.14	2.43308897713708	6.65081642008681	6.99394000389872e-09	1.3952317600998e-06
ENSG00000257062.ENSG00000111700.ENSG00000134538.ENSG00000205754.ENSG00000257046.53	ENSG00000257062+ENSG00000111700+ENSG00000134538+ENSG00000205754+ENSG00000257046	ENSG00000257062+ENSG00000111700+ENSG00000134538+ENSG00000205754+ENSG00000257046_054	chr12	dexseq_prepare_annotation2.py	exon	21284136	21284170	.	+	.	ENST00000256958+ENST00000592513+ENST00000593147+ENST00000590779+ENST00000585342__exon_number_054__gene_id_ENSG00000257062+ENSG00000111700+ENSG00000134538+ENSG00000205754+ENSG00000257046		ENSG00000257062.ENSG00000111700.ENSG00000134538.ENSG00000205754.ENSG00000257046.53	1.20656933978629	6.15246548190816	7.02377775011809e-09	1.39902846970429e-06
ENSG00000104490.66	ENSG00000104490	ENSG00000104490_067	chr8	dexseq_prepare_annotation2.py	exon	103136549	103136559	.	-	.	ENST00000521964+ENST00000518166+ENST00000311028__exon_number_067__gene_id_ENSG00000104490	NCALD	ENSG00000104490.66	-1.25190581646519	-6.04226280421897	7.04331737236384e-09	1.40076543809516e-06
ENSG00000249715.74	ENSG00000249715	ENSG00000249715_075	chr2	dexseq_prepare_annotation2.py	exon	97369260	97369369	.	+	.	ENST00000397978+ENST00000457909+ENST00000436930+ENST00000414152+ENST00000424961__exon_number_075__gene_id_ENSG00000249715	FER1L5	ENSG00000249715.74	1.5448778917382	6.45793771422399	7.23628825955677e-09	1.43693595240002e-06
ENSG00000223972.1	ENSG00000223972	ENSG00000223972_002	chr1	dexseq_prepare_annotation2.py	exon	11872	11873	.	+	.	ENST00000456328+ENST00000515242__exon_number_002__gene_id_ENSG00000223972	DDX11L1	ENSG00000223972.1	2.72197910806487	6.45749539012993	7.25027413919871e-09	1.43750841164174e-06
ENSG00000163491.12	ENSG00000163491	ENSG00000163491_013	chr3	dexseq_prepare_annotation2.py	exon	27203952	27204092	.	-	.	ENST00000383771+ENST00000429845+ENST00000574215+ENST00000295720+ENST00000357467__exon_number_013__gene_id_ENSG00000163491	NEK10	ENSG00000163491.12	0.756921787793376	6.10648317034757	7.33006024926572e-09	1.45110535240433e-06
ENSG00000013523	ENSG00000013523	ENSG00000013523_001	chr14	dexseq_prepare_annotation2.py	exon	77253588	77255299	.	-	.	ENST00000251089__exon_number_001__gene_id_ENSG00000013523	ANGEL1	ENSG00000013523	1.49744013116122	6.63360318877331	7.4988362496833e-09	1.48094804084567e-06
ENSG00000227232.9	ENSG00000227232	ENSG00000227232_010	chr1	dexseq_prepare_annotation2.py	exon	15902	15903	.	-	.	ENST00000423562+ENST00000488147__exon_number_010__gene_id_ENSG00000227232	WASH7P	ENSG00000227232.9	-1.56489531657134	-6.35639280737686	7.50368359306988e-09	1.48094804084567e-06
ENSG00000150672.ENSG00000256466.94	ENSG00000150672+ENSG00000256466	ENSG00000150672+ENSG00000256466_095	chr11	dexseq_prepare_annotation2.py	exon	85338733	85338793	.	-	.	ENST00000526147+ENST00000472545__exon_number_095__gene_id_ENSG00000150672+ENSG00000256466		ENSG00000150672.ENSG00000256466.94	1.40003637645928	6.41499158748467	7.51650971889606e-09	1.48122148143907e-06
ENSG00000132122.35	ENSG00000132122	ENSG00000132122_036	chr1	dexseq_prepare_annotation2.py	exon	48937826	48937827	.	-	.	ENST00000371847+ENST00000471975__exon_number_036__gene_id_ENSG00000132122	SPATA6	ENSG00000132122.35	1.43291804399818	6.3549548057724	7.55282373760299e-09	1.48611563724538e-06
ENSG00000268465.ENSG00000269751.ENSG00000182324.ENSG00000105447.ENSG00000105443.32	ENSG00000268465+ENSG00000269751+ENSG00000182324+ENSG00000105447+ENSG00000105443	ENSG00000268465+ENSG00000269751+ENSG00000182324+ENSG00000105447+ENSG00000105443_033	chr19	dexseq_prepare_annotation2.py	exon	48975609	48975688	.	+	.	ENST00000474049+ENST00000595765+ENST00000460595+ENST00000462117+ENST00000427476+ENST00000452733+ENST00000325139+ENST00000493260+ENST00000391881+ENST00000595676__exon_number_033__gene_id_ENSG00000268465+ENSG00000269751+ENSG00000182324+ENSG00000105447+ENSG00000105443		ENSG00000268465.ENSG00000269751.ENSG00000182324.ENSG00000105447.ENSG00000105443.32	-0.925396694282176	-6.30543180201327	7.57264106393125e-09	1.48775392799268e-06
ENSG00000223745.61	ENSG00000223745	ENSG00000223745_062	chr1	dexseq_prepare_annotation2.py	exon	93811203	93811280	.	-	.	ENST00000449305__exon_number_062__gene_id_ENSG00000223745	RP4-717I23.3	ENSG00000223745.61	2.60825453719418	6.01725545858952	7.82660598548874e-09	1.53531920748671e-06
ENSG00000065371.15	ENSG00000065371	ENSG00000065371_016	chr3	dexseq_prepare_annotation2.py	exon	123710028	123710140	.	-	.	ENST00000460743+ENST00000184183__exon_number_016__gene_id_ENSG00000065371	ROPN1	ENSG00000065371.15	-1.88663608540657	-7.06098486402298	7.93539036412357e-09	1.55430407026184e-06
ENSG00000166689.60	ENSG00000166689	ENSG00000166689_061	chr11	dexseq_prepare_annotation2.py	exon	17035690	17035748	.	-	.	ENST00000355661+ENST00000448080+ENST00000531066+ENST00000532079__exon_number_061__gene_id_ENSG00000166689	PLEKHA7	ENSG00000166689.60	-2.17683953869043	-6.11653714377925	7.99253537839708e-09	1.56313225897443e-06
ENSG00000186635.ENSG00000214530.74	ENSG00000186635+ENSG00000214530	ENSG00000186635+ENSG00000214530_075	chr11	dexseq_prepare_annotation2.py	exon	72465774	72465774	.	-	.	ENST00000543304+ENST00000537351__exon_number_075__gene_id_ENSG00000186635+ENSG00000214530		ENSG00000186635.ENSG00000214530.74	1.34925082036858	6.15699594528725	8.13745939123852e-09	1.58907521475664e-06
ENSG00000135924.28	ENSG00000135924	ENSG00000135924_029	chr2	dexseq_prepare_annotation2.py	exon	220147201	220147382	.	+	.	ENST00000487855+ENST00000480537__exon_number_029__gene_id_ENSG00000135924	DNAJB2	ENSG00000135924.28	-1.12260761128817	-6.36489927907472	8.19118524041742e-09	1.5971577606579e-06
ENSG00000223345.3	ENSG00000223345	ENSG00000223345_004	chr1	dexseq_prepare_annotation2.py	exon	120914714	120915073	.	+	.	ENST00000430394__exon_number_004__gene_id_ENSG00000223345	HIST2H2BA	ENSG00000223345.3	-1.98775333647936	-9.10400080768789	8.39249311556499e-09	1.63394899800331e-06
ENSG00000124721.31	ENSG00000124721	ENSG00000124721_032	chr6	dexseq_prepare_annotation2.py	exon	38791338	38791464	.	+	.	ENST00000449981+ENST00000441566+ENST00000327475+ENST00000359357__exon_number_032__gene_id_ENSG00000124721	DNAH8	ENSG00000124721.31	1.61660023380856	6.22169066172151	8.49311276997723e-09	1.65105602151494e-06
ENSG00000177483.ENSG00000124831	ENSG00000177483+ENSG00000124831	ENSG00000177483+ENSG00000124831_001	chr2	dexseq_prepare_annotation2.py	exon	238536219	238536249	.	+	.	ENST00000308482__exon_number_001__gene_id_ENSG00000177483+ENSG00000124831		ENSG00000177483.ENSG00000124831	1.64606396731616	6.41911877618416	8.57132751442852e-09	1.66376277855032e-06
ENSG00000148985.ENSG00000250404.15	ENSG00000148985+ENSG00000250404	ENSG00000148985+ENSG00000250404_016	chr11	dexseq_prepare_annotation2.py	exon	3819202	3819212	.	+	.	ENST00000396993+ENST00000464906+ENST00000524661+ENST00000492246+ENST00000396986+ENST00000459679+ENST00000490830+ENST00000464261+ENST00000485602+ENST00000396991+ENST00000464229+ENST00000489571+ENST00000477358+ENST00000300730+ENST00000532535+ENST00000465237+ENST00000475884+ENST00000464441+ENST00000532523__exon_number_016__gene_id_ENSG00000148985+ENSG00000250404		ENSG00000148985.ENSG00000250404.15	1.29763454398896	5.92787698545101	8.6045103890998e-09	1.66770353304903e-06
ENSG00000182541.30	ENSG00000182541	ENSG00000182541_031	chr22	dexseq_prepare_annotation2.py	exon	31674283	31674572	.	+	.	ENST00000467301+ENST00000333611+ENST00000444929+ENST00000331728__exon_number_031__gene_id_ENSG00000182541	LIMK2	ENSG00000182541.30	-2.6301329357829	-7.93555438820073	8.63038800975629e-09	1.66822091002348e-06
ENSG00000171320.12	ENSG00000171320	ENSG00000171320_013	chr8	dexseq_prepare_annotation2.py	exon	27637716	27637721	.	+	.	ENST00000305188+ENST00000523910+ENST00000518262__exon_number_013__gene_id_ENSG00000171320	ESCO2	ENSG00000171320.12	-4.40105981178054	-6.81644213525426	8.63294979312374e-09	1.66822091002348e-06
ENSG00000177542.21	ENSG00000177542	ENSG00000177542_022	chr11	dexseq_prepare_annotation2.py	exon	793905	794260	.	-	.	ENST00000532361__exon_number_022__gene_id_ENSG00000177542	SLC25A22	ENSG00000177542.21	-1.85011179279426	-6.18484850358007	8.67507695792947e-09	1.67386320975131e-06
ENSG00000065357.98	ENSG00000065357	ENSG00000065357_099	chr12	dexseq_prepare_annotation2.py	exon	56334681	56334682	.	+	.	ENST00000402956+ENST00000552478+ENST00000549079+ENST00000554434+ENST00000557180+ENST00000555218+ENST00000394147+ENST00000551296+ENST00000331886+ENST00000547358+ENST00000552652+ENST00000548047+ENST00000553084+ENST00000551739+ENST00000551156__exon_number_099__gene_id_ENSG00000065357	DGKA	ENSG00000065357.98	-1.24120714472285	-6.49000049247316	8.90056846434065e-09	1.71481636767587e-06
ENSG00000050438.29	ENSG00000050438	ENSG00000050438_030	chr12	dexseq_prepare_annotation2.py	exon	51855076	51856093	.	+	.	ENST00000547697__exon_number_030__gene_id_ENSG00000050438	SLC4A8	ENSG00000050438.29	-5.4530369285158	-6.48655130413106	9.03088560338684e-09	1.73733842358172e-06
ENSG00000255103.ENSG00000127603.45	ENSG00000255103+ENSG00000127603	ENSG00000255103+ENSG00000127603_046	chr1	dexseq_prepare_annotation2.py	exon	39757582	39757710	.	+	.	ENST00000372915+ENST00000361689+ENST00000539005+ENST00000496804+ENST00000524432+ENST00000567887+ENST00000564288+ENST00000317713+ENST00000530262+ENST00000545844__exon_number_046__gene_id_ENSG00000255103+ENSG00000127603		ENSG00000255103.ENSG00000127603.45	1.51319895676307	6.26638312811481	9.07339435133721e-09	1.74292636004099e-06
ENSG00000148655.8	ENSG00000148655	ENSG00000148655_009	chr10	dexseq_prepare_annotation2.py	exon	77818424	77818541	.	+	.	ENST00000593699+ENST00000372499__exon_number_009__gene_id_ENSG00000148655	C10orf11	ENSG00000148655.8	1.16491784545145	6.40374147798916	9.16518981007056e-09	1.75795129586642e-06
ENSG00000085872.ENSG00000105085.ENSG00000269578.ENSG00000214046.ENSG00000127526.ENSG00000269058.ENSG00000141979.ENSG00000268790.95	ENSG00000085872+ENSG00000105085+ENSG00000269578+ENSG00000214046+ENSG00000127526+ENSG00000269058+ENSG00000141979+ENSG00000268790	ENSG00000085872+ENSG00000105085+ENSG00000269578+ENSG00000214046+ENSG00000127526+ENSG00000269058+ENSG00000141979+ENSG00000268790_096	chr19	dexseq_prepare_annotation2.py	exon	16698413	16698796	.	-	.	ENST00000593779__exon_number_096__gene_id_ENSG00000085872+ENSG00000105085+ENSG00000269578+ENSG00000214046+ENSG00000127526+ENSG00000269058+ENSG00000141979+ENSG00000268790		ENSG00000085872.ENSG00000105085.ENSG00000269578.ENSG00000214046.ENSG00000127526.ENSG00000269058.ENSG00000141979.ENSG00000268790.95	1.13109192347068	5.97067188425782	9.31130641551664e-09	1.7833355645221e-06
ENSG00000138768.15	ENSG00000138768	ENSG00000138768_016	chr4	dexseq_prepare_annotation2.py	exon	76692291	76692291	.	+	.	ENST00000512893__exon_number_016__gene_id_ENSG00000138768	USO1	ENSG00000138768.15	-1.23292802854228	-6.52589984226177	9.33353317981803e-09	1.78495205434422e-06
ENSG00000163491.21	ENSG00000163491	ENSG00000163491_022	chr3	dexseq_prepare_annotation2.py	exon	27243001	27243071	.	-	.	ENST00000295720+ENST00000574215+ENST00000357467+ENST00000429845+ENST00000383771+ENST00000383770__exon_number_022__gene_id_ENSG00000163491	NEK10	ENSG00000163491.21	0.750684537348138	6.05818775822985	9.36546588629407e-09	1.78841720987978e-06
ENSG00000152767.79	ENSG00000152767	ENSG00000152767_080	chr13	dexseq_prepare_annotation2.py	exon	99087961	99088355	.	+	.	ENST00000423063__exon_number_080__gene_id_ENSG00000152767	FARP1	ENSG00000152767.79	-1.28686020461067	-6.05690768334993	9.42634724231802e-09	1.79739201393654e-06
ENSG00000255103.ENSG00000127603.32	ENSG00000255103+ENSG00000127603	ENSG00000255103+ENSG00000127603_033	chr1	dexseq_prepare_annotation2.py	exon	39749738	39749762	.	+	.	ENST00000372915+ENST00000567887+ENST00000539005+ENST00000496804+ENST00000524432+ENST00000361689+ENST00000564288+ENST00000485063+ENST00000545844+ENST00000530262+ENST00000317713__exon_number_033__gene_id_ENSG00000255103+ENSG00000127603		ENSG00000255103.ENSG00000127603.32	-4.73003592756897	-6.25209398405952	9.69293519934649e-09	1.84550635332263e-06
ENSG00000167261.14	ENSG00000167261	ENSG00000167261_015	chr16	dexseq_prepare_annotation2.py	exon	68025883	68025966	.	-	.	ENST00000268795__exon_number_015__gene_id_ENSG00000167261	DPEP2	ENSG00000167261.14	-0.898069344330411	-6.32559973813469	9.76661180156765e-09	1.856803568207e-06
ENSG00000061938.43	ENSG00000061938	ENSG00000061938_044	chr3	dexseq_prepare_annotation2.py	exon	195606047	195606357	.	-	.	ENST00000489628__exon_number_044__gene_id_ENSG00000061938	TNK2	ENSG00000061938.43	1.36840337342837	6.26466701175014	1.0159350425907e-08	1.92863797601493e-06
ENSG00000134109.14	ENSG00000134109	ENSG00000134109_015	chr3	dexseq_prepare_annotation2.py	exon	5243465	5243609	.	+	.	ENST00000256497+ENST00000445686+ENST00000434243+ENST00000465369__exon_number_015__gene_id_ENSG00000134109	EDEM1	ENSG00000134109.14	2.19215700006164	6.68870018662649	1.02108669467471e-08	1.93557971243828e-06
ENSG00000135365.43	ENSG00000135365	ENSG00000135365_044	chr11	dexseq_prepare_annotation2.py	exon	46070951	46071048	.	-	.	ENST00000532883__exon_number_044__gene_id_ENSG00000135365	PHF21A	ENSG00000135365.43	1.48773794973044	6.21461391152682	1.04670804004948e-08	1.98124692902348e-06
ENSG00000163491.14	ENSG00000163491	ENSG00000163491_015	chr3	dexseq_prepare_annotation2.py	exon	27213310	27213364	.	-	.	ENST00000295720+ENST00000357467+ENST00000383770+ENST00000574215+ENST00000429845+ENST00000383771+ENST00000498182__exon_number_015__gene_id_ENSG00000163491	NEK10	ENSG00000163491.14	0.772434675937604	6.03577175087435	1.04895642524973e-08	1.98260420988441e-06
ENSG00000266967.ENSG00000267060.ENSG00000108825.29	ENSG00000266967+ENSG00000267060+ENSG00000108825	ENSG00000266967+ENSG00000267060+ENSG00000108825_030	chr17	dexseq_prepare_annotation2.py	exon	41107990	41108044	.	-	.	ENST00000441280__exon_number_030__gene_id_ENSG00000266967+ENSG00000267060+ENSG00000108825		ENSG00000266967.ENSG00000267060.ENSG00000108825.29	-0.937839975511205	-6.01974318210206	1.05210415817967e-08	1.98565488862276e-06
ENSG00000129084.ENSG00000256206.ENSG00000129083.4	ENSG00000129084+ENSG00000256206+ENSG00000129083	ENSG00000129084+ENSG00000256206+ENSG00000129083_005	chr11	dexseq_prepare_annotation2.py	exon	14479096	14479329	.	-	.	ENST00000249923+ENST00000439561__exon_number_005__gene_id_ENSG00000129084+ENSG00000256206+ENSG00000129083		ENSG00000129084.ENSG00000256206.ENSG00000129083.4	0.867630884632023	5.98976473873253	1.06993332963985e-08	2.01636489357309e-06
ENSG00000166748.25	ENSG00000166748	ENSG00000166748_026	chr15	dexseq_prepare_annotation2.py	exon	87097592	87097768	.	+	.	ENST00000441037+ENST00000389298+ENST00000421325__exon_number_026__gene_id_ENSG00000166748	AGBL1	ENSG00000166748.25	1.46376436027739	6.60360835958351	1.08151793413789e-08	2.03523440309349e-06
ENSG00000113649.29	ENSG00000113649	ENSG00000113649_030	chr5	dexseq_prepare_annotation2.py	exon	145863103	145863192	.	+	.	ENST00000515203+ENST00000549332+ENST00000394421+ENST00000506524+ENST00000296702__exon_number_030__gene_id_ENSG00000113649	TCERG1	ENSG00000113649.29	1.1376205252357	6.07005666692638	1.11499923520436e-08	2.09519522470114e-06
ENSG00000223756.14	ENSG00000223756	ENSG00000223756_015	chr11	dexseq_prepare_annotation2.py	exon	3423843	3423959	.	+	.	ENST00000450217+ENST00000533775+ENST00000529482__exon_number_015__gene_id_ENSG00000223756	TSSC2	ENSG00000223756.14	2.28748580230416	6.65860027855116	1.14603552613502e-08	2.1503944865029e-06
ENSG00000174844.34	ENSG00000174844	ENSG00000174844_035	chr3	dexseq_prepare_annotation2.py	exon	57410749	57410868	.	-	.	ENST00000495027__exon_number_035__gene_id_ENSG00000174844	DNAH12	ENSG00000174844.34	2.89178374854142	6.01470465238714	1.16661088451448e-08	2.1858337368754e-06
ENSG00000148343.7	ENSG00000148343	ENSG00000148343_008	chr9	dexseq_prepare_annotation2.py	exon	131802731	131802969	.	+	.	ENST00000406926+ENST00000358369+ENST00000477088+ENST00000445183+ENST00000439290+ENST00000277475+ENST00000474534+ENST00000450073__exon_number_008__gene_id_ENSG00000148343	FAM73B	ENSG00000148343.7	1.12520667966045	6.10776757655578	1.17396117424547e-08	2.19532206806284e-06
ENSG00000147044.43	ENSG00000147044	ENSG00000147044_044	chrX	dexseq_prepare_annotation2.py	exon	41646431	41646536	.	-	.	ENST00000378154+ENST00000442742+ENST00000378158+ENST00000468986+ENST00000421587+ENST00000361962+ENST00000477823+ENST00000378163+ENST00000378166+ENST00000318588__exon_number_044__gene_id_ENSG00000147044	CASK	ENSG00000147044.43	-1.44739541382321	-6.73346727698801	1.1750661876632e-08	2.19532206806284e-06
ENSG00000169727.44	ENSG00000169727	ENSG00000169727_045	chr17	dexseq_prepare_annotation2.py	exon	80012615	80012617	.	+	.	ENST00000392358+ENST00000578552+ENST00000584460+ENST00000306823+ENST00000583641+ENST00000355130+ENST00000580141+ENST00000320548+ENST00000392357+ENST00000580716+ENST00000585084__exon_number_045__gene_id_ENSG00000169727	GPS1	ENSG00000169727.44	-0.793522335179559	-6.00810042735268	1.20609008271071e-08	2.25003577822127e-06
ENSG00000049759.93	ENSG00000049759	ENSG00000049759_094	chr18	dexseq_prepare_annotation2.py	exon	56063938	56065389	.	+	.	ENST00000590506+ENST00000456173+ENST00000256832+ENST00000456986+ENST00000382850__exon_number_094__gene_id_ENSG00000049759	NEDD4L	ENSG00000049759.93	-1.11320405765208	-6.07416590846165	1.22072176213115e-08	2.27405534594418e-06
ENSG00000167612.23	ENSG00000167612	ENSG00000167612_024	chr12	dexseq_prepare_annotation2.py	exon	52285139	52285222	.	+	.	ENST00000550652+ENST00000340970+ENST00000301190+ENST00000548526+ENST00000547119__exon_number_024__gene_id_ENSG00000167612	ANKRD33	ENSG00000167612.23	1.02574055251272	6.56930074005502	1.23810944109488e-08	2.30313260543899e-06
ENSG00000159023.11	ENSG00000159023	ENSG00000159023_012	chr1	dexseq_prepare_annotation2.py	exon	29323727	29323831	.	+	.	ENST00000398863+ENST00000373800+ENST00000356093+ENST00000373798+ENST00000349460+ENST00000343067+ENST00000373797__exon_number_012__gene_id_ENSG00000159023	EPB41	ENSG00000159023.11	1.79522444540784	6.36734608469614	1.25702430395524e-08	2.33496322285631e-06
ENSG00000048740.1	ENSG00000048740	ENSG00000048740_002	chr10	dexseq_prepare_annotation2.py	exon	11047351	11047403	.	+	.	ENST00000416382+ENST00000379261__exon_number_002__gene_id_ENSG00000048740	CELF2	ENSG00000048740.1	0.923540287797734	6.62724430735169	1.29242201839301e-08	2.3961644157867e-06
ENSG00000104490.49	ENSG00000104490	ENSG00000104490_050	chr8	dexseq_prepare_annotation2.py	exon	102899369	102899455	.	-	.	ENST00000518661+ENST00000311028+ENST00000521964+ENST00000522078__exon_number_050__gene_id_ENSG00000104490	NCALD	ENSG00000104490.49	-0.895520814702345	-5.92600447090362	1.29367338119634e-08	2.3961644157867e-06
ENSG00000180448.17	ENSG00000180448	ENSG00000180448_018	chr19	dexseq_prepare_annotation2.py	exon	1073947	1074013	.	+	.	ENST00000590214+ENST00000313093+ENST00000586033+ENST00000587602+ENST00000586866+ENST00000539243+ENST00000536472+ENST00000543365__exon_number_018__gene_id_ENSG00000180448	HMHA1	ENSG00000180448.17	0.899183355967942	6.03745464931579	1.3094474652247e-08	2.42191661889489e-06
ENSG00000130958	ENSG00000130958	ENSG00000130958_001	chr9	dexseq_prepare_annotation2.py	exon	99082988	99082988	.	-	.	ENST00000490599+ENST00000253270__exon_number_001__gene_id_ENSG00000130958	SLC35D2	ENSG00000130958	-1.74359174085051	-8.83399151449497	1.40300203001628e-08	2.59125068225689e-06
ENSG00000175224.42	ENSG00000175224	ENSG00000175224_043	chr11	dexseq_prepare_annotation2.py	exon	46670277	46670417	.	+	.	ENST00000525850__exon_number_043__gene_id_ENSG00000175224	ATG13	ENSG00000175224.42	1.17592052881013	6.08018641950338	1.4334716922152e-08	2.64375470072794e-06
ENSG00000268465.ENSG00000269751.ENSG00000182324.ENSG00000105447.ENSG00000105443.15	ENSG00000268465+ENSG00000269751+ENSG00000182324+ENSG00000105447+ENSG00000105443	ENSG00000268465+ENSG00000269751+ENSG00000182324+ENSG00000105447+ENSG00000105443_016	chr19	dexseq_prepare_annotation2.py	exon	48964506	48964926	.	+	.	ENST00000391884__exon_number_016__gene_id_ENSG00000268465+ENSG00000269751+ENSG00000182324+ENSG00000105447+ENSG00000105443		ENSG00000268465.ENSG00000269751.ENSG00000182324.ENSG00000105447.ENSG00000105443.15	0.868825611107244	6.16493570471405	1.4482890638396e-08	2.66728286053076e-06
ENSG00000139531.2	ENSG00000139531	ENSG00000139531_003	chr12	dexseq_prepare_annotation2.py	exon	56391043	56391070	.	+	.	ENST00000266971+ENST00000552363+ENST00000356124+ENST00000550121+ENST00000551698__exon_number_003__gene_id_ENSG00000139531	SUOX	ENSG00000139531.2	-1.73624708521432	-6.88310488047543	1.46053780826168e-08	2.68602031300624e-06
ENSG00000163491.59	ENSG00000163491	ENSG00000163491_060	chr3	dexseq_prepare_annotation2.py	exon	27409014	27409053	.	-	.	ENST00000341435__exon_number_060__gene_id_ENSG00000163491	NEK10	ENSG00000163491.59	-0.985861035863803	-5.96915187933267	1.46700355001982e-08	2.69408439178818e-06
ENSG00000180448.15	ENSG00000180448	ENSG00000180448_016	chr19	dexseq_prepare_annotation2.py	exon	1073590	1073672	.	+	.	ENST00000586033__exon_number_016__gene_id_ENSG00000180448	HMHA1	ENSG00000180448.15	1.14768680393456	6.01393199406526	1.470051524018e-08	2.69585794354973e-06
ENSG00000052749.15	ENSG00000052749	ENSG00000052749_016	chr10	dexseq_prepare_annotation2.py	exon	99126798	99126889	.	-	.	ENST00000370992+ENST00000414986+ENST00000491313+ENST00000479481+ENST00000315563+ENST00000536831__exon_number_016__gene_id_ENSG00000052749	RRP12	ENSG00000052749.15	-1.56344877844615	-7.02002654010968	1.47407262266516e-08	2.69940852130775e-06
ENSG00000105321.9	ENSG00000105321	ENSG00000105321_010	chr19	dexseq_prepare_annotation2.py	exon	47761816	47761920	.	+	.	ENST00000221922+ENST00000595659+ENST00000599398+ENST00000596938__exon_number_010__gene_id_ENSG00000105321	CCDC9	ENSG00000105321.9	2.84375225223964	6.4129353667619	1.48731739910054e-08	2.71981615341168e-06
ENSG00000143224.13	ENSG00000143224	ENSG00000143224_014	chr1	dexseq_prepare_annotation2.py	exon	161136890	161137024	.	+	.	ENST00000432542+ENST00000367999+ENST00000352210+ENST00000495483+ENST00000479246+ENST00000468968+ENST00000539753+ENST00000497522+ENST00000544598+ENST00000470607+ENST00000490768__exon_number_014__gene_id_ENSG00000143224	PPOX	ENSG00000143224.13	1.24568239766868	6.13867030073796	1.48957452534268e-08	2.72010174606654e-06
ENSG00000122643.7	ENSG00000122643	ENSG00000122643_008	chr7	dexseq_prepare_annotation2.py	exon	33055282	33055482	.	-	.	ENST00000610140+ENST00000409467+ENST00000242210+ENST00000396152+ENST00000381626+ENST00000473083+ENST00000405342+ENST00000456458__exon_number_008__gene_id_ENSG00000122643	NT5C3A	ENSG00000122643.7	1.86447145668267	6.5213642240219	1.49535523245946e-08	2.72681185840177e-06
ENSG00000196504.24	ENSG00000196504	ENSG00000196504_025	chr2	dexseq_prepare_annotation2.py	exon	153530112	153530220	.	-	.	ENST00000410080+ENST00000545856+ENST00000354363__exon_number_025__gene_id_ENSG00000196504	PRPF40A	ENSG00000196504.24	-1.83808209583707	-6.17904289340973	1.50112325102071e-08	2.73347999029045e-06
ENSG00000163520.27	ENSG00000163520	ENSG00000163520_028	chr3	dexseq_prepare_annotation2.py	exon	13679535	13679596	.	+	.	ENST00000404922+ENST00000295760__exon_number_028__gene_id_ENSG00000163520	FBLN2	ENSG00000163520.27	-2.08087807011949	-6.31839936920077	1.54919307689091e-08	2.81705095035204e-06
ENSG00000066739.37	ENSG00000066739	ENSG00000066739_038	chr14	dexseq_prepare_annotation2.py	exon	96788877	96789072	.	-	.	ENST00000473234+ENST00000359933__exon_number_038__gene_id_ENSG00000066739	ATG2B	ENSG00000066739.37	-2.43475921584285	-6.09412215439302	1.55251924918958e-08	2.81913979232224e-06
ENSG00000133243.26	ENSG00000133243	ENSG00000133243_027	chr19	dexseq_prepare_annotation2.py	exon	2017182	2017299	.	-	.	ENST00000588395+ENST00000587742+ENST00000590646__exon_number_027__gene_id_ENSG00000133243	BTBD2	ENSG00000133243.26	1.15291981601469	6.1019027110465	1.62164979053716e-08	2.93857636458308e-06
ENSG00000172794.32	ENSG00000172794	ENSG00000172794_033	chr17	dexseq_prepare_annotation2.py	exon	72742332	72742573	.	+	.	ENST00000488977+ENST00000392610+ENST00000340415+ENST00000392612+ENST00000392613+ENST00000392614+ENST00000392615+ENST00000392617__exon_number_033__gene_id_ENSG00000172794	RAB37	ENSG00000172794.32	1.43298230983248	6.1201681730695	1.62283316650722e-08	2.93857636458308e-06
ENSG00000090686.3	ENSG00000090686	ENSG00000090686_004	chr1	dexseq_prepare_annotation2.py	exon	22005692	22005859	.	-	.	ENST00000308271+ENST00000479177+ENST00000400301+ENST00000374732__exon_number_004__gene_id_ENSG00000090686	USP48	ENSG00000090686.3	-5.50297260677169	-5.98581453147887	1.68752934863473e-08	3.0514584464768e-06
ENSG00000085276.53	ENSG00000085276	ENSG00000085276_054	chr3	dexseq_prepare_annotation2.py	exon	169381179	169381258	.	-	.	ENST00000494292+ENST00000485957__exon_number_054__gene_id_ENSG00000085276	MECOM	ENSG00000085276.53	-1.85280963717031	-6.42530814576529	1.73893106135833e-08	3.14001958875959e-06
ENSG00000138031.5	ENSG00000138031	ENSG00000138031_006	chr2	dexseq_prepare_annotation2.py	exon	25043321	25043592	.	-	.	ENST00000485887__exon_number_006__gene_id_ENSG00000138031	ADCY3	ENSG00000138031.5	0.96696996716632	6.28905666470615	1.75559097310379e-08	3.16568751097141e-06
ENSG00000134982.ENSG00000272869.ENSG00000258864.ENSG00000212643.ENSG00000153037.68	ENSG00000134982+ENSG00000272869+ENSG00000258864+ENSG00000212643+ENSG00000153037	ENSG00000134982+ENSG00000272869+ENSG00000258864+ENSG00000212643+ENSG00000153037_069	chr5	dexseq_prepare_annotation2.py	exon	112227313	112227334	.	+	.	ENST00000391338+ENST00000512790+ENST00000503445+ENST00000509024+ENST00000506997__exon_number_069__gene_id_ENSG00000134982+ENSG00000272869+ENSG00000258864+ENSG00000212643+ENSG00000153037		ENSG00000134982.ENSG00000272869.ENSG00000258864.ENSG00000212643.ENSG00000153037.68	-1.90086382111473	-6.32404351070521	1.78748551943248e-08	3.2187169708056e-06
ENSG00000079215.32	ENSG00000079215	ENSG00000079215_033	chr5	dexseq_prepare_annotation2.py	exon	36683966	36684100	.	+	.	ENST00000265113+ENST00000506178__exon_number_033__gene_id_ENSG00000079215	SLC1A3	ENSG00000079215.32	-2.64054618895386	-6.27849014783753	1.83639588313182e-08	3.30219687484829e-06
ENSG00000204248.73	ENSG00000204248	ENSG00000204248_074	chr6	dexseq_prepare_annotation2.py	exon	33160246	33160276	.	-	.	ENST00000374708__exon_number_074__gene_id_ENSG00000204248	COL11A2	ENSG00000204248.73	0.991311902711928	6.61059715837535	1.85443947730563e-08	3.33001774100915e-06
ENSG00000147010.24	ENSG00000147010	ENSG00000147010_025	chrX	dexseq_prepare_annotation2.py	exon	19701941	19701941	.	-	.	ENST00000379697+ENST00000397821+ENST00000379726+ENST00000432234+ENST00000379698__exon_number_025__gene_id_ENSG00000147010	SH3KBP1	ENSG00000147010.24	3.72753986535033	6.35475219231524	1.88946024352177e-08	3.38820523170033e-06
ENSG00000001630.ENSG00000240720.15	ENSG00000001630+ENSG00000240720	ENSG00000001630+ENSG00000240720_016	chr7	dexseq_prepare_annotation2.py	exon	91758194	91758370	.	-	.	ENST00000450723+ENST00000003100+ENST00000422722__exon_number_016__gene_id_ENSG00000001630+ENSG00000240720		ENSG00000001630.ENSG00000240720.15	-1.6504430687702	-6.5271507966339	1.8962537361063e-08	3.3956842491519e-06
ENSG00000196235.ENSG00000213922	ENSG00000196235+ENSG00000213922	ENSG00000196235+ENSG00000213922_001	chr19	dexseq_prepare_annotation2.py	exon	39926796	39926817	.	+	.	ENST00000594990__exon_number_001__gene_id_ENSG00000196235+ENSG00000213922		ENSG00000196235.ENSG00000213922	-1.70708387095555	-6.80640116808256	1.90060804336502e-08	3.39707464391308e-06
ENSG00000129667.45	ENSG00000129667	ENSG00000129667_046	chr17	dexseq_prepare_annotation2.py	exon	74483493	74483793	.	-	.	ENST00000593103__exon_number_046__gene_id_ENSG00000129667	RHBDF2	ENSG00000129667.45	1.38554086959747	6.20382358955957	1.90492396977575e-08	3.39707464391308e-06
ENSG00000129467.ENSG00000129465.ENSG00000258973.18	ENSG00000129467+ENSG00000129465+ENSG00000258973	ENSG00000129467+ENSG00000129465+ENSG00000258973_019	chr14	dexseq_prepare_annotation2.py	exon	24791431	24791569	.	-	.	ENST00000557056+ENST00000560635+ENST00000554577__exon_number_019__gene_id_ENSG00000129467+ENSG00000129465+ENSG00000258973		ENSG00000129467.ENSG00000129465.ENSG00000258973.18	-1.05780372873277	-5.78699211258305	1.90814867661887e-08	3.39707464391308e-06
ENSG00000163491.55	ENSG00000163491	ENSG00000163491_056	chr3	dexseq_prepare_annotation2.py	exon	27387577	27387707	.	-	.	ENST00000435750+ENST00000429845+ENST00000341435+ENST00000491627__exon_number_056__gene_id_ENSG00000163491	NEK10	ENSG00000163491.55	-2.86015847524477	-5.91645586293426	1.90977758043116e-08	3.39707464391308e-06
ENSG00000050628.15	ENSG00000050628	ENSG00000050628_016	chr1	dexseq_prepare_annotation2.py	exon	71512364	71513281	.	-	.	ENST00000361210+ENST00000497146+ENST00000351052+ENST00000460330+ENST00000356595+ENST00000370924+ENST00000414819+ENST00000370931+ENST00000306666+ENST00000370932+ENST00000479353+ENST00000354608__exon_number_016__gene_id_ENSG00000050628	PTGER3	ENSG00000050628.15	2.49351619284938	6.52524298439543	1.9101493324853e-08	3.39707464391308e-06
ENSG00000257062.ENSG00000111700.ENSG00000134538.ENSG00000205754.ENSG00000257046.36	ENSG00000257062+ENSG00000111700+ENSG00000134538+ENSG00000205754+ENSG00000257046	ENSG00000257062+ENSG00000111700+ENSG00000134538+ENSG00000205754+ENSG00000257046_037	chr12	dexseq_prepare_annotation2.py	exon	21207503	21207512	.	+	.	ENST00000545916+ENST00000554957+ENST00000381541+ENST00000421593__exon_number_037__gene_id_ENSG00000257062+ENSG00000111700+ENSG00000134538+ENSG00000205754+ENSG00000257046		ENSG00000257062.ENSG00000111700.ENSG00000134538.ENSG00000205754.ENSG00000257046.36	1.03617154984517	5.94098262889125	2.00314378603773e-08	3.55757237281625e-06
ENSG00000223756.24	ENSG00000223756	ENSG00000223756_025	chr11	dexseq_prepare_annotation2.py	exon	3430192	3430208	.	+	.	ENST00000529482__exon_number_025__gene_id_ENSG00000223756	TSSC2	ENSG00000223756.24	2.30445620476617	6.51243847710114	2.00607157203067e-08	3.55789159494261e-06
ENSG00000136147.25	ENSG00000136147	ENSG00000136147_026	chr13	dexseq_prepare_annotation2.py	exon	50096065	50096072	.	+	.	ENST00000495157__exon_number_026__gene_id_ENSG00000136147	PHF11	ENSG00000136147.25	1.30818899281855	7.09150447391435	2.02940287052723e-08	3.59434732759454e-06
ENSG00000138448.28	ENSG00000138448	ENSG00000138448_029	chr2	dexseq_prepare_annotation2.py	exon	187533251	187533488	.	+	.	ENST00000496854__exon_number_029__gene_id_ENSG00000138448	ITGAV	ENSG00000138448.28	-0.803036438899459	-6.13511095234853	2.03590212885067e-08	3.6009323582281e-06
ENSG00000090686.4	ENSG00000090686	ENSG00000090686_005	chr1	dexseq_prepare_annotation2.py	exon	22005860	22005932	.	-	.	ENST00000308271+ENST00000479177+ENST00000400301+ENST00000374732+ENST00000529637__exon_number_005__gene_id_ENSG00000090686	USP48	ENSG00000090686.4	-5.3764937285287	-5.94676677298656	2.04271405115288e-08	3.60805168080168e-06
ENSG00000163710.28	ENSG00000163710	ENSG00000163710_029	chr3	dexseq_prepare_annotation2.py	exon	142607865	142607903	.	-	.	ENST00000495732+ENST00000295992__exon_number_029__gene_id_ENSG00000163710	PCOLCE2	ENSG00000163710.28	-1.17703515693101	-6.15586572440719	2.07886323076085e-08	3.66689948891836e-06
ENSG00000130723.5	ENSG00000130723	ENSG00000130723_006	chr9	dexseq_prepare_annotation2.py	exon	134314376	134314448	.	+	.	ENST00000458550+ENST00000405995+ENST00000357304__exon_number_006__gene_id_ENSG00000130723	PRRC2B	ENSG00000130723.5	1.85220935946207	6.49704909499698	2.12772338514603e-08	3.74797750578035e-06
ENSG00000257062.ENSG00000111700.ENSG00000134538.ENSG00000205754.ENSG00000257046.35	ENSG00000257062+ENSG00000111700+ENSG00000134538+ENSG00000205754+ENSG00000257046	ENSG00000257062+ENSG00000111700+ENSG00000134538+ENSG00000205754+ENSG00000257046_036	chr12	dexseq_prepare_annotation2.py	exon	21207386	21207502	.	+	.	ENST00000554957+ENST00000381541+ENST00000421593__exon_number_036__gene_id_ENSG00000257062+ENSG00000111700+ENSG00000134538+ENSG00000205754+ENSG00000257046		ENSG00000257062.ENSG00000111700.ENSG00000134538.ENSG00000205754.ENSG00000257046.35	1.01754917820596	5.92002932137264	2.21985667028118e-08	3.90495710735467e-06
ENSG00000223646.4	ENSG00000223646	ENSG00000223646_005	chr7	dexseq_prepare_annotation2.py	exon	112280217	112280273	.	+	.	ENST00000453459__exon_number_005__gene_id_ENSG00000223646	AC002463.3	ENSG00000223646.4	0.979831973489287	7.06038950819617	2.23346560280167e-08	3.92356569327994e-06
ENSG00000174442.16	ENSG00000174442	ENSG00000174442_017	chr15	dexseq_prepare_annotation2.py	exon	66811421	66811467	.	+	.	ENST00000567926__exon_number_017__gene_id_ENSG00000174442	ZWILCH	ENSG00000174442.16	-1.50614648414874	-6.01610505623007	2.23883018253779e-08	3.92766048418926e-06
ENSG00000090273.1	ENSG00000090273	ENSG00000090273_002	chr1	dexseq_prepare_annotation2.py	exon	27228773	27228857	.	+	.	ENST00000435827__exon_number_002__gene_id_ENSG00000090273	NUDC	ENSG00000090273.1	-2.7977431147245	-9.60818136225182	2.28775310494044e-08	4.00805675908848e-06
ENSG00000174353.16	ENSG00000174353	ENSG00000174353_017	chr7	dexseq_prepare_annotation2.py	exon	72474168	72474253	.	-	.	ENST00000428423+ENST00000436857+ENST00000426587+ENST00000608210+ENST00000569650+ENST00000308103+ENST00000423834+ENST00000448173__exon_number_017__gene_id_ENSG00000174353	STAG3L3	ENSG00000174353.16	1.00089861040749	6.47369723139832	2.32648547731284e-08	4.07040641550937e-06
ENSG00000240194.3	ENSG00000240194	ENSG00000240194_004	chr1	dexseq_prepare_annotation2.py	exon	111027449	111027566	.	+	.	ENST00000474680__exon_number_004__gene_id_ENSG00000240194	CYMP	ENSG00000240194.3	-1.43398693389721	-6.54818828228317	2.33764467043165e-08	4.08441100513881e-06
ENSG00000104490.13	ENSG00000104490	ENSG00000104490_014	chr8	dexseq_prepare_annotation2.py	exon	102731493	102731497	.	-	.	ENST00000311028+ENST00000522448+ENST00000220931+ENST00000522951+ENST00000520690+ENST00000521599+ENST00000518727+ENST00000395923+ENST00000519508__exon_number_014__gene_id_ENSG00000104490	NCALD	ENSG00000104490.13	0.947894471733121	5.80914688632587	2.36493554941351e-08	4.12652568170576e-06
ENSG00000106266.3	ENSG00000106266	ENSG00000106266_004	chr7	dexseq_prepare_annotation2.py	exon	2297000	2297149	.	-	.	ENST00000480807+ENST00000222990__exon_number_004__gene_id_ENSG00000106266	SNX8	ENSG00000106266.3	2.28562989506392	6.11840724268431	2.45360155072922e-08	4.27547500367311e-06
ENSG00000074181.36	ENSG00000074181	ENSG00000074181_037	chr19	dexseq_prepare_annotation2.py	exon	15302235	15302468	.	-	.	ENST00000601011+ENST00000263388__exon_number_037__gene_id_ENSG00000074181	NOTCH3	ENSG00000074181.36	1.57451210758305	5.84772241395402	2.50522822610813e-08	4.35956852734166e-06
ENSG00000150995.47	ENSG00000150995	ENSG00000150995_048	chr3	dexseq_prepare_annotation2.py	exon	4747851	4748035	.	+	.	ENST00000456211+ENST00000443694+ENST00000357086+ENST00000354582+ENST00000423119+ENST00000302640__exon_number_048__gene_id_ENSG00000150995	ITPR1	ENSG00000150995.47	-0.841782015146803	-6.20462729796753	2.5137163194076e-08	4.36846781038526e-06
ENSG00000170442.7	ENSG00000170442	ENSG00000170442_008	chr12	dexseq_prepare_annotation2.py	exon	52697895	52697955	.	+	.	ENST00000544024+ENST00000293525+ENST00000423955__exon_number_008__gene_id_ENSG00000170442	KRT86	ENSG00000170442.7	1.16659561456245	6.72273664989405	2.53351036020301e-08	4.39696496428263e-06
ENSG00000114735.4	ENSG00000114735	ENSG00000114735_005	chr3	dexseq_prepare_annotation2.py	exon	50606924	50606976	.	+	.	ENST00000455834+ENST00000448997+ENST00000232854__exon_number_005__gene_id_ENSG00000114735	HEMK1	ENSG00000114735.4	2.10118540592582	5.9861566665371	2.57511267973124e-08	4.46318391760111e-06
ENSG00000141524.ENSG00000204282.19	ENSG00000141524+ENSG00000204282	ENSG00000141524+ENSG00000204282_020	chr17	dexseq_prepare_annotation2.py	exon	76113549	76113725	.	-	.	ENST00000590602+ENST00000322914+ENST00000591436+ENST00000589933+ENST00000392467+ENST00000593044+ENST00000322933__exon_number_020__gene_id_ENSG00000141524+ENSG00000204282		ENSG00000141524.ENSG00000204282.19	1.02480525814492	6.01768715619097	2.60317234431417e-08	4.50578507243791e-06
ENSG00000074201.6	ENSG00000074201	ENSG00000074201_007	chr11	dexseq_prepare_annotation2.py	exon	77323416	77323562	.	-	.	ENST00000533957__exon_number_007__gene_id_ENSG00000074201	CLNS1A	ENSG00000074201.6	-1.61515778206019	-7.90806339846031	2.61697017785732e-08	4.52361987886766e-06
ENSG00000142945.30	ENSG00000142945	ENSG00000142945_031	chr1	dexseq_prepare_annotation2.py	exon	45227588	45227655	.	+	.	ENST00000423289+ENST00000372217+ENST00000372224+ENST00000372222+ENST00000372218__exon_number_031__gene_id_ENSG00000142945	KIF2C	ENSG00000142945.30	-1.99533298205751	-6.43846000249807	2.66192377538966e-08	4.59519028266265e-06
ENSG00000196547.78	ENSG00000196547	ENSG00000196547_079	chr15	dexseq_prepare_annotation2.py	exon	91460882	91461073	.	+	.	ENST00000559558__exon_number_079__gene_id_ENSG00000196547	MAN2A2	ENSG00000196547.78	0.981097281519671	5.90453205927363	2.77596714211561e-08	4.78567864034231e-06
ENSG00000148985.ENSG00000250404.58	ENSG00000148985+ENSG00000250404	ENSG00000148985+ENSG00000250404_059	chr11	dexseq_prepare_annotation2.py	exon	3845680	3845685	.	+	.	ENST00000487112+ENST00000485602+ENST00000490830+ENST00000459679+ENST00000464261+ENST00000465237__exon_number_059__gene_id_ENSG00000148985+ENSG00000250404		ENSG00000148985.ENSG00000250404.58	-0.769653200294799	-5.70902122598382	2.78181793220533e-08	4.78938786812e-06
ENSG00000159023.29	ENSG00000159023	ENSG00000159023_030	chr1	dexseq_prepare_annotation2.py	exon	29424319	29424361	.	+	.	ENST00000462032+ENST00000488277+ENST00000347529+ENST00000373800+ENST00000356093+ENST00000373798+ENST00000490308+ENST00000349460+ENST00000343067+ENST00000460378__exon_number_030__gene_id_ENSG00000159023	EPB41	ENSG00000159023.29	-1.20869993690381	-6.17771747913112	2.817576122019e-08	4.8445097014316e-06
ENSG00000163491.13	ENSG00000163491	ENSG00000163491_014	chr3	dexseq_prepare_annotation2.py	exon	27204192	27204229	.	-	.	ENST00000295720+ENST00000357467+ENST00000383770+ENST00000574215+ENST00000429845+ENST00000383771+ENST00000498182__exon_number_014__gene_id_ENSG00000163491	NEK10	ENSG00000163491.13	0.730508678177606	5.83516377250336	2.86094850507524e-08	4.91255972085002e-06
ENSG00000104490.15	ENSG00000104490	ENSG00000104490_016	chr8	dexseq_prepare_annotation2.py	exon	102731508	102731520	.	-	.	ENST00000311028+ENST00000522448+ENST00000220931+ENST00000518166+ENST00000522951+ENST00000520690+ENST00000520425+ENST00000521599+ENST00000518727+ENST00000395923+ENST00000519508__exon_number_016__gene_id_ENSG00000104490	NCALD	ENSG00000104490.15	0.669643110437118	5.77032232902632	2.88466475701449e-08	4.94672246477703e-06
ENSG00000162438.12	ENSG00000162438	ENSG00000162438_013	chr1	dexseq_prepare_annotation2.py	exon	15773150	15775737	.	+	.	ENST00000375943__exon_number_013__gene_id_ENSG00000162438	CTRC	ENSG00000162438.12	-4.05805510820189	-6.81350386699101	2.89542480914011e-08	4.95860648200225e-06
ENSG00000215033.ENSG00000186807.ENSG00000239492.3	ENSG00000215033+ENSG00000186807+ENSG00000239492	ENSG00000215033+ENSG00000186807+ENSG00000239492_004	chr10	dexseq_prepare_annotation2.py	exon	47744636	47744825	.	+	.	ENST00000399377__exon_number_004__gene_id_ENSG00000215033+ENSG00000186807+ENSG00000239492		ENSG00000215033.ENSG00000186807.ENSG00000239492.3	-1.92529106946959	-6.07951491164419	2.91318643011465e-08	4.98243391158446e-06
ENSG00000048740	ENSG00000048740	ENSG00000048740_001	chr10	dexseq_prepare_annotation2.py	exon	11047259	11047350	.	+	.	ENST00000379261__exon_number_001__gene_id_ENSG00000048740	CELF2	ENSG00000048740	0.89188120790502	6.4104506256364	2.96254726301017e-08	5.06017142667449e-06
ENSG00000148735.1	ENSG00000148735	ENSG00000148735_002	chr10	dexseq_prepare_annotation2.py	exon	115511441	115511520	.	+	.	ENST00000361048+ENST00000369312__exon_number_002__gene_id_ENSG00000148735	PLEKHS1	ENSG00000148735.1	0.973643196276752	6.16451196601076	2.97970269460677e-08	5.08276821964082e-06
ENSG00000104904.32	ENSG00000104904	ENSG00000104904_033	chr19	dexseq_prepare_annotation2.py	exon	2273333	2273487	.	+	.	ENST00000583542+ENST00000590943+ENST00000322297+ENST00000586054+ENST00000602676__exon_number_033__gene_id_ENSG00000104904	OAZ1	ENSG00000104904.32	-1.00629831672506	-6.1586619446494	3.05444059519506e-08	5.20003776382399e-06
ENSG00000126262.2	ENSG00000126262	ENSG00000126262_003	chr19	dexseq_prepare_annotation2.py	exon	35940616	35940616	.	+	.	ENST00000599180__exon_number_003__gene_id_ENSG00000126262	FFAR2	ENSG00000126262.2	-2.49519015355881	-7.84112462162115	3.05648315306253e-08	5.20003776382399e-06
ENSG00000148343.25	ENSG00000148343	ENSG00000148343_026	chr9	dexseq_prepare_annotation2.py	exon	131825566	131825595	.	+	.	ENST00000495975+ENST00000358369+ENST00000494608+ENST00000414342+ENST00000439290+ENST00000277475__exon_number_026__gene_id_ENSG00000148343	FAM73B	ENSG00000148343.25	-1.24801038105013	-5.90554318902647	3.08973964679002e-08	5.24971905603548e-06
ENSG00000106571.2	ENSG00000106571	ENSG00000106571_003	chr7	dexseq_prepare_annotation2.py	exon	42007194	42007521	.	-	.	ENST00000395925+ENST00000479210__exon_number_003__gene_id_ENSG00000106571	GLI3	ENSG00000106571.2	2.16267025362597	6.1539734361129	3.1156747558526e-08	5.2826017412511e-06
ENSG00000143224.7	ENSG00000143224	ENSG00000143224_008	chr1	dexseq_prepare_annotation2.py	exon	161136272	161136287	.	+	.	ENST00000367999+ENST00000352210+ENST00000495483+ENST00000479246+ENST00000468968+ENST00000539753+ENST00000497522+ENST00000544598+ENST00000470607__exon_number_008__gene_id_ENSG00000143224	PPOX	ENSG00000143224.7	1.14945583959754	5.97840198019655	3.11725320948161e-08	5.2826017412511e-06
ENSG00000257086.ENSG00000173457.2	ENSG00000257086+ENSG00000173457	ENSG00000257086+ENSG00000173457_003	chr11	dexseq_prepare_annotation2.py	exon	64012402	64012434	.	-	.	ENST00000542235+ENST00000309318+ENST00000392210__exon_number_003__gene_id_ENSG00000257086+ENSG00000173457		ENSG00000257086.ENSG00000173457.2	-1.28489620920674	-6.65888900584793	3.15518425376895e-08	5.33887841999063e-06
ENSG00000196914.44	ENSG00000196914	ENSG00000196914_045	chr11	dexseq_prepare_annotation2.py	exon	120335946	120336071	.	+	.	ENST00000356641+ENST00000530747+ENST00000532993+ENST00000531616+ENST00000529970+ENST00000397843__exon_number_045__gene_id_ENSG00000196914	ARHGEF12	ENSG00000196914.44	1.5633903816369	6.11768655450881	3.15870925288702e-08	5.33887841999063e-06
ENSG00000068976.21	ENSG00000068976	ENSG00000068976_022	chr11	dexseq_prepare_annotation2.py	exon	64525718	64525738	.	-	.	ENST00000164139+ENST00000377432__exon_number_022__gene_id_ENSG00000068976	PYGM	ENSG00000068976.21	-2.33519988543135	-6.27402110393802	3.19344409081255e-08	5.39055027949806e-06
ENSG00000085872.ENSG00000105085.ENSG00000269578.ENSG00000214046.ENSG00000127526.ENSG00000269058.ENSG00000141979.ENSG00000268790.97	ENSG00000085872+ENSG00000105085+ENSG00000269578+ENSG00000214046+ENSG00000127526+ENSG00000269058+ENSG00000141979+ENSG00000268790	ENSG00000085872+ENSG00000105085+ENSG00000269578+ENSG00000214046+ENSG00000127526+ENSG00000269058+ENSG00000141979+ENSG00000268790_098	chr19	dexseq_prepare_annotation2.py	exon	16735088	16735472	.	-	.	ENST00000601478__exon_number_098__gene_id_ENSG00000085872+ENSG00000105085+ENSG00000269578+ENSG00000214046+ENSG00000127526+ENSG00000269058+ENSG00000141979+ENSG00000268790		ENSG00000085872.ENSG00000105085.ENSG00000269578.ENSG00000214046.ENSG00000127526.ENSG00000269058.ENSG00000141979.ENSG00000268790.97	1.0810649243968	5.72915927143505	3.27363478931021e-08	5.51871739807282e-06
ENSG00000249456.ENSG00000019995.8	ENSG00000249456+ENSG00000019995	ENSG00000249456+ENSG00000019995_009	chr10	dexseq_prepare_annotation2.py	exon	126669980	126670277	.	+	.	ENST00000471421__exon_number_009__gene_id_ENSG00000249456+ENSG00000019995		ENSG00000249456.ENSG00000019995.8	-3.34309213265744	-7.14009277330856	3.30734976411685e-08	5.56830395266852e-06
ENSG00000010438.1	ENSG00000010438	ENSG00000010438_002	chr9	dexseq_prepare_annotation2.py	exon	33750677	33750687	.	+	.	ENST00000361005+ENST00000468152__exon_number_002__gene_id_ENSG00000010438	PRSS3	ENSG00000010438.1	-0.844346801375418	-6.25207487589276	3.48697476053055e-08	5.86309899020637e-06
ENSG00000230768.18	ENSG00000230768	ENSG00000230768_019	chr1	dexseq_prepare_annotation2.py	exon	106161541	106161557	.	-	.	ENST00000610126+ENST00000435253__exon_number_019__gene_id_ENSG00000230768	RP11-251P6.1	ENSG00000230768.18	-1.23136729261524	-7.39657885018477	3.4923573778994e-08	5.86453319995637e-06
ENSG00000085872.ENSG00000105085.ENSG00000269578.ENSG00000214046.ENSG00000127526.ENSG00000269058.ENSG00000141979.ENSG00000268790.68	ENSG00000085872+ENSG00000105085+ENSG00000269578+ENSG00000214046+ENSG00000127526+ENSG00000269058+ENSG00000141979+ENSG00000268790	ENSG00000085872+ENSG00000105085+ENSG00000269578+ENSG00000214046+ENSG00000127526+ENSG00000269058+ENSG00000141979+ENSG00000268790_069	chr19	dexseq_prepare_annotation2.py	exon	16676039	16677342	.	-	.	ENST00000488894__exon_number_069__gene_id_ENSG00000085872+ENSG00000105085+ENSG00000269578+ENSG00000214046+ENSG00000127526+ENSG00000269058+ENSG00000141979+ENSG00000268790		ENSG00000085872.ENSG00000105085.ENSG00000269578.ENSG00000214046.ENSG00000127526.ENSG00000269058.ENSG00000141979.ENSG00000268790.68	-1.12140286177455	-5.7157792083247	3.50613307065707e-08	5.88003949038823e-06
ENSG00000235098.1	ENSG00000235098	ENSG00000235098_002	chr1	dexseq_prepare_annotation2.py	exon	1353804	1354259	.	-	.	ENST00000427211+ENST00000520296+ENST00000537107__exon_number_002__gene_id_ENSG00000235098	ANKRD65	ENSG00000235098.1	-2.76382086235316	-6.52408209509635	3.51476537867699e-08	5.88689099065084e-06
ENSG00000124721.28	ENSG00000124721	ENSG00000124721_029	chr6	dexseq_prepare_annotation2.py	exon	38781830	38781905	.	+	.	ENST00000449981+ENST00000441566+ENST00000327475+ENST00000359357__exon_number_029__gene_id_ENSG00000124721	DNAH8	ENSG00000124721.28	1.52903083643913	5.91635348517219	3.5636262975981e-08	5.96101675387631e-06
ENSG00000170477.10	ENSG00000170477	ENSG00000170477_011	chr12	dexseq_prepare_annotation2.py	exon	53205230	53205546	.	-	.	ENST00000551436__exon_number_011__gene_id_ENSG00000170477	KRT4	ENSG00000170477.10	2.28005871360428	6.74931020662055	3.57296401882088e-08	5.96493772421218e-06
ENSG00000066739.30	ENSG00000066739	ENSG00000066739_031	chr14	dexseq_prepare_annotation2.py	exon	96783482	96783484	.	-	.	ENST00000359933__exon_number_031__gene_id_ENSG00000066739	ATG2B	ENSG00000066739.30	-2.05977449501625	-5.91565577320852	3.57518473313405e-08	5.96493772421218e-06
ENSG00000204790.40	ENSG00000204790	ENSG00000204790_041	chr9	dexseq_prepare_annotation2.py	exon	69255604	69255695	.	-	.	ENST00000382399+ENST00000466320+ENST00000377449+ENST00000476973+ENST00000377457+ENST00000377445+ENST00000495626__exon_number_041__gene_id_ENSG00000204790	CBWD6	ENSG00000204790.40	1.48623814714176	5.87093788885463	3.64011310099538e-08	6.06544971925188e-06
ENSG00000165125.35	ENSG00000165125	ENSG00000165125_036	chr7	dexseq_prepare_annotation2.py	exon	142583135	142583391	.	-	.	ENST00000359396__exon_number_036__gene_id_ENSG00000165125	TRPV6	ENSG00000165125.35	-2.38358426812175	-6.04863882738945	3.74794298807295e-08	6.23709741215688e-06
ENSG00000040531.32	ENSG00000040531	ENSG00000040531_033	chr17	dexseq_prepare_annotation2.py	exon	3563911	3563980	.	+	.	ENST00000441220+ENST00000381870+ENST00000414524+ENST00000046640__exon_number_033__gene_id_ENSG00000040531	CTNS	ENSG00000040531.32	0.925510678872956	6.28414676325796	3.79423693421944e-08	6.3060315259742e-06
ENSG00000118058.24	ENSG00000118058	ENSG00000118058_025	chr11	dexseq_prepare_annotation2.py	exon	118355577	118355690	.	+	.	ENST00000389506+ENST00000534358__exon_number_025__gene_id_ENSG00000118058	KMT2A	ENSG00000118058.24	1.84735430739302	5.7705802695004	3.8015999800531e-08	6.31016858227532e-06
ENSG00000196547.68	ENSG00000196547	ENSG00000196547_069	chr15	dexseq_prepare_annotation2.py	exon	91456637	91456843	.	+	.	ENST00000561047__exon_number_069__gene_id_ENSG00000196547	MAN2A2	ENSG00000196547.68	1.59249945425735	5.8382854391772	3.81317909687586e-08	6.321284221159e-06
ENSG00000064393.14	ENSG00000064393	ENSG00000064393_015	chr7	dexseq_prepare_annotation2.py	exon	139311347	139311531	.	-	.	ENST00000406875+ENST00000342645+ENST00000428878__exon_number_015__gene_id_ENSG00000064393	HIPK2	ENSG00000064393.14	-1.48825782571088	-7.0891909590436	3.8290448701291e-08	6.33442852837854e-06
ENSG00000162878.3	ENSG00000162878	ENSG00000162878_004	chr2	dexseq_prepare_annotation2.py	exon	42275680	42275718	.	+	.	ENST00000401498+ENST00000294964__exon_number_004__gene_id_ENSG00000162878	PKDCC	ENSG00000162878.3	1.73709495100556	5.99340256810251	3.83089328625967e-08	6.33442852837854e-06
ENSG00000163499.6	ENSG00000163499	ENSG00000163499_007	chr2	dexseq_prepare_annotation2.py	exon	219856569	219856823	.	-	.	ENST00000490678__exon_number_007__gene_id_ENSG00000163499	CRYBA2	ENSG00000163499.6	1.13613028086629	7.08605169600803	3.86382146636252e-08	6.38072659757596e-06
ENSG00000080845.37	ENSG00000080845	ENSG00000080845_038	chr20	dexseq_prepare_annotation2.py	exon	35152653	35152728	.	+	.	ENST00000340491+ENST00000489701+ENST00000497862+ENST00000401952+ENST00000478910+ENST00000339266+ENST00000373913+ENST00000475894+ENST00000373907__exon_number_038__gene_id_ENSG00000080845	DLGAP4	ENSG00000080845.37	-1.22555281842317	-6.06897005841588	3.89272540153874e-08	6.42026952531491e-06
ENSG00000158286.21	ENSG00000158286	ENSG00000158286_022	chr1	dexseq_prepare_annotation2.py	exon	6270962	6270997	.	+	.	ENST00000377939+ENST00000463453__exon_number_022__gene_id_ENSG00000158286	RNF207	ENSG00000158286.21	1.34253828553806	5.86614291753944	3.95129392368595e-08	6.5085753727687e-06
ENSG00000104529.41	ENSG00000104529	ENSG00000104529_042	chr8	dexseq_prepare_annotation2.py	exon	144670998	144671160	.	-	.	ENST00000525223__exon_number_042__gene_id_ENSG00000104529	EEF1D	ENSG00000104529.41	1.01309713393089	5.68778967178516	3.97120635639723e-08	6.53306336674396e-06
ENSG00000255243.ENSG00000134343.10	ENSG00000255243+ENSG00000134343	ENSG00000255243+ENSG00000134343_011	chr11	dexseq_prepare_annotation2.py	exon	26495449	26495675	.	+	.	ENST00000531568__exon_number_011__gene_id_ENSG00000255243+ENSG00000134343		ENSG00000255243.ENSG00000134343.10	1.0833205890376	5.77200829384692	4.05047111420494e-08	6.65500628370703e-06
ENSG00000158286.32	ENSG00000158286	ENSG00000158286_033	chr1	dexseq_prepare_annotation2.py	exon	6272794	6272797	.	+	.	ENST00000496676+ENST00000492476__exon_number_033__gene_id_ENSG00000158286	RNF207	ENSG00000158286.32	1.82526903024464	5.85450316550691	4.17309611299514e-08	6.84779155576021e-06
ENSG00000012232.42	ENSG00000012232	ENSG00000012232_043	chr8	dexseq_prepare_annotation2.py	exon	28610178	28610349	.	+	.	ENST00000519886+ENST00000523271+ENST00000220562__exon_number_043__gene_id_ENSG00000012232	EXTL3	ENSG00000012232.42	-1.66812982177938	-5.86477672711557	4.23418594370312e-08	6.93924119153472e-06
ENSG00000142512.32	ENSG00000142512	ENSG00000142512_033	chr19	dexseq_prepare_annotation2.py	exon	51920966	51920991	.	-	.	ENST00000353836+ENST00000432469+ENST00000439889__exon_number_033__gene_id_ENSG00000142512	SIGLEC10	ENSG00000142512.32	1.39273333392149	5.86075735011622	4.31420650502967e-08	7.05716350321183e-06
ENSG00000163755.17	ENSG00000163755	ENSG00000163755_018	chr3	dexseq_prepare_annotation2.py	exon	148876453	148876633	.	+	.	ENST00000296051+ENST00000460120__exon_number_018__gene_id_ENSG00000163755	HPS3	ENSG00000163755.17	-1.00521000647649	-6.07678665210529	4.31704139533774e-08	7.05716350321183e-06
ENSG00000163491.15	ENSG00000163491	ENSG00000163491_016	chr3	dexseq_prepare_annotation2.py	exon	27215930	27215931	.	-	.	ENST00000295720+ENST00000357467+ENST00000383770+ENST00000574215+ENST00000429845+ENST00000383771+ENST00000498182__exon_number_016__gene_id_ENSG00000163491	NEK10	ENSG00000163491.15	0.717144435786455	5.75018521951583	4.34944332658669e-08	7.09353151528705e-06
ENSG00000010361.4	ENSG00000010361	ENSG00000010361_005	chr19	dexseq_prepare_annotation2.py	exon	50310154	50310176	.	-	.	ENST00000313777+ENST00000533418+ENST00000525130+ENST00000525370+ENST00000529634+ENST00000528094__exon_number_005__gene_id_ENSG00000010361	FUZ	ENSG00000010361.4	-1.47480750825086	-8.25605360969513	4.35024640699615e-08	7.09353151528705e-06
ENSG00000048740.21	ENSG00000048740	ENSG00000048740_022	chr10	dexseq_prepare_annotation2.py	exon	11363170	11363349	.	+	.	ENST00000542579+ENST00000609870+ENST00000417956+ENST00000399850+ENST00000608830+ENST00000379261+ENST00000537122+ENST00000315874+ENST00000450189+ENST00000354897+ENST00000427450+ENST00000609692+ENST00000416382+ENST00000354440__exon_number_022__gene_id_ENSG00000048740	CELF2	ENSG00000048740.21	-1.02936541422951	-6.30765142536519	4.38527087417504e-08	7.14164805131374e-06
ENSG00000135365.46	ENSG00000135365	ENSG00000135365_047	chr11	dexseq_prepare_annotation2.py	exon	46100685	46100691	.	-	.	ENST00000529734+ENST00000257821+ENST00000531959+ENST00000323180+ENST00000418153+ENST00000529782+ENST00000533757+ENST00000524497+ENST00000532883__exon_number_047__gene_id_ENSG00000135365	PHF21A	ENSG00000135365.46	1.46003147502419	5.90289727007906	4.40107362332413e-08	7.15837942225849e-06
ENSG00000050438.27	ENSG00000050438	ENSG00000050438_028	chr12	dexseq_prepare_annotation2.py	exon	51854988	51855001	.	+	.	ENST00000514353+ENST00000319957+ENST00000547697+ENST00000535225+ENST00000453097+ENST00000551071+ENST00000604314+ENST00000394856+ENST00000358657__exon_number_028__gene_id_ENSG00000050438	SLC4A8	ENSG00000050438.27	-5.21936565141506	-6.10193206047073	4.51219164381821e-08	7.3299052964259e-06
ENSG00000175318.28	ENSG00000175318	ENSG00000175318_029	chr15	dexseq_prepare_annotation2.py	exon	72461603	72461757	.	-	.	ENST00000563133__exon_number_029__gene_id_ENSG00000175318	GRAMD2	ENSG00000175318.28	0.947857722567832	6.03310618966572	4.53841745732968e-08	7.36134360537085e-06
ENSG00000167613.18	ENSG00000167613	ENSG00000167613_019	chr19	dexseq_prepare_annotation2.py	exon	54868229	54868320	.	-	.	ENST00000475389__exon_number_019__gene_id_ENSG00000167613	LAIR1	ENSG00000167613.18	-1.10002707137308	-6.10029628264448	4.54291615099352e-08	7.36134360537085e-06
ENSG00000204764.10	ENSG00000204764	ENSG00000204764_011	chr5	dexseq_prepare_annotation2.py	exon	170319495	170319557	.	+	.	ENST00000519256+ENST00000389118+ENST00000519130+ENST00000519949+ENST00000522533+ENST00000522066+ENST00000520864+ENST00000523189+ENST00000443155+ENST00000523727__exon_number_011__gene_id_ENSG00000204764	RANBP17	ENSG00000204764.10	-1.15097327205859	-5.79772749839028	4.62679666970484e-08	7.48789206033357e-06
ENSG00000143224.30	ENSG00000143224	ENSG00000143224_031	chr1	dexseq_prepare_annotation2.py	exon	161139074	161139449	.	+	.	ENST00000541818+ENST00000462977+ENST00000494216__exon_number_031__gene_id_ENSG00000143224	PPOX	ENSG00000143224.30	-2.20248648488698	-5.89146722861581	4.63616298762141e-08	7.49368317112789e-06
ENSG00000131018.106	ENSG00000131018	ENSG00000131018_107	chr6	dexseq_prepare_annotation2.py	exon	152646219	152646437	.	-	.	ENST00000448038+ENST00000490135+ENST00000341594+ENST00000265368+ENST00000367255+ENST00000423061__exon_number_107__gene_id_ENSG00000131018	SYNE1	ENSG00000131018.106	1.19164344380269	5.54743344999705	4.83030551299955e-08	7.7977513063348e-06
ENSG00000240207.ENSG00000118855.27	ENSG00000240207+ENSG00000118855	ENSG00000240207+ENSG00000118855_028	chr3	dexseq_prepare_annotation2.py	exon	158519945	158520073	.	+	.	ENST00000392813+ENST00000471266+ENST00000264266+ENST00000484166+ENST00000480292+ENST00000415822+ENST00000471500__exon_number_028__gene_id_ENSG00000240207+ENSG00000118855		ENSG00000240207.ENSG00000118855.27	-1.43398187127612	-5.74905011630559	4.88997504196659e-08	7.88424743067763e-06
ENSG00000180448.24	ENSG00000180448	ENSG00000180448_025	chr19	dexseq_prepare_annotation2.py	exon	1079702	1079839	.	+	.	ENST00000590214+ENST00000313093+ENST00000587602+ENST00000586866+ENST00000539243+ENST00000536472+ENST00000543365+ENST00000590577__exon_number_025__gene_id_ENSG00000180448	HMHA1	ENSG00000180448.24	0.818556789084632	5.76294856720532	4.97344971829906e-08	8.00886237597238e-06
ENSG00000164113.15	ENSG00000164113	ENSG00000164113_016	chr4	dexseq_prepare_annotation2.py	exon	123304954	123305061	.	+	.	ENST00000492454+ENST00000439307+ENST00000446706+ENST00000296513+ENST00000388725+ENST00000388724__exon_number_016__gene_id_ENSG00000164113	ADAD1	ENSG00000164113.15	-1.36070837317643	-5.98176116828725	5.00786228920856e-08	8.05426000725258e-06
ENSG00000125485.8	ENSG00000125485	ENSG00000125485_009	chr9	dexseq_prepare_annotation2.py	exon	135505766	135505790	.	-	.	ENST00000372159+ENST00000438527__exon_number_009__gene_id_ENSG00000125485	DDX31	ENSG00000125485.8	-1.69643730285001	-5.95558072903861	5.02101286593535e-08	8.06539126243982e-06
ENSG00000066739.32	ENSG00000066739	ENSG00000066739_033	chr14	dexseq_prepare_annotation2.py	exon	96784035	96784059	.	-	.	ENST00000359933__exon_number_033__gene_id_ENSG00000066739	ATG2B	ENSG00000066739.32	-1.89485938431362	-5.83948648538911	5.08565405538616e-08	8.15910322863501e-06
ENSG00000068976.10	ENSG00000068976	ENSG00000068976_011	chr11	dexseq_prepare_annotation2.py	exon	64519875	64519976	.	-	.	ENST00000164139+ENST00000377432__exon_number_011__gene_id_ENSG00000068976	PYGM	ENSG00000068976.10	0.960723772862624	6.15611382819737	5.11802196461812e-08	8.20087009602856e-06
ENSG00000008710.107	ENSG00000008710	ENSG00000008710_108	chr16	dexseq_prepare_annotation2.py	exon	2157884	2158017	.	-	.	ENST00000487932+ENST00000496574+ENST00000473780+ENST00000488185+ENST00000423118+ENST00000262304__exon_number_108__gene_id_ENSG00000008710	PKD1	ENSG00000008710.107	-1.29681219808942	-5.5942730915197	5.13391063733608e-08	8.21616081849076e-06
ENSG00000158286.22	ENSG00000158286	ENSG00000158286_023	chr1	dexseq_prepare_annotation2.py	exon	6270998	6270998	.	+	.	ENST00000377939+ENST00000496329+ENST00000463453__exon_number_023__gene_id_ENSG00000158286	RNF207	ENSG00000158286.22	1.49348959434744	5.80709355907581	5.20977837580213e-08	8.3272840285815e-06
ENSG00000148343.8	ENSG00000148343	ENSG00000148343_009	chr9	dexseq_prepare_annotation2.py	exon	131804411	131804582	.	+	.	ENST00000477088__exon_number_009__gene_id_ENSG00000148343	FAM73B	ENSG00000148343.8	1.18264808885334	5.79325235182754	5.24979274013374e-08	8.38089600573509e-06
ENSG00000148343.9	ENSG00000148343	ENSG00000148343_010	chr9	dexseq_prepare_annotation2.py	exon	131804583	131804679	.	+	.	ENST00000406926+ENST00000358369+ENST00000477088+ENST00000445183+ENST00000439290+ENST00000277475+ENST00000474534+ENST00000450073__exon_number_010__gene_id_ENSG00000148343	FAM73B	ENSG00000148343.9	1.03919473955453	5.79120431846474	5.30053362209452e-08	8.45147891690367e-06
ENSG00000167612.20	ENSG00000167612	ENSG00000167612_021	chr12	dexseq_prepare_annotation2.py	exon	52284543	52284769	.	+	.	ENST00000548383+ENST00000550652+ENST00000548526+ENST00000549751+ENST00000538991+ENST00000301190+ENST00000340970+ENST00000547119__exon_number_021__gene_id_ENSG00000167612	ANKRD33	ENSG00000167612.20	2.32824280949168	6.19767607012956	5.31992394247399e-08	8.47196251946011e-06
ENSG00000141449.10	ENSG00000141449	ENSG00000141449_011	chr18	dexseq_prepare_annotation2.py	exon	18981187	18981287	.	+	.	ENST00000580732+ENST00000431264+ENST00000578368+ENST00000400483+ENST00000269218+ENST00000584446+ENST00000579454+ENST00000424526__exon_number_011__gene_id_ENSG00000141449	GREB1L	ENSG00000141449.10	-1.97953821015118	-6.62327462786054	5.40166719176117e-08	8.59157065500392e-06
ENSG00000223647.3	ENSG00000223647	ENSG00000223647_004	chr2	dexseq_prepare_annotation2.py	exon	32028016	32028184	.	-	.	ENST00000416279__exon_number_004__gene_id_ENSG00000223647	AL133249.1	ENSG00000223647.3	1.04647645616777	7.59580321429154	5.42628383013016e-08	8.62013457039205e-06
ENSG00000176635.7	ENSG00000176635	ENSG00000176635_008	chr22	dexseq_prepare_annotation2.py	exon	30500390	30500426	.	+	.	ENST00000336726+ENST00000491605+ENST00000403975__exon_number_008__gene_id_ENSG00000176635	HORMAD2	ENSG00000176635.7	-1.56658610314399	-6.40005866929257	5.47797062711262e-08	8.69157913103273e-06
ENSG00000134107.1	ENSG00000134107	ENSG00000134107_002	chr3	dexseq_prepare_annotation2.py	exon	5021122	5021483	.	+	.	ENST00000256495+ENST00000467610__exon_number_002__gene_id_ENSG00000134107	BHLHE40	ENSG00000134107.1	-4.63333738882278	-6.95654199601035	5.61514038212306e-08	8.89578546920058e-06
ENSG00000035681.43	ENSG00000035681	ENSG00000035681_044	chr8	dexseq_prepare_annotation2.py	exon	59515769	59515945	.	-	.	ENST00000427130+ENST00000519858+ENST00000038176__exon_number_044__gene_id_ENSG00000035681	NSMAF	ENSG00000035681.43	1.14352370159415	6.24249102153936	5.62041593713298e-08	8.89578546920058e-06
ENSG00000034693.ENSG00000241847.ENSG00000229036.28	ENSG00000034693+ENSG00000241847+ENSG00000229036	ENSG00000034693+ENSG00000241847+ENSG00000229036_029	chr6	dexseq_prepare_annotation2.py	exon	143825660	143825734	.	+	.	ENST00000590703+ENST00000591189+ENST00000593175__exon_number_029__gene_id_ENSG00000034693+ENSG00000241847+ENSG00000229036		ENSG00000034693.ENSG00000241847.ENSG00000229036.28	2.87028794942576	5.84709247742285	5.67164802027755e-08	8.96591293266586e-06
ENSG00000172965.42	ENSG00000172965	ENSG00000172965_043	chr2	dexseq_prepare_annotation2.py	exon	112252611	112252611	.	-	.	ENST00000419736+ENST00000453478+ENST00000604981+ENST00000409569+ENST00000443467+ENST00000439362+ENST00000432818__exon_number_043__gene_id_ENSG00000172965	MIR4435-1HG	ENSG00000172965.42	1.12845426799975	6.60268671744277	5.77926822317836e-08	9.11562377572889e-06
ENSG00000105321.10	ENSG00000105321	ENSG00000105321_011	chr19	dexseq_prepare_annotation2.py	exon	47763578	47763614	.	+	.	ENST00000221922+ENST00000595659+ENST00000599398+ENST00000596938__exon_number_011__gene_id_ENSG00000105321	CCDC9	ENSG00000105321.10	2.41222461895084	6.0812383231368	5.78043339760054e-08	9.11562377572889e-06
ENSG00000174640.4	ENSG00000174640	ENSG00000174640_005	chr3	dexseq_prepare_annotation2.py	exon	133657273	133657337	.	-	.	ENST00000481359+ENST00000493729+ENST00000310926__exon_number_005__gene_id_ENSG00000174640	SLCO2A1	ENSG00000174640.4	1.79797803486035	5.89894151598575	5.81962484950082e-08	9.16626312974296e-06
ENSG00000074181.13	ENSG00000074181	ENSG00000074181_014	chr19	dexseq_prepare_annotation2.py	exon	15288336	15288721	.	-	.	ENST00000263388__exon_number_014__gene_id_ENSG00000074181	NOTCH3	ENSG00000074181.13	1.46905003162597	5.67628905288412	5.85664114590649e-08	9.21335758396736e-06
ENSG00000090686.1	ENSG00000090686	ENSG00000090686_002	chr1	dexseq_prepare_annotation2.py	exon	22005072	22005395	.	-	.	ENST00000308271+ENST00000400301__exon_number_002__gene_id_ENSG00000090686	USP48	ENSG00000090686.1	-5.26304502141197	-5.72749936758156	5.89381303537539e-08	9.24971323435553e-06
ENSG00000139865.50	ENSG00000139865	ENSG00000139865_051	chr14	dexseq_prepare_annotation2.py	exon	38397063	38397179	.	+	.	ENST00000533625__exon_number_051__gene_id_ENSG00000139865	TTC6	ENSG00000139865.50	-0.758561629058742	-5.76858108715406	5.89403986896062e-08	9.24971323435553e-06
ENSG00000104450.20	ENSG00000104450	ENSG00000104450_021	chr8	dexseq_prepare_annotation2.py	exon	101243384	101243512	.	+	.	ENST00000251809+ENST00000388798+ENST00000523302__exon_number_021__gene_id_ENSG00000104450	SPAG1	ENSG00000104450.20	0.980199338044641	5.77730384016653	5.98634017834591e-08	9.38318962337101e-06
ENSG00000099994.2	ENSG00000099994	ENSG00000099994_003	chr22	dexseq_prepare_annotation2.py	exon	24579025	24579235	.	+	.	ENST00000463101+ENST00000358321__exon_number_003__gene_id_ENSG00000099994	SUSD2	ENSG00000099994.2	4.25902452179657	7.18976710288666	6.02685362562115e-08	9.43526891063084e-06
ENSG00000263798.ENSG00000108439.ENSG00000108465.71	ENSG00000263798+ENSG00000108439+ENSG00000108465	ENSG00000263798+ENSG00000108439+ENSG00000108465_072	chr17	dexseq_prepare_annotation2.py	exon	46051947	46051949	.	+	.	ENST00000581662+ENST00000583363+ENST00000583182+ENST00000579605+ENST00000584168+ENST00000580287+ENST00000584063+ENST00000585163__exon_number_072__gene_id_ENSG00000263798+ENSG00000108439+ENSG00000108465		ENSG00000263798.ENSG00000108439.ENSG00000108465.71	1.1336902773362	5.58405748385408	6.04258208293081e-08	9.44846741880498e-06
ENSG00000124721.30	ENSG00000124721	ENSG00000124721_031	chr6	dexseq_prepare_annotation2.py	exon	38790614	38790810	.	+	.	ENST00000449981+ENST00000441566+ENST00000327475+ENST00000359357__exon_number_031__gene_id_ENSG00000124721	DNAH8	ENSG00000124721.30	1.70429821879774	5.79981580759585	6.10485951942185e-08	9.53433247261215e-06
ENSG00000213930.ENSG00000258728.ENSG00000137070.49	ENSG00000213930+ENSG00000258728+ENSG00000137070	ENSG00000213930+ENSG00000258728+ENSG00000137070_050	chr9	dexseq_prepare_annotation2.py	exon	34648374	34648378	.	+	.	ENST00000556278+ENST00000557706+ENST00000487381+ENST00000473506+ENST00000556244+ENST00000554139+ENST00000554085+ENST00000378842+ENST00000555086+ENST00000489643+ENST00000554550+ENST00000450095+ENST00000555020+ENST00000473529+ENST00000554944+ENST00000556494+ENST00000472111+ENST00000554638+ENST00000555214__exon_number_050__gene_id_ENSG00000213930+ENSG00000258728+ENSG00000137070		ENSG00000213930.ENSG00000258728.ENSG00000137070.49	1.29805289908226	6.06741961615494	6.11441805617668e-08	9.53775549076139e-06
ENSG00000153113.94	ENSG00000153113	ENSG00000153113_095	chr5	dexseq_prepare_annotation2.py	exon	96108411	96108490	.	+	.	ENST00000348386+ENST00000341926+ENST00000511049+ENST00000395813+ENST00000510098+ENST00000511782+ENST00000437034+ENST00000395812+ENST00000338252+ENST00000510500+ENST00000509529+ENST00000359176+ENST00000504465+ENST00000325674+ENST00000484552+ENST00000508579+ENST00000309190__exon_number_095__gene_id_ENSG00000153113	CAST	ENSG00000153113.94	-1.00453940167614	-5.5676085193617	6.24215323880848e-08	9.72528976929644e-06
ENSG00000174437.48	ENSG00000174437	ENSG00000174437_049	chr12	dexseq_prepare_annotation2.py	exon	110788896	110788898	.	+	.	ENST00000313432__exon_number_049__gene_id_ENSG00000174437	ATP2A2	ENSG00000174437.48	1.32972252744892	6.05775757334675	6.35921302377682e-08	9.89576093976425e-06
ENSG00000268465.ENSG00000269751.ENSG00000182324.ENSG00000105447.ENSG00000105443.20	ENSG00000268465+ENSG00000269751+ENSG00000182324+ENSG00000105447+ENSG00000105443	ENSG00000268465+ENSG00000269751+ENSG00000182324+ENSG00000105447+ENSG00000105443_021	chr19	dexseq_prepare_annotation2.py	exon	48969279	48969367	.	+	.	ENST00000391884__exon_number_021__gene_id_ENSG00000268465+ENSG00000269751+ENSG00000182324+ENSG00000105447+ENSG00000105443		ENSG00000268465.ENSG00000269751.ENSG00000182324.ENSG00000105447.ENSG00000105443.20	0.767413643233472	5.83762756820193	6.40533397648467e-08	9.95556530534778e-06
ENSG00000167261.12	ENSG00000167261	ENSG00000167261_013	chr16	dexseq_prepare_annotation2.py	exon	68025546	68025740	.	-	.	ENST00000268795__exon_number_013__gene_id_ENSG00000167261	DPEP2	ENSG00000167261.12	-0.866911413390385	-5.89775544054467	6.46347071814766e-08	1.00338795429086e-05
ENSG00000124721.1	ENSG00000124721	ENSG00000124721_002	chr6	dexseq_prepare_annotation2.py	exon	38684337	38684606	.	+	.	ENST00000373278__exon_number_002__gene_id_ENSG00000124721	DNAH8	ENSG00000124721.1	-0.968456200612481	-5.78538654852271	6.5232476367884e-08	1.01145493597005e-05
ENSG00000175193.23	ENSG00000175193	ENSG00000175193_024	chr3	dexseq_prepare_annotation2.py	exon	183602675	183602676	.	-	.	ENST00000311101+ENST00000421484+ENST00000469056+ENST00000317096__exon_number_024__gene_id_ENSG00000175193	PARL	ENSG00000175193.23	-1.02726971399218	-5.85156596474647	6.54866720305093e-08	1.01308443152741e-05
ENSG00000113163.10	ENSG00000113163	ENSG00000113163_011	chr5	dexseq_prepare_annotation2.py	exon	74676897	74676969	.	-	.	ENST00000508809+ENST00000357457+ENST00000380494+ENST00000261415+ENST00000405807__exon_number_011__gene_id_ENSG00000113163	COL4A3BP	ENSG00000113163.10	-2.31161882910828	-5.87214213165761	6.54940657440673e-08	1.01308443152741e-05
ENSG00000105705.8	ENSG00000105705	ENSG00000105705_009	chr19	dexseq_prepare_annotation2.py	exon	19390022	19390199	.	-	.	ENST00000592188+ENST00000589144+ENST00000247001+ENST00000588731+ENST00000591007+ENST00000587119__exon_number_009__gene_id_ENSG00000105705	SUGP1	ENSG00000105705.8	-4.36374321293224	-6.56402733387239	6.56133536521273e-08	1.01371848416956e-05
ENSG00000136147.19	ENSG00000136147	ENSG00000136147_020	chr13	dexseq_prepare_annotation2.py	exon	50092197	50092241	.	+	.	ENST00000357596+ENST00000476953+ENST00000487433+ENST00000485919+ENST00000378319+ENST00000426879+ENST00000442195+ENST00000496623+ENST00000496612+ENST00000467763+ENST00000482487+ENST00000465045+ENST00000488958__exon_number_020__gene_id_ENSG00000136147	PHF11	ENSG00000136147.19	1.13558050095373	6.70965099772089	6.6092412464929e-08	1.01990281785868e-05
ENSG00000198668.17	ENSG00000198668	ENSG00000198668_018	chr14	dexseq_prepare_annotation2.py	exon	90867603	90867676	.	+	.	ENST00000555267+ENST00000557020+ENST00000553964+ENST00000556757+ENST00000356978+ENST00000553630+ENST00000447653+ENST00000544280+ENST00000553995+ENST00000553542__exon_number_018__gene_id_ENSG00000198668	CALM1	ENSG00000198668.17	1.47649581435014	6.55208873588371	6.82366949499792e-08	1.0516858950834e-05
ENSG00000103671.11	ENSG00000103671	ENSG00000103671_012	chr15	dexseq_prepare_annotation2.py	exon	64686145	64686205	.	+	.	ENST00000561265+ENST00000560567+ENST00000559833+ENST00000558442+ENST00000560920+ENST00000261884__exon_number_012__gene_id_ENSG00000103671	TRIP4	ENSG00000103671.11	-1.72915594652321	-6.13355100342957	6.83145004839068e-08	1.0516858950834e-05
ENSG00000163521.17	ENSG00000163521	ENSG00000163521_018	chr2	dexseq_prepare_annotation2.py	exon	220104771	220104816	.	-	.	ENST00000295759+ENST00000440853+ENST00000392089+ENST00000471516__exon_number_018__gene_id_ENSG00000163521	GLB1L	ENSG00000163521.17	-1.17529427963044	-5.9067603944745	6.92142428605305e-08	1.0642717367165e-05
ENSG00000137860.17	ENSG00000137860	ENSG00000137860_018	chr15	dexseq_prepare_annotation2.py	exon	45561536	45561733	.	+	.	ENST00000347644__exon_number_018__gene_id_ENSG00000137860	SLC28A2	ENSG00000137860.17	1.62045580501416	7.47296810494655	7.25436750684881e-08	1.11414348886325e-05
ENSG00000155816.2	ENSG00000155816	ENSG00000155816_003	chr1	dexseq_prepare_annotation2.py	exon	240255180	240257024	.	+	.	ENST00000319653__exon_number_003__gene_id_ENSG00000155816	FMN2	ENSG00000155816.2	1.58045097413376	5.98675976192434	7.26675550209072e-08	1.11472373798067e-05
ENSG00000143858.9	ENSG00000143858	ENSG00000143858_010	chr1	dexseq_prepare_annotation2.py	exon	202679386	202679545	.	-	.	ENST00000367268__exon_number_010__gene_id_ENSG00000143858	SYT2	ENSG00000143858.9	1.83018425847705	7.11686719534052	7.31358876384401e-08	1.12058028077501e-05
ENSG00000141030	ENSG00000141030	ENSG00000141030_001	chr17	dexseq_prepare_annotation2.py	exon	17150141	17150148	.	-	.	ENST00000539941__exon_number_001__gene_id_ENSG00000141030	COPS3	ENSG00000141030	1.47003083493196	5.84160749654193	7.49105392309819e-08	1.1464145997914e-05
ENSG00000163486.2	ENSG00000163486	ENSG00000163486_003	chr1	dexseq_prepare_annotation2.py	exon	206557368	206557368	.	+	.	ENST00000414007+ENST00000419187__exon_number_003__gene_id_ENSG00000163486	SRGAP2	ENSG00000163486.2	-1.50057176560067	-5.83987598337352	7.54827080494427e-08	1.15380710875577e-05
ENSG00000113163.9	ENSG00000113163	ENSG00000113163_010	chr5	dexseq_prepare_annotation2.py	exon	74675162	74675298	.	-	.	ENST00000508809+ENST00000357457+ENST00000380494+ENST00000261415+ENST00000405807__exon_number_010__gene_id_ENSG00000113163	COL4A3BP	ENSG00000113163.9	-2.28125162925101	-5.83916138940086	7.572009306731e-08	1.15607080771517e-05
ENSG00000165949.29	ENSG00000165949	ENSG00000165949_030	chr14	dexseq_prepare_annotation2.py	exon	94583026	94583027	.	+	.	ENST00000557035+ENST00000444961+ENST00000557634+ENST00000557098+ENST00000298902+ENST00000448882+ENST00000555121+ENST00000555744__exon_number_030__gene_id_ENSG00000165949	IFI27	ENSG00000165949.29	1.2173993752435	5.88042905031058	7.75143847709941e-08	1.18207154255602e-05
ENSG00000134900.11	ENSG00000134900	ENSG00000134900_012	chr13	dexseq_prepare_annotation2.py	exon	103279496	103279516	.	+	.	ENST00000376065+ENST00000493770+ENST00000376052+ENST00000496126__exon_number_012__gene_id_ENSG00000134900	TPP2	ENSG00000134900.11	0.92595017591609	5.65224973735775	7.79469389013071e-08	1.1872694328885e-05
ENSG00000257062.ENSG00000111700.ENSG00000134538.ENSG00000205754.ENSG00000257046.38	ENSG00000257062+ENSG00000111700+ENSG00000134538+ENSG00000205754+ENSG00000257046	ENSG00000257062+ENSG00000111700+ENSG00000134538+ENSG00000205754+ENSG00000257046_039	chr12	dexseq_prepare_annotation2.py	exon	21207521	21207523	.	+	.	ENST00000543498+ENST00000545916+ENST00000593147+ENST00000381541+ENST00000554957+ENST00000421593__exon_number_039__gene_id_ENSG00000257062+ENSG00000111700+ENSG00000134538+ENSG00000205754+ENSG00000257046		ENSG00000257062.ENSG00000111700.ENSG00000134538.ENSG00000205754.ENSG00000257046.38	0.996446834986432	5.65566321776826	7.9697280335054e-08	1.21234097680319e-05
ENSG00000162878.28	ENSG00000162878	ENSG00000162878_029	chr2	dexseq_prepare_annotation2.py	exon	42285610	42285668	.	+	.	ENST00000294964__exon_number_029__gene_id_ENSG00000162878	PKDCC	ENSG00000162878.28	-0.953451740330154	-5.82726905336757	7.97802203009437e-08	1.21234097680319e-05
ENSG00000120549.16	ENSG00000120549	ENSG00000120549_017	chr10	dexseq_prepare_annotation2.py	exon	24783429	24783533	.	+	.	ENST00000376454+ENST00000376462__exon_number_017__gene_id_ENSG00000120549	KIAA1217	ENSG00000120549.16	1.1510277639262	6.21011619677874	8.16915468410956e-08	1.23993019572294e-05
ENSG00000005961.5	ENSG00000005961	ENSG00000005961_006	chr17	dexseq_prepare_annotation2.py	exon	42451722	42451838	.	-	.	ENST00000353281+ENST00000262407+ENST00000592462__exon_number_006__gene_id_ENSG00000005961	ITGA2B	ENSG00000005961.5	0.803789847896806	6.14269575239544	8.21299538526466e-08	1.24512472193234e-05
ENSG00000156261.6	ENSG00000156261	ENSG00000156261_007	chr21	dexseq_prepare_annotation2.py	exon	30433698	30433738	.	-	.	ENST00000286788+ENST00000540844+ENST00000542732+ENST00000470450+ENST00000496121__exon_number_007__gene_id_ENSG00000156261	CCT8	ENSG00000156261.6	1.37031954538066	6.20755544454602	8.24673464762237e-08	1.2487774676347e-05
ENSG00000174640.25	ENSG00000174640	ENSG00000174640_026	chr3	dexseq_prepare_annotation2.py	exon	133748770	133748920	.	-	.	ENST00000310926__exon_number_026__gene_id_ENSG00000174640	SLCO2A1	ENSG00000174640.25	2.73605384539175	5.81886883089603	8.27764290582742e-08	1.2519934895064e-05
ENSG00000153113.1	ENSG00000153113	ENSG00000153113_002	chr5	dexseq_prepare_annotation2.py	exon	95865525	95865584	.	+	.	ENST00000505143__exon_number_002__gene_id_ENSG00000153113	CAST	ENSG00000153113.1	0.989168206052285	5.50116690039571	8.7722880384701e-08	1.32526036445825e-05
ENSG00000104450.25	ENSG00000104450	ENSG00000104450_026	chr8	dexseq_prepare_annotation2.py	exon	101252631	101252743	.	+	.	ENST00000519424+ENST00000251809+ENST00000388798__exon_number_026__gene_id_ENSG00000104450	SPAG1	ENSG00000104450.25	1.67432273329905	5.67904675457344	9.44160265759087e-08	1.42471363179288e-05
ENSG00000167851	ENSG00000167851	ENSG00000167851_001	chr17	dexseq_prepare_annotation2.py	exon	72462555	72462796	.	+	.	ENST00000360141__exon_number_001__gene_id_ENSG00000167851	CD300A	ENSG00000167851	0.890774260156608	6.59386774697718	9.47220490742432e-08	1.42766748470806e-05
ENSG00000162572.28	ENSG00000162572	ENSG00000162572_029	chr1	dexseq_prepare_annotation2.py	exon	1225857	1225935	.	+	.	ENST00000379101+ENST00000338555+ENST00000379116+ENST00000379099+ENST00000325425+ENST00000400928__exon_number_029__gene_id_ENSG00000162572	SCNN1D	ENSG00000162572.28	-2.55317779082189	-5.887641605062	9.54734283165371e-08	1.43731915862117e-05
ENSG00000145247.24	ENSG00000145247	ENSG00000145247_025	chr4	dexseq_prepare_annotation2.py	exon	48908816	48908845	.	-	.	ENST00000508632+ENST00000508069__exon_number_025__gene_id_ENSG00000145247	OCIAD2	ENSG00000145247.24	-1.12278092413172	-6.04372633662607	9.68890850349633e-08	1.45693726358614e-05
ENSG00000177483.ENSG00000124831.3	ENSG00000177483+ENSG00000124831	ENSG00000177483+ENSG00000124831_004	chr2	dexseq_prepare_annotation2.py	exon	238592845	238593116	.	+	.	ENST00000489295__exon_number_004__gene_id_ENSG00000177483+ENSG00000124831		ENSG00000177483.ENSG00000124831.3	1.54319596682359	5.84538361790669	1.00823701730353e-07	1.51434392842561e-05
ENSG00000187775.92	ENSG00000187775	ENSG00000187775_093	chr17	dexseq_prepare_annotation2.py	exon	76535819	76535827	.	-	.	ENST00000389840__exon_number_093__gene_id_ENSG00000187775	DNAH17	ENSG00000187775.92	-0.841321283666195	-5.46639792918024	1.01306444667792e-07	1.51983144740892e-05
ENSG00000151651.20	ENSG00000151651	ENSG00000151651_021	chr10	dexseq_prepare_annotation2.py	exon	135085032	135085209	.	-	.	ENST00000415217+ENST00000445355+ENST00000485491__exon_number_021__gene_id_ENSG00000151651	ADAM8	ENSG00000151651.20	1.46796340779869	5.81768644353702	1.01450045055365e-07	1.52022422839329e-05
ENSG00000257062.ENSG00000111700.ENSG00000134538.ENSG00000205754.ENSG00000257046.24	ENSG00000257062+ENSG00000111700+ENSG00000134538+ENSG00000205754+ENSG00000257046	ENSG00000257062+ENSG00000111700+ENSG00000134538+ENSG00000205754+ENSG00000257046_025	chr12	dexseq_prepare_annotation2.py	exon	21068938	21069658	.	+	.	ENST00000261196+ENST00000381545__exon_number_025__gene_id_ENSG00000257062+ENSG00000111700+ENSG00000134538+ENSG00000205754+ENSG00000257046		ENSG00000257062.ENSG00000111700.ENSG00000134538.ENSG00000205754.ENSG00000257046.24	-2.39361351446126	-5.60457847631968	1.01627510211528e-07	1.5211229765418e-05
ENSG00000163520.31	ENSG00000163520	ENSG00000163520_032	chr3	dexseq_prepare_annotation2.py	exon	13679908	13679922	.	+	.	ENST00000404922+ENST00000295760__exon_number_032__gene_id_ENSG00000163520	FBLN2	ENSG00000163520.31	-1.89850020817648	-5.868641066595	1.03350575029507e-07	1.54512689943075e-05
ENSG00000120549.10	ENSG00000120549	ENSG00000120549_011	chr10	dexseq_prepare_annotation2.py	exon	24669798	24669996	.	+	.	ENST00000376454+ENST00000458595+ENST00000376456+ENST00000376462+ENST00000430453+ENST00000438429+ENST00000376452__exon_number_011__gene_id_ENSG00000120549	KIAA1217	ENSG00000120549.10	1.1271060303139	6.14599986317458	1.03489194212469e-07	1.54541476063303e-05
ENSG00000165935.11	ENSG00000165935	ENSG00000165935_012	chr12	dexseq_prepare_annotation2.py	exon	27648613	27648731	.	+	.	ENST00000416383+ENST00000538647+ENST00000298876+ENST00000541168+ENST00000535986__exon_number_012__gene_id_ENSG00000165935	SMCO2	ENSG00000165935.11	-1.20573661886287	-6.30939145794986	1.04938910094652e-07	1.56525814400399e-05
ENSG00000104419	ENSG00000104419	ENSG00000104419_001	chr8	dexseq_prepare_annotation2.py	exon	134249414	134249414	.	-	.	ENST00000323851__exon_number_001__gene_id_ENSG00000104419	NDRG1	ENSG00000104419	1.57452755098141	5.52001032982315	1.05809382037169e-07	1.5764258564272e-05
ENSG00000173715.ENSG00000173653.65	ENSG00000173715+ENSG00000173653	ENSG00000173715+ENSG00000173653_066	chr11	dexseq_prepare_annotation2.py	exon	66611333	66611426	.	+	.	ENST00000534822__exon_number_066__gene_id_ENSG00000173715+ENSG00000173653		ENSG00000173715.ENSG00000173653.65	-0.952906529801629	-5.74208026404127	1.06350275583474e-07	1.58266323905659e-05
ENSG00000140853.104	ENSG00000140853	ENSG00000140853_105	chr16	dexseq_prepare_annotation2.py	exon	57116546	57117431	.	+	.	ENST00000540182+ENST00000539144+ENST00000543103+ENST00000262510+ENST00000308149+ENST00000538453+ENST00000436936+ENST00000545081+ENST00000537056__exon_number_105__gene_id_ENSG00000140853	NLRC5	ENSG00000140853.104	-0.977133292782715	-5.82835372623421	1.08347766130137e-07	1.61053791973235e-05
ENSG00000052749.14	ENSG00000052749	ENSG00000052749_015	chr10	dexseq_prepare_annotation2.py	exon	99126499	99126666	.	-	.	ENST00000370992+ENST00000414986+ENST00000491313+ENST00000479481+ENST00000315563+ENST00000536831__exon_number_015__gene_id_ENSG00000052749	RRP12	ENSG00000052749.14	-1.48428431608007	-6.40833851365733	1.09433609016525e-07	1.6248129999277e-05
ENSG00000136147.6	ENSG00000136147	ENSG00000136147_007	chr13	dexseq_prepare_annotation2.py	exon	50070152	50070231	.	+	.	ENST00000476953+ENST00000378319+ENST00000426879+ENST00000496623+ENST00000481509+ENST00000467763+ENST00000482487__exon_number_007__gene_id_ENSG00000136147	PHF11	ENSG00000136147.6	-0.863397911739965	-6.54630446905755	1.09837905765519e-07	1.62894772731521e-05
ENSG00000171208.16	ENSG00000171208	ENSG00000171208_017	chr16	dexseq_prepare_annotation2.py	exon	47165880	47165936	.	-	.	ENST00000303155+ENST00000562435__exon_number_017__gene_id_ENSG00000171208	NETO2	ENSG00000171208.16	-2.44174218359811	-6.96269940452919	1.10332631952217e-07	1.63441256966287e-05
ENSG00000186081.17	ENSG00000186081	ENSG00000186081_018	chr12	dexseq_prepare_annotation2.py	exon	52911730	52911736	.	-	.	ENST00000547890+ENST00000551013+ENST00000552629+ENST00000252242+ENST00000551188__exon_number_018__gene_id_ENSG00000186081	KRT5	ENSG00000186081.17	-1.17971825006707	-6.00983782800152	1.10512577084559e-07	1.63520724058719e-05
ENSG00000204946.ENSG00000244560.34	ENSG00000204946+ENSG00000244560	ENSG00000204946+ENSG00000244560_035	chr7	dexseq_prepare_annotation2.py	exon	148991504	148991630	.	+	.	ENST00000476295+ENST00000481519__exon_number_035__gene_id_ENSG00000204946+ENSG00000244560		ENSG00000204946.ENSG00000244560.34	-0.606363363521253	-5.9620989475431	1.10727451035009e-07	1.63651633396149e-05
ENSG00000265381.ENSG00000162734.12	ENSG00000265381+ENSG00000162734	ENSG00000265381+ENSG00000162734_013	chr1	dexseq_prepare_annotation2.py	exon	160183508	160183825	.	+	.	ENST00000368077+ENST00000360472+ENST00000368076__exon_number_013__gene_id_ENSG00000265381+ENSG00000162734		ENSG00000265381.ENSG00000162734.12	2.38787903273817	6.53497168678257	1.13783873581248e-07	1.67977173461394e-05
ENSG00000173715.ENSG00000173653.56	ENSG00000173715+ENSG00000173653	ENSG00000173715+ENSG00000173653_057	chr11	dexseq_prepare_annotation2.py	exon	66610922	66610980	.	+	.	ENST00000524506+ENST00000533277+ENST00000309657+ENST00000360962+ENST00000524849__exon_number_057__gene_id_ENSG00000173715+ENSG00000173653		ENSG00000173715.ENSG00000173653.56	-0.988571841054907	-5.72604914834829	1.14136980988267e-07	1.68306548161172e-05
ENSG00000178149.16	ENSG00000178149	ENSG00000178149_017	chr3	dexseq_prepare_annotation2.py	exon	49053862	49053944	.	-	.	ENST00000498794+ENST00000440857+ENST00000467457+ENST00000313778+ENST00000472331+ENST00000498498+ENST00000460505+ENST00000438585+ENST00000395462+ENST00000441576+ENST00000484831+ENST00000341949__exon_number_017__gene_id_ENSG00000178149	DALRD3	ENSG00000178149.16	-1.82705060154046	-5.6739660930084	1.15628471357314e-07	1.70311924762588e-05
ENSG00000143224.11	ENSG00000143224	ENSG00000143224_012	chr1	dexseq_prepare_annotation2.py	exon	161136468	161136629	.	+	.	ENST00000490768__exon_number_012__gene_id_ENSG00000143224	PPOX	ENSG00000143224.11	1.19678676649064	5.68356617603965	1.1848908269594e-07	1.74327062916402e-05
ENSG00000123213.4	ENSG00000123213	ENSG00000123213_005	chr5	dexseq_prepare_annotation2.py	exon	65036722	65036827	.	+	.	ENST00000514991__exon_number_005__gene_id_ENSG00000123213	NLN	ENSG00000123213.4	0.716164399772214	5.69692262762743	1.20036857782116e-07	1.76403768184456e-05
ENSG00000065357.131	ENSG00000065357	ENSG00000065357_132	chr12	dexseq_prepare_annotation2.py	exon	56347580	56347794	.	+	.	ENST00000402956+ENST00000552478+ENST00000548491+ENST00000551739+ENST00000551296+ENST00000331886+ENST00000394147+ENST00000551156__exon_number_132__gene_id_ENSG00000065357	DGKA	ENSG00000065357.131	3.6141996191307	5.86263854293025	1.21076188515598e-07	1.77729411872046e-05
ENSG00000150593.ENSG00000265827.10	ENSG00000150593+ENSG00000265827	ENSG00000150593+ENSG00000265827_011	chr10	dexseq_prepare_annotation2.py	exon	112642761	112642855	.	+	.	ENST00000467574+ENST00000492932+ENST00000444997+ENST00000280154+ENST00000483670+ENST00000393104__exon_number_011__gene_id_ENSG00000150593+ENSG00000265827		ENSG00000150593.ENSG00000265827.10	-0.955824706099827	-5.6782196836612	1.21357680976457e-07	1.77940871529127e-05
ENSG00000150672.ENSG00000256466.57	ENSG00000150672+ENSG00000256466	ENSG00000150672+ENSG00000256466_058	chr11	dexseq_prepare_annotation2.py	exon	83691604	83691685	.	-	.	ENST00000376106+ENST00000376104+ENST00000524982+ENST00000280241+ENST00000418306+ENST00000330014+ENST00000524941+ENST00000543673+ENST00000531015+ENST00000398301+ENST00000532653+ENST00000398299+ENST00000537455+ENST00000398309+ENST00000529111__exon_number_058__gene_id_ENSG00000150672+ENSG00000256466		ENSG00000150672.ENSG00000256466.57	-1.14332578185522	-5.77123526549356	1.23728038251472e-07	1.81211189054504e-05
ENSG00000257062.ENSG00000111700.ENSG00000134538.ENSG00000205754.ENSG00000257046.45	ENSG00000257062+ENSG00000111700+ENSG00000134538+ENSG00000205754+ENSG00000257046	ENSG00000257062+ENSG00000111700+ENSG00000134538+ENSG00000205754+ENSG00000257046_046	chr12	dexseq_prepare_annotation2.py	exon	21242842	21242863	.	+	.	ENST00000545916+ENST00000540229+ENST00000593147+ENST00000381541+ENST00000554957+ENST00000421593+ENST00000553473__exon_number_046__gene_id_ENSG00000257062+ENSG00000111700+ENSG00000134538+ENSG00000205754+ENSG00000257046		ENSG00000257062.ENSG00000111700.ENSG00000134538.ENSG00000205754.ENSG00000257046.45	0.876676874861321	5.55890884694828	1.26156496280536e-07	1.84559113824191e-05
ENSG00000141293.1	ENSG00000141293	ENSG00000141293_002	chr17	dexseq_prepare_annotation2.py	exon	46210807	46210807	.	-	.	ENST00000336915+ENST00000584709__exon_number_002__gene_id_ENSG00000141293	SKAP1	ENSG00000141293.1	-1.12258716471962	-6.08980675852083	1.27294432547645e-07	1.86013658938416e-05
ENSG00000154040.27	ENSG00000154040	ENSG00000154040_028	chr18	dexseq_prepare_annotation2.py	exon	21739436	21739626	.	+	.	ENST00000486759+ENST00000399499+ENST00000399496+ENST00000463087+ENST00000399481+ENST00000581397+ENST00000327201__exon_number_028__gene_id_ENSG00000154040	CABYR	ENSG00000154040.27	-1.9334377499243	-5.78554964729272	1.29789174582769e-07	1.89445371287837e-05
ENSG00000079215.22	ENSG00000079215	ENSG00000079215_023	chr5	dexseq_prepare_annotation2.py	exon	36670923	36671005	.	+	.	ENST00000505376__exon_number_023__gene_id_ENSG00000079215	SLC1A3	ENSG00000079215.22	-2.68500734153724	-5.80732348931167	1.33404162530568e-07	1.94294543186524e-05
ENSG00000018189.16	ENSG00000018189	ENSG00000018189_017	chr4	dexseq_prepare_annotation2.py	exon	71639228	71639289	.	+	.	ENST00000417478+ENST00000381006+ENST00000502653+ENST00000226328+ENST00000536664+ENST00000513597__exon_number_017__gene_id_ENSG00000018189	RUFY3	ENSG00000018189.16	-1.05568942165535	-5.65703119204921	1.33411484431003e-07	1.94294543186524e-05
ENSG00000133624	ENSG00000133624	ENSG00000133624_001	chr7	dexseq_prepare_annotation2.py	exon	149244245	149244249	.	-	.	ENST00000463567__exon_number_001__gene_id_ENSG00000133624	ZNF767	ENSG00000133624	2.58527072303201	6.65442249816052	1.35081278506259e-07	1.96505316047252e-05
ENSG00000067141.39	ENSG00000067141	ENSG00000067141_040	chr15	dexseq_prepare_annotation2.py	exon	73585731	73585889	.	+	.	ENST00000261908+ENST00000558964+ENST00000339362+ENST00000560808+ENST00000560328__exon_number_040__gene_id_ENSG00000067141	NEO1	ENSG00000067141.39	1.2533707847784	5.90999117481855	1.36090248441807e-07	1.97750891871613e-05
ENSG00000085872.ENSG00000105085.ENSG00000269578.ENSG00000214046.ENSG00000127526.ENSG00000269058.ENSG00000141979.ENSG00000268790.31	ENSG00000085872+ENSG00000105085+ENSG00000269578+ENSG00000214046+ENSG00000127526+ENSG00000269058+ENSG00000141979+ENSG00000268790	ENSG00000085872+ENSG00000105085+ENSG00000269578+ENSG00000214046+ENSG00000127526+ENSG00000269058+ENSG00000141979+ENSG00000268790_032	chr19	dexseq_prepare_annotation2.py	exon	16638891	16639066	.	-	.	ENST00000198939+ENST00000546361__exon_number_032__gene_id_ENSG00000085872+ENSG00000105085+ENSG00000269578+ENSG00000214046+ENSG00000127526+ENSG00000269058+ENSG00000141979+ENSG00000268790		ENSG00000085872.ENSG00000105085.ENSG00000269578.ENSG00000214046.ENSG00000127526.ENSG00000269058.ENSG00000141979.ENSG00000268790.31	-1.54793606653614	-5.4442373279858	1.3773776095649e-07	1.99920492276197e-05
ENSG00000259522.ENSG00000260669.ENSG00000213920.ENSG00000254505.ENSG00000129559.ENSG00000254692.ENSG00000100926.ENSG00000255526.ENSG00000196497.97	ENSG00000259522+ENSG00000260669+ENSG00000213920+ENSG00000254505+ENSG00000129559+ENSG00000254692+ENSG00000100926+ENSG00000255526+ENSG00000196497	ENSG00000259522+ENSG00000260669+ENSG00000213920+ENSG00000254505+ENSG00000129559+ENSG00000254692+ENSG00000100926+ENSG00000255526+ENSG00000196497_098	chr14	dexseq_prepare_annotation2.py	exon	24664153	24664242	.	-	.	ENST00000529332+ENST00000396854+ENST00000556387+ENST00000530468+ENST00000530611+ENST00000528895+ENST00000528669+ENST00000532632+ENST00000528010+ENST00000525592+ENST00000261789__exon_number_098__gene_id_ENSG00000259522+ENSG00000260669+ENSG00000213920+ENSG00000254505+ENSG00000129559+ENSG00000254692+ENSG00000100926+ENSG00000255526+ENSG00000196497		ENSG00000259522.ENSG00000260669.ENSG00000213920.ENSG00000254505.ENSG00000129559.ENSG00000254692.ENSG00000100926.ENSG00000255526.ENSG00000196497.97	-3.83834265003404	-5.45934521808177	1.42524095677885e-07	2.06635998515294e-05
ENSG00000104490.18	ENSG00000104490	ENSG00000104490_019	chr8	dexseq_prepare_annotation2.py	exon	102731542	102731542	.	-	.	ENST00000311028+ENST00000522448+ENST00000220931+ENST00000518166+ENST00000522252+ENST00000520690+ENST00000517822+ENST00000520425+ENST00000521599+ENST00000518727+ENST00000395923+ENST00000524209+ENST00000522951+ENST00000519508__exon_number_019__gene_id_ENSG00000104490	NCALD	ENSG00000104490.18	0.633300794373171	5.44883300911226	1.44346578249606e-07	2.09044200066852e-05
ENSG00000223972.12	ENSG00000223972	ENSG00000223972_013	chr1	dexseq_prepare_annotation2.py	exon	13375	13402	.	+	.	ENST00000456328+ENST00000515242__exon_number_013__gene_id_ENSG00000223972	DDX11L1	ENSG00000223972.12	2.98811775453294	5.7566876279805	1.46553208670253e-07	2.12002725436176e-05
ENSG00000013503.32	ENSG00000013503	ENSG00000013503_033	chr12	dexseq_prepare_annotation2.py	exon	106903198	106903974	.	+	.	ENST00000539066+ENST00000228347__exon_number_033__gene_id_ENSG00000013503	POLR3B	ENSG00000013503.32	1.99172572056059	6.21134868012729	1.46992262135064e-07	2.12192247352005e-05
ENSG00000255730.ENSG00000142046.ENSG00000248098.6	ENSG00000255730+ENSG00000142046+ENSG00000248098	ENSG00000255730+ENSG00000142046+ENSG00000248098_007	chr19	dexseq_prepare_annotation2.py	exon	41882638	41882644	.	+	.	ENST00000392002+ENST00000436170+ENST00000447302__exon_number_007__gene_id_ENSG00000255730+ENSG00000142046+ENSG00000248098		ENSG00000255730.ENSG00000142046.ENSG00000248098.6	-2.64055485127922	-5.66845923587736	1.47012007318103e-07	2.12192247352005e-05
ENSG00000103168.52	ENSG00000103168	ENSG00000103168_053	chr16	dexseq_prepare_annotation2.py	exon	84218506	84218594	.	-	.	ENST00000569609+ENST00000564774+ENST00000564454+ENST00000565279+ENST00000562330+ENST00000566903+ENST00000566732+ENST00000564345+ENST00000537450+ENST00000567759+ENST00000378541__exon_number_053__gene_id_ENSG00000103168	TAF1C	ENSG00000103168.52	1.09754144176531	5.66627935976313	1.48423927161294e-07	2.13991601888338e-05
ENSG00000163491.54	ENSG00000163491	ENSG00000163491_055	chr3	dexseq_prepare_annotation2.py	exon	27385763	27385861	.	-	.	ENST00000435750+ENST00000429845+ENST00000341435+ENST00000491627__exon_number_055__gene_id_ENSG00000163491	NEK10	ENSG00000163491.54	-0.913076243614317	-5.48769069822647	1.54880086846463e-07	2.23051444316035e-05
ENSG00000158286.30	ENSG00000158286	ENSG00000158286_031	chr1	dexseq_prepare_annotation2.py	exon	6272291	6272476	.	+	.	ENST00000377948+ENST00000377939+ENST00000496676+ENST00000492476__exon_number_031__gene_id_ENSG00000158286	RNF207	ENSG00000158286.30	1.5137016718772	5.56869122400355	1.56730356186254e-07	2.25465324615937e-05
ENSG00000119650.ENSG00000119685.ENSG00000119686.142	ENSG00000119650+ENSG00000119685+ENSG00000119686	ENSG00000119650+ENSG00000119685+ENSG00000119686_143	chr14	dexseq_prepare_annotation2.py	exon	76550106	76550416	.	+	.	ENST00000542766+ENST00000555305__exon_number_143__gene_id_ENSG00000119650+ENSG00000119685+ENSG00000119686		ENSG00000119650.ENSG00000119685.ENSG00000119686.142	1.20398172335372	5.46667217266743	1.57683773324325e-07	2.26337135268156e-05
ENSG00000108312.1	ENSG00000108312	ENSG00000108312_002	chr17	dexseq_prepare_annotation2.py	exon	42283962	42283962	.	-	.	ENST00000343638+ENST00000302904+ENST00000527034__exon_number_002__gene_id_ENSG00000108312	UBTF	ENSG00000108312.1	1.65740782609495	5.61953345985251	1.57686024570848e-07	2.26337135268156e-05
ENSG00000143224.32	ENSG00000143224	ENSG00000143224_033	chr1	dexseq_prepare_annotation2.py	exon	161139475	161139496	.	+	.	ENST00000541818+ENST00000367999+ENST00000494216+ENST00000352210+ENST00000537829+ENST00000495483+ENST00000460611+ENST00000539753+ENST00000470607+ENST00000462977__exon_number_033__gene_id_ENSG00000143224	PPOX	ENSG00000143224.32	-2.76315654381966	-5.61846971300653	1.58434346849797e-07	2.27159411812217e-05
ENSG00000137975.4	ENSG00000137975	ENSG00000137975_005	chr1	dexseq_prepare_annotation2.py	exon	86898052	86898211	.	+	.	ENST00000370565__exon_number_005__gene_id_ENSG00000137975	CLCA2	ENSG00000137975.4	1.81594617546888	7.14486571926787	1.59049473592729e-07	2.27789107810294e-05
ENSG00000163491.19	ENSG00000163491	ENSG00000163491_020	chr3	dexseq_prepare_annotation2.py	exon	27235552	27235722	.	-	.	ENST00000460447__exon_number_020__gene_id_ENSG00000163491	NEK10	ENSG00000163491.19	0.699167677088435	5.48126472964006	1.59696904837517e-07	2.28254730410201e-05
ENSG00000232732.13	ENSG00000232732	ENSG00000232732_014	chr2	dexseq_prepare_annotation2.py	exon	200745691	200745783	.	-	.	ENST00000600604__exon_number_014__gene_id_ENSG00000232732	AC073043.1	ENSG00000232732.13	0.829186404811371	5.46945639411672	1.5972718448416e-07	2.28254730410201e-05
ENSG00000156113.36	ENSG00000156113	ENSG00000156113_037	chr10	dexseq_prepare_annotation2.py	exon	78799286	78799395	.	-	.	ENST00000372421+ENST00000428546+ENST00000404857+ENST00000372403+ENST00000404771+ENST00000406533+ENST00000372408+ENST00000286627+ENST00000604624+ENST00000286628+ENST00000354353+ENST00000372443+ENST00000372437+ENST00000434208+ENST00000372440+ENST00000457953+ENST00000450795__exon_number_037__gene_id_ENSG00000156113	KCNMA1	ENSG00000156113.36	-2.16503443666027	-5.53265256756093	1.60769574852651e-07	2.29491034797935e-05
ENSG00000172977.16	ENSG00000172977	ENSG00000172977_017	chr11	dexseq_prepare_annotation2.py	exon	65480237	65480275	.	+	.	ENST00000352980+ENST00000530446+ENST00000531880+ENST00000527544+ENST00000534293+ENST00000528198+ENST00000525204+ENST00000530605+ENST00000341318+ENST00000377046+ENST00000534650+ENST00000534104+ENST00000532042__exon_number_017__gene_id_ENSG00000172977	KAT5	ENSG00000172977.16	1.55359499831914	5.4678027261755	1.60998177112619e-07	2.29564250999678e-05
ENSG00000124721.4	ENSG00000124721	ENSG00000124721_005	chr6	dexseq_prepare_annotation2.py	exon	38690898	38690975	.	+	.	ENST00000449981+ENST00000327475+ENST00000373278+ENST00000359357__exon_number_005__gene_id_ENSG00000124721	DNAH8	ENSG00000124721.4	-0.949260593565538	-5.58483592690786	1.62502552905563e-07	2.31454406212137e-05
ENSG00000148343.27	ENSG00000148343	ENSG00000148343_028	chr9	dexseq_prepare_annotation2.py	exon	131825910	131825910	.	+	.	ENST00000495975+ENST00000474639+ENST00000358369+ENST00000414342+ENST00000439290+ENST00000277475__exon_number_028__gene_id_ENSG00000148343	FAM73B	ENSG00000148343.27	-1.2211830389428	-5.54860615436595	1.63506588423542e-07	2.32628549485671e-05
ENSG00000103197.83	ENSG00000103197	ENSG00000103197_084	chr16	dexseq_prepare_annotation2.py	exon	2136733	2136767	.	+	.	ENST00000353929+ENST00000439673+ENST00000219476+ENST00000569930+ENST00000569110+ENST00000382538+ENST00000401874+ENST00000568454+ENST00000350773+ENST00000439117__exon_number_084__gene_id_ENSG00000103197	TSC2	ENSG00000103197.83	-0.964893753192683	-5.41490867467347	1.67421648876236e-07	2.37937221514888e-05
ENSG00000105948.15	ENSG00000105948	ENSG00000105948_016	chr7	dexseq_prepare_annotation2.py	exon	138831901	138832036	.	+	.	ENST00000468866+ENST00000343187+ENST00000476296+ENST00000481482+ENST00000474035+ENST00000464848+ENST00000430935__exon_number_016__gene_id_ENSG00000105948	TTC26	ENSG00000105948.15	-4.33325731524848	-5.69737333589866	1.69435939732992e-07	2.40424382340393e-05
ENSG00000268465.ENSG00000269751.ENSG00000182324.ENSG00000105447.ENSG00000105443.38	ENSG00000268465+ENSG00000269751+ENSG00000182324+ENSG00000105447+ENSG00000105443	ENSG00000268465+ENSG00000269751+ENSG00000182324+ENSG00000105447+ENSG00000105443_039	chr19	dexseq_prepare_annotation2.py	exon	48976636	48976978	.	+	.	ENST00000467412__exon_number_039__gene_id_ENSG00000268465+ENSG00000269751+ENSG00000182324+ENSG00000105447+ENSG00000105443		ENSG00000268465.ENSG00000269751.ENSG00000182324.ENSG00000105447.ENSG00000105443.38	-0.917371794792339	-5.61888224741183	1.69543107342843e-07	2.40424382340393e-05
ENSG00000052344.9	ENSG00000052344	ENSG00000052344_010	chr16	dexseq_prepare_annotation2.py	exon	31144547	31144635	.	-	.	ENST00000564025+ENST00000567531+ENST00000317508+ENST00000567797__exon_number_010__gene_id_ENSG00000052344	PRSS8	ENSG00000052344.9	-1.11161431709426	-6.40654419327955	1.69816071350643e-07	2.40547995161573e-05
ENSG00000148655.10	ENSG00000148655	ENSG00000148655_011	chr10	dexseq_prepare_annotation2.py	exon	78084159	78084243	.	+	.	ENST00000593699+ENST00000598708+ENST00000496424+ENST00000372499+ENST00000488655__exon_number_011__gene_id_ENSG00000148655	C10orf11	ENSG00000148655.10	1.7591430254241	5.71803969238755	1.72379969943631e-07	2.43912947634993e-05
ENSG00000104490.41	ENSG00000104490	ENSG00000104490_042	chr8	dexseq_prepare_annotation2.py	exon	102801227	102801257	.	-	.	ENST00000524101+ENST00000521371__exon_number_042__gene_id_ENSG00000104490	NCALD	ENSG00000104490.41	-0.860323321848155	-5.41223086671931	1.72695297226754e-07	2.44092359519082e-05
ENSG00000118058.26	ENSG00000118058	ENSG00000118058_027	chr11	dexseq_prepare_annotation2.py	exon	118360507	118360602	.	+	.	ENST00000392873+ENST00000354520+ENST00000389506+ENST00000534358__exon_number_027__gene_id_ENSG00000118058	KMT2A	ENSG00000118058.26	1.64513382656513	5.45822964192955	1.73201761721329e-07	2.44541244166417e-05
ENSG00000175766.12	ENSG00000175766	ENSG00000175766_013	chr5	dexseq_prepare_annotation2.py	exon	176070710	176070735	.	+	.	ENST00000505497+ENST00000503895+ENST00000318682+ENST00000504597+ENST00000515458__exon_number_013__gene_id_ENSG00000175766	EIF4E1B	ENSG00000175766.12	0.823014978192291	5.74108843647457	1.75576798471121e-07	2.47624489085578e-05
ENSG00000162618.7	ENSG00000162618	ENSG00000162618_008	chr1	dexseq_prepare_annotation2.py	exon	79383571	79383735	.	-	.	ENST00000370742__exon_number_008__gene_id_ENSG00000162618	ELTD1	ENSG00000162618.7	-1.60861325774861	-6.39392021481179	1.76640390086638e-07	2.488534418337e-05
ENSG00000104472.8	ENSG00000104472	ENSG00000104472_009	chr8	dexseq_prepare_annotation2.py	exon	141525285	141525640	.	+	.	ENST00000519533+ENST00000220913+ENST00000523569+ENST00000519618__exon_number_009__gene_id_ENSG00000104472	CHRAC1	ENSG00000104472.8	-0.592888104458874	-6.15699001672756	1.77176879736505e-07	2.49337941516145e-05
ENSG00000091536.57	ENSG00000091536	ENSG00000091536_058	chr17	dexseq_prepare_annotation2.py	exon	18057994	18058069	.	+	.	ENST00000205890+ENST00000418233+ENST00000585180__exon_number_058__gene_id_ENSG00000091536	MYO15A	ENSG00000091536.57	0.830982723674935	5.37063938977312	1.77538940859625e-07	2.49576185375631e-05
ENSG00000149256.19	ENSG00000149256	ENSG00000149256_020	chr11	dexseq_prepare_annotation2.py	exon	78482037	78482183	.	-	.	ENST00000533525+ENST00000278550__exon_number_020__gene_id_ENSG00000149256	TENM4	ENSG00000149256.19	-0.982249624544732	-6.25677150278043	1.80147080492706e-07	2.52967923117035e-05
ENSG00000124721.35	ENSG00000124721	ENSG00000124721_036	chr6	dexseq_prepare_annotation2.py	exon	38802355	38802417	.	+	.	ENST00000449981+ENST00000441566+ENST00000327475+ENST00000359357__exon_number_036__gene_id_ENSG00000124721	DNAH8	ENSG00000124721.35	1.89181090394734	5.55985855147665	1.8185711484167e-07	2.55092531511928e-05
ENSG00000196547.69	ENSG00000196547	ENSG00000196547_070	chr15	dexseq_prepare_annotation2.py	exon	91456844	91456868	.	+	.	ENST00000431652+ENST00000560451+ENST00000561047+ENST00000559717+ENST00000557865+ENST00000430376+ENST00000360468+ENST00000560147+ENST00000561448+ENST00000557990+ENST00000558161__exon_number_070__gene_id_ENSG00000196547	MAN2A2	ENSG00000196547.69	1.4704563476368	5.50158911284677	1.85633267100756e-07	2.60107565925702e-05
ENSG00000074181.18	ENSG00000074181	ENSG00000074181_019	chr19	dexseq_prepare_annotation2.py	exon	15289836	15290031	.	-	.	ENST00000601011+ENST00000263388+ENST00000600841+ENST00000595045__exon_number_019__gene_id_ENSG00000074181	NOTCH3	ENSG00000074181.18	1.42608869607735	5.43701344860053	1.86546322896097e-07	2.61104350544407e-05
ENSG00000150672.ENSG00000256466.62	ENSG00000150672+ENSG00000256466	ENSG00000150672+ENSG00000256466_063	chr11	dexseq_prepare_annotation2.py	exon	83874504	83874554	.	-	.	ENST00000376106+ENST00000330014+ENST00000527466+ENST00000524982+ENST00000280241+ENST00000418306+ENST00000529111+ENST00000531015+ENST00000524941+ENST00000398301+ENST00000532653+ENST00000529401+ENST00000398299+ENST00000537455+ENST00000398309+ENST00000376104+ENST00000543673__exon_number_063__gene_id_ENSG00000150672+ENSG00000256466		ENSG00000150672.ENSG00000256466.62	-1.12146621638781	-5.66796912589039	1.91940766601738e-07	2.68364698184957e-05
ENSG00000141140.61	ENSG00000141140	ENSG00000141140_062	chr17	dexseq_prepare_annotation2.py	exon	34871701	34871717	.	-	.	ENST00000544606+ENST00000586007+ENST00000431794+ENST00000586908+ENST00000591794+ENST00000268852__exon_number_062__gene_id_ENSG00000141140	MYO19	ENSG00000141140.61	0.916002210548658	5.40112053118622	1.93079776916335e-07	2.69527324013741e-05
ENSG00000257086.ENSG00000173457.3	ENSG00000257086+ENSG00000173457	ENSG00000257086+ENSG00000173457_004	chr11	dexseq_prepare_annotation2.py	exon	64012676	64012759	.	-	.	ENST00000542235+ENST00000309318+ENST00000392210__exon_number_004__gene_id_ENSG00000257086+ENSG00000173457		ENSG00000257086.ENSG00000173457.3	-3.17288552089631	-6.13167152768985	1.93275227785504e-07	2.69527324013741e-05
ENSG00000213398.ENSG00000124067.ENSG00000267660.56	ENSG00000213398+ENSG00000124067+ENSG00000267660	ENSG00000213398+ENSG00000124067+ENSG00000267660_057	chr16	dexseq_prepare_annotation2.py	exon	67983703	67983809	.	-	.	ENST00000576616+ENST00000537830+ENST00000338335+ENST00000422611+ENST00000576513+ENST00000574665+ENST00000572037+ENST00000570802+ENST00000573023+ENST00000541864+ENST00000316341__exon_number_057__gene_id_ENSG00000213398+ENSG00000124067+ENSG00000267660		ENSG00000213398.ENSG00000124067.ENSG00000267660.56	-2.04655996373444	-5.74805345721219	1.93396836339511e-07	2.69527324013741e-05
ENSG00000237850.11	ENSG00000237850	ENSG00000237850_012	chr15	dexseq_prepare_annotation2.py	exon	28601239	28601367	.	-	.	ENST00000424531+ENST00000568624+ENST00000564897__exon_number_012__gene_id_ENSG00000237850	RP11-483E23.2	ENSG00000237850.11	1.35084059368388	7.05365457998004	1.98315282250601e-07	2.76084726806293e-05
ENSG00000079785.24	ENSG00000079785	ENSG00000079785_025	chr2	dexseq_prepare_annotation2.py	exon	15761241	15761511	.	+	.	ENST00000459706__exon_number_025__gene_id_ENSG00000079785	DDX1	ENSG00000079785.24	-0.769686606896965	-5.65781954707903	2.00371739631397e-07	2.78648003545403e-05
ENSG00000204745.4	ENSG00000204745	ENSG00000204745_005	chr2	dexseq_prepare_annotation2.py	exon	87364690	87364768	.	+	.	ENST00000454465__exon_number_005__gene_id_ENSG00000204745	AC083899.3	ENSG00000204745.4	1.26063561746601	5.52925479796304	2.08667339075595e-07	2.89872965559198e-05
ENSG00000101224.16	ENSG00000101224	ENSG00000101224_017	chr20	dexseq_prepare_annotation2.py	exon	3782299	3782368	.	+	.	ENST00000468979__exon_number_017__gene_id_ENSG00000101224	CDC25B	ENSG00000101224.16	-1.32636579447036	-5.69852652622677	2.09350244151852e-07	2.90374717096747e-05
ENSG00000104490.20	ENSG00000104490	ENSG00000104490_021	chr8	dexseq_prepare_annotation2.py	exon	102731597	102731600	.	-	.	ENST00000311028+ENST00000522448+ENST00000220931+ENST00000518166+ENST00000517531+ENST00000522252+ENST00000520690+ENST00000517822+ENST00000520425+ENST00000521599+ENST00000518727+ENST00000395923+ENST00000524209+ENST00000521964+ENST00000522951+ENST00000519508__exon_number_021__gene_id_ENSG00000104490	NCALD	ENSG00000104490.20	0.660091944221799	5.37262457356665	2.09477087949611e-07	2.90374717096747e-05
ENSG00000103197.76	ENSG00000103197	ENSG00000103197_077	chr16	dexseq_prepare_annotation2.py	exon	2133191	2133255	.	+	.	ENST00000569930+ENST00000569110__exon_number_077__gene_id_ENSG00000103197	TSC2	ENSG00000103197.76	-0.954555801009938	-5.36842119356044	2.1011703576738e-07	2.90950295409654e-05
ENSG00000163499.7	ENSG00000163499	ENSG00000163499_008	chr2	dexseq_prepare_annotation2.py	exon	219856824	219856965	.	-	.	ENST00000490678+ENST00000453769+ENST00000392096+ENST00000295728__exon_number_008__gene_id_ENSG00000163499	CRYBA2	ENSG00000163499.7	1.04074185236789	6.50246589017229	2.1064709188602e-07	2.91372638744477e-05
ENSG00000241015.ENSG00000160336.2	ENSG00000241015+ENSG00000160336	ENSG00000241015+ENSG00000160336_003	chr19	dexseq_prepare_annotation2.py	exon	53935246	53935281	.	+	.	ENST00000447129+ENST00000424846+ENST00000454407__exon_number_003__gene_id_ENSG00000241015+ENSG00000160336		ENSG00000241015.ENSG00000160336.2	-0.997746135863069	-5.72620997024721	2.11385091730541e-07	2.92081406898113e-05
ENSG00000164116.22	ENSG00000164116	ENSG00000164116_023	chr4	dexseq_prepare_annotation2.py	exon	156629388	156629446	.	+	.	ENST00000506455+ENST00000443668+ENST00000511108+ENST00000511507+ENST00000512983+ENST00000513574+ENST00000393832+ENST00000296518+ENST00000455639+ENST00000515602+ENST00000515201__exon_number_023__gene_id_ENSG00000164116	GUCY1A3	ENSG00000164116.22	-1.40884234001572	-5.69445140682731	2.12901378615653e-07	2.93862915664911e-05
ENSG00000197122.19	ENSG00000197122	ENSG00000197122_020	chr20	dexseq_prepare_annotation2.py	exon	36026102	36026149	.	+	.	ENST00000373567+ENST00000489153+ENST00000445403+ENST00000373578+ENST00000358208+ENST00000360723+ENST00000477066+ENST00000373558__exon_number_020__gene_id_ENSG00000197122	SRC	ENSG00000197122.19	1.83475426920537	6.71585138214857	2.14254806920956e-07	2.95135764173702e-05
ENSG00000134490.47	ENSG00000134490	ENSG00000134490_048	chr18	dexseq_prepare_annotation2.py	exon	21017920	21017923	.	-	.	ENST00000399707+ENST00000477053+ENST00000473688__exon_number_048__gene_id_ENSG00000134490	TMEM241	ENSG00000134490.47	2.0185562660684	5.55025595597515	2.14439179505683e-07	2.95135764173702e-05
ENSG00000079215.31	ENSG00000079215	ENSG00000079215_032	chr5	dexseq_prepare_annotation2.py	exon	36680497	36680691	.	+	.	ENST00000265113+ENST00000506178+ENST00000381918__exon_number_032__gene_id_ENSG00000079215	SLC1A3	ENSG00000079215.31	-2.86383353998403	-5.69258989502527	2.14543209815872e-07	2.95135764173702e-05
ENSG00000259522.ENSG00000260669.ENSG00000213920.ENSG00000254505.ENSG00000129559.ENSG00000254692.ENSG00000100926.ENSG00000255526.ENSG00000196497.101	ENSG00000259522+ENSG00000260669+ENSG00000213920+ENSG00000254505+ENSG00000129559+ENSG00000254692+ENSG00000100926+ENSG00000255526+ENSG00000196497	ENSG00000259522+ENSG00000260669+ENSG00000213920+ENSG00000254505+ENSG00000129559+ENSG00000254692+ENSG00000100926+ENSG00000255526+ENSG00000196497_102	chr14	dexseq_prepare_annotation2.py	exon	24664541	24664551	.	-	.	ENST00000530468+ENST00000528895+ENST00000528669__exon_number_102__gene_id_ENSG00000259522+ENSG00000260669+ENSG00000213920+ENSG00000254505+ENSG00000129559+ENSG00000254692+ENSG00000100926+ENSG00000255526+ENSG00000196497		ENSG00000259522.ENSG00000260669.ENSG00000213920.ENSG00000254505.ENSG00000129559.ENSG00000254692.ENSG00000100926.ENSG00000255526.ENSG00000196497.101	-4.28161237244327	-5.3751068955705	2.14735374875745e-07	2.95135764173702e-05
ENSG00000118058.23	ENSG00000118058	ENSG00000118058_024	chr11	dexseq_prepare_annotation2.py	exon	118355030	118355046	.	+	.	ENST00000420751__exon_number_024__gene_id_ENSG00000118058	KMT2A	ENSG00000118058.23	1.90711959695139	5.41126850978452	2.16552172582928e-07	2.97317176928013e-05
ENSG00000104980.3	ENSG00000104980	ENSG00000104980_004	chr19	dexseq_prepare_annotation2.py	exon	7991625	7991798	.	-	.	ENST00000599939+ENST00000595565+ENST00000270538+ENST00000595831__exon_number_004__gene_id_ENSG00000104980	TIMM44	ENSG00000104980.3	-1.2673791790468	-5.5971684640366	2.17223919299265e-07	2.97923525759279e-05
ENSG00000163491.11	ENSG00000163491	ENSG00000163491_012	chr3	dexseq_prepare_annotation2.py	exon	27203757	27203951	.	-	.	ENST00000574215+ENST00000357467__exon_number_012__gene_id_ENSG00000163491	NEK10	ENSG00000163491.11	0.670948382192486	5.41433539238498	2.19404910953683e-07	3.00596336731993e-05
ENSG00000075035.2	ENSG00000075035	ENSG00000075035_003	chr12	dexseq_prepare_annotation2.py	exon	108523380	108523445	.	+	.	ENST00000547525+ENST00000552195+ENST00000550529__exon_number_003__gene_id_ENSG00000075035	WSCD2	ENSG00000075035.2	-0.819413398244152	-5.61087217625549	2.22944719158534e-07	3.04944498237753e-05
ENSG00000265381.ENSG00000162734.13	ENSG00000265381+ENSG00000162734	ENSG00000265381+ENSG00000162734_014	chr1	dexseq_prepare_annotation2.py	exon	160183826	160185166	.	+	.	ENST00000360472+ENST00000368076__exon_number_014__gene_id_ENSG00000265381+ENSG00000162734		ENSG00000265381.ENSG00000162734.13	2.30218396906506	6.31921954797342	2.23049694779603e-07	3.04944498237753e-05
ENSG00000175455.3	ENSG00000175455	ENSG00000175455_004	chr3	dexseq_prepare_annotation2.py	exon	123632564	123632571	.	-	.	ENST00000488653+ENST00000310351+ENST00000485727__exon_number_004__gene_id_ENSG00000175455	CCDC14	ENSG00000175455.3	-0.835575156597803	-5.37427383265146	2.29094324250207e-07	3.12878081863653e-05
ENSG00000124721.55	ENSG00000124721	ENSG00000124721_056	chr6	dexseq_prepare_annotation2.py	exon	38840312	38840558	.	+	.	ENST00000449981+ENST00000441566+ENST00000327475+ENST00000359357__exon_number_056__gene_id_ENSG00000124721	DNAH8	ENSG00000124721.55	-1.23280051919777	-5.50734797244747	2.30197799273196e-07	3.14053836374085e-05
ENSG00000104635.14	ENSG00000104635	ENSG00000104635_015	chr8	dexseq_prepare_annotation2.py	exon	22262491	22262493	.	+	.	ENST00000520644+ENST00000519960+ENST00000522881+ENST00000240095+ENST00000289952+ENST00000381237+ENST00000517552+ENST00000359741__exon_number_015__gene_id_ENSG00000104635	SLC39A14	ENSG00000104635.14	-1.23165435916455	-5.64590939567924	2.33114546557495e-07	3.17698319397882e-05
ENSG00000124721.3	ENSG00000124721	ENSG00000124721_004	chr6	dexseq_prepare_annotation2.py	exon	38690622	38690897	.	+	.	ENST00000449981+ENST00000327475+ENST00000373278__exon_number_004__gene_id_ENSG00000124721	DNAH8	ENSG00000124721.3	-0.916101877701155	-5.50411016035101	2.33559121515071e-07	3.17969500132032e-05
ENSG00000028203.33	ENSG00000028203	ENSG00000028203_034	chr12	dexseq_prepare_annotation2.py	exon	95645743	95645847	.	+	.	ENST00000551746+ENST00000397792+ENST00000356859+ENST00000549002+ENST00000547611+ENST00000548455+ENST00000548371+ENST00000547894+ENST00000551311+ENST00000551356+ENST00000552821+ENST00000547484+ENST00000546365+ENST00000436874+ENST00000549624+ENST00000553063+ENST00000546557+ENST00000551039+ENST00000552660+ENST00000550106+ENST00000552626+ENST00000549589+ENST00000548822+ENST00000552031+ENST00000548245…	VEZT	ENSG00000028203.33	-0.930097152742324	-5.42721729195874	2.33936211684692e-07	3.18148333264885e-05
ENSG00000115109.3	ENSG00000115109	ENSG00000115109_004	chr2	dexseq_prepare_annotation2.py	exon	120770787	120771257	.	+	.	ENST00000443124__exon_number_004__gene_id_ENSG00000115109	EPB41L5	ENSG00000115109.3	-1.10558030876847	-5.61744846363296	2.37663236477299e-07	3.22877851277186e-05
ENSG00000106571.3	ENSG00000106571	ENSG00000106571_004	chr7	dexseq_prepare_annotation2.py	exon	42011936	42012038	.	-	.	ENST00000395925+ENST00000479210__exon_number_004__gene_id_ENSG00000106571	GLI3	ENSG00000106571.3	2.42770013585609	5.66735699052566	2.38067434978209e-07	3.23087953947889e-05
ENSG00000181191.18	ENSG00000181191	ENSG00000181191_019	chrX	dexseq_prepare_annotation2.py	exon	68385295	68385364	.	-	.	ENST00000374571+ENST00000361478__exon_number_019__gene_id_ENSG00000181191	PJA1	ENSG00000181191.18	-1.09525582080979	-6.06184249172066	2.4564267262445e-07	3.33019443190445e-05
ENSG00000266967.ENSG00000267060.ENSG00000108825.19	ENSG00000266967+ENSG00000267060+ENSG00000108825	ENSG00000266967+ENSG00000267060+ENSG00000108825_020	chr17	dexseq_prepare_annotation2.py	exon	41107363	41107384	.	-	.	ENST00000478040+ENST00000486664+ENST00000483535__exon_number_020__gene_id_ENSG00000266967+ENSG00000267060+ENSG00000108825		ENSG00000266967.ENSG00000267060.ENSG00000108825.19	-1.90325715312135	-5.37820288304902	2.46784804829956e-07	3.34217873235716e-05
ENSG00000256873.ENSG00000198792.4	ENSG00000256873+ENSG00000198792	ENSG00000256873+ENSG00000198792_005	chr22	dexseq_prepare_annotation2.py	exon	38616403	38616406	.	-	.	ENST00000361906+ENST00000436674+ENST00000361684__exon_number_005__gene_id_ENSG00000256873+ENSG00000198792		ENSG00000256873.ENSG00000198792.4	0.791453606795608	5.62923785901776	2.49905735980115e-07	3.38090863504133e-05
ENSG00000164294.12	ENSG00000164294	ENSG00000164294_013	chr5	dexseq_prepare_annotation2.py	exon	54456880	54456947	.	+	.	ENST00000511617+ENST00000503787+ENST00000515370+ENST00000506123__exon_number_013__gene_id_ENSG00000164294	GPX8	ENSG00000164294.12	-2.53735569399391	-6.15652471167614	2.50529725755038e-07	3.38581248366438e-05
ENSG00000134717.18	ENSG00000134717	ENSG00000134717_019	chr1	dexseq_prepare_annotation2.py	exon	52551844	52552282	.	+	.	ENST00000484036__exon_number_019__gene_id_ENSG00000134717	BTF3L4	ENSG00000134717.18	1.63031261247355	5.65380594358694	2.51730821734677e-07	3.39849733993625e-05
ENSG00000268465.ENSG00000269751.ENSG00000182324.ENSG00000105447.ENSG00000105443.37	ENSG00000268465+ENSG00000269751+ENSG00000182324+ENSG00000105447+ENSG00000105443	ENSG00000268465+ENSG00000269751+ENSG00000182324+ENSG00000105447+ENSG00000105443_038	chr19	dexseq_prepare_annotation2.py	exon	48976555	48976635	.	+	.	ENST00000595765+ENST00000460595+ENST00000467412+ENST00000427476+ENST00000452733+ENST00000325139+ENST00000493260+ENST00000391881+ENST00000474209__exon_number_038__gene_id_ENSG00000268465+ENSG00000269751+ENSG00000182324+ENSG00000105447+ENSG00000105443		ENSG00000268465.ENSG00000269751.ENSG00000182324.ENSG00000105447.ENSG00000105443.37	-0.964849457625916	-5.52581404835156	2.55178460196888e-07	3.44145367100949e-05
ENSG00000257062.ENSG00000111700.ENSG00000134538.ENSG00000205754.ENSG00000257046.37	ENSG00000257062+ENSG00000111700+ENSG00000134538+ENSG00000205754+ENSG00000257046	ENSG00000257062+ENSG00000111700+ENSG00000134538+ENSG00000205754+ENSG00000257046_038	chr12	dexseq_prepare_annotation2.py	exon	21207513	21207520	.	+	.	ENST00000545916+ENST00000554957+ENST00000381541+ENST00000543498+ENST00000421593__exon_number_038__gene_id_ENSG00000257062+ENSG00000111700+ENSG00000134538+ENSG00000205754+ENSG00000257046		ENSG00000257062.ENSG00000111700.ENSG00000134538.ENSG00000205754.ENSG00000257046.37	0.964253590161388	5.40811731703689	2.55665587523722e-07	3.44443533992677e-05
ENSG00000085063.ENSG00000205177.42	ENSG00000085063+ENSG00000205177	ENSG00000085063+ENSG00000205177_043	chr11	dexseq_prepare_annotation2.py	exon	33757972	33757985	.	-	.	ENST00000395850+ENST00000351554__exon_number_043__gene_id_ENSG00000085063+ENSG00000205177		ENSG00000085063.ENSG00000205177.42	1.4270871504759	5.67745914502662	2.57692925451641e-07	3.46813961104199e-05
ENSG00000159674.28	ENSG00000159674	ENSG00000159674_029	chr4	dexseq_prepare_annotation2.py	exon	1166868	1166915	.	-	.	ENST00000512150+ENST00000514490+ENST00000431380+ENST00000503765__exon_number_029__gene_id_ENSG00000159674	SPON2	ENSG00000159674.28	-1.11273233622553	-5.50737238709109	2.59143586045493e-07	3.48404154572274e-05
ENSG00000143847.61	ENSG00000143847	ENSG00000143847_062	chr1	dexseq_prepare_annotation2.py	exon	203046110	203047863	.	+	.	ENST00000486360+ENST00000295706+ENST00000367240+ENST00000447715+ENST00000272198__exon_number_062__gene_id_ENSG00000143847	PPFIA4	ENSG00000143847.61	2.31845405396345	5.33903092283174	2.60507752533807e-07	3.49874882993278e-05
ENSG00000263142.ENSG00000262633.ENSG00000108433.19	ENSG00000263142+ENSG00000262633+ENSG00000108433	ENSG00000263142+ENSG00000262633+ENSG00000108433_020	chr17	dexseq_prepare_annotation2.py	exon	45012536	45014205	.	+	.	ENST00000415811__exon_number_020__gene_id_ENSG00000263142+ENSG00000262633+ENSG00000108433		ENSG00000263142.ENSG00000262633.ENSG00000108433.19	1.46481736427163	5.78680683986996	2.61615685764952e-07	3.50998785865163e-05
ENSG00000091536.59	ENSG00000091536	ENSG00000091536_060	chr17	dexseq_prepare_annotation2.py	exon	18058628	18058632	.	+	.	ENST00000205890+ENST00000418233+ENST00000536811__exon_number_060__gene_id_ENSG00000091536	MYO15A	ENSG00000091536.59	0.687409419138037	5.29165101930265	2.6249870561565e-07	3.51477365381215e-05
ENSG00000177479.51	ENSG00000177479	ENSG00000177479_052	chr3	dexseq_prepare_annotation2.py	exon	49008147	49008274	.	+	.	ENST00000465217__exon_number_052__gene_id_ENSG00000177479	ARIH2	ENSG00000177479.51	-0.86807201889904	-5.34155075452987	2.62515341255608e-07	3.51477365381215e-05
ENSG00000085872.ENSG00000105085.ENSG00000269578.ENSG00000214046.ENSG00000127526.ENSG00000269058.ENSG00000141979.ENSG00000268790.96	ENSG00000085872+ENSG00000105085+ENSG00000269578+ENSG00000214046+ENSG00000127526+ENSG00000269058+ENSG00000141979+ENSG00000268790	ENSG00000085872+ENSG00000105085+ENSG00000269578+ENSG00000214046+ENSG00000127526+ENSG00000269058+ENSG00000141979+ENSG00000268790_097	chr19	dexseq_prepare_annotation2.py	exon	16708241	16708264	.	-	.	ENST00000409035__exon_number_097__gene_id_ENSG00000085872+ENSG00000105085+ENSG00000269578+ENSG00000214046+ENSG00000127526+ENSG00000269058+ENSG00000141979+ENSG00000268790		ENSG00000085872.ENSG00000105085.ENSG00000269578.ENSG00000214046.ENSG00000127526.ENSG00000269058.ENSG00000141979.ENSG00000268790.96	1.03738207531789	5.31085171624337	2.65131221746666e-07	3.54613009086166e-05
ENSG00000255730.ENSG00000142046.ENSG00000248098.5	ENSG00000255730+ENSG00000142046+ENSG00000248098	ENSG00000255730+ENSG00000142046+ENSG00000248098_006	chr19	dexseq_prepare_annotation2.py	exon	41882483	41882637	.	+	.	ENST00000436170+ENST00000392002__exon_number_006__gene_id_ENSG00000255730+ENSG00000142046+ENSG00000248098		ENSG00000255730.ENSG00000142046.ENSG00000248098.5	-1.93156336253826	-5.53237035281783	2.66136388030362e-07	3.55590073872972e-05
ENSG00000104450.28	ENSG00000104450	ENSG00000104450_029	chr8	dexseq_prepare_annotation2.py	exon	101253119	101254130	.	+	.	ENST00000251809+ENST00000388798__exon_number_029__gene_id_ENSG00000104450	SPAG1	ENSG00000104450.28	1.00285323844694	5.45173385358725	2.66612321718808e-07	3.55858734978701e-05
ENSG00000143226.ENSG00000244682.ENSG00000273112.ENSG00000072694.56	ENSG00000143226+ENSG00000244682+ENSG00000273112+ENSG00000072694	ENSG00000143226+ENSG00000244682+ENSG00000273112+ENSG00000072694_057	chr1	dexseq_prepare_annotation2.py	exon	161560934	161561081	.	+	.	ENST00000466542+ENST00000465075+ENST00000482226+ENST00000473530+ENST00000473712__exon_number_057__gene_id_ENSG00000143226+ENSG00000244682+ENSG00000273112+ENSG00000072694		ENSG00000143226.ENSG00000244682.ENSG00000273112.ENSG00000072694.56	1.68011824161169	5.33819979641674	2.72295877720095e-07	3.63070517903406e-05
ENSG00000237596.1	ENSG00000237596	ENSG00000237596_002	chr6	dexseq_prepare_annotation2.py	exon	136416854	136416963	.	-	.	ENST00000417643__exon_number_002__gene_id_ENSG00000237596	RP13-143G15.4	ENSG00000237596.1	-3.52792074968015	-6.62590493435228	2.73291063260657e-07	3.64022571608614e-05
ENSG00000049759.82	ENSG00000049759	ENSG00000049759_083	chr18	dexseq_prepare_annotation2.py	exon	56057878	56057974	.	+	.	ENST00000431212+ENST00000588712+ENST00000456986+ENST00000356462+ENST00000456173+ENST00000592097+ENST00000587881+ENST00000590506+ENST00000256832+ENST00000357895+ENST00000435432+ENST00000586263+ENST00000256830+ENST00000589054+ENST00000400345+ENST00000382850__exon_number_083__gene_id_ENSG00000049759	NEDD4L	ENSG00000049759.82	2.15093774849854	5.41725449125999	2.73643475498414e-07	3.6411737690421e-05
ENSG00000091536.43	ENSG00000091536	ENSG00000091536_044	chr17	dexseq_prepare_annotation2.py	exon	18052800	18052894	.	+	.	ENST00000205890+ENST00000578999__exon_number_044__gene_id_ENSG00000091536	MYO15A	ENSG00000091536.43	0.816177928167894	5.27900049767132	2.79353580079813e-07	3.71333757832992e-05
ENSG00000106268.5	ENSG00000106268	ENSG00000106268_006	chr7	dexseq_prepare_annotation2.py	exon	2282540	2282559	.	+	.	ENST00000339737+ENST00000343985+ENST00000454650__exon_number_006__gene_id_ENSG00000106268	NUDT1	ENSG00000106268.5	1.13529331714254	5.87213783933422	2.83129572730134e-07	3.75967033655082e-05
ENSG00000204677.35	ENSG00000204677	ENSG00000204677_036	chr5	dexseq_prepare_annotation2.py	exon	177479627	177479688	.	+	.	ENST00000506096+ENST00000511819+ENST00000511511__exon_number_036__gene_id_ENSG00000204677	FAM153C	ENSG00000204677.35	0.888834072846284	5.39120076086254	2.86223095009011e-07	3.79685492938696e-05
ENSG00000007314.3	ENSG00000007314	ENSG00000007314_004	chr17	dexseq_prepare_annotation2.py	exon	62021207	62021210	.	-	.	ENST00000435607__exon_number_004__gene_id_ENSG00000007314	SCN4A	ENSG00000007314.3	0.957247892251334	5.5934002119696	2.90130111711035e-07	3.84146797320798e-05
ENSG00000143862	ENSG00000143862	ENSG00000143862_001	chr1	dexseq_prepare_annotation2.py	exon	202102532	202103510	.	-	.	ENST00000272217__exon_number_001__gene_id_ENSG00000143862	ARL8A	ENSG00000143862	1.65032740042811	6.89728622916156	2.90179630632378e-07	3.84146797320798e-05
ENSG00000136261.28	ENSG00000136261	ENSG00000136261_029	chr7	dexseq_prepare_annotation2.py	exon	16744288	16744294	.	+	.	ENST00000405202+ENST00000258761+ENST00000436868+ENST00000433922+ENST00000407633+ENST00000437745__exon_number_029__gene_id_ENSG00000136261	BZW2	ENSG00000136261.28	1.42218168739708	5.52957938077034	2.90552392586955e-07	3.84247377612186e-05
ENSG00000150672.ENSG00000256466.56	ENSG00000150672+ENSG00000256466	ENSG00000150672+ENSG00000256466_057	chr11	dexseq_prepare_annotation2.py	exon	83691549	83691603	.	-	.	ENST00000376106+ENST00000376104+ENST00000524982+ENST00000529111+ENST00000418306+ENST00000330014+ENST00000543673+ENST00000531015+ENST00000398301+ENST00000532653+ENST00000398299+ENST00000537455+ENST00000398309+ENST00000280241__exon_number_057__gene_id_ENSG00000150672+ENSG00000256466		ENSG00000150672.ENSG00000256466.56	-1.14728715039266	-5.56935578314955	2.91060330496321e-07	3.8452633662611e-05
ENSG00000151651.40	ENSG00000151651	ENSG00000151651_041	chr10	dexseq_prepare_annotation2.py	exon	135088300	135088494	.	-	.	ENST00000486609__exon_number_041__gene_id_ENSG00000151651	ADAM8	ENSG00000151651.40	-0.985966156352659	-5.56549596596677	2.95824358045852e-07	3.90421810766528e-05
ENSG00000263006.6	ENSG00000263006	ENSG00000263006_007	chr18	dexseq_prepare_annotation2.py	exon	120701	122219	.	+	.	ENST00000608049__exon_number_007__gene_id_ENSG00000263006	ROCK1P1	ENSG00000263006.6	1.71668668151059	6.38632934035074	2.96153219234188e-07	3.90457813587071e-05
ENSG00000166347.1	ENSG00000166347	ENSG00000166347_002	chr18	dexseq_prepare_annotation2.py	exon	71920531	71920531	.	-	.	ENST00000340533+ENST00000299438+ENST00000580678__exon_number_002__gene_id_ENSG00000166347	CYB5A	ENSG00000166347.1	-1.59600822428143	-5.85905953232469	2.97017383222288e-07	3.91198785409864e-05
ENSG00000108312.2	ENSG00000108312	ENSG00000108312_003	chr17	dexseq_prepare_annotation2.py	exon	42283963	42284287	.	-	.	ENST00000343638+ENST00000533177+ENST00000527034+ENST00000302904__exon_number_003__gene_id_ENSG00000108312	UBTF	ENSG00000108312.2	1.54484554407879	5.47508594810674	2.98707294358565e-07	3.9302472968093e-05
ENSG00000188897.67	ENSG00000188897	ENSG00000188897_068	chr16	dexseq_prepare_annotation2.py	exon	11578735	11578929	.	-	.	ENST00000344649+ENST00000598234+ENST00000595170__exon_number_068__gene_id_ENSG00000188897	CTD-3088G3.8	ENSG00000188897.67	-1.0194825588559	-5.52244914520951	2.99578005818034e-07	3.93770197088943e-05
ENSG00000222007.3	ENSG00000222007	ENSG00000222007_004	chr2	dexseq_prepare_annotation2.py	exon	236685601	236685685	.	-	.	ENST00000440101__exon_number_004__gene_id_ENSG00000222007	AC064874.1	ENSG00000222007.3	2.28758878798163	8.02783531403916	3.00248269981275e-07	3.94250948422674e-05
ENSG00000138095.43	ENSG00000138095	ENSG00000138095_044	chr2	dexseq_prepare_annotation2.py	exon	44201753	44201897	.	-	.	ENST00000409659+ENST00000260665+ENST00000447246+ENST00000409946__exon_number_044__gene_id_ENSG00000138095	LRPPRC	ENSG00000138095.43	1.05942936257855	5.4010576164615	3.06844862751797e-07	4.0250460365223e-05
ENSG00000074181.35	ENSG00000074181	ENSG00000074181_036	chr19	dexseq_prepare_annotation2.py	exon	15300084	15300239	.	-	.	ENST00000601011+ENST00000263388__exon_number_036__gene_id_ENSG00000074181	NOTCH3	ENSG00000074181.35	1.34197234253082	5.33057028143845	3.09115778577354e-07	4.05073075429252e-05
ENSG00000162366.7	ENSG00000162366	ENSG00000162366_008	chr1	dexseq_prepare_annotation2.py	exon	47655680	47655684	.	-	.	ENST00000294338+ENST00000371885__exon_number_008__gene_id_ENSG00000162366	PDZK1IP1	ENSG00000162366.7	-0.778612293410661	-5.99363509279682	3.10417217994197e-07	4.06367211463183e-05
ENSG00000198887.18	ENSG00000198887	ENSG00000198887_019	chr9	dexseq_prepare_annotation2.py	exon	72959060	72959185	.	+	.	ENST00000475540+ENST00000361138__exon_number_019__gene_id_ENSG00000198887	SMC5	ENSG00000198887.18	-1.90522524403686	-6.0886063472268	3.13259823925567e-07	4.09265794934516e-05
ENSG00000270179.ENSG00000149292.31	ENSG00000270179+ENSG00000149292	ENSG00000270179+ENSG00000149292_032	chr11	dexseq_prepare_annotation2.py	exon	113209496	113209507	.	+	.	ENST00000314756+ENST00000534793+ENST00000527362+ENST00000529850+ENST00000525989+ENST00000483239+ENST00000494714+ENST00000524580+ENST00000393020+ENST00000442859+ENST00000531164+ENST00000529221+ENST00000464224+ENST00000525965__exon_number_032__gene_id_ENSG00000270179+ENSG00000149292		ENSG00000270179.ENSG00000149292.31	-1.38026258941088	-5.4642524847653	3.13263615339542e-07	4.09265794934516e-05
ENSG00000215296.2	ENSG00000215296	ENSG00000215296_003	chr15	dexseq_prepare_annotation2.py	exon	33528833	33529123	.	-	.	ENST00000529696__exon_number_003__gene_id_ENSG00000215296	TMCO5B	ENSG00000215296.2	1.07934542383973	6.36483079591281	3.15463562972444e-07	4.11724470746394e-05
ENSG00000104450.23	ENSG00000104450	ENSG00000104450_024	chr8	dexseq_prepare_annotation2.py	exon	101245639	101245765	.	+	.	ENST00000519424+ENST00000251809+ENST00000388798__exon_number_024__gene_id_ENSG00000104450	SPAG1	ENSG00000104450.23	1.28730179240364	5.41234757153452	3.18401534597241e-07	4.15140449992999e-05
ENSG00000017260.10	ENSG00000017260	ENSG00000017260_011	chr3	dexseq_prepare_annotation2.py	exon	130613026	130613181	.	+	.	ENST00000513801+ENST00000510168+ENST00000505072+ENST00000504948+ENST00000508532__exon_number_011__gene_id_ENSG00000017260	ATP2C1	ENSG00000017260.10	0.677447665802238	6.3584734623258	3.21413280328584e-07	4.18645647928992e-05
ENSG00000118004.1	ENSG00000118004	ENSG00000118004_002	chr2	dexseq_prepare_annotation2.py	exon	3642545	3642638	.	+	.	ENST00000460971+ENST00000419002+ENST00000382062+ENST00000487365__exon_number_002__gene_id_ENSG00000118004	COLEC11	ENSG00000118004.1	1.57077696882709	5.83041278531015	3.29843232447539e-07	4.29194003065154e-05
ENSG00000122643.5	ENSG00000122643	ENSG00000122643_006	chr7	dexseq_prepare_annotation2.py	exon	33054332	33054341	.	-	.	ENST00000610140+ENST00000242210+ENST00000405342+ENST00000381626+ENST00000473083+ENST00000396152+ENST00000456458__exon_number_006__gene_id_ENSG00000122643	NT5C3A	ENSG00000122643.5	1.52470602539292	5.72387861746591	3.33159383743963e-07	4.33073749129829e-05
ENSG00000106018.16	ENSG00000106018	ENSG00000106018_017	chr7	dexseq_prepare_annotation2.py	exon	158936990	158937412	.	-	.	ENST00000402066__exon_number_017__gene_id_ENSG00000106018	VIPR2	ENSG00000106018.16	1.19371055995956	6.19028385098009	3.33792342868261e-07	4.33461330302444e-05
ENSG00000232732.12	ENSG00000232732	ENSG00000232732_013	chr2	dexseq_prepare_annotation2.py	exon	200745220	200745321	.	-	.	ENST00000596255__exon_number_013__gene_id_ENSG00000232732	AC073043.1	ENSG00000232732.12	0.829551726736942	5.31359800849567	3.34836425762409e-07	4.34381483401393e-05
ENSG00000163491.10	ENSG00000163491	ENSG00000163491_011	chr3	dexseq_prepare_annotation2.py	exon	27184936	27184965	.	-	.	ENST00000429845+ENST00000295720__exon_number_011__gene_id_ENSG00000163491	NEK10	ENSG00000163491.10	0.671159021101523	5.32389847254897	3.35686919464803e-07	4.35048903534615e-05
ENSG00000254339.3	ENSG00000254339	ENSG00000254339_004	chr8	dexseq_prepare_annotation2.py	exon	115294302	115294364	.	+	.	ENST00000523682+ENST00000520543+ENST00000521523+ENST00000507929__exon_number_004__gene_id_ENSG00000254339	RP11-267L5.1	ENSG00000254339.3	-1.03571743723774	-6.18568590440522	3.3862881018184e-07	4.38422720542429e-05
ENSG00000167261.5	ENSG00000167261	ENSG00000167261_006	chr16	dexseq_prepare_annotation2.py	exon	68023226	68023301	.	-	.	ENST00000393847+ENST00000412757+ENST00000572888+ENST00000575203__exon_number_006__gene_id_ENSG00000167261	DPEP2	ENSG00000167261.5	-0.838417869556169	-5.50975358444646	3.4280265097312e-07	4.43383209005893e-05
ENSG00000104472.3	ENSG00000104472	ENSG00000104472_004	chr8	dexseq_prepare_annotation2.py	exon	141522081	141522124	.	+	.	ENST00000518971+ENST00000519618__exon_number_004__gene_id_ENSG00000104472	CHRAC1	ENSG00000104472.3	-0.568166074242567	-5.96312226953982	3.44659926447543e-07	4.45340525720193e-05
ENSG00000254634.ENSG00000183336.ENSG00000261740.30	ENSG00000254634+ENSG00000183336+ENSG00000261740	ENSG00000254634+ENSG00000183336+ENSG00000261740_031	chr16	dexseq_prepare_annotation2.py	exon	29465512	29465668	.	-	.	ENST00000330978+ENST00000565417+ENST00000568556+ENST00000569622__exon_number_031__gene_id_ENSG00000254634+ENSG00000183336+ENSG00000261740		ENSG00000254634.ENSG00000183336.ENSG00000261740.30	-1.5835485830771	-5.71253893576985	3.47968932600371e-07	4.49167873417448e-05
ENSG00000099849.6	ENSG00000099849	ENSG00000099849_007	chr11	dexseq_prepare_annotation2.py	exon	561450	561477	.	+	.	ENST00000397583+ENST00000454668__exon_number_007__gene_id_ENSG00000099849	RASSF7	ENSG00000099849.6	0.903197416507737	6.05500804358965	3.49871850866147e-07	4.51174387765339e-05
ENSG00000168237.22	ENSG00000168237	ENSG00000168237_023	chr3	dexseq_prepare_annotation2.py	exon	52327486	52327487	.	+	.	ENST00000436784+ENST00000486393+ENST00000471180+ENST00000354773+ENST00000489173__exon_number_023__gene_id_ENSG00000168237	GLYCTK	ENSG00000168237.22	1.08877077228555	6.53202635834424	3.52617978561427e-07	4.54263180938785e-05
ENSG00000156113	ENSG00000156113	ENSG00000156113_001	chr10	dexseq_prepare_annotation2.py	exon	78629359	78637354	.	-	.	ENST00000604624__exon_number_001__gene_id_ENSG00000156113	KCNMA1	ENSG00000156113	1.19920999179487	5.35960507499736	3.56054622841418e-07	4.57914145352798e-05
ENSG00000145882.4	ENSG00000145882	ENSG00000145882_005	chr5	dexseq_prepare_annotation2.py	exon	148741616	148741802	.	+	.	ENST00000503240__exon_number_005__gene_id_ENSG00000145882	PCYOX1L	ENSG00000145882.4	-0.97816552617813	-5.95354975938235	3.56159376203188e-07	4.57914145352798e-05
ENSG00000164113.16	ENSG00000164113	ENSG00000164113_017	chr4	dexseq_prepare_annotation2.py	exon	123305062	123305121	.	+	.	ENST00000439307+ENST00000492454+ENST00000388724+ENST00000388725+ENST00000296513__exon_number_017__gene_id_ENSG00000164113	ADAD1	ENSG00000164113.16	-1.24492501598307	-5.52015351986017	3.57858492782992e-07	4.59642252585456e-05
ENSG00000013573.5	ENSG00000013573	ENSG00000013573_006	chr12	dexseq_prepare_annotation2.py	exon	31226816	31226824	.	+	.	ENST00000407793+ENST00000542838+ENST00000438391+ENST00000539049+ENST00000228264+ENST00000435753+ENST00000540935+ENST00000251758+ENST00000542129__exon_number_006__gene_id_ENSG00000013573	DDX11	ENSG00000013573.5	3.17734130504509	5.37074798387265	3.67157355691312e-07	4.7111856136129e-05
ENSG00000184956.7	ENSG00000184956	ENSG00000184956_008	chr11	dexseq_prepare_annotation2.py	exon	1019905	1020089	.	-	.	ENST00000527242__exon_number_008__gene_id_ENSG00000184956	MUC6	ENSG00000184956.7	1.19647792949192	6.51620184764784	3.68126038656028e-07	4.71893843809861e-05
ENSG00000163491.56	ENSG00000163491	ENSG00000163491_057	chr3	dexseq_prepare_annotation2.py	exon	27393956	27394016	.	-	.	ENST00000435750+ENST00000429845+ENST00000341435+ENST00000491627__exon_number_057__gene_id_ENSG00000163491	NEK10	ENSG00000163491.56	-0.808693709397038	-5.29516537601888	3.83879798390233e-07	4.91601557839599e-05
ENSG00000129990.21	ENSG00000129990	ENSG00000129990_022	chr19	dexseq_prepare_annotation2.py	exon	55687161	55687244	.	-	.	ENST00000354308+ENST00000588305+ENST00000585461+ENST00000590851+ENST00000537500+ENST00000589172+ENST00000592470__exon_number_022__gene_id_ENSG00000129990	SYT5	ENSG00000129990.21	1.2433635477023	5.40365660074928	3.85631269300736e-07	4.93356526051051e-05
ENSG00000108799.9	ENSG00000108799	ENSG00000108799_010	chr17	dexseq_prepare_annotation2.py	exon	40855441	40855444	.	-	.	ENST00000586103+ENST00000585912__exon_number_010__gene_id_ENSG00000108799	EZH1	ENSG00000108799.9	1.23035936179072	6.77960273462185	3.87192180079553e-07	4.94864477343531e-05
ENSG00000120549.6	ENSG00000120549	ENSG00000120549_007	chr10	dexseq_prepare_annotation2.py	exon	24498102	24498192	.	+	.	ENST00000376454+ENST00000458595+ENST00000376456+ENST00000376452__exon_number_007__gene_id_ENSG00000120549	KIAA1217	ENSG00000120549.6	-1.18788128457825	-5.78276902045433	3.92588953955877e-07	5.01267178191987e-05
ENSG00000261824.7	ENSG00000261824	ENSG00000261824_008	chr19	dexseq_prepare_annotation2.py	exon	28237139	28237248	.	-	.	ENST00000590677__exon_number_008__gene_id_ENSG00000261824	LINC00662	ENSG00000261824.7	1.34812609629878	5.68019549247645	3.93878486861945e-07	5.02418203881931e-05
ENSG00000133624.1	ENSG00000133624	ENSG00000133624_002	chr7	dexseq_prepare_annotation2.py	exon	149244250	149244867	.	-	.	ENST00000472212+ENST00000463567__exon_number_002__gene_id_ENSG00000133624	ZNF767	ENSG00000133624.1	2.47310340800238	6.2884979032493	3.94870307479906e-07	5.03187585722672e-05
ENSG00000091536.70	ENSG00000091536	ENSG00000091536_071	chr17	dexseq_prepare_annotation2.py	exon	18061660	18061679	.	+	.	ENST00000557655+ENST00000578472+ENST00000556535+ENST00000433411+ENST00000557190__exon_number_071__gene_id_ENSG00000091536	MYO15A	ENSG00000091536.70	-2.57754641702469	-5.20776807659847	3.95768524523202e-07	5.03836291740599e-05
ENSG00000085872.ENSG00000105085.ENSG00000269578.ENSG00000214046.ENSG00000127526.ENSG00000269058.ENSG00000141979.ENSG00000268790.100	ENSG00000085872+ENSG00000105085+ENSG00000269578+ENSG00000214046+ENSG00000127526+ENSG00000269058+ENSG00000141979+ENSG00000268790	ENSG00000085872+ENSG00000105085+ENSG00000269578+ENSG00000214046+ENSG00000127526+ENSG00000269058+ENSG00000141979+ENSG00000268790_101	chr19	dexseq_prepare_annotation2.py	exon	16739016	16739017	.	-	.	ENST00000263390__exon_number_101__gene_id_ENSG00000085872+ENSG00000105085+ENSG00000269578+ENSG00000214046+ENSG00000127526+ENSG00000269058+ENSG00000141979+ENSG00000268790		ENSG00000085872.ENSG00000105085.ENSG00000269578.ENSG00000214046.ENSG00000127526.ENSG00000269058.ENSG00000141979.ENSG00000268790.100	0.990333812980635	5.22707614958478	3.97659966347912e-07	5.05746913979019e-05
ENSG00000114735.8	ENSG00000114735	ENSG00000114735_009	chr3	dexseq_prepare_annotation2.py	exon	50607006	50607242	.	+	.	ENST00000424388+ENST00000482974__exon_number_009__gene_id_ENSG00000114735	HEMK1	ENSG00000114735.8	1.6659502849423	5.3827208764654	4.00884040026783e-07	5.093469741145e-05
ENSG00000254615.ENSG00000164830.3	ENSG00000254615+ENSG00000164830	ENSG00000254615+ENSG00000164830_004	chr8	dexseq_prepare_annotation2.py	exon	107283933	107284033	.	+	.	ENST00000577661__exon_number_004__gene_id_ENSG00000254615+ENSG00000164830		ENSG00000254615.ENSG00000164830.3	0.878100850630618	5.30625968797238	4.09246014950021e-07	5.19461583878228e-05
ENSG00000163104.21	ENSG00000163104	ENSG00000163104_022	chr4	dexseq_prepare_annotation2.py	exon	95194852	95194867	.	+	.	ENST00000509418+ENST00000354268+ENST00000359052+ENST00000457823+ENST00000514232+ENST00000510105+ENST00000394961__exon_number_022__gene_id_ENSG00000163104	SMARCAD1	ENSG00000163104.21	1.36073722267837	5.71509674856478	4.12022202878943e-07	5.22473208684983e-05
ENSG00000178031.27	ENSG00000178031	ENSG00000178031_028	chr9	dexseq_prepare_annotation2.py	exon	18753296	18753506	.	+	.	ENST00000380559+ENST00000380548__exon_number_028__gene_id_ENSG00000178031	ADAMTSL1	ENSG00000178031.27	1.60334632548204	5.663659178054	4.19613496875411e-07	5.31578859495689e-05
ENSG00000104490.51	ENSG00000104490	ENSG00000104490_052	chr8	dexseq_prepare_annotation2.py	exon	102928037	102928086	.	-	.	ENST00000518952+ENST00000311028+ENST00000523923+ENST00000518166+ENST00000517531+ENST00000522206+ENST00000395923+ENST00000517639+ENST00000520690+ENST00000517822+ENST00000520425+ENST00000521599+ENST00000518727+ENST00000518661+ENST00000524209+ENST00000521964+ENST00000522078__exon_number_052__gene_id_ENSG00000104490	NCALD	ENSG00000104490.51	-1.33074990013712	-5.2250818759726	4.26316492583053e-07	5.39542485774466e-05
ENSG00000236107.4	ENSG00000236107	ENSG00000236107_005	chr2	dexseq_prepare_annotation2.py	exon	166883627	166883739	.	+	.	ENST00000595647+ENST00000597623__exon_number_005__gene_id_ENSG00000236107	AC010127.3	ENSG00000236107.4	0.957888339266664	5.4214350029066	4.29584132509323e-07	5.43147047226388e-05
ENSG00000120549.5	ENSG00000120549	ENSG00000120549_006	chr10	dexseq_prepare_annotation2.py	exon	24498093	24498101	.	+	.	ENST00000376454+ENST00000458595+ENST00000376456__exon_number_006__gene_id_ENSG00000120549	KIAA1217	ENSG00000120549.5	-1.32685664930555	-5.7567189679244	4.31761257197203e-07	5.45367121651921e-05
ENSG00000174485.33	ENSG00000174485	ENSG00000174485_034	chr15	dexseq_prepare_annotation2.py	exon	66015186	66015286	.	-	.	ENST00000568515+ENST00000431932+ENST00000443035+ENST00000564674__exon_number_034__gene_id_ENSG00000174485	DENND4A	ENSG00000174485.33	-1.83111108311355	-5.75363679234606	4.36645112483086e-07	5.50998466990108e-05
ENSG00000066739.33	ENSG00000066739	ENSG00000066739_034	chr14	dexseq_prepare_annotation2.py	exon	96784060	96784192	.	-	.	ENST00000359933+ENST00000488421__exon_number_034__gene_id_ENSG00000066739	ATG2B	ENSG00000066739.33	-1.80429626709422	-5.36291774341289	4.37552615186038e-07	5.51606008647871e-05
ENSG00000186529.4	ENSG00000186529	ENSG00000186529_005	chr19	dexseq_prepare_annotation2.py	exon	15752119	15752224	.	+	.	ENST00000587360+ENST00000585846__exon_number_005__gene_id_ENSG00000186529	CYP4F3	ENSG00000186529.4	1.63998273557976	5.51442800186053	4.45629744916205e-07	5.61242053251955e-05
ENSG00000259522.ENSG00000260669.ENSG00000213920.ENSG00000254505.ENSG00000129559.ENSG00000254692.ENSG00000100926.ENSG00000255526.ENSG00000196497.95	ENSG00000259522+ENSG00000260669+ENSG00000213920+ENSG00000254505+ENSG00000129559+ENSG00000254692+ENSG00000100926+ENSG00000255526+ENSG00000196497	ENSG00000259522+ENSG00000260669+ENSG00000213920+ENSG00000254505+ENSG00000129559+ENSG00000254692+ENSG00000100926+ENSG00000255526+ENSG00000196497_096	chr14	dexseq_prepare_annotation2.py	exon	24663881	24664036	.	-	.	ENST00000529332+ENST00000396854+ENST00000524835+ENST00000556387+ENST00000530468+ENST00000530611+ENST00000530563+ENST00000528895+ENST00000528669+ENST00000528010+ENST00000525592+ENST00000261789__exon_number_096__gene_id_ENSG00000259522+ENSG00000260669+ENSG00000213920+ENSG00000254505+ENSG00000129559+ENSG00000254692+ENSG00000100926+ENSG00000255526+ENSG00000196497		ENSG00000259522.ENSG00000260669.ENSG00000213920.ENSG00000254505.ENSG00000129559.ENSG00000254692.ENSG00000100926.ENSG00000255526.ENSG00000196497.95	-4.28739367087856	-5.22156455289304	4.48192002414647e-07	5.63819917110435e-05
ENSG00000159023.28	ENSG00000159023	ENSG00000159023_029	chr1	dexseq_prepare_annotation2.py	exon	29424099	29424318	.	+	.	ENST00000462032+ENST00000460378__exon_number_029__gene_id_ENSG00000159023	EPB41	ENSG00000159023.28	-1.08256599800692	-5.51282776269021	4.48547551265736e-07	5.63819917110435e-05
ENSG00000260498	ENSG00000260498	ENSG00000260498_001	chr16	dexseq_prepare_annotation2.py	exon	87807094	87807116	.	-	.	ENST00000563993__exon_number_001__gene_id_ENSG00000260498	RP4-536B24.4	ENSG00000260498	-1.38015786413425	-6.71795115038732	4.50642001448948e-07	5.65903200073669e-05
ENSG00000268465.ENSG00000269751.ENSG00000182324.ENSG00000105447.ENSG00000105443.13	ENSG00000268465+ENSG00000269751+ENSG00000182324+ENSG00000105447+ENSG00000105443	ENSG00000268465+ENSG00000269751+ENSG00000182324+ENSG00000105447+ENSG00000105443_014	chr19	dexseq_prepare_annotation2.py	exon	48958766	48959115	.	+	.	ENST00000342291+ENST00000253237__exon_number_014__gene_id_ENSG00000268465+ENSG00000269751+ENSG00000182324+ENSG00000105447+ENSG00000105443		ENSG00000268465.ENSG00000269751.ENSG00000182324.ENSG00000105447.ENSG00000105443.13	0.769238747315079	5.39321063499988	4.54308501975059e-07	5.69954668127043e-05
ENSG00000099994.3	ENSG00000099994	ENSG00000099994_004	chr22	dexseq_prepare_annotation2.py	exon	24579463	24579614	.	+	.	ENST00000463101+ENST00000358321__exon_number_004__gene_id_ENSG00000099994	SUSD2	ENSG00000099994.3	3.78651940075619	6.43655608961437	4.57327099113642e-07	5.73186249005258e-05
ENSG00000158092.ENSG00000174564.32	ENSG00000158092+ENSG00000174564	ENSG00000158092+ENSG00000174564_033	chr3	dexseq_prepare_annotation2.py	exon	136688087	136688220	.	+	.	ENST00000491483__exon_number_033__gene_id_ENSG00000158092+ENSG00000174564		ENSG00000158092.ENSG00000174564.32	1.85975824655946	5.3123385175257	4.5846225495038e-07	5.74053270294253e-05
ENSG00000136051.8	ENSG00000136051	ENSG00000136051_009	chr12	dexseq_prepare_annotation2.py	exon	105509439	105509506	.	+	.	ENST00000550053+ENST00000547404+ENST00000548195+ENST00000332180+ENST00000311317__exon_number_009__gene_id_ENSG00000136051	KIAA1033	ENSG00000136051.8	-2.21255653733107	-5.2951618868071	4.60168064401651e-07	5.75586518916279e-05
ENSG00000134376	ENSG00000134376	ENSG00000134376_001	chr1	dexseq_prepare_annotation2.py	exon	197170592	197170718	.	+	.	ENST00000535699__exon_number_001__gene_id_ENSG00000134376	CRB1	ENSG00000134376	-1.16436002169417	-5.34022946909196	4.60575912255553e-07	5.75586518916279e-05
ENSG00000203875.27	ENSG00000203875	ENSG00000203875_028	chr6	dexseq_prepare_annotation2.py	exon	86388239	86388291	.	-	.	ENST00000435947+ENST00000587692+ENST00000369605+ENST00000420199+ENST00000453754__exon_number_028__gene_id_ENSG00000203875	SNHG5	ENSG00000203875.27	1.78567495766749	5.43778592756029	4.64644371093028e-07	5.8011096167227e-05
ENSG00000149806.ENSG00000162298.20	ENSG00000149806+ENSG00000162298	ENSG00000149806+ENSG00000162298_021	chr11	dexseq_prepare_annotation2.py	exon	64889530	64889561	.	-	.	ENST00000527548+ENST00000526555+ENST00000531357__exon_number_021__gene_id_ENSG00000149806+ENSG00000162298		ENSG00000149806.ENSG00000162298.20	0.962323711352319	5.19270022890606	4.75570071516694e-07	5.93179741418752e-05
ENSG00000163793.9	ENSG00000163793	ENSG00000163793_010	chr2	dexseq_prepare_annotation2.py	exon	27499594	27499709	.	+	.	ENST00000406962+ENST00000296097+ENST00000402462+ENST00000420191+ENST00000404433__exon_number_010__gene_id_ENSG00000163793	DNAJC5G	ENSG00000163793.9	-1.19042283785916	-5.79125828034721	4.79191483515758e-07	5.96590468390878e-05
ENSG00000232119.2	ENSG00000232119	ENSG00000232119_003	chrX	dexseq_prepare_annotation2.py	exon	119728779	119728805	.	+	.	ENST00000493879__exon_number_003__gene_id_ENSG00000232119	MCTS1	ENSG00000232119.2	1.00681958253535	5.72812701025573	4.79226142833485e-07	5.96590468390878e-05
ENSG00000241015.ENSG00000160336.5	ENSG00000241015+ENSG00000160336	ENSG00000241015+ENSG00000160336_006	chr19	dexseq_prepare_annotation2.py	exon	53945861	53947923	.	+	.	ENST00000424846__exon_number_006__gene_id_ENSG00000241015+ENSG00000160336		ENSG00000241015.ENSG00000160336.5	-0.956986852365755	-5.52351387079513	4.79847539381022e-07	5.9679021060193e-05
ENSG00000095794.41	ENSG00000095794	ENSG00000095794_042	chr10	dexseq_prepare_annotation2.py	exon	35468205	35468232	.	+	.	ENST00000497686+ENST00000489321+ENST00000374726+ENST00000482633+ENST00000472813+ENST00000496019+ENST00000489388__exon_number_042__gene_id_ENSG00000095794	CREM	ENSG00000095794.41	1.48049195808832	6.41819780829709	4.80819765848272e-07	5.97425480656197e-05
ENSG00000159086.2	ENSG00000159086	ENSG00000159086_003	chr21	dexseq_prepare_annotation2.py	exon	34107131	34107136	.	-	.	ENST00000443785+ENST00000466846+ENST00000331923__exon_number_003__gene_id_ENSG00000159086	PAXBP1	ENSG00000159086.2	1.07307150512244	5.95661503786876	4.83575206082162e-07	6.00273077003427e-05
ENSG00000180098.26	ENSG00000180098	ENSG00000180098_027	chr1	dexseq_prepare_annotation2.py	exon	28897688	28897850	.	+	.	ENST00000484775+ENST00000491577+ENST00000373830+ENST00000480930__exon_number_027__gene_id_ENSG00000180098	TRNAU1AP	ENSG00000180098.26	-1.32992120494407	-5.51700311490387	4.92566440674758e-07	6.10848439407671e-05
ENSG00000074181.19	ENSG00000074181	ENSG00000074181_020	chr19	dexseq_prepare_annotation2.py	exon	15290032	15290093	.	-	.	ENST00000601011+ENST00000263388+ENST00000595045__exon_number_020__gene_id_ENSG00000074181	NOTCH3	ENSG00000074181.19	1.53231237173806	5.22868367787047	4.98203294692092e-07	6.17247660897466e-05
ENSG00000153113.83	ENSG00000153113	ENSG00000153113_084	chr5	dexseq_prepare_annotation2.py	exon	96100928	96101029	.	+	.	ENST00000348386+ENST00000395813+ENST00000395812+ENST00000338252+ENST00000504465+ENST00000325674+ENST00000509903+ENST00000508579+ENST00000508608+ENST00000309190+ENST00000341926+ENST00000437034+ENST00000359176+ENST00000515663+ENST00000484552+ENST00000511049+ENST00000510098+ENST00000511782+ENST00000510156+ENST00000510500+ENST00000510756+ENST00000508830__exon_number_084__gene_id_ENSG00000153113	CAST	ENSG00000153113.83	-1.00406526863037	-5.14992406682308	5.03768307286463e-07	6.23335382490134e-05
ENSG00000178252.ENSG00000178467.6	ENSG00000178252+ENSG00000178467	ENSG00000178252+ENSG00000178467_007	chr3	dexseq_prepare_annotation2.py	exon	49027836	49028037	.	+	.	ENST00000484115+ENST00000609406+ENST00000444213+ENST00000343546+ENST00000383729+ENST00000472301+ENST00000475629__exon_number_007__gene_id_ENSG00000178252+ENSG00000178467		ENSG00000178252.ENSG00000178467.6	2.45121017004382	5.4381577465582	5.04079821941121e-07	6.23335382490134e-05
ENSG00000140400.11	ENSG00000140400	ENSG00000140400_012	chr15	dexseq_prepare_annotation2.py	exon	75648722	75648790	.	-	.	ENST00000566569+ENST00000561693+ENST00000563622+ENST00000563528+ENST00000564929+ENST00000267978+ENST00000567163+ENST00000565683+ENST00000566099__exon_number_012__gene_id_ENSG00000140400	MAN2C1	ENSG00000140400.11	1.08083965941529	5.29782831007495	5.09348706911522e-07	6.29249781334301e-05
ENSG00000268465.ENSG00000269751.ENSG00000182324.ENSG00000105447.ENSG00000105443.36	ENSG00000268465+ENSG00000269751+ENSG00000182324+ENSG00000105447+ENSG00000105443	ENSG00000268465+ENSG00000269751+ENSG00000182324+ENSG00000105447+ENSG00000105443_037	chr19	dexseq_prepare_annotation2.py	exon	48975978	48976554	.	+	.	ENST00000467412+ENST00000474209__exon_number_037__gene_id_ENSG00000268465+ENSG00000269751+ENSG00000182324+ENSG00000105447+ENSG00000105443		ENSG00000268465.ENSG00000269751.ENSG00000182324.ENSG00000105447.ENSG00000105443.36	-0.958782491288009	-5.36472485476672	5.1377493504864e-07	6.33622774662545e-05
ENSG00000214940.ENSG00000205746.ENSG00000233024.ENSG00000254681.45	ENSG00000214940+ENSG00000205746+ENSG00000233024+ENSG00000254681	ENSG00000214940+ENSG00000205746+ENSG00000233024+ENSG00000254681_046	chr16	dexseq_prepare_annotation2.py	exon	18440176	18440218	.	-	.	ENST00000540339+ENST00000339303+ENST00000525846__exon_number_046__gene_id_ENSG00000214940+ENSG00000205746+ENSG00000233024+ENSG00000254681		ENSG00000214940.ENSG00000205746.ENSG00000233024.ENSG00000254681.45	0.867420850665834	5.50646108860653	5.13867238275796e-07	6.33622774662545e-05
ENSG00000130810.ENSG00000243207.ENSG00000244165.26	ENSG00000130810+ENSG00000243207+ENSG00000244165	ENSG00000130810+ENSG00000243207+ENSG00000244165_027	chr19	dexseq_prepare_annotation2.py	exon	10221468	10221505	.	+	.	ENST00000486482+ENST00000428358+ENST00000468881+ENST00000393793+ENST00000253107+ENST00000393796+ENST00000556468__exon_number_027__gene_id_ENSG00000130810+ENSG00000243207+ENSG00000244165		ENSG00000130810.ENSG00000243207.ENSG00000244165.26	1.03036737854111	5.47454179758949	5.24235305977405e-07	6.45792055802994e-05
ENSG00000106266.2	ENSG00000106266	ENSG00000106266_003	chr7	dexseq_prepare_annotation2.py	exon	2296509	2296658	.	-	.	ENST00000480807+ENST00000222990__exon_number_003__gene_id_ENSG00000106266	SNX8	ENSG00000106266.2	2.43866823432146	5.40854181069868	5.25496064042819e-07	6.46729804293002e-05
ENSG00000266967.ENSG00000267060.ENSG00000108825.34	ENSG00000266967+ENSG00000267060+ENSG00000108825	ENSG00000266967+ENSG00000267060+ENSG00000108825_035	chr17	dexseq_prepare_annotation2.py	exon	41108415	41108420	.	-	.	ENST00000483774+ENST00000478040+ENST00000450475__exon_number_035__gene_id_ENSG00000266967+ENSG00000267060+ENSG00000108825		ENSG00000266967.ENSG00000267060.ENSG00000108825.34	-1.69083088449179	-5.21477324732907	5.31499037102801e-07	6.53496489398857e-05
ENSG00000223501	ENSG00000223501	ENSG00000223501_001	chr6	dexseq_prepare_annotation2.py	exon	33218049	33218380	.	-	.	ENST00000478934+ENST00000482399+ENST00000445902__exon_number_001__gene_id_ENSG00000223501	VPS52	ENSG00000223501	-0.846614251647256	-5.24884730999499	5.32220923777334e-07	6.53763216332557e-05
ENSG00000142512.30	ENSG00000142512	ENSG00000142512_031	chr19	dexseq_prepare_annotation2.py	exon	51920897	51920952	.	-	.	ENST00000357375+ENST00000439889+ENST00000353836+ENST00000529627+ENST00000356298+ENST00000432469+ENST00000339313__exon_number_031__gene_id_ENSG00000142512	SIGLEC10	ENSG00000142512.30	1.28843733532088	5.3061149923189	5.35679452767725e-07	6.57387855448695e-05
ENSG00000163491.18	ENSG00000163491	ENSG00000163491_019	chr3	dexseq_prepare_annotation2.py	exon	27233520	27233733	.	-	.	ENST00000295720+ENST00000357467+ENST00000460447+ENST00000498182+ENST00000574215+ENST00000429845+ENST00000383771+ENST00000383770__exon_number_019__gene_id_ENSG00000163491	NEK10	ENSG00000163491.18	0.656345016754927	5.22290241003515	5.36809156962916e-07	6.58150393484742e-05
ENSG00000166340.17	ENSG00000166340	ENSG00000166340_018	chr11	dexseq_prepare_annotation2.py	exon	6637925	6638090	.	-	.	ENST00000528807+ENST00000299427+ENST00000524788+ENST00000533371__exon_number_018__gene_id_ENSG00000166340	TPP1	ENSG00000166340.17	1.1670199794272	5.40259540262381	5.38792789023604e-07	6.5995744933667e-05
ENSG00000198887.17	ENSG00000198887	ENSG00000198887_018	chr9	dexseq_prepare_annotation2.py	exon	72938937	72939059	.	+	.	ENST00000475540+ENST00000361138__exon_number_018__gene_id_ENSG00000198887	SMC5	ENSG00000198887.17	-1.84698220084467	-5.92252357934552	5.40941367252875e-07	6.61962937790451e-05
ENSG00000140451.16	ENSG00000140451	ENSG00000140451_017	chr15	dexseq_prepare_annotation2.py	exon	65113331	65113365	.	-	.	ENST00000558547__exon_number_017__gene_id_ENSG00000140451	PIF1	ENSG00000140451.16	-0.659869072248567	-5.59507778196977	5.45283108046551e-07	6.66645930111303e-05
ENSG00000119383.38	ENSG00000119383	ENSG00000119383_039	chr9	dexseq_prepare_annotation2.py	exon	131904273	131904303	.	+	.	ENST00000435132+ENST00000432651__exon_number_039__gene_id_ENSG00000119383	PPP2R4	ENSG00000119383.38	-0.82849503932995	-5.31113418898972	5.49630511805059e-07	6.71327003428311e-05
ENSG00000104490.17	ENSG00000104490	ENSG00000104490_018	chr8	dexseq_prepare_annotation2.py	exon	102731523	102731541	.	-	.	ENST00000311028+ENST00000522448+ENST00000220931+ENST00000518166+ENST00000522951+ENST00000520690+ENST00000517822+ENST00000520425+ENST00000521599+ENST00000518727+ENST00000395923+ENST00000522252+ENST00000519508__exon_number_018__gene_id_ENSG00000104490	NCALD	ENSG00000104490.17	0.610701754509062	5.16906606740074	5.56302135877111e-07	6.78559468150775e-05
ENSG00000104529.58	ENSG00000104529	ENSG00000104529_059	chr8	dexseq_prepare_annotation2.py	exon	144672104	144672141	.	-	.	ENST00000524883+ENST00000530306+ENST00000524900+ENST00000531670+ENST00000532741+ENST00000526135+ENST00000442189+ENST00000531953+ENST00000528519+ENST00000526710+ENST00000423316+ENST00000532596+ENST00000530545+ENST00000525261+ENST00000534804+ENST00000529832+ENST00000531281__exon_number_059__gene_id_ENSG00000104529	EEF1D	ENSG00000104529.58	-1.03632921703916	-5.15409637635848	5.56600104407294e-07	6.78559468150775e-05
ENSG00000185811.15	ENSG00000185811	ENSG00000185811_016	chr7	dexseq_prepare_annotation2.py	exon	50437220	50437402	.	+	.	ENST00000492782+ENST00000492119__exon_number_016__gene_id_ENSG00000185811	IKZF1	ENSG00000185811.15	1.11543696371771	5.91262144478964	5.5884294028993e-07	6.80594216831553e-05
ENSG00000052749.13	ENSG00000052749	ENSG00000052749_014	chr10	dexseq_prepare_annotation2.py	exon	99126318	99126378	.	-	.	ENST00000370992+ENST00000414986+ENST00000491313+ENST00000479481+ENST00000315563+ENST00000536831__exon_number_014__gene_id_ENSG00000052749	RRP12	ENSG00000052749.13	-1.42333052219469	-5.91216493093375	5.59682360949706e-07	6.80594216831553e-05
ENSG00000091536.35	ENSG00000091536	ENSG00000091536_036	chr17	dexseq_prepare_annotation2.py	exon	18047811	18047906	.	+	.	ENST00000205890__exon_number_036__gene_id_ENSG00000091536	MYO15A	ENSG00000091536.35	0.839232386283878	5.13611856708908	5.59846173573495e-07	6.80594216831553e-05
ENSG00000114439.25	ENSG00000114439	ENSG00000114439_026	chr3	dexseq_prepare_annotation2.py	exon	107380675	107380791	.	+	.	ENST00000402543__exon_number_026__gene_id_ENSG00000114439	BBX	ENSG00000114439.25	2.58271327348888	5.16266138169181	5.64804640991655e-07	6.85978019410783e-05
ENSG00000105072.3	ENSG00000105072	ENSG00000105072_004	chr19	dexseq_prepare_annotation2.py	exon	16607250	16607266	.	+	.	ENST00000594035+ENST00000593380+ENST00000221671+ENST00000596592__exon_number_004__gene_id_ENSG00000105072	C19orf44	ENSG00000105072.3	-3.05962635446911	-5.68240753045401	5.66087399938467e-07	6.86891618275852e-05
ENSG00000177600.ENSG00000199785.12	ENSG00000177600+ENSG00000199785	ENSG00000177600+ENSG00000199785_013	chr11	dexseq_prepare_annotation2.py	exon	811646	811680	.	+	.	ENST00000524867__exon_number_013__gene_id_ENSG00000177600+ENSG00000199785		ENSG00000177600.ENSG00000199785.12	0.809319808658977	5.48080751371053	5.69560455582506e-07	6.90458728317107e-05
ENSG00000092820.8	ENSG00000092820	ENSG00000092820_009	chr6	dexseq_prepare_annotation2.py	exon	159197440	159197536	.	-	.	ENST00000367075+ENST00000337147+ENST00000392177__exon_number_009__gene_id_ENSG00000092820	EZR	ENSG00000092820.8	-1.18484211536765	-5.54351342597319	5.72424885381609e-07	6.9248621847514e-05
ENSG00000249007.ENSG00000163435.28	ENSG00000249007+ENSG00000163435	ENSG00000249007+ENSG00000163435_029	chr1	dexseq_prepare_annotation2.py	exon	201982405	201982426	.	+	.	ENST00000359651+ENST00000367284+ENST00000367283__exon_number_029__gene_id_ENSG00000249007+ENSG00000163435		ENSG00000249007.ENSG00000163435.28	-1.36268996509749	-5.74087950234304	5.72751955188169e-07	6.9248621847514e-05
ENSG00000085276.52	ENSG00000085276	ENSG00000085276_053	chr3	dexseq_prepare_annotation2.py	exon	169381124	169381178	.	-	.	ENST00000494292+ENST00000485957+ENST00000486748__exon_number_053__gene_id_ENSG00000085276	MECOM	ENSG00000085276.52	-2.09671637535595	-5.54332786986338	5.72837522195778e-07	6.9248621847514e-05
ENSG00000133318.10	ENSG00000133318	ENSG00000133318_011	chr11	dexseq_prepare_annotation2.py	exon	63481443	63481638	.	+	.	ENST00000338850+ENST00000538995__exon_number_011__gene_id_ENSG00000133318	RTN3	ENSG00000133318.10	-1.37996683320634	-5.35158202749157	5.79362181140759e-07	6.99720350674384e-05
ENSG00000233673.ENSG00000187627.5	ENSG00000233673+ENSG00000187627	ENSG00000233673+ENSG00000187627_006	chr2	dexseq_prepare_annotation2.py	exon	87110479	87110552	.	+	.	ENST00000426186__exon_number_006__gene_id_ENSG00000233673+ENSG00000187627		ENSG00000233673.ENSG00000187627.5	1.18075075255883	5.23498831027884	5.8482570833286e-07	7.05660619364915e-05
[truncated: 4,127 more rows]
