# Supplementary material for: The transcriptomic response of cells to a drug combination is more than the sum of the responses to the monotherapies
Source: eLife. 2020 Sep 18;9:e52707. doi: 10.7554/eLife.52707 (PMC7546737; doi:10.7554/eLife.52707)
Supplement: Source data 8. [file elife-52707-data8.zip › Supplementary Item 13 Differential Splicing/TMX_WFA_DMSO_singlet_6_dynsyn_exon_O_fcounts_O_flatten_exon_name.mtrx_genes_simes_test_rare_splicing_FDR_10]

V1	V3	V4	V5	V8	V9	V10	V12	NExons	P.Value	FDR
ENSG00000112159.111	ENSG00000112159	chr6	dexseq_prepare_annotation2.py	exon	.	-	.	MDN1	70	1.90090387109848e-182	2.60880047269555e-178
ENSG00000215029.ENSG00000185945.51	ENSG00000215029+ENSG00000185945	chrX	dexseq_prepare_annotation2.py	exon	.	-	.		34	4.99034041882046e-147	3.4243715953946e-143
ENSG00000091536.101	ENSG00000091536	chr17	dexseq_prepare_annotation2.py	exon	.	+	.	MYO15A	60	4.05805327716234e-146	1.8564241058592e-142
ENSG00000085872.ENSG00000105085.ENSG00000269578.ENSG00000214046.ENSG00000127526.ENSG00000269058.ENSG00000141979.ENSG00000268790.128	ENSG00000085872+ENSG00000105085+ENSG00000269578+ENSG00000214046+ENSG00000127526+ENSG00000269058+ENSG00000141979+ENSG00000268790	chr19	dexseq_prepare_annotation2.py	exon	.	-	.		64	1.16437893339828e-135	3.99498412048949e-132
ENSG00000166689.60	ENSG00000166689	chr11	dexseq_prepare_annotation2.py	exon	.	-	.	PLEKHA7	42	2.97235001896958e-128	8.1585063320677e-125
ENSG00000100106.ENSG00000100101.58	ENSG00000100106+ENSG00000100101	chr22	dexseq_prepare_annotation2.py	exon	.	+	.		40	2.06630262780619e-126	4.72632287733536e-123
ENSG00000066855.36	ENSG00000066855	chr8	dexseq_prepare_annotation2.py	exon	.	+	.	MTFR1	32	7.43441039169255e-126	1.45756926022269e-122
ENSG00000138744.ENSG00000198301.72	ENSG00000138744+ENSG00000198301	chr4	dexseq_prepare_annotation2.py	exon	.	-	.		39	1.6801756349848e-120	2.88234130181643e-117
ENSG00000227195.65	ENSG00000227195	chr20	dexseq_prepare_annotation2.py	exon	.	-	.	MIR663A	47	1.61419444888174e-116	2.4614671796059e-113
ENSG00000063978.ENSG00000206113.ENSG00000125386.ENSG00000249428.116	ENSG00000063978+ENSG00000206113+ENSG00000125386+ENSG00000249428	chr4	dexseq_prepare_annotation2.py	exon	.	+	.		69	1.89964242260705e-107	2.60706926078592e-104
ENSG00000180448.47	ENSG00000180448	chr19	dexseq_prepare_annotation2.py	exon	.	+	.	HMHA1	33	3.25276162205254e-106	4.05826368191355e-103
ENSG00000087460.93	ENSG00000087460	chr20	dexseq_prepare_annotation2.py	exon	.	+	.	GNAS	45	8.93053488554743e-104	1.02135550641044e-100
ENSG00000145362.95	ENSG00000145362	chr4	dexseq_prepare_annotation2.py	exon	.	+	.	ANK2	47	1.45653067774731e-97	1.5376482324157e-94
ENSG00000079102.89	ENSG00000079102	chr8	dexseq_prepare_annotation2.py	exon	.	-	.	RUNX1T1	20	3.04976978038131e-94	2.98964574756808e-91
ENSG00000148337.72	ENSG00000148337	chr9	dexseq_prepare_annotation2.py	exon	.	-	.	CIZ1	61	1.00793416754912e-92	9.22192567696279e-90
ENSG00000142512.33	ENSG00000142512	chr19	dexseq_prepare_annotation2.py	exon	.	-	.	SIGLEC10	28	5.00024835110761e-92	4.28896302316255e-89
ENSG00000158286.41	ENSG00000158286	chr1	dexseq_prepare_annotation2.py	exon	.	+	.	RNF207	29	9.60671582139175e-92	7.75544517251649e-89
ENSG00000170421.48	ENSG00000170421	chr12	dexseq_prepare_annotation2.py	exon	.	-	.	KRT8	30	4.79219511435249e-90	3.65378254163187e-87
ENSG00000159216.45	ENSG00000159216	chr21	dexseq_prepare_annotation2.py	exon	.	-	.	RUNX1	25	2.68503940832677e-89	1.93944635999351e-86
ENSG00000215440.ENSG00000124222.ENSG00000254995.89	ENSG00000215440+ENSG00000124222+ENSG00000254995	chr20	dexseq_prepare_annotation2.py	exon	.	+	.		28	4.06482026364491e-88	2.78927966491314e-85
ENSG00000175455.60	ENSG00000175455	chr3	dexseq_prepare_annotation2.py	exon	.	-	.	CCDC14	45	1.43912998013085e-87	9.40505707015035e-85
ENSG00000175224.87	ENSG00000175224	chr11	dexseq_prepare_annotation2.py	exon	.	+	.	ATG13	30	2.9195257419471e-87	1.82125324011282e-84
ENSG00000172890.75	ENSG00000172890	chr11	dexseq_prepare_annotation2.py	exon	.	+	.	NADSYN1	46	5.7863326488905e-87	3.45267953362492e-84
ENSG00000255339.ENSG00000075826.ENSG00000166136.84	ENSG00000255339+ENSG00000075826+ENSG00000166136	chr10	dexseq_prepare_annotation2.py	exon	.	-	.		41	4.96143527233623e-86	2.8371140698976e-83
ENSG00000023228.ENSG00000237580.35	ENSG00000023228+ENSG00000237580	chr2	dexseq_prepare_annotation2.py	exon	.	-	.		19	1.71397150615735e-84	9.4090179802014e-82
ENSG00000260391.ENSG00000160145.110	ENSG00000260391+ENSG00000160145	chr3	dexseq_prepare_annotation2.py	exon	.	+	.		69	5.84774020984455e-84	3.08670717845794e-81
ENSG00000161010.ENSG00000197226.119	ENSG00000161010+ENSG00000197226	chr5	dexseq_prepare_annotation2.py	exon	.	-	.		50	2.4410142480064e-83	1.24075850146814e-80
ENSG00000013441.39	ENSG00000013441	chr2	dexseq_prepare_annotation2.py	exon	.	-	.	CLK1	22	9.89308634763083e-83	4.84902560838877e-80
ENSG00000257062.ENSG00000111700.ENSG00000134538.ENSG00000205754.ENSG00000257046.53	ENSG00000257062+ENSG00000111700+ENSG00000134538+ENSG00000205754+ENSG00000257046	chr12	dexseq_prepare_annotation2.py	exon	.	+	.		35	1.83531252950281e-81	8.68545832927466e-79
ENSG00000223745.70	ENSG00000223745	chr1	dexseq_prepare_annotation2.py	exon	.	-	.	RP4-717I23.3	52	1.92351704791693e-81	8.79944932187064e-79
ENSG00000255103.ENSG00000127603.104	ENSG00000255103+ENSG00000127603	chr1	dexseq_prepare_annotation2.py	exon	.	+	.		23	6.49645681737646e-80	2.8760443019895e-77
ENSG00000147996.78	ENSG00000147996	chr9	dexseq_prepare_annotation2.py	exon	.	-	.	CBWD5	30	1.14277791029821e-79	4.90108876279144e-77
ENSG00000175899.64	ENSG00000175899	chr12	dexseq_prepare_annotation2.py	exon	.	-	.	A2M	47	1.36568129018722e-79	5.67957879591801e-77
ENSG00000114735.29	ENSG00000114735	chr3	dexseq_prepare_annotation2.py	exon	.	+	.	HEMK1	26	7.48518646062577e-78	3.02137349957729e-75
ENSG00000213398.ENSG00000124067.ENSG00000267660.79	ENSG00000213398+ENSG00000124067+ENSG00000267660	chr16	dexseq_prepare_annotation2.py	exon	.	-	.		30	1.35801828838302e-76	5.32498371136245e-74
ENSG00000147642.66	ENSG00000147642	chr8	dexseq_prepare_annotation2.py	exon	.	-	.	SYBU	42	8.01301457137133e-76	3.05473922159723e-73
ENSG00000022840.73	ENSG00000022840	chr12	dexseq_prepare_annotation2.py	exon	.	+	.	RNF10	47	1.28024151834256e-75	4.74865799938737e-73
ENSG00000198947.115	ENSG00000198947	chrX	dexseq_prepare_annotation2.py	exon	.	-	.	DMD	39	4.88611149576328e-75	1.76465774125935e-72
ENSG00000181666.64	ENSG00000181666	chr19	dexseq_prepare_annotation2.py	exon	.	+	.	HKR1	48	8.38833376867981e-75	2.9518331446503e-72
ENSG00000233673.ENSG00000187627.44	ENSG00000233673+ENSG00000187627	chr2	dexseq_prepare_annotation2.py	exon	.	+	.		35	1.03274651351607e-74	3.54335328787364e-72
ENSG00000148343.46	ENSG00000148343	chr9	dexseq_prepare_annotation2.py	exon	.	+	.	FAM73B	35	1.01806311533912e-73	3.40778004754e-71
ENSG00000151150.92	ENSG00000151150	chr10	dexseq_prepare_annotation2.py	exon	.	-	.	ANK3	31	1.33553762787136e-73	4.36402819164443e-71
ENSG00000252974.ENSG00000139116.68	ENSG00000252974+ENSG00000139116	chr12	dexseq_prepare_annotation2.py	exon	.	-	.		40	3.62645026912611e-73	1.15742798822062e-70
ENSG00000141447.ENSG00000265750.61	ENSG00000141447+ENSG00000265750	chr18	dexseq_prepare_annotation2.py	exon	.	-	.		35	1.29658953742144e-72	4.04418063899361e-70
ENSG00000092148.79	ENSG00000092148	chr14	dexseq_prepare_annotation2.py	exon	.	-	.	HECTD1	39	1.07523928180914e-71	3.27924086745526e-69
ENSG00000100201.37	ENSG00000100201	chr22	dexseq_prepare_annotation2.py	exon	.	-	.	DDX17	26	1.19505073754496e-71	3.56540789610153e-69
ENSG00000148218.32	ENSG00000148218	chr9	dexseq_prepare_annotation2.py	exon	.	-	.	ALAD	27	1.91501938280785e-71	5.59185659779893e-69
ENSG00000166535.41	ENSG00000166535	chr12	dexseq_prepare_annotation2.py	exon	.	+	.	A2ML1	28	3.5479614387453e-71	1.01442130802793e-68
ENSG00000263072.27	ENSG00000263072	chr16	dexseq_prepare_annotation2.py	exon	.	-	.	RP11-473M20.14	27	3.98660864984486e-70	1.11657585939736e-67
ENSG00000127419.41	ENSG00000127419	chr4	dexseq_prepare_annotation2.py	exon	.	+	.	TMEM175	18	7.01394616133122e-69	1.92518794236219e-66
ENSG00000088247.ENSG00000266722.47	ENSG00000088247+ENSG00000266722	chr19	dexseq_prepare_annotation2.py	exon	.	-	.		32	9.78073538748769e-69	2.63197671486041e-66
ENSG00000114423.35	ENSG00000114423	chr3	dexseq_prepare_annotation2.py	exon	.	-	.	CBLB	30	1.43498532061073e-68	3.78725741155031e-66
ENSG00000102893.69	ENSG00000102893	chr16	dexseq_prepare_annotation2.py	exon	.	+	.	PHKB	57	2.81907047190117e-68	7.29979682195693e-66
ENSG00000162878.28	ENSG00000162878	chr2	dexseq_prepare_annotation2.py	exon	.	+	.	PKDCC	21	8.73903565773872e-68	2.22100972901493e-65
ENSG00000131018.244	ENSG00000131018	chr6	dexseq_prepare_annotation2.py	exon	.	-	.	SYNE1	106	9.47405836961326e-68	2.36403594662859e-65
ENSG00000221968.44	ENSG00000221968	chr11	dexseq_prepare_annotation2.py	exon	.	-	.	FADS3	21	1.25987329827597e-67	3.0875894902749e-65
ENSG00000104365.82	ENSG00000104365	chr8	dexseq_prepare_annotation2.py	exon	.	+	.	IKBKB	43	5.23396424289245e-67	1.26019167139396e-64
ENSG00000182774.ENSG00000214575.ENSG00000260836.80	ENSG00000182774+ENSG00000214575+ENSG00000260836	chr15	dexseq_prepare_annotation2.py	exon	.	-	.		30	1.67428000384508e-66	3.96169289185687e-64
ENSG00000167543.35	ENSG00000167543	chr17	dexseq_prepare_annotation2.py	exon	.	+	.	TP53I13	20	2.24759916947839e-66	5.22814423761379e-64
ENSG00000092201.40	ENSG00000092201	chr14	dexseq_prepare_annotation2.py	exon	.	-	.	SUPT16H	19	5.28505527196658e-66	1.20886830920782e-63
ENSG00000153048.35	ENSG00000153048	chr16	dexseq_prepare_annotation2.py	exon	.	-	.	CARHSP1	22	9.48102525713466e-66	2.13307525621174e-63
ENSG00000050438.30	ENSG00000050438	chr12	dexseq_prepare_annotation2.py	exon	.	+	.	SLC4A8	17	9.8585630237472e-66	2.18224062803075e-63
ENSG00000131558.68	ENSG00000131558	chr7	dexseq_prepare_annotation2.py	exon	.	+	.	EXOC4	50	1.49334533975129e-65	3.25312245122963e-63
ENSG00000163491.62	ENSG00000163491	chr3	dexseq_prepare_annotation2.py	exon	.	-	.	NEK10	44	7.98438186713073e-65	1.71215088663285e-62
ENSG00000068878.66	ENSG00000068878	chr2	dexseq_prepare_annotation2.py	exon	.	-	.	PSME4	22	1.17141411861267e-64	2.47330574828311e-62
ENSG00000188897.78	ENSG00000188897	chr16	dexseq_prepare_annotation2.py	exon	.	-	.	CTD-3088G3.8	23	1.71140140181687e-64	3.55867770280828e-62
ENSG00000147099.36	ENSG00000147099	chrX	dexseq_prepare_annotation2.py	exon	.	-	.	HDAC8	27	2.05334461473253e-64	4.20598529740137e-62
ENSG00000140853.105	ENSG00000140853	chr16	dexseq_prepare_annotation2.py	exon	.	+	.	NLRC5	18	4.83648004451961e-64	9.76115472514517e-62
ENSG00000129467.ENSG00000129465.ENSG00000258973.100	ENSG00000129467+ENSG00000129465+ENSG00000258973	chr14	dexseq_prepare_annotation2.py	exon	.	-	.		69	5.32728572369489e-63	1.05958940973897e-60
ENSG00000167380.40	ENSG00000167380	chr19	dexseq_prepare_annotation2.py	exon	.	+	.	ZNF226	32	8.27018328638043e-63	1.62142850603264e-60
ENSG00000265408.ENSG00000172828.ENSG00000172831.64	ENSG00000265408+ENSG00000172828+ENSG00000172831	chr16	dexseq_prepare_annotation2.py	exon	.	+	.		22	1.06068486947315e-62	2.05025903502105e-60
ENSG00000238542.ENSG00000163492.ENSG00000155657.407	ENSG00000238542+ENSG00000163492+ENSG00000155657	chr2	dexseq_prepare_annotation2.py	exon	.	-	.		108	1.66133217686286e-62	3.1666837215647e-60
ENSG00000242384.ENSG00000267043.ENSG00000161583.ENSG00000234972.105	ENSG00000242384+ENSG00000267043+ENSG00000161583+ENSG00000234972	chr17	dexseq_prepare_annotation2.py	exon	.	-	.		43	2.20044255096357e-62	4.13683199581151e-60
ENSG00000141002.ENSG00000267048.ENSG00000198211.ENSG00000258839.ENSG00000256390.ENSG00000258947.118	ENSG00000141002+ENSG00000267048+ENSG00000198211+ENSG00000258839+ENSG00000256390+ENSG00000258947	chr16	dexseq_prepare_annotation2.py	exon	.	+	.		60	3.15700197967839e-62	5.85495880663598e-60
ENSG00000212091.ENSG00000144061.43	ENSG00000212091+ENSG00000144061	chr2	dexseq_prepare_annotation2.py	exon	.	-	.		22	4.20568025157872e-62	7.69583410302218e-60
ENSG00000118900.37	ENSG00000118900	chr16	dexseq_prepare_annotation2.py	exon	.	+	.	UBN1	27	7.35951375492989e-62	1.32897324700865e-59
ENSG00000119912.32	ENSG00000119912	chr10	dexseq_prepare_annotation2.py	exon	.	-	.	IDE	20	2.30805426416235e-61	4.11373204173559e-59
ENSG00000177483.ENSG00000124831.50	ENSG00000177483+ENSG00000124831	chr2	dexseq_prepare_annotation2.py	exon	.	+	.		19	1.27089074295314e-60	2.23611596875498e-58
ENSG00000012232.43	ENSG00000012232	chr8	dexseq_prepare_annotation2.py	exon	.	+	.	EXTL3	28	2.14570264562145e-60	3.72754722892515e-58
ENSG00000156873.ENSG00000260899.ENSG00000080603.83	ENSG00000156873+ENSG00000260899+ENSG00000080603	chr16	dexseq_prepare_annotation2.py	exon	.	+	.		20	3.20316948173116e-60	5.4950372459098e-58
ENSG00000156113.68	ENSG00000156113	chr10	dexseq_prepare_annotation2.py	exon	.	-	.	KCNMA1	44	6.11384064573493e-60	1.03588085212427e-57
ENSG00000104490.71	ENSG00000104490	chr8	dexseq_prepare_annotation2.py	exon	.	-	.	NCALD	45	1.15305900478023e-59	1.91137280202174e-57
ENSG00000090686.58	ENSG00000090686	chr1	dexseq_prepare_annotation2.py	exon	.	-	.	USP48	34	1.15595994293066e-59	1.91137280202174e-57
ENSG00000114416.58	ENSG00000114416	chr3	dexseq_prepare_annotation2.py	exon	.	+	.	FXR1	48	2.93754675337667e-59	4.79939186230255e-57
ENSG00000089053.70	ENSG00000089053	chr12	dexseq_prepare_annotation2.py	exon	.	-	.	ANAPC5	31	7.14805389627524e-59	1.15411637261743e-56
ENSG00000181090.64	ENSG00000181090	chr9	dexseq_prepare_annotation2.py	exon	.	+	.	EHMT1	18	1.29196853818108e-58	2.06174142069734e-56
ENSG00000064652.32	ENSG00000064652	chr5	dexseq_prepare_annotation2.py	exon	.	+	.	SNX24	15	1.42533133035841e-58	2.24841921584354e-56
ENSG00000165795.162	ENSG00000165795	chr14	dexseq_prepare_annotation2.py	exon	.	-	.	NDRG2	63	2.23641832496437e-58	3.48779603316034e-56
ENSG00000095564.45	ENSG00000095564	chr10	dexseq_prepare_annotation2.py	exon	.	+	.	BTAF1	36	3.75729426553465e-58	5.79383219103343e-56
ENSG00000005810.107	ENSG00000005810	chr13	dexseq_prepare_annotation2.py	exon	.	-	.	MYCBP2	48	4.05338721428707e-58	6.18096512543064e-56
ENSG00000077782.100	ENSG00000077782	chr8	dexseq_prepare_annotation2.py	exon	.	-	.	FGFR1	49	1.32948252141164e-57	2.0050349586652e-55
ENSG00000145687.52	ENSG00000145687	chr5	dexseq_prepare_annotation2.py	exon	.	-	.	SSBP2	37	1.7828438715618e-57	2.65953796666458e-55
ENSG00000005801.ENSG00000263365.69	ENSG00000005801+ENSG00000263365	chr11	dexseq_prepare_annotation2.py	exon	.	-	.		19	4.99684871513876e-57	7.37384427597466e-55
ENSG00000113575.ENSG00000272772.ENSG00000113558.ENSG00000273345.ENSG00000006837.88	ENSG00000113575+ENSG00000272772+ENSG00000113558+ENSG00000273345+ENSG00000006837	chr5	dexseq_prepare_annotation2.py	exon	.	-	.		69	6.23965138915155e-57	9.10989102816127e-55
ENSG00000164975.23	ENSG00000164975	chr9	dexseq_prepare_annotation2.py	exon	.	+	.	SNAPC3	21	1.19698750688362e-56	1.72920595204956e-54
ENSG00000146648.41	ENSG00000146648	chr7	dexseq_prepare_annotation2.py	exon	.	+	.	EGFR	26	2.09646717215734e-56	2.9970745281966e-54
ENSG00000112983.76	ENSG00000112983	chr5	dexseq_prepare_annotation2.py	exon	.	-	.	BRD8	42	2.50038374362027e-56	3.53765633994274e-54
ENSG00000023839.35	ENSG00000023839	chr10	dexseq_prepare_annotation2.py	exon	.	+	.	ABCC2	27	3.87539265908375e-56	5.42713151563932e-54
ENSG00000010327.57	ENSG00000010327	chr3	dexseq_prepare_annotation2.py	exon	.	+	.	STAB1	23	4.52202169305575e-56	6.26870966823203e-54
ENSG00000187775.94	ENSG00000187775	chr17	dexseq_prepare_annotation2.py	exon	.	-	.	DNAH17	68	3.7102089005308e-55	5.09189069508847e-53
ENSG00000187122.ENSG00000213390.ENSG00000269891.72	ENSG00000187122+ENSG00000213390+ENSG00000269891	chr10	dexseq_prepare_annotation2.py	exon	.	-	.		17	5.99240992574508e-55	8.14255780405202e-53
ENSG00000159217.ENSG00000264552.21	ENSG00000159217+ENSG00000264552	chr17	dexseq_prepare_annotation2.py	exon	.	+	.		11	8.84639323777264e-55	1.19027353720776e-52
ENSG00000207945.ENSG00000100124.34	ENSG00000207945+ENSG00000100124	chr22	dexseq_prepare_annotation2.py	exon	.	-	.		13	1.97543268842176e-54	2.63212021513594e-52
ENSG00000059573.24	ENSG00000059573	chr10	dexseq_prepare_annotation2.py	exon	.	-	.	ALDH18A1	21	2.47774600276615e-54	3.26967174441948e-52
ENSG00000166233.ENSG00000207690.34	ENSG00000166233+ENSG00000207690	chr15	dexseq_prepare_annotation2.py	exon	.	+	.		25	3.70262289449453e-54	4.83950443848029e-52
ENSG00000163625.89	ENSG00000163625	chr4	dexseq_prepare_annotation2.py	exon	.	-	.	WDFY3	55	3.97426821553344e-54	5.14555254622462e-52
ENSG00000215298.ENSG00000147454.29	ENSG00000215298+ENSG00000147454	chr8	dexseq_prepare_annotation2.py	exon	.	+	.		19	2.05016785088274e-53	2.62957977434717e-51
ENSG00000140443.55	ENSG00000140443	chr15	dexseq_prepare_annotation2.py	exon	.	+	.	IGF1R	40	2.07317256390022e-53	2.63446483953394e-51
ENSG00000005884.31	ENSG00000005884	chr17	dexseq_prepare_annotation2.py	exon	.	+	.	ITGA3	19	4.68273777610894e-53	5.89595350819442e-51
ENSG00000186635.ENSG00000214530.107	ENSG00000186635+ENSG00000214530	chr11	dexseq_prepare_annotation2.py	exon	.	-	.		33	4.93389112615925e-53	6.15570198321905e-51
ENSG00000175221.32	ENSG00000175221	chr19	dexseq_prepare_annotation2.py	exon	.	-	.	MED16	14	5.92679529511336e-53	7.32786834505727e-51
ENSG00000104980.35	ENSG00000104980	chr19	dexseq_prepare_annotation2.py	exon	.	-	.	TIMM44	22	6.44945906774035e-53	7.90289073622041e-51
ENSG00000133958.58	ENSG00000133958	chr14	dexseq_prepare_annotation2.py	exon	.	+	.	UNC79	22	1.04226492309186e-52	1.26584458447015e-50
ENSG00000224743.40	ENSG00000224743	chr13	dexseq_prepare_annotation2.py	exon	.	-	.	TEX26-AS1	30	1.13712416560633e-52	1.3689378990159e-50
ENSG00000139908.16	ENSG00000139908	chr14	dexseq_prepare_annotation2.py	exon	.	+	.	TSSK4	12	1.17405853998378e-52	1.40111125241194e-50
ENSG00000177239.47	ENSG00000177239	chr9	dexseq_prepare_annotation2.py	exon	.	+	.	MAN1B1	23	1.43764857420205e-52	1.69044350875159e-50
ENSG00000225697.70	ENSG00000225697	chr3	dexseq_prepare_annotation2.py	exon	.	-	.	SLC26A6	39	1.44113881174538e-52	1.69044350875159e-50
ENSG00000148120.64	ENSG00000148120	chr9	dexseq_prepare_annotation2.py	exon	.	+	.	C9orf3	37	1.48274191760013e-52	1.72450424382578e-50
ENSG00000173846.28	ENSG00000173846	chr1	dexseq_prepare_annotation2.py	exon	.	+	.	PLK3	21	1.85810954622544e-52	2.14291558087378e-50
ENSG00000134109.23	ENSG00000134109	chr3	dexseq_prepare_annotation2.py	exon	.	+	.	EDEM1	12	1.93868395312892e-52	2.21720821439511e-50
ENSG00000119650.ENSG00000119685.ENSG00000119686.142	ENSG00000119650+ENSG00000119685+ENSG00000119686	chr14	dexseq_prepare_annotation2.py	exon	.	+	.		45	1.9761961818997e-52	2.24143110747037e-50
ENSG00000254485.ENSG00000196220.ENSG00000206573.106	ENSG00000254485+ENSG00000196220+ENSG00000206573	chr3	dexseq_prepare_annotation2.py	exon	.	-	.		64	2.58063741200413e-52	2.90300556084793e-50
ENSG00000175216.67	ENSG00000175216	chr11	dexseq_prepare_annotation2.py	exon	.	-	.	CKAP5	25	3.6913690442087e-52	4.11872754168457e-50
ENSG00000214753.ENSG00000168000.ENSG00000234857.92	ENSG00000214753+ENSG00000168000+ENSG00000234857	chr11	dexseq_prepare_annotation2.py	exon	.	-	.		65	3.83899718568971e-52	4.24890301422626e-50
ENSG00000196337.ENSG00000225950.30	ENSG00000196337+ENSG00000225950	chr19	dexseq_prepare_annotation2.py	exon	.	-	.		16	5.17349176588997e-52	5.68008007960591e-50
ENSG00000153113.109	ENSG00000153113	chr5	dexseq_prepare_annotation2.py	exon	.	+	.	CAST	69	5.56133640204936e-52	6.05744291918455e-50
ENSG00000126883.95	ENSG00000126883	chr9	dexseq_prepare_annotation2.py	exon	.	+	.	NUP214	27	6.17021723142651e-52	6.66772136095255e-50
ENSG00000048740.27	ENSG00000048740	chr10	dexseq_prepare_annotation2.py	exon	.	+	.	CELF2	14	1.23179637338678e-51	1.32071667409063e-49
ENSG00000150093.62	ENSG00000150093	chr10	dexseq_prepare_annotation2.py	exon	.	-	.	ITGB1	21	1.38203674033487e-51	1.47031567630665e-49
ENSG00000007516.39	ENSG00000007516	chr16	dexseq_prepare_annotation2.py	exon	.	+	.	BAIAP3	22	2.83625094786957e-51	2.99420830835093e-49
ENSG00000272084.ENSG00000127481.153	ENSG00000272084+ENSG00000127481	chr1	dexseq_prepare_annotation2.py	exon	.	-	.		119	4.59524350306045e-51	4.81413143786272e-49
ENSG00000088756.51	ENSG00000088756	chr18	dexseq_prepare_annotation2.py	exon	.	+	.	ARHGAP28	32	8.01690617363478e-51	8.33515305507301e-49
ENSG00000185386.23	ENSG00000185386	chr22	dexseq_prepare_annotation2.py	exon	.	-	.	MAPK11	19	8.11301192727857e-51	8.37165230751663e-49
ENSG00000023191.67	ENSG00000023191	chr11	dexseq_prepare_annotation2.py	exon	.	-	.	RNH1	10	1.6996678857164e-50	1.74076433310238e-48
ENSG00000115423.84	ENSG00000115423	chr2	dexseq_prepare_annotation2.py	exon	.	+	.	DNAH6	48	1.75636797384581e-50	1.78551067207851e-48
ENSG00000062485.ENSG00000257727.ENSG00000135473.ENSG00000144785.168	ENSG00000062485+ENSG00000257727+ENSG00000135473+ENSG00000144785	chr12	dexseq_prepare_annotation2.py	exon	.	-	.		33	2.26948329767947e-50	2.2901756453936e-48
ENSG00000006025.45	ENSG00000006025	chr17	dexseq_prepare_annotation2.py	exon	.	-	.	OSBPL7	22	3.26407328412844e-50	3.26979136871377e-48
ENSG00000141140.90	ENSG00000141140	chr17	dexseq_prepare_annotation2.py	exon	.	-	.	MYO19	42	8.12858887679888e-50	8.08382273515854e-48
ENSG00000132142.102	ENSG00000132142	chr17	dexseq_prepare_annotation2.py	exon	.	-	.	ACACA	74	1.39140717912757e-49	1.37378936160768e-47
ENSG00000105063.ENSG00000180089.47	ENSG00000105063+ENSG00000180089	chr19	dexseq_prepare_annotation2.py	exon	.	-	.		23	1.51055564767137e-49	1.48077612204585e-47
ENSG00000147606.ENSG00000214954.59	ENSG00000147606+ENSG00000214954	chr8	dexseq_prepare_annotation2.py	exon	.	+	.		14	1.55329516510086e-49	1.51187396069817e-47
ENSG00000163322.21	ENSG00000163322	chr4	dexseq_prepare_annotation2.py	exon	.	-	.	FAM175A	14	2.45481889007406e-49	2.37253059488566e-47
ENSG00000173715.ENSG00000173653.67	ENSG00000173715+ENSG00000173653	chr11	dexseq_prepare_annotation2.py	exon	.	+	.		20	4.17068760301116e-49	4.00269347298777e-47
ENSG00000008710.140	ENSG00000008710	chr16	dexseq_prepare_annotation2.py	exon	.	-	.	PKD1	73	7.62060731527374e-49	7.26286213852894e-47
ENSG00000108309.26	ENSG00000108309	chr17	dexseq_prepare_annotation2.py	exon	.	+	.	RUNDC3A	24	9.29362938636355e-49	8.79625997920368e-47
ENSG00000164113.26	ENSG00000164113	chr4	dexseq_prepare_annotation2.py	exon	.	+	.	ADAD1	20	1.09442973262994e-48	1.02876394867215e-46
ENSG00000079215.33	ENSG00000079215	chr5	dexseq_prepare_annotation2.py	exon	.	+	.	SLC1A3	17	1.47129077397447e-48	1.37360507360718e-46
ENSG00000113163.31	ENSG00000113163	chr5	dexseq_prepare_annotation2.py	exon	.	-	.	COL4A3BP	18	1.57155429920236e-48	1.45729805420629e-46
ENSG00000189079.37	ENSG00000189079	chr12	dexseq_prepare_annotation2.py	exon	.	+	.	ARID2	29	3.05269767234328e-48	2.81175992317042e-46
ENSG00000038382.79	ENSG00000038382	chr5	dexseq_prepare_annotation2.py	exon	.	+	.	TRIO	43	4.12843080944628e-48	3.77723896192272e-46
ENSG00000204316.ENSG00000188878.ENSG00000267426.117	ENSG00000204316+ENSG00000188878+ENSG00000267426	chr17	dexseq_prepare_annotation2.py	exon	.	-	.		36	4.35079853107017e-48	3.95432841327198e-46
ENSG00000150593.ENSG00000265827.35	ENSG00000150593+ENSG00000265827	chr10	dexseq_prepare_annotation2.py	exon	.	+	.		28	6.69797685307256e-48	6.04756804812946e-46
ENSG00000100938.70	ENSG00000100938	chr14	dexseq_prepare_annotation2.py	exon	.	+	.	GMPR2	16	9.4391890798453e-48	8.46689091057496e-46
ENSG00000105135.32	ENSG00000105135	chr19	dexseq_prepare_annotation2.py	exon	.	-	.	ILVBL	30	1.0626873077458e-47	9.47033805941777e-46
ENSG00000164924.55	ENSG00000164924	chr8	dexseq_prepare_annotation2.py	exon	.	-	.	YWHAZ	35	1.2282543372022e-47	1.08752016282342e-45
ENSG00000187741.92	ENSG00000187741	chr16	dexseq_prepare_annotation2.py	exon	.	-	.	FANCA	43	2.68989429192735e-47	2.36641726041096e-45
ENSG00000125753.37	ENSG00000125753	chr19	dexseq_prepare_annotation2.py	exon	.	+	.	VASP	22	3.02025615466279e-47	2.64012709978294e-45
ENSG00000221983.24	ENSG00000221983	chr19	dexseq_prepare_annotation2.py	exon	.	+	.	UBA52	12	1.04183473905912e-46	9.04945567015659e-45
ENSG00000070756.68	ENSG00000070756	chr8	dexseq_prepare_annotation2.py	exon	.	-	.	PABPC1	28	1.7039474325154e-46	1.47075311722273e-44
ENSG00000173818.62	ENSG00000173818	chr17	dexseq_prepare_annotation2.py	exon	.	+	.	ENDOV	20	1.71576512513403e-46	1.47169753608372e-44
ENSG00000233327.ENSG00000154874.ENSG00000213077.ENSG00000273018.97	ENSG00000233327+ENSG00000154874+ENSG00000213077+ENSG00000273018	chr17	dexseq_prepare_annotation2.py	exon	.	-	.		52	1.75329711160952e-46	1.49454966209497e-44
ENSG00000256626.ENSG00000197992.16	ENSG00000256626+ENSG00000197992	chr12	dexseq_prepare_annotation2.py	exon	.	+	.		13	1.91094842689372e-46	1.61888001300552e-44
ENSG00000196549.49	ENSG00000196549	chr3	dexseq_prepare_annotation2.py	exon	.	+	.	MME	33	2.06640739213996e-46	1.73983896010606e-44
ENSG00000232732.49	ENSG00000232732	chr2	dexseq_prepare_annotation2.py	exon	.	-	.	AC073043.1	41	7.64643554708417e-46	6.39876106391361e-44
ENSG00000108100.30	ENSG00000108100	chr10	dexseq_prepare_annotation2.py	exon	.	+	.	CCNY	14	9.80345399254712e-46	8.15409712689192e-44
ENSG00000156261.26	ENSG00000156261	chr21	dexseq_prepare_annotation2.py	exon	.	-	.	CCT8	14	1.01791744772579e-45	8.41560183890888e-44
ENSG00000085276.54	ENSG00000085276	chr3	dexseq_prepare_annotation2.py	exon	.	-	.	MECOM	15	1.419575219568e-45	1.16660181517074e-43
ENSG00000214198.34	ENSG00000214198	chr12	dexseq_prepare_annotation2.py	exon	.	-	.	RP11-642P15.1	29	1.47299892287793e-45	1.20329983437957e-43
ENSG00000134853.ENSG00000145216.53	ENSG00000134853+ENSG00000145216	chr4	dexseq_prepare_annotation2.py	exon	.	+	.		38	1.55345252901748e-45	1.26151375788378e-43
ENSG00000140400.118	ENSG00000140400	chr15	dexseq_prepare_annotation2.py	exon	.	-	.	MAN2C1	32	2.03931579789464e-45	1.64632764766506e-43
ENSG00000149187.53	ENSG00000149187	chr11	dexseq_prepare_annotation2.py	exon	.	-	.	CELF1	36	2.15480646846326e-45	1.71935118502187e-43
ENSG00000150995.92	ENSG00000150995	chr3	dexseq_prepare_annotation2.py	exon	.	+	.	ITPR1	18	2.15482660903353e-45	1.71935118502187e-43
ENSG00000259522.ENSG00000260669.ENSG00000213920.ENSG00000254505.ENSG00000129559.ENSG00000254692.ENSG00000100926.ENSG00000255526.ENSG00000196497.205	ENSG00000259522+ENSG00000260669+ENSG00000213920+ENSG00000254505+ENSG00000129559+ENSG00000254692+ENSG00000100926+ENSG00000255526+ENSG00000196497	chr14	dexseq_prepare_annotation2.py	exon	.	-	.		51	2.80338797455797e-45	2.22391309611755e-43
ENSG00000010438.20	ENSG00000010438	chr9	dexseq_prepare_annotation2.py	exon	.	+	.	PRSS3	15	2.88787935309546e-45	2.27777334723461e-43
ENSG00000077063.46	ENSG00000077063	chr7	dexseq_prepare_annotation2.py	exon	.	-	.	CTTNBP2	30	3.8615009462364e-45	3.02829937063705e-43
ENSG00000150672.ENSG00000256466.95	ENSG00000150672+ENSG00000256466	chr11	dexseq_prepare_annotation2.py	exon	.	-	.		22	3.92168479916142e-45	3.0580228513461e-43
ENSG00000168314.33	ENSG00000168314	chr3	dexseq_prepare_annotation2.py	exon	.	+	.	MOBP	20	5.30258784656155e-45	4.11145285910795e-43
ENSG00000175137.17	ENSG00000175137	chr1	dexseq_prepare_annotation2.py	exon	.	-	.	SH3BP5L	13	7.45166143794859e-45	5.74531469519138e-43
ENSG00000077327.27	ENSG00000077327	chr10	dexseq_prepare_annotation2.py	exon	.	+	.	SPAG6	17	8.3328813838694e-45	6.38885274369965e-43
ENSG00000155827.31	ENSG00000155827	chr9	dexseq_prepare_annotation2.py	exon	.	+	.	RNF20	23	8.61948251274298e-45	6.57187655582693e-43
ENSG00000173068.31	ENSG00000173068	chr9	dexseq_prepare_annotation2.py	exon	.	-	.	BNC2	15	1.06286546712905e-44	8.05898655849672e-43
ENSG00000059769.ENSG00000244115.ENSG00000242616.15	ENSG00000059769+ENSG00000244115+ENSG00000242616	chr9	dexseq_prepare_annotation2.py	exon	.	+	.		10	1.61017039435141e-44	1.21417464242191e-42
ENSG00000100129.34	ENSG00000100129	chr22	dexseq_prepare_annotation2.py	exon	.	+	.	EIF3L	16	2.08600861117199e-44	1.5643924688374e-42
ENSG00000105072.25	ENSG00000105072	chr19	dexseq_prepare_annotation2.py	exon	.	+	.	C19orf44	12	2.18006058569219e-44	1.62604084119781e-42
ENSG00000181191.19	ENSG00000181191	chrX	dexseq_prepare_annotation2.py	exon	.	-	.	PJA1	10	3.75518882859049e-44	2.78574116127437e-42
ENSG00000168259.35	ENSG00000168259	chr17	dexseq_prepare_annotation2.py	exon	.	-	.	DNAJC7	16	3.86739897553871e-44	2.85355825485447e-42
ENSG00000127329.56	ENSG00000127329	chr12	dexseq_prepare_annotation2.py	exon	.	-	.	PTPRB	24	4.85993887665711e-44	3.56672733386322e-42
ENSG00000074181.41	ENSG00000074181	chr19	dexseq_prepare_annotation2.py	exon	.	-	.	NOTCH3	41	1.15999704471006e-43	8.46797842638344e-42
ENSG00000118515.80	ENSG00000118515	chr6	dexseq_prepare_annotation2.py	exon	.	-	.	SGK1	49	1.41451694887919e-43	1.02432133401534e-41
ENSG00000167851.15	ENSG00000167851	chr17	dexseq_prepare_annotation2.py	exon	.	+	.	CD300A	8	1.41810735545697e-43	1.02432133401534e-41
ENSG00000163803.69	ENSG00000163803	chr2	dexseq_prepare_annotation2.py	exon	.	+	.	PLB1	31	1.4296293056032e-43	1.02723730838211e-41
ENSG00000166313.50	ENSG00000166313	chr11	dexseq_prepare_annotation2.py	exon	.	-	.	APBB1	45	2.00731257979103e-43	1.43481030442979e-41
ENSG00000016864.30	ENSG00000016864	chr3	dexseq_prepare_annotation2.py	exon	.	-	.	GLT8D1	28	2.45452471958131e-43	1.74538327728155e-41
ENSG00000012504.24	ENSG00000012504	chr12	dexseq_prepare_annotation2.py	exon	.	+	.	NR1H4	18	2.48639363719695e-43	1.75893125138613e-41
ENSG00000179603.48	ENSG00000179603	chr7	dexseq_prepare_annotation2.py	exon	.	-	.	GRM8	28	2.73894708198829e-43	1.92765691042089e-41
ENSG00000067248.33	ENSG00000067248	chr5	dexseq_prepare_annotation2.py	exon	.	-	.	DHX29	28	4.61479225681882e-43	3.2312963741113e-41
ENSG00000239306.ENSG00000173933.ENSG00000248643.ENSG00000258297.60	ENSG00000239306+ENSG00000173933+ENSG00000248643+ENSG00000258297	chr11	dexseq_prepare_annotation2.py	exon	.	+	.		39	5.47947286454065e-43	3.81727338035309e-41
ENSG00000055609.31	ENSG00000055609	chr7	dexseq_prepare_annotation2.py	exon	.	-	.	KMT2C	23	6.93521403773768e-43	4.80701401282384e-41
ENSG00000014641.35	ENSG00000014641	chr2	dexseq_prepare_annotation2.py	exon	.	+	.	MDH1	20	8.5242742318289e-43	5.87875073153869e-41
ENSG00000152556.88	ENSG00000152556	chr12	dexseq_prepare_annotation2.py	exon	.	+	.	PFKM	23	9.31280229714486e-43	6.3904449363008e-41
ENSG00000168615.34	ENSG00000168615	chr8	dexseq_prepare_annotation2.py	exon	.	+	.	ADAM9	24	9.56314615561628e-43	6.5295829770984e-41
ENSG00000254634.ENSG00000183336.ENSG00000261740.32	ENSG00000254634+ENSG00000183336+ENSG00000261740	chr16	dexseq_prepare_annotation2.py	exon	.	-	.		14	1.10145139421748e-42	7.48332620506964e-41
ENSG00000188811.13	ENSG00000188811	chr13	dexseq_prepare_annotation2.py	exon	.	+	.	NHLRC3	10	1.209579871665e-42	8.17747495503963e-41
ENSG00000069943.26	ENSG00000069943	chr15	dexseq_prepare_annotation2.py	exon	.	+	.	PIGB	26	1.39658488093926e-42	9.39545632647571e-41
ENSG00000258818.ENSG00000259171.ENSG00000214274.11	ENSG00000258818+ENSG00000259171+ENSG00000214274	chr14	dexseq_prepare_annotation2.py	exon	.	+	.		12	1.84082514677119e-42	1.23236508850185e-40
ENSG00000187736.ENSG00000213901.77	ENSG00000187736+ENSG00000213901	chr2	dexseq_prepare_annotation2.py	exon	.	-	.		46	1.87917167648151e-42	1.25192971301127e-40
ENSG00000148950.29	ENSG00000148950	chr11	dexseq_prepare_annotation2.py	exon	.	-	.	IMMP1L	21	1.90230339846684e-42	1.26121796331203e-40
ENSG00000114374.53	ENSG00000114374	chrY	dexseq_prepare_annotation2.py	exon	.	+	.	USP9Y	35	2.60589120890119e-42	1.71938706495e-40
ENSG00000147813.46	ENSG00000147813	chr8	dexseq_prepare_annotation2.py	exon	.	-	.	NAPRT1	33	2.90751146469449e-42	1.90921949002235e-40
ENSG00000185813.51	ENSG00000185813	chr17	dexseq_prepare_annotation2.py	exon	.	-	.	PCYT2	12	3.6774723346933e-42	2.40331572958718e-40
ENSG00000068976.26	ENSG00000068976	chr11	dexseq_prepare_annotation2.py	exon	.	-	.	PYGM	15	4.42618660567483e-42	2.87890924058205e-40
ENSG00000221988.ENSG00000258388.ENSG00000241404.69	ENSG00000221988+ENSG00000258388+ENSG00000241404	chr6	dexseq_prepare_annotation2.py	exon	.	+	.		11	4.76797101523758e-42	3.08658651948682e-40
ENSG00000091128.48	ENSG00000091128	chr7	dexseq_prepare_annotation2.py	exon	.	-	.	LAMB4	29	6.49415427848475e-42	4.18430860647534e-40
ENSG00000159086.36	ENSG00000159086	chr21	dexseq_prepare_annotation2.py	exon	.	-	.	PAXBP1	10	8.67161217535437e-42	5.56117782684876e-40
ENSG00000168872.ENSG00000260537.ENSG00000157349.89	ENSG00000168872+ENSG00000260537+ENSG00000157349	chr16	dexseq_prepare_annotation2.py	exon	.	+	.		16	1.0255659477368e-41	6.54644979848364e-40
ENSG00000080822.ENSG00000080819.85	ENSG00000080822+ENSG00000080819	chr3	dexseq_prepare_annotation2.py	exon	.	-	.		44	1.12374974055992e-41	7.13997288863166e-40
ENSG00000114480.26	ENSG00000114480	chr3	dexseq_prepare_annotation2.py	exon	.	-	.	GBE1	14	1.31105192653267e-41	8.29164822107575e-40
ENSG00000125520.ENSG00000273047.ENSG00000273154.ENSG00000197114.ENSG00000203896.89	ENSG00000125520+ENSG00000273047+ENSG00000273154+ENSG00000197114+ENSG00000203896	chr20	dexseq_prepare_annotation2.py	exon	.	+	.		36	1.49063051901968e-41	9.38413451514957e-40
ENSG00000168393.19	ENSG00000168393	chr2	dexseq_prepare_annotation2.py	exon	.	-	.	DTYMK	15	1.77013251911277e-41	1.10928304531067e-39
ENSG00000088538.52	ENSG00000088538	chr3	dexseq_prepare_annotation2.py	exon	.	+	.	DOCK3	36	1.97618521955352e-41	1.23278027059784e-39
ENSG00000105737.28	ENSG00000105737	chr19	dexseq_prepare_annotation2.py	exon	.	-	.	GRIK5	18	2.50689168319424e-41	1.55676839186234e-39
ENSG00000177542.58	ENSG00000177542	chr11	dexseq_prepare_annotation2.py	exon	.	-	.	SLC25A22	32	2.61707881647873e-41	1.61787340888983e-39
ENSG00000257207.ENSG00000184115.ENSG00000256671.ENSG00000230596.ENSG00000273471.42	ENSG00000257207+ENSG00000184115+ENSG00000256671+ENSG00000230596+ENSG00000273471	chr2	dexseq_prepare_annotation2.py	exon	.	-	.		18	2.79840913290963e-41	1.72221376412788e-39
ENSG00000170921.43	ENSG00000170921	chr17	dexseq_prepare_annotation2.py	exon	.	+	.	TANC2	17	3.08204084705996e-41	1.8883003832612e-39
ENSG00000187240.105	ENSG00000187240	chr11	dexseq_prepare_annotation2.py	exon	.	+	.	DYNC2H1	37	3.48718274756166e-41	2.12702649011272e-39
ENSG00000249700.39	ENSG00000249700	chr4	dexseq_prepare_annotation2.py	exon	.	-	.	SRD5A3-AS1	23	3.82444762638207e-41	2.32242120462246e-39
ENSG00000215021.ENSG00000238795.45	ENSG00000215021+ENSG00000238795	chr12	dexseq_prepare_annotation2.py	exon	.	-	.		25	4.14336943350707e-41	2.50500449803749e-39
ENSG00000105738.20	ENSG00000105738	chr19	dexseq_prepare_annotation2.py	exon	.	+	.	SIPA1L3	13	5.31194754913683e-41	3.19741965633131e-39
ENSG00000168026.69	ENSG00000168026	chr3	dexseq_prepare_annotation2.py	exon	.	+	.	TTC21A	34	6.30651080087139e-41	3.77950018476677e-39
ENSG00000113569.48	ENSG00000113569	chr5	dexseq_prepare_annotation2.py	exon	.	-	.	NUP155	30	6.50938064253879e-41	3.88411912774793e-39
ENSG00000254615.ENSG00000164830.49	ENSG00000254615+ENSG00000164830	chr8	dexseq_prepare_annotation2.py	exon	.	+	.		34	6.65513946834094e-41	3.9539019075113e-39
ENSG00000103671.28	ENSG00000103671	chr15	dexseq_prepare_annotation2.py	exon	.	+	.	TRIP4	14	8.33225844351086e-41	4.92896184822168e-39
ENSG00000136279.ENSG00000239775.64	ENSG00000136279+ENSG00000239775	chr7	dexseq_prepare_annotation2.py	exon	.	+	.		29	9.03900891664501e-41	5.32409263399297e-39
ENSG00000067221.32	ENSG00000067221	chr15	dexseq_prepare_annotation2.py	exon	.	-	.	STOML1	19	9.45480241565414e-41	5.54520121164263e-39
ENSG00000205133.40	ENSG00000205133	chr8	dexseq_prepare_annotation2.py	exon	.	-	.	TRIQK	22	1.00115459716718e-40	5.84674284745633e-39
ENSG00000137968.30	ENSG00000137968	chr1	dexseq_prepare_annotation2.py	exon	.	-	.	SLC44A5	25	1.25528584946877e-40	7.2998063551311e-39
ENSG00000170004.75	ENSG00000170004	chr17	dexseq_prepare_annotation2.py	exon	.	+	.	CHD3	50	2.00534072029749e-40	1.1612361200575e-38
ENSG00000141480.55	ENSG00000141480	chr17	dexseq_prepare_annotation2.py	exon	.	+	.	ARRB2	32	2.68911986975494e-40	1.55065046607214e-38
ENSG00000178031.34	ENSG00000178031	chr9	dexseq_prepare_annotation2.py	exon	.	+	.	ADAMTSL1	12	3.88926996813459e-40	2.23331970889871e-38
ENSG00000173406.ENSG00000162600.75	ENSG00000173406+ENSG00000162600	chr1	dexseq_prepare_annotation2.py	exon	.	-	.		52	5.36639844150314e-40	3.06868550879954e-38
ENSG00000115970.84	ENSG00000115970	chr2	dexseq_prepare_annotation2.py	exon	.	-	.	THADA	40	6.85428170843595e-40	3.90324324342635e-38
ENSG00000080823.99	ENSG00000080823	chr14	dexseq_prepare_annotation2.py	exon	.	-	.	MOK	30	9.02045520376988e-40	5.11556724035281e-38
ENSG00000104529.112	ENSG00000104529	chr8	dexseq_prepare_annotation2.py	exon	.	-	.	EEF1D	57	1.02914547642317e-39	5.81234260017762e-38
ENSG00000196504.32	ENSG00000196504	chr2	dexseq_prepare_annotation2.py	exon	.	-	.	PRPF40A	22	1.10442185266405e-39	6.21192028932847e-38
ENSG00000141646.ENSG00000267699.ENSG00000141642.58	ENSG00000141646+ENSG00000267699+ENSG00000141642	chr18	dexseq_prepare_annotation2.py	exon	.	+	.		23	1.23971300559186e-39	6.94441685254804e-38
ENSG00000063176.35	ENSG00000063176	chr19	dexseq_prepare_annotation2.py	exon	.	+	.	SPHK2	24	1.29747020345517e-39	7.23840693992632e-38
ENSG00000055163.92	ENSG00000055163	chr5	dexseq_prepare_annotation2.py	exon	.	+	.	CYFIP2	33	1.48039364892915e-39	8.22547467121604e-38
ENSG00000123213.32	ENSG00000123213	chr5	dexseq_prepare_annotation2.py	exon	.	+	.	NLN	24	1.68166448708098e-39	9.30611428254008e-38
ENSG00000177694.38	ENSG00000177694	chr3	dexseq_prepare_annotation2.py	exon	.	+	.	NAALADL2	19	1.85523611847713e-39	1.02254058192691e-37
ENSG00000140694.51	ENSG00000140694	chr16	dexseq_prepare_annotation2.py	exon	.	-	.	PARN	25	1.99019793907131e-39	1.09253906063258e-37
ENSG00000215296.21	ENSG00000215296	chr15	dexseq_prepare_annotation2.py	exon	.	-	.	TMCO5B	7	2.19282993223897e-39	1.19897999960349e-37
ENSG00000214940.ENSG00000205746.ENSG00000233024.ENSG00000254681.130	ENSG00000214940+ENSG00000205746+ENSG00000233024+ENSG00000254681	chr16	dexseq_prepare_annotation2.py	exon	.	-	.		17	2.20939120285644e-39	1.20324146301594e-37
ENSG00000149084.ENSG00000235661.46	ENSG00000149084+ENSG00000235661	chr11	dexseq_prepare_annotation2.py	exon	.	+	.		33	2.62117901063024e-39	1.42186010837507e-37
ENSG00000175203.70	ENSG00000175203	chr12	dexseq_prepare_annotation2.py	exon	.	-	.	DCTN2	26	2.66097323733182e-39	1.43776364996622e-37
ENSG00000213599.ENSG00000261052.ENSG00000132207.45	ENSG00000213599+ENSG00000261052+ENSG00000132207	chr16	dexseq_prepare_annotation2.py	exon	.	+	.		11	3.48077207895269e-39	1.87333788280575e-37
ENSG00000148700.55	ENSG00000148700	chr10	dexseq_prepare_annotation2.py	exon	.	+	.	ADD3	36	5.72409809844922e-39	3.06865321496551e-37
ENSG00000187527.37	ENSG00000187527	chr3	dexseq_prepare_annotation2.py	exon	.	-	.	ATP13A5	26	6.83286731895366e-39	3.64880432238599e-37
ENSG00000061273.54	ENSG00000061273	chr12	dexseq_prepare_annotation2.py	exon	.	-	.	HDAC7	26	7.41543919586287e-39	3.94455378000085e-37
ENSG00000236581.67	ENSG00000236581	chr13	dexseq_prepare_annotation2.py	exon	.	+	.	STARD13-AS	39	9.74996003462688e-39	5.1663494793521e-37
ENSG00000223705.ENSG00000205583.ENSG00000178809.75	ENSG00000223705+ENSG00000205583+ENSG00000178809	chr7	dexseq_prepare_annotation2.py	exon	.	+	.		38	1.21073804808281e-38	6.3908342199571e-37
ENSG00000188603.ENSG00000261832.ENSG00000233232.89	ENSG00000188603+ENSG00000261832+ENSG00000233232	chr16	dexseq_prepare_annotation2.py	exon	.	-	.		59	1.22166922047232e-38	6.42382696619238e-37
ENSG00000026559.15	ENSG00000026559	chr20	dexseq_prepare_annotation2.py	exon	.	-	.	KCNG1	10	1.32434009567655e-38	6.93711582941413e-37
ENSG00000133606.46	ENSG00000133606	chr7	dexseq_prepare_annotation2.py	exon	.	-	.	MKRN1	31	1.82925198484502e-38	9.54549590875019e-37
ENSG00000157483.43	ENSG00000157483	chr15	dexseq_prepare_annotation2.py	exon	.	-	.	MYO1E	28	1.93789480056202e-38	1.00741167586792e-36
ENSG00000069329.36	ENSG00000069329	chr16	dexseq_prepare_annotation2.py	exon	.	-	.	VPS35	20	2.49295632297258e-38	1.29106915382927e-36
ENSG00000079785.36	ENSG00000079785	chr2	dexseq_prepare_annotation2.py	exon	.	+	.	DDX1	22	4.58317433945227e-38	2.36464227949785e-36
ENSG00000175213.13	ENSG00000175213	chr11	dexseq_prepare_annotation2.py	exon	.	+	.	ZNF408	8	4.67965504702936e-38	2.40537774776895e-36
ENSG00000113648.55	ENSG00000113648	chr5	dexseq_prepare_annotation2.py	exon	.	-	.	H2AFY	18	5.25724264780913e-38	2.69217903352733e-36
ENSG00000085231.28	ENSG00000085231	chr5	dexseq_prepare_annotation2.py	exon	.	-	.	TAF9	25	6.60069813959377e-38	3.3675829467578e-36
ENSG00000063438.ENSG00000249915.42	ENSG00000063438+ENSG00000249915	chr5	dexseq_prepare_annotation2.py	exon	.	+	.		36	7.52928202069543e-38	3.82710616488978e-36
ENSG00000266967.ENSG00000267060.ENSG00000108825.91	ENSG00000266967+ENSG00000267060+ENSG00000108825	chr17	dexseq_prepare_annotation2.py	exon	.	-	.		42	7.65528512979232e-38	3.8636727896114e-36
ENSG00000158828.10	ENSG00000158828	chr1	dexseq_prepare_annotation2.py	exon	.	+	.	PINK1	9	7.65752695113888e-38	3.8636727896114e-36
ENSG00000141524.ENSG00000204282.55	ENSG00000141524+ENSG00000204282	chr17	dexseq_prepare_annotation2.py	exon	.	-	.		25	7.85206614968044e-38	3.94731706367086e-36
ENSG00000141293.18	ENSG00000141293	chr17	dexseq_prepare_annotation2.py	exon	.	-	.	SKAP1	11	8.56988639961922e-38	4.29244966964869e-36
ENSG00000118898.34	ENSG00000118898	chr16	dexseq_prepare_annotation2.py	exon	.	-	.	PPL	16	1.07624115367471e-37	5.37103039746609e-36
ENSG00000088340.36	ENSG00000088340	chr20	dexseq_prepare_annotation2.py	exon	.	-	.	FER1L4	14	1.37651722160966e-37	6.84468201064165e-36
ENSG00000072682.41	ENSG00000072682	chr5	dexseq_prepare_annotation2.py	exon	.	-	.	P4HA2	21	1.39155254459176e-37	6.89446466497374e-36
ENSG00000221297.ENSG00000167110.55	ENSG00000221297+ENSG00000167110	chr9	dexseq_prepare_annotation2.py	exon	.	-	.		19	1.625469646397e-37	8.02444080113396e-36
ENSG00000170448.31	ENSG00000170448	chr4	dexseq_prepare_annotation2.py	exon	.	-	.	NFXL1	25	2.15243720063322e-37	1.05878308750861e-35
ENSG00000083838.22	ENSG00000083838	chr19	dexseq_prepare_annotation2.py	exon	.	+	.	ZNF446	7	2.66441626951067e-37	1.30594460295587e-35
ENSG00000150556.33	ENSG00000150556	chr2	dexseq_prepare_annotation2.py	exon	.	+	.	LYPD6B	13	3.26332896736428e-37	1.59380522235257e-35
ENSG00000100949.67	ENSG00000100949	chr14	dexseq_prepare_annotation2.py	exon	.	-	.	RABGGTA	37	3.91770000900461e-37	1.90661400438224e-35
ENSG00000163482.56	ENSG00000163482	chr2	dexseq_prepare_annotation2.py	exon	.	+	.	STK36	29	5.54634213579467e-37	2.68812723243955e-35
ENSG00000083844.16	ENSG00000083844	chr19	dexseq_prepare_annotation2.py	exon	.	+	.	ZNF264	17	5.56272321489968e-37	2.68812723243955e-35
ENSG00000074054.71	ENSG00000074054	chr2	dexseq_prepare_annotation2.py	exon	.	-	.	CLASP1	46	6.82197358757913e-37	3.28507949178723e-35
ENSG00000236963.15	ENSG00000236963	chr1	dexseq_prepare_annotation2.py	exon	.	-	.	LINC01141	13	7.24470205480584e-37	3.47644374126417e-35
ENSG00000176658.48	ENSG00000176658	chr17	dexseq_prepare_annotation2.py	exon	.	-	.	MYO1D	15	7.70799601177155e-37	3.68587237859069e-35
ENSG00000155816.26	ENSG00000155816	chr1	dexseq_prepare_annotation2.py	exon	.	+	.	FMN2	23	7.77141748164313e-37	3.70329630271078e-35
ENSG00000100453.10	ENSG00000100453	chr14	dexseq_prepare_annotation2.py	exon	.	-	.	GZMB	10	9.30560235286357e-37	4.4190341415467e-35
ENSG00000052749.30	ENSG00000052749	chr10	dexseq_prepare_annotation2.py	exon	.	-	.	RRP12	9	1.04685968763622e-36	4.95417322521363e-35
ENSG00000214717.ENSG00000169084.29	ENSG00000214717+ENSG00000169084	chrX	dexseq_prepare_annotation2.py	exon	.	-	.		9	1.07293320012196e-36	5.06011520222465e-35
ENSG00000123384.69	ENSG00000123384	chr12	dexseq_prepare_annotation2.py	exon	.	+	.	LRP1	33	1.14085678775906e-36	5.36202690246758e-35
ENSG00000012061.30	ENSG00000012061	chr19	dexseq_prepare_annotation2.py	exon	.	-	.	ERCC1	24	1.15116986440308e-36	5.39203249797538e-35
ENSG00000259529.ENSG00000092098.ENSG00000213928.121	ENSG00000259529+ENSG00000092098+ENSG00000213928	chr14	dexseq_prepare_annotation2.py	exon	.	+	.		15	1.58880395004373e-36	7.41658007156469e-35
ENSG00000143702.73	ENSG00000143702	chr1	dexseq_prepare_annotation2.py	exon	.	-	.	CEP170	36	2.66839010952093e-36	1.24138935129035e-34
ENSG00000047188.38	ENSG00000047188	chr5	dexseq_prepare_annotation2.py	exon	.	+	.	YTHDC2	7	2.84169449597072e-36	1.31754781292913e-34
ENSG00000240731.ENSG00000127054.120	ENSG00000240731+ENSG00000127054	chr1	dexseq_prepare_annotation2.py	exon	.	-	.		33	2.93220216281245e-36	1.35493409031778e-34
ENSG00000182541.30	ENSG00000182541	chr22	dexseq_prepare_annotation2.py	exon	.	+	.	LIMK2	10	5.66076663899296e-36	2.60699199172951e-34
ENSG00000213221.ENSG00000187796.37	ENSG00000213221+ENSG00000187796	chr9	dexseq_prepare_annotation2.py	exon	.	-	.		11	7.60015423596789e-36	3.48844537573322e-34
ENSG00000119689.17	ENSG00000119689	chr14	dexseq_prepare_annotation2.py	exon	.	+	.	DLST	11	8.14284189108195e-36	3.72507873710696e-34
ENSG00000166888.73	ENSG00000166888	chr12	dexseq_prepare_annotation2.py	exon	.	-	.	STAT6	30	9.49187688945586e-36	4.32779130999642e-34
ENSG00000149179.51	ENSG00000149179	chr11	dexseq_prepare_annotation2.py	exon	.	+	.	C11orf49	40	9.87404755109937e-36	4.48713339706251e-34
ENSG00000175287.ENSG00000095319.ENSG00000251184.106	ENSG00000175287+ENSG00000095319+ENSG00000251184	chr9	dexseq_prepare_annotation2.py	exon	.	+	.		32	1.61963884933535e-35	7.33594837236908e-34
ENSG00000133316.ENSG00000222328.41	ENSG00000133316+ENSG00000222328	chr11	dexseq_prepare_annotation2.py	exon	.	-	.		27	1.68417579889888e-35	7.60316732371322e-34
ENSG00000119403.40	ENSG00000119403	chr9	dexseq_prepare_annotation2.py	exon	.	-	.	PHF19	31	1.78014854221887e-35	8.01008478472516e-34
ENSG00000186522.40	ENSG00000186522	chr2	dexseq_prepare_annotation2.py	exon	.	-	.	SEPT10	13	1.92321565234965e-35	8.62555935060348e-34
ENSG00000144426.ENSG00000204196.58	ENSG00000144426+ENSG00000204196	chr2	dexseq_prepare_annotation2.py	exon	.	+	.		37	2.07233000602318e-35	9.26405765559028e-34
ENSG00000197969.92	ENSG00000197969	chr9	dexseq_prepare_annotation2.py	exon	.	+	.	VPS13A	19	2.46680764057412e-35	1.09917104088439e-33
ENSG00000188676.17	ENSG00000188676	chr8	dexseq_prepare_annotation2.py	exon	.	+	.	IDO2	13	4.31938922365488e-35	1.91842387396244e-33
ENSG00000125462.62	ENSG00000125462	chr1	dexseq_prepare_annotation2.py	exon	.	-	.	C1orf61	37	4.68903434812249e-35	2.07588088366558e-33
ENSG00000197355.11	ENSG00000197355	chr9	dexseq_prepare_annotation2.py	exon	.	+	.	UAP1L1	8	4.73864534027644e-35	2.09109867041652e-33
ENSG00000090659.24	ENSG00000090659	chr19	dexseq_prepare_annotation2.py	exon	.	-	.	CD209	10	5.53653428398619e-35	2.43536527286623e-33
ENSG00000139998.19	ENSG00000139998	chr14	dexseq_prepare_annotation2.py	exon	.	-	.	RAB15	7	6.52816046623233e-35	2.86237936864449e-33
ENSG00000221978.56	ENSG00000221978	chr1	dexseq_prepare_annotation2.py	exon	.	-	.	CCNL2	15	6.67111459079087e-35	2.91574447910872e-33
ENSG00000119383.39	ENSG00000119383	chr9	dexseq_prepare_annotation2.py	exon	.	+	.	PPP2R4	26	6.80489917184718e-35	2.96477575347399e-33
ENSG00000230768.18	ENSG00000230768	chr1	dexseq_prepare_annotation2.py	exon	.	-	.	RP11-251P6.1	6	7.3730831718244e-35	3.20215802057335e-33
ENSG00000120705.28	ENSG00000120705	chr5	dexseq_prepare_annotation2.py	exon	.	-	.	ETF1	25	7.52669047510138e-35	3.2585583621543e-33
ENSG00000147687.41	ENSG00000147687	chr8	dexseq_prepare_annotation2.py	exon	.	-	.	TATDN1	29	7.85755676687436e-35	3.3911040587605e-33
ENSG00000140955.28	ENSG00000140955	chr16	dexseq_prepare_annotation2.py	exon	.	+	.	ADAD2	27	1.17431282780046e-34	5.05212202154655e-33
ENSG00000102786.62	ENSG00000102786	chr13	dexseq_prepare_annotation2.py	exon	.	-	.	INTS6	22	1.18902741908441e-34	5.09944134359828e-33
ENSG00000181625.ENSG00000260280.ENSG00000213648.41	ENSG00000181625+ENSG00000260280+ENSG00000213648	chr16	dexseq_prepare_annotation2.py	exon	.	+	.		27	1.49851211870914e-34	6.40672284023807e-33
ENSG00000090372.49	ENSG00000090372	chr19	dexseq_prepare_annotation2.py	exon	.	-	.	STRN4	11	1.74325415820179e-34	7.42994412023644e-33
ENSG00000163810.22	ENSG00000163810	chr3	dexseq_prepare_annotation2.py	exon	.	+	.	TGM4	18	1.93686688917677e-34	8.22958550683035e-33
ENSG00000159674.46	ENSG00000159674	chr4	dexseq_prepare_annotation2.py	exon	.	-	.	SPON2	22	2.01767256510894e-34	8.546462433196e-33
ENSG00000151612.33	ENSG00000151612	chr4	dexseq_prepare_annotation2.py	exon	.	-	.	ZNF827	24	2.3075435421769e-34	9.74422386856486e-33
ENSG00000081803.44	ENSG00000081803	chr7	dexseq_prepare_annotation2.py	exon	.	-	.	CADPS2	17	2.43147359969001e-34	1.02360563442165e-32
ENSG00000263719.ENSG00000160551.32	ENSG00000263719+ENSG00000160551	chr17	dexseq_prepare_annotation2.py	exon	.	+	.		24	2.61499965830111e-34	1.09750016240136e-32
ENSG00000005471.46	ENSG00000005471	chr7	dexseq_prepare_annotation2.py	exon	.	-	.	ABCB4	19	3.17925928500983e-34	1.33024861059375e-32
ENSG00000205517.ENSG00000187266.64	ENSG00000205517+ENSG00000187266	chr19	dexseq_prepare_annotation2.py	exon	.	-	.		32	3.2206492878904e-34	1.34347084580571e-32
ENSG00000188130.ENSG00000100429.107	ENSG00000188130+ENSG00000100429	chr22	dexseq_prepare_annotation2.py	exon	.	-	.		25	3.53353942226645e-34	1.46952409185408e-32
ENSG00000100239.28	ENSG00000100239	chr22	dexseq_prepare_annotation2.py	exon	.	+	.	PPP6R2	16	4.58824540904718e-34	1.90238912367866e-32
ENSG00000213908.17	ENSG00000213908	chr19	dexseq_prepare_annotation2.py	exon	.	-	.	CYP2A7P1	11	4.89965252283444e-34	2.02538648263192e-32
ENSG00000123607.45	ENSG00000123607	chr2	dexseq_prepare_annotation2.py	exon	.	-	.	TTC21B	29	6.32585201566776e-34	2.6070868787695e-32
ENSG00000196235.ENSG00000213922.19	ENSG00000196235+ENSG00000213922	chr19	dexseq_prepare_annotation2.py	exon	.	+	.		9	7.41993473734694e-34	3.04883785435178e-32
ENSG00000269332.ENSG00000269025.ENSG00000240713.ENSG00000221790.ENSG00000268823.24	ENSG00000269332+ENSG00000269025+ENSG00000240713+ENSG00000221790+ENSG00000268823	chr19	dexseq_prepare_annotation2.py	exon	.	+	.		18	7.93249299389001e-34	3.24971742830288e-32
ENSG00000231870.6	ENSG00000231870	chr17	dexseq_prepare_annotation2.py	exon	.	-	.	KRT17P3	5	8.29934103145333e-34	3.3898856046329e-32
ENSG00000177479.68	ENSG00000177479	chr3	dexseq_prepare_annotation2.py	exon	.	+	.	ARIH2	48	8.55447645972277e-34	3.48372803956188e-32
ENSG00000207112.ENSG00000210825.ENSG00000239195.ENSG00000207145.ENSG00000166012.ENSG00000207304.ENSG00000206834.ENSG00000221170.ENSG00000206799.74	ENSG00000207112+ENSG00000210825+ENSG00000239195+ENSG00000207145+ENSG00000166012+ENSG00000207304+ENSG00000206834+ENSG00000221170+ENSG00000206799	chr11	dexseq_prepare_annotation2.py	exon	.	-	.		48	9.92992954894793e-34	4.03190393875034e-32
ENSG00000066468.58	ENSG00000066468	chr10	dexseq_prepare_annotation2.py	exon	.	-	.	FGFR2	28	1.1116314366529e-33	4.50030378661488e-32
ENSG00000145703.72	ENSG00000145703	chr5	dexseq_prepare_annotation2.py	exon	.	+	.	IQGAP2	43	1.63665366475071e-33	6.60630438089375e-32
ENSG00000141627.67	ENSG00000141627	chr18	dexseq_prepare_annotation2.py	exon	.	-	.	DYM	26	1.71948296879405e-33	6.90984167240103e-32
ENSG00000268400.ENSG00000229833.ENSG00000076944.49	ENSG00000268400+ENSG00000229833+ENSG00000076944	chr19	dexseq_prepare_annotation2.py	exon	.	+	.		20	1.72192207225383e-33	6.90984167240103e-32
ENSG00000160410.69	ENSG00000160410	chr19	dexseq_prepare_annotation2.py	exon	.	+	.	SHKBP1	37	1.87472942777125e-33	7.50110398447017e-32
ENSG00000181381.73	ENSG00000181381	chr4	dexseq_prepare_annotation2.py	exon	.	-	.	DDX60L	19	2.17553146651232e-33	8.67935867628345e-32
ENSG00000138101.70	ENSG00000138101	chr2	dexseq_prepare_annotation2.py	exon	.	-	.	DTNB	25	2.19264756016751e-33	8.72228843934463e-32
ENSG00000185811.28	ENSG00000185811	chr7	dexseq_prepare_annotation2.py	exon	.	+	.	IKZF1	11	2.31132569565238e-33	9.16781325061656e-32
ENSG00000138031.50	ENSG00000138031	chr2	dexseq_prepare_annotation2.py	exon	.	-	.	ADCY3	19	2.3707034046232e-33	9.37623444525901e-32
ENSG00000241015.ENSG00000160336.25	ENSG00000241015+ENSG00000160336	chr19	dexseq_prepare_annotation2.py	exon	.	+	.		18	2.39691594466837e-33	9.45266506454849e-32
ENSG00000198632.ENSG00000174368.32	ENSG00000198632+ENSG00000174368	chr7	dexseq_prepare_annotation2.py	exon	.	-	.		24	2.5194891249934e-33	9.90758416945829e-32
ENSG00000106266.27	ENSG00000106266	chr7	dexseq_prepare_annotation2.py	exon	.	-	.	SNX8	21	2.59974832703141e-33	1.01939845829083e-31
ENSG00000196924.65	ENSG00000196924	chrX	dexseq_prepare_annotation2.py	exon	.	-	.	FLNA	19	2.97992495849443e-33	1.16514216895663e-31
ENSG00000142330.ENSG00000178623.54	ENSG00000142330+ENSG00000178623	chr2	dexseq_prepare_annotation2.py	exon	.	+	.		40	3.33917808662107e-33	1.30190000172692e-31
ENSG00000068400.37	ENSG00000068400	chrX	dexseq_prepare_annotation2.py	exon	.	-	.	GRIPAP1	22	3.41256245424295e-33	1.32674241138896e-31
ENSG00000270179.ENSG00000149292.64	ENSG00000270179+ENSG00000149292	chr11	dexseq_prepare_annotation2.py	exon	.	+	.		24	3.58338018717938e-33	1.38921778782062e-31
ENSG00000267618.ENSG00000185379.ENSG00000092871.41	ENSG00000267618+ENSG00000185379+ENSG00000092871	chr17	dexseq_prepare_annotation2.py	exon	.	-	.		17	3.89699533655683e-33	1.50654546475791e-31
ENSG00000268614.ENSG00000090674.ENSG00000032444.122	ENSG00000268614+ENSG00000090674+ENSG00000032444	chr19	dexseq_prepare_annotation2.py	exon	.	+	.		22	4.2909248171737e-33	1.65417562333966e-31
ENSG00000075151.24	ENSG00000075151	chr1	dexseq_prepare_annotation2.py	exon	.	-	.	EIF4G3	6	4.69381903917024e-33	1.80442499981996e-31
ENSG00000072609.ENSG00000196458.ENSG00000090615.125	ENSG00000072609+ENSG00000196458+ENSG00000090615	chr12	dexseq_prepare_annotation2.py	exon	.	-	.		18	4.94400598178613e-33	1.89529436016852e-31
ENSG00000221177.ENSG00000259328.19	ENSG00000221177+ENSG00000259328	chr15	dexseq_prepare_annotation2.py	exon	.	+	.		13	5.16125355187002e-33	1.97306528540012e-31
ENSG00000011243.50	ENSG00000011243	chr19	dexseq_prepare_annotation2.py	exon	.	-	.	AKAP8L	32	5.6341674574193e-33	2.14786983848951e-31
ENSG00000145012.45	ENSG00000145012	chr3	dexseq_prepare_annotation2.py	exon	.	+	.	LPP	24	7.08007394016922e-33	2.69160484085547e-31
ENSG00000165949.32	ENSG00000165949	chr14	dexseq_prepare_annotation2.py	exon	.	+	.	IFI27	19	8.98212091901446e-33	3.405265952833e-31
ENSG00000080561.15	ENSG00000080561	chrX	dexseq_prepare_annotation2.py	exon	.	+	.	MID2	11	9.88856461706315e-33	3.7344529767898e-31
ENSG00000103657.110	ENSG00000103657	chr15	dexseq_prepare_annotation2.py	exon	.	-	.	HERC1	46	9.90484467758296e-33	3.7344529767898e-31
ENSG00000114353.32	ENSG00000114353	chr3	dexseq_prepare_annotation2.py	exon	.	+	.	GNAI2	17	1.0493768894625e-32	3.945657104379e-31
ENSG00000178149.44	ENSG00000178149	chr3	dexseq_prepare_annotation2.py	exon	.	-	.	DALRD3	25	1.20284811550512e-32	4.51035178611811e-31
ENSG00000104979.ENSG00000037757.32	ENSG00000104979+ENSG00000037757	chr19	dexseq_prepare_annotation2.py	exon	.	+	.		12	1.21802131088698e-32	4.5548023080689e-31
ENSG00000082805.63	ENSG00000082805	chr12	dexseq_prepare_annotation2.py	exon	.	+	.	ERC1	57	1.23122620986918e-32	4.59167078919692e-31
ENSG00000126733.24	ENSG00000126733	chrX	dexseq_prepare_annotation2.py	exon	.	+	.	DACH2	12	1.58813861066395e-32	5.9066705400412e-31
ENSG00000041357.32	ENSG00000041357	chr15	dexseq_prepare_annotation2.py	exon	.	+	.	PSMA4	29	1.81777960656952e-32	6.74248846501625e-31
ENSG00000174292.28	ENSG00000174292	chr17	dexseq_prepare_annotation2.py	exon	.	+	.	TNK1	23	2.82830016410141e-32	1.04624235720021e-30
ENSG00000074706.24	ENSG00000074706	chr6	dexseq_prepare_annotation2.py	exon	.	-	.	IPCEF1	16	3.42711877302964e-32	1.26434887207147e-30
ENSG00000066739.54	ENSG00000066739	chr14	dexseq_prepare_annotation2.py	exon	.	-	.	ATG2B	30	3.60054996303052e-32	1.32477071562013e-30
ENSG00000141349.23	ENSG00000141349	chr17	dexseq_prepare_annotation2.py	exon	.	+	.	G6PC3	13	4.76528622116861e-32	1.74863069784273e-30
ENSG00000123104.53	ENSG00000123104	chr12	dexseq_prepare_annotation2.py	exon	.	-	.	ITPR2	32	6.67966378314761e-32	2.44457882026447e-30
ENSG00000123329.77	ENSG00000123329	chr12	dexseq_prepare_annotation2.py	exon	.	-	.	ARHGAP9	36	6.70058790788034e-32	2.44571458637632e-30
ENSG00000132702.12	ENSG00000132702	chr1	dexseq_prepare_annotation2.py	exon	.	+	.	HAPLN2	12	6.96197754677405e-32	2.53438142843308e-30
ENSG00000154040.34	ENSG00000154040	chr18	dexseq_prepare_annotation2.py	exon	.	+	.	CABYR	19	8.49829316464288e-32	3.08546495744865e-30
ENSG00000255243.ENSG00000134343.38	ENSG00000255243+ENSG00000134343	chr11	dexseq_prepare_annotation2.py	exon	.	+	.		38	8.83390036725224e-32	3.19885088760342e-30
ENSG00000158321.48	ENSG00000158321	chr7	dexseq_prepare_annotation2.py	exon	.	+	.	AUTS2	25	1.28696260684129e-31	4.64796705691837e-30
ENSG00000137509.50	ENSG00000137509	chr11	dexseq_prepare_annotation2.py	exon	.	-	.	PRCP	23	1.42227576133873e-31	5.12317914661753e-30
ENSG00000171320.24	ENSG00000171320	chr8	dexseq_prepare_annotation2.py	exon	.	+	.	ESCO2	15	1.56651155693784e-31	5.62795932131281e-30
ENSG00000141449.53	ENSG00000141449	chr18	dexseq_prepare_annotation2.py	exon	.	+	.	GREB1L	10	1.69387782402142e-31	6.06965515845167e-30
ENSG00000018189.43	ENSG00000018189	chr4	dexseq_prepare_annotation2.py	exon	.	+	.	RUFY3	26	2.25566513071901e-31	8.06165319114262e-30
ENSG00000159618.23	ENSG00000159618	chr16	dexseq_prepare_annotation2.py	exon	.	+	.	GPR114	7	2.48930030039901e-31	8.87354735653922e-30
ENSG00000142347.75	ENSG00000142347	chr19	dexseq_prepare_annotation2.py	exon	.	-	.	MYO1F	30	3.1024959575533e-31	1.1030739513332e-29
ENSG00000053770.16	ENSG00000053770	chr14	dexseq_prepare_annotation2.py	exon	.	+	.	AP5M1	13	3.67085482942148e-31	1.30177807956022e-29
ENSG00000185420.41	ENSG00000185420	chr1	dexseq_prepare_annotation2.py	exon	.	-	.	SMYD3	15	4.08747538833418e-31	1.44578639766748e-29
ENSG00000143226.ENSG00000244682.ENSG00000273112.ENSG00000072694.80	ENSG00000143226+ENSG00000244682+ENSG00000273112+ENSG00000072694	chr1	dexseq_prepare_annotation2.py	exon	.	+	.		42	4.19342329317713e-31	1.47944836183966e-29
ENSG00000103343.ENSG00000103351.ENSG00000263212.ENSG00000262621.ENSG00000122390.139	ENSG00000103343+ENSG00000103351+ENSG00000263212+ENSG00000262621+ENSG00000122390	chr16	dexseq_prepare_annotation2.py	exon	.	+	.		72	4.79742952000895e-31	1.68820314698981e-29
ENSG00000172638.43	ENSG00000172638	chr11	dexseq_prepare_annotation2.py	exon	.	-	.	EFEMP2	17	4.91472011951183e-31	1.72505419233198e-29
ENSG00000160191.37	ENSG00000160191	chr21	dexseq_prepare_annotation2.py	exon	.	+	.	PDE9A	12	5.96565779812074e-31	2.0885889699339e-29
ENSG00000095485.32	ENSG00000095485	chr10	dexseq_prepare_annotation2.py	exon	.	-	.	CWF19L1	8	6.42098079185919e-31	2.2422783813607e-29
ENSG00000185989.27	ENSG00000185989	chr13	dexseq_prepare_annotation2.py	exon	.	-	.	RASA3	21	6.78090306135677e-31	2.3619571983264e-29
ENSG00000095585.27	ENSG00000095585	chr10	dexseq_prepare_annotation2.py	exon	.	-	.	BLNK	22	6.93319677641745e-31	2.40889095087476e-29
ENSG00000269755.ENSG00000268870.ENSG00000268744.ENSG00000180855.ENSG00000196826.ENSG00000269693.ENSG00000248406.ENSG00000242852.ENSG00000249709.ENSG00000188033.ENSG00000196466.66	ENSG00000269755+ENSG00000268870+ENSG00000268744+ENSG00000180855+ENSG00000196826+ENSG00000269693+ENSG00000248406+ENSG00000242852+ENSG00000249709+ENSG00000188033+ENSG00000196466	chr19	dexseq_prepare_annotation2.py	exon	.	-	.		35	7.64150202730561e-31	2.64828216724097e-29
ENSG00000037042.16	ENSG00000037042	chr17	dexseq_prepare_annotation2.py	exon	.	+	.	TUBG2	13	8.8270588130868e-31	3.0514497519094e-29
ENSG00000170160.ENSG00000188933.ENSG00000264892.ENSG00000266302.ENSG00000264729.ENSG00000272815.74	ENSG00000170160+ENSG00000188933+ENSG00000264892+ENSG00000266302+ENSG00000264729+ENSG00000272815	chr17	dexseq_prepare_annotation2.py	exon	.	+	.		22	1.04994006215514e-30	3.6204465861852e-29
ENSG00000186815.74	ENSG00000186815	chr12	dexseq_prepare_annotation2.py	exon	.	+	.	TPCN1	17	1.12250358160565e-30	3.86096219397394e-29
ENSG00000120616.ENSG00000222309.9	ENSG00000120616+ENSG00000222309	chr10	dexseq_prepare_annotation2.py	exon	.	-	.		6	1.20376527172681e-30	4.13011864729468e-29
ENSG00000135636.47	ENSG00000135636	chr2	dexseq_prepare_annotation2.py	exon	.	+	.	DYSF	38	1.28465702133741e-30	4.39666657377422e-29
ENSG00000170954.22	ENSG00000170954	chr19	dexseq_prepare_annotation2.py	exon	.	-	.	ZNF415	20	1.41304720535466e-30	4.82404473788242e-29
ENSG00000118058.66	ENSG00000118058	chr11	dexseq_prepare_annotation2.py	exon	.	+	.	KMT2A	39	1.56347003707628e-30	5.32433319822206e-29
ENSG00000112146.ENSG00000242865.42	ENSG00000112146+ENSG00000242865	chr6	dexseq_prepare_annotation2.py	exon	.	+	.		22	2.08655946921058e-30	7.08810449392228e-29
ENSG00000151651.45	ENSG00000151651	chr10	dexseq_prepare_annotation2.py	exon	.	-	.	ADAM8	20	2.43843910186322e-30	8.26299709480762e-29
ENSG00000130948.21	ENSG00000130948	chr9	dexseq_prepare_annotation2.py	exon	.	-	.	HSD17B3	12	2.62671331260264e-30	8.87906736506369e-29
ENSG00000151576.42	ENSG00000151576	chr3	dexseq_prepare_annotation2.py	exon	.	+	.	QTRTD1	34	2.84381000044053e-30	9.58929937249283e-29
ENSG00000172572.16	ENSG00000172572	chr12	dexseq_prepare_annotation2.py	exon	.	+	.	PDE3A	11	4.06425111812646e-30	1.3670160451294e-28
ENSG00000253877.7	ENSG00000253877	chr8	dexseq_prepare_annotation2.py	exon	.	-	.	RP11-946L20.2	8	4.07395484157624e-30	1.3670160451294e-28
ENSG00000204790.57	ENSG00000204790	chr9	dexseq_prepare_annotation2.py	exon	.	-	.	CBWD6	29	4.84654063417331e-30	1.6222908210584e-28
ENSG00000139835.13	ENSG00000139835	chr13	dexseq_prepare_annotation2.py	exon	.	-	.	GRTP1	11	5.5469271008757e-30	1.85221478181066e-28
ENSG00000260498.4	ENSG00000260498	chr16	dexseq_prepare_annotation2.py	exon	.	-	.	RP4-536B24.4	5	5.57857540094449e-30	1.85826137870296e-28
ENSG00000066777.57	ENSG00000066777	chr8	dexseq_prepare_annotation2.py	exon	.	-	.	ARFGEF1	41	5.77842538703949e-30	1.9201721552477e-28
ENSG00000007545.ENSG00000261732.ENSG00000206053.81	ENSG00000007545+ENSG00000261732+ENSG00000206053	chr16	dexseq_prepare_annotation2.py	exon	.	+	.		28	5.98162381142792e-30	1.98289384512166e-28
ENSG00000197077.22	ENSG00000197077	chr22	dexseq_prepare_annotation2.py	exon	.	+	.	KIAA1671	13	7.66359337756292e-30	2.53434109671503e-28
ENSG00000134852.44	ENSG00000134852	chr4	dexseq_prepare_annotation2.py	exon	.	-	.	CLOCK	18	7.81801374187075e-30	2.57919280272678e-28
ENSG00000104447.31	ENSG00000104447	chr8	dexseq_prepare_annotation2.py	exon	.	-	.	TRPS1	23	7.9627947047532e-30	2.62065694311829e-28
ENSG00000125347.35	ENSG00000125347	chr5	dexseq_prepare_annotation2.py	exon	.	-	.	IRF1	26	8.16178843889318e-30	2.67972211807105e-28
ENSG00000183773.ENSG00000099949.127	ENSG00000183773+ENSG00000099949	chr22	dexseq_prepare_annotation2.py	exon	.	+	.		48	9.1045094210416e-30	2.97846003661886e-28
ENSG00000183292.12	ENSG00000183292	chr2	dexseq_prepare_annotation2.py	exon	.	+	.	AC140481.2	8	9.11507734902303e-30	2.97846003661886e-28
ENSG00000157851.22	ENSG00000157851	chr2	dexseq_prepare_annotation2.py	exon	.	+	.	DPYSL5	12	1.04005910919823e-29	3.3904444690348e-28
ENSG00000092607.11	ENSG00000092607	chr1	dexseq_prepare_annotation2.py	exon	.	-	.	TBX15	10	1.34151505119739e-29	4.36278496744856e-28
ENSG00000068097.44	ENSG00000068097	chr17	dexseq_prepare_annotation2.py	exon	.	-	.	HEATR6	25	1.39953972222219e-29	4.54072887654309e-28
ENSG00000196693.ENSG00000272373.15	ENSG00000196693+ENSG00000272373	chr10	dexseq_prepare_annotation2.py	exon	.	-	.		10	1.47198245458852e-29	4.76450169971058e-28
ENSG00000042317.53	ENSG00000042317	chr14	dexseq_prepare_annotation2.py	exon	.	+	.	SPATA7	22	1.64990880397854e-29	5.31791217889427e-28
ENSG00000240207.ENSG00000118855.66	ENSG00000240207+ENSG00000118855	chr3	dexseq_prepare_annotation2.py	exon	.	+	.		38	1.6507072196218e-29	5.31791217889427e-28
ENSG00000257108.ENSG00000007541.52	ENSG00000257108+ENSG00000007541	chr16	dexseq_prepare_annotation2.py	exon	.	+	.		28	1.71967374522869e-29	5.52712001862263e-28
ENSG00000065357.135	ENSG00000065357	chr12	dexseq_prepare_annotation2.py	exon	.	+	.	DGKA	24	2.01717474252918e-29	6.4681556463716e-28
ENSG00000272333.ENSG00000105663.7	ENSG00000272333+ENSG00000105663	chr19	dexseq_prepare_annotation2.py	exon	.	+	.		6	2.09881273374746e-29	6.71424381304199e-28
ENSG00000121152.11	ENSG00000121152	chr2	dexseq_prepare_annotation2.py	exon	.	+	.	NCAPH	11	2.29973756954212e-29	7.33990660567351e-28
ENSG00000108799.17	ENSG00000108799	chr17	dexseq_prepare_annotation2.py	exon	.	-	.	EZH1	6	2.70737232219298e-29	8.62087650806878e-28
ENSG00000163719.41	ENSG00000163719	chr3	dexseq_prepare_annotation2.py	exon	.	+	.	MTMR14	30	2.87229539160359e-29	9.1248569338814e-28
ENSG00000011422.38	ENSG00000011422	chr19	dexseq_prepare_annotation2.py	exon	.	-	.	PLAUR	16	2.94208561656469e-29	9.3249845269593e-28
ENSG00000147206.37	ENSG00000147206	chrX	dexseq_prepare_annotation2.py	exon	.	-	.	NXF3	20	3.02727052807344e-29	9.57287113531795e-28
ENSG00000155363.60	ENSG00000155363	chr1	dexseq_prepare_annotation2.py	exon	.	+	.	MOV10	17	3.34990615731244e-29	1.05687614029784e-27
ENSG00000104738.48	ENSG00000104738	chr8	dexseq_prepare_annotation2.py	exon	.	+	.	MCM4	33	3.47367962593241e-29	1.09341236665817e-27
ENSG00000066813.59	ENSG00000066813	chr16	dexseq_prepare_annotation2.py	exon	.	-	.	ACSM2B	23	3.59336129640983e-29	1.12849634855672e-27
ENSG00000175166.68	ENSG00000175166	chr3	dexseq_prepare_annotation2.py	exon	.	+	.	PSMD2	47	3.9264233669708e-29	1.23027932165085e-27
ENSG00000111641.57	ENSG00000111641	chr12	dexseq_prepare_annotation2.py	exon	.	-	.	NOP2	41	4.09794945953635e-29	1.28109927978763e-27
ENSG00000148341.40	ENSG00000148341	chr9	dexseq_prepare_annotation2.py	exon	.	-	.	SH3GLB2	27	4.19369389341071e-29	1.30805124984474e-27
ENSG00000138594.26	ENSG00000138594	chr15	dexseq_prepare_annotation2.py	exon	.	+	.	TMOD3	20	4.32003822381302e-29	1.34440373205465e-27
ENSG00000164941.70	ENSG00000164941	chr8	dexseq_prepare_annotation2.py	exon	.	+	.	INTS8	22	4.45380562000726e-29	1.38289656852895e-27
ENSG00000071967.15	ENSG00000071967	chr2	dexseq_prepare_annotation2.py	exon	.	+	.	CYBRD1	11	4.4768147169622e-29	1.3869030513677e-27
ENSG00000106263.44	ENSG00000106263	chr7	dexseq_prepare_annotation2.py	exon	.	+	.	EIF3B	28	4.52980620364597e-29	1.40015901664048e-27
ENSG00000226926.11	ENSG00000226926	chr5	dexseq_prepare_annotation2.py	exon	.	-	.	AC010423.1	7	4.74562792514397e-29	1.46357298077923e-27
ENSG00000253729.106	ENSG00000253729	chr8	dexseq_prepare_annotation2.py	exon	.	-	.	PRKDC	76	4.96661998899301e-29	1.52829355894484e-27
ENSG00000151655.30	ENSG00000151655	chr10	dexseq_prepare_annotation2.py	exon	.	+	.	ITIH2	21	5.56678395853891e-29	1.70913966548071e-27
ENSG00000158636.50	ENSG00000158636	chr11	dexseq_prepare_annotation2.py	exon	.	+	.	C11orf30	8	5.64399597465231e-29	1.72897769544929e-27
ENSG00000138399.28	ENSG00000138399	chr2	dexseq_prepare_annotation2.py	exon	.	-	.	FASTKD1	15	6.02002218435749e-29	1.84006201465751e-27
ENSG00000253309.16	ENSG00000253309	chr13	dexseq_prepare_annotation2.py	exon	.	+	.	SERPINE3	8	6.57534183821083e-29	2.00533314194679e-27
ENSG00000177156.26	ENSG00000177156	chr11	dexseq_prepare_annotation2.py	exon	.	+	.	TALDO1	20	6.82666059571859e-29	2.07736341498097e-27
ENSG00000151474.46	ENSG00000151474	chr10	dexseq_prepare_annotation2.py	exon	.	-	.	FRMD4A	40	6.89603533849138e-29	2.09383161472247e-27
ENSG00000212290.ENSG00000129636.42	ENSG00000212290+ENSG00000129636	chr16	dexseq_prepare_annotation2.py	exon	.	-	.		12	7.48154052626495e-29	2.26659298416027e-27
ENSG00000133597.ENSG00000090266.48	ENSG00000133597+ENSG00000090266	chr7	dexseq_prepare_annotation2.py	exon	.	+	.		10	7.81635461915712e-29	2.36281169148265e-27
ENSG00000236943.54	ENSG00000236943	chr1	dexseq_prepare_annotation2.py	exon	.	-	.	RP11-640M9.1	19	8.67784370086392e-29	2.61746652638805e-27
ENSG00000143341.116	ENSG00000143341	chr1	dexseq_prepare_annotation2.py	exon	.	+	.	HMCN1	38	9.0777178394991e-29	2.73207455327381e-27
ENSG00000236107.28	ENSG00000236107	chr2	dexseq_prepare_annotation2.py	exon	.	+	.	AC010127.3	22	9.20574939998101e-29	2.76454496204244e-27
ENSG00000081059.68	ENSG00000081059	chr5	dexseq_prepare_annotation2.py	exon	.	+	.	TCF7	24	9.8322917784177e-29	2.94625267176866e-27
ENSG00000166157.ENSG00000187172.51	ENSG00000166157+ENSG00000187172	chr21	dexseq_prepare_annotation2.py	exon	.	-	.		17	1.0040284894304e-28	3.00202330913788e-27
ENSG00000186148.ENSG00000240069.23	ENSG00000186148+ENSG00000240069	chr2	dexseq_prepare_annotation2.py	exon	.	+	.		5	1.02997726294594e-28	3.07291477318914e-27
ENSG00000135953.23	ENSG00000135953	chr2	dexseq_prepare_annotation2.py	exon	.	-	.	MFSD9	13	1.33182828035113e-28	3.96486145760063e-27
ENSG00000137877.58	ENSG00000137877	chr15	dexseq_prepare_annotation2.py	exon	.	-	.	SPTBN5	37	1.34428623034292e-28	3.99328662883686e-27
ENSG00000091129.31	ENSG00000091129	chr7	dexseq_prepare_annotation2.py	exon	.	-	.	NRCAM	21	1.42888708620501e-28	4.23543118165823e-27
ENSG00000272298.ENSG00000185442.ENSG00000258741.35	ENSG00000272298+ENSG00000185442+ENSG00000258741	chr15	dexseq_prepare_annotation2.py	exon	.	-	.		14	1.51212663159871e-28	4.4725055801855e-27
ENSG00000113494.36	ENSG00000113494	chr5	dexseq_prepare_annotation2.py	exon	.	-	.	PRLR	26	1.58765166535502e-28	4.68579171082415e-27
ENSG00000185298.20	ENSG00000185298	chr17	dexseq_prepare_annotation2.py	exon	.	+	.	CCDC137	8	1.63532569354242e-28	4.81613944596054e-27
ENSG00000077616.26	ENSG00000077616	chr11	dexseq_prepare_annotation2.py	exon	.	+	.	NAALAD2	16	1.6862454110632e-28	4.95546724227651e-27
ENSG00000025293.33	ENSG00000025293	chr20	dexseq_prepare_annotation2.py	exon	.	+	.	PHF20	13	2.15362512552375e-28	6.3154596629675e-27
ENSG00000078246.ENSG00000171792.47	ENSG00000078246+ENSG00000171792	chr12	dexseq_prepare_annotation2.py	exon	.	+	.		25	2.27419437871522e-28	6.6548067491445e-27
ENSG00000077549.29	ENSG00000077549	chr1	dexseq_prepare_annotation2.py	exon	.	-	.	CAPZB	24	2.61198439406995e-28	7.62699443068424e-27
ENSG00000127314.71	ENSG00000127314	chr12	dexseq_prepare_annotation2.py	exon	.	+	.	RAP1B	42	2.67326360948745e-28	7.78935664046831e-27
ENSG00000156171.34	ENSG00000156171	chr1	dexseq_prepare_annotation2.py	exon	.	-	.	DRAM2	20	2.85244551507326e-28	8.29384793408165e-27
ENSG00000124570.12	ENSG00000124570	chr6	dexseq_prepare_annotation2.py	exon	.	-	.	SERPINB6	9	2.95884007235623e-28	8.58501504292113e-27
ENSG00000115361.16	ENSG00000115361	chr2	dexseq_prepare_annotation2.py	exon	.	-	.	ACADL	8	3.15262772781098e-28	9.12798796128227e-27
ENSG00000129534.39	ENSG00000129534	chr14	dexseq_prepare_annotation2.py	exon	.	-	.	MIS18BP1	12	3.22985104840133e-28	9.33188963963365e-27
ENSG00000162129.43	ENSG00000162129	chr11	dexseq_prepare_annotation2.py	exon	.	-	.	CLPB	20	3.57700018154004e-28	1.03131828763562e-26
ENSG00000091181.31	ENSG00000091181	chr3	dexseq_prepare_annotation2.py	exon	.	-	.	IL5RA	21	3.74618550771978e-28	1.07783333140349e-26
ENSG00000270956.ENSG00000237298.14	ENSG00000270956+ENSG00000237298	chr2	dexseq_prepare_annotation2.py	exon	.	+	.		7	4.00007192055554e-28	1.14847253216954e-26
ENSG00000104450.29	ENSG00000104450	chr8	dexseq_prepare_annotation2.py	exon	.	+	.	SPAG1	25	4.17670389373814e-28	1.19668234316623e-26
ENSG00000265381.ENSG00000162734.13	ENSG00000265381+ENSG00000162734	chr1	dexseq_prepare_annotation2.py	exon	.	+	.		9	4.74796858294925e-28	1.35679820273993e-26
ENSG00000069248.35	ENSG00000069248	chr1	dexseq_prepare_annotation2.py	exon	.	-	.	NUP133	11	4.75531867908705e-28	1.35679820273993e-26
ENSG00000012983.41	ENSG00000012983	chr14	dexseq_prepare_annotation2.py	exon	.	-	.	MAP4K5	15	4.92871659351664e-28	1.40335490724943e-26
ENSG00000075420.50	ENSG00000075420	chr3	dexseq_prepare_annotation2.py	exon	.	+	.	FNDC3B	11	4.95168160367654e-28	1.40697470660159e-26
ENSG00000233429.13	ENSG00000233429	chr7	dexseq_prepare_annotation2.py	exon	.	+	.	HOTAIRM1	7	5.37698958168686e-28	1.524665392956e-26
ENSG00000175701.12	ENSG00000175701	chr2	dexseq_prepare_annotation2.py	exon	.	-	.	LINC00116	10	6.01095542546653e-28	1.70091447956913e-26
ENSG00000257225.ENSG00000134283.50	ENSG00000257225+ENSG00000134283	chr12	dexseq_prepare_annotation2.py	exon	.	+	.		11	6.22065563939517e-28	1.75663123446624e-26
ENSG00000108349.36	ENSG00000108349	chr17	dexseq_prepare_annotation2.py	exon	.	+	.	CASC3	32	7.72178612220127e-28	2.17605323903676e-26
ENSG00000148488.10	ENSG00000148488	chr10	dexseq_prepare_annotation2.py	exon	.	-	.	ST8SIA6	7	9.40193477881113e-28	2.6441014939427e-26
ENSG00000123200.31	ENSG00000123200	chr13	dexseq_prepare_annotation2.py	exon	.	-	.	ZC3H13	6	9.63627974280244e-28	2.70446427791862e-26
ENSG00000170266.ENSG00000188167.54	ENSG00000170266+ENSG00000188167	chr3	dexseq_prepare_annotation2.py	exon	.	-	.		34	1.04286937078867e-27	2.92088556014362e-26
ENSG00000246090.33	ENSG00000246090	chr4	dexseq_prepare_annotation2.py	exon	.	+	.	RP11-696N14.1	26	1.10342184717141e-27	3.08418766406933e-26
ENSG00000151575.28	ENSG00000151575	chr15	dexseq_prepare_annotation2.py	exon	.	+	.	TEX9	27	1.16958747278737e-27	3.26248343018982e-26
ENSG00000148481.22	ENSG00000148481	chr10	dexseq_prepare_annotation2.py	exon	.	-	.	FAM188A	10	1.29921242915132e-27	3.61671224699245e-26
ENSG00000124571.57	ENSG00000124571	chr6	dexseq_prepare_annotation2.py	exon	.	-	.	XPO5	12	1.40281737239483e-27	3.8972197608799e-26
ENSG00000233932.ENSG00000074803.52	ENSG00000233932+ENSG00000074803	chr15	dexseq_prepare_annotation2.py	exon	.	+	.		27	1.45949450393934e-27	4.04648536809363e-26
ENSG00000221267.ENSG00000204356.41	ENSG00000221267+ENSG00000204356	chr6	dexseq_prepare_annotation2.py	exon	.	-	.		19	1.49702050447198e-27	4.14215915390592e-26
ENSG00000004399.59	ENSG00000004399	chr3	dexseq_prepare_annotation2.py	exon	.	-	.	PLXND1	15	1.51386055161647e-27	4.18032640047976e-26
ENSG00000106128.27	ENSG00000106128	chr7	dexseq_prepare_annotation2.py	exon	.	+	.	GHRHR	17	1.52976510680614e-27	4.21576231441916e-26
ENSG00000067601.19	ENSG00000067601	chr7	dexseq_prepare_annotation2.py	exon	.	-	.	PMS2P4	10	1.71120069444942e-27	4.70631629872223e-26
ENSG00000109536.23	ENSG00000109536	chr4	dexseq_prepare_annotation2.py	exon	.	+	.	FRG1	13	2.30338497997912e-27	6.32233109304668e-26
ENSG00000198887.27	ENSG00000198887	chr9	dexseq_prepare_annotation2.py	exon	.	+	.	SMC5	17	2.51352412934029e-27	6.88535032955413e-26
ENSG00000100304.18	ENSG00000100304	chr22	dexseq_prepare_annotation2.py	exon	.	-	.	TTLL12	8	2.97967653163696e-27	8.14603201597323e-26
ENSG00000164116.27	ENSG00000164116	chr4	dexseq_prepare_annotation2.py	exon	.	+	.	GUCY1A3	17	3.04319136748416e-27	8.30313286826095e-26
ENSG00000137573.64	ENSG00000137573	chr8	dexseq_prepare_annotation2.py	exon	.	+	.	SULF1	33	3.2913946855899e-27	8.9625199732214e-26
ENSG00000188352.79	ENSG00000188352	chr9	dexseq_prepare_annotation2.py	exon	.	+	.	FOCAD	25	3.46939970807751e-27	9.42852308785261e-26
ENSG00000104093.66	ENSG00000104093	chr15	dexseq_prepare_annotation2.py	exon	.	-	.	DMXL2	41	3.49258470668485e-27	9.47277322421795e-26
ENSG00000155849.54	ENSG00000155849	chr7	dexseq_prepare_annotation2.py	exon	.	-	.	ELMO1	42	3.67307952470537e-27	9.94267128147072e-26
ENSG00000204843.ENSG00000188687.ENSG00000264324.144	ENSG00000204843+ENSG00000188687+ENSG00000264324	chr2	dexseq_prepare_annotation2.py	exon	.	-	.		43	4.58754819813138e-27	1.23936046203061e-25
ENSG00000254553.ENSG00000273274.ENSG00000160062.16	ENSG00000254553+ENSG00000273274+ENSG00000160062	chr1	dexseq_prepare_annotation2.py	exon	.	+	.		10	5.04137645563169e-27	1.35928979326305e-25
ENSG00000259673.16	ENSG00000259673	chr15	dexseq_prepare_annotation2.py	exon	.	-	.	IQCH-AS1	6	5.06346697124019e-27	1.36256903359413e-25
ENSG00000115464.45	ENSG00000115464	chr2	dexseq_prepare_annotation2.py	exon	.	-	.	USP34	17	5.08810125855579e-27	1.36651862372641e-25
ENSG00000064393.20	ENSG00000064393	chr7	dexseq_prepare_annotation2.py	exon	.	-	.	HIPK2	7	5.49709667656491e-27	1.47347958572611e-25
ENSG00000215148.11	ENSG00000215148	chr16	dexseq_prepare_annotation2.py	exon	.	+	.	PRSS41	12	5.69175702281218e-27	1.52268369163888e-25
ENSG00000155066.38	ENSG00000155066	chr2	dexseq_prepare_annotation2.py	exon	.	+	.	PROM2	10	5.72050220587848e-27	1.527396347733e-25
ENSG00000225190.46	ENSG00000225190	chr17	dexseq_prepare_annotation2.py	exon	.	-	.	PLEKHM1	10	5.91066254627968e-27	1.57510549097364e-25
ENSG00000139644.49	ENSG00000139644	chr12	dexseq_prepare_annotation2.py	exon	.	+	.	TMBIM6	28	6.69959284603085e-27	1.78188395773115e-25
ENSG00000177463.36	ENSG00000177463	chr3	dexseq_prepare_annotation2.py	exon	.	+	.	NR2C2	17	6.98569182036204e-27	1.85438364685974e-25
ENSG00000166889.21	ENSG00000166889	chr11	dexseq_prepare_annotation2.py	exon	.	-	.	PATL1	9	7.00130470761558e-27	1.85494026655051e-25
ENSG00000104824.ENSG00000104823.ENSG00000268083.79	ENSG00000104824+ENSG00000104823+ENSG00000268083	chr19	dexseq_prepare_annotation2.py	exon	.	-	.		27	7.40011618371476e-27	1.95682455694222e-25
ENSG00000237276.20	ENSG00000237276	chr1	dexseq_prepare_annotation2.py	exon	.	-	.	ANO7P1	12	8.68041178669787e-27	2.29096098770465e-25
ENSG00000118454.17	ENSG00000118454	chr1	dexseq_prepare_annotation2.py	exon	.	-	.	ANKRD13C	16	9.05623235892093e-27	2.38525363463077e-25
ENSG00000025434.75	ENSG00000025434	chr11	dexseq_prepare_annotation2.py	exon	.	+	.	NR1H3	16	9.0724453313703e-27	2.38525363463077e-25
ENSG00000135655.60	ENSG00000135655	chr12	dexseq_prepare_annotation2.py	exon	.	+	.	USP15	21	9.21680232807597e-27	2.41544936608794e-25
ENSG00000111731.51	ENSG00000111731	chr12	dexseq_prepare_annotation2.py	exon	.	-	.	C2CD5	11	9.22249685099155e-27	2.41544936608794e-25
ENSG00000173085.15	ENSG00000173085	chr4	dexseq_prepare_annotation2.py	exon	.	-	.	COQ2	9	9.63126500955802e-27	2.51770439983189e-25
ENSG00000064201.43	ENSG00000064201	chr11	dexseq_prepare_annotation2.py	exon	.	+	.	TSPAN32	10	1.09539378548062e-26	2.85801983116654e-25
ENSG00000166311.32	ENSG00000166311	chr11	dexseq_prepare_annotation2.py	exon	.	+	.	SMPD1	11	1.11583051633903e-26	2.90581745848897e-25
ENSG00000139624.75	ENSG00000139624	chr12	dexseq_prepare_annotation2.py	exon	.	-	.	CERS5	23	1.19239067042557e-26	3.09931241684101e-25
ENSG00000226994.23	ENSG00000226994	chr2	dexseq_prepare_annotation2.py	exon	.	+	.	AC012593.1	18	1.19899667243011e-26	3.11059174526103e-25
ENSG00000174485.45	ENSG00000174485	chr15	dexseq_prepare_annotation2.py	exon	.	-	.	DENND4A	14	1.3106031078954e-26	3.3937201986333e-25
ENSG00000167244.ENSG00000129965.ENSG00000254647.ENSG00000240801.42	ENSG00000167244+ENSG00000129965+ENSG00000254647+ENSG00000240801	chr11	dexseq_prepare_annotation2.py	exon	.	-	.		24	1.41544657545265e-26	3.65830297580267e-25
ENSG00000183091.91	ENSG00000183091	chr2	dexseq_prepare_annotation2.py	exon	.	-	.	NEB	32	1.51294789977692e-26	3.90295055949971e-25
ENSG00000013503.33	ENSG00000013503	chr12	dexseq_prepare_annotation2.py	exon	.	+	.	POLR3B	14	1.60593536302942e-26	4.13505758390539e-25
ENSG00000116406.35	ENSG00000116406	chr1	dexseq_prepare_annotation2.py	exon	.	-	.	EDEM3	22	1.62949330910113e-26	4.18785883410186e-25
ENSG00000178814.20	ENSG00000178814	chr8	dexseq_prepare_annotation2.py	exon	.	-	.	OPLAH	15	1.69638658156182e-26	4.35162793371112e-25
ENSG00000162618.16	ENSG00000162618	chr1	dexseq_prepare_annotation2.py	exon	.	-	.	ELTD1	9	1.80054655460321e-26	4.61020539465942e-25
ENSG00000154727.11	ENSG00000154727	chr21	dexseq_prepare_annotation2.py	exon	.	+	.	GABPA	4	1.81484642789921e-26	4.63816617811708e-25
ENSG00000163104.21	ENSG00000163104	chr4	dexseq_prepare_annotation2.py	exon	.	+	.	SMARCAD1	12	1.82223609783946e-26	4.6483955774626e-25
ENSG00000169689.26	ENSG00000169689	chr17	dexseq_prepare_annotation2.py	exon	.	-	.	STRA13	13	2.23397046749417e-26	5.6881281439499e-25
ENSG00000167210.66	ENSG00000167210	chr18	dexseq_prepare_annotation2.py	exon	.	-	.	LOXHD1	31	2.26408331717122e-26	5.74611263509302e-25
ENSG00000156453.20	ENSG00000156453	chr5	dexseq_prepare_annotation2.py	exon	.	-	.	PCDH1	8	2.26511726580102e-26	5.74611263509302e-25
ENSG00000070669.45	ENSG00000070669	chr7	dexseq_prepare_annotation2.py	exon	.	-	.	ASNS	28	2.39222581433843e-26	6.0573629291477e-25
ENSG00000188672.11	ENSG00000188672	chr1	dexseq_prepare_annotation2.py	exon	.	-	.	RHCE	8	2.48574815449495e-26	6.28257968182113e-25
ENSG00000213886.ENSG00000204681.52	ENSG00000213886+ENSG00000204681	chr6	dexseq_prepare_annotation2.py	exon	.	-	.		11	2.97271564286854e-26	7.49954953726614e-25
ENSG00000105568.40	ENSG00000105568	chr19	dexseq_prepare_annotation2.py	exon	.	+	.	PPP2R1A	29	3.64354672101694e-26	9.17505233013512e-25
ENSG00000171914.73	ENSG00000171914	chr15	dexseq_prepare_annotation2.py	exon	.	+	.	TLN2	61	3.74640959662124e-26	9.41679950623258e-25
ENSG00000155926.49	ENSG00000155926	chr8	dexseq_prepare_annotation2.py	exon	.	-	.	SLA	26	3.81990927051991e-26	9.5839917419772e-25
ENSG00000160218.46	ENSG00000160218	chr21	dexseq_prepare_annotation2.py	exon	.	+	.	TRAPPC10	30	3.98379096774596e-26	9.97692467907765e-25
ENSG00000174233.41	ENSG00000174233	chr12	dexseq_prepare_annotation2.py	exon	.	-	.	ADCY6	29	4.09349324828297e-26	1.0232987493522e-24
ENSG00000163214.45	ENSG00000163214	chr2	dexseq_prepare_annotation2.py	exon	.	-	.	DHX57	19	4.3192142033596e-26	1.07776174048922e-24
ENSG00000129680.32	ENSG00000129680	chrX	dexseq_prepare_annotation2.py	exon	.	-	.	MAP7D3	14	4.38002035118814e-26	1.09095098547561e-24
ENSG00000255033.ENSG00000253434.13	ENSG00000255033+ENSG00000253434	chr8	dexseq_prepare_annotation2.py	exon	.	+	.		10	4.49510962379054e-26	1.11758848690039e-24
ENSG00000227775.7	ENSG00000227775	chr1	dexseq_prepare_annotation2.py	exon	.	+	.	RP1-283E3.4	2	4.73879346219067e-26	1.17604342631293e-24
ENSG00000197085.21	ENSG00000197085	chr7	dexseq_prepare_annotation2.py	exon	.	-	.	NPSR1-AS1	15	4.82567781517526e-26	1.19544408547771e-24
ENSG00000103489.16	ENSG00000103489	chr16	dexseq_prepare_annotation2.py	exon	.	-	.	XYLT1	10	5.01265805781757e-26	1.2388102834211e-24
ENSG00000124839.31	ENSG00000124839	chr2	dexseq_prepare_annotation2.py	exon	.	-	.	RAB17	17	5.01878838226559e-26	1.2388102834211e-24
ENSG00000269553.ENSG00000263397.ENSG00000012124.76	ENSG00000269553+ENSG00000263397+ENSG00000012124	chr19	dexseq_prepare_annotation2.py	exon	.	+	.		48	5.48389800334302e-26	1.35118521001579e-24
ENSG00000154734.19	ENSG00000154734	chr21	dexseq_prepare_annotation2.py	exon	.	-	.	ADAMTS1	13	5.73564291076138e-26	1.41068034600877e-24
ENSG00000133816.91	ENSG00000133816	chr11	dexseq_prepare_annotation2.py	exon	.	+	.	MICAL2	17	6.04669923265323e-26	1.4845241550793e-24
ENSG00000196482.50	ENSG00000196482	chr1	dexseq_prepare_annotation2.py	exon	.	-	.	ESRRG	13	6.07767250905218e-26	1.48946388418272e-24
ENSG00000119408.27	ENSG00000119408	chr9	dexseq_prepare_annotation2.py	exon	.	+	.	NEK6	20	6.15155474594688e-26	1.50488301842023e-24
ENSG00000126012.31	ENSG00000126012	chrX	dexseq_prepare_annotation2.py	exon	.	-	.	KDM5C	11	6.49343757415383e-26	1.58569283394461e-24
ENSG00000168137.84	ENSG00000168137	chr3	dexseq_prepare_annotation2.py	exon	.	+	.	SETD5	31	8.14972055048214e-26	1.98662104502339e-24
ENSG00000256121.ENSG00000092421.56	ENSG00000256121+ENSG00000092421	chr5	dexseq_prepare_annotation2.py	exon	.	-	.		18	9.36820947766357e-26	2.2795976395648e-24
ENSG00000166225.32	ENSG00000166225	chr12	dexseq_prepare_annotation2.py	exon	.	+	.	FRS2	25	1.00099152352948e-25	2.43143498564932e-24
ENSG00000157470.42	ENSG00000157470	chr15	dexseq_prepare_annotation2.py	exon	.	+	.	FAM81A	15	1.01424548152408e-25	2.45927649972375e-24
ENSG00000102897.25	ENSG00000102897	chr16	dexseq_prepare_annotation2.py	exon	.	+	.	LYRM1	16	1.04123976042467e-25	2.52027768466811e-24
ENSG00000223685.6	ENSG00000223685	chr13	dexseq_prepare_annotation2.py	exon	.	-	.	LINC00571	7	1.05305346671166e-25	2.54438481992091e-24
ENSG00000204764.62	ENSG00000204764	chr5	dexseq_prepare_annotation2.py	exon	.	+	.	RANBP17	30	1.06638528871255e-25	2.56937025616324e-24
ENSG00000065371.19	ENSG00000065371	chr3	dexseq_prepare_annotation2.py	exon	.	-	.	ROPN1	11	1.06713862285999e-25	2.56937025616324e-24
ENSG00000228192.11	ENSG00000228192	chr1	dexseq_prepare_annotation2.py	exon	.	-	.	RP11-342M1.3	10	1.06952545437815e-25	2.57060723920941e-24
ENSG00000159640.ENSG00000224353.ENSG00000264813.67	ENSG00000159640+ENSG00000224353+ENSG00000264813	chr17	dexseq_prepare_annotation2.py	exon	.	+	.		47	1.09264007784028e-25	2.62157210284615e-24
ENSG00000040633.24	ENSG00000040633	chr17	dexseq_prepare_annotation2.py	exon	.	-	.	PHF23	12	1.20653236282659e-25	2.88978187564261e-24
ENSG00000165929.ENSG00000133962.65	ENSG00000165929+ENSG00000133962	chr14	dexseq_prepare_annotation2.py	exon	.	-	.		33	1.32629437060099e-25	3.17109127911637e-24
ENSG00000116883.ENSG00000214193.35	ENSG00000116883+ENSG00000214193	chr1	dexseq_prepare_annotation2.py	exon	.	+	.		28	1.33127117141982e-25	3.17745487940271e-24
ENSG00000165197.7	ENSG00000165197	chrX	dexseq_prepare_annotation2.py	exon	.	-	.	FIGF	4	1.34972302635154e-25	3.21590257181399e-24
ENSG00000092200.57	ENSG00000092200	chr14	dexseq_prepare_annotation2.py	exon	.	+	.	RPGRIP1	9	1.36687933611708e-25	3.25113553013359e-24
ENSG00000090512.20	ENSG00000090512	chr3	dexseq_prepare_annotation2.py	exon	.	+	.	FETUB	15	1.37579879280553e-25	3.26668903675831e-24
ENSG00000133030.53	ENSG00000133030	chr17	dexseq_prepare_annotation2.py	exon	.	+	.	MPRIP	20	1.4445972459185e-25	3.42411962055018e-24
ENSG00000167261.30	ENSG00000167261	chr16	dexseq_prepare_annotation2.py	exon	.	-	.	DPEP2	21	1.72376992932987e-25	4.07879629484883e-24
ENSG00000113924.31	ENSG00000113924	chr3	dexseq_prepare_annotation2.py	exon	.	-	.	HGD	24	1.76308288048848e-25	4.16463845986643e-24
ENSG00000133818.15	ENSG00000133818	chr11	dexseq_prepare_annotation2.py	exon	.	-	.	RRAS2	10	1.80197795366312e-25	4.24920024674788e-24
ENSG00000100297.37	ENSG00000100297	chr22	dexseq_prepare_annotation2.py	exon	.	+	.	MCM5	10	1.81881265729912e-25	4.28154115073296e-24
ENSG00000099331.55	ENSG00000099331	chr19	dexseq_prepare_annotation2.py	exon	.	+	.	MYO9B	28	1.88284214818268e-25	4.42311000522833e-24
ENSG00000182903.ENSG00000251595.16	ENSG00000182903+ENSG00000251595	chr4	dexseq_prepare_annotation2.py	exon	.	-	.		16	1.88539737180019e-25	4.42311000522833e-24
ENSG00000173402.44	ENSG00000173402	chr3	dexseq_prepare_annotation2.py	exon	.	+	.	DAG1	22	1.95228788061969e-25	4.5722182378199e-24
ENSG00000175356.40	ENSG00000175356	chr11	dexseq_prepare_annotation2.py	exon	.	-	.	SCUBE2	24	2.12772076552067e-25	4.97458940136382e-24
ENSG00000197102.99	ENSG00000197102	chr14	dexseq_prepare_annotation2.py	exon	.	+	.	DYNC1H1	40	2.24115030716476e-25	5.23087530876346e-24
ENSG00000021776.44	ENSG00000021776	chr15	dexseq_prepare_annotation2.py	exon	.	-	.	AQR	6	2.44114620015204e-25	5.68799498317261e-24
ENSG00000201965.ENSG00000060971.42	ENSG00000201965+ENSG00000060971	chr3	dexseq_prepare_annotation2.py	exon	.	-	.		24	2.58377015899938e-25	6.01011214611992e-24
ENSG00000251018.6	ENSG00000251018	chr5	dexseq_prepare_annotation2.py	exon	.	-	.	RP11-80G7.1	3	2.91077073911862e-25	6.75929232210897e-24
ENSG00000177674.35	ENSG00000177674	chr1	dexseq_prepare_annotation2.py	exon	.	+	.	AGTRAP	17	3.04309934492333e-25	7.05464449488646e-24
ENSG00000266997.ENSG00000167306.ENSG00000167315.78	ENSG00000266997+ENSG00000167306+ENSG00000167315	chr18	dexseq_prepare_annotation2.py	exon	.	-	.		56	3.43716104573902e-25	7.95473831226345e-24
ENSG00000138696.23	ENSG00000138696	chr4	dexseq_prepare_annotation2.py	exon	.	+	.	BMPR1B	14	3.55466941224466e-25	8.20269915823704e-24
ENSG00000133226.69	ENSG00000133226	chr1	dexseq_prepare_annotation2.py	exon	.	+	.	SRRM1	34	3.55625619291099e-25	8.20269915823704e-24
ENSG00000186281.31	ENSG00000186281	chr2	dexseq_prepare_annotation2.py	exon	.	-	.	GPAT2	16	3.92161604295006e-25	9.03024472708835e-24
ENSG00000244045.ENSG00000258924.ENSG00000264302.ENSG00000004139.57	ENSG00000244045+ENSG00000258924+ENSG00000264302+ENSG00000004139	chr17	dexseq_prepare_annotation2.py	exon	.	+	.		35	4.2942659956664e-25	9.87177663727399e-24
ENSG00000196498.78	ENSG00000196498	chr12	dexseq_prepare_annotation2.py	exon	.	-	.	NCOR2	32	4.37176345625728e-25	1.00331240256981e-23
ENSG00000126822.31	ENSG00000126822	chr14	dexseq_prepare_annotation2.py	exon	.	+	.	PLEKHG3	24	4.95470899308749e-25	1.13519910218919e-23
ENSG00000113649.35	ENSG00000113649	chr5	dexseq_prepare_annotation2.py	exon	.	+	.	TCERG1	33	6.75591809819307e-25	1.5453036663267e-23
ENSG00000262664.ENSG00000108963.44	ENSG00000262664+ENSG00000108963	chr17	dexseq_prepare_annotation2.py	exon	.	+	.		12	7.27099790300819e-25	1.6603523331262e-23
ENSG00000224596.13	ENSG00000224596	chr10	dexseq_prepare_annotation2.py	exon	.	-	.	ZMIZ1-AS1	8	7.29838393781245e-25	1.6638375608395e-23
ENSG00000142102.38	ENSG00000142102	chr11	dexseq_prepare_annotation2.py	exon	.	+	.	ATHL1	37	8.19979407062132e-25	1.8662350551444e-23
ENSG00000008838.82	ENSG00000008838	chr17	dexseq_prepare_annotation2.py	exon	.	-	.	MED24	20	8.25764610742374e-25	1.87629031752125e-23
ENSG00000108469.42	ENSG00000108469	chr17	dexseq_prepare_annotation2.py	exon	.	-	.	RECQL5	5	8.33837019563149e-25	1.89150070355118e-23
ENSG00000157954.41	ENSG00000157954	chr7	dexseq_prepare_annotation2.py	exon	.	+	.	WIPI2	23	8.69162473398292e-25	1.96838049256075e-23
ENSG00000230782.6	ENSG00000230782	chr9	dexseq_prepare_annotation2.py	exon	.	-	.	RP11-508N12.2	3	9.09349379261014e-25	2.05599849768998e-23
ENSG00000174628.38	ENSG00000174628	chr16	dexseq_prepare_annotation2.py	exon	.	+	.	IQCK	30	9.33563301334469e-25	2.10727347820958e-23
ENSG00000178038.54	ENSG00000178038	chr3	dexseq_prepare_annotation2.py	exon	.	-	.	ALS2CL	7	1.05538380648254e-24	2.37833946800761e-23
ENSG00000215462.ENSG00000102547.39	ENSG00000215462+ENSG00000102547	chr13	dexseq_prepare_annotation2.py	exon	.	-	.		25	1.19838159810187e-24	2.69362906667134e-23
ENSG00000189143.12	ENSG00000189143	chr7	dexseq_prepare_annotation2.py	exon	.	+	.	CLDN4	9	1.19921842009341e-24	2.69362906667134e-23
ENSG00000228203.14	ENSG00000228203	chr2	dexseq_prepare_annotation2.py	exon	.	-	.	RNF144A-AS1	13	1.20155767804148e-24	2.69447345971263e-23
ENSG00000022267.34	ENSG00000022267	chrX	dexseq_prepare_annotation2.py	exon	.	+	.	FHL1	19	1.22551140999018e-24	2.74370613225209e-23
ENSG00000177822.23	ENSG00000177822	chr4	dexseq_prepare_annotation2.py	exon	.	-	.	AC108142.1	22	1.23190528580647e-24	2.75352901342149e-23
ENSG00000069869.48	ENSG00000069869	chr15	dexseq_prepare_annotation2.py	exon	.	-	.	NEDD4	20	1.24468704922916e-24	2.77757480709284e-23
ENSG00000188739.ENSG00000054267.42	ENSG00000188739+ENSG00000054267	chr1	dexseq_prepare_annotation2.py	exon	.	-	.		6	1.3429044536562e-24	2.99188648084053e-23
ENSG00000066629.65	ENSG00000066629	chr14	dexseq_prepare_annotation2.py	exon	.	+	.	EML1	33	1.67373376741402e-24	3.72290473646517e-23
ENSG00000197905.28	ENSG00000197905	chr12	dexseq_prepare_annotation2.py	exon	.	+	.	TEAD4	22	1.82656723483736e-24	4.05627972992038e-23
ENSG00000234771.6	ENSG00000234771	chr9	dexseq_prepare_annotation2.py	exon	.	-	.	RP11-395P17.3	6	1.86812965370565e-24	4.14187582672961e-23
ENSG00000107186.84	ENSG00000107186	chr9	dexseq_prepare_annotation2.py	exon	.	-	.	MPDZ	41	1.89079724151394e-24	4.18537118428021e-23
ENSG00000111961.22	ENSG00000111961	chr6	dexseq_prepare_annotation2.py	exon	.	+	.	SASH1	16	1.91740534537269e-24	4.23743493718113e-23
ENSG00000132153.38	ENSG00000132153	chr3	dexseq_prepare_annotation2.py	exon	.	+	.	DHX30	25	2.26006397094392e-24	4.98667490952321e-23
ENSG00000162434.34	ENSG00000162434	chr1	dexseq_prepare_annotation2.py	exon	.	-	.	JAK1	26	2.27294137870596e-24	5.00703811899848e-23
ENSG00000147889.39	ENSG00000147889	chr9	dexseq_prepare_annotation2.py	exon	.	-	.	CDKN2A	18	2.28550049334825e-24	5.02663602094735e-23
ENSG00000174996.30	ENSG00000174996	chr11	dexseq_prepare_annotation2.py	exon	.	+	.	KLC2	23	2.40262384067572e-24	5.27577753430937e-23
ENSG00000147955.16	ENSG00000147955	chr9	dexseq_prepare_annotation2.py	exon	.	-	.	SIGMAR1	17	2.41083324184712e-24	5.28534750976196e-23
ENSG00000105669.ENSG00000051128.ENSG00000268193.65	ENSG00000105669+ENSG00000051128+ENSG00000268193	chr19	dexseq_prepare_annotation2.py	exon	.	-	.		32	2.64556319386316e-24	5.79070323326602e-23
ENSG00000227001.14	ENSG00000227001	chr1	dexseq_prepare_annotation2.py	exon	.	-	.	NBPF2P	10	2.77644363795082e-24	6.06750198841355e-23
ENSG00000168619.33	ENSG00000168619	chr8	dexseq_prepare_annotation2.py	exon	.	+	.	ADAM18	11	2.83882477036133e-24	6.19396361660397e-23
ENSG00000235098.14	ENSG00000235098	chr1	dexseq_prepare_annotation2.py	exon	.	-	.	ANKRD65	11	2.98981607170503e-24	6.51305329652061e-23
ENSG00000100911.48	ENSG00000100911	chr14	dexseq_prepare_annotation2.py	exon	.	-	.	PSME2	10	3.25907469844685e-24	7.08835834571862e-23
ENSG00000170522.20	ENSG00000170522	chr4	dexseq_prepare_annotation2.py	exon	.	-	.	ELOVL6	17	3.34971561176032e-24	7.27397105313268e-23
ENSG00000138074.58	ENSG00000138074	chr2	dexseq_prepare_annotation2.py	exon	.	-	.	SLC5A6	26	3.43300425541078e-24	7.44305693542773e-23
ENSG00000136051.55	ENSG00000136051	chr12	dexseq_prepare_annotation2.py	exon	.	+	.	KIAA1033	53	3.66857644711269e-24	7.94125286438085e-23
ENSG00000156931.97	ENSG00000156931	chr3	dexseq_prepare_annotation2.py	exon	.	+	.	VPS8	46	3.74634748765165e-24	8.09683038118603e-23
ENSG00000175193.26	ENSG00000175193	chr3	dexseq_prepare_annotation2.py	exon	.	-	.	PARL	23	3.84436742326371e-24	8.29561297435082e-23
ENSG00000126226.43	ENSG00000126226	chr13	dexseq_prepare_annotation2.py	exon	.	-	.	PCID2	29	4.51207950587844e-24	9.72115842051423e-23
ENSG00000134982.ENSG00000272869.ENSG00000258864.ENSG00000212643.ENSG00000153037.70	ENSG00000134982+ENSG00000272869+ENSG00000258864+ENSG00000212643+ENSG00000153037	chr5	dexseq_prepare_annotation2.py	exon	.	+	.		18	4.56943200982905e-24	9.82929230452882e-23
ENSG00000167759.14	ENSG00000167759	chr19	dexseq_prepare_annotation2.py	exon	.	-	.	KLK13	9	5.04828660697687e-24	1.08423607815572e-22
ENSG00000141551.47	ENSG00000141551	chr17	dexseq_prepare_annotation2.py	exon	.	-	.	CSNK1D	26	5.31240970863049e-24	1.13917985689445e-22
ENSG00000227232.23	ENSG00000227232	chr1	dexseq_prepare_annotation2.py	exon	.	-	.	WASH7P	22	5.75315194413822e-24	1.23176688426448e-22
ENSG00000185722.50	ENSG00000185722	chr17	dexseq_prepare_annotation2.py	exon	.	-	.	ANKFY1	23	5.83508154200625e-24	1.24736229100458e-22
ENSG00000141971.ENSG00000269640.54	ENSG00000141971+ENSG00000269640	chr19	dexseq_prepare_annotation2.py	exon	.	+	.		19	6.35674260551839e-24	1.35676416046865e-22
ENSG00000010322.44	ENSG00000010322	chr3	dexseq_prepare_annotation2.py	exon	.	+	.	NISCH	30	6.37388805036067e-24	1.35831117396195e-22
ENSG00000136631.20	ENSG00000136631	chr1	dexseq_prepare_annotation2.py	exon	.	+	.	VPS45	4	6.90451411957064e-24	1.46910932987577e-22
ENSG00000163516.52	ENSG00000163516	chr2	dexseq_prepare_annotation2.py	exon	.	+	.	ANKZF1	35	6.95089759058954e-24	1.47668914138159e-22
ENSG00000215012.ENSG00000185838.27	ENSG00000215012+ENSG00000185838	chr22	dexseq_prepare_annotation2.py	exon	.	-	.		22	7.0085624869075e-24	1.48663850958761e-22
ENSG00000134986.54	ENSG00000134986	chr5	dexseq_prepare_annotation2.py	exon	.	-	.	NREP	32	7.27123677440248e-24	1.53997613413425e-22
ENSG00000091164.39	ENSG00000091164	chr18	dexseq_prepare_annotation2.py	exon	.	-	.	TXNL1	20	7.3790851954872e-24	1.56035377344962e-22
ENSG00000232749.ENSG00000228430.8	ENSG00000232749+ENSG00000228430	chr9	dexseq_prepare_annotation2.py	exon	.	+	.		7	7.3901920193985e-24	1.56035377344962e-22
ENSG00000141664.27	ENSG00000141664	chr18	dexseq_prepare_annotation2.py	exon	.	+	.	ZCCHC2	6	8.19655549594576e-24	1.7279497331238e-22
ENSG00000145388.17	ENSG00000145388	chr4	dexseq_prepare_annotation2.py	exon	.	+	.	METTL14	14	8.38715443749303e-24	1.76541882668948e-22
ENSG00000186523.42	ENSG00000186523	chr8	dexseq_prepare_annotation2.py	exon	.	-	.	FAM86B1	28	8.68846773799783e-24	1.82604182597676e-22
ENSG00000122678.50	ENSG00000122678	chr7	dexseq_prepare_annotation2.py	exon	.	-	.	POLM	24	8.85760998593182e-24	1.8587437224301e-22
ENSG00000130255.ENSG00000167733.67	ENSG00000130255+ENSG00000167733	chr19	dexseq_prepare_annotation2.py	exon	.	+	.		40	9.48662854468437e-24	1.98770213965265e-22
ENSG00000268093.ENSG00000063177.49	ENSG00000268093+ENSG00000063177	chr19	dexseq_prepare_annotation2.py	exon	.	-	.		10	9.69074942252696e-24	2.02737568711524e-22
ENSG00000142675.50	ENSG00000142675	chr1	dexseq_prepare_annotation2.py	exon	.	+	.	CNKSR1	25	9.82262218883034e-24	2.05183663500011e-22
ENSG00000135976.77	ENSG00000135976	chr2	dexseq_prepare_annotation2.py	exon	.	+	.	ANKRD36	21	1.0701440743276e-23	2.23201478359756e-22
ENSG00000196405.62	ENSG00000196405	chr14	dexseq_prepare_annotation2.py	exon	.	+	.	EVL	43	1.22756204552379e-23	2.55645849966137e-22
ENSG00000100884.50	ENSG00000100884	chr14	dexseq_prepare_annotation2.py	exon	.	+	.	CPNE6	28	1.33649686194558e-23	2.77910347474865e-22
ENSG00000083845.26	ENSG00000083845	chr19	dexseq_prepare_annotation2.py	exon	.	+	.	RPS5	22	1.36247871453156e-23	2.8288438544979e-22
ENSG00000074071.6	ENSG00000074071	chr16	dexseq_prepare_annotation2.py	exon	.	-	.	MRPS34	7	1.82555475230386e-23	3.78457906655863e-22
ENSG00000131966.46	ENSG00000131966	chr14	dexseq_prepare_annotation2.py	exon	.	+	.	ACTR10	17	1.86879317946365e-23	3.86837369456397e-22
ENSG00000147050.47	ENSG00000147050	chrX	dexseq_prepare_annotation2.py	exon	.	+	.	KDM6A	18	1.94856895180341e-23	4.0274337792997e-22
ENSG00000249274.ENSG00000064225.69	ENSG00000249274+ENSG00000064225	chr3	dexseq_prepare_annotation2.py	exon	.	+	.		26	2.02985636005963e-23	4.18711618378803e-22
ENSG00000035681.43	ENSG00000035681	chr8	dexseq_prepare_annotation2.py	exon	.	-	.	NSMAF	13	2.03192901370069e-23	4.18711618378803e-22
ENSG00000164985.33	ENSG00000164985	chr9	dexseq_prepare_annotation2.py	exon	.	-	.	PSIP1	6	2.03911088546278e-23	4.19561586088325e-22
ENSG00000082438.67	ENSG00000082438	chr2	dexseq_prepare_annotation2.py	exon	.	-	.	COBLL1	36	2.28281525643651e-23	4.69002344002016e-22
ENSG00000147316.22	ENSG00000147316	chr8	dexseq_prepare_annotation2.py	exon	.	+	.	MCPH1	4	2.31899140449972e-23	4.75450261915609e-22
ENSG00000164306.31	ENSG00000164306	chr4	dexseq_prepare_annotation2.py	exon	.	+	.	PRIMPOL	13	2.32112850104531e-23	4.75450261915609e-22
ENSG00000272162.ENSG00000153157.ENSG00000137210.82	ENSG00000272162+ENSG00000153157+ENSG00000137210	chr6	dexseq_prepare_annotation2.py	exon	.	+	.		53	2.34992551024326e-23	4.80631560396103e-22
ENSG00000244607.ENSG00000010282.ENSG00000181061.51	ENSG00000244607+ENSG00000010282+ENSG00000181061	chr3	dexseq_prepare_annotation2.py	exon	.	-	.		17	2.68781629619982e-23	5.48922482872713e-22
ENSG00000242600.19	ENSG00000242600	chr10	dexseq_prepare_annotation2.py	exon	.	+	.	MBL1P	8	2.69931182583923e-23	5.50451047515864e-22
ENSG00000134376.32	ENSG00000134376	chr1	dexseq_prepare_annotation2.py	exon	.	+	.	CRB1	29	2.71985513913373e-23	5.53817387677616e-22
ENSG00000115363.23	ENSG00000115363	chr2	dexseq_prepare_annotation2.py	exon	.	-	.	EVA1A	10	2.78228142875613e-23	5.65689338196284e-22
ENSG00000167107.61	ENSG00000167107	chr17	dexseq_prepare_annotation2.py	exon	.	+	.	ACSF2	27	2.94005683521062e-23	5.96883727905777e-22
ENSG00000018236.42	ENSG00000018236	chr12	dexseq_prepare_annotation2.py	exon	.	+	.	CNTN1	12	3.03958445800945e-23	6.16178096037249e-22
ENSG00000174483.ENSG00000254986.ENSG00000256349.123	ENSG00000174483+ENSG00000254986+ENSG00000256349	chr11	dexseq_prepare_annotation2.py	exon	.	+	.		35	3.06047199716369e-23	6.18965043734526e-22
ENSG00000239857.ENSG00000164828.95	ENSG00000239857+ENSG00000164828	chr7	dexseq_prepare_annotation2.py	exon	.	+	.		40	3.06235255534642e-23	6.18965043734526e-22
ENSG00000265148.25	ENSG00000265148	chr17	dexseq_prepare_annotation2.py	exon	.	+	.	BZRAP1-AS1	11	3.16406663767805e-23	6.38583096110199e-22
ENSG00000156970.ENSG00000259288.ENSG00000137843.103	ENSG00000156970+ENSG00000259288+ENSG00000137843	chr15	dexseq_prepare_annotation2.py	exon	.	+	.		52	3.39385382010182e-23	6.83953741954147e-22
ENSG00000094631.113	ENSG00000094631	chrX	dexseq_prepare_annotation2.py	exon	.	+	.	HDAC6	31	3.45964304217661e-23	6.96189752358238e-22
ENSG00000198691.62	ENSG00000198691	chr1	dexseq_prepare_annotation2.py	exon	.	-	.	ABCA4	28	3.47782214959013e-23	6.98823296939604e-22
ENSG00000054356.63	ENSG00000054356	chr2	dexseq_prepare_annotation2.py	exon	.	-	.	PTPRN	17	3.73306116631336e-23	7.49013617638662e-22
ENSG00000133318.31	ENSG00000133318	chr11	dexseq_prepare_annotation2.py	exon	.	+	.	RTN3	24	3.825545767891e-23	7.66449490781548e-22
ENSG00000067225.62	ENSG00000067225	chr15	dexseq_prepare_annotation2.py	exon	.	-	.	PKM	39	3.97029475794464e-23	7.94290455656447e-22
ENSG00000174744.17	ENSG00000174744	chr11	dexseq_prepare_annotation2.py	exon	.	-	.	BRMS1	8	4.31601690300374e-23	8.62198194713585e-22
ENSG00000170074.75	ENSG00000170074	chr5	dexseq_prepare_annotation2.py	exon	.	-	.	FAM153A	14	4.38087051116494e-23	8.73881786267844e-22
ENSG00000028310.ENSG00000188818.ENSG00000206077.123	ENSG00000028310+ENSG00000188818+ENSG00000206077	chr5	dexseq_prepare_annotation2.py	exon	.	-	.		26	4.87375350615262e-23	9.70789450195044e-22
ENSG00000140992.57	ENSG00000140992	chr16	dexseq_prepare_annotation2.py	exon	.	+	.	PDPK1	13	5.27902317825755e-23	1.0499900593972e-21
ENSG00000090661.45	ENSG00000090661	chr19	dexseq_prepare_annotation2.py	exon	.	+	.	CERS4	4	5.48550188319479e-23	1.08947941888517e-21
ENSG00000148773.23	ENSG00000148773	chr10	dexseq_prepare_annotation2.py	exon	.	-	.	MKI67	20	5.53980378657337e-23	1.09867438102504e-21
ENSG00000231074.ENSG00000270604.38	ENSG00000231074+ENSG00000270604	chr6	dexseq_prepare_annotation2.py	exon	.	-	.		20	5.79207129606529e-23	1.14704742376912e-21
ENSG00000074319.ENSG00000256464.37	ENSG00000074319+ENSG00000256464	chr11	dexseq_prepare_annotation2.py	exon	.	-	.		11	5.82870288282419e-23	1.15263859313947e-21
ENSG00000142449.74	ENSG00000142449	chr19	dexseq_prepare_annotation2.py	exon	.	-	.	FBN3	26	5.95113216271802e-23	1.17515593958478e-21
ENSG00000173890.ENSG00000242583.20	ENSG00000173890+ENSG00000242583	chr3	dexseq_prepare_annotation2.py	exon	.	+	.		13	6.16357103413227e-23	1.21535702402918e-21
ENSG00000145016.ENSG00000216042.41	ENSG00000145016+ENSG00000216042	chr3	dexseq_prepare_annotation2.py	exon	.	-	.		20	6.27704035208274e-23	1.23595554938283e-21
ENSG00000145934.25	ENSG00000145934	chr5	dexseq_prepare_annotation2.py	exon	.	+	.	TENM2	14	6.31778196931277e-23	1.24219541184597e-21
ENSG00000134107.7	ENSG00000134107	chr3	dexseq_prepare_annotation2.py	exon	.	+	.	BHLHE40	7	6.6112285829246e-23	1.2980329194858e-21
ENSG00000121940.ENSG00000162641.28	ENSG00000121940+ENSG00000162641	chr1	dexseq_prepare_annotation2.py	exon	.	-	.		10	6.62147646972149e-23	1.2981877581494e-21
ENSG00000240758.ENSG00000272601.ENSG00000135245.ENSG00000273184.ENSG00000165055.39	ENSG00000240758+ENSG00000272601+ENSG00000135245+ENSG00000273184+ENSG00000165055	chr7	dexseq_prepare_annotation2.py	exon	.	+	.		32	6.72800879623597e-23	1.31719247816751e-21
ENSG00000183185.11	ENSG00000183185	chr3	dexseq_prepare_annotation2.py	exon	.	-	.	GABRR3	11	7.2539790437262e-23	1.41814256974499e-21
ENSG00000118492.54	ENSG00000118492	chr6	dexseq_prepare_annotation2.py	exon	.	+	.	ADGB	27	7.7899602682698e-23	1.52075981111998e-21
ENSG00000166435.55	ENSG00000166435	chr11	dexseq_prepare_annotation2.py	exon	.	-	.	XRRA1	13	8.13968573254018e-23	1.58677623570144e-21
ENSG00000205352.ENSG00000257379.ENSG00000197111.104	ENSG00000205352+ENSG00000257379+ENSG00000197111	chr12	dexseq_prepare_annotation2.py	exon	.	+	.		31	8.34782558524262e-23	1.6250433805939e-21
ENSG00000231817.22	ENSG00000231817	chr13	dexseq_prepare_annotation2.py	exon	.	-	.	RP11-189B4.6	10	8.44406672102579e-23	1.64145002378694e-21
ENSG00000223646.7	ENSG00000223646	chr7	dexseq_prepare_annotation2.py	exon	.	+	.	AC002463.3	7	8.54162512728389e-23	1.65806595822976e-21
ENSG00000103091.71	ENSG00000103091	chr16	dexseq_prepare_annotation2.py	exon	.	-	.	WDR59	21	8.92143962835017e-23	1.72934798671579e-21
ENSG00000009413.54	ENSG00000009413	chr6	dexseq_prepare_annotation2.py	exon	.	-	.	REV3L	16	9.0471001177742e-23	1.75123275058298e-21
ENSG00000070886.21	ENSG00000070886	chr1	dexseq_prepare_annotation2.py	exon	.	+	.	EPHA8	3	9.2657981831905e-23	1.79103963755079e-21
ENSG00000125170.47	ENSG00000125170	chr16	dexseq_prepare_annotation2.py	exon	.	-	.	DOK4	19	9.46421699486723e-23	1.82682016930461e-21
ENSG00000116731.35	ENSG00000116731	chr1	dexseq_prepare_annotation2.py	exon	.	+	.	PRDM2	11	9.75590455213452e-23	1.8804780066502e-21
ENSG00000164929.17	ENSG00000164929	chr8	dexseq_prepare_annotation2.py	exon	.	+	.	BAALC	11	9.90051881849126e-23	1.90567630105153e-21
ENSG00000113597.ENSG00000253251.40	ENSG00000113597+ENSG00000253251	chr5	dexseq_prepare_annotation2.py	exon	.	+	.		5	1.0569000414123e-22	2.03149806279305e-21
ENSG00000177189.35	ENSG00000177189	chrX	dexseq_prepare_annotation2.py	exon	.	-	.	RPS6KA3	34	1.10446426496963e-22	2.1199535066354e-21
ENSG00000108883.74	ENSG00000108883	chr17	dexseq_prepare_annotation2.py	exon	.	-	.	EFTUD2	16	1.12857239615239e-22	2.16320217385411e-21
ENSG00000237250.ENSG00000243781.8	ENSG00000237250+ENSG00000243781	chr1	dexseq_prepare_annotation2.py	exon	.	+	.		9	1.3238121271633e-22	2.53389088328998e-21
ENSG00000110888.47	ENSG00000110888	chr12	dexseq_prepare_annotation2.py	exon	.	-	.	CAPRIN2	8	1.49318639410379e-22	2.85410725246245e-21
ENSG00000141556.92	ENSG00000141556	chr17	dexseq_prepare_annotation2.py	exon	.	+	.	TBCD	42	1.49806557110836e-22	2.85945088983186e-21
ENSG00000227028.38	ENSG00000227028	chr2	dexseq_prepare_annotation2.py	exon	.	+	.	SLC8A1-AS1	29	1.57571653698948e-22	3.00349079911717e-21
ENSG00000082196.ENSG00000250767.ENSG00000273294.ENSG00000242110.40	ENSG00000082196+ENSG00000250767+ENSG00000273294+ENSG00000242110	chr5	dexseq_prepare_annotation2.py	exon	.	-	.		16	1.58523059570624e-22	3.01743477052323e-21
ENSG00000134138.45	ENSG00000134138	chr15	dexseq_prepare_annotation2.py	exon	.	-	.	MEIS2	39	1.62431789610648e-22	3.08755385126944e-21
ENSG00000164076.33	ENSG00000164076	chr3	dexseq_prepare_annotation2.py	exon	.	-	.	CAMKV	15	1.74996581674442e-22	3.32178850193644e-21
ENSG00000101898.ENSG00000101294.63	ENSG00000101898+ENSG00000101294	chr20	dexseq_prepare_annotation2.py	exon	.	+	.		19	1.95230859534128e-22	3.70075734288172e-21
ENSG00000230493.ENSG00000072134.71	ENSG00000230493+ENSG00000072134	chr17	dexseq_prepare_annotation2.py	exon	.	+	.		18	2.01303165533074e-22	3.81059950865642e-21
ENSG00000263136.ENSG00000185928.ENSG00000013364.67	ENSG00000263136+ENSG00000185928+ENSG00000013364	chr16	dexseq_prepare_annotation2.py	exon	.	+	.		35	2.15656902693406e-22	4.07668778590124e-21
ENSG00000166669.43	ENSG00000166669	chr16	dexseq_prepare_annotation2.py	exon	.	+	.	ATF7IP2	21	2.30711995487718e-22	4.35528394232935e-21
ENSG00000065534.66	ENSG00000065534	chr3	dexseq_prepare_annotation2.py	exon	.	-	.	MYLK	24	2.34533277147054e-22	4.42133886753595e-21
ENSG00000138448.32	ENSG00000138448	chr2	dexseq_prepare_annotation2.py	exon	.	+	.	ITGAV	21	2.44882143258178e-22	4.6100994980456e-21
ENSG00000118308.67	ENSG00000118308	chr12	dexseq_prepare_annotation2.py	exon	.	+	.	LRMP	37	2.45872593175045e-22	4.62240475169084e-21
ENSG00000239520.ENSG00000006125.52	ENSG00000239520+ENSG00000006125	chr17	dexseq_prepare_annotation2.py	exon	.	+	.		29	2.59532773256988e-22	4.87254142295335e-21
ENSG00000166833.49	ENSG00000166833	chr11	dexseq_prepare_annotation2.py	exon	.	+	.	NAV2	12	2.64099873472485e-22	4.95151183543223e-21
ENSG00000134490.46	ENSG00000134490	chr18	dexseq_prepare_annotation2.py	exon	.	-	.	TMEM241	22	2.76436413011109e-22	5.17573442314388e-21
ENSG00000011143.47	ENSG00000011143	chr17	dexseq_prepare_annotation2.py	exon	.	-	.	MKS1	38	3.00651022818176e-22	5.62143683536328e-21
ENSG00000099622.103	ENSG00000099622	chr19	dexseq_prepare_annotation2.py	exon	.	+	.	CIRBP	31	3.17787572134556e-22	5.93376413601993e-21
ENSG00000177697.50	ENSG00000177697	chr11	dexseq_prepare_annotation2.py	exon	.	+	.	CD151	20	3.35393934523212e-22	6.25400320298445e-21
ENSG00000254377.10	ENSG00000254377	chr8	dexseq_prepare_annotation2.py	exon	.	+	.	LINC00966	10	3.51461959073149e-22	6.54472717275426e-21
ENSG00000092108.64	ENSG00000092108	chr14	dexseq_prepare_annotation2.py	exon	.	+	.	SCFD1	30	3.99709692022567e-22	7.43308375788307e-21
ENSG00000107281.17	ENSG00000107281	chr9	dexseq_prepare_annotation2.py	exon	.	-	.	NPDC1	6	4.18396977222779e-22	7.77006781516294e-21
ENSG00000130702.ENSG00000265329.94	ENSG00000130702+ENSG00000265329	chr20	dexseq_prepare_annotation2.py	exon	.	-	.		21	4.42475161210971e-22	8.20612042224239e-21
ENSG00000081181.13	ENSG00000081181	chr14	dexseq_prepare_annotation2.py	exon	.	+	.	ARG2	13	4.60743896100342e-22	8.53339977068974e-21
ENSG00000164946.50	ENSG00000164946	chr9	dexseq_prepare_annotation2.py	exon	.	-	.	FREM1	22	4.845993775857e-22	8.96312918866058e-21
ENSG00000111799.84	ENSG00000111799	chr6	dexseq_prepare_annotation2.py	exon	.	-	.	COL12A1	25	5.1599838925187e-22	9.53103888841543e-21
ENSG00000269897.ENSG00000168283.ENSG00000148444.52	ENSG00000269897+ENSG00000168283+ENSG00000148444	chr10	dexseq_prepare_annotation2.py	exon	.	+	.		24	5.46282544094593e-22	1.00768570364976e-20
ENSG00000085224.43	ENSG00000085224	chrX	dexseq_prepare_annotation2.py	exon	.	-	.	ATRX	15	5.78588457116959e-22	1.0658453671776e-20
ENSG00000080815.63	ENSG00000080815	chr14	dexseq_prepare_annotation2.py	exon	.	+	.	PSEN1	16	6.45633688127963e-22	1.18775827558554e-20
ENSG00000176463.35	ENSG00000176463	chr15	dexseq_prepare_annotation2.py	exon	.	+	.	SLCO3A1	9	6.71416334912837e-22	1.23353651677962e-20
ENSG00000120699.33	ENSG00000120699	chr13	dexseq_prepare_annotation2.py	exon	.	+	.	EXOSC8	20	7.21596913012704e-22	1.32395668906235e-20
ENSG00000070366.46	ENSG00000070366	chr17	dexseq_prepare_annotation2.py	exon	.	-	.	SMG6	25	7.64037552753296e-22	1.39995345447079e-20
ENSG00000169519.11	ENSG00000169519	chr11	dexseq_prepare_annotation2.py	exon	.	+	.	METTL15	6	7.8103957070831e-22	1.42919827578678e-20
ENSG00000213830.ENSG00000183323.27	ENSG00000213830+ENSG00000183323	chr5	dexseq_prepare_annotation2.py	exon	.	-	.		14	7.97677894987436e-22	1.45770058998769e-20
ENSG00000163499.14	ENSG00000163499	chr2	dexseq_prepare_annotation2.py	exon	.	-	.	CRYBA2	9	8.716094920107e-22	1.59068732291953e-20
ENSG00000134802.ENSG00000186652.ENSG00000254979.78	ENSG00000134802+ENSG00000186652+ENSG00000254979	chr11	dexseq_prepare_annotation2.py	exon	.	-	.		32	8.80906164375822e-22	1.60551875164592e-20
ENSG00000214021.ENSG00000241553.ENSG00000250151.116	ENSG00000214021+ENSG00000241553+ENSG00000250151	chr3	dexseq_prepare_annotation2.py	exon	.	+	.		40	9.16871439314047e-22	1.66885194073554e-20
ENSG00000134668.45	ENSG00000134668	chr1	dexseq_prepare_annotation2.py	exon	.	-	.	SPOCD1	28	9.2424309437271e-22	1.6800413545922e-20
ENSG00000100031.ENSG00000100028.91	ENSG00000100031+ENSG00000100028	chr22	dexseq_prepare_annotation2.py	exon	.	+	.		63	9.34242943359873e-22	1.69597224268133e-20
ENSG00000260565.14	ENSG00000260565	chr16	dexseq_prepare_annotation2.py	exon	.	-	.	ERVK13-1	12	9.86716347702316e-22	1.78886329667987e-20
ENSG00000223678.2	ENSG00000223678	chr9	dexseq_prepare_annotation2.py	exon	.	+	.	RP11-311H10.4	3	1.00743758729705e-21	1.82402024380801e-20
ENSG00000073910.76	ENSG00000073910	chr13	dexseq_prepare_annotation2.py	exon	.	+	.	FRY	8	1.1391945428457e-21	2.05985585059479e-20
ENSG00000108312.44	ENSG00000108312	chr17	dexseq_prepare_annotation2.py	exon	.	-	.	UBTF	25	1.38148068650175e-21	2.49466328178289e-20
ENSG00000163630.21	ENSG00000163630	chr3	dexseq_prepare_annotation2.py	exon	.	+	.	SYNPR	19	1.39162697669657e-21	2.50968313116738e-20
ENSG00000256873.ENSG00000198792.48	ENSG00000256873+ENSG00000198792	chr22	dexseq_prepare_annotation2.py	exon	.	-	.		20	1.48530462138099e-21	2.67510769341637e-20
ENSG00000172794.34	ENSG00000172794	chr17	dexseq_prepare_annotation2.py	exon	.	+	.	RAB37	26	1.49156743609645e-21	2.68286651284242e-20
ENSG00000132254.24	ENSG00000132254	chr11	dexseq_prepare_annotation2.py	exon	.	-	.	ARFIP2	15	1.57618846133548e-21	2.83136262347751e-20
ENSG00000082126.39	ENSG00000082126	chr2	dexseq_prepare_annotation2.py	exon	.	-	.	MPP4	24	1.59199344171686e-21	2.85601542406826e-20
ENSG00000020577.32	ENSG00000020577	chr14	dexseq_prepare_annotation2.py	exon	.	+	.	SAMD4A	7	1.60281868673571e-21	2.87168193952491e-20
ENSG00000135093.30	ENSG00000135093	chr12	dexseq_prepare_annotation2.py	exon	.	+	.	USP30	7	1.63275459371285e-21	2.92150248293549e-20
ENSG00000170017.17	ENSG00000170017	chr3	dexseq_prepare_annotation2.py	exon	.	+	.	ALCAM	12	1.68006395882731e-21	3.00223929309192e-20
ENSG00000175265.ENSG00000215252.31	ENSG00000175265+ENSG00000215252	chr15	dexseq_prepare_annotation2.py	exon	.	-	.		7	1.71624502280617e-21	3.06290594187151e-20
ENSG00000129993.33	ENSG00000129993	chr16	dexseq_prepare_annotation2.py	exon	.	-	.	CBFA2T3	18	1.80282396140575e-21	3.21324104497825e-20
ENSG00000233436.5	ENSG00000233436	chr11	dexseq_prepare_annotation2.py	exon	.	-	.	BTBD18	5	1.81373670708419e-21	3.22849838755168e-20
ENSG00000001631.ENSG00000243107.67	ENSG00000001631+ENSG00000243107	chr7	dexseq_prepare_annotation2.py	exon	.	-	.		53	1.83192739147503e-21	3.25665434204706e-20
ENSG00000267097.9	ENSG00000267097	chr18	dexseq_prepare_annotation2.py	exon	.	-	.	RP11-309E23.2	3	2.19514344571322e-21	3.89730254191051e-20
ENSG00000105186.45	ENSG00000105186	chr19	dexseq_prepare_annotation2.py	exon	.	-	.	ANKRD27	15	2.22264844035737e-21	3.94103710535717e-20
ENSG00000258912.5	ENSG00000258912	chr14	dexseq_prepare_annotation2.py	exon	.	-	.	RP11-1079H9.1	6	2.32227266671104e-21	4.11237033263771e-20
ENSG00000197971.105	ENSG00000197971	chr18	dexseq_prepare_annotation2.py	exon	.	-	.	MBP	14	2.33113781914535e-21	4.12274941107613e-20
ENSG00000197360.12	ENSG00000197360	chr19	dexseq_prepare_annotation2.py	exon	.	-	.	ZNF98	5	2.3440907321368e-21	4.14032190577162e-20
ENSG00000258913.6	ENSG00000258913	chr14	dexseq_prepare_annotation2.py	exon	.	+	.	RP11-260M19.2	7	2.38220841192727e-21	4.20224013435602e-20
ENSG00000268465.ENSG00000269751.ENSG00000182324.ENSG00000105447.ENSG00000105443.42	ENSG00000268465+ENSG00000269751+ENSG00000182324+ENSG00000105447+ENSG00000105443	chr19	dexseq_prepare_annotation2.py	exon	.	+	.		24	2.45765284819171e-21	4.3297596519362e-20
ENSG00000100364.41	ENSG00000100364	chr22	dexseq_prepare_annotation2.py	exon	.	-	.	KIAA0930	24	2.50120150623815e-21	4.40083198354004e-20
ENSG00000179044.15	ENSG00000179044	chr16	dexseq_prepare_annotation2.py	exon	.	-	.	EXOC3L1	9	2.51600687525073e-21	4.42121361791818e-20
ENSG00000081189.56	ENSG00000081189	chr5	dexseq_prepare_annotation2.py	exon	.	-	.	MEF2C	32	2.56285699286505e-21	4.49778124937084e-20
ENSG00000131504.54	ENSG00000131504	chr5	dexseq_prepare_annotation2.py	exon	.	-	.	DIAPH1	31	2.60332890974034e-21	4.56297394090376e-20
ENSG00000234232.14	ENSG00000234232	chr1	dexseq_prepare_annotation2.py	exon	.	-	.	RP11-353N4.5	6	2.6622851836313e-21	4.66035738012193e-20
ENSG00000048544.3	ENSG00000048544	chr6	dexseq_prepare_annotation2.py	exon	.	-	.	MRPS10	2	2.79003711480424e-21	4.87776679790744e-20
ENSG00000115750.37	ENSG00000115750	chr2	dexseq_prepare_annotation2.py	exon	.	+	.	TAF1B	5	2.94654549990796e-21	5.14483338940672e-20
ENSG00000213699.ENSG00000115163.23	ENSG00000213699+ENSG00000115163	chr2	dexseq_prepare_annotation2.py	exon	.	+	.		19	3.14919131669356e-21	5.49167746255431e-20
ENSG00000119682.ENSG00000214670.33	ENSG00000119682+ENSG00000214670	chr14	dexseq_prepare_annotation2.py	exon	.	-	.		23	3.18136208532366e-21	5.54073772322105e-20
ENSG00000155324.53	ENSG00000155324	chr5	dexseq_prepare_annotation2.py	exon	.	+	.	GRAMD3	24	3.50184203742963e-21	6.09116351352146e-20
ENSG00000122966.ENSG00000221323.79	ENSG00000122966+ENSG00000221323	chr12	dexseq_prepare_annotation2.py	exon	.	-	.		30	3.5241375874986e-21	6.12218534820643e-20
ENSG00000172375.45	ENSG00000172375	chr11	dexseq_prepare_annotation2.py	exon	.	+	.	C2CD2L	13	3.76888317032048e-21	6.53908377110976e-20
ENSG00000169592.41	ENSG00000169592	chr16	dexseq_prepare_annotation2.py	exon	.	+	.	INO80E	13	3.84783200804921e-21	6.66763213111961e-20
ENSG00000249006.ENSG00000130997.ENSG00000214367.68	ENSG00000249006+ENSG00000130997+ENSG00000214367	chr4	dexseq_prepare_annotation2.py	exon	.	-	.		30	3.86650381590032e-21	6.69153825591626e-20
ENSG00000129038.15	ENSG00000129038	chr15	dexseq_prepare_annotation2.py	exon	.	+	.	LOXL1	15	3.97303413431907e-21	6.86724439035201e-20
ENSG00000102316.39	ENSG00000102316	chrX	dexseq_prepare_annotation2.py	exon	.	+	.	MAGED2	5	4.16949304983105e-21	7.1977512724379e-20
ENSG00000156535.37	ENSG00000156535	chr6	dexseq_prepare_annotation2.py	exon	.	+	.	CD109	21	4.34471585648045e-21	7.49081412240423e-20
ENSG00000104611.18	ENSG00000104611	chr8	dexseq_prepare_annotation2.py	exon	.	+	.	SH2D4A	8	4.55733507907119e-21	7.84753659036048e-20
ENSG00000114841.92	ENSG00000114841	chr3	dexseq_prepare_annotation2.py	exon	.	+	.	DNAH1	40	4.63792618709745e-21	7.97630313179516e-20
ENSG00000137841.30	ENSG00000137841	chr15	dexseq_prepare_annotation2.py	exon	.	-	.	PLCB2	18	4.7358454987736e-21	8.13451109201112e-20
ENSG00000007314.29	ENSG00000007314	chr17	dexseq_prepare_annotation2.py	exon	.	-	.	SCN4A	20	4.85475762589368e-21	8.32833670722061e-20
ENSG00000182986.27	ENSG00000182986	chr19	dexseq_prepare_annotation2.py	exon	.	-	.	ZNF320	19	4.98682469394639e-21	8.54421749060177e-20
ENSG00000105193.19	ENSG00000105193	chr19	dexseq_prepare_annotation2.py	exon	.	-	.	RPS16	11	5.21638889508751e-21	8.92639915164351e-20
ENSG00000143847.61	ENSG00000143847	chr1	dexseq_prepare_annotation2.py	exon	.	+	.	PPFIA4	46	5.47365493685702e-21	9.3549738920829e-20
ENSG00000171759.44	ENSG00000171759	chr12	dexseq_prepare_annotation2.py	exon	.	-	.	PAH	10	5.86731781678916e-21	1.00153071788078e-19
ENSG00000158023.ENSG00000256950.ENSG00000110801.51	ENSG00000158023+ENSG00000256950+ENSG00000110801	chr12	dexseq_prepare_annotation2.py	exon	.	+	.		38	5.87785070381717e-21	1.00208227402717e-19
ENSG00000149212.21	ENSG00000149212	chr11	dexseq_prepare_annotation2.py	exon	.	-	.	SESN3	15	5.9174089713085e-21	1.00757469878707e-19
ENSG00000141068.ENSG00000266728.ENSG00000168961.106	ENSG00000141068+ENSG00000266728+ENSG00000168961	chr17	dexseq_prepare_annotation2.py	exon	.	+	.		87	5.92865569301525e-21	1.00823879468329e-19
ENSG00000234680.6	ENSG00000234680	chr9	dexseq_prepare_annotation2.py	exon	.	+	.	VN2R3P	6	6.03802307885982e-21	1.02556718730535e-19
ENSG00000174353.22	ENSG00000174353	chr7	dexseq_prepare_annotation2.py	exon	.	-	.	STAG3L3	13	6.13922060320355e-21	1.04146679305767e-19
ENSG00000116698.56	ENSG00000116698	chr1	dexseq_prepare_annotation2.py	exon	.	+	.	SMG7	19	6.44207387223941e-21	1.09149409657548e-19
ENSG00000174514.19	ENSG00000174514	chr1	dexseq_prepare_annotation2.py	exon	.	+	.	MFSD4	14	6.78218329315649e-21	1.14770263274081e-19
ENSG00000196865.ENSG00000234631.14	ENSG00000196865+ENSG00000234631	chr10	dexseq_prepare_annotation2.py	exon	.	+	.		9	6.90603372625949e-21	1.16722175934957e-19
ENSG00000187908.56	ENSG00000187908	chr10	dexseq_prepare_annotation2.py	exon	.	+	.	DMBT1	22	7.01854507257545e-21	1.18477875247264e-19
ENSG00000151490.43	ENSG00000151490	chr12	dexseq_prepare_annotation2.py	exon	.	+	.	PTPRO	18	7.22888519127532e-21	1.21878649097128e-19
ENSG00000158683.61	ENSG00000158683	chr7	dexseq_prepare_annotation2.py	exon	.	-	.	PKD1L1	40	8.3650597143772e-21	1.40861447263942e-19
ENSG00000215126.44	ENSG00000215126	chr9	dexseq_prepare_annotation2.py	exon	.	+	.	CBWD7	16	8.61777368000878e-21	1.44765318488214e-19
ENSG00000133704.44	ENSG00000133704	chr12	dexseq_prepare_annotation2.py	exon	.	-	.	IPO8	17	8.61798784646392e-21	1.44765318488214e-19
ENSG00000175866.72	ENSG00000175866	chr17	dexseq_prepare_annotation2.py	exon	.	+	.	BAIAP2	49	8.6953478358899e-21	1.45886251466691e-19
ENSG00000196365.52	ENSG00000196365	chr19	dexseq_prepare_annotation2.py	exon	.	-	.	LONP1	31	8.85439492102653e-21	1.48373279482501e-19
ENSG00000152042.ENSG00000232637.26	ENSG00000152042+ENSG00000232637	chr1	dexseq_prepare_annotation2.py	exon	.	-	.		11	8.97448510818122e-21	1.50202236127657e-19
ENSG00000116977.65	ENSG00000116977	chr1	dexseq_prepare_annotation2.py	exon	.	+	.	LGALS8	13	9.08581145753567e-21	1.51880239273105e-19
ENSG00000147604.24	ENSG00000147604	chr8	dexseq_prepare_annotation2.py	exon	.	-	.	RPL7	21	9.11315363199872e-21	1.52151971344952e-19
ENSG00000151834.36	ENSG00000151834	chr4	dexseq_prepare_annotation2.py	exon	.	-	.	GABRA2	12	9.35493235460204e-21	1.55998896275284e-19
ENSG00000183474.46	ENSG00000183474	chr5	dexseq_prepare_annotation2.py	exon	.	+	.	GTF2H2C	22	9.73607287569496e-21	1.62157602118978e-19
ENSG00000138768.35	ENSG00000138768	chr4	dexseq_prepare_annotation2.py	exon	.	+	.	USO1	20	1.0116666872725e-20	1.68292286256094e-19
ENSG00000175183.20	ENSG00000175183	chr12	dexseq_prepare_annotation2.py	exon	.	-	.	CSRP2	20	1.01610109583691e-20	1.68825320087964e-19
ENSG00000136531.8	ENSG00000136531	chr2	dexseq_prepare_annotation2.py	exon	.	+	.	SCN2A	7	1.01890544456875e-20	1.6908655769361e-19
ENSG00000104043.61	ENSG00000104043	chr15	dexseq_prepare_annotation2.py	exon	.	-	.	ATP8B4	9	1.03151388142157e-20	1.70972180055913e-19
ENSG00000171208.18	ENSG00000171208	chr16	dexseq_prepare_annotation2.py	exon	.	-	.	NETO2	6	1.11090563826397e-20	1.83865775591566e-19
ENSG00000223802.ENSG00000130283.15	ENSG00000223802+ENSG00000130283	chr19	dexseq_prepare_annotation2.py	exon	.	-	.		10	1.11198334116147e-20	1.83865775591566e-19
ENSG00000173821.108	ENSG00000173821	chr17	dexseq_prepare_annotation2.py	exon	.	+	.	RNF213	25	1.17751038463784e-20	1.94466335965942e-19
ENSG00000159023.32	ENSG00000159023	chr1	dexseq_prepare_annotation2.py	exon	.	+	.	EPB41	18	1.2378272976302e-20	2.04181993181213e-19
ENSG00000226074.ENSG00000188086.ENSG00000261603.ENSG00000206549.32	ENSG00000226074+ENSG00000188086+ENSG00000261603+ENSG00000206549	chr3	dexseq_prepare_annotation2.py	exon	.	-	.		9	1.25859854607975e-20	2.07359020965169e-19
ENSG00000240038.ENSG00000236085.ENSG00000185946.64	ENSG00000240038+ENSG00000236085+ENSG00000185946	chr1	dexseq_prepare_annotation2.py	exon	.	+	.		48	1.45810811354206e-20	2.39940956238024e-19
ENSG00000166526.15	ENSG00000166526	chr7	dexseq_prepare_annotation2.py	exon	.	-	.	ZNF3	6	1.51014206745201e-20	2.48205865074388e-19
ENSG00000163793.15	ENSG00000163793	chr2	dexseq_prepare_annotation2.py	exon	.	+	.	DNAJC5G	11	1.67009679555338e-20	2.74167564858547e-19
ENSG00000164733.84	ENSG00000164733	chr8	dexseq_prepare_annotation2.py	exon	.	-	.	CTSB	13	1.67996144438899e-20	2.75457477452741e-19
ENSG00000164898.ENSG00000269955.ENSG00000146963.43	ENSG00000164898+ENSG00000269955+ENSG00000146963	chr7	dexseq_prepare_annotation2.py	exon	.	+	.		19	1.69260214598449e-20	2.77198948108487e-19
ENSG00000186001.36	ENSG00000186001	chr3	dexseq_prepare_annotation2.py	exon	.	+	.	LRCH3	25	1.82225226407773e-20	2.98076162958316e-19
ENSG00000132746.16	ENSG00000132746	chr11	dexseq_prepare_annotation2.py	exon	.	-	.	ALDH3B2	6	1.9668469683931e-20	3.21345330883654e-19
ENSG00000211535.ENSG00000114270.124	ENSG00000211535+ENSG00000114270	chr3	dexseq_prepare_annotation2.py	exon	.	-	.		65	1.993895009647e-20	3.25372232898936e-19
ENSG00000143224.43	ENSG00000143224	chr1	dexseq_prepare_annotation2.py	exon	.	+	.	PPOX	23	1.99623593777983e-20	3.25372232898936e-19
ENSG00000013374.39	ENSG00000013374	chr7	dexseq_prepare_annotation2.py	exon	.	+	.	NUB1	17	2.05223551077462e-20	3.34102967376879e-19
ENSG00000215428.ENSG00000148357.68	ENSG00000215428+ENSG00000148357	chr9	dexseq_prepare_annotation2.py	exon	.	+	.		35	2.07523532554012e-20	3.37447033266736e-19
ENSG00000267534.ENSG00000130816.89	ENSG00000267534+ENSG00000130816	chr19	dexseq_prepare_annotation2.py	exon	.	-	.		49	2.12514730947128e-20	3.45154102664898e-19
ENSG00000085760.40	ENSG00000085760	chr2	dexseq_prepare_annotation2.py	exon	.	-	.	MTIF2	25	2.13037486200683e-20	3.45594144281108e-19
ENSG00000164934.20	ENSG00000164934	chr8	dexseq_prepare_annotation2.py	exon	.	+	.	DCAF13	13	2.16849018817287e-20	3.51361975708199e-19
ENSG00000174695.14	ENSG00000174695	chr5	dexseq_prepare_annotation2.py	exon	.	-	.	TMEM167A	9	2.20735601465125e-20	3.57237664446624e-19
ENSG00000267072.ENSG00000103184.ENSG00000033011.34	ENSG00000267072+ENSG00000103184+ENSG00000033011	chr16	dexseq_prepare_annotation2.py	exon	.	+	.		8	2.23745791046007e-20	3.61682831132557e-19
ENSG00000075891.28	ENSG00000075891	chr10	dexseq_prepare_annotation2.py	exon	.	+	.	PAX2	5	2.24339252972299e-20	3.62215518563745e-19
ENSG00000163354.24	ENSG00000163354	chr1	dexseq_prepare_annotation2.py	exon	.	-	.	DCST2	4	2.25767067023289e-20	3.64092506207711e-19
ENSG00000196177.14	ENSG00000196177	chr10	dexseq_prepare_annotation2.py	exon	.	+	.	ACADSB	13	2.27619958345766e-20	3.66649801448039e-19
ENSG00000203666.40	ENSG00000203666	chr1	dexseq_prepare_annotation2.py	exon	.	+	.	EFCAB2	12	2.300342749381e-20	3.70104383265005e-19
ENSG00000167173.15	ENSG00000167173	chr15	dexseq_prepare_annotation2.py	exon	.	+	.	C15orf39	11	2.39029004302895e-20	3.84125767570601e-19
ENSG00000140575.74	ENSG00000140575	chr15	dexseq_prepare_annotation2.py	exon	.	+	.	IQGAP1	55	2.46329974335909e-20	3.95211573626832e-19
ENSG00000147872.29	ENSG00000147872	chr9	dexseq_prepare_annotation2.py	exon	.	-	.	PLIN2	20	2.46503284045882e-20	3.95211573626832e-19
ENSG00000262117.3	ENSG00000262117	chr16	dexseq_prepare_annotation2.py	exon	.	-	.	BCAR4	4	2.50738300940178e-20	4.01532373640957e-19
ENSG00000139197.37	ENSG00000139197	chr12	dexseq_prepare_annotation2.py	exon	.	+	.	PEX5	28	2.74061437751609e-20	4.38370532832527e-19
ENSG00000140105.66	ENSG00000140105	chr14	dexseq_prepare_annotation2.py	exon	.	-	.	WARS	41	2.84435948728906e-20	4.54435268958733e-19
ENSG00000125835.ENSG00000088876.ENSG00000256566.30	ENSG00000125835+ENSG00000088876+ENSG00000256566	chr20	dexseq_prepare_annotation2.py	exon	.	-	.		20	2.88385565999882e-20	4.60209710207254e-19
ENSG00000267320.10	ENSG00000267320	chr19	dexseq_prepare_annotation2.py	exon	.	-	.	AC005780.1	10	2.91472737342693e-20	4.64596033367146e-19
ENSG00000156170.57	ENSG00000156170	chr8	dexseq_prepare_annotation2.py	exon	.	+	.	NDUFAF6	39	2.92432233677766e-20	4.65584683873975e-19
ENSG00000125844.29	ENSG00000125844	chr20	dexseq_prepare_annotation2.py	exon	.	-	.	RRBP1	14	3.03342167831939e-20	4.82394891231232e-19
ENSG00000066926.12	ENSG00000066926	chr18	dexseq_prepare_annotation2.py	exon	.	-	.	FECH	10	3.09773236677934e-20	4.91892971228411e-19
ENSG00000157837.20	ENSG00000157837	chr12	dexseq_prepare_annotation2.py	exon	.	-	.	SPPL3	7	3.1003163808844e-20	4.91892971228411e-19
ENSG00000175054.46	ENSG00000175054	chr3	dexseq_prepare_annotation2.py	exon	.	-	.	ATR	10	3.22602845757576e-20	5.11247281198265e-19
ENSG00000163739.5	ENSG00000163739	chr4	dexseq_prepare_annotation2.py	exon	.	+	.	CXCL1	3	3.26134016364999e-20	5.1624720191387e-19
ENSG00000104885.38	ENSG00000104885	chr19	dexseq_prepare_annotation2.py	exon	.	+	.	DOT1L	23	3.33175355770585e-20	5.26785550990266e-19
ENSG00000134900.46	ENSG00000134900	chr13	dexseq_prepare_annotation2.py	exon	.	+	.	TPP2	37	3.34937996444395e-20	5.28963068262701e-19
ENSG00000138002.36	ENSG00000138002	chr2	dexseq_prepare_annotation2.py	exon	.	-	.	IFT172	17	3.43386157350384e-20	5.41681795801917e-19
ENSG00000262879.23	ENSG00000262879	chr17	dexseq_prepare_annotation2.py	exon	.	-	.	RP11-156P1.3	17	3.68457999385711e-20	5.80564590536107e-19
ENSG00000255311.11	ENSG00000255311	chr11	dexseq_prepare_annotation2.py	exon	.	+	.	RP11-160H12.2	8	3.74480022207131e-20	5.89376585409481e-19
ENSG00000182326.ENSG00000257084.ENSG00000126749.86	ENSG00000182326+ENSG00000257084+ENSG00000126749	chr12	dexseq_prepare_annotation2.py	exon	.	+	.		45	3.92168248593218e-20	6.16508252427644e-19
ENSG00000153064.33	ENSG00000153064	chr4	dexseq_prepare_annotation2.py	exon	.	+	.	BANK1	20	4.04667129518089e-20	6.35429254634583e-19
ENSG00000163633.23	ENSG00000163633	chr4	dexseq_prepare_annotation2.py	exon	.	-	.	C4orf36	21	4.0994342692792e-20	6.42978696132431e-19
ENSG00000249007.ENSG00000163435.32	ENSG00000249007+ENSG00000163435	chr1	dexseq_prepare_annotation2.py	exon	.	+	.		11	4.32373595974445e-20	6.77385300359964e-19
ENSG00000181004.5	ENSG00000181004	chr4	dexseq_prepare_annotation2.py	exon	.	+	.	BBS12	3	4.39855295351537e-20	6.87782781225018e-19
ENSG00000125485.30	ENSG00000125485	chr9	dexseq_prepare_annotation2.py	exon	.	-	.	DDX31	21	4.40187062599274e-20	6.87782781225018e-19
ENSG00000164292.42	ENSG00000164292	chr5	dexseq_prepare_annotation2.py	exon	.	+	.	RHOBTB3	26	4.40513745771489e-20	6.87782781225018e-19
ENSG00000134717.22	ENSG00000134717	chr1	dexseq_prepare_annotation2.py	exon	.	+	.	BTF3L4	18	4.51232632417822e-20	7.03717800829794e-19
ENSG00000181143.67	ENSG00000181143	chr19	dexseq_prepare_annotation2.py	exon	.	-	.	MUC16	26	4.83769883960224e-20	7.53604754536903e-19
ENSG00000162572.30	ENSG00000162572	chr1	dexseq_prepare_annotation2.py	exon	.	+	.	SCNN1D	16	4.86149540268383e-20	7.56453094177244e-19
ENSG00000136758.31	ENSG00000136758	chr10	dexseq_prepare_annotation2.py	exon	.	-	.	YME1L1	11	5.04988274243423e-20	7.84876452516051e-19
ENSG00000125257.39	ENSG00000125257	chr13	dexseq_prepare_annotation2.py	exon	.	-	.	ABCC4	22	5.26058066337777e-20	8.16699197106296e-19
ENSG00000106278.48	ENSG00000106278	chr7	dexseq_prepare_annotation2.py	exon	.	+	.	PTPRZ1	32	5.43288643581342e-20	8.42496423108512e-19
ENSG00000120709.31	ENSG00000120709	chr5	dexseq_prepare_annotation2.py	exon	.	+	.	FAM53C	16	5.4657688576613e-20	8.46638959396655e-19
ENSG00000168003.67	ENSG00000168003	chr11	dexseq_prepare_annotation2.py	exon	.	+	.	SLC3A2	10	5.5067177721027e-20	8.52020233419814e-19
ENSG00000188997.14	ENSG00000188997	chr11	dexseq_prepare_annotation2.py	exon	.	-	.	KCTD21	7	5.7906673093075e-20	8.94945024244776e-19
ENSG00000116688.30	ENSG00000116688	chr1	dexseq_prepare_annotation2.py	exon	.	+	.	MFN2	18	6.09640376278989e-20	9.41136616878835e-19
ENSG00000117748.20	ENSG00000117748	chr1	dexseq_prepare_annotation2.py	exon	.	-	.	RPA2	16	6.89751944254888e-20	1.06361299808473e-18
ENSG00000259905.43	ENSG00000259905	chr15	dexseq_prepare_annotation2.py	exon	.	+	.	PWRN1	25	7.46360217984061e-20	1.14961252880059e-18
ENSG00000223501.45	ENSG00000223501	chr6	dexseq_prepare_annotation2.py	exon	.	-	.	VPS52	33	7.5052784564995e-20	1.15473589167039e-18
ENSG00000151376.37	ENSG00000151376	chr11	dexseq_prepare_annotation2.py	exon	.	-	.	ME3	24	7.62610593116457e-20	1.17201206942108e-18
ENSG00000166589.35	ENSG00000166589	chr16	dexseq_prepare_annotation2.py	exon	.	-	.	CDH16	19	7.64121803149416e-20	1.17302098729559e-18
ENSG00000136021.39	ENSG00000136021	chr12	dexseq_prepare_annotation2.py	exon	.	+	.	SCYL2	8	7.68050871364689e-20	1.1777352132524e-18
ENSG00000255693.6	ENSG00000255693	chr12	dexseq_prepare_annotation2.py	exon	.	+	.	RP11-766N7.3	7	8.08799779064788e-20	1.2388357330229e-18
ENSG00000112280.49	ENSG00000112280	chr6	dexseq_prepare_annotation2.py	exon	.	-	.	COL9A1	11	8.16949645363124e-20	1.24992384982871e-18
ENSG00000075407.3	ENSG00000075407	chr10	dexseq_prepare_annotation2.py	exon	.	+	.	ZNF37A	4	8.4535199179734e-20	1.29193883468003e-18
ENSG00000155465.56	ENSG00000155465	chr14	dexseq_prepare_annotation2.py	exon	.	-	.	SLC7A7	28	9.10924979762536e-20	1.39060449635829e-18
ENSG00000128973.ENSG00000260007.ENSG00000129007.30	ENSG00000128973+ENSG00000260007+ENSG00000129007	chr15	dexseq_prepare_annotation2.py	exon	.	-	.		24	9.57789384557175e-20	1.45958515618951e-18
ENSG00000038295.29	ENSG00000038295	chr4	dexseq_prepare_annotation2.py	exon	.	+	.	TLL1	3	9.5823828747213e-20	1.45958515618951e-18
ENSG00000129515.33	ENSG00000129515	chr14	dexseq_prepare_annotation2.py	exon	.	-	.	SNX6	13	9.8312145018315e-20	1.49582691599929e-18
ENSG00000182389.32	ENSG00000182389	chr2	dexseq_prepare_annotation2.py	exon	.	-	.	CACNB4	15	1.02893884952292e-19	1.56380473652853e-18
ENSG00000141738.46	ENSG00000141738	chr17	dexseq_prepare_annotation2.py	exon	.	+	.	GRB7	27	1.10655875742191e-19	1.67991287465246e-18
ENSG00000188641.21	ENSG00000188641	chr1	dexseq_prepare_annotation2.py	exon	.	-	.	DPYD	10	1.16959391065954e-19	1.77364716352393e-18
ENSG00000237675.6	ENSG00000237675	chr10	dexseq_prepare_annotation2.py	exon	.	+	.	TEX36-AS1	5	1.23118479412653e-19	1.86498676761506e-18
ENSG00000128513.31	ENSG00000128513	chr7	dexseq_prepare_annotation2.py	exon	.	-	.	POT1	32	1.25485516950064e-19	1.89874667543846e-18
ENSG00000076662.31	ENSG00000076662	chr19	dexseq_prepare_annotation2.py	exon	.	-	.	ICAM3	21	1.28188661656879e-19	1.93751232662887e-18
ENSG00000167524.ENSG00000258472.ENSG00000076382.92	ENSG00000167524+ENSG00000258472+ENSG00000076382	chr17	dexseq_prepare_annotation2.py	exon	.	-	.		6	1.30256791399887e-19	1.96660528621788e-18
ENSG00000170485.26	ENSG00000170485	chr2	dexseq_prepare_annotation2.py	exon	.	+	.	NPAS2	14	1.31648459529637e-19	1.98543237207115e-18
ENSG00000215472.ENSG00000265681.ENSG00000177576.ENSG00000206602.ENSG00000202093.ENSG00000271982.66	ENSG00000215472+ENSG00000265681+ENSG00000177576+ENSG00000206602+ENSG00000202093+ENSG00000271982	chr18	dexseq_prepare_annotation2.py	exon	.	-	.		45	1.38651151670894e-19	2.08874687764143e-18
ENSG00000196155.59	ENSG00000196155	chr16	dexseq_prepare_annotation2.py	exon	.	+	.	PLEKHG4	10	1.4025834983438e-19	2.11064209772701e-18
ENSG00000197013.ENSG00000269237.ENSG00000196268.ENSG00000268658.50	ENSG00000197013+ENSG00000269237+ENSG00000196268+ENSG00000268658	chr19	dexseq_prepare_annotation2.py	exon	.	+	.		25	1.45941361520265e-19	2.19375601917209e-18
ENSG00000104472.9	ENSG00000104472	chr8	dexseq_prepare_annotation2.py	exon	.	+	.	CHRAC1	10	1.49652826332369e-19	2.24708467022477e-18
ENSG00000129270.21	ENSG00000129270	chr17	dexseq_prepare_annotation2.py	exon	.	-	.	MMP28	14	1.51784278380961e-19	2.27659829125717e-18
ENSG00000105486.60	ENSG00000105486	chr19	dexseq_prepare_annotation2.py	exon	.	-	.	LIG1	26	1.53251382613808e-19	2.29609385916146e-18
ENSG00000206597.ENSG00000214756.11	ENSG00000206597+ENSG00000214756	chr11	dexseq_prepare_annotation2.py	exon	.	+	.		7	1.54763822305022e-19	2.31622540601322e-18
ENSG00000236951.9	ENSG00000236951	chrY	dexseq_prepare_annotation2.py	exon	.	-	.	AC007359.6	2	1.57547044124218e-19	2.35531114766968e-18
ENSG00000007952.20	ENSG00000007952	chrX	dexseq_prepare_annotation2.py	exon	.	-	.	NOX1	11	1.59591663867973e-19	2.38328182255066e-18
ENSG00000165125.35	ENSG00000165125	chr7	dexseq_prepare_annotation2.py	exon	.	-	.	TRPV6	20	1.63895537901333e-19	2.44489387191075e-18
ENSG00000125851.17	ENSG00000125851	chr20	dexseq_prepare_annotation2.py	exon	.	+	.	PCSK2	8	1.6656151611982e-19	2.48196552359219e-18
ENSG00000088854.41	ENSG00000088854	chr20	dexseq_prepare_annotation2.py	exon	.	-	.	C20orf194	16	1.69734609426699e-19	2.52650518413451e-18
ENSG00000165275.9	ENSG00000165275	chr9	dexseq_prepare_annotation2.py	exon	.	+	.	TRMT10B	6	1.79289531564058e-19	2.66583914537934e-18
ENSG00000188895.3	ENSG00000188895	chr17	dexseq_prepare_annotation2.py	exon	.	+	.	MSL1	4	1.85740067410848e-19	2.75876264626242e-18
ENSG00000100311.11	ENSG00000100311	chr22	dexseq_prepare_annotation2.py	exon	.	-	.	PDGFB	9	1.91641379192226e-19	2.84333652760445e-18
ENSG00000204661.20	ENSG00000204661	chr5	dexseq_prepare_annotation2.py	exon	.	-	.	C5orf60	16	1.95488725803705e-19	2.8972864718467e-18
ENSG00000145740.27	ENSG00000145740	chr5	dexseq_prepare_annotation2.py	exon	.	+	.	SLC30A5	13	2.01005731463949e-19	2.97583889817825e-18
ENSG00000261987.4	ENSG00000261987	chr17	dexseq_prepare_annotation2.py	exon	.	-	.	KYNUP1	5	2.01390422022538e-19	2.97832128430744e-18
ENSG00000227671.ENSG00000263568.ENSG00000232347.21	ENSG00000227671+ENSG00000263568+ENSG00000232347	chr1	dexseq_prepare_annotation2.py	exon	.	-	.		5	2.03761617662444e-19	3.01014471560751e-18
ENSG00000141448.2	ENSG00000141448	chr18	dexseq_prepare_annotation2.py	exon	.	+	.	GATA6	3	2.10720764573915e-19	3.10960405700259e-18
ENSG00000185038.34	ENSG00000185038	chr2	dexseq_prepare_annotation2.py	exon	.	+	.	MROH2A	16	2.15924885175835e-19	3.1829786510775e-18
ENSG00000204653.18	ENSG00000204653	chr19	dexseq_prepare_annotation2.py	exon	.	-	.	ASPDH	8	2.20584923809335e-19	3.2481840068233e-18
ENSG00000197157.38	ENSG00000197157	chr7	dexseq_prepare_annotation2.py	exon	.	+	.	SND1	12	2.23795418578546e-19	3.29192746470736e-18
ENSG00000233355.15	ENSG00000233355	chr1	dexseq_prepare_annotation2.py	exon	.	-	.	CHRM3-AS2	10	2.61006233529416e-19	3.83517082329519e-18
ENSG00000123908.28	ENSG00000123908	chr8	dexseq_prepare_annotation2.py	exon	.	-	.	AGO2	16	2.65734872403722e-19	3.9004763517312e-18
ENSG00000100427.27	ENSG00000100427	chr22	dexseq_prepare_annotation2.py	exon	.	-	.	MLC1	20	2.67059167378569e-19	3.91572650972594e-18
ENSG00000136235.33	ENSG00000136235	chr7	dexseq_prepare_annotation2.py	exon	.	+	.	GPNMB	16	2.77260504437405e-19	4.06096388783238e-18
ENSG00000221444.ENSG00000249931.ENSG00000261279.ENSG00000233812.ENSG00000215304.41	ENSG00000221444+ENSG00000249931+ENSG00000261279+ENSG00000233812+ENSG00000215304	chr15	dexseq_prepare_annotation2.py	exon	.	-	.		21	2.93497862755441e-19	4.29420540347087e-18
ENSG00000146151.28	ENSG00000146151	chr6	dexseq_prepare_annotation2.py	exon	.	-	.	HMGCLL1	15	2.95281054868922e-19	4.31569456551766e-18
ENSG00000160953.40	ENSG00000160953	chr19	dexseq_prepare_annotation2.py	exon	.	+	.	MUM1	21	3.02852422557351e-19	4.42164536933733e-18
ENSG00000138081.40	ENSG00000138081	chr2	dexseq_prepare_annotation2.py	exon	.	-	.	FBXO11	12	3.19939667432144e-19	4.66615514966923e-18
ENSG00000088808.51	ENSG00000088808	chr14	dexseq_prepare_annotation2.py	exon	.	-	.	PPP1R13B	28	3.20656496056892e-19	4.67164517185221e-18
ENSG00000119737.ENSG00000270898.ENSG00000115239.51	ENSG00000119737+ENSG00000270898+ENSG00000115239	chr2	dexseq_prepare_annotation2.py	exon	.	-	.		30	3.21424759398459e-19	4.67787210814894e-18
ENSG00000266542.ENSG00000172379.36	ENSG00000266542+ENSG00000172379	chr15	dexseq_prepare_annotation2.py	exon	.	+	.		23	3.22787115843023e-19	4.69272285787038e-18
ENSG00000173020.52	ENSG00000173020	chr11	dexseq_prepare_annotation2.py	exon	.	+	.	ADRBK1	19	3.23378841238472e-19	4.69635049434581e-18
ENSG00000001084.ENSG00000231683.37	ENSG00000001084+ENSG00000231683	chr6	dexseq_prepare_annotation2.py	exon	.	-	.		3	3.3026244137267e-19	4.79124920232402e-18
ENSG00000240891.ENSG00000144824.38	ENSG00000240891+ENSG00000144824	chr3	dexseq_prepare_annotation2.py	exon	.	+	.		23	3.36681883248016e-19	4.87922087190683e-18
ENSG00000264147.ENSG00000241990.ENSG00000197182.ENSG00000198986.ENSG00000207875.5	ENSG00000264147+ENSG00000241990+ENSG00000197182+ENSG00000198986+ENSG00000207875	chr22	dexseq_prepare_annotation2.py	exon	.	+	.		5	3.45199743875613e-19	4.99738532167606e-18
ENSG00000041982.45	ENSG00000041982	chr9	dexseq_prepare_annotation2.py	exon	.	-	.	TNC	7	3.51057155334047e-19	5.07682655406161e-18
ENSG00000167612.26	ENSG00000167612	chr12	dexseq_prepare_annotation2.py	exon	.	+	.	ANKRD33	14	3.52483106734321e-19	5.09208227033877e-18
ENSG00000074201.26	ENSG00000074201	chr11	dexseq_prepare_annotation2.py	exon	.	-	.	CLNS1A	5	3.59545054504113e-19	5.18863967193948e-18
ENSG00000169359.15	ENSG00000169359	chr3	dexseq_prepare_annotation2.py	exon	.	-	.	SLC33A1	11	3.64314854792999e-19	5.2519507008184e-18
ENSG00000036448.64	ENSG00000036448	chr8	dexseq_prepare_annotation2.py	exon	.	+	.	MYOM2	41	3.67361715448028e-19	5.29031708584337e-18
ENSG00000126005.ENSG00000088298.ENSG00000261582.ENSG00000242372.60	ENSG00000126005+ENSG00000088298+ENSG00000261582+ENSG00000242372	chr20	dexseq_prepare_annotation2.py	exon	.	-	.		40	3.69900150299679e-19	5.32128895462558e-18
ENSG00000134779.42	ENSG00000134779	chr18	dexseq_prepare_annotation2.py	exon	.	-	.	TPGS2	20	3.7037691419597e-19	5.32256834599529e-18
ENSG00000137337.35	ENSG00000137337	chr6	dexseq_prepare_annotation2.py	exon	.	-	.	MDC1	17	3.91423821870261e-19	5.61914281521701e-18
ENSG00000082153.36	ENSG00000082153	chr2	dexseq_prepare_annotation2.py	exon	.	+	.	BZW1	2	3.9292110518901e-19	5.63474320544825e-18
ENSG00000176387.ENSG00000203401.16	ENSG00000176387+ENSG00000203401	chr16	dexseq_prepare_annotation2.py	exon	.	+	.		11	3.96515690118649e-19	5.68035629560369e-18
ENSG00000104231.58	ENSG00000104231	chr8	dexseq_prepare_annotation2.py	exon	.	-	.	ZFAND1	24	4.14036455928465e-19	5.92516821810454e-18
ENSG00000002726.18	ENSG00000002726	chr7	dexseq_prepare_annotation2.py	exon	.	+	.	AOC1	15	4.27992346822754e-19	6.11850725812028e-18
ENSG00000140326.16	ENSG00000140326	chr15	dexseq_prepare_annotation2.py	exon	.	-	.	CDAN1	8	4.47750451526264e-19	6.39430509546977e-18
ENSG00000157890.58	ENSG00000157890	chr15	dexseq_prepare_annotation2.py	exon	.	-	.	MEGF11	46	4.50339485933707e-19	6.42459366419355e-18
ENSG00000167378.ENSG00000268361.ENSG00000073050.48	ENSG00000167378+ENSG00000268361+ENSG00000073050	chr19	dexseq_prepare_annotation2.py	exon	.	-	.		4	4.55669657102774e-19	6.49388408523205e-18
ENSG00000074855.22	ENSG00000074855	chr19	dexseq_prepare_annotation2.py	exon	.	-	.	ANO8	6	5.01224601684955e-19	7.13569132108333e-18
ENSG00000177106.58	ENSG00000177106	chr11	dexseq_prepare_annotation2.py	exon	.	+	.	EPS8L2	24	5.04421590803777e-19	7.1737636395762e-18
ENSG00000136710.16	ENSG00000136710	chr2	dexseq_prepare_annotation2.py	exon	.	-	.	CCDC115	11	5.5230400816412e-19	7.84660477023229e-18
ENSG00000167842.13	ENSG00000167842	chr17	dexseq_prepare_annotation2.py	exon	.	+	.	MIS12	5	5.77308591913873e-19	8.19336413177456e-18
ENSG00000259271.ENSG00000273244.ENSG00000189295.ENSG00000249263.ENSG00000241717.23	ENSG00000259271+ENSG00000273244+ENSG00000189295+ENSG00000249263+ENSG00000241717	chr22	dexseq_prepare_annotation2.py	exon	.	-	.		11	6.01498469352748e-19	8.52785639813752e-18
ENSG00000139372.31	ENSG00000139372	chr12	dexseq_prepare_annotation2.py	exon	.	+	.	TDG	22	6.1044552296525e-19	8.64577333041805e-18
ENSG00000196814.18	ENSG00000196814	chr9	dexseq_prepare_annotation2.py	exon	.	+	.	MVB12B	7	6.21535735803953e-19	8.79376952389016e-18
ENSG00000131037.57	ENSG00000131037	chr19	dexseq_prepare_annotation2.py	exon	.	+	.	EPS8L1	37	6.4013185469373e-19	9.04754847972889e-18
ENSG00000078668.8	ENSG00000078668	chr8	dexseq_prepare_annotation2.py	exon	.	+	.	VDAC3	3	6.79740898416367e-19	9.59749391961545e-18
ENSG00000164744.25	ENSG00000164744	chr7	dexseq_prepare_annotation2.py	exon	.	-	.	SUN3	6	6.91594916366841e-19	9.75482901564083e-18
ENSG00000100298.11	ENSG00000100298	chr22	dexseq_prepare_annotation2.py	exon	.	+	.	APOBEC3H	8	7.06077457717589e-19	9.94887785391805e-18
ENSG00000125450.72	ENSG00000125450	chr17	dexseq_prepare_annotation2.py	exon	.	+	.	NUP85	10	7.22729692755425e-19	1.0173069029103e-17
ENSG00000163520.31	ENSG00000163520	chr3	dexseq_prepare_annotation2.py	exon	.	+	.	FBLN2	18	7.62761210195983e-19	1.07255480007476e-17
ENSG00000103197.85	ENSG00000103197	chr16	dexseq_prepare_annotation2.py	exon	.	+	.	TSC2	49	8.28302346121877e-19	1.16352317279188e-17
ENSG00000048052.73	ENSG00000048052	chr7	dexseq_prepare_annotation2.py	exon	.	+	.	HDAC9	31	8.41210632877123e-19	1.18044731345661e-17
ENSG00000196923.45	ENSG00000196923	chr5	dexseq_prepare_annotation2.py	exon	.	-	.	PDLIM7	27	8.82335680769145e-19	1.23689222501284e-17
ENSG00000126262.6	ENSG00000126262	chr19	dexseq_prepare_annotation2.py	exon	.	+	.	FFAR2	5	9.07057389686964e-19	1.27025057306774e-17
ENSG00000204344.ENSG00000244731.104	ENSG00000204344+ENSG00000244731	chr6	dexseq_prepare_annotation2.py	exon	.	+	.		33	9.14298475244016e-19	1.27908585874097e-17
ENSG00000179889.56	ENSG00000179889	chr16	dexseq_prepare_annotation2.py	exon	.	+	.	PDXDC1	35	9.21162183170672e-19	1.28737574356765e-17
ENSG00000083312.17	ENSG00000083312	chr5	dexseq_prepare_annotation2.py	exon	.	+	.	TNPO1	5	9.72461100763713e-19	1.35768628147316e-17
ENSG00000203875.33	ENSG00000203875	chr6	dexseq_prepare_annotation2.py	exon	.	-	.	SNHG5	20	9.88179497571633e-19	1.3782292098245e-17
ENSG00000120549.37	ENSG00000120549	chr10	dexseq_prepare_annotation2.py	exon	.	+	.	KIAA1217	19	1.00547767418922e-18	1.40093153305308e-17
ENSG00000154227.26	ENSG00000154227	chr15	dexseq_prepare_annotation2.py	exon	.	-	.	CERS3	21	1.05299693590269e-18	1.46565212457692e-17
ENSG00000141380.59	ENSG00000141380	chr18	dexseq_prepare_annotation2.py	exon	.	-	.	SS18	32	1.06585262105304e-18	1.4820426921309e-17
ENSG00000268119.16	ENSG00000268119	chr19	dexseq_prepare_annotation2.py	exon	.	-	.	CTD-2561J22.5	5	1.08491709373924e-18	1.50702451361106e-17
ENSG00000267057.13	ENSG00000267057	chr18	dexseq_prepare_annotation2.py	exon	.	+	.	RP11-456O19.2	3	1.10816052036693e-18	1.53775480096216e-17
ENSG00000163092.15	ENSG00000163092	chr2	dexseq_prepare_annotation2.py	exon	.	+	.	XIRP2	3	1.16051849066188e-18	1.60878341069128e-17
ENSG00000261771.ENSG00000260916.ENSG00000207964.ENSG00000256061.66	ENSG00000261771+ENSG00000260916+ENSG00000207964+ENSG00000256061	chr15	dexseq_prepare_annotation2.py	exon	.	-	.		38	1.20772392366039e-18	1.67253311082897e-17
ENSG00000154845.71	ENSG00000154845	chr18	dexseq_prepare_annotation2.py	exon	.	-	.	PPP4R1	4	1.24071882444459e-18	1.7164944704312e-17
ENSG00000176473.26	ENSG00000176473	chr14	dexseq_prepare_annotation2.py	exon	.	+	.	WDR25	15	1.25919530867378e-18	1.7403017539012e-17
ENSG00000260773.1	ENSG00000260773	chr15	dexseq_prepare_annotation2.py	exon	.	-	.	RP11-352G18.2	2	1.27805137356275e-18	1.76458521637577e-17
ENSG00000136237.43	ENSG00000136237	chr7	dexseq_prepare_annotation2.py	exon	.	-	.	RAPGEF5	9	1.30277536871347e-18	1.79691348343956e-17
ENSG00000175115.55	ENSG00000175115	chr11	dexseq_prepare_annotation2.py	exon	.	+	.	PACS1	24	1.35182381277849e-18	1.86269377576025e-17
ENSG00000178585.13	ENSG00000178585	chr1	dexseq_prepare_annotation2.py	exon	.	-	.	CTNNBIP1	11	1.47356589930067e-18	2.0284070613844e-17
ENSG00000177058.64	ENSG00000177058	chr5	dexseq_prepare_annotation2.py	exon	.	-	.	SLC38A9	37	1.55201922251877e-18	2.13425970038553e-17
ENSG00000095110.19	ENSG00000095110	chr11	dexseq_prepare_annotation2.py	exon	.	-	.	NXPE1	13	1.67838120998315e-18	2.30571608866955e-17
ENSG00000258984.ENSG00000184182.ENSG00000132330.80	ENSG00000258984+ENSG00000184182+ENSG00000132330	chr2	dexseq_prepare_annotation2.py	exon	.	+	.		37	1.69416506776708e-18	2.32507213900354e-17
ENSG00000018408.37	ENSG00000018408	chr3	dexseq_prepare_annotation2.py	exon	.	-	.	WWTR1	20	1.70321722291015e-18	2.33516015656533e-17
ENSG00000142621.51	ENSG00000142621	chr1	dexseq_prepare_annotation2.py	exon	.	+	.	FHAD1	29	1.72155042778193e-18	2.35793992723346e-17
ENSG00000141458.43	ENSG00000141458	chr18	dexseq_prepare_annotation2.py	exon	.	-	.	NPC1	29	1.85926168557788e-18	2.54401868124335e-17
ENSG00000115084.41	ENSG00000115084	chr2	dexseq_prepare_annotation2.py	exon	.	-	.	SLC35F5	34	1.86514557823124e-18	2.54952768084119e-17
ENSG00000197565.63	ENSG00000197565	chrX	dexseq_prepare_annotation2.py	exon	.	-	.	COL4A6	26	1.90400280008511e-18	2.60005317695205e-17
ENSG00000101751.26	ENSG00000101751	chr18	dexseq_prepare_annotation2.py	exon	.	+	.	POLI	6	1.90592333840195e-18	2.60008865767678e-17
ENSG00000040531.35	ENSG00000040531	chr17	dexseq_prepare_annotation2.py	exon	.	+	.	CTNS	13	1.99118915541793e-18	2.71371201280592e-17
ENSG00000148824.ENSG00000148832.ENSG00000254536.53	ENSG00000148824+ENSG00000148832+ENSG00000254536	chr10	dexseq_prepare_annotation2.py	exon	.	+	.		44	2.02869300129119e-18	2.76208162199606e-17
ENSG00000108511.ENSG00000257178.ENSG00000182742.ENSG00000120093.56	ENSG00000108511+ENSG00000257178+ENSG00000182742+ENSG00000120093	chr17	dexseq_prepare_annotation2.py	exon	.	-	.		27	2.04823081584722e-18	2.78591870333867e-17
ENSG00000143228.37	ENSG00000143228	chr1	dexseq_prepare_annotation2.py	exon	.	+	.	NUF2	8	2.27979228353224e-18	3.09780884150461e-17
ENSG00000133067.30	ENSG00000133067	chr1	dexseq_prepare_annotation2.py	exon	.	+	.	LGR6	24	2.29637997043974e-18	3.11726198954649e-17
ENSG00000123552.45	ENSG00000123552	chr6	dexseq_prepare_annotation2.py	exon	.	-	.	USP45	27	2.33359502879308e-18	3.16465001730793e-17
ENSG00000073464.15	ENSG00000073464	chrX	dexseq_prepare_annotation2.py	exon	.	+	.	CLCN4	7	2.41887802421451e-18	3.27706633803751e-17
ENSG00000078081.15	ENSG00000078081	chr3	dexseq_prepare_annotation2.py	exon	.	-	.	LAMP3	10	2.47855235475446e-18	3.35460083990633e-17
ENSG00000260170.ENSG00000137767.ENSG00000104164.76	ENSG00000260170+ENSG00000137767+ENSG00000104164	chr15	dexseq_prepare_annotation2.py	exon	.	+	.		41	2.57467864915352e-18	3.48126992916087e-17
ENSG00000239961.ENSG00000250507.ENSG00000248166.ENSG00000187116.ENSG00000249654.29	ENSG00000239961+ENSG00000250507+ENSG00000248166+ENSG00000187116+ENSG00000249654	chr19	dexseq_prepare_annotation2.py	exon	.	-	.		25	2.93077767727672e-18	3.95885756328205e-17
ENSG00000204954.27	ENSG00000204954	chr12	dexseq_prepare_annotation2.py	exon	.	-	.	C12orf73	11	3.07770042153498e-18	4.15323112931623e-17
ENSG00000171606.36	ENSG00000171606	chr19	dexseq_prepare_annotation2.py	exon	.	+	.	ZNF274	16	3.09397398878563e-18	4.17109027721945e-17
ENSG00000123243.33	ENSG00000123243	chr10	dexseq_prepare_annotation2.py	exon	.	-	.	ITIH5	31	3.20761312832239e-18	4.32004735751683e-17
ENSG00000144744.32	ENSG00000144744	chr3	dexseq_prepare_annotation2.py	exon	.	-	.	UBA3	20	3.23090122028763e-18	4.34714591639484e-17
ENSG00000143924.38	ENSG00000143924	chr2	dexseq_prepare_annotation2.py	exon	.	+	.	EML4	27	3.23520883193134e-18	4.34867835547754e-17
ENSG00000169251.34	ENSG00000169251	chr3	dexseq_prepare_annotation2.py	exon	.	+	.	NMD3	27	3.25933915640424e-18	4.3768268671714e-17
ENSG00000165309.42	ENSG00000165309	chr10	dexseq_prepare_annotation2.py	exon	.	+	.	ARMC3	17	3.28412944608767e-18	4.40580572024508e-17
ENSG00000082641.52	ENSG00000082641	chr17	dexseq_prepare_annotation2.py	exon	.	+	.	NFE2L1	9	3.32778035483214e-18	4.46000562399573e-17
ENSG00000141098.17	ENSG00000141098	chr16	dexseq_prepare_annotation2.py	exon	.	-	.	GFOD2	7	3.47186088368891e-18	4.64856768465821e-17
ENSG00000073584.ENSG00000213424.ENSG00000264058.19	ENSG00000073584+ENSG00000213424+ENSG00000264058	chr17	dexseq_prepare_annotation2.py	exon	.	-	.		15	3.69047781479134e-18	4.93646369690023e-17
ENSG00000105290.37	ENSG00000105290	chr19	dexseq_prepare_annotation2.py	exon	.	+	.	APLP1	25	3.70540470882699e-18	4.95160411138672e-17
ENSG00000090857.21	ENSG00000090857	chr16	dexseq_prepare_annotation2.py	exon	.	+	.	PDPR	13	3.87556036308794e-18	5.17394848472947e-17
ENSG00000121104.33	ENSG00000121104	chr17	dexseq_prepare_annotation2.py	exon	.	-	.	FAM117A	10	4.1765521370118e-18	5.57035972092808e-17
ENSG00000174365.28	ENSG00000174365	chr20	dexseq_prepare_annotation2.py	exon	.	+	.	SNHG11	7	4.29710083220003e-18	5.72557396321488e-17
ENSG00000255275.ENSG00000159423.ENSG00000179002.ENSG00000169991.32	ENSG00000255275+ENSG00000159423+ENSG00000179002+ENSG00000169991	chr1	dexseq_prepare_annotation2.py	exon	.	-	.		10	4.50910212999292e-18	6.00222285470639e-17
ENSG00000116885.32	ENSG00000116885	chr1	dexseq_prepare_annotation2.py	exon	.	-	.	OSCP1	21	4.60842273243683e-18	6.12848774999642e-17
ENSG00000105676.51	ENSG00000105676	chr19	dexseq_prepare_annotation2.py	exon	.	+	.	ARMC6	45	4.99053188980523e-18	6.63020906637821e-17
ENSG00000048707.98	ENSG00000048707	chr1	dexseq_prepare_annotation2.py	exon	.	+	.	VPS13D	14	5.06252793975122e-18	6.71935526548798e-17
ENSG00000074317.16	ENSG00000074317	chr5	dexseq_prepare_annotation2.py	exon	.	-	.	SNCB	11	5.25602243515441e-18	6.96943496618928e-17
ENSG00000143398.48	ENSG00000143398	chr1	dexseq_prepare_annotation2.py	exon	.	+	.	PIP5K1A	13	5.26243912780245e-18	6.97120797200394e-17
ENSG00000161013.62	ENSG00000161013	chr5	dexseq_prepare_annotation2.py	exon	.	-	.	MGAT4B	29	5.3218167304313e-18	7.04306777323425e-17
ENSG00000156218.45	ENSG00000156218	chr15	dexseq_prepare_annotation2.py	exon	.	+	.	ADAMTSL3	26	5.6736995168572e-18	7.50152718394492e-17
ENSG00000147130.41	ENSG00000147130	chrX	dexseq_prepare_annotation2.py	exon	.	-	.	ZMYM3	20	5.72070830461584e-18	7.5564004593405e-17
ENSG00000061936.36	ENSG00000061936	chr12	dexseq_prepare_annotation2.py	exon	.	+	.	SFSWAP	11	5.7960618632052e-18	7.64857240486809e-17
ENSG00000128915.50	ENSG00000128915	chr15	dexseq_prepare_annotation2.py	exon	.	-	.	NARG2	29	6.01679632987775e-18	7.93222985890896e-17
ENSG00000120519.30	ENSG00000120519	chr4	dexseq_prepare_annotation2.py	exon	.	-	.	SLC10A7	4	6.02700353394377e-18	7.93806108443803e-17
ENSG00000132326.23	ENSG00000132326	chr2	dexseq_prepare_annotation2.py	exon	.	-	.	PER2	12	6.0577322960473e-18	7.97088379970787e-17
ENSG00000134602.11	ENSG00000134602	chrX	dexseq_prepare_annotation2.py	exon	.	+	.	MST4	5	6.17202801451825e-18	8.11349736314641e-17
ENSG00000173273.50	ENSG00000173273	chr8	dexseq_prepare_annotation2.py	exon	.	+	.	TNKS	28	6.37580947350882e-18	8.37335973343876e-17
ENSG00000172915.63	ENSG00000172915	chr13	dexseq_prepare_annotation2.py	exon	.	+	.	NBEA	18	6.77255408702359e-18	8.88590174859578e-17
ENSG00000250421.6	ENSG00000250421	chr5	dexseq_prepare_annotation2.py	exon	.	-	.	RP11-83M16.6	6	7.60708630186814e-18	9.97131350590624e-17
ENSG00000173120.27	ENSG00000173120	chr11	dexseq_prepare_annotation2.py	exon	.	+	.	KDM2A	11	8.49771398871682e-18	1.11281132424761e-16
ENSG00000170523.8	ENSG00000170523	chr12	dexseq_prepare_annotation2.py	exon	.	-	.	KRT83	8	9.01996827989116e-18	1.1800766889726e-16
ENSG00000163811.26	ENSG00000163811	chr2	dexseq_prepare_annotation2.py	exon	.	+	.	WDR43	8	9.26690529371305e-18	1.21122865000874e-16
ENSG00000017260.72	ENSG00000017260	chr3	dexseq_prepare_annotation2.py	exon	.	+	.	ATP2C1	7	9.58543765948565e-18	1.25167028010258e-16
ENSG00000183087.14	ENSG00000183087	chr13	dexseq_prepare_annotation2.py	exon	.	-	.	GAS6	11	1.01488885651684e-17	1.32398618506056e-16
ENSG00000131051.104	ENSG00000131051	chr20	dexseq_prepare_annotation2.py	exon	.	-	.	RBM39	5	1.03752546545381e-17	1.35223167026478e-16
ENSG00000234394.ENSG00000154330.39	ENSG00000234394+ENSG00000154330	chr9	dexseq_prepare_annotation2.py	exon	.	+	.		17	1.04391646144322e-17	1.35927035264201e-16
ENSG00000063601.40	ENSG00000063601	chrX	dexseq_prepare_annotation2.py	exon	.	+	.	MTMR1	25	1.1183267636455e-17	1.45477881557069e-16
ENSG00000261263.3	ENSG00000261263	chr16	dexseq_prepare_annotation2.py	exon	.	-	.	RP11-586K12.13	4	1.15398590874371e-17	1.4989233704261e-16
ENSG00000214022.ENSG00000196456.60	ENSG00000214022+ENSG00000196456	chr7	dexseq_prepare_annotation2.py	exon	.	+	.		19	1.15444622744126e-17	1.4989233704261e-16
ENSG00000152767.79	ENSG00000152767	chr13	dexseq_prepare_annotation2.py	exon	.	+	.	FARP1	39	1.17757232282979e-17	1.52750496772364e-16
ENSG00000150712.26	ENSG00000150712	chr5	dexseq_prepare_annotation2.py	exon	.	-	.	MTMR12	19	1.19031335518062e-17	1.54257417247393e-16
ENSG00000171067.11	ENSG00000171067	chr11	dexseq_prepare_annotation2.py	exon	.	-	.	C11orf24	11	1.20342190290113e-17	1.55809077315237e-16
ENSG00000127418.20	ENSG00000127418	chr4	dexseq_prepare_annotation2.py	exon	.	+	.	FGFRL1	6	1.28092151725985e-17	1.65686775710407e-16
ENSG00000141030.31	ENSG00000141030	chr17	dexseq_prepare_annotation2.py	exon	.	-	.	COPS3	21	1.32583989649054e-17	1.71335468356273e-16
ENSG00000145014.39	ENSG00000145014	chr3	dexseq_prepare_annotation2.py	exon	.	-	.	TMEM44	14	1.40664358625291e-17	1.81606552942004e-16
ENSG00000135336.33	ENSG00000135336	chr6	dexseq_prepare_annotation2.py	exon	.	+	.	ORC3	20	1.43465682424586e-17	1.85049156540885e-16
ENSG00000100342.30	ENSG00000100342	chr22	dexseq_prepare_annotation2.py	exon	.	+	.	APOL1	4	1.44604692569842e-17	1.86343173786715e-16
ENSG00000158352.18	ENSG00000158352	chrX	dexseq_prepare_annotation2.py	exon	.	-	.	SHROOM4	6	1.50374045823778e-17	1.9359600421065e-16
ENSG00000104915.30	ENSG00000104915	chr19	dexseq_prepare_annotation2.py	exon	.	-	.	STX10	20	1.53940399869954e-17	1.97989552625119e-16
ENSG00000115718.33	ENSG00000115718	chr2	dexseq_prepare_annotation2.py	exon	.	+	.	PROC	16	1.54075227487341e-17	1.97989552625119e-16
ENSG00000142515.37	ENSG00000142515	chr19	dexseq_prepare_annotation2.py	exon	.	+	.	KLK3	19	1.68459033626478e-17	2.16270512393806e-16
ENSG00000133612.70	ENSG00000133612	chr7	dexseq_prepare_annotation2.py	exon	.	+	.	AGAP3	48	1.72133913049243e-17	2.20781852587646e-16
ENSG00000163032.12	ENSG00000163032	chr2	dexseq_prepare_annotation2.py	exon	.	+	.	VSNL1	4	1.73329173042303e-17	2.22107336212191e-16
ENSG00000196547.99	ENSG00000196547	chr15	dexseq_prepare_annotation2.py	exon	.	+	.	MAN2A2	30	1.81819618365578e-17	2.32769817392648e-16
ENSG00000117143.20	ENSG00000117143	chr1	dexseq_prepare_annotation2.py	exon	.	+	.	UAP1	15	1.88812933003222e-17	2.41497548232639e-16
ENSG00000173093.13	ENSG00000173093	chr12	dexseq_prepare_annotation2.py	exon	.	+	.	CCDC63	12	1.89780146146932e-17	2.42508633679748e-16
ENSG00000186472.28	ENSG00000186472	chr7	dexseq_prepare_annotation2.py	exon	.	-	.	PCLO	22	1.92206878797039e-17	2.4509096555085e-16
ENSG00000072071.21	ENSG00000072071	chr19	dexseq_prepare_annotation2.py	exon	.	-	.	LPHN1	15	1.92262665419945e-17	2.4509096555085e-16
ENSG00000255624.15	ENSG00000255624	chr10	dexseq_prepare_annotation2.py	exon	.	+	.	RP11-564D11.3	8	1.92336760345574e-17	2.4509096555085e-16
ENSG00000119471.21	ENSG00000119471	chr9	dexseq_prepare_annotation2.py	exon	.	+	.	HSDL2	9	2.00826544389599e-17	2.55671938330506e-16
ENSG00000182896.11	ENSG00000182896	chr17	dexseq_prepare_annotation2.py	exon	.	+	.	TMEM95	6	2.02664311022528e-17	2.57772474928005e-16
ENSG00000010810.15	ENSG00000010810	chr6	dexseq_prepare_annotation2.py	exon	.	-	.	FYN	4	2.04687574537525e-17	2.6010484008824e-16
ENSG00000260774.ENSG00000164366.4	ENSG00000260774+ENSG00000164366	chr5	dexseq_prepare_annotation2.py	exon	.	-	.		5	2.13499912924731e-17	2.71052063365311e-16
ENSG00000171316.61	ENSG00000171316	chr8	dexseq_prepare_annotation2.py	exon	.	+	.	CHD7	37	2.19809765757399e-17	2.78804919154764e-16
ENSG00000117472.24	ENSG00000117472	chr1	dexseq_prepare_annotation2.py	exon	.	+	.	TSPAN1	5	2.21191345557505e-17	2.80298248054589e-16
ENSG00000159208.16	ENSG00000159208	chr1	dexseq_prepare_annotation2.py	exon	.	+	.	C1orf51	11	2.38539232973211e-17	3.02002992004092e-16
ENSG00000081479.75	ENSG00000081479	chr2	dexseq_prepare_annotation2.py	exon	.	-	.	LRP2	23	2.49885275117901e-17	3.16076084397979e-16
ENSG00000213672.32	ENSG00000213672	chr3	dexseq_prepare_annotation2.py	exon	.	-	.	NCKIPSD	11	2.51560844439904e-17	3.17902488866781e-16
ENSG00000104833.29	ENSG00000104833	chr19	dexseq_prepare_annotation2.py	exon	.	-	.	TUBB4A	22	2.56475022428959e-17	3.23814462540482e-16
ENSG00000088205.25	ENSG00000088205	chr2	dexseq_prepare_annotation2.py	exon	.	+	.	DDX18	11	2.60235406932518e-17	3.28260176906423e-16
ENSG00000055208.ENSG00000228408.17	ENSG00000055208+ENSG00000228408	chr6	dexseq_prepare_annotation2.py	exon	.	+	.		11	2.707296347251e-17	3.41183976764672e-16
ENSG00000155530.21	ENSG00000155530	chr7	dexseq_prepare_annotation2.py	exon	.	+	.	LRGUK	15	2.71394369899731e-17	3.41707920413203e-16
ENSG00000111642.72	ENSG00000111642	chr12	dexseq_prepare_annotation2.py	exon	.	-	.	CHD4	20	2.76148043565911e-17	3.47374495866046e-16
ENSG00000163710.29	ENSG00000163710	chr3	dexseq_prepare_annotation2.py	exon	.	-	.	PCOLCE2	19	2.76553776531933e-17	3.47410285643783e-16
ENSG00000142945.25	ENSG00000142945	chr1	dexseq_prepare_annotation2.py	exon	.	+	.	KIF2C	12	2.76682776310591e-17	3.47410285643783e-16
ENSG00000133313.76	ENSG00000133313	chr18	dexseq_prepare_annotation2.py	exon	.	+	.	CNDP2	36	2.77852374219426e-17	3.48559961954972e-16
ENSG00000114204.ENSG00000174776.61	ENSG00000114204+ENSG00000174776	chr3	dexseq_prepare_annotation2.py	exon	.	-	.		30	2.81887022977472e-17	3.53298402131765e-16
ENSG00000184206.23	ENSG00000184206	chr15	dexseq_prepare_annotation2.py	exon	.	+	.	GOLGA6L4	9	3.21864379286173e-17	4.03035286617103e-16
ENSG00000197461.13	ENSG00000197461	chr7	dexseq_prepare_annotation2.py	exon	.	-	.	PDGFA	10	3.31208172998584e-17	4.14357426274618e-16
ENSG00000233404.ENSG00000071054.63	ENSG00000233404+ENSG00000071054	chr2	dexseq_prepare_annotation2.py	exon	.	+	.		53	3.53921737382961e-17	4.42369938419286e-16
ENSG00000166140.41	ENSG00000166140	chr15	dexseq_prepare_annotation2.py	exon	.	+	.	ZFYVE19	7	3.56453546183439e-17	4.45129068955552e-16
ENSG00000162747.ENSG00000203747.32	ENSG00000162747+ENSG00000203747	chr1	dexseq_prepare_annotation2.py	exon	.	-	.		28	3.74330171055027e-17	4.67027933414472e-16
ENSG00000228107.ENSG00000159259.ENSG00000159256.51	ENSG00000228107+ENSG00000159259+ENSG00000159256	chr21	dexseq_prepare_annotation2.py	exon	.	+	.		37	3.78637560668552e-17	4.71972923034987e-16
ENSG00000139915.ENSG00000272781.45	ENSG00000139915+ENSG00000272781	chr14	dexseq_prepare_annotation2.py	exon	.	-	.		16	3.86977892541834e-17	4.81931451655547e-16
ENSG00000070269.40	ENSG00000070269	chr14	dexseq_prepare_annotation2.py	exon	.	+	.	TMEM260	18	3.93372041643528e-17	4.89450398868157e-16
ENSG00000140382.36	ENSG00000140382	chr15	dexseq_prepare_annotation2.py	exon	.	+	.	HMG20A	19	3.94492890882087e-17	4.90400401672623e-16
ENSG00000177565.40	ENSG00000177565	chr3	dexseq_prepare_annotation2.py	exon	.	-	.	TBL1XR1	33	4.00897123191813e-17	4.97910598975968e-16
ENSG00000011465.41	ENSG00000011465	chr12	dexseq_prepare_annotation2.py	exon	.	-	.	DCN	13	4.07588763240012e-17	5.05763850515906e-16
ENSG00000174844.75	ENSG00000174844	chr3	dexseq_prepare_annotation2.py	exon	.	-	.	DNAH12	36	4.23825290249654e-17	5.25436159294151e-16
ENSG00000147044.50	ENSG00000147044	chrX	dexseq_prepare_annotation2.py	exon	.	-	.	CASK	9	4.58541494879413e-17	5.67962407556413e-16
ENSG00000141086.ENSG00000205220.ENSG00000261884.54	ENSG00000141086+ENSG00000205220+ENSG00000261884	chr16	dexseq_prepare_annotation2.py	exon	.	-	.		38	4.96348930554083e-17	6.14237396115801e-16
ENSG00000166183.34	ENSG00000166183	chr14	dexseq_prepare_annotation2.py	exon	.	+	.	ASPG	19	5.38437941197403e-17	6.65722730179563e-16
ENSG00000257341.ENSG00000213145.ENSG00000185347.80	ENSG00000257341+ENSG00000213145+ENSG00000185347	chr14	dexseq_prepare_annotation2.py	exon	.	+	.		50	6.06176419287692e-17	7.48585467168692e-16
ENSG00000173137.35	ENSG00000173137	chr8	dexseq_prepare_annotation2.py	exon	.	+	.	ADCK5	6	6.06548411171368e-17	7.48585467168692e-16
ENSG00000162438.9	ENSG00000162438	chr1	dexseq_prepare_annotation2.py	exon	.	+	.	CTRC	7	6.2765106097818e-17	7.73933797022869e-16
ENSG00000125633.36	ENSG00000125633	chr2	dexseq_prepare_annotation2.py	exon	.	-	.	CCDC93	27	6.30050861120408e-17	7.76195513286937e-16
ENSG00000245937.30	ENSG00000245937	chr5	dexseq_prepare_annotation2.py	exon	.	-	.	CTC-228N24.3	23	6.81682815093725e-17	8.39050668551236e-16
ENSG00000148735.20	ENSG00000148735	chr10	dexseq_prepare_annotation2.py	exon	.	+	.	PLEKHS1	18	6.89694831232986e-17	8.48151600702643e-16
ENSG00000072135.49	ENSG00000072135	chr2	dexseq_prepare_annotation2.py	exon	.	+	.	PTPN18	21	7.03705506918698e-17	8.64606479583905e-16
ENSG00000215039.30	ENSG00000215039	chr12	dexseq_prepare_annotation2.py	exon	.	-	.	CD27-AS1	17	7.63035118526806e-17	9.36663145497486e-16
ENSG00000166987.25	ENSG00000166987	chr12	dexseq_prepare_annotation2.py	exon	.	+	.	MBD6	4	7.6887054928565e-17	9.42982968578754e-16
ENSG00000149488.22	ENSG00000149488	chr20	dexseq_prepare_annotation2.py	exon	.	+	.	TMC2	9	7.70967376202872e-17	9.44710381340019e-16
ENSG00000265759.ENSG00000132026.ENSG00000095066.117	ENSG00000265759+ENSG00000132026+ENSG00000095066	chr19	dexseq_prepare_annotation2.py	exon	.	-	.		80	7.78732114172748e-17	9.53373731927457e-16
ENSG00000081791.18	ENSG00000081791	chr5	dexseq_prepare_annotation2.py	exon	.	+	.	KIAA0141	11	8.39252318451793e-17	1.02655069682998e-15
ENSG00000154222.55	ENSG00000154222	chr1	dexseq_prepare_annotation2.py	exon	.	-	.	CC2D1B	26	8.42013802513721e-17	1.02842373854193e-15
ENSG00000174899.17	ENSG00000174899	chr3	dexseq_prepare_annotation2.py	exon	.	+	.	C3orf55	3	8.42282339056494e-17	1.02842373854193e-15
ENSG00000124721.96	ENSG00000124721	chr6	dexseq_prepare_annotation2.py	exon	.	+	.	DNAH8	35	8.45666615285272e-17	1.03163810028223e-15
ENSG00000075275.43	ENSG00000075275	chr22	dexseq_prepare_annotation2.py	exon	.	-	.	CELSR1	11	8.81615820921215e-17	1.07453779097005e-15
ENSG00000142453.30	ENSG00000142453	chr19	dexseq_prepare_annotation2.py	exon	.	+	.	CARM1	14	9.55657564701373e-17	1.16374839556004e-15
ENSG00000141519.45	ENSG00000141519	chr17	dexseq_prepare_annotation2.py	exon	.	+	.	CCDC40	23	9.77495518626787e-17	1.18928621432926e-15
ENSG00000013573.86	ENSG00000013573	chr12	dexseq_prepare_annotation2.py	exon	.	+	.	DDX11	28	9.85391005060349e-17	1.1978304830335e-15
ENSG00000161249.112	ENSG00000161249	chr19	dexseq_prepare_annotation2.py	exon	.	-	.	DMKN	53	1.04212094519494e-16	1.26566972140313e-15
ENSG00000175556.19	ENSG00000175556	chrX	dexseq_prepare_annotation2.py	exon	.	+	.	LONRF3	15	1.08233408133305e-16	1.31334685519141e-15
ENSG00000079459.24	ENSG00000079459	chr8	dexseq_prepare_annotation2.py	exon	.	+	.	FDFT1	10	1.08609294777734e-16	1.31674378226998e-15
ENSG00000223972.18	ENSG00000223972	chr1	dexseq_prepare_annotation2.py	exon	.	+	.	DDX11L1	19	1.09409238367162e-16	1.32527130392845e-15
ENSG00000135250.50	ENSG00000135250	chr7	dexseq_prepare_annotation2.py	exon	.	-	.	SRPK2	24	1.10334178733656e-16	1.3352965334574e-15
ENSG00000063854.36	ENSG00000063854	chr16	dexseq_prepare_annotation2.py	exon	.	-	.	HAGH	23	1.13571807685597e-16	1.37326827196223e-15
ENSG00000159625.39	ENSG00000159625	chr16	dexseq_prepare_annotation2.py	exon	.	+	.	CCDC135	17	1.17411883653944e-16	1.4184513127348e-15
ENSG00000163702.68	ENSG00000163702	chr3	dexseq_prepare_annotation2.py	exon	.	+	.	IL17RC	52	1.18100068494937e-16	1.42551041339008e-15
ENSG00000136830.30	ENSG00000136830	chr9	dexseq_prepare_annotation2.py	exon	.	-	.	FAM129B	18	1.19971512786474e-16	1.44682692573073e-15
ENSG00000179698.42	ENSG00000179698	chr8	dexseq_prepare_annotation2.py	exon	.	+	.	KIAA1875	22	1.2120766611565e-16	1.46045128162527e-15
ENSG00000161040.28	ENSG00000161040	chr7	dexseq_prepare_annotation2.py	exon	.	-	.	FBXL13	12	1.27735163146436e-16	1.53775208686113e-15
ENSG00000011295.ENSG00000243686.33	ENSG00000011295+ENSG00000243686	chr17	dexseq_prepare_annotation2.py	exon	.	+	.		17	1.29656784814727e-16	1.55951771673735e-15
ENSG00000166676.22	ENSG00000166676	chr16	dexseq_prepare_annotation2.py	exon	.	-	.	TVP23A	11	1.35426823776013e-16	1.62749363353941e-15
ENSG00000117242.ENSG00000257033.ENSG00000244038.24	ENSG00000117242+ENSG00000257033+ENSG00000244038	chr1	dexseq_prepare_annotation2.py	exon	.	-	.		17	1.40177780512823e-16	1.68311448797724e-15
ENSG00000166444.151	ENSG00000166444	chr11	dexseq_prepare_annotation2.py	exon	.	-	.	ST5	123	1.4137278964351e-16	1.69597916526883e-15
ENSG00000099840.31	ENSG00000099840	chr19	dexseq_prepare_annotation2.py	exon	.	+	.	IZUMO4	10	1.41682188980174e-16	1.69820642931346e-15
ENSG00000158417.20	ENSG00000158417	chr2	dexseq_prepare_annotation2.py	exon	.	+	.	EIF5B	11	1.46913335828906e-16	1.75937052435942e-15
ENSG00000213782.ENSG00000178878.46	ENSG00000213782+ENSG00000178878	chr12	dexseq_prepare_annotation2.py	exon	.	+	.		10	1.61145384933008e-16	1.92773292036249e-15
ENSG00000135423.26	ENSG00000135423	chr12	dexseq_prepare_annotation2.py	exon	.	-	.	GLS2	20	1.61253088937346e-16	1.92773292036249e-15
ENSG00000178950.70	ENSG00000178950	chr4	dexseq_prepare_annotation2.py	exon	.	-	.	GAK	30	1.66715459322099e-16	1.99129935921365e-15
ENSG00000100726.38	ENSG00000100726	chr16	dexseq_prepare_annotation2.py	exon	.	+	.	TELO2	23	1.70989031882999e-16	2.04056823788024e-15
ENSG00000261997.ENSG00000087253.16	ENSG00000261997+ENSG00000087253	chr16	dexseq_prepare_annotation2.py	exon	.	+	.		15	1.72523557874178e-16	2.05709236165527e-15
ENSG00000160867.34	ENSG00000160867	chr5	dexseq_prepare_annotation2.py	exon	.	+	.	FGFR4	17	1.78786737444073e-16	2.12992116725908e-15
ENSG00000204463.82	ENSG00000204463	chr6	dexseq_prepare_annotation2.py	exon	.	-	.	BAG6	19	1.83360230697095e-16	2.18251154040498e-15
ENSG00000119778.49	ENSG00000119778	chr2	dexseq_prepare_annotation2.py	exon	.	-	.	ATAD2B	17	1.95043389099879e-16	2.31956280069908e-15
ENSG00000255591.ENSG00000147140.49	ENSG00000255591+ENSG00000147140	chrX	dexseq_prepare_annotation2.py	exon	.	+	.		34	1.97069160333878e-16	2.34162524365553e-15
ENSG00000119681.50	ENSG00000119681	chr14	dexseq_prepare_annotation2.py	exon	.	-	.	LTBP2	16	1.99759521982892e-16	2.37153951530554e-15
ENSG00000259248.22	ENSG00000259248	chr15	dexseq_prepare_annotation2.py	exon	.	-	.	USP3-AS1	4	2.00029602541313e-16	2.37269340127656e-15
ENSG00000140332.80	ENSG00000140332	chr15	dexseq_prepare_annotation2.py	exon	.	-	.	TLE3	45	2.02021574589079e-16	2.39425223632169e-15
ENSG00000173486.17	ENSG00000173486	chr11	dexseq_prepare_annotation2.py	exon	.	+	.	FKBP2	9	2.04546589757025e-16	2.42208576171304e-15
ENSG00000086288.ENSG00000187037.ENSG00000086289.47	ENSG00000086288+ENSG00000187037+ENSG00000086289	chr7	dexseq_prepare_annotation2.py	exon	.	+	.		13	2.0636345713331e-16	2.44149317732547e-15
ENSG00000125734.51	ENSG00000125734	chr19	dexseq_prepare_annotation2.py	exon	.	-	.	GPR108	15	2.08922929311508e-16	2.46964537628866e-15
ENSG00000117682.52	ENSG00000117682	chr1	dexseq_prepare_annotation2.py	exon	.	+	.	DHDDS	38	2.11829051661132e-16	2.50184329173612e-15
ENSG00000120318.44	ENSG00000120318	chr5	dexseq_prepare_annotation2.py	exon	.	-	.	ARAP3	3	2.18447023033855e-16	2.57778757017766e-15
ENSG00000198561.ENSG00000213593.ENSG00000211450.ENSG00000254732.ENSG00000254462.95	ENSG00000198561+ENSG00000213593+ENSG00000211450+ENSG00000254732+ENSG00000254462	chr11	dexseq_prepare_annotation2.py	exon	.	+	.		36	2.49066015894536e-16	2.93658247606239e-15
ENSG00000106565.18	ENSG00000106565	chr7	dexseq_prepare_annotation2.py	exon	.	-	.	TMEM176B	6	2.50232396737182e-16	2.94780207109106e-15
ENSG00000084234.56	ENSG00000084234	chr11	dexseq_prepare_annotation2.py	exon	.	+	.	APLP2	10	2.62045572169691e-16	3.08431683744155e-15
ENSG00000167613.20	ENSG00000167613	chr19	dexseq_prepare_annotation2.py	exon	.	-	.	LAIR1	18	2.69357560293259e-16	3.16766337400573e-15
ENSG00000182378.29	ENSG00000182378	chrX	dexseq_prepare_annotation2.py	exon	.	+	.	PLCXD1	10	2.83636732204412e-16	3.33273160340184e-15
ENSG00000115355.55	ENSG00000115355	chr2	dexseq_prepare_annotation2.py	exon	.	-	.	CCDC88A	31	2.89014444882369e-16	3.39301474898686e-15
ENSG00000039560.75	ENSG00000039560	chr5	dexseq_prepare_annotation2.py	exon	.	+	.	RAI14	25	2.9350991400359e-16	3.44284620494468e-15
ENSG00000104324.24	ENSG00000104324	chr8	dexseq_prepare_annotation2.py	exon	.	+	.	CPQ	18	2.98346884665813e-16	3.49659491473409e-15
ENSG00000175826.ENSG00000181885.ENSG00000262526.ENSG00000262302.ENSG00000170296.58	ENSG00000175826+ENSG00000181885+ENSG00000262526+ENSG00000262302+ENSG00000170296	chr17	dexseq_prepare_annotation2.py	exon	.	-	.		20	3.03309530896116e-16	3.55172355121015e-15
ENSG00000149269.48	ENSG00000149269	chr11	dexseq_prepare_annotation2.py	exon	.	-	.	PAK1	24	3.37860997351002e-16	3.95294486585264e-15
ENSG00000074696.30	ENSG00000074696	chr15	dexseq_prepare_annotation2.py	exon	.	+	.	PTPLAD1	10	3.39732862110305e-16	3.97145979523154e-15
ENSG00000221926.ENSG00000251537.ENSG00000241322.ENSG00000181464.92	ENSG00000221926+ENSG00000251537+ENSG00000241322+ENSG00000181464	chr17	dexseq_prepare_annotation2.py	exon	.	-	.		56	3.61700097883783e-16	4.22465714328259e-15
ENSG00000099940.6	ENSG00000099940	chr22	dexseq_prepare_annotation2.py	exon	.	+	.	SNAP29	2	3.65558053702214e-16	4.26608735459965e-15
ENSG00000013563.27	ENSG00000013563	chrX	dexseq_prepare_annotation2.py	exon	.	-	.	DNASE1L1	12	3.76766639311417e-16	4.39315663373823e-15
ENSG00000214595.62	ENSG00000214595	chr2	dexseq_prepare_annotation2.py	exon	.	+	.	EML6	35	3.80327536223341e-16	4.43030638386518e-15
ENSG00000119772.42	ENSG00000119772	chr2	dexseq_prepare_annotation2.py	exon	.	-	.	DNMT3A	3	3.80598311467287e-16	4.43030638386518e-15
ENSG00000177455.16	ENSG00000177455	chr16	dexseq_prepare_annotation2.py	exon	.	+	.	CD19	14	3.84084221873147e-16	4.46709479744667e-15
ENSG00000142252.ENSG00000007047.ENSG00000104866.84	ENSG00000142252+ENSG00000007047+ENSG00000104866	chr19	dexseq_prepare_annotation2.py	exon	.	+	.		11	3.87478643390204e-16	4.5027577492694e-15
ENSG00000148516.58	ENSG00000148516	chr10	dexseq_prepare_annotation2.py	exon	.	+	.	ZEB1	11	4.21268628281658e-16	4.89127804952409e-15
ENSG00000129990.30	ENSG00000129990	chr19	dexseq_prepare_annotation2.py	exon	.	-	.	SYT5	24	4.30229632062831e-16	4.99110014406618e-15
ENSG00000263798.ENSG00000108439.ENSG00000108465.115	ENSG00000263798+ENSG00000108439+ENSG00000108465	chr17	dexseq_prepare_annotation2.py	exon	.	+	.		58	4.34811990184172e-16	5.03999979162802e-15
ENSG00000236780.9	ENSG00000236780	chr2	dexseq_prepare_annotation2.py	exon	.	-	.	AC078941.1	4	4.379308364483e-16	5.07186734127972e-15
ENSG00000177666.22	ENSG00000177666	chr11	dexseq_prepare_annotation2.py	exon	.	+	.	PNPLA2	11	4.45473478886535e-16	5.15487185854874e-15
ENSG00000085982.51	ENSG00000085982	chr2	dexseq_prepare_annotation2.py	exon	.	-	.	USP40	15	4.68706637348383e-16	5.41914902356294e-15
ENSG00000100038.31	ENSG00000100038	chr22	dexseq_prepare_annotation2.py	exon	.	-	.	TOP3B	26	4.72516663925553e-16	5.45860159571909e-15
ENSG00000167566.21	ENSG00000167566	chr12	dexseq_prepare_annotation2.py	exon	.	-	.	NCKAP5L	10	4.80078850835142e-16	5.54129701334019e-15
ENSG00000170310.27	ENSG00000170310	chr17	dexseq_prepare_annotation2.py	exon	.	-	.	STX8	3	4.94295911410019e-16	5.70060259511857e-15
ENSG00000035928.50	ENSG00000035928	chr4	dexseq_prepare_annotation2.py	exon	.	-	.	RFC1	7	5.13806216813006e-16	5.91715888609359e-15
ENSG00000198099.32	ENSG00000198099	chr4	dexseq_prepare_annotation2.py	exon	.	-	.	ADH4	27	5.13935688736779e-16	5.91715888609359e-15
ENSG00000128585.42	ENSG00000128585	chr7	dexseq_prepare_annotation2.py	exon	.	+	.	MKLN1	23	5.24426285959168e-16	6.03288042623942e-15
ENSG00000266009.ENSG00000264660.ENSG00000233098.ENSG00000244456.55	ENSG00000266009+ENSG00000264660+ENSG00000233098+ENSG00000244456	chr17	dexseq_prepare_annotation2.py	exon	.	+	.		38	5.25249053221295e-16	6.03728476248664e-15
ENSG00000109819.47	ENSG00000109819	chr4	dexseq_prepare_annotation2.py	exon	.	-	.	PPARGC1A	34	5.6539600489864e-16	6.4933010637899e-15
ENSG00000181355.55	ENSG00000181355	chr6	dexseq_prepare_annotation2.py	exon	.	-	.	OFCC1	11	5.73453383524526e-16	6.58032962833661e-15
ENSG00000148358.9	ENSG00000148358	chr9	dexseq_prepare_annotation2.py	exon	.	+	.	GPR107	6	5.74024096903613e-16	6.58137569415637e-15
ENSG00000162368.5	ENSG00000162368	chr1	dexseq_prepare_annotation2.py	exon	.	+	.	CMPK1	3	5.89658815810257e-16	6.75498963954923e-15
ENSG00000146966.34	ENSG00000146966	chr7	dexseq_prepare_annotation2.py	exon	.	-	.	DENND2A	11	5.9416096761675e-16	6.80088833992684e-15
ENSG00000135365.60	ENSG00000135365	chr11	dexseq_prepare_annotation2.py	exon	.	-	.	PHF21A	25	6.33648586106381e-16	7.24682766310332e-15
ENSG00000068137.34	ENSG00000068137	chr17	dexseq_prepare_annotation2.py	exon	.	-	.	PLEKHH3	25	6.39254807033957e-16	7.30485676247629e-15
ENSG00000005844.72	ENSG00000005844	chr16	dexseq_prepare_annotation2.py	exon	.	+	.	ITGAL	11	6.42805031309449e-16	7.33591948922688e-15
ENSG00000221995.ENSG00000196535.93	ENSG00000221995+ENSG00000196535	chr17	dexseq_prepare_annotation2.py	exon	.	-	.		9	6.43042199470995e-16	7.33591948922688e-15
ENSG00000169554.ENSG00000176824.66	ENSG00000169554+ENSG00000176824	chr2	dexseq_prepare_annotation2.py	exon	.	-	.		4	6.96556855501396e-16	7.93982249576509e-15
ENSG00000242125.ENSG00000180198.46	ENSG00000242125+ENSG00000180198	chr1	dexseq_prepare_annotation2.py	exon	.	+	.		13	7.3618184331327e-16	8.38453080301354e-15
ENSG00000115241.22	ENSG00000115241	chr2	dexseq_prepare_annotation2.py	exon	.	-	.	PPM1G	15	7.58133341271821e-16	8.62738140598215e-15
ENSG00000017797.15	ENSG00000017797	chr18	dexseq_prepare_annotation2.py	exon	.	+	.	RALBP1	7	7.61976303651465e-16	8.66392940456728e-15
ENSG00000135913.23	ENSG00000135913	chr2	dexseq_prepare_annotation2.py	exon	.	-	.	USP37	21	7.92123722146779e-16	8.99925990293244e-15
ENSG00000126261.33	ENSG00000126261	chr19	dexseq_prepare_annotation2.py	exon	.	+	.	UBA2	8	1.02096427323463e-15	1.15895067707792e-14
ENSG00000102001.58	ENSG00000102001	chrX	dexseq_prepare_annotation2.py	exon	.	-	.	CACNA1F	32	1.03187961264868e-15	1.17037320694136e-14
ENSG00000082397.90	ENSG00000082397	chr18	dexseq_prepare_annotation2.py	exon	.	-	.	EPB41L3	25	1.08849156355734e-15	1.23356384956738e-14
ENSG00000197020.14	ENSG00000197020	chr19	dexseq_prepare_annotation2.py	exon	.	-	.	ZNF100	13	1.0894713786974e-15	1.23365554465702e-14
ENSG00000100376.35	ENSG00000100376	chr22	dexseq_prepare_annotation2.py	exon	.	+	.	FAM118A	27	1.10536144518112e-15	1.25061669197574e-14
ENSG00000168014.74	ENSG00000168014	chr11	dexseq_prepare_annotation2.py	exon	.	-	.	C2CD3	21	1.11814326680043e-15	1.26403609502217e-14
ENSG00000132781.83	ENSG00000132781	chr1	dexseq_prepare_annotation2.py	exon	.	-	.	MUTYH	8	1.12031310230729e-15	1.26544666798891e-14
ENSG00000177575.ENSG00000177675.63	ENSG00000177575+ENSG00000177675	chr12	dexseq_prepare_annotation2.py	exon	.	-	.		40	1.16011012124904e-15	1.30932165329126e-14
ENSG00000228113.20	ENSG00000228113	chr7	dexseq_prepare_annotation2.py	exon	.	+	.	AC003991.3	14	1.16226379977387e-15	1.31067447724705e-14
ENSG00000124678.50	ENSG00000124678	chr6	dexseq_prepare_annotation2.py	exon	.	-	.	TCP11	17	1.18189497433472e-15	1.3317181139384e-14
ENSG00000167702.35	ENSG00000167702	chr8	dexseq_prepare_annotation2.py	exon	.	+	.	KIFC2	16	1.22131642524468e-15	1.37500792617374e-14
ENSG00000172943.58	ENSG00000172943	chrX	dexseq_prepare_annotation2.py	exon	.	-	.	PHF8	5	1.22815246741898e-15	1.38157085761132e-14
ENSG00000023287.48	ENSG00000023287	chr8	dexseq_prepare_annotation2.py	exon	.	-	.	RB1CC1	17	1.25969116951153e-15	1.41588874777856e-14
ENSG00000166508.14	ENSG00000166508	chr7	dexseq_prepare_annotation2.py	exon	.	-	.	MCM7	5	1.27985631120369e-15	1.43737708796722e-14
ENSG00000173706.28	ENSG00000173706	chr3	dexseq_prepare_annotation2.py	exon	.	-	.	HEG1	18	1.29145042282141e-15	1.44921223244489e-14
ENSG00000198384.ENSG00000244471.49	ENSG00000198384+ENSG00000244471	chr13	dexseq_prepare_annotation2.py	exon	.	+	.		24	1.31244667609683e-15	1.47157011297001e-14
ENSG00000126581.56	ENSG00000126581	chr17	dexseq_prepare_annotation2.py	exon	.	-	.	BECN1	30	1.34663909926712e-15	1.50867551006873e-14
ENSG00000114126.ENSG00000269905.58	ENSG00000114126+ENSG00000269905	chr3	dexseq_prepare_annotation2.py	exon	.	-	.		49	1.3568503067633e-15	1.51887549837028e-14
ENSG00000051523.8	ENSG00000051523	chr16	dexseq_prepare_annotation2.py	exon	.	-	.	CYBA	6	1.36742886940845e-15	1.52946974765783e-14
ENSG00000242294.ENSG00000121716.ENSG00000085514.ENSG00000235333.ENSG00000272752.83	ENSG00000242294+ENSG00000121716+ENSG00000085514+ENSG00000235333+ENSG00000272752	chr7	dexseq_prepare_annotation2.py	exon	.	+	.		30	1.38458370533348e-15	1.54739631693784e-14
ENSG00000225241.40	ENSG00000225241	chr1	dexseq_prepare_annotation2.py	exon	.	+	.	RP11-640M9.2	6	1.45626182926178e-15	1.62617879127654e-14
ENSG00000155506.49	ENSG00000155506	chr5	dexseq_prepare_annotation2.py	exon	.	+	.	LARP1	16	1.46064568796222e-15	1.62974808305639e-14
ENSG00000003436.32	ENSG00000003436	chr2	dexseq_prepare_annotation2.py	exon	.	-	.	TFPI	24	1.50743533600743e-15	1.68058834698343e-14
ENSG00000229974.ENSG00000122783.30	ENSG00000229974+ENSG00000122783	chr7	dexseq_prepare_annotation2.py	exon	.	-	.		6	1.6161946503485e-15	1.80037787186548e-14
ENSG00000231731.16	ENSG00000231731	chr2	dexseq_prepare_annotation2.py	exon	.	+	.	AC010976.2	11	1.68908835289493e-15	1.88005259976724e-14
ENSG00000254645.8	ENSG00000254645	chr11	dexseq_prepare_annotation2.py	exon	.	-	.	RP11-396O20.2	4	1.69089622580774e-15	1.88053969230028e-14
ENSG00000177182.26	ENSG00000177182	chr8	dexseq_prepare_annotation2.py	exon	.	+	.	CLVS1	9	1.80098374918068e-15	2.00135230556726e-14
ENSG00000112658.7	ENSG00000112658	chr6	dexseq_prepare_annotation2.py	exon	.	+	.	SRF	3	1.80819891631921e-15	2.00774449252143e-14
ENSG00000109572.35	ENSG00000109572	chr4	dexseq_prepare_annotation2.py	exon	.	+	.	CLCN3	22	1.82039181500912e-15	2.01964893041109e-14
ENSG00000160209.45	ENSG00000160209	chr21	dexseq_prepare_annotation2.py	exon	.	+	.	PDXK	10	1.97556992610277e-15	2.19004213778953e-14
ENSG00000148399.35	ENSG00000148399	chr9	dexseq_prepare_annotation2.py	exon	.	-	.	DPH7	26	1.98517321454956e-15	2.19891179955433e-14
ENSG00000078070.38	ENSG00000078070	chr3	dexseq_prepare_annotation2.py	exon	.	-	.	MCCC1	7	1.999282479867e-15	2.21275425433021e-14
ENSG00000088986.21	ENSG00000088986	chr12	dexseq_prepare_annotation2.py	exon	.	+	.	DYNLL1	5	2.01133645900483e-15	2.22430149584064e-14
ENSG00000119812.20	ENSG00000119812	chr2	dexseq_prepare_annotation2.py	exon	.	-	.	FAM98A	17	2.02687871257732e-15	2.23968465792361e-14
ENSG00000258941.ENSG00000150527.ENSG00000150526.45	ENSG00000258941+ENSG00000150527+ENSG00000150526	chr14	dexseq_prepare_annotation2.py	exon	.	+	.		5	2.084546601212e-15	2.30155410740414e-14
ENSG00000156265.33	ENSG00000156265	chr21	dexseq_prepare_annotation2.py	exon	.	+	.	MAP3K7CL	10	2.22345049459904e-15	2.45294490256247e-14
ENSG00000168256.31	ENSG00000168256	chr17	dexseq_prepare_annotation2.py	exon	.	+	.	NKIRAS2	21	2.23506780159278e-15	2.46378076377987e-14
ENSG00000184277.25	ENSG00000184277	chr15	dexseq_prepare_annotation2.py	exon	.	-	.	TM2D3	20	2.27886956818751e-15	2.51004863192659e-14
ENSG00000162889.18	ENSG00000162889	chr1	dexseq_prepare_annotation2.py	exon	.	+	.	MAPKAPK2	14	2.30202168602622e-15	2.53351608813343e-14
ENSG00000135723.48	ENSG00000135723	chr16	dexseq_prepare_annotation2.py	exon	.	-	.	FHOD1	20	2.4151319751577e-15	2.65587109191221e-14
ENSG00000162458.43	ENSG00000162458	chr1	dexseq_prepare_annotation2.py	exon	.	+	.	FBLIM1	11	2.5201233475901e-15	2.76910911307658e-14
ENSG00000163521.23	ENSG00000163521	chr2	dexseq_prepare_annotation2.py	exon	.	-	.	GLB1L	18	2.52332736668137e-15	2.77041158242681e-14
ENSG00000172382.14	ENSG00000172382	chr16	dexseq_prepare_annotation2.py	exon	.	-	.	PRSS27	12	2.53410974664422e-15	2.78002575243368e-14
ENSG00000177830.74	ENSG00000177830	chr11	dexseq_prepare_annotation2.py	exon	.	-	.	CHID1	45	2.64720084974254e-15	2.90177192187434e-14
ENSG00000141748.19	ENSG00000141748	chr17	dexseq_prepare_annotation2.py	exon	.	-	.	ARL5C	17	2.67592227491422e-15	2.93091438953892e-14
ENSG00000106125.ENSG00000241644.ENSG00000240583.ENSG00000250424.ENSG00000254959.38	ENSG00000106125+ENSG00000241644+ENSG00000240583+ENSG00000250424+ENSG00000254959	chr7	dexseq_prepare_annotation2.py	exon	.	+	.		19	2.71079882715298e-15	2.966746658999e-14
ENSG00000140470.40	ENSG00000140470	chr15	dexseq_prepare_annotation2.py	exon	.	-	.	ADAMTS17	10	2.88523788189517e-15	3.15513981602624e-14
ENSG00000187764.61	ENSG00000187764	chr9	dexseq_prepare_annotation2.py	exon	.	-	.	SEMA4D	20	2.91188796418417e-15	3.18174764494136e-14
ENSG00000059588.46	ENSG00000059588	chr1	dexseq_prepare_annotation2.py	exon	.	-	.	TARBP1	26	2.96326812227571e-15	3.23311375511735e-14
ENSG00000110077.50	ENSG00000110077	chr11	dexseq_prepare_annotation2.py	exon	.	-	.	MS4A6A	35	2.96360908185487e-15	3.23311375511735e-14
ENSG00000084674.31	ENSG00000084674	chr2	dexseq_prepare_annotation2.py	exon	.	-	.	APOB	22	3.03289275250402e-15	3.30606990749525e-14
ENSG00000129946.25	ENSG00000129946	chr19	dexseq_prepare_annotation2.py	exon	.	-	.	SHC2	17	3.07813476289681e-15	3.35272392745998e-14
ENSG00000092531.51	ENSG00000092531	chr15	dexseq_prepare_annotation2.py	exon	.	+	.	SNAP23	35	3.08947341162003e-15	3.36240547986306e-14
ENSG00000076864.47	ENSG00000076864	chr1	dexseq_prepare_annotation2.py	exon	.	-	.	RAP1GAP	13	3.1194188876884e-15	3.39230624521677e-14
ENSG00000113916.29	ENSG00000113916	chr3	dexseq_prepare_annotation2.py	exon	.	-	.	BCL6	14	3.12516943136164e-15	3.39586898464031e-14
ENSG00000151725.24	ENSG00000151725	chr4	dexseq_prepare_annotation2.py	exon	.	-	.	CENPU	15	3.31738684180046e-15	3.60188425766373e-14
ENSG00000140943.52	ENSG00000140943	chr16	dexseq_prepare_annotation2.py	exon	.	-	.	MBTPS1	37	3.40674593146248e-15	3.69598270066332e-14
ENSG00000149806.ENSG00000162298.74	ENSG00000149806+ENSG00000162298	chr11	dexseq_prepare_annotation2.py	exon	.	-	.		55	3.4101081292499e-15	3.69670805417264e-14
ENSG00000138041.27	ENSG00000138041	chr2	dexseq_prepare_annotation2.py	exon	.	-	.	SMEK2	18	3.41315993436763e-15	3.69709604887619e-14
ENSG00000224914.ENSG00000214562.14	ENSG00000224914+ENSG00000214562	chr10	dexseq_prepare_annotation2.py	exon	.	+	.		15	3.46726516238953e-15	3.7527403066746e-14
ENSG00000022567.21	ENSG00000022567	chr8	dexseq_prepare_annotation2.py	exon	.	-	.	SLC45A4	16	3.47913517989436e-15	3.7626202686265e-14
ENSG00000159140.47	ENSG00000159140	chr21	dexseq_prepare_annotation2.py	exon	.	+	.	SON	24	3.6223020228427e-15	3.91436794972387e-14
ENSG00000127507.39	ENSG00000127507	chr19	dexseq_prepare_annotation2.py	exon	.	-	.	EMR2	6	3.65617011911047e-15	3.94785827810166e-14
ENSG00000213799.6	ENSG00000213799	chr19	dexseq_prepare_annotation2.py	exon	.	+	.	ZNF845	3	3.66241984233653e-15	3.95149763492347e-14
ENSG00000006114.59	ENSG00000006114	chr17	dexseq_prepare_annotation2.py	exon	.	-	.	SYNRG	39	3.76544607153893e-15	4.05946440579735e-14
ENSG00000224187.3	ENSG00000224187	chr3	dexseq_prepare_annotation2.py	exon	.	-	.	RP11-132N15.3	3	3.84770076021144e-15	4.14488581107864e-14
ENSG00000204469.44	ENSG00000204469	chr6	dexseq_prepare_annotation2.py	exon	.	+	.	PRRC2A	5	3.87446552049761e-15	4.17044429829876e-14
ENSG00000213983.ENSG00000092051.68	ENSG00000213983+ENSG00000092051	chr14	dexseq_prepare_annotation2.py	exon	.	-	.		42	3.93063378185719e-15	4.2275876192953e-14
ENSG00000163467.16	ENSG00000163467	chr1	dexseq_prepare_annotation2.py	exon	.	+	.	TSACC	9	4.06869913699206e-15	4.37265677024895e-14
ENSG00000177200.72	ENSG00000177200	chr16	dexseq_prepare_annotation2.py	exon	.	+	.	CHD9	14	4.21879442770243e-15	4.53041742768296e-14
ENSG00000111058.30	ENSG00000111058	chr12	dexseq_prepare_annotation2.py	exon	.	+	.	ACSS3	8	4.85771781123101e-15	5.21245654740691e-14
ENSG00000128965.7	ENSG00000128965	chr15	dexseq_prepare_annotation2.py	exon	.	+	.	CHAC1	8	4.88688656857913e-15	5.23965869274844e-14
ENSG00000182871.50	ENSG00000182871	chr21	dexseq_prepare_annotation2.py	exon	.	+	.	COL18A1	10	4.90312762447665e-15	5.25296826840886e-14
ENSG00000116641.64	ENSG00000116641	chr1	dexseq_prepare_annotation2.py	exon	.	-	.	DOCK7	29	5.29917606608979e-15	5.6728465156799e-14
ENSG00000010361.52	ENSG00000010361	chr19	dexseq_prepare_annotation2.py	exon	.	-	.	FUZ	2	5.30836885666557e-15	5.67825831557898e-14
ENSG00000006704.40	ENSG00000006704	chr7	dexseq_prepare_annotation2.py	exon	.	+	.	GTF2IRD1	28	5.46787433460905e-15	5.84432300375192e-14
ENSG00000260781.18	ENSG00000260781	chr16	dexseq_prepare_annotation2.py	exon	.	-	.	ARHGAP23P1	15	5.47513643055865e-15	5.84753092396785e-14
ENSG00000073969.9	ENSG00000073969	chr17	dexseq_prepare_annotation2.py	exon	.	+	.	NSF	7	5.51539607970206e-15	5.88594835130879e-14
ENSG00000215424.19	ENSG00000215424	chr21	dexseq_prepare_annotation2.py	exon	.	+	.	MCM3AP-AS1	16	5.62737112804058e-15	6.0007802145477e-14
ENSG00000067182.28	ENSG00000067182	chr12	dexseq_prepare_annotation2.py	exon	.	-	.	TNFRSF1A	13	5.88174782201687e-15	6.26716670103723e-14
ENSG00000171241.26	ENSG00000171241	chr16	dexseq_prepare_annotation2.py	exon	.	-	.	SHCBP1	10	6.00965600604957e-15	6.39848867548676e-14
ENSG00000091262.45	ENSG00000091262	chr16	dexseq_prepare_annotation2.py	exon	.	-	.	ABCC6	18	6.13106241864006e-15	6.52268997158264e-14
ENSG00000166960.46	ENSG00000166960	chr18	dexseq_prepare_annotation2.py	exon	.	-	.	CCDC178	25	6.21493666239854e-15	6.60680021338168e-14
ENSG00000137076.71	ENSG00000137076	chr9	dexseq_prepare_annotation2.py	exon	.	-	.	TLN1	17	6.33104253613949e-15	6.7250176289457e-14
ENSG00000137822.47	ENSG00000137822	chr15	dexseq_prepare_annotation2.py	exon	.	+	.	TUBGCP4	12	6.40564021513895e-15	6.79899507444446e-14
ENSG00000144021.13	ENSG00000144021	chr2	dexseq_prepare_annotation2.py	exon	.	+	.	CIAO1	11	6.44725769652231e-15	6.83787980116477e-14
ENSG00000142327.33	ENSG00000142327	chr2	dexseq_prepare_annotation2.py	exon	.	+	.	RNPEPL1	20	6.62560435088806e-15	7.02160572290252e-14
ENSG00000223662.4	ENSG00000223662	chr21	dexseq_prepare_annotation2.py	exon	.	+	.	SAMSN1-AS1	5	6.64006306390964e-15	7.03149888033148e-14
ENSG00000265817.ENSG00000197275.34	ENSG00000265817+ENSG00000197275	chr8	dexseq_prepare_annotation2.py	exon	.	-	.		11	6.74864114118757e-15	7.1409676963499e-14
ENSG00000129084.ENSG00000256206.ENSG00000129083.99	ENSG00000129084+ENSG00000256206+ENSG00000129083	chr11	dexseq_prepare_annotation2.py	exon	.	-	.		49	6.92485926407436e-15	7.32178494146044e-14
ENSG00000105393.ENSG00000160117.ENSG00000269307.78	ENSG00000105393+ENSG00000160117+ENSG00000269307	chr19	dexseq_prepare_annotation2.py	exon	.	+	.		34	7.0798204236754e-15	7.47986570396622e-14
ENSG00000132704.21	ENSG00000132704	chr1	dexseq_prepare_annotation2.py	exon	.	-	.	FCRL2	14	7.14884679165774e-15	7.54698256682391e-14
ENSG00000185261.28	ENSG00000185261	chr5	dexseq_prepare_annotation2.py	exon	.	-	.	KIAA0825	16	7.19295509778287e-15	7.5877106657934e-14
ENSG00000263053.ENSG00000171282.43	ENSG00000263053+ENSG00000171282	chr17	dexseq_prepare_annotation2.py	exon	.	+	.		26	7.21697699175143e-15	7.60720370466948e-14
ENSG00000159363.54	ENSG00000159363	chr1	dexseq_prepare_annotation2.py	exon	.	-	.	ATP13A2	25	7.55754296937273e-15	7.9600705841651e-14
ENSG00000203722.8	ENSG00000203722	chr6	dexseq_prepare_annotation2.py	exon	.	-	.	RAET1G	8	7.58717387653401e-15	7.97988096669618e-14
ENSG00000117385.43	ENSG00000117385	chr1	dexseq_prepare_annotation2.py	exon	.	-	.	LEPRE1	16	7.58798066273573e-15	7.97988096669618e-14
ENSG00000125503.46	ENSG00000125503	chr19	dexseq_prepare_annotation2.py	exon	.	-	.	PPP1R12C	25	7.73493290057514e-15	8.12819442017559e-14
ENSG00000189091.52	ENSG00000189091	chr16	dexseq_prepare_annotation2.py	exon	.	+	.	SF3B3	24	8.03133005575585e-15	8.4332038014685e-14
ENSG00000166387.82	ENSG00000166387	chr11	dexseq_prepare_annotation2.py	exon	.	+	.	PPFIBP2	67	8.08265718237752e-15	8.48061063998082e-14
ENSG00000078018.38	ENSG00000078018	chr2	dexseq_prepare_annotation2.py	exon	.	+	.	MAP2	13	8.29179936424704e-15	8.69340370320293e-14
ENSG00000140009.ENSG00000214770.43	ENSG00000140009+ENSG00000214770	chr14	dexseq_prepare_annotation2.py	exon	.	-	.		25	8.4604789603684e-15	8.86348192764091e-14
ENSG00000243509.ENSG00000026036.ENSG00000258366.53	ENSG00000243509+ENSG00000026036+ENSG00000258366	chr20	dexseq_prepare_annotation2.py	exon	.	+	.		17	8.59387460337497e-15	8.99636423010817e-14
ENSG00000140983.87	ENSG00000140983	chr16	dexseq_prepare_annotation2.py	exon	.	+	.	RHOT2	63	8.72672391631117e-15	9.12847248684867e-14
ENSG00000024422.7	ENSG00000024422	chr19	dexseq_prepare_annotation2.py	exon	.	+	.	EHD2	7	9.41497176544881e-15	9.84090422764809e-14
ENSG00000101940.41	ENSG00000101940	chrX	dexseq_prepare_annotation2.py	exon	.	+	.	WDR13	21	9.7898253702541e-15	1.02249287200432e-13
ENSG00000104218.45	ENSG00000104218	chr8	dexseq_prepare_annotation2.py	exon	.	+	.	CSPP1	17	1.0330687654335e-14	1.07816241344558e-13
ENSG00000176728.17	ENSG00000176728	chrY	dexseq_prepare_annotation2.py	exon	.	-	.	TTTY14	6	1.03576488834578e-14	1.08015481213203e-13
ENSG00000021852.20	ENSG00000021852	chr1	dexseq_prepare_annotation2.py	exon	.	-	.	C8B	12	1.05005036804873e-14	1.09422105171608e-13
ENSG00000150459.13	ENSG00000150459	chr13	dexseq_prepare_annotation2.py	exon	.	+	.	SAP18	12	1.05595765143398e-14	1.09954194296509e-13
ENSG00000226742.13	ENSG00000226742	chr18	dexseq_prepare_annotation2.py	exon	.	+	.	HSBP1L1	14	1.06658289905705e-14	1.10976373818491e-13
ENSG00000106554.25	ENSG00000106554	chr7	dexseq_prepare_annotation2.py	exon	.	-	.	CHCHD3	9	1.07674264900794e-14	1.11948606931704e-13
ENSG00000137642.29	ENSG00000137642	chr11	dexseq_prepare_annotation2.py	exon	.	+	.	SORL1	9	1.09476090287887e-14	1.13735795844888e-13
ENSG00000101280.10	ENSG00000101280	chr20	dexseq_prepare_annotation2.py	exon	.	-	.	ANGPT4	4	1.15016800133171e-14	1.194017068856e-13
ENSG00000105576.69	ENSG00000105576	chr19	dexseq_prepare_annotation2.py	exon	.	-	.	TNPO2	44	1.16733272706533e-14	1.21092020757706e-13
ENSG00000052344.11	ENSG00000052344	chr16	dexseq_prepare_annotation2.py	exon	.	-	.	PRSS8	8	1.17604749253563e-14	1.21903895676428e-13
ENSG00000255246.3	ENSG00000255246	chr11	dexseq_prepare_annotation2.py	exon	.	-	.	RP11-179A16.2	4	1.19673836530337e-14	1.23954998682441e-13
ENSG00000198589.82	ENSG00000198589	chr4	dexseq_prepare_annotation2.py	exon	.	-	.	LRBA	23	1.20650349869704e-14	1.24872202233169e-13
ENSG00000148985.ENSG00000250404.89	ENSG00000148985+ENSG00000250404	chr11	dexseq_prepare_annotation2.py	exon	.	+	.		67	1.24942674314901e-14	1.29217276736827e-13
ENSG00000005448.8	ENSG00000005448	chr2	dexseq_prepare_annotation2.py	exon	.	+	.	WDR54	6	1.25147477590597e-14	1.29331625184741e-13
ENSG00000213822.8	ENSG00000213822	chr19	dexseq_prepare_annotation2.py	exon	.	+	.	CEACAM18	7	1.29160484116711e-14	1.33378365990801e-13
ENSG00000078814.32	ENSG00000078814	chr20	dexseq_prepare_annotation2.py	exon	.	+	.	MYH7B	9	1.36921150901406e-14	1.41286156012849e-13
ENSG00000143811.ENSG00000243709.ENSG00000255835.28	ENSG00000143811+ENSG00000243709+ENSG00000255835	chr1	dexseq_prepare_annotation2.py	exon	.	-	.		26	1.38923875343629e-14	1.43245023682641e-13
ENSG00000131355.11	ENSG00000131355	chr19	dexseq_prepare_annotation2.py	exon	.	-	.	EMR3	3	1.43242931686851e-14	1.47587537122398e-13
ENSG00000215033.ENSG00000186807.ENSG00000239492.28	ENSG00000215033+ENSG00000186807+ENSG00000239492	chr10	dexseq_prepare_annotation2.py	exon	.	+	.		22	1.47000407023582e-14	1.51345355288195e-13
ENSG00000166153.25	ENSG00000166153	chr12	dexseq_prepare_annotation2.py	exon	.	-	.	DEPDC4	10	1.47592284204241e-14	1.51840817722564e-13
ENSG00000069018.19	ENSG00000069018	chr5	dexseq_prepare_annotation2.py	exon	.	-	.	TRPC7	11	1.48766887614409e-14	1.5293458918503e-13
ENSG00000149927.54	ENSG00000149927	chr16	dexseq_prepare_annotation2.py	exon	.	-	.	DOC2A	25	1.49707407210556e-14	1.53786261718389e-13
ENSG00000104904.32	ENSG00000104904	chr19	dexseq_prepare_annotation2.py	exon	.	+	.	OAZ1	18	1.66653929723589e-14	1.71066457107444e-13
ENSG00000077157.ENSG00000232626.59	ENSG00000077157+ENSG00000232626	chr1	dexseq_prepare_annotation2.py	exon	.	+	.		31	1.67669025225138e-14	1.71871268137073e-13
ENSG00000126231.7	ENSG00000126231	chr13	dexseq_prepare_annotation2.py	exon	.	+	.	PROZ	6	1.6768844945755e-14	1.71871268137073e-13
ENSG00000100802.46	ENSG00000100802	chr14	dexseq_prepare_annotation2.py	exon	.	-	.	C14orf93	17	1.71451995133965e-14	1.75597286138979e-13
ENSG00000134905.57	ENSG00000134905	chr13	dexseq_prepare_annotation2.py	exon	.	-	.	CARS2	38	1.71579685742036e-14	1.75597286138979e-13
ENSG00000030582.56	ENSG00000030582	chr17	dexseq_prepare_annotation2.py	exon	.	+	.	GRN	38	1.91046462337307e-14	1.95374191439434e-13
ENSG00000165102.25	ENSG00000165102	chr8	dexseq_prepare_annotation2.py	exon	.	+	.	HGSNAT	10	1.92394728805161e-14	1.9660649725406e-13
ENSG00000007174.72	ENSG00000007174	chr17	dexseq_prepare_annotation2.py	exon	.	+	.	DNAH9	14	2.01976626356531e-14	2.06244584830136e-13
ENSG00000160789.68	ENSG00000160789	chr1	dexseq_prepare_annotation2.py	exon	.	+	.	LMNA	4	2.06258881271249e-14	2.10460735060715e-13
ENSG00000132780.54	ENSG00000132780	chr1	dexseq_prepare_annotation2.py	exon	.	+	.	NASP	27	2.20798166425958e-14	2.25128828828369e-13
ENSG00000100266.ENSG00000242247.52	ENSG00000100266+ENSG00000242247	chr22	dexseq_prepare_annotation2.py	exon	.	-	.		9	2.24464157227732e-14	2.28696814683994e-13
ENSG00000245534.13	ENSG00000245534	chr15	dexseq_prepare_annotation2.py	exon	.	+	.	RP11-219B17.1	5	2.3111062602342e-14	2.35293934090906e-13
ENSG00000060982.26	ENSG00000060982	chr12	dexseq_prepare_annotation2.py	exon	.	-	.	BCAT1	18	2.36710416331546e-14	2.40816438379106e-13
ENSG00000165409.26	ENSG00000165409	chr14	dexseq_prepare_annotation2.py	exon	.	+	.	TSHR	16	2.56290766711307e-14	2.60543294988591e-13
ENSG00000141279.84	ENSG00000141279	chr17	dexseq_prepare_annotation2.py	exon	.	+	.	NPEPPS	29	2.8116879917847e-14	2.856225462565e-13
ENSG00000131620.49	ENSG00000131620	chr11	dexseq_prepare_annotation2.py	exon	.	+	.	ANO1	22	2.96331026055298e-14	3.00802293016487e-13
ENSG00000103174.39	ENSG00000103174	chr16	dexseq_prepare_annotation2.py	exon	.	-	.	NAGPA	33	3.0370958746938e-14	3.08064329521786e-13
ENSG00000078098.40	ENSG00000078098	chr2	dexseq_prepare_annotation2.py	exon	.	-	.	FAP	17	3.08463223813075e-14	3.12655043102706e-13
ENSG00000070371.25	ENSG00000070371	chr22	dexseq_prepare_annotation2.py	exon	.	-	.	CLTCL1	19	3.09783729622443e-14	3.13761764231617e-13
ENSG00000116668.23	ENSG00000116668	chr1	dexseq_prepare_annotation2.py	exon	.	+	.	SWT1	21	3.11129321056054e-14	3.14859628771813e-13
ENSG00000244462.ENSG00000272897.ENSG00000214078.ENSG00000244005.121	ENSG00000244462+ENSG00000272897+ENSG00000214078+ENSG00000244005	chr20	dexseq_prepare_annotation2.py	exon	.	-	.		38	3.11326520142342e-14	3.14859628771813e-13
ENSG00000166260.21	ENSG00000166260	chr17	dexseq_prepare_annotation2.py	exon	.	-	.	COX11	8	3.12000876389805e-14	3.15309280380978e-13
ENSG00000081760.42	ENSG00000081760	chr12	dexseq_prepare_annotation2.py	exon	.	+	.	AACS	25	3.15201777455346e-14	3.1830972728456e-13
ENSG00000172765.28	ENSG00000172765	chr3	dexseq_prepare_annotation2.py	exon	.	-	.	TMCC1	17	3.25580237512384e-14	3.28548763207349e-13
ENSG00000116337.74	ENSG00000116337	chr1	dexseq_prepare_annotation2.py	exon	.	+	.	AMPD2	42	3.26658766327493e-14	3.29394923517893e-13
ENSG00000267796.ENSG00000188223.ENSG00000205155.40	ENSG00000267796+ENSG00000188223+ENSG00000205155	chr19	dexseq_prepare_annotation2.py	exon	.	+	.		4	3.27976003458656e-14	3.30480372354376e-13
ENSG00000106571.24	ENSG00000106571	chr7	dexseq_prepare_annotation2.py	exon	.	-	.	GLI3	18	3.29529613991882e-14	3.31802232019412e-13
ENSG00000082269.61	ENSG00000082269	chr6	dexseq_prepare_annotation2.py	exon	.	+	.	FAM135A	12	3.40933794444089e-14	3.43033386726589e-13
ENSG00000225720.3	ENSG00000225720	chr22	dexseq_prepare_annotation2.py	exon	.	+	.	RP4-742C19.12	4	3.49815207779334e-14	3.5171164187279e-13
ENSG00000114439.75	ENSG00000114439	chr3	dexseq_prepare_annotation2.py	exon	.	+	.	BBX	51	3.5258580418986e-14	3.54237743535991e-13
ENSG00000147394.33	ENSG00000147394	chrX	dexseq_prepare_annotation2.py	exon	.	+	.	ZNF185	15	3.5530451747776e-14	3.5670806129223e-13
ENSG00000100697.59	ENSG00000100697	chr14	dexseq_prepare_annotation2.py	exon	.	-	.	DICER1	23	3.59363601390588e-14	3.60519449231318e-13
ENSG00000174358.14	ENSG00000174358	chr5	dexseq_prepare_annotation2.py	exon	.	+	.	SLC6A19	12	3.5968132346869e-14	3.60574615287385e-13
ENSG00000197253.13	ENSG00000197253	chr16	dexseq_prepare_annotation2.py	exon	.	-	.	TPSB2	5	3.97826660274968e-14	3.98523582891508e-13
ENSG00000178685.15	ENSG00000178685	chr8	dexseq_prepare_annotation2.py	exon	.	-	.	PARP10	8	4.19663601746929e-14	4.2009214225929e-13
ENSG00000137869.51	ENSG00000137869	chr15	dexseq_prepare_annotation2.py	exon	.	-	.	CYP19A1	25	4.25787219991616e-14	4.25911356207357e-13
ENSG00000261963.3	ENSG00000261963	chr17	dexseq_prepare_annotation2.py	exon	.	-	.	RP11-74E22.4	4	4.31233038638035e-14	4.31044590114231e-13
ENSG00000158796.34	ENSG00000158796	chr1	dexseq_prepare_annotation2.py	exon	.	-	.	DEDD	20	4.42062910868313e-14	4.41548136008496e-13
ENSG00000164970.15	ENSG00000164970	chr9	dexseq_prepare_annotation2.py	exon	.	-	.	FAM219A	10	4.56824978816635e-14	4.55961164311237e-13
ENSG00000129933.56	ENSG00000129933	chr19	dexseq_prepare_annotation2.py	exon	.	+	.	MAU2	27	4.57718502041114e-14	4.56520982704378e-13
ENSG00000130827.29	ENSG00000130827	chrX	dexseq_prepare_annotation2.py	exon	.	+	.	PLXNA3	12	4.72414949623497e-14	4.70836802369853e-13
ENSG00000172955.12	ENSG00000172955	chr4	dexseq_prepare_annotation2.py	exon	.	-	.	ADH6	10	4.74282918256368e-14	4.72355498559535e-13
ENSG00000066427.ENSG00000259634.45	ENSG00000066427+ENSG00000259634	chr14	dexseq_prepare_annotation2.py	exon	.	-	.		11	5.34654358885037e-14	5.32095462025979e-13
ENSG00000136504.49	ENSG00000136504	chr17	dexseq_prepare_annotation2.py	exon	.	+	.	KAT7	23	5.49471005963335e-14	5.4644493375658e-13
ENSG00000147224.18	ENSG00000147224	chrX	dexseq_prepare_annotation2.py	exon	.	+	.	PRPS1	13	5.51869726126619e-14	5.48433028339009e-13
ENSG00000060718.47	ENSG00000060718	chr1	dexseq_prepare_annotation2.py	exon	.	-	.	COL11A1	14	5.76106156977801e-14	5.72104261820792e-13
ENSG00000161016.38	ENSG00000161016	chr8	dexseq_prepare_annotation2.py	exon	.	-	.	RPL8	21	5.80578522486268e-14	5.7612867986996e-13
ENSG00000147419.28	ENSG00000147419	chr8	dexseq_prepare_annotation2.py	exon	.	-	.	CCDC25	12	5.85351913663461e-14	5.80445784907322e-13
ENSG00000123836.29	ENSG00000123836	chr1	dexseq_prepare_annotation2.py	exon	.	+	.	PFKFB2	22	6.11403315393897e-14	6.05841090286343e-13
ENSG00000118307.39	ENSG00000118307	chr12	dexseq_prepare_annotation2.py	exon	.	-	.	CASC1	25	6.17171281538452e-14	6.11115343999547e-13
ENSG00000115204.29	ENSG00000115204	chr2	dexseq_prepare_annotation2.py	exon	.	-	.	MPV17	24	6.17622185320476e-14	6.11120899159208e-13
ENSG00000065427.23	ENSG00000065427	chr16	dexseq_prepare_annotation2.py	exon	.	-	.	KARS	12	6.19817087379971e-14	6.12850843458409e-13
ENSG00000021300.50	ENSG00000021300	chr11	dexseq_prepare_annotation2.py	exon	.	+	.	PLEKHB1	17	6.2877259385379e-14	6.2125810497116e-13
ENSG00000173083.16	ENSG00000173083	chr4	dexseq_prepare_annotation2.py	exon	.	-	.	HPSE	10	6.51091542424673e-14	6.42847505628505e-13
ENSG00000165633.10	ENSG00000165633	chr10	dexseq_prepare_annotation2.py	exon	.	-	.	VSTM4	11	7.01122102904944e-14	6.91746925971779e-13
ENSG00000151532.24	ENSG00000151532	chr10	dexseq_prepare_annotation2.py	exon	.	+	.	VTI1A	17	7.10367092810937e-14	7.00364797538599e-13
ENSG00000179583.36	ENSG00000179583	chr16	dexseq_prepare_annotation2.py	exon	.	+	.	CIITA	3	7.11082637844665e-14	7.00566986488168e-13
ENSG00000238168.2	ENSG00000238168	chr12	dexseq_prepare_annotation2.py	exon	.	+	.	RP11-686G8.1	2	7.28193021441648e-14	7.16909686245709e-13
ENSG00000140451.22	ENSG00000140451	chr15	dexseq_prepare_annotation2.py	exon	.	-	.	PIF1	14	7.44173682208666e-14	7.32117535099049e-13
ENSG00000130958.19	ENSG00000130958	chr9	dexseq_prepare_annotation2.py	exon	.	-	.	SLC35D2	4	7.57128180449494e-14	7.44328592298629e-13
ENSG00000131370.5	ENSG00000131370	chr3	dexseq_prepare_annotation2.py	exon	.	-	.	SH3BP5	3	7.72384885895412e-14	7.58783834934047e-13
ENSG00000002079.31	ENSG00000002079	chr7	dexseq_prepare_annotation2.py	exon	.	+	.	MYH16	9	7.87688089424154e-14	7.7326404429593e-13
ENSG00000129354.7	ENSG00000129354	chr19	dexseq_prepare_annotation2.py	exon	.	-	.	AP1M2	6	8.40184687240637e-14	8.24209767526126e-13
ENSG00000108294.14	ENSG00000108294	chr17	dexseq_prepare_annotation2.py	exon	.	+	.	PSMB3	4	8.54565031091261e-14	8.3771789190689e-13
ENSG00000160299.61	ENSG00000160299	chr21	dexseq_prepare_annotation2.py	exon	.	+	.	PCNT	31	9.11790136781528e-14	8.92949948384913e-13
ENSG00000170743.14	ENSG00000170743	chr11	dexseq_prepare_annotation2.py	exon	.	+	.	SYT9	3	9.1220914284148e-14	8.92949948384913e-13
ENSG00000095627.28	ENSG00000095627	chr10	dexseq_prepare_annotation2.py	exon	.	+	.	TDRD1	16	9.50748476802982e-14	9.30012266261163e-13
ENSG00000101558.23	ENSG00000101558	chr18	dexseq_prepare_annotation2.py	exon	.	+	.	VAPA	13	9.60508640223447e-14	9.38890354588788e-13
ENSG00000119688.ENSG00000258559.80	ENSG00000119688+ENSG00000258559	chr14	dexseq_prepare_annotation2.py	exon	.	-	.		23	9.70670879711147e-14	9.48148551826034e-13
ENSG00000133706.65	ENSG00000133706	chr5	dexseq_prepare_annotation2.py	exon	.	-	.	LARS	20	9.71854996603817e-14	9.48630012332204e-13
ENSG00000175029.37	ENSG00000175029	chr10	dexseq_prepare_annotation2.py	exon	.	-	.	CTBP2	26	9.95117948626997e-14	9.70646675689901e-13
ENSG00000172748.35	ENSG00000172748	chr8	dexseq_prepare_annotation2.py	exon	.	+	.	ZNF596	9	9.97903099439883e-14	9.72672026755181e-13
ENSG00000132716.ENSG00000258465.ENSG00000162735.96	ENSG00000132716+ENSG00000258465+ENSG00000162735	chr1	dexseq_prepare_annotation2.py	exon	.	-	.		46	1.01677271560058e-13	9.90361160319548e-13
ENSG00000100523.ENSG00000266552.29	ENSG00000100523+ENSG00000266552	chr14	dexseq_prepare_annotation2.py	exon	.	-	.		19	1.05652551583393e-13	1.02835150207836e-12
ENSG00000162366.9	ENSG00000162366	chr1	dexseq_prepare_annotation2.py	exon	.	-	.	PDZK1IP1	10	1.06908813122458e-13	1.03984163805288e-12
ENSG00000172766.42	ENSG00000172766	chr13	dexseq_prepare_annotation2.py	exon	.	+	.	NAA16	12	1.10298853018331e-13	1.07205485752378e-12
ENSG00000256453.ENSG00000170445.31	ENSG00000256453+ENSG00000170445	chr5	dexseq_prepare_annotation2.py	exon	.	-	.		2	1.10642428373073e-13	1.07463318258461e-12
ENSG00000117013.18	ENSG00000117013	chr1	dexseq_prepare_annotation2.py	exon	.	+	.	KCNQ4	8	1.16204155106652e-13	1.12785419001675e-12
ENSG00000134644.62	ENSG00000134644	chr1	dexseq_prepare_annotation2.py	exon	.	-	.	PUM1	16	1.17401969985941e-13	1.13867465447849e-12
ENSG00000074935.34	ENSG00000074935	chr6	dexseq_prepare_annotation2.py	exon	.	-	.	TUBE1	19	1.17941385711838e-13	1.14309857168734e-12
ENSG00000257026.ENSG00000262470.ENSG00000186260.54	ENSG00000257026+ENSG00000262470+ENSG00000186260	chr16	dexseq_prepare_annotation2.py	exon	.	+	.		8	1.20977435102685e-13	1.17169676736009e-12
ENSG00000167703.41	ENSG00000167703	chr17	dexseq_prepare_annotation2.py	exon	.	-	.	SLC43A2	8	1.23654478152048e-13	1.19678001280586e-12
ENSG00000103316.33	ENSG00000103316	chr16	dexseq_prepare_annotation2.py	exon	.	-	.	CRYM	22	1.24097262359431e-13	1.20021904765386e-12
ENSG00000047410.ENSG00000202025.63	ENSG00000047410+ENSG00000202025	chr1	dexseq_prepare_annotation2.py	exon	.	-	.		10	1.24929388937459e-13	1.207076095354e-12
ENSG00000158169.35	ENSG00000158169	chr9	dexseq_prepare_annotation2.py	exon	.	-	.	FANCC	21	1.24982157643401e-13	1.207076095354e-12
ENSG00000178074.ENSG00000162972.14	ENSG00000178074+ENSG00000162972	chr2	dexseq_prepare_annotation2.py	exon	.	+	.		13	1.27579496331928e-13	1.23129466080125e-12
ENSG00000126218.17	ENSG00000126218	chr13	dexseq_prepare_annotation2.py	exon	.	+	.	F10	14	1.3164495780089e-13	1.26963837024554e-12
ENSG00000198626.121	ENSG00000198626	chr1	dexseq_prepare_annotation2.py	exon	.	+	.	RYR2	32	1.32582247512483e-13	1.27778003150373e-12
ENSG00000106013.19	ENSG00000106013	chr7	dexseq_prepare_annotation2.py	exon	.	+	.	ANKRD7	8	1.33873271735123e-13	1.28931703950374e-12
ENSG00000175155.12	ENSG00000175155	chr17	dexseq_prepare_annotation2.py	exon	.	+	.	YPEL2	12	1.40325227342603e-13	1.35050730718786e-12
ENSG00000196684.ENSG00000167461.51	ENSG00000196684+ENSG00000167461	chr19	dexseq_prepare_annotation2.py	exon	.	+	.		16	1.43260897155278e-13	1.37779436058797e-12
ENSG00000172900.9	ENSG00000172900	chr11	dexseq_prepare_annotation2.py	exon	.	-	.	AP002387.1	4	1.46313972040072e-13	1.40617153520865e-12
ENSG00000131238.16	ENSG00000131238	chr1	dexseq_prepare_annotation2.py	exon	.	-	.	PPT1	6	1.4916022865632e-13	1.43252272783719e-12
ENSG00000126970.13	ENSG00000126970	chrX	dexseq_prepare_annotation2.py	exon	.	-	.	ZC4H2	7	1.53603370511697e-13	1.47416269713464e-12
ENSG00000139865.53	ENSG00000139865	chr14	dexseq_prepare_annotation2.py	exon	.	+	.	TTC6	31	1.54664524288065e-13	1.48330952573683e-12
ENSG00000145882.15	ENSG00000145882	chr5	dexseq_prepare_annotation2.py	exon	.	+	.	PCYOX1L	11	1.57191204665287e-13	1.50648889163855e-12
ENSG00000140521.30	ENSG00000140521	chr15	dexseq_prepare_annotation2.py	exon	.	-	.	POLG	11	1.58243285041026e-13	1.51551349888558e-12
ENSG00000156482.28	ENSG00000156482	chr8	dexseq_prepare_annotation2.py	exon	.	-	.	RPL30	11	1.64732493541604e-13	1.57656118644699e-12
ENSG00000113448.72	ENSG00000113448	chr5	dexseq_prepare_annotation2.py	exon	.	-	.	PDE4D	21	1.65057345576055e-13	1.57856934542563e-12
ENSG00000183675.29	ENSG00000183675	chr10	dexseq_prepare_annotation2.py	exon	.	-	.	PTPN20B	14	1.66550614617968e-13	1.5917413892876e-12
ENSG00000077312.28	ENSG00000077312	chr19	dexseq_prepare_annotation2.py	exon	.	+	.	SNRPA	11	1.68261485843917e-13	1.60697329973689e-12
ENSG00000184254.ENSG00000232386.ENSG00000259604.ENSG00000272808.ENSG00000272639.38	ENSG00000184254+ENSG00000232386+ENSG00000259604+ENSG00000272808+ENSG00000272639	chr15	dexseq_prepare_annotation2.py	exon	.	+	.		10	1.68817966495116e-13	1.61116674004101e-12
ENSG00000222750.ENSG00000103534.38	ENSG00000222750+ENSG00000103534	chr16	dexseq_prepare_annotation2.py	exon	.	+	.		22	1.69448028598161e-13	1.6160561115227e-12
ENSG00000149182.ENSG00000270060.71	ENSG00000149182+ENSG00000270060	chr11	dexseq_prepare_annotation2.py	exon	.	-	.		40	1.72020180212511e-13	1.63944788419202e-12
ENSG00000172578.17	ENSG00000172578	chr3	dexseq_prepare_annotation2.py	exon	.	-	.	KLHL6	14	1.73501331091212e-13	1.65241656342526e-12
ENSG00000145794.43	ENSG00000145794	chr5	dexseq_prepare_annotation2.py	exon	.	+	.	MEGF10	8	1.8535580312869e-13	1.76409364919427e-12
ENSG00000132912.42	ENSG00000132912	chr5	dexseq_prepare_annotation2.py	exon	.	-	.	DCTN4	24	2.00238137607254e-13	1.90441316737488e-12
ENSG00000170959.35	ENSG00000170959	chr11	dexseq_prepare_annotation2.py	exon	.	-	.	DCDC1	15	2.01754859736448e-13	1.91750948408796e-12
ENSG00000125618.30	ENSG00000125618	chr2	dexseq_prepare_annotation2.py	exon	.	-	.	PAX8	8	2.03932846329036e-13	1.93686808513473e-12
ENSG00000176956.5	ENSG00000176956	chr8	dexseq_prepare_annotation2.py	exon	.	-	.	LY6H	5	2.07105161432653e-13	1.96563709232485e-12
ENSG00000010292.62	ENSG00000010292	chr12	dexseq_prepare_annotation2.py	exon	.	+	.	NCAPD2	17	2.11124084284191e-13	2.00239594520818e-12
ENSG00000237243.3	ENSG00000237243	chr7	dexseq_prepare_annotation2.py	exon	.	+	.	AC022173.2	4	2.12005976970974e-13	2.00937156626357e-12
ENSG00000049768.11	ENSG00000049768	chrX	dexseq_prepare_annotation2.py	exon	.	-	.	FOXP3	11	2.12336477327097e-13	2.01111512411116e-12
ENSG00000159593.39	ENSG00000159593	chr16	dexseq_prepare_annotation2.py	exon	.	-	.	NAE1	27	2.12914410647543e-13	2.01519818739784e-12
ENSG00000105248.8	ENSG00000105248	chr19	dexseq_prepare_annotation2.py	exon	.	+	.	CCDC94	7	2.1438612736266e-13	2.0277292983633e-12
ENSG00000064687.41	ENSG00000064687	chr19	dexseq_prepare_annotation2.py	exon	.	+	.	ABCA7	21	2.14839319808371e-13	2.03061627069565e-12
ENSG00000108352.29	ENSG00000108352	chr17	dexseq_prepare_annotation2.py	exon	.	+	.	RAPGEFL1	22	2.27589913847109e-13	2.14965173959926e-12
ENSG00000100116.19	ENSG00000100116	chr22	dexseq_prepare_annotation2.py	exon	.	+	.	GCAT	12	2.34299127084875e-13	2.21150015138434e-12
ENSG00000212238.ENSG00000106459.15	ENSG00000212238+ENSG00000106459	chr7	dexseq_prepare_annotation2.py	exon	.	+	.		14	2.35738494966675e-13	2.22355677314271e-12
ENSG00000125967.60	ENSG00000125967	chr20	dexseq_prepare_annotation2.py	exon	.	-	.	NECAB3	16	2.3626098582179e-13	2.22695451196308e-12
ENSG00000196517.20	ENSG00000196517	chr1	dexseq_prepare_annotation2.py	exon	.	-	.	SLC6A9	14	2.40331861214963e-13	2.26377107983126e-12
ENSG00000164327.43	ENSG00000164327	chr5	dexseq_prepare_annotation2.py	exon	.	-	.	RICTOR	13	2.42963811852842e-13	2.28564055446892e-12
ENSG00000115232.48	ENSG00000115232	chr2	dexseq_prepare_annotation2.py	exon	.	+	.	ITGA4	20	2.42986707153173e-13	2.28564055446892e-12
ENSG00000114784.10	ENSG00000114784	chr3	dexseq_prepare_annotation2.py	exon	.	+	.	EIF1B	8	2.43878941851492e-13	2.29246205340402e-12
ENSG00000119411.4	ENSG00000119411	chr9	dexseq_prepare_annotation2.py	exon	.	+	.	BSPRY	4	2.50793727041488e-13	2.35584744005296e-12
ENSG00000105607.45	ENSG00000105607	chr19	dexseq_prepare_annotation2.py	exon	.	+	.	GCDH	29	2.54393361780304e-13	2.3880263317872e-12
ENSG00000125676.80	ENSG00000125676	chrX	dexseq_prepare_annotation2.py	exon	.	-	.	THOC2	3	2.55287166475899e-13	2.39477858695505e-12
ENSG00000164114.28	ENSG00000164114	chr4	dexseq_prepare_annotation2.py	exon	.	-	.	MAP9	19	2.58674479966331e-13	2.4248965594658e-12
ENSG00000148219.38	ENSG00000148219	chr9	dexseq_prepare_annotation2.py	exon	.	-	.	ASTN2	32	2.61951307276617e-13	2.45393838980497e-12
ENSG00000134882.26	ENSG00000134882	chr13	dexseq_prepare_annotation2.py	exon	.	+	.	UBAC2	13	2.68965667477205e-13	2.51792961832003e-12
ENSG00000164107.10	ENSG00000164107	chr4	dexseq_prepare_annotation2.py	exon	.	-	.	HAND2	9	2.70031279004777e-13	2.52618219022601e-12
ENSG00000160563.ENSG00000230940.9	ENSG00000160563+ENSG00000230940	chr9	dexseq_prepare_annotation2.py	exon	.	-	.		3	2.7193949549063e-13	2.54097772220106e-12
ENSG00000102901.95	ENSG00000102901	chr16	dexseq_prepare_annotation2.py	exon	.	-	.	CENPT	41	2.71983115266203e-13	2.54097772220106e-12
ENSG00000239827.ENSG00000168852.24	ENSG00000239827+ENSG00000168852	chr13	dexseq_prepare_annotation2.py	exon	.	-	.		16	2.98869665745522e-13	2.79026346441602e-12
ENSG00000203583.ENSG00000257034.ENSG00000100226.54	ENSG00000203583+ENSG00000257034+ENSG00000100226	chr22	dexseq_prepare_annotation2.py	exon	.	+	.		12	3.00133185999381e-13	2.80015489099627e-12
ENSG00000227075.2	ENSG00000227075	chr21	dexseq_prepare_annotation2.py	exon	.	-	.	AP000472.3	3	3.01770531661353e-13	2.81351819057093e-12
ENSG00000117523.47	ENSG00000117523	chr1	dexseq_prepare_annotation2.py	exon	.	+	.	PRRC2C	27	3.07040946711451e-13	2.86071279882414e-12
ENSG00000127616.74	ENSG00000127616	chr19	dexseq_prepare_annotation2.py	exon	.	+	.	SMARCA4	37	3.19133906445042e-13	2.97136616828477e-12
ENSG00000178252.ENSG00000178467.86	ENSG00000178252+ENSG00000178467	chr3	dexseq_prepare_annotation2.py	exon	.	+	.		17	3.27834373630367e-13	3.05030436861231e-12
ENSG00000245870.5	ENSG00000245870	chr4	dexseq_prepare_annotation2.py	exon	.	-	.	LINC00682	4	3.30182199619088e-13	3.07006809456122e-12
ENSG00000223756.24	ENSG00000223756	chr11	dexseq_prepare_annotation2.py	exon	.	+	.	TSSC2	13	3.39176173512976e-13	3.15155978692761e-12
ENSG00000150401.28	ENSG00000150401	chr13	dexseq_prepare_annotation2.py	exon	.	-	.	DCUN1D2	12	3.55368692099989e-13	3.29978344410031e-12
ENSG00000234757.5	ENSG00000234757	chr22	dexseq_prepare_annotation2.py	exon	.	-	.	CA15P2	4	3.66202738608929e-13	3.3980841005199e-12
ENSG00000196074.54	ENSG00000196074	chr20	dexseq_prepare_annotation2.py	exon	.	-	.	SYCP2	9	3.71535982420097e-13	3.44524312346852e-12
ENSG00000145826.12	ENSG00000145826	chr5	dexseq_prepare_annotation2.py	exon	.	-	.	LECT2	8	3.72534653567172e-13	3.45217122589863e-12
ENSG00000213918.45	ENSG00000213918	chr16	dexseq_prepare_annotation2.py	exon	.	+	.	DNASE1	15	3.73798163411381e-13	3.46154250651673e-12
ENSG00000163576.10	ENSG00000163576	chr3	dexseq_prepare_annotation2.py	exon	.	-	.	EFHB	8	3.85882455588006e-13	3.57103898886702e-12
ENSG00000136546.32	ENSG00000136546	chr2	dexseq_prepare_annotation2.py	exon	.	-	.	SCN7A	12	4.00580562889113e-13	3.70456040774272e-12
ENSG00000145247.25	ENSG00000145247	chr4	dexseq_prepare_annotation2.py	exon	.	-	.	OCIAD2	15	4.062485399924e-13	3.75444778643481e-12
ENSG00000159377.24	ENSG00000159377	chr1	dexseq_prepare_annotation2.py	exon	.	+	.	PSMB4	10	4.08307013862141e-13	3.77093234067565e-12
ENSG00000129055.14	ENSG00000129055	chr3	dexseq_prepare_annotation2.py	exon	.	-	.	ANAPC13	6	4.17122470852037e-13	3.84975708807892e-12
ENSG00000125630.53	ENSG00000125630	chr2	dexseq_prepare_annotation2.py	exon	.	+	.	POLR1B	36	4.23374619862683e-13	3.90483419556147e-12
ENSG00000155508.56	ENSG00000155508	chr5	dexseq_prepare_annotation2.py	exon	.	+	.	CNOT8	29	4.32282799149423e-13	3.98431775387957e-12
ENSG00000216937.ENSG00000150076.66	ENSG00000216937+ENSG00000150076	chr10	dexseq_prepare_annotation2.py	exon	.	+	.		15	4.67924748126356e-13	4.30993237804437e-12
ENSG00000219545.ENSG00000106415.4	ENSG00000219545+ENSG00000106415	chr7	dexseq_prepare_annotation2.py	exon	.	+	.		5	4.81258874716922e-13	4.42977652355133e-12
ENSG00000132300.46	ENSG00000132300	chr2	dexseq_prepare_annotation2.py	exon	.	+	.	PTCD3	33	5.01451478675551e-13	4.61254697945259e-12
ENSG00000131584.6	ENSG00000131584	chr1	dexseq_prepare_annotation2.py	exon	.	-	.	ACAP3	5	5.03176667251899e-13	4.6253158615975e-12
ENSG00000143466.25	ENSG00000143466	chr1	dexseq_prepare_annotation2.py	exon	.	+	.	IKBKE	13	5.06531367165327e-13	4.65303646785606e-12
ENSG00000255429.ENSG00000086991.45	ENSG00000255429+ENSG00000086991	chr11	dexseq_prepare_annotation2.py	exon	.	-	.		24	5.24941773988284e-13	4.81893037205031e-12
ENSG00000112739.40	ENSG00000112739	chr6	dexseq_prepare_annotation2.py	exon	.	+	.	PRPF4B	14	5.29464330281331e-13	4.85719817431884e-12
ENSG00000113368.28	ENSG00000113368	chr5	dexseq_prepare_annotation2.py	exon	.	+	.	LMNB1	22	5.32127543257341e-13	4.87836900712341e-12
ENSG00000177181.7	ENSG00000177181	chr1	dexseq_prepare_annotation2.py	exon	.	+	.	RIMKLA	7	5.41017462549198e-13	4.95655784781388e-12
ENSG00000168389.28	ENSG00000168389	chr1	dexseq_prepare_annotation2.py	exon	.	+	.	MFSD2A	25	5.51105927241717e-13	5.04561557402624e-12
ENSG00000206561.ENSG00000206562.ENSG00000249786.84	ENSG00000206561+ENSG00000206562+ENSG00000249786	chr3	dexseq_prepare_annotation2.py	exon	.	-	.		20	5.53648427382757e-13	5.06551401160064e-12
ENSG00000229956.33	ENSG00000229956	chr1	dexseq_prepare_annotation2.py	exon	.	+	.	ZRANB2-AS2	22	5.65453345566502e-13	5.17007442675195e-12
ENSG00000104671.ENSG00000104660.34	ENSG00000104671+ENSG00000104660	chr8	dexseq_prepare_annotation2.py	exon	.	+	.		15	5.82280717717524e-13	5.32038653126186e-12
ENSG00000261408.ENSG00000250506.ENSG00000257949.34	ENSG00000261408+ENSG00000250506+ENSG00000257949	chr17	dexseq_prepare_annotation2.py	exon	.	+	.		21	5.89461840110488e-13	5.3824180263981e-12
ENSG00000205020.18	ENSG00000205020	chr17	dexseq_prepare_annotation2.py	exon	.	+	.	CCL4L1	9	6.03359243900355e-13	5.50565310059074e-12
ENSG00000266365.8	ENSG00000266365	chr17	dexseq_prepare_annotation2.py	exon	.	-	.	RP11-51L5.3	9	6.13184768233675e-13	5.59159319550761e-12
ENSG00000184779.29	ENSG00000184779	chr15	dexseq_prepare_annotation2.py	exon	.	-	.	RPS17	13	6.17984520915825e-13	5.63161989711075e-12
ENSG00000146350.45	ENSG00000146350	chr6	dexseq_prepare_annotation2.py	exon	.	-	.	TBC1D32	7	6.30004473671874e-13	5.73734664676364e-12
ENSG00000255565.1	ENSG00000255565	chr12	dexseq_prepare_annotation2.py	exon	.	+	.	RP11-6B19.1	2	6.30977212546756e-13	5.74239473805814e-12
ENSG00000128944.38	ENSG00000128944	chr15	dexseq_prepare_annotation2.py	exon	.	+	.	KNSTRN	7	6.35563865644904e-13	5.78030383837685e-12
ENSG00000113971.ENSG00000240303.48	ENSG00000113971+ENSG00000240303	chr3	dexseq_prepare_annotation2.py	exon	.	-	.		10	6.45513490767467e-13	5.86690539555809e-12
ENSG00000226147.ENSG00000116171.14	ENSG00000226147+ENSG00000116171	chr1	dexseq_prepare_annotation2.py	exon	.	+	.		10	6.64159225664458e-13	6.03237671278559e-12
ENSG00000160293.ENSG00000256225.34	ENSG00000160293+ENSG00000256225	chr9	dexseq_prepare_annotation2.py	exon	.	-	.		24	6.75916304953703e-13	6.13510275739724e-12
ENSG00000137449.17	ENSG00000137449	chr4	dexseq_prepare_annotation2.py	exon	.	+	.	CPEB2	15	6.82727179944174e-13	6.19282737445727e-12
ENSG00000088280.47	ENSG00000088280	chr1	dexseq_prepare_annotation2.py	exon	.	-	.	ASAP3	12	6.8816007502245e-13	6.23798472233032e-12
ENSG00000162105.74	ENSG00000162105	chr11	dexseq_prepare_annotation2.py	exon	.	-	.	SHANK2	13	7.08755690585958e-13	6.42043768818593e-12
ENSG00000250571.ENSG00000181638.ENSG00000264668.37	ENSG00000250571+ENSG00000181638+ENSG00000264668	chr8	dexseq_prepare_annotation2.py	exon	.	+	.		23	7.34674516527635e-13	6.65083975252326e-12
ENSG00000116580.51	ENSG00000116580	chr1	dexseq_prepare_annotation2.py	exon	.	-	.	GON4L	5	7.39829286427003e-13	6.69308973429412e-12
ENSG00000177943.ENSG00000054148.47	ENSG00000177943+ENSG00000054148	chr9	dexseq_prepare_annotation2.py	exon	.	+	.		17	7.69702038638899e-13	6.95875545341255e-12
ENSG00000170423.17	ENSG00000170423	chr12	dexseq_prepare_annotation2.py	exon	.	-	.	KRT78	17	7.7970342172363e-13	7.0445357206946e-12
ENSG00000206775.ENSG00000167658.30	ENSG00000206775+ENSG00000167658	chr19	dexseq_prepare_annotation2.py	exon	.	-	.		12	8.00096105181851e-13	7.22402562336561e-12
ENSG00000173153.19	ENSG00000173153	chr11	dexseq_prepare_annotation2.py	exon	.	+	.	ESRRA	7	8.23092572666552e-13	7.42677348275855e-12
ENSG00000174106.17	ENSG00000174106	chr12	dexseq_prepare_annotation2.py	exon	.	+	.	LEMD3	15	8.26960674540621e-13	7.45677286294053e-12
ENSG00000237854.2	ENSG00000237854	chr17	dexseq_prepare_annotation2.py	exon	.	+	.	LINC00674	3	8.82404195772055e-13	7.95148731633334e-12
ENSG00000005469.30	ENSG00000005469	chr7	dexseq_prepare_annotation2.py	exon	.	+	.	CROT	7	8.95085324536237e-13	8.06046653145362e-12
ENSG00000255157.4	ENSG00000255157	chr11	dexseq_prepare_annotation2.py	exon	.	+	.	CTD-2313N18.8	3	9.07582758812686e-13	8.16764969307889e-12
ENSG00000162620.15	ENSG00000162620	chr1	dexseq_prepare_annotation2.py	exon	.	-	.	LRRIQ3	11	9.27171619703373e-13	8.33846874758132e-12
ENSG00000166579.44	ENSG00000166579	chr17	dexseq_prepare_annotation2.py	exon	.	+	.	NDEL1	10	9.36365252255563e-13	8.41563636015412e-12
ENSG00000075035.37	ENSG00000075035	chr12	dexseq_prepare_annotation2.py	exon	.	+	.	WSCD2	22	9.92810221117313e-13	8.91709913260079e-12
ENSG00000263142.ENSG00000262633.ENSG00000108433.23	ENSG00000263142+ENSG00000262633+ENSG00000108433	chr17	dexseq_prepare_annotation2.py	exon	.	+	.		14	1.00860621095062e-12	9.05304881562217e-12
ENSG00000188917.26	ENSG00000188917	chrX	dexseq_prepare_annotation2.py	exon	.	-	.	TRMT2B	18	1.04657437949216e-12	9.3877037804905e-12
ENSG00000104884.47	ENSG00000104884	chr19	dexseq_prepare_annotation2.py	exon	.	-	.	ERCC2	32	1.07859234240695e-12	9.6685834795513e-12
ENSG00000205755.11	ENSG00000205755	chrX	dexseq_prepare_annotation2.py	exon	.	-	.	CRLF2	6	1.10557528036774e-12	9.90399161081385e-12
ENSG00000129422.53	ENSG00000129422	chr8	dexseq_prepare_annotation2.py	exon	.	-	.	MTUS1	47	1.1133237064639e-12	9.9668979435816e-12
ENSG00000133794.57	ENSG00000133794	chr11	dexseq_prepare_annotation2.py	exon	.	+	.	ARNTL	44	1.1318317745166e-12	1.01259838810077e-11
ENSG00000182872.21	ENSG00000182872	chrX	dexseq_prepare_annotation2.py	exon	.	+	.	RBM10	12	1.13595819118911e-12	1.01562802709312e-11
ENSG00000166986.77	ENSG00000166986	chr12	dexseq_prepare_annotation2.py	exon	.	+	.	MARS	15	1.17841200146153e-12	1.05289884818086e-11
ENSG00000214711.24	ENSG00000214711	chr2	dexseq_prepare_annotation2.py	exon	.	-	.	CAPN14	6	1.18047688696468e-12	1.05405756647386e-11
ENSG00000115421.36	ENSG00000115421	chr2	dexseq_prepare_annotation2.py	exon	.	+	.	PAPOLG	25	1.191570126859e-12	1.06327102867445e-11
ENSG00000213047.33	ENSG00000213047	chr1	dexseq_prepare_annotation2.py	exon	.	-	.	DENND1B	17	1.20464031072765e-12	1.0742354531791e-11
ENSG00000129245.32	ENSG00000129245	chr17	dexseq_prepare_annotation2.py	exon	.	-	.	FXR2	15	1.21146577243392e-12	1.07962053642098e-11
ENSG00000143156.29	ENSG00000143156	chr1	dexseq_prepare_annotation2.py	exon	.	-	.	NME7	22	1.28002860135206e-12	1.13998134490303e-11
ENSG00000196367.ENSG00000242687.94	ENSG00000196367+ENSG00000242687	chr7	dexseq_prepare_annotation2.py	exon	.	+	.		54	1.33811395623474e-12	1.19093877661255e-11
ENSG00000049759.95	ENSG00000049759	chr18	dexseq_prepare_annotation2.py	exon	.	+	.	NEDD4L	30	1.34146386102825e-12	1.193146469783e-11
ENSG00000175198.32	ENSG00000175198	chr13	dexseq_prepare_annotation2.py	exon	.	+	.	PCCA	22	1.37032889890328e-12	1.21803068708216e-11
ENSG00000198668.32	ENSG00000198668	chr14	dexseq_prepare_annotation2.py	exon	.	+	.	CALM1	8	1.3846590915144e-12	1.22997160983453e-11
ENSG00000204248.73	ENSG00000204248	chr6	dexseq_prepare_annotation2.py	exon	.	-	.	COL11A2	11	1.41181028964454e-12	1.25327842270903e-11
ENSG00000174500.20	ENSG00000174500	chr3	dexseq_prepare_annotation2.py	exon	.	-	.	GCSAM	7	1.43433061216871e-12	1.27244688567572e-11
ENSG00000166946.ENSG00000137842.46	ENSG00000166946+ENSG00000137842	chr15	dexseq_prepare_annotation2.py	exon	.	+	.		22	1.45692557025307e-12	1.29165675233548e-11
ENSG00000129757.14	ENSG00000129757	chr11	dexseq_prepare_annotation2.py	exon	.	-	.	CDKN1C	6	1.51001383216419e-12	1.33785860765793e-11
ENSG00000132517.14	ENSG00000132517	chr17	dexseq_prepare_annotation2.py	exon	.	-	.	SLC52A1	5	1.51834350003815e-12	1.34437072222733e-11
ENSG00000164535.ENSG00000136240.39	ENSG00000164535+ENSG00000136240	chr7	dexseq_prepare_annotation2.py	exon	.	-	.		12	1.52552345609885e-12	1.34985711872989e-11
ENSG00000180776.5	ENSG00000180776	chr13	dexseq_prepare_annotation2.py	exon	.	-	.	ZDHHC20	2	1.53895694595245e-12	1.36086630968114e-11
ENSG00000188877.14	ENSG00000188877	chr8	dexseq_prepare_annotation2.py	exon	.	+	.	POTEA	2	1.64286606327399e-12	1.4518154444541e-11
ENSG00000068654.51	ENSG00000068654	chr2	dexseq_prepare_annotation2.py	exon	.	-	.	POLR1A	36	1.66895163183445e-12	1.47391841668571e-11
ENSG00000183305.27	ENSG00000183305	chrX	dexseq_prepare_annotation2.py	exon	.	+	.	MAGEA2B	13	1.68544846677608e-12	1.48753020951993e-11
ENSG00000187486.12	ENSG00000187486	chr11	dexseq_prepare_annotation2.py	exon	.	-	.	KCNJ11	8	1.70001531991162e-12	1.49942225260071e-11
ENSG00000151914.152	ENSG00000151914	chr6	dexseq_prepare_annotation2.py	exon	.	-	.	DST	66	1.72804970701464e-12	1.52316982524528e-11
ENSG00000235954.51	ENSG00000235954	chr22	dexseq_prepare_annotation2.py	exon	.	+	.	TTC28-AS1	20	1.76227211003138e-12	1.5523377688107e-11
ENSG00000204655.30	ENSG00000204655	chr6	dexseq_prepare_annotation2.py	exon	.	+	.	MOG	20	1.77639749346507e-12	1.5637767286924e-11
ENSG00000177600.ENSG00000199785.21	ENSG00000177600+ENSG00000199785	chr11	dexseq_prepare_annotation2.py	exon	.	+	.		17	1.78487312749577e-12	1.57023069242e-11
ENSG00000129292.53	ENSG00000129292	chr8	dexseq_prepare_annotation2.py	exon	.	+	.	PHF20L1	18	1.81218827899754e-12	1.59323971434736e-11
ENSG00000163701.25	ENSG00000163701	chr3	dexseq_prepare_annotation2.py	exon	.	+	.	IL17RE	16	1.82429815860485e-12	1.60285966252836e-11
ENSG00000070159.36	ENSG00000070159	chr9	dexseq_prepare_annotation2.py	exon	.	-	.	PTPN3	13	1.85554905657224e-12	1.62927416841954e-11
ENSG00000229688.14	ENSG00000229688	chr7	dexseq_prepare_annotation2.py	exon	.	+	.	ISPD-AS1	5	1.86134456384882e-12	1.63331795359726e-11
ENSG00000133884.14	ENSG00000133884	chr11	dexseq_prepare_annotation2.py	exon	.	+	.	DPF2	4	1.86319345181995e-12	1.63389565065668e-11
ENSG00000118046.28	ENSG00000118046	chr19	dexseq_prepare_annotation2.py	exon	.	+	.	STK11	15	1.88346492075298e-12	1.65061766107368e-11
ENSG00000201129.ENSG00000143569.59	ENSG00000201129+ENSG00000143569	chr1	dexseq_prepare_annotation2.py	exon	.	+	.		33	1.93386625562446e-12	1.69362531163679e-11
ENSG00000167236.9	ENSG00000167236	chr17	dexseq_prepare_annotation2.py	exon	.	-	.	CCL23	6	1.93500764255791e-12	1.69362531163679e-11
ENSG00000184634.ENSG00000265597.66	ENSG00000184634+ENSG00000265597	chrX	dexseq_prepare_annotation2.py	exon	.	+	.		35	1.95071967820047e-12	1.70628915638134e-11
ENSG00000175463.31	ENSG00000175463	chr11	dexseq_prepare_annotation2.py	exon	.	+	.	TBC1D10C	29	1.99283558104444e-12	1.74201754867859e-11
ENSG00000170242.30	ENSG00000170242	chr11	dexseq_prepare_annotation2.py	exon	.	+	.	USP47	18	2.02796630505881e-12	1.771598317672e-11
ENSG00000106462.41	ENSG00000106462	chr7	dexseq_prepare_annotation2.py	exon	.	-	.	EZH2	6	2.06045241319935e-12	1.79883262841908e-11
ENSG00000198836.49	ENSG00000198836	chr3	dexseq_prepare_annotation2.py	exon	.	+	.	OPA1	32	2.07169216954725e-12	1.80749544404745e-11
ENSG00000188656.ENSG00000229549.18	ENSG00000188656+ENSG00000229549	chrY	dexseq_prepare_annotation2.py	exon	.	+	.		15	2.13321429007098e-12	1.85998938481157e-11
ENSG00000224729.18	ENSG00000224729	chr7	dexseq_prepare_annotation2.py	exon	.	-	.	PCOLCE-AS1	8	2.14314974852452e-12	1.86746585071432e-11
ENSG00000230773.15	ENSG00000230773	chr2	dexseq_prepare_annotation2.py	exon	.	-	.	AC079807.4	2	2.1718692894127e-12	1.89129023654187e-11
ENSG00000170579.48	ENSG00000170579	chr18	dexseq_prepare_annotation2.py	exon	.	-	.	DLGAP1	13	2.24839014633102e-12	1.95668398023126e-11
ENSG00000137221.26	ENSG00000137221	chr6	dexseq_prepare_annotation2.py	exon	.	+	.	TJAP1	3	2.28355259091876e-12	1.98602507970653e-11
ENSG00000145725.59	ENSG00000145725	chr5	dexseq_prepare_annotation2.py	exon	.	+	.	PPIP5K2	37	2.38458782365868e-12	2.07258285572462e-11
ENSG00000132840.21	ENSG00000132840	chr5	dexseq_prepare_annotation2.py	exon	.	+	.	BHMT2	8	2.40732833670906e-12	2.09102367677185e-11
ENSG00000146839.57	ENSG00000146839	chr7	dexseq_prepare_annotation2.py	exon	.	+	.	ZAN	10	2.45547931245116e-12	2.13149893004932e-11
ENSG00000070731.28	ENSG00000070731	chr17	dexseq_prepare_annotation2.py	exon	.	-	.	ST6GALNAC2	2	2.52453800496474e-12	2.19006065614008e-11
ENSG00000078403.35	ENSG00000078403	chr10	dexseq_prepare_annotation2.py	exon	.	+	.	MLLT10	22	2.53436202745006e-12	2.19719421760737e-11
ENSG00000135341.23	ENSG00000135341	chr6	dexseq_prepare_annotation2.py	exon	.	-	.	MAP3K7	7	2.54939021448303e-12	2.20882773381093e-11
ENSG00000237233.2	ENSG00000237233	chr10	dexseq_prepare_annotation2.py	exon	.	+	.	RP11-809M12.1	2	2.57494946116971e-12	2.22956507287654e-11
ENSG00000118007.45	ENSG00000118007	chr3	dexseq_prepare_annotation2.py	exon	.	-	.	STAG1	25	2.58893576346283e-12	2.24026194311247e-11
ENSG00000083799.54	ENSG00000083799	chr16	dexseq_prepare_annotation2.py	exon	.	+	.	CYLD	2	2.60292227950646e-12	2.25094551757698e-11
ENSG00000160201.25	ENSG00000160201	chr21	dexseq_prepare_annotation2.py	exon	.	-	.	U2AF1	16	2.64101267919279e-12	2.28244697791196e-11
ENSG00000196961.53	ENSG00000196961	chr19	dexseq_prepare_annotation2.py	exon	.	+	.	AP2A1	6	2.66040941249106e-12	2.29776329622576e-11
ENSG00000184445.92	ENSG00000184445	chr12	dexseq_prepare_annotation2.py	exon	.	+	.	KNTC1	10	2.74009427323568e-12	2.36509772364066e-11
ENSG00000188916.7	ENSG00000188916	chr10	dexseq_prepare_annotation2.py	exon	.	-	.	FAM196A	7	2.79706200973077e-12	2.41275166697329e-11
ENSG00000013523.22	ENSG00000013523	chr14	dexseq_prepare_annotation2.py	exon	.	-	.	ANGEL1	15	2.84423532522065e-12	2.4519023620181e-11
ENSG00000215104.5	ENSG00000215104	chrX	dexseq_prepare_annotation2.py	exon	.	-	.	CHMP1B2P	6	2.91741306207458e-12	2.51340721054058e-11
ENSG00000148634.54	ENSG00000148634	chr10	dexseq_prepare_annotation2.py	exon	.	-	.	HERC4	26	2.93459492043129e-12	2.52662363161851e-11
ENSG00000240216.21	ENSG00000240216	chr3	dexseq_prepare_annotation2.py	exon	.	-	.	CPHL1P	9	3.03204413124136e-12	2.60888863054273e-11
ENSG00000240194.12	ENSG00000240194	chr1	dexseq_prepare_annotation2.py	exon	.	+	.	CYMP	12	3.0396397260157e-12	2.61378543858643e-11
ENSG00000265371.ENSG00000094916.15	ENSG00000265371+ENSG00000094916	chr12	dexseq_prepare_annotation2.py	exon	.	-	.		3	3.07504938819119e-12	2.6425784473097e-11
ENSG00000143353.23	ENSG00000143353	chr1	dexseq_prepare_annotation2.py	exon	.	+	.	LYPLAL1	16	3.08066780862141e-12	2.64552866002627e-11
ENSG00000163071.19	ENSG00000163071	chr4	dexseq_prepare_annotation2.py	exon	.	+	.	SPATA18	3	3.08233774947683e-12	2.64552866002627e-11
ENSG00000231889.28	ENSG00000231889	chr6	dexseq_prepare_annotation2.py	exon	.	+	.	TRAF3IP2-AS1	19	3.29423554327585e-12	2.82563053724486e-11
ENSG00000144381.46	ENSG00000144381	chr2	dexseq_prepare_annotation2.py	exon	.	-	.	HSPD1	15	3.3977709254271e-12	2.9126176252693e-11
ENSG00000086205.42	ENSG00000086205	chr11	dexseq_prepare_annotation2.py	exon	.	-	.	FOLH1	25	3.44227479870918e-12	2.94892505227745e-11
ENSG00000253250.5	ENSG00000253250	chr8	dexseq_prepare_annotation2.py	exon	.	-	.	C8orf88	4	3.64574776121247e-12	3.12128772769057e-11
ENSG00000159131.54	ENSG00000159131	chr21	dexseq_prepare_annotation2.py	exon	.	-	.	GART	31	3.65422278463448e-12	3.12659311074337e-11
ENSG00000124406.52	ENSG00000124406	chr4	dexseq_prepare_annotation2.py	exon	.	-	.	ATP8A1	32	3.73394228130235e-12	3.19281145598713e-11
ENSG00000165219.64	ENSG00000165219	chr9	dexseq_prepare_annotation2.py	exon	.	+	.	GAPVD1	9	3.82562716591916e-12	3.26917230542183e-11
ENSG00000128340.ENSG00000255594.24	ENSG00000128340+ENSG00000255594	chr22	dexseq_prepare_annotation2.py	exon	.	-	.		13	3.83785966527056e-12	3.27758469484587e-11
ENSG00000259900.ENSG00000260371.ENSG00000213380.ENSG00000157315.ENSG00000272617.ENSG00000258429.ENSG00000132604.22	ENSG00000259900+ENSG00000260371+ENSG00000213380+ENSG00000157315+ENSG00000272617+ENSG00000258429+ENSG00000132604	chr16	dexseq_prepare_annotation2.py	exon	.	-	.		8	3.89408973807497e-12	3.32353778391424e-11
ENSG00000166226.36	ENSG00000166226	chr12	dexseq_prepare_annotation2.py	exon	.	+	.	CCT2	9	3.92274883399669e-12	3.34591702907213e-11
ENSG00000090273.5	ENSG00000090273	chr1	dexseq_prepare_annotation2.py	exon	.	+	.	NUDC	3	3.95197522375304e-12	3.36875204787495e-11
ENSG00000138100.14	ENSG00000138100	chr2	dexseq_prepare_annotation2.py	exon	.	+	.	TRIM54	11	4.03180669403205e-12	3.43466884350688e-11
ENSG00000224177.9	ENSG00000224177	chr2	dexseq_prepare_annotation2.py	exon	.	+	.	LINC00570	2	4.10229211019053e-12	3.4925469553508e-11
ENSG00000178105.30	ENSG00000178105	chr11	dexseq_prepare_annotation2.py	exon	.	+	.	DDX10	14	4.17107983537467e-12	3.54890884443161e-11
ENSG00000114737.9	ENSG00000114737	chr3	dexseq_prepare_annotation2.py	exon	.	-	.	CISH	3	4.25846985025451e-12	3.62101860129448e-11
ENSG00000136381.40	ENSG00000136381	chr15	dexseq_prepare_annotation2.py	exon	.	+	.	IREB2	27	4.26740458832811e-12	3.62636907555511e-11
ENSG00000165591.15	ENSG00000165591	chrX	dexseq_prepare_annotation2.py	exon	.	+	.	FAAH2	12	4.31674490708614e-12	3.66602766737934e-11
ENSG00000163749.35	ENSG00000163749	chr4	dexseq_prepare_annotation2.py	exon	.	-	.	CCDC158	28	4.3240149120702e-12	3.66993077632971e-11
ENSG00000198015.25	ENSG00000198015	chr12	dexseq_prepare_annotation2.py	exon	.	+	.	MRPL42	7	4.40021695922901e-12	3.73229774712354e-11
ENSG00000124126.43	ENSG00000124126	chr20	dexseq_prepare_annotation2.py	exon	.	-	.	PREX1	20	4.4067341476787e-12	3.73551695137384e-11
ENSG00000225526.3	ENSG00000225526	chr3	dexseq_prepare_annotation2.py	exon	.	-	.	C3orf83	3	4.43461021217653e-12	3.75682657727843e-11
ENSG00000189362.16	ENSG00000189362	chr2	dexseq_prepare_annotation2.py	exon	.	-	.	TMEM194B	10	4.49215285228565e-12	3.80322675785122e-11
ENSG00000120903.33	ENSG00000120903	chr8	dexseq_prepare_annotation2.py	exon	.	-	.	CHRNA2	7	4.54455924231524e-12	3.84522386199349e-11
ENSG00000140798.52	ENSG00000140798	chr16	dexseq_prepare_annotation2.py	exon	.	-	.	ABCC12	28	4.56310672891183e-12	3.85853830853888e-11
ENSG00000126934.36	ENSG00000126934	chr19	dexseq_prepare_annotation2.py	exon	.	-	.	MAP2K2	16	4.7057246547196e-12	3.97510330939592e-11
ENSG00000175711.20	ENSG00000175711	chr17	dexseq_prepare_annotation2.py	exon	.	-	.	B3GNTL1	15	4.70674940088048e-12	3.97510330939592e-11
ENSG00000156110.ENSG00000226253.23	ENSG00000156110+ENSG00000226253	chr10	dexseq_prepare_annotation2.py	exon	.	+	.		13	4.77022822282781e-12	4.02623690836955e-11
ENSG00000139531.24	ENSG00000139531	chr12	dexseq_prepare_annotation2.py	exon	.	+	.	SUOX	11	4.77691184759403e-12	4.02940001207009e-11
ENSG00000006062.21	ENSG00000006062	chr17	dexseq_prepare_annotation2.py	exon	.	-	.	MAP3K14	15	4.97328676882949e-12	4.19246852674545e-11
ENSG00000026297.ENSG00000249141.ENSG00000071242.60	ENSG00000026297+ENSG00000249141+ENSG00000071242	chr6	dexseq_prepare_annotation2.py	exon	.	-	.		10	5.0291731875955e-12	4.23697807406757e-11
ENSG00000174428.35	ENSG00000174428	chr7	dexseq_prepare_annotation2.py	exon	.	+	.	GTF2IRD2B	7	5.0337296347782e-12	4.23821506182184e-11
ENSG00000086102.29	ENSG00000086102	chr9	dexseq_prepare_annotation2.py	exon	.	+	.	NFX1	8	5.12590576628083e-12	4.31317785018014e-11
ENSG00000238088.9	ENSG00000238088	chrY	dexseq_prepare_annotation2.py	exon	.	+	.	OFD1P7Y	6	5.21284506305204e-12	4.38364495375773e-11
ENSG00000085265.8	ENSG00000085265	chr9	dexseq_prepare_annotation2.py	exon	.	-	.	FCN1	7	5.30344146673905e-12	4.45709924614371e-11
ENSG00000188677.33	ENSG00000188677	chr22	dexseq_prepare_annotation2.py	exon	.	+	.	PARVB	10	5.38358028992826e-12	4.521680287575e-11
ENSG00000135333.18	ENSG00000135333	chr6	dexseq_prepare_annotation2.py	exon	.	-	.	EPHA7	3	5.50316920706124e-12	4.61929628120541e-11
ENSG00000166532.31	ENSG00000166532	chr12	dexseq_prepare_annotation2.py	exon	.	+	.	RIMKLB	18	5.64354255064538e-12	4.73422848197171e-11
ENSG00000183690.12	ENSG00000183690	chrX	dexseq_prepare_annotation2.py	exon	.	-	.	EFHC2	3	5.73677251435091e-12	4.80949700592253e-11
ENSG00000183914.100	ENSG00000183914	chr17	dexseq_prepare_annotation2.py	exon	.	+	.	DNAH2	53	5.77274021753597e-12	4.83669638250694e-11
ENSG00000146830.16	ENSG00000146830	chr7	dexseq_prepare_annotation2.py	exon	.	-	.	GIGYF1	13	5.79200505301189e-12	4.84987659228403e-11
ENSG00000204410.ENSG00000228727.ENSG00000255152.84	ENSG00000204410+ENSG00000228727+ENSG00000255152	chr6	dexseq_prepare_annotation2.py	exon	.	+	.		19	6.01541590859785e-12	5.0338760932681e-11
ENSG00000133107.28	ENSG00000133107	chr13	dexseq_prepare_annotation2.py	exon	.	-	.	TRPC4	4	6.09202559710305e-12	5.09487868949679e-11
ENSG00000223647.4	ENSG00000223647	chr2	dexseq_prepare_annotation2.py	exon	.	-	.	AL133249.1	5	6.29860673897629e-12	5.26443842178506e-11
ENSG00000240571.4	ENSG00000240571	chr7	dexseq_prepare_annotation2.py	exon	.	+	.	RP11-775D22.3	3	6.43591976911185e-12	5.37593200920822e-11
ENSG00000155542.24	ENSG00000155542	chr5	dexseq_prepare_annotation2.py	exon	.	+	.	SETD9	17	6.63573223722936e-12	5.53946406470412e-11
ENSG00000242590.ENSG00000188157.58	ENSG00000242590+ENSG00000188157	chr1	dexseq_prepare_annotation2.py	exon	.	+	.		15	6.64091155807117e-12	5.54041764273366e-11
ENSG00000115042.18	ENSG00000115042	chr2	dexseq_prepare_annotation2.py	exon	.	+	.	FAHD2A	9	6.81202231250486e-12	5.6797201832817e-11
ENSG00000177042.14	ENSG00000177042	chr11	dexseq_prepare_annotation2.py	exon	.	+	.	TMEM80	4	6.94076979108877e-12	5.78355340697646e-11
ENSG00000095539.42	ENSG00000095539	chr10	dexseq_prepare_annotation2.py	exon	.	+	.	SEMA4G	34	7.0209185075213e-12	5.84678917458874e-11
ENSG00000149599.24	ENSG00000149599	chr20	dexseq_prepare_annotation2.py	exon	.	-	.	DUSP15	13	7.11531371973358e-12	5.9218050630457e-11
ENSG00000228775.19	ENSG00000228775	chr7	dexseq_prepare_annotation2.py	exon	.	-	.	WEE2-AS1	6	7.13884921855449e-12	5.93779191972374e-11
ENSG00000117593.16	ENSG00000117593	chr1	dexseq_prepare_annotation2.py	exon	.	+	.	DARS2	7	7.1755413517088e-12	5.96469591222602e-11
ENSG00000262943.39	ENSG00000262943	chr17	dexseq_prepare_annotation2.py	exon	.	+	.	ALOX12P2	16	7.29330838507436e-12	6.05892035573611e-11
ENSG00000174038.9	ENSG00000174038	chr9	dexseq_prepare_annotation2.py	exon	.	+	.	C9orf131	5	7.31553859187139e-12	6.07371153265838e-11
ENSG00000179571.12	ENSG00000179571	chr1	dexseq_prepare_annotation2.py	exon	.	-	.	NBPF23	5	7.43775189309809e-12	6.1714454039225e-11
ENSG00000186275.110	ENSG00000186275	chr1	dexseq_prepare_annotation2.py	exon	.	+	.	NBPF12	12	7.68036274382916e-12	6.36717141791468e-11
ENSG00000133392.36	ENSG00000133392	chr16	dexseq_prepare_annotation2.py	exon	.	-	.	MYH11	28	7.6829174206257e-12	6.36717141791468e-11
ENSG00000105520.26	ENSG00000105520	chr19	dexseq_prepare_annotation2.py	exon	.	+	.	DKFZP761J1410	15	7.83020555292101e-12	6.48531931250984e-11
ENSG00000099899.ENSG00000243762.53	ENSG00000099899+ENSG00000243762	chr22	dexseq_prepare_annotation2.py	exon	.	-	.		19	7.84050248936801e-12	6.48993101110293e-11
ENSG00000135249.29	ENSG00000135249	chr7	dexseq_prepare_annotation2.py	exon	.	+	.	RINT1	15	8.0294748376365e-12	6.64234554983263e-11
ENSG00000174238.32	ENSG00000174238	chr17	dexseq_prepare_annotation2.py	exon	.	-	.	PITPNA	15	8.07024560821956e-12	6.67205124862682e-11
ENSG00000244480.ENSG00000006625.ENSG00000196295.88	ENSG00000244480+ENSG00000006625+ENSG00000196295	chr7	dexseq_prepare_annotation2.py	exon	.	-	.		58	8.16757569742707e-12	6.74845327341897e-11
ENSG00000251360.ENSG00000135314.ENSG00000256980.ENSG00000243501.27	ENSG00000251360+ENSG00000135314+ENSG00000256980+ENSG00000243501	chr6	dexseq_prepare_annotation2.py	exon	.	-	.		16	8.4497260727869e-12	6.97737909885243e-11
ENSG00000103355.7	ENSG00000103355	chr16	dexseq_prepare_annotation2.py	exon	.	-	.	PRSS33	5	8.52100320946478e-12	7.03200529444947e-11
ENSG00000174136.17	ENSG00000174136	chr5	dexseq_prepare_annotation2.py	exon	.	+	.	RGMB	12	8.7055601016266e-12	7.1799944011252e-11
ENSG00000183054.45	ENSG00000183054	chr2	dexseq_prepare_annotation2.py	exon	.	-	.	RGPD6	11	8.76443624027913e-12	7.22421158928474e-11
ENSG00000165525.70	ENSG00000165525	chr14	dexseq_prepare_annotation2.py	exon	.	-	.	NEMF	32	8.80171798607052e-12	7.2505868932072e-11
ENSG00000150893.24	ENSG00000150893	chr13	dexseq_prepare_annotation2.py	exon	.	+	.	FREM2	9	8.96036226100309e-12	7.37684533113416e-11
ENSG00000140859.94	ENSG00000140859	chr16	dexseq_prepare_annotation2.py	exon	.	-	.	KIFC3	40	8.9743216207581e-12	7.38390826878202e-11
ENSG00000177556.14	ENSG00000177556	chr5	dexseq_prepare_annotation2.py	exon	.	-	.	ATOX1	5	9.03267063019495e-12	7.42746385433166e-11
ENSG00000137776.58	ENSG00000137776	chr15	dexseq_prepare_annotation2.py	exon	.	-	.	SLTM	46	9.38241885516858e-12	7.71043810588824e-11
ENSG00000149577.77	ENSG00000149577	chr11	dexseq_prepare_annotation2.py	exon	.	+	.	SIDT2	32	9.60738714450513e-12	7.89059133280601e-11
ENSG00000117625.47	ENSG00000117625	chr1	dexseq_prepare_annotation2.py	exon	.	+	.	RCOR3	34	9.79872540624908e-12	8.04292508823938e-11
ENSG00000116478.14	ENSG00000116478	chr1	dexseq_prepare_annotation2.py	exon	.	+	.	HDAC1	6	9.89714096142047e-12	8.11885012280541e-11
ENSG00000259080.ENSG00000198522.ENSG00000243943.54	ENSG00000259080+ENSG00000198522+ENSG00000243943	chr2	dexseq_prepare_annotation2.py	exon	.	+	.		7	9.92204937027964e-12	8.1344208815841e-11
ENSG00000065882.46	ENSG00000065882	chr4	dexseq_prepare_annotation2.py	exon	.	+	.	TBC1D1	8	9.96656497063253e-12	8.16603806907229e-11
ENSG00000115091.28	ENSG00000115091	chr2	dexseq_prepare_annotation2.py	exon	.	+	.	ACTR3	19	1.00859554952435e-11	8.25892918954185e-11
ENSG00000171824.44	ENSG00000171824	chr1	dexseq_prepare_annotation2.py	exon	.	-	.	EXOSC10	3	1.01467047036845e-11	8.30371946054655e-11
ENSG00000164038.ENSG00000164039.66	ENSG00000164038+ENSG00000164039	chr4	dexseq_prepare_annotation2.py	exon	.	-	.		4	1.02767753652027e-11	8.40515286722538e-11
ENSG00000144749.35	ENSG00000144749	chr3	dexseq_prepare_annotation2.py	exon	.	-	.	LRIG1	3	1.03002820913604e-11	8.41936101380761e-11
ENSG00000136986.18	ENSG00000136986	chr8	dexseq_prepare_annotation2.py	exon	.	-	.	DERL1	11	1.03750438102848e-11	8.47542269359222e-11
ENSG00000196169.29	ENSG00000196169	chr17	dexseq_prepare_annotation2.py	exon	.	+	.	KIF19	19	1.03816051643934e-11	8.47573761309547e-11
ENSG00000100445.47	ENSG00000100445	chr14	dexseq_prepare_annotation2.py	exon	.	-	.	SDR39U1	15	1.04080381011237e-11	8.49226604636279e-11
ENSG00000187922.ENSG00000204003.ENSG00000267206.41	ENSG00000187922+ENSG00000204003+ENSG00000267206	chr9	dexseq_prepare_annotation2.py	exon	.	-	.		26	1.04494928167379e-11	8.52102432661381e-11
ENSG00000128833.52	ENSG00000128833	chr15	dexseq_prepare_annotation2.py	exon	.	-	.	MYO5C	11	1.05338822705713e-11	8.58473873404514e-11
ENSG00000158125.36	ENSG00000158125	chr2	dexseq_prepare_annotation2.py	exon	.	-	.	XDH	23	1.08955223763265e-11	8.87419282449286e-11
ENSG00000261218.ENSG00000197943.69	ENSG00000261218+ENSG00000197943	chr16	dexseq_prepare_annotation2.py	exon	.	+	.		40	1.09914231595057e-11	8.9469923749144e-11
ENSG00000177595.23	ENSG00000177595	chr11	dexseq_prepare_annotation2.py	exon	.	-	.	PIDD	9	1.11491337316882e-11	9.06998881646048e-11
ENSG00000267787.ENSG00000267040.10	ENSG00000267787+ENSG00000267040	chr18	dexseq_prepare_annotation2.py	exon	.	+	.		7	1.13120160959413e-11	9.19704436615509e-11
ENSG00000163166.35	ENSG00000163166	chr2	dexseq_prepare_annotation2.py	exon	.	-	.	IWS1	22	1.1406078071745e-11	9.26802933431784e-11
ENSG00000223659.2	ENSG00000223659	chr1	dexseq_prepare_annotation2.py	exon	.	-	.	RP5-857K21.5	3	1.16626077058353e-11	9.47086557129489e-11
ENSG00000136378.33	ENSG00000136378	chr15	dexseq_prepare_annotation2.py	exon	.	-	.	ADAMTS7	21	1.19292969302302e-11	9.68170733710696e-11
ENSG00000105926.27	ENSG00000105926	chr7	dexseq_prepare_annotation2.py	exon	.	+	.	MPP6	26	1.20189210263078e-11	9.7469414647272e-11
ENSG00000259784.ENSG00000162066.ENSG00000162065.ENSG00000185883.ENSG00000260272.86	ENSG00000259784+ENSG00000162066+ENSG00000162065+ENSG00000185883+ENSG00000260272	chr16	dexseq_prepare_annotation2.py	exon	.	+	.		34	1.20238792624476e-11	9.7469414647272e-11
ENSG00000234911.ENSG00000258809.5	ENSG00000234911+ENSG00000258809	chr14	dexseq_prepare_annotation2.py	exon	.	-	.		3	1.20480866897151e-11	9.760799393722e-11
ENSG00000183644.11	ENSG00000183644	chr11	dexseq_prepare_annotation2.py	exon	.	+	.	C11orf88	5	1.22071055634873e-11	9.88379449871976e-11
ENSG00000100354.37	ENSG00000100354	chr22	dexseq_prepare_annotation2.py	exon	.	+	.	TNRC6B	4	1.24751252074396e-11	1.0094847779888e-10
ENSG00000139719.ENSG00000184047.ENSG00000256861.76	ENSG00000139719+ENSG00000184047+ENSG00000256861	chr12	dexseq_prepare_annotation2.py	exon	.	-	.		18	1.25842050096411e-11	1.01771142930062e-10
ENSG00000140941.26	ENSG00000140941	chr16	dexseq_prepare_annotation2.py	exon	.	+	.	MAP1LC3B	16	1.25927860996056e-11	1.01780563269133e-10
ENSG00000006118.49	ENSG00000006118	chr11	dexseq_prepare_annotation2.py	exon	.	+	.	TMEM132A	32	1.2758028898752e-11	1.03055437673027e-10
ENSG00000168918.38	ENSG00000168918	chr2	dexseq_prepare_annotation2.py	exon	.	+	.	INPP5D	10	1.28268554344374e-11	1.03550449401306e-10
ENSG00000104177.44	ENSG00000104177	chr15	dexseq_prepare_annotation2.py	exon	.	-	.	MYEF2	3	1.28675443251871e-11	1.03817859093985e-10
ENSG00000175161.20	ENSG00000175161	chr3	dexseq_prepare_annotation2.py	exon	.	+	.	CADM2	12	1.28985342570265e-11	1.04004445561444e-10
ENSG00000130956.9	ENSG00000130956	chr9	dexseq_prepare_annotation2.py	exon	.	+	.	HABP4	5	1.29058270760083e-11	1.04004445561444e-10
ENSG00000223244.ENSG00000079313.29	ENSG00000223244+ENSG00000079313	chr19	dexseq_prepare_annotation2.py	exon	.	-	.		15	1.30504965374594e-11	1.05108576572824e-10
ENSG00000091039.58	ENSG00000091039	chr12	dexseq_prepare_annotation2.py	exon	.	-	.	OSBPL8	11	1.32470875576926e-11	1.06629342898401e-10
ENSG00000132740.28	ENSG00000132740	chr11	dexseq_prepare_annotation2.py	exon	.	+	.	IGHMBP2	4	1.3311580420916e-11	1.07085656328635e-10
ENSG00000106617.42	ENSG00000106617	chr7	dexseq_prepare_annotation2.py	exon	.	-	.	PRKAG2	8	1.36692231586186e-11	1.09898312026293e-10
ENSG00000143842.27	ENSG00000143842	chr1	dexseq_prepare_annotation2.py	exon	.	+	.	SOX13	5	1.37018623197465e-11	1.10096228616042e-10
ENSG00000108506.34	ENSG00000108506	chr17	dexseq_prepare_annotation2.py	exon	.	-	.	INTS2	5	1.38716805370959e-11	1.11395520006498e-10
ENSG00000156052.5	ENSG00000156052	chr9	dexseq_prepare_annotation2.py	exon	.	-	.	GNAQ	5	1.39436932670057e-11	1.11908331225957e-10
ENSG00000225957.2	ENSG00000225957	chrX	dexseq_prepare_annotation2.py	exon	.	+	.	CTD-2267G17.2	3	1.39802635986966e-11	1.12136258111345e-10
ENSG00000135924.51	ENSG00000135924	chr2	dexseq_prepare_annotation2.py	exon	.	+	.	DNAJB2	22	1.4024799625373e-11	1.12427774566951e-10
ENSG00000099194.ENSG00000256545.10	ENSG00000099194+ENSG00000256545	chr10	dexseq_prepare_annotation2.py	exon	.	+	.		6	1.47405289143004e-11	1.18096333228172e-10
ENSG00000130559.34	ENSG00000130559	chr9	dexseq_prepare_annotation2.py	exon	.	-	.	CAMSAP1	20	1.48730868367937e-11	1.19088823657034e-10
ENSG00000157445.38	ENSG00000157445	chr3	dexseq_prepare_annotation2.py	exon	.	+	.	CACNA2D3	9	1.50728023436165e-11	1.20617573973057e-10
ENSG00000136436.69	ENSG00000136436	chr17	dexseq_prepare_annotation2.py	exon	.	+	.	CALCOCO2	30	1.51052442756947e-11	1.20806743845941e-10
ENSG00000181827.21	ENSG00000181827	chr15	dexseq_prepare_annotation2.py	exon	.	-	.	RFX7	7	1.56856816447534e-11	1.25375826961326e-10
ENSG00000106327.40	ENSG00000106327	chr7	dexseq_prepare_annotation2.py	exon	.	-	.	TFR2	19	1.58908209347812e-11	1.26941575383549e-10
ENSG00000188883.6	ENSG00000188883	chr7	dexseq_prepare_annotation2.py	exon	.	-	.	KLRG2	7	1.59170360280791e-11	1.27077022949015e-10
ENSG00000052126.64	ENSG00000052126	chr12	dexseq_prepare_annotation2.py	exon	.	+	.	PLEKHA5	11	1.60113580861936e-11	1.27755743241234e-10
ENSG00000103335.81	ENSG00000103335	chr16	dexseq_prepare_annotation2.py	exon	.	-	.	PIEZO1	27	1.62346002871709e-11	1.29461739884447e-10
ENSG00000149636.26	ENSG00000149636	chr20	dexseq_prepare_annotation2.py	exon	.	-	.	DSN1	12	1.68263823019009e-11	1.3410294466393e-10
ENSG00000266554.6	ENSG00000266554	chr18	dexseq_prepare_annotation2.py	exon	.	+	.	RP11-527H14.2	2	1.70420262582213e-11	1.35742755872217e-10
ENSG00000151617.15	ENSG00000151617	chr4	dexseq_prepare_annotation2.py	exon	.	+	.	EDNRA	9	1.71954359547831e-11	1.36885245384828e-10
ENSG00000151687.37	ENSG00000151687	chr2	dexseq_prepare_annotation2.py	exon	.	+	.	ANKAR	18	1.73549992248273e-11	1.38075367745814e-10
ENSG00000169347.29	ENSG00000169347	chr16	dexseq_prepare_annotation2.py	exon	.	-	.	GP2	17	1.74592297244574e-11	1.38824141795164e-10
ENSG00000184014.57	ENSG00000184014	chr11	dexseq_prepare_annotation2.py	exon	.	-	.	DENND5A	26	1.79123841260908e-11	1.42344852198303e-10
ENSG00000100296.ENSG00000184117.77	ENSG00000100296+ENSG00000184117	chr22	dexseq_prepare_annotation2.py	exon	.	-	.		38	1.86229887224193e-11	1.47906190524585e-10
ENSG00000099330.37	ENSG00000099330	chr19	dexseq_prepare_annotation2.py	exon	.	+	.	OCEL1	14	1.86588945568945e-11	1.48105650028236e-10
ENSG00000118298.21	ENSG00000118298	chr1	dexseq_prepare_annotation2.py	exon	.	+	.	CA14	10	1.87469949812216e-11	1.48718935908835e-10
ENSG00000163755.27	ENSG00000163755	chr3	dexseq_prepare_annotation2.py	exon	.	+	.	HPS3	18	1.88868169473227e-11	1.49741580465082e-10
ENSG00000143862.11	ENSG00000143862	chr1	dexseq_prepare_annotation2.py	exon	.	-	.	ARL8A	5	1.9264884942343e-11	1.52650855051221e-10
ENSG00000162994.27	ENSG00000162994	chr2	dexseq_prepare_annotation2.py	exon	.	-	.	CLHC1	8	1.97032548123906e-11	1.56034315663733e-10
ENSG00000175267.52	ENSG00000175267	chr16	dexseq_prepare_annotation2.py	exon	.	+	.	VWA3A	12	1.9977218326943e-11	1.58112655316589e-10
ENSG00000185359.61	ENSG00000185359	chr17	dexseq_prepare_annotation2.py	exon	.	+	.	HGS	3	2.00877598403495e-11	1.58895917031099e-10
ENSG00000156787.47	ENSG00000156787	chr8	dexseq_prepare_annotation2.py	exon	.	+	.	TBC1D31	29	2.02654752149912e-11	1.60209321342476e-10
ENSG00000127324.25	ENSG00000127324	chr12	dexseq_prepare_annotation2.py	exon	.	-	.	TSPAN8	20	2.03313988447088e-11	1.60637949191009e-10
ENSG00000068354.17	ENSG00000068354	chrX	dexseq_prepare_annotation2.py	exon	.	+	.	TBC1D25	11	2.10236542729992e-11	1.66011870680461e-10
ENSG00000132204.18	ENSG00000132204	chr18	dexseq_prepare_annotation2.py	exon	.	-	.	LINC00470	5	2.11387211263754e-11	1.66824501862206e-10
ENSG00000133657.ENSG00000244675.54	ENSG00000133657+ENSG00000244675	chr3	dexseq_prepare_annotation2.py	exon	.	-	.		32	2.13077457919785e-11	1.68061783476501e-10
ENSG00000240198.4	ENSG00000240198	chr3	dexseq_prepare_annotation2.py	exon	.	+	.	ARHGEF3-AS1	4	2.13777657846836e-11	1.68517207138999e-10
ENSG00000143061.16	ENSG00000143061	chr1	dexseq_prepare_annotation2.py	exon	.	-	.	IGSF3	6	2.14447992024395e-11	1.68948578791205e-10
ENSG00000255330.ENSG00000189367.ENSG00000214338.43	ENSG00000255330+ENSG00000189367+ENSG00000214338	chr6	dexseq_prepare_annotation2.py	exon	.	-	.		32	2.24151299263346e-11	1.76491820487101e-10
ENSG00000007216.15	ENSG00000007216	chr17	dexseq_prepare_annotation2.py	exon	.	+	.	SLC13A2	7	2.31438101218109e-11	1.82124799375994e-10
ENSG00000062716.ENSG00000199004.54	ENSG00000062716+ENSG00000199004	chr17	dexseq_prepare_annotation2.py	exon	.	+	.		31	2.34324361891236e-11	1.84290403587124e-10
ENSG00000164050.36	ENSG00000164050	chr3	dexseq_prepare_annotation2.py	exon	.	-	.	PLXNB1	6	2.34467423162583e-11	1.84297303292285e-10
ENSG00000267009.ENSG00000108946.ENSG00000141337.95	ENSG00000267009+ENSG00000108946+ENSG00000141337	chr17	dexseq_prepare_annotation2.py	exon	.	+	.		16	2.36957049893451e-11	1.86147598897409e-10
ENSG00000204745.27	ENSG00000204745	chr2	dexseq_prepare_annotation2.py	exon	.	+	.	AC083899.3	23	2.42108128644507e-11	1.9008535226071e-10
ENSG00000256269.22	ENSG00000256269	chr11	dexseq_prepare_annotation2.py	exon	.	+	.	HMBS	5	2.50954472325325e-11	1.96918192006447e-10
ENSG00000112715.43	ENSG00000112715	chr6	dexseq_prepare_annotation2.py	exon	.	+	.	VEGFA	25	2.53108506074096e-11	1.98494922134908e-10
ENSG00000260037.8	ENSG00000260037	chr15	dexseq_prepare_annotation2.py	exon	.	+	.	CTD-2524L6.3	6	2.53410948680701e-11	1.986186099197e-10
ENSG00000244510.ENSG00000230189.ENSG00000251451.ENSG00000244657.19	ENSG00000244510+ENSG00000230189+ENSG00000251451+ENSG00000244657	chr7	dexseq_prepare_annotation2.py	exon	.	-	.		16	2.58440393420341e-11	2.02444974845934e-10
ENSG00000061656.4	ENSG00000061656	chr20	dexseq_prepare_annotation2.py	exon	.	+	.	SPAG4	2	2.59861779594305e-11	2.03442273996135e-10
ENSG00000118518.17	ENSG00000118518	chr6	dexseq_prepare_annotation2.py	exon	.	+	.	RNF146	13	2.69082225253209e-11	2.1054073314567e-10
ENSG00000269404.ENSG00000142539.ENSG00000062822.80	ENSG00000269404+ENSG00000142539+ENSG00000062822	chr19	dexseq_prepare_annotation2.py	exon	.	+	.		13	2.76639123107645e-11	2.16330217978879e-10
ENSG00000142173.41	ENSG00000142173	chr21	dexseq_prepare_annotation2.py	exon	.	+	.	COL6A2	25	2.78714030144072e-11	2.17828664561346e-10
ENSG00000239246.1	ENSG00000239246	chr17	dexseq_prepare_annotation2.py	exon	.	-	.	RP11-464D20.2	2	2.79407627454205e-11	2.18246458689898e-10
ENSG00000139910.30	ENSG00000139910	chr14	dexseq_prepare_annotation2.py	exon	.	-	.	NOVA1	22	2.87685114334854e-11	2.24584215536492e-10
ENSG00000127463.53	ENSG00000127463	chr1	dexseq_prepare_annotation2.py	exon	.	-	.	EMC1	29	2.93380153234246e-11	2.2889989897594e-10
ENSG00000230812.7	ENSG00000230812	chr1	dexseq_prepare_annotation2.py	exon	.	+	.	RP4-794H19.4	6	2.96066318805049e-11	2.3086444086821e-10
ENSG00000149201.30	ENSG00000149201	chr11	dexseq_prepare_annotation2.py	exon	.	+	.	CCDC81	27	2.98256304693118e-11	2.32440063918703e-10
ENSG00000118242.ENSG00000115425.33	ENSG00000118242+ENSG00000115425	chr2	dexseq_prepare_annotation2.py	exon	.	-	.		11	3.00366006644429e-11	2.3395136635574e-10
ENSG00000112365.ENSG00000135596.49	ENSG00000112365+ENSG00000135596	chr6	dexseq_prepare_annotation2.py	exon	.	-	.		14	3.02780701574726e-11	2.35698374838999e-10
ENSG00000100711.31	ENSG00000100711	chr14	dexseq_prepare_annotation2.py	exon	.	+	.	ZFYVE21	17	3.03055757273959e-11	2.35778753561668e-10
ENSG00000162367.13	ENSG00000162367	chr1	dexseq_prepare_annotation2.py	exon	.	-	.	TAL1	13	3.15183665312099e-11	2.45075389390552e-10
ENSG00000095794.45	ENSG00000095794	chr10	dexseq_prepare_annotation2.py	exon	.	+	.	CREM	5	3.30932330033683e-11	2.57153498170859e-10
ENSG00000175643.16	ENSG00000175643	chr16	dexseq_prepare_annotation2.py	exon	.	+	.	RMI2	14	3.3109168702121e-11	2.57153498170859e-10
ENSG00000232636.ENSG00000228824.17	ENSG00000232636+ENSG00000228824	chr13	dexseq_prepare_annotation2.py	exon	.	-	.		3	3.36249661100311e-11	2.61011897564517e-10
ENSG00000238098.38	ENSG00000238098	chr16	dexseq_prepare_annotation2.py	exon	.	+	.	ABCA17P	20	3.36683792155567e-11	2.61201151133013e-10
ENSG00000162039.17	ENSG00000162039	chr16	dexseq_prepare_annotation2.py	exon	.	-	.	MEIOB	2	3.40753504326674e-11	2.64209101320863e-10
ENSG00000176635.15	ENSG00000176635	chr22	dexseq_prepare_annotation2.py	exon	.	+	.	HORMAD2	10	3.49313267748549e-11	2.70693127418469e-10
ENSG00000132522.ENSG00000261915.ENSG00000215041.110	ENSG00000132522+ENSG00000261915+ENSG00000215041	chr17	dexseq_prepare_annotation2.py	exon	.	-	.		39	3.63904720037253e-11	2.81841330575127e-10
ENSG00000120533.36	ENSG00000120533	chr8	dexseq_prepare_annotation2.py	exon	.	+	.	ENY2	9	3.7044489021293e-11	2.86744820828102e-10
ENSG00000092445.37	ENSG00000092445	chr15	dexseq_prepare_annotation2.py	exon	.	+	.	TYRO3	30	3.73817155628316e-11	2.89192031783709e-10
ENSG00000159082.52	ENSG00000159082	chr21	dexseq_prepare_annotation2.py	exon	.	-	.	SYNJ1	28	3.81876290623062e-11	2.95260293662586e-10
ENSG00000267448.4	ENSG00000267448	chr19	dexseq_prepare_annotation2.py	exon	.	-	.	AC010649.1	5	3.85777229605591e-11	2.98108485310086e-10
ENSG00000135605.26	ENSG00000135605	chr4	dexseq_prepare_annotation2.py	exon	.	-	.	TEC	13	3.90917917793252e-11	3.01910945627158e-10
ENSG00000127663.18	ENSG00000127663	chr19	dexseq_prepare_annotation2.py	exon	.	+	.	KDM4B	15	3.91843849673409e-11	3.02455848870521e-10
ENSG00000239381.6	ENSG00000239381	chr3	dexseq_prepare_annotation2.py	exon	.	-	.	RP11-4B14.3	4	3.97937883108058e-11	3.06987043719786e-10
ENSG00000256028.ENSG00000182196.ENSG00000111325.35	ENSG00000256028+ENSG00000182196+ENSG00000111325	chr12	dexseq_prepare_annotation2.py	exon	.	+	.		10	4.03433188597714e-11	3.11051521366013e-10
ENSG00000171703.33	ENSG00000171703	chr20	dexseq_prepare_annotation2.py	exon	.	+	.	TCEA2	8	4.05845651235788e-11	3.12735862861311e-10
ENSG00000164619.26	ENSG00000164619	chr7	dexseq_prepare_annotation2.py	exon	.	+	.	BMPER	8	4.06367441806364e-11	3.12962220614509e-10
ENSG00000204677.43	ENSG00000204677	chr5	dexseq_prepare_annotation2.py	exon	.	+	.	FAM153C	30	4.07606825236702e-11	3.1374066570659e-10
ENSG00000183020.59	ENSG00000183020	chr11	dexseq_prepare_annotation2.py	exon	.	+	.	AP2A2	13	4.20686857091045e-11	3.23627041856362e-10
ENSG00000166793.28	ENSG00000166793	chr11	dexseq_prepare_annotation2.py	exon	.	-	.	YPEL4	12	4.2393319787297e-11	3.25941692303005e-10
ENSG00000159251.9	ENSG00000159251	chr15	dexseq_prepare_annotation2.py	exon	.	-	.	ACTC1	6	4.36978530517556e-11	3.35783502397701e-10
ENSG00000103245.55	ENSG00000103245	chr16	dexseq_prepare_annotation2.py	exon	.	-	.	NARFL	37	4.39607342287976e-11	3.37614502829333e-10
ENSG00000106330.12	ENSG00000106330	chr7	dexseq_prepare_annotation2.py	exon	.	+	.	MOSPD3	8	4.47723636726948e-11	3.43655435706971e-10
ENSG00000181450.12	ENSG00000181450	chr1	dexseq_prepare_annotation2.py	exon	.	+	.	ZNF678	6	4.81826245641268e-11	3.69624560937997e-10
ENSG00000138162.80	ENSG00000138162	chr10	dexseq_prepare_annotation2.py	exon	.	+	.	TACC2	36	5.02172853103795e-11	3.85017890279133e-10
ENSG00000175497.46	ENSG00000175497	chr2	dexseq_prepare_annotation2.py	exon	.	+	.	DPP10	9	5.11370992460182e-11	3.91652960004142e-10
ENSG00000232119.20	ENSG00000232119	chrX	dexseq_prepare_annotation2.py	exon	.	+	.	MCTS1	12	5.11397627752421e-11	3.91652960004142e-10
ENSG00000142156.43	ENSG00000142156	chr21	dexseq_prepare_annotation2.py	exon	.	+	.	COL6A1	27	5.2092909288851e-11	3.98730109916448e-10
ENSG00000143761.ENSG00000264944.26	ENSG00000143761+ENSG00000264944	chr1	dexseq_prepare_annotation2.py	exon	.	+	.		17	5.30599865217934e-11	4.05905939255905e-10
ENSG00000165953.8	ENSG00000165953	chr14	dexseq_prepare_annotation2.py	exon	.	-	.	SERPINA12	4	5.38220396178596e-11	4.11466612642496e-10
ENSG00000183111.14	ENSG00000183111	chr5	dexseq_prepare_annotation2.py	exon	.	+	.	ARHGEF37	7	5.38468403020929e-11	4.11466612642496e-10
ENSG00000088448.30	ENSG00000088448	chr13	dexseq_prepare_annotation2.py	exon	.	-	.	ANKRD10	8	5.43204104365061e-11	4.14854375531781e-10
ENSG00000104381.19	ENSG00000104381	chr8	dexseq_prepare_annotation2.py	exon	.	+	.	GDAP1	10	5.50762399658734e-11	4.20392834978669e-10
ENSG00000125875.17	ENSG00000125875	chr20	dexseq_prepare_annotation2.py	exon	.	-	.	TBC1D20	8	5.54015720767684e-11	4.22641008994758e-10
ENSG00000179832.64	ENSG00000179832	chr8	dexseq_prepare_annotation2.py	exon	.	+	.	MROH1	27	5.56354927429291e-11	4.24189723557755e-10
ENSG00000133056.32	ENSG00000133056	chr1	dexseq_prepare_annotation2.py	exon	.	-	.	PIK3C2B	5	5.64223930674985e-11	4.29950539954664e-10
ENSG00000140682.44	ENSG00000140682	chr16	dexseq_prepare_annotation2.py	exon	.	+	.	TGFB1I1	13	5.74763197071516e-11	4.37738630222502e-10
ENSG00000131446.22	ENSG00000131446	chr5	dexseq_prepare_annotation2.py	exon	.	-	.	MGAT1	4	5.87898103107061e-11	4.47493819580771e-10
ENSG00000147650.18	ENSG00000147650	chr8	dexseq_prepare_annotation2.py	exon	.	-	.	LRP12	10	5.98839786455849e-11	4.55569691203995e-10
ENSG00000204952.8	ENSG00000204952	chr17	dexseq_prepare_annotation2.py	exon	.	-	.	FBXO47	9	6.30694415354401e-11	4.79537404782482e-10
ENSG00000132122.35	ENSG00000132122	chr1	dexseq_prepare_annotation2.py	exon	.	-	.	SPATA6	19	6.35431916712900e-11	4.82871961515385e-10
ENSG00000160211.14	ENSG00000160211	chrX	dexseq_prepare_annotation2.py	exon	.	-	.	G6PD	8	6.50672970770693e-11	4.94180179903541e-10
ENSG00000267138.ENSG00000011132.20	ENSG00000267138+ENSG00000011132	chr19	dexseq_prepare_annotation2.py	exon	.	-	.		7	6.61303855902463e-11	5.01976444602068e-10
ENSG00000213413.ENSG00000066923.83	ENSG00000213413+ENSG00000066923	chr7	dexseq_prepare_annotation2.py	exon	.	+	.		60	6.63529191999376e-11	5.03387210116055e-10
ENSG00000171084.10	ENSG00000171084	chr3	dexseq_prepare_annotation2.py	exon	.	+	.	FAM86JP	7	6.66161790832554e-11	5.04955608135078e-10
ENSG00000040608.3	ENSG00000040608	chr22	dexseq_prepare_annotation2.py	exon	.	-	.	RTN4R	3	6.66332414990255e-11	5.04955608135078e-10
ENSG00000101542.17	ENSG00000101542	chr18	dexseq_prepare_annotation2.py	exon	.	+	.	CDH20	3	6.80212446168279e-11	5.15189603267851e-10
ENSG00000109339.43	ENSG00000109339	chr4	dexseq_prepare_annotation2.py	exon	.	-	.	MAPK10	17	6.81364971073606e-11	5.15777874407842e-10
ENSG00000103310.29	ENSG00000103310	chr16	dexseq_prepare_annotation2.py	exon	.	-	.	ZP2	21	7.18542769131892e-11	5.43620780791956e-10
ENSG00000166436.36	ENSG00000166436	chr11	dexseq_prepare_annotation2.py	exon	.	-	.	TRIM66	6	7.19680502042513e-11	5.44181554271705e-10
ENSG00000069849.22	ENSG00000069849	chr3	dexseq_prepare_annotation2.py	exon	.	+	.	ATP1B3	4	7.23200794353308e-11	5.46542274322952e-10
ENSG00000169604.20	ENSG00000169604	chr2	dexseq_prepare_annotation2.py	exon	.	+	.	ANTXR1	9	7.34581544347104e-11	5.54837485669766e-10
ENSG00000189067.35	ENSG00000189067	chr16	dexseq_prepare_annotation2.py	exon	.	-	.	LITAF	6	7.39069554426343e-11	5.57920273099402e-10
ENSG00000134121.52	ENSG00000134121	chr3	dexseq_prepare_annotation2.py	exon	.	+	.	CHL1	23	7.41695656921204e-11	5.59594898053139e-10
ENSG00000151388.25	ENSG00000151388	chr5	dexseq_prepare_annotation2.py	exon	.	-	.	ADAMTS12	21	7.53244728126874e-11	5.67996189495232e-10
ENSG00000236144.15	ENSG00000236144	chr19	dexseq_prepare_annotation2.py	exon	.	-	.	AD000090.2	7	7.92285090384109e-11	5.97107115894097e-10
ENSG00000122367.19	ENSG00000122367	chr10	dexseq_prepare_annotation2.py	exon	.	+	.	LDB3	2	7.97868638223815e-11	6.00985136716994e-10
ENSG00000110075.78	ENSG00000110075	chr11	dexseq_prepare_annotation2.py	exon	.	+	.	PPP6R3	36	8.36070529042383e-11	6.29414807491918e-10
ENSG00000187243.ENSG00000221705.45	ENSG00000187243+ENSG00000221705	chrX	dexseq_prepare_annotation2.py	exon	.	-	.		13	8.43827162477822e-11	6.34905919838028e-10
ENSG00000261272.3	ENSG00000261272	chr6	dexseq_prepare_annotation2.py	exon	.	+	.	MUC22	4	8.7784926704423e-11	6.60142648817261e-10
ENSG00000134769.87	ENSG00000134769	chr18	dexseq_prepare_annotation2.py	exon	.	+	.	DTNA	17	8.90835631405774e-11	6.69541522749882e-10
ENSG00000141564.51	ENSG00000141564	chr17	dexseq_prepare_annotation2.py	exon	.	+	.	RPTOR	13	9.02501538392204e-11	6.77938210886405e-10
ENSG00000224539.23	ENSG00000224539	chrX	dexseq_prepare_annotation2.py	exon	.	+	.	RP11-432N13.3	7	9.05166060824917e-11	6.79567780019757e-10
ENSG00000162598.23	ENSG00000162598	chr1	dexseq_prepare_annotation2.py	exon	.	-	.	C1orf87	15	9.0824470902689e-11	6.81506308730729e-10
ENSG00000207395.ENSG00000137819.21	ENSG00000207395+ENSG00000137819	chr15	dexseq_prepare_annotation2.py	exon	.	+	.		13	9.26384691392551e-11	6.9473789643013e-10
ENSG00000198373.24	ENSG00000198373	chr16	dexseq_prepare_annotation2.py	exon	.	+	.	WWP2	13	9.37189245862156e-11	7.02456865658778e-10
ENSG00000133069.2	ENSG00000133069	chr1	dexseq_prepare_annotation2.py	exon	.	+	.	TMCC2	3	9.382780139462e-11	7.02889053678911e-10
ENSG00000183795.10	ENSG00000183795	chrY	dexseq_prepare_annotation2.py	exon	.	+	.	BPY2B	6	9.56350234201011e-11	7.16036585606911e-10
ENSG00000136155.28	ENSG00000136155	chr13	dexseq_prepare_annotation2.py	exon	.	+	.	SCEL	24	9.712765462642e-11	7.26815666353865e-10
ENSG00000118260.52	ENSG00000118260	chr2	dexseq_prepare_annotation2.py	exon	.	+	.	CREB1	29	9.77005513343277e-11	7.30704286927691e-10
ENSG00000133858.18	ENSG00000133858	chr12	dexseq_prepare_annotation2.py	exon	.	-	.	ZFC3H1	14	9.98211738574358e-11	7.46157837701225e-10
ENSG00000215127.6	ENSG00000215127	chr4	dexseq_prepare_annotation2.py	exon	.	-	.	SYT14L	6	1.04255310145173e-10	7.78878539157512e-10
ENSG00000141378.12	ENSG00000141378	chr17	dexseq_prepare_annotation2.py	exon	.	-	.	PTRH2	8	1.04351519121883e-10	7.79173149308337e-10
ENSG00000117054.ENSG00000207241.ENSG00000201487.ENSG00000137955.ENSG00000206620.95	ENSG00000117054+ENSG00000207241+ENSG00000201487+ENSG00000137955+ENSG00000206620	chr1	dexseq_prepare_annotation2.py	exon	.	+	.		37	1.06793234041517e-10	7.96971367039573e-10
ENSG00000156256.29	ENSG00000156256	chr21	dexseq_prepare_annotation2.py	exon	.	+	.	USP16	19	1.07610369173103e-10	8.02632992680256e-10
ENSG00000176986.34	ENSG00000176986	chr10	dexseq_prepare_annotation2.py	exon	.	+	.	SEC24C	9	1.10523149906428e-10	8.23910760084639e-10
ENSG00000174093.ENSG00000197681.55	ENSG00000174093+ENSG00000197681	chr17	dexseq_prepare_annotation2.py	exon	.	-	.		35	1.11144991612251e-10	8.28096560741876e-10
ENSG00000034693.ENSG00000241847.ENSG00000229036.37	ENSG00000034693+ENSG00000241847+ENSG00000229036	chr6	dexseq_prepare_annotation2.py	exon	.	+	.		23	1.14964185749337e-10	8.56087078254963e-10
ENSG00000162670.10	ENSG00000162670	chr1	dexseq_prepare_annotation2.py	exon	.	-	.	BRINP3	7	1.15693020833168e-10	8.61047189758351e-10
ENSG00000068650.ENSG00000234603.62	ENSG00000068650+ENSG00000234603	chr13	dexseq_prepare_annotation2.py	exon	.	+	.		20	1.17871804043185e-10	8.76787338042636e-10
ENSG00000156076.13	ENSG00000156076	chr12	dexseq_prepare_annotation2.py	exon	.	-	.	WIF1	4	1.18517185168297e-10	8.81110427545891e-10
ENSG00000163013.23	ENSG00000163013	chr2	dexseq_prepare_annotation2.py	exon	.	-	.	FBXO41	7	1.20420385761258e-10	8.94774972489175e-10
ENSG00000183354.13	ENSG00000183354	chr9	dexseq_prepare_annotation2.py	exon	.	-	.	KIAA2026	7	1.21100389054847e-10	8.99340768067488e-10
ENSG00000186280.3	ENSG00000186280	chr11	dexseq_prepare_annotation2.py	exon	.	+	.	KDM4D	4	1.21857340306991e-10	9.04472762776172e-10
ENSG00000198758.21	ENSG00000198758	chr1	dexseq_prepare_annotation2.py	exon	.	-	.	EPS8L3	12	1.2740096439593e-10	9.45108559659322e-10
ENSG00000065154.27	ENSG00000065154	chr10	dexseq_prepare_annotation2.py	exon	.	-	.	OAT	5	1.28657311838677e-10	9.53912991720154e-10
ENSG00000261360.9	ENSG00000261360	chr5	dexseq_prepare_annotation2.py	exon	.	-	.	CTD-2165H16.4	5	1.28792734953439e-10	9.54401454914145e-10
ENSG00000129221.25	ENSG00000129221	chr17	dexseq_prepare_annotation2.py	exon	.	-	.	AIPL1	6	1.29036776326818e-10	9.55693857695225e-10
ENSG00000169727.63	ENSG00000169727	chr17	dexseq_prepare_annotation2.py	exon	.	+	.	GPS1	39	1.34110042712053e-10	9.92732592330215e-10
ENSG00000170949.23	ENSG00000170949	chr19	dexseq_prepare_annotation2.py	exon	.	-	.	ZNF160	8	1.34426948788249e-10	9.94542018959529e-10
ENSG00000136261.33	ENSG00000136261	chr7	dexseq_prepare_annotation2.py	exon	.	+	.	BZW2	21	1.36245178333132e-10	1.00745087685555e-09
ENSG00000164675.24	ENSG00000164675	chr7	dexseq_prepare_annotation2.py	exon	.	-	.	IQUB	19	1.378591157985e-10	1.01883602865838e-09
ENSG00000162688.40	ENSG00000162688	chr1	dexseq_prepare_annotation2.py	exon	.	+	.	AGL	12	1.39169672987258e-10	1.02796802587574e-09
ENSG00000174501.47	ENSG00000174501	chr2	dexseq_prepare_annotation2.py	exon	.	-	.	ANKRD36C	31	1.41004441048095e-10	1.0409601661883e-09
ENSG00000119285.ENSG00000230325.54	ENSG00000119285+ENSG00000230325	chr1	dexseq_prepare_annotation2.py	exon	.	-	.		41	1.41481992289662e-10	1.0439241194534e-09
ENSG00000155561.70	ENSG00000155561	chr7	dexseq_prepare_annotation2.py	exon	.	+	.	NUP205	19	1.41764050467295e-10	1.04544321795441e-09
ENSG00000255545.13	ENSG00000255545	chr11	dexseq_prepare_annotation2.py	exon	.	+	.	RP11-627G23.1	13	1.42218583770861e-10	1.04823192463549e-09
ENSG00000164199.104	ENSG00000164199	chr5	dexseq_prepare_annotation2.py	exon	.	+	.	GPR98	55	1.47583883718027e-10	1.08719335488256e-09
ENSG00000149480.34	ENSG00000149480	chr11	dexseq_prepare_annotation2.py	exon	.	-	.	MTA2	27	1.47865579264502e-10	1.08868412544315e-09
ENSG00000175309.37	ENSG00000175309	chr5	dexseq_prepare_annotation2.py	exon	.	-	.	PHYKPL	13	1.48396182724537e-10	1.09200493925552e-09
ENSG00000119283.19	ENSG00000119283	chr1	dexseq_prepare_annotation2.py	exon	.	+	.	TRIM67	10	1.48624646982005e-10	1.09310002957183e-09
ENSG00000160298.29	ENSG00000160298	chr21	dexseq_prepare_annotation2.py	exon	.	-	.	C21orf58	24	1.53901978209802e-10	1.13130731063274e-09
ENSG00000066933.82	ENSG00000066933	chr15	dexseq_prepare_annotation2.py	exon	.	-	.	MYO9A	25	1.54024423675382e-10	1.13160127972213e-09
ENSG00000172803.35	ENSG00000172803	chr11	dexseq_prepare_annotation2.py	exon	.	+	.	SNX32	12	1.54246790101116e-10	1.1326286502663e-09
ENSG00000134686.ENSG00000266239.40	ENSG00000134686+ENSG00000266239	chr1	dexseq_prepare_annotation2.py	exon	.	-	.		9	1.55555422062187e-10	1.14162706544463e-09
ENSG00000141569.16	ENSG00000141569	chr17	dexseq_prepare_annotation2.py	exon	.	-	.	TRIM65	8	1.56236617853017e-10	1.14601354538472e-09
ENSG00000042493.44	ENSG00000042493	chr2	dexseq_prepare_annotation2.py	exon	.	-	.	CAPG	19	1.59755742732791e-10	1.17120075494916e-09
ENSG00000255701.ENSG00000131386.22	ENSG00000255701+ENSG00000131386	chr3	dexseq_prepare_annotation2.py	exon	.	+	.		14	1.60787361841011e-10	1.17813441212282e-09
ENSG00000122705.23	ENSG00000122705	chr9	dexseq_prepare_annotation2.py	exon	.	+	.	CLTA	9	1.61308322092685e-10	1.18132092443971e-09
ENSG00000204946.ENSG00000244560.40	ENSG00000204946+ENSG00000244560	chr7	dexseq_prepare_annotation2.py	exon	.	+	.		15	1.6477651247893e-10	1.20607619053911e-09
ENSG00000159692.43	ENSG00000159692	chr4	dexseq_prepare_annotation2.py	exon	.	-	.	CTBP1	12	1.65407706189942e-10	1.21005083142365e-09
ENSG00000244791.2	ENSG00000244791	chr8	dexseq_prepare_annotation2.py	exon	.	+	.	RP11-65D17.1	3	1.6967793231461e-10	1.24062863243778e-09
ENSG00000116459.12	ENSG00000116459	chr1	dexseq_prepare_annotation2.py	exon	.	+	.	ATP5F1	3	1.71700872541615e-10	1.25475121126791e-09
ENSG00000113712.ENSG00000230551.39	ENSG00000113712+ENSG00000230551	chr5	dexseq_prepare_annotation2.py	exon	.	-	.		9	1.73133611004858e-10	1.26421669994361e-09
ENSG00000136811.31	ENSG00000136811	chr9	dexseq_prepare_annotation2.py	exon	.	+	.	ODF2	20	1.73180369855289e-10	1.26421669994361e-09
ENSG00000146281.6	ENSG00000146281	chr6	dexseq_prepare_annotation2.py	exon	.	+	.	PM20D2	5	1.74235302184865e-10	1.27124151365502e-09
ENSG00000196290.25	ENSG00000196290	chr2	dexseq_prepare_annotation2.py	exon	.	+	.	NIF3L1	16	1.74533871110514e-10	1.27274327689729e-09
ENSG00000178127.ENSG00000101745.ENSG00000265257.64	ENSG00000178127+ENSG00000101745+ENSG00000265257	chr18	dexseq_prepare_annotation2.py	exon	.	+	.		33	1.77248298591245e-10	1.2918511151706e-09
ENSG00000126698.ENSG00000215902.22	ENSG00000126698+ENSG00000215902	chr1	dexseq_prepare_annotation2.py	exon	.	-	.		2	1.7929469707952e-10	1.30607241120983e-09
ENSG00000225648.13	ENSG00000225648	chr7	dexseq_prepare_annotation2.py	exon	.	+	.	SBDSP1	10	1.90377369648585e-10	1.38606844618418e-09
ENSG00000215417.19	ENSG00000215417	chr13	dexseq_prepare_annotation2.py	exon	.	+	.	MIR17HG	15	1.90479901351037e-10	1.38607962149609e-09
ENSG00000180817.4	ENSG00000180817	chr10	dexseq_prepare_annotation2.py	exon	.	-	.	PPA1	3	1.9095122096526e-10	1.38877294993494e-09
ENSG00000151065.17	ENSG00000151065	chr12	dexseq_prepare_annotation2.py	exon	.	-	.	DCP1B	12	1.91065726777131e-10	1.38886972155156e-09
ENSG00000126217.105	ENSG00000126217	chr13	dexseq_prepare_annotation2.py	exon	.	+	.	MCF2L	32	1.91969948893548e-10	1.39470385315778e-09
ENSG00000089060.38	ENSG00000089060	chr12	dexseq_prepare_annotation2.py	exon	.	-	.	SLC8B1	5	1.96842101341445e-10	1.42934444381481e-09
ENSG00000127586.72	ENSG00000127586	chr16	dexseq_prepare_annotation2.py	exon	.	+	.	CHTF18	29	2.00215258066346e-10	1.45306938218008e-09
ENSG00000105131.13	ENSG00000105131	chr19	dexseq_prepare_annotation2.py	exon	.	-	.	EPHX3	13	2.09818147466594e-10	1.52195785191942e-09
ENSG00000251154.ENSG00000058091.ENSG00000157224.ENSG00000105793.ENSG00000273299.120	ENSG00000251154+ENSG00000058091+ENSG00000157224+ENSG00000105793+ENSG00000273299	chr7	dexseq_prepare_annotation2.py	exon	.	+	.		17	2.10483312049956e-10	1.52597621477739e-09
ENSG00000033122.57	ENSG00000033122	chr1	dexseq_prepare_annotation2.py	exon	.	+	.	LRRC7	34	2.18320308499825e-10	1.58195771586674e-09
ENSG00000197568.19	ENSG00000197568	chr1	dexseq_prepare_annotation2.py	exon	.	+	.	HHLA3	16	2.1955952393763e-10	1.59009757600002e-09
ENSG00000100359.50	ENSG00000100359	chr22	dexseq_prepare_annotation2.py	exon	.	+	.	SGSM3	18	2.21554469843104e-10	1.60369912664914e-09
ENSG00000187994.34	ENSG00000187994	chr19	dexseq_prepare_annotation2.py	exon	.	-	.	RINL	2	2.24560978554467e-10	1.62460457020638e-09
ENSG00000075426.9	ENSG00000075426	chr2	dexseq_prepare_annotation2.py	exon	.	+	.	FOSL2	5	2.26606821360969e-10	1.63854163137932e-09
ENSG00000140199.59	ENSG00000140199	chr15	dexseq_prepare_annotation2.py	exon	.	-	.	SLC12A6	20	2.29675286775004e-10	1.65985446850982e-09
ENSG00000139842.38	ENSG00000139842	chr13	dexseq_prepare_annotation2.py	exon	.	+	.	CUL4A	15	2.32165488543497e-10	1.6769679814584e-09
ENSG00000117448.34	ENSG00000117448	chr1	dexseq_prepare_annotation2.py	exon	.	+	.	AKR1A1	4	2.34788346212089e-10	1.69502118012347e-09
ENSG00000174640.26	ENSG00000174640	chr3	dexseq_prepare_annotation2.py	exon	.	-	.	SLCO2A1	21	2.39452318941018e-10	1.72778318882572e-09
ENSG00000203910.5	ENSG00000203910	chr1	dexseq_prepare_annotation2.py	exon	.	+	.	C1orf146	2	2.3974529324249e-10	1.72898812635835e-09
ENSG00000166377.92	ENSG00000166377	chr18	dexseq_prepare_annotation2.py	exon	.	+	.	ATP9B	10	2.42037824180721e-10	1.74460456883205e-09
ENSG00000225210.ENSG00000257227.16	ENSG00000225210+ENSG00000257227	chr14	dexseq_prepare_annotation2.py	exon	.	+	.		15	2.47583547525061e-10	1.78364126311493e-09
ENSG00000068831.61	ENSG00000068831	chr11	dexseq_prepare_annotation2.py	exon	.	-	.	RASGRP2	5	2.53529356386756e-10	1.82551777914577e-09
ENSG00000099998.21	ENSG00000099998	chr22	dexseq_prepare_annotation2.py	exon	.	-	.	GGT5	2	2.55084709237025e-10	1.83575382777605e-09
ENSG00000149196.21	ENSG00000149196	chr11	dexseq_prepare_annotation2.py	exon	.	+	.	C11orf73	16	2.5910239922839e-10	1.86369042296144e-09
ENSG00000085719.47	ENSG00000085719	chr8	dexseq_prepare_annotation2.py	exon	.	+	.	CPNE3	26	2.60427638343769e-10	1.87224143982708e-09
ENSG00000067596.36	ENSG00000067596	chr17	dexseq_prepare_annotation2.py	exon	.	+	.	DHX8	23	2.61996170488528e-10	1.8825316459605e-09
ENSG00000231728.6	ENSG00000231728	chrX	dexseq_prepare_annotation2.py	exon	.	-	.	LL0XNC01-116E7.2	4	2.6712786271111e-10	1.91840020295514e-09
ENSG00000092094.42	ENSG00000092094	chr14	dexseq_prepare_annotation2.py	exon	.	-	.	OSGEP	22	2.70128264214811e-10	1.93893321029501e-09
ENSG00000049618.37	ENSG00000049618	chr6	dexseq_prepare_annotation2.py	exon	.	+	.	ARID1B	21	2.73956966289309e-10	1.965387038868e-09
ENSG00000105383.23	ENSG00000105383	chr19	dexseq_prepare_annotation2.py	exon	.	+	.	CD33	10	2.7549250388117e-10	1.97537049282402e-09
ENSG00000140403.30	ENSG00000140403	chr15	dexseq_prepare_annotation2.py	exon	.	+	.	DNAJA4	19	2.75639703174882e-10	1.97539388322302e-09
ENSG00000264594.ENSG00000204580.145	ENSG00000264594+ENSG00000204580	chr6	dexseq_prepare_annotation2.py	exon	.	+	.		20	2.77147880900817e-10	1.98516571893675e-09
ENSG00000259065.4	ENSG00000259065	chr14	dexseq_prepare_annotation2.py	exon	.	+	.	RP5-1021I20.1	4	2.78566082648235e-10	1.99428321244882e-09
ENSG00000173464.ENSG00000258436.ENSG00000259060.34	ENSG00000173464+ENSG00000258436+ENSG00000259060	chr14	dexseq_prepare_annotation2.py	exon	.	-	.		20	2.78810861561014e-10	1.99499492391208e-09
ENSG00000160255.49	ENSG00000160255	chr21	dexseq_prepare_annotation2.py	exon	.	-	.	ITGB2	22	2.81803012444629e-10	2.01535411297034e-09
ENSG00000085563.48	ENSG00000085563	chr7	dexseq_prepare_annotation2.py	exon	.	-	.	ABCB1	9	2.85078311512708e-10	2.0362426266439e-09
ENSG00000006283.51	ENSG00000006283	chr17	dexseq_prepare_annotation2.py	exon	.	+	.	CACNA1G	18	2.85121122279482e-10	2.0362426266439e-09
ENSG00000248710.ENSG00000068885.ENSG00000213186.100	ENSG00000248710+ENSG00000068885+ENSG00000213186	chr3	dexseq_prepare_annotation2.py	exon	.	-	.		22	2.85168925124569e-10	2.0362426266439e-09
ENSG00000204685.4	ENSG00000204685	chr2	dexseq_prepare_annotation2.py	exon	.	+	.	STARD7-AS1	5	2.88017042768727e-10	2.0555100857816e-09
ENSG00000172927.29	ENSG00000172927	chr11	dexseq_prepare_annotation2.py	exon	.	+	.	MYEOV	23	2.95318811021588e-10	2.10652565616438e-09
ENSG00000162664.17	ENSG00000162664	chr1	dexseq_prepare_annotation2.py	exon	.	+	.	ZNF326	13	3.02510256223726e-10	2.15670169164385e-09
ENSG00000177045.9	ENSG00000177045	chr19	dexseq_prepare_annotation2.py	exon	.	-	.	SIX5	3	3.1100686731153e-10	2.21612577724997e-09
ENSG00000175550.27	ENSG00000175550	chr11	dexseq_prepare_annotation2.py	exon	.	+	.	DRAP1	23	3.12653880133766e-10	2.2267056829039e-09
ENSG00000122008.44	ENSG00000122008	chr5	dexseq_prepare_annotation2.py	exon	.	+	.	POLK	10	3.14418454166833e-10	2.23811144449462e-09
ENSG00000113504.32	ENSG00000113504	chr5	dexseq_prepare_annotation2.py	exon	.	-	.	SLC12A7	12	3.22414185864146e-10	2.29383737003605e-09
ENSG00000124006.52	ENSG00000124006	chr2	dexseq_prepare_annotation2.py	exon	.	-	.	OBSL1	25	3.32657760819599e-10	2.36548969403532e-09
ENSG00000234770.5	ENSG00000234770	chr8	dexseq_prepare_annotation2.py	exon	.	+	.	GULOP	6	3.41186691668628e-10	2.42488148962208e-09
ENSG00000101224.25	ENSG00000101224	chr20	dexseq_prepare_annotation2.py	exon	.	+	.	CDC25B	19	3.44959833666819e-10	2.45042896337652e-09
ENSG00000145198.29	ENSG00000145198	chr3	dexseq_prepare_annotation2.py	exon	.	+	.	VWA5B2	22	3.49148368091665e-10	2.47889922591309e-09
ENSG00000142677.5	ENSG00000142677	chr1	dexseq_prepare_annotation2.py	exon	.	-	.	IL22RA1	4	3.52906373291694e-10	2.50428493642979e-09
ENSG00000164896.47	ENSG00000164896	chr7	dexseq_prepare_annotation2.py	exon	.	-	.	FASTK	14	3.54362414452267e-10	2.51331771366559e-09
ENSG00000004487.33	ENSG00000004487	chr1	dexseq_prepare_annotation2.py	exon	.	+	.	KDM1A	7	3.59318914880082e-10	2.54715536560653e-09
ENSG00000233438.4	ENSG00000233438	chr2	dexseq_prepare_annotation2.py	exon	.	+	.	AC109829.1	2	3.60593669999605e-10	2.55487223906793e-09
ENSG00000184305.19	ENSG00000184305	chr4	dexseq_prepare_annotation2.py	exon	.	+	.	CCSER1	4	3.61037217776077e-10	2.55669493124813e-09
ENSG00000263006.6	ENSG00000263006	chr18	dexseq_prepare_annotation2.py	exon	.	+	.	ROCK1P1	6	3.82232563532648e-10	2.70539437953691e-09
ENSG00000166670.11	ENSG00000166670	chr11	dexseq_prepare_annotation2.py	exon	.	-	.	MMP10	5	3.84869021156349e-10	2.7226507455411e-09
ENSG00000257083.7	ENSG00000257083	chr12	dexseq_prepare_annotation2.py	exon	.	-	.	RP11-123O10.3	7	3.92593535834739e-10	2.77586485615454e-09
ENSG00000186160.9	ENSG00000186160	chr1	dexseq_prepare_annotation2.py	exon	.	+	.	CYP4Z1	9	3.98436409411405e-10	2.81572671614939e-09
ENSG00000136250.42	ENSG00000136250	chr7	dexseq_prepare_annotation2.py	exon	.	-	.	AOAH	4	4.05209160505113e-10	2.86211555263622e-09
ENSG00000065548.28	ENSG00000065548	chr2	dexseq_prepare_annotation2.py	exon	.	+	.	ZC3H15	7	4.10740271737596e-10	2.8996910953327e-09
ENSG00000128886.ENSG00000262560.ENSG00000184716.55	ENSG00000128886+ENSG00000262560+ENSG00000184716	chr15	dexseq_prepare_annotation2.py	exon	.	-	.		6	4.19420368313693e-10	2.95944737004479e-09
ENSG00000134255.17	ENSG00000134255	chr1	dexseq_prepare_annotation2.py	exon	.	+	.	CEPT1	8	4.2495401592072e-10	2.99609177099026e-09
ENSG00000135436.18	ENSG00000135436	chr12	dexseq_prepare_annotation2.py	exon	.	-	.	FAM186B	13	4.25050326298312e-10	2.99609177099026e-09
ENSG00000117751.17	ENSG00000117751	chr1	dexseq_prepare_annotation2.py	exon	.	+	.	PPP1R8	9	4.25469238963421e-10	2.99750504904209e-09
ENSG00000179676.8	ENSG00000179676	chr18	dexseq_prepare_annotation2.py	exon	.	-	.	LINC00305	6	4.32721956635127e-10	3.04703752327372e-09
ENSG00000113580.39	ENSG00000113580	chr5	dexseq_prepare_annotation2.py	exon	.	-	.	NR3C1	21	4.33451446271345e-10	3.05060905057843e-09
ENSG00000170442.15	ENSG00000170442	chr12	dexseq_prepare_annotation2.py	exon	.	+	.	KRT86	11	4.36194572379195e-10	3.06834152297902e-09
ENSG00000172752.48	ENSG00000172752	chr3	dexseq_prepare_annotation2.py	exon	.	+	.	COL6A5	37	4.46049480428266e-10	3.13605690030611e-09
ENSG00000069020.57	ENSG00000069020	chr5	dexseq_prepare_annotation2.py	exon	.	+	.	MAST4	21	4.46307921073911e-10	3.136267234418e-09
ENSG00000261538.ENSG00000121270.47	ENSG00000261538+ENSG00000121270	chr16	dexseq_prepare_annotation2.py	exon	.	-	.		28	4.64281607904644e-10	3.26090111918287e-09
ENSG00000213842.ENSG00000182973.9	ENSG00000213842+ENSG00000182973	chr3	dexseq_prepare_annotation2.py	exon	.	+	.		8	4.72053878559184e-10	3.31379408150703e-09
ENSG00000239779.ENSG00000115274.61	ENSG00000239779+ENSG00000115274	chr2	dexseq_prepare_annotation2.py	exon	.	+	.		49	4.77006729942939e-10	3.34685090068349e-09
ENSG00000149260.22	ENSG00000149260	chr11	dexseq_prepare_annotation2.py	exon	.	+	.	CAPN5	2	4.80385615105438e-10	3.3688360662785e-09
ENSG00000114790.20	ENSG00000114790	chr3	dexseq_prepare_annotation2.py	exon	.	+	.	ARHGEF26	12	4.88396032455813e-10	3.42326207835729e-09
ENSG00000108039.53	ENSG00000108039	chr10	dexseq_prepare_annotation2.py	exon	.	-	.	XPNPEP1	4	4.99314481912432e-10	3.49800507900266e-09
ENSG00000163016.13	ENSG00000163016	chr2	dexseq_prepare_annotation2.py	exon	.	+	.	ALMS1P	3	5.00409561786607e-10	3.50388817650989e-09
ENSG00000268153.6	ENSG00000268153	chr19	dexseq_prepare_annotation2.py	exon	.	+	.	AC005176.2	7	5.20134478029677e-10	3.64014562798536e-09
ENSG00000166796.15	ENSG00000166796	chr11	dexseq_prepare_annotation2.py	exon	.	+	.	LDHC	5	5.26210815739399e-10	3.679728724474e-09
ENSG00000117676.56	ENSG00000117676	chr1	dexseq_prepare_annotation2.py	exon	.	+	.	RPS6KA1	52	5.26326689459521e-10	3.679728724474e-09
ENSG00000102471.10	ENSG00000102471	chr13	dexseq_prepare_annotation2.py	exon	.	+	.	NDFIP2	5	5.33154514783405e-10	3.72556647703027e-09
ENSG00000183431.32	ENSG00000183431	chr1	dexseq_prepare_annotation2.py	exon	.	-	.	SF3A3	14	5.33644347733445e-10	3.72709161745231e-09
ENSG00000099814.29	ENSG00000099814	chr14	dexseq_prepare_annotation2.py	exon	.	+	.	CEP170B	13	5.35337927087332e-10	3.73701816446925e-09
ENSG00000137868.62	ENSG00000137868	chr15	dexseq_prepare_annotation2.py	exon	.	-	.	STRA6	44	5.40302914772971e-10	3.76975963515214e-09
ENSG00000144840.19	ENSG00000144840	chr3	dexseq_prepare_annotation2.py	exon	.	-	.	RABL3	8	5.48349619829617e-10	3.82395842608824e-09
ENSG00000157106.90	ENSG00000157106	chr16	dexseq_prepare_annotation2.py	exon	.	-	.	SMG1	62	5.77691053167538e-10	4.02652717809613e-09
ENSG00000167740.13	ENSG00000167740	chr17	dexseq_prepare_annotation2.py	exon	.	+	.	CYB5D2	9	5.87188195253465e-10	4.09064507190789e-09
ENSG00000130733.29	ENSG00000130733	chr19	dexseq_prepare_annotation2.py	exon	.	-	.	YIPF2	6	5.91906245938853e-10	4.12142126801868e-09
ENSG00000015133.51	ENSG00000015133	chr14	dexseq_prepare_annotation2.py	exon	.	-	.	CCDC88C	25	6.0401916989647e-10	4.20363036899552e-09
ENSG00000255439.ENSG00000167397.ENSG00000151006.38	ENSG00000255439+ENSG00000167397+ENSG00000151006	chr16	dexseq_prepare_annotation2.py	exon	.	-	.		16	6.15656616944334e-10	4.28244876378309e-09
ENSG00000139220.74	ENSG00000139220	chr12	dexseq_prepare_annotation2.py	exon	.	-	.	PPFIA2	13	6.16396628833184e-10	4.28542418141166e-09
ENSG00000114120.32	ENSG00000114120	chr3	dexseq_prepare_annotation2.py	exon	.	+	.	SLC25A36	27	6.31905044012286e-10	4.39102016406309e-09
ENSG00000128815.67	ENSG00000128815	chr10	dexseq_prepare_annotation2.py	exon	.	+	.	WDFY4	42	6.36902314562238e-10	4.42350575154461e-09
ENSG00000164683.21	ENSG00000164683	chr8	dexseq_prepare_annotation2.py	exon	.	-	.	HEY1	15	6.52332839213544e-10	4.52838436285619e-09
ENSG00000226251.5	ENSG00000226251	chr1	dexseq_prepare_annotation2.py	exon	.	-	.	RP11-15I11.3	4	6.53040014647071e-10	4.53100159808716e-09
ENSG00000224788.3	ENSG00000224788	chr10	dexseq_prepare_annotation2.py	exon	.	+	.	RP5-933E2.1	2	6.65927094528961e-10	4.61808157923975e-09
ENSG00000140497.35	ENSG00000140497	chr15	dexseq_prepare_annotation2.py	exon	.	-	.	SCAMP2	21	6.7071289939798e-10	4.64892112693832e-09
ENSG00000138400.24	ENSG00000138400	chr2	dexseq_prepare_annotation2.py	exon	.	-	.	MDH1B	13	6.71211223586943e-10	4.65002666961494e-09
ENSG00000224851.2	ENSG00000224851	chr10	dexseq_prepare_annotation2.py	exon	.	+	.	LINC00502	3	6.74520593676803e-10	4.67059567488418e-09
ENSG00000152240.33	ENSG00000152240	chr18	dexseq_prepare_annotation2.py	exon	.	+	.	HAUS1	4	6.78180665712229e-10	4.69357108231701e-09
ENSG00000065328.29	ENSG00000065328	chr10	dexseq_prepare_annotation2.py	exon	.	+	.	MCM10	16	6.83435925532494e-10	4.72755778327013e-09
ENSG00000146910.5	ENSG00000146910	chr7	dexseq_prepare_annotation2.py	exon	.	-	.	CNPY1	4	7.07670866301885e-10	4.89273298192799e-09
ENSG00000175318.36	ENSG00000175318	chr15	dexseq_prepare_annotation2.py	exon	.	-	.	GRAMD2	19	7.12190801956735e-10	4.92150380969498e-09
ENSG00000143322.29	ENSG00000143322	chr1	dexseq_prepare_annotation2.py	exon	.	-	.	ABL2	16	7.18892342472605e-10	4.9653137937061e-09
ENSG00000118369.23	ENSG00000118369	chr11	dexseq_prepare_annotation2.py	exon	.	+	.	USP35	13	7.34925938310856e-10	5.07350280552223e-09
ENSG00000234772.1	ENSG00000234772	chr13	dexseq_prepare_annotation2.py	exon	.	-	.	LINC00412	2	7.48608932303938e-10	5.16536399544457e-09
ENSG00000214597.ENSG00000271698.ENSG00000182325.37	ENSG00000214597+ENSG00000271698+ENSG00000182325	chr8	dexseq_prepare_annotation2.py	exon	.	-	.		26	7.57898401201331e-10	5.2268329940136e-09
ENSG00000042980.46	ENSG00000042980	chr8	dexseq_prepare_annotation2.py	exon	.	+	.	ADAM28	22	8.1032231353881e-10	5.58556676595009e-09
ENSG00000023892.9	ENSG00000023892	chr6	dexseq_prepare_annotation2.py	exon	.	+	.	DEF6	3	8.11857895911394e-10	5.59334225074697e-09
ENSG00000153820.15	ENSG00000153820	chr2	dexseq_prepare_annotation2.py	exon	.	-	.	SPHKAP	14	8.13844884684452e-10	5.60421836297512e-09
ENSG00000244482.ENSG00000204577.57	ENSG00000244482+ENSG00000204577	chr19	dexseq_prepare_annotation2.py	exon	.	-	.		27	8.31197569415426e-10	5.72084024205482e-09
ENSG00000141028.2	ENSG00000141028	chr17	dexseq_prepare_annotation2.py	exon	.	+	.	CDRT15P1	3	8.4916329365713e-10	5.84156242714308e-09
ENSG00000050165.40	ENSG00000050165	chr11	dexseq_prepare_annotation2.py	exon	.	-	.	DKK3	22	9.07452660264373e-10	6.23941899271956e-09
ENSG00000114487.12	ENSG00000114487	chr3	dexseq_prepare_annotation2.py	exon	.	-	.	MORC1	12	9.2997331304719e-10	6.39106346933382e-09
ENSG00000166743.31	ENSG00000166743	chr16	dexseq_prepare_annotation2.py	exon	.	-	.	ACSM1	5	9.48216421799639e-10	6.51317426064977e-09
ENSG00000149972.32	ENSG00000149972	chr11	dexseq_prepare_annotation2.py	exon	.	+	.	CNTN5	21	9.64477093606373e-10	6.62155259262324e-09
[truncated: 2,836 more rows]
