# Supplementary material for: The transcriptomic response of cells to a drug combination is more than the sum of the responses to the monotherapies
Source: eLife. 2020 Sep 18;9:e52707. doi: 10.7554/eLife.52707 (PMC7546737; doi:10.7554/eLife.52707)
Supplement: Source data 8. [file elife-52707-data8.zip › Supplementary Item 13 Differential Splicing/MFL_singlet_DMSO_singlet_9_dynsyn_exon_O_fcounts_O_flatten_exon_name.mtrx_genes_simes_test_rare_splicing_FDR_10]

V1	V3	V4	V5	V8	V9	V10	V12	NExons	P.Value	FDR
ENSG00000180448.47	ENSG00000180448	chr19	dexseq_prepare_annotation2.py	exon	.	+	.	HMHA1	31	2.27330904421124e-69	3.08874499836981e-65
ENSG00000091536.101	ENSG00000091536	chr17	dexseq_prepare_annotation2.py	exon	.	+	.	MYO15A	61	4.17173658878551e-63	2.83406925159144e-59
ENSG00000138744.ENSG00000198301.72	ENSG00000138744+ENSG00000198301	chr4	dexseq_prepare_annotation2.py	exon	.	-	.		37	1.69157981470426e-51	7.66116498079559e-48
ENSG00000161010.ENSG00000197226.110	ENSG00000161010+ENSG00000197226	chr5	dexseq_prepare_annotation2.py	exon	.	-	.		47	2.39584166941784e-36	8.13807519059505e-33
ENSG00000175216.67	ENSG00000175216	chr11	dexseq_prepare_annotation2.py	exon	.	-	.	CKAP5	26	2.98455840769228e-35	8.11023901706301e-32
ENSG00000172890.75	ENSG00000172890	chr11	dexseq_prepare_annotation2.py	exon	.	+	.	NADSYN1	46	5.78413361357399e-29	1.30981705679383e-25
ENSG00000163629.59	ENSG00000163629	chr4	dexseq_prepare_annotation2.py	exon	.	+	.	PTPN13	35	3.31207785003491e-28	6.42874310691775e-25
ENSG00000140859.94	ENSG00000140859	chr16	dexseq_prepare_annotation2.py	exon	.	-	.	KIFC3	41	1.86285984536816e-27	3.16383458987715e-24
ENSG00000182541.30	ENSG00000182541	chr22	dexseq_prepare_annotation2.py	exon	.	+	.	LIMK2	10	1.85299755093755e-24	2.79740863606539e-21
ENSG00000258818.ENSG00000259171.ENSG00000214274.11	ENSG00000258818+ENSG00000259171+ENSG00000214274	chr14	dexseq_prepare_annotation2.py	exon	.	+	.		12	2.65594712857453e-24	3.60863536359422e-21
ENSG00000261538.ENSG00000121270.47	ENSG00000261538+ENSG00000121270	chr16	dexseq_prepare_annotation2.py	exon	.	-	.		27	1.92671960079777e-23	2.37984901963994e-20
ENSG00000124920.53	ENSG00000124920	chr11	dexseq_prepare_annotation2.py	exon	.	+	.	MYRF	19	1.16343178005368e-21	1.31729563296578e-18
ENSG00000138101.70	ENSG00000138101	chr2	dexseq_prepare_annotation2.py	exon	.	-	.	DTNB	25	1.94075911618391e-21	2.02839185473775e-18
ENSG00000112159.111	ENSG00000112159	chr6	dexseq_prepare_annotation2.py	exon	.	-	.	MDN1	74	3.85506487608619e-21	3.74134046224165e-18
ENSG00000196337.ENSG00000225950.30	ENSG00000196337+ENSG00000225950	chr19	dexseq_prepare_annotation2.py	exon	.	-	.		19	5.54178510821593e-21	5.01974895102199e-18
ENSG00000158286.41	ENSG00000158286	chr1	dexseq_prepare_annotation2.py	exon	.	+	.	RNF207	29	1.97068311727272e-20	1.67347946964903e-17
ENSG00000141458.51	ENSG00000141458	chr18	dexseq_prepare_annotation2.py	exon	.	-	.	NPC1	33	2.6869799378633e-20	2.14752920092639e-17
ENSG00000085872.ENSG00000105085.ENSG00000269578.ENSG00000214046.ENSG00000127526.ENSG00000269058.ENSG00000141979.ENSG00000268790.128	ENSG00000085872+ENSG00000105085+ENSG00000269578+ENSG00000214046+ENSG00000127526+ENSG00000269058+ENSG00000141979+ENSG00000268790	chr19	dexseq_prepare_annotation2.py	exon	.	-	.		55	6.56721207226189e-20	4.79160096966138e-17
ENSG00000143702.73	ENSG00000143702	chr1	dexseq_prepare_annotation2.py	exon	.	-	.	CEP170	34	6.70055335420374e-20	4.79160096966138e-17
ENSG00000207945.ENSG00000100124.34	ENSG00000207945+ENSG00000100124	chr22	dexseq_prepare_annotation2.py	exon	.	-	.		11	9.33702797533871e-20	6.34310995504635e-17
ENSG00000113360.77	ENSG00000113360	chr5	dexseq_prepare_annotation2.py	exon	.	-	.	DROSHA	45	1.4269316015278e-19	9.23224746188485e-17
ENSG00000139998.19	ENSG00000139998	chr14	dexseq_prepare_annotation2.py	exon	.	-	.	RAB15	7	2.30720718923856e-19	1.42491018546293e-16
ENSG00000079102.89	ENSG00000079102	chr8	dexseq_prepare_annotation2.py	exon	.	-	.	RUNX1T1	26	4.42264308434441e-19	2.61262832986902e-16
ENSG00000140199.59	ENSG00000140199	chr15	dexseq_prepare_annotation2.py	exon	.	-	.	SLC12A6	20	1.43606477440551e-18	8.12992170410317e-16
ENSG00000173818.62	ENSG00000173818	chr17	dexseq_prepare_annotation2.py	exon	.	+	.	ENDOV	21	2.70176579445303e-18	1.46835567396933e-15
ENSG00000141646.ENSG00000267699.ENSG00000141642.58	ENSG00000141646+ENSG00000267699+ENSG00000141642	chr18	dexseq_prepare_annotation2.py	exon	.	+	.		21	3.90895281130403e-18	2.04272853258415e-15
ENSG00000064652.32	ENSG00000064652	chr5	dexseq_prepare_annotation2.py	exon	.	+	.	SNX24	14	4.65495364830018e-18	2.34247611923906e-15
ENSG00000163491.62	ENSG00000163491	chr3	dexseq_prepare_annotation2.py	exon	.	-	.	NEK10	34	6.20843384772506e-18	2.97189669736604e-15
ENSG00000166889.21	ENSG00000166889	chr11	dexseq_prepare_annotation2.py	exon	.	-	.	PATL1	9	6.34319601263083e-18	2.97189669736604e-15
ENSG00000116478.14	ENSG00000116478	chr1	dexseq_prepare_annotation2.py	exon	.	+	.	HDAC1	6	2.53255736733845e-17	1.14699523166758e-14
ENSG00000221983.24	ENSG00000221983	chr19	dexseq_prepare_annotation2.py	exon	.	+	.	UBA52	9	2.95516076301637e-17	1.29521836410011e-14
ENSG00000131018.244	ENSG00000131018	chr6	dexseq_prepare_annotation2.py	exon	.	-	.	SYNE1	105	3.26556001503814e-17	1.3865363726351e-14
ENSG00000085276.54	ENSG00000085276	chr3	dexseq_prepare_annotation2.py	exon	.	-	.	MECOM	15	4.40804017025217e-17	1.81491035737019e-14
ENSG00000079215.33	ENSG00000079215	chr5	dexseq_prepare_annotation2.py	exon	.	+	.	SLC1A3	8	2.34074859070594e-16	9.35404444174166e-14
ENSG00000171777.29	ENSG00000171777	chr19	dexseq_prepare_annotation2.py	exon	.	-	.	RASGRP4	3	5.40186206933618e-16	2.09700285531631e-13
ENSG00000143322.29	ENSG00000143322	chr1	dexseq_prepare_annotation2.py	exon	.	-	.	ABL2	15	6.3930608162066e-16	2.41284770304997e-13
ENSG00000005884.30	ENSG00000005884	chr17	dexseq_prepare_annotation2.py	exon	.	+	.	ITGA3	17	8.45075916297721e-16	3.10325580398301e-13
ENSG00000103197.85	ENSG00000103197	chr16	dexseq_prepare_annotation2.py	exon	.	+	.	TSC2	49	8.69525755832505e-16	3.10901222223585e-13
ENSG00000108387.71	ENSG00000108387	chr17	dexseq_prepare_annotation2.py	exon	.	-	.	SEPT4	24	1.01452176766973e-15	3.5344377582894e-13
ENSG00000147130.41	ENSG00000147130	chrX	dexseq_prepare_annotation2.py	exon	.	-	.	ZMYM3	19	2.14447563541457e-15	7.27337103083641e-13
ENSG00000226803.35	ENSG00000226803	chr6	dexseq_prepare_annotation2.py	exon	.	-	.	RP11-203B9.4	18	2.19480541888785e-15	7.27337103083641e-13
ENSG00000013441.39	ENSG00000013441	chr2	dexseq_prepare_annotation2.py	exon	.	-	.	CLK1	21	4.49508777515103e-15	1.45416089526136e-12
ENSG00000070756.68	ENSG00000070756	chr8	dexseq_prepare_annotation2.py	exon	.	-	.	PABPC1	22	6.79544203028124e-15	2.14720164803328e-12
ENSG00000058600.57	ENSG00000058600	chr16	dexseq_prepare_annotation2.py	exon	.	+	.	POLR3E	11	6.96556984803816e-15	2.15093630739306e-12
ENSG00000143341.116	ENSG00000143341	chr1	dexseq_prepare_annotation2.py	exon	.	+	.	HMCN1	38	9.04289957212824e-15	2.73035281081125e-12
ENSG00000129084.ENSG00000256206.ENSG00000129083.99	ENSG00000129084+ENSG00000256206+ENSG00000129083	chr11	dexseq_prepare_annotation2.py	exon	.	-	.		46	1.01372780494073e-14	2.99424340994123e-12
ENSG00000221978.53	ENSG00000221978	chr1	dexseq_prepare_annotation2.py	exon	.	-	.	CCNL2	13	1.23230904783917e-14	3.56242192191294e-12
ENSG00000181381.73	ENSG00000181381	chr4	dexseq_prepare_annotation2.py	exon	.	-	.	DDX60L	16	2.58706958909519e-14	7.32302385563257e-12
ENSG00000135655.60	ENSG00000135655	chr12	dexseq_prepare_annotation2.py	exon	.	+	.	USP15	20	2.85143475159295e-14	7.90662121834561e-12
ENSG00000059769.ENSG00000244115.ENSG00000242616.15	ENSG00000059769+ENSG00000244115+ENSG00000242616	chr9	dexseq_prepare_annotation2.py	exon	.	+	.		10	3.0688926900905e-14	8.33940899605192e-12
ENSG00000265690.ENSG00000135722.ENSG00000102878.94	ENSG00000265690+ENSG00000135722+ENSG00000102878	chr16	dexseq_prepare_annotation2.py	exon	.	+	.		15	3.5992353469593e-14	9.58878640375216e-12
ENSG00000149269.49	ENSG00000149269	chr11	dexseq_prepare_annotation2.py	exon	.	-	.	PAK1	26	3.93131146180198e-14	1.02720632368276e-11
ENSG00000103671.28	ENSG00000103671	chr15	dexseq_prepare_annotation2.py	exon	.	+	.	TRIP4	13	4.42014758227626e-14	1.13314236227146e-11
ENSG00000075420.50	ENSG00000075420	chr3	dexseq_prepare_annotation2.py	exon	.	+	.	FNDC3B	12	6.67645390454855e-14	1.67986998520558e-11
ENSG00000167380.40	ENSG00000167380	chr19	dexseq_prepare_annotation2.py	exon	.	+	.	ZNF226	32	1.62870611392502e-13	4.0234963581635e-11
ENSG00000138399.28	ENSG00000138399	chr2	dexseq_prepare_annotation2.py	exon	.	-	.	FASTKD1	15	1.93412167643457e-13	4.69266271744936e-11
ENSG00000036448.64	ENSG00000036448	chr8	dexseq_prepare_annotation2.py	exon	.	+	.	MYOM2	41	2.20037637040138e-13	5.24500241134098e-11
ENSG00000268093.ENSG00000063177.49	ENSG00000268093+ENSG00000063177	chr19	dexseq_prepare_annotation2.py	exon	.	-	.		8	2.51923194723502e-13	5.9015180115659e-11
ENSG00000206120.55	ENSG00000206120	chr3	dexseq_prepare_annotation2.py	exon	.	+	.	EGFEM1P	18	2.71723551063207e-13	6.25747099711152e-11
ENSG00000223745.70	ENSG00000223745	chr1	dexseq_prepare_annotation2.py	exon	.	-	.	RP4-717I23.3	51	3.64254019216686e-13	8.24853226516186e-11
ENSG00000185811.28	ENSG00000185811	chr7	dexseq_prepare_annotation2.py	exon	.	+	.	IKZF1	10	5.43471124823583e-13	1.21051511032427e-10
ENSG00000116128.13	ENSG00000116128	chr1	dexseq_prepare_annotation2.py	exon	.	+	.	BCL9	13	6.71876345329133e-13	1.47238450064305e-10
ENSG00000171132.51	ENSG00000171132	chr2	dexseq_prepare_annotation2.py	exon	.	+	.	PRKCE	12	7.47386177415392e-13	1.61186285595919e-10
ENSG00000272084.ENSG00000127481.153	ENSG00000272084+ENSG00000127481	chr1	dexseq_prepare_annotation2.py	exon	.	-	.		118	2.65032446323108e-12	5.6265560128001e-10
ENSG00000089053.70	ENSG00000089053	chr12	dexseq_prepare_annotation2.py	exon	.	-	.	ANAPC5	28	3.00309128176337e-12	6.27738480697215e-10
ENSG00000086205.42	ENSG00000086205	chr11	dexseq_prepare_annotation2.py	exon	.	-	.	FOLH1	28	3.11851115488076e-12	6.41988046384317e-10
ENSG00000197102.99	ENSG00000197102	chr14	dexseq_prepare_annotation2.py	exon	.	+	.	DYNC1H1	38	3.70060500247278e-12	7.50449554755189e-10
ENSG00000114735.29	ENSG00000114735	chr3	dexseq_prepare_annotation2.py	exon	.	+	.	HEMK1	23	3.88256605924916e-12	7.75770956573799e-10
ENSG00000164941.70	ENSG00000164941	chr8	dexseq_prepare_annotation2.py	exon	.	+	.	INTS8	24	5.1674102614972e-12	1.01753048149221e-09
ENSG00000174844.75	ENSG00000174844	chr3	dexseq_prepare_annotation2.py	exon	.	-	.	DNAH12	35	5.98499528916918e-12	1.16168758562774e-09
ENSG00000213599.ENSG00000261052.ENSG00000132207.45	ENSG00000213599+ENSG00000261052+ENSG00000132207	chr16	dexseq_prepare_annotation2.py	exon	.	+	.		11	6.25323555537494e-12	1.19665790832224e-09
ENSG00000149179.51	ENSG00000149179	chr11	dexseq_prepare_annotation2.py	exon	.	+	.	C11orf49	39	7.21974288945512e-12	1.36242564776426e-09
ENSG00000231889.28	ENSG00000231889	chr6	dexseq_prepare_annotation2.py	exon	.	+	.	TRAF3IP2-AS1	19	8.22344963546009e-12	1.53057548215063e-09
ENSG00000181355.55	ENSG00000181355	chr6	dexseq_prepare_annotation2.py	exon	.	-	.	OFCC1	11	1.04031183832126e-11	1.91009688476635e-09
ENSG00000108774.ENSG00000108773.ENSG00000267261.55	ENSG00000108774+ENSG00000108773+ENSG00000267261	chr17	dexseq_prepare_annotation2.py	exon	.	-	.		31	1.11660101874078e-11	2.0228344055508e-09
ENSG00000104490.71	ENSG00000104490	chr8	dexseq_prepare_annotation2.py	exon	.	-	.	NCALD	37	1.50333798135663e-11	2.68761225693323e-09
ENSG00000187736.ENSG00000213901.77	ENSG00000187736+ENSG00000213901	chr2	dexseq_prepare_annotation2.py	exon	.	-	.		45	1.58698346696806e-11	2.80030446307728e-09
ENSG00000059758.39	ENSG00000059758	chr12	dexseq_prepare_annotation2.py	exon	.	-	.	CDK17	27	1.65537953905241e-11	2.88354382014168e-09
ENSG00000254485.ENSG00000196220.ENSG00000206573.106	ENSG00000254485+ENSG00000196220+ENSG00000206573	chr3	dexseq_prepare_annotation2.py	exon	.	-	.		63	1.69363855863474e-11	2.91284393622408e-09
ENSG00000205352.ENSG00000257379.ENSG00000197111.104	ENSG00000205352+ENSG00000257379+ENSG00000197111	chr12	dexseq_prepare_annotation2.py	exon	.	+	.		28	1.7374790580084e-11	2.95089099514502e-09
ENSG00000212091.ENSG00000144061.35	ENSG00000212091+ENSG00000144061	chr2	dexseq_prepare_annotation2.py	exon	.	-	.		19	1.87572824173785e-11	3.14636044697434e-09
ENSG00000170852.15	ENSG00000170852	chr7	dexseq_prepare_annotation2.py	exon	.	-	.	KBTBD2	10	2.16600982415694e-11	3.58897261961224e-09
ENSG00000187775.94	ENSG00000187775	chr17	dexseq_prepare_annotation2.py	exon	.	-	.	DNAH17	66	2.97249028332683e-11	4.86593078067009e-09
ENSG00000105397.69	ENSG00000105397	chr19	dexseq_prepare_annotation2.py	exon	.	-	.	TYK2	19	3.25805544719154e-11	5.26990468583231e-09
ENSG00000177479.68	ENSG00000177479	chr3	dexseq_prepare_annotation2.py	exon	.	+	.	ARIH2	46	3.38940218725168e-11	5.41785970802218e-09
ENSG00000214198.34	ENSG00000214198	chr12	dexseq_prepare_annotation2.py	exon	.	-	.	RP11-642P15.1	30	3.45531523735699e-11	5.45899629418249e-09
ENSG00000171219.22	ENSG00000171219	chr11	dexseq_prepare_annotation2.py	exon	.	-	.	CDC42BPG	16	3.63383949978816e-11	5.67505486018641e-09
ENSG00000139132.60	ENSG00000139132	chr12	dexseq_prepare_annotation2.py	exon	.	+	.	FGD4	8	4.00810753453132e-11	6.1884269399633e-09
ENSG00000104419.71	ENSG00000104419	chr8	dexseq_prepare_annotation2.py	exon	.	-	.	NDRG1	46	5.07866687557601e-11	7.75324121780351e-09
ENSG00000117472.25	ENSG00000117472	chr1	dexseq_prepare_annotation2.py	exon	.	+	.	TSPAN1	7	5.18272125377715e-11	7.82418151945223e-09
ENSG00000236107.28	ENSG00000236107	chr2	dexseq_prepare_annotation2.py	exon	.	+	.	AC010127.3	22	5.38510229117165e-11	8.04037195935706e-09
ENSG00000074201.26	ENSG00000074201	chr11	dexseq_prepare_annotation2.py	exon	.	-	.	CLNS1A	6	6.83645604078438e-11	1.00964052419714e-08
ENSG00000018408.37	ENSG00000018408	chr3	dexseq_prepare_annotation2.py	exon	.	-	.	WWTR1	19	7.3520210866253e-11	1.0741065645589e-08
ENSG00000177830.74	ENSG00000177830	chr11	dexseq_prepare_annotation2.py	exon	.	-	.	CHID1	45	9.39311447929174e-11	1.35770474925677e-08
ENSG00000166183.34	ENSG00000166183	chr14	dexseq_prepare_annotation2.py	exon	.	+	.	ASPG	17	1.10925425697016e-10	1.58646711467932e-08
ENSG00000264594.ENSG00000204580.145	ENSG00000264594+ENSG00000204580	chr6	dexseq_prepare_annotation2.py	exon	.	+	.		20	1.42855040361708e-10	2.0218452431193e-08
ENSG00000257225.ENSG00000134283.50	ENSG00000257225+ENSG00000134283	chr12	dexseq_prepare_annotation2.py	exon	.	+	.		11	1.88731126776225e-10	2.64359775207069e-08
ENSG00000161013.62	ENSG00000161013	chr5	dexseq_prepare_annotation2.py	exon	.	-	.	MGAT4B	29	2.07374059411524e-10	2.87509320941263e-08
ENSG00000124942.21	ENSG00000124942	chr11	dexseq_prepare_annotation2.py	exon	.	-	.	AHNAK	7	2.3909236369747e-10	3.26118766652455e-08
ENSG00000142945.25	ENSG00000142945	chr1	dexseq_prepare_annotation2.py	exon	.	+	.	KIF2C	12	2.40022644183746e-10	3.26118766652455e-08
ENSG00000272333.ENSG00000105663.6	ENSG00000272333+ENSG00000105663	chr19	dexseq_prepare_annotation2.py	exon	.	+	.		5	2.65435482901685e-10	3.5707642635497e-08
ENSG00000141469.38	ENSG00000141469	chr18	dexseq_prepare_annotation2.py	exon	.	+	.	SLC14A1	15	3.15541109777103e-10	4.20319319464853e-08
ENSG00000185122.38	ENSG00000185122	chr8	dexseq_prepare_annotation2.py	exon	.	+	.	HSF1	22	3.54731422596173e-10	4.67935518331476e-08
ENSG00000160285.ENSG00000235878.47	ENSG00000160285+ENSG00000235878	chr21	dexseq_prepare_annotation2.py	exon	.	-	.		24	3.61892501575172e-10	4.72791674894409e-08
ENSG00000128886.ENSG00000262560.ENSG00000184716.55	ENSG00000128886+ENSG00000262560+ENSG00000184716	chr15	dexseq_prepare_annotation2.py	exon	.	-	.		9	3.69977721744039e-10	4.78751171936786e-08
ENSG00000134668.45	ENSG00000134668	chr1	dexseq_prepare_annotation2.py	exon	.	-	.	SPOCD1	17	3.79414244285519e-10	4.86330314821447e-08
ENSG00000214717.ENSG00000169084.29	ENSG00000214717+ENSG00000169084	chrX	dexseq_prepare_annotation2.py	exon	.	-	.		8	3.91134151523311e-10	4.96667263247404e-08
ENSG00000183091.94	ENSG00000183091	chr2	dexseq_prepare_annotation2.py	exon	.	-	.	NEB	33	4.15111279500811e-10	5.2223305134977e-08
ENSG00000140009.ENSG00000214770.43	ENSG00000140009+ENSG00000214770	chr14	dexseq_prepare_annotation2.py	exon	.	-	.		25	4.36100451704037e-10	5.43605214431445e-08
ENSG00000181827.21	ENSG00000181827	chr15	dexseq_prepare_annotation2.py	exon	.	-	.	RFX7	7	4.5496686407868e-10	5.61966798385184e-08
ENSG00000141664.27	ENSG00000141664	chr18	dexseq_prepare_annotation2.py	exon	.	+	.	ZCCHC2	9	4.78066371059366e-10	5.85179079602127e-08
ENSG00000228107.ENSG00000159259.ENSG00000159256.51	ENSG00000228107+ENSG00000159259+ENSG00000159256	chr21	dexseq_prepare_annotation2.py	exon	.	+	.		38	5.0297043496866e-10	6.04821521318958e-08
ENSG00000118900.37	ENSG00000118900	chr16	dexseq_prepare_annotation2.py	exon	.	+	.	UBN1	27	5.03016353198221e-10	6.04821521318958e-08
ENSG00000010671.34	ENSG00000010671	chrX	dexseq_prepare_annotation2.py	exon	.	-	.	BTK	9	5.56713007927759e-10	6.63514003396006e-08
ENSG00000175356.40	ENSG00000175356	chr11	dexseq_prepare_annotation2.py	exon	.	-	.	SCUBE2	20	6.22972635284633e-10	7.36028625705418e-08
ENSG00000075292.88	ENSG00000075292	chr2	dexseq_prepare_annotation2.py	exon	.	+	.	ZNF638	49	6.95398992040155e-10	8.14516043521516e-08
ENSG00000166311.32	ENSG00000166311	chr11	dexseq_prepare_annotation2.py	exon	.	+	.	SMPD1	10	8.24536967955319e-10	9.57519981505036e-08
ENSG00000104915.30	ENSG00000104915	chr19	dexseq_prepare_annotation2.py	exon	.	-	.	STX10	20	9.01714867922523e-10	1.03827117885282e-07
ENSG00000214753.ENSG00000168000.ENSG00000234857.92	ENSG00000214753+ENSG00000168000+ENSG00000234857	chr11	dexseq_prepare_annotation2.py	exon	.	-	.		65	9.10225477828528e-10	1.03926332497951e-07
ENSG00000160214.17	ENSG00000160214	chr21	dexseq_prepare_annotation2.py	exon	.	+	.	RRP1	6	9.74714103977598e-10	1.10362004422864e-07
ENSG00000100949.67	ENSG00000100949	chr14	dexseq_prepare_annotation2.py	exon	.	-	.	RABGGTA	31	1.08127079591181e-09	1.21297392056119e-07
ENSG00000173715.ENSG00000173653.67	ENSG00000173715+ENSG00000173653	chr11	dexseq_prepare_annotation2.py	exon	.	+	.		25	1.08915005747012e-09	1.21297392056119e-07
ENSG00000112659.67	ENSG00000112659	chr6	dexseq_prepare_annotation2.py	exon	.	+	.	CUL9	30	1.17855416053434e-09	1.30187116903903e-07
ENSG00000263072.26	ENSG00000263072	chr16	dexseq_prepare_annotation2.py	exon	.	-	.	RP11-473M20.14	25	1.42133336389872e-09	1.55739164639451e-07
ENSG00000185813.51	ENSG00000185813	chr17	dexseq_prepare_annotation2.py	exon	.	-	.	PCYT2	15	1.54522125221793e-09	1.6795936923108e-07
ENSG00000003756.ENSG00000004534.144	ENSG00000003756+ENSG00000004534	chr3	dexseq_prepare_annotation2.py	exon	.	+	.		47	1.57393402269343e-09	1.69722552113775e-07
ENSG00000253877.7	ENSG00000253877	chr8	dexseq_prepare_annotation2.py	exon	.	-	.	RP11-946L20.2	8	1.64624109146106e-09	1.76121871729775e-07
ENSG00000236581.67	ENSG00000236581	chr13	dexseq_prepare_annotation2.py	exon	.	+	.	STARD13-AS	39	1.75716891142365e-09	1.86520734371196e-07
ENSG00000035928.50	ENSG00000035928	chr4	dexseq_prepare_annotation2.py	exon	.	-	.	RFC1	8	2.37899450061062e-09	2.50568978913151e-07
ENSG00000119242.27	ENSG00000119242	chr12	dexseq_prepare_annotation2.py	exon	.	-	.	CCDC92	15	2.64697080346237e-09	2.76649171589563e-07
ENSG00000151834.36	ENSG00000151834	chr4	dexseq_prepare_annotation2.py	exon	.	-	.	GABRA2	15	2.88255093267051e-09	2.98971141390796e-07
ENSG00000140943.52	ENSG00000140943	chr16	dexseq_prepare_annotation2.py	exon	.	-	.	MBTPS1	33	2.99474741953938e-09	3.08254796888496e-07
ENSG00000164898.ENSG00000269955.ENSG00000146963.37	ENSG00000164898+ENSG00000269955+ENSG00000146963	chr7	dexseq_prepare_annotation2.py	exon	.	+	.		14	3.12618504227272e-09	3.19364482476387e-07
ENSG00000174501.42	ENSG00000174501	chr2	dexseq_prepare_annotation2.py	exon	.	-	.	ANKRD36C	23	3.23873816818114e-09	3.28393548440875e-07
ENSG00000010379.37	ENSG00000010379	chr12	dexseq_prepare_annotation2.py	exon	.	-	.	SLC6A13	12	3.54856931993499e-09	3.57143787777457e-07
ENSG00000104218.45	ENSG00000104218	chr8	dexseq_prepare_annotation2.py	exon	.	+	.	CSPP1	22	3.64423759557223e-09	3.6407541331647e-07
ENSG00000166669.43	ENSG00000166669	chr16	dexseq_prepare_annotation2.py	exon	.	+	.	ATF7IP2	21	3.74213265805352e-09	3.7112668923338e-07
ENSG00000164946.50	ENSG00000164946	chr9	dexseq_prepare_annotation2.py	exon	.	-	.	FREM1	22	4.17388263078494e-09	4.10945965974456e-07
ENSG00000068781.ENSG00000243244.ENSG00000242441.46	ENSG00000068781+ENSG00000243244+ENSG00000242441	chr2	dexseq_prepare_annotation2.py	exon	.	+	.		20	4.43365527837033e-09	4.33381829260559e-07
ENSG00000156858.38	ENSG00000156858	chr16	dexseq_prepare_annotation2.py	exon	.	+	.	PRR14	8	4.46970422445193e-09	4.33784794983059e-07
ENSG00000205744.57	ENSG00000205744	chr19	dexseq_prepare_annotation2.py	exon	.	-	.	DENND1C	28	4.66444576733057e-09	4.48395983718535e-07
ENSG00000158186.20	ENSG00000158186	chr3	dexseq_prepare_annotation2.py	exon	.	+	.	MRAS	17	4.6862611090036e-09	4.48395983718535e-07
ENSG00000150712.26	ENSG00000150712	chr5	dexseq_prepare_annotation2.py	exon	.	-	.	MTMR12	19	5.02624918468503e-09	4.77563969736472e-07
ENSG00000004700.30	ENSG00000004700	chr12	dexseq_prepare_annotation2.py	exon	.	-	.	RECQL	10	5.08582139050344e-09	4.7986843911646e-07
ENSG00000229688.14	ENSG00000229688	chr7	dexseq_prepare_annotation2.py	exon	.	+	.	ISPD-AS1	5	5.28241280599274e-09	4.94980295138092e-07
ENSG00000197818.24	ENSG00000197818	chr20	dexseq_prepare_annotation2.py	exon	.	+	.	SLC9A8	12	5.43086357674264e-09	5.05405091898646e-07
ENSG00000112983.76	ENSG00000112983	chr5	dexseq_prepare_annotation2.py	exon	.	-	.	BRD8	44	6.02657956550634e-09	5.57028139840371e-07
ENSG00000268465.ENSG00000269751.ENSG00000182324.ENSG00000105447.ENSG00000105443.42	ENSG00000268465+ENSG00000269751+ENSG00000182324+ENSG00000105447+ENSG00000105443	chr19	dexseq_prepare_annotation2.py	exon	.	+	.		24	8.06229647056888e-09	7.40151500983914e-07
ENSG00000177398.41	ENSG00000177398	chr21	dexseq_prepare_annotation2.py	exon	.	+	.	UMODL1	18	8.97754587127347e-09	8.18643729885856e-07
ENSG00000227195.65	ENSG00000227195	chr20	dexseq_prepare_annotation2.py	exon	.	-	.	MIR663A	44	9.32326803288378e-09	8.44501618418613e-07
ENSG00000134602.11	ENSG00000134602	chrX	dexseq_prepare_annotation2.py	exon	.	+	.	MST4	5	1.01877395594128e-08	9.16694154925439e-07
ENSG00000260565.14	ENSG00000260565	chr16	dexseq_prepare_annotation2.py	exon	.	-	.	ERVK13-1	12	1.04052338395587e-08	9.30104685382134e-07
ENSG00000030582.56	ENSG00000030582	chr17	dexseq_prepare_annotation2.py	exon	.	+	.	GRN	38	1.12347865274604e-08	9.97693101624868e-07
ENSG00000081479.75	ENSG00000081479	chr2	dexseq_prepare_annotation2.py	exon	.	-	.	LRP2	27	1.5761711404418e-08	1.39061281072616e-06
ENSG00000159640.ENSG00000224353.ENSG00000264813.67	ENSG00000159640+ENSG00000224353+ENSG00000264813	chr17	dexseq_prepare_annotation2.py	exon	.	+	.		47	1.84966254312706e-08	1.62137838538499e-06
ENSG00000065427.23	ENSG00000065427	chr16	dexseq_prepare_annotation2.py	exon	.	-	.	KARS	12	2.11164669184524e-08	1.83916305141675e-06
ENSG00000074054.71	ENSG00000074054	chr2	dexseq_prepare_annotation2.py	exon	.	-	.	CLASP1	49	2.15463358986956e-08	1.86465010099093e-06
ENSG00000181240.11	ENSG00000181240	chr19	dexseq_prepare_annotation2.py	exon	.	-	.	SLC25A41	5	2.28141741743758e-08	1.96187458548888e-06
ENSG00000231887.ENSG00000256682.ENSG00000212127.ENSG00000111215.61	ENSG00000231887+ENSG00000256682+ENSG00000212127+ENSG00000111215	chr12	dexseq_prepare_annotation2.py	exon	.	-	.		8	2.86889645100516e-08	2.45155321256648e-06
ENSG00000140853.105	ENSG00000140853	chr16	dexseq_prepare_annotation2.py	exon	.	+	.	NLRC5	17	3.09428688607909e-08	2.62762974507229e-06
ENSG00000106052.39	ENSG00000106052	chr7	dexseq_prepare_annotation2.py	exon	.	+	.	TAX1BP1	14	3.13080756724222e-08	2.64212934261615e-06
ENSG00000113594.37	ENSG00000113594	chr5	dexseq_prepare_annotation2.py	exon	.	-	.	LIFR	17	3.31725363713145e-08	2.78219291158673e-06
ENSG00000104365.82	ENSG00000104365	chr8	dexseq_prepare_annotation2.py	exon	.	+	.	IKBKB	42	3.40260113539197e-08	2.83626635745833e-06
ENSG00000149260.28	ENSG00000149260	chr11	dexseq_prepare_annotation2.py	exon	.	+	.	CAPN5	3	3.79417816988481e-08	3.14338407281859e-06
ENSG00000099251.19	ENSG00000099251	chr10	dexseq_prepare_annotation2.py	exon	.	+	.	HSD17B7P2	14	4.09628421818799e-08	3.37310385894062e-06
ENSG00000074181.41	ENSG00000074181	chr19	dexseq_prepare_annotation2.py	exon	.	-	.	NOTCH3	41	4.45437529406671e-08	3.64587934460749e-06
ENSG00000102103.35	ENSG00000102103	chrX	dexseq_prepare_annotation2.py	exon	.	+	.	PQBP1	13	4.48422279473351e-08	3.64833144383498e-06
ENSG00000143862.11	ENSG00000143862	chr1	dexseq_prepare_annotation2.py	exon	.	-	.	ARL8A	5	4.55799986095047e-08	3.68628238754369e-06
ENSG00000181135.70	ENSG00000181135	chr8	dexseq_prepare_annotation2.py	exon	.	+	.	ZNF707	22	4.77057972687716e-08	3.83537673071479e-06
ENSG00000021776.44	ENSG00000021776	chr15	dexseq_prepare_annotation2.py	exon	.	-	.	AQR	7	4.86401445451099e-08	3.88749202314358e-06
ENSG00000133619.37	ENSG00000133619	chr7	dexseq_prepare_annotation2.py	exon	.	+	.	KRBA1	14	5.03322588057361e-08	3.99920701984524e-06
ENSG00000119912.32	ENSG00000119912	chr10	dexseq_prepare_annotation2.py	exon	.	-	.	IDE	20	5.64772791797302e-08	4.46137669892438e-06
ENSG00000068305.41	ENSG00000068305	chr15	dexseq_prepare_annotation2.py	exon	.	+	.	MEF2A	10	5.73213578945484e-08	4.5018802873597e-06
ENSG00000168542.53	ENSG00000168542	chr2	dexseq_prepare_annotation2.py	exon	.	+	.	COL3A1	5	5.86043210024308e-08	4.57618913482774e-06
ENSG00000174695.14	ENSG00000174695	chr5	dexseq_prepare_annotation2.py	exon	.	-	.	TMEM167A	10	5.9507162085546e-08	4.62013606432179e-06
ENSG00000151651.44	ENSG00000151651	chr10	dexseq_prepare_annotation2.py	exon	.	-	.	ADAM8	16	7.16566052733194e-08	5.53180849913972e-06
ENSG00000197614.36	ENSG00000197614	chr12	dexseq_prepare_annotation2.py	exon	.	-	.	MFAP5	19	7.38928439722315e-08	5.61673498068587e-06
ENSG00000221968.44	ENSG00000221968	chr11	dexseq_prepare_annotation2.py	exon	.	-	.	FADS3	20	7.38945435366875e-08	5.61673498068587e-06
ENSG00000102901.95	ENSG00000102901	chr16	dexseq_prepare_annotation2.py	exon	.	-	.	CENPT	42	7.3996876539543e-08	5.61673498068587e-06
ENSG00000137752.ENSG00000204397.ENSG00000255221.48	ENSG00000137752+ENSG00000204397+ENSG00000255221	chr11	dexseq_prepare_annotation2.py	exon	.	-	.		9	7.46627408169599e-08	5.63579255266685e-06
ENSG00000256028.ENSG00000182196.ENSG00000111325.35	ENSG00000256028+ENSG00000182196+ENSG00000111325	chr12	dexseq_prepare_annotation2.py	exon	.	+	.		10	7.89866107679638e-08	5.92923248897416e-06
ENSG00000138002.36	ENSG00000138002	chr2	dexseq_prepare_annotation2.py	exon	.	-	.	IFT172	16	8.16397470672608e-08	6.0947211175982e-06
ENSG00000173852.19	ENSG00000173852	chr7	dexseq_prepare_annotation2.py	exon	.	-	.	DPY19L1	12	8.3239546839332e-08	6.17161162099436e-06
ENSG00000265381.ENSG00000162734.13	ENSG00000265381+ENSG00000162734	chr1	dexseq_prepare_annotation2.py	exon	.	+	.		8	8.35781657660236e-08	6.17161162099436e-06
ENSG00000174839.23	ENSG00000174839	chr3	dexseq_prepare_annotation2.py	exon	.	-	.	DENND6A	20	9.14458683617843e-08	6.71608115368412e-06
ENSG00000125618.30	ENSG00000125618	chr2	dexseq_prepare_annotation2.py	exon	.	-	.	PAX8	8	9.44750789282815e-08	6.90125213655141e-06
ENSG00000155363.60	ENSG00000155363	chr1	dexseq_prepare_annotation2.py	exon	.	+	.	MOV10	15	9.76490842547957e-08	7.0949631431546e-06
ENSG00000255429.ENSG00000086991.45	ENSG00000255429+ENSG00000086991	chr11	dexseq_prepare_annotation2.py	exon	.	-	.		24	9.83390729617709e-08	7.10709034218926e-06
ENSG00000181191.19	ENSG00000181191	chrX	dexseq_prepare_annotation2.py	exon	.	-	.	PJA1	10	1.02513113137256e-07	7.36955379997829e-06
ENSG00000268614.ENSG00000090674.ENSG00000032444.122	ENSG00000268614+ENSG00000090674+ENSG00000032444	chr19	dexseq_prepare_annotation2.py	exon	.	+	.		19	1.10686168381465e-07	7.91522615683664e-06
ENSG00000110171.30	ENSG00000110171	chr11	dexseq_prepare_annotation2.py	exon	.	-	.	TRIM3	17	1.2382042399847e-07	8.77472015069229e-06
ENSG00000163633.24	ENSG00000163633	chr4	dexseq_prepare_annotation2.py	exon	.	-	.	C4orf36	22	1.23996928603291e-07	8.77472015069229e-06
ENSG00000003987.9	ENSG00000003987	chr8	dexseq_prepare_annotation2.py	exon	.	-	.	MTMR7	7	1.26053785523479e-07	8.83191426234021e-06
ENSG00000200469.ENSG00000163644.30	ENSG00000200469+ENSG00000163644	chr4	dexseq_prepare_annotation2.py	exon	.	-	.		16	1.26105201066755e-07	8.83191426234021e-06
ENSG00000164116.27	ENSG00000164116	chr4	dexseq_prepare_annotation2.py	exon	.	+	.	GUCY1A3	17	1.28933719517909e-07	8.96619239966342e-06
ENSG00000135250.48	ENSG00000135250	chr7	dexseq_prepare_annotation2.py	exon	.	-	.	SRPK2	23	1.29342291185253e-07	8.96619239966342e-06
ENSG00000068650.ENSG00000234603.62	ENSG00000068650+ENSG00000234603	chr13	dexseq_prepare_annotation2.py	exon	.	+	.		17	1.36490156238728e-07	9.41366371987612e-06
ENSG00000116688.30	ENSG00000116688	chr1	dexseq_prepare_annotation2.py	exon	.	+	.	MFN2	19	1.63156881278657e-07	1.11960229592581e-05
ENSG00000090372.50	ENSG00000090372	chr19	dexseq_prepare_annotation2.py	exon	.	-	.	STRN4	12	1.6811671903593e-07	1.14784013142773e-05
ENSG00000227028.38	ENSG00000227028	chr2	dexseq_prepare_annotation2.py	exon	.	+	.	SLC8A1-AS1	29	1.76980190822956e-07	1.20231492635575e-05
ENSG00000168394.17	ENSG00000168394	chr6	dexseq_prepare_annotation2.py	exon	.	-	.	TAP1	10	1.82001222797152e-07	1.23027393738553e-05
ENSG00000244045.ENSG00000258924.ENSG00000264302.ENSG00000004139.57	ENSG00000244045+ENSG00000258924+ENSG00000264302+ENSG00000004139	chr17	dexseq_prepare_annotation2.py	exon	.	+	.		35	1.92203667339569e-07	1.29280753868452e-05
ENSG00000068878.66	ENSG00000068878	chr2	dexseq_prepare_annotation2.py	exon	.	-	.	PSME4	14	2.01040322379389e-07	1.34022384232677e-05
ENSG00000090621.29	ENSG00000090621	chr1	dexseq_prepare_annotation2.py	exon	.	-	.	PABPC4	13	2.01225924659352e-07	1.34022384232677e-05
ENSG00000226995.17	ENSG00000226995	chr20	dexseq_prepare_annotation2.py	exon	.	-	.	LINC00658	13	2.026895716877e-07	1.34338693196136e-05
ENSG00000068971.21	ENSG00000068971	chr11	dexseq_prepare_annotation2.py	exon	.	+	.	PPP2R5B	9	2.09989523653192e-07	1.38501342615336e-05
ENSG00000156113.68	ENSG00000156113	chr10	dexseq_prepare_annotation2.py	exon	.	-	.	KCNMA1	28	2.12219385556901e-07	1.3929588365032e-05
ENSG00000218305.5	ENSG00000218305	chr7	dexseq_prepare_annotation2.py	exon	.	+	.	AC006024.4	4	2.18735187204244e-07	1.42882451372311e-05
ENSG00000213780.ENSG00000137411.48	ENSG00000213780+ENSG00000137411	chr6	dexseq_prepare_annotation2.py	exon	.	+	.		6	2.25054637501408e-07	1.46307050704862e-05
ENSG00000147010.38	ENSG00000147010	chrX	dexseq_prepare_annotation2.py	exon	.	-	.	SH3KBP1	10	2.26384306513139e-07	1.46470646314001e-05
ENSG00000011143.47	ENSG00000011143	chr17	dexseq_prepare_annotation2.py	exon	.	-	.	MKS1	39	2.30059007781032e-07	1.47494184458292e-05
ENSG00000145214.31	ENSG00000145214	chr4	dexseq_prepare_annotation2.py	exon	.	-	.	DGKQ	23	2.30137389454316e-07	1.47494184458292e-05
ENSG00000103888.37	ENSG00000103888	chr15	dexseq_prepare_annotation2.py	exon	.	+	.	KIAA1199	12	2.42942787840487e-07	1.54970124806981e-05
ENSG00000138696.23	ENSG00000138696	chr4	dexseq_prepare_annotation2.py	exon	.	+	.	BMPR1B	15	2.56496302132871e-07	1.62851180237351e-05
ENSG00000010438.20	ENSG00000010438	chr9	dexseq_prepare_annotation2.py	exon	.	+	.	PRSS3	15	2.63936950389081e-07	1.66795876508672e-05
ENSG00000132286.ENSG00000265264.ENSG00000179532.111	ENSG00000132286+ENSG00000265264+ENSG00000179532	chr11	dexseq_prepare_annotation2.py	exon	.	+	.		90	2.76364907811337e-07	1.73841203816325e-05
ENSG00000271793.ENSG00000135317.ENSG00000135316.86	ENSG00000271793+ENSG00000135317+ENSG00000135316	chr6	dexseq_prepare_annotation2.py	exon	.	-	.		42	2.89457827165196e-07	1.81237949202467e-05
ENSG00000053747.89	ENSG00000053747	chr18	dexseq_prepare_annotation2.py	exon	.	+	.	LAMA3	41	3.02024294222227e-07	1.88238719522817e-05
ENSG00000182774.ENSG00000214575.ENSG00000260836.80	ENSG00000182774+ENSG00000214575+ENSG00000260836	chr15	dexseq_prepare_annotation2.py	exon	.	-	.		31	3.03462966757124e-07	1.88271750197673e-05
ENSG00000164985.33	ENSG00000164985	chr9	dexseq_prepare_annotation2.py	exon	.	-	.	PSIP1	5	3.38628317281124e-07	2.09133770313574e-05
ENSG00000163482.56	ENSG00000163482	chr2	dexseq_prepare_annotation2.py	exon	.	+	.	STK36	30	3.75639981072252e-07	2.30942100580483e-05
ENSG00000119283.18	ENSG00000119283	chr1	dexseq_prepare_annotation2.py	exon	.	+	.	TRIM67	9	3.80136351156746e-07	2.32653720863365e-05
ENSG00000064313.43	ENSG00000064313	chr8	dexseq_prepare_annotation2.py	exon	.	-	.	TAF2	21	3.82984293423214e-07	2.33345632051175e-05
ENSG00000148341.40	ENSG00000148341	chr9	dexseq_prepare_annotation2.py	exon	.	-	.	SH3GLB2	25	3.8574774023707e-07	2.33980113687548e-05
ENSG00000178202.8	ENSG00000178202	chr11	dexseq_prepare_annotation2.py	exon	.	-	.	KDELC2	3	3.88472864453312e-07	2.34585813747874e-05
ENSG00000142623.25	ENSG00000142623	chr1	dexseq_prepare_annotation2.py	exon	.	+	.	PADI1	6	4.08514214246181e-07	2.45596576502781e-05
ENSG00000128596.47	ENSG00000128596	chr7	dexseq_prepare_annotation2.py	exon	.	+	.	CCDC136	30	4.11046570143951e-07	2.46030385398496e-05
ENSG00000239953.ENSG00000112130.29	ENSG00000239953+ENSG00000112130	chr6	dexseq_prepare_annotation2.py	exon	.	+	.		21	4.25167066109449e-07	2.53064307054171e-05
ENSG00000082397.90	ENSG00000082397	chr18	dexseq_prepare_annotation2.py	exon	.	-	.	EPB41L3	26	4.26989262624375e-07	2.53064307054171e-05
ENSG00000110169.36	ENSG00000110169	chr11	dexseq_prepare_annotation2.py	exon	.	-	.	HPX	22	4.28385888146459e-07	2.53064307054171e-05
ENSG00000152894.77	ENSG00000152894	chr6	dexseq_prepare_annotation2.py	exon	.	-	.	PTPRK	33	4.48754869535481e-07	2.63949455081324e-05
ENSG00000172748.35	ENSG00000172748	chr8	dexseq_prepare_annotation2.py	exon	.	+	.	ZNF596	9	4.74976939827838e-07	2.78168606958657e-05
ENSG00000161016.38	ENSG00000161016	chr8	dexseq_prepare_annotation2.py	exon	.	-	.	RPL8	21	4.83162574606801e-07	2.81748064428438e-05
ENSG00000068078.29	ENSG00000068078	chr4	dexseq_prepare_annotation2.py	exon	.	+	.	FGFR3	12	4.92065757532314e-07	2.85713566136391e-05
ENSG00000170421.48	ENSG00000170421	chr12	dexseq_prepare_annotation2.py	exon	.	-	.	KRT8	31	5.0834056132877e-07	2.93907370501021e-05
ENSG00000196482.50	ENSG00000196482	chr1	dexseq_prepare_annotation2.py	exon	.	-	.	ESRRG	11	5.19287998075439e-07	2.98964662281821e-05
ENSG00000166748.30	ENSG00000166748	chr15	dexseq_prepare_annotation2.py	exon	.	+	.	AGBL1	13	5.74328770114483e-07	3.29257594917531e-05
ENSG00000177674.35	ENSG00000177674	chr1	dexseq_prepare_annotation2.py	exon	.	+	.	AGTRAP	16	5.95749782559294e-07	3.39855340347778e-05
ENSG00000164896.47	ENSG00000164896	chr7	dexseq_prepare_annotation2.py	exon	.	-	.	FASTK	14	5.97817224870235e-07	3.39855340347778e-05
ENSG00000204531.14	ENSG00000204531	chr6	dexseq_prepare_annotation2.py	exon	.	-	.	POU5F1	6	6.10244364408918e-07	3.45474590800999e-05
ENSG00000100296.ENSG00000184117.77	ENSG00000100296+ENSG00000184117	chr22	dexseq_prepare_annotation2.py	exon	.	-	.		39	6.26686936002921e-07	3.53311012426211e-05
ENSG00000070182.48	ENSG00000070182	chr14	dexseq_prepare_annotation2.py	exon	.	-	.	SPTB	21	6.32260422161311e-07	3.54809479941689e-05
ENSG00000085552.23	ENSG00000085552	chr1	dexseq_prepare_annotation2.py	exon	.	-	.	IGSF9	19	6.36682744924969e-07	3.54809479941689e-05
ENSG00000257062.ENSG00000111700.ENSG00000134538.ENSG00000205754.ENSG00000257046.53	ENSG00000257062+ENSG00000111700+ENSG00000134538+ENSG00000205754+ENSG00000257046	chr12	dexseq_prepare_annotation2.py	exon	.	+	.		33	6.37179017485628e-07	3.54809479941689e-05
ENSG00000166887.52	ENSG00000166887	chr15	dexseq_prepare_annotation2.py	exon	.	-	.	VPS39	24	6.56617404948088e-07	3.64141252286925e-05
ENSG00000173406.ENSG00000162600.75	ENSG00000173406+ENSG00000162600	chr1	dexseq_prepare_annotation2.py	exon	.	-	.		51	7.32080481251277e-07	4.04340548730126e-05
ENSG00000099917.86	ENSG00000099917	chr22	dexseq_prepare_annotation2.py	exon	.	+	.	MED15	39	7.54321019542897e-07	4.14937639373658e-05
ENSG00000126005.ENSG00000088298.ENSG00000261582.ENSG00000242372.60	ENSG00000126005+ENSG00000088298+ENSG00000261582+ENSG00000242372	chr20	dexseq_prepare_annotation2.py	exon	.	-	.		40	7.77627411448676e-07	4.2603321126424e-05
ENSG00000170921.43	ENSG00000170921	chr17	dexseq_prepare_annotation2.py	exon	.	+	.	TANC2	16	7.84425600141517e-07	4.27550065391527e-05
ENSG00000142621.83	ENSG00000142621	chr1	dexseq_prepare_annotation2.py	exon	.	+	.	FHAD1	30	7.8668960291368e-07	4.27550065391527e-05
ENSG00000263053.ENSG00000171282.43	ENSG00000263053+ENSG00000171282	chr17	dexseq_prepare_annotation2.py	exon	.	+	.		27	8.39082115614576e-07	4.54207518121723e-05
ENSG00000166535.36	ENSG00000166535	chr12	dexseq_prepare_annotation2.py	exon	.	+	.	A2ML1	21	8.71767445565924e-07	4.70027947734294e-05
ENSG00000113569.48	ENSG00000113569	chr5	dexseq_prepare_annotation2.py	exon	.	-	.	NUP155	15	8.80122758096774e-07	4.72657229812683e-05
ENSG00000139926.48	ENSG00000139926	chr14	dexseq_prepare_annotation2.py	exon	.	+	.	FRMD6	9	9.71944801362351e-07	5.19913937642136e-05
ENSG00000163539.95	ENSG00000163539	chr3	dexseq_prepare_annotation2.py	exon	.	-	.	CLASP2	46	1.09668311120139e-06	5.84338565956601e-05
ENSG00000014914.38	ENSG00000014914	chr1	dexseq_prepare_annotation2.py	exon	.	-	.	MTMR11	15	1.26708995437718e-06	6.7249809414542e-05
ENSG00000115084.41	ENSG00000115084	chr2	dexseq_prepare_annotation2.py	exon	.	-	.	SLC35F5	34	1.30904245686319e-06	6.92060694996117e-05
ENSG00000222750.ENSG00000103534.38	ENSG00000222750+ENSG00000103534	chr16	dexseq_prepare_annotation2.py	exon	.	+	.		22	1.31706697397005e-06	6.9360422385004e-05
ENSG00000132635.13	ENSG00000132635	chr20	dexseq_prepare_annotation2.py	exon	.	-	.	PCED1A	3	1.36698047311304e-06	7.17110567111463e-05
ENSG00000149256.54	ENSG00000149256	chr11	dexseq_prepare_annotation2.py	exon	.	-	.	TENM4	9	1.38002206656375e-06	7.21167685323141e-05
ENSG00000074071.6	ENSG00000074071	chr16	dexseq_prepare_annotation2.py	exon	.	-	.	MRPS34	7	1.39390892193449e-06	7.25633736487509e-05
ENSG00000006459.25	ENSG00000006459	chr7	dexseq_prepare_annotation2.py	exon	.	-	.	KDM7A	13	1.45451800693201e-06	7.54295273289513e-05
ENSG00000127445.27	ENSG00000127445	chr19	dexseq_prepare_annotation2.py	exon	.	+	.	PIN1	11	1.63576263202265e-06	8.45061098147976e-05
ENSG00000220205.ENSG00000179094.ENSG00000263620.79	ENSG00000220205+ENSG00000179094+ENSG00000263620	chr17	dexseq_prepare_annotation2.py	exon	.	-	.		46	1.67716825104491e-06	8.63169887384361e-05
ENSG00000040608.3	ENSG00000040608	chr22	dexseq_prepare_annotation2.py	exon	.	-	.	RTN4R	3	1.76984024704077e-06	9.0742714854879e-05
ENSG00000174871.18	ENSG00000174871	chr11	dexseq_prepare_annotation2.py	exon	.	+	.	CNIH2	12	1.90363383629364e-06	9.72356125327884e-05
ENSG00000239961.ENSG00000250507.ENSG00000248166.ENSG00000187116.ENSG00000249654.29	ENSG00000239961+ENSG00000250507+ENSG00000248166+ENSG00000187116+ENSG00000249654	chr19	dexseq_prepare_annotation2.py	exon	.	-	.		26	1.91137834436823e-06	9.72655339510529e-05
ENSG00000116809.22	ENSG00000116809	chr1	dexseq_prepare_annotation2.py	exon	.	-	.	ZBTB17	12	2.03038440865189e-06	0.000102733991699214
ENSG00000224186.14	ENSG00000224186	chr5	dexseq_prepare_annotation2.py	exon	.	+	.	C5orf66	7	2.03396215257883e-06	0.000102733991699214
ENSG00000070731.28	ENSG00000070731	chr17	dexseq_prepare_annotation2.py	exon	.	-	.	ST6GALNAC2	2	2.16101880215888e-06	0.00010874726838864
ENSG00000091262.45	ENSG00000091262	chr16	dexseq_prepare_annotation2.py	exon	.	-	.	ABCC6	17	2.17191545870328e-06	0.000108892307518086
ENSG00000261487.ENSG00000175938.ENSG00000099364.16	ENSG00000261487+ENSG00000175938+ENSG00000099364	chr16	dexseq_prepare_annotation2.py	exon	.	+	.		8	2.19169954881497e-06	0.000109480227094665
ENSG00000066926.11	ENSG00000066926	chr18	dexseq_prepare_annotation2.py	exon	.	-	.	FECH	9	2.21281321536094e-06	0.000110130011564502
ENSG00000178252.ENSG00000178467.86	ENSG00000178252+ENSG00000178467	chr3	dexseq_prepare_annotation2.py	exon	.	+	.		15	2.3395679566009e-06	0.000116013539512177
ENSG00000005448.8	ENSG00000005448	chr2	dexseq_prepare_annotation2.py	exon	.	+	.	WDR54	6	2.36392225775074e-06	0.000116783540490336
ENSG00000067798.66	ENSG00000067798	chr12	dexseq_prepare_annotation2.py	exon	.	+	.	NAV3	8	2.37228653678757e-06	0.000116783540490336
ENSG00000171824.44	ENSG00000171824	chr1	dexseq_prepare_annotation2.py	exon	.	-	.	EXOSC10	4	2.47736069539498e-06	0.000121515883640186
ENSG00000136504.49	ENSG00000136504	chr17	dexseq_prepare_annotation2.py	exon	.	+	.	KAT7	21	2.5698964088386e-06	0.000125601375924065
ENSG00000105193.19	ENSG00000105193	chr19	dexseq_prepare_annotation2.py	exon	.	-	.	RPS16	12	2.6848507593179e-06	0.000130749345042481
ENSG00000036257.46	ENSG00000036257	chr2	dexseq_prepare_annotation2.py	exon	.	-	.	CUL3	27	2.74025107592985e-06	0.000132970683459496
ENSG00000077157.ENSG00000232626.59	ENSG00000077157+ENSG00000232626	chr1	dexseq_prepare_annotation2.py	exon	.	+	.		33	2.79647812910194e-06	0.00013521618626373
ENSG00000184779.29	ENSG00000184779	chr15	dexseq_prepare_annotation2.py	exon	.	-	.	RPS17	13	2.87911415275967e-06	0.000138718170189878
ENSG00000125967.60	ENSG00000125967	chr20	dexseq_prepare_annotation2.py	exon	.	-	.	NECAB3	17	3.02444987824341e-06	0.000145205655461813
ENSG00000178057.17	ENSG00000178057	chr3	dexseq_prepare_annotation2.py	exon	.	+	.	NDUFAF3	10	3.1812754419626e-06	0.00015217039387699
ENSG00000116337.74	ENSG00000116337	chr1	dexseq_prepare_annotation2.py	exon	.	+	.	AMPD2	40	3.19191596783265e-06	0.00015217039387699
ENSG00000164975.23	ENSG00000164975	chr9	dexseq_prepare_annotation2.py	exon	.	+	.	SNAPC3	21	3.21482009158206e-06	0.00015272643560953
ENSG00000138074.58	ENSG00000138074	chr2	dexseq_prepare_annotation2.py	exon	.	-	.	SLC5A6	27	3.24271028033476e-06	0.000153514650100726
ENSG00000104472.9	ENSG00000104472	chr8	dexseq_prepare_annotation2.py	exon	.	+	.	CHRAC1	8	3.26180585812856e-06	0.000153882486786086
ENSG00000126012.31	ENSG00000126012	chrX	dexseq_prepare_annotation2.py	exon	.	-	.	KDM5C	9	3.41136364068744e-06	0.000160381307218063
ENSG00000125166.22	ENSG00000125166	chr16	dexseq_prepare_annotation2.py	exon	.	-	.	GOT2	13	3.44381822341243e-06	0.000161348821384499
ENSG00000179761.27	ENSG00000179761	chr17	dexseq_prepare_annotation2.py	exon	.	+	.	PIPOX	9	3.54092286393132e-06	0.000165328243822113
ENSG00000176871.30	ENSG00000176871	chr12	dexseq_prepare_annotation2.py	exon	.	-	.	WSB2	18	3.58391356423281e-06	0.00016673513498909
ENSG00000167378.ENSG00000268361.ENSG00000073050.48	ENSG00000167378+ENSG00000268361+ENSG00000073050	chr19	dexseq_prepare_annotation2.py	exon	.	-	.		3	3.59559833309807e-06	0.00016673513498909
ENSG00000212238.ENSG00000106459.15	ENSG00000212238+ENSG00000106459	chr7	dexseq_prepare_annotation2.py	exon	.	+	.		6	3.6580058680375e-06	0.000168962457944634
ENSG00000175575.43	ENSG00000175575	chr11	dexseq_prepare_annotation2.py	exon	.	+	.	PAAF1	38	3.66850114769022e-06	0.000168962457944634
ENSG00000158104.26	ENSG00000158104	chr12	dexseq_prepare_annotation2.py	exon	.	-	.	HPD	11	3.72617752719216e-06	0.000171039101560675
ENSG00000197724.27	ENSG00000197724	chr9	dexseq_prepare_annotation2.py	exon	.	+	.	PHF2	14	3.93460706859826e-06	0.000179998337511934
ENSG00000129993.33	ENSG00000129993	chr16	dexseq_prepare_annotation2.py	exon	.	-	.	CBFA2T3	15	3.99292836470209e-06	0.000182053415071165
ENSG00000186635.ENSG00000214530.106	ENSG00000186635+ENSG00000214530	chr11	dexseq_prepare_annotation2.py	exon	.	-	.		36	4.05783217724122e-06	0.000184393865525674
ENSG00000229807.29	ENSG00000229807	chrX	dexseq_prepare_annotation2.py	exon	.	-	.	XIST	18	4.82994458123947e-06	0.000218748190084336
ENSG00000221988.ENSG00000258388.ENSG00000241404.69	ENSG00000221988+ENSG00000258388+ENSG00000241404	chr6	dexseq_prepare_annotation2.py	exon	.	+	.		12	4.84691587196135e-06	0.00021878752808086
ENSG00000117115.24	ENSG00000117115	chr1	dexseq_prepare_annotation2.py	exon	.	-	.	PADI2	19	5.11349603978939e-06	0.000230056525472246
ENSG00000114209.28	ENSG00000114209	chr3	dexseq_prepare_annotation2.py	exon	.	-	.	PDCD10	13	5.17683417631738e-06	0.000232137445391499
ENSG00000105245.30	ENSG00000105245	chr19	dexseq_prepare_annotation2.py	exon	.	-	.	NUMBL	20	5.33899599894924e-06	0.000238621508676721
ENSG00000048740.27	ENSG00000048740	chr10	dexseq_prepare_annotation2.py	exon	.	+	.	CELF2	11	5.37089768708788e-06	0.000239260284834305
ENSG00000164733.68	ENSG00000164733	chr8	dexseq_prepare_annotation2.py	exon	.	-	.	CTSB	11	5.52290136842589e-06	0.000245227649976479
ENSG00000197355.11	ENSG00000197355	chr9	dexseq_prepare_annotation2.py	exon	.	+	.	UAP1L1	8	5.57398872349922e-06	0.000246689852723726
ENSG00000166313.50	ENSG00000166313	chr11	dexseq_prepare_annotation2.py	exon	.	-	.	APBB1	41	5.6062311734921e-06	0.000247311243357913
ENSG00000129270.21	ENSG00000129270	chr17	dexseq_prepare_annotation2.py	exon	.	-	.	MMP28	13	5.74318631696269e-06	0.00025253292067499
ENSG00000172765.28	ENSG00000172765	chr3	dexseq_prepare_annotation2.py	exon	.	-	.	TMCC1	7	5.98882468117508e-06	0.000262300567722428
ENSG00000147044.50	ENSG00000147044	chrX	dexseq_prepare_annotation2.py	exon	.	-	.	CASK	12	6.00732058253887e-06	0.000262300567722428
ENSG00000101280.9	ENSG00000101280	chr20	dexseq_prepare_annotation2.py	exon	.	-	.	ANGPT4	3	6.02324112235208e-06	0.000262300567722428
ENSG00000105197.47	ENSG00000105197	chr19	dexseq_prepare_annotation2.py	exon	.	+	.	TIMM50	13	6.08566307483464e-06	0.000264172217884275
ENSG00000124177.56	ENSG00000124177	chr20	dexseq_prepare_annotation2.py	exon	.	-	.	CHD6	32	6.3525923192903e-06	0.000274881120516552
ENSG00000133624.16	ENSG00000133624	chr7	dexseq_prepare_annotation2.py	exon	.	-	.	ZNF767	7	6.51771344001934e-06	0.000281130706379501
ENSG00000213023.ENSG00000161681.62	ENSG00000213023+ENSG00000161681	chr19	dexseq_prepare_annotation2.py	exon	.	-	.		6	6.54874096158084e-06	0.000281575137484174
ENSG00000140575.74	ENSG00000140575	chr15	dexseq_prepare_annotation2.py	exon	.	+	.	IQGAP1	56	6.9508674634983e-06	0.000297922511755683
ENSG00000177239.30	ENSG00000177239	chr9	dexseq_prepare_annotation2.py	exon	.	+	.	MAN1B1	22	7.22884621923411e-06	0.000308862684216144
ENSG00000103316.33	ENSG00000103316	chr16	dexseq_prepare_annotation2.py	exon	.	-	.	CRYM	21	7.32287417682016e-06	0.000311899346208325
ENSG00000136828.45	ENSG00000136828	chr9	dexseq_prepare_annotation2.py	exon	.	+	.	RALGPS1	31	7.42134473497456e-06	0.00031510565910656
ENSG00000168619.33	ENSG00000168619	chr8	dexseq_prepare_annotation2.py	exon	.	+	.	ADAM18	11	7.50948003010715e-06	0.000317854533236965
ENSG00000163481.23	ENSG00000163481	chr2	dexseq_prepare_annotation2.py	exon	.	-	.	RNF25	5	7.79964326920212e-06	0.000328307741262112
ENSG00000125247.37	ENSG00000125247	chr13	dexseq_prepare_annotation2.py	exon	.	-	.	TMTC4	20	7.80476929621418e-06	0.000328307741262112
ENSG00000148408.68	ENSG00000148408	chr9	dexseq_prepare_annotation2.py	exon	.	+	.	CACNA1B	35	7.86325606392524e-06	0.000329747099199235
ENSG00000104450.29	ENSG00000104450	chr8	dexseq_prepare_annotation2.py	exon	.	+	.	SPAG1	26	7.95836315451552e-06	0.000332132284285655
ENSG00000188647.19	ENSG00000188647	chr9	dexseq_prepare_annotation2.py	exon	.	-	.	PTAR1	6	7.99335824818942e-06	0.000332132284285655
ENSG00000012061.30	ENSG00000012061	chr19	dexseq_prepare_annotation2.py	exon	.	-	.	ERCC1	24	7.9934685332604e-06	0.000332132284285655
ENSG00000147642.66	ENSG00000147642	chr8	dexseq_prepare_annotation2.py	exon	.	-	.	SYBU	39	8.44510760958383e-06	0.0003494974495572
ENSG00000198626.121	ENSG00000198626	chr1	dexseq_prepare_annotation2.py	exon	.	+	.	RYR2	32	8.46284396145719e-06	0.0003494974495572
ENSG00000149554.ENSG00000134910.77	ENSG00000149554+ENSG00000134910	chr11	dexseq_prepare_annotation2.py	exon	.	+	.		38	8.58649775831804e-06	0.000353529530431113
ENSG00000133226.69	ENSG00000133226	chr1	dexseq_prepare_annotation2.py	exon	.	+	.	SRRM1	34	8.92487608048984e-06	0.000366351333249594
ENSG00000141380.59	ENSG00000141380	chr18	dexseq_prepare_annotation2.py	exon	.	-	.	SS18	32	9.08139577422133e-06	0.000371653386699835
ENSG00000116830.37	ENSG00000116830	chr1	dexseq_prepare_annotation2.py	exon	.	+	.	TTF2	12	9.19440546660167e-06	0.000375148309533684
ENSG00000266994.ENSG00000168096.ENSG00000103199.101	ENSG00000266994+ENSG00000168096+ENSG00000103199	chr16	dexseq_prepare_annotation2.py	exon	.	-	.		76	9.37254035322349e-06	0.000381271574189364
ENSG00000148218.32	ENSG00000148218	chr9	dexseq_prepare_annotation2.py	exon	.	-	.	ALAD	25	9.4913901958205e-06	0.000384953786837651
ENSG00000118298.21	ENSG00000118298	chr1	dexseq_prepare_annotation2.py	exon	.	+	.	CA14	10	1.00269619101651e-05	0.0004054652722423
ENSG00000255339.ENSG00000075826.ENSG00000166136.84	ENSG00000255339+ENSG00000075826+ENSG00000166136	chr10	dexseq_prepare_annotation2.py	exon	.	-	.		40	1.0256493712837e-05	0.000413516261354055
ENSG00000105609.35	ENSG00000105609	chr19	dexseq_prepare_annotation2.py	exon	.	-	.	LILRB5	17	1.05630704058188e-05	0.000424616679301362
ENSG00000115091.28	ENSG00000115091	chr2	dexseq_prepare_annotation2.py	exon	.	+	.	ACTR3	19	1.06011201403244e-05	0.000424889142615305
ENSG00000198561.ENSG00000213593.ENSG00000211450.ENSG00000254732.ENSG00000254462.80	ENSG00000198561+ENSG00000213593+ENSG00000211450+ENSG00000254732+ENSG00000254462	chr11	dexseq_prepare_annotation2.py	exon	.	+	.		33	1.14709398743949e-05	0.000458399000215894
ENSG00000100298.11	ENSG00000100298	chr22	dexseq_prepare_annotation2.py	exon	.	+	.	APOBEC3H	8	1.15594103925164e-05	0.000460579791798009
ENSG00000175166.68	ENSG00000175166	chr3	dexseq_prepare_annotation2.py	exon	.	+	.	PSMD2	47	1.19037577608319e-05	0.00047291332367375
ENSG00000143226.ENSG00000244682.ENSG00000273112.ENSG00000072694.80	ENSG00000143226+ENSG00000244682+ENSG00000273112+ENSG00000072694	chr1	dexseq_prepare_annotation2.py	exon	.	+	.		42	1.19900819825298e-05	0.000473990629662319
ENSG00000135218.33	ENSG00000135218	chr7	dexseq_prepare_annotation2.py	exon	.	+	.	CD36	4	1.20006459559754e-05	0.000473990629662319
ENSG00000163810.21	ENSG00000163810	chr3	dexseq_prepare_annotation2.py	exon	.	+	.	TGM4	16	1.21280161922459e-05	0.000477632915953755
ENSG00000260277.7	ENSG00000260277	chr16	dexseq_prepare_annotation2.py	exon	.	-	.	RP11-101E7.2	6	1.2201604479261e-05	0.000477810460818357
ENSG00000022840.73	ENSG00000022840	chr12	dexseq_prepare_annotation2.py	exon	.	+	.	RNF10	25	1.2202857871787e-05	0.000477810460818357
ENSG00000112640.34	ENSG00000112640	chr6	dexseq_prepare_annotation2.py	exon	.	+	.	PPP2R5D	15	1.25769596042791e-05	0.000491043534894655
ENSG00000111799.84	ENSG00000111799	chr6	dexseq_prepare_annotation2.py	exon	.	-	.	COL12A1	26	1.33135077905399e-05	0.000518109041351342
ENSG00000150672.ENSG00000256466.95	ENSG00000150672+ENSG00000256466	chr11	dexseq_prepare_annotation2.py	exon	.	-	.		17	1.33464461965828e-05	0.000518109041351342
ENSG00000151726.41	ENSG00000151726	chr4	dexseq_prepare_annotation2.py	exon	.	-	.	ACSL1	28	1.38832891179772e-05	0.000537413815515545
ENSG00000147996.78	ENSG00000147996	chr9	dexseq_prepare_annotation2.py	exon	.	-	.	CBWD5	36	1.41723890106422e-05	0.000547046163317032
ENSG00000100938.70	ENSG00000100938	chr14	dexseq_prepare_annotation2.py	exon	.	+	.	GMPR2	20	1.4314437890519e-05	0.000550963930930544
ENSG00000229151.1	ENSG00000229151	chrX	dexseq_prepare_annotation2.py	exon	.	-	.	RP11-348F1.3	2	1.46732162189083e-05	0.000562526203310424
ENSG00000140022.22	ENSG00000140022	chr14	dexseq_prepare_annotation2.py	exon	.	-	.	STON2	7	1.46976376076544e-05	0.000562526203310424
ENSG00000006025.45	ENSG00000006025	chr17	dexseq_prepare_annotation2.py	exon	.	-	.	OSBPL7	16	1.51724936206285e-05	0.00057848899958926
ENSG00000168389.28	ENSG00000168389	chr1	dexseq_prepare_annotation2.py	exon	.	+	.	MFSD2A	24	1.5199865522438e-05	0.00057848899958926
ENSG00000074319.ENSG00000256464.37	ENSG00000074319+ENSG00000256464	chr11	dexseq_prepare_annotation2.py	exon	.	-	.		10	1.54417431002804e-05	0.000585766141338931
ENSG00000175198.32	ENSG00000175198	chr13	dexseq_prepare_annotation2.py	exon	.	+	.	PCCA	21	1.54772977655609e-05	0.000585766141338931
ENSG00000138107.25	ENSG00000138107	chr10	dexseq_prepare_annotation2.py	exon	.	-	.	ACTR1A	19	1.56830429225773e-05	0.000591904178302936
ENSG00000104522.48	ENSG00000104522	chr8	dexseq_prepare_annotation2.py	exon	.	-	.	TSTA3	11	1.60097623476559e-05	0.000602561332458729
ENSG00000249007.ENSG00000163435.32	ENSG00000249007+ENSG00000163435	chr1	dexseq_prepare_annotation2.py	exon	.	+	.		11	1.60641399841726e-05	0.000602937762334124
ENSG00000080823.99	ENSG00000080823	chr14	dexseq_prepare_annotation2.py	exon	.	-	.	MOK	30	1.61726841544221e-05	0.000605339558143618
ENSG00000122705.23	ENSG00000122705	chr9	dexseq_prepare_annotation2.py	exon	.	+	.	CLTA	6	1.63300356341423e-05	0.000609549983959041
ENSG00000132326.23	ENSG00000132326	chr2	dexseq_prepare_annotation2.py	exon	.	-	.	PER2	10	1.67423403112187e-05	0.000623227884406929
ENSG00000053524.40	ENSG00000053524	chr3	dexseq_prepare_annotation2.py	exon	.	-	.	MCF2L2	25	1.68705865163326e-05	0.00062628595354484
ENSG00000150093.62	ENSG00000150093	chr10	dexseq_prepare_annotation2.py	exon	.	-	.	ITGB1	16	1.74917366418898e-05	0.000647575547011872
ENSG00000165124.57	ENSG00000165124	chr9	dexseq_prepare_annotation2.py	exon	.	-	.	SVEP1	33	1.7824371352769e-05	0.000658097102092588
ENSG00000221995.ENSG00000196535.93	ENSG00000221995+ENSG00000196535	chr17	dexseq_prepare_annotation2.py	exon	.	-	.		8	1.79484128359517e-05	0.000660880989707523
ENSG00000068724.21	ENSG00000068724	chr2	dexseq_prepare_annotation2.py	exon	.	+	.	TTC7A	15	1.81224894429371e-05	0.000665487200165369
ENSG00000122678.45	ENSG00000122678	chr7	dexseq_prepare_annotation2.py	exon	.	-	.	POLM	20	1.88532694108117e-05	0.000690456526912933
ENSG00000164951.23	ENSG00000164951	chr8	dexseq_prepare_annotation2.py	exon	.	+	.	PDP1	7	1.90140191536587e-05	0.000694471715700972
ENSG00000082293.45	ENSG00000082293	chr6	dexseq_prepare_annotation2.py	exon	.	+	.	COL19A1	26	1.90929165044154e-05	0.000695483797709094
ENSG00000168003.67	ENSG00000168003	chr11	dexseq_prepare_annotation2.py	exon	.	+	.	SLC3A2	9	1.9792018080331e-05	0.000719021790527961
ENSG00000224699.42	ENSG00000224699	chr1	dexseq_prepare_annotation2.py	exon	.	+	.	LAMTOR5-AS1	17	2.01818463352577e-05	0.000731228656419057
ENSG00000107614.28	ENSG00000107614	chr10	dexseq_prepare_annotation2.py	exon	.	-	.	TRDMT1	8	2.02380859881859e-05	0.000731316155110325
ENSG00000115286.23	ENSG00000115286	chr19	dexseq_prepare_annotation2.py	exon	.	+	.	NDUFS7	13	2.02941443353796e-05	0.000731396655397354
ENSG00000126773.34	ENSG00000126773	chr14	dexseq_prepare_annotation2.py	exon	.	+	.	PCNXL4	23	2.06262629025862e-05	0.000741399560998514
ENSG00000170579.48	ENSG00000170579	chr18	dexseq_prepare_annotation2.py	exon	.	-	.	DLGAP1	16	2.09399599670597e-05	0.000750689277235989
ENSG00000153404.19	ENSG00000153404	chr5	dexseq_prepare_annotation2.py	exon	.	+	.	PLEKHG4B	3	2.10624683534957e-05	0.000753094098734068
ENSG00000198099.32	ENSG00000198099	chr4	dexseq_prepare_annotation2.py	exon	.	-	.	ADH4	27	2.29686510195559e-05	0.000818534032504907
ENSG00000118046.28	ENSG00000118046	chr19	dexseq_prepare_annotation2.py	exon	.	+	.	STK11	15	2.30131743885239e-05	0.000818534032504907
ENSG00000187240.105	ENSG00000187240	chr11	dexseq_prepare_annotation2.py	exon	.	+	.	DYNC2H1	36	2.32575714887403e-05	0.000825066902917793
ENSG00000213822.8	ENSG00000213822	chr19	dexseq_prepare_annotation2.py	exon	.	+	.	CEACAM18	6	2.34151649461541e-05	0.000828494390946344
ENSG00000014641.35	ENSG00000014641	chr2	dexseq_prepare_annotation2.py	exon	.	+	.	MDH1	18	2.37947549809029e-05	0.000839738534871502
ENSG00000090612.ENSG00000256223.ENSG00000256825.64	ENSG00000090612+ENSG00000256223+ENSG00000256825	chr12	dexseq_prepare_annotation2.py	exon	.	+	.		13	2.39156234256716e-05	0.000841817553068913
ENSG00000110090.32	ENSG00000110090	chr11	dexseq_prepare_annotation2.py	exon	.	-	.	CPT1A	17	2.41215300233432e-05	0.000846871391284661
ENSG00000132781.83	ENSG00000132781	chr1	dexseq_prepare_annotation2.py	exon	.	-	.	MUTYH	9	2.4534960311274e-05	0.000859166251931134
ENSG00000178803.12	ENSG00000178803	chr22	dexseq_prepare_annotation2.py	exon	.	-	.	ADORA2A-AS1	7	2.4934626306359e-05	0.000870917140422878
ENSG00000174799.18	ENSG00000174799	chr4	dexseq_prepare_annotation2.py	exon	.	+	.	CEP135	5	2.50100142566332e-05	0.00087131041975609
ENSG00000214597.ENSG00000271698.ENSG00000182325.37	ENSG00000214597+ENSG00000271698+ENSG00000182325	chr8	dexseq_prepare_annotation2.py	exon	.	-	.		24	2.52213715327096e-05	0.000875762564808154
ENSG00000141738.46	ENSG00000141738	chr17	dexseq_prepare_annotation2.py	exon	.	+	.	GRB7	26	2.52667200562888e-05	0.000875762564808154
ENSG00000229847.8	ENSG00000229847	chr10	dexseq_prepare_annotation2.py	exon	.	-	.	EMX2OS	6	2.59576648888279e-05	0.000897421864744287
ENSG00000133106.31	ENSG00000133106	chr13	dexseq_prepare_annotation2.py	exon	.	-	.	EPSTI1	18	2.63875463815515e-05	0.000909968509355685
ENSG00000092108.64	ENSG00000092108	chr14	dexseq_prepare_annotation2.py	exon	.	+	.	SCFD1	28	2.74946127580713e-05	0.000945745072263075
ENSG00000196547.99	ENSG00000196547	chr15	dexseq_prepare_annotation2.py	exon	.	+	.	MAN2A2	29	2.87118594658868e-05	0.000985121299401525
ENSG00000068793.51	ENSG00000068793	chr15	dexseq_prepare_annotation2.py	exon	.	+	.	CYFIP1	26	2.89371491247643e-05	0.00099035023969313
ENSG00000142512.33	ENSG00000142512	chr19	dexseq_prepare_annotation2.py	exon	.	-	.	SIGLEC10	23	2.90532727591169e-05	0.000991826173311863
ENSG00000142675.50	ENSG00000142675	chr1	dexseq_prepare_annotation2.py	exon	.	+	.	CNKSR1	19	3.06909342309281e-05	0.00104307841013345
ENSG00000105726.58	ENSG00000105726	chr19	dexseq_prepare_annotation2.py	exon	.	-	.	ATP13A1	16	3.07081301283123e-05	0.00104307841013345
ENSG00000140326.11	ENSG00000140326	chr15	dexseq_prepare_annotation2.py	exon	.	-	.	CDAN1	7	3.18267537560455e-05	0.00107837930993364
ENSG00000138100.14	ENSG00000138100	chr2	dexseq_prepare_annotation2.py	exon	.	+	.	TRIM54	11	3.2345044996829e-05	0.00109321424470626
ENSG00000103024.31	ENSG00000103024	chr16	dexseq_prepare_annotation2.py	exon	.	-	.	NME3	17	3.28710471001061e-05	0.00110823552592839
ENSG00000165795.162	ENSG00000165795	chr14	dexseq_prepare_annotation2.py	exon	.	-	.	NDRG2	60	3.33441826314815e-05	0.00112140447874737
ENSG00000249700.39	ENSG00000249700	chr4	dexseq_prepare_annotation2.py	exon	.	-	.	SRD5A3-AS1	23	3.45938152045767e-05	0.0011605584374928
ENSG00000205707.16	ENSG00000205707	chr12	dexseq_prepare_annotation2.py	exon	.	+	.	LYRM5	13	3.49368782276491e-05	0.00116918070068736
ENSG00000263142.ENSG00000262633.ENSG00000108433.23	ENSG00000263142+ENSG00000262633+ENSG00000108433	chr17	dexseq_prepare_annotation2.py	exon	.	+	.		13	3.71179509088248e-05	0.00123911940785799
ENSG00000174080.27	ENSG00000174080	chr11	dexseq_prepare_annotation2.py	exon	.	-	.	CTSF	18	3.75148039314679e-05	0.00124929813974719
ENSG00000055208.ENSG00000228408.17	ENSG00000055208+ENSG00000228408	chr6	dexseq_prepare_annotation2.py	exon	.	+	.		9	3.84806121474587e-05	0.0012783278172311
ENSG00000187091.33	ENSG00000187091	chr3	dexseq_prepare_annotation2.py	exon	.	-	.	PLCD1	7	3.85757735020742e-05	0.00127836349895776
ENSG00000113575.ENSG00000272772.ENSG00000113558.ENSG00000273345.ENSG00000006837.62	ENSG00000113575+ENSG00000272772+ENSG00000113558+ENSG00000273345+ENSG00000006837	chr5	dexseq_prepare_annotation2.py	exon	.	-	.		60	3.8914000571784e-05	0.00128643436926722
ENSG00000147419.28	ENSG00000147419	chr8	dexseq_prepare_annotation2.py	exon	.	-	.	CCDC25	11	3.99027550320076e-05	0.00131591925393177
ENSG00000108187.20	ENSG00000108187	chr10	dexseq_prepare_annotation2.py	exon	.	-	.	PBLD	9	4.03476678635477e-05	0.00132736988683298
ENSG00000164024.30	ENSG00000164024	chr4	dexseq_prepare_annotation2.py	exon	.	+	.	METAP1	16	4.1878719404075e-05	0.00137441101580475
ENSG00000108883.74	ENSG00000108883	chr17	dexseq_prepare_annotation2.py	exon	.	-	.	EFTUD2	18	4.1988914885622e-05	0.00137470695554445
ENSG00000256453.ENSG00000170445.31	ENSG00000256453+ENSG00000170445	chr5	dexseq_prepare_annotation2.py	exon	.	-	.		2	4.29706909126709e-05	0.00140346821497707
ENSG00000211460.26	ENSG00000211460	chr2	dexseq_prepare_annotation2.py	exon	.	+	.	TSN	13	4.5737644882617e-05	0.00149025750844153
ENSG00000140386.77	ENSG00000140386	chr15	dexseq_prepare_annotation2.py	exon	.	-	.	SCAPER	43	4.64028693524541e-05	0.0015083152772531
ENSG00000135390.ENSG00000213470.24	ENSG00000135390+ENSG00000213470	chr12	dexseq_prepare_annotation2.py	exon	.	-	.		14	4.74125248257927e-05	0.00153563271788641
ENSG00000137076.71	ENSG00000137076	chr9	dexseq_prepare_annotation2.py	exon	.	-	.	TLN1	19	4.74693266734594e-05	0.00153563271788641
ENSG00000168014.74	ENSG00000168014	chr11	dexseq_prepare_annotation2.py	exon	.	-	.	C2CD3	21	5.01747375561745e-05	0.00161929729020367
ENSG00000003393.29	ENSG00000003393	chr2	dexseq_prepare_annotation2.py	exon	.	-	.	ALS2	22	5.1100695658419e-05	0.00164527287182687
ENSG00000135249.29	ENSG00000135249	chr7	dexseq_prepare_annotation2.py	exon	.	+	.	RINT1	14	5.18495359400081e-05	0.00166149404239223
ENSG00000145740.27	ENSG00000145740	chr5	dexseq_prepare_annotation2.py	exon	.	+	.	SLC30A5	13	5.19745586694497e-05	0.00166149404239223
ENSG00000008710.140	ENSG00000008710	chr16	dexseq_prepare_annotation2.py	exon	.	-	.	PKD1	70	5.20056473367655e-05	0.00166149404239223
ENSG00000042832.86	ENSG00000042832	chr8	dexseq_prepare_annotation2.py	exon	.	+	.	TG	11	5.20936529078597e-05	0.00166149404239223
ENSG00000175854.16	ENSG00000175854	chr9	dexseq_prepare_annotation2.py	exon	.	+	.	SWI5	10	5.24042440771912e-05	0.00166444390305418
ENSG00000170776.30	ENSG00000170776	chr15	dexseq_prepare_annotation2.py	exon	.	+	.	AKAP13	10	5.24311467216596e-05	0.00166444390305418
ENSG00000124571.57	ENSG00000124571	chr6	dexseq_prepare_annotation2.py	exon	.	-	.	XPO5	12	5.26084216810549e-05	0.00166617861394054
ENSG00000127586.72	ENSG00000127586	chr16	dexseq_prepare_annotation2.py	exon	.	+	.	CHTF18	30	5.36185376998276e-05	0.00169422109704083
ENSG00000104695.28	ENSG00000104695	chr8	dexseq_prepare_annotation2.py	exon	.	-	.	PPP2CB	13	5.82762581299052e-05	0.00183712185431792
ENSG00000119383.39	ENSG00000119383	chr9	dexseq_prepare_annotation2.py	exon	.	+	.	PPP2R4	26	5.86208742437193e-05	0.00184370791284587
ENSG00000142453.30	ENSG00000142453	chr19	dexseq_prepare_annotation2.py	exon	.	+	.	CARM1	13	5.8961977229601e-05	0.0018501533132069
ENSG00000103653.43	ENSG00000103653	chr15	dexseq_prepare_annotation2.py	exon	.	+	.	CSK	10	5.98990760107939e-05	0.00187522752478953
ENSG00000177628.13	ENSG00000177628	chr1	dexseq_prepare_annotation2.py	exon	.	-	.	GBA	4	6.02505932979585e-05	0.00188189611756175
ENSG00000092607.11	ENSG00000092607	chr1	dexseq_prepare_annotation2.py	exon	.	-	.	TBX15	11	6.07919971407871e-05	0.00189445152557769
ENSG00000236029.12	ENSG00000236029	chr9	dexseq_prepare_annotation2.py	exon	.	-	.	AL953854.2	5	6.10200336509114e-05	0.0018972064009495
ENSG00000143851.46	ENSG00000143851	chr1	dexseq_prepare_annotation2.py	exon	.	-	.	PTPN7	2	6.12687651609432e-05	0.00190059066721857
ENSG00000129103.43	ENSG00000129103	chr7	dexseq_prepare_annotation2.py	exon	.	+	.	SUMF2	22	6.19914486948382e-05	0.00191862827657578
ENSG00000103657.110	ENSG00000103657	chr15	dexseq_prepare_annotation2.py	exon	.	-	.	HERC1	44	6.28480940325705e-05	0.00193756782004253
ENSG00000166073.ENSG00000259580.ENSG00000150667.30	ENSG00000166073+ENSG00000259580+ENSG00000150667	chr15	dexseq_prepare_annotation2.py	exon	.	-	.		25	6.28886000322923e-05	0.00193756782004253
ENSG00000105176.36	ENSG00000105176	chr19	dexseq_prepare_annotation2.py	exon	.	+	.	URI1	16	6.54409075741156e-05	0.00201164165432016
ENSG00000225098.4	ENSG00000225098	chr22	dexseq_prepare_annotation2.py	exon	.	-	.	BCRP1	3	6.61908515923044e-05	0.0020301018071888
ENSG00000163293.18	ENSG00000163293	chr4	dexseq_prepare_annotation2.py	exon	.	+	.	NIPAL1	11	6.64525751385499e-05	0.00203353860001684
ENSG00000118257.50	ENSG00000118257	chr2	dexseq_prepare_annotation2.py	exon	.	+	.	NRP2	4	6.74188569752808e-05	0.00205847193196211
ENSG00000064393.20	ENSG00000064393	chr7	dexseq_prepare_annotation2.py	exon	.	-	.	HIPK2	7	6.88654920738896e-05	0.00209792699732722
ENSG00000065371.22	ENSG00000065371	chr3	dexseq_prepare_annotation2.py	exon	.	-	.	ROPN1	13	7.09060681317783e-05	0.00215525894341492
ENSG00000177542.58	ENSG00000177542	chr11	dexseq_prepare_annotation2.py	exon	.	-	.	SLC25A22	27	7.1156005459419e-05	0.00215802822807394
ENSG00000115718.33	ENSG00000115718	chr2	dexseq_prepare_annotation2.py	exon	.	+	.	PROC	15	7.1934996543797e-05	0.00217679465042443
ENSG00000125170.47	ENSG00000125170	chr16	dexseq_prepare_annotation2.py	exon	.	-	.	DOK4	20	7.45279018962299e-05	0.00225024578458684
ENSG00000252974.ENSG00000139116.68	ENSG00000252974+ENSG00000139116	chr12	dexseq_prepare_annotation2.py	exon	.	-	.		42	7.7669798551313e-05	0.00233991031688845
ENSG00000174292.28	ENSG00000174292	chr17	dexseq_prepare_annotation2.py	exon	.	+	.	TNK1	23	8.19339060663968e-05	0.00245908664278273
ENSG00000172893.35	ENSG00000172893	chr11	dexseq_prepare_annotation2.py	exon	.	-	.	DHCR7	21	8.1987653579199e-05	0.00245908664278273
ENSG00000100029.44	ENSG00000100029	chr22	dexseq_prepare_annotation2.py	exon	.	-	.	PES1	28	8.50756058227092e-05	0.00254608426500694
ENSG00000152936.ENSG00000241846.33	ENSG00000152936+ENSG00000241846	chr12	dexseq_prepare_annotation2.py	exon	.	-	.		11	8.7125733944367e-05	0.00260170845516948
ENSG00000122966.ENSG00000221323.79	ENSG00000122966+ENSG00000221323	chr12	dexseq_prepare_annotation2.py	exon	.	-	.		35	8.76520034448939e-05	0.0026116837079074
ENSG00000081803.44	ENSG00000081803	chr7	dexseq_prepare_annotation2.py	exon	.	-	.	CADPS2	12	9.11586388993512e-05	0.00271022412850215
ENSG00000127324.25	ENSG00000127324	chr12	dexseq_prepare_annotation2.py	exon	.	-	.	TSPAN8	20	9.14567803465011e-05	0.00271315125451509
ENSG00000021645.54	ENSG00000021645	chr14	dexseq_prepare_annotation2.py	exon	.	+	.	NRXN3	24	9.25193940821773e-05	0.00273869500521687
ENSG00000141519.34	ENSG00000141519	chr17	dexseq_prepare_annotation2.py	exon	.	+	.	CCDC40	20	9.30859871533311e-05	0.00274947675533111
ENSG00000077782.99	ENSG00000077782	chr8	dexseq_prepare_annotation2.py	exon	.	-	.	FGFR1	47	9.35085854596016e-05	0.00275596778880609
ENSG00000136002.43	ENSG00000136002	chr2	dexseq_prepare_annotation2.py	exon	.	+	.	ARHGEF4	23	9.42949798688869e-05	0.00277312963523499
ENSG00000198130.41	ENSG00000198130	chr2	dexseq_prepare_annotation2.py	exon	.	-	.	HIBCH	24	9.46229482087981e-05	0.00277676457303011
ENSG00000138041.27	ENSG00000138041	chr2	dexseq_prepare_annotation2.py	exon	.	-	.	SMEK2	16	0.000100477594394223	0.00294221783412566
ENSG00000166984.21	ENSG00000166984	chr6	dexseq_prepare_annotation2.py	exon	.	+	.	TCP10L2	9	0.000101921405041672	0.00297807769957248
ENSG00000165275.7	ENSG00000165275	chr9	dexseq_prepare_annotation2.py	exon	.	+	.	TRMT10B	4	0.000102436562577723	0.00298670724408482
ENSG00000116641.64	ENSG00000116641	chr1	dexseq_prepare_annotation2.py	exon	.	-	.	DOCK7	27	0.000102684906983045	0.00298753711173156
ENSG00000106686.16	ENSG00000106686	chr9	dexseq_prepare_annotation2.py	exon	.	-	.	SPATA6L	11	0.000105765273886596	0.00307058285533586
ENSG00000159086.34	ENSG00000159086	chr21	dexseq_prepare_annotation2.py	exon	.	-	.	PAXBP1	5	0.00010624835822231	0.00307803079566422
ENSG00000226994.23	ENSG00000226994	chr2	dexseq_prepare_annotation2.py	exon	.	+	.	AC012593.1	15	0.000107401328611337	0.00310481245072816
ENSG00000132613.18	ENSG00000132613	chr16	dexseq_prepare_annotation2.py	exon	.	-	.	MTSS1L	15	0.00011165392692119	0.00322089576449726
ENSG00000123472.ENSG00000159658.53	ENSG00000123472+ENSG00000159658	chr1	dexseq_prepare_annotation2.py	exon	.	-	.		24	0.00011639718920707	0.0033443275543707
ENSG00000185485.42	ENSG00000185485	chr3	dexseq_prepare_annotation2.py	exon	.	-	.	SDHAP1	16	0.000116425033724688	0.0033443275543707
ENSG00000163781.47	ENSG00000163781	chr3	dexseq_prepare_annotation2.py	exon	.	-	.	TOPBP1	25	0.000117969240133253	0.00338153600356648
ENSG00000180182.43	ENSG00000180182	chrX	dexseq_prepare_annotation2.py	exon	.	-	.	MED14	15	0.000119726072215319	0.00342466977513587
ENSG00000011422.38	ENSG00000011422	chr19	dexseq_prepare_annotation2.py	exon	.	-	.	PLAUR	15	0.000121496734976949	0.00346801709691557
ENSG00000174951.8	ENSG00000174951	chr19	dexseq_prepare_annotation2.py	exon	.	-	.	FUT1	7	0.000121857763706396	0.0034710302630583
ENSG00000104447.31	ENSG00000104447	chr8	dexseq_prepare_annotation2.py	exon	.	-	.	TRPS1	23	0.00012259815970203	0.00348481421730435
ENSG00000114353.32	ENSG00000114353	chr3	dexseq_prepare_annotation2.py	exon	.	+	.	GNAI2	15	0.000123252553938607	0.00349610114898507
ENSG00000265500.ENSG00000238917.ENSG00000161956.ENSG00000161960.ENSG00000129226.ENSG00000209582.ENSG00000264772.95	ENSG00000265500+ENSG00000238917+ENSG00000161956+ENSG00000161960+ENSG00000129226+ENSG00000209582+ENSG00000264772	chr17	dexseq_prepare_annotation2.py	exon	.	+	.		6	0.000123936287004398	0.00350817152401823
ENSG00000157837.20	ENSG00000157837	chr12	dexseq_prepare_annotation2.py	exon	.	-	.	SPPL3	7	0.000125382915100484	0.00354174151241222
ENSG00000141295.36	ENSG00000141295	chr17	dexseq_prepare_annotation2.py	exon	.	-	.	SCRN2	14	0.000126247202793691	0.00355875673103294
ENSG00000095485.32	ENSG00000095485	chr10	dexseq_prepare_annotation2.py	exon	.	-	.	CWF19L1	8	0.000129465666035778	0.00364192547500644
ENSG00000175183.20	ENSG00000175183	chr12	dexseq_prepare_annotation2.py	exon	.	-	.	CSRP2	20	0.00013099508034997	0.0036773350345352
ENSG00000124006.52	ENSG00000124006	chr2	dexseq_prepare_annotation2.py	exon	.	-	.	OBSL1	23	0.000133333929420064	0.00373527443099054
ENSG00000017260.72	ENSG00000017260	chr3	dexseq_prepare_annotation2.py	exon	.	+	.	ATP2C1	6	0.000134112447474014	0.00374935354697414
ENSG00000236963.15	ENSG00000236963	chr1	dexseq_prepare_annotation2.py	exon	.	-	.	LINC01141	13	0.000135603906746339	0.00378326546398871
ENSG00000251022.ENSG00000138674.113	ENSG00000251022+ENSG00000138674	chr4	dexseq_prepare_annotation2.py	exon	.	-	.		46	0.000137081916354997	0.00381666392933472
ENSG00000099622.103	ENSG00000099622	chr19	dexseq_prepare_annotation2.py	exon	.	+	.	CIRBP	33	0.000137887944341197	0.00383125460074406
ENSG00000240198.4	ENSG00000240198	chr3	dexseq_prepare_annotation2.py	exon	.	+	.	ARHGEF3-AS1	2	0.00013855184437016	0.00384184471317829
ENSG00000147687.41	ENSG00000147687	chr8	dexseq_prepare_annotation2.py	exon	.	-	.	TATDN1	27	0.000144402437280591	0.00399591836116372
ENSG00000226249.1	ENSG00000226249	chr6	dexseq_prepare_annotation2.py	exon	.	-	.	RP11-307P5.2	2	0.000147431267619183	0.00407144031126389
ENSG00000236943.53	ENSG00000236943	chr1	dexseq_prepare_annotation2.py	exon	.	-	.	RP11-640M9.1	13	0.000148758881350995	0.00409272360460576
ENSG00000151746.21	ENSG00000151746	chr12	dexseq_prepare_annotation2.py	exon	.	+	.	BICD1	16	0.0001488044057316	0.00409272360460576
ENSG00000164972.16	ENSG00000164972	chr9	dexseq_prepare_annotation2.py	exon	.	-	.	C9orf24	7	0.000149549241464714	0.00410490008844661
ENSG00000150676.16	ENSG00000150676	chr11	dexseq_prepare_annotation2.py	exon	.	+	.	CCDC83	11	0.000149866041822857	0.00410530223840153
ENSG00000011243.50	ENSG00000011243	chr19	dexseq_prepare_annotation2.py	exon	.	-	.	AKAP8L	32	0.000150452101067326	0.00411306377706592
ENSG00000143374.41	ENSG00000143374	chr1	dexseq_prepare_annotation2.py	exon	.	+	.	TARS2	11	0.000151471609674568	0.00413262000130193
ENSG00000090975.38	ENSG00000090975	chr12	dexseq_prepare_annotation2.py	exon	.	-	.	PITPNM2	25	0.000155128508475017	0.00422390990911834
ENSG00000169689.26	ENSG00000169689	chr17	dexseq_prepare_annotation2.py	exon	.	-	.	STRA13	11	0.000157554855615059	0.0042813956464836
ENSG00000129933.56	ENSG00000129933	chr19	dexseq_prepare_annotation2.py	exon	.	+	.	MAU2	25	0.000159902950322114	0.00433652971262787
ENSG00000143799.40	ENSG00000143799	chr1	dexseq_prepare_annotation2.py	exon	.	-	.	PARP1	9	0.000160696997877537	0.00434938268956592
ENSG00000119688.ENSG00000258559.80	ENSG00000119688+ENSG00000258559	chr14	dexseq_prepare_annotation2.py	exon	.	-	.		23	0.000161370156076223	0.00435891910657583
ENSG00000187097.33	ENSG00000187097	chr14	dexseq_prepare_annotation2.py	exon	.	-	.	ENTPD5	10	0.000162900525539434	0.00439152666766725
ENSG00000158201.24	ENSG00000158201	chr18	dexseq_prepare_annotation2.py	exon	.	-	.	ABHD3	10	0.000169453936345778	0.00455914976857442
ENSG00000119723.52	ENSG00000119723	chr14	dexseq_prepare_annotation2.py	exon	.	+	.	COQ6	10	0.000171192237444698	0.00459681606751208
ENSG00000172955.12	ENSG00000172955	chr4	dexseq_prepare_annotation2.py	exon	.	-	.	ADH6	9	0.000174514198338387	0.00467677398979026
ENSG00000117523.49	ENSG00000117523	chr1	dexseq_prepare_annotation2.py	exon	.	+	.	PRRC2C	27	0.000181158622844153	0.00484527993815652
ENSG00000213413.ENSG00000066923.83	ENSG00000213413+ENSG00000066923	chr7	dexseq_prepare_annotation2.py	exon	.	+	.		60	0.000187933766712324	0.00501661314011856
ENSG00000012504.24	ENSG00000012504	chr12	dexseq_prepare_annotation2.py	exon	.	+	.	NR1H4	14	0.00018849833012012	0.00502181727714131
ENSG00000178038.54	ENSG00000178038	chr3	dexseq_prepare_annotation2.py	exon	.	-	.	ALS2CL	2	0.000189660128810947	0.00503591528960069
ENSG00000142252.ENSG00000007047.ENSG00000104866.84	ENSG00000142252+ENSG00000007047+ENSG00000104866	chr19	dexseq_prepare_annotation2.py	exon	.	+	.		10	0.000189768795780934	0.00503591528960069
ENSG00000109046.42	ENSG00000109046	chr17	dexseq_prepare_annotation2.py	exon	.	+	.	WSB1	13	0.000191942550977592	0.00508367142326032
ENSG00000181929.ENSG00000167548.124	ENSG00000181929+ENSG00000167548	chr12	dexseq_prepare_annotation2.py	exon	.	-	.		14	0.000193523693707047	0.00511557670505379
ENSG00000234537.9	ENSG00000234537	chr9	dexseq_prepare_annotation2.py	exon	.	+	.	RP11-100G15.7	2	0.000194914387576079	0.00514233356115764
ENSG00000100342.30	ENSG00000100342	chr22	dexseq_prepare_annotation2.py	exon	.	+	.	APOL1	10	0.000200649906436535	0.00528339201308759
ENSG00000019102.ENSG00000149564.26	ENSG00000019102+ENSG00000149564	chr11	dexseq_prepare_annotation2.py	exon	.	-	.		15	0.000203261425663644	0.00534180462377548
ENSG00000090857.21	ENSG00000090857	chr16	dexseq_prepare_annotation2.py	exon	.	+	.	PDPR	8	0.000206752322063124	0.00541148261509737
ENSG00000168944.40	ENSG00000168944	chr5	dexseq_prepare_annotation2.py	exon	.	-	.	CEP120	19	0.000206868716750945	0.00541148261509737
ENSG00000141279.84	ENSG00000141279	chr17	dexseq_prepare_annotation2.py	exon	.	+	.	NPEPPS	26	0.000207107599900687	0.00541148261509737
ENSG00000261360.9	ENSG00000261360	chr5	dexseq_prepare_annotation2.py	exon	.	-	.	CTD-2165H16.4	5	0.000213800776371772	0.00557315434397049
ENSG00000175274.52	ENSG00000175274	chr11	dexseq_prepare_annotation2.py	exon	.	-	.	TP53I11	3	0.000214115446202443	0.00557315434397049
ENSG00000099139.46	ENSG00000099139	chr9	dexseq_prepare_annotation2.py	exon	.	+	.	PCSK5	2	0.000217828042844128	0.00565894764459498
ENSG00000231817.22	ENSG00000231817	chr13	dexseq_prepare_annotation2.py	exon	.	-	.	RP11-189B4.6	11	0.00022038658789682	0.00571448963693529
ENSG00000104626.23	ENSG00000104626	chr8	dexseq_prepare_annotation2.py	exon	.	+	.	ERI1	11	0.000222444028827048	0.00575685146604401
ENSG00000170004.75	ENSG00000170004	chr17	dexseq_prepare_annotation2.py	exon	.	+	.	CHD3	50	0.000225725994901159	0.00583068268578335
ENSG00000163625.89	ENSG00000163625	chr4	dexseq_prepare_annotation2.py	exon	.	-	.	WDFY3	40	0.00022682559871614	0.00584796851946147
ENSG00000163359.64	ENSG00000163359	chr2	dexseq_prepare_annotation2.py	exon	.	-	.	COL6A3	22	0.000227410374633356	0.00585194083360494
ENSG00000156261.26	ENSG00000156261	chr21	dexseq_prepare_annotation2.py	exon	.	-	.	CCT8	11	0.000228719616256988	0.00587450553134914
ENSG00000114204.ENSG00000174776.61	ENSG00000114204+ENSG00000174776	chr3	dexseq_prepare_annotation2.py	exon	.	-	.		31	0.000230306984367437	0.00590411508792522
ENSG00000167178.30	ENSG00000167178	chr15	dexseq_prepare_annotation2.py	exon	.	+	.	ISLR2	15	0.000232684555192654	0.00595383248851712
ENSG00000067225.62	ENSG00000067225	chr15	dexseq_prepare_annotation2.py	exon	.	-	.	PKM	38	0.000234160557245218	0.00598033738964433
ENSG00000122483.51	ENSG00000122483	chr1	dexseq_prepare_annotation2.py	exon	.	+	.	CCDC18	9	0.000235267297940429	0.00599732978821127
ENSG00000261987.4	ENSG00000261987	chr17	dexseq_prepare_annotation2.py	exon	.	-	.	KYNUP1	5	0.000245050265303743	0.00623501489640817
ENSG00000092148.79	ENSG00000092148	chr14	dexseq_prepare_annotation2.py	exon	.	-	.	HECTD1	36	0.000252863153317782	0.00642177881145552
ENSG00000136048.7	ENSG00000136048	chr12	dexseq_prepare_annotation2.py	exon	.	+	.	DRAM1	2	0.000254282383795402	0.00644577378475396
ENSG00000260141.ENSG00000261599.47	ENSG00000260141+ENSG00000261599	chr16	dexseq_prepare_annotation2.py	exon	.	-	.		10	0.000255611597679577	0.00646740182061902
ENSG00000099864.27	ENSG00000099864	chr19	dexseq_prepare_annotation2.py	exon	.	+	.	PALM	9	0.000258566962897497	0.00653001733250613
ENSG00000100399.12	ENSG00000100399	chr22	dexseq_prepare_annotation2.py	exon	.	-	.	CHADL	12	0.000261631209307727	0.00659514515930258
ENSG00000049759.95	ENSG00000049759	chr18	dexseq_prepare_annotation2.py	exon	.	+	.	NEDD4L	33	0.000266338569375631	0.00670137433723463
ENSG00000177694.38	ENSG00000177694	chr3	dexseq_prepare_annotation2.py	exon	.	+	.	NAALADL2	18	0.000267673429790808	0.00672251181250962
ENSG00000115977.ENSG00000188971.10	ENSG00000115977+ENSG00000188971	chr2	dexseq_prepare_annotation2.py	exon	.	-	.		7	0.000272487327908864	0.00683078473117662
ENSG00000073331.24	ENSG00000073331	chr4	dexseq_prepare_annotation2.py	exon	.	+	.	ALPK1	10	0.000274076305039506	0.00685796456090565
ENSG00000143390.59	ENSG00000143390	chr1	dexseq_prepare_annotation2.py	exon	.	-	.	RFX5	41	0.00027586362587696	0.00687881459837542
ENSG00000138448.32	ENSG00000138448	chr2	dexseq_prepare_annotation2.py	exon	.	+	.	ITGAV	21	0.000275922128219225	0.00687881459837542
ENSG00000154144.32	ENSG00000154144	chr11	dexseq_prepare_annotation2.py	exon	.	+	.	TBRG1	6	0.000280799650015074	0.00698759129075972
ENSG00000153046.25	ENSG00000153046	chr6	dexseq_prepare_annotation2.py	exon	.	+	.	CDYL	2	0.000281366961453144	0.00698890841912955
ENSG00000012822.64	ENSG00000012822	chr12	dexseq_prepare_annotation2.py	exon	.	-	.	CALCOCO1	27	0.000283761896730289	0.0070355344723986
ENSG00000029363.60	ENSG00000029363	chr6	dexseq_prepare_annotation2.py	exon	.	-	.	BCLAF1	13	0.000285045603870294	0.0070544892892271
ENSG00000215296.21	ENSG00000215296	chr15	dexseq_prepare_annotation2.py	exon	.	-	.	TMCO5B	7	0.000289683304442753	0.00715303966009982
ENSG00000013725.38	ENSG00000013725	chr11	dexseq_prepare_annotation2.py	exon	.	+	.	CD6	22	0.000290080580901965	0.00715303966009982
ENSG00000166670.11	ENSG00000166670	chr11	dexseq_prepare_annotation2.py	exon	.	-	.	MMP10	5	0.000291800372254623	0.00718241242359341
ENSG00000242086.ENSG00000215837.ENSG00000176945.136	ENSG00000242086+ENSG00000215837+ENSG00000176945	chr3	dexseq_prepare_annotation2.py	exon	.	+	.		42	0.000300172496921943	0.00737512425981634
ENSG00000136997.15	ENSG00000136997	chr8	dexseq_prepare_annotation2.py	exon	.	+	.	MYC	14	0.000302901857432253	0.0074287500666643
ENSG00000151576.42	ENSG00000151576	chr3	dexseq_prepare_annotation2.py	exon	.	+	.	QTRTD1	30	0.000303822995842729	0.00743791539552281
ENSG00000224743.40	ENSG00000224743	chr13	dexseq_prepare_annotation2.py	exon	.	-	.	TEX26-AS1	32	0.000307371210101898	0.00751124574038577
ENSG00000173068.31	ENSG00000173068	chr9	dexseq_prepare_annotation2.py	exon	.	-	.	BNC2	15	0.000308737741654066	0.00753109460655978
ENSG00000115421.36	ENSG00000115421	chr2	dexseq_prepare_annotation2.py	exon	.	+	.	PAPOLG	26	0.000319233889228322	0.00777317357158641
ENSG00000228434.2	ENSG00000228434	chr7	dexseq_prepare_annotation2.py	exon	.	-	.	AC004951.6	3	0.000327066478592863	0.00794964623370525
ENSG00000179152.26	ENSG00000179152	chr3	dexseq_prepare_annotation2.py	exon	.	+	.	TCAIM	17	0.000330673318755137	0.00802296139629652
ENSG00000267057.13	ENSG00000267057	chr18	dexseq_prepare_annotation2.py	exon	.	+	.	RP11-456O19.2	3	0.000339492218051701	0.00822224735591525
ENSG00000106069.70	ENSG00000106069	chr7	dexseq_prepare_annotation2.py	exon	.	+	.	CHN2	6	0.000345918538864131	0.00836298076075969
ENSG00000218274.4	ENSG00000218274	chr6	dexseq_prepare_annotation2.py	exon	.	-	.	RP3-407E4.3	4	0.000347294253496809	0.00838132686014412
ENSG00000104368.37	ENSG00000104368	chr8	dexseq_prepare_annotation2.py	exon	.	-	.	PLAT	20	0.000351650473909907	0.00847140955498919
ENSG00000227733.33	ENSG00000227733	chr1	dexseq_prepare_annotation2.py	exon	.	-	.	RP4-565E6.1	8	0.000352544916351581	0.00847792527162642
ENSG00000136861.75	ENSG00000136861	chr9	dexseq_prepare_annotation2.py	exon	.	-	.	CDK5RAP2	29	0.000355227213487972	0.0085273359534648
ENSG00000231870.6	ENSG00000231870	chr17	dexseq_prepare_annotation2.py	exon	.	-	.	KRT17P3	4	0.000357965689790572	0.00856454511660118
ENSG00000198689.20	ENSG00000198689	chrX	dexseq_prepare_annotation2.py	exon	.	+	.	SLC9A6	13	0.000358431705617082	0.00856454511660118
ENSG00000117133.10	ENSG00000117133	chr1	dexseq_prepare_annotation2.py	exon	.	+	.	RPF1	3	0.000358668298472516	0.00856454511660118
ENSG00000130827.29	ENSG00000130827	chrX	dexseq_prepare_annotation2.py	exon	.	+	.	PLXNA3	10	0.000360520591049681	0.00858754801104269
ENSG00000167173.15	ENSG00000167173	chr15	dexseq_prepare_annotation2.py	exon	.	+	.	C15orf39	12	0.000360895702826627	0.00858754801104269
ENSG00000080822.ENSG00000080819.84	ENSG00000080822+ENSG00000080819	chr3	dexseq_prepare_annotation2.py	exon	.	-	.		44	0.000367881236543422	0.00873846566593614
ENSG00000166349.13	ENSG00000166349	chr11	dexseq_prepare_annotation2.py	exon	.	+	.	RAG1	11	0.000374305952356129	0.00887555842000476
ENSG00000106018.16	ENSG00000106018	chr7	dexseq_prepare_annotation2.py	exon	.	-	.	VIPR2	8	0.000379201943728166	0.00897598747288256
ENSG00000262333.ENSG00000167720.22	ENSG00000262333+ENSG00000167720	chr17	dexseq_prepare_annotation2.py	exon	.	+	.		10	0.000380411044325769	0.00898894758131169
ENSG00000272298.ENSG00000185442.ENSG00000258741.35	ENSG00000272298+ENSG00000185442+ENSG00000258741	chr15	dexseq_prepare_annotation2.py	exon	.	-	.		13	0.000389388810629135	0.00918248411031403
ENSG00000198026.37	ENSG00000198026	chr20	dexseq_prepare_annotation2.py	exon	.	-	.	ZNF335	10	0.000389953141359475	0.00918248411031403
ENSG00000105063.ENSG00000180089.44	ENSG00000105063+ENSG00000180089	chr19	dexseq_prepare_annotation2.py	exon	.	-	.		20	0.000394864130514041	0.00928203969082055
ENSG00000211456.48	ENSG00000211456	chr3	dexseq_prepare_annotation2.py	exon	.	+	.	SACM1L	16	0.000397576046567146	0.00932964722747464
ENSG00000215018.43	ENSG00000215018	chr7	dexseq_prepare_annotation2.py	exon	.	-	.	COL28A1	21	0.000400533303751235	0.00938283792770349
ENSG00000186081.34	ENSG00000186081	chr12	dexseq_prepare_annotation2.py	exon	.	-	.	KRT5	13	0.000408748946955192	0.00955881573542201
ENSG00000188690.31	ENSG00000188690	chr10	dexseq_prepare_annotation2.py	exon	.	-	.	UROS	22	0.000411017449889299	0.00959535067293111
ENSG00000198756.18	ENSG00000198756	chr1	dexseq_prepare_annotation2.py	exon	.	-	.	COLGALT2	10	0.000416611986587888	0.00970927454848993
ENSG00000100600.49	ENSG00000100600	chr14	dexseq_prepare_annotation2.py	exon	.	-	.	LGMN	20	0.000419050691763807	0.00974938655649802
ENSG00000158882.ENSG00000263548.27	ENSG00000158882+ENSG00000263548	chr1	dexseq_prepare_annotation2.py	exon	.	+	.		24	0.000423874970312682	0.0098447679002366
ENSG00000124228.24	ENSG00000124228	chr20	dexseq_prepare_annotation2.py	exon	.	+	.	DDX27	14	0.000428720870629777	0.00994032503284433
ENSG00000123213.32	ENSG00000123213	chr5	dexseq_prepare_annotation2.py	exon	.	+	.	NLN	24	0.000430020623687879	0.00994337008972833
ENSG00000100129.36	ENSG00000100129	chr22	dexseq_prepare_annotation2.py	exon	.	+	.	EIF3L	17	0.000430315861688398	0.00994337008972833
ENSG00000250474.ENSG00000075790.45	ENSG00000250474+ENSG00000075790	chr7	dexseq_prepare_annotation2.py	exon	.	+	.		5	0.000435081100788983	0.010028286910685
ENSG00000183506.19	ENSG00000183506	chr22	dexseq_prepare_annotation2.py	exon	.	-	.	PI4KAP2	6	0.000436178084922026	0.010028286910685
ENSG00000135828.9	ENSG00000135828	chr1	dexseq_prepare_annotation2.py	exon	.	-	.	RNASEL	7	0.000436205016870159	0.010028286910685
ENSG00000149212.21	ENSG00000149212	chr11	dexseq_prepare_annotation2.py	exon	.	-	.	SESN3	15	0.000438100794631439	0.0100548572578672
ENSG00000095539.42	ENSG00000095539	chr10	dexseq_prepare_annotation2.py	exon	.	+	.	SEMA4G	35	0.000442769257037287	0.0101448666026402
ENSG00000218422.ENSG00000013810.43	ENSG00000218422+ENSG00000013810	chr4	dexseq_prepare_annotation2.py	exon	.	+	.		21	0.00044409954513711	0.0101582163632625
ENSG00000068079.18	ENSG00000068079	chr17	dexseq_prepare_annotation2.py	exon	.	+	.	IFI35	9	0.000448980170574533	0.0102525942480608
ENSG00000151247.ENSG00000238449.ENSG00000249055.11	ENSG00000151247+ENSG00000238449+ENSG00000249055	chr4	dexseq_prepare_annotation2.py	exon	.	-	.		2	0.000451687516945988	0.0102971112294381
ENSG00000109586.15	ENSG00000109586	chr4	dexseq_prepare_annotation2.py	exon	.	+	.	GALNT7	2	0.000454473272045704	0.0103432635632914
ENSG00000124491.26	ENSG00000124491	chr6	dexseq_prepare_annotation2.py	exon	.	-	.	F13A1	14	0.000460536998547303	0.0104637394636492
ENSG00000088280.47	ENSG00000088280	chr1	dexseq_prepare_annotation2.py	exon	.	-	.	ASAP3	12	0.000463460887041144	0.010489457976595
ENSG00000124678.50	ENSG00000124678	chr6	dexseq_prepare_annotation2.py	exon	.	-	.	TCP11	18	0.000463558119629944	0.010489457976595
ENSG00000142233.10	ENSG00000142233	chr19	dexseq_prepare_annotation2.py	exon	.	-	.	NTN5	7	0.0004639850036015	0.010489457976595
ENSG00000184677.22	ENSG00000184677	chr1	dexseq_prepare_annotation2.py	exon	.	+	.	ZBTB40	8	0.000465046491395866	0.0104959911604579
ENSG00000166432.20	ENSG00000166432	chrX	dexseq_prepare_annotation2.py	exon	.	-	.	ZMAT1	9	0.000477464608343002	0.0107583940854998
ENSG00000116691.20	ENSG00000116691	chr1	dexseq_prepare_annotation2.py	exon	.	+	.	MIIP	6	0.000485820569255196	0.0109285497921695
ENSG00000062485.ENSG00000257727.ENSG00000135473.ENSG00000144785.168	ENSG00000062485+ENSG00000257727+ENSG00000135473+ENSG00000144785	chr12	dexseq_prepare_annotation2.py	exon	.	-	.		29	0.000494596161445553	0.0111075670174557
ENSG00000147650.18	ENSG00000147650	chr8	dexseq_prepare_annotation2.py	exon	.	-	.	LRP12	10	0.000499532283146031	0.0111999094572692
ENSG00000163626.13	ENSG00000163626	chr4	dexseq_prepare_annotation2.py	exon	.	-	.	COX18	5	0.000500419502452342	0.0112013175944316
ENSG00000134779.42	ENSG00000134779	chr18	dexseq_prepare_annotation2.py	exon	.	-	.	TPGS2	19	0.000505128863221695	0.0112881346457124
ENSG00000078098.40	ENSG00000078098	chr2	dexseq_prepare_annotation2.py	exon	.	-	.	FAP	22	0.000521244336765864	0.0116291408926729
ENSG00000053770.16	ENSG00000053770	chr14	dexseq_prepare_annotation2.py	exon	.	+	.	AP5M1	8	0.000524583587516055	0.0116844544320994
ENSG00000196562.8	ENSG00000196562	chr20	dexseq_prepare_annotation2.py	exon	.	-	.	SULF2	4	0.000532959626036967	0.011851591553133
ENSG00000257489.ENSG00000221770.ENSG00000238105.ENSG00000266610.70	ENSG00000257489+ENSG00000221770+ENSG00000238105+ENSG00000266610	chr12	dexseq_prepare_annotation2.py	exon	.	-	.		12	0.000533905480520774	0.0118532251043068
ENSG00000222326.ENSG00000149485.60	ENSG00000222326+ENSG00000149485	chr11	dexseq_prepare_annotation2.py	exon	.	-	.		6	0.000539960220191197	0.0119680905574842
ENSG00000167107.67	ENSG00000167107	chr17	dexseq_prepare_annotation2.py	exon	.	+	.	ACSF2	31	0.000542910099697135	0.0120138754472068
ENSG00000165949.32	ENSG00000165949	chr14	dexseq_prepare_annotation2.py	exon	.	+	.	IFI27	20	0.000550274669378195	0.0121570437932383
ENSG00000141002.ENSG00000267048.ENSG00000198211.ENSG00000258839.ENSG00000256390.ENSG00000258947.118	ENSG00000141002+ENSG00000267048+ENSG00000198211+ENSG00000258839+ENSG00000256390+ENSG00000258947	chr16	dexseq_prepare_annotation2.py	exon	.	+	.		58	0.000555237249874611	0.0122294637111402
ENSG00000003509.37	ENSG00000003509	chr2	dexseq_prepare_annotation2.py	exon	.	+	.	NDUFAF7	13	0.000555352845350226	0.0122294637111402
ENSG00000143995.43	ENSG00000143995	chr2	dexseq_prepare_annotation2.py	exon	.	+	.	MEIS1	9	0.000556584416203451	0.0122367515581817
ENSG00000213071.27	ENSG00000213071	chr6	dexseq_prepare_annotation2.py	exon	.	-	.	LPAL2	2	0.000558951415808311	0.0122689384274435
ENSG00000255819.ENSG00000183542.ENSG00000213809.26	ENSG00000255819+ENSG00000183542+ENSG00000213809	chr12	dexseq_prepare_annotation2.py	exon	.	-	.		2	0.000571428288723756	0.0125225744498221
ENSG00000173334.8	ENSG00000173334	chr8	dexseq_prepare_annotation2.py	exon	.	+	.	TRIB1	2	0.000575171908006399	0.0125843167698598
ENSG00000090487.33	ENSG00000090487	chr15	dexseq_prepare_annotation2.py	exon	.	-	.	SPG21	10	0.000581509809664711	0.0127025301992193
ENSG00000259244.ENSG00000230373.ENSG00000189136.40	ENSG00000259244+ENSG00000230373+ENSG00000189136	chr15	dexseq_prepare_annotation2.py	exon	.	-	.		15	0.000598101966849173	0.0130439990747668
ENSG00000168872.ENSG00000260537.ENSG00000157349.89	ENSG00000168872+ENSG00000260537+ENSG00000157349	chr16	dexseq_prepare_annotation2.py	exon	.	+	.		21	0.000600579495120101	0.0130770410259564
ENSG00000182872.21	ENSG00000182872	chrX	dexseq_prepare_annotation2.py	exon	.	+	.	RBM10	11	0.000602807084016232	0.0131045437608457
ENSG00000036565.28	ENSG00000036565	chr8	dexseq_prepare_annotation2.py	exon	.	-	.	SLC18A1	9	0.000610137137525822	0.0132427049322098
ENSG00000137807.45	ENSG00000137807	chr15	dexseq_prepare_annotation2.py	exon	.	+	.	KIF23	28	0.0006111243639699	0.0132429772460272
ENSG00000213672.32	ENSG00000213672	chr3	dexseq_prepare_annotation2.py	exon	.	-	.	NCKIPSD	11	0.000614971085354166	0.0133051148673679
ENSG00000165458.54	ENSG00000165458	chr11	dexseq_prepare_annotation2.py	exon	.	+	.	INPPL1	16	0.000616999904363224	0.0133277864874135
ENSG00000132122.35	ENSG00000132122	chr1	dexseq_prepare_annotation2.py	exon	.	-	.	SPATA6	19	0.000619740207529999	0.0133528741685574
ENSG00000151090.32	ENSG00000151090	chr3	dexseq_prepare_annotation2.py	exon	.	-	.	THRB	13	0.000620126856580535	0.0133528741685574
ENSG00000224389.78	ENSG00000224389	chr6	dexseq_prepare_annotation2.py	exon	.	+	.	C4B	31	0.000625975464538382	0.013457482020068
ENSG00000242125.ENSG00000180198.46	ENSG00000242125+ENSG00000180198	chr1	dexseq_prepare_annotation2.py	exon	.	+	.		12	0.000627240516821526	0.0134633758326289
ENSG00000241015.ENSG00000160336.26	ENSG00000241015+ENSG00000160336	chr19	dexseq_prepare_annotation2.py	exon	.	+	.		20	0.000634390095773524	0.013595359986238
ENSG00000145934.25	ENSG00000145934	chr5	dexseq_prepare_annotation2.py	exon	.	+	.	TENM2	14	0.000636929806093573	0.013628291772273
ENSG00000186472.29	ENSG00000186472	chr7	dexseq_prepare_annotation2.py	exon	.	-	.	PCLO	23	0.000644885754099644	0.0137768282090438
ENSG00000188677.33	ENSG00000188677	chr22	dexseq_prepare_annotation2.py	exon	.	+	.	PARVB	9	0.000650419206526616	0.0138732272512985
ENSG00000259264.ENSG00000140481.27	ENSG00000259264+ENSG00000140481	chr15	dexseq_prepare_annotation2.py	exon	.	+	.		12	0.000656853776377267	0.0139885145135391
ENSG00000132600.73	ENSG00000132600	chr16	dexseq_prepare_annotation2.py	exon	.	+	.	PRMT7	29	0.000658579818754272	0.0140033239396155
ENSG00000155666.42	ENSG00000155666	chr16	dexseq_prepare_annotation2.py	exon	.	+	.	KDM8	26	0.00066118624048515	0.0140367772647996
ENSG00000099290.45	ENSG00000099290	chr10	dexseq_prepare_annotation2.py	exon	.	+	.	FAM21A	34	0.000684357873544798	0.0145060381089753
ENSG00000148541.43	ENSG00000148541	chr10	dexseq_prepare_annotation2.py	exon	.	-	.	FAM13C	28	0.000688623487346401	0.0145737185709899
ENSG00000231492.3	ENSG00000231492	chr11	dexseq_prepare_annotation2.py	exon	.	+	.	AP003774.5	4	0.000693485343552165	0.0146314964674012
ENSG00000131558.68	ENSG00000131558	chr7	dexseq_prepare_annotation2.py	exon	.	+	.	EXOC4	40	0.000693507302937099	0.0146314964674012
ENSG00000137145.33	ENSG00000137145	chr9	dexseq_prepare_annotation2.py	exon	.	+	.	DENND4C	2	0.000699987009931878	0.0147453077580534
ENSG00000161638.58	ENSG00000161638	chr12	dexseq_prepare_annotation2.py	exon	.	-	.	ITGA5	8	0.000710757475370956	0.0149490121019585
ENSG00000142102.38	ENSG00000142102	chr11	dexseq_prepare_annotation2.py	exon	.	+	.	ATHL1	35	0.000719162405828463	0.0150856078974446
ENSG00000105072.25	ENSG00000105072	chr19	dexseq_prepare_annotation2.py	exon	.	+	.	C19orf44	6	0.000719472578018998	0.0150856078974446
ENSG00000100201.37	ENSG00000100201	chr22	dexseq_prepare_annotation2.py	exon	.	-	.	DDX17	27	0.000722477295191302	0.0151252681198216
ENSG00000197852.12	ENSG00000197852	chr1	dexseq_prepare_annotation2.py	exon	.	-	.	FAM212B	12	0.000729941916562123	0.0152580320312763
ENSG00000196155.60	ENSG00000196155	chr16	dexseq_prepare_annotation2.py	exon	.	+	.	PLEKHG4	11	0.0007317078108497	0.0152714501167663
ENSG00000160293.ENSG00000256225.32	ENSG00000160293+ENSG00000256225	chr9	dexseq_prepare_annotation2.py	exon	.	-	.		20	0.000738208388201104	0.0153834928995221
ENSG00000135750.14	ENSG00000135750	chr1	dexseq_prepare_annotation2.py	exon	.	+	.	KCNK1	9	0.000742913600704866	0.0154578362829663
ENSG00000164305.12	ENSG00000164305	chr4	dexseq_prepare_annotation2.py	exon	.	-	.	CASP3	5	0.00075056503724077	0.0155931607966213
ENSG00000065357.135	ENSG00000065357	chr12	dexseq_prepare_annotation2.py	exon	.	+	.	DGKA	21	0.000766092405004675	0.0158914465752649
ENSG00000228775.19	ENSG00000228775	chr7	dexseq_prepare_annotation2.py	exon	.	-	.	WEE2-AS1	3	0.000787371797779297	0.016307958256749
ENSG00000133026.57	ENSG00000133026	chr17	dexseq_prepare_annotation2.py	exon	.	-	.	MYH10	31	0.000799045717079966	0.0165245573180601
ENSG00000048707.98	ENSG00000048707	chr1	dexseq_prepare_annotation2.py	exon	.	+	.	VPS13D	14	0.000807498468236182	0.0166739843281535
ENSG00000262664.ENSG00000108963.42	ENSG00000262664+ENSG00000108963	chr17	dexseq_prepare_annotation2.py	exon	.	+	.		10	0.000820503517952835	0.0169168153238622
ENSG00000184206.23	ENSG00000184206	chr15	dexseq_prepare_annotation2.py	exon	.	+	.	GOLGA6L4	7	0.000829205900926657	0.0170703342058947
ENSG00000186792.ENSG00000243477.ENSG00000214706.37	ENSG00000186792+ENSG00000243477+ENSG00000214706	chr3	dexseq_prepare_annotation2.py	exon	.	-	.		10	0.000836508240397182	0.0171946103816589
ENSG00000147121.17	ENSG00000147121	chrX	dexseq_prepare_annotation2.py	exon	.	+	.	KRBOX4	14	0.00084319919474324	0.0173059629289674
ENSG00000171204.5	ENSG00000171204	chr11	dexseq_prepare_annotation2.py	exon	.	+	.	TMEM126B	3	0.000854469390983867	0.0174934976792079
ENSG00000104529.112	ENSG00000104529	chr8	dexseq_prepare_annotation2.py	exon	.	-	.	EEF1D	55	0.000854911493265184	0.0174934976792079
ENSG00000171766.39	ENSG00000171766	chr15	dexseq_prepare_annotation2.py	exon	.	-	.	GATM	27	0.000873827930694286	0.0178420354054642
ENSG00000026297.ENSG00000249141.ENSG00000071242.60	ENSG00000026297+ENSG00000249141+ENSG00000071242	chr6	dexseq_prepare_annotation2.py	exon	.	-	.		15	0.000874592282140161	0.0178420354054642
ENSG00000162366.8	ENSG00000162366	chr1	dexseq_prepare_annotation2.py	exon	.	-	.	PDZK1IP1	9	0.000875884125667521	0.0178420354054642
ENSG00000154175.90	ENSG00000154175	chr3	dexseq_prepare_annotation2.py	exon	.	-	.	ABI3BP	41	0.000878833204934927	0.017875309514148
ENSG00000196504.32	ENSG00000196504	chr2	dexseq_prepare_annotation2.py	exon	.	-	.	PRPF40A	20	0.000891731169871937	0.0181105402168161
ENSG00000100297.37	ENSG00000100297	chr22	dexseq_prepare_annotation2.py	exon	.	+	.	MCM5	10	0.000894435162886675	0.0181383441166287
ENSG00000187323.68	ENSG00000187323	chr18	dexseq_prepare_annotation2.py	exon	.	+	.	DCC	32	0.00089707986579965	0.0181581403111456
ENSG00000179603.48	ENSG00000179603	chr7	dexseq_prepare_annotation2.py	exon	.	-	.	GRM8	28	0.000898084219407509	0.0181581403111456
ENSG00000113441.ENSG00000213702.39	ENSG00000113441+ENSG00000213702	chr5	dexseq_prepare_annotation2.py	exon	.	+	.		10	0.000908149015608407	0.0183089928483618
ENSG00000167680.20	ENSG00000167680	chr19	dexseq_prepare_annotation2.py	exon	.	-	.	SEMA6B	9	0.000908240316463963	0.0183089928483618
ENSG00000226074.ENSG00000188086.ENSG00000261603.ENSG00000206549.32	ENSG00000226074+ENSG00000188086+ENSG00000261603+ENSG00000206549	chr3	dexseq_prepare_annotation2.py	exon	.	-	.		8	0.000910427712471266	0.0183258982656994
ENSG00000128394.ENSG00000239713.35	ENSG00000128394+ENSG00000239713	chr22	dexseq_prepare_annotation2.py	exon	.	+	.		12	0.000916255946655789	0.0184159312828583
ENSG00000156970.ENSG00000259288.ENSG00000137843.103	ENSG00000156970+ENSG00000259288+ENSG00000137843	chr15	dexseq_prepare_annotation2.py	exon	.	+	.		49	0.000919776879259172	0.018459392110036
ENSG00000224187.3	ENSG00000224187	chr3	dexseq_prepare_annotation2.py	exon	.	-	.	RP11-132N15.3	3	0.000940951790861842	0.0188565073487313
ENSG00000123384.69	ENSG00000123384	chr12	dexseq_prepare_annotation2.py	exon	.	+	.	LRP1	31	0.00094922389840679	0.0189942637815214
ENSG00000076650.22	ENSG00000076650	chr19	dexseq_prepare_annotation2.py	exon	.	+	.	GPATCH1	16	0.00095248881102271	0.0190315668755376
ENSG00000169727.63	ENSG00000169727	chr17	dexseq_prepare_annotation2.py	exon	.	+	.	GPS1	39	0.00095683332868568	0.0190903002009579
ENSG00000148700.55	ENSG00000148700	chr10	dexseq_prepare_annotation2.py	exon	.	+	.	ADD3	34	0.000973854300858066	0.0194014052577105
ENSG00000260773.1	ENSG00000260773	chr15	dexseq_prepare_annotation2.py	exon	.	-	.	RP11-352G18.2	2	0.000990855907748403	0.0197112140828368
ENSG00000010292.62	ENSG00000010292	chr12	dexseq_prepare_annotation2.py	exon	.	+	.	NCAPD2	19	0.00100692702702987	0.0200016337956942
ENSG00000099804.18	ENSG00000099804	chr19	dexseq_prepare_annotation2.py	exon	.	+	.	CDC34	16	0.00101372511632345	0.0201072746795427
ENSG00000087460.93	ENSG00000087460	chr20	dexseq_prepare_annotation2.py	exon	.	+	.	GNAS	28	0.00101522035264254	0.0201075786171345
ENSG00000132912.42	ENSG00000132912	chr5	dexseq_prepare_annotation2.py	exon	.	-	.	DCTN4	22	0.00105922596978876	0.020936088531518
ENSG00000147394.33	ENSG00000147394	chrX	dexseq_prepare_annotation2.py	exon	.	+	.	ZNF185	3	0.00106013313532674	0.020936088531518
ENSG00000068354.17	ENSG00000068354	chrX	dexseq_prepare_annotation2.py	exon	.	+	.	TBC1D25	12	0.00106271086749551	0.0209565349153287
ENSG00000143156.29	ENSG00000143156	chr1	dexseq_prepare_annotation2.py	exon	.	-	.	NME7	22	0.00107041174322452	0.0210778034133212
ENSG00000080200.26	ENSG00000080200	chr3	dexseq_prepare_annotation2.py	exon	.	+	.	CRYBG3	2	0.00107425850974064	0.0211229383094734
ENSG00000130733.29	ENSG00000130733	chr19	dexseq_prepare_annotation2.py	exon	.	-	.	YIPF2	6	0.00107590482108159	0.0211247381561208
ENSG00000151789.34	ENSG00000151789	chr3	dexseq_prepare_annotation2.py	exon	.	-	.	ZNF385D	28	0.00107896168466409	0.021152837694304
ENSG00000072786.27	ENSG00000072786	chr5	dexseq_prepare_annotation2.py	exon	.	-	.	STK10	19	0.00108044964744586	0.021152837694304
ENSG00000054356.63	ENSG00000054356	chr2	dexseq_prepare_annotation2.py	exon	.	-	.	PTPRN	15	0.0010880193769467	0.0212703874454313
ENSG00000067596.36	ENSG00000067596	chr17	dexseq_prepare_annotation2.py	exon	.	+	.	DHX8	23	0.00109483579827944	0.0213728936655499
ENSG00000129116.24	ENSG00000129116	chr4	dexseq_prepare_annotation2.py	exon	.	+	.	PALLD	3	0.00110257283331079	0.0214814643041301
ENSG00000114331.50	ENSG00000114331	chr3	dexseq_prepare_annotation2.py	exon	.	-	.	ACAP2	25	0.00110355943801301	0.0214814643041301
ENSG00000172113.48	ENSG00000172113	chr3	dexseq_prepare_annotation2.py	exon	.	-	.	NME6	12	0.00110595580515596	0.0214973126246839
ENSG00000137509.50	ENSG00000137509	chr11	dexseq_prepare_annotation2.py	exon	.	-	.	PRCP	22	0.00110954540005499	0.0215362762150673
ENSG00000172554.31	ENSG00000172554	chr2	dexseq_prepare_annotation2.py	exon	.	+	.	SNTG2	5	0.00111343614713127	0.0215809656648682
ENSG00000165409.26	ENSG00000165409	chr14	dexseq_prepare_annotation2.py	exon	.	+	.	TSHR	17	0.00111867158993531	0.0216515539778506
ENSG00000175203.70	ENSG00000175203	chr12	dexseq_prepare_annotation2.py	exon	.	-	.	DCTN2	20	0.00112410079022329	0.0217120446625631
ENSG00000063601.40	ENSG00000063601	chrX	dexseq_prepare_annotation2.py	exon	.	+	.	MTMR1	25	0.00112499296698642	0.0217120446625631
ENSG00000164929.17	ENSG00000164929	chr8	dexseq_prepare_annotation2.py	exon	.	+	.	BAALC	11	0.00112809428758573	0.0217410171424501
ENSG00000204952.8	ENSG00000204952	chr17	dexseq_prepare_annotation2.py	exon	.	-	.	FBXO47	9	0.00114079442237064	0.021925791541139
ENSG00000123104.53	ENSG00000123104	chr12	dexseq_prepare_annotation2.py	exon	.	-	.	ITPR2	33	0.00114090929709173	0.021925791541139
ENSG00000148803.16	ENSG00000148803	chr10	dexseq_prepare_annotation2.py	exon	.	-	.	FUOM	12	0.00115312906546082	0.0221293285486105
ENSG00000012983.32	ENSG00000012983	chr14	dexseq_prepare_annotation2.py	exon	.	-	.	MAP4K5	12	0.00115940412605563	0.0222183693381069
ENSG00000187741.92	ENSG00000187741	chr16	dexseq_prepare_annotation2.py	exon	.	-	.	FANCA	37	0.00116474264496217	0.0222892370663395
ENSG00000064201.43	ENSG00000064201	chr11	dexseq_prepare_annotation2.py	exon	.	+	.	TSPAN32	10	0.00116901806886229	0.02233959001636
ENSG00000156299.34	ENSG00000156299	chr21	dexseq_prepare_annotation2.py	exon	.	-	.	TIAM1	8	0.00117339103089359	0.0223916628325158
ENSG00000172995.97	ENSG00000172995	chr3	dexseq_prepare_annotation2.py	exon	.	+	.	ARPP21	42	0.0011837308296617	0.0225572942252644
ENSG00000118596.43	ENSG00000118596	chr12	dexseq_prepare_annotation2.py	exon	.	+	.	SLC16A7	9	0.00118556848725026	0.0225606709191447
ENSG00000091181.31	ENSG00000091181	chr3	dexseq_prepare_annotation2.py	exon	.	-	.	IL5RA	21	0.00119546339118903	0.0227171483861333
ENSG00000255439.ENSG00000167397.ENSG00000151006.38	ENSG00000255439+ENSG00000167397+ENSG00000151006	chr16	dexseq_prepare_annotation2.py	exon	.	-	.		16	0.0012006132993079	0.0227831465051626
ENSG00000106571.24	ENSG00000106571	chr7	dexseq_prepare_annotation2.py	exon	.	-	.	GLI3	18	0.00121432924776941	0.0230112852014547
ENSG00000100239.29	ENSG00000100239	chr22	dexseq_prepare_annotation2.py	exon	.	+	.	PPP6R2	17	0.00123056370097243	0.0232864470823292
ENSG00000003400.33	ENSG00000003400	chr2	dexseq_prepare_annotation2.py	exon	.	+	.	CASP10	21	0.00126404362587438	0.0238867326074482
ENSG00000197858.57	ENSG00000197858	chr8	dexseq_prepare_annotation2.py	exon	.	+	.	GPAA1	25	0.00127132662547231	0.023990992861517
ENSG00000126226.43	ENSG00000126226	chr13	dexseq_prepare_annotation2.py	exon	.	-	.	PCID2	27	0.00128092852214199	0.0241386627327922
ENSG00000236172.63	ENSG00000236172	chr2	dexseq_prepare_annotation2.py	exon	.	-	.	hsa-mir-7515	21	0.00130696286824286	0.0245951585745371
ENSG00000246273.14	ENSG00000246273	chr11	dexseq_prepare_annotation2.py	exon	.	+	.	SBF2-AS1	4	0.00131936140497229	0.0247835056074554
ENSG00000067066.ENSG00000250011.68	ENSG00000067066+ENSG00000250011	chr2	dexseq_prepare_annotation2.py	exon	.	+	.		45	0.00132061956721849	0.0247835056074554
ENSG00000205758.33	ENSG00000205758	chr21	dexseq_prepare_annotation2.py	exon	.	-	.	CRYZL1	4	0.00134981774603479	0.0252965154694823
ENSG00000168397.53	ENSG00000168397	chr2	dexseq_prepare_annotation2.py	exon	.	+	.	ATG4B	41	0.00135339064053683	0.0253285380619476
ENSG00000204344.ENSG00000244731.104	ENSG00000204344+ENSG00000244731	chr6	dexseq_prepare_annotation2.py	exon	.	+	.		33	0.00135636656354511	0.02534931567935
ENSG00000008382.27	ENSG00000008382	chr19	dexseq_prepare_annotation2.py	exon	.	+	.	MPND	4	0.00135893541550065	0.0253624388604496
ENSG00000009307.51	ENSG00000009307	chr1	dexseq_prepare_annotation2.py	exon	.	-	.	CSDE1	24	0.0013630098141966	0.0254035862078042
ENSG00000105576.69	ENSG00000105576	chr19	dexseq_prepare_annotation2.py	exon	.	-	.	TNPO2	43	0.00137189405882763	0.0255030010008035
ENSG00000149050.10	ENSG00000149050	chr11	dexseq_prepare_annotation2.py	exon	.	-	.	ZNF214	7	0.00137266071880868	0.0255030010008035
ENSG00000258891.ENSG00000156050.18	ENSG00000258891+ENSG00000156050	chr14	dexseq_prepare_annotation2.py	exon	.	-	.		17	0.00137397488279886	0.0255030010008035
ENSG00000099219.30	ENSG00000099219	chr9	dexseq_prepare_annotation2.py	exon	.	-	.	ERMP1	5	0.00138178199505471	0.0256129221920988
ENSG00000125089.77	ENSG00000125089	chr4	dexseq_prepare_annotation2.py	exon	.	+	.	SH3TC1	25	0.00138948306065174	0.0257205808516011
ENSG00000042317.53	ENSG00000042317	chr14	dexseq_prepare_annotation2.py	exon	.	+	.	SPATA7	22	0.00139881805995517	0.0258581509940285
ENSG00000118514.16	ENSG00000118514	chr6	dexseq_prepare_annotation2.py	exon	.	-	.	ALDH8A1	3	0.00142139053003869	0.0262090425919103
ENSG00000188895.3	ENSG00000188895	chr17	dexseq_prepare_annotation2.py	exon	.	+	.	MSL1	4	0.00142165778981658	0.0262090425919103
ENSG00000124406.52	ENSG00000124406	chr4	dexseq_prepare_annotation2.py	exon	.	-	.	ATP8A1	34	0.00142456218031602	0.0262117210294618
ENSG00000213699.ENSG00000115163.23	ENSG00000213699+ENSG00000115163	chr2	dexseq_prepare_annotation2.py	exon	.	+	.		19	0.00142566142936426	0.0262117210294618
ENSG00000132361.44	ENSG00000132361	chr17	dexseq_prepare_annotation2.py	exon	.	-	.	CLUH	17	0.0014380741789156	0.0264042079309815
ENSG00000198363.82	ENSG00000198363	chr8	dexseq_prepare_annotation2.py	exon	.	-	.	ASPH	12	0.00144196926304338	0.0264399951106213
ENSG00000051382.49	ENSG00000051382	chr3	dexseq_prepare_annotation2.py	exon	.	-	.	PIK3CB	7	0.00145323266483082	0.0266106094569493
ENSG00000160953.40	ENSG00000160953	chr19	dexseq_prepare_annotation2.py	exon	.	+	.	MUM1	23	0.00147200206613609	0.0269180243238103
ENSG00000258976.4	ENSG00000258976	chr14	dexseq_prepare_annotation2.py	exon	.	-	.	CTD-2207P18.2	4	0.00147848791282651	0.0270002893435132
ENSG00000142173.41	ENSG00000142173	chr21	dexseq_prepare_annotation2.py	exon	.	+	.	COL6A2	24	0.0014966834017883	0.0272958891008022
ENSG00000255243.ENSG00000134343.38	ENSG00000255243+ENSG00000134343	chr11	dexseq_prepare_annotation2.py	exon	.	+	.		37	0.00151069301920371	0.0275144585146391
ENSG00000226250.3	ENSG00000226250	chr13	dexseq_prepare_annotation2.py	exon	.	+	.	LINC00408	4	0.00152895424860881	0.0278097742648566
ENSG00000233901.11	ENSG00000233901	chr9	dexseq_prepare_annotation2.py	exon	.	+	.	RP11-65J3.1	10	0.00153264608565973	0.0278396555693299
ENSG00000090659.24	ENSG00000090659	chr19	dexseq_prepare_annotation2.py	exon	.	-	.	CD209	4	0.00153764641587985	0.0278880381538171
ENSG00000185722.50	ENSG00000185722	chr17	dexseq_prepare_annotation2.py	exon	.	-	.	ANKFY1	24	0.00153941477996341	0.0278880381538171
ENSG00000141510.34	ENSG00000141510	chr17	dexseq_prepare_annotation2.py	exon	.	-	.	TP53	12	0.00154170828847636	0.0278923974907168
ENSG00000119689.17	ENSG00000119689	chr14	dexseq_prepare_annotation2.py	exon	.	+	.	DLST	10	0.00155833067169391	0.0281556367504058
ENSG00000083444.39	ENSG00000083444	chr1	dexseq_prepare_annotation2.py	exon	.	+	.	PLOD1	20	0.00156067801243634	0.0281606004714111
ENSG00000250571.ENSG00000181638.ENSG00000264668.37	ENSG00000250571+ENSG00000181638+ENSG00000264668	chr8	dexseq_prepare_annotation2.py	exon	.	+	.		24	0.00156887139868366	0.0282708961457758
ENSG00000255591.ENSG00000147140.49	ENSG00000255591+ENSG00000147140	chrX	dexseq_prepare_annotation2.py	exon	.	+	.		34	0.0015745172959866	0.0283350549676423
ENSG00000105520.26	ENSG00000105520	chr19	dexseq_prepare_annotation2.py	exon	.	+	.	DKFZP761J1410	12	0.00158837269095773	0.0285022982494481
ENSG00000184381.76	ENSG00000184381	chr22	dexseq_prepare_annotation2.py	exon	.	-	.	PLA2G6	5	0.00158901559927143	0.0285022982494481
ENSG00000161011.43	ENSG00000161011	chr5	dexseq_prepare_annotation2.py	exon	.	+	.	SQSTM1	16	0.00159010392824624	0.0285022982494481
ENSG00000131446.22	ENSG00000131446	chr5	dexseq_prepare_annotation2.py	exon	.	-	.	MGAT1	4	0.00160470941850371	0.0287262014087086
ENSG00000158486.75	ENSG00000158486	chr16	dexseq_prepare_annotation2.py	exon	.	-	.	DNAH3	19	0.00162182908739897	0.0289944629085393
ENSG00000129221.25	ENSG00000129221	chr17	dexseq_prepare_annotation2.py	exon	.	-	.	AIPL1	5	0.00163392776601197	0.0291497134856997
ENSG00000091428.53	ENSG00000091428	chr2	dexseq_prepare_annotation2.py	exon	.	+	.	RAPGEF4	22	0.00163480397998846	0.0291497134856997
ENSG00000267072.ENSG00000103184.ENSG00000033011.43	ENSG00000267072+ENSG00000103184+ENSG00000033011	chr16	dexseq_prepare_annotation2.py	exon	.	+	.		10	0.00165349593155578	0.0294443633316493
ENSG00000163793.15	ENSG00000163793	chr2	dexseq_prepare_annotation2.py	exon	.	+	.	DNAJC5G	9	0.00170501155137282	0.0303219789901866
ENSG00000072682.41	ENSG00000072682	chr5	dexseq_prepare_annotation2.py	exon	.	-	.	P4HA2	21	0.00171376483840098	0.0304378076592864
ENSG00000121964.39	ENSG00000121964	chr2	dexseq_prepare_annotation2.py	exon	.	-	.	GTDC1	32	0.00176375691991041	0.0312848110585153
ENSG00000124839.31	ENSG00000124839	chr2	dexseq_prepare_annotation2.py	exon	.	-	.	RAB17	17	0.00176927806151137	0.0313390702985601
ENSG00000168393.19	ENSG00000168393	chr2	dexseq_prepare_annotation2.py	exon	.	-	.	DTYMK	15	0.00177142901223921	0.0313390702985601
ENSG00000132199.59	ENSG00000132199	chr18	dexseq_prepare_annotation2.py	exon	.	-	.	ENOSF1	27	0.00178747895895704	0.0315640817950899
ENSG00000196074.52	ENSG00000196074	chr20	dexseq_prepare_annotation2.py	exon	.	-	.	SYCP2	9	0.00178879391935079	0.0315640817950899
ENSG00000171606.29	ENSG00000171606	chr19	dexseq_prepare_annotation2.py	exon	.	+	.	ZNF274	10	0.00181145504151991	0.031848609137126
ENSG00000100359.50	ENSG00000100359	chr22	dexseq_prepare_annotation2.py	exon	.	+	.	SGSM3	20	0.00181203784504227	0.031848609137126
ENSG00000120709.22	ENSG00000120709	chr5	dexseq_prepare_annotation2.py	exon	.	+	.	FAM53C	16	0.00181227537483005	0.031848609137126
ENSG00000128908.56	ENSG00000128908	chr15	dexseq_prepare_annotation2.py	exon	.	-	.	INO80	20	0.00181429480180581	0.031848609137126
ENSG00000162367.13	ENSG00000162367	chr1	dexseq_prepare_annotation2.py	exon	.	-	.	TAL1	13	0.00186863227538028	0.0327601377104411
ENSG00000163689.38	ENSG00000163689	chr3	dexseq_prepare_annotation2.py	exon	.	-	.	C3orf67	28	0.00187766410430429	0.0328478708831031
ENSG00000011260.28	ENSG00000011260	chr17	dexseq_prepare_annotation2.py	exon	.	+	.	UTP18	10	0.00187847175065659	0.0328478708831031
ENSG00000118369.23	ENSG00000118369	chr11	dexseq_prepare_annotation2.py	exon	.	+	.	USP35	14	0.00188880523159044	0.0329861139866572
ENSG00000177156.26	ENSG00000177156	chr11	dexseq_prepare_annotation2.py	exon	.	+	.	TALDO1	20	0.00191579900559329	0.0334145841964006
ENSG00000221444.ENSG00000249931.ENSG00000261279.ENSG00000233812.ENSG00000215304.41	ENSG00000221444+ENSG00000249931+ENSG00000261279+ENSG00000233812+ENSG00000215304	chr15	dexseq_prepare_annotation2.py	exon	.	-	.		21	0.0019228550907326	0.0334946565612612
ENSG00000091436.31	ENSG00000091436	chr2	dexseq_prepare_annotation2.py	exon	.	+	.	MLTK	5	0.00193232086194683	0.0336164450080302
ENSG00000167759.14	ENSG00000167759	chr19	dexseq_prepare_annotation2.py	exon	.	-	.	KLK13	8	0.00193644691055891	0.0336451460022556
ENSG00000005810.107	ENSG00000005810	chr13	dexseq_prepare_annotation2.py	exon	.	-	.	MYCBP2	45	0.0019483762771195	0.0338091806861082
ENSG00000108039.53	ENSG00000108039	chr10	dexseq_prepare_annotation2.py	exon	.	-	.	XPNPEP1	5	0.00197161785644962	0.0341688416015063
ENSG00000264900.ENSG00000163249.13	ENSG00000264900+ENSG00000163249	chr2	dexseq_prepare_annotation2.py	exon	.	+	.		12	0.00197519932965147	0.0341873035566554
ENSG00000272162.ENSG00000153157.ENSG00000137210.83	ENSG00000272162+ENSG00000153157+ENSG00000137210	chr6	dexseq_prepare_annotation2.py	exon	.	+	.		49	0.00198045631446946	0.0342346818634817
ENSG00000007264.42	ENSG00000007264	chr19	dexseq_prepare_annotation2.py	exon	.	-	.	MATK	8	0.00200778882110112	0.0346630580842452
ENSG00000204745.27	ENSG00000204745	chr2	dexseq_prepare_annotation2.py	exon	.	+	.	AC083899.3	21	0.00203532917913055	0.0350939309097041
ENSG00000150403.26	ENSG00000150403	chr13	dexseq_prepare_annotation2.py	exon	.	+	.	TMCO3	14	0.00206693610864447	0.0355801380329537
ENSG00000259905.43	ENSG00000259905	chr15	dexseq_prepare_annotation2.py	exon	.	+	.	PWRN1	27	0.00206876492574029	0.0355801380329537
ENSG00000170074.75	ENSG00000170074	chr5	dexseq_prepare_annotation2.py	exon	.	-	.	FAM153A	14	0.00207346024061992	0.0356158082039227
ENSG00000186522.40	ENSG00000186522	chr2	dexseq_prepare_annotation2.py	exon	.	-	.	SEPT10	13	0.00207719820906834	0.0356349647305701
ENSG00000066468.58	ENSG00000066468	chr10	dexseq_prepare_annotation2.py	exon	.	-	.	FGFR2	17	0.00208318993988983	0.0356926881630305
ENSG00000183401.42	ENSG00000183401	chr19	dexseq_prepare_annotation2.py	exon	.	+	.	CCDC159	28	0.0020879933705535	0.0357299318963607
ENSG00000092531.51	ENSG00000092531	chr15	dexseq_prepare_annotation2.py	exon	.	+	.	SNAP23	38	0.00210177956502611	0.0359206024528425
ENSG00000121940.ENSG00000162641.28	ENSG00000121940+ENSG00000162641	chr1	dexseq_prepare_annotation2.py	exon	.	-	.		11	0.00211143389259328	0.0360168027356836
ENSG00000123843.22	ENSG00000123843	chr1	dexseq_prepare_annotation2.py	exon	.	+	.	C4BPB	6	0.00211271007436077	0.0360168027356836
ENSG00000150401.28	ENSG00000150401	chr13	dexseq_prepare_annotation2.py	exon	.	-	.	DCUN1D2	11	0.00211942142287655	0.0360859384368718
ENSG00000170265.13	ENSG00000170265	chr7	dexseq_prepare_annotation2.py	exon	.	+	.	ZNF282	6	0.0021348815237561	0.0363036736711817
ENSG00000060718.47	ENSG00000060718	chr1	dexseq_prepare_annotation2.py	exon	.	-	.	COL11A1	14	0.00214013832415153	0.0363475742628086
ENSG00000255219.2	ENSG00000255219	chr11	dexseq_prepare_annotation2.py	exon	.	+	.	RP11-716H6.2	3	0.00214505734741755	0.0363856356796033
ENSG00000238556.ENSG00000205581.51	ENSG00000238556+ENSG00000205581	chr21	dexseq_prepare_annotation2.py	exon	.	-	.		5	0.002149919262372	0.0364099173882909
ENSG00000131969.25	ENSG00000131969	chr14	dexseq_prepare_annotation2.py	exon	.	+	.	ABHD12B	10	0.00215404019876702	0.0364099173882909
ENSG00000110911.72	ENSG00000110911	chr12	dexseq_prepare_annotation2.py	exon	.	-	.	SLC11A2	30	0.00215452812101169	0.0364099173882909
ENSG00000127914.68	ENSG00000127914	chr7	dexseq_prepare_annotation2.py	exon	.	+	.	AKAP9	2	0.00216186671864666	0.0364885504425492
ENSG00000003147.31	ENSG00000003147	chr7	dexseq_prepare_annotation2.py	exon	.	-	.	ICA1	19	0.00216632628607996	0.0365184556438813
ENSG00000106278.48	ENSG00000106278	chr7	dexseq_prepare_annotation2.py	exon	.	+	.	PTPRZ1	33	0.00218290548679087	0.0367523381028842
ENSG00000162105.74	ENSG00000162105	chr11	dexseq_prepare_annotation2.py	exon	.	-	.	SHANK2	13	0.00221033616392545	0.0371681156673949
ENSG00000108312.44	ENSG00000108312	chr17	dexseq_prepare_annotation2.py	exon	.	-	.	UBTF	26	0.0022451152180721	0.0377062799356559
ENSG00000112365.ENSG00000135596.49	ENSG00000112365+ENSG00000135596	chr6	dexseq_prepare_annotation2.py	exon	.	-	.		17	0.00225013556943233	0.0377069441898095
ENSG00000121152.11	ENSG00000121152	chr2	dexseq_prepare_annotation2.py	exon	.	+	.	NCAPH	10	0.00225070521365537	0.0377069441898095
ENSG00000164675.23	ENSG00000164675	chr7	dexseq_prepare_annotation2.py	exon	.	-	.	IQUB	18	0.00225753802658907	0.037774838875943
ENSG00000240038.ENSG00000236085.ENSG00000185946.57	ENSG00000240038+ENSG00000236085+ENSG00000185946	chr1	dexseq_prepare_annotation2.py	exon	.	+	.		41	0.00226304961858795	0.0377925917410862
ENSG00000025434.75	ENSG00000025434	chr11	dexseq_prepare_annotation2.py	exon	.	+	.	NR1H3	16	0.00226416204292663	0.0377925917410862
ENSG00000067369.62	ENSG00000067369	chr15	dexseq_prepare_annotation2.py	exon	.	-	.	TP53BP1	36	0.00226999806211699	0.0377980629716696
ENSG00000156453.20	ENSG00000156453	chr5	dexseq_prepare_annotation2.py	exon	.	-	.	PCDH1	7	0.00227111742678168	0.0377980629716696
ENSG00000027001.22	ENSG00000027001	chr13	dexseq_prepare_annotation2.py	exon	.	-	.	MIPEP	11	0.0022728356110881	0.0377980629716696
ENSG00000120533.36	ENSG00000120533	chr8	dexseq_prepare_annotation2.py	exon	.	+	.	ENY2	9	0.00231075373537216	0.0383816760421779
ENSG00000213886.ENSG00000204681.43	ENSG00000213886+ENSG00000204681	chr6	dexseq_prepare_annotation2.py	exon	.	-	.		5	0.0023256051660876	0.0385811933963764
ENSG00000158805.36	ENSG00000158805	chr16	dexseq_prepare_annotation2.py	exon	.	+	.	ZNF276	14	0.00234393143100776	0.0388088331363948
ENSG00000233917.16	ENSG00000233917	chr15	dexseq_prepare_annotation2.py	exon	.	-	.	POTEB	11	0.002348532432435	0.0388088331363948
ENSG00000103034.101	ENSG00000103034	chr16	dexseq_prepare_annotation2.py	exon	.	+	.	NDRG4	38	0.00234987097854264	0.0388088331363948
ENSG00000012223.35	ENSG00000012223	chr3	dexseq_prepare_annotation2.py	exon	.	-	.	LTF	20	0.00235075216539729	0.0388088331363948
ENSG00000215012.ENSG00000185838.27	ENSG00000215012+ENSG00000185838	chr22	dexseq_prepare_annotation2.py	exon	.	-	.		22	0.00236712491574846	0.0390317065901387
ENSG00000157483.43	ENSG00000157483	chr15	dexseq_prepare_annotation2.py	exon	.	-	.	MYO1E	23	0.00241823830891419	0.0398197630750905
ENSG00000112246.17	ENSG00000112246	chr6	dexseq_prepare_annotation2.py	exon	.	-	.	SIM1	5	0.00242077900198901	0.0398197630750905
ENSG00000113494.36	ENSG00000113494	chr5	dexseq_prepare_annotation2.py	exon	.	-	.	PRLR	26	0.00245004897478562	0.0402524974853835
ENSG00000115840.37	ENSG00000115840	chr2	dexseq_prepare_annotation2.py	exon	.	-	.	SLC25A12	19	0.00254883546747126	0.0417875103663566
ENSG00000095564.35	ENSG00000095564	chr10	dexseq_prepare_annotation2.py	exon	.	+	.	BTAF1	32	0.00254963171367555	0.0417875103663566
ENSG00000201965.ENSG00000060971.42	ENSG00000201965+ENSG00000060971	chr3	dexseq_prepare_annotation2.py	exon	.	-	.		19	0.00257196845662081	0.042102813759165
ENSG00000120800.51	ENSG00000120800	chr12	dexseq_prepare_annotation2.py	exon	.	+	.	UTP20	30	0.00257856856393301	0.0421600614658939
ENSG00000160949.32	ENSG00000160949	chr8	dexseq_prepare_annotation2.py	exon	.	-	.	TONSL	25	0.00258997445062053	0.04229565247666
ENSG00000255769.ENSG00000221095.7	ENSG00000255769+ENSG00000221095	chr15	dexseq_prepare_annotation2.py	exon	.	-	.		7	0.00262406218460352	0.0428008798345835
ENSG00000080561.15	ENSG00000080561	chrX	dexseq_prepare_annotation2.py	exon	.	+	.	MID2	10	0.0026612847456384	0.0433559662337997
ENSG00000174136.17	ENSG00000174136	chr5	dexseq_prepare_annotation2.py	exon	.	+	.	RGMB	12	0.00266849027461343	0.0433930084235859
ENSG00000117114.58	ENSG00000117114	chr1	dexseq_prepare_annotation2.py	exon	.	+	.	LPHN2	2	0.00266994590727297	0.0433930084235859
ENSG00000267796.ENSG00000188223.ENSG00000205155.40	ENSG00000267796+ENSG00000188223+ENSG00000205155	chr19	dexseq_prepare_annotation2.py	exon	.	+	.		6	0.00268816185005906	0.0436368638670878
ENSG00000100225.23	ENSG00000100225	chr22	dexseq_prepare_annotation2.py	exon	.	+	.	FBXO7	18	0.00269230497951772	0.0436519662967867
ENSG00000151572.49	ENSG00000151572	chr12	dexseq_prepare_annotation2.py	exon	.	+	.	ANO4	17	0.00271570268401351	0.0439788466837802
ENSG00000072609.ENSG00000196458.ENSG00000090615.125	ENSG00000072609+ENSG00000196458+ENSG00000090615	chr12	dexseq_prepare_annotation2.py	exon	.	-	.		24	0.00274443372856003	0.0443912155594584
ENSG00000067365.47	ENSG00000067365	chr16	dexseq_prepare_annotation2.py	exon	.	+	.	METTL22	13	0.00279263120911093	0.045117098975256
ENSG00000117593.16	ENSG00000117593	chr1	dexseq_prepare_annotation2.py	exon	.	+	.	DARS2	6	0.00280128992483772	0.0452032377776367
ENSG00000183020.59	ENSG00000183020	chr11	dexseq_prepare_annotation2.py	exon	.	+	.	AP2A2	13	0.00285474672816682	0.0460112026045107
ENSG00000125347.35	ENSG00000125347	chr5	dexseq_prepare_annotation2.py	exon	.	-	.	IRF1	22	0.00287146980613499	0.0462259007771992
ENSG00000233766.29	ENSG00000233766	chr2	dexseq_prepare_annotation2.py	exon	.	+	.	AC098617.1	13	0.00287614545937504	0.0462463767532883
ENSG00000129667.63	ENSG00000129667	chr17	dexseq_prepare_annotation2.py	exon	.	-	.	RHBDF2	18	0.00288646435184017	0.0463213956682556
ENSG00000115234.38	ENSG00000115234	chr2	dexseq_prepare_annotation2.py	exon	.	+	.	SNX17	23	0.00288762950842809	0.0463213956682556
ENSG00000155849.54	ENSG00000155849	chr7	dexseq_prepare_annotation2.py	exon	.	-	.	ELMO1	38	0.00296528513909971	0.0475110013973441
ENSG00000143761.ENSG00000264944.27	ENSG00000143761+ENSG00000264944	chr1	dexseq_prepare_annotation2.py	exon	.	+	.		24	0.00299106271368912	0.0478675725452226
ENSG00000205944.22	ENSG00000205944	chrY	dexseq_prepare_annotation2.py	exon	.	+	.	DAZ2	14	0.00303102918053977	0.0484501099717574
ENSG00000113648.55	ENSG00000113648	chr5	dexseq_prepare_annotation2.py	exon	.	-	.	H2AFY	18	0.00307217558176444	0.0490501170733647
ENSG00000127463.53	ENSG00000127463	chr1	dexseq_prepare_annotation2.py	exon	.	-	.	EMC1	31	0.00309300944821172	0.0493247879963058
ENSG00000181894.13	ENSG00000181894	chr19	dexseq_prepare_annotation2.py	exon	.	-	.	ZNF329	8	0.00312445808085507	0.049767892080396
ENSG00000072182.13	ENSG00000072182	chr2	dexseq_prepare_annotation2.py	exon	.	+	.	ASIC4	2	0.00315151147081647	0.0501400308594654
ENSG00000157470.42	ENSG00000157470	chr15	dexseq_prepare_annotation2.py	exon	.	+	.	FAM81A	12	0.00317599166004988	0.0504704078188277
ENSG00000143476.24	ENSG00000143476	chr1	dexseq_prepare_annotation2.py	exon	.	+	.	DTL	20	0.00321890502102387	0.05109259640263
ENSG00000102572.24	ENSG00000102572	chr13	dexseq_prepare_annotation2.py	exon	.	-	.	STK24	3	0.00325022674367864	0.0515270718145175
ENSG00000091664.13	ENSG00000091664	chr11	dexseq_prepare_annotation2.py	exon	.	+	.	SLC17A6	5	0.00325386234024111	0.0515270718145175
ENSG00000113262.17	ENSG00000113262	chr5	dexseq_prepare_annotation2.py	exon	.	-	.	GRM6	2	0.00327683938859084	0.0517777177056573
ENSG00000256128.11	ENSG00000256128	chr12	dexseq_prepare_annotation2.py	exon	.	-	.	LINC00944	10	0.0032773119324991	0.0517777177056573
ENSG00000179818.ENSG00000244617.128	ENSG00000179818+ENSG00000244617	chr2	dexseq_prepare_annotation2.py	exon	.	-	.		61	0.00330756060465576	0.0521949197856653
ENSG00000184634.ENSG00000265597.66	ENSG00000184634+ENSG00000265597	chrX	dexseq_prepare_annotation2.py	exon	.	+	.		31	0.00335262106087168	0.0528446199003056
ENSG00000100764.12	ENSG00000100764	chr14	dexseq_prepare_annotation2.py	exon	.	+	.	PSMC1	8	0.00337194728220334	0.0530479122971756
ENSG00000182177.5	ENSG00000182177	chr2	dexseq_prepare_annotation2.py	exon	.	-	.	ASB18	4	0.00337332716749538	0.0530479122971756
ENSG00000253540.14	ENSG00000253540	chr3	dexseq_prepare_annotation2.py	exon	.	-	.	FAM86HP	12	0.00338010050652578	0.0530929775516367
ENSG00000259737.7	ENSG00000259737	chr15	dexseq_prepare_annotation2.py	exon	.	-	.	RP11-475A13.1	7	0.00338895037361069	0.0531705181596402
ENSG00000180178.ENSG00000248313.23	ENSG00000180178+ENSG00000248313	chr2	dexseq_prepare_annotation2.py	exon	.	-	.		7	0.00347752076602333	0.0544972025928015
ENSG00000175467.33	ENSG00000175467	chr11	dexseq_prepare_annotation2.py	exon	.	+	.	SART1	16	0.00348239856555442	0.0545107710946866
ENSG00000147274.ENSG00000206979.32	ENSG00000147274+ENSG00000206979	chrX	dexseq_prepare_annotation2.py	exon	.	-	.		22	0.00350221904959798	0.0547579404221954
ENSG00000136986.18	ENSG00000136986	chr8	dexseq_prepare_annotation2.py	exon	.	-	.	DERL1	11	0.00351438376616657	0.0548387080299279
ENSG00000134109.24	ENSG00000134109	chr3	dexseq_prepare_annotation2.py	exon	.	+	.	EDEM1	11	0.00351545703202084	0.0548387080299279
ENSG00000008277.52	ENSG00000008277	chr7	dexseq_prepare_annotation2.py	exon	.	+	.	ADAM22	27	0.00352699703066004	0.0549556291921765
ENSG00000114374.53	ENSG00000114374	chrY	dexseq_prepare_annotation2.py	exon	.	+	.	USP9Y	30	0.0035409793123844	0.0551102931470411
ENSG00000134769.87	ENSG00000134769	chr18	dexseq_prepare_annotation2.py	exon	.	+	.	DTNA	17	0.00358411263616139	0.0557177784754288
ENSG00000163596.55	ENSG00000163596	chr2	dexseq_prepare_annotation2.py	exon	.	-	.	ICA1L	15	0.0036140172708365	0.0561184601815491
ENSG00000142188.30	ENSG00000142188	chr21	dexseq_prepare_annotation2.py	exon	.	-	.	TMEM50B	19	0.00362290405620974	0.0561922344882668
ENSG00000199066.ENSG00000125746.80	ENSG00000199066+ENSG00000125746	chr19	dexseq_prepare_annotation2.py	exon	.	-	.		27	0.00363136846688394	0.056259296875202
ENSG00000082458.39	ENSG00000082458	chrX	dexseq_prepare_annotation2.py	exon	.	+	.	DLG3	21	0.00364611704308966	0.0564234536041677
ENSG00000141141.35	ENSG00000141141	chr17	dexseq_prepare_annotation2.py	exon	.	-	.	DDX52	12	0.00367373743775269	0.0567862008722933
ENSG00000038295.29	ENSG00000038295	chr4	dexseq_prepare_annotation2.py	exon	.	+	.	TLL1	4	0.00368434535162939	0.0568854548779415
ENSG00000205517.ENSG00000187266.64	ENSG00000205517+ENSG00000187266	chr19	dexseq_prepare_annotation2.py	exon	.	-	.		31	0.0037301545046233	0.0575273657824254
ENSG00000131037.57	ENSG00000131037	chr19	dexseq_prepare_annotation2.py	exon	.	+	.	EPS8L1	39	0.00377384420170073	0.058135171392866
ENSG00000104312.19	ENSG00000104312	chr8	dexseq_prepare_annotation2.py	exon	.	+	.	RIPK2	10	0.00381704244495496	0.0587340381648958
ENSG00000133816.91	ENSG00000133816	chr11	dexseq_prepare_annotation2.py	exon	.	+	.	MICAL2	19	0.00385731416821512	0.0592865696872611
ENSG00000138835.84	ENSG00000138835	chr9	dexseq_prepare_annotation2.py	exon	.	+	.	RGS3	16	0.00394591345837328	0.0605798035693986
ENSG00000170629.31	ENSG00000170629	chr7	dexseq_prepare_annotation2.py	exon	.	-	.	DPY19L2P2	7	0.00398213749232068	0.0610669324019876
ENSG00000128438.ENSG00000240505.38	ENSG00000128438+ENSG00000240505	chr17	dexseq_prepare_annotation2.py	exon	.	-	.		6	0.00401035665667216	0.0614303448638159
ENSG00000182568.ENSG00000131374.90	ENSG00000182568+ENSG00000131374	chr3	dexseq_prepare_annotation2.py	exon	.	-	.		6	0.00401791724729097	0.0614768486925027
ENSG00000159217.ENSG00000264552.20	ENSG00000159217+ENSG00000264552	chr17	dexseq_prepare_annotation2.py	exon	.	+	.		8	0.00404483811973827	0.0618009319535255
ENSG00000038382.79	ENSG00000038382	chr5	dexseq_prepare_annotation2.py	exon	.	+	.	TRIO	39	0.0040481952924588	0.0618009319535255
ENSG00000255605.2	ENSG00000255605	chr11	dexseq_prepare_annotation2.py	exon	.	+	.	RP11-644L4.1	2	0.00409522118863271	0.0624486759707661
ENSG00000183632.18	ENSG00000183632	chr16	dexseq_prepare_annotation2.py	exon	.	-	.	TP53TG3	6	0.0041176510592049	0.0627203194410504
ENSG00000225190.46	ENSG00000225190	chr17	dexseq_prepare_annotation2.py	exon	.	-	.	PLEKHM1	8	0.00413965953114153	0.0629849429447032
ENSG00000253738.1	ENSG00000253738	chr8	dexseq_prepare_annotation2.py	exon	.	-	.	GS1-251I9.4	2	0.00422820828208959	0.0642602527167241
ENSG00000136010.23	ENSG00000136010	chr12	dexseq_prepare_annotation2.py	exon	.	-	.	ALDH1L2	18	0.00423686443185292	0.0643122306793176
ENSG00000165138.32	ENSG00000165138	chr9	dexseq_prepare_annotation2.py	exon	.	-	.	ANKS6	10	0.00424109506798179	0.0643122306793176
ENSG00000140983.87	ENSG00000140983	chr16	dexseq_prepare_annotation2.py	exon	.	+	.	RHOT2	62	0.00425266121015239	0.0644157278286963
ENSG00000140950.30	ENSG00000140950	chr16	dexseq_prepare_annotation2.py	exon	.	-	.	TLDC1	19	0.00429305798394258	0.0649552102759775
ENSG00000224420.ENSG00000126457.41	ENSG00000224420+ENSG00000126457	chr19	dexseq_prepare_annotation2.py	exon	.	+	.		17	0.00433680150121471	0.0655440734115732
ENSG00000111731.51	ENSG00000111731	chr12	dexseq_prepare_annotation2.py	exon	.	-	.	C2CD5	12	0.00437722355332137	0.066081484909975
ENSG00000169683.28	ENSG00000169683	chr17	dexseq_prepare_annotation2.py	exon	.	+	.	LRRC45	7	0.00439578764787513	0.0662880874269472
ENSG00000145901.42	ENSG00000145901	chr5	dexseq_prepare_annotation2.py	exon	.	-	.	TNIP1	27	0.00450767215359716	0.0678999352005817
ENSG00000052126.64	ENSG00000052126	chr12	dexseq_prepare_annotation2.py	exon	.	+	.	PLEKHA5	11	0.00452037525131385	0.0680158787813968
ENSG00000261218.ENSG00000197943.69	ENSG00000261218+ENSG00000197943	chr16	dexseq_prepare_annotation2.py	exon	.	+	.		41	0.00454261162905455	0.0682748497831462
ENSG00000104691.27	ENSG00000104691	chr8	dexseq_prepare_annotation2.py	exon	.	+	.	UBXN8	9	0.00455386392668894	0.0683237039806199
ENSG00000120903.20	ENSG00000120903	chr8	dexseq_prepare_annotation2.py	exon	.	-	.	CHRNA2	5	0.00455591932041228	0.0683237039806199
ENSG00000240821.ENSG00000075131.19	ENSG00000240821+ENSG00000075131	chr15	dexseq_prepare_annotation2.py	exon	.	-	.		7	0.00456854961059992	0.0684375783453374
ENSG00000175287.ENSG00000095319.ENSG00000251184.106	ENSG00000175287+ENSG00000095319+ENSG00000251184	chr9	dexseq_prepare_annotation2.py	exon	.	+	.		32	0.00458082558181921	0.0685458999781692
ENSG00000223501.45	ENSG00000223501	chr6	dexseq_prepare_annotation2.py	exon	.	-	.	VPS52	37	0.00459551612322832	0.0686900743303665
ENSG00000158636.50	ENSG00000158636	chr11	dexseq_prepare_annotation2.py	exon	.	+	.	C11orf30	5	0.00466809318978024	0.0696982221643341
ENSG00000242111.7	ENSG00000242111	chr9	dexseq_prepare_annotation2.py	exon	.	+	.	RP11-86L19.2	6	0.00468210404238466	0.0698306779625471
ENSG00000064961.19	ENSG00000064961	chr19	dexseq_prepare_annotation2.py	exon	.	+	.	HMG20B	5	0.00476385582992373	0.0709720495188308
ENSG00000196912.61	ENSG00000196912	chr2	dexseq_prepare_annotation2.py	exon	.	-	.	ANKRD36B	18	0.00479422056988726	0.0713461937382893
ENSG00000148950.29	ENSG00000148950	chr11	dexseq_prepare_annotation2.py	exon	.	-	.	IMMP1L	14	0.00480293191459237	0.071397632301495
ENSG00000143811.ENSG00000243709.ENSG00000255835.28	ENSG00000143811+ENSG00000243709+ENSG00000255835	chr1	dexseq_prepare_annotation2.py	exon	.	-	.		25	0.00483923990699315	0.0718587460287606
ENSG00000127952.26	ENSG00000127952	chr7	dexseq_prepare_annotation2.py	exon	.	-	.	STYXL1	3	0.00489363073671197	0.072587075130683
ENSG00000085998.49	ENSG00000085998	chr1	dexseq_prepare_annotation2.py	exon	.	-	.	POMGNT1	22	0.00491847191960187	0.0728759847018872
ENSG00000242114.ENSG00000249590.ENSG00000100003.60	ENSG00000242114+ENSG00000249590+ENSG00000100003	chr22	dexseq_prepare_annotation2.py	exon	.	+	.		26	0.00498761942552445	0.0737844344534706
ENSG00000251913.ENSG00000182841.9	ENSG00000251913+ENSG00000182841	chr22	dexseq_prepare_annotation2.py	exon	.	-	.		4	0.00499551260753367	0.0737844344534706
ENSG00000066427.ENSG00000259634.44	ENSG00000066427+ENSG00000259634	chr14	dexseq_prepare_annotation2.py	exon	.	-	.		5	0.00499607563827136	0.0737844344534706
ENSG00000174744.17	ENSG00000174744	chr11	dexseq_prepare_annotation2.py	exon	.	-	.	BRMS1	8	0.00505900487397571	0.07463268102357
ENSG00000177556.14	ENSG00000177556	chr5	dexseq_prepare_annotation2.py	exon	.	-	.	ATOX1	5	0.00509840278078213	0.0751323195037818
ENSG00000174197.41	ENSG00000174197	chr15	dexseq_prepare_annotation2.py	exon	.	+	.	MGA	11	0.00510399484902638	0.0751332372846386
ENSG00000263506.ENSG00000182179.49	ENSG00000263506+ENSG00000182179	chr3	dexseq_prepare_annotation2.py	exon	.	-	.		27	0.00512767357908364	0.0754001092197072
ENSG00000159210.43	ENSG00000159210	chr17	dexseq_prepare_annotation2.py	exon	.	-	.	SNF8	17	0.00514925343116235	0.0756355744531922
ENSG00000197081.33	ENSG00000197081	chr6	dexseq_prepare_annotation2.py	exon	.	+	.	IGF2R	2	0.00517703739897987	0.0759615627861118
ENSG00000224788.3	ENSG00000224788	chr10	dexseq_prepare_annotation2.py	exon	.	+	.	RP5-933E2.1	2	0.00519753724489208	0.0760618194258208
ENSG00000253513.1	ENSG00000253513	chr8	dexseq_prepare_annotation2.py	exon	.	-	.	RP11-6D1.3	2	0.00519919033535554	0.0760618194258208
ENSG00000128973.ENSG00000260007.ENSG00000129007.30	ENSG00000128973+ENSG00000260007+ENSG00000129007	chr15	dexseq_prepare_annotation2.py	exon	.	-	.		22	0.00520066462402205	0.0760618194258208
ENSG00000118600.18	ENSG00000118600	chr12	dexseq_prepare_annotation2.py	exon	.	+	.	TMEM5	14	0.00521813429902107	0.0762352588395692
ENSG00000070081.60	ENSG00000070081	chr11	dexseq_prepare_annotation2.py	exon	.	+	.	NUCB2	23	0.00530757632356128	0.0774586890528756
ENSG00000179889.56	ENSG00000179889	chr16	dexseq_prepare_annotation2.py	exon	.	+	.	PDXDC1	32	0.00533236654287595	0.0775905670237877
ENSG00000156009.10	ENSG00000156009	chrX	dexseq_prepare_annotation2.py	exon	.	+	.	MAGEA8	7	0.00533501705040177	0.0775905670237877
ENSG00000124608.22	ENSG00000124608	chr6	dexseq_prepare_annotation2.py	exon	.	-	.	AARS2	13	0.00534208289340804	0.0775905670237877
ENSG00000106128.27	ENSG00000106128	chr7	dexseq_prepare_annotation2.py	exon	.	+	.	GHRHR	16	0.00534280617706684	0.0775905670237877
ENSG00000253665.1	ENSG00000253665	chr8	dexseq_prepare_annotation2.py	exon	.	+	.	RP11-359E19.2	2	0.00534516602151066	0.0775905670237877
ENSG00000197971.105	ENSG00000197971	chr18	dexseq_prepare_annotation2.py	exon	.	-	.	MBP	14	0.00542530065166187	0.0785868999717406
ENSG00000147526.71	ENSG00000147526	chr8	dexseq_prepare_annotation2.py	exon	.	+	.	TACC1	14	0.00542537073478271	0.0785868999717406
ENSG00000197358.5	ENSG00000197358	chr14	dexseq_prepare_annotation2.py	exon	.	+	.	BNIP3P1	4	0.00543144378778631	0.0785910827951572
ENSG00000263293.4	ENSG00000263293	chr17	dexseq_prepare_annotation2.py	exon	.	-	.	RP11-290H9.4	2	0.00547454580192865	0.0791304827774517
ENSG00000168395.33	ENSG00000168395	chr2	dexseq_prepare_annotation2.py	exon	.	+	.	ING5	17	0.00557933685325557	0.0805594578376019
ENSG00000100883.35	ENSG00000100883	chr14	dexseq_prepare_annotation2.py	exon	.	+	.	SRP54	12	0.00565863043521922	0.0816176345258212
ENSG00000163682.31	ENSG00000163682	chr4	dexseq_prepare_annotation2.py	exon	.	-	.	RPL9	22	0.00567031282907828	0.0816994065839731
ENSG00000013523.22	ENSG00000013523	chr14	dexseq_prepare_annotation2.py	exon	.	-	.	ANGEL1	16	0.00576821901199815	0.0829540800218035
ENSG00000065809.61	ENSG00000065809	chr10	dexseq_prepare_annotation2.py	exon	.	-	.	FAM107B	31	0.0057696037109446	0.0829540800218035
ENSG00000213033.ENSG00000118873.27	ENSG00000213033+ENSG00000118873	chr1	dexseq_prepare_annotation2.py	exon	.	-	.		21	0.00588503870855015	0.0845243350243878
ENSG00000267488.7	ENSG00000267488	chr17	dexseq_prepare_annotation2.py	exon	.	+	.	AC131056.3	4	0.0059028277031747	0.0846903062334052
ENSG00000185507.39	ENSG00000185507	chr11	dexseq_prepare_annotation2.py	exon	.	-	.	IRF7	23	0.0059175750115477	0.0848123329977833
ENSG00000156795.26	ENSG00000156795	chr8	dexseq_prepare_annotation2.py	exon	.	+	.	WDYHV1	14	0.00594196909709286	0.0850722171993684
ENSG00000163811.26	ENSG00000163811	chr2	dexseq_prepare_annotation2.py	exon	.	+	.	WDR43	6	0.0060125958646947	0.0859927789616914
ENSG00000092094.42	ENSG00000092094	chr14	dexseq_prepare_annotation2.py	exon	.	-	.	OSGEP	25	0.00605120795810997	0.0864411770651211
ENSG00000237854.2	ENSG00000237854	chr17	dexseq_prepare_annotation2.py	exon	.	+	.	LINC00674	3	0.0060566718603073	0.0864411770651211
ENSG00000153823.10	ENSG00000153823	chr2	dexseq_prepare_annotation2.py	exon	.	-	.	PID1	4	0.0061062962625004	0.0870579720027209
ENSG00000049618.37	ENSG00000049618	chr6	dexseq_prepare_annotation2.py	exon	.	+	.	ARID1B	19	0.00613888995533924	0.0874309201500988
ENSG00000147099.36	ENSG00000147099	chrX	dexseq_prepare_annotation2.py	exon	.	-	.	HDAC8	27	0.00615280805964819	0.0875373854517695
ENSG00000259703.6	ENSG00000259703	chr15	dexseq_prepare_annotation2.py	exon	.	+	.	LINC00593	2	0.00621731174932309	0.0883625677176285
ENSG00000215417.19	ENSG00000215417	chr13	dexseq_prepare_annotation2.py	exon	.	+	.	MIR17HG	14	0.00624667969877666	0.0886871860682116
ENSG00000148834.16	ENSG00000148834	chr10	dexseq_prepare_annotation2.py	exon	.	+	.	GSTO1	16	0.00627218109675682	0.0889562886864665
ENSG00000100023.ENSG00000207751.43	ENSG00000100023+ENSG00000207751	chr22	dexseq_prepare_annotation2.py	exon	.	+	.		7	0.00631193864017696	0.0894268094933101
ENSG00000026508.96	ENSG00000026508	chr11	dexseq_prepare_annotation2.py	exon	.	+	.	CD44	55	0.00631854799410803	0.0894271995791102
ENSG00000013573.86	ENSG00000013573	chr12	dexseq_prepare_annotation2.py	exon	.	+	.	DDX11	29	0.00632746707406856	0.0894602446778039
ENSG00000095794.45	ENSG00000095794	chr10	dexseq_prepare_annotation2.py	exon	.	+	.	CREM	10	0.00636522747457054	0.0899005672525882
ENSG00000265479.ENSG00000243566.ENSG00000259628.ENSG00000135205.ENSG00000241350.ENSG00000186704.ENSG00000242435.ENSG00000233448.ENSG00000230305.9	ENSG00000265479+ENSG00000243566+ENSG00000259628+ENSG00000135205+ENSG00000241350+ENSG00000186704+ENSG00000242435+ENSG00000233448+ENSG00000230305	chr7	dexseq_prepare_annotation2.py	exon	.	+	.		7	0.00639944092620902	0.0902899313233665
ENSG00000067064.13	ENSG00000067064	chr10	dexseq_prepare_annotation2.py	exon	.	-	.	IDI1	13	0.00640835067894759	0.0903218471730922
ENSG00000088854.41	ENSG00000088854	chr20	dexseq_prepare_annotation2.py	exon	.	-	.	C20orf194	15	0.00641978167417406	0.0903891954476714
ENSG00000127527.53	ENSG00000127527	chr19	dexseq_prepare_annotation2.py	exon	.	-	.	EPS15L1	7	0.00644209170105638	0.0906094202300756
ENSG00000228473.1	ENSG00000228473	chr13	dexseq_prepare_annotation2.py	exon	.	-	.	LIN28AP2	2	0.00651736267521513	0.0915733264406908
ENSG00000214765.35	ENSG00000214765	chr7	dexseq_prepare_annotation2.py	exon	.	-	.	SEPT7P2	27	0.0065561263972719	0.0919619528882618
ENSG00000008294.72	ENSG00000008294	chr17	dexseq_prepare_annotation2.py	exon	.	-	.	SPAG9	23	0.00656366170696826	0.0919619528882618
ENSG00000023171.7	ENSG00000023171	chr11	dexseq_prepare_annotation2.py	exon	.	+	.	GRAMD1B	6	0.00656532673155324	0.0919619528882618
ENSG00000254571.1	ENSG00000254571	chr9	dexseq_prepare_annotation2.py	exon	.	-	.	RP11-60I3.4	2	0.0065759090899784	0.0920153211179573
ENSG00000240891.ENSG00000144824.38	ENSG00000240891+ENSG00000144824	chr3	dexseq_prepare_annotation2.py	exon	.	+	.		23	0.00660768810280518	0.0923648747456935
ENSG00000145916.36	ENSG00000145916	chr5	dexseq_prepare_annotation2.py	exon	.	+	.	RMND5B	15	0.00674888450677944	0.094152332819437
ENSG00000241359.4	ENSG00000241359	chr3	dexseq_prepare_annotation2.py	exon	.	-	.	SYNPR-AS1	5	0.00674942019328267	0.094152332819437
ENSG00000223662.4	ENSG00000223662	chr21	dexseq_prepare_annotation2.py	exon	.	+	.	SAMSN1-AS1	5	0.00676134652171503	0.094221964297992
ENSG00000133067.30	ENSG00000133067	chr1	dexseq_prepare_annotation2.py	exon	.	+	.	LGR6	25	0.00684155636309332	0.0952420351489231
ENSG00000159650.23	ENSG00000159650	chr3	dexseq_prepare_annotation2.py	exon	.	-	.	UROC1	17	0.00688917807271889	0.0958068193183537
ENSG00000125462.62	ENSG00000125462	chr1	dexseq_prepare_annotation2.py	exon	.	-	.	C1orf61	30	0.00690804077323175	0.0959709100060325
ENSG00000266967.ENSG00000267060.ENSG00000108825.91	ENSG00000266967+ENSG00000267060+ENSG00000108825	chr17	dexseq_prepare_annotation2.py	exon	.	-	.		36	0.00692319666559753	0.0960092745143147
ENSG00000198554.33	ENSG00000198554	chr14	dexseq_prepare_annotation2.py	exon	.	-	.	WDHD1	9	0.00692493479237715	0.0960092745143147
ENSG00000254262.5	ENSG00000254262	chr8	dexseq_prepare_annotation2.py	exon	.	+	.	RP11-58O3.2	5	0.00694363566450045	0.0961704156713228
ENSG00000147124.10	ENSG00000147124	chrX	dexseq_prepare_annotation2.py	exon	.	-	.	ZNF41	9	0.00699604378748724	0.0967976038091539
ENSG00000267448.3	ENSG00000267448	chr19	dexseq_prepare_annotation2.py	exon	.	-	.	AC010649.1	3	0.00705518381479615	0.0975165640810125
ENSG00000154556.133	ENSG00000154556	chr4	dexseq_prepare_annotation2.py	exon	.	-	.	SORBS2	23	0.00711043145393978	0.0981735155622476
ENSG00000142449.74	ENSG00000142449	chr19	dexseq_prepare_annotation2.py	exon	.	-	.	FBN3	27	0.00711716440927459	0.0981735155622476
ENSG00000115750.36	ENSG00000115750	chr2	dexseq_prepare_annotation2.py	exon	.	+	.	TAF1B	2	0.00719376945406606	0.0991295594040522
ENSG00000136518.39	ENSG00000136518	chr3	dexseq_prepare_annotation2.py	exon	.	+	.	ACTL6A	27	0.00723067877699673	0.0995372163556784
ENSG00000151914.152	ENSG00000151914	chr6	dexseq_prepare_annotation2.py	exon	.	-	.	DST	66	0.0072432517205012	0.0995649394577271
ENSG00000129680.32	ENSG00000129680	chrX	dexseq_prepare_annotation2.py	exon	.	-	.	MAP7D3	14	0.00724734857758829	0.0995649394577271
ENSG00000184949.46	ENSG00000184949	chr22	dexseq_prepare_annotation2.py	exon	.	-	.	FAM227A	22	0.00728115354651018	0.0999283164004383
