# Supplementary material for: The transcriptomic response of cells to a drug combination is more than the sum of the responses to the monotherapies
Source: eLife. 2020 Sep 18;9:e52707. doi: 10.7554/eLife.52707 (PMC7546737; doi:10.7554/eLife.52707)
Supplement: Source data 8. [file elife-52707-data8.zip › Supplementary Item 13 Differential Splicing/TMX_MFL_DMSO_singlet_9_dynsyn_exon_O_fcounts_O_flatten_exon_name.mtrx_exons_intragene_t_test_FDR_10]

V1	V2	V3	V4	V5	V6	V7	V8	V9	V10	V11	V12	id	logFC	t	P.Value	FDR
ENSG00000138744.ENSG00000198301.7	ENSG00000138744+ENSG00000198301	ENSG00000138744+ENSG00000198301_008	chr4	dexseq_prepare_annotation2.py	exon	76839914	76839942	.	-	.	ENST00000602782+ENST00000286733__exon_number_008__gene_id_ENSG00000138744+ENSG00000198301		ENSG00000138744.ENSG00000198301.7	-5.7459062092162	-41.9498215654636	1.07419181216172e-92	1.51313881236536e-87
ENSG00000138744.ENSG00000198301.3	ENSG00000138744+ENSG00000198301	ENSG00000138744+ENSG00000198301_004	chr4	dexseq_prepare_annotation2.py	exon	76835458	76835491	.	-	.	ENST00000513045+ENST00000511606+ENST00000286733__exon_number_004__gene_id_ENSG00000138744+ENSG00000198301		ENSG00000138744.ENSG00000198301.3	-5.71180109225194	-41.2689000291582	1.41738608149342e-91	9.98286277987036e-87
ENSG00000138744.ENSG00000198301.1	ENSG00000138744+ENSG00000198301	ENSG00000138744+ENSG00000198301_002	chr4	dexseq_prepare_annotation2.py	exon	76834813	76835121	.	-	.	ENST00000286733__exon_number_002__gene_id_ENSG00000138744+ENSG00000198301		ENSG00000138744.ENSG00000198301.1	-5.56953035412424	-36.6919287655802	1.2449010334544e-83	5.84534980918288e-79
ENSG00000180448.9	ENSG00000180448	ENSG00000180448_010	chr19	dexseq_prepare_annotation2.py	exon	1071220	1071357	.	+	.	ENST00000543365__exon_number_010__gene_id_ENSG00000180448	HMHA1	ENSG00000180448.9	-5.37512552844473	-38.3595296115656	3.26610356621062e-79	1.15018286661782e-74
ENSG00000227195.41	ENSG00000227195	ENSG00000227195_042	chr20	dexseq_prepare_annotation2.py	exon	26188939	26189080	.	-	.	ENST00000608521__exon_number_042__gene_id_ENSG00000227195	MIR663A	ENSG00000227195.41	-4.21163590183827	-29.6396315401278	4.83677335380358e-73	1.36264480987367e-68
ENSG00000215029.ENSG00000185945.4	ENSG00000215029+ENSG00000185945	ENSG00000215029+ENSG00000185945_005	chrX	dexseq_prepare_annotation2.py	exon	101618901	101618973	.	-	.	ENST00000457521+ENST00000372750+ENST00000372749+ENST00000412230__exon_number_005__gene_id_ENSG00000215029+ENSG00000185945		ENSG00000215029.ENSG00000185945.4	-4.44001217590031	-33.8434779160727	1.16502608086232e-69	2.73515114714181e-65
ENSG00000180448.3	ENSG00000180448	ENSG00000180448_004	chr19	dexseq_prepare_annotation2.py	exon	1067316	1067317	.	+	.	ENST00000587602+ENST00000536472+ENST00000313093__exon_number_004__gene_id_ENSG00000180448	HMHA1	ENSG00000180448.3	-5.48814429500655	-30.7778061897518	1.5607710156181e-66	3.14078410818589e-62
ENSG00000180448.2	ENSG00000180448	ENSG00000180448_003	chr19	dexseq_prepare_annotation2.py	exon	1067174	1067315	.	+	.	ENST00000313093__exon_number_003__gene_id_ENSG00000180448	HMHA1	ENSG00000180448.2	-5.4254429524621	-28.6750599033115	1.32613865842442e-62	2.33504837302049e-58
ENSG00000180448.7	ENSG00000180448	ENSG00000180448_008	chr19	dexseq_prepare_annotation2.py	exon	1068332	1068412	.	+	.	ENST00000590214__exon_number_008__gene_id_ENSG00000180448	HMHA1	ENSG00000180448.7	-5.36407442585752	-28.6241181783687	1.66061852370506e-62	2.59910785671851e-58
ENSG00000091536.72	ENSG00000091536	ENSG00000091536_073	chr17	dexseq_prepare_annotation2.py	exon	18062239	18062311	.	+	.	ENST00000578472+ENST00000556535+ENST00000418233+ENST00000557655+ENST00000205890+ENST00000433411__exon_number_073__gene_id_ENSG00000091536	MYO15A	ENSG00000091536.72	-2.46991128392299	-22.5081099306519	2.26854776489706e-62	3.19554443806695e-58
ENSG00000091536.73	ENSG00000091536	ENSG00000091536_074	chr17	dexseq_prepare_annotation2.py	exon	18062589	18062661	.	+	.	ENST00000578472+ENST00000556535+ENST00000557190+ENST00000418233+ENST00000557655+ENST00000205890+ENST00000433411__exon_number_074__gene_id_ENSG00000091536	MYO15A	ENSG00000091536.73	-2.44996063268096	-22.1293545175191	3.94307365181917e-61	5.0493925801473e-57
ENSG00000180448.6	ENSG00000180448	ENSG00000180448_007	chr19	dexseq_prepare_annotation2.py	exon	1067497	1067673	.	+	.	ENST00000586866__exon_number_007__gene_id_ENSG00000180448	HMHA1	ENSG00000180448.6	-5.29149020833889	-27.4050148591329	3.92993657578368e-60	4.61318879895514e-56
ENSG00000091536.69	ENSG00000091536	ENSG00000091536_070	chr17	dexseq_prepare_annotation2.py	exon	18061652	18061659	.	+	.	ENST00000557655+ENST00000578472+ENST00000556535+ENST00000557190__exon_number_070__gene_id_ENSG00000091536	MYO15A	ENSG00000091536.69	-2.56226052251623	-21.7125728499419	9.29691487358372e-60	1.00737793833663e-55
ENSG00000236172.63	ENSG00000236172	ENSG00000236172_064	chr2	dexseq_prepare_annotation2.py	exon	6775966	6776075	.	-	.	ENST00000588330__exon_number_064__gene_id_ENSG00000236172	hsa-mir-7515	ENSG00000236172.63	3.1658080095105	28.0802933030019	1.11103624442705e-59	1.11788498927663e-55
ENSG00000175216.30	ENSG00000175216	ENSG00000175216_031	chr11	dexseq_prepare_annotation2.py	exon	46786681	46786806	.	-	.	ENST00000312055+ENST00000533413+ENST00000529230+ENST00000415402+ENST00000354558+ENST00000526943__exon_number_031__gene_id_ENSG00000175216	CKAP5	ENSG00000175216.30	-3.67767339641099	-31.7528070807719	3.07700495384169e-58	2.88957432542001e-54
ENSG00000180448.4	ENSG00000180448	ENSG00000180448_005	chr19	dexseq_prepare_annotation2.py	exon	1067318	1067325	.	+	.	ENST00000591293+ENST00000587602+ENST00000536472+ENST00000313093__exon_number_005__gene_id_ENSG00000180448	HMHA1	ENSG00000180448.4	-5.39865901997619	-26.2415683064778	8.4553652388366e-58	7.444050710239e-54
ENSG00000079102.31	ENSG00000079102	ENSG00000079102_032	chr8	dexseq_prepare_annotation2.py	exon	93023281	93023315	.	-	.	ENST00000396218+ENST00000360348+ENST00000523629+ENST00000520724+ENST00000436581+ENST00000518844+ENST00000523290+ENST00000265814+ENST00000521553+ENST00000519847+ENST00000518992+ENST00000521054+ENST00000422361__exon_number_032__gene_id_ENSG00000079102	RUNX1T1	ENSG00000079102.31	-4.62293809392614	-31.2895797203295	1.37408876472806e-57	1.13857803332876e-53
ENSG00000091536.71	ENSG00000091536	ENSG00000091536_072	chr17	dexseq_prepare_annotation2.py	exon	18061837	18061952	.	+	.	ENST00000578472+ENST00000205890+ENST00000418233__exon_number_072__gene_id_ENSG00000091536	MYO15A	ENSG00000091536.71	-2.4709998095545	-21.0331305844681	1.67096959572691e-57	1.30765438979377e-53
ENSG00000091536.74	ENSG00000091536	ENSG00000091536_075	chr17	dexseq_prepare_annotation2.py	exon	18062662	18062919	.	+	.	ENST00000433411__exon_number_075__gene_id_ENSG00000091536	MYO15A	ENSG00000091536.74	-2.47134226503634	-20.8839041327756	5.2590279725688e-57	3.89896030157873e-53
ENSG00000161010.ENSG00000197226.23	ENSG00000161010+ENSG00000197226	ENSG00000161010+ENSG00000197226_024	chr5	dexseq_prepare_annotation2.py	exon	179268907	179268907	.	-	.	ENST00000520995+ENST00000523084+ENST00000376931+ENST00000522663+ENST00000520150+ENST00000518235+ENST00000292586+ENST00000521675+ENST00000519208+ENST00000521299+ENST00000523737+ENST00000520698+ENST00000403396+ENST00000518219+ENST00000520900__exon_number_024__gene_id_ENSG00000161010+ENSG00000197226		ENSG00000161010.ENSG00000197226.23	-2.57755190700357	-22.0310585310657	5.41451705149013e-56	3.81352557712027e-52
ENSG00000180448.5	ENSG00000180448	ENSG00000180448_006	chr19	dexseq_prepare_annotation2.py	exon	1067326	1067494	.	+	.	ENST00000590214+ENST00000587602+ENST00000536472+ENST00000591293+ENST00000313093__exon_number_006__gene_id_ENSG00000180448	HMHA1	ENSG00000180448.5	-5.33945276327275	-25.168016846185	1.37954079112816e-55	9.25363116479457e-52
ENSG00000223745.58	ENSG00000223745	ENSG00000223745_059	chr1	dexseq_prepare_annotation2.py	exon	93806015	93806029	.	-	.	ENST00000452347+ENST00000411670+ENST00000451302+ENST00000413606+ENST00000421202+ENST00000457387+ENST00000449305+ENST00000438777+ENST00000447577__exon_number_059__gene_id_ENSG00000223745	RP4-717I23.3	ENSG00000223745.58	2.90838508927497	21.3049247957917	9.92652599396886e-55	6.35581923222016e-51
ENSG00000077782.75	ENSG00000077782	ENSG00000077782_076	chr8	dexseq_prepare_annotation2.py	exon	38314960	38314964	.	-	.	ENST00000532791+ENST00000530701+ENST00000397103+ENST00000341462+ENST00000326324+ENST00000434187+ENST00000484370+ENST00000413133+ENST00000529552+ENST00000440174+ENST00000447712+ENST00000397113+ENST00000356207+ENST00000487647+ENST00000425967+ENST00000530568+ENST00000496296+ENST00000397091+ENST00000397090+ENST00000397108+ENST00000527203+ENST00000526742+ENST00000470826+ENST00000525001+ENST00000335922…	FGFR1	ENSG00000077782.75	2.6090454322393	20.4759344711468	1.27091853409861e-52	7.78371293342314e-49
ENSG00000091536.67	ENSG00000091536	ENSG00000091536_068	chr17	dexseq_prepare_annotation2.py	exon	18061622	18061625	.	+	.	ENST00000556535+ENST00000557190__exon_number_068__gene_id_ENSG00000091536	MYO15A	ENSG00000091536.67	-2.65003311346418	-19.4904619389243	2.59841333852824e-52	1.52508457543793e-48
ENSG00000118900.18	ENSG00000118900	ENSG00000118900_019	chr16	dexseq_prepare_annotation2.py	exon	4920213	4920342	.	+	.	ENST00000396658+ENST00000545171+ENST00000585857+ENST00000262376+ENST00000590769__exon_number_019__gene_id_ENSG00000118900	UBN1	ENSG00000118900.18	2.60710625791972	26.3003372153889	5.08235620979308e-51	2.86366377112033e-47
ENSG00000223745.2	ENSG00000223745	ENSG00000223745_003	chr1	dexseq_prepare_annotation2.py	exon	93730197	93730201	.	-	.	ENST00000602488+ENST00000457025__exon_number_003__gene_id_ENSG00000223745	RP4-717I23.3	ENSG00000223745.2	2.93470323058454	20.0463665121238	5.85289461940579e-51	3.1709857491283e-47
ENSG00000079102.32	ENSG00000079102	ENSG00000079102_033	chr8	dexseq_prepare_annotation2.py	exon	93023316	93023319	.	-	.	ENST00000396218+ENST00000360348+ENST00000523629+ENST00000520724+ENST00000523290+ENST00000436581+ENST00000518844+ENST00000517792+ENST00000265814+ENST00000521553+ENST00000519847+ENST00000518992+ENST00000521054+ENST00000422361__exon_number_033__gene_id_ENSG00000079102	RUNX1T1	ENSG00000079102.32	-4.80515570257153	-26.2400231338077	5.69088005843402e-50	2.96901643581923e-46
ENSG00000091536.66	ENSG00000091536	ENSG00000091536_067	chr17	dexseq_prepare_annotation2.py	exon	18061036	18061214	.	+	.	ENST00000205890+ENST00000418233+ENST00000445289__exon_number_067__gene_id_ENSG00000091536	MYO15A	ENSG00000091536.66	-2.80296332764252	-18.3388279267929	2.2220959027996e-48	1.1178967684145e-44
ENSG00000214753.ENSG00000168000.ENSG00000234857.12	ENSG00000214753+ENSG00000168000+ENSG00000234857	ENSG00000214753+ENSG00000168000+ENSG00000234857_013	chr11	dexseq_prepare_annotation2.py	exon	62458340	62458345	.	-	.	ENST00000405837+ENST00000463679__exon_number_013__gene_id_ENSG00000214753+ENSG00000168000+ENSG00000234857		ENSG00000214753.ENSG00000168000.ENSG00000234857.12	2.70077749766077	17.9387591528535	6.96480035214329e-48	3.38304369656538e-44
ENSG00000166747.73	ENSG00000166747	ENSG00000166747_074	chr16	dexseq_prepare_annotation2.py	exon	71842942	71842965	.	-	.	ENST00000566161+ENST00000433195+ENST00000569748+ENST00000565161+ENST00000299980+ENST00000393512+ENST00000570017__exon_number_074__gene_id_ENSG00000166747	AP1G1	ENSG00000166747.73	2.5744575543393	20.4568251169997	1.1277896698108e-46	5.29546120861861e-43
ENSG00000215029.ENSG00000185945.3	ENSG00000215029+ENSG00000185945	ENSG00000215029+ENSG00000185945_004	chrX	dexseq_prepare_annotation2.py	exon	101618184	101618366	.	-	.	ENST00000457521+ENST00000372750+ENST00000372749+ENST00000412230__exon_number_004__gene_id_ENSG00000215029+ENSG00000185945		ENSG00000215029.ENSG00000185945.3	-4.47941081340037	-21.5592471239237	1.58241543149143e-46	7.19044467503798e-43
ENSG00000079215.7	ENSG00000079215	ENSG00000079215_008	chr5	dexseq_prepare_annotation2.py	exon	36608431	36608591	.	+	.	ENST00000265113+ENST00000513646+ENST00000512374+ENST00000416645+ENST00000513903+ENST00000505202+ENST00000506725+ENST00000504121+ENST00000381918__exon_number_008__gene_id_ENSG00000079215	SLC1A3	ENSG00000079215.7	4.22821799257349	26.3745384285625	3.99365921217721e-46	1.75799630501537e-42
ENSG00000250571.ENSG00000181638.ENSG00000264668.12	ENSG00000250571+ENSG00000181638+ENSG00000264668	ENSG00000250571+ENSG00000181638+ENSG00000264668_013	chr8	dexseq_prepare_annotation2.py	exon	144349604	144349606	.	+	.	ENST00000522479+ENST00000519876__exon_number_013__gene_id_ENSG00000250571+ENSG00000181638+ENSG00000264668		ENSG00000250571.ENSG00000181638.ENSG00000264668.12	-2.87375922707324	-24.934051626991	5.46037842915664e-46	2.33080389898876e-42
ENSG00000180448	ENSG00000180448	ENSG00000180448_001	chr19	dexseq_prepare_annotation2.py	exon	1065922	1066162	.	+	.	ENST00000539243__exon_number_001__gene_id_ENSG00000180448	HMHA1	ENSG00000180448	-5.54938535621107	-20.6650549494286	1.21111153523951e-45	5.01767071142478e-42
ENSG00000166747.72	ENSG00000166747	ENSG00000166747_073	chr16	dexseq_prepare_annotation2.py	exon	71842886	71842941	.	-	.	ENST00000566161+ENST00000569748+ENST00000423132+ENST00000565161+ENST00000393512+ENST00000433195+ENST00000299980+ENST00000570017__exon_number_073__gene_id_ENSG00000166747	AP1G1	ENSG00000166747.72	2.58375579879627	19.6439432804287	1.21403318839785e-44	4.88606734335104e-41
ENSG00000175356.40	ENSG00000175356	ENSG00000175356_041	chr11	dexseq_prepare_annotation2.py	exon	9090917	9091042	.	-	.	ENST00000450649+ENST00000520467+ENST00000309263+ENST00000457346__exon_number_041__gene_id_ENSG00000175356	SCUBE2	ENSG00000175356.40	2.03932609775815	21.2941785289055	4.17991444224881e-44	1.63554246688471e-40
ENSG00000198632.ENSG00000174368.26	ENSG00000198632+ENSG00000174368	ENSG00000198632+ENSG00000174368_027	chr7	dexseq_prepare_annotation2.py	exon	74984930	74984931	.	-	.	ENST00000513070+ENST00000414100__exon_number_027__gene_id_ENSG00000198632+ENSG00000174368		ENSG00000198632.ENSG00000174368.26	2.46330704517757	22.2912463458668	3.07190400514899e-43	1.16950706453325e-39
ENSG00000141458.35	ENSG00000141458	ENSG00000141458_036	chr18	dexseq_prepare_annotation2.py	exon	21127970	21128072	.	-	.	ENST00000269228+ENST00000540608__exon_number_036__gene_id_ENSG00000141458	NPC1	ENSG00000141458.35	-2.23730328541293	-18.7913169212423	6.97796509812582e-43	2.5866765726771e-39
ENSG00000079215.6	ENSG00000079215	ENSG00000079215_007	chr5	dexseq_prepare_annotation2.py	exon	36608280	36608430	.	+	.	ENST00000513646__exon_number_007__gene_id_ENSG00000079215	SLC1A3	ENSG00000079215.6	4.16021391092667	23.9576039861934	1.33862554899114e-42	4.83494386429588e-39
ENSG00000115421.3	ENSG00000115421	ENSG00000115421_004	chr2	dexseq_prepare_annotation2.py	exon	60983485	60983630	.	+	.	ENST00000238714__exon_number_004__gene_id_ENSG00000115421	PAPOLG	ENSG00000115421.3	-3.3756465007243	-21.7813600386231	2.58591501891308e-42	9.10649368272883e-39
ENSG00000138744.ENSG00000198301.4	ENSG00000138744+ENSG00000198301	ENSG00000138744+ENSG00000198301_005	chr4	dexseq_prepare_annotation2.py	exon	76836021	76836138	.	-	.	ENST00000513045+ENST00000286733__exon_number_005__gene_id_ENSG00000138744+ENSG00000198301		ENSG00000138744.ENSG00000198301.4	-7.30049447375969	-18.2662986142045	2.98549102941532e-42	1.02572005579642e-38
ENSG00000143341.45	ENSG00000143341	ENSG00000143341_046	chr1	dexseq_prepare_annotation2.py	exon	186014820	186014995	.	+	.	ENST00000271588+ENST00000367492__exon_number_046__gene_id_ENSG00000143341	HMCN1	ENSG00000143341.45	-2.47666366927387	-18.6807491876054	8.96478291774035e-42	3.00668146700395e-38
ENSG00000172890.34	ENSG00000172890	ENSG00000172890_035	chr11	dexseq_prepare_annotation2.py	exon	71189441	71189515	.	+	.	ENST00000319023+ENST00000527852+ENST00000539574+ENST00000529840+ENST00000525200+ENST00000530534__exon_number_035__gene_id_ENSG00000172890	NADSYN1	ENSG00000172890.34	-2.46381937595476	-17.1219543148464	2.05135279319056e-41	6.71999322109771e-38
ENSG00000172890.36	ENSG00000172890	ENSG00000172890_037	chr11	dexseq_prepare_annotation2.py	exon	71190340	71191194	.	+	.	ENST00000530055__exon_number_037__gene_id_ENSG00000172890	NADSYN1	ENSG00000172890.36	-2.41182041618214	-17.0408052351173	3.64360931707682e-41	1.16647668007134e-37
ENSG00000172890.37	ENSG00000172890	ENSG00000172890_038	chr11	dexseq_prepare_annotation2.py	exon	71191195	71191197	.	+	.	ENST00000526039+ENST00000530055__exon_number_038__gene_id_ENSG00000172890	NADSYN1	ENSG00000172890.37	-2.31745259336957	-16.997634467467	4.94704901227126e-41	1.54856925559015e-37
ENSG00000172890.35	ENSG00000172890	ENSG00000172890_036	chr11	dexseq_prepare_annotation2.py	exon	71189516	71190128	.	+	.	ENST00000530534__exon_number_036__gene_id_ENSG00000172890	NADSYN1	ENSG00000172890.35	-2.48256946640088	-16.9453102731386	7.16804173358216e-41	2.19502578851649e-37
ENSG00000198632.ENSG00000174368.25	ENSG00000198632+ENSG00000174368	ENSG00000198632+ENSG00000174368_026	chr7	dexseq_prepare_annotation2.py	exon	74984790	74984929	.	-	.	ENST00000513070+ENST00000310939+ENST00000414100+ENST00000442338__exon_number_026__gene_id_ENSG00000198632+ENSG00000174368		ENSG00000198632.ENSG00000174368.25	2.28798850846466	20.8736893929454	1.23914357812682e-40	3.71381876267399e-37
ENSG00000133619.11	ENSG00000133619	ENSG00000133619_012	chr7	dexseq_prepare_annotation2.py	exon	149417192	149417215	.	+	.	ENST00000479560+ENST00000486744+ENST00000255992+ENST00000497895+ENST00000485033+ENST00000466546+ENST00000496259+ENST00000319551__exon_number_012__gene_id_ENSG00000133619	KRBA1	ENSG00000133619.11	4.33540454448229	25.3364321841484	2.38942534449352e-40	7.01211713127896e-37
ENSG00000005884.22	ENSG00000005884	ENSG00000005884_023	chr17	dexseq_prepare_annotation2.py	exon	48151576	48151644	.	+	.	ENST00000007722+ENST00000505306+ENST00000512553+ENST00000506401+ENST00000320031+ENST00000544892+ENST00000510809__exon_number_023__gene_id_ENSG00000005884	ITGA3	ENSG00000005884.22	-3.36918807400609	-23.2499397705926	1.17560690527692e-39	3.37958194893924e-36
ENSG00000138744.ENSG00000198301.6	ENSG00000138744+ENSG00000198301	ENSG00000138744+ENSG00000198301_007	chr4	dexseq_prepare_annotation2.py	exon	76838620	76838926	.	-	.	ENST00000507956__exon_number_007__gene_id_ENSG00000138744+ENSG00000198301		ENSG00000138744.ENSG00000198301.6	-6.93949101247074	-17.3082065651656	1.26629822398755e-39	3.56749133451116e-36
ENSG00000143341.47	ENSG00000143341	ENSG00000143341_048	chr1	dexseq_prepare_annotation2.py	exon	186022084	186022206	.	+	.	ENST00000271588+ENST00000367492__exon_number_048__gene_id_ENSG00000143341	HMCN1	ENSG00000143341.47	-2.48707037863935	-17.6515223205292	3.81608847109268e-39	1.05401111824221e-35
ENSG00000172890.32	ENSG00000172890	ENSG00000172890_033	chr11	dexseq_prepare_annotation2.py	exon	71188272	71188392	.	+	.	ENST00000539574+ENST00000525200__exon_number_033__gene_id_ENSG00000172890	NADSYN1	ENSG00000172890.32	-2.48011729923155	-16.3577462002686	4.67252315642722e-39	1.26574159496886e-35
ENSG00000223745.59	ENSG00000223745	ENSG00000223745_060	chr1	dexseq_prepare_annotation2.py	exon	93806030	93806067	.	-	.	ENST00000452347+ENST00000411670+ENST00000451302+ENST00000413606+ENST00000421202+ENST00000457387+ENST00000449305+ENST00000438777__exon_number_060__gene_id_ENSG00000223745	RP4-717I23.3	ENSG00000223745.59	2.99838322284065	16.1925725551674	5.39333113740558e-39	1.43343547926106e-35
ENSG00000138744.ENSG00000198301.5	ENSG00000138744+ENSG00000198301	ENSG00000138744+ENSG00000198301_006	chr4	dexseq_prepare_annotation2.py	exon	76837591	76837702	.	-	.	ENST00000602782__exon_number_006__gene_id_ENSG00000138744+ENSG00000198301		ENSG00000138744.ENSG00000198301.5	-6.85629386348222	-17.0643588063063	5.99575872243612e-39	1.56403807577503e-35
ENSG00000221968.1	ENSG00000221968	ENSG00000221968_002	chr11	dexseq_prepare_annotation2.py	exon	61640996	61640997	.	-	.	ENST00000527697+ENST00000533676__exon_number_002__gene_id_ENSG00000221968	FADS3	ENSG00000221968.1	-2.82497436377391	-22.5545504476208	1.19861844012515e-38	3.0698361696609e-35
ENSG00000141447.ENSG00000265750	ENSG00000141447+ENSG00000265750	ENSG00000141447+ENSG00000265750_001	chr18	dexseq_prepare_annotation2.py	exon	21739473	21739792	.	-	.	ENST00000583267__exon_number_001__gene_id_ENSG00000141447+ENSG00000265750		ENSG00000141447.ENSG00000265750	2.61773911530846	18.2934120471881	1.23211656078458e-38	3.09927919824641e-35
ENSG00000079215.33	ENSG00000079215	ENSG00000079215_034	chr5	dexseq_prepare_annotation2.py	exon	36686167	36686335	.	+	.	ENST00000265113+ENST00000506178+ENST00000381918__exon_number_034__gene_id_ENSG00000079215	SLC1A3	ENSG00000079215.33	-3.804826786918	-21.0960285962949	4.39046560660397e-38	1.08500729253168e-34
ENSG00000166747.70	ENSG00000166747	ENSG00000166747_071	chr16	dexseq_prepare_annotation2.py	exon	71842738	71842824	.	-	.	ENST00000433195+ENST00000569748+ENST00000566161+ENST00000423132+ENST00000393512+ENST00000565009+ENST00000299980+ENST00000570017__exon_number_071__gene_id_ENSG00000166747	AP1G1	ENSG00000166747.70	2.69140590721889	17.0652012351729	5.72463123170182e-38	1.39032539515726e-34
ENSG00000223745.68	ENSG00000223745	ENSG00000223745_069	chr1	dexseq_prepare_annotation2.py	exon	93811389	93811403	.	-	.	ENST00000452347+ENST00000457387+ENST00000451302__exon_number_069__gene_id_ENSG00000223745	RP4-717I23.3	ENSG00000223745.68	3.509811201831	15.8128520555583	8.6248617149674e-38	2.05919304365331e-34
ENSG00000175356.39	ENSG00000175356	ENSG00000175356_040	chr11	dexseq_prepare_annotation2.py	exon	9088298	9088360	.	-	.	ENST00000450649+ENST00000520467+ENST00000309263+ENST00000457346__exon_number_040__gene_id_ENSG00000175356	SCUBE2	ENSG00000175356.39	2.10412169017478	18.3181666336587	9.64123270231309e-38	2.26348827024322e-34
ENSG00000079215.5	ENSG00000079215	ENSG00000079215_006	chr5	dexseq_prepare_annotation2.py	exon	36607326	36607413	.	+	.	ENST00000513903+ENST00000504121__exon_number_006__gene_id_ENSG00000079215	SLC1A3	ENSG00000079215.5	4.19703921954183	20.782638608438	1.45000021934128e-37	3.34838329339461e-34
ENSG00000115421.6	ENSG00000115421	ENSG00000115421_007	chr2	dexseq_prepare_annotation2.py	exon	60988876	60988942	.	+	.	ENST00000496283+ENST00000238714+ENST00000453839+ENST00000414060__exon_number_007__gene_id_ENSG00000115421	PAPOLG	ENSG00000115421.6	-3.38773153282984	-19.1765993852222	2.25578734779046e-37	5.12511247051303e-34
ENSG00000264594.ENSG00000204580.141	ENSG00000264594+ENSG00000204580	ENSG00000264594+ENSG00000204580_142	chr6	dexseq_prepare_annotation2.py	exon	30867618	30867824	.	+	.	ENST00000454612+ENST00000376575+ENST00000376567+ENST00000376570+ENST00000452441+ENST00000446312+ENST00000376568+ENST00000376569+ENST00000324771__exon_number_142__gene_id_ENSG00000264594+ENSG00000204580		ENSG00000264594.ENSG00000204580.141	-2.69501828885735	-21.112579212924	2.60179436905088e-37	5.81740571758117e-34
ENSG00000124920	ENSG00000124920	ENSG00000124920_001	chr11	dexseq_prepare_annotation2.py	exon	61520114	61520120	.	+	.	ENST00000537766__exon_number_001__gene_id_ENSG00000124920	MYRF	ENSG00000124920	3.09368266339367	20.7818354706094	8.79379040279469e-37	1.91778266201014e-33
ENSG00000140575.9	ENSG00000140575	ENSG00000140575_010	chr15	dexseq_prepare_annotation2.py	exon	90972821	90972898	.	+	.	ENST00000268182+ENST00000560418+ENST00000559682__exon_number_010__gene_id_ENSG00000140575	IQGAP1	ENSG00000140575.9	-2.3051773508784	-15.1655701783263	8.84944045140732e-37	1.91778266201014e-33
ENSG00000172890.33	ENSG00000172890	ENSG00000172890_034	chr11	dexseq_prepare_annotation2.py	exon	71188393	71188484	.	+	.	ENST00000539574+ENST00000527852+ENST00000525200__exon_number_034__gene_id_ENSG00000172890	NADSYN1	ENSG00000172890.33	-2.4445909510025	-15.6150939982321	9.44607302704013e-37	2.01606391637569e-33
ENSG00000115421.2	ENSG00000115421	ENSG00000115421_003	chr2	dexseq_prepare_annotation2.py	exon	60983401	60983484	.	+	.	ENST00000496283+ENST00000238714+ENST00000414060__exon_number_003__gene_id_ENSG00000115421	PAPOLG	ENSG00000115421.2	-2.68474597851925	-18.7684253892898	1.44813504421981e-36	3.04460666767068e-33
ENSG00000159363.1	ENSG00000159363	ENSG00000159363_002	chr1	dexseq_prepare_annotation2.py	exon	17312454	17312475	.	-	.	ENST00000452699+ENST00000326735+ENST00000341676+ENST00000466561__exon_number_002__gene_id_ENSG00000159363	ATP13A2	ENSG00000159363.1	2.81321490076204	18.1982960413322	1.76268236185117e-36	3.65142243437415e-33
ENSG00000161010.ENSG00000197226.21	ENSG00000161010+ENSG00000197226	ENSG00000161010+ENSG00000197226_022	chr5	dexseq_prepare_annotation2.py	exon	179268269	179268370	.	-	.	ENST00000521675__exon_number_022__gene_id_ENSG00000161010+ENSG00000197226		ENSG00000161010.ENSG00000197226.21	-2.58411277270885	-15.5254694243701	1.79593461909576e-36	3.66638751086502e-33
ENSG00000165949.11	ENSG00000165949	ENSG00000165949_012	chr14	dexseq_prepare_annotation2.py	exon	94577161	94577271	.	+	.	ENST00000555744__exon_number_012__gene_id_ENSG00000165949	IFI27	ENSG00000165949.11	-2.65659219770175	-20.7746309304169	5.78608479550505e-36	1.16435037507033e-32
ENSG00000114735.22	ENSG00000114735	ENSG00000114735_023	chr3	dexseq_prepare_annotation2.py	exon	50617371	50617546	.	+	.	ENST00000448997+ENST00000482974__exon_number_023__gene_id_ENSG00000114735	HEMK1	ENSG00000114735.22	-2.8622973368765	-17.9273469298094	6.66883614604123e-36	1.32308769864761e-32
ENSG00000147099.34	ENSG00000147099	ENSG00000147099_035	chrX	dexseq_prepare_annotation2.py	exon	71791796	71791906	.	-	.	ENST00000486704__exon_number_035__gene_id_ENSG00000147099	HDAC8	ENSG00000147099.34	2.82278955822056	17.6207259796353	1.01618374622004e-35	1.9880929311638e-32
ENSG00000181090.24	ENSG00000181090	ENSG00000181090_025	chr9	dexseq_prepare_annotation2.py	exon	140671070	140671233	.	+	.	ENST00000460843+ENST00000462484+ENST00000371394+ENST00000465566+ENST00000462942+ENST00000334856__exon_number_025__gene_id_ENSG00000181090	EHMT1	ENSG00000181090.24	-4.49202067358311	-21.1104627684267	1.25189453674999e-35	2.41569342644128e-32
ENSG00000005884.24	ENSG00000005884	ENSG00000005884_025	chr17	dexseq_prepare_annotation2.py	exon	48151812	48151878	.	+	.	ENST00000007722+ENST00000505306+ENST00000512553+ENST00000506401+ENST00000320031+ENST00000544892+ENST00000510809__exon_number_025__gene_id_ENSG00000005884	ITGA3	ENSG00000005884.24	-3.36052059392036	-20.3534316724748	2.62983927985566e-35	5.00604122267983e-32
ENSG00000005884.23	ENSG00000005884	ENSG00000005884_024	chr17	dexseq_prepare_annotation2.py	exon	48151645	48151656	.	+	.	ENST00000510809__exon_number_024__gene_id_ENSG00000005884	ITGA3	ENSG00000005884.23	-3.31606779698671	-20.3126799935537	3.0480194689428e-35	5.72470888604919e-32
ENSG00000201965.ENSG00000060971.8	ENSG00000201965+ENSG00000060971	ENSG00000201965+ENSG00000060971_009	chr3	dexseq_prepare_annotation2.py	exon	38164575	38164613	.	-	.	ENST00000452171+ENST00000480865+ENST00000469600+ENST00000411549+ENST00000450296+ENST00000333167+ENST00000301810+ENST00000469559__exon_number_009__gene_id_ENSG00000201965+ENSG00000060971		ENSG00000201965.ENSG00000060971.8	2.57791602534585	16.2181159488845	4.54188221125039e-34	8.41819939372847e-31
ENSG00000114735.21	ENSG00000114735	ENSG00000114735_022	chr3	dexseq_prepare_annotation2.py	exon	50617275	50617370	.	+	.	ENST00000434410+ENST00000443894+ENST00000448997+ENST00000232854+ENST00000482974+ENST00000455834__exon_number_022__gene_id_ENSG00000114735	HEMK1	ENSG00000114735.21	-2.91482698858151	-16.9777891752708	7.59967611472642e-34	1.39027685266066e-30
ENSG00000163491.29	ENSG00000163491	ENSG00000163491_030	chr3	dexseq_prepare_annotation2.py	exon	27326093	27326195	.	-	.	ENST00000424275+ENST00000341435+ENST00000357467+ENST00000474938+ENST00000574215+ENST00000435584+ENST00000429845__exon_number_030__gene_id_ENSG00000163491	NEK10	ENSG00000163491.29	-2.35499625193366	-15.3342968298857	7.70359706392667e-34	1.3912202477127e-30
ENSG00000005884.25	ENSG00000005884	ENSG00000005884_026	chr17	dexseq_prepare_annotation2.py	exon	48151879	48151898	.	+	.	ENST00000007722+ENST00000505306+ENST00000506401+ENST00000320031+ENST00000544892+ENST00000510809__exon_number_026__gene_id_ENSG00000005884	ITGA3	ENSG00000005884.25	-3.21347650608485	-19.3057595093562	1.24275268119199e-33	2.1979925142237e-30
ENSG00000165949.10	ENSG00000165949	ENSG00000165949_011	chr14	dexseq_prepare_annotation2.py	exon	94577108	94577143	.	+	.	ENST00000444961+ENST00000557634+ENST00000555819+ENST00000557700+ENST00000557098+ENST00000298902+ENST00000448882+ENST00000554448+ENST00000556544+ENST00000555081__exon_number_011__gene_id_ENSG00000165949	IFI27	ENSG00000165949.10	-2.45219546207635	-19.3045691973933	1.24830083938221e-33	2.1979925142237e-30
ENSG00000264594.ENSG00000204580.142	ENSG00000264594+ENSG00000204580	ENSG00000264594+ENSG00000204580_143	chr6	dexseq_prepare_annotation2.py	exon	30867825	30867929	.	+	.	ENST00000454612+ENST00000361741+ENST00000376575+ENST00000376567+ENST00000376570+ENST00000452441+ENST00000446312+ENST00000376568+ENST00000376569+ENST00000324771__exon_number_143__gene_id_ENSG00000264594+ENSG00000204580		ENSG00000264594.ENSG00000204580.142	-2.59126028950401	-18.8614632844216	1.33547660987672e-33	2.32245977403782e-30
ENSG00000161013.7	ENSG00000161013	ENSG00000161013_008	chr5	dexseq_prepare_annotation2.py	exon	179225347	179225406	.	-	.	ENST00000520969+ENST00000292591+ENST00000337755+ENST00000522451+ENST00000520875+ENST00000518778+ENST00000518980+ENST00000519836+ENST00000523382__exon_number_008__gene_id_ENSG00000161013	MGAT4B	ENSG00000161013.7	-2.2271582591002	-16.4486570383488	1.68803192950578e-33	2.89977124007283e-30
ENSG00000221968.4	ENSG00000221968	ENSG00000221968_005	chr11	dexseq_prepare_annotation2.py	exon	61641207	61641231	.	-	.	ENST00000527379+ENST00000278829+ENST00000527697+ENST00000529404+ENST00000533676__exon_number_005__gene_id_ENSG00000221968	FADS3	ENSG00000221968.4	-2.9091069918216	-19.0889320677347	2.80545608491219e-33	4.76126458420465e-30
ENSG00000145362.95	ENSG00000145362	ENSG00000145362_096	chr4	dexseq_prepare_annotation2.py	exon	114304892	114304896	.	+	.	ENST00000357077+ENST00000505342__exon_number_096__gene_id_ENSG00000145362	ANK2	ENSG00000145362.95	1.89664063572402	14.4917213098312	3.02574505336363e-33	5.07399435061859e-30
ENSG00000070182.44	ENSG00000070182	ENSG00000070182_045	chr14	dexseq_prepare_annotation2.py	exon	65270325	65270498	.	-	.	ENST00000542895+ENST00000389721+ENST00000389722+ENST00000389720+ENST00000556626__exon_number_045__gene_id_ENSG00000070182	SPTB	ENSG00000070182.44	-2.80398946056439	-17.3131007271021	4.18319123172272e-33	6.93243372322538e-30
ENSG00000089053.17	ENSG00000089053	ENSG00000089053_018	chr12	dexseq_prepare_annotation2.py	exon	121758188	121758262	.	-	.	ENST00000534976+ENST00000261819+ENST00000535641+ENST00000541887+ENST00000535482+ENST00000544314+ENST00000344395+ENST00000545218+ENST00000539079+ENST00000366333+ENST00000441917__exon_number_018__gene_id_ENSG00000089053	ANAPC5	ENSG00000089053.17	2.30141718048312	16.2656567149402	4.49307931984185e-33	7.3594027003591e-30
ENSG00000138744.ENSG00000198301.2	ENSG00000138744+ENSG00000198301	ENSG00000138744+ENSG00000198301_003	chr4	dexseq_prepare_annotation2.py	exon	76835122	76835457	.	-	.	ENST00000511606+ENST00000286733__exon_number_003__gene_id_ENSG00000138744+ENSG00000198301		ENSG00000138744.ENSG00000198301.2	-5.99398588552222	-14.9445545389313	5.54572404024278e-33	8.97916466069791e-30
ENSG00000182541.30	ENSG00000182541	ENSG00000182541_031	chr22	dexseq_prepare_annotation2.py	exon	31674283	31674572	.	+	.	ENST00000467301+ENST00000333611+ENST00000444929+ENST00000331728__exon_number_031__gene_id_ENSG00000182541	LIMK2	ENSG00000182541.30	-4.49653562876835	-27.2240291581442	5.89803380206653e-33	9.44107653932384e-30
ENSG00000142512.32	ENSG00000142512	ENSG00000142512_033	chr19	dexseq_prepare_annotation2.py	exon	51920966	51920991	.	-	.	ENST00000353836+ENST00000432469+ENST00000439889__exon_number_033__gene_id_ENSG00000142512	SIGLEC10	ENSG00000142512.32	2.48531340958766	16.9457764695993	7.55851428800006e-33	1.19630898668601e-29
ENSG00000079215.2	ENSG00000079215	ENSG00000079215_003	chr5	dexseq_prepare_annotation2.py	exon	36606713	36606718	.	+	.	ENST00000265113+ENST00000513903+ENST00000512374+ENST00000504121__exon_number_003__gene_id_ENSG00000079215	SLC1A3	ENSG00000079215.2	4.05081200722786	18.0314444272628	8.64135749426227e-33	1.3524972674603e-29
ENSG00000163491.30	ENSG00000163491	ENSG00000163491_031	chr3	dexseq_prepare_annotation2.py	exon	27326331	27326392	.	-	.	ENST00000424275+ENST00000341435+ENST00000357467+ENST00000474938+ENST00000574215+ENST00000435584+ENST00000429845__exon_number_031__gene_id_ENSG00000163491	NEK10	ENSG00000163491.30	-2.59057883393056	-14.9042185805174	1.24025922118032e-32	1.91985312827608e-29
ENSG00000221968.2	ENSG00000221968	ENSG00000221968_003	chr11	dexseq_prepare_annotation2.py	exon	61640998	61640998	.	-	.	ENST00000278829+ENST00000527697+ENST00000533676__exon_number_003__gene_id_ENSG00000221968	FADS3	ENSG00000221968.2	-2.88510094452714	-18.6351235819118	1.57074684337754e-32	2.40500122389882e-29
ENSG00000059769.ENSG00000244115.ENSG00000242616.12	ENSG00000059769+ENSG00000244115+ENSG00000242616	ENSG00000059769+ENSG00000244115+ENSG00000242616_013	chr9	dexseq_prepare_annotation2.py	exon	114431549	114431551	.	+	.	ENST00000374293__exon_number_013__gene_id_ENSG00000059769+ENSG00000244115+ENSG00000242616		ENSG00000059769.ENSG00000244115.ENSG00000242616.12	3.46781078046594	23.6026088612326	1.79178389067907e-32	2.71393606658846e-29
ENSG00000049759.91	ENSG00000049759	ENSG00000049759_092	chr18	dexseq_prepare_annotation2.py	exon	56063813	56063936	.	+	.	ENST00000456986+ENST00000456173+ENST00000590506+ENST00000256832+ENST00000357895+ENST00000589054+ENST00000400345+ENST00000382850__exon_number_092__gene_id_ENSG00000049759	NEDD4L	ENSG00000049759.91	-2.58958999179076	-15.1167945909557	1.84780324248819e-32	2.76901178879376e-29
ENSG00000133619.12	ENSG00000133619	ENSG00000133619_013	chr7	dexseq_prepare_annotation2.py	exon	149417216	149417218	.	+	.	ENST00000479560+ENST00000255992+ENST00000497895+ENST00000485033+ENST00000466546+ENST00000496259+ENST00000319551__exon_number_013__gene_id_ENSG00000133619	KRBA1	ENSG00000133619.12	4.09470146313306	19.5208489151108	1.96975272540622e-32	2.9206871385147e-29
ENSG00000114735.23	ENSG00000114735	ENSG00000114735_024	chr3	dexseq_prepare_annotation2.py	exon	50617547	50617660	.	+	.	ENST00000434410+ENST00000443894+ENST00000448997+ENST00000232854+ENST00000482974+ENST00000455834__exon_number_024__gene_id_ENSG00000114735	HEMK1	ENSG00000114735.23	-2.75904579210071	-16.314942682501	2.21387306800468e-32	3.2484666872744e-29
ENSG00000229807.29	ENSG00000229807	ENSG00000229807_030	chrX	dexseq_prepare_annotation2.py	exon	73061506	73072588	.	-	.	ENST00000429829__exon_number_030__gene_id_ENSG00000229807	XIST	ENSG00000229807.29	-3.50186555888713	-18.8191813988683	4.07495763234684e-32	5.91763666974508e-29
ENSG00000013441.10	ENSG00000013441	ENSG00000013441_011	chr2	dexseq_prepare_annotation2.py	exon	201718626	201718716	.	-	.	ENST00000409769+ENST00000321356+ENST00000473565+ENST00000496205+ENST00000409403+ENST00000461326+ENST00000461981+ENST00000434813+ENST00000472679+ENST00000432425+ENST00000464454__exon_number_011__gene_id_ENSG00000013441	CLK1	ENSG00000013441.10	2.54253915677359	16.915310440831	8.51963843498832e-32	1.22459370292629e-28
ENSG00000198632.ENSG00000174368.28	ENSG00000198632+ENSG00000174368	ENSG00000198632+ENSG00000174368_029	chr7	dexseq_prepare_annotation2.py	exon	74987566	74987789	.	-	.	ENST00000442338__exon_number_029__gene_id_ENSG00000198632+ENSG00000174368		ENSG00000198632.ENSG00000174368.28	2.41065015184724	16.3643478824053	1.26633052581662e-31	1.7962238868193e-28
ENSG00000074054.71	ENSG00000074054	ENSG00000074054_072	chr2	dexseq_prepare_annotation2.py	exon	122407053	122407163	.	-	.	ENST00000409078__exon_number_072__gene_id_ENSG00000074054	CLASP1	ENSG00000074054.71	-1.74420427809025	-13.8745808803841	1.27515663220242e-31	1.7962238868193e-28
ENSG00000223745.70	ENSG00000223745	ENSG00000223745_071	chr1	dexseq_prepare_annotation2.py	exon	93811406	93811582	.	-	.	ENST00000451302__exon_number_071__gene_id_ENSG00000223745	RP4-717I23.3	ENSG00000223745.70	3.19749548604852	13.869732793313	1.32128834049235e-31	1.84277860897796e-28
ENSG00000142512.30	ENSG00000142512	ENSG00000142512_031	chr19	dexseq_prepare_annotation2.py	exon	51920897	51920952	.	-	.	ENST00000357375+ENST00000439889+ENST00000353836+ENST00000529627+ENST00000356298+ENST00000432469+ENST00000339313__exon_number_031__gene_id_ENSG00000142512	SIGLEC10	ENSG00000142512.30	2.48862250988982	16.2586562872346	2.12332276529728e-31	2.9323295557654e-28
ENSG00000198632.ENSG00000174368	ENSG00000198632+ENSG00000174368	ENSG00000198632+ENSG00000174368_001	chr7	dexseq_prepare_annotation2.py	exon	74880905	74881026	.	-	.	ENST00000442338__exon_number_001__gene_id_ENSG00000198632+ENSG00000174368		ENSG00000198632.ENSG00000174368	-1.92120365023172	-16.2319565946372	2.41999978727901e-31	3.30959640811149e-28
ENSG00000114735.15	ENSG00000114735	ENSG00000114735_016	chr3	dexseq_prepare_annotation2.py	exon	50614483	50614554	.	+	.	ENST00000424388+ENST00000434410+ENST00000448997+ENST00000232854+ENST00000482974+ENST00000455834__exon_number_016__gene_id_ENSG00000114735	HEMK1	ENSG00000114735.15	-2.6148362797995	-15.8421331962709	2.53324902463789e-31	3.43116401305354e-28
ENSG00000123213.21	ENSG00000123213	ENSG00000123213_022	chr5	dexseq_prepare_annotation2.py	exon	65104953	65105236	.	+	.	ENST00000507201__exon_number_022__gene_id_ENSG00000123213	NLN	ENSG00000123213.21	-1.91782998148817	-16.6706075628211	2.6145690509965e-31	3.50758133552876e-28
ENSG00000116688.7	ENSG00000116688	ENSG00000116688_008	chr1	dexseq_prepare_annotation2.py	exon	12042049	12042171	.	+	.	ENST00000412236+ENST00000490079+ENST00000497302+ENST00000235329__exon_number_008__gene_id_ENSG00000116688	MFN2	ENSG00000116688.7	-2.01349492700559	-17.5422867915952	2.65700377912858e-31	3.53088229565462e-28
ENSG00000141646.ENSG00000267699.ENSG00000141642.47	ENSG00000141646+ENSG00000267699+ENSG00000141642	ENSG00000141646+ENSG00000267699+ENSG00000141642_048	chr18	dexseq_prepare_annotation2.py	exon	48593389	48593482	.	+	.	ENST00000591126+ENST00000588745+ENST00000398417+ENST00000342988+ENST00000590499__exon_number_048__gene_id_ENSG00000141646+ENSG00000267699+ENSG00000141642		ENSG00000141646.ENSG00000267699.ENSG00000141642.47	-2.52600146896618	-15.5003064192005	2.80945072481015e-31	3.69857623784049e-28
ENSG00000143341.44	ENSG00000143341	ENSG00000143341_045	chr1	dexseq_prepare_annotation2.py	exon	186010145	186010268	.	+	.	ENST00000271588+ENST00000367492__exon_number_045__gene_id_ENSG00000143341	HMCN1	ENSG00000143341.44	-2.2307501363914	-14.6632351714919	3.08601781051034e-31	4.02505302631405e-28
ENSG00000223745.5	ENSG00000223745	ENSG00000223745_006	chr1	dexseq_prepare_annotation2.py	exon	93730207	93730207	.	-	.	ENST00000455474+ENST00000415150+ENST00000457025+ENST00000602488+ENST00000451302+ENST00000446528__exon_number_006__gene_id_ENSG00000223745	RP4-717I23.3	ENSG00000223745.5	3.02216584607171	13.73221057765	3.61996135177629e-31	4.67815243940609e-28
ENSG00000123213.22	ENSG00000123213	ENSG00000123213_023	chr5	dexseq_prepare_annotation2.py	exon	65105342	65105528	.	+	.	ENST00000502464+ENST00000509935+ENST00000511299+ENST00000506799+ENST00000507201+ENST00000380985__exon_number_023__gene_id_ENSG00000123213	NLN	ENSG00000123213.22	-1.90559024799542	-16.5705094602613	4.14523760147487e-31	5.30827822051414e-28
ENSG00000145362.94	ENSG00000145362	ENSG00000145362_095	chr4	dexseq_prepare_annotation2.py	exon	114304889	114304891	.	+	.	ENST00000357077+ENST00000506722+ENST00000505342__exon_number_095__gene_id_ENSG00000145362	ANK2	ENSG00000145362.94	1.89242792856057	13.7848289469053	4.90613829719723e-31	6.22606629691976e-28
ENSG00000123243.29	ENSG00000123243	ENSG00000123243_030	chr10	dexseq_prepare_annotation2.py	exon	7661624	7664440	.	-	.	ENST00000476417__exon_number_030__gene_id_ENSG00000123243	ITIH5	ENSG00000123243.29	-3.63082048680408	-15.0465017217648	7.71772743844319e-31	9.70662714429842e-28
ENSG00000173406.ENSG00000162600.49	ENSG00000173406+ENSG00000162600	ENSG00000173406+ENSG00000162600_050	chr1	dexseq_prepare_annotation2.py	exon	58996335	58996401	.	-	.	ENST00000421528+ENST00000358603+ENST00000371226__exon_number_050__gene_id_ENSG00000173406+ENSG00000162600		ENSG00000173406.ENSG00000162600.49	1.8081364248014	13.4981447660467	8.02268576961291e-31	1.00008812881857e-27
ENSG00000115421.5	ENSG00000115421	ENSG00000115421_006	chr2	dexseq_prepare_annotation2.py	exon	60987270	60987430	.	+	.	ENST00000496283+ENST00000238714+ENST00000453839+ENST00000414060__exon_number_006__gene_id_ENSG00000115421	PAPOLG	ENSG00000115421.5	-3.05554172874346	-15.9647195204034	9.00330649586675e-31	1.11248487976077e-27
ENSG00000147130.1	ENSG00000147130	ENSG00000147130_002	chrX	dexseq_prepare_annotation2.py	exon	70459476	70460958	.	-	.	ENST00000489332+ENST00000373984+ENST00000314425+ENST00000373988+ENST00000353904+ENST00000373998__exon_number_002__gene_id_ENSG00000147130	ZMYM3	ENSG00000147130.1	-1.64160889570498	-17.4825554629993	1.39829094705872e-30	1.71276050152637e-27
ENSG00000223745.60	ENSG00000223745	ENSG00000223745_061	chr1	dexseq_prepare_annotation2.py	exon	93811097	93811147	.	-	.	ENST00000438777__exon_number_061__gene_id_ENSG00000223745	RP4-717I23.3	ENSG00000223745.60	3.01661237573631	13.5417103064723	1.46099087132826e-30	1.77413411299925e-27
ENSG00000108588.ENSG00000266173.ENSG00000125695.25	ENSG00000108588+ENSG00000266173+ENSG00000125695	ENSG00000108588+ENSG00000266173+ENSG00000125695_026	chr17	dexseq_prepare_annotation2.py	exon	61787722	61787850	.	-	.	ENST00000577375__exon_number_026__gene_id_ENSG00000108588+ENSG00000266173+ENSG00000125695		ENSG00000108588.ENSG00000266173.ENSG00000125695.25	-2.16068763645886	-13.7895542764241	2.11114568068091e-30	2.54172917963893e-27
ENSG00000141646.ENSG00000267699.ENSG00000141642.46	ENSG00000141646+ENSG00000267699+ENSG00000141642	ENSG00000141646+ENSG00000267699+ENSG00000141642_047	chr18	dexseq_prepare_annotation2.py	exon	48593192	48593388	.	+	.	ENST00000590499__exon_number_047__gene_id_ENSG00000141646+ENSG00000267699+ENSG00000141642		ENSG00000141646.ENSG00000267699.ENSG00000141642.46	-2.6639875870583	-15.1227630837648	2.21249575689999e-30	2.64117618478138e-27
ENSG00000092148.27	ENSG00000092148	ENSG00000092148_028	chr14	dexseq_prepare_annotation2.py	exon	31588916	31588975	.	-	.	ENST00000399332+ENST00000553700+ENST00000554027+ENST00000555843+ENST00000553957+ENST00000554882__exon_number_028__gene_id_ENSG00000092148	HECTD1	ENSG00000092148.27	-4.22473149007589	-13.8816680438132	2.54401985323921e-30	3.01141402173811e-27
ENSG00000013573.12	ENSG00000013573	ENSG00000013573_013	chr12	dexseq_prepare_annotation2.py	exon	31226904	31227025	.	+	.	ENST00000407793+ENST00000251758+ENST00000350437+ENST00000543756+ENST00000539049+ENST00000435753+ENST00000415475+ENST00000536265+ENST00000535158+ENST00000542838+ENST00000542129+ENST00000438391__exon_number_013__gene_id_ENSG00000013573	DDX11	ENSG00000013573.12	-1.80053896881154	-14.1767902663138	3.80508711907519e-30	4.46663322378574e-27
ENSG00000108588.ENSG00000266173.ENSG00000125695.80	ENSG00000108588+ENSG00000266173+ENSG00000125695	ENSG00000108588+ENSG00000266173+ENSG00000125695_081	chr17	dexseq_prepare_annotation2.py	exon	61843120	61843271	.	-	.	ENST00000584112__exon_number_081__gene_id_ENSG00000108588+ENSG00000266173+ENSG00000125695		ENSG00000108588.ENSG00000266173.ENSG00000125695.80	-3.26340491071885	-13.6697894389501	4.83300958096932e-30	5.62638205457918e-27
ENSG00000013441.27	ENSG00000013441	ENSG00000013441_028	chr2	dexseq_prepare_annotation2.py	exon	201725688	201725706	.	-	.	ENST00000492793+ENST00000473565+ENST00000461981__exon_number_028__gene_id_ENSG00000013441	CLK1	ENSG00000013441.27	-2.31576955420525	-16.0166104191109	5.43202311760413e-30	6.27189403618911e-27
ENSG00000159363	ENSG00000159363	ENSG00000159363_001	chr1	dexseq_prepare_annotation2.py	exon	17312453	17312453	.	-	.	ENST00000452699+ENST00000326735+ENST00000341676__exon_number_001__gene_id_ENSG00000159363	ATP13A2	ENSG00000159363	2.95373532685149	15.2355158797049	6.00156109137206e-30	6.87315365864994e-27
ENSG00000159166.ENSG00000118194.3	ENSG00000159166+ENSG00000118194	ENSG00000159166+ENSG00000118194_004	chr1	dexseq_prepare_annotation2.py	exon	201328162	201328299	.	-	.	ENST00000360372+ENST00000421663+ENST00000367315+ENST00000476888+ENST00000367317+ENST00000367318+ENST00000458432+ENST00000460780+ENST00000367322+ENST00000236918+ENST00000491504+ENST00000367320+ENST00000509001__exon_number_004__gene_id_ENSG00000159166+ENSG00000118194		ENSG00000159166.ENSG00000118194.3	-3.03130218151151	-15.5335893544621	7.63515386928273e-30	8.67347322168365e-27
ENSG00000165949.9	ENSG00000165949	ENSG00000165949_010	chr14	dexseq_prepare_annotation2.py	exon	94577101	94577107	.	+	.	ENST00000444961+ENST00000555081+ENST00000555819+ENST00000554800+ENST00000557700+ENST00000557098+ENST00000298902+ENST00000448882+ENST00000554448+ENST00000556544__exon_number_010__gene_id_ENSG00000165949	IFI27	ENSG00000165949.9	-2.96310527528364	-17.0486907570521	7.90934301201175e-30	8.91307027760809e-27
ENSG00000123213.18	ENSG00000123213	ENSG00000123213_019	chr5	dexseq_prepare_annotation2.py	exon	65088281	65088428	.	+	.	ENST00000502464+ENST00000506539+ENST00000509935+ENST00000511299+ENST00000506799+ENST00000380985__exon_number_019__gene_id_ENSG00000123213	NLN	ENSG00000123213.18	-2.01353227767315	-15.8768208554023	1.04614922606501e-29	1.16955332088251e-26
ENSG00000166747.69	ENSG00000166747	ENSG00000166747_070	chr16	dexseq_prepare_annotation2.py	exon	71842736	71842737	.	-	.	ENST00000433195+ENST00000566161+ENST00000423132+ENST00000568327+ENST00000569748+ENST00000299980+ENST00000565009+ENST00000393512+ENST00000570017__exon_number_070__gene_id_ENSG00000166747	AP1G1	ENSG00000166747.69	2.81195082321592	13.996453703953	1.19545669531324e-29	1.32594973599928e-26
ENSG00000104490.20	ENSG00000104490	ENSG00000104490_021	chr8	dexseq_prepare_annotation2.py	exon	102731597	102731600	.	-	.	ENST00000311028+ENST00000522448+ENST00000220931+ENST00000518166+ENST00000517531+ENST00000522252+ENST00000520690+ENST00000517822+ENST00000520425+ENST00000521599+ENST00000518727+ENST00000395923+ENST00000524209+ENST00000521964+ENST00000522951+ENST00000519508__exon_number_021__gene_id_ENSG00000104490	NCALD	ENSG00000104490.20	2.14159078745935	13.1971956292408	1.35140225919613e-29	1.48720762841519e-26
ENSG00000123213.20	ENSG00000123213	ENSG00000123213_021	chr5	dexseq_prepare_annotation2.py	exon	65088483	65089476	.	+	.	ENST00000506539__exon_number_021__gene_id_ENSG00000123213	NLN	ENSG00000123213.20	-1.99261133100565	-15.7991632669875	1.50719647063387e-29	1.64580012746433e-26
ENSG00000143322.27	ENSG00000143322	ENSG00000143322_028	chr1	dexseq_prepare_annotation2.py	exon	179198376	179198532	.	-	.	ENST00000507173+ENST00000511413+ENST00000367623+ENST00000392043+ENST00000502732__exon_number_028__gene_id_ENSG00000143322	ABL2	ENSG00000143322.27	-2.3548662064651	-19.1299412161025	2.28726598526318e-29	2.47839344986252e-26
ENSG00000058600.9	ENSG00000058600	ENSG00000058600_010	chr16	dexseq_prepare_annotation2.py	exon	22313791	22314126	.	+	.	ENST00000563766__exon_number_010__gene_id_ENSG00000058600	POLR3E	ENSG00000058600.9	2.31310832142632	18.441020656798	2.95563007037503e-29	3.17815968399419e-26
ENSG00000143341.46	ENSG00000143341	ENSG00000143341_047	chr1	dexseq_prepare_annotation2.py	exon	186017875	186017971	.	+	.	ENST00000271588+ENST00000367492__exon_number_047__gene_id_ENSG00000143341	HMCN1	ENSG00000143341.46	-2.29917174783753	-13.8803538621796	4.11161386161063e-29	4.3876838135459e-26
ENSG00000104490.16	ENSG00000104490	ENSG00000104490_017	chr8	dexseq_prepare_annotation2.py	exon	102731521	102731522	.	-	.	ENST00000311028+ENST00000522448+ENST00000220931+ENST00000518166+ENST00000522252+ENST00000520690+ENST00000520425+ENST00000521599+ENST00000518727+ENST00000395923+ENST00000522951+ENST00000519508__exon_number_017__gene_id_ENSG00000104490	NCALD	ENSG00000104490.16	1.87246414762403	13.0417779277093	4.2437924171949e-29	4.49468670122801e-26
ENSG00000215440.ENSG00000124222.ENSG00000254995.61	ENSG00000215440+ENSG00000124222+ENSG00000254995	ENSG00000215440+ENSG00000124222+ENSG00000254995_062	chr20	dexseq_prepare_annotation2.py	exon	57268793	57268978	.	+	.	ENST00000527587+ENST00000356091+ENST00000525817+ENST00000525967+ENST00000530122+ENST00000529976__exon_number_062__gene_id_ENSG00000215440+ENSG00000124222+ENSG00000254995		ENSG00000215440.ENSG00000124222.ENSG00000254995.61	2.27950634861513	14.7186629827558	4.28265685236143e-29	4.50199919547901e-26
ENSG00000148337.55	ENSG00000148337	ENSG00000148337_056	chr9	dexseq_prepare_annotation2.py	exon	130952724	130952746	.	-	.	ENST00000474442__exon_number_056__gene_id_ENSG00000148337	CIZ1	ENSG00000148337.55	-1.62293423110008	-13.0752281985885	4.42422242866271e-29	4.61636477013863e-26
ENSG00000180448.8	ENSG00000180448	ENSG00000180448_009	chr19	dexseq_prepare_annotation2.py	exon	1068413	1068743	.	+	.	ENST00000590214+ENST00000539243+ENST00000586866+ENST00000587186+ENST00000313093__exon_number_009__gene_id_ENSG00000180448	HMHA1	ENSG00000180448.8	-5.8361106867725	-14.0163169798978	5.0979841039178e-29	5.2802745208101e-26
ENSG00000215012.ENSG00000185838.2	ENSG00000215012+ENSG00000185838	ENSG00000215012+ENSG00000185838_003	chr22	dexseq_prepare_annotation2.py	exon	19775941	19775986	.	-	.	ENST00000405009+ENST00000403325+ENST00000329517__exon_number_003__gene_id_ENSG00000215012+ENSG00000185838		ENSG00000215012.ENSG00000185838.2	1.92596330863426	15.9797500098908	5.82109249060708e-29	5.98523030295172e-26
ENSG00000074054.70	ENSG00000074054	ENSG00000074054_071	chr2	dexseq_prepare_annotation2.py	exon	122406948	122407052	.	-	.	ENST00000455322+ENST00000397587+ENST00000263710+ENST00000541377+ENST00000409078__exon_number_071__gene_id_ENSG00000074054	CLASP1	ENSG00000074054.70	-1.69707641358962	-13.0327035929326	6.03437161299229e-29	6.15956296029661e-26
ENSG00000166669.17	ENSG00000166669	ENSG00000166669_018	chr16	dexseq_prepare_annotation2.py	exon	10513478	10513480	.	+	.	ENST00000396559+ENST00000562102+ENST00000562527+ENST00000561932__exon_number_018__gene_id_ENSG00000166669	ATF7IP2	ENSG00000166669.17	2.74827480461913	16.2219961731595	6.61418409180347e-29	6.70283319225693e-26
ENSG00000196547.78	ENSG00000196547	ENSG00000196547_079	chr15	dexseq_prepare_annotation2.py	exon	91460882	91461073	.	+	.	ENST00000559558__exon_number_079__gene_id_ENSG00000196547	MAN2A2	ENSG00000196547.78	2.21024325764387	14.632212575841	6.84411063908535e-29	6.86169054812909e-26
ENSG00000039560.54	ENSG00000039560	ENSG00000039560_055	chr5	dexseq_prepare_annotation2.py	exon	34811171	34811176	.	+	.	ENST00000512629+ENST00000265109+ENST00000397449+ENST00000428746+ENST00000503673+ENST00000509247+ENST00000508777+ENST00000506376+ENST00000515799__exon_number_055__gene_id_ENSG00000039560	RAI14	ENSG00000039560.54	2.38814412842944	15.2776163968677	6.87909508045102e-29	6.86169054812909e-26
ENSG00000133226.61	ENSG00000133226	ENSG00000133226_062	chr1	dexseq_prepare_annotation2.py	exon	24996000	24996073	.	+	.	ENST00000323848+ENST00000447431+ENST00000374389+ENST00000479034__exon_number_062__gene_id_ENSG00000133226	SRRM1	ENSG00000133226.61	-2.23706665589062	-14.0588034597428	6.9170758668659e-29	6.86169054812909e-26
ENSG00000142621.1	ENSG00000142621	ENSG00000142621_002	chr1	dexseq_prepare_annotation2.py	exon	15573776	15573891	.	+	.	ENST00000358897+ENST00000417793+ENST00000375999+ENST00000433640__exon_number_002__gene_id_ENSG00000142621	FHAD1	ENSG00000142621.1	-1.92933831890385	-13.5556944080062	8.05195822663525e-29	7.93162931243721e-26
ENSG00000169727.45	ENSG00000169727	ENSG00000169727_046	chr17	dexseq_prepare_annotation2.py	exon	80012618	80012633	.	+	.	ENST00000392358+ENST00000578552+ENST00000584460+ENST00000306823+ENST00000583641+ENST00000355130+ENST00000580141+ENST00000320548+ENST00000392357+ENST00000585084__exon_number_046__gene_id_ENSG00000169727	GPS1	ENSG00000169727.45	-1.42266028054605	-13.5207893848452	1.01153198680374e-28	9.8949604345233e-26
ENSG00000133226.49	ENSG00000133226	ENSG00000133226_050	chr1	dexseq_prepare_annotation2.py	exon	24987291	24987466	.	+	.	ENST00000488317__exon_number_050__gene_id_ENSG00000133226	SRRM1	ENSG00000133226.49	-1.73459688037934	-13.9873774178369	1.06096084122534e-28	1.03069053087949e-25
ENSG00000133318.10	ENSG00000133318	ENSG00000133318_011	chr11	dexseq_prepare_annotation2.py	exon	63481443	63481638	.	+	.	ENST00000338850+ENST00000538995__exon_number_011__gene_id_ENSG00000133318	RTN3	ENSG00000133318.10	-2.77019895837932	-15.5555092540724	1.32735361367601e-28	1.28065076769345e-25
ENSG00000169727.44	ENSG00000169727	ENSG00000169727_045	chr17	dexseq_prepare_annotation2.py	exon	80012615	80012617	.	+	.	ENST00000392358+ENST00000578552+ENST00000584460+ENST00000306823+ENST00000583641+ENST00000355130+ENST00000580141+ENST00000320548+ENST00000392357+ENST00000580716+ENST00000585084__exon_number_045__gene_id_ENSG00000169727	GPS1	ENSG00000169727.44	-1.42323731699879	-13.4538603019715	1.56672441453438e-28	1.50131633472488e-25
ENSG00000205517.ENSG00000187266.35	ENSG00000205517+ENSG00000187266	ENSG00000205517+ENSG00000187266_036	chr19	dexseq_prepare_annotation2.py	exon	11508274	11508445	.	-	.	ENST00000566919__exon_number_036__gene_id_ENSG00000205517+ENSG00000187266		ENSG00000205517.ENSG00000187266.35	2.46033224374	13.9158471119574	1.62890993178377e-28	1.55035905216795e-25
ENSG00000187741.10	ENSG00000187741	ENSG00000187741_011	chr16	dexseq_prepare_annotation2.py	exon	89805537	89805540	.	-	.	ENST00000561722+ENST00000564475+ENST00000568369__exon_number_011__gene_id_ENSG00000187741	FANCA	ENSG00000187741.10	2.22136832018919	13.6574724276839	1.66553346075076e-28	1.5745774488707e-25
ENSG00000266967.ENSG00000267060.ENSG00000108825.58	ENSG00000266967+ENSG00000267060+ENSG00000108825	ENSG00000266967+ENSG00000267060+ENSG00000108825_059	chr17	dexseq_prepare_annotation2.py	exon	41116497	41116499	.	-	.	ENST00000430739+ENST00000450475__exon_number_059__gene_id_ENSG00000266967+ENSG00000267060+ENSG00000108825		ENSG00000266967.ENSG00000267060.ENSG00000108825.58	1.87853383216974	13.3709117156038	1.78134040703793e-28	1.6728330250439e-25
ENSG00000104490.17	ENSG00000104490	ENSG00000104490_018	chr8	dexseq_prepare_annotation2.py	exon	102731523	102731541	.	-	.	ENST00000311028+ENST00000522448+ENST00000220931+ENST00000518166+ENST00000522951+ENST00000520690+ENST00000517822+ENST00000520425+ENST00000521599+ENST00000518727+ENST00000395923+ENST00000522252+ENST00000519508__exon_number_018__gene_id_ENSG00000104490	NCALD	ENSG00000104490.17	1.88617494032833	12.835593493335	1.93211938983439e-28	1.80241148086252e-25
ENSG00000104490.18	ENSG00000104490	ENSG00000104490_019	chr8	dexseq_prepare_annotation2.py	exon	102731542	102731542	.	-	.	ENST00000311028+ENST00000522448+ENST00000220931+ENST00000518166+ENST00000522252+ENST00000520690+ENST00000517822+ENST00000520425+ENST00000521599+ENST00000518727+ENST00000395923+ENST00000524209+ENST00000522951+ENST00000519508__exon_number_019__gene_id_ENSG00000104490	NCALD	ENSG00000104490.18	1.81414061184835	12.8288360850514	2.03042351042015e-28	1.88165491413364e-25
ENSG00000005884.29	ENSG00000005884	ENSG00000005884_030	chr17	dexseq_prepare_annotation2.py	exon	48152963	48153064	.	+	.	ENST00000007722+ENST00000505306+ENST00000505612+ENST00000506401+ENST00000320031+ENST00000544892+ENST00000510809__exon_number_030__gene_id_ENSG00000005884	ITGA3	ENSG00000005884.29	-3.49028499116648	-16.2087446931802	2.42364018231403e-28	2.23138056863595e-25
ENSG00000108387.7	ENSG00000108387	ENSG00000108387_008	chr17	dexseq_prepare_annotation2.py	exon	56598104	56598150	.	-	.	ENST00000426861+ENST00000457347+ENST00000393086+ENST00000317268+ENST00000583114+ENST00000584488+ENST00000582270+ENST00000317256+ENST00000412945+ENST00000580796+ENST00000579371+ENST00000580844+ENST00000583273+ENST00000577440__exon_number_008__gene_id_ENSG00000108387	SEPT4	ENSG00000108387.7	2.21089366859409	14.5290676236118	2.51944208251266e-28	2.30452058486351e-25
ENSG00000166747.67	ENSG00000166747	ENSG00000166747_068	chr16	dexseq_prepare_annotation2.py	exon	71842717	71842717	.	-	.	ENST00000567583+ENST00000299980+ENST00000433195+ENST00000566161+ENST00000423132+ENST00000565412+ENST00000565009+ENST00000569748+ENST00000450149+ENST00000568327+ENST00000393512+ENST00000570017__exon_number_068__gene_id_ENSG00000166747	AP1G1	ENSG00000166747.67	2.73503485962	13.5054556744816	2.71903699216729e-28	2.4617808430404e-25
ENSG00000049759.93	ENSG00000049759	ENSG00000049759_094	chr18	dexseq_prepare_annotation2.py	exon	56063938	56065389	.	+	.	ENST00000590506+ENST00000456173+ENST00000256832+ENST00000456986+ENST00000382850__exon_number_094__gene_id_ENSG00000049759	NEDD4L	ENSG00000049759.93	-2.52425299598966	-13.5790411434287	2.72632140103719e-28	2.4617808430404e-25
ENSG00000168389.17	ENSG00000168389	ENSG00000168389_018	chr1	dexseq_prepare_annotation2.py	exon	40432758	40432841	.	+	.	ENST00000483824+ENST00000420632+ENST00000372809+ENST00000469745+ENST00000372811+ENST00000491515__exon_number_018__gene_id_ENSG00000168389	MFSD2A	ENSG00000168389.17	-1.65356677010571	-15.3783657077788	3.00933374568012e-28	2.70002407272445e-25
ENSG00000228107.ENSG00000159259.ENSG00000159256.14	ENSG00000228107+ENSG00000159259+ENSG00000159256	ENSG00000228107+ENSG00000159259+ENSG00000159256_015	chr21	dexseq_prepare_annotation2.py	exon	37728918	37729022	.	+	.	ENST00000487909+ENST00000485299+ENST00000400485__exon_number_015__gene_id_ENSG00000228107+ENSG00000159259+ENSG00000159256		ENSG00000228107.ENSG00000159259.ENSG00000159256.14	1.98385299015915	13.2321495736396	4.46287461306182e-28	3.97882219379574e-25
ENSG00000013573.9	ENSG00000013573	ENSG00000013573_010	chr12	dexseq_prepare_annotation2.py	exon	31226832	31226835	.	+	.	ENST00000407793+ENST00000542838+ENST00000350437+ENST00000545668+ENST00000539049+ENST00000536265+ENST00000228264+ENST00000415475+ENST00000435753+ENST00000540935+ENST00000251758+ENST00000542129+ENST00000438391__exon_number_010__gene_id_ENSG00000013573	DDX11	ENSG00000013573.9	-1.69066023884057	-13.3904077084859	5.6613895164362e-28	5.01559944310536e-25
ENSG00000223745.4	ENSG00000223745	ENSG00000223745_005	chr1	dexseq_prepare_annotation2.py	exon	93730204	93730206	.	-	.	ENST00000451302+ENST00000602488+ENST00000415150+ENST00000457025+ENST00000446528__exon_number_005__gene_id_ENSG00000223745	RP4-717I23.3	ENSG00000223745.4	3.08929917227235	12.6919522532775	7.2276779371823e-28	6.36320248290819e-25
ENSG00000116688.6	ENSG00000116688	ENSG00000116688_007	chr1	dexseq_prepare_annotation2.py	exon	12042027	12042048	.	+	.	ENST00000490079+ENST00000497302+ENST00000235329__exon_number_007__gene_id_ENSG00000116688	MFN2	ENSG00000116688.6	-1.90788271363623	-15.6280759213181	8.50535748193931e-28	7.4415538570088e-25
ENSG00000213398.ENSG00000124067.ENSG00000267660.56	ENSG00000213398+ENSG00000124067+ENSG00000267660	ENSG00000213398+ENSG00000124067+ENSG00000267660_057	chr16	dexseq_prepare_annotation2.py	exon	67983703	67983809	.	-	.	ENST00000576616+ENST00000537830+ENST00000338335+ENST00000422611+ENST00000576513+ENST00000574665+ENST00000572037+ENST00000570802+ENST00000573023+ENST00000541864+ENST00000316341__exon_number_057__gene_id_ENSG00000213398+ENSG00000124067+ENSG00000267660		ENSG00000213398.ENSG00000124067.ENSG00000267660.56	-3.24343506267592	-14.945563573515	8.75558206476294e-28	7.61319479252285e-25
ENSG00000271793.ENSG00000135317.ENSG00000135316.9	ENSG00000271793+ENSG00000135317+ENSG00000135316	ENSG00000271793+ENSG00000135317+ENSG00000135316_010	chr6	dexseq_prepare_annotation2.py	exon	86217686	86217724	.	-	.	ENST00000503491+ENST00000513865+ENST00000346348+ENST00000508658+ENST00000474645+ENST00000505648+ENST00000369627+ENST00000515216+ENST00000314673+ENST00000508980__exon_number_010__gene_id_ENSG00000271793+ENSG00000135317+ENSG00000135316		ENSG00000271793.ENSG00000135317.ENSG00000135316.9	-3.12343531618115	-12.732327617457	9.39973575348312e-28	8.12315937081529e-25
ENSG00000074054.69	ENSG00000074054	ENSG00000074054_070	chr2	dexseq_prepare_annotation2.py	exon	122363277	122363756	.	-	.	ENST00000455322+ENST00000397587+ENST00000263710+ENST00000541377+ENST00000409078__exon_number_070__gene_id_ENSG00000074054	CLASP1	ENSG00000074054.69	-1.71288935344386	-12.6538219599384	9.5379342303882e-28	8.1923294481413e-25
ENSG00000124920.1	ENSG00000124920	ENSG00000124920_002	chr11	dexseq_prepare_annotation2.py	exon	61520121	61520262	.	+	.	ENST00000537766+ENST00000278836__exon_number_002__gene_id_ENSG00000124920	MYRF	ENSG00000124920.1	3.03607645686514	15.5886370430605	1.00933664293896e-27	8.61685985056429e-25
ENSG00000215012.ENSG00000185838.1	ENSG00000215012+ENSG00000185838	ENSG00000215012+ENSG00000185838_002	chr22	dexseq_prepare_annotation2.py	exon	19775938	19775940	.	-	.	ENST00000403325+ENST00000329517__exon_number_002__gene_id_ENSG00000215012+ENSG00000185838		ENSG00000215012.ENSG00000185838.1	1.99278252688517	15.2446254449675	1.55956324566834e-27	1.32340215346132e-24
ENSG00000141664.25	ENSG00000141664	ENSG00000141664_026	chr18	dexseq_prepare_annotation2.py	exon	60242546	60242732	.	+	.	ENST00000586834+ENST00000591145+ENST00000585873+ENST00000585949+ENST00000587612+ENST00000269499__exon_number_026__gene_id_ENSG00000141664	ZCCHC2	ENSG00000141664.25	-3.66929276393515	-24.1281897704487	1.66615463757998e-27	1.40538647133789e-24
ENSG00000103671.19	ENSG00000103671	ENSG00000103671_020	chr15	dexseq_prepare_annotation2.py	exon	64698529	64698658	.	+	.	ENST00000560567+ENST00000261884+ENST00000558820__exon_number_020__gene_id_ENSG00000103671	TRIP4	ENSG00000103671.19	2.29678260484404	17.2032755950601	1.87564958749913e-27	1.57267635621363e-24
ENSG00000112655.8	ENSG00000112655	ENSG00000112655_009	chr6	dexseq_prepare_annotation2.py	exon	43097003	43097355	.	+	.	ENST00000476760__exon_number_009__gene_id_ENSG00000112655	PTK7	ENSG00000112655.8	-3.2327136277478	-14.0189301705758	1.9444154933504e-27	1.62068757183324e-24
ENSG00000164924.19	ENSG00000164924	ENSG00000164924_020	chr8	dexseq_prepare_annotation2.py	exon	101936363	101936526	.	-	.	ENST00000353245+ENST00000419477+ENST00000395958+ENST00000395948+ENST00000457309+ENST00000395956+ENST00000517727+ENST00000521309+ENST00000518736+ENST00000522819+ENST00000523848+ENST00000480304+ENST00000395957+ENST00000521607+ENST00000522542+ENST00000395953+ENST00000395951__exon_number_020__gene_id_ENSG00000164924	YWHAZ	ENSG00000164924.19	1.84340018549549	13.4748692050815	2.30601534696365e-27	1.91077788129024e-24
ENSG00000196337.ENSG00000225950.4	ENSG00000196337+ENSG00000225950	ENSG00000196337+ENSG00000225950_005	chr19	dexseq_prepare_annotation2.py	exon	49558998	49559049	.	-	.	ENST00000597853+ENST00000596965+ENST00000356213__exon_number_005__gene_id_ENSG00000196337+ENSG00000225950		ENSG00000196337.ENSG00000225950.4	-2.46597003534296	-15.6600783747312	2.37905507500352e-27	1.95977096508901e-24
ENSG00000129277.4	ENSG00000129277	ENSG00000129277_005	chr17	dexseq_prepare_annotation2.py	exon	34431921	34432035	.	+	.	ENST00000591883+ENST00000250151__exon_number_005__gene_id_ENSG00000129277	CCL4	ENSG00000129277.4	-5.7668808122324	-26.1408713073604	2.50842840516275e-27	2.05432994439791e-24
ENSG00000103671.20	ENSG00000103671	ENSG00000103671_021	chr15	dexseq_prepare_annotation2.py	exon	64701812	64701883	.	+	.	ENST00000561265+ENST00000559565+ENST00000560567+ENST00000261884+ENST00000558820__exon_number_021__gene_id_ENSG00000103671	TRIP4	ENSG00000103671.20	2.28020181530694	17.1042159663709	2.63544086397865e-27	2.14587344752962e-24
ENSG00000215012.ENSG00000185838	ENSG00000215012+ENSG00000185838	ENSG00000215012+ENSG00000185838_001	chr22	dexseq_prepare_annotation2.py	exon	19770747	19775937	.	-	.	ENST00000329517__exon_number_001__gene_id_ENSG00000215012+ENSG00000185838		ENSG00000215012.ENSG00000185838	2.01470031905573	15.1263041646828	2.66426969928862e-27	2.15687944052237e-24
ENSG00000086205.2	ENSG00000086205	ENSG00000086205_003	chr11	dexseq_prepare_annotation2.py	exon	49168303	49168497	.	-	.	ENST00000256999+ENST00000533034+ENST00000356696+ENST00000458311+ENST00000340334+ENST00000525826+ENST00000343844__exon_number_003__gene_id_ENSG00000086205	FOLH1	ENSG00000086205.2	-2.49170847363666	-13.9394593300489	3.00781474259478e-27	2.42108461763502e-24
ENSG00000025796.26	ENSG00000025796	ENSG00000025796_027	chr6	dexseq_prepare_annotation2.py	exon	108232372	108232549	.	-	.	ENST00000484803__exon_number_027__gene_id_ENSG00000025796	SEC63	ENSG00000025796.26	-2.20155759841709	-13.2945961600122	4.17392130206296e-27	3.34063111575281e-24
ENSG00000025796.28	ENSG00000025796	ENSG00000025796_029	chr6	dexseq_prepare_annotation2.py	exon	108233920	108233978	.	-	.	ENST00000484803+ENST00000429168+ENST00000369002__exon_number_029__gene_id_ENSG00000025796	SEC63	ENSG00000025796.28	-2.61277630426506	-13.2826796039851	4.48981733035713e-27	3.57315897517569e-24
ENSG00000089053.27	ENSG00000089053	ENSG00000089053_028	chr12	dexseq_prepare_annotation2.py	exon	121766576	121766638	.	-	.	ENST00000535463__exon_number_028__gene_id_ENSG00000089053	ANAPC5	ENSG00000089053.27	-1.61508796562838	-13.6646957849627	7.30089639340773e-27	5.77767510485726e-24
ENSG00000147130	ENSG00000147130	ENSG00000147130_001	chrX	dexseq_prepare_annotation2.py	exon	70459474	70459475	.	-	.	ENST00000314425+ENST00000353904+ENST00000373998__exon_number_001__gene_id_ENSG00000147130	ZMYM3	ENSG00000147130	-1.45198445140589	-15.3876179792581	7.50171069447158e-27	5.9034272265662e-24
ENSG00000114735.28	ENSG00000114735	ENSG00000114735_029	chr3	dexseq_prepare_annotation2.py	exon	50618108	50622179	.	+	.	ENST00000448997+ENST00000232854__exon_number_029__gene_id_ENSG00000114735	HEMK1	ENSG00000114735.28	-2.64880410284308	-13.8859601370515	7.90911776471096e-27	6.18945586494711e-24
ENSG00000123213.19	ENSG00000123213	ENSG00000123213_020	chr5	dexseq_prepare_annotation2.py	exon	65088429	65088482	.	+	.	ENST00000502464+ENST00000509935+ENST00000506799+ENST00000380985+ENST00000506539__exon_number_020__gene_id_ENSG00000123213	NLN	ENSG00000123213.19	-2.00930725938506	-14.4601510513082	9.16820770555121e-27	7.13514498357492e-24
ENSG00000003756.ENSG00000004534.55	ENSG00000003756+ENSG00000004534	ENSG00000003756+ENSG00000004534_056	chr3	dexseq_prepare_annotation2.py	exon	50107888	50107985	.	+	.	ENST00000539992+ENST00000419610+ENST00000266022+ENST00000421682+ENST00000434592+ENST00000443081+ENST00000442092+ENST00000422955+ENST00000454079__exon_number_056__gene_id_ENSG00000003756+ENSG00000004534		ENSG00000003756.ENSG00000004534.55	1.86413380391464	12.3714456917018	9.55044857728331e-27	7.39178482385637e-24
ENSG00000085276.49	ENSG00000085276	ENSG00000085276_050	chr3	dexseq_prepare_annotation2.py	exon	169098975	169099046	.	-	.	ENST00000494292+ENST00000485957__exon_number_050__gene_id_ENSG00000085276	MECOM	ENSG00000085276.49	-2.29412299241275	-17.1866790045643	1.07195395447755e-26	8.25129234369244e-24
ENSG00000082397.4	ENSG00000082397	ENSG00000082397_005	chr18	dexseq_prepare_annotation2.py	exon	5393102	5393165	.	-	.	ENST00000544123+ENST00000578618+ENST00000540638+ENST00000542652+ENST00000545076+ENST00000341928__exon_number_005__gene_id_ENSG00000082397	EPB41L3	ENSG00000082397.4	-1.7368692078863	-13.8670605955337	1.75653293879713e-26	1.34473097477054e-23
ENSG00000159640.ENSG00000224353.ENSG00000264813.22	ENSG00000159640+ENSG00000224353+ENSG00000264813	ENSG00000159640+ENSG00000224353+ENSG00000264813_023	chr17	dexseq_prepare_annotation2.py	exon	61561213	61561332	.	+	.	ENST00000582678+ENST00000428043+ENST00000290866__exon_number_023__gene_id_ENSG00000159640+ENSG00000224353+ENSG00000264813		ENSG00000159640.ENSG00000224353.ENSG00000264813.22	-2.33561808246031	-12.3443831256156	1.96099557665556e-26	1.49314443196991e-23
ENSG00000271793.ENSG00000135317.ENSG00000135316.11	ENSG00000271793+ENSG00000135317+ENSG00000135316	ENSG00000271793+ENSG00000135317+ENSG00000135316_012	chr6	dexseq_prepare_annotation2.py	exon	86217778	86218175	.	-	.	ENST00000474645__exon_number_012__gene_id_ENSG00000271793+ENSG00000135317+ENSG00000135316		ENSG00000271793.ENSG00000135317.ENSG00000135316.11	-3.41875208736701	-12.3004730597156	2.05543153003412e-26	1.55663576137202e-23
ENSG00000104490.15	ENSG00000104490	ENSG00000104490_016	chr8	dexseq_prepare_annotation2.py	exon	102731508	102731520	.	-	.	ENST00000311028+ENST00000522448+ENST00000220931+ENST00000518166+ENST00000522951+ENST00000520690+ENST00000520425+ENST00000521599+ENST00000518727+ENST00000395923+ENST00000519508__exon_number_016__gene_id_ENSG00000104490	NCALD	ENSG00000104490.15	1.70286808085629	12.168500493059	2.54550505569412e-26	1.91747314791572e-23
ENSG00000215462.ENSG00000102547	ENSG00000215462+ENSG00000102547	ENSG00000215462+ENSG00000102547_001	chr13	dexseq_prepare_annotation2.py	exon	49882786	49882788	.	-	.	ENST00000355854__exon_number_001__gene_id_ENSG00000215462+ENSG00000102547		ENSG00000215462.ENSG00000102547	1.33737698671049	14.0817930993643	2.59901843321845e-26	1.94217581956499e-23
ENSG00000111641.12	ENSG00000111641	ENSG00000111641_013	chr12	dexseq_prepare_annotation2.py	exon	6669910	6669953	.	-	.	ENST00000399466+ENST00000382421+ENST00000544630+ENST00000541778+ENST00000536506+ENST00000322166+ENST00000537442+ENST00000545200+ENST00000537708__exon_number_013__gene_id_ENSG00000111641	NOP2	ENSG00000111641.12	-1.59290783411463	-12.5660345656096	2.60587400451348e-26	1.94217581956499e-23
ENSG00000143226.ENSG00000244682.ENSG00000273112.ENSG00000072694.55	ENSG00000143226+ENSG00000244682+ENSG00000273112+ENSG00000072694	ENSG00000143226+ENSG00000244682+ENSG00000273112+ENSG00000072694_056	chr1	dexseq_prepare_annotation2.py	exon	161559871	161560008	.	+	.	ENST00000465075__exon_number_056__gene_id_ENSG00000143226+ENSG00000244682+ENSG00000273112+ENSG00000072694		ENSG00000143226.ENSG00000244682.ENSG00000273112.ENSG00000072694.55	2.27547261362512	12.5025301908415	2.87208989563892e-26	2.12932209983887e-23
ENSG00000245937.15	ENSG00000245937	ENSG00000245937_016	chr5	dexseq_prepare_annotation2.py	exon	127396836	127396936	.	-	.	ENST00000501652+ENST00000606251+ENST00000514409+ENST00000508878+ENST00000499346+ENST00000501702+ENST00000514573+ENST00000501173__exon_number_016__gene_id_ENSG00000245937	CTC-228N24.3	ENSG00000245937.15	-2.22259828888898	-15.2466024857785	4.34671542177739e-26	3.20571400239701e-23
ENSG00000104450.27	ENSG00000104450	ENSG00000104450_028	chr8	dexseq_prepare_annotation2.py	exon	101252787	101252999	.	+	.	ENST00000251809+ENST00000388798+ENST00000519409__exon_number_028__gene_id_ENSG00000104450	SPAG1	ENSG00000104450.27	-1.82661096375038	-13.8258737946329	4.4777114865859e-26	3.28512433924453e-23
ENSG00000140575.13	ENSG00000140575	ENSG00000140575_014	chr15	dexseq_prepare_annotation2.py	exon	90982564	90982631	.	+	.	ENST00000268182+ENST00000560418__exon_number_014__gene_id_ENSG00000140575	IQGAP1	ENSG00000140575.13	-1.78724215488276	-11.9418605305174	4.71266484860949e-26	3.43958605476518e-23
ENSG00000151150.65	ENSG00000151150	ENSG00000151150_066	chr10	dexseq_prepare_annotation2.py	exon	61926582	61926633	.	-	.	ENST00000474360+ENST00000503366+ENST00000460468+ENST00000280772+ENST00000373827__exon_number_066__gene_id_ENSG00000151150	ANK3	ENSG00000151150.65	2.12579168757742	13.0479289682095	4.93502789552944e-26	3.58331357962868e-23
ENSG00000232732.7	ENSG00000232732	ENSG00000232732_008	chr2	dexseq_prepare_annotation2.py	exon	200743839	200743848	.	-	.	ENST00000600956+ENST00000597899__exon_number_008__gene_id_ENSG00000232732	AC073043.1	ENSG00000232732.7	-1.56305080802402	-12.5737095727382	4.96459287652114e-26	3.58629459674563e-23
ENSG00000091262.32	ENSG00000091262	ENSG00000091262_033	chr16	dexseq_prepare_annotation2.py	exon	16302585	16302716	.	-	.	ENST00000574094+ENST00000577103+ENST00000205557+ENST00000456970__exon_number_033__gene_id_ENSG00000091262	ABCC6	ENSG00000091262.32	2.61134762776228	15.8540692470194	5.18906475132826e-26	3.72932259217527e-23
ENSG00000167178	ENSG00000167178	ENSG00000167178_001	chr15	dexseq_prepare_annotation2.py	exon	74392652	74392810	.	+	.	ENST00000561975__exon_number_001__gene_id_ENSG00000167178	ISLR2	ENSG00000167178	2.16219512686779	16.6922856141136	5.49947490437542e-26	3.93234788555855e-23
ENSG00000147206.35	ENSG00000147206	ENSG00000147206_036	chrX	dexseq_prepare_annotation2.py	exon	102347924	102348022	.	-	.	ENST00000425644+ENST00000425463+ENST00000395065__exon_number_036__gene_id_ENSG00000147206	NXF3	ENSG00000147206.35	-2.93167606900702	-15.4886879421117	5.5987325158069e-26	3.98310231502074e-23
ENSG00000158286.41	ENSG00000158286	ENSG00000158286_042	chr1	dexseq_prepare_annotation2.py	exon	6281352	6281359	.	+	.	ENST00000377939__exon_number_042__gene_id_ENSG00000158286	RNF207	ENSG00000158286.41	1.57855416737684	13.4032444792979	5.79127480459399e-26	4.09937860703278e-23
ENSG00000103671.22	ENSG00000103671	ENSG00000103671_023	chr15	dexseq_prepare_annotation2.py	exon	64701917	64702001	.	+	.	ENST00000561265+ENST00000559565+ENST00000560567+ENST00000261884+ENST00000560475__exon_number_023__gene_id_ENSG00000103671	TRIP4	ENSG00000103671.22	2.32057453412371	16.1875210852159	6.49407052245042e-26	4.57387128001967e-23
ENSG00000111077.42	ENSG00000111077	ENSG00000111077_043	chr12	dexseq_prepare_annotation2.py	exon	53453503	53453532	.	+	.	ENST00000379902+ENST00000546602+ENST00000314276+ENST00000314250+ENST00000549311+ENST00000549700+ENST00000552570__exon_number_043__gene_id_ENSG00000111077	TENC1	ENSG00000111077.42	1.45452272514337	15.069971061599	9.00260434684114e-26	6.30912366223425e-23
ENSG00000025796.27	ENSG00000025796	ENSG00000025796_028	chr6	dexseq_prepare_annotation2.py	exon	108232550	108232600	.	-	.	ENST00000484803+ENST00000429168+ENST00000369002__exon_number_028__gene_id_ENSG00000025796	SEC63	ENSG00000025796.27	-2.4929015526608	-12.788042366418	9.32148016919761e-26	6.50025574788952e-23
ENSG00000167261.15	ENSG00000167261	ENSG00000167261_016	chr16	dexseq_prepare_annotation2.py	exon	68025967	68026075	.	-	.	ENST00000412757+ENST00000575203+ENST00000393847+ENST00000268795+ENST00000573808+ENST00000572888__exon_number_016__gene_id_ENSG00000167261	DPEP2	ENSG00000167261.15	-1.67463958661082	-14.5368638603447	1.04194989557732e-25	7.23015705126643e-23
ENSG00000013573.11	ENSG00000013573	ENSG00000013573_012	chr12	dexseq_prepare_annotation2.py	exon	31226843	31226903	.	+	.	ENST00000407793+ENST00000542838+ENST00000350437+ENST00000545668+ENST00000543756+ENST00000539049+ENST00000435753+ENST00000228264+ENST00000415475+ENST00000536265+ENST00000540935+ENST00000535158+ENST00000251758+ENST00000542129+ENST00000438391__exon_number_012__gene_id_ENSG00000013573	DDX11	ENSG00000013573.11	-1.71413964687232	-12.5714969250054	1.05622283319871e-25	7.2932704388662e-23
ENSG00000166183.33	ENSG00000166183	ENSG00000166183_034	chr14	dexseq_prepare_annotation2.py	exon	104578971	104579045	.	+	.	ENST00000551871+ENST00000551177__exon_number_034__gene_id_ENSG00000166183	ASPG	ENSG00000166183.33	2.42098765789624	14.7530642227094	1.12858300472688e-25	7.74767553669516e-23
ENSG00000125618.19	ENSG00000125618	ENSG00000125618_020	chr2	dexseq_prepare_annotation2.py	exon	113999261	113999303	.	-	.	ENST00000429538+ENST00000554830+ENST00000497038+ENST00000263334+ENST00000263335+ENST00000348715+ENST00000397647+ENST00000467778__exon_number_020__gene_id_ENSG00000125618	PAX8	ENSG00000125618.19	-2.39048857131309	-16.997001511202	1.13303078917757e-25	7.74767553669516e-23
ENSG00000151789.26	ENSG00000151789	ENSG00000151789_027	chr3	dexseq_prepare_annotation2.py	exon	22175811	22175883	.	-	.	ENST00000497570__exon_number_027__gene_id_ENSG00000151789	ZNF385D	ENSG00000151789.26	-1.96811990053044	-13.0681440324981	1.2274972810637e-25	8.35308934794568e-23
ENSG00000266967.ENSG00000267060.ENSG00000108825.35	ENSG00000266967+ENSG00000267060+ENSG00000108825	ENSG00000266967+ENSG00000267060+ENSG00000108825_036	chr17	dexseq_prepare_annotation2.py	exon	41108421	41108421	.	-	.	ENST00000491665+ENST00000421990+ENST00000427569+ENST00000486664+ENST00000450475+ENST00000423601+ENST00000591910+ENST00000430739+ENST00000483774+ENST00000409399+ENST00000409103+ENST00000478040+ENST00000441280+ENST00000360221__exon_number_036__gene_id_ENSG00000266967+ENSG00000267060+ENSG00000108825		ENSG00000266967.ENSG00000267060.ENSG00000108825.35	-1.49898940843052	-12.3217116525778	1.84611729760508e-25	1.25023856198339e-22
ENSG00000141376.9	ENSG00000141376	ENSG00000141376_010	chr17	dexseq_prepare_annotation2.py	exon	58755250	58755252	.	+	.	ENST00000592848+ENST00000591147+ENST00000407086+ENST00000589916+ENST00000593004+ENST00000588532+ENST00000591371+ENST00000589222+ENST00000390652__exon_number_010__gene_id_ENSG00000141376	BCAS3	ENSG00000141376.9	-2.28226770923662	-11.6453244482302	1.86402769326006e-25	1.25632790887891e-22
ENSG00000074054.64	ENSG00000074054	ENSG00000074054_065	chr2	dexseq_prepare_annotation2.py	exon	122283497	122283543	.	-	.	ENST00000474065__exon_number_065__gene_id_ENSG00000074054	CLASP1	ENSG00000074054.64	-1.64982177139925	-11.9216491769896	1.91346363555115e-25	1.28350584806972e-22
ENSG00000196547.98	ENSG00000196547	ENSG00000196547_099	chr15	dexseq_prepare_annotation2.py	exon	91464425	91464583	.	+	.	ENST00000559717+ENST00000360468__exon_number_099__gene_id_ENSG00000196547	MAN2A2	ENSG00000196547.98	2.19264142924935	13.1831621073219	1.96285976600385e-25	1.31039959819242e-22
ENSG00000059758.29	ENSG00000059758	ENSG00000059758_030	chr12	dexseq_prepare_annotation2.py	exon	96707188	96707232	.	-	.	ENST00000548734+ENST00000261211+ENST00000552496+ENST00000543119+ENST00000551816+ENST00000542666__exon_number_030__gene_id_ENSG00000059758	CDK17	ENSG00000059758.29	2.3562309523522	13.2904907957307	1.99000081350915e-25	1.32225228581764e-22
ENSG00000141646.ENSG00000267699.ENSG00000141642.34	ENSG00000141646+ENSG00000267699+ENSG00000141642	ENSG00000141646+ENSG00000267699+ENSG00000141642_035	chr18	dexseq_prepare_annotation2.py	exon	48577724	48577785	.	+	.	ENST00000590722+ENST00000585448+ENST00000452201__exon_number_035__gene_id_ENSG00000141646+ENSG00000267699+ENSG00000141642		ENSG00000141646.ENSG00000267699.ENSG00000141642.34	-3.20393384817609	-13.0651162953968	2.15178296600598e-25	1.42303569925118e-22
ENSG00000022840.35	ENSG00000022840	ENSG00000022840_036	chr12	dexseq_prepare_annotation2.py	exon	121000874	121001027	.	+	.	ENST00000537376__exon_number_036__gene_id_ENSG00000022840	RNF10	ENSG00000022840.35	2.06736117356106	13.3829521704643	2.2897221022734e-25	1.50718282473148e-22
ENSG00000159640.ENSG00000224353.ENSG00000264813.23	ENSG00000159640+ENSG00000224353+ENSG00000264813	ENSG00000159640+ENSG00000224353+ENSG00000264813_024	chr17	dexseq_prepare_annotation2.py	exon	61561691	61561698	.	+	.	ENST00000582678+ENST00000428043+ENST00000290866__exon_number_024__gene_id_ENSG00000159640+ENSG00000224353+ENSG00000264813		ENSG00000159640.ENSG00000224353.ENSG00000264813.23	-2.04402986319114	-11.9808778279297	2.55021134805631e-25	1.67083916800584e-22
ENSG00000221978.53	ENSG00000221978	ENSG00000221978_054	chr1	dexseq_prepare_annotation2.py	exon	1334690	1334691	.	-	.	ENST00000425598+ENST00000408918+ENST00000488340+ENST00000400809+ENST00000481223__exon_number_054__gene_id_ENSG00000221978	CCNL2	ENSG00000221978.53	-3.94879123797238	-15.3816398145819	3.08663724652528e-25	2.01293047433931e-22
ENSG00000164116.22	ENSG00000164116	ENSG00000164116_023	chr4	dexseq_prepare_annotation2.py	exon	156629388	156629446	.	+	.	ENST00000506455+ENST00000443668+ENST00000511108+ENST00000511507+ENST00000512983+ENST00000513574+ENST00000393832+ENST00000296518+ENST00000455639+ENST00000515602+ENST00000515201__exon_number_023__gene_id_ENSG00000164116	GUCY1A3	ENSG00000164116.22	-2.83015719567649	-15.3461858823533	3.53263498829586e-25	2.29316849012129e-22
ENSG00000039560.51	ENSG00000039560	ENSG00000039560_052	chr5	dexseq_prepare_annotation2.py	exon	34808726	34808727	.	+	.	ENST00000510319+ENST00000512629+ENST00000507276+ENST00000265109+ENST00000512625+ENST00000397449+ENST00000428746+ENST00000503673+ENST00000509247+ENST00000508777+ENST00000514527+ENST00000506376+ENST00000515799__exon_number_052__gene_id_ENSG00000039560	RAI14	ENSG00000039560.51	1.95767050932093	13.529009270246	4.25671001549166e-25	2.75051808675322e-22
ENSG00000059769.ENSG00000244115.ENSG00000242616.13	ENSG00000059769+ENSG00000244115+ENSG00000242616	ENSG00000059769+ENSG00000244115+ENSG00000242616_014	chr9	dexseq_prepare_annotation2.py	exon	114431552	114432508	.	+	.	ENST00000374293+ENST00000374294+ENST00000556107__exon_number_014__gene_id_ENSG00000059769+ENSG00000244115+ENSG00000242616		ENSG00000059769.ENSG00000244115.ENSG00000242616.13	3.0011978654848	17.0366935124307	6.19602550583372e-25	3.98534584853085e-22
ENSG00000149269.6	ENSG00000149269	ENSG00000149269_007	chr11	dexseq_prepare_annotation2.py	exon	77034314	77034405	.	-	.	ENST00000527457+ENST00000356341+ENST00000278568+ENST00000525542+ENST00000528203__exon_number_007__gene_id_ENSG00000149269	PAK1	ENSG00000149269.6	1.8134626939349	12.8646443937355	6.70613053653092e-25	4.29384393530616e-22
ENSG00000223745.8	ENSG00000223745	ENSG00000223745_009	chr1	dexseq_prepare_annotation2.py	exon	93730229	93730232	.	-	.	ENST00000455474+ENST00000415150+ENST00000457025+ENST00000602488+ENST00000451302+ENST00000446528+ENST00000414430+ENST00000447577+ENST00000442860__exon_number_009__gene_id_ENSG00000223745	RP4-717I23.3	ENSG00000223745.8	2.7428475012194	11.7372682229119	7.20828918402267e-25	4.57527680388529e-22
ENSG00000090372.20	ENSG00000090372	ENSG00000090372_021	chr19	dexseq_prepare_annotation2.py	exon	47228064	47228084	.	-	.	ENST00000263280+ENST00000595357+ENST00000601631+ENST00000594581+ENST00000391910+ENST00000598074+ENST00000539396+ENST00000594287+ENST00000594357__exon_number_021__gene_id_ENSG00000090372	STRN4	ENSG00000090372.20	2.01999236290896	16.9858832975346	7.21063338465413e-25	4.57527680388529e-22
ENSG00000113163.30	ENSG00000113163	ENSG00000113163_031	chr5	dexseq_prepare_annotation2.py	exon	74807331	74807454	.	-	.	ENST00000261415+ENST00000405807__exon_number_031__gene_id_ENSG00000113163	COL4A3BP	ENSG00000113163.30	2.24688308823132	15.1228768933367	8.29618262608697e-25	5.24047162896183e-22
ENSG00000128596.6	ENSG00000128596	ENSG00000128596_007	chr7	dexseq_prepare_annotation2.py	exon	128432072	128432098	.	+	.	ENST00000487361__exon_number_007__gene_id_ENSG00000128596	CCDC136	ENSG00000128596.6	2.05555422114325	12.8155175956342	8.86361649311443e-25	5.5739089735249e-22
ENSG00000205352.ENSG00000257379.ENSG00000197111.23	ENSG00000205352+ENSG00000257379+ENSG00000197111	ENSG00000205352+ENSG00000257379+ENSG00000197111_024	chr12	dexseq_prepare_annotation2.py	exon	53837321	53837324	.	+	.	ENST00000549924+ENST00000429243+ENST00000549740+ENST00000541275+ENST00000549135+ENST00000547717+ENST00000547368+ENST00000551003__exon_number_024__gene_id_ENSG00000205352+ENSG00000257379+ENSG00000197111		ENSG00000205352.ENSG00000257379.ENSG00000197111.23	1.78995173765002	12.640758770993	8.91939414080043e-25	5.58405607491365e-22
ENSG00000086205.4	ENSG00000086205	ENSG00000086205_005	chr11	dexseq_prepare_annotation2.py	exon	49175398	49175479	.	-	.	ENST00000256999+ENST00000533034+ENST00000356696+ENST00000458311+ENST00000340334+ENST00000525826+ENST00000343844__exon_number_005__gene_id_ENSG00000086205	FOLH1	ENSG00000086205.4	-2.47322919426168	-12.9071068706153	9.11970737093366e-25	5.684200616778e-22
ENSG00000086205	ENSG00000086205	ENSG00000086205_001	chr11	dexseq_prepare_annotation2.py	exon	49168187	49168187	.	-	.	ENST00000256999+ENST00000458311__exon_number_001__gene_id_ENSG00000086205	FOLH1	ENSG00000086205	-2.30002710348969	-12.8777973870523	1.07384123257677e-24	6.66363425306e-22
ENSG00000103657.9	ENSG00000103657	ENSG00000103657_010	chr15	dexseq_prepare_annotation2.py	exon	63916357	63916479	.	-	.	ENST00000443617+ENST00000558324__exon_number_010__gene_id_ENSG00000103657	HERC1	ENSG00000103657.9	3.24750980470184	11.734396228451	1.145339580322e-24	7.07613900451307e-22
ENSG00000215298.ENSG00000147454.20	ENSG00000215298+ENSG00000147454	ENSG00000215298+ENSG00000147454_021	chr8	dexseq_prepare_annotation2.py	exon	23424479	23425771	.	+	.	ENST00000523883+ENST00000520654+ENST00000518881__exon_number_021__gene_id_ENSG00000215298+ENSG00000147454		ENSG00000215298.ENSG00000147454.20	-3.23482488611194	-14.4302908688988	1.29975487258115e-24	7.99508168630559e-22
ENSG00000079215.30	ENSG00000079215	ENSG00000079215_031	chr5	dexseq_prepare_annotation2.py	exon	36680449	36680496	.	+	.	ENST00000506178__exon_number_031__gene_id_ENSG00000079215	SLC1A3	ENSG00000079215.30	-3.51042234680393	-13.7633985591082	1.43713179186731e-24	8.80168241729586e-22
ENSG00000159363.2	ENSG00000159363	ENSG00000159363_003	chr1	dexseq_prepare_annotation2.py	exon	17312476	17312853	.	-	.	ENST00000452699+ENST00000326735+ENST00000341676+ENST00000502418+ENST00000466561__exon_number_003__gene_id_ENSG00000159363	ATP13A2	ENSG00000159363.2	2.69059572807133	12.8854488029927	1.81476876421838e-24	1.1066397075069e-21
ENSG00000169727.46	ENSG00000169727	ENSG00000169727_047	chr17	dexseq_prepare_annotation2.py	exon	80012634	80012686	.	+	.	ENST00000392358+ENST00000578552+ENST00000584460+ENST00000306823+ENST00000355130+ENST00000580141+ENST00000320548+ENST00000392357+ENST00000585084__exon_number_047__gene_id_ENSG00000169727	GPS1	ENSG00000169727.46	-1.33988692137195	-12.0221899741686	1.82688672556662e-24	1.10922734837711e-21
ENSG00000114346.2	ENSG00000114346	ENSG00000114346_003	chr3	dexseq_prepare_annotation2.py	exon	172468513	172468515	.	+	.	ENST00000427830+ENST00000392692+ENST00000232458__exon_number_003__gene_id_ENSG00000114346	ECT2	ENSG00000114346.2	1.38457903697491	12.0173500520757	1.88554389314942e-24	1.13992862412321e-21
ENSG00000166747.62	ENSG00000166747	ENSG00000166747_063	chr16	dexseq_prepare_annotation2.py	exon	71842260	71842396	.	-	.	ENST00000569185__exon_number_063__gene_id_ENSG00000166747	AP1G1	ENSG00000166747.62	2.47318082628797	12.1000955797447	2.14596931762149e-24	1.29182767516289e-21
ENSG00000270179.ENSG00000149292.34	ENSG00000270179+ENSG00000149292	ENSG00000270179+ENSG00000149292_035	chr11	dexseq_prepare_annotation2.py	exon	113209526	113209535	.	+	.	ENST00000314756+ENST00000534793+ENST00000527362+ENST00000464224+ENST00000483239+ENST00000494714+ENST00000524580+ENST00000393020+ENST00000529221+ENST00000525989+ENST00000525965__exon_number_035__gene_id_ENSG00000270179+ENSG00000149292		ENSG00000270179.ENSG00000149292.34	-4.00962952265659	-12.949994436801	2.31537403195377e-24	1.38787460537491e-21
ENSG00000141646.ENSG00000267699.ENSG00000141642.29	ENSG00000141646+ENSG00000267699+ENSG00000141642	ENSG00000141646+ENSG00000267699+ENSG00000141642_030	chr18	dexseq_prepare_annotation2.py	exon	48575187	48575227	.	+	.	ENST00000590722+ENST00000342988+ENST00000590061+ENST00000592911+ENST00000588745+ENST00000398417+ENST00000591914+ENST00000589706+ENST00000452201+ENST00000592186__exon_number_030__gene_id_ENSG00000141646+ENSG00000267699+ENSG00000141642		ENSG00000141646.ENSG00000267699.ENSG00000141642.29	1.99384939553285	12.6421495553585	2.37456465104396e-24	1.4119726337639e-21
ENSG00000169727.47	ENSG00000169727	ENSG00000169727_048	chr17	dexseq_prepare_annotation2.py	exon	80012774	80012827	.	+	.	ENST00000392358+ENST00000578552+ENST00000584460+ENST00000306823+ENST00000355130+ENST00000580141+ENST00000320548+ENST00000392357+ENST00000585084__exon_number_048__gene_id_ENSG00000169727	GPS1	ENSG00000169727.47	-1.39266310574204	-11.9819623369076	2.37562393390772e-24	1.4119726337639e-21
ENSG00000241015.ENSG00000160336.2	ENSG00000241015+ENSG00000160336	ENSG00000241015+ENSG00000160336_003	chr19	dexseq_prepare_annotation2.py	exon	53935246	53935281	.	+	.	ENST00000447129+ENST00000424846+ENST00000454407__exon_number_003__gene_id_ENSG00000241015+ENSG00000160336		ENSG00000241015.ENSG00000160336.2	-1.93423991764476	-13.8083204540293	2.80047280723641e-24	1.65749160103253e-21
ENSG00000141527.3	ENSG00000141527	ENSG00000141527_004	chr17	dexseq_prepare_annotation2.py	exon	78143833	78143855	.	+	.	ENST00000573882+ENST00000575500+ENST00000575465+ENST00000576785+ENST00000573489__exon_number_004__gene_id_ENSG00000141527	CARD14	ENSG00000141527.3	1.95765057465356	12.2337034485254	2.81243536153154e-24	1.65760703904359e-21
ENSG00000114735.24	ENSG00000114735	ENSG00000114735_025	chr3	dexseq_prepare_annotation2.py	exon	50617661	50617811	.	+	.	ENST00000482974__exon_number_025__gene_id_ENSG00000114735	HEMK1	ENSG00000114735.24	-2.62656697377367	-12.7977361350747	2.93355544656444e-24	1.72178925362253e-21
ENSG00000166747.64	ENSG00000166747	ENSG00000166747_065	chr16	dexseq_prepare_annotation2.py	exon	71842575	71842580	.	-	.	ENST00000567583+ENST00000569748+ENST00000433195+ENST00000565412+ENST00000569975+ENST00000563104+ENST00000568327+ENST00000570017__exon_number_065__gene_id_ENSG00000166747	AP1G1	ENSG00000166747.64	2.67683066821174	12.0489421039713	2.97489279561243e-24	1.7388063231052e-21
ENSG00000168872.ENSG00000260537.ENSG00000157349.73	ENSG00000168872+ENSG00000260537+ENSG00000157349	ENSG00000168872+ENSG00000260537+ENSG00000157349_074	chr16	dexseq_prepare_annotation2.py	exon	70399836	70399987	.	+	.	ENST00000569319+ENST00000566574__exon_number_074__gene_id_ENSG00000168872+ENSG00000260537+ENSG00000157349		ENSG00000168872.ENSG00000260537.ENSG00000157349.73	1.9390463396693	13.9871927545359	3.18080997683745e-24	1.85148113953411e-21
ENSG00000114346	ENSG00000114346	ENSG00000114346_001	chr3	dexseq_prepare_annotation2.py	exon	172468472	172468493	.	+	.	ENST00000232458__exon_number_001__gene_id_ENSG00000114346	ECT2	ENSG00000114346	1.23528315027672	11.8998472859818	4.06006230960283e-24	2.35354961776783e-21
ENSG00000241015.ENSG00000160336.5	ENSG00000241015+ENSG00000160336	ENSG00000241015+ENSG00000160336_006	chr19	dexseq_prepare_annotation2.py	exon	53945861	53947923	.	+	.	ENST00000424846__exon_number_006__gene_id_ENSG00000241015+ENSG00000160336		ENSG00000241015.ENSG00000160336.5	-1.90843284344345	-13.7084283894816	4.41918651886186e-24	2.55122897789524e-21
ENSG00000158286.21	ENSG00000158286	ENSG00000158286_022	chr1	dexseq_prepare_annotation2.py	exon	6270962	6270997	.	+	.	ENST00000377939+ENST00000463453__exon_number_022__gene_id_ENSG00000158286	RNF207	ENSG00000158286.21	1.75616098108078	12.6118489129473	4.74117154557851e-24	2.71916620750744e-21
ENSG00000179603.45	ENSG00000179603	ENSG00000179603_046	chr7	dexseq_prepare_annotation2.py	exon	126891219	126891273	.	-	.	ENST00000457830__exon_number_046__gene_id_ENSG00000179603	GRM8	ENSG00000179603.45	2.12789578202571	12.7098651994707	4.74869118964405e-24	2.71916620750744e-21
ENSG00000081479.31	ENSG00000081479	ENSG00000081479_032	chr2	dexseq_prepare_annotation2.py	exon	170038677	170038829	.	-	.	ENST00000263816+ENST00000461418__exon_number_032__gene_id_ENSG00000081479	LRP2	ENSG00000081479.31	-1.73637040480446	-12.7040660075282	4.9021547431446e-24	2.795677018557e-21
ENSG00000005884.27	ENSG00000005884	ENSG00000005884_028	chr17	dexseq_prepare_annotation2.py	exon	48152824	48152890	.	+	.	ENST00000007722+ENST00000505306+ENST00000505612+ENST00000506401+ENST00000320031+ENST00000544892+ENST00000510809__exon_number_028__gene_id_ENSG00000005884	ITGA3	ENSG00000005884.27	-3.39144658450877	-13.8765158723681	5.18380141081794e-24	2.94437829891954e-21
ENSG00000069329	ENSG00000069329	ENSG00000069329_001	chr16	dexseq_prepare_annotation2.py	exon	46690054	46693588	.	-	.	ENST00000299138__exon_number_001__gene_id_ENSG00000069329	VPS35	ENSG00000069329	-2.67807370054555	-13.4856625107124	5.3176306255805e-24	3.00826266189215e-21
ENSG00000030582.56	ENSG00000030582	ENSG00000030582_057	chr17	dexseq_prepare_annotation2.py	exon	42430412	42430450	.	+	.	ENST00000053867+ENST00000589265+ENST00000586242__exon_number_057__gene_id_ENSG00000030582	GRN	ENSG00000030582.56	-1.58231741813229	-11.9531630124922	5.48276022565455e-24	3.08927221466551e-21
ENSG00000100239.7	ENSG00000100239	ENSG00000100239_008	chr22	dexseq_prepare_annotation2.py	exon	50832322	50832564	.	+	.	ENST00000359139+ENST00000395744+ENST00000216061+ENST00000395741__exon_number_008__gene_id_ENSG00000100239	PPP6R2	ENSG00000100239.7	-1.86305807704311	-14.6157702074046	5.90386968206773e-24	3.31329400408409e-21
ENSG00000164924.27	ENSG00000164924	ENSG00000164924_028	chr8	dexseq_prepare_annotation2.py	exon	101960824	101960841	.	-	.	ENST00000419477+ENST00000457309+ENST00000395948+ENST00000418997+ENST00000521328+ENST00000480304+ENST00000517727+ENST00000518736+ENST00000395958+ENST00000395956+ENST00000395957+ENST00000521607+ENST00000353245+ENST00000395953+ENST00000395951__exon_number_028__gene_id_ENSG00000164924	YWHAZ	ENSG00000164924.27	1.82489430880157	12.1766011599643	5.93883879417574e-24	3.31969305184118e-21
ENSG00000140853.105	ENSG00000140853	ENSG00000140853_106	chr16	dexseq_prepare_annotation2.py	exon	57117432	57117432	.	+	.	ENST00000262510+ENST00000543103+ENST00000540182+ENST00000308149+ENST00000538453+ENST00000436936+ENST00000537056__exon_number_106__gene_id_ENSG00000140853	NLRC5	ENSG00000140853.105	-1.37936855298178	-13.1442182494627	6.08885775623338e-24	3.39009790559803e-21
ENSG00000177697.33	ENSG00000177697	ENSG00000177697_034	chr11	dexseq_prepare_annotation2.py	exon	837024	837249	.	+	.	ENST00000532075__exon_number_034__gene_id_ENSG00000177697	CD151	ENSG00000177697.33	2.64155698992198	13.2755166112925	6.63298178218183e-24	3.67851068024992e-21
ENSG00000254485.ENSG00000196220.ENSG00000206573.106	ENSG00000254485+ENSG00000196220+ENSG00000206573	ENSG00000254485+ENSG00000196220+ENSG00000206573_107	chr3	dexseq_prepare_annotation2.py	exon	9439178	9439179	.	-	.	ENST00000520447+ENST00000518437+ENST00000469846__exon_number_107__gene_id_ENSG00000254485+ENSG00000196220+ENSG00000206573		ENSG00000254485.ENSG00000196220.ENSG00000206573.106	-3.38298370498163	-11.1201468670357	6.86020293634749e-24	3.78173243809124e-21
ENSG00000138448.14	ENSG00000138448	ENSG00000138448_015	chr2	dexseq_prepare_annotation2.py	exon	187511413	187511604	.	+	.	ENST00000261023+ENST00000433736+ENST00000374907__exon_number_015__gene_id_ENSG00000138448	ITGAV	ENSG00000138448.14	1.47846793462681	13.2682285690108	6.87280197178363e-24	3.78173243809124e-21
ENSG00000198632.ENSG00000174368.27	ENSG00000198632+ENSG00000174368	ENSG00000198632+ENSG00000174368_028	chr7	dexseq_prepare_annotation2.py	exon	74984932	74984942	.	-	.	ENST00000414100__exon_number_028__gene_id_ENSG00000198632+ENSG00000174368		ENSG00000198632.ENSG00000174368.27	2.37102581790828	12.8573926098104	7.00819485629998e-24	3.84122705075091e-21
ENSG00000215440.ENSG00000124222.ENSG00000254995.89	ENSG00000215440+ENSG00000124222+ENSG00000254995	ENSG00000215440+ENSG00000124222+ENSG00000254995_090	chr20	dexseq_prepare_annotation2.py	exon	57294288	57294294	.	+	.	ENST00000527587__exon_number_090__gene_id_ENSG00000215440+ENSG00000124222+ENSG00000254995		ENSG00000215440.ENSG00000124222.ENSG00000254995.89	-1.44871875504132	-12.5134353794283	8.22260106870736e-24	4.48938083078033e-21
ENSG00000077782.76	ENSG00000077782	ENSG00000077782_077	chr8	dexseq_prepare_annotation2.py	exon	38314965	38314994	.	-	.	ENST00000532791+ENST00000530701+ENST00000397103+ENST00000341462+ENST00000326324+ENST00000434187+ENST00000413133+ENST00000529552+ENST00000440174+ENST00000447712+ENST00000356207+ENST00000397113+ENST00000425967+ENST00000530568+ENST00000496296+ENST00000397091+ENST00000397090+ENST00000397108+ENST00000527203+ENST00000526742+ENST00000470826+ENST00000525001+ENST00000335922__exon_number_077__gene_id_ENSG0…	FGFR1	ENSG00000077782.76	2.84619706000038	11.3565075969565	9.06975217352562e-24	4.92664843567726e-21
ENSG00000111077.47	ENSG00000111077	ENSG00000111077_048	chr12	dexseq_prepare_annotation2.py	exon	53454129	53454188	.	+	.	ENST00000551583__exon_number_048__gene_id_ENSG00000111077	TENC1	ENSG00000111077.47	1.56659343177475	13.9717331103567	9.09343541793152e-24	4.92664843567726e-21
ENSG00000169727.49	ENSG00000169727	ENSG00000169727_050	chr17	dexseq_prepare_annotation2.py	exon	80012845	80012851	.	+	.	ENST00000392358+ENST00000578552+ENST00000584460+ENST00000306823+ENST00000578279+ENST00000355130+ENST00000580141+ENST00000320548+ENST00000392357__exon_number_050__gene_id_ENSG00000169727	GPS1	ENSG00000169727.49	-1.40850959864048	-11.7415313884693	1.14005518004823e-23	6.15293459107794e-21
ENSG00000150433.43	ENSG00000150433	ENSG00000150433_044	chr11	dexseq_prepare_annotation2.py	exon	124981514	124981517	.	-	.	ENST00000529530+ENST00000531909+ENST00000533273+ENST00000532717+ENST00000529609__exon_number_044__gene_id_ENSG00000150433	TMEM218	ENSG00000150433.43	1.54862495005516	12.8825967599961	1.16279447923836e-23	6.25170682171579e-21
ENSG00000164924.16	ENSG00000164924	ENSG00000164924_017	chr8	dexseq_prepare_annotation2.py	exon	101936213	101936214	.	-	.	ENST00000523848+ENST00000395958+ENST00000419477+ENST00000395948+ENST00000480304+ENST00000522542+ENST00000457309+ENST00000395956+ENST00000353245+ENST00000518736+ENST00000522819+ENST00000521607+ENST00000395957+ENST00000521309+ENST00000395953+ENST00000395951__exon_number_017__gene_id_ENSG00000164924	YWHAZ	ENSG00000164924.16	1.73668710002107	12.0617858123438	1.19192123294172e-23	6.37751163278191e-21
ENSG00000086205.1	ENSG00000086205	ENSG00000086205_002	chr11	dexseq_prepare_annotation2.py	exon	49168188	49168302	.	-	.	ENST00000256999+ENST00000356696+ENST00000458311+ENST00000340334+ENST00000525826+ENST00000343844__exon_number_002__gene_id_ENSG00000086205	FOLH1	ENSG00000086205.1	-2.47625830558483	-12.4466325668593	1.19524862529864e-23	6.37751163278191e-21
ENSG00000111077.43	ENSG00000111077	ENSG00000111077_044	chr12	dexseq_prepare_annotation2.py	exon	53453533	53453751	.	+	.	ENST00000379902+ENST00000546602+ENST00000451358+ENST00000314250+ENST00000314276+ENST00000549700+ENST00000552570+ENST00000549311__exon_number_044__gene_id_ENSG00000111077	TENC1	ENSG00000111077.43	1.51305280138226	13.8993985944048	1.23887981996111e-23	6.58537087091252e-21
ENSG00000123213.17	ENSG00000123213	ENSG00000123213_018	chr5	dexseq_prepare_annotation2.py	exon	65084190	65084311	.	+	.	ENST00000502464+ENST00000506539+ENST00000509935+ENST00000511299+ENST00000506799+ENST00000380985__exon_number_018__gene_id_ENSG00000123213	NLN	ENSG00000123213.17	-1.97817300951981	-12.9984838066455	1.2642472067769e-23	6.69494940933137e-21
ENSG00000164924.21	ENSG00000164924	ENSG00000164924_022	chr8	dexseq_prepare_annotation2.py	exon	101937144	101937149	.	-	.	ENST00000353245+ENST00000419477+ENST00000395958+ENST00000395948+ENST00000457309+ENST00000395956+ENST00000517727+ENST00000521309+ENST00000518736+ENST00000522819+ENST00000523848+ENST00000480304+ENST00000395957+ENST00000521607+ENST00000522542+ENST00000395953+ENST00000395951__exon_number_022__gene_id_ENSG00000164924	YWHAZ	ENSG00000164924.21	1.86161288800159	12.0492872797082	1.28583386800859e-23	6.78376090446793e-21
ENSG00000111077.23	ENSG00000111077	ENSG00000111077_024	chr12	dexseq_prepare_annotation2.py	exon	53450797	53450880	.	+	.	ENST00000379902+ENST00000546602+ENST00000451358+ENST00000314250+ENST00000314276+ENST00000549700+ENST00000552570+ENST00000549311__exon_number_024__gene_id_ENSG00000111077	TENC1	ENSG00000111077.23	1.55894239017572	13.8802647471873	1.34462411524283e-23	7.06745472930789e-21
ENSG00000165949.32	ENSG00000165949	ENSG00000165949_033	chr14	dexseq_prepare_annotation2.py	exon	94583032	94583032	.	+	.	ENST00000444961+ENST00000298902+ENST00000555744+ENST00000448882__exon_number_033__gene_id_ENSG00000165949	IFI27	ENSG00000165949.32	1.89342867944097	13.6305451924555	1.5428464012745e-23	8.07918113839145e-21
ENSG00000254706.ENSG00000198929.ENSG00000239887.10	ENSG00000254706+ENSG00000198929+ENSG00000239887	ENSG00000254706+ENSG00000198929+ENSG00000239887_011	chr1	dexseq_prepare_annotation2.py	exon	162326750	162326926	.	+	.	ENST00000361897+ENST00000530878+ENST00000430120__exon_number_011__gene_id_ENSG00000254706+ENSG00000198929+ENSG00000239887		ENSG00000254706.ENSG00000198929.ENSG00000239887.10	-3.85126261635597	-12.8017251818461	1.76346797797687e-23	9.20027369562057e-21
ENSG00000164924.22	ENSG00000164924	ENSG00000164924_023	chr8	dexseq_prepare_annotation2.py	exon	101937150	101937216	.	-	.	ENST00000353245+ENST00000523848+ENST00000522819+ENST00000419477+ENST00000395948+ENST00000480304+ENST00000457309+ENST00000521328+ENST00000395956+ENST00000517727+ENST00000521309+ENST00000518736+ENST00000395958+ENST00000521607+ENST00000395957+ENST00000395951+ENST00000395953+ENST00000522542__exon_number_023__gene_id_ENSG00000164924	YWHAZ	ENSG00000164924.22	1.8848009094799	11.9890576027133	1.85316122253228e-23	9.63254056419055e-21
ENSG00000133624	ENSG00000133624	ENSG00000133624_001	chr7	dexseq_prepare_annotation2.py	exon	149244245	149244249	.	-	.	ENST00000463567__exon_number_001__gene_id_ENSG00000133624	ZNF767	ENSG00000133624	-5.56631648998609	-20.721113739301	1.90016387897448e-23	9.84054354720524e-21
ENSG00000257225.ENSG00000134283.16	ENSG00000257225+ENSG00000134283	ENSG00000257225+ENSG00000134283_017	chr12	dexseq_prepare_annotation2.py	exon	42725600	42725650	.	+	.	ENST00000546750+ENST00000547847__exon_number_017__gene_id_ENSG00000257225+ENSG00000134283		ENSG00000257225.ENSG00000134283.16	2.69975862577216	18.1008966166348	1.98964617218587e-23	1.02662098444183e-20
ENSG00000122966.ENSG00000221323.26	ENSG00000122966+ENSG00000221323	ENSG00000122966+ENSG00000221323_027	chr12	dexseq_prepare_annotation2.py	exon	120148854	120148899	.	-	.	ENST00000543324__exon_number_027__gene_id_ENSG00000122966+ENSG00000221323		ENSG00000122966.ENSG00000221323.26	1.98643769879814	11.9106819209826	2.05055807182681e-23	1.05418891121073e-20
ENSG00000198626.121	ENSG00000198626	ENSG00000198626_122	chr1	dexseq_prepare_annotation2.py	exon	237996059	237997288	.	+	.	ENST00000542537+ENST00000366574__exon_number_122__gene_id_ENSG00000198626	RYR2	ENSG00000198626.121	-2.14768874674014	-11.964562367341	2.15015394282158e-23	1.1013713994461e-20
ENSG00000133226.65	ENSG00000133226	ENSG00000133226_066	chr1	dexseq_prepare_annotation2.py	exon	24997877	24997960	.	+	.	ENST00000323848+ENST00000447431+ENST00000474843+ENST00000374389+ENST00000479034__exon_number_066__gene_id_ENSG00000133226	SRRM1	ENSG00000133226.65	-1.76559782417346	-11.9623386139752	2.1793662558231e-23	1.11229010468844e-20
ENSG00000264594.ENSG00000204580.139	ENSG00000264594+ENSG00000204580	ENSG00000264594+ENSG00000204580_140	chr6	dexseq_prepare_annotation2.py	exon	30867196	30867209	.	+	.	ENST00000454612+ENST00000418800+ENST00000376575+ENST00000376567+ENST00000376570+ENST00000452441+ENST00000446312+ENST00000376568+ENST00000376569+ENST00000508312+ENST00000324771__exon_number_140__gene_id_ENSG00000264594+ENSG00000204580		ENSG00000264594.ENSG00000204580.139	-2.55775068308075	-13.3601460090122	2.18757004883445e-23	1.1124464974331e-20
ENSG00000271793.ENSG00000135317.ENSG00000135316.12	ENSG00000271793+ENSG00000135317+ENSG00000135316	ENSG00000271793+ENSG00000135317+ENSG00000135316_013	chr6	dexseq_prepare_annotation2.py	exon	86223518	86223574	.	-	.	ENST00000513865+ENST00000346348+ENST00000508658+ENST00000418862+ENST00000503491+ENST00000505648+ENST00000369627+ENST00000515216+ENST00000314673+ENST00000508980__exon_number_013__gene_id_ENSG00000271793+ENSG00000135317+ENSG00000135316		ENSG00000271793.ENSG00000135317.ENSG00000135316.12	-3.23825973927941	-11.3079731122112	2.31354643002771e-23	1.17227730493882e-20
ENSG00000181090.21	ENSG00000181090	ENSG00000181090_022	chr9	dexseq_prepare_annotation2.py	exon	140652332	140652463	.	+	.	ENST00000460843+ENST00000462484+ENST00000371394+ENST00000465566+ENST00000462942+ENST00000334856__exon_number_022__gene_id_ENSG00000181090	EHMT1	ENSG00000181090.21	-5.47363244111953	-13.7527206035303	2.32387859457479e-23	1.17329215221358e-20
ENSG00000163491.32	ENSG00000163491	ENSG00000163491_033	chr3	dexseq_prepare_annotation2.py	exon	27329189	27329234	.	-	.	ENST00000424275+ENST00000341435+ENST00000357467+ENST00000574215+ENST00000435584+ENST00000429845__exon_number_033__gene_id_ENSG00000163491	NEK10	ENSG00000163491.32	-2.47537077654492	-11.6265473310285	2.41135341658143e-23	1.21310884399968e-20
ENSG00000172890.22	ENSG00000172890	ENSG00000172890_023	chr11	dexseq_prepare_annotation2.py	exon	71183538	71183546	.	+	.	ENST00000319023+ENST00000529120+ENST00000528509+ENST00000525200__exon_number_023__gene_id_ENSG00000172890	NADSYN1	ENSG00000172890.22	1.95180894766732	11.3011693309839	2.42674639329275e-23	1.21650810390888e-20
ENSG00000158286.23	ENSG00000158286	ENSG00000158286_024	chr1	dexseq_prepare_annotation2.py	exon	6270999	6271080	.	+	.	ENST00000496329__exon_number_024__gene_id_ENSG00000158286	RNF207	ENSG00000158286.23	1.79071028391338	12.3077228267848	2.60363083243786e-23	1.30055053173651e-20
ENSG00000077782.85	ENSG00000077782	ENSG00000077782_086	chr8	dexseq_prepare_annotation2.py	exon	38323032	38323392	.	-	.	ENST00000496629+ENST00000480571__exon_number_086__gene_id_ENSG00000077782	FGFR1	ENSG00000077782.85	2.8159443353149	11.1731731544602	3.37457809372305e-23	1.67847003248117e-20
ENSG00000128596.5	ENSG00000128596	ENSG00000128596_006	chr7	dexseq_prepare_annotation2.py	exon	128431672	128431940	.	+	.	ENST00000488925__exon_number_006__gene_id_ENSG00000128596	CCDC136	ENSG00000128596.5	2.08247480887664	12.1760411313483	3.38403618568859e-23	1.67847003248117e-20
ENSG00000164924.20	ENSG00000164924	ENSG00000164924_021	chr8	dexseq_prepare_annotation2.py	exon	101936527	101936550	.	-	.	ENST00000521607__exon_number_021__gene_id_ENSG00000164924	YWHAZ	ENSG00000164924.20	1.84881837244325	11.8873284864141	3.43574216283049e-23	1.69813666064137e-20
ENSG00000089053.20	ENSG00000089053	ENSG00000089053_021	chr12	dexseq_prepare_annotation2.py	exon	121764289	121764445	.	-	.	ENST00000538334+ENST00000535472__exon_number_021__gene_id_ENSG00000089053	ANAPC5	ENSG00000089053.20	-1.67025909186479	-12.1688623412632	3.52563903083635e-23	1.73647584196049e-20
ENSG00000215440.ENSG00000124222.ENSG00000254995.46	ENSG00000215440+ENSG00000124222+ENSG00000254995	ENSG00000215440+ENSG00000124222+ENSG00000254995_047	chr20	dexseq_prepare_annotation2.py	exon	57251385	57251404	.	+	.	ENST00000361770+ENST00000371141+ENST00000359617+ENST00000355957+ENST00000438253+ENST00000483434+ENST00000371132+ENST00000361830+ENST00000358029+ENST00000490700__exon_number_047__gene_id_ENSG00000215440+ENSG00000124222+ENSG00000254995		ENSG00000215440.ENSG00000124222.ENSG00000254995.46	1.6623171948484	12.2400879313775	3.80504857157575e-23	1.86756291615984e-20
ENSG00000197614.2	ENSG00000197614	ENSG00000197614_003	chr12	dexseq_prepare_annotation2.py	exon	8798552	8799085	.	-	.	ENST00000359478__exon_number_003__gene_id_ENSG00000197614	MFAP5	ENSG00000197614.2	-3.16887719934313	-13.4196260576498	3.9533341510948e-23	1.92849076709801e-20
ENSG00000151789.11	ENSG00000151789	ENSG00000151789_012	chr3	dexseq_prepare_annotation2.py	exon	21552353	21552478	.	-	.	ENST00000494118+ENST00000495739+ENST00000446749+ENST00000281523__exon_number_012__gene_id_ENSG00000151789	ZNF385D	ENSG00000151789.11	-2.02249741027688	-12.0700867329092	3.95656653408862e-23	1.92849076709801e-20
ENSG00000124721.3	ENSG00000124721	ENSG00000124721_004	chr6	dexseq_prepare_annotation2.py	exon	38690622	38690897	.	+	.	ENST00000449981+ENST00000327475+ENST00000373278__exon_number_004__gene_id_ENSG00000124721	DNAH8	ENSG00000124721.3	1.68179418258057	11.3522845925742	4.07477149610743e-23	1.97589748429738e-20
ENSG00000159166.ENSG00000118194.2	ENSG00000159166+ENSG00000118194	ENSG00000159166+ENSG00000118194_003	chr1	dexseq_prepare_annotation2.py	exon	201328152	201328161	.	-	.	ENST00000360372+ENST00000421663+ENST00000367320+ENST00000476888+ENST00000367322+ENST00000367318+ENST00000458432+ENST00000460780+ENST00000367317+ENST00000491504+ENST00000367315+ENST00000236918__exon_number_003__gene_id_ENSG00000159166+ENSG00000118194		ENSG00000159166.ENSG00000118194.2	-2.81235939423133	-12.5232366309481	4.08188216870673e-23	1.97589748429738e-20
ENSG00000119650.ENSG00000119685.ENSG00000119686.142	ENSG00000119650+ENSG00000119685+ENSG00000119686	ENSG00000119650+ENSG00000119685+ENSG00000119686_143	chr14	dexseq_prepare_annotation2.py	exon	76550106	76550416	.	+	.	ENST00000542766+ENST00000555305__exon_number_143__gene_id_ENSG00000119650+ENSG00000119685+ENSG00000119686		ENSG00000119650.ENSG00000119685.ENSG00000119686.142	2.25075275680631	11.0914879667702	4.28211242429434e-23	2.06572329597046e-20
ENSG00000212091.ENSG00000144061.29	ENSG00000212091+ENSG00000144061	ENSG00000212091+ENSG00000144061_030	chr2	dexseq_prepare_annotation2.py	exon	110922265	110922307	.	-	.	ENST00000355301+ENST00000496524+ENST00000393272+ENST00000417665+ENST00000445609+ENST00000461707+ENST00000316534__exon_number_030__gene_id_ENSG00000212091+ENSG00000144061		ENSG00000212091.ENSG00000144061.29	-2.33402503203546	-12.4051921834075	4.34437396336267e-23	2.088605971335e-20
ENSG00000148341.27	ENSG00000148341	ENSG00000148341_028	chr9	dexseq_prepare_annotation2.py	exon	131777050	131777183	.	-	.	ENST00000417224+ENST00000372559+ENST00000372554+ENST00000455407+ENST00000416230+ENST00000425236+ENST00000372564+ENST00000416629+ENST00000483980__exon_number_028__gene_id_ENSG00000148341	SH3GLB2	ENSG00000148341.27	-2.48382102010025	-12.2925791525366	4.70804701680833e-23	2.25574703036963e-20
ENSG00000149582.ENSG00000172425.1	ENSG00000149582+ENSG00000172425	ENSG00000149582+ENSG00000172425_002	chr11	dexseq_prepare_annotation2.py	exon	118398637	118398771	.	+	.	ENST00000533501+ENST00000539546+ENST00000528570__exon_number_002__gene_id_ENSG00000149582+ENSG00000172425		ENSG00000149582.ENSG00000172425.1	-2.18878372017952	-12.1164157829142	4.75692793108461e-23	2.27144114968262e-20
ENSG00000173406.ENSG00000162600.47	ENSG00000173406+ENSG00000162600	ENSG00000173406+ENSG00000162600_048	chr1	dexseq_prepare_annotation2.py	exon	58996273	58996309	.	-	.	ENST00000421528+ENST00000358603+ENST00000467509+ENST00000476933+ENST00000371226__exon_number_048__gene_id_ENSG00000173406+ENSG00000162600		ENSG00000173406.ENSG00000162600.47	1.67178198324658	11.0685895310347	5.05302209963311e-23	2.39116515395446e-20
ENSG00000169727.50	ENSG00000169727	ENSG00000169727_051	chr17	dexseq_prepare_annotation2.py	exon	80012852	80013037	.	+	.	ENST00000392357__exon_number_051__gene_id_ENSG00000169727	GPS1	ENSG00000169727.50	-1.33823277385121	-11.5127755387973	5.05656548697535e-23	2.39116515395446e-20
ENSG00000099250.39	ENSG00000099250	ENSG00000099250_040	chr10	dexseq_prepare_annotation2.py	exon	33623918	33624006	.	-	.	ENST00000432372__exon_number_040__gene_id_ENSG00000099250	NRP1	ENSG00000099250.39	3.43861494582792	12.105652644132	5.05858327508592e-23	2.39116515395446e-20
ENSG00000141646.ENSG00000267699.ENSG00000141642.31	ENSG00000141646+ENSG00000267699+ENSG00000141642	ENSG00000141646+ENSG00000267699+ENSG00000141642_032	chr18	dexseq_prepare_annotation2.py	exon	48575665	48575694	.	+	.	ENST00000590722+ENST00000342988+ENST00000592186+ENST00000588745+ENST00000398417+ENST00000591914+ENST00000589706+ENST00000452201+ENST00000592911__exon_number_032__gene_id_ENSG00000141646+ENSG00000267699+ENSG00000141642		ENSG00000141646.ENSG00000267699.ENSG00000141642.31	1.91981706290655	12.104442886998	5.09366418534318e-23	2.39969504394647e-20
ENSG00000133624.1	ENSG00000133624	ENSG00000133624_002	chr7	dexseq_prepare_annotation2.py	exon	149244250	149244867	.	-	.	ENST00000472212+ENST00000463567__exon_number_002__gene_id_ENSG00000133624	ZNF767	ENSG00000133624.1	-5.58911462288298	-20.1722344969555	5.22728494349928e-23	2.4544367966538e-20
ENSG00000215440.ENSG00000124222.ENSG00000254995.49	ENSG00000215440+ENSG00000124222+ENSG00000254995	ENSG00000215440+ENSG00000124222+ENSG00000254995_050	chr20	dexseq_prepare_annotation2.py	exon	57251543	57254556	.	+	.	ENST00000361770+ENST00000371141+ENST00000359617+ENST00000355957+ENST00000371132+ENST00000361830+ENST00000358029__exon_number_050__gene_id_ENSG00000215440+ENSG00000124222+ENSG00000254995		ENSG00000215440.ENSG00000124222.ENSG00000254995.49	1.87923378727301	12.1773112963627	5.4123727446088e-23	2.53290053795292e-20
ENSG00000124721.1	ENSG00000124721	ENSG00000124721_002	chr6	dexseq_prepare_annotation2.py	exon	38684337	38684606	.	+	.	ENST00000373278__exon_number_002__gene_id_ENSG00000124721	DNAH8	ENSG00000124721.1	1.69997767963656	11.3096696892038	5.44522963931553e-23	2.5398390155063e-20
ENSG00000069248.35	ENSG00000069248	ENSG00000069248_036	chr1	dexseq_prepare_annotation2.py	exon	229644089	229644103	.	-	.	ENST00000537506__exon_number_036__gene_id_ENSG00000069248	NUP133	ENSG00000069248.35	-3.42126825343306	-20.1026054501933	5.95290308669845e-23	2.76747124587988e-20
ENSG00000048740.24	ENSG00000048740	ENSG00000048740_025	chr10	dexseq_prepare_annotation2.py	exon	11371056	11371060	.	+	.	ENST00000542579+ENST00000609870+ENST00000354897+ENST00000399850+ENST00000608830+ENST00000379261+ENST00000417956+ENST00000315874+ENST00000450189+ENST00000427450+ENST00000609692+ENST00000416382+ENST00000354440__exon_number_025__gene_id_ENSG00000048740	CELF2	ENSG00000048740.24	-2.15290259186075	-16.0867350972439	6.44338039100414e-23	2.98563780269084e-20
ENSG00000114735.20	ENSG00000114735	ENSG00000114735_021	chr3	dexseq_prepare_annotation2.py	exon	50616252	50616357	.	+	.	ENST00000455834+ENST00000448997+ENST00000232854+ENST00000434410__exon_number_021__gene_id_ENSG00000114735	HEMK1	ENSG00000114735.20	-1.95229906818464	-12.2049829735326	7.63012259644032e-23	3.52394085017171e-20
ENSG00000082641.52	ENSG00000082641	ENSG00000082641_053	chr17	dexseq_prepare_annotation2.py	exon	46137280	46137298	.	+	.	ENST00000581319+ENST00000583378+ENST00000357480+ENST00000585291+ENST00000362042+ENST00000361665__exon_number_053__gene_id_ENSG00000082641	NFE2L1	ENSG00000082641.52	-4.18161674942357	-18.5897486450529	7.76341425240372e-23	3.57378373149133e-20
ENSG00000077782.83	ENSG00000077782	ENSG00000077782_084	chr8	dexseq_prepare_annotation2.py	exon	38320623	38320918	.	-	.	ENST00000440174__exon_number_084__gene_id_ENSG00000077782	FGFR1	ENSG00000077782.83	3.17506351794864	11.0487466718024	8.20628395759501e-23	3.76534780820425e-20
ENSG00000169727.62	ENSG00000169727	ENSG00000169727_063	chr17	dexseq_prepare_annotation2.py	exon	80014505	80014642	.	+	.	ENST00000392358+ENST00000578552+ENST00000584460+ENST00000306823+ENST00000578168+ENST00000578279+ENST00000583486+ENST00000355130+ENST00000320548+ENST00000392357__exon_number_063__gene_id_ENSG00000169727	GPS1	ENSG00000169727.62	-1.27577848092385	-11.432821713758	8.50464195450106e-23	3.88957590791196e-20
ENSG00000151789.12	ENSG00000151789	ENSG00000151789_013	chr3	dexseq_prepare_annotation2.py	exon	21552479	21552515	.	-	.	ENST00000494118+ENST00000281523+ENST00000446749__exon_number_013__gene_id_ENSG00000151789	ZNF385D	ENSG00000151789.12	-2.02123519070319	-11.9357840657896	8.63136422747991e-23	3.93475682581069e-20
ENSG00000163629	ENSG00000163629	ENSG00000163629_001	chr4	dexseq_prepare_annotation2.py	exon	87515468	87515469	.	+	.	ENST00000427191+ENST00000436978__exon_number_001__gene_id_ENSG00000163629	PTPN13	ENSG00000163629	-1.35458789785654	-11.6622038356273	9.44915434611226e-23	4.29366525373036e-20
ENSG00000070182.48	ENSG00000070182	ENSG00000070182_049	chr14	dexseq_prepare_annotation2.py	exon	65289846	65289863	.	-	.	ENST00000542895+ENST00000389722+ENST00000556626__exon_number_049__gene_id_ENSG00000070182	SPTB	ENSG00000070182.48	-2.43366775095818	-12.4747173144237	9.55241116338513e-23	4.32662795404476e-20
ENSG00000198691.11	ENSG00000198691	ENSG00000198691_012	chr1	dexseq_prepare_annotation2.py	exon	94473297	94473308	.	-	.	ENST00000484388__exon_number_012__gene_id_ENSG00000198691	ABCA4	ENSG00000198691.11	-1.68854811951095	-11.9900634338549	9.79273148949848e-23	4.42126133270905e-20
ENSG00000133226.50	ENSG00000133226	ENSG00000133226_051	chr1	dexseq_prepare_annotation2.py	exon	24987801	24987803	.	+	.	ENST00000496882+ENST00000596378+ENST00000479034+ENST00000485541+ENST00000323848+ENST00000374389+ENST00000537199+ENST00000447431__exon_number_051__gene_id_ENSG00000133226	SRRM1	ENSG00000133226.50	-1.60044004999436	-11.7037992577271	1.04639610957415e-22	4.70921709849658e-20
ENSG00000113575.ENSG00000272772.ENSG00000113558.ENSG00000273345.ENSG00000006837.46	ENSG00000113575+ENSG00000272772+ENSG00000113558+ENSG00000273345+ENSG00000006837	ENSG00000113575+ENSG00000272772+ENSG00000113558+ENSG00000273345+ENSG00000006837_047	chr5	dexseq_prepare_annotation2.py	exon	133537713	133538176	.	-	.	ENST00000495833__exon_number_047__gene_id_ENSG00000113575+ENSG00000272772+ENSG00000113558+ENSG00000273345+ENSG00000006837		ENSG00000113575.ENSG00000272772.ENSG00000113558.ENSG00000273345.ENSG00000006837.46	-1.89402489089216	-10.8266593402015	1.06295802928681e-22	4.76851773501362e-20
ENSG00000099331.55	ENSG00000099331	ENSG00000099331_056	chr19	dexseq_prepare_annotation2.py	exon	17316769	17316942	.	+	.	ENST00000594824+ENST00000602158+ENST00000397274+ENST00000595618+ENST00000599420+ENST00000595641__exon_number_056__gene_id_ENSG00000099331	MYO9B	ENSG00000099331.55	-2.67635634509026	-12.4519963726181	1.07456493027647e-22	4.80528380233444e-20
ENSG00000142945.25	ENSG00000142945	ENSG00000142945_026	chr1	dexseq_prepare_annotation2.py	exon	45223721	45223812	.	+	.	ENST00000372217+ENST00000372224+ENST00000372222+ENST00000372218__exon_number_026__gene_id_ENSG00000142945	KIF2C	ENSG00000142945.25	-2.80794134465161	-14.4985627344784	1.12134629441567e-22	4.99861402121123e-20
ENSG00000111077.45	ENSG00000111077	ENSG00000111077_046	chr12	dexseq_prepare_annotation2.py	exon	53453756	53453950	.	+	.	ENST00000379902+ENST00000549311+ENST00000314250+ENST00000451358+ENST00000314276+ENST00000552570__exon_number_046__gene_id_ENSG00000111077	TENC1	ENSG00000111077.45	1.49269610520218	13.3828941357537	1.14819779530564e-22	5.10216359748069e-20
ENSG00000175356	ENSG00000175356	ENSG00000175356_001	chr11	dexseq_prepare_annotation2.py	exon	9041071	9041937	.	-	.	ENST00000457346__exon_number_001__gene_id_ENSG00000175356	SCUBE2	ENSG00000175356	-1.90829157410549	-11.9588525232201	1.17056884870909e-22	5.17993444577446e-20
ENSG00000175287.ENSG00000095319.ENSG00000251184.87	ENSG00000175287+ENSG00000095319+ENSG00000251184	ENSG00000175287+ENSG00000095319+ENSG00000251184_088	chr9	dexseq_prepare_annotation2.py	exon	131757598	131757793	.	+	.	ENST00000477069+ENST00000372577+ENST00000495726__exon_number_088__gene_id_ENSG00000175287+ENSG00000095319+ENSG00000251184		ENSG00000175287.ENSG00000095319.ENSG00000251184.87	-1.28494902893132	-11.9584815949135	1.17305402284635e-22	5.17993444577446e-20
ENSG00000103671.25	ENSG00000103671	ENSG00000103671_026	chr15	dexseq_prepare_annotation2.py	exon	64706284	64706410	.	+	.	ENST00000261884__exon_number_026__gene_id_ENSG00000103671	TRIP4	ENSG00000103671.25	2.31902099298128	14.140074612659	1.22076329448237e-22	5.37376187345844e-20
ENSG00000048740.1	ENSG00000048740	ENSG00000048740_002	chr10	dexseq_prepare_annotation2.py	exon	11047351	11047403	.	+	.	ENST00000416382+ENST00000379261__exon_number_002__gene_id_ENSG00000048740	CELF2	ENSG00000048740.1	1.763205742345	15.8382083889381	1.33889581450034e-22	5.87541685725738e-20
ENSG00000048740.25	ENSG00000048740	ENSG00000048740_026	chr10	dexseq_prepare_annotation2.py	exon	11371061	11371242	.	+	.	ENST00000354440+ENST00000379261+ENST00000609870+ENST00000354897__exon_number_026__gene_id_ENSG00000048740	CELF2	ENSG00000048740.25	-2.00698470294941	-15.799110921707	1.50315832143788e-22	6.57575747306533e-20
ENSG00000170448	ENSG00000170448	ENSG00000170448_001	chr4	dexseq_prepare_annotation2.py	exon	47849257	47849259	.	-	.	ENST00000381538+ENST00000502448+ENST00000464756__exon_number_001__gene_id_ENSG00000170448	NFXL1	ENSG00000170448	1.60323638065563	12.505245515489	1.52053678643637e-22	6.63118802934325e-20
ENSG00000111641.11	ENSG00000111641	ENSG00000111641_012	chr12	dexseq_prepare_annotation2.py	exon	6669864	6669909	.	-	.	ENST00000399466+ENST00000382421+ENST00000544630+ENST00000542015+ENST00000541778+ENST00000536506+ENST00000322166+ENST00000537442+ENST00000545200+ENST00000537708__exon_number_012__gene_id_ENSG00000111641	NOP2	ENSG00000111641.11	-1.56141370019647	-11.2622930800101	1.5362206280663e-22	6.67890883738592e-20
ENSG00000030582.53	ENSG00000030582	ENSG00000030582_054	chr17	dexseq_prepare_annotation2.py	exon	42429940	42430028	.	+	.	ENST00000586443__exon_number_054__gene_id_ENSG00000030582	GRN	ENSG00000030582.53	-1.55824504306885	-11.4297231170137	1.5412877206748e-22	6.68032037530506e-20
ENSG00000119638.28	ENSG00000119638	ENSG00000119638_029	chr14	dexseq_prepare_annotation2.py	exon	75585533	75585571	.	-	.	ENST00000557673+ENST00000554258+ENST00000238616+ENST00000556170__exon_number_029__gene_id_ENSG00000119638	NEK9	ENSG00000119638.28	-1.63428808105875	-11.5280933836163	1.54635423245379e-22	6.68172074374658e-20
ENSG00000104450.21	ENSG00000104450	ENSG00000104450_022	chr8	dexseq_prepare_annotation2.py	exon	101243513	101243516	.	+	.	ENST00000251809+ENST00000388798__exon_number_022__gene_id_ENSG00000104450	SPAG1	ENSG00000104450.21	-1.62641986851282	-12.269208658311	1.56676635252319e-22	6.74921739191053e-20
ENSG00000142512.29	ENSG00000142512	ENSG00000142512_030	chr19	dexseq_prepare_annotation2.py	exon	51920891	51920896	.	-	.	ENST00000439889+ENST00000529627+ENST00000339313+ENST00000356298+ENST00000432469+ENST00000357375+ENST00000353836+ENST00000436984+ENST00000525998__exon_number_030__gene_id_ENSG00000142512	SIGLEC10	ENSG00000142512.29	2.43939220547265	12.2516423050518	1.71976662655706e-22	7.38571604624108e-20
ENSG00000114346.1	ENSG00000114346	ENSG00000114346_002	chr3	dexseq_prepare_annotation2.py	exon	172468494	172468512	.	+	.	ENST00000392692+ENST00000232458__exon_number_002__gene_id_ENSG00000114346	ECT2	ENSG00000114346.1	1.31196788852385	11.3178932596708	1.79436546177648e-22	7.68266571556899e-20
ENSG00000177697.35	ENSG00000177697	ENSG00000177697_036	chr11	dexseq_prepare_annotation2.py	exon	837460	837513	.	+	.	ENST00000397420+ENST00000397421+ENST00000527341+ENST00000524748+ENST00000322008+ENST00000528011+ENST00000529810+ENST00000532045+ENST00000530726+ENST00000526693+ENST00000530320+ENST00000532075__exon_number_036__gene_id_ENSG00000177697	CD151	ENSG00000177697.35	2.62338757534754	12.5898917290003	1.91800667185669e-22	8.18715678235604e-20
ENSG00000066926	ENSG00000066926	ENSG00000066926_001	chr18	dexseq_prepare_annotation2.py	exon	55215515	55216741	.	-	.	ENST00000262093__exon_number_001__gene_id_ENSG00000066926	FECH	ENSG00000066926	2.84741995601836	17.1522335993949	1.98126101309408e-22	8.42468686120331e-20
ENSG00000173852.19	ENSG00000173852	ENSG00000173852_020	chr7	dexseq_prepare_annotation2.py	exon	35013125	35013125	.	-	.	ENST00000463538__exon_number_020__gene_id_ENSG00000173852	DPY19L1	ENSG00000173852.19	2.18173965830807	14.7221957580408	1.98561441820741e-22	8.42468686120331e-20
ENSG00000164941.14	ENSG00000164941	ENSG00000164941_015	chr8	dexseq_prepare_annotation2.py	exon	95841203	95841219	.	+	.	ENST00000343161+ENST00000519457+ENST00000521860+ENST00000524333+ENST00000523206+ENST00000519053+ENST00000447247+ENST00000523731+ENST00000522171+ENST00000523321__exon_number_015__gene_id_ENSG00000164941	INTS8	ENSG00000164941.14	-1.68385646858868	-12.3237078913858	2.09020294851658e-22	8.8418095476544e-20
ENSG00000005884.30	ENSG00000005884	ENSG00000005884_031	chr17	dexseq_prepare_annotation2.py	exon	48153065	48153099	.	+	.	ENST00000007722+ENST00000505306+ENST00000505612+ENST00000506401+ENST00000320031+ENST00000544892__exon_number_031__gene_id_ENSG00000005884	ITGA3	ENSG00000005884.30	-3.44993192486903	-13.0464436313402	2.11559550323718e-22	8.92242902312873e-20
ENSG00000059758.40	ENSG00000059758	ENSG00000059758_041	chr12	dexseq_prepare_annotation2.py	exon	96794259	96794338	.	-	.	ENST00000261211__exon_number_041__gene_id_ENSG00000059758	CDK17	ENSG00000059758.40	-2.92689458748329	-12.0173721408861	2.14887745249894e-22	9.03574103257786e-20
ENSG00000213983.ENSG00000092051.37	ENSG00000213983+ENSG00000092051	ENSG00000213983+ENSG00000092051_038	chr14	dexseq_prepare_annotation2.py	exon	24032819	24032827	.	-	.	ENST00000556741+ENST00000460049+ENST00000554982+ENST00000397120+ENST00000554554+ENST00000535852+ENST00000465445+ENST00000555974+ENST00000557132+ENST00000308724__exon_number_038__gene_id_ENSG00000213983+ENSG00000092051		ENSG00000213983.ENSG00000092051.37	-1.92587017583097	-11.1922043180266	2.44203578970086e-22	1.02378716501379e-19
ENSG00000170906.5	ENSG00000170906	ENSG00000170906_006	chr19	dexseq_prepare_annotation2.py	exon	54606177	54606184	.	+	.	ENST00000471292+ENST00000417903+ENST00000419113+ENST00000485876+ENST00000391764+ENST00000391763+ENST00000391762+ENST00000451517__exon_number_006__gene_id_ENSG00000170906	NDUFA3	ENSG00000170906.5	-3.05353337119046	-14.2660355588021	2.60632468287492e-22	1.08942051573831e-19
ENSG00000013573.13	ENSG00000013573	ENSG00000013573_014	chr12	dexseq_prepare_annotation2.py	exon	31227154	31227197	.	+	.	ENST00000542244__exon_number_014__gene_id_ENSG00000013573	DDX11	ENSG00000013573.13	-1.88651842067309	-11.3453139646726	2.63662131953894e-22	1.09673469109685e-19
ENSG00000130827.29	ENSG00000130827	ENSG00000130827_030	chrX	dexseq_prepare_annotation2.py	exon	153696425	153696567	.	+	.	ENST00000369682__exon_number_030__gene_id_ENSG00000130827	PLXNA3	ENSG00000130827.29	-2.11812232396177	-16.2485831560203	2.63939473305149e-22	1.09673469109685e-19
ENSG00000130948.21	ENSG00000130948	ENSG00000130948_022	chr9	dexseq_prepare_annotation2.py	exon	99060698	99060744	.	-	.	ENST00000375262+ENST00000375263__exon_number_022__gene_id_ENSG00000130948	HSD17B3	ENSG00000130948.21	2.31145247939113	16.2341057457162	2.74624692887348e-22	1.13777817982913e-19
ENSG00000215440.ENSG00000124222.ENSG00000254995.87	ENSG00000215440+ENSG00000124222+ENSG00000254995	ENSG00000215440+ENSG00000124222+ENSG00000254995_088	chr20	dexseq_prepare_annotation2.py	exon	57292916	57293051	.	+	.	ENST00000532531+ENST00000527587__exon_number_088__gene_id_ENSG00000215440+ENSG00000124222+ENSG00000254995		ENSG00000215440.ENSG00000124222.ENSG00000254995.87	-1.2955010815932	-11.8877756900892	2.75490545271543e-22	1.1380183190201e-19
ENSG00000077782.84	ENSG00000077782	ENSG00000077782_085	chr8	dexseq_prepare_annotation2.py	exon	38322931	38323031	.	-	.	ENST00000496629__exon_number_085__gene_id_ENSG00000077782	FGFR1	ENSG00000077782.84	3.08405272592194	10.876218148438	2.80126726233692e-22	1.15378628764493e-19
ENSG00000228107.ENSG00000159259.ENSG00000159256.13	ENSG00000228107+ENSG00000159259+ENSG00000159256	ENSG00000228107+ENSG00000159259+ENSG00000159256_014	chr21	dexseq_prepare_annotation2.py	exon	37721609	37721706	.	+	.	ENST00000487909+ENST00000485299+ENST00000400485__exon_number_014__gene_id_ENSG00000228107+ENSG00000159259+ENSG00000159256		ENSG00000228107.ENSG00000159259.ENSG00000159256.13	1.53724710671808	11.2081883346839	2.82258595386091e-22	1.15917762454434e-19
ENSG00000088247.ENSG00000266722.46	ENSG00000088247+ENSG00000266722	ENSG00000088247+ENSG00000266722_047	chr19	dexseq_prepare_annotation2.py	exon	6424464	6424540	.	-	.	ENST00000599395+ENST00000398148__exon_number_047__gene_id_ENSG00000088247+ENSG00000266722		ENSG00000088247.ENSG00000266722.46	1.60848705859584	11.5983318062965	2.85072507691658e-22	1.16733048403983e-19
ENSG00000198632.ENSG00000174368.32	ENSG00000198632+ENSG00000174368	ENSG00000198632+ENSG00000174368_033	chr7	dexseq_prepare_annotation2.py	exon	74988226	74988262	.	-	.	ENST00000310939__exon_number_033__gene_id_ENSG00000198632+ENSG00000174368		ENSG00000198632.ENSG00000174368.32	2.52623241476607	12.1375796226983	3.15088580361415e-22	1.28650210711449e-19
ENSG00000167261.5	ENSG00000167261	ENSG00000167261_006	chr16	dexseq_prepare_annotation2.py	exon	68023226	68023301	.	-	.	ENST00000393847+ENST00000412757+ENST00000572888+ENST00000575203__exon_number_006__gene_id_ENSG00000167261	DPEP2	ENSG00000167261.5	-1.74465041801911	-12.7840125251827	3.17562489019284e-22	1.29285563267987e-19
ENSG00000013573.3	ENSG00000013573	ENSG00000013573_004	chr12	dexseq_prepare_annotation2.py	exon	31226810	31226812	.	+	.	ENST00000407793+ENST00000542838+ENST00000438391+ENST00000228264+ENST00000435753+ENST00000251758+ENST00000542129__exon_number_004__gene_id_ENSG00000013573	DDX11	ENSG00000013573.3	-1.39405293289817	-11.302685845152	3.45729335285122e-22	1.40347179701061e-19
ENSG00000133226.58	ENSG00000133226	ENSG00000133226_059	chr1	dexseq_prepare_annotation2.py	exon	24993389	24993416	.	+	.	ENST00000489130+ENST00000596378+ENST00000479034+ENST00000323848+ENST00000374389+ENST00000447431__exon_number_059__gene_id_ENSG00000133226	SRRM1	ENSG00000133226.58	-1.58151057043556	-11.503729618482	3.5222701062634e-22	1.42574004016834e-19
ENSG00000167380.40	ENSG00000167380	ENSG00000167380_041	chr19	dexseq_prepare_annotation2.py	exon	44679797	44679832	.	+	.	ENST00000454662+ENST00000590524+ENST00000585678+ENST00000588883+ENST00000590089+ENST00000337433+ENST00000588127__exon_number_041__gene_id_ENSG00000167380	ZNF226	ENSG00000167380.40	1.93697479187899	11.5579255948916	3.63063807117823e-22	1.46539418515868e-19
ENSG00000144426.ENSG00000204196.35	ENSG00000144426+ENSG00000204196	ENSG00000144426+ENSG00000204196_036	chr2	dexseq_prepare_annotation2.py	exon	203995041	203995199	.	+	.	ENST00000449802__exon_number_036__gene_id_ENSG00000144426+ENSG00000204196		ENSG00000144426.ENSG00000204196.35	-2.68727880247479	-11.2468243931492	3.72853492409821e-22	1.50060747146642e-19
ENSG00000204316.ENSG00000188878.ENSG00000267426.68	ENSG00000204316+ENSG00000188878+ENSG00000267426	ENSG00000204316+ENSG00000188878+ENSG00000267426_069	chr17	dexseq_prepare_annotation2.py	exon	73909811	73909861	.	-	.	ENST00000590264+ENST00000586112+ENST00000593156+ENST00000585990+ENST00000389570+ENST00000588283+ENST00000319129+ENST00000586717+ENST00000592193__exon_number_069__gene_id_ENSG00000204316+ENSG00000188878+ENSG00000267426		ENSG00000204316.ENSG00000188878.ENSG00000267426.68	1.88871618409865	11.1225995689957	3.86780681018511e-22	1.55222470285785e-19
ENSG00000104450.13	ENSG00000104450	ENSG00000104450_014	chr8	dexseq_prepare_annotation2.py	exon	101206497	101206908	.	+	.	ENST00000520508+ENST00000520643__exon_number_014__gene_id_ENSG00000104450	SPAG1	ENSG00000104450.13	-1.57309317286886	-12.0934238468317	3.98406793968664e-22	1.59434023348886e-19
ENSG00000163629.1	ENSG00000163629	ENSG00000163629_002	chr4	dexseq_prepare_annotation2.py	exon	87515470	87515884	.	+	.	ENST00000427191+ENST00000502971+ENST00000436978__exon_number_002__gene_id_ENSG00000163629	PTPN13	ENSG00000163629.1	-1.32369844299005	-11.4263374307788	4.02543328983131e-22	1.60633033854252e-19
ENSG00000168014.69	ENSG00000168014	ENSG00000168014_070	chr11	dexseq_prepare_annotation2.py	exon	73881783	73881913	.	-	.	ENST00000334126+ENST00000541922+ENST00000415191+ENST00000544293+ENST00000313663+ENST00000539061__exon_number_070__gene_id_ENSG00000168014	C2CD3	ENSG00000168014.69	-2.99934057164987	-11.8098776858154	4.2704820921551e-22	1.69930203092442e-19
ENSG00000143322.11	ENSG00000143322	ENSG00000143322_012	chr1	dexseq_prepare_annotation2.py	exon	179085958	179085986	.	-	.	ENST00000509520__exon_number_012__gene_id_ENSG00000143322	ABL2	ENSG00000143322.11	2.08164942019207	14.1277870813147	4.31746218551472e-22	1.71315683334693e-19
ENSG00000272084.ENSG00000127481.8	ENSG00000272084+ENSG00000127481	ENSG00000272084+ENSG00000127481_009	chr1	dexseq_prepare_annotation2.py	exon	19403234	19403396	.	-	.	ENST00000375226+ENST00000375224+ENST00000375225+ENST00000543981+ENST00000459947+ENST00000375217+ENST00000375254+ENST00000486515+ENST00000429347+ENST00000375267__exon_number_009__gene_id_ENSG00000272084+ENSG00000127481		ENSG00000272084.ENSG00000127481.8	-1.51472012363806	-10.1501802483133	4.41964672177435e-22	1.74877723643062e-19
ENSG00000264594.ENSG00000204580.140	ENSG00000264594+ENSG00000204580	ENSG00000264594+ENSG00000204580_141	chr6	dexseq_prepare_annotation2.py	exon	30867210	30867617	.	+	.	ENST00000454612+ENST00000418800+ENST00000376575+ENST00000376567+ENST00000376570+ENST00000452441+ENST00000446312+ENST00000376568+ENST00000376569+ENST00000324771__exon_number_141__gene_id_ENSG00000264594+ENSG00000204580		ENSG00000264594.ENSG00000204580.140	-2.32881401173919	-12.6820769609832	5.11676212111555e-22	2.01829501757311e-19
ENSG00000106571.2	ENSG00000106571	ENSG00000106571_003	chr7	dexseq_prepare_annotation2.py	exon	42007194	42007521	.	-	.	ENST00000395925+ENST00000479210__exon_number_003__gene_id_ENSG00000106571	GLI3	ENSG00000106571.2	2.5498170420645	13.0397442443851	5.12944929677186e-22	2.01829501757311e-19
ENSG00000068305.40	ENSG00000068305	ENSG00000068305_041	chr15	dexseq_prepare_annotation2.py	exon	100256628	100256629	.	+	.	ENST00000354410+ENST00000557942__exon_number_041__gene_id_ENSG00000068305	MEF2A	ENSG00000068305.40	-2.32767080168229	-15.9965995379789	5.28404545629139e-22	2.07333285545842e-19
ENSG00000166747.61	ENSG00000166747	ENSG00000166747_062	chr16	dexseq_prepare_annotation2.py	exon	71842054	71842197	.	-	.	ENST00000563259__exon_number_062__gene_id_ENSG00000166747	AP1G1	ENSG00000166747.61	2.04394372711436	11.2325065802362	5.39994940155157e-22	2.11292520152989e-19
ENSG00000116883.ENSG00000214193.18	ENSG00000116883+ENSG00000214193	ENSG00000116883+ENSG00000214193_019	chr1	dexseq_prepare_annotation2.py	exon	36784857	36784860	.	+	.	ENST00000508854__exon_number_019__gene_id_ENSG00000116883+ENSG00000214193		ENSG00000116883.ENSG00000214193.18	1.3426327142492	11.7633354374372	5.5495702418885e-22	2.16545460660149e-19
ENSG00000013441.12	ENSG00000013441	ENSG00000013441_013	chr2	dexseq_prepare_annotation2.py	exon	201718719	201718736	.	-	.	ENST00000461326+ENST00000464454__exon_number_013__gene_id_ENSG00000013441	CLK1	ENSG00000013441.12	1.74112393663718	12.247993439941	5.60985896902281e-22	2.18065877882656e-19
ENSG00000181090.16	ENSG00000181090	ENSG00000181090_017	chr9	dexseq_prepare_annotation2.py	exon	140638516	140638542	.	+	.	ENST00000478940+ENST00000460843+ENST00000462484+ENST00000371394+ENST00000462942+ENST00000334856__exon_number_017__gene_id_ENSG00000181090	EHMT1	ENSG00000181090.16	-5.16195107125192	-13.0189271691258	5.61949650876412e-22	2.18065877882656e-19
ENSG00000124721.4	ENSG00000124721	ENSG00000124721_005	chr6	dexseq_prepare_annotation2.py	exon	38690898	38690975	.	+	.	ENST00000449981+ENST00000327475+ENST00000373278+ENST00000359357__exon_number_005__gene_id_ENSG00000124721	DNAH8	ENSG00000124721.4	1.68504680046054	10.9574457499651	5.93327355868089e-22	2.29609536619908e-19
ENSG00000150433.44	ENSG00000150433	ENSG00000150433_045	chr11	dexseq_prepare_annotation2.py	exon	124981518	124981528	.	-	.	ENST00000529530+ENST00000531909+ENST00000533273+ENST00000532717__exon_number_045__gene_id_ENSG00000150433	TMEM218	ENSG00000150433.44	1.52858378124406	12.121649857222	5.97535595909345e-22	2.30604538757748e-19
ENSG00000165949.29	ENSG00000165949	ENSG00000165949_030	chr14	dexseq_prepare_annotation2.py	exon	94583026	94583027	.	+	.	ENST00000557035+ENST00000444961+ENST00000557634+ENST00000557098+ENST00000298902+ENST00000448882+ENST00000555121+ENST00000555744__exon_number_030__gene_id_ENSG00000165949	IFI27	ENSG00000165949.29	2.10715927889467	12.8121187233579	6.11385605303659e-22	2.35304946775654e-19
ENSG00000141646.ENSG00000267699.ENSG00000141642.25	ENSG00000141646+ENSG00000267699+ENSG00000141642	ENSG00000141646+ENSG00000267699+ENSG00000141642_026	chr18	dexseq_prepare_annotation2.py	exon	48573549	48573665	.	+	.	ENST00000590722+ENST00000342988+ENST00000590061+ENST00000588745+ENST00000398417+ENST00000591914+ENST00000588860+ENST00000589706+ENST00000452201+ENST00000589076+ENST00000589941+ENST00000592186__exon_number_026__gene_id_ENSG00000141646+ENSG00000267699+ENSG00000141642		ENSG00000141646.ENSG00000267699.ENSG00000141642.25	1.81110139280903	11.6641175528727	6.32057572392617e-22	2.42598162997115e-19
ENSG00000122674.2	ENSG00000122674	ENSG00000122674_003	chr7	dexseq_prepare_annotation2.py	exon	5938412	5938432	.	+	.	ENST00000478672+ENST00000461592+ENST00000325974__exon_number_003__gene_id_ENSG00000122674	CCZ1	ENSG00000122674.2	-1.83877076928006	-12.1100404192036	6.34763035212973e-22	2.4297452562284e-19
ENSG00000014641.6	ENSG00000014641	ENSG00000014641_007	chr2	dexseq_prepare_annotation2.py	exon	63816119	63816130	.	+	.	ENST00000485781+ENST00000436321+ENST00000233114+ENST00000485155+ENST00000442225+ENST00000409908+ENST00000462944+ENST00000409476__exon_number_007__gene_id_ENSG00000014641	MDH1	ENSG00000014641.6	1.71646919200956	12.6173169485206	6.93185088071899e-22	2.64618241357918e-19
ENSG00000166183.34	ENSG00000166183	ENSG00000166183_035	chr14	dexseq_prepare_annotation2.py	exon	104579046	104579098	.	+	.	ENST00000551177__exon_number_035__gene_id_ENSG00000166183	ASPG	ENSG00000166183.34	2.34881420795483	12.7656526905142	7.55122609550025e-22	2.87483340943365e-19
ENSG00000169727.48	ENSG00000169727	ENSG00000169727_049	chr17	dexseq_prepare_annotation2.py	exon	80012828	80012844	.	+	.	ENST00000392358+ENST00000578552+ENST00000584460+ENST00000306823+ENST00000578279+ENST00000355130+ENST00000580141+ENST00000320548+ENST00000392357+ENST00000585084__exon_number_049__gene_id_ENSG00000169727	GPS1	ENSG00000169727.48	-1.41027326191352	-11.0911023946074	7.80802430370048e-22	2.96458686655569e-19
ENSG00000177565.14	ENSG00000177565	ENSG00000177565_015	chr3	dexseq_prepare_annotation2.py	exon	176768338	176768345	.	-	.	ENST00000430069+ENST00000457928+ENST00000428970__exon_number_015__gene_id_ENSG00000177565	TBL1XR1	ENSG00000177565.14	1.85358181728095	11.4207324912205	8.25168132083774e-22	3.12461447821819e-19
ENSG00000172890.23	ENSG00000172890	ENSG00000172890_024	chr11	dexseq_prepare_annotation2.py	exon	71184324	71184340	.	+	.	ENST00000319023+ENST00000529120+ENST00000528509+ENST00000525200__exon_number_024__gene_id_ENSG00000172890	NADSYN1	ENSG00000172890.23	1.74961334369713	10.791558364945	8.52333765125762e-22	3.21741415160673e-19
ENSG00000141646.ENSG00000267699.ENSG00000141642.33	ENSG00000141646+ENSG00000267699+ENSG00000141642	ENSG00000141646+ENSG00000267699+ENSG00000141642_034	chr18	dexseq_prepare_annotation2.py	exon	48577463	48577723	.	+	.	ENST00000585448__exon_number_034__gene_id_ENSG00000141646+ENSG00000267699+ENSG00000141642		ENSG00000141646.ENSG00000267699.ENSG00000141642.33	1.86798561716549	11.6114060969963	8.54719343324274e-22	3.21741415160673e-19
ENSG00000100949.52	ENSG00000100949	ENSG00000100949_053	chr14	dexseq_prepare_annotation2.py	exon	24740154	24740204	.	-	.	ENST00000559586+ENST00000560163+ENST00000559551+ENST00000560207__exon_number_053__gene_id_ENSG00000100949	RABGGTA	ENSG00000100949.52	-3.29968389336382	-11.3033557074537	8.56527481916843e-22	3.21741415160673e-19
ENSG00000079215.25	ENSG00000079215	ENSG00000079215_026	chr5	dexseq_prepare_annotation2.py	exon	36671336	36671336	.	+	.	ENST00000509272__exon_number_026__gene_id_ENSG00000079215	SLC1A3	ENSG00000079215.25	-3.39364181667617	-12.4018345441793	9.48605678568347e-22	3.54932425342431e-19
ENSG00000221968.3	ENSG00000221968	ENSG00000221968_004	chr11	dexseq_prepare_annotation2.py	exon	61640999	61641206	.	-	.	ENST00000529404+ENST00000278829+ENST00000527697+ENST00000533676__exon_number_004__gene_id_ENSG00000221968	FADS3	ENSG00000221968.3	-2.91603904853767	-12.7152061790477	9.49926697245524e-22	3.54932425342431e-19
ENSG00000133226.69	ENSG00000133226	ENSG00000133226_070	chr1	dexseq_prepare_annotation2.py	exon	24999159	24999758	.	+	.	ENST00000323848__exon_number_070__gene_id_ENSG00000133226	SRRM1	ENSG00000133226.69	-1.7940786654089	-11.3371450506565	9.67175662301201e-22	3.60421336822048e-19
ENSG00000137509.44	ENSG00000137509	ENSG00000137509_045	chr11	dexseq_prepare_annotation2.py	exon	82612635	82612699	.	-	.	ENST00000534631+ENST00000535099+ENST00000531128+ENST00000531801+ENST00000527444__exon_number_045__gene_id_ENSG00000137509	PRCP	ENSG00000137509.44	1.67287603782806	12.3837484639243	1.03533909866904e-21	3.83966271124276e-19
ENSG00000148337.56	ENSG00000148337	ENSG00000148337_057	chr9	dexseq_prepare_annotation2.py	exon	130952967	130952989	.	-	.	ENST00000467178+ENST00000325721+ENST00000420484+ENST00000372948+ENST00000415526+ENST00000491954+ENST00000393608+ENST00000541172+ENST00000372938+ENST00000372954+ENST00000357558+ENST00000324544+ENST00000538431+ENST00000277465+ENST00000498156__exon_number_057__gene_id_ENSG00000148337	CIZ1	ENSG00000148337.56	-1.36268440064845	-10.7145827686881	1.03580914098965e-21	3.83966271124276e-19
ENSG00000114735	ENSG00000114735	ENSG00000114735_001	chr3	dexseq_prepare_annotation2.py	exon	50606583	50606627	.	+	.	ENST00000434410__exon_number_001__gene_id_ENSG00000114735	HEMK1	ENSG00000114735	1.67626900527771	11.7242726566449	1.08668955194445e-21	4.01769948439767e-19
ENSG00000241015.ENSG00000160336.1	ENSG00000241015+ENSG00000160336	ENSG00000241015+ENSG00000160336_002	chr19	dexseq_prepare_annotation2.py	exon	53935237	53935245	.	+	.	ENST00000424846+ENST00000454407__exon_number_002__gene_id_ENSG00000241015+ENSG00000160336		ENSG00000241015.ENSG00000160336.1	-2.02552047483237	-12.5090962494257	1.15239724778695e-21	4.24947993494799e-19
ENSG00000175575.41	ENSG00000175575	ENSG00000175575_042	chr11	dexseq_prepare_annotation2.py	exon	73638771	73638773	.	+	.	ENST00000544552+ENST00000310571+ENST00000536003__exon_number_042__gene_id_ENSG00000175575	PAAF1	ENSG00000175575.41	1.819713918074	11.1075644259558	1.19352188591287e-21	4.38963638160169e-19
ENSG00000115361.7	ENSG00000115361	ENSG00000115361_008	chr2	dexseq_prepare_annotation2.py	exon	211074920	211074986	.	-	.	ENST00000233710+ENST00000482502__exon_number_008__gene_id_ENSG00000115361	ACADL	ENSG00000115361.7	2.80753520518373	16.4349278830868	1.19795184269442e-21	4.39445547962147e-19
ENSG00000254706.ENSG00000198929.ENSG00000239887.7	ENSG00000254706+ENSG00000198929+ENSG00000239887	ENSG00000254706+ENSG00000198929+ENSG00000239887_008	chr1	dexseq_prepare_annotation2.py	exon	162302807	162302915	.	+	.	ENST00000361897+ENST00000530878+ENST00000430120__exon_number_008__gene_id_ENSG00000254706+ENSG00000198929+ENSG00000239887		ENSG00000254706.ENSG00000198929.ENSG00000239887.7	-2.16088508873718	-11.979025237537	1.25631095577956e-21	4.59477029374797e-19
ENSG00000169727.58	ENSG00000169727	ENSG00000169727_059	chr17	dexseq_prepare_annotation2.py	exon	80014162	80014267	.	+	.	ENST00000392357+ENST00000392358+ENST00000578552+ENST00000584460+ENST00000578279+ENST00000355130+ENST00000320548+ENST00000306823__exon_number_059__gene_id_ENSG00000169727	GPS1	ENSG00000169727.58	-1.24211848088791	-11.017272207211	1.25908246550671e-21	4.59477029374797e-19
ENSG00000167261.12	ENSG00000167261	ENSG00000167261_013	chr16	dexseq_prepare_annotation2.py	exon	68025546	68025740	.	-	.	ENST00000268795__exon_number_013__gene_id_ENSG00000167261	DPEP2	ENSG00000167261.12	-1.64236492555929	-12.4894183431143	1.26414448815884e-21	4.60132261073692e-19
ENSG00000110075.50	ENSG00000110075	ENSG00000110075_051	chr11	dexseq_prepare_annotation2.py	exon	68355395	68355412	.	+	.	ENST00000529710+ENST00000524845+ENST00000393800+ENST00000393801+ENST00000534534+ENST00000526307+ENST00000265636+ENST00000393799+ENST00000525421+ENST00000534190__exon_number_051__gene_id_ENSG00000110075	PPP6R3	ENSG00000110075.50	-2.10823991172764	-11.1866020222838	1.2911301111614e-21	4.68743455795178e-19
ENSG00000175203.15	ENSG00000175203	ENSG00000175203_016	chr12	dexseq_prepare_annotation2.py	exon	57926578	57926593	.	-	.	ENST00000551872+ENST00000537439+ENST00000550086+ENST00000550988+ENST00000550201+ENST00000548249+ENST00000552390+ENST00000550954+ENST00000434715+ENST00000543672+ENST00000546758+ENST00000549394__exon_number_016__gene_id_ENSG00000175203	DCTN2	ENSG00000175203.15	1.34105771782416	11.3446319896608	1.30101048422837e-21	4.71116297788847e-19
ENSG00000166747.71	ENSG00000166747	ENSG00000166747_072	chr16	dexseq_prepare_annotation2.py	exon	71842825	71842885	.	-	.	ENST00000433195+ENST00000566161+ENST00000423132+ENST00000565161+ENST00000569748+ENST00000299980+ENST00000565009+ENST00000393512+ENST00000570017__exon_number_072__gene_id_ENSG00000166747	AP1G1	ENSG00000166747.71	2.35153918600108	11.0878683815215	1.35234653492167e-21	4.88450230637618e-19
ENSG00000013441.22	ENSG00000013441	ENSG00000013441_023	chr2	dexseq_prepare_annotation2.py	exon	201722813	201722889	.	-	.	ENST00000409769__exon_number_023__gene_id_ENSG00000013441	CLK1	ENSG00000013441.22	-2.3680794000135	-12.0740391531459	1.36021487068732e-21	4.90035670919765e-19
ENSG00000141664.24	ENSG00000141664	ENSG00000141664_025	chr18	dexseq_prepare_annotation2.py	exon	60242531	60242545	.	+	.	ENST00000591145+ENST00000585949+ENST00000585873+ENST00000269499+ENST00000586834__exon_number_025__gene_id_ENSG00000141664	ZCCHC2	ENSG00000141664.24	-3.6124753246873	-17.299133287437	1.36492587284051e-21	4.90478452106972e-19
ENSG00000140009.ENSG00000214770.38	ENSG00000140009+ENSG00000214770	ENSG00000140009+ENSG00000214770_039	chr14	dexseq_prepare_annotation2.py	exon	64802553	64803130	.	-	.	ENST00000359491__exon_number_039__gene_id_ENSG00000140009+ENSG00000214770		ENSG00000140009.ENSG00000214770.38	1.64201454293807	11.9625262763468	1.36920595130339e-21	4.90764523965519e-19
ENSG00000159166.ENSG00000118194	ENSG00000159166+ENSG00000118194	ENSG00000159166+ENSG00000118194_001	chr1	dexseq_prepare_annotation2.py	exon	201328136	201328141	.	-	.	ENST00000491504+ENST00000367318+ENST00000460780+ENST00000476888+ENST00000367322__exon_number_001__gene_id_ENSG00000159166+ENSG00000118194		ENSG00000159166.ENSG00000118194	-2.86813018654812	-11.8607468794349	1.3743165782466e-21	4.91346081628302e-19
ENSG00000148341.26	ENSG00000148341	ENSG00000148341_027	chr9	dexseq_prepare_annotation2.py	exon	131776738	131776782	.	-	.	ENST00000417224+ENST00000372559+ENST00000372554+ENST00000455407+ENST00000416230+ENST00000425236+ENST00000372564+ENST00000416629+ENST00000483980__exon_number_027__gene_id_ENSG00000148341	SH3GLB2	ENSG00000148341.26	-2.47646428524195	-11.6808263908893	1.38218891015567e-21	4.92909560636096e-19
ENSG00000114735.2	ENSG00000114735	ENSG00000114735_003	chr3	dexseq_prepare_annotation2.py	exon	50606705	50606908	.	+	.	ENST00000232854__exon_number_003__gene_id_ENSG00000114735	HEMK1	ENSG00000114735.2	1.70412440977799	11.6743432647775	1.43270850380439e-21	5.09635398917673e-19
ENSG00000099250.40	ENSG00000099250	ENSG00000099250_041	chr10	dexseq_prepare_annotation2.py	exon	33625123	33625190	.	-	.	ENST00000265371__exon_number_041__gene_id_ENSG00000099250	NRP1	ENSG00000099250.40	3.13440064474726	11.5085275671823	1.54059412432558e-21	5.46631511674745e-19
ENSG00000085276.50	ENSG00000085276	ENSG00000085276_051	chr3	dexseq_prepare_annotation2.py	exon	169099047	169099312	.	-	.	ENST00000494292+ENST00000485957+ENST00000486748__exon_number_051__gene_id_ENSG00000085276	MECOM	ENSG00000085276.50	-2.16718043356811	-13.7708295943619	1.60735820064792e-21	5.68887683964492e-19
ENSG00000138041.3	ENSG00000138041	ENSG00000138041_004	chr2	dexseq_prepare_annotation2.py	exon	55785911	55786104	.	-	.	ENST00000407823+ENST00000272313+ENST00000345102__exon_number_004__gene_id_ENSG00000138041	SMEK2	ENSG00000138041.3	-2.0800742315115	-13.1917748300679	1.7378187221255e-21	6.13519695876602e-19
ENSG00000100949.2	ENSG00000100949	ENSG00000100949_003	chr14	dexseq_prepare_annotation2.py	exon	24734758	24734761	.	-	.	ENST00000560243+ENST00000561055+ENST00000216840+ENST00000560521+ENST00000559551+ENST00000399409__exon_number_003__gene_id_ENSG00000100949	RABGGTA	ENSG00000100949.2	1.46175526605083	11.1860615949011	1.75911986062214e-21	6.1948725231704e-19
ENSG00000128596.4	ENSG00000128596	ENSG00000128596_005	chr7	dexseq_prepare_annotation2.py	exon	128431512	128431605	.	+	.	ENST00000464832+ENST00000459946+ENST00000378685+ENST00000472049__exon_number_005__gene_id_ENSG00000128596	CCDC136	ENSG00000128596.4	1.9408556534732	11.4793057774708	1.82127811011914e-21	6.39777302807264e-19
ENSG00000170448.4	ENSG00000170448	ENSG00000170448_005	chr4	dexseq_prepare_annotation2.py	exon	47853100	47853111	.	-	.	ENST00000511452+ENST00000508115__exon_number_005__gene_id_ENSG00000170448	NFXL1	ENSG00000170448.4	1.57352989995828	12.0091128157105	1.89420217948754e-21	6.63738809973019e-19
ENSG00000151834.5	ENSG00000151834	ENSG00000151834_006	chr4	dexseq_prepare_annotation2.py	exon	46258212	46258391	.	-	.	ENST00000540012+ENST00000507069__exon_number_006__gene_id_ENSG00000151834	GABRA2	ENSG00000151834.5	-2.93767001292126	-14.0606716853394	1.96758931125515e-21	6.87743258440035e-19
ENSG00000175575.43	ENSG00000175575	ENSG00000175575_044	chr11	dexseq_prepare_annotation2.py	exon	73638780	73638790	.	+	.	ENST00000544552__exon_number_044__gene_id_ENSG00000175575	PAAF1	ENSG00000175575.43	1.88133456133045	11.0181621241077	2.10386202808327e-21	7.33555239757162e-19
ENSG00000149269.4	ENSG00000149269	ENSG00000149269_005	chr11	dexseq_prepare_annotation2.py	exon	77034200	77034255	.	-	.	ENST00000356341+ENST00000278568+ENST00000528203__exon_number_005__gene_id_ENSG00000149269	PAK1	ENSG00000149269.4	1.5656484546523	11.4190821199638	2.57154180531831e-21	8.92279171502085e-19
ENSG00000151090.32	ENSG00000151090	ENSG00000151090_033	chr3	dexseq_prepare_annotation2.py	exon	24536289	24536294	.	-	.	ENST00000413780+ENST00000356447+ENST00000418247+ENST00000416420+ENST00000453729__exon_number_033__gene_id_ENSG00000151090	THRB	ENSG00000151090.32	3.49908093005046	13.6442626131653	2.57175655516244e-21	8.92279171502085e-19
ENSG00000048740.3	ENSG00000048740	ENSG00000048740_004	chr10	dexseq_prepare_annotation2.py	exon	11060053	11060105	.	+	.	ENST00000450189+ENST00000542579__exon_number_004__gene_id_ENSG00000048740	CELF2	ENSG00000048740.3	1.64553917743137	14.8436905156615	2.69153882397949e-21	9.31543570914554e-19
ENSG00000164924.28	ENSG00000164924	ENSG00000164924_029	chr8	dexseq_prepare_annotation2.py	exon	101960842	101960890	.	-	.	ENST00000419477+ENST00000457309+ENST00000395948+ENST00000418997+ENST00000437293+ENST00000521328+ENST00000395956+ENST00000517727+ENST00000518736+ENST00000395958+ENST00000480304+ENST00000395957+ENST00000521607+ENST00000353245+ENST00000395953+ENST00000395951__exon_number_029__gene_id_ENSG00000164924	YWHAZ	ENSG00000164924.28	1.66563144089908	11.1670559524734	2.71085599557866e-21	9.35929676728425e-19
ENSG00000048740.21	ENSG00000048740	ENSG00000048740_022	chr10	dexseq_prepare_annotation2.py	exon	11363170	11363349	.	+	.	ENST00000542579+ENST00000609870+ENST00000417956+ENST00000399850+ENST00000608830+ENST00000379261+ENST00000537122+ENST00000315874+ENST00000450189+ENST00000354897+ENST00000427450+ENST00000609692+ENST00000416382+ENST00000354440__exon_number_022__gene_id_ENSG00000048740	CELF2	ENSG00000048740.21	-2.11637026019164	-14.8348037060256	2.76619302822241e-21	9.52699874167465e-19
ENSG00000104450.8	ENSG00000104450	ENSG00000104450_009	chr8	dexseq_prepare_annotation2.py	exon	101196184	101196290	.	+	.	ENST00000251809+ENST00000520508+ENST00000388798+ENST00000520643__exon_number_009__gene_id_ENSG00000104450	SPAG1	ENSG00000104450.8	-1.49815609602466	-11.7283618920028	2.7837821882485e-21	9.55256577322971e-19
ENSG00000170448.2	ENSG00000170448	ENSG00000170448_003	chr4	dexseq_prepare_annotation2.py	exon	47850321	47850353	.	-	.	ENST00000507489+ENST00000507131+ENST00000381538+ENST00000502448+ENST00000464756__exon_number_003__gene_id_ENSG00000170448	NFXL1	ENSG00000170448.2	1.53954856884713	11.9334627742033	2.78717941034723e-21	9.55256577322971e-19
ENSG00000271793.ENSG00000135317.ENSG00000135316.13	ENSG00000271793+ENSG00000135317+ENSG00000135316	ENSG00000271793+ENSG00000135317+ENSG00000135316_014	chr6	dexseq_prepare_annotation2.py	exon	86223575	86223613	.	-	.	ENST00000513865+ENST00000346348+ENST00000508658+ENST00000418862+ENST00000503491+ENST00000505648+ENST00000369635+ENST00000369627+ENST00000515216+ENST00000314673+ENST00000508980__exon_number_014__gene_id_ENSG00000271793+ENSG00000135317+ENSG00000135316		ENSG00000271793.ENSG00000135317.ENSG00000135316.13	-3.40283069030254	-10.6182090944129	2.83295714201844e-21	9.68157391881792e-19
ENSG00000059573.23	ENSG00000059573	ENSG00000059573_024	chr10	dexseq_prepare_annotation2.py	exon	97416354	97416366	.	-	.	ENST00000483788+ENST00000371221+ENST00000371224__exon_number_024__gene_id_ENSG00000059573	ALDH18A1	ENSG00000059573.23	-1.76137526152422	-12.1756996061245	2.83856657069053e-21	9.68157391881792e-19
ENSG00000007545.ENSG00000261732.ENSG00000206053.8	ENSG00000007545+ENSG00000261732+ENSG00000206053	ENSG00000007545+ENSG00000261732+ENSG00000206053_009	chr16	dexseq_prepare_annotation2.py	exon	1687825	1687908	.	+	.	ENST00000293925+ENST00000436138+ENST00000454337+ENST00000397412__exon_number_009__gene_id_ENSG00000007545+ENSG00000261732+ENSG00000206053		ENSG00000007545.ENSG00000261732.ENSG00000206053.8	-1.83829647523347	-11.5469381212506	2.90174426430849e-21	9.87314981408906e-19
ENSG00000114735.7	ENSG00000114735	ENSG00000114735_008	chr3	dexseq_prepare_annotation2.py	exon	50607001	50607005	.	+	.	ENST00000482974+ENST00000448997+ENST00000424388+ENST00000232854__exon_number_008__gene_id_ENSG00000114735	HEMK1	ENSG00000114735.7	1.67363251260487	11.5422098364821	2.97877893817923e-21	1.01108370498492e-18
ENSG00000257062.ENSG00000111700.ENSG00000134538.ENSG00000205754.ENSG00000257046.27	ENSG00000257062+ENSG00000111700+ENSG00000134538+ENSG00000205754+ENSG00000257046	ENSG00000257062+ENSG00000111700+ENSG00000134538+ENSG00000205754+ENSG00000257046_028	chr12	dexseq_prepare_annotation2.py	exon	21174395	21174516	.	+	.	ENST00000554957+ENST00000381541+ENST00000421593__exon_number_028__gene_id_ENSG00000257062+ENSG00000111700+ENSG00000134538+ENSG00000205754+ENSG00000257046		ENSG00000257062.ENSG00000111700.ENSG00000134538.ENSG00000205754.ENSG00000257046.27	1.33544126899721	11.1995683255471	3.09803899671227e-21	1.04848911234839e-18
ENSG00000104419.66	ENSG00000104419	ENSG00000104419_067	chr8	dexseq_prepare_annotation2.py	exon	134309481	134309482	.	-	.	ENST00000537882+ENST00000518010+ENST00000517599+ENST00000354944+ENST00000522377+ENST00000523892+ENST00000522476+ENST00000518066+ENST00000518480+ENST00000414097+ENST00000521544__exon_number_067__gene_id_ENSG00000104419	NDRG1	ENSG00000104419.66	-1.44856081460474	-10.6048877840591	3.1062115652658e-21	1.04848911234839e-18
ENSG00000171777.6	ENSG00000171777	ENSG00000171777_007	chr19	dexseq_prepare_annotation2.py	exon	38900595	38900736	.	-	.	ENST00000589474+ENST00000588708+ENST00000592322+ENST00000589358+ENST00000588404+ENST00000587287+ENST00000293062+ENST00000587753+ENST00000587738+ENST00000426920+ENST00000454404+ENST00000586305+ENST00000433821__exon_number_007__gene_id_ENSG00000171777	RASGRP4	ENSG00000171777.6	-3.59770246671237	-24.8084829787968	3.11130991787502e-21	1.04848911234839e-18
ENSG00000005884.4	ENSG00000005884	ENSG00000005884_005	chr17	dexseq_prepare_annotation2.py	exon	48133802	48133803	.	+	.	ENST00000320031+ENST00000544892+ENST00000505306+ENST00000506401__exon_number_005__gene_id_ENSG00000005884	ITGA3	ENSG00000005884.4	1.79491757177812	12.4403136366771	3.33341488462818e-21	1.12065589712024e-18
ENSG00000048740	ENSG00000048740	ENSG00000048740_001	chr10	dexseq_prepare_annotation2.py	exon	11047259	11047350	.	+	.	ENST00000379261__exon_number_001__gene_id_ENSG00000048740	CELF2	ENSG00000048740	1.65522101651704	14.7623831326002	3.45834463520601e-21	1.15988761987863e-18
ENSG00000082397.1	ENSG00000082397	ENSG00000082397_002	chr18	dexseq_prepare_annotation2.py	exon	5392385	5393067	.	-	.	ENST00000542652+ENST00000341928+ENST00000578618__exon_number_002__gene_id_ENSG00000082397	EPB41L3	ENSG00000082397.1	-1.39244203447057	-11.595809885852	3.5009397392962e-21	1.17138449999164e-18
ENSG00000075420.14	ENSG00000075420	ENSG00000075420_015	chr3	dexseq_prepare_annotation2.py	exon	171904625	171905008	.	+	.	ENST00000421757+ENST00000476794__exon_number_015__gene_id_ENSG00000075420	FNDC3B	ENSG00000075420.14	-3.81786657257002	-11.4352917033284	3.52326600576181e-21	1.17606118334035e-18
ENSG00000114735.29	ENSG00000114735	ENSG00000114735_030	chr3	dexseq_prepare_annotation2.py	exon	50622180	50622366	.	+	.	ENST00000232854__exon_number_030__gene_id_ENSG00000114735	HEMK1	ENSG00000114735.29	-2.51799257957195	-11.5094405101356	3.57197983128476e-21	1.18950306140488e-18
ENSG00000114735.9	ENSG00000114735	ENSG00000114735_010	chr3	dexseq_prepare_annotation2.py	exon	50607243	50608361	.	+	.	ENST00000482974__exon_number_010__gene_id_ENSG00000114735	HEMK1	ENSG00000114735.9	1.6649563439508	11.504036034804	3.68059481379927e-21	1.2227821397552e-18
ENSG00000077782.86	ENSG00000077782	ENSG00000077782_087	chr8	dexseq_prepare_annotation2.py	exon	38323634	38323714	.	-	.	ENST00000480571__exon_number_087__gene_id_ENSG00000077782	FGFR1	ENSG00000077782.86	2.77765402003865	10.5096037654237	3.73588057171675e-21	1.23822904699703e-18
ENSG00000117472.2	ENSG00000117472	ENSG00000117472_003	chr1	dexseq_prepare_annotation2.py	exon	46640776	46640788	.	+	.	ENST00000372003+ENST00000482928+ENST00000498443__exon_number_003__gene_id_ENSG00000117472	TSPAN1	ENSG00000117472.2	-2.9598853500561	-17.9625154914654	3.90872279552099e-21	1.29247516231332e-18
ENSG00000144028.68	ENSG00000144028	ENSG00000144028_069	chr2	dexseq_prepare_annotation2.py	exon	96971131	96971253	.	-	.	ENST00000349783+ENST00000323853__exon_number_069__gene_id_ENSG00000144028	SNRNP200	ENSG00000144028.68	1.48446105993102	12.3953439209407	4.09642304085876e-21	1.351368709144e-18
ENSG00000271793.ENSG00000135317.ENSG00000135316.14	ENSG00000271793+ENSG00000135317+ENSG00000135316	ENSG00000271793+ENSG00000135317+ENSG00000135316_015	chr6	dexseq_prepare_annotation2.py	exon	86223788	86223952	.	-	.	ENST00000513865+ENST00000346348+ENST00000508658+ENST00000503491+ENST00000505648+ENST00000369635+ENST00000369627+ENST00000515216+ENST00000314673+ENST00000508980__exon_number_015__gene_id_ENSG00000271793+ENSG00000135317+ENSG00000135316		ENSG00000271793.ENSG00000135317.ENSG00000135316.14	-2.72223715003808	-10.5559967719928	4.35396050394864e-21	1.43297181884981e-18
ENSG00000151150.40	ENSG00000151150	ENSG00000151150_041	chr10	dexseq_prepare_annotation2.py	exon	61844474	61844588	.	-	.	ENST00000503366+ENST00000355288+ENST00000280772+ENST00000373827__exon_number_041__gene_id_ENSG00000151150	ANK3	ENSG00000151150.40	-1.48224320874436	-11.1413551437155	4.38772572644548e-21	1.44071843590744e-18
ENSG00000141646.ENSG00000267699.ENSG00000141642.48	ENSG00000141646+ENSG00000267699+ENSG00000141642	ENSG00000141646+ENSG00000267699+ENSG00000141642_049	chr18	dexseq_prepare_annotation2.py	exon	48593483	48593557	.	+	.	ENST00000593223+ENST00000342988+ENST00000588745+ENST00000398417+ENST00000590499+ENST00000591126__exon_number_049__gene_id_ENSG00000141646+ENSG00000267699+ENSG00000141642		ENSG00000141646.ENSG00000267699.ENSG00000141642.48	-2.27938698090931	-11.3240710466043	4.43179217327889e-21	1.45180358349903e-18
ENSG00000104299.29	ENSG00000104299	ENSG00000104299_030	chr8	dexseq_prepare_annotation2.py	exon	28669874	28669978	.	-	.	ENST00000518510+ENST00000520983+ENST00000523303+ENST00000523076+ENST00000521022+ENST00000522363+ENST00000521777+ENST00000416984+ENST00000397363+ENST00000524081__exon_number_030__gene_id_ENSG00000104299	INTS9	ENSG00000104299.29	-5.40351700892113	-10.9420811859183	4.45442229958081e-21	1.45483622782141e-18
ENSG00000114735.10	ENSG00000114735	ENSG00000114735_011	chr3	dexseq_prepare_annotation2.py	exon	50608362	50608725	.	+	.	ENST00000424388+ENST00000434410+ENST00000448997+ENST00000232854+ENST00000482974+ENST00000455834__exon_number_011__gene_id_ENSG00000114735	HEMK1	ENSG00000114735.10	1.70458427785665	11.4693157280602	4.46170570283787e-21	1.45483622782141e-18
ENSG00000260565.4	ENSG00000260565	ENSG00000260565_005	chr16	dexseq_prepare_annotation2.py	exon	2713083	2713084	.	-	.	ENST00000568395+ENST00000569465+ENST00000562807__exon_number_005__gene_id_ENSG00000260565	ERVK13-1	ENSG00000260565.4	2.08959415454091	14.676256411113	4.51415751005531e-21	1.46853988299982e-18
ENSG00000011422.18	ENSG00000011422	ENSG00000011422_019	chr19	dexseq_prepare_annotation2.py	exon	44165126	44165594	.	-	.	ENST00000597107+ENST00000593396__exon_number_019__gene_id_ENSG00000011422	PLAUR	ENSG00000011422.18	-1.71539716379803	-12.9125481683407	5.45691817981181e-21	1.77114715567473e-18
ENSG00000066855.1	ENSG00000066855	ENSG00000066855_002	chr8	dexseq_prepare_annotation2.py	exon	66556974	66557019	.	+	.	ENST00000523222+ENST00000523170+ENST00000262146+ENST00000522239+ENST00000424808__exon_number_002__gene_id_ENSG00000066855	MTFR1	ENSG00000066855.1	-1.32619421255824	-11.2667405420558	6.15499592656243e-21	1.99312917518015e-18
ENSG00000112659	ENSG00000112659	ENSG00000112659_001	chr6	dexseq_prepare_annotation2.py	exon	43149913	43149921	.	+	.	ENST00000252050__exon_number_001__gene_id_ENSG00000112659	CUL9	ENSG00000112659	1.55861965417445	11.1263250320041	6.72619848297223e-21	2.17062102919232e-18
ENSG00000013441.11	ENSG00000013441	ENSG00000013441_012	chr2	dexseq_prepare_annotation2.py	exon	201718717	201718718	.	-	.	ENST00000472679+ENST00000461326+ENST00000464454__exon_number_012__gene_id_ENSG00000013441	CLK1	ENSG00000013441.11	2.26694924344968	11.7609719233578	6.73392863815937e-21	2.17062102919232e-18
ENSG00000141646.ENSG00000267699.ENSG00000141642.20	ENSG00000141646+ENSG00000267699+ENSG00000141642	ENSG00000141646+ENSG00000267699+ENSG00000141642_021	chr18	dexseq_prepare_annotation2.py	exon	48571329	48571421	.	+	.	ENST00000589941__exon_number_021__gene_id_ENSG00000141646+ENSG00000267699+ENSG00000141642		ENSG00000141646.ENSG00000267699.ENSG00000141642.20	1.78400718116359	11.2470512142801	6.89000290143201e-21	2.21160850421163e-18
ENSG00000168078.15	ENSG00000168078	ENSG00000168078_016	chr8	dexseq_prepare_annotation2.py	exon	27695327	27695599	.	-	.	ENST00000301905+ENST00000522944__exon_number_016__gene_id_ENSG00000168078	PBK	ENSG00000168078.15	-3.02555281264316	-15.0865178641291	6.89248513341974e-21	2.21160850421163e-18
ENSG00000196547.77	ENSG00000196547	ENSG00000196547_078	chr15	dexseq_prepare_annotation2.py	exon	91459816	91459890	.	+	.	ENST00000558374+ENST00000557990__exon_number_078__gene_id_ENSG00000196547	MAN2A2	ENSG00000196547.77	2.27493016229999	11.3133524622578	7.00743653218619e-21	2.24338302780305e-18
ENSG00000168014.74	ENSG00000168014	ENSG00000168014_075	chr11	dexseq_prepare_annotation2.py	exon	73882075	73882217	.	-	.	ENST00000542930+ENST00000535954__exon_number_075__gene_id_ENSG00000168014	C2CD3	ENSG00000168014.74	-2.58034698875754	-11.3127434565748	7.03154535635522e-21	2.24599676537929e-18
ENSG00000133226.68	ENSG00000133226	ENSG00000133226_069	chr1	dexseq_prepare_annotation2.py	exon	24999118	24999158	.	+	.	ENST00000323848+ENST00000447431__exon_number_069__gene_id_ENSG00000133226	SRRM1	ENSG00000133226.68	-1.83128662978367	-11.0049740537707	7.23185287212375e-21	2.30475224236644e-18
ENSG00000141867	ENSG00000141867	ENSG00000141867_001	chr19	dexseq_prepare_annotation2.py	exon	15347647	15349256	.	-	.	ENST00000263377__exon_number_001__gene_id_ENSG00000141867	BRD4	ENSG00000141867	2.26961028822645	16.5684748535656	7.43101970280552e-21	2.3628797480729e-18
ENSG00000108588.ENSG00000266173.ENSG00000125695.24	ENSG00000108588+ENSG00000266173+ENSG00000125695	ENSG00000108588+ENSG00000266173+ENSG00000125695_025	chr17	dexseq_prepare_annotation2.py	exon	61784779	61784870	.	-	.	ENST00000581505__exon_number_025__gene_id_ENSG00000108588+ENSG00000266173+ENSG00000125695		ENSG00000108588.ENSG00000266173.ENSG00000125695.24	-1.40062358287438	-10.5744653015467	7.82090942631119e-21	2.48125397414071e-18
ENSG00000123213.4	ENSG00000123213	ENSG00000123213_005	chr5	dexseq_prepare_annotation2.py	exon	65036722	65036827	.	+	.	ENST00000514991__exon_number_005__gene_id_ENSG00000123213	NLN	ENSG00000123213.4	1.22163168043016	11.7273299856847	7.99995009324848e-21	2.53235274153991e-18
ENSG00000169727.56	ENSG00000169727	ENSG00000169727_057	chr17	dexseq_prepare_annotation2.py	exon	80013896	80013971	.	+	.	ENST00000392357+ENST00000392358+ENST00000578552+ENST00000584460+ENST00000578279+ENST00000355130+ENST00000320548+ENST00000306823__exon_number_057__gene_id_ENSG00000169727	GPS1	ENSG00000169727.56	-1.28382835866176	-10.7216463081315	8.48757972701381e-21	2.68068597104562e-18
ENSG00000013441.18	ENSG00000013441	ENSG00000013441_019	chr2	dexseq_prepare_annotation2.py	exon	201721614	201721708	.	-	.	ENST00000409769+ENST00000321356+ENST00000473565+ENST00000409403+ENST00000461981+ENST00000434813+ENST00000432425__exon_number_019__gene_id_ENSG00000013441	CLK1	ENSG00000013441.18	-2.19121530955765	-11.7151072656291	8.51683215063108e-21	2.68390721976364e-18
ENSG00000123213.23	ENSG00000123213	ENSG00000123213_024	chr5	dexseq_prepare_annotation2.py	exon	65105864	65105992	.	+	.	ENST00000502464+ENST00000509935+ENST00000511299+ENST00000506799+ENST00000507201+ENST00000380985__exon_number_024__gene_id_ENSG00000123213	NLN	ENSG00000123213.23	1.17733473162688	11.7132553565458	8.59801558506991e-21	2.70116131324994e-18
ENSG00000172890.28	ENSG00000172890	ENSG00000172890_029	chr11	dexseq_prepare_annotation2.py	exon	71185573	71186668	.	+	.	ENST00000528509__exon_number_029__gene_id_ENSG00000172890	NADSYN1	ENSG00000172890.28	-1.56601088104755	-10.4570839021943	8.60993610564323e-21	2.70116131324994e-18
ENSG00000007545.ENSG00000261732.ENSG00000206053.9	ENSG00000007545+ENSG00000261732+ENSG00000206053	ENSG00000007545+ENSG00000261732+ENSG00000206053_010	chr16	dexseq_prepare_annotation2.py	exon	1691140	1691188	.	+	.	ENST00000293925+ENST00000436138+ENST00000454337+ENST00000397412__exon_number_010__gene_id_ENSG00000007545+ENSG00000261732+ENSG00000206053		ENSG00000007545.ENSG00000261732.ENSG00000206053.9	-1.76944377646549	-11.3499880993343	8.64693542006567e-21	2.70674058683714e-18
ENSG00000005884.6	ENSG00000005884	ENSG00000005884_007	chr17	dexseq_prepare_annotation2.py	exon	48133851	48134009	.	+	.	ENST00000007722+ENST00000505306+ENST00000508100+ENST00000506401+ENST00000320031+ENST00000544892__exon_number_007__gene_id_ENSG00000005884	ITGA3	ENSG00000005884.6	1.76827385191668	12.2291179404847	8.79155477675936e-21	2.74590860425422e-18
ENSG00000114735.6	ENSG00000114735	ENSG00000114735_007	chr3	dexseq_prepare_annotation2.py	exon	50606998	50607000	.	+	.	ENST00000448997+ENST00000482974+ENST00000232854__exon_number_007__gene_id_ENSG00000114735	HEMK1	ENSG00000114735.6	1.6765346058193	11.3459171777042	8.84439717132287e-21	2.75630159014171e-18
ENSG00000170448.5	ENSG00000170448	ENSG00000170448_006	chr4	dexseq_prepare_annotation2.py	exon	47853112	47853165	.	-	.	ENST00000464756+ENST00000508115+ENST00000507489+ENST00000381538+ENST00000502448+ENST00000507131+ENST00000511452__exon_number_006__gene_id_ENSG00000170448	NFXL1	ENSG00000170448.5	1.64073966346766	11.704733305739	8.9817168952115e-21	2.7929174106185e-18
ENSG00000136546.16	ENSG00000136546	ENSG00000136546_017	chr2	dexseq_prepare_annotation2.py	exon	167301272	167301510	.	-	.	ENST00000419992+ENST00000424326+ENST00000409855__exon_number_017__gene_id_ENSG00000136546	SCN7A	ENSG00000136546.16	-2.24287515331608	-13.9916442302866	9.48609696406461e-21	2.94326008072474e-18
ENSG00000104490.19	ENSG00000104490	ENSG00000104490_020	chr8	dexseq_prepare_annotation2.py	exon	102731543	102731596	.	-	.	ENST00000311028+ENST00000522448+ENST00000220931+ENST00000518166+ENST00000517531+ENST00000522951+ENST00000520690+ENST00000517822+ENST00000520425+ENST00000521599+ENST00000518727+ENST00000395923+ENST00000524209+ENST00000522252+ENST00000519508__exon_number_020__gene_id_ENSG00000104490	NCALD	ENSG00000104490.19	2.14152132731916	10.3761430321117	9.52859716871728e-21	2.94994897357587e-18
ENSG00000158828.1	ENSG00000158828	ENSG00000158828_002	chr1	dexseq_prepare_annotation2.py	exon	20964335	20964621	.	+	.	ENST00000321556__exon_number_002__gene_id_ENSG00000158828	PINK1	ENSG00000158828.1	-2.5914758325681	-17.5150525828578	9.85018923130755e-21	3.0428228194949e-18
ENSG00000013573.4	ENSG00000013573	ENSG00000013573_005	chr12	dexseq_prepare_annotation2.py	exon	31226813	31226815	.	+	.	ENST00000407793+ENST00000542838+ENST00000438391+ENST00000228264+ENST00000435753+ENST00000540935+ENST00000251758+ENST00000542129__exon_number_005__gene_id_ENSG00000013573	DDX11	ENSG00000013573.4	2.06496158394064	10.7617715753786	1.0655860467034e-20	3.28449994084859e-18
ENSG00000082397.5	ENSG00000082397	ENSG00000082397_006	chr18	dexseq_prepare_annotation2.py	exon	5393166	5393178	.	-	.	ENST00000544123+ENST00000578618+ENST00000427684+ENST00000540638+ENST00000542652+ENST00000545076+ENST00000341928__exon_number_006__gene_id_ENSG00000082397	EPB41L3	ENSG00000082397.5	-1.36733496801066	-11.3907330824818	1.06961432509466e-20	3.2897179623539e-18
ENSG00000133226.51	ENSG00000133226	ENSG00000133226_052	chr1	dexseq_prepare_annotation2.py	exon	24987804	24987887	.	+	.	ENST00000496882+ENST00000461768+ENST00000596378+ENST00000479034+ENST00000485541+ENST00000323848+ENST00000374389+ENST00000537199+ENST00000447431__exon_number_052__gene_id_ENSG00000133226	SRRM1	ENSG00000133226.51	-1.57055827374315	-10.9377610415623	1.08600526020712e-20	3.33285313656984e-18
ENSG00000196705.2	ENSG00000196705	ENSG00000196705_003	chr19	dexseq_prepare_annotation2.py	exon	21324840	21324842	.	+	.	ENST00000594425+ENST00000599296+ENST00000600692__exon_number_003__gene_id_ENSG00000196705	ZNF431	ENSG00000196705.2	-2.06188846242244	-16.403372137881	1.09801513857809e-20	3.3623849231636e-18
ENSG00000149269.5	ENSG00000149269	ENSG00000149269_006	chr11	dexseq_prepare_annotation2.py	exon	77034256	77034313	.	-	.	ENST00000278568+ENST00000527457+ENST00000356341+ENST00000528203__exon_number_006__gene_id_ENSG00000149269	PAK1	ENSG00000149269.5	1.62428497948826	11.1544819637685	1.17099590429625e-20	3.5780910209736e-18
ENSG00000108387.6	ENSG00000108387	ENSG00000108387_007	chr17	dexseq_prepare_annotation2.py	exon	56597787	56597846	.	-	.	ENST00000426861+ENST00000457347+ENST00000393086+ENST00000317268+ENST00000583114+ENST00000584488+ENST00000582270+ENST00000317256+ENST00000412945+ENST00000580796+ENST00000579371+ENST00000580844+ENST00000583273+ENST00000577440__exon_number_007__gene_id_ENSG00000108387	SEPT4	ENSG00000108387.6	1.66188159043693	11.2844469804877	1.24381481022432e-20	3.79236981845515e-18
ENSG00000129084.ENSG00000256206.ENSG00000129083.4	ENSG00000129084+ENSG00000256206+ENSG00000129083	ENSG00000129084+ENSG00000256206+ENSG00000129083_005	chr11	dexseq_prepare_annotation2.py	exon	14479096	14479329	.	-	.	ENST00000249923+ENST00000439561__exon_number_005__gene_id_ENSG00000129084+ENSG00000256206+ENSG00000129083		ENSG00000129084.ENSG00000256206.ENSG00000129083.4	1.27277382307335	10.3102805950435	1.31248646822576e-20	3.99310542923726e-18
ENSG00000077782.91	ENSG00000077782	ENSG00000077782_092	chr8	dexseq_prepare_annotation2.py	exon	38325231	38325242	.	-	.	ENST00000529552+ENST00000397113+ENST00000526742+ENST00000425967+ENST00000397108+ENST00000525001__exon_number_092__gene_id_ENSG00000077782	FGFR1	ENSG00000077782.91	2.72607552883228	10.3299884603578	1.31604449445472e-20	3.9953011987581e-18
ENSG00000141086.ENSG00000205220.ENSG00000261884.39	ENSG00000141086+ENSG00000205220+ENSG00000261884	ENSG00000141086+ENSG00000205220+ENSG00000261884_040	chr16	dexseq_prepare_annotation2.py	exon	67969231	67969322	.	-	.	ENST00000573493+ENST00000570304+ENST00000575231__exon_number_040__gene_id_ENSG00000141086+ENSG00000205220+ENSG00000261884		ENSG00000141086.ENSG00000205220.ENSG00000261884.39	-2.13053011356765	-10.4693801122957	1.31902093641286e-20	3.99572572399837e-18
ENSG00000047188.15	ENSG00000047188	ENSG00000047188_016	chr5	dexseq_prepare_annotation2.py	exon	112884652	112884717	.	+	.	ENST00000161863+ENST00000503857+ENST00000515883__exon_number_016__gene_id_ENSG00000047188	YTHDC2	ENSG00000047188.15	2.97460022139732	12.6915828507445	1.35860660784093e-20	4.10681121459866e-18
ENSG00000077380.47	ENSG00000077380	ENSG00000077380_048	chr2	dexseq_prepare_annotation2.py	exon	172582704	172582803	.	+	.	ENST00000410079+ENST00000409317+ENST00000263811+ENST00000409773+ENST00000340296+ENST00000435234+ENST00000482454+ENST00000508530+ENST00000397119+ENST00000409197+ENST00000534253+ENST00000409453+ENST00000358002+ENST00000470286__exon_number_048__gene_id_ENSG00000077380	DYNC1I2	ENSG00000077380.47	-2.04991146199832	-11.3439850452889	1.37999938082992e-20	4.16254502744849e-18
ENSG00000133226.63	ENSG00000133226	ENSG00000133226_064	chr1	dexseq_prepare_annotation2.py	exon	24996079	24996610	.	+	.	ENST00000474843__exon_number_064__gene_id_ENSG00000133226	SRRM1	ENSG00000133226.63	-1.54179122136646	-10.8865258752331	1.48039790526373e-20	4.45583953267445e-18
ENSG00000104299.23	ENSG00000104299	ENSG00000104299_024	chr8	dexseq_prepare_annotation2.py	exon	28651324	28651504	.	-	.	ENST00000521777+ENST00000520983+ENST00000523303+ENST00000521022+ENST00000522363+ENST00000522074+ENST00000523436+ENST00000416984+ENST00000397363__exon_number_024__gene_id_ENSG00000104299	INTS9	ENSG00000104299.23	-5.36638655718438	-10.7484024779485	1.49653449850005e-20	4.49480467083609e-18
ENSG00000113916.12	ENSG00000113916	ENSG00000113916_013	chr3	dexseq_prepare_annotation2.py	exon	187449515	187449552	.	-	.	ENST00000430339+ENST00000406870+ENST00000232014+ENST00000450123+ENST00000419510__exon_number_013__gene_id_ENSG00000113916	BCL6	ENSG00000113916.12	2.09851543692122	12.6590245350814	1.55481081677128e-20	4.65990034218836e-18
ENSG00000169727.51	ENSG00000169727	ENSG00000169727_052	chr17	dexseq_prepare_annotation2.py	exon	80013038	80013098	.	+	.	ENST00000392358+ENST00000578552+ENST00000584460+ENST00000306823+ENST00000578279+ENST00000355130+ENST00000580141+ENST00000320548+ENST00000392357__exon_number_052__gene_id_ENSG00000169727	GPS1	ENSG00000169727.51	-1.23750179479737	-10.6234938036283	1.59619908508324e-20	4.77378751002295e-18
ENSG00000005884.3	ENSG00000005884	ENSG00000005884_004	chr17	dexseq_prepare_annotation2.py	exon	48133474	48133801	.	+	.	ENST00000320031+ENST00000505306__exon_number_004__gene_id_ENSG00000005884	ITGA3	ENSG00000005884.3	1.78387380287786	12.0957143404453	1.62594017401134e-20	4.85243243075762e-18
ENSG00000129282.4	ENSG00000129282	ENSG00000129282_005	chr17	dexseq_prepare_annotation2.py	exon	34964106	34964238	.	+	.	ENST00000250156+ENST00000585770__exon_number_005__gene_id_ENSG00000129282	MRM1	ENSG00000129282.4	-3.25670049903164	-17.2733878835461	1.63505187884726e-20	4.86930893890195e-18
ENSG00000172752.48	ENSG00000172752	ENSG00000172752_049	chr3	dexseq_prepare_annotation2.py	exon	130202879	130203000	.	+	.	ENST00000312481+ENST00000432398+ENST00000265379+ENST00000512836+ENST00000373157__exon_number_049__gene_id_ENSG00000172752	COL6A5	ENSG00000172752.48	-2.1083606917402	-10.6923593812299	1.65168557643461e-20	4.90846804542844e-18
ENSG00000167261.1	ENSG00000167261	ENSG00000167261_002	chr16	dexseq_prepare_annotation2.py	exon	68021300	68021408	.	-	.	ENST00000393847+ENST00000412757+ENST00000575203__exon_number_002__gene_id_ENSG00000167261	DPEP2	ENSG00000167261.1	-1.79298799495598	-11.9447904809567	1.66215687889004e-20	4.9291874617071e-18
ENSG00000005884.31	ENSG00000005884	ENSG00000005884_032	chr17	dexseq_prepare_annotation2.py	exon	48153690	48153839	.	+	.	ENST00000007722+ENST00000505306+ENST00000505612+ENST00000506401+ENST00000320031+ENST00000544892__exon_number_032__gene_id_ENSG00000005884	ITGA3	ENSG00000005884.31	-3.7125912665704	-12.0679372021293	1.84842667152343e-20	5.47006147543707e-18
ENSG00000086205.5	ENSG00000086205	ENSG00000086205_006	chr11	dexseq_prepare_annotation2.py	exon	49175584	49175779	.	-	.	ENST00000532018__exon_number_006__gene_id_ENSG00000086205	FOLH1	ENSG00000086205.5	-2.59479325922576	-11.1352295187934	1.91380192902005e-20	5.6516536924015e-18
ENSG00000147099.35	ENSG00000147099	ENSG00000147099_036	chrX	dexseq_prepare_annotation2.py	exon	71791907	71791959	.	-	.	ENST00000478743+ENST00000429103+ENST00000373589+ENST00000373571+ENST00000373561+ENST00000373573+ENST00000436675+ENST00000421523+ENST00000373560+ENST00000373583+ENST00000373568+ENST00000415409+ENST00000412342+ENST00000486704+ENST00000444609+ENST00000373559+ENST00000373556+ENST00000373554+ENST00000439122__exon_number_036__gene_id_ENSG00000147099	HDAC8	ENSG00000147099.35	2.84943542385834	11.133911103802	1.92808876874843e-20	5.68193238979518e-18
ENSG00000085276.51	ENSG00000085276	ENSG00000085276_052	chr3	dexseq_prepare_annotation2.py	exon	169283757	169283828	.	-	.	ENST00000486748__exon_number_052__gene_id_ENSG00000085276	MECOM	ENSG00000085276.51	-2.06047992388045	-13.0973745083788	2.00622783018867e-20	5.89985951657341e-18
ENSG00000164733.60	ENSG00000164733	ENSG00000164733_061	chr8	dexseq_prepare_annotation2.py	exon	11722973	11723093	.	-	.	ENST00000532392__exon_number_061__gene_id_ENSG00000164733	CTSB	ENSG00000164733.60	-1.8616728868376	-13.4045715529981	2.02216681904664e-20	5.93434342982016e-18
ENSG00000129084.ENSG00000256206.ENSG00000129083.79	ENSG00000129084+ENSG00000256206+ENSG00000129083	ENSG00000129084+ENSG00000256206+ENSG00000129083_080	chr11	dexseq_prepare_annotation2.py	exon	14539458	14539494	.	-	.	ENST00000533068+ENST00000530457+ENST00000418988+ENST00000419365+ENST00000528307+ENST00000531156+ENST00000526443+ENST00000555531+ENST00000396394+ENST00000533331+ENST00000396393__exon_number_080__gene_id_ENSG00000129084+ENSG00000256206+ENSG00000129083		ENSG00000129084.ENSG00000256206.ENSG00000129083.79	-3.9201969502636	-10.244585851677	2.08170409927704e-20	6.09636350387656e-18
ENSG00000112715.35	ENSG00000112715	ENSG00000112715_036	chr6	dexseq_prepare_annotation2.py	exon	43752327	43752343	.	+	.	ENST00000523873+ENST00000230480+ENST00000523950+ENST00000372077+ENST00000372055+ENST00000497139+ENST00000372067+ENST00000372064+ENST00000425836+ENST00000480614+ENST00000520948__exon_number_036__gene_id_ENSG00000112715	VEGFA	ENSG00000112715.35	-3.30593055770504	-11.2626639285956	2.14995586562412e-20	6.28317910994627e-18
ENSG00000143322.29	ENSG00000143322	ENSG00000143322_030	chr1	dexseq_prepare_annotation2.py	exon	179198737	179198819	.	-	.	ENST00000392043__exon_number_030__gene_id_ENSG00000143322	ABL2	ENSG00000143322.29	-2.19376642251375	-13.0743018455114	2.18968006897786e-20	6.38602284795919e-18
ENSG00000103197.46	ENSG00000103197	ENSG00000103197_047	chr16	dexseq_prepare_annotation2.py	exon	2121899	2121935	.	+	.	ENST00000353929+ENST00000439673+ENST00000219476+ENST00000401874+ENST00000563346+ENST00000382538+ENST00000568454+ENST00000350773+ENST00000439117__exon_number_047__gene_id_ENSG00000103197	TSC2	ENSG00000103197.46	1.15130127274832	10.2538113777437	2.24022460216079e-20	6.51993301930114e-18
ENSG00000032219.38	ENSG00000032219	ENSG00000032219_039	chr14	dexseq_prepare_annotation2.py	exon	58832787	58832948	.	+	.	ENST00000355431__exon_number_039__gene_id_ENSG00000032219	ARID4A	ENSG00000032219.38	-1.57609377187263	-10.7235914594182	2.27279106688726e-20	6.60107562999877e-18
ENSG00000166747.65	ENSG00000166747	ENSG00000166747_066	chr16	dexseq_prepare_annotation2.py	exon	71842581	71842665	.	-	.	ENST00000567583+ENST00000563104__exon_number_066__gene_id_ENSG00000166747	AP1G1	ENSG00000166747.65	2.68025086858156	10.6345724545351	2.37817230802827e-20	6.89293180711495e-18
ENSG00000136235.1	ENSG00000136235	ENSG00000136235_002	chr7	dexseq_prepare_annotation2.py	exon	23275627	23275742	.	+	.	ENST00000492858+ENST00000465673__exon_number_002__gene_id_ENSG00000136235	GPNMB	ENSG00000136235.1	-2.09674720966969	-12.532518181948	2.62918923360004e-20	7.60483538013559e-18
ENSG00000215440.ENSG00000124222.ENSG00000254995.88	ENSG00000215440+ENSG00000124222+ENSG00000254995	ENSG00000215440+ENSG00000124222+ENSG00000254995_089	chr20	dexseq_prepare_annotation2.py	exon	57293136	57294287	.	+	.	ENST00000532531+ENST00000527587__exon_number_089__gene_id_ENSG00000215440+ENSG00000124222+ENSG00000254995		ENSG00000215440.ENSG00000124222.ENSG00000254995.88	-1.2394340144817	-11.0767722635521	2.66144036247104e-20	7.66213128681971e-18
ENSG00000102103.35	ENSG00000102103	ENSG00000102103_036	chrX	dexseq_prepare_annotation2.py	exon	48760420	48760420	.	+	.	ENST00000477997+ENST00000474671__exon_number_036__gene_id_ENSG00000102103	PQBP1	ENSG00000102103.35	1.5659639794966	13.3278468612535	2.66508100454593e-20	7.66213128681971e-18
ENSG00000104450.3	ENSG00000104450	ENSG00000104450_004	chr8	dexseq_prepare_annotation2.py	exon	101170656	101170844	.	+	.	ENST00000388798+ENST00000520508__exon_number_004__gene_id_ENSG00000104450	SPAG1	ENSG00000104450.3	-1.43221821622348	-11.3056940194288	2.66531617993487e-20	7.66213128681971e-18
ENSG00000104450.4	ENSG00000104450	ENSG00000104450_005	chr8	dexseq_prepare_annotation2.py	exon	101174507	101174648	.	+	.	ENST00000251809+ENST00000520508+ENST00000388798+ENST00000520643__exon_number_005__gene_id_ENSG00000104450	SPAG1	ENSG00000104450.4	-1.44138015908617	-11.3020004200441	2.71854368268624e-20	7.79923052493343e-18
ENSG00000114346.4	ENSG00000114346	ENSG00000114346_005	chr3	dexseq_prepare_annotation2.py	exon	172468548	172468552	.	+	.	ENST00000428567+ENST00000392692+ENST00000232458+ENST00000417960+ENST00000427830__exon_number_005__gene_id_ENSG00000114346	ECT2	ENSG00000114346.4	1.39615243974379	10.5391539371515	2.74421855549294e-20	7.85688736549597e-18
ENSG00000013573.14	ENSG00000013573	ENSG00000013573_015	chr12	dexseq_prepare_annotation2.py	exon	31227198	31227261	.	+	.	ENST00000542244+ENST00000535317__exon_number_015__gene_id_ENSG00000013573	DDX11	ENSG00000013573.14	-2.01987054705826	-10.6067657471307	2.83384138685744e-20	8.097026354501e-18
ENSG00000169727.55	ENSG00000169727	ENSG00000169727_056	chr17	dexseq_prepare_annotation2.py	exon	80013877	80013895	.	+	.	ENST00000392358+ENST00000578552+ENST00000584460+ENST00000306823+ENST00000578279+ENST00000355130+ENST00000580141+ENST00000320548+ENST00000392357__exon_number_056__gene_id_ENSG00000169727	GPS1	ENSG00000169727.55	-1.20512736154851	-10.5251894400841	3.00157588049599e-20	8.55892678652444e-18
ENSG00000151914.13	ENSG00000151914	ENSG00000151914_014	chr6	dexseq_prepare_annotation2.py	exon	56329149	56329482	.	-	.	ENST00000524216__exon_number_014__gene_id_ENSG00000151914	DST	ENSG00000151914.13	3.02280694057954	9.97864468213347	3.09107458114668e-20	8.79632401462758e-18
ENSG00000079215.24	ENSG00000079215	ENSG00000079215_025	chr5	dexseq_prepare_annotation2.py	exon	36671287	36671335	.	+	.	ENST00000265113+ENST00000381918+ENST00000509272+ENST00000505376__exon_number_025__gene_id_ENSG00000079215	SLC1A3	ENSG00000079215.24	-3.59146917155715	-11.6789111043755	3.20274982001117e-20	9.09574491726276e-18
ENSG00000118308.64	ENSG00000118308	ENSG00000118308_065	chr12	dexseq_prepare_annotation2.py	exon	25260868	25260923	.	+	.	ENST00000549437+ENST00000536173+ENST00000361433+ENST00000547044+ENST00000555877+ENST00000548766+ENST00000354454__exon_number_065__gene_id_ENSG00000118308	LRMP	ENSG00000118308.64	2.32927675719484	10.4154161368258	3.29742792073944e-20	9.34578650300041e-18
ENSG00000005884.7	ENSG00000005884	ENSG00000005884_008	chr17	dexseq_prepare_annotation2.py	exon	48140902	48141440	.	+	.	ENST00000570989__exon_number_008__gene_id_ENSG00000005884	ITGA3	ENSG00000005884.7	1.72113970070494	11.9382297310321	3.36753952884201e-20	9.52533575604964e-18
ENSG00000236172.79	ENSG00000236172	ENSG00000236172_080	chr2	dexseq_prepare_annotation2.py	exon	6778849	6778880	.	-	.	ENST00000590971+ENST00000586129+ENST00000592365+ENST00000592229+ENST00000585718+ENST00000593269+ENST00000591093+ENST00000587316+ENST00000591018+ENST00000588108+ENST00000591400+ENST00000592394+ENST00000588051+ENST00000588145+ENST00000585781+ENST00000587748+ENST00000587628+ENST00000585789+ENST00000593277+ENST00000590865+ENST00000590006+ENST00000591129+ENST00000588330__exon_number_080__gene_id_ENSG0…	hsa-mir-7515	ENSG00000236172.79	-2.00786863423406	-10.7990337950418	3.38967392357879e-20	9.56873021837834e-18
ENSG00000013563.22	ENSG00000013563	ENSG00000013563_023	chrX	dexseq_prepare_annotation2.py	exon	153637754	153638011	.	-	.	ENST00000432135+ENST00000014935+ENST00000369809+ENST00000424626__exon_number_023__gene_id_ENSG00000013563	DNASE1L1	ENSG00000013563.22	2.40567832414901	13.2387368720721	3.67593529614731e-20	1.03430491319782e-17
ENSG00000175137.16	ENSG00000175137	ENSG00000175137_017	chr1	dexseq_prepare_annotation2.py	exon	249119566	249119834	.	-	.	ENST00000475978__exon_number_017__gene_id_ENSG00000175137	SH3BP5L	ENSG00000175137.16	-1.83337602157404	-13.590620152816	3.67865771360904e-20	1.03430491319782e-17
ENSG00000169344	ENSG00000169344	ENSG00000169344_001	chr16	dexseq_prepare_annotation2.py	exon	20344374	20344390	.	-	.	ENST00000396134+ENST00000302509+ENST00000424589+ENST00000396142+ENST00000396138__exon_number_001__gene_id_ENSG00000169344	UMOD	ENSG00000169344	-2.15650701529832	-13.5846180677132	3.75462752535153e-20	1.0535619464215e-17
ENSG00000161010.ENSG00000197226.22	ENSG00000161010+ENSG00000197226	ENSG00000161010+ENSG00000197226_023	chr5	dexseq_prepare_annotation2.py	exon	179268458	179268906	.	-	.	ENST00000521675__exon_number_023__gene_id_ENSG00000161010+ENSG00000197226		ENSG00000161010.ENSG00000197226.22	-4.01177571438876	-10.2403417591556	3.81072476388929e-20	1.06717718174103e-17
ENSG00000168314.32	ENSG00000168314	ENSG00000168314_033	chr3	dexseq_prepare_annotation2.py	exon	39566374	39567101	.	+	.	ENST00000452959+ENST00000396228__exon_number_033__gene_id_ENSG00000168314	MOBP	ENSG00000168314.32	-1.26794301639504	-11.7567953067874	4.07012379843277e-20	1.13755922344967e-17
ENSG00000175287.ENSG00000095319.ENSG00000251184.82	ENSG00000175287+ENSG00000095319+ENSG00000251184	ENSG00000175287+ENSG00000095319+ENSG00000251184_083	chr9	dexseq_prepare_annotation2.py	exon	131757135	131757169	.	+	.	ENST00000467044+ENST00000485158+ENST00000372577+ENST00000477069__exon_number_083__gene_id_ENSG00000175287+ENSG00000095319+ENSG00000251184		ENSG00000175287.ENSG00000095319.ENSG00000251184.82	-1.23090670526149	-10.9355538881835	4.10435427593317e-20	1.14485476509064e-17
ENSG00000260565.2	ENSG00000260565	ENSG00000260565_003	chr16	dexseq_prepare_annotation2.py	exon	2711197	2711382	.	-	.	ENST00000564340+ENST00000568395+ENST00000569465__exon_number_003__gene_id_ENSG00000260565	ERVK13-1	ENSG00000260565.2	2.09172323458881	13.9648673139591	4.22385394889376e-20	1.1758591675949e-17
ENSG00000214753.ENSG00000168000.ENSG00000234857.11	ENSG00000214753+ENSG00000168000+ENSG00000234857	ENSG00000214753+ENSG00000168000+ENSG00000234857_012	chr11	dexseq_prepare_annotation2.py	exon	62458289	62458339	.	-	.	ENST00000403734+ENST00000433053+ENST00000301781+ENST00000421906+ENST00000407022+ENST00000449636+ENST00000470529+ENST00000463679+ENST00000278893+ENST00000405837+ENST00000403550+ENST00000360796__exon_number_012__gene_id_ENSG00000214753+ENSG00000168000+ENSG00000234857		ENSG00000214753.ENSG00000168000.ENSG00000234857.11	2.92311297611156	9.95302827151069	4.46040415167259e-20	1.23926214993502e-17
ENSG00000141458.49	ENSG00000141458	ENSG00000141458_050	chr18	dexseq_prepare_annotation2.py	exon	21156445	21156911	.	-	.	ENST00000587223__exon_number_050__gene_id_ENSG00000141458	NPC1	ENSG00000141458.49	-2.30618032937878	-10.4899781130113	4.69786905611536e-20	1.30266915128263e-17
ENSG00000263053.ENSG00000171282.13	ENSG00000263053+ENSG00000171282	ENSG00000263053+ENSG00000171282_014	chr17	dexseq_prepare_annotation2.py	exon	79410491	79410590	.	+	.	ENST00000571813+ENST00000307745+ENST00000570375__exon_number_014__gene_id_ENSG00000263053+ENSG00000171282		ENSG00000263053.ENSG00000171282.13	1.54081155948792	10.9097346155496	4.75850091068696e-20	1.31688941803948e-17
ENSG00000145348.10	ENSG00000145348	ENSG00000145348_011	chr4	dexseq_prepare_annotation2.py	exon	107084436	107084783	.	-	.	ENST00000506384__exon_number_011__gene_id_ENSG00000145348	TBCK	ENSG00000145348.10	-2.66498714395334	-10.486739432481	4.79553822969912e-20	1.32453706205903e-17
ENSG00000007545.ENSG00000261732.ENSG00000206053.10	ENSG00000007545+ENSG00000261732+ENSG00000206053	ENSG00000007545+ENSG00000261732+ENSG00000206053_011	chr16	dexseq_prepare_annotation2.py	exon	1695376	1695424	.	+	.	ENST00000454337__exon_number_011__gene_id_ENSG00000007545+ENSG00000261732+ENSG00000206053		ENSG00000007545.ENSG00000261732.ENSG00000206053.10	-1.55260948525287	-11.0377969301141	4.88915497867618e-20	1.34775154160717e-17
ENSG00000129084.ENSG00000256206.ENSG00000129083.78	ENSG00000129084+ENSG00000256206+ENSG00000129083	ENSG00000129084+ENSG00000256206+ENSG00000129083_079	chr11	dexseq_prepare_annotation2.py	exon	14539426	14539457	.	-	.	ENST00000530457+ENST00000418988+ENST00000419365+ENST00000528307+ENST00000531156+ENST00000526443+ENST00000555531+ENST00000396394+ENST00000533331+ENST00000396393__exon_number_079__gene_id_ENSG00000129084+ENSG00000256206+ENSG00000129083		ENSG00000129084.ENSG00000256206.ENSG00000129083.78	-3.79953239408523	-10.1181242110511	5.04440348692402e-20	1.38620412820503e-17
ENSG00000118900.17	ENSG00000118900	ENSG00000118900_018	chr16	dexseq_prepare_annotation2.py	exon	4918834	4918904	.	+	.	ENST00000396658+ENST00000545171+ENST00000587027+ENST00000262376+ENST00000590769__exon_number_018__gene_id_ENSG00000118900	UBN1	ENSG00000118900.17	1.75033698070009	11.1061819518207	5.0483286439248e-20	1.38620412820503e-17
ENSG00000124721	ENSG00000124721	ENSG00000124721_001	chr6	dexseq_prepare_annotation2.py	exon	38683117	38683191	.	+	.	ENST00000449981__exon_number_001__gene_id_ENSG00000124721	DNAH8	ENSG00000124721	1.61256286960073	10.2948177268513	5.06981052823172e-20	1.38939439773989e-17
ENSG00000077782.88	ENSG00000077782	ENSG00000077782_089	chr8	dexseq_prepare_annotation2.py	exon	38324182	38324213	.	-	.	ENST00000434187__exon_number_089__gene_id_ENSG00000077782	FGFR1	ENSG00000077782.88	2.77161419174264	10.1323056489531	5.21920156441493e-20	1.42755803877317e-17
ENSG00000100949	ENSG00000100949	ENSG00000100949_001	chr14	dexseq_prepare_annotation2.py	exon	24734744	24734747	.	-	.	ENST00000560521+ENST00000561055+ENST00000399409+ENST00000216840__exon_number_001__gene_id_ENSG00000100949	RABGGTA	ENSG00000100949	1.40841557557683	10.6274282256805	5.37003724173529e-20	1.46596813174914e-17
ENSG00000104299.21	ENSG00000104299	ENSG00000104299_022	chr8	dexseq_prepare_annotation2.py	exon	28645346	28645406	.	-	.	ENST00000397363+ENST00000523303+ENST00000521022+ENST00000522363+ENST00000522074+ENST00000521777+ENST00000416984__exon_number_022__gene_id_ENSG00000104299	INTS9	ENSG00000104299.21	-5.27102192469644	-10.5419924821056	5.42683201198115e-20	1.47860703617737e-17
ENSG00000028203	ENSG00000028203	ENSG00000028203_001	chr12	dexseq_prepare_annotation2.py	exon	95611522	95611528	.	+	.	ENST00000550803+ENST00000436874+ENST00000549589__exon_number_001__gene_id_ENSG00000028203	VEZT	ENSG00000028203	-1.28472129957244	-10.6233872324763	5.50411541569821e-20	1.49676874479054e-17
ENSG00000215298.ENSG00000147454.18	ENSG00000215298+ENSG00000147454	ENSG00000215298+ENSG00000147454_019	chr8	dexseq_prepare_annotation2.py	exon	23424327	23424453	.	+	.	ENST00000521637+ENST00000520654+ENST00000518881+ENST00000522164+ENST00000523883__exon_number_019__gene_id_ENSG00000215298+ENSG00000147454		ENSG00000215298.ENSG00000147454.18	-3.70251955566536	-11.9836032128877	5.58247549146824e-20	1.51515268815933e-17
ENSG00000059769.ENSG00000244115.ENSG00000242616.14	ENSG00000059769+ENSG00000244115+ENSG00000242616	ENSG00000059769+ENSG00000244115+ENSG00000242616_015	chr9	dexseq_prepare_annotation2.py	exon	114432509	114432509	.	+	.	ENST00000374293+ENST00000374294__exon_number_015__gene_id_ENSG00000059769+ENSG00000244115+ENSG00000242616		ENSG00000059769.ENSG00000244115.ENSG00000242616.14	3.05903186057039	13.4559529380618	5.82577346904428e-20	1.57814601571151e-17
ENSG00000171777.28	ENSG00000171777	ENSG00000171777_029	chr19	dexseq_prepare_annotation2.py	exon	38910771	38910902	.	-	.	ENST00000589474+ENST00000587738+ENST00000592322+ENST00000589358+ENST00000588404+ENST00000293062+ENST00000587753+ENST00000426920+ENST00000433821+ENST00000454404+ENST00000586305+ENST00000589100__exon_number_029__gene_id_ENSG00000171777	RASGRP4	ENSG00000171777.28	3.3874104418884	22.31502754458	5.97437554030356e-20	1.61529455227213e-17
ENSG00000129292	ENSG00000129292	ENSG00000129292_001	chr8	dexseq_prepare_annotation2.py	exon	133787618	133787620	.	+	.	ENST00000395383__exon_number_001__gene_id_ENSG00000129292	PHF20L1	ENSG00000129292	1.73743181618846	11.8102652478797	6.09532102495239e-20	1.64483755850166e-17
ENSG00000140199.58	ENSG00000140199	ENSG00000140199_059	chr15	dexseq_prepare_annotation2.py	exon	34629988	34630161	.	-	.	ENST00000561080__exon_number_059__gene_id_ENSG00000140199	SLC12A6	ENSG00000140199.58	-1.71609570814427	-11.6692495348454	6.18262485212049e-20	1.66520666260851e-17
ENSG00000133226.53	ENSG00000133226	ENSG00000133226_054	chr1	dexseq_prepare_annotation2.py	exon	24989296	24989559	.	+	.	ENST00000485541__exon_number_054__gene_id_ENSG00000133226	SRRM1	ENSG00000133226.53	-1.46807945526159	-10.6490538548118	6.21207106343552e-20	1.66994459200137e-17
ENSG00000005884.13	ENSG00000005884	ENSG00000005884_014	chr17	dexseq_prepare_annotation2.py	exon	48145420	48145669	.	+	.	ENST00000320031+ENST00000007722+ENST00000505306__exon_number_014__gene_id_ENSG00000005884	ITGA3	ENSG00000005884.13	1.69148636787764	11.7983730978456	6.44135615676681e-20	1.72551716559651e-17
ENSG00000123213.25	ENSG00000123213	ENSG00000123213_026	chr5	dexseq_prepare_annotation2.py	exon	65108099	65108218	.	+	.	ENST00000502464+ENST00000511299+ENST00000506799+ENST00000509935+ENST00000380985__exon_number_026__gene_id_ENSG00000123213	NLN	ENSG00000123213.25	-1.36297977766844	-11.3209918340928	6.44329617503365e-20	1.72551716559651e-17
ENSG00000167261.14	ENSG00000167261	ENSG00000167261_015	chr16	dexseq_prepare_annotation2.py	exon	68025883	68025966	.	-	.	ENST00000268795__exon_number_015__gene_id_ENSG00000167261	DPEP2	ENSG00000167261.14	-1.43084557626432	-11.6577878586526	6.53076709969944e-20	1.74562323712517e-17
ENSG00000081479.29	ENSG00000081479	ENSG00000081479_030	chr2	dexseq_prepare_annotation2.py	exon	170034350	170034536	.	-	.	ENST00000263816+ENST00000461418__exon_number_030__gene_id_ENSG00000081479	LRP2	ENSG00000081479.29	-2.24411045895196	-10.9739167931962	6.97023807026912e-20	1.85956182820515e-17
ENSG00000167261.7	ENSG00000167261	ENSG00000167261_008	chr16	dexseq_prepare_annotation2.py	exon	68023952	68024034	.	-	.	ENST00000393847+ENST00000412757+ENST00000575203+ENST00000575510+ENST00000572888__exon_number_008__gene_id_ENSG00000167261	DPEP2	ENSG00000167261.7	-1.7157511770211	-11.6408493144679	7.08161842563909e-20	1.88570513476522e-17
ENSG00000007545.ENSG00000261732.ENSG00000206053.6	ENSG00000007545+ENSG00000261732+ENSG00000206053	ENSG00000007545+ENSG00000261732+ENSG00000206053_007	chr16	dexseq_prepare_annotation2.py	exon	1682213	1682259	.	+	.	ENST00000436138+ENST00000293925+ENST00000397412__exon_number_007__gene_id_ENSG00000007545+ENSG00000261732+ENSG00000206053		ENSG00000007545.ENSG00000261732.ENSG00000206053.6	-1.68704232897738	-10.9650360707545	7.32250759353661e-20	1.94617054178933e-17
ENSG00000266967.ENSG00000267060.ENSG00000108825.32	ENSG00000266967+ENSG00000267060+ENSG00000108825	ENSG00000266967+ENSG00000267060+ENSG00000108825_033	chr17	dexseq_prepare_annotation2.py	exon	41108333	41108337	.	-	.	ENST00000491665+ENST00000421990+ENST00000427569+ENST00000486664+ENST00000423601+ENST00000591910+ENST00000430739+ENST00000483774+ENST00000409399+ENST00000409103+ENST00000478040+ENST00000441280+ENST00000360221__exon_number_033__gene_id_ENSG00000266967+ENSG00000267060+ENSG00000108825		ENSG00000266967.ENSG00000267060.ENSG00000108825.32	-1.31304636717631	-10.3534281628498	7.3390949095194e-20	1.94690569913302e-17
ENSG00000164924.23	ENSG00000164924	ENSG00000164924_024	chr8	dexseq_prepare_annotation2.py	exon	101937217	101937267	.	-	.	ENST00000521309+ENST00000395958+ENST00000395948+ENST00000419477+ENST00000457309+ENST00000521328+ENST00000395956+ENST00000517727+ENST00000353245+ENST00000518736+ENST00000522819+ENST00000480304+ENST00000395957+ENST00000521607+ENST00000395951+ENST00000395953+ENST00000522542__exon_number_024__gene_id_ENSG00000164924	YWHAZ	ENSG00000164924.23	1.88367381784297	10.6207593630157	7.3681205023445e-20	1.9509315006048e-17
ENSG00000005884.11	ENSG00000005884	ENSG00000005884_012	chr17	dexseq_prepare_annotation2.py	exon	48141972	48142153	.	+	.	ENST00000570989+ENST00000508100__exon_number_012__gene_id_ENSG00000005884	ITGA3	ENSG00000005884.11	1.6951600606144	11.7596437225634	7.71106816133358e-20	2.03685908061422e-17
ENSG00000240891.ENSG00000144824	ENSG00000240891+ENSG00000144824	ENSG00000240891+ENSG00000144824_001	chr3	dexseq_prepare_annotation2.py	exon	111393523	111393768	.	+	.	ENST00000393934__exon_number_001__gene_id_ENSG00000240891+ENSG00000144824		ENSG00000240891.ENSG00000144824	1.57400644055341	11.1071211527795	7.72156456307187e-20	2.03685908061422e-17
ENSG00000143322.28	ENSG00000143322	ENSG00000143322_029	chr1	dexseq_prepare_annotation2.py	exon	179198533	179198736	.	-	.	ENST00000392043+ENST00000502732__exon_number_029__gene_id_ENSG00000143322	ABL2	ENSG00000143322.28	-2.19154005303473	-12.7205847808964	8.44460358419257e-20	2.22342466295349e-17
ENSG00000088247.ENSG00000266722.44	ENSG00000088247+ENSG00000266722	ENSG00000088247+ENSG00000266722_045	chr19	dexseq_prepare_annotation2.py	exon	6424228	6424288	.	-	.	ENST00000595258+ENST00000595548__exon_number_045__gene_id_ENSG00000088247+ENSG00000266722		ENSG00000088247.ENSG00000266722.44	1.49125882234069	10.6397557189285	8.76169053068781e-20	2.30260823362738e-17
ENSG00000077157.ENSG00000232626.42	ENSG00000077157+ENSG00000232626	ENSG00000077157+ENSG00000232626_043	chr1	dexseq_prepare_annotation2.py	exon	202531753	202531767	.	+	.	ENST00000336894__exon_number_043__gene_id_ENSG00000077157+ENSG00000232626		ENSG00000077157.ENSG00000232626.42	1.50677475162322	10.7409574565197	8.96795449407829e-20	2.35242639459842e-17
ENSG00000169727.61	ENSG00000169727	ENSG00000169727_062	chr17	dexseq_prepare_annotation2.py	exon	80014400	80014426	.	+	.	ENST00000392358+ENST00000578552+ENST00000584460+ENST00000578168+ENST00000578279+ENST00000583486+ENST00000355130+ENST00000320548+ENST00000306823__exon_number_062__gene_id_ENSG00000169727	GPS1	ENSG00000169727.61	-1.18793776757597	-10.3536782179219	9.00869769513429e-20	2.35872153053848e-17
ENSG00000272333.ENSG00000105663.6	ENSG00000272333+ENSG00000105663	ENSG00000272333+ENSG00000105663_007	chr19	dexseq_prepare_annotation2.py	exon	36213261	36213374	.	+	.	ENST00000420124+ENST00000607650+ENST00000222270__exon_number_007__gene_id_ENSG00000272333+ENSG00000105663		ENSG00000272333.ENSG00000105663.6	-3.18164840152468	-19.4427295702102	9.27756056818191e-20	2.42461041617033e-17
ENSG00000172752.16	ENSG00000172752	ENSG00000172752_017	chr3	dexseq_prepare_annotation2.py	exon	130125112	130125165	.	+	.	ENST00000312481+ENST00000432398+ENST00000265379__exon_number_017__gene_id_ENSG00000172752	COL6A5	ENSG00000172752.16	-2.51459485387837	-10.4128718866815	9.6009078029927e-20	2.50446791824622e-17
ENSG00000113649.33	ENSG00000113649	ENSG00000113649_034	chr5	dexseq_prepare_annotation2.py	exon	145878099	145878249	.	+	.	ENST00000505285+ENST00000549332+ENST00000394421+ENST00000506524+ENST00000296702__exon_number_034__gene_id_ENSG00000113649	TCERG1	ENSG00000113649.33	-1.39527121879934	-10.5714552690658	9.91886453669392e-20	2.58262664553108e-17
ENSG00000122966.ENSG00000221323.27	ENSG00000122966+ENSG00000221323	ENSG00000122966+ENSG00000221323_028	chr12	dexseq_prepare_annotation2.py	exon	120149983	120150114	.	-	.	ENST00000545913+ENST00000392521+ENST00000392520+ENST00000261833+ENST00000537607__exon_number_028__gene_id_ENSG00000122966+ENSG00000221323		ENSG00000122966.ENSG00000221323.27	1.7432698569155	10.5220795285289	1.02100049177625e-19	2.65352753271361e-17
ENSG00000077782.81	ENSG00000077782	ENSG00000077782_082	chr8	dexseq_prepare_annotation2.py	exon	38316488	38316502	.	-	.	ENST00000413133__exon_number_082__gene_id_ENSG00000077782	FGFR1	ENSG00000077782.81	2.74701838636056	10.0270179447314	1.08313613363092e-19	2.80983066651295e-17
ENSG00000137509.46	ENSG00000137509	ENSG00000137509_047	chr11	dexseq_prepare_annotation2.py	exon	82612701	82612731	.	-	.	ENST00000535099+ENST00000531128+ENST00000527444__exon_number_047__gene_id_ENSG00000137509	PRCP	ENSG00000137509.46	1.76268127731696	11.4301105163448	1.08576471051009e-19	2.81147195618719e-17
ENSG00000214753.ENSG00000168000.ENSG00000234857.9	ENSG00000214753+ENSG00000168000+ENSG00000234857	ENSG00000214753+ENSG00000168000+ENSG00000234857_010	chr11	dexseq_prepare_annotation2.py	exon	62458165	62458203	.	-	.	ENST00000449636__exon_number_010__gene_id_ENSG00000214753+ENSG00000168000+ENSG00000234857		ENSG00000214753.ENSG00000168000.ENSG00000234857.9	1.58031000685088	9.82705517673331	1.12265934403853e-19	2.90167271888623e-17
ENSG00000207945.ENSG00000100124.24	ENSG00000207945+ENSG00000100124	ENSG00000207945+ENSG00000100124_025	chr22	dexseq_prepare_annotation2.py	exon	38239918	38240013	.	-	.	ENST00000434930+ENST00000215941+ENST00000407117+ENST00000458278+ENST00000413497+ENST00000411961__exon_number_025__gene_id_ENSG00000207945+ENSG00000100124		ENSG00000207945.ENSG00000100124.24	-3.05277568870849	-13.2562777113067	1.15680932447496e-19	2.98446212222556e-17
ENSG00000128596	ENSG00000128596	ENSG00000128596_001	chr7	dexseq_prepare_annotation2.py	exon	128430811	128431030	.	+	.	ENST00000485998__exon_number_001__gene_id_ENSG00000128596	CCDC136	ENSG00000128596	1.82536642031404	10.7470225530177	1.20812391760606e-19	3.11115099462052e-17
ENSG00000055609.26	ENSG00000055609	ENSG00000055609_027	chr7	dexseq_prepare_annotation2.py	exon	151854846	151855010	.	-	.	ENST00000360104+ENST00000473186+ENST00000355193+ENST00000424877__exon_number_027__gene_id_ENSG00000055609	KMT2C	ENSG00000055609.26	-2.60068382593451	-11.6587613213799	1.23288273321015e-19	3.16911606657266e-17
ENSG00000148337.59	ENSG00000148337	ENSG00000148337_060	chr9	dexseq_prepare_annotation2.py	exon	130953104	130953113	.	-	.	ENST00000467178+ENST00000325721+ENST00000420484+ENST00000372948+ENST00000491954+ENST00000393608+ENST00000541172+ENST00000476727+ENST00000357558+ENST00000372938+ENST00000372954+ENST00000488559+ENST00000324544+ENST00000538431+ENST00000277465+ENST00000498156__exon_number_060__gene_id_ENSG00000148337	CIZ1	ENSG00000148337.59	-1.19871905591235	-10.0223952869827	1.27677978680606e-19	3.27597506573519e-17
ENSG00000141646.ENSG00000267699.ENSG00000141642.35	ENSG00000141646+ENSG00000267699+ENSG00000141642	ENSG00000141646+ENSG00000267699+ENSG00000141642_036	chr18	dexseq_prepare_annotation2.py	exon	48578696	48579004	.	+	.	ENST00000591126__exon_number_036__gene_id_ENSG00000141646+ENSG00000267699+ENSG00000141642		ENSG00000141646.ENSG00000267699.ENSG00000141642.35	-3.27049843677211	-10.7361022518898	1.28605907540555e-19	3.29378435525187e-17
ENSG00000104490.14	ENSG00000104490	ENSG00000104490_015	chr8	dexseq_prepare_annotation2.py	exon	102731498	102731507	.	-	.	ENST00000311028+ENST00000522448+ENST00000220931+ENST00000522951+ENST00000520690+ENST00000520425+ENST00000521599+ENST00000518727+ENST00000395923+ENST00000519508__exon_number_015__gene_id_ENSG00000104490	NCALD	ENSG00000104490.14	1.78449153853389	9.99701644003734	1.33297966721036e-19	3.407758890422e-17
ENSG00000183090	ENSG00000183090	ENSG00000183090_001	chr4	dexseq_prepare_annotation2.py	exon	144498455	144499005	.	-	.	ENST00000329798__exon_number_001__gene_id_ENSG00000183090	FREM3	ENSG00000183090	-6.12359087412558	-15.3726666083366	1.34116940880476e-19	3.42248453682001e-17
ENSG00000172890.21	ENSG00000172890	ENSG00000172890_022	chr11	dexseq_prepare_annotation2.py	exon	71183495	71183537	.	+	.	ENST00000319023+ENST00000529120+ENST00000533769+ENST00000528509+ENST00000525200__exon_number_022__gene_id_ENSG00000172890	NADSYN1	ENSG00000172890.21	1.94205857856497	10.0540672069573	1.35795701666383e-19	3.45905785241079e-17
ENSG00000244045.ENSG00000258924.ENSG00000264302.ENSG00000004139.41	ENSG00000244045+ENSG00000258924+ENSG00000264302+ENSG00000004139	ENSG00000244045+ENSG00000258924+ENSG00000264302+ENSG00000004139_042	chr17	dexseq_prepare_annotation2.py	exon	26715017	26715141	.	+	.	ENST00000580711__exon_number_042__gene_id_ENSG00000244045+ENSG00000258924+ENSG00000264302+ENSG00000004139		ENSG00000244045.ENSG00000258924.ENSG00000264302.ENSG00000004139.41	-1.83293861343534	-10.3844474514972	1.44687699477415e-19	3.67890675297602e-17
ENSG00000164924.29	ENSG00000164924	ENSG00000164924_030	chr8	dexseq_prepare_annotation2.py	exon	101960891	101960960	.	-	.	ENST00000419477+ENST00000457309+ENST00000395948+ENST00000418997+ENST00000480304+ENST00000437293+ENST00000521328+ENST00000395956+ENST00000517727+ENST00000518736+ENST00000395958+ENST00000521607+ENST00000395957+ENST00000353245+ENST00000395953+ENST00000523131+ENST00000395951__exon_number_030__gene_id_ENSG00000164924	YWHAZ	ENSG00000164924.29	1.5936256873307	10.5050508927562	1.47991396841631e-19	3.75612831230679e-17
ENSG00000143390.18	ENSG00000143390	ENSG00000143390_019	chr1	dexseq_prepare_annotation2.py	exon	151317013	151317035	.	-	.	ENST00000475144__exon_number_019__gene_id_ENSG00000143390	RFX5	ENSG00000143390.18	1.78530510444528	10.2120981828733	1.50640982802388e-19	3.81650013677928e-17
ENSG00000128973.ENSG00000260007.ENSG00000129007.5	ENSG00000128973+ENSG00000260007+ENSG00000129007	ENSG00000128973+ENSG00000260007+ENSG00000129007_006	chr15	dexseq_prepare_annotation2.py	exon	68486142	68486450	.	-	.	ENST00000467188+ENST00000562767+ENST00000467889+ENST00000395465+ENST00000540479+ENST00000395463+ENST00000448060+ENST00000478113__exon_number_006__gene_id_ENSG00000128973+ENSG00000260007+ENSG00000129007		ENSG00000128973.ENSG00000260007.ENSG00000129007.5	-1.34470304738528	-11.152279426176	1.53610655583213e-19	3.88475004980576e-17
ENSG00000167261.11	ENSG00000167261	ENSG00000167261_012	chr16	dexseq_prepare_annotation2.py	exon	68025018	68025087	.	-	.	ENST00000412757+ENST00000575510+ENST00000572888+ENST00000393847+ENST00000573808+ENST00000575203__exon_number_012__gene_id_ENSG00000167261	DPEP2	ENSG00000167261.11	-1.77135652255822	-11.4651344034936	1.6426541560515e-19	4.14675972014127e-17
ENSG00000077782.79	ENSG00000077782	ENSG00000077782_080	chr8	dexseq_prepare_annotation2.py	exon	38315051	38315052	.	-	.	ENST00000532791+ENST00000529552+ENST00000440174+ENST00000447712+ENST00000397113+ENST00000526742+ENST00000425967+ENST00000530568+ENST00000341462+ENST00000326324+ENST00000397108+ENST00000356207+ENST00000525001+ENST00000470826+ENST00000434187+ENST00000397091+ENST00000397090+ENST00000496296+ENST00000413133+ENST00000335922__exon_number_080__gene_id_ENSG00000077782	FGFR1	ENSG00000077782.79	2.90300373660976	9.96578823942406	1.65405070169437e-19	4.16805982097985e-17
ENSG00000240207.ENSG00000118855.26	ENSG00000240207+ENSG00000118855	ENSG00000240207+ENSG00000118855_027	chr3	dexseq_prepare_annotation2.py	exon	158519926	158519944	.	+	.	ENST00000392813+ENST00000471266+ENST00000264266+ENST00000484166+ENST00000480292+ENST00000415822__exon_number_027__gene_id_ENSG00000240207+ENSG00000118855		ENSG00000240207.ENSG00000118855.26	-1.85781244700513	-10.4412470883768	1.6706615739349e-19	4.20240002302129e-17
ENSG00000181090.22	ENSG00000181090	ENSG00000181090_023	chr9	dexseq_prepare_annotation2.py	exon	140657127	140657272	.	+	.	ENST00000460843+ENST00000462484+ENST00000371394+ENST00000465566+ENST00000462942+ENST00000334856__exon_number_023__gene_id_ENSG00000181090	EHMT1	ENSG00000181090.22	-4.53647840286211	-11.7331217200486	1.72709676294193e-19	4.33661374898911e-17
ENSG00000175575.42	ENSG00000175575	ENSG00000175575_043	chr11	dexseq_prepare_annotation2.py	exon	73638774	73638779	.	+	.	ENST00000544552+ENST00000310571__exon_number_043__gene_id_ENSG00000175575	PAAF1	ENSG00000175575.42	1.760748494942	10.3164167116752	1.7591108748911e-19	4.40913941583246e-17
ENSG00000005884.2	ENSG00000005884	ENSG00000005884_003	chr17	dexseq_prepare_annotation2.py	exon	48133432	48133473	.	+	.	ENST00000505306__exon_number_003__gene_id_ENSG00000005884	ITGA3	ENSG00000005884.2	1.67816653018023	11.573017198252	1.83845382616328e-19	4.59982453489943e-17
ENSG00000135976.20	ENSG00000135976	ENSG00000135976_021	chr2	dexseq_prepare_annotation2.py	exon	97830020	97830048	.	+	.	ENST00000420699+ENST00000461153__exon_number_021__gene_id_ENSG00000135976	ANKRD36	ENSG00000135976.20	-1.75081866048211	-11.7132077900196	1.88984229946071e-19	4.71329429090762e-17
ENSG00000068878.14	ENSG00000068878	ENSG00000068878_015	chr2	dexseq_prepare_annotation2.py	exon	54114396	54114453	.	-	.	ENST00000421748+ENST00000389993+ENST00000404125+ENST00000476586__exon_number_015__gene_id_ENSG00000068878	PSME4	ENSG00000068878.14	-2.21636256699368	-12.7892176499373	1.89049734448564e-19	4.71329429090762e-17
ENSG00000048740.17	ENSG00000048740	ENSG00000048740_018	chr10	dexseq_prepare_annotation2.py	exon	11356102	11356221	.	+	.	ENST00000542579+ENST00000609870+ENST00000417956+ENST00000399850+ENST00000608830+ENST00000379261+ENST00000537122+ENST00000315874+ENST00000450189+ENST00000354897+ENST00000427450+ENST00000609692+ENST00000416382+ENST00000354440__exon_number_018__gene_id_ENSG00000048740	CELF2	ENSG00000048740.17	-2.27053892013535	-13.4984048427671	1.89485373291133e-19	4.71580885828778e-17
ENSG00000137509.37	ENSG00000137509	ENSG00000137509_038	chr11	dexseq_prepare_annotation2.py	exon	82611824	82611874	.	-	.	ENST00000532809+ENST00000529671__exon_number_038__gene_id_ENSG00000137509	PRCP	ENSG00000137509.37	1.51490769614907	11.3145469135234	1.91713815464515e-19	4.76285417773862e-17
ENSG00000173406.ENSG00000162600.46	ENSG00000173406+ENSG00000162600	ENSG00000173406+ENSG00000162600_047	chr1	dexseq_prepare_annotation2.py	exon	58992933	58993007	.	-	.	ENST00000421528+ENST00000358603+ENST00000476933+ENST00000467509+ENST00000371226+ENST00000485760__exon_number_047__gene_id_ENSG00000173406+ENSG00000162600		ENSG00000173406.ENSG00000162600.46	1.49396840217513	9.90838102616681	1.92393475905272e-19	4.77132433035992e-17
ENSG00000226994.5	ENSG00000226994	ENSG00000226994_006	chr2	dexseq_prepare_annotation2.py	exon	35384222	35384612	.	+	.	ENST00000592523__exon_number_006__gene_id_ENSG00000226994	AC012593.1	ENSG00000226994.5	-2.88489184305896	-11.8698321824537	1.94898192854975e-19	4.8190202583171e-17
ENSG00000108387.8	ENSG00000108387	ENSG00000108387_009	chr17	dexseq_prepare_annotation2.py	exon	56598151	56598203	.	-	.	ENST00000426861+ENST00000457347+ENST00000393086+ENST00000317268+ENST00000583114+ENST00000584488+ENST00000582270+ENST00000317256+ENST00000412945+ENST00000580796+ENST00000580844+ENST00000583273+ENST00000577440__exon_number_009__gene_id_ENSG00000108387	SEPT4	ENSG00000108387.8	1.57848204132221	10.7886202738713	1.95000926236183e-19	4.8190202583171e-17
ENSG00000048740.19	ENSG00000048740	ENSG00000048740_020	chr10	dexseq_prepare_annotation2.py	exon	11362820	11362861	.	+	.	ENST00000354897__exon_number_020__gene_id_ENSG00000048740	CELF2	ENSG00000048740.19	-2.60253257310608	-13.4599716339721	2.14695329298792e-19	5.29643225411834e-17
ENSG00000129292.2	ENSG00000129292	ENSG00000129292_003	chr8	dexseq_prepare_annotation2.py	exon	133787630	133787643	.	+	.	ENST00000395386+ENST00000395379+ENST00000395383+ENST00000361997__exon_number_003__gene_id_ENSG00000129292	PHF20L1	ENSG00000129292.2	1.69585703352902	11.5309180824882	2.2374587428316e-19	5.51005508551552e-17
ENSG00000106571.3	ENSG00000106571	ENSG00000106571_004	chr7	dexseq_prepare_annotation2.py	exon	42011936	42012038	.	-	.	ENST00000395925+ENST00000479210__exon_number_004__gene_id_ENSG00000106571	GLI3	ENSG00000106571.3	2.61745852823407	11.6725383070249	2.2716799477324e-19	5.57657819509821e-17
ENSG00000122966.ENSG00000221323.42	ENSG00000122966+ENSG00000221323	ENSG00000122966+ENSG00000221323_043	chr12	dexseq_prepare_annotation2.py	exon	120156667	120156806	.	-	.	ENST00000544588__exon_number_043__gene_id_ENSG00000122966+ENSG00000221323		ENSG00000122966.ENSG00000221323.42	1.8552453712355	10.3903979539761	2.27670055960443e-19	5.57657819509821e-17
ENSG00000260565.3	ENSG00000260565	ENSG00000260565_004	chr16	dexseq_prepare_annotation2.py	exon	2711383	2713082	.	-	.	ENST00000568395+ENST00000569465__exon_number_004__gene_id_ENSG00000260565	ERVK13-1	ENSG00000260565.3	2.03877687862959	13.4414808370978	2.28008402385248e-19	5.57657819509821e-17
ENSG00000100949.1	ENSG00000100949	ENSG00000100949_002	chr14	dexseq_prepare_annotation2.py	exon	24734748	24734757	.	-	.	ENST00000560521+ENST00000561055+ENST00000399409+ENST00000216840+ENST00000560243__exon_number_002__gene_id_ENSG00000100949	RABGGTA	ENSG00000100949.1	1.4469679699063	10.3901117693103	2.28066851626494e-19	5.57657819509821e-17
ENSG00000166747.68	ENSG00000166747	ENSG00000166747_069	chr16	dexseq_prepare_annotation2.py	exon	71842718	71842735	.	-	.	ENST00000567583+ENST00000299980+ENST00000433195+ENST00000566161+ENST00000423132+ENST00000568327+ENST00000569748+ENST00000450149+ENST00000565009+ENST00000393512+ENST00000570017__exon_number_069__gene_id_ENSG00000166747	AP1G1	ENSG00000166747.68	2.58666400943302	10.2747530093706	2.28426600212381e-19	5.57657819509821e-17
ENSG00000059769.ENSG00000244115.ENSG00000242616.15	ENSG00000059769+ENSG00000244115+ENSG00000242616	ENSG00000059769+ENSG00000244115+ENSG00000242616_016	chr9	dexseq_prepare_annotation2.py	exon	114432510	114432526	.	+	.	ENST00000374293__exon_number_016__gene_id_ENSG00000059769+ENSG00000244115+ENSG00000242616		ENSG00000059769.ENSG00000244115.ENSG00000242616.15	3.26774816722891	13.0583317926389	2.29500112947746e-19	5.5930924585049e-17
ENSG00000100239.9	ENSG00000100239	ENSG00000100239_010	chr22	dexseq_prepare_annotation2.py	exon	50852981	50853118	.	+	.	ENST00000359139+ENST00000395744+ENST00000216061+ENST00000395741__exon_number_010__gene_id_ENSG00000100239	PPP6R2	ENSG00000100239.9	1.18843463351737	12.0074369510562	2.37323948687645e-19	5.77377605941067e-17
ENSG00000175575.40	ENSG00000175575	ENSG00000175575_041	chr11	dexseq_prepare_annotation2.py	exon	73638659	73638770	.	+	.	ENST00000376384+ENST00000544552+ENST00000310571+ENST00000544909+ENST00000536003__exon_number_041__gene_id_ENSG00000175575	PAAF1	ENSG00000175575.40	2.05782638050213	10.2667653506045	2.40152831698484e-19	5.81435511144685e-17
ENSG00000076650.8	ENSG00000076650	ENSG00000076650_009	chr19	dexseq_prepare_annotation2.py	exon	33588661	33588808	.	+	.	ENST00000170564+ENST00000592165__exon_number_009__gene_id_ENSG00000076650	GPATCH1	ENSG00000076650.8	2.14929229440417	11.822118132209	2.4015559436589e-19	5.81435511144685e-17
ENSG00000110075.51	ENSG00000110075	ENSG00000110075_052	chr11	dexseq_prepare_annotation2.py	exon	68355413	68355445	.	+	.	ENST00000529710+ENST00000524845+ENST00000524904+ENST00000393800+ENST00000393801+ENST00000534534+ENST00000527403+ENST00000265636+ENST00000526307+ENST00000393799+ENST00000525421+ENST00000534190__exon_number_052__gene_id_ENSG00000110075	PPP6R3	ENSG00000110075.51	-2.00828321907832	-10.3410586638236	2.40230200610669e-19	5.81435511144685e-17
ENSG00000182774.ENSG00000214575.ENSG00000260836.28	ENSG00000182774+ENSG00000214575+ENSG00000260836	ENSG00000182774+ENSG00000214575+ENSG00000260836_029	chr15	dexseq_prepare_annotation2.py	exon	83209208	83209208	.	-	.	ENST00000560229+ENST00000330244+ENST00000561157__exon_number_029__gene_id_ENSG00000182774+ENSG00000214575+ENSG00000260836		ENSG00000182774.ENSG00000214575.ENSG00000260836.28	-1.58394940093316	-10.5674157754927	2.45537034789891e-19	5.93260434504433e-17
ENSG00000133226.52	ENSG00000133226	ENSG00000133226_053	chr1	dexseq_prepare_annotation2.py	exon	24989151	24989295	.	+	.	ENST00000496882+ENST00000461768+ENST00000596378+ENST00000479034+ENST00000485541+ENST00000323848+ENST00000374389+ENST00000537199+ENST00000447431__exon_number_053__gene_id_ENSG00000133226	SRRM1	ENSG00000133226.52	-1.53781542472022	-10.4066458809924	2.67614781975913e-19	6.45496935504675e-17
ENSG00000266967.ENSG00000267060.ENSG00000108825.30	ENSG00000266967+ENSG00000267060+ENSG00000108825	ENSG00000266967+ENSG00000267060+ENSG00000108825_031	chr17	dexseq_prepare_annotation2.py	exon	41108045	41108220	.	-	.	ENST00000441280+ENST00000483774__exon_number_031__gene_id_ENSG00000266967+ENSG00000267060+ENSG00000108825		ENSG00000266967.ENSG00000267060.ENSG00000108825.30	-1.34723695903011	-10.1464129885267	2.78411213453e-19	6.70390406164613e-17
ENSG00000166532.15	ENSG00000166532	ENSG00000166532_016	chr12	dexseq_prepare_annotation2.py	exon	8902568	8902609	.	+	.	ENST00000538135+ENST00000537189+ENST00000541044+ENST00000357529+ENST00000535829+ENST00000544257+ENST00000299673__exon_number_016__gene_id_ENSG00000166532	RIMKLB	ENSG00000166532.15	1.58998376536331	12.681871447937	2.8058278660817e-19	6.74466434641411e-17
ENSG00000166157.ENSG00000187172.3	ENSG00000166157+ENSG00000187172	ENSG00000166157+ENSG00000187172_004	chr21	dexseq_prepare_annotation2.py	exon	10910307	10910399	.	-	.	ENST00000361285+ENST00000447568+ENST00000342420+ENST00000415664+ENST00000298232__exon_number_004__gene_id_ENSG00000166157+ENSG00000187172		ENSG00000166157.ENSG00000187172.3	-1.70484316062152	-12.168805452666	2.86057445478976e-19	6.86455024574191e-17
ENSG00000100949.4	ENSG00000100949	ENSG00000100949_005	chr14	dexseq_prepare_annotation2.py	exon	24734763	24734773	.	-	.	ENST00000560243+ENST00000561055+ENST00000216840+ENST00000560521+ENST00000559551+ENST00000559974+ENST00000558376+ENST00000399409__exon_number_005__gene_id_ENSG00000100949	RABGGTA	ENSG00000100949.4	1.25145981487673	10.3454154064487	2.99320768415433e-19	7.17061588457536e-17
ENSG00000141646.ENSG00000267699.ENSG00000141642.23	ENSG00000141646+ENSG00000267699+ENSG00000141642	ENSG00000141646+ENSG00000267699+ENSG00000141642_024	chr18	dexseq_prepare_annotation2.py	exon	48573417	48573481	.	+	.	ENST00000590722+ENST00000342988+ENST00000590061+ENST00000588745+ENST00000398417+ENST00000591914+ENST00000588860+ENST00000452201+ENST00000588256+ENST00000589076+ENST00000589941+ENST00000592186__exon_number_024__gene_id_ENSG00000141646+ENSG00000267699+ENSG00000141642		ENSG00000141646.ENSG00000267699.ENSG00000141642.23	1.62979151574343	10.5869132250143	3.02023390303224e-19	7.22307654130443e-17
ENSG00000175287.ENSG00000095319.ENSG00000251184.79	ENSG00000175287+ENSG00000095319+ENSG00000251184	ENSG00000175287+ENSG00000095319+ENSG00000251184_080	chr9	dexseq_prepare_annotation2.py	exon	131755804	131755973	.	+	.	ENST00000467044+ENST00000477069+ENST00000372577__exon_number_080__gene_id_ENSG00000175287+ENSG00000095319+ENSG00000251184		ENSG00000175287.ENSG00000095319.ENSG00000251184.79	-1.25254451363629	-10.5835174759604	3.07947724785286e-19	7.35227802651352e-17
ENSG00000175287.ENSG00000095319.ENSG00000251184.85	ENSG00000175287+ENSG00000095319+ENSG00000251184	ENSG00000175287+ENSG00000095319+ENSG00000251184_086	chr9	dexseq_prepare_annotation2.py	exon	131757415	131757479	.	+	.	ENST00000485158+ENST00000495726__exon_number_086__gene_id_ENSG00000175287+ENSG00000095319+ENSG00000251184		ENSG00000175287.ENSG00000095319.ENSG00000251184.85	-1.19581390158471	-10.5725241823316	3.27935012705326e-19	7.81622837473947e-17
ENSG00000099251.3	ENSG00000099251	ENSG00000099251_004	chr10	dexseq_prepare_annotation2.py	exon	38645328	38645382	.	+	.	ENST00000374560+ENST00000277668+ENST00000494540+ENST00000356314__exon_number_004__gene_id_ENSG00000099251	HSD17B7P2	ENSG00000099251.3	1.68126922956272	12.6374475729282	3.30531361949279e-19	7.86480392538198e-17
ENSG00000205517.ENSG00000187266.34	ENSG00000205517+ENSG00000187266	ENSG00000205517+ENSG00000187266_035	chr19	dexseq_prepare_annotation2.py	exon	11508223	11508273	.	-	.	ENST00000380456+ENST00000566919+ENST00000562663+ENST00000563726+ENST00000566153+ENST00000393423__exon_number_035__gene_id_ENSG00000205517+ENSG00000187266		ENSG00000205517.ENSG00000187266.34	2.29384003229537	10.3669121936994	3.39863144543267e-19	8.07321115173663e-17
ENSG00000149043.43	ENSG00000149043	ENSG00000149043_044	chr11	dexseq_prepare_annotation2.py	exon	1858741	1858751	.	+	.	ENST00000381968+ENST00000381978+ENST00000479089+ENST00000424556+ENST00000479276+ENST00000464897+ENST00000490707+ENST00000341958__exon_number_044__gene_id_ENSG00000149043	SYT8	ENSG00000149043.43	-1.67294716353002	-11.0912772270271	3.44020425446078e-19	8.15820693427793e-17
ENSG00000266967.ENSG00000267060.ENSG00000108825.31	ENSG00000266967+ENSG00000267060+ENSG00000108825	ENSG00000266967+ENSG00000267060+ENSG00000108825_032	chr17	dexseq_prepare_annotation2.py	exon	41108221	41108332	.	-	.	ENST00000491665+ENST00000421990+ENST00000427569+ENST00000486664+ENST00000450475+ENST00000423601+ENST00000591910+ENST00000430739+ENST00000483774+ENST00000409399+ENST00000409103+ENST00000478040+ENST00000441280+ENST00000360221__exon_number_032__gene_id_ENSG00000266967+ENSG00000267060+ENSG00000108825		ENSG00000266967.ENSG00000267060.ENSG00000108825.31	-1.2510930037481	-10.1058043067644	3.61372326932927e-19	8.55529245189125e-17
ENSG00000267138.ENSG00000011132.20	ENSG00000267138+ENSG00000011132	ENSG00000267138+ENSG00000011132_021	chr19	dexseq_prepare_annotation2.py	exon	3754193	3754338	.	-	.	ENST00000588984+ENST00000316757+ENST00000590064+ENST00000590238__exon_number_021__gene_id_ENSG00000267138+ENSG00000011132		ENSG00000267138.ENSG00000011132.20	-2.20059948243895	-12.9221543633459	3.68748526347732e-19	8.71527242733567e-17
ENSG00000139998.12	ENSG00000139998	ENSG00000139998_013	chr14	dexseq_prepare_annotation2.py	exon	65417792	65417869	.	-	.	ENST00000554593+ENST00000436278+ENST00000267512+ENST00000585059+ENST00000533601+ENST00000426039__exon_number_013__gene_id_ENSG00000139998	RAB15	ENSG00000139998.12	2.20255924233502	15.8298697025563	3.79111658838067e-19	8.94519356765606e-17
ENSG00000163138.10	ENSG00000163138	ENSG00000163138_011	chr4	dexseq_prepare_annotation2.py	exon	20702089	20702094	.	+	.	ENST00000502938+ENST00000508753+ENST00000509469+ENST00000444671+ENST00000514292+ENST00000510700+ENST00000538990+ENST00000510051+ENST00000508952+ENST00000514485+ENST00000295290+ENST00000513861+ENST00000509625+ENST00000514663+ENST00000503585+ENST00000506745+ENST00000506702+ENST00000515339+ENST00000505160+ENST00000506951+ENST00000360916+ENST00000511160+ENST00000502374+ENST00000513590+ENST00000504630…	PACRGL	ENSG00000163138.10	1.55804976166346	10.5949937044328	4.02942679383522e-19	9.4915910779266e-17
ENSG00000099251.2	ENSG00000099251	ENSG00000099251_003	chr10	dexseq_prepare_annotation2.py	exon	38645308	38645327	.	+	.	ENST00000374560+ENST00000277668+ENST00000494540__exon_number_003__gene_id_ENSG00000099251	HSD17B7P2	ENSG00000099251.2	1.6723449276992	12.573121544561	4.19210279283408e-19	9.85830009527524e-17
ENSG00000215298.ENSG00000147454.17	ENSG00000215298+ENSG00000147454	ENSG00000215298+ENSG00000147454_018	chr8	dexseq_prepare_annotation2.py	exon	23424289	23424326	.	+	.	ENST00000290075+ENST00000520654+ENST00000523883+ENST00000521637+ENST00000518881+ENST00000522164__exon_number_018__gene_id_ENSG00000215298+ENSG00000147454		ENSG00000215298.ENSG00000147454.17	-3.17787729381386	-11.5285131298124	4.36435169755912e-19	1.02462612195545e-16
ENSG00000103197.47	ENSG00000103197	ENSG00000103197_048	chr16	dexseq_prepare_annotation2.py	exon	2122242	2122364	.	+	.	ENST00000353929+ENST00000439673+ENST00000219476+ENST00000401874+ENST00000563346+ENST00000382538+ENST00000568454+ENST00000350773+ENST00000439117__exon_number_048__gene_id_ENSG00000103197	TSC2	ENSG00000103197.47	1.18803359348483	9.82421693462907	4.38662764512431e-19	1.02718480089064e-16
ENSG00000005884.14	ENSG00000005884	ENSG00000005884_015	chr17	dexseq_prepare_annotation2.py	exon	48148208	48148236	.	+	.	ENST00000007722+ENST00000320031+ENST00000544892+ENST00000505306+ENST00000506401__exon_number_015__gene_id_ENSG00000005884	ITGA3	ENSG00000005884.14	1.67344683256413	11.3867086702354	4.38983445004127e-19	1.02718480089064e-16
ENSG00000113575.ENSG00000272772.ENSG00000113558.ENSG00000273345.ENSG00000006837.22	ENSG00000113575+ENSG00000272772+ENSG00000113558+ENSG00000273345+ENSG00000006837	ENSG00000113575+ENSG00000272772+ENSG00000113558+ENSG00000273345+ENSG00000006837_023	chr5	dexseq_prepare_annotation2.py	exon	133509458	133509616	.	-	.	ENST00000524288__exon_number_023__gene_id_ENSG00000113575+ENSG00000272772+ENSG00000113558+ENSG00000273345+ENSG00000006837		ENSG00000113575.ENSG00000272772.ENSG00000113558.ENSG00000273345.ENSG00000006837.22	-1.61681946793797	-9.68406167073861	4.50728615588872e-19	1.05291849050904e-16
ENSG00000169727.53	ENSG00000169727	ENSG00000169727_054	chr17	dexseq_prepare_annotation2.py	exon	80013616	80013701	.	+	.	ENST00000392358+ENST00000578552+ENST00000584460+ENST00000306823+ENST00000578279+ENST00000355130+ENST00000580141+ENST00000320548+ENST00000392357__exon_number_054__gene_id_ENSG00000169727	GPS1	ENSG00000169727.53	-1.14944612974699	-10.0985639576082	4.58747460621391e-19	1.06987654876674e-16
ENSG00000106571	ENSG00000106571	ENSG00000106571_001	chr7	dexseq_prepare_annotation2.py	exon	42000548	42003679	.	-	.	ENST00000395925__exon_number_001__gene_id_ENSG00000106571	GLI3	ENSG00000106571	2.54519033259868	11.5064739345837	4.82376682868236e-19	1.12312440791518e-16
ENSG00000135931.12	ENSG00000135931	ENSG00000135931_013	chr2	dexseq_prepare_annotation2.py	exon	232087441	232087533	.	+	.	ENST00000469789+ENST00000483477+ENST00000349938__exon_number_013__gene_id_ENSG00000135931	ARMC9	ENSG00000135931.12	-1.28166527794997	-10.8379034562483	4.99419098858384e-19	1.16088568518958e-16
ENSG00000175287.ENSG00000095319.ENSG00000251184.84	ENSG00000175287+ENSG00000095319+ENSG00000251184	ENSG00000175287+ENSG00000095319+ENSG00000251184_085	chr9	dexseq_prepare_annotation2.py	exon	131757203	131757414	.	+	.	ENST00000485158__exon_number_085__gene_id_ENSG00000175287+ENSG00000095319+ENSG00000251184		ENSG00000175287.ENSG00000095319.ENSG00000251184.84	-1.19654663462022	-10.4965470819046	5.06400022842265e-19	1.1751734170944e-16
ENSG00000223745.7	ENSG00000223745	ENSG00000223745_008	chr1	dexseq_prepare_annotation2.py	exon	93730226	93730228	.	-	.	ENST00000455474+ENST00000602488+ENST00000457025+ENST00000415150+ENST00000451302+ENST00000446528+ENST00000447577+ENST00000442860__exon_number_008__gene_id_ENSG00000223745	RP4-717I23.3	ENSG00000223745.7	2.21028573634763	9.81255932275289	5.38021887331577e-19	1.24650291307875e-16
ENSG00000266967.ENSG00000267060.ENSG00000108825.29	ENSG00000266967+ENSG00000267060+ENSG00000108825	ENSG00000266967+ENSG00000267060+ENSG00000108825_030	chr17	dexseq_prepare_annotation2.py	exon	41107990	41108044	.	-	.	ENST00000441280__exon_number_030__gene_id_ENSG00000266967+ENSG00000267060+ENSG00000108825		ENSG00000266967.ENSG00000267060.ENSG00000108825.29	-1.27422591430083	-10.0430594528807	5.40444645093308e-19	1.25006000068602e-16
ENSG00000200469.ENSG00000163644.30	ENSG00000200469+ENSG00000163644	ENSG00000200469+ENSG00000163644_031	chr4	dexseq_prepare_annotation2.py	exon	89205889	89205921	.	-	.	ENST00000514204__exon_number_031__gene_id_ENSG00000200469+ENSG00000163644		ENSG00000200469.ENSG00000163644.30	3.65435308748651	11.8060637735837	5.56352588852367e-19	1.28474581513953e-16
ENSG00000105576.12	ENSG00000105576	ENSG00000105576_013	chr19	dexseq_prepare_annotation2.py	exon	12812886	12812961	.	-	.	ENST00000441499+ENST00000592287+ENST00000588216+ENST00000587155+ENST00000450764+ENST00000356861+ENST00000589149+ENST00000425528__exon_number_013__gene_id_ENSG00000105576	TNPO2	ENSG00000105576.12	-1.21513503236913	-9.97516219509841	5.87099275443911e-19	1.3535280726163e-16
ENSG00000174695.2	ENSG00000174695	ENSG00000174695_003	chr5	dexseq_prepare_annotation2.py	exon	82352354	82352545	.	-	.	ENST00000511118+ENST00000511450+ENST00000502346__exon_number_003__gene_id_ENSG00000174695	TMEM167A	ENSG00000174695.2	2.13195697898036	13.5878608601979	5.88582639549657e-19	1.35473065939352e-16
ENSG00000180448.25	ENSG00000180448	ENSG00000180448_026	chr19	dexseq_prepare_annotation2.py	exon	1079927	1080117	.	+	.	ENST00000590214+ENST00000313093+ENST00000587602+ENST00000586866+ENST00000539243+ENST00000536472+ENST00000543365+ENST00000590577__exon_number_026__gene_id_ENSG00000180448	HMHA1	ENSG00000180448.25	1.47489039761754	10.2269797386158	6.14666440390662e-19	1.41245936040375e-16
ENSG00000205352.ENSG00000257379.ENSG00000197111.22	ENSG00000205352+ENSG00000257379+ENSG00000197111	ENSG00000205352+ENSG00000257379+ENSG00000197111_023	chr12	dexseq_prepare_annotation2.py	exon	53837271	53837320	.	+	.	ENST00000549924+ENST00000551945+ENST00000429243+ENST00000549740+ENST00000541275+ENST00000549135+ENST00000547717+ENST00000547368+ENST00000551003__exon_number_023__gene_id_ENSG00000205352+ENSG00000257379+ENSG00000197111		ENSG00000205352.ENSG00000257379.ENSG00000197111.22	1.51351726319478	10.3570817563402	6.22037697445673e-19	1.42706997028159e-16
ENSG00000204790.40	ENSG00000204790	ENSG00000204790_041	chr9	dexseq_prepare_annotation2.py	exon	69255604	69255695	.	-	.	ENST00000382399+ENST00000466320+ENST00000377449+ENST00000476973+ENST00000377457+ENST00000377445+ENST00000495626__exon_number_041__gene_id_ENSG00000204790	CBWD6	ENSG00000204790.40	-1.72919166069252	-10.4539222827044	6.46137438803233e-19	1.47994891125431e-16
ENSG00000104375	ENSG00000104375	ENSG00000104375_001	chr8	dexseq_prepare_annotation2.py	exon	99413631	99413741	.	-	.	ENST00000517832__exon_number_001__gene_id_ENSG00000104375	STK3	ENSG00000104375	-1.80454571763205	-10.6355085252392	6.59469226003629e-19	1.5080326880284e-16
ENSG00000198632.ENSG00000174368.5	ENSG00000198632+ENSG00000174368	ENSG00000198632+ENSG00000174368_006	chr7	dexseq_prepare_annotation2.py	exon	74945312	74945312	.	-	.	ENST00000515634__exon_number_006__gene_id_ENSG00000198632+ENSG00000174368		ENSG00000198632.ENSG00000174368.5	-1.16793437372335	-10.7067264730191	6.614300585787e-19	1.51006519192174e-16
ENSG00000258818.ENSG00000259171.ENSG00000214274.1	ENSG00000258818+ENSG00000259171+ENSG00000214274	ENSG00000258818+ENSG00000259171+ENSG00000214274_002	chr14	dexseq_prepare_annotation2.py	exon	21152336	21152741	.	+	.	ENST00000336811+ENST00000555835__exon_number_002__gene_id_ENSG00000258818+ENSG00000259171+ENSG00000214274		ENSG00000258818.ENSG00000259171.ENSG00000214274.1	2.04622536656921	13.1115851520061	6.71902039807463e-19	1.53149089050807e-16
ENSG00000077782.89	ENSG00000077782	ENSG00000077782_090	chr8	dexseq_prepare_annotation2.py	exon	38325190	38325225	.	-	.	ENST00000529552+ENST00000397113+ENST00000526742+ENST00000425967+ENST00000525001+ENST00000397108+ENST00000533668+ENST00000413133__exon_number_090__gene_id_ENSG00000077782	FGFR1	ENSG00000077782.89	2.67858670153955	9.75946843931151	6.84104882820109e-19	1.55678620531e-16
ENSG00000085276.53	ENSG00000085276	ENSG00000085276_054	chr3	dexseq_prepare_annotation2.py	exon	169381179	169381258	.	-	.	ENST00000494292+ENST00000485957__exon_number_054__gene_id_ENSG00000085276	MECOM	ENSG00000085276.53	-2.01623647281053	-12.1752802250282	6.97372931862827e-19	1.58442005324183e-16
ENSG00000003756.ENSG00000004534.53	ENSG00000003756+ENSG00000004534	ENSG00000003756+ENSG00000004534_054	chr3	dexseq_prepare_annotation2.py	exon	50103876	50103935	.	+	.	ENST00000539992+ENST00000419610+ENST00000266022+ENST00000421682+ENST00000434592+ENST00000443081+ENST00000442092+ENST00000422955+ENST00000454079__exon_number_054__gene_id_ENSG00000003756+ENSG00000004534		ENSG00000003756.ENSG00000004534.53	2.52307196175885	9.78109130531499	7.56883816411401e-19	1.71685869615393e-16
ENSG00000010810.2	ENSG00000010810	ENSG00000010810_003	chr6	dexseq_prepare_annotation2.py	exon	111982489	111982496	.	-	.	ENST00000368682+ENST00000229471+ENST00000368667+ENST00000354650+ENST00000368678__exon_number_003__gene_id_ENSG00000010810	FYN	ENSG00000010810.2	3.03083109530535	13.5008903487848	7.68470883284247e-19	1.74033945389178e-16
ENSG00000175356.2	ENSG00000175356	ENSG00000175356_003	chr11	dexseq_prepare_annotation2.py	exon	9041992	9042121	.	-	.	ENST00000524317+ENST00000309263+ENST00000457346__exon_number_003__gene_id_ENSG00000175356	SCUBE2	ENSG00000175356.2	-1.79185431935183	-10.408879769501	8.35848568622546e-19	1.88988983823239e-16
ENSG00000129292.3	ENSG00000129292	ENSG00000129292_004	chr8	dexseq_prepare_annotation2.py	exon	133787644	133787645	.	+	.	ENST00000395386+ENST00000395379+ENST00000395383+ENST00000361997+ENST00000485595__exon_number_004__gene_id_ENSG00000129292	PHF20L1	ENSG00000129292.3	1.66399395575892	11.2474306632975	8.43009892715899e-19	1.90302728393653e-16
ENSG00000113163.29	ENSG00000113163	ENSG00000113163_030	chr5	dexseq_prepare_annotation2.py	exon	74806937	74807330	.	-	.	ENST00000261415+ENST00000380494+ENST00000405807__exon_number_030__gene_id_ENSG00000113163	COL4A3BP	ENSG00000113163.29	2.25390380425308	11.7032988012934	8.60810963573904e-19	1.94010263619057e-16
ENSG00000138400.21	ENSG00000138400	ENSG00000138400_022	chr2	dexseq_prepare_annotation2.py	exon	207630019	207630025	.	-	.	ENST00000374412+ENST00000436472+ENST00000471988+ENST00000392214+ENST00000449792__exon_number_022__gene_id_ENSG00000138400	MDH1B	ENSG00000138400.21	1.33315207439065	12.3738361532505	8.78296997344478e-19	1.97635063797021e-16
ENSG00000005884.15	ENSG00000005884	ENSG00000005884_016	chr17	dexseq_prepare_annotation2.py	exon	48148237	48148294	.	+	.	ENST00000007722+ENST00000505306+ENST00000512553+ENST00000506401+ENST00000320031+ENST00000544892__exon_number_016__gene_id_ENSG00000005884	ITGA3	ENSG00000005884.15	1.69979396933619	11.2348658961129	8.94191627004765e-19	2.00890773771566e-16
ENSG00000167261.20	ENSG00000167261	ENSG00000167261_021	chr16	dexseq_prepare_annotation2.py	exon	68026853	68027160	.	-	.	ENST00000412757+ENST00000572624+ENST00000572888+ENST00000393847+ENST00000268795+ENST00000574316+ENST00000574865+ENST00000575203__exon_number_021__gene_id_ENSG00000167261	DPEP2	ENSG00000167261.20	1.02698600886028	11.1048912375467	9.28658071647225e-19	2.0830185023319e-16
ENSG00000175287.ENSG00000095319.ENSG00000251184.86	ENSG00000175287+ENSG00000095319+ENSG00000251184	ENSG00000175287+ENSG00000095319+ENSG00000251184_087	chr9	dexseq_prepare_annotation2.py	exon	131757480	131757597	.	+	.	ENST00000495726__exon_number_087__gene_id_ENSG00000175287+ENSG00000095319+ENSG00000251184		ENSG00000175287.ENSG00000095319.ENSG00000251184.86	-1.19142081036778	-10.3887328881364	9.37830612844579e-19	2.10024854717211e-16
ENSG00000164924.41	ENSG00000164924	ENSG00000164924_042	chr8	dexseq_prepare_annotation2.py	exon	101964184	101964197	.	-	.	ENST00000418997+ENST00000492736+ENST00000437293+ENST00000395958+ENST00000480304+ENST00000395957+ENST00000521309+ENST00000523131+ENST00000523938__exon_number_042__gene_id_ENSG00000164924	YWHAZ	ENSG00000164924.41	-1.2260422242235	-10.1948943229397	9.5505635262815e-19	2.13543020635332e-16
ENSG00000105948.9	ENSG00000105948	ENSG00000105948_010	chr7	dexseq_prepare_annotation2.py	exon	138819468	138819538	.	+	.	ENST00000478836+ENST00000430935+ENST00000343187+ENST00000495038+ENST00000476296+ENST00000481482+ENST00000474035+ENST00000464848__exon_number_010__gene_id_ENSG00000105948	TTC26	ENSG00000105948.9	-3.85942920860129	-11.3557893133353	9.57372922857518e-19	2.13721746485703e-16
ENSG00000128973.ENSG00000260007.ENSG00000129007.13	ENSG00000128973+ENSG00000260007+ENSG00000129007	ENSG00000128973+ENSG00000260007+ENSG00000129007_014	chr15	dexseq_prepare_annotation2.py	exon	68497827	68497899	.	-	.	ENST00000467889+ENST00000395465+ENST00000540479+ENST00000395463__exon_number_014__gene_id_ENSG00000128973+ENSG00000260007+ENSG00000129007		ENSG00000128973.ENSG00000260007.ENSG00000129007.13	1.27359148635271	10.7935778694353	9.78133842526842e-19	2.17778101075556e-16
ENSG00000240891.ENSG00000144824.1	ENSG00000240891+ENSG00000144824	ENSG00000240891+ENSG00000144824_002	chr3	dexseq_prepare_annotation2.py	exon	111393769	111394255	.	+	.	ENST00000477665+ENST00000393934__exon_number_002__gene_id_ENSG00000240891+ENSG00000144824		ENSG00000240891.ENSG00000144824.1	1.52865397139259	10.6337461770679	9.78635539359711e-19	2.17778101075556e-16
ENSG00000141646.ENSG00000267699.ENSG00000141642.51	ENSG00000141646+ENSG00000267699+ENSG00000141642	ENSG00000141646+ENSG00000267699+ENSG00000141642_052	chr18	dexseq_prepare_annotation2.py	exon	48603621	48603621	.	+	.	ENST00000586253__exon_number_052__gene_id_ENSG00000141646+ENSG00000267699+ENSG00000141642		ENSG00000141646.ENSG00000267699.ENSG00000141642.51	-1.9769523612422	-10.3793036434411	9.89741427657619e-19	2.1990212417056e-16
ENSG00000228107.ENSG00000159259.ENSG00000159256.6	ENSG00000228107+ENSG00000159259+ENSG00000159256	ENSG00000228107+ENSG00000159259+ENSG00000159256_007	chr21	dexseq_prepare_annotation2.py	exon	37710030	37710244	.	+	.	ENST00000492336+ENST00000487909+ENST00000400485__exon_number_007__gene_id_ENSG00000228107+ENSG00000159259+ENSG00000159256		ENSG00000228107.ENSG00000159259.ENSG00000159256.6	1.86189317481274	9.94491532835286	1.01303302209619e-18	2.24722630852813e-16
ENSG00000198632.ENSG00000174368.9	ENSG00000198632+ENSG00000174368	ENSG00000198632+ENSG00000174368_010	chr7	dexseq_prepare_annotation2.py	exon	74953040	74953041	.	-	.	ENST00000305928__exon_number_010__gene_id_ENSG00000198632+ENSG00000174368		ENSG00000198632.ENSG00000174368.9	-1.1638900633113	-10.6208677772178	1.04868767504705e-18	2.32076980835099e-16
ENSG00000259522.ENSG00000260669.ENSG00000213920.ENSG00000254505.ENSG00000129559.ENSG00000254692.ENSG00000100926.ENSG00000255526.ENSG00000196497.103	ENSG00000259522+ENSG00000260669+ENSG00000213920+ENSG00000254505+ENSG00000129559+ENSG00000254692+ENSG00000100926+ENSG00000255526+ENSG00000196497	ENSG00000259522+ENSG00000260669+ENSG00000213920+ENSG00000254505+ENSG00000129559+ENSG00000254692+ENSG00000100926+ENSG00000255526+ENSG00000196497_104	chr14	dexseq_prepare_annotation2.py	exon	24664557	24664614	.	-	.	ENST00000529332+ENST00000524835+ENST00000396854+ENST00000530468+ENST00000528669+ENST00000532632+ENST00000528010+ENST00000261789__exon_number_104__gene_id_ENSG00000259522+ENSG00000260669+ENSG00000213920+ENSG00000254505+ENSG00000129559+ENSG00000254692+ENSG00000100926+ENSG00000255526+ENSG00000196497		ENSG00000259522.ENSG00000260669.ENSG00000213920.ENSG00000254505.ENSG00000129559.ENSG00000254692.ENSG00000100926.ENSG00000255526.ENSG00000196497.103	-3.22872319946329	-9.60457539181965	1.0494809622964e-18	2.32076980835099e-16
ENSG00000149043.32	ENSG00000149043	ENSG00000149043_033	chr11	dexseq_prepare_annotation2.py	exon	1857356	1857514	.	+	.	ENST00000535046+ENST00000436964+ENST00000494431+ENST00000479089+ENST00000483280+ENST00000381968+ENST00000424556+ENST00000479276+ENST00000341958+ENST00000464897+ENST00000490707+ENST00000381978__exon_number_033__gene_id_ENSG00000149043	SYT8	ENSG00000149043.32	-1.67414746803428	-10.8683441904832	1.06152350513619e-18	2.34372077592475e-16
ENSG00000143322.13	ENSG00000143322	ENSG00000143322_014	chr1	dexseq_prepare_annotation2.py	exon	179086467	179086651	.	-	.	ENST00000504405+ENST00000511413+ENST00000512653+ENST00000507173+ENST00000344730+ENST00000504324+ENST00000502732+ENST00000509520+ENST00000408940+ENST00000392043+ENST00000367623__exon_number_014__gene_id_ENSG00000143322	ABL2	ENSG00000143322.13	1.61890884038017	12.0605927297507	1.09219503309654e-18	2.40766618070543e-16
ENSG00000070182.47	ENSG00000070182	ENSG00000070182_048	chr14	dexseq_prepare_annotation2.py	exon	65289813	65289845	.	-	.	ENST00000542895+ENST00000389721+ENST00000389722+ENST00000556626__exon_number_048__gene_id_ENSG00000070182	SPTB	ENSG00000070182.47	-2.56254760121745	-10.6843112197785	1.12190864741233e-18	2.46930340313192e-16
ENSG00000013441.21	ENSG00000013441	ENSG00000013441_022	chr2	dexseq_prepare_annotation2.py	exon	201722696	201722812	.	-	.	ENST00000409769+ENST00000321356+ENST00000473565+ENST00000409403+ENST00000461981+ENST00000434813+ENST00000432425__exon_number_022__gene_id_ENSG00000013441	CLK1	ENSG00000013441.21	-2.09222113059475	-10.7650148809438	1.13371732957368e-18	2.49140131350604e-16
ENSG00000257062.ENSG00000111700.ENSG00000134538.ENSG00000205754.ENSG00000257046.45	ENSG00000257062+ENSG00000111700+ENSG00000134538+ENSG00000205754+ENSG00000257046	ENSG00000257062+ENSG00000111700+ENSG00000134538+ENSG00000205754+ENSG00000257046_046	chr12	dexseq_prepare_annotation2.py	exon	21242842	21242863	.	+	.	ENST00000545916+ENST00000540229+ENST00000593147+ENST00000381541+ENST00000554957+ENST00000421593+ENST00000553473__exon_number_046__gene_id_ENSG00000257062+ENSG00000111700+ENSG00000134538+ENSG00000205754+ENSG00000257046		ENSG00000257062.ENSG00000111700.ENSG00000134538.ENSG00000205754.ENSG00000257046.45	-1.13746986055492	-10.2037407320209	1.17041344635847e-18	2.56803659337061e-16
ENSG00000168014.71	ENSG00000168014	ENSG00000168014_072	chr11	dexseq_prepare_annotation2.py	exon	73882003	73882029	.	-	.	ENST00000334126+ENST00000313663+ENST00000541922+ENST00000539061__exon_number_072__gene_id_ENSG00000168014	C2CD3	ENSG00000168014.71	-3.12136261362882	-10.4007749935731	1.20375655817231e-18	2.63708802572047e-16
ENSG00000104447.24	ENSG00000104447	ENSG00000104447_025	chr8	dexseq_prepare_annotation2.py	exon	116680209	116680234	.	-	.	ENST00000520276+ENST00000451156__exon_number_025__gene_id_ENSG00000104447	TRPS1	ENSG00000104447.24	2.67460103085096	10.8417630943977	1.21434314783592e-18	2.65614936077035e-16
ENSG00000120533.35	ENSG00000120533	ENSG00000120533_036	chr8	dexseq_prepare_annotation2.py	exon	110356829	110358181	.	+	.	ENST00000521688+ENST00000517311+ENST00000518118__exon_number_036__gene_id_ENSG00000120533	ENY2	ENSG00000120533.35	-1.70111890133454	-14.4787516288773	1.29244613692617e-18	2.82260217342373e-16
ENSG00000196547.97	ENSG00000196547	ENSG00000196547_098	chr15	dexseq_prepare_annotation2.py	exon	91464422	91464424	.	+	.	ENST00000559717+ENST00000559704+ENST00000360468__exon_number_098__gene_id_ENSG00000196547	MAN2A2	ENSG00000196547.97	2.29190536667302	10.384232098156	1.32130201567967e-18	2.88115426988677e-16
ENSG00000158286.22	ENSG00000158286	ENSG00000158286_023	chr1	dexseq_prepare_annotation2.py	exon	6270998	6270998	.	+	.	ENST00000377939+ENST00000496329+ENST00000463453__exon_number_023__gene_id_ENSG00000158286	RNF207	ENSG00000158286.22	1.73275650818703	10.3830362473317	1.33023071242832e-18	2.89189665786958e-16
ENSG00000122678.44	ENSG00000122678	ENSG00000122678_045	chr7	dexseq_prepare_annotation2.py	exon	44122084	44122084	.	-	.	ENST00000452049+ENST00000242248+ENST00000414235+ENST00000435068+ENST00000430942+ENST00000492321+ENST00000395831+ENST00000458246+ENST00000445616__exon_number_045__gene_id_ENSG00000122678	POLM	ENSG00000122678.44	-1.81430002365791	-10.8237370870945	1.33033446277552e-18	2.89189665786958e-16
ENSG00000132256.1	ENSG00000132256	ENSG00000132256_002	chr11	dexseq_prepare_annotation2.py	exon	5684787	5684792	.	-	.	ENST00000305836+ENST00000380034+ENST00000396855__exon_number_002__gene_id_ENSG00000132256	TRIM5	ENSG00000132256.1	-4.84224177788744	-11.5948965604114	1.36581285814283e-18	2.95990589186955e-16
ENSG00000041357.32	ENSG00000041357	ENSG00000041357_033	chr15	dexseq_prepare_annotation2.py	exon	78836987	78837210	.	+	.	ENST00000558094+ENST00000559154__exon_number_033__gene_id_ENSG00000041357	PSMA4	ENSG00000041357.32	1.32389214157833	10.4379414515282	1.3658226998681e-18	2.95990589186955e-16
ENSG00000198632.ENSG00000174368.2	ENSG00000198632+ENSG00000174368	ENSG00000198632+ENSG00000174368_003	chr7	dexseq_prepare_annotation2.py	exon	74945134	74945202	.	-	.	ENST00000305928+ENST00000310939+ENST00000440373__exon_number_003__gene_id_ENSG00000198632+ENSG00000174368		ENSG00000198632.ENSG00000174368.2	-1.14591225218878	-10.566742385469	1.40230135894506e-18	3.03429149500887e-16
ENSG00000175356.5	ENSG00000175356	ENSG00000175356_006	chr11	dexseq_prepare_annotation2.py	exon	9042437	9042744	.	-	.	ENST00000457346+ENST00000309263+ENST00000524317+ENST00000518447+ENST00000450649+ENST00000520467__exon_number_006__gene_id_ENSG00000175356	SCUBE2	ENSG00000175356.5	-1.80720217429416	-10.3099666761574	1.47069405863341e-18	3.17739842302575e-16
ENSG00000259522.ENSG00000260669.ENSG00000213920.ENSG00000254505.ENSG00000129559.ENSG00000254692.ENSG00000100926.ENSG00000255526.ENSG00000196497.104	ENSG00000259522+ENSG00000260669+ENSG00000213920+ENSG00000254505+ENSG00000129559+ENSG00000254692+ENSG00000100926+ENSG00000255526+ENSG00000196497	ENSG00000259522+ENSG00000260669+ENSG00000213920+ENSG00000254505+ENSG00000129559+ENSG00000254692+ENSG00000100926+ENSG00000255526+ENSG00000196497_105	chr14	dexseq_prepare_annotation2.py	exon	24664615	24664623	.	-	.	ENST00000529332+ENST00000524835+ENST00000396854+ENST00000530468+ENST00000532632+ENST00000528010+ENST00000261789__exon_number_105__gene_id_ENSG00000259522+ENSG00000260669+ENSG00000213920+ENSG00000254505+ENSG00000129559+ENSG00000254692+ENSG00000100926+ENSG00000255526+ENSG00000196497		ENSG00000259522.ENSG00000260669.ENSG00000213920.ENSG00000254505.ENSG00000129559.ENSG00000254692.ENSG00000100926.ENSG00000255526.ENSG00000196497.104	-3.25359910733417	-9.55600693329183	1.47544503343962e-18	3.182781221216e-16
ENSG00000198632.ENSG00000174368.4	ENSG00000198632+ENSG00000174368	ENSG00000198632+ENSG00000174368_005	chr7	dexseq_prepare_annotation2.py	exon	74945222	74945311	.	-	.	ENST00000515634+ENST00000305928__exon_number_005__gene_id_ENSG00000198632+ENSG00000174368		ENSG00000198632.ENSG00000174368.4	-1.28412262519135	-10.5487589844067	1.54444260719466e-18	3.32652628405599e-16
ENSG00000148337.8	ENSG00000148337	ENSG00000148337_009	chr9	dexseq_prepare_annotation2.py	exon	130928586	130928685	.	-	.	ENST00000393608+ENST00000325721+ENST00000372948+ENST00000485862+ENST00000471839+ENST00000415526+ENST00000541172+ENST00000461765+ENST00000372938+ENST00000372954+ENST00000357558+ENST00000491487+ENST00000538431+ENST00000277465+ENST00000471773__exon_number_009__gene_id_ENSG00000148337	CIZ1	ENSG00000148337.8	-1.26946347087304	-9.657129148164	1.55045202198438e-18	3.3343713461494e-16
ENSG00000100372.44	ENSG00000100372	ENSG00000100372_045	chr22	dexseq_prepare_annotation2.py	exon	41215372	41215379	.	-	.	ENST00000434185+ENST00000412879+ENST00000458600+ENST00000443810+ENST00000435456__exon_number_045__gene_id_ENSG00000100372	SLC25A17	ENSG00000100372.44	-1.34039837824915	-10.7918644512091	1.56324856721747e-18	3.35676650798711e-16
ENSG00000141527.6	ENSG00000141527	ENSG00000141527_007	chr17	dexseq_prepare_annotation2.py	exon	78152274	78152297	.	+	.	ENST00000344227__exon_number_007__gene_id_ENSG00000141527	CARD14	ENSG00000141527.6	2.01732726912489	10.068577547079	1.60581462534913e-18	3.44292032831895e-16
ENSG00000133226.54	ENSG00000133226	ENSG00000133226_055	chr1	dexseq_prepare_annotation2.py	exon	24989674	24989715	.	+	.	ENST00000461768+ENST00000596378+ENST00000479034+ENST00000537199+ENST00000374389+ENST00000447431__exon_number_055__gene_id_ENSG00000133226	SRRM1	ENSG00000133226.54	-1.46568641662614	-10.1058003407421	1.62932556584385e-18	3.4880195620283e-16
ENSG00000013441.9	ENSG00000013441	ENSG00000013441_010	chr2	dexseq_prepare_annotation2.py	exon	201718055	201718172	.	-	.	ENST00000409769+ENST00000321356+ENST00000473565+ENST00000496205+ENST00000409403+ENST00000461326+ENST00000461981+ENST00000434813+ENST00000472679+ENST00000432425+ENST00000464454__exon_number_010__gene_id_ENSG00000013441	CLK1	ENSG00000013441.9	1.52797540447647	10.6902396951354	1.6687067219852e-18	3.56690493139608e-16
ENSG00000225697.46	ENSG00000225697	ENSG00000225697_047	chr3	dexseq_prepare_annotation2.py	exon	48669231	48669234	.	-	.	ENST00000421649+ENST00000444531+ENST00000358747+ENST00000395550+ENST00000307364+ENST00000420764+ENST00000431213+ENST00000480524+ENST00000482282+ENST00000489483+ENST00000383733__exon_number_047__gene_id_ENSG00000225697	SLC26A6	ENSG00000225697.46	1.31805657186981	9.83658359834809	1.70390193769998e-18	3.63661725227624e-16
ENSG00000104974.10	ENSG00000104974	ENSG00000104974_011	chr19	dexseq_prepare_annotation2.py	exon	55107220	55107400	.	+	.	ENST00000495417+ENST00000251372+ENST00000473156+ENST00000477255__exon_number_011__gene_id_ENSG00000104974	LILRA1	ENSG00000104974.10	2.03432052110521	11.9355260704901	1.78461596879626e-18	3.80312192454686e-16
ENSG00000075420.15	ENSG00000075420	ENSG00000075420_016	chr3	dexseq_prepare_annotation2.py	exon	171905009	171905088	.	+	.	ENST00000421757__exon_number_016__gene_id_ENSG00000075420	FNDC3B	ENSG00000075420.15	-3.72788790919379	-10.3287605657519	1.8057438568514e-18	3.84233379014591e-16
ENSG00000075035.2	ENSG00000075035	ENSG00000075035_003	chr12	dexseq_prepare_annotation2.py	exon	108523380	108523445	.	+	.	ENST00000547525+ENST00000552195+ENST00000550529__exon_number_003__gene_id_ENSG00000075035	WSCD2	ENSG00000075035.2	-1.46234756929514	-10.9652680391794	1.82171401961593e-18	3.87046910927841e-16
ENSG00000104419.67	ENSG00000104419	ENSG00000104419_068	chr8	dexseq_prepare_annotation2.py	exon	134309483	134309495	.	-	.	ENST00000537882+ENST00000518010+ENST00000517599+ENST00000354944+ENST00000523892+ENST00000522476+ENST00000518066+ENST00000518480+ENST00000414097+ENST00000521544__exon_number_068__gene_id_ENSG00000104419	NDRG1	ENSG00000104419.67	-1.33073728553199	-9.66612752590698	1.8684510248569e-18	3.96378940834965e-16
ENSG00000228107.ENSG00000159259.ENSG00000159256.9	ENSG00000228107+ENSG00000159259+ENSG00000159256	ENSG00000228107+ENSG00000159259+ENSG00000159256_010	chr21	dexseq_prepare_annotation2.py	exon	37713697	37713844	.	+	.	ENST00000487909+ENST00000400485__exon_number_010__gene_id_ENSG00000228107+ENSG00000159259+ENSG00000159256		ENSG00000228107.ENSG00000159259.ENSG00000159256.9	1.7900140755028	9.84533196281983	1.91336668129589e-18	4.05297098988546e-16
ENSG00000196705.3	ENSG00000196705	ENSG00000196705_004	chr19	dexseq_prepare_annotation2.py	exon	21324843	21324879	.	+	.	ENST00000594425+ENST00000311048+ENST00000599296+ENST00000600692__exon_number_004__gene_id_ENSG00000196705	ZNF431	ENSG00000196705.3	-2.0190841432536	-14.3228925533941	1.93666894240221e-18	4.09617112963366e-16
ENSG00000141527	ENSG00000141527	ENSG00000141527_001	chr17	dexseq_prepare_annotation2.py	exon	78143791	78143801	.	+	.	ENST00000576785__exon_number_001__gene_id_ENSG00000141527	CARD14	ENSG00000141527	2.15442519868118	10.0318957963378	2.00501283993901e-18	4.23436467274855e-16
ENSG00000103671.28	ENSG00000103671	ENSG00000103671_029	chr15	dexseq_prepare_annotation2.py	exon	64716314	64716354	.	+	.	ENST00000261884+ENST00000560567+ENST00000558162__exon_number_029__gene_id_ENSG00000103671	TRIP4	ENSG00000103671.28	2.04966183024483	11.6913076802295	2.01062308025919e-18	4.2398562717747e-16
ENSG00000077782.97	ENSG00000077782	ENSG00000077782_098	chr8	dexseq_prepare_annotation2.py	exon	38325669	38325826	.	-	.	ENST00000532791+ENST00000447712+ENST00000470826+ENST00000341462+ENST00000326324+ENST00000356207+ENST00000397091+ENST00000496296+ENST00000335922__exon_number_098__gene_id_ENSG00000077782	FGFR1	ENSG00000077782.97	2.55011021908368	9.60129223814336	2.01640137313951e-18	4.24568530081541e-16
ENSG00000172375.40	ENSG00000172375	ENSG00000172375_041	chr11	dexseq_prepare_annotation2.py	exon	118984790	118984844	.	+	.	ENST00000525598+ENST00000529874+ENST00000528586+ENST00000336702__exon_number_041__gene_id_ENSG00000172375	C2CD2L	ENSG00000172375.40	1.70400171018019	11.8933462609808	2.10690403993773e-18	4.42403231291965e-16
ENSG00000141458.51	ENSG00000141458	ENSG00000141458_052	chr18	dexseq_prepare_annotation2.py	exon	21166452	21166862	.	-	.	ENST00000269228__exon_number_052__gene_id_ENSG00000141458	NPC1	ENSG00000141458.51	-2.23750885747003	-9.88780787996732	2.10738496409212e-18	4.42403231291965e-16
ENSG00000266365.7	ENSG00000266365	ENSG00000266365_008	chr17	dexseq_prepare_annotation2.py	exon	60320430	60320487	.	-	.	ENST00000577881__exon_number_008__gene_id_ENSG00000266365	RP11-51L5.3	ENSG00000266365.7	1.3914117775844	14.2807692080679	2.16141561343652e-18	4.53070666005221e-16
ENSG00000167380.38	ENSG00000167380	ENSG00000167380_039	chr19	dexseq_prepare_annotation2.py	exon	44679651	44679683	.	+	.	ENST00000590089+ENST00000590524+ENST00000454662+ENST00000588127+ENST00000588883+ENST00000590578+ENST00000337433+ENST00000586914+ENST00000585678__exon_number_039__gene_id_ENSG00000167380	ZNF226	ENSG00000167380.38	1.98045471810294	10.0997594425344	2.16741952583598e-18	4.53654110947747e-16
ENSG00000105186.45	ENSG00000105186	ENSG00000105186_046	chr19	dexseq_prepare_annotation2.py	exon	33166692	33167503	.	-	.	ENST00000590519__exon_number_046__gene_id_ENSG00000105186	ANKRD27	ENSG00000105186.45	3.24936069752291	11.8783168409315	2.23541038300271e-18	4.67190820149719e-16
ENSG00000254485.ENSG00000196220.ENSG00000206573.109	ENSG00000254485+ENSG00000196220+ENSG00000206573	ENSG00000254485+ENSG00000196220+ENSG00000206573_110	chr3	dexseq_prepare_annotation2.py	exon	9439983	9440051	.	-	.	ENST00000521708__exon_number_110__gene_id_ENSG00000254485+ENSG00000196220+ENSG00000206573		ENSG00000254485.ENSG00000196220.ENSG00000206573.109	-4.33925906576215	-9.4133264952128	2.23953179337778e-18	4.67358765941592e-16
ENSG00000187736.ENSG00000213901.20	ENSG00000187736+ENSG00000213901	ENSG00000187736+ENSG00000213901_021	chr2	dexseq_prepare_annotation2.py	exon	220022194	220022279	.	-	.	ENST00000426304+ENST00000450447+ENST00000318673+ENST00000418099+ENST00000356853+ENST00000457600+ENST00000498327+ENST00000409720__exon_number_021__gene_id_ENSG00000187736+ENSG00000213901		ENSG00000187736.ENSG00000213901.20	-1.71534877735776	-9.65293887185329	2.32258193470329e-18	4.83973164301936e-16
ENSG00000032219.42	ENSG00000032219	ENSG00000032219_043	chr14	dexseq_prepare_annotation2.py	exon	58838945	58840448	.	+	.	ENST00000355431+ENST00000431317+ENST00000348476__exon_number_043__gene_id_ENSG00000032219	ARID4A	ENSG00000032219.42	-1.66167923336371	-9.96612597176056	2.39036240971302e-18	4.9736132957076e-16
ENSG00000128973.ENSG00000260007.ENSG00000129007.9	ENSG00000128973+ENSG00000260007+ENSG00000129007	ENSG00000128973+ENSG00000260007+ENSG00000129007_010	chr15	dexseq_prepare_annotation2.py	exon	68492020	68492300	.	-	.	ENST00000354678__exon_number_010__gene_id_ENSG00000128973+ENSG00000260007+ENSG00000129007		ENSG00000128973.ENSG00000260007.ENSG00000129007.9	-1.24330904523679	-10.6195560805426	2.4050900705121e-18	4.99687614458033e-16
ENSG00000112655.6	ENSG00000112655	ENSG00000112655_007	chr6	dexseq_prepare_annotation2.py	exon	43044552	43044724	.	+	.	ENST00000481273__exon_number_007__gene_id_ENSG00000112655	PTK7	ENSG00000112655.6	-3.78074596532054	-10.2703929880621	2.50808935413222e-18	5.20319573919185e-16
ENSG00000141527.4	ENSG00000141527	ENSG00000141527_005	chr17	dexseq_prepare_annotation2.py	exon	78144076	78144333	.	+	.	ENST00000571427__exon_number_005__gene_id_ENSG00000141527	CARD14	ENSG00000141527.4	1.99513978896718	9.99120835017028	2.56445830796595e-18	5.31231309757365e-16
ENSG00000186469.32	ENSG00000186469	ENSG00000186469_033	chr14	dexseq_prepare_annotation2.py	exon	52433622	52433758	.	+	.	ENST00000556752+ENST00000555472+ENST00000554840+ENST00000553299+ENST00000335281+ENST00000556766__exon_number_033__gene_id_ENSG00000186469	GNG2	ENSG00000186469.32	-2.94157758513307	-11.8430390310281	2.56895342603004e-18	5.3138103737279e-16
ENSG00000085998.21	ENSG00000085998	ENSG00000085998_022	chr1	dexseq_prepare_annotation2.py	exon	46658190	46658262	.	-	.	ENST00000396420+ENST00000485714+ENST00000535522+ENST00000371992+ENST00000371986+ENST00000371984__exon_number_022__gene_id_ENSG00000085998	POMGNT1	ENSG00000085998.21	-1.75820769816264	-10.448658861541	2.64346723670538e-18	5.45992265929662e-16
ENSG00000225210.ENSG00000257227.13	ENSG00000225210+ENSG00000257227	ENSG00000225210+ENSG00000257227_014	chr14	dexseq_prepare_annotation2.py	exon	19653940	19654004	.	+	.	ENST00000418499+ENST00000547220+ENST00000441500+ENST00000551881+ENST00000549484+ENST00000548271+ENST00000427798__exon_number_014__gene_id_ENSG00000225210+ENSG00000257227		ENSG00000225210.ENSG00000257227.13	1.39627667890042	11.8224205698441	2.78667509963496e-18	5.74728279004215e-16
ENSG00000092148.22	ENSG00000092148	ENSG00000092148_023	chr14	dexseq_prepare_annotation2.py	exon	31583266	31583491	.	-	.	ENST00000557321__exon_number_023__gene_id_ENSG00000092148	HECTD1	ENSG00000092148.22	-4.71392988377436	-9.72979659868063	2.8796805766262e-18	5.92747978870971e-16
ENSG00000167543.38	ENSG00000167543	ENSG00000167543_039	chr17	dexseq_prepare_annotation2.py	exon	27899992	27900174	.	+	.	ENST00000301057+ENST00000378818+ENST00000579674__exon_number_039__gene_id_ENSG00000167543	TP53I13	ENSG00000167543.38	-2.65137118963469	-11.2581876527103	2.88246285771718e-18	5.92747978870971e-16
ENSG00000013563.23	ENSG00000013563	ENSG00000013563_024	chrX	dexseq_prepare_annotation2.py	exon	153638012	153638149	.	-	.	ENST00000432135+ENST00000014935__exon_number_024__gene_id_ENSG00000013563	DNASE1L1	ENSG00000013563.23	2.33689193151465	12.0525506374935	2.9242107584138e-18	6.00456414085194e-16
ENSG00000129277	ENSG00000129277	ENSG00000129277_001	chr17	dexseq_prepare_annotation2.py	exon	34430983	34431219	.	+	.	ENST00000250151__exon_number_001__gene_id_ENSG00000129277	CCL4	ENSG00000129277	-2.19238446200326	-14.9321986790549	2.97965064533744e-18	6.10949823659633e-16
ENSG00000077782.82	ENSG00000077782	ENSG00000077782_083	chr8	dexseq_prepare_annotation2.py	exon	38318614	38318773	.	-	.	ENST00000425967+ENST00000397108__exon_number_083__gene_id_ENSG00000077782	FGFR1	ENSG00000077782.82	3.22126528900905	9.53442232866134	3.1780370680703e-18	6.50679993487772e-16
ENSG00000263053.ENSG00000171282.4	ENSG00000263053+ENSG00000171282	ENSG00000263053+ENSG00000171282_005	chr17	dexseq_prepare_annotation2.py	exon	79375212	79375658	.	+	.	ENST00000572324__exon_number_005__gene_id_ENSG00000263053+ENSG00000171282		ENSG00000263053.ENSG00000171282.4	1.54486942978928	10.1647882002086	3.36782649518975e-18	6.88537218565913e-16
ENSG00000196705.1	ENSG00000196705	ENSG00000196705_002	chr19	dexseq_prepare_annotation2.py	exon	21324838	21324839	.	+	.	ENST00000599296+ENST00000600692__exon_number_002__gene_id_ENSG00000196705	ZNF431	ENSG00000196705.1	-1.93372862104934	-14.1011219005517	3.46033850513713e-18	7.06425598332074e-16
ENSG00000150401.10	ENSG00000150401	ENSG00000150401_011	chr13	dexseq_prepare_annotation2.py	exon	114128439	114128511	.	-	.	ENST00000438545+ENST00000375403+ENST00000478244+ENST00000375399+ENST00000332592__exon_number_011__gene_id_ENSG00000150401	DCUN1D2	ENSG00000150401.10	-2.04033781646429	-13.0122777017506	3.50019648297826e-18	7.13528476384611e-16
ENSG00000128973.ENSG00000260007.ENSG00000129007.29	ENSG00000128973+ENSG00000260007+ENSG00000129007	ENSG00000128973+ENSG00000260007+ENSG00000129007_030	chr15	dexseq_prepare_annotation2.py	exon	68505595	68506627	.	-	.	ENST00000564846__exon_number_030__gene_id_ENSG00000128973+ENSG00000260007+ENSG00000129007		ENSG00000128973.ENSG00000260007.ENSG00000129007.29	1.36914006157844	10.543914686164	3.55694302799069e-18	7.24048649930422e-16
ENSG00000152042.ENSG00000232637.95	ENSG00000152042+ENSG00000232637	ENSG00000152042+ENSG00000232637_096	chr1	dexseq_prepare_annotation2.py	exon	146252363	146252574	.	-	.	ENST00000491285__exon_number_096__gene_id_ENSG00000152042+ENSG00000232637		ENSG00000152042.ENSG00000232637.95	-5.97271073147235	-13.0061204107319	3.56840922551948e-18	7.25334529198197e-16
ENSG00000213614.ENSG00000140488.ENSG00000273025.ENSG00000137817.ENSG00000260729.122	ENSG00000213614+ENSG00000140488+ENSG00000273025+ENSG00000137817+ENSG00000260729	ENSG00000213614+ENSG00000140488+ENSG00000273025+ENSG00000137817+ENSG00000260729_123	chr15	dexseq_prepare_annotation2.py	exon	72646032	72646078	.	-	.	ENST00000566304+ENST00000567027+ENST00000457859+ENST00000568777+ENST00000268097+ENST00000569410+ENST00000567159__exon_number_123__gene_id_ENSG00000213614+ENSG00000140488+ENSG00000273025+ENSG00000137817+ENSG00000260729		ENSG00000213614.ENSG00000140488.ENSG00000273025.ENSG00000137817.ENSG00000260729.122	-2.08876359753583	-9.45815635411145	3.898574963898e-18	7.91303984350956e-16
ENSG00000007545.ENSG00000261732.ENSG00000206053.4	ENSG00000007545+ENSG00000261732+ENSG00000206053	ENSG00000007545+ENSG00000261732+ENSG00000206053_005	chr16	dexseq_prepare_annotation2.py	exon	1675974	1676036	.	+	.	ENST00000293925+ENST00000397412__exon_number_005__gene_id_ENSG00000007545+ENSG00000261732+ENSG00000206053		ENSG00000007545.ENSG00000261732.ENSG00000206053.4	-1.83357344997363	-10.247600159163	3.92520700670432e-18	7.95563215230777e-16
ENSG00000167792.37	ENSG00000167792	ENSG00000167792_038	chr11	dexseq_prepare_annotation2.py	exon	67377324	67377739	.	+	.	ENST00000524838__exon_number_038__gene_id_ENSG00000167792	NDUFV1	ENSG00000167792.37	1.87955162976722	13.4350888001356	4.16965002981994e-18	8.43892833549607e-16
ENSG00000147606.ENSG00000214954.26	ENSG00000147606+ENSG00000214954	ENSG00000147606+ENSG00000214954_027	chr8	dexseq_prepare_annotation2.py	exon	92231229	92231233	.	+	.	ENST00000522862+ENST00000520099+ENST00000523719+ENST00000522181+ENST00000343709__exon_number_027__gene_id_ENSG00000147606+ENSG00000214954		ENSG00000147606.ENSG00000214954.26	1.64947289595317	11.7151970249054	4.25758176012593e-18	8.60452997814375e-16
ENSG00000258941.ENSG00000150527.ENSG00000150526.13	ENSG00000258941+ENSG00000150527+ENSG00000150526	ENSG00000258941+ENSG00000150527+ENSG00000150526_014	chr14	dexseq_prepare_annotation2.py	exon	39716115	39717345	.	+	.	ENST00000556784+ENST00000553728+ENST00000280082__exon_number_014__gene_id_ENSG00000258941+ENSG00000150527+ENSG00000150526		ENSG00000258941.ENSG00000150527.ENSG00000150526.13	2.73477994434536	10.9021271264325	4.27737461350063e-18	8.63214642093895e-16
ENSG00000236172.75	ENSG00000236172	ENSG00000236172_076	chr2	dexseq_prepare_annotation2.py	exon	6778410	6778430	.	-	.	ENST00000588145+ENST00000587748+ENST00000591093+ENST00000590865+ENST00000586129+ENST00000587628+ENST00000587316+ENST00000593277+ENST00000585789+ENST00000592365+ENST00000591129+ENST00000591018+ENST00000585718+ENST00000588330+ENST00000590971+ENST00000590006+ENST00000593269+ENST00000588108+ENST00000591400+ENST00000592394__exon_number_076__gene_id_ENSG00000236172	hsa-mir-7515	ENSG00000236172.75	-1.79874689957675	-9.98003357681347	4.40125456024806e-18	8.86944093161978e-16
ENSG00000128596.2	ENSG00000128596	ENSG00000128596_003	chr7	dexseq_prepare_annotation2.py	exon	128431498	128431503	.	+	.	ENST00000459946+ENST00000378685__exon_number_003__gene_id_ENSG00000128596	CCDC136	ENSG00000128596.2	1.8263457636828	10.1156735461375	4.45631850781374e-18	8.96757705665952e-16
ENSG00000126581.20	ENSG00000126581	ENSG00000126581_021	chr17	dexseq_prepare_annotation2.py	exon	40966617	40966691	.	-	.	ENST00000586754+ENST00000590099+ENST00000590852+ENST00000593205+ENST00000589492+ENST00000361523+ENST00000438274+ENST00000543382+ENST00000588276+ENST00000586589__exon_number_021__gene_id_ENSG00000126581	BECN1	ENSG00000126581.20	-1.22751298546628	-10.2828625086826	4.52304257063612e-18	9.08886370367356e-16
ENSG00000253877	ENSG00000253877	ENSG00000253877_001	chr8	dexseq_prepare_annotation2.py	exon	111949919	111949956	.	-	.	ENST00000524283__exon_number_001__gene_id_ENSG00000253877	RP11-946L20.2	ENSG00000253877	-3.16581391996838	-14.7459967677851	4.61966066529644e-18	9.2697900327016e-16
ENSG00000077782.77	ENSG00000077782	ENSG00000077782_078	chr8	dexseq_prepare_annotation2.py	exon	38314995	38315021	.	-	.	ENST00000532791+ENST00000530701+ENST00000397103+ENST00000341462+ENST00000326324+ENST00000434187+ENST00000413133+ENST00000529552+ENST00000440174+ENST00000447712+ENST00000356207+ENST00000397113+ENST00000425967+ENST00000530568+ENST00000496296+ENST00000397091+ENST00000397090+ENST00000397108+ENST00000526742+ENST00000470826+ENST00000525001+ENST00000335922__exon_number_078__gene_id_ENSG00000077782	FGFR1	ENSG00000077782.77	2.45783816780125	9.47850878729737	4.64466729800953e-18	9.30671080511404e-16
ENSG00000128596.9	ENSG00000128596	ENSG00000128596_010	chr7	dexseq_prepare_annotation2.py	exon	128432238	128432323	.	+	.	ENST00000487361+ENST00000297788__exon_number_010__gene_id_ENSG00000128596	CCDC136	ENSG00000128596.9	1.92198852031132	10.1075364766727	4.66789607068822e-18	9.33996937791697e-16
ENSG00000133624.2	ENSG00000133624	ENSG00000133624_003	chr7	dexseq_prepare_annotation2.py	exon	149244868	149246173	.	-	.	ENST00000463567__exon_number_003__gene_id_ENSG00000133624	ZNF767	ENSG00000133624.2	-6.18520284094359	-14.7396480456085	4.68956644781291e-18	9.37001983742227e-16
ENSG00000166889.21	ENSG00000166889	ENSG00000166889_022	chr11	dexseq_prepare_annotation2.py	exon	59436354	59436453	.	-	.	ENST00000300146__exon_number_022__gene_id_ENSG00000166889	PATL1	ENSG00000166889.21	-1.58577610977044	-13.9811032057135	4.74886185482461e-18	9.47505562969064e-16
ENSG00000103671.9	ENSG00000103671	ENSG00000103671_010	chr15	dexseq_prepare_annotation2.py	exon	64685634	64685675	.	+	.	ENST00000559833__exon_number_010__gene_id_ENSG00000103671	TRIP4	ENSG00000103671.9	-1.37613318133031	-11.4810142380522	4.78433081260547e-18	9.53232236571491e-16
ENSG00000196705.18	ENSG00000196705	ENSG00000196705_019	chr19	dexseq_prepare_annotation2.py	exon	21368806	21369090	.	+	.	ENST00000594821__exon_number_019__gene_id_ENSG00000196705	ZNF431	ENSG00000196705.18	1.89365868448096	13.9768472589715	4.80261838551345e-18	9.55524341297431e-16
ENSG00000158286.19	ENSG00000158286	ENSG00000158286_020	chr1	dexseq_prepare_annotation2.py	exon	6270930	6270960	.	+	.	ENST00000485539+ENST00000377939__exon_number_020__gene_id_ENSG00000158286	RNF207	ENSG00000158286.19	1.90746119941774	10.1529624098354	4.85561844705225e-18	9.63473606306621e-16
ENSG00000080503.7	ENSG00000080503	ENSG00000080503_008	chr9	dexseq_prepare_annotation2.py	exon	2029222	2029247	.	+	.	ENST00000382194+ENST00000357248+ENST00000450198+ENST00000349721+ENST00000382203+ENST00000439732__exon_number_008__gene_id_ENSG00000080503	SMARCA2	ENSG00000080503.7	1.24614307720157	9.78460785179526	4.85625224848045e-18	9.63473606306621e-16
ENSG00000196547.68	ENSG00000196547	ENSG00000196547_069	chr15	dexseq_prepare_annotation2.py	exon	91456637	91456843	.	+	.	ENST00000561047__exon_number_069__gene_id_ENSG00000196547	MAN2A2	ENSG00000196547.68	2.19694291881039	10.1439474780193	5.10809672508232e-18	1.01201382417056e-15
ENSG00000196705	ENSG00000196705	ENSG00000196705_001	chr19	dexseq_prepare_annotation2.py	exon	21324827	21324837	.	+	.	ENST00000600692__exon_number_001__gene_id_ENSG00000196705	ZNF431	ENSG00000196705	-1.80224649827169	-13.9504436003548	5.15023912104701e-18	1.0189299625113e-15
ENSG00000077782.92	ENSG00000077782	ENSG00000077782_093	chr8	dexseq_prepare_annotation2.py	exon	38325243	38325322	.	-	.	ENST00000529552+ENST00000425967+ENST00000397113+ENST00000525001+ENST00000526742__exon_number_093__gene_id_ENSG00000077782	FGFR1	ENSG00000077782.92	3.30014716807286	9.46168948434008	5.20537528107434e-18	1.02839379834218e-15
ENSG00000141646.ENSG00000267699.ENSG00000141642.45	ENSG00000141646+ENSG00000267699+ENSG00000141642	ENSG00000141646+ENSG00000267699+ENSG00000141642_046	chr18	dexseq_prepare_annotation2.py	exon	48591793	48591976	.	+	.	ENST00000588745+ENST00000398417+ENST00000591126+ENST00000342988__exon_number_046__gene_id_ENSG00000141646+ENSG00000267699+ENSG00000141642		ENSG00000141646.ENSG00000267699.ENSG00000141642.45	-2.73647589851647	-10.0863720413674	5.26635890502429e-18	1.03898475411546e-15
ENSG00000059758.39	ENSG00000059758	ENSG00000059758_040	chr12	dexseq_prepare_annotation2.py	exon	96793853	96794258	.	-	.	ENST00000261211+ENST00000543119__exon_number_040__gene_id_ENSG00000059758	CDK17	ENSG00000059758.39	-1.19996829468899	-10.1935292706809	5.29692684819656e-18	1.04355385540911e-15
ENSG00000078246.ENSG00000171792.29	ENSG00000078246+ENSG00000171792	ENSG00000078246+ENSG00000171792_030	chr12	dexseq_prepare_annotation2.py	exon	3040203	3040406	.	+	.	ENST00000545331+ENST00000448120+ENST00000397132+ENST00000540184+ENST00000538354__exon_number_030__gene_id_ENSG00000078246+ENSG00000171792		ENSG00000078246.ENSG00000171792.29	-2.24401347714485	-10.3889608649791	5.32526511419704e-18	1.04767153600718e-15
ENSG00000141646.ENSG00000267699.ENSG00000141642.21	ENSG00000141646+ENSG00000267699+ENSG00000141642	ENSG00000141646+ENSG00000267699+ENSG00000141642_022	chr18	dexseq_prepare_annotation2.py	exon	48573290	48573357	.	+	.	ENST00000590722+ENST00000342988+ENST00000398417+ENST00000591914+ENST00000588860+ENST00000452201+ENST00000588256+ENST00000589076+ENST00000589941__exon_number_022__gene_id_ENSG00000141646+ENSG00000267699+ENSG00000141642		ENSG00000141646.ENSG00000267699.ENSG00000141642.21	1.61667246639901	10.0827826687457	5.37519587088502e-18	1.05601982700206e-15
ENSG00000167543.36	ENSG00000167543	ENSG00000167543_037	chr17	dexseq_prepare_annotation2.py	exon	27899716	27899829	.	+	.	ENST00000579674__exon_number_037__gene_id_ENSG00000167543	TP53I13	ENSG00000167543.36	-2.73515315296465	-11.1130945162358	5.48989774947961e-18	1.07705218201246e-15
ENSG00000167566	ENSG00000167566	ENSG00000167566_001	chr12	dexseq_prepare_annotation2.py	exon	50184929	50185834	.	-	.	ENST00000335999+ENST00000433948__exon_number_001__gene_id_ENSG00000167566	NCKAP5L	ENSG00000167566	-2.05196571558269	-11.8825876257293	5.55359338064853e-18	1.08803313543574e-15
ENSG00000180448.40	ENSG00000180448	ENSG00000180448_041	chr19	dexseq_prepare_annotation2.py	exon	1082956	1083065	.	+	.	ENST00000591169+ENST00000590214+ENST00000313093+ENST00000587602+ENST00000586866+ENST00000539243+ENST00000536472+ENST00000543365+ENST00000590577+ENST00000590512+ENST00000586378+ENST00000592297__exon_number_041__gene_id_ENSG00000180448	HMHA1	ENSG00000180448.40	1.44148765000988	9.86198232480331	5.5965546561031e-18	1.09492705350368e-15
ENSG00000100129.30	ENSG00000100129	ENSG00000100129_031	chr22	dexseq_prepare_annotation2.py	exon	38282711	38282771	.	+	.	ENST00000460638__exon_number_031__gene_id_ENSG00000100129	EIF3L	ENSG00000100129.30	1.8955231195188	11.2640383428356	5.63046936409013e-18	1.10003440503998e-15
ENSG00000201129.ENSG00000143569.56	ENSG00000201129+ENSG00000143569	ENSG00000201129+ENSG00000143569_057	chr1	dexseq_prepare_annotation2.py	exon	154235579	154235798	.	+	.	ENST00000343815+ENST00000475373__exon_number_057__gene_id_ENSG00000201129+ENSG00000143569		ENSG00000201129.ENSG00000143569.56	1.56016955356236	9.93621582794621	5.70197992555908e-18	1.11246260145987e-15
ENSG00000105136.ENSG00000268107.ENSG00000152439.48	ENSG00000105136+ENSG00000268107+ENSG00000152439	ENSG00000105136+ENSG00000268107+ENSG00000152439_049	chr19	dexseq_prepare_annotation2.py	exon	58017726	58017750	.	+	.	ENST00000601958+ENST00000282292+ENST00000598770__exon_number_049__gene_id_ENSG00000105136+ENSG00000268107+ENSG00000152439		ENSG00000105136.ENSG00000268107.ENSG00000152439.48	-1.84850034755083	-10.1785210146055	5.75632496940901e-18	1.12151203895693e-15
ENSG00000132694.35	ENSG00000132694	ENSG00000132694_036	chr1	dexseq_prepare_annotation2.py	exon	156926212	156926356	.	-	.	ENST00000361409+ENST00000368194+ENST00000486670__exon_number_036__gene_id_ENSG00000132694	ARHGEF11	ENSG00000132694.35	1.32519702800038	10.3029042361929	5.78118242299862e-18	1.12479930891002e-15
ENSG00000174292.17	ENSG00000174292	ENSG00000174292_018	chr17	dexseq_prepare_annotation2.py	exon	7287289	7287565	.	+	.	ENST00000311668+ENST00000576812+ENST00000570896__exon_number_018__gene_id_ENSG00000174292	TNK1	ENSG00000174292.17	1.25299354586146	10.5323700767639	5.82236132080386e-18	1.13124866583778e-15
ENSG00000013573.15	ENSG00000013573	ENSG00000013573_016	chr12	dexseq_prepare_annotation2.py	exon	31230879	31231222	.	+	.	ENST00000535317__exon_number_016__gene_id_ENSG00000013573	DDX11	ENSG00000013573.15	-1.97107923537388	-9.7550643538869	5.83252831603953e-18	1.13166313523729e-15
ENSG00000174292.15	ENSG00000174292	ENSG00000174292_016	chr17	dexseq_prepare_annotation2.py	exon	7287038	7287047	.	+	.	ENST00000311668+ENST00000575268+ENST00000576812+ENST00000570896__exon_number_016__gene_id_ENSG00000174292	TNK1	ENSG00000174292.15	1.21459058433969	10.527715997085	5.96142835294418e-18	1.15508209364618e-15
ENSG00000122966.ENSG00000221323.31	ENSG00000122966+ENSG00000221323	ENSG00000122966+ENSG00000221323_032	chr12	dexseq_prepare_annotation2.py	exon	120151008	120151099	.	-	.	ENST00000545913+ENST00000261833+ENST00000537607+ENST00000536008+ENST00000392520+ENST00000392521+ENST00000543239__exon_number_032__gene_id_ENSG00000122966+ENSG00000221323		ENSG00000122966.ENSG00000221323.31	1.84749303966872	9.84843837568058	6.07287996062242e-18	1.17506056304005e-15
ENSG00000013441.23	ENSG00000013441	ENSG00000013441_024	chr2	dexseq_prepare_annotation2.py	exon	201724403	201724469	.	-	.	ENST00000321356+ENST00000473565+ENST00000409403+ENST00000461981+ENST00000434813+ENST00000432425__exon_number_024__gene_id_ENSG00000013441	CLK1	ENSG00000013441.23	-2.31824369878064	-10.4359172744121	6.22025853001312e-18	1.20192630632817e-15
ENSG00000166889.20	ENSG00000166889	ENSG00000166889_021	chr11	dexseq_prepare_annotation2.py	exon	59434326	59434437	.	-	.	ENST00000300146__exon_number_021__gene_id_ENSG00000166889	PATL1	ENSG00000166889.20	-1.63846012424101	-13.8684672241612	6.40155655531306e-18	1.23428385555995e-15
ENSG00000187741.11	ENSG00000187741	ENSG00000187741_012	chr16	dexseq_prepare_annotation2.py	exon	89805541	89805545	.	-	.	ENST00000564475+ENST00000564870+ENST00000561722+ENST00000568369+ENST00000562424+ENST00000389301__exon_number_012__gene_id_ENSG00000187741	FANCA	ENSG00000187741.11	2.43958046199633	9.77130397686562	6.40524125153038e-18	1.23428385555995e-15
ENSG00000149972.5	ENSG00000149972	ENSG00000149972_006	chr11	dexseq_prepare_annotation2.py	exon	99196077	99196215	.	+	.	ENST00000528727+ENST00000524871+ENST00000527185__exon_number_006__gene_id_ENSG00000149972	CNTN5	ENSG00000149972.5	1.46446575627889	10.1010355970377	6.50172540525646e-18	1.25116468000088e-15
ENSG00000128596.7	ENSG00000128596	ENSG00000128596_008	chr7	dexseq_prepare_annotation2.py	exon	128432099	128432153	.	+	.	ENST00000487361+ENST00000297788__exon_number_008__gene_id_ENSG00000128596	CCDC136	ENSG00000128596.7	1.9234361922277	10.0482554226438	6.54386130663922e-18	1.25755516403427e-15
ENSG00000104299.20	ENSG00000104299	ENSG00000104299_021	chr8	dexseq_prepare_annotation2.py	exon	28641102	28641517	.	-	.	ENST00000521070__exon_number_021__gene_id_ENSG00000104299	INTS9	ENSG00000104299.20	-4.90989406095247	-9.7623311057158	6.768149811793e-18	1.2988854045485e-15
ENSG00000123384.14	ENSG00000123384	ENSG00000123384_015	chr12	dexseq_prepare_annotation2.py	exon	57549877	57550066	.	+	.	ENST00000243077__exon_number_015__gene_id_ENSG00000123384	LRP1	ENSG00000123384.14	-1.40740098076774	-9.86123194704544	7.03243201907535e-18	1.34776798843947e-15
ENSG00000102103.23	ENSG00000102103	ENSG00000102103_024	chrX	dexseq_prepare_annotation2.py	exon	48759496	48759509	.	+	.	ENST00000465859__exon_number_024__gene_id_ENSG00000102103	PQBP1	ENSG00000102103.23	1.57773610615276	11.8188824594623	7.06932827812529e-18	1.35299835494778e-15
ENSG00000214597.ENSG00000271698.ENSG00000182325.37	ENSG00000214597+ENSG00000271698+ENSG00000182325	ENSG00000214597+ENSG00000271698+ENSG00000182325_038	chr8	dexseq_prepare_annotation2.py	exon	145581587	145581633	.	-	.	ENST00000530142+ENST00000524492__exon_number_038__gene_id_ENSG00000214597+ENSG00000271698+ENSG00000182325		ENSG00000214597.ENSG00000271698.ENSG00000182325.37	1.3278256337797	10.3349691946595	7.0798789977135e-18	1.35317909803924e-15
ENSG00000143390.12	ENSG00000143390	ENSG00000143390_013	chr1	dexseq_prepare_annotation2.py	exon	151316675	151316731	.	-	.	ENST00000452513+ENST00000422595+ENST00000450506+ENST00000452671+ENST00000436637+ENST00000392746+ENST00000290524+ENST00000368870+ENST00000475144__exon_number_013__gene_id_ENSG00000143390	RFX5	ENSG00000143390.12	2.34042121544229	9.60959676675536	7.29506037341329e-18	1.39241746528471e-15
ENSG00000189045.18	ENSG00000189045	ENSG00000189045_019	chr5	dexseq_prepare_annotation2.py	exon	74966804	74967671	.	+	.	ENST00000506596+ENST00000601380__exon_number_019__gene_id_ENSG00000189045	ANKDD1B	ENSG00000189045.18	-4.48888075687697	-11.578576233344	7.32055414893285e-18	1.39539271864835e-15
ENSG00000164951.23	ENSG00000164951	ENSG00000164951_024	chr8	dexseq_prepare_annotation2.py	exon	94938291	94938294	.	+	.	ENST00000396200__exon_number_024__gene_id_ENSG00000164951	PDP1	ENSG00000164951.23	-2.16248965831407	-15.5159780698897	7.33260277966493e-18	1.39580057479992e-15
ENSG00000187741.9	ENSG00000187741	ENSG00000187741_010	chr16	dexseq_prepare_annotation2.py	exon	89805424	89805536	.	-	.	ENST00000561722__exon_number_010__gene_id_ENSG00000187741	FANCA	ENSG00000187741.9	2.25896940215335	9.74416820326027	7.56663770829879e-18	1.43840659582199e-15
ENSG00000196705.17	ENSG00000196705	ENSG00000196705_018	chr19	dexseq_prepare_annotation2.py	exon	21368747	21368805	.	+	.	ENST00000311048+ENST00000594821__exon_number_018__gene_id_ENSG00000196705	ZNF431	ENSG00000196705.17	1.94265248436182	13.7812421206	8.07565276115631e-18	1.53310064001989e-15
ENSG00000150433.46	ENSG00000150433	ENSG00000150433_047	chr11	dexseq_prepare_annotation2.py	exon	124981605	124981659	.	-	.	ENST00000529530__exon_number_047__gene_id_ENSG00000150433	TMEM218	ENSG00000150433.46	1.61788271873059	10.3092362021278	8.10917662122441e-18	1.53739292919991e-15
ENSG00000129292.4	ENSG00000129292	ENSG00000129292_005	chr8	dexseq_prepare_annotation2.py	exon	133787646	133787653	.	+	.	ENST00000361997+ENST00000485595+ENST00000315808+ENST00000395386+ENST00000395379+ENST00000395383__exon_number_005__gene_id_ENSG00000129292	PHF20L1	ENSG00000129292.4	1.6041337374977	10.7640347264859	8.20868735983453e-18	1.55416710694674e-15
ENSG00000092148.33	ENSG00000092148	ENSG00000092148_034	chr14	dexseq_prepare_annotation2.py	exon	31592254	31592721	.	-	.	ENST00000555843__exon_number_034__gene_id_ENSG00000092148	HECTD1	ENSG00000092148.33	-4.66913557696147	-9.56397671398401	8.3794804253121e-18	1.58437416261844e-15
ENSG00000169727.54	ENSG00000169727	ENSG00000169727_055	chr17	dexseq_prepare_annotation2.py	exon	80013702	80013876	.	+	.	ENST00000392357__exon_number_055__gene_id_ENSG00000169727	GPS1	ENSG00000169727.54	-1.17917909578996	-9.63086580632451	8.84219968538806e-18	1.66962302182683e-15
ENSG00000167261.8	ENSG00000167261	ENSG00000167261_009	chr16	dexseq_prepare_annotation2.py	exon	68024724	68024800	.	-	.	ENST00000393847+ENST00000412757+ENST00000575203+ENST00000575510+ENST00000572888__exon_number_009__gene_id_ENSG00000167261	DPEP2	ENSG00000167261.8	-1.76432076522091	-10.6377714506629	8.88907779892608e-18	1.67622779918357e-15
ENSG00000197614.36	ENSG00000197614	ENSG00000197614_037	chr12	dexseq_prepare_annotation2.py	exon	8815409	8815422	.	-	.	ENST00000396549+ENST00000538107+ENST00000537128+ENST00000433590__exon_number_037__gene_id_ENSG00000197614	MFAP5	ENSG00000197614.36	-1.79254964686566	-10.7437179523354	9.03586328214969e-18	1.70162942448322e-15
ENSG00000102103.24	ENSG00000102103	ENSG00000102103_025	chrX	dexseq_prepare_annotation2.py	exon	48759510	48759661	.	+	.	ENST00000473764+ENST00000396763+ENST00000477997+ENST00000463529+ENST00000218224+ENST00000470062+ENST00000465859+ENST00000447146+ENST00000474671+ENST00000376563+ENST00000443648+ENST00000472742+ENST00000470059__exon_number_025__gene_id_ENSG00000102103	PQBP1	ENSG00000102103.24	1.47286238218897	11.7478901789008	9.25595215865835e-18	1.74074925090132e-15
ENSG00000214753.ENSG00000168000.ENSG00000234857.2	ENSG00000214753+ENSG00000168000+ENSG00000234857	ENSG00000214753+ENSG00000168000+ENSG00000234857_003	chr11	dexseq_prepare_annotation2.py	exon	62457750	62457752	.	-	.	ENST00000403734+ENST00000433053+ENST00000449636+ENST00000470529+ENST00000463679+ENST00000278893+ENST00000405837+ENST00000360796__exon_number_003__gene_id_ENSG00000214753+ENSG00000168000+ENSG00000234857		ENSG00000214753.ENSG00000168000.ENSG00000234857.2	1.67869153934286	9.21370026022623	9.28396260863187e-18	1.74368909991961e-15
ENSG00000114735.8	ENSG00000114735	ENSG00000114735_009	chr3	dexseq_prepare_annotation2.py	exon	50607006	50607242	.	+	.	ENST00000424388+ENST00000482974__exon_number_009__gene_id_ENSG00000114735	HEMK1	ENSG00000114735.8	2.2563130892758	10.0904215007318	9.37804428666236e-18	1.75901391791228e-15
ENSG00000128596.8	ENSG00000128596	ENSG00000128596_009	chr7	dexseq_prepare_annotation2.py	exon	128432154	128432237	.	+	.	ENST00000487361+ENST00000297788+ENST00000459946__exon_number_009__gene_id_ENSG00000128596	CCDC136	ENSG00000128596.8	2.01099944148193	9.98332489922851	9.47162989547605e-18	1.77420505580644e-15
ENSG00000140470.7	ENSG00000140470	ENSG00000140470_008	chr15	dexseq_prepare_annotation2.py	exon	100537590	100537794	.	-	.	ENST00000268070__exon_number_008__gene_id_ENSG00000140470	ADAMTS17	ENSG00000140470.7	2.56604323900268	13.1489326873489	9.60688029706697e-18	1.79629395742263e-15
ENSG00000144426.ENSG00000204196.34	ENSG00000144426+ENSG00000204196	ENSG00000144426+ENSG00000204196_035	chr2	dexseq_prepare_annotation2.py	exon	203992504	203992660	.	+	.	ENST00000449802__exon_number_035__gene_id_ENSG00000144426+ENSG00000204196		ENSG00000144426.ENSG00000204196.34	-2.51794327894602	-9.6451817930938	9.61505607502798e-18	1.79629395742263e-15
ENSG00000113360.66	ENSG00000113360	ENSG00000113360_067	chr5	dexseq_prepare_annotation2.py	exon	31526528	31526861	.	-	.	ENST00000507438+ENST00000344624+ENST00000511367+ENST00000442743+ENST00000513349__exon_number_067__gene_id_ENSG00000113360	DROSHA	ENSG00000113360.66	-3.69874749097117	-9.43636614039426	9.78590761067442e-18	1.82579113081117e-15
ENSG00000174292.18	ENSG00000174292	ENSG00000174292_019	chr17	dexseq_prepare_annotation2.py	exon	7287566	7287572	.	+	.	ENST00000311668+ENST00000576812+ENST00000570896+ENST00000577009__exon_number_019__gene_id_ENSG00000174292	TNK1	ENSG00000174292.18	1.29704692823207	10.4239400444072	1.00925017304681e-17	1.88050273976049e-15
ENSG00000104447.25	ENSG00000104447	ENSG00000104447_026	chr8	dexseq_prepare_annotation2.py	exon	116680235	116680521	.	-	.	ENST00000451156__exon_number_026__gene_id_ENSG00000104447	TRPS1	ENSG00000104447.25	2.71748861964275	10.4201718748704	1.02873511105949e-17	1.9142762740974e-15
ENSG00000270179.ENSG00000149292.33	ENSG00000270179+ENSG00000149292	ENSG00000270179+ENSG00000149292_034	chr11	dexseq_prepare_annotation2.py	exon	113209523	113209525	.	+	.	ENST00000314756+ENST00000534793+ENST00000527362+ENST00000525989+ENST00000483239+ENST00000494714+ENST00000524580+ENST00000393020+ENST00000442859+ENST00000529221+ENST00000464224+ENST00000525965__exon_number_034__gene_id_ENSG00000270179+ENSG00000149292		ENSG00000270179.ENSG00000149292.33	-3.26148513992877	-10.1301328388362	1.04076626259461e-17	1.93410894522249e-15
ENSG00000167851	ENSG00000167851	ENSG00000167851_001	chr17	dexseq_prepare_annotation2.py	exon	72462555	72462796	.	+	.	ENST00000360141__exon_number_001__gene_id_ENSG00000167851	CD300A	ENSG00000167851	1.65600451541836	15.3469928706343	1.04552564203767e-17	1.94039365631557e-15
ENSG00000122678.43	ENSG00000122678	ENSG00000122678_044	chr7	dexseq_prepare_annotation2.py	exon	44122083	44122083	.	-	.	ENST00000452049+ENST00000242248+ENST00000395831+ENST00000435068+ENST00000430942+ENST00000492321+ENST00000414235+ENST00000492312+ENST00000458246+ENST00000445616__exon_number_044__gene_id_ENSG00000122678	POLM	ENSG00000122678.43	-1.44588801528692	-10.4150604786985	1.05576898719672e-17	1.95682614267752e-15
ENSG00000159640.ENSG00000224353.ENSG00000264813.24	ENSG00000159640+ENSG00000224353+ENSG00000264813	ENSG00000159640+ENSG00000224353+ENSG00000264813_025	chr17	dexseq_prepare_annotation2.py	exon	61561699	61561902	.	+	.	ENST00000582678+ENST00000428043+ENST00000290866+ENST00000579726__exon_number_025__gene_id_ENSG00000159640+ENSG00000224353+ENSG00000264813		ENSG00000159640.ENSG00000224353.ENSG00000264813.24	-1.84540274033145	-9.42282714456631	1.07023683966045e-17	1.98103511097358e-15
ENSG00000255103.ENSG00000127603.34	ENSG00000255103+ENSG00000127603	ENSG00000255103+ENSG00000127603_035	chr1	dexseq_prepare_annotation2.py	exon	39749858	39749892	.	+	.	ENST00000472385+ENST00000485063__exon_number_035__gene_id_ENSG00000255103+ENSG00000127603		ENSG00000255103.ENSG00000127603.34	-2.83516116658434	-10.8238575297596	1.09301480458882e-17	2.02054257767448e-15
ENSG00000124721.5	ENSG00000124721	ENSG00000124721_006	chr6	dexseq_prepare_annotation2.py	exon	38691113	38691247	.	+	.	ENST00000449981+ENST00000327475+ENST00000373278+ENST00000359357__exon_number_006__gene_id_ENSG00000124721	DNAH8	ENSG00000124721.5	1.74830148958117	9.47771706331887	1.09914521957093e-17	2.02921222889148e-15
ENSG00000198947.90	ENSG00000198947	ENSG00000198947_091	chrX	dexseq_prepare_annotation2.py	exon	32563276	32563451	.	-	.	ENST00000357033+ENST00000378677+ENST00000288447__exon_number_091__gene_id_ENSG00000198947	DMD	ENSG00000198947.90	-1.41623841316552	-9.86546153332412	1.10389498904354e-17	2.03531361049267e-15
ENSG00000128596.1	ENSG00000128596	ENSG00000128596_002	chr7	dexseq_prepare_annotation2.py	exon	128431464	128431497	.	+	.	ENST00000459946__exon_number_002__gene_id_ENSG00000128596	CCDC136	ENSG00000128596.1	1.69912513137737	9.95230973862738	1.13003840503421e-17	2.08079215488019e-15
ENSG00000105520	ENSG00000105520	ENSG00000105520_001	chr19	dexseq_prepare_annotation2.py	exon	11466062	11466099	.	+	.	ENST00000251473__exon_number_001__gene_id_ENSG00000105520	DKFZP761J1410	ENSG00000105520	2.14791601595595	11.1012215789829	1.13500367356749e-17	2.08720655965715e-15
ENSG00000141458.41	ENSG00000141458	ENSG00000141458_042	chr18	dexseq_prepare_annotation2.py	exon	21136578	21136628	.	-	.	ENST00000591051+ENST00000412552__exon_number_042__gene_id_ENSG00000141458	NPC1	ENSG00000141458.41	-1.95627884088052	-9.61735398782574	1.1436500383749e-17	2.1003647373612e-15
ENSG00000099251.4	ENSG00000099251	ENSG00000099251_005	chr10	dexseq_prepare_annotation2.py	exon	38645383	38645417	.	+	.	ENST00000374560+ENST00000471365+ENST00000494540+ENST00000356314+ENST00000277668__exon_number_005__gene_id_ENSG00000099251	HSD17B7P2	ENSG00000099251.4	1.54006715728477	11.6912157518818	1.1482786249221e-17	2.10611942633336e-15
ENSG00000081479.35	ENSG00000081479	ENSG00000081479_036	chr2	dexseq_prepare_annotation2.py	exon	170048342	170048543	.	-	.	ENST00000263816__exon_number_036__gene_id_ENSG00000081479	LRP2	ENSG00000081479.35	-1.46263277529869	-10.0504200067596	1.17034667845598e-17	2.14380421544012e-15
ENSG00000104419.70	ENSG00000104419	ENSG00000104419_071	chr8	dexseq_prepare_annotation2.py	exon	134309986	134310201	.	-	.	ENST00000519228__exon_number_071__gene_id_ENSG00000104419	NDRG1	ENSG00000104419.70	-1.38852044625785	-9.38808825125778	1.1960106449988e-17	2.18796944787618e-15
ENSG00000198691.10	ENSG00000198691	ENSG00000198691_011	chr1	dexseq_prepare_annotation2.py	exon	94473190	94473296	.	-	.	ENST00000484388+ENST00000535881+ENST00000465352+ENST00000370225+ENST00000536513__exon_number_011__gene_id_ENSG00000198691	ABCA4	ENSG00000198691.10	-1.40763958496638	-9.93663826260501	1.23544187626594e-17	2.25717313899415e-15
ENSG00000198632.ENSG00000174368.3	ENSG00000198632+ENSG00000174368	ENSG00000198632+ENSG00000174368_004	chr7	dexseq_prepare_annotation2.py	exon	74945203	74945221	.	-	.	ENST00000305928__exon_number_004__gene_id_ENSG00000198632+ENSG00000174368		ENSG00000198632.ENSG00000174368.3	-1.08855489438301	-10.1563130521001	1.26980477463498e-17	2.31694961100269e-15
ENSG00000226742.2	ENSG00000226742	ENSG00000226742_003	chr18	dexseq_prepare_annotation2.py	exon	77724630	77724786	.	+	.	ENST00000589516+ENST00000592352+ENST00000451882__exon_number_003__gene_id_ENSG00000226742	HSBP1L1	ENSG00000226742.2	1.55430992565994	11.6596856553369	1.29481353478062e-17	2.35952547153691e-15
ENSG00000207945.ENSG00000100124.22	ENSG00000207945+ENSG00000100124	ENSG00000207945+ENSG00000100124_023	chr22	dexseq_prepare_annotation2.py	exon	38236194	38236241	.	-	.	ENST00000424350+ENST00000434930+ENST00000215941+ENST00000407117+ENST00000458278+ENST00000609454+ENST00000413497+ENST00000464849+ENST00000406423__exon_number_023__gene_id_ENSG00000207945+ENSG00000100124		ENSG00000207945.ENSG00000100124.22	-2.78117809623305	-11.915771600545	1.31987020890956e-17	2.40207851728201e-15
ENSG00000169727.40	ENSG00000169727	ENSG00000169727_041	chr17	dexseq_prepare_annotation2.py	exon	80012463	80012527	.	+	.	ENST00000392358+ENST00000578552+ENST00000584460+ENST00000582327+ENST00000306823+ENST00000581418+ENST00000583641+ENST00000355130+ENST00000580723+ENST00000580141+ENST00000320548+ENST00000585084+ENST00000392357+ENST00000580716+ENST00000580627__exon_number_041__gene_id_ENSG00000169727	GPS1	ENSG00000169727.40	1.06605552351479	9.56218446100434	1.36118207511529e-17	2.47406697608988e-15
ENSG00000032219.41	ENSG00000032219	ENSG00000032219_042	chr14	dexseq_prepare_annotation2.py	exon	58838679	58838944	.	+	.	ENST00000355431+ENST00000348476+ENST00000431317+ENST00000395168__exon_number_042__gene_id_ENSG00000032219	ARID4A	ENSG00000032219.41	-1.54198574006657	-9.67952034005794	1.36895594010544e-17	2.48483319990124e-15
ENSG00000103197.7	ENSG00000103197	ENSG00000103197_008	chr16	dexseq_prepare_annotation2.py	exon	2098203	2098274	.	+	.	ENST00000568454__exon_number_008__gene_id_ENSG00000103197	TSC2	ENSG00000103197.7	-3.50960144800464	-9.31832805819469	1.37063344975136e-17	2.48483319990124e-15
ENSG00000068724	ENSG00000068724	ENSG00000068724_001	chr2	dexseq_prepare_annotation2.py	exon	47143296	47143716	.	+	.	ENST00000409245__exon_number_001__gene_id_ENSG00000068724	TTC7A	ENSG00000068724	-1.90784139944073	-11.4182113076536	1.38679331685599e-17	2.51089803331986e-15
ENSG00000213614.ENSG00000140488.ENSG00000273025.ENSG00000137817.ENSG00000260729.114	ENSG00000213614+ENSG00000140488+ENSG00000273025+ENSG00000137817+ENSG00000260729	ENSG00000213614+ENSG00000140488+ENSG00000273025+ENSG00000137817+ENSG00000260729_115	chr15	dexseq_prepare_annotation2.py	exon	72640027	72640099	.	-	.	ENST00000567411+ENST00000566304+ENST00000568777+ENST00000566672+ENST00000268097+ENST00000429918+ENST00000567159__exon_number_115__gene_id_ENSG00000213614+ENSG00000140488+ENSG00000273025+ENSG00000137817+ENSG00000260729		ENSG00000213614.ENSG00000140488.ENSG00000273025.ENSG00000137817.ENSG00000260729.114	-1.55645836587837	-9.27189124687753	1.39623366280819e-17	2.52474534588127e-15
ENSG00000135931.11	ENSG00000135931	ENSG00000135931_012	chr2	dexseq_prepare_annotation2.py	exon	232081502	232081506	.	+	.	ENST00000469789+ENST00000483477+ENST00000349938__exon_number_012__gene_id_ENSG00000135931	ARMC9	ENSG00000135931.11	-1.13654808842118	-10.2043299751594	1.41027842150793e-17	2.54687242678041e-15
ENSG00000164924.38	ENSG00000164924	ENSG00000164924_039	chr8	dexseq_prepare_annotation2.py	exon	101963684	101963822	.	-	.	ENST00000518736+ENST00000395953__exon_number_039__gene_id_ENSG00000164924	YWHAZ	ENSG00000164924.38	-1.26376379180086	-9.74149236755846	1.43564362599236e-17	2.5893606669419e-15
ENSG00000163499.6	ENSG00000163499	ENSG00000163499_007	chr2	dexseq_prepare_annotation2.py	exon	219856569	219856823	.	-	.	ENST00000490678__exon_number_007__gene_id_ENSG00000163499	CRYBA2	ENSG00000163499.6	3.2577910203736	15.1907227599944	1.45522702223176e-17	2.62132537126129e-15
ENSG00000161618.ENSG00000202503.ENSG00000200259.ENSG00000201675.ENSG00000273189.ENSG00000142541.ENSG00000090554.ENSG00000199631.ENSG00000269469.34	ENSG00000161618+ENSG00000202503+ENSG00000200259+ENSG00000201675+ENSG00000273189+ENSG00000142541+ENSG00000090554+ENSG00000199631+ENSG00000269469	ENSG00000161618+ENSG00000202503+ENSG00000200259+ENSG00000201675+ENSG00000273189+ENSG00000142541+ENSG00000090554+ENSG00000199631+ENSG00000269469_035	chr19	dexseq_prepare_annotation2.py	exon	49973846	49973846	.	+	.	ENST00000293350+ENST00000594549__exon_number_035__gene_id_ENSG00000161618+ENSG00000202503+ENSG00000200259+ENSG00000201675+ENSG00000273189+ENSG00000142541+ENSG00000090554+ENSG00000199631+ENSG00000269469		ENSG00000161618.ENSG00000202503.ENSG00000200259.ENSG00000201675.ENSG00000273189.ENSG00000142541.ENSG00000090554.ENSG00000199631.ENSG00000269469.34	1.43285103474798	9.90746512030509	1.45847660870863e-17	2.62382363387641e-15
ENSG00000266365.8	ENSG00000266365	ENSG00000266365_009	chr17	dexseq_prepare_annotation2.py	exon	60324367	60324514	.	-	.	ENST00000577881__exon_number_009__gene_id_ENSG00000266365	RP11-51L5.3	ENSG00000266365.8	1.31878902664729	13.5600376332309	1.46162880788702e-17	2.62446178712143e-15
ENSG00000204673.14	ENSG00000204673	ENSG00000204673_015	chr19	dexseq_prepare_annotation2.py	exon	50379915	50380055	.	-	.	ENST00000391835+ENST00000391834+ENST00000482622__exon_number_015__gene_id_ENSG00000204673	AKT1S1	ENSG00000204673.14	1.87321969000319	13.0061631297829	1.46255759347048e-17	2.62446178712143e-15
ENSG00000080503.12	ENSG00000080503	ENSG00000080503_013	chr9	dexseq_prepare_annotation2.py	exon	2039858	2039900	.	+	.	ENST00000450198+ENST00000382203+ENST00000382194+ENST00000357248+ENST00000349721__exon_number_013__gene_id_ENSG00000080503	SMARCA2	ENSG00000080503.12	1.19206009905237	9.60320951726977	1.49229121686933e-17	2.67440989417131e-15
ENSG00000241015.ENSG00000160336	ENSG00000241015+ENSG00000160336	ENSG00000241015+ENSG00000160336_001	chr19	dexseq_prepare_annotation2.py	exon	53935227	53935236	.	+	.	ENST00000454407__exon_number_001__gene_id_ENSG00000241015+ENSG00000160336		ENSG00000241015.ENSG00000160336	-2.05768177247998	-10.5296590811387	1.50194111491694e-17	2.68828375184937e-15
ENSG00000105726.11	ENSG00000105726	ENSG00000105726_012	chr19	dexseq_prepare_annotation2.py	exon	19758135	19758222	.	-	.	ENST00000467160__exon_number_012__gene_id_ENSG00000105726	ATP13A1	ENSG00000105726.11	1.9296103471033	11.3952284430892	1.52012856098365e-17	2.71738413053097e-15
ENSG00000088247.ENSG00000266722.47	ENSG00000088247+ENSG00000266722	ENSG00000088247+ENSG00000266722_048	chr19	dexseq_prepare_annotation2.py	exon	6424541	6424805	.	-	.	ENST00000398148__exon_number_048__gene_id_ENSG00000088247+ENSG00000266722		ENSG00000088247.ENSG00000266722.47	1.58590486870911	9.76939002474724	1.52549548438419e-17	2.72352180502928e-15
ENSG00000123384.12	ENSG00000123384	ENSG00000123384_013	chr12	dexseq_prepare_annotation2.py	exon	57548262	57548484	.	+	.	ENST00000554174+ENST00000243077__exon_number_013__gene_id_ENSG00000123384	LRP1	ENSG00000123384.12	-1.26629459312801	-9.72940346911788	1.54276186560853e-17	2.75086157816726e-15
ENSG00000123213.24	ENSG00000123213	ENSG00000123213_025	chr5	dexseq_prepare_annotation2.py	exon	65108082	65108098	.	+	.	ENST00000502464+ENST00000509935+ENST00000511299+ENST00000506799+ENST00000507201+ENST00000380985__exon_number_025__gene_id_ENSG00000123213	NLN	ENSG00000123213.24	-1.09536341975502	-10.2552300365403	1.58523542149294e-17	2.82302170894765e-15
ENSG00000267302.ENSG00000267318.ENSG00000108443.5	ENSG00000267302+ENSG00000267318+ENSG00000108443	ENSG00000267302+ENSG00000267318+ENSG00000108443_006	chr17	dexseq_prepare_annotation2.py	exon	57970525	57970599	.	+	.	ENST00000443572+ENST00000489824+ENST00000225577+ENST00000477179+ENST00000406116+ENST00000472940__exon_number_006__gene_id_ENSG00000267302+ENSG00000267318+ENSG00000108443		ENSG00000267302.ENSG00000267318.ENSG00000108443.5	-2.68130690416061	-11.8642334949808	1.59072480261813e-17	2.82922055392926e-15
ENSG00000007545.ENSG00000261732.ENSG00000206053.5	ENSG00000007545+ENSG00000261732+ENSG00000206053	ENSG00000007545+ENSG00000261732+ENSG00000206053_006	chr16	dexseq_prepare_annotation2.py	exon	1676037	1676167	.	+	.	ENST00000436138+ENST00000293925+ENST00000397412__exon_number_006__gene_id_ENSG00000007545+ENSG00000261732+ENSG00000206053		ENSG00000007545.ENSG00000261732.ENSG00000206053.5	-1.64281134705467	-9.99469950431261	1.59321242690747e-17	2.83007165310803e-15
ENSG00000079785.35	ENSG00000079785	ENSG00000079785_036	chr2	dexseq_prepare_annotation2.py	exon	15770114	15770234	.	+	.	ENST00000233084+ENST00000381341__exon_number_036__gene_id_ENSG00000079785	DDX1	ENSG00000079785.35	-1.45886215654971	-10.327982761949	1.64258078330419e-17	2.91409139645564e-15
ENSG00000175224.68	ENSG00000175224	ENSG00000175224_069	chr11	dexseq_prepare_annotation2.py	exon	46689422	46689437	.	+	.	ENST00000529395+ENST00000312040+ENST00000526508+ENST00000533316+ENST00000528494+ENST00000524625+ENST00000434074+ENST00000451945+ENST00000530500+ENST00000525009+ENST00000532067+ENST00000529655+ENST00000359513__exon_number_069__gene_id_ENSG00000175224	ATG13	ENSG00000175224.68	-2.05090708575844	-9.45317383602541	1.70533918923115e-17	3.02162508443607e-15
ENSG00000013441.25	ENSG00000013441	ENSG00000013441_026	chr2	dexseq_prepare_annotation2.py	exon	201724848	201724938	.	-	.	ENST00000434813+ENST00000321356+ENST00000409403+ENST00000473565+ENST00000461981__exon_number_026__gene_id_ENSG00000013441	CLK1	ENSG00000013441.25	-2.05438097061145	-10.2401437575506	1.71404918702788e-17	3.03324259588327e-15
ENSG00000169347	ENSG00000169347	ENSG00000169347_001	chr16	dexseq_prepare_annotation2.py	exon	20320894	20321810	.	-	.	ENST00000302555__exon_number_001__gene_id_ENSG00000169347	GP2	ENSG00000169347	2.10554079440999	11.003269580534	1.73255616508508e-17	3.06214628710639e-15
ENSG00000104299.18	ENSG00000104299	ENSG00000104299_019	chr8	dexseq_prepare_annotation2.py	exon	28638340	28638467	.	-	.	ENST00000521070+ENST00000397363+ENST00000523303+ENST00000521022+ENST00000522363+ENST00000521777+ENST00000416984__exon_number_019__gene_id_ENSG00000104299	INTS9	ENSG00000104299.18	-4.79790017605078	-9.60510372255737	1.77434003789512e-17	3.13206592428596e-15
ENSG00000164107	ENSG00000164107	ENSG00000164107_001	chr4	dexseq_prepare_annotation2.py	exon	174446120	174446179	.	-	.	ENST00000503024__exon_number_001__gene_id_ENSG00000164107	HAND2	ENSG00000164107	1.40136865954056	13.4765819082584	1.83113198881536e-17	3.22524231773302e-15
ENSG00000236963.12	ENSG00000236963	ENSG00000236963_013	chr1	dexseq_prepare_annotation2.py	exon	20732068	20732187	.	-	.	ENST00000423486+ENST00000426428+ENST00000418743__exon_number_013__gene_id_ENSG00000236963	LINC01141	ENSG00000236963.12	1.36941187403654	11.8253461723194	1.83170446049453e-17	3.22524231773302e-15
ENSG00000145362.87	ENSG00000145362	ENSG00000145362_088	chr4	dexseq_prepare_annotation2.py	exon	114302613	114302627	.	+	.	ENST00000357077+ENST00000514167+ENST00000509550+ENST00000506722+ENST00000394537+ENST00000505342+ENST00000506344+ENST00000264366+ENST00000514960+ENST00000510275__exon_number_088__gene_id_ENSG00000145362	ANK2	ENSG00000145362.87	1.41718383869194	9.3226074843946	1.84644189486168e-17	3.24713289183397e-15
ENSG00000164796.54	ENSG00000164796	ENSG00000164796_055	chr8	dexseq_prepare_annotation2.py	exon	113649046	113649234	.	-	.	ENST00000339701+ENST00000352409+ENST00000343508+ENST00000297405+ENST00000455883__exon_number_055__gene_id_ENSG00000164796	CSMD3	ENSG00000164796.54	-1.72551346355526	-10.3805862142952	1.95109680342412e-17	3.42689961372483e-15
ENSG00000013441.20	ENSG00000013441	ENSG00000013441_021	chr2	dexseq_prepare_annotation2.py	exon	201722441	201722607	.	-	.	ENST00000409769+ENST00000321356+ENST00000473565+ENST00000409403+ENST00000461981+ENST00000434813+ENST00000432425__exon_number_021__gene_id_ENSG00000013441	CLK1	ENSG00000013441.20	-2.13786867910084	-10.2144236768428	1.95825983034728e-17	3.43519744062527e-15
ENSG00000123213.26	ENSG00000123213	ENSG00000123213_027	chr5	dexseq_prepare_annotation2.py	exon	65114549	65114811	.	+	.	ENST00000515595__exon_number_027__gene_id_ENSG00000123213	NLN	ENSG00000123213.26	-1.10895601106839	-10.2022835024261	2.08533328191916e-17	3.65356097128082e-15
ENSG00000236107.20	ENSG00000236107	ENSG00000236107_021	chr2	dexseq_prepare_annotation2.py	exon	167056149	167056328	.	+	.	ENST00000447809__exon_number_021__gene_id_ENSG00000236107	AC010127.3	ENSG00000236107.20	1.45656170043349	10.3663239346978	2.09443602477581e-17	3.66495082929186e-15
ENSG00000032219.33	ENSG00000032219	ENSG00000032219_034	chr14	dexseq_prepare_annotation2.py	exon	58827710	58827760	.	+	.	ENST00000355431+ENST00000348476+ENST00000417477+ENST00000431317+ENST00000395168__exon_number_034__gene_id_ENSG00000032219	ARID4A	ENSG00000032219.33	-1.56058026926675	-9.60422958154395	2.16123704413711e-17	3.77715054278271e-15
ENSG00000180448.24	ENSG00000180448	ENSG00000180448_025	chr19	dexseq_prepare_annotation2.py	exon	1079702	1079839	.	+	.	ENST00000590214+ENST00000313093+ENST00000587602+ENST00000586866+ENST00000539243+ENST00000536472+ENST00000543365+ENST00000590577__exon_number_025__gene_id_ENSG00000180448	HMHA1	ENSG00000180448.24	1.38824706012333	9.63187620037697	2.23501222359268e-17	3.90124568589759e-15
ENSG00000158286.30	ENSG00000158286	ENSG00000158286_031	chr1	dexseq_prepare_annotation2.py	exon	6272291	6272476	.	+	.	ENST00000377948+ENST00000377939+ENST00000496676+ENST00000492476__exon_number_031__gene_id_ENSG00000158286	RNF207	ENSG00000158286.30	1.7175567125194	9.87449199795368	2.3198989708724e-17	4.0444050585891e-15
ENSG00000088247.ENSG00000266722.43	ENSG00000088247+ENSG00000266722	ENSG00000088247+ENSG00000266722_044	chr19	dexseq_prepare_annotation2.py	exon	6424149	6424227	.	-	.	ENST00000595258__exon_number_044__gene_id_ENSG00000088247+ENSG00000266722		ENSG00000088247.ENSG00000266722.43	1.3910609804057	9.69694780853905	2.33674165634458e-17	4.06873226128142e-15
ENSG00000146530.25	ENSG00000146530	ENSG00000146530_026	chr7	dexseq_prepare_annotation2.py	exon	12414636	12414853	.	-	.	ENST00000275358+ENST00000452576__exon_number_026__gene_id_ENSG00000146530	VWDE	ENSG00000146530.25	-2.08771791897627	-10.0404971080178	2.36384879141872e-17	4.1108497815508e-15
ENSG00000215462.ENSG00000102547.1	ENSG00000215462+ENSG00000102547	ENSG00000215462+ENSG00000102547_002	chr13	dexseq_prepare_annotation2.py	exon	49882789	49883933	.	-	.	ENST00000347776+ENST00000355854__exon_number_002__gene_id_ENSG00000215462+ENSG00000102547		ENSG00000215462.ENSG00000102547.1	1.13245755774323	10.104462163769	2.38823110309414e-17	4.14813067663563e-15
ENSG00000201129.ENSG00000143569.55	ENSG00000201129+ENSG00000143569	ENSG00000201129+ENSG00000143569_056	chr1	dexseq_prepare_annotation2.py	exon	154234174	154234175	.	+	.	ENST00000465855__exon_number_056__gene_id_ENSG00000201129+ENSG00000143569		ENSG00000201129.ENSG00000143569.55	1.52741469942664	9.69128651437523	2.41586964407323e-17	4.190968542772e-15
ENSG00000204054.ENSG00000239353.25	ENSG00000204054+ENSG00000239353	ENSG00000204054+ENSG00000239353_026	chr9	dexseq_prepare_annotation2.py	exon	132265602	132265709	.	+	.	ENST00000453213+ENST00000458346+ENST00000454968+ENST00000423918+ENST00000412141+ENST00000444184+ENST00000608369+ENST00000454635+ENST00000419300__exon_number_026__gene_id_ENSG00000204054+ENSG00000239353		ENSG00000204054.ENSG00000239353.25	-2.0544925256484	-11.2778328390953	2.43178573795333e-17	4.21339033708881e-15
ENSG00000059758.34	ENSG00000059758	ENSG00000059758_035	chr12	dexseq_prepare_annotation2.py	exon	96792871	96793111	.	-	.	ENST00000552262__exon_number_035__gene_id_ENSG00000059758	CDK17	ENSG00000059758.34	-1.16382526322762	-9.91591393931233	2.46367640666889e-17	4.263401101629e-15
ENSG00000187741.16	ENSG00000187741	ENSG00000187741_017	chr16	dexseq_prepare_annotation2.py	exon	89805886	89805961	.	-	.	ENST00000564475+ENST00000568626+ENST00000564870+ENST00000564969+ENST00000561722+ENST00000568369+ENST00000562424+ENST00000389301__exon_number_017__gene_id_ENSG00000187741	FANCA	ENSG00000187741.16	2.47316939158347	9.54145603287602	2.61828878268793e-17	4.52539893000944e-15
ENSG00000215440.ENSG00000124222.ENSG00000254995.30	ENSG00000215440+ENSG00000124222+ENSG00000254995	ENSG00000215440+ENSG00000124222+ENSG00000254995_031	chr20	dexseq_prepare_annotation2.py	exon	57243043	57243183	.	+	.	ENST00000361770+ENST00000412911+ENST00000467096+ENST00000371141+ENST00000496117+ENST00000476384+ENST00000359617+ENST00000464640+ENST00000355957+ENST00000438253+ENST00000483434+ENST00000371132+ENST00000358029+ENST00000496003+ENST00000361830+ENST00000458280+ENST00000468590+ENST00000312283+ENST00000493301+ENST00000530122+ENST00000460655__exon_number_031__gene_id_ENSG00000215440+ENSG00000124222+ENSG0…		ENSG00000215440.ENSG00000124222.ENSG00000254995.30	-1.40042679829704	-9.84982471435801	2.66407470355703e-17	4.59889160498963e-15
ENSG00000111641.5	ENSG00000111641	ENSG00000111641_006	chr12	dexseq_prepare_annotation2.py	exon	6669264	6669369	.	-	.	ENST00000399466+ENST00000382421+ENST00000544630+ENST00000542015+ENST00000541778+ENST00000322166+ENST00000537442+ENST00000545200__exon_number_006__gene_id_ENSG00000111641	NOP2	ENSG00000111641.5	-1.46233705494587	-9.40329145370095	2.71190553867099e-17	4.67573010885938e-15
ENSG00000083845.18	ENSG00000083845	ENSG00000083845_019	chr19	dexseq_prepare_annotation2.py	exon	58905321	58905863	.	+	.	ENST00000599232__exon_number_019__gene_id_ENSG00000083845	RPS5	ENSG00000083845.18	-1.67380649117793	-10.3078503135599	2.80107292858466e-17	4.82356400903692e-15
ENSG00000141646.ENSG00000267699.ENSG00000141642.49	ENSG00000141646+ENSG00000267699+ENSG00000141642	ENSG00000141646+ENSG00000267699+ENSG00000141642_050	chr18	dexseq_prepare_annotation2.py	exon	48603008	48603146	.	+	.	ENST00000398417+ENST00000342988+ENST00000588745+ENST00000593223+ENST00000590499+ENST00000591126+ENST00000592186__exon_number_050__gene_id_ENSG00000141646+ENSG00000267699+ENSG00000141642		ENSG00000141646.ENSG00000267699.ENSG00000141642.49	-2.243712521169	-9.79125603266295	2.82331124156128e-17	4.85149710158952e-15
ENSG00000079215.32	ENSG00000079215	ENSG00000079215_033	chr5	dexseq_prepare_annotation2.py	exon	36683966	36684100	.	+	.	ENST00000265113+ENST00000506178__exon_number_033__gene_id_ENSG00000079215	SLC1A3	ENSG00000079215.32	-3.41417319893014	-10.3061980388805	2.82418209416483e-17	4.85149710158952e-15
ENSG00000165495.3	ENSG00000165495	ENSG00000165495_004	chr11	dexseq_prepare_annotation2.py	exon	125034622	125034623	.	+	.	ENST00000559662+ENST00000530517+ENST00000531116+ENST00000298282__exon_number_004__gene_id_ENSG00000165495	PKNOX2	ENSG00000165495.3	-1.71989986535753	-9.88826671005626	2.87068769592493e-17	4.92537979185229e-15
ENSG00000104375.1	ENSG00000104375	ENSG00000104375_002	chr8	dexseq_prepare_annotation2.py	exon	99446355	99446546	.	-	.	ENST00000517832__exon_number_002__gene_id_ENSG00000104375	STK3	ENSG00000104375.1	-1.80412803045296	-9.94186156801977	2.90485629853037e-17	4.97794127469445e-15
ENSG00000013441.8	ENSG00000013441	ENSG00000013441_009	chr2	dexseq_prepare_annotation2.py	exon	201717970	201718054	.	-	.	ENST00000409769+ENST00000321356+ENST00000473565+ENST00000409403+ENST00000461326+ENST00000461981+ENST00000434813+ENST00000472679+ENST00000432425+ENST00000464454__exon_number_009__gene_id_ENSG00000013441	CLK1	ENSG00000013441.8	1.4861365533665	10.137743506418	2.91300866747982e-17	4.98584617165504e-15
ENSG00000129680.14	ENSG00000129680	ENSG00000129680_015	chrX	dexseq_prepare_annotation2.py	exon	135309443	135309590	.	-	.	ENST00000370661+ENST00000370660+ENST00000370663+ENST00000489788+ENST00000495432+ENST00000316077__exon_number_015__gene_id_ENSG00000129680	MAP7D3	ENSG00000129680.14	1.78099103059445	11.4463028818076	2.92785767397106e-17	5.00517980010419e-15
ENSG00000114346.3	ENSG00000114346	ENSG00000114346_004	chr3	dexseq_prepare_annotation2.py	exon	172468516	172468547	.	+	.	ENST00000427830+ENST00000392692+ENST00000417960+ENST00000232458__exon_number_004__gene_id_ENSG00000114346	ECT2	ENSG00000114346.3	1.19173617276802	9.43615068449655	2.99739219458414e-17	5.11783826309946e-15
ENSG00000022840.41	ENSG00000022840	ENSG00000022840_042	chr12	dexseq_prepare_annotation2.py	exon	121001244	121001257	.	+	.	ENST00000325954+ENST00000544124+ENST00000537740+ENST00000546262+ENST00000413266+ENST00000543675__exon_number_042__gene_id_ENSG00000022840	RNF10	ENSG00000022840.41	-1.14854948637236	-9.93375419937001	3.03605113530428e-17	5.17756986770419e-15
ENSG00000140983.40	ENSG00000140983	ENSG00000140983_041	chr16	dexseq_prepare_annotation2.py	exon	720675	720695	.	+	.	ENST00000567017+ENST00000566214+ENST00000561929+ENST00000562333+ENST00000566965+ENST00000569675+ENST00000568950+ENST00000568636+ENST00000602564+ENST00000570280+ENST00000567589+ENST00000563637+ENST00000315082__exon_number_041__gene_id_ENSG00000140983	RHOT2	ENSG00000140983.40	-1.59869073776822	-9.08510682670058	3.0548590981537e-17	5.20334482639934e-15
ENSG00000109572.35	ENSG00000109572	ENSG00000109572_036	chr4	dexseq_prepare_annotation2.py	exon	170641697	170644824	.	+	.	ENST00000513761__exon_number_036__gene_id_ENSG00000109572	CLCN3	ENSG00000109572.35	1.75871907661644	10.2885620510101	3.08305894271488e-17	5.24503540878799e-15
ENSG00000236172.50	ENSG00000236172	ENSG00000236172_051	chr2	dexseq_prepare_annotation2.py	exon	6774932	6774948	.	-	.	ENST00000589962+ENST00000590961+ENST00000590971+ENST00000591053+ENST00000591060+ENST00000588384+ENST00000585872+ENST00000588108__exon_number_051__gene_id_ENSG00000236172	hsa-mir-7515	ENSG00000236172.50	2.79153170892446	9.6441494910144	3.18737727915007e-17	5.41596532777945e-15
ENSG00000059758.36	ENSG00000059758	ENSG00000059758_037	chr12	dexseq_prepare_annotation2.py	exon	96793123	96793142	.	-	.	ENST00000552262+ENST00000552496+ENST00000551816__exon_number_037__gene_id_ENSG00000059758	CDK17	ENSG00000059758.36	-1.17424383941756	-9.86814343137519	3.2085377811891e-17	5.44535249965832e-15
ENSG00000169045.41	ENSG00000169045	ENSG00000169045_042	chr5	dexseq_prepare_annotation2.py	exon	179045145	179045145	.	-	.	ENST00000520415__exon_number_042__gene_id_ENSG00000169045	HNRNPH1	ENSG00000169045.41	-2.16729005487231	-9.22143903888147	3.23307742129164e-17	5.4803969289459e-15
ENSG00000170579.4	ENSG00000170579	ENSG00000170579_005	chr18	dexseq_prepare_annotation2.py	exon	3499002	3499392	.	-	.	ENST00000539435+ENST00000400149+ENST00000581699+ENST00000400155+ENST00000534970+ENST00000400147+ENST00000400150+ENST00000584874+ENST00000315677__exon_number_005__gene_id_ENSG00000170579	DLGAP1	ENSG00000170579.4	1.42907966720681	11.0142556970886	3.33242334810471e-17	5.64200901543358e-15
ENSG00000060237.30	ENSG00000060237	ENSG00000060237_031	chr12	dexseq_prepare_annotation2.py	exon	988739	989197	.	+	.	ENST00000315939+ENST00000340908+ENST00000530271+ENST00000535698__exon_number_031__gene_id_ENSG00000060237	WNK1	ENSG00000060237.30	1.33836735307517	10.568717782218	3.54154405121396e-17	5.98886578254684e-15
ENSG00000228107.ENSG00000159259.ENSG00000159256.5	ENSG00000228107+ENSG00000159259+ENSG00000159256	ENSG00000228107+ENSG00000159259+ENSG00000159256_006	chr21	dexseq_prepare_annotation2.py	exon	37709289	37709304	.	+	.	ENST00000492336+ENST00000487909+ENST00000400485__exon_number_006__gene_id_ENSG00000228107+ENSG00000159259+ENSG00000159256		ENSG00000228107.ENSG00000159259.ENSG00000159256.5	1.78564183574976	9.3841293179541	3.5545620926442e-17	6.0036724227355e-15
ENSG00000104980.3	ENSG00000104980	ENSG00000104980_004	chr19	dexseq_prepare_annotation2.py	exon	7991625	7991798	.	-	.	ENST00000599939+ENST00000595565+ENST00000270538+ENST00000595831__exon_number_004__gene_id_ENSG00000104980	TIMM44	ENSG00000104980.3	-1.69198339400445	-10.3453259281478	3.67783712745549e-17	6.20444516508697e-15
ENSG00000139915.ENSG00000272781.37	ENSG00000139915+ENSG00000272781	ENSG00000139915+ENSG00000272781_038	chr14	dexseq_prepare_annotation2.py	exon	47812145	47812300	.	-	.	ENST00000486952__exon_number_038__gene_id_ENSG00000139915+ENSG00000272781		ENSG00000139915.ENSG00000272781.37	-2.30924395227059	-11.1659548439341	3.8105913059183e-17	6.42070960676518e-15
ENSG00000145348.3	ENSG00000145348	ENSG00000145348_004	chr4	dexseq_prepare_annotation2.py	exon	106967237	106967247	.	-	.	ENST00000510927+ENST00000273980+ENST00000432496+ENST00000361687__exon_number_004__gene_id_ENSG00000145348	TBCK	ENSG00000145348.3	2.23928491287602	9.42196878278643	3.85153521807818e-17	6.48194510662063e-15
ENSG00000148541.43	ENSG00000148541	ENSG00000148541_044	chr10	dexseq_prepare_annotation2.py	exon	61122269	61122280	.	-	.	ENST00000419214+ENST00000504410+ENST00000513059+ENST00000373867+ENST00000442566+ENST00000277705+ENST00000373868__exon_number_044__gene_id_ENSG00000148541	FAM13C	ENSG00000148541.43	1.47374840482129	9.83361291978876	3.88331873292297e-17	6.52763635651227e-15
ENSG00000163138.8	ENSG00000163138	ENSG00000163138_009	chr4	dexseq_prepare_annotation2.py	exon	20702082	20702082	.	+	.	ENST00000502938+ENST00000508753+ENST00000509469+ENST00000444671+ENST00000514292+ENST00000510700+ENST00000538990+ENST00000510051+ENST00000508952+ENST00000514485+ENST00000295290+ENST00000513861+ENST00000514663+ENST00000503585+ENST00000506745+ENST00000506702+ENST00000515339+ENST00000360916+ENST00000511160+ENST00000502374+ENST00000513590+ENST00000504630__exon_number_009__gene_id_ENSG00000163138	PACRGL	ENSG00000163138.8	1.55281451950815	9.7793952438389	3.95354864503607e-17	6.63512019758884e-15
ENSG00000270179.ENSG00000149292.31	ENSG00000270179+ENSG00000149292	ENSG00000270179+ENSG00000149292_032	chr11	dexseq_prepare_annotation2.py	exon	113209496	113209507	.	+	.	ENST00000314756+ENST00000534793+ENST00000527362+ENST00000529850+ENST00000525989+ENST00000483239+ENST00000494714+ENST00000524580+ENST00000393020+ENST00000442859+ENST00000531164+ENST00000529221+ENST00000464224+ENST00000525965__exon_number_032__gene_id_ENSG00000270179+ENSG00000149292		ENSG00000270179.ENSG00000149292.31	-2.4605592709359	-9.88513616414776	3.95668200022336e-17	6.63512019758884e-15
ENSG00000138041.2	ENSG00000138041	ENSG00000138041_003	chr2	dexseq_prepare_annotation2.py	exon	55775515	55777142	.	-	.	ENST00000407823+ENST00000272313+ENST00000345102__exon_number_003__gene_id_ENSG00000138041	SMEK2	ENSG00000138041.2	-1.83053461425503	-10.8090150768392	4.0189040550666e-17	6.73144924980792e-15
ENSG00000123384.15	ENSG00000123384	ENSG00000123384_016	chr12	dexseq_prepare_annotation2.py	exon	57550560	57550703	.	+	.	ENST00000243077__exon_number_016__gene_id_ENSG00000123384	LRP1	ENSG00000123384.15	-1.38883478288982	-9.56492819430239	4.09959638054688e-17	6.85844946499971e-15
ENSG00000182986.20	ENSG00000182986	ENSG00000182986_021	chr19	dexseq_prepare_annotation2.py	exon	53393562	53393581	.	-	.	ENST00000593618+ENST00000597111+ENST00000597909+ENST00000597091+ENST00000595635+ENST00000597265+ENST00000594741+ENST00000601334+ENST00000597856+ENST00000391781__exon_number_021__gene_id_ENSG00000182986	ZNF320	ENSG00000182986.20	-4.02973159015908	-10.9642594727417	4.10793203613384e-17	6.86424235356965e-15
ENSG00000120533.36	ENSG00000120533	ENSG00000120533_037	chr8	dexseq_prepare_annotation2.py	exon	110358182	110358182	.	+	.	ENST00000517311__exon_number_037__gene_id_ENSG00000120533	ENY2	ENSG00000120533.36	-1.61304716470758	-13.1743892315293	4.17123970819035e-17	6.96176941960683e-15
ENSG00000059758.38	ENSG00000059758	ENSG00000059758_039	chr12	dexseq_prepare_annotation2.py	exon	96793764	96793852	.	-	.	ENST00000542666+ENST00000261211+ENST00000543119__exon_number_039__gene_id_ENSG00000059758	CDK17	ENSG00000059758.38	-1.14054936745475	-9.82026814005006	4.18053656480237e-17	6.9690286642338e-15
ENSG00000124942.21	ENSG00000124942	ENSG00000124942_022	chr11	dexseq_prepare_annotation2.py	exon	62323660	62323707	.	-	.	ENST00000530285__exon_number_022__gene_id_ENSG00000124942	AHNAK	ENSG00000124942.21	2.15706077297829	13.8333500585387	4.19268910615278e-17	6.98102559763592e-15
ENSG00000119689.11	ENSG00000119689	ENSG00000119689_012	chr14	dexseq_prepare_annotation2.py	exon	75352289	75352337	.	+	.	ENST00000555492+ENST00000555459+ENST00000556190+ENST00000555071+ENST00000334220+ENST00000334212+ENST00000555988+ENST00000556582+ENST00000556460+ENST00000557012+ENST00000238671+ENST00000554612__exon_number_012__gene_id_ENSG00000119689	DLST	ENSG00000119689.11	2.2221536403506	12.6412831447269	4.33241739869508e-17	7.20516307003996e-15
ENSG00000139719.ENSG00000184047.ENSG00000256861.48	ENSG00000139719+ENSG00000184047+ENSG00000256861	ENSG00000139719+ENSG00000184047+ENSG00000256861_049	chr12	dexseq_prepare_annotation2.py	exon	122724425	122724492	.	-	.	ENST00000535844+ENST00000543633+ENST00000541169+ENST00000267199__exon_number_049__gene_id_ENSG00000139719+ENSG00000184047+ENSG00000256861		ENSG00000139719.ENSG00000184047.ENSG00000256861.48	-1.21089060102912	-10.6464573646599	4.41321081297657e-17	7.33087399467358e-15
ENSG00000147010.38	ENSG00000147010	ENSG00000147010_039	chrX	dexseq_prepare_annotation2.py	exon	19905578	19905719	.	-	.	ENST00000397821__exon_number_039__gene_id_ENSG00000147010	SH3KBP1	ENSG00000147010.38	-1.82350440887481	-12.6333004409701	4.43742216265076e-17	7.36240987158391e-15
ENSG00000271793.ENSG00000135317.ENSG00000135316.10	ENSG00000271793+ENSG00000135317+ENSG00000135316	ENSG00000271793+ENSG00000135317+ENSG00000135316_011	chr6	dexseq_prepare_annotation2.py	exon	86217725	86217777	.	-	.	ENST00000513865+ENST00000346348+ENST00000508658+ENST00000418862+ENST00000503491+ENST00000474645+ENST00000505648+ENST00000369627+ENST00000515216+ENST00000314673+ENST00000508980__exon_number_011__gene_id_ENSG00000271793+ENSG00000135317+ENSG00000135316		ENSG00000271793.ENSG00000135317.ENSG00000135316.10	-3.73019325222227	-9.18621855515159	4.54494419609034e-17	7.53193499169263e-15
ENSG00000164924.15	ENSG00000164924	ENSG00000164924_016	chr8	dexseq_prepare_annotation2.py	exon	101936183	101936212	.	-	.	ENST00000395951+ENST00000523848+ENST00000395958+ENST00000419477+ENST00000395948+ENST00000480304+ENST00000457309+ENST00000521607+ENST00000353245+ENST00000522819+ENST00000395956+ENST00000395957+ENST00000521309+ENST00000395953+ENST00000522542__exon_number_016__gene_id_ENSG00000164924	YWHAZ	ENSG00000164924.15	1.61404441998641	9.54732224507333	4.55080033920415e-17	7.53277776946316e-15
ENSG00000266967.ENSG00000267060.ENSG00000108825.25	ENSG00000266967+ENSG00000267060+ENSG00000108825	ENSG00000266967+ENSG00000267060+ENSG00000108825_026	chr17	dexseq_prepare_annotation2.py	exon	41107904	41107917	.	-	.	ENST00000491665+ENST00000591096+ENST00000421990+ENST00000441280+ENST00000486664+ENST00000450475+ENST00000423601+ENST00000409399+ENST00000409103+ENST00000478040+ENST00000427569+ENST00000360221__exon_number_026__gene_id_ENSG00000266967+ENSG00000267060+ENSG00000108825		ENSG00000266967.ENSG00000267060.ENSG00000108825.25	-1.39974891281894	-9.34029289124202	4.68239792996198e-17	7.74150961981496e-15
ENSG00000036257.35	ENSG00000036257	ENSG00000036257_036	chr2	dexseq_prepare_annotation2.py	exon	225400324	225400358	.	-	.	ENST00000409777+ENST00000546102+ENST00000409096+ENST00000432260+ENST00000264414+ENST00000436172+ENST00000344951__exon_number_036__gene_id_ENSG00000036257	CUL3	ENSG00000036257.35	-1.68080334553944	-9.97468864955708	4.73475364663339e-17	7.8188933520014e-15
ENSG00000104904.32	ENSG00000104904	ENSG00000104904_033	chr19	dexseq_prepare_annotation2.py	exon	2273333	2273487	.	+	.	ENST00000583542+ENST00000590943+ENST00000322297+ENST00000586054+ENST00000602676__exon_number_033__gene_id_ENSG00000104904	OAZ1	ENSG00000104904.32	1.68414647763551	10.5013739727696	4.8336540627993e-17	7.97286899587936e-15
ENSG00000113360.67	ENSG00000113360	ENSG00000113360_068	chr5	dexseq_prepare_annotation2.py	exon	31526862	31527013	.	-	.	ENST00000504361+ENST00000507438+ENST00000511367+ENST00000442743+ENST00000513349+ENST00000344624__exon_number_068__gene_id_ENSG00000113360	DROSHA	ENSG00000113360.67	-2.9262560805722	-9.18928606336312	4.97535970902201e-17	8.1970069554616e-15
ENSG00000129084.ENSG00000256206.ENSG00000129083.41	ENSG00000129084+ENSG00000256206+ENSG00000129083	ENSG00000129084+ENSG00000256206+ENSG00000129083_042	chr11	dexseq_prepare_annotation2.py	exon	14521149	14521154	.	-	.	ENST00000529866+ENST00000533096__exon_number_042__gene_id_ENSG00000129084+ENSG00000256206+ENSG00000129083		ENSG00000129084.ENSG00000256206.ENSG00000129083.41	1.13924278477658	9.11130685672112	4.98923452766895e-17	8.21026335596999e-15
ENSG00000070182.43	ENSG00000070182	ENSG00000070182_044	chr14	dexseq_prepare_annotation2.py	exon	65268944	65269035	.	-	.	ENST00000542895+ENST00000389721+ENST00000389722+ENST00000389720+ENST00000556626__exon_number_044__gene_id_ENSG00000070182	SPTB	ENSG00000070182.43	-2.59237865572358	-9.96219365319494	5.05719583268473e-17	8.31238945833687e-15
ENSG00000225210.ENSG00000257227.15	ENSG00000225210+ENSG00000257227	ENSG00000225210+ENSG00000257227_016	chr14	dexseq_prepare_annotation2.py	exon	19655758	19655781	.	+	.	ENST00000418499+ENST00000547220+ENST00000441500+ENST00000551881+ENST00000549484+ENST00000553119__exon_number_016__gene_id_ENSG00000225210+ENSG00000257227		ENSG00000225210.ENSG00000257227.15	1.31550182533814	11.0938137176296	5.09433850801764e-17	8.36368071392645e-15
ENSG00000175287.ENSG00000095319.ENSG00000251184.72	ENSG00000175287+ENSG00000095319+ENSG00000251184	ENSG00000175287+ENSG00000095319+ENSG00000251184_073	chr9	dexseq_prepare_annotation2.py	exon	131749868	131749996	.	+	.	ENST00000477069+ENST00000372577+ENST00000491502__exon_number_073__gene_id_ENSG00000175287+ENSG00000095319+ENSG00000251184		ENSG00000175287.ENSG00000095319.ENSG00000251184.72	-1.62484063095559	-9.68582898377576	5.13599068458296e-17	8.42224744822363e-15
ENSG00000232732.6	ENSG00000232732	ENSG00000232732_007	chr2	dexseq_prepare_annotation2.py	exon	200743804	200743838	.	-	.	ENST00000600956__exon_number_007__gene_id_ENSG00000232732	AC073043.1	ENSG00000232732.6	-1.40482068845587	-9.34908913788668	5.16169609928472e-17	8.45455811201795e-15
ENSG00000163499.7	ENSG00000163499	ENSG00000163499_008	chr2	dexseq_prepare_annotation2.py	exon	219856824	219856965	.	-	.	ENST00000490678+ENST00000453769+ENST00000392096+ENST00000295728__exon_number_008__gene_id_ENSG00000163499	CRYBA2	ENSG00000163499.7	2.98170154705763	14.6023674296953	5.16860529425684e-17	8.45604236428458e-15
ENSG00000151150.42	ENSG00000151150	ENSG00000151150_043	chr10	dexseq_prepare_annotation2.py	exon	61846301	61846434	.	-	.	ENST00000465749__exon_number_043__gene_id_ENSG00000151150	ANK3	ENSG00000151150.42	-1.37727029138043	-9.55839436329945	5.27373721426417e-17	8.61803300711013e-15
ENSG00000095585.8	ENSG00000095585	ENSG00000095585_009	chr10	dexseq_prepare_annotation2.py	exon	97964288	97964352	.	-	.	ENST00000224337+ENST00000427367+ENST00000413476+ENST00000467799+ENST00000371176+ENST00000485193__exon_number_009__gene_id_ENSG00000095585	BLNK	ENSG00000095585.8	-2.12433108813303	-10.1778777517494	5.34707085766195e-17	8.72774556457515e-15
ENSG00000169727.24	ENSG00000169727	ENSG00000169727_025	chr17	dexseq_prepare_annotation2.py	exon	80010254	80010318	.	+	.	ENST00000583009+ENST00000392358+ENST00000581578+ENST00000581418+ENST00000578392+ENST00000583641+ENST00000355130+ENST00000584229+ENST00000320548+ENST00000583885+ENST00000583961__exon_number_025__gene_id_ENSG00000169727	GPS1	ENSG00000169727.24	0.98279798354856	9.34314799514164	5.35644940134118e-17	8.73293439839262e-15
ENSG00000266967.ENSG00000267060.ENSG00000108825.16	ENSG00000266967+ENSG00000267060+ENSG00000108825	ENSG00000266967+ENSG00000267060+ENSG00000108825_017	chr17	dexseq_prepare_annotation2.py	exon	41107242	41107278	.	-	.	ENST00000474578+ENST00000483535+ENST00000486493+ENST00000486664__exon_number_017__gene_id_ENSG00000266967+ENSG00000267060+ENSG00000108825		ENSG00000266967.ENSG00000267060.ENSG00000108825.16	-1.40995784154439	-9.31823110912011	5.3781880942299e-17	8.75823941638737e-15
ENSG00000116830.33	ENSG00000116830	ENSG00000116830_034	chr1	dexseq_prepare_annotation2.py	exon	117644185	117644278	.	+	.	ENST00000492682+ENST00000480701+ENST00000463696+ENST00000369466__exon_number_034__gene_id_ENSG00000116830	TTF2	ENSG00000116830.33	1.82208228661793	12.553121525825	5.64664574382958e-17	9.18479745280677e-15
ENSG00000236172.88	ENSG00000236172	ENSG00000236172_089	chr2	dexseq_prepare_annotation2.py	exon	6779183	6779245	.	-	.	ENST00000588051+ENST00000588145+ENST00000585781+ENST00000591093+ENST00000590865+ENST00000592365+ENST00000585789+ENST00000587628+ENST00000588220+ENST00000590006+ENST00000588330+ENST00000592229+ENST00000585718+ENST00000591731+ENST00000591400__exon_number_089__gene_id_ENSG00000236172	hsa-mir-7515	ENSG00000236172.88	-1.73174811577898	-9.54627915607699	5.66217566008571e-17	9.19909469623988e-15
ENSG00000110075.48	ENSG00000110075	ENSG00000110075_049	chr11	dexseq_prepare_annotation2.py	exon	68353744	68355265	.	+	.	ENST00000526307__exon_number_049__gene_id_ENSG00000110075	PPP6R3	ENSG00000110075.48	-2.07674726871895	-9.44479183255005	5.66849647979683e-17	9.19909469623988e-15
ENSG00000141458.50	ENSG00000141458	ENSG00000141458_051	chr18	dexseq_prepare_annotation2.py	exon	21166251	21166451	.	-	.	ENST00000269228+ENST00000540608__exon_number_051__gene_id_ENSG00000141458	NPC1	ENSG00000141458.50	-2.3751741577954	-9.35608726806489	5.79121905791907e-17	9.38743947244711e-15
ENSG00000080503.5	ENSG00000080503	ENSG00000080503_006	chr9	dexseq_prepare_annotation2.py	exon	2028987	2029018	.	+	.	ENST00000357248+ENST00000450198+ENST00000349721+ENST00000382203+ENST00000457226+ENST00000439732__exon_number_006__gene_id_ENSG00000080503	SMARCA2	ENSG00000080503.5	1.12886930578324	9.38009045932207	5.89307920140844e-17	9.54157259250571e-15
ENSG00000077782.99	ENSG00000077782	ENSG00000077782_100	chr8	dexseq_prepare_annotation2.py	exon	38326135	38326139	.	-	.	ENST00000532791+ENST00000447712+ENST00000341462+ENST00000397091+ENST00000496296+ENST00000335922__exon_number_100__gene_id_ENSG00000077782	FGFR1	ENSG00000077782.99	2.7480210758041	9.09981817894429	5.92525999840843e-17	9.58266244725381e-15
ENSG00000164924.36	ENSG00000164924	ENSG00000164924_037	chr8	dexseq_prepare_annotation2.py	exon	101963463	101963504	.	-	.	ENST00000395956+ENST00000419477__exon_number_037__gene_id_ENSG00000164924	YWHAZ	ENSG00000164924.36	-1.38624483086018	-9.49955100516004	6.04005989850484e-17	9.75712107205375e-15
ENSG00000122966.ENSG00000221323.40	ENSG00000122966+ENSG00000221323	ENSG00000122966+ENSG00000221323_041	chr12	dexseq_prepare_annotation2.py	exon	120156504	120156621	.	-	.	ENST00000545913+ENST00000261833+ENST00000544588+ENST00000537607+ENST00000392520+ENST00000392521__exon_number_041__gene_id_ENSG00000122966+ENSG00000221323		ENSG00000122966.ENSG00000221323.40	2.02810504866647	9.4635568078573	6.12702152323564e-17	9.88626154441629e-15
ENSG00000143390.14	ENSG00000143390	ENSG00000143390_015	chr1	dexseq_prepare_annotation2.py	exon	151316809	151316892	.	-	.	ENST00000469513__exon_number_015__gene_id_ENSG00000143390	RFX5	ENSG00000143390.14	2.57714473408282	9.27433418668181	6.13419253366337e-17	9.88650758431834e-15
ENSG00000167261.19	ENSG00000167261	ENSG00000167261_020	chr16	dexseq_prepare_annotation2.py	exon	68026720	68026852	.	-	.	ENST00000574316__exon_number_020__gene_id_ENSG00000167261	DPEP2	ENSG00000167261.19	0.948478167877483	10.239913499604	6.14165253248096e-17	9.88721829351846e-15
ENSG00000182774.ENSG00000214575.ENSG00000260836.27	ENSG00000182774+ENSG00000214575+ENSG00000260836	ENSG00000182774+ENSG00000214575+ENSG00000260836_028	chr15	dexseq_prepare_annotation2.py	exon	83209204	83209207	.	-	.	ENST00000560229+ENST00000330244+ENST00000561157+ENST00000559273__exon_number_028__gene_id_ENSG00000182774+ENSG00000214575+ENSG00000260836		ENSG00000182774.ENSG00000214575.ENSG00000260836.27	-1.57026028941398	-9.61074803645739	6.1487652107177e-17	9.88736887987817e-15
ENSG00000135931.13	ENSG00000135931	ENSG00000135931_014	chr2	dexseq_prepare_annotation2.py	exon	232091487	232091511	.	+	.	ENST00000469789+ENST00000483477+ENST00000349938__exon_number_014__gene_id_ENSG00000135931	ARMC9	ENSG00000135931.13	-1.14350335142944	-9.91891116212325	6.35351722924896e-17	1.02049657635541e-14
ENSG00000268093.ENSG00000063177	ENSG00000268093+ENSG00000063177	ENSG00000268093+ENSG00000063177_001	chr19	dexseq_prepare_annotation2.py	exon	49118585	49118586	.	-	.	ENST00000549920+ENST00000552347__exon_number_001__gene_id_ENSG00000268093+ENSG00000063177		ENSG00000268093.ENSG00000063177	-3.91363794052654	-11.765135073564	6.39493812466321e-17	1.02597969140596e-14
ENSG00000170579.3	ENSG00000170579	ENSG00000170579_004	chr18	dexseq_prepare_annotation2.py	exon	3498915	3499001	.	-	.	ENST00000539435+ENST00000400149+ENST00000534970+ENST00000400155+ENST00000400150+ENST00000584874+ENST00000400147+ENST00000315677__exon_number_004__gene_id_ENSG00000170579	DLGAP1	ENSG00000170579.3	1.41863384411635	10.8573018942882	6.43228605811713e-17	1.0307976234409e-14
ENSG00000263053.ENSG00000171282.11	ENSG00000263053+ENSG00000171282	ENSG00000263053+ENSG00000171282_012	chr17	dexseq_prepare_annotation2.py	exon	79405396	79405518	.	+	.	ENST00000571813+ENST00000307745__exon_number_012__gene_id_ENSG00000263053+ENSG00000171282		ENSG00000263053.ENSG00000171282.11	1.53208478514021	9.64380141957891	6.51792646987978e-17	1.04333485946213e-14
ENSG00000011422.17	ENSG00000011422	ENSG00000011422_018	chr19	dexseq_prepare_annotation2.py	exon	44160793	44160954	.	-	.	ENST00000594364__exon_number_018__gene_id_ENSG00000011422	PLAUR	ENSG00000011422.17	-1.64367564102171	-10.6943569161314	6.61422060728225e-17	1.0575470572118e-14
ENSG00000165495.4	ENSG00000165495	ENSG00000165495_005	chr11	dexseq_prepare_annotation2.py	exon	125034624	125034630	.	+	.	ENST00000559662+ENST00000298282+ENST00000530517+ENST00000531116+ENST00000557814__exon_number_005__gene_id_ENSG00000165495	PKNOX2	ENSG00000165495.4	-1.67805300740656	-9.73256382904515	6.78620198179029e-17	1.08381493170173e-14
ENSG00000065534.42	ENSG00000065534	ENSG00000065534_043	chr3	dexseq_prepare_annotation2.py	exon	123427545	123427742	.	-	.	ENST00000475616+ENST00000360304+ENST00000360772+ENST00000464489+ENST00000359169+ENST00000346322__exon_number_043__gene_id_ENSG00000065534	MYLK	ENSG00000065534.42	1.83175426899802	9.97271288764722	6.8477487957806e-17	1.09240593275203e-14
ENSG00000140682.24	ENSG00000140682	ENSG00000140682_025	chr16	dexseq_prepare_annotation2.py	exon	31485261	31485293	.	+	.	ENST00000569703+ENST00000361773+ENST00000569254+ENST00000567607+ENST00000562165+ENST00000564176+ENST00000564804+ENST00000565360+ENST00000394858+ENST00000567066+ENST00000568142+ENST00000394863+ENST00000561785+ENST00000562566+ENST00000565454__exon_number_025__gene_id_ENSG00000140682	TGFB1I1	ENSG00000140682.24	1.46514469280685	11.4556781551123	7.06711350858801e-17	1.12612535085999e-14
ENSG00000223745.20	ENSG00000223745	ENSG00000223745_021	chr1	dexseq_prepare_annotation2.py	exon	93775328	93775347	.	-	.	ENST00000424517+ENST00000451302+ENST00000440778__exon_number_021__gene_id_ENSG00000223745	RP4-717I23.3	ENSG00000223745.20	-1.45707130791539	-9.08451778365417	7.23183907167737e-17	1.15107180469343e-14
ENSG00000148408.68	ENSG00000148408	ENSG00000148408_069	chr9	dexseq_prepare_annotation2.py	exon	141016632	141019076	.	+	.	ENST00000371363+ENST00000371372+ENST00000371355+ENST00000371357+ENST00000277549__exon_number_069__gene_id_ENSG00000148408	CACNA1B	ENSG00000148408.68	1.30116575919873	9.46353312466352	7.47578950353034e-17	1.18855771651895e-14
ENSG00000059758.37	ENSG00000059758	ENSG00000059758_038	chr12	dexseq_prepare_annotation2.py	exon	96793143	96793182	.	-	.	ENST00000552496+ENST00000551816__exon_number_038__gene_id_ENSG00000059758	CDK17	ENSG00000059758.37	-1.14389797603701	-9.71455265249969	7.49566745017166e-17	1.19037452540421e-14
ENSG00000187097.22	ENSG00000187097	ENSG00000187097_023	chr14	dexseq_prepare_annotation2.py	exon	74474399	74474515	.	-	.	ENST00000557325__exon_number_023__gene_id_ENSG00000187097	ENTPD5	ENSG00000187097.22	2.51968914727159	12.4505634803072	7.6945768612143e-17	1.22058691486625e-14
ENSG00000103197.57	ENSG00000103197	ENSG00000103197_058	chr16	dexseq_prepare_annotation2.py	exon	2126172	2126258	.	+	.	ENST00000483020+ENST00000471143__exon_number_058__gene_id_ENSG00000103197	TSC2	ENSG00000103197.57	1.34419145046986	9.05932130266624	7.75960585268514e-17	1.22951783940021e-14
ENSG00000100359.2	ENSG00000100359	ENSG00000100359_003	chr22	dexseq_prepare_annotation2.py	exon	40766635	40766642	.	+	.	ENST00000457767+ENST00000248929+ENST00000454798__exon_number_003__gene_id_ENSG00000100359	SGSM3	ENSG00000100359.2	-2.07853236402814	-10.0216416517975	7.78590203199632e-17	1.23229833475629e-14
ENSG00000168389.23	ENSG00000168389	ENSG00000168389_024	chr1	dexseq_prepare_annotation2.py	exon	40433589	40434005	.	+	.	ENST00000481612__exon_number_024__gene_id_ENSG00000168389	MFSD2A	ENSG00000168389.23	-1.02708328830051	-10.0189873063277	7.89162604626532e-17	1.24762976403487e-14
ENSG00000180448.45	ENSG00000180448	ENSG00000180448_046	chr19	dexseq_prepare_annotation2.py	exon	1084237	1084345	.	+	.	ENST00000591169+ENST00000590214+ENST00000313093+ENST00000587602+ENST00000586866+ENST00000539243+ENST00000536472+ENST00000543365+ENST00000590577+ENST00000586378+ENST00000592297__exon_number_046__gene_id_ENSG00000180448	HMHA1	ENSG00000180448.45	1.43549031719046	9.41981969086071	7.95734550009793e-17	1.25660937127836e-14
ENSG00000175203.18	ENSG00000175203	ENSG00000175203_019	chr12	dexseq_prepare_annotation2.py	exon	57926777	57926805	.	-	.	ENST00000548736+ENST00000551872+ENST00000537439+ENST00000550086+ENST00000550988+ENST00000550201+ENST00000548249+ENST00000552390+ENST00000546670+ENST00000550954+ENST00000434715+ENST00000543672+ENST00000546758+ENST00000549394__exon_number_019__gene_id_ENSG00000175203	DCTN2	ENSG00000175203.18	1.53195678394832	9.48358880277297	8.17656023582469e-17	1.28978141601229e-14
ENSG00000099251.5	ENSG00000099251	ENSG00000099251_006	chr10	dexseq_prepare_annotation2.py	exon	38647240	38647443	.	+	.	ENST00000374560+ENST00000471365+ENST00000494540+ENST00000356314+ENST00000277668__exon_number_006__gene_id_ENSG00000099251	HSD17B7P2	ENSG00000099251.5	1.48140822969329	11.1731592557358	8.38489729778295e-17	1.3211653110264e-14
ENSG00000104915.10	ENSG00000104915	ENSG00000104915_011	chr19	dexseq_prepare_annotation2.py	exon	13255429	13255485	.	-	.	ENST00000588848+ENST00000587318+ENST00000440593+ENST00000591415+ENST00000587230+ENST00000242770+ENST00000591843+ENST00000593126+ENST00000589083+ENST00000343587__exon_number_011__gene_id_ENSG00000104915	STX10	ENSG00000104915.10	1.53871620897784	10.2708845633778	8.49779014225124e-17	1.33745722101445e-14
ENSG00000176658.31	ENSG00000176658	ENSG00000176658_032	chr17	dexseq_prepare_annotation2.py	exon	31076024	31076024	.	-	.	ENST00000394649+ENST00000577252+ENST00000318217+ENST00000584232+ENST00000582751+ENST00000580538+ENST00000579584__exon_number_032__gene_id_ENSG00000176658	MYO1D	ENSG00000176658.31	2.29897172372277	10.7848498584635	8.72075462560952e-17	1.37101747636968e-14
ENSG00000125414.26	ENSG00000125414	ENSG00000125414_027	chr17	dexseq_prepare_annotation2.py	exon	10440550	10440859	.	-	.	ENST00000245503+ENST00000532183+ENST00000397183__exon_number_027__gene_id_ENSG00000125414	MYH2	ENSG00000125414.26	1.51342110920562	9.85516932299268	8.89073455124777e-17	1.39618232005843e-14
ENSG00000213923.ENSG00000244627.68	ENSG00000213923+ENSG00000244627	ENSG00000213923+ENSG00000244627_069	chr22	dexseq_prepare_annotation2.py	exon	38794922	38794925	.	-	.	ENST00000454577+ENST00000455209+ENST00000443658__exon_number_069__gene_id_ENSG00000213923+ENSG00000244627		ENSG00000213923.ENSG00000244627.68	-3.74673849653221	-10.9545211620905	8.93796740020981e-17	1.40203663908213e-14
ENSG00000114735.18	ENSG00000114735	ENSG00000114735_019	chr3	dexseq_prepare_annotation2.py	exon	50614940	50615004	.	+	.	ENST00000434410+ENST00000443894+ENST00000448997+ENST00000232854+ENST00000482974+ENST00000455834__exon_number_019__gene_id_ENSG00000114735	HEMK1	ENSG00000114735.18	1.80162101393571	9.6782282778838	9.15958370423466e-17	1.43520182350346e-14
ENSG00000130810.ENSG00000243207.ENSG00000244165.26	ENSG00000130810+ENSG00000243207+ENSG00000244165	ENSG00000130810+ENSG00000243207+ENSG00000244165_027	chr19	dexseq_prepare_annotation2.py	exon	10221468	10221505	.	+	.	ENST00000486482+ENST00000428358+ENST00000468881+ENST00000393793+ENST00000253107+ENST00000393796+ENST00000556468__exon_number_027__gene_id_ENSG00000130810+ENSG00000243207+ENSG00000244165		ENSG00000130810.ENSG00000243207.ENSG00000244165.26	-1.79960107870811	-11.1489122840464	9.20959343898345e-17	1.4414344006617e-14
ENSG00000201129.ENSG00000143569.58	ENSG00000201129+ENSG00000143569	ENSG00000201129+ENSG00000143569_059	chr1	dexseq_prepare_annotation2.py	exon	154238928	154238976	.	+	.	ENST00000484819__exon_number_059__gene_id_ENSG00000201129+ENSG00000143569		ENSG00000201129.ENSG00000143569.58	1.4849374493539	9.46188879544221	9.28457528960534e-17	1.45155730190863e-14
ENSG00000141480.43	ENSG00000141480	ENSG00000141480_044	chr17	dexseq_prepare_annotation2.py	exon	4622714	4622715	.	+	.	ENST00000269260+ENST00000346341+ENST00000571206+ENST00000572457+ENST00000412477+ENST00000381488+ENST00000574954+ENST00000576235__exon_number_044__gene_id_ENSG00000141480	ARRB2	ENSG00000141480.43	1.187203554091	9.45969252209982	9.40473524430599e-17	1.46871310500962e-14
ENSG00000266967.ENSG00000267060.ENSG00000108825.18	ENSG00000266967+ENSG00000267060+ENSG00000108825	ENSG00000266967+ENSG00000267060+ENSG00000108825_019	chr17	dexseq_prepare_annotation2.py	exon	41107291	41107362	.	-	.	ENST00000474578+ENST00000478040+ENST00000486664+ENST00000483535__exon_number_019__gene_id_ENSG00000266967+ENSG00000267060+ENSG00000108825		ENSG00000266967.ENSG00000267060.ENSG00000108825.18	-1.44567561860376	-9.22432938197555	9.68787386030653e-17	1.51125467949541e-14
ENSG00000115084.10	ENSG00000115084	ENSG00000115084_011	chr2	dexseq_prepare_annotation2.py	exon	114476731	114476788	.	-	.	ENST00000459683+ENST00000420066+ENST00000245680+ENST00000409106+ENST00000469314+ENST00000469702+ENST00000470204__exon_number_011__gene_id_ENSG00000115084	SLC35F5	ENSG00000115084.10	-2.24265172627931	-9.38378496573259	9.86741389444304e-17	1.53683201360999e-14
ENSG00000169727.63	ENSG00000169727	ENSG00000169727_064	chr17	dexseq_prepare_annotation2.py	exon	80014643	80014648	.	+	.	ENST00000578279+ENST00000392357__exon_number_064__gene_id_ENSG00000169727	GPS1	ENSG00000169727.63	-1.18859531543559	-9.24487787975398	9.87365718689107e-17	1.53683201360999e-14
ENSG00000228107.ENSG00000159259.ENSG00000159256.10	ENSG00000228107+ENSG00000159259+ENSG00000159256	ENSG00000228107+ENSG00000159259+ENSG00000159256_011	chr21	dexseq_prepare_annotation2.py	exon	37716877	37717005	.	+	.	ENST00000487909+ENST00000400485__exon_number_011__gene_id_ENSG00000228107+ENSG00000159259+ENSG00000159256		ENSG00000228107.ENSG00000159259.ENSG00000159256.10	1.8582410233093	9.21879488427255	1.00292228690172e-16	1.55840212512539e-14
ENSG00000086205.6	ENSG00000086205	ENSG00000086205_007	chr11	dexseq_prepare_annotation2.py	exon	49175780	49176044	.	-	.	ENST00000256999+ENST00000532018+ENST00000533034+ENST00000356696+ENST00000458311+ENST00000340334+ENST00000525826+ENST00000343844__exon_number_007__gene_id_ENSG00000086205	FOLH1	ENSG00000086205.6	-2.27170398300128	-9.6129834970897	1.00343647905322e-16	1.55840212512539e-14
ENSG00000136546	ENSG00000136546	ENSG00000136546_001	chr2	dexseq_prepare_annotation2.py	exon	167260083	167262022	.	-	.	ENST00000409855__exon_number_001__gene_id_ENSG00000136546	SCN7A	ENSG00000136546	-2.2854592475134	-11.3585390857529	1.01048143048963e-16	1.56761504122313e-14
ENSG00000103671.8	ENSG00000103671	ENSG00000103671_009	chr15	dexseq_prepare_annotation2.py	exon	64685540	64685633	.	+	.	ENST00000558442+ENST00000559833__exon_number_009__gene_id_ENSG00000103671	TRIP4	ENSG00000103671.8	-1.32078666926151	-10.7244725450977	1.12428760609256e-16	1.74225000062724e-14
ENSG00000036257.37	ENSG00000036257	ENSG00000036257_038	chr2	dexseq_prepare_annotation2.py	exon	225421107	225421137	.	-	.	ENST00000432260__exon_number_038__gene_id_ENSG00000036257	CUL3	ENSG00000036257.37	-1.57029085233317	-9.80847515821724	1.13713107852902e-16	1.76021642983333e-14
ENSG00000156873.ENSG00000260899.ENSG00000080603.67	ENSG00000156873+ENSG00000260899+ENSG00000080603	ENSG00000156873+ENSG00000260899+ENSG00000080603_068	chr16	dexseq_prepare_annotation2.py	exon	30764715	30764874	.	+	.	ENST00000328273+ENST00000569684+ENST00000563607+ENST00000563913+ENST00000561712+ENST00000424889+ENST00000565924+ENST00000563588+ENST00000565897+ENST00000564838__exon_number_068__gene_id_ENSG00000156873+ENSG00000260899+ENSG00000080603		ENSG00000156873.ENSG00000260899.ENSG00000080603.67	-1.78909357853145	-10.0209597263478	1.16775450039521e-16	1.80563558934326e-14
ENSG00000099953.3	ENSG00000099953	ENSG00000099953_004	chr22	dexseq_prepare_annotation2.py	exon	24113305	24113373	.	+	.	ENST00000465385__exon_number_004__gene_id_ENSG00000099953	MMP11	ENSG00000099953.3	1.5680857311769	9.68226655159584	1.19347683489035e-16	1.84338516878465e-14
ENSG00000141527.5	ENSG00000141527	ENSG00000141527_006	chr17	dexseq_prepare_annotation2.py	exon	78146705	78147027	.	+	.	ENST00000573882+ENST00000571427+ENST00000573489__exon_number_006__gene_id_ENSG00000141527	CARD14	ENSG00000141527.5	1.89501778654574	9.34915146716465	1.21317980582284e-16	1.87176502724669e-14
ENSG00000200469.ENSG00000163644.28	ENSG00000200469+ENSG00000163644	ENSG00000200469+ENSG00000163644_029	chr4	dexseq_prepare_annotation2.py	exon	89205743	89205783	.	-	.	ENST00000508256+ENST00000315194+ENST00000608933+ENST00000514204__exon_number_029__gene_id_ENSG00000200469+ENSG00000163644		ENSG00000200469.ENSG00000163644.28	3.85189997776482	10.5476105573956	1.25346158817271e-16	1.93179824611349e-14
ENSG00000150433.42	ENSG00000150433	ENSG00000150433_043	chr11	dexseq_prepare_annotation2.py	exon	124981513	124981513	.	-	.	ENST00000529530+ENST00000531909+ENST00000533273+ENST00000531262+ENST00000529609+ENST00000532717__exon_number_043__gene_id_ENSG00000150433	TMEM218	ENSG00000150433.42	1.67974486141434	9.7845991556936	1.28958206503629e-16	1.98529397188204e-14
ENSG00000236107.5	ENSG00000236107	ENSG00000236107_006	chr2	dexseq_prepare_annotation2.py	exon	166892575	166892575	.	+	.	ENST00000599041__exon_number_006__gene_id_ENSG00000236107	AC010127.3	ENSG00000236107.5	-1.3881013707747	-10.0002184717505	1.29481173337493e-16	1.99116883404359e-14
ENSG00000136261.22	ENSG00000136261	ENSG00000136261_023	chr7	dexseq_prepare_annotation2.py	exon	16734459	16734629	.	+	.	ENST00000415365+ENST00000405202+ENST00000258761+ENST00000436868+ENST00000446596+ENST00000407633+ENST00000437745+ENST00000433922+ENST00000452975__exon_number_023__gene_id_ENSG00000136261	BZW2	ENSG00000136261.22	-2.31983154554178	-9.99666616035194	1.31792036170587e-16	2.02449526620473e-14
ENSG00000085276.54	ENSG00000085276	ENSG00000085276_055	chr3	dexseq_prepare_annotation2.py	exon	169381259	169381406	.	-	.	ENST00000485957__exon_number_055__gene_id_ENSG00000085276	MECOM	ENSG00000085276.54	-2.09043928786181	-10.8534574628323	1.34565917012953e-16	2.0648538963176e-14
ENSG00000127616.71	ENSG00000127616	ENSG00000127616_072	chr19	dexseq_prepare_annotation2.py	exon	11172736	11172945	.	+	.	ENST00000450717+ENST00000358026+ENST00000585799+ENST00000413806+ENST00000429416+ENST00000591595+ENST00000586921__exon_number_072__gene_id_ENSG00000127616	SMARCA4	ENSG00000127616.71	0.93224272316945	9.39766941531951	1.35189945403223e-16	2.07217206521591e-14
ENSG00000164941.13	ENSG00000164941	ENSG00000164941_014	chr8	dexseq_prepare_annotation2.py	exon	95839950	95840021	.	+	.	ENST00000343161+ENST00000519457+ENST00000521860+ENST00000524333+ENST00000523206+ENST00000519053+ENST00000447247+ENST00000523731+ENST00000522171+ENST00000523321__exon_number_014__gene_id_ENSG00000164941	INTS8	ENSG00000164941.13	-1.73633995574886	-9.77287868158538	1.37172848947558e-16	2.10028032840216e-14
ENSG00000136546.14	ENSG00000136546	ENSG00000136546_015	chr2	dexseq_prepare_annotation2.py	exon	167297906	167298262	.	-	.	ENST00000419992+ENST00000424326+ENST00000409855__exon_number_015__gene_id_ENSG00000136546	SCN7A	ENSG00000136546.14	-2.44430508375463	-11.2720908352005	1.39039562677537e-16	2.12655047963581e-14
ENSG00000173821.89	ENSG00000173821	ENSG00000173821_090	chr17	dexseq_prepare_annotation2.py	exon	78356163	78356254	.	+	.	ENST00000411702+ENST00000427003__exon_number_090__gene_id_ENSG00000173821	RNF213	ENSG00000173821.89	-1.3600410194206	-9.98561839301949	1.39245957522411e-16	2.12739732261165e-14
ENSG00000175356.3	ENSG00000175356	ENSG00000175356_004	chr11	dexseq_prepare_annotation2.py	exon	9042122	9042430	.	-	.	ENST00000450649+ENST00000309263+ENST00000457346+ENST00000524317__exon_number_004__gene_id_ENSG00000175356	SCUBE2	ENSG00000175356.3	-1.97760359667865	-9.50944074507996	1.39477659756124e-16	2.12769022285728e-14
ENSG00000165124.23	ENSG00000165124	ENSG00000165124_024	chr9	dexseq_prepare_annotation2.py	exon	113198660	113198784	.	-	.	ENST00000401783+ENST00000374469__exon_number_024__gene_id_ENSG00000165124	SVEP1	ENSG00000165124.23	1.64905798387658	9.3922189599112	1.39567222472908e-16	2.12769022285728e-14
ENSG00000032219.36	ENSG00000032219	ENSG00000032219_037	chr14	dexseq_prepare_annotation2.py	exon	58832236	58832340	.	+	.	ENST00000355431+ENST00000348476+ENST00000466065+ENST00000431317+ENST00000395168__exon_number_037__gene_id_ENSG00000032219	ARID4A	ENSG00000032219.36	-1.46455407482943	-9.29369822447061	1.40842762389715e-16	2.14481449064891e-14
ENSG00000123243.27	ENSG00000123243	ENSG00000123243_028	chr10	dexseq_prepare_annotation2.py	exon	7659246	7661543	.	-	.	ENST00000476417__exon_number_028__gene_id_ENSG00000123243	ITIH5	ENSG00000123243.27	-3.30847189833836	-9.4265543298341	1.41338250116619e-16	2.15003562917682e-14
ENSG00000263053.ENSG00000171282.27	ENSG00000263053+ENSG00000171282	ENSG00000263053+ENSG00000171282_028	chr17	dexseq_prepare_annotation2.py	exon	79423323	79423611	.	+	.	ENST00000571813+ENST00000307745+ENST00000576071__exon_number_028__gene_id_ENSG00000263053+ENSG00000171282		ENSG00000263053.ENSG00000171282.27	-1.25124566239248	-9.50508861034018	1.42953506436784e-16	2.17226103313966e-14
ENSG00000146839	ENSG00000146839	ENSG00000146839_001	chr7	dexseq_prepare_annotation2.py	exon	100331249	100331271	.	+	.	ENST00000348028+ENST00000449052+ENST00000427578+ENST00000421100+ENST00000443370+ENST00000349350__exon_number_001__gene_id_ENSG00000146839	ZAN	ENSG00000146839	-1.94683320778647	-12.2431650357932	1.4446384964457e-16	2.19284604013826e-14
ENSG00000143390.10	ENSG00000143390	ENSG00000143390_011	chr1	dexseq_prepare_annotation2.py	exon	151316225	151316358	.	-	.	ENST00000452513+ENST00000422595+ENST00000452671+ENST00000436637+ENST00000392746+ENST00000290524+ENST00000368870+ENST00000475144__exon_number_011__gene_id_ENSG00000143390	RFX5	ENSG00000143390.10	2.34592313056877	9.13700439179903	1.45712199461445e-16	2.20941416068219e-14
ENSG00000008710.108	ENSG00000008710	ENSG00000008710_109	chr16	dexseq_prepare_annotation2.py	exon	2158018	2158033	.	-	.	ENST00000487932+ENST00000473780+ENST00000488185+ENST00000262304+ENST00000423118__exon_number_109__gene_id_ENSG00000008710	PKD1	ENSG00000008710.108	-1.58241011393659	-8.77179083263399	1.4654321553756e-16	2.21962548067391e-14
ENSG00000138834.44	ENSG00000138834	ENSG00000138834_045	chr16	dexseq_prepare_annotation2.py	exon	1816530	1816649	.	+	.	ENST00000567352+ENST00000356010+ENST00000250894__exon_number_045__gene_id_ENSG00000138834	MAPK8IP3	ENSG00000138834.44	1.67296365178937	10.3766856999246	1.48397568857601e-16	2.24529825370444e-14
ENSG00000141527.7	ENSG00000141527	ENSG00000141527_008	chr17	dexseq_prepare_annotation2.py	exon	78152298	78152306	.	+	.	ENST00000570421+ENST00000344227__exon_number_008__gene_id_ENSG00000141527	CARD14	ENSG00000141527.7	2.01774953690483	9.31497699620601	1.48723514809261e-16	2.24781550070568e-14
ENSG00000113163.28	ENSG00000113163	ENSG00000113163_029	chr5	dexseq_prepare_annotation2.py	exon	74801807	74801941	.	-	.	ENST00000261415+ENST00000380494+ENST00000405807__exon_number_029__gene_id_ENSG00000113163	COL4A3BP	ENSG00000113163.28	2.20455467199799	10.5070962744743	1.49587882175717e-16	2.2584563608701e-14
ENSG00000173890.ENSG00000242583.9	ENSG00000173890+ENSG00000242583	ENSG00000173890+ENSG00000242583_010	chr3	dexseq_prepare_annotation2.py	exon	169780032	169780220	.	+	.	ENST00000461049__exon_number_010__gene_id_ENSG00000173890+ENSG00000242583		ENSG00000173890.ENSG00000242583.9	1.47478405772027	10.8261545926225	1.50320815988689e-16	2.26709219514076e-14
ENSG00000074181.5	ENSG00000074181	ENSG00000074181_006	chr19	dexseq_prepare_annotation2.py	exon	15276598	15276778	.	-	.	ENST00000263388+ENST00000597756__exon_number_006__gene_id_ENSG00000074181	NOTCH3	ENSG00000074181.5	1.53132807722921	9.12152244453382	1.60596998095584e-16	2.419483951095e-14
ENSG00000170579.2	ENSG00000170579	ENSG00000170579_003	chr18	dexseq_prepare_annotation2.py	exon	3498865	3498914	.	-	.	ENST00000400149+ENST00000534970+ENST00000400155+ENST00000584874+ENST00000400150+ENST00000400147+ENST00000315677__exon_number_003__gene_id_ENSG00000170579	DLGAP1	ENSG00000170579.2	1.36333888083088	10.6369981798831	1.62545423103914e-16	2.44622178789388e-14
ENSG00000128973.ENSG00000260007.ENSG00000129007.4	ENSG00000128973+ENSG00000260007+ENSG00000129007	ENSG00000128973+ENSG00000260007+ENSG00000129007_005	chr15	dexseq_prepare_annotation2.py	exon	68486141	68486141	.	-	.	ENST00000562767+ENST00000395465+ENST00000540479+ENST00000395463+ENST00000448060+ENST00000478113__exon_number_005__gene_id_ENSG00000128973+ENSG00000260007+ENSG00000129007		ENSG00000128973.ENSG00000260007.ENSG00000129007.4	-1.32293829892901	-9.80308245061161	1.64829891443716e-16	2.47597230178161e-14
ENSG00000213398.ENSG00000124067.ENSG00000267660.63	ENSG00000213398+ENSG00000124067+ENSG00000267660	ENSG00000213398+ENSG00000124067+ENSG00000267660_064	chr16	dexseq_prepare_annotation2.py	exon	67984325	67984396	.	-	.	ENST00000576616+ENST00000537830+ENST00000338335+ENST00000573702+ENST00000574665+ENST00000572037+ENST00000570802+ENST00000573023+ENST00000541864+ENST00000316341+ENST00000572766+ENST00000422611__exon_number_064__gene_id_ENSG00000213398+ENSG00000124067+ENSG00000267660		ENSG00000213398.ENSG00000124067.ENSG00000267660.63	-3.06111872057896	-9.80303098848232	1.64873814917413e-16	2.47597230178161e-14
ENSG00000079785.30	ENSG00000079785	ENSG00000079785_031	chr2	dexseq_prepare_annotation2.py	exon	15768642	15768761	.	+	.	ENST00000470674__exon_number_031__gene_id_ENSG00000079785	DDX1	ENSG00000079785.30	-1.36928921973079	-9.87239228598409	1.66223479160496e-16	2.49358231575985e-14
ENSG00000166987.24	ENSG00000166987	ENSG00000166987_025	chr12	dexseq_prepare_annotation2.py	exon	57920094	57920171	.	+	.	ENST00000355673+ENST00000552659+ENST00000431731__exon_number_025__gene_id_ENSG00000166987	MBD6	ENSG00000166987.24	1.95457453263012	12.6726400075078	1.67813731463112e-16	2.51476017607323e-14
ENSG00000068724.1	ENSG00000068724	ENSG00000068724_002	chr2	dexseq_prepare_annotation2.py	exon	47144323	47144416	.	+	.	ENST00000409245__exon_number_002__gene_id_ENSG00000068724	TTC7A	ENSG00000068724.1	-1.64955694255931	-10.794615015777	1.70846365242182e-16	2.557484755272e-14
ENSG00000013573.24	ENSG00000013573	ENSG00000013573_025	chr12	dexseq_prepare_annotation2.py	exon	31237591	31237603	.	+	.	ENST00000407793+ENST00000542838+ENST00000350437+ENST00000545668+ENST00000543756+ENST00000542244+ENST00000539049+ENST00000536265+ENST00000228264+ENST00000415475+ENST00000435753+ENST00000540935+ENST00000535158+ENST00000251758+ENST00000542129__exon_number_025__gene_id_ENSG00000013573	DDX11	ENSG00000013573.24	1.07854448144852	9.204645156963	1.72459163102546e-16	2.57888695245371e-14
ENSG00000168014.4	ENSG00000168014	ENSG00000168014_005	chr11	dexseq_prepare_annotation2.py	exon	73739332	73739443	.	-	.	ENST00000334126+ENST00000442398+ENST00000542452__exon_number_005__gene_id_ENSG00000168014	C2CD3	ENSG00000168014.4	1.18100917338323	9.51438389653546	1.74074572772778e-16	2.60028277248057e-14
ENSG00000172890.1	ENSG00000172890	ENSG00000172890_002	chr11	dexseq_prepare_annotation2.py	exon	71164255	71164256	.	+	.	ENST00000533612+ENST00000534634+ENST00000319023__exon_number_002__gene_id_ENSG00000172890	NADSYN1	ENSG00000172890.1	1.23448312952987	8.97982169607117	1.75848038256367e-16	2.62396820602299e-14
ENSG00000127616.72	ENSG00000127616	ENSG00000127616_073	chr19	dexseq_prepare_annotation2.py	exon	11172946	11172952	.	+	.	ENST00000450717+ENST00000358026+ENST00000585799+ENST00000413806+ENST00000429416+ENST00000591595__exon_number_073__gene_id_ENSG00000127616	SMARCA4	ENSG00000127616.72	0.930850731430491	9.35249511292292	1.76032737815589e-16	2.62396820602299e-14
ENSG00000150433.45	ENSG00000150433	ENSG00000150433_046	chr11	dexseq_prepare_annotation2.py	exon	124981529	124981604	.	-	.	ENST00000529530+ENST00000531909__exon_number_046__gene_id_ENSG00000150433	TMEM218	ENSG00000150433.45	1.4503928706246	9.72383016309513	1.77617372767478e-16	2.64479027274263e-14
ENSG00000127616.70	ENSG00000127616	ENSG00000127616_071	chr19	dexseq_prepare_annotation2.py	exon	11172666	11172735	.	+	.	ENST00000450717+ENST00000358026+ENST00000585799+ENST00000413806+ENST00000429416+ENST00000344626+ENST00000591595+ENST00000586921__exon_number_071__gene_id_ENSG00000127616	SMARCA4	ENSG00000127616.70	0.928593069276306	9.3496079206871	1.79026337822038e-16	2.66295533522976e-14
ENSG00000143398.33	ENSG00000143398	ENSG00000143398_034	chr1	dexseq_prepare_annotation2.py	exon	151209224	151209239	.	+	.	ENST00000441902+ENST00000409426+ENST00000486866+ENST00000349792+ENST00000368890+ENST00000460157+ENST00000414290+ENST00000368888__exon_number_034__gene_id_ENSG00000143398	PIP5K1A	ENSG00000143398.33	1.47247566639256	10.9754754048521	1.8051264979408e-16	2.68223137003624e-14
ENSG00000125414.27	ENSG00000125414	ENSG00000125414_028	chr17	dexseq_prepare_annotation2.py	exon	10440982	10441152	.	-	.	ENST00000245503+ENST00000532183+ENST00000397183__exon_number_028__gene_id_ENSG00000125414	MYH2	ENSG00000125414.27	1.46022292164573	9.72021190764911	1.81034956513687e-16	2.68715775336011e-14
ENSG00000128596.47	ENSG00000128596	ENSG00000128596_048	chr7	dexseq_prepare_annotation2.py	exon	128462174	128462179	.	+	.	ENST00000297788+ENST00000464832+ENST00000378685+ENST00000480137+ENST00000494552+ENST00000464672__exon_number_048__gene_id_ENSG00000128596	CCDC136	ENSG00000128596.47	-1.16340167601404	-9.46116791446277	1.83245787002958e-16	2.71711066258923e-14
ENSG00000129084.ENSG00000256206.ENSG00000129083.15	ENSG00000129084+ENSG00000256206+ENSG00000129083	ENSG00000129084+ENSG00000256206+ENSG00000129083_016	chr11	dexseq_prepare_annotation2.py	exon	14490227	14490406	.	-	.	ENST00000249923+ENST00000439561__exon_number_016__gene_id_ENSG00000129084+ENSG00000256206+ENSG00000129083		ENSG00000129084.ENSG00000256206.ENSG00000129083.15	1.25486518567785	8.91220806878045	1.8831068815558e-16	2.78927533813453e-14
ENSG00000159082.11	ENSG00000159082	ENSG00000159082_012	chr21	dexseq_prepare_annotation2.py	exon	34014206	34014255	.	-	.	ENST00000322229+ENST00000433931+ENST00000438952+ENST00000416083+ENST00000382491+ENST00000357345+ENST00000418301+ENST00000382499__exon_number_012__gene_id_ENSG00000159082	SYNJ1	ENSG00000159082.11	-2.05043268113021	-9.41238602178261	1.91489358327341e-16	2.83337872710759e-14
ENSG00000079785.24	ENSG00000079785	ENSG00000079785_025	chr2	dexseq_prepare_annotation2.py	exon	15761241	15761511	.	+	.	ENST00000459706__exon_number_025__gene_id_ENSG00000079785	DDX1	ENSG00000079785.24	-1.09057521241416	-9.83981951020676	1.96146537056151e-16	2.89730041081616e-14
ENSG00000140092.13	ENSG00000140092	ENSG00000140092_014	chr14	dexseq_prepare_annotation2.py	exon	92361352	92361416	.	-	.	ENST00000557088+ENST00000267620+ENST00000342058+ENST00000556154__exon_number_014__gene_id_ENSG00000140092	FBLN5	ENSG00000140092.13	-2.52473088775099	-9.83974505419912	1.96220767122567e-16	2.89730041081616e-14
ENSG00000158321.20	ENSG00000158321	ENSG00000158321_021	chr7	dexseq_prepare_annotation2.py	exon	70229899	70229916	.	+	.	ENST00000406775+ENST00000443672+ENST00000342771__exon_number_021__gene_id_ENSG00000158321	AUTS2	ENSG00000158321.20	1.55640123960607	9.64456263766285	1.97284884966884e-16	2.90996238231311e-14
ENSG00000172890.20	ENSG00000172890	ENSG00000172890_021	chr11	dexseq_prepare_annotation2.py	exon	71177770	71177812	.	+	.	ENST00000533769__exon_number_021__gene_id_ENSG00000172890	NADSYN1	ENSG00000172890.20	1.79430781328034	8.95754250683224	2.03347904775355e-16	2.99625480234004e-14
ENSG00000032219.37	ENSG00000032219	ENSG00000032219_038	chr14	dexseq_prepare_annotation2.py	exon	58832742	58832786	.	+	.	ENST00000355431+ENST00000395168__exon_number_038__gene_id_ENSG00000032219	ARID4A	ENSG00000032219.37	-1.4718149364603	-9.23144157386858	2.04703817219054e-16	3.01308190229129e-14
ENSG00000132781.31	ENSG00000132781	ENSG00000132781_032	chr1	dexseq_prepare_annotation2.py	exon	45798076	45798160	.	-	.	ENST00000461495+ENST00000372100+ENST00000372104+ENST00000355498+ENST00000475516+ENST00000467459+ENST00000467940+ENST00000456914+ENST00000372098+ENST00000462388+ENST00000448481+ENST00000478796+ENST00000354383+ENST00000372115+ENST00000372110+ENST00000525160+ENST00000435155+ENST00000533178+ENST00000470256+ENST00000412971+ENST00000481571+ENST00000528013+ENST00000450313__exon_number_032__gene_id_ENSG0…	MUTYH	ENSG00000132781.31	2.70632385216978	12.1223447244851	2.09045028821449e-16	3.07376930009142e-14
ENSG00000007545.ENSG00000261732.ENSG00000206053	ENSG00000007545+ENSG00000261732+ENSG00000206053	ENSG00000007545+ENSG00000261732+ENSG00000206053_001	chr16	dexseq_prepare_annotation2.py	exon	1662326	1662423	.	+	.	ENST00000397412__exon_number_001__gene_id_ENSG00000007545+ENSG00000261732+ENSG00000206053		ENSG00000007545.ENSG00000261732.ENSG00000206053	-1.87368320443993	-9.52446350072697	2.1380800268674e-16	3.14052520150806e-14
ENSG00000270179.ENSG00000149292.40	ENSG00000270179+ENSG00000149292	ENSG00000270179+ENSG00000149292_041	chr11	dexseq_prepare_annotation2.py	exon	113211386	113211455	.	+	.	ENST00000314756+ENST00000393020+ENST00000494714+ENST00000483239+ENST00000529221+ENST00000464224+ENST00000525965__exon_number_041__gene_id_ENSG00000270179+ENSG00000149292		ENSG00000270179.ENSG00000149292.40	1.19038796810222	9.57405262554807	2.14889293653321e-16	3.1531198512383e-14
ENSG00000079215.22	ENSG00000079215	ENSG00000079215_023	chr5	dexseq_prepare_annotation2.py	exon	36670923	36671005	.	+	.	ENST00000505376__exon_number_023__gene_id_ENSG00000079215	SLC1A3	ENSG00000079215.22	-3.51423963355116	-9.89703367090252	2.16468816101267e-16	3.17135595372376e-14
ENSG00000099953.4	ENSG00000099953	ENSG00000099953_005	chr22	dexseq_prepare_annotation2.py	exon	24113374	24113486	.	+	.	ENST00000465385+ENST00000477567__exon_number_005__gene_id_ENSG00000099953	MMP11	ENSG00000099953.4	1.58108270588625	9.5726076841165	2.16582383413831e-16	3.17135595372376e-14
ENSG00000100359.28	ENSG00000100359	ENSG00000100359_029	chr22	dexseq_prepare_annotation2.py	exon	40804075	40804124	.	+	.	ENST00000248929+ENST00000454798+ENST00000485962+ENST00000481408+ENST00000467915+ENST00000480830+ENST00000470518+ENST00000478085__exon_number_029__gene_id_ENSG00000100359	SGSM3	ENSG00000100359.28	1.65701178200332	9.81808530199828	2.19052262873594e-16	3.20419095588402e-14
ENSG00000201129.ENSG00000143569.57	ENSG00000201129+ENSG00000143569	ENSG00000201129+ENSG00000143569_058	chr1	dexseq_prepare_annotation2.py	exon	154235799	154235981	.	+	.	ENST00000343815__exon_number_058__gene_id_ENSG00000201129+ENSG00000143569		ENSG00000201129.ENSG00000143569.57	1.57907477944043	9.31303788356124	2.21633888297218e-16	3.23859070614222e-14
ENSG00000127616.74	ENSG00000127616	ENSG00000127616_075	chr19	dexseq_prepare_annotation2.py	exon	11175869	11176071	.	+	.	ENST00000586985__exon_number_075__gene_id_ENSG00000127616	SMARCA4	ENSG00000127616.74	0.91719944139441	9.31279598065704	2.21946970382792e-16	3.23980477606541e-14
ENSG00000196705.21	ENSG00000196705	ENSG00000196705_022	chr19	dexseq_prepare_annotation2.py	exon	21373030	21373034	.	+	.	ENST00000594425__exon_number_022__gene_id_ENSG00000196705	ZNF431	ENSG00000196705.21	1.70145368198033	12.568601495971	2.24857805712614e-16	3.27889700684223e-14
ENSG00000198632.ENSG00000174368.6	ENSG00000198632+ENSG00000174368	ENSG00000198632+ENSG00000174368_007	chr7	dexseq_prepare_annotation2.py	exon	74949901	74949905	.	-	.	ENST00000305928__exon_number_007__gene_id_ENSG00000198632+ENSG00000174368		ENSG00000198632.ENSG00000174368.6	-1.03104979572568	-9.61398587904291	2.32355559373131e-16	3.38472607652299e-14
ENSG00000180448.1	ENSG00000180448	ENSG00000180448_002	chr19	dexseq_prepare_annotation2.py	exon	1066508	1066640	.	+	.	ENST00000587186__exon_number_002__gene_id_ENSG00000180448	HMHA1	ENSG00000180448.1	-3.94495396255048	-9.23750373262561	2.35836410076902e-16	3.43188266866349e-14
ENSG00000147316.22	ENSG00000147316	ENSG00000147316_023	chr8	dexseq_prepare_annotation2.py	exon	6479143	6479192	.	+	.	ENST00000519221+ENST00000521175+ENST00000344683__exon_number_023__gene_id_ENSG00000147316	MCPH1	ENSG00000147316.22	-3.56534866288721	-16.4474156201891	2.40125437307167e-16	3.49069034833843e-14
ENSG00000114812.19	ENSG00000114812	ENSG00000114812_020	chr3	dexseq_prepare_annotation2.py	exon	42568888	42568988	.	+	.	ENST00000436487+ENST00000450274+ENST00000543411+ENST00000439731+ENST00000473575+ENST00000446673+ENST00000443646+ENST00000433647+ENST00000325123__exon_number_020__gene_id_ENSG00000114812	VIPR1	ENSG00000114812.19	-1.86779053489751	-9.3708551484247	2.42777746548484e-16	3.52560842392362e-14
ENSG00000141086.ENSG00000205220.ENSG00000261884.37	ENSG00000141086+ENSG00000205220+ENSG00000261884	ENSG00000141086+ENSG00000205220+ENSG00000261884_038	chr16	dexseq_prepare_annotation2.py	exon	67968852	67969198	.	-	.	ENST00000575231__exon_number_038__gene_id_ENSG00000141086+ENSG00000205220+ENSG00000261884		ENSG00000141086.ENSG00000205220.ENSG00000261884.37	-2.15668596041515	-8.97589972828103	2.4806343220166e-16	3.59810079049005e-14
ENSG00000100297.37	ENSG00000100297	ENSG00000100297_038	chr22	dexseq_prepare_annotation2.py	exon	35820147	35820494	.	+	.	ENST00000382011+ENST00000493076+ENST00000216122__exon_number_038__gene_id_ENSG00000100297	MCM5	ENSG00000100297.37	-1.41092589366795	-12.0663125425304	2.48280525642385e-16	3.59810079049005e-14
ENSG00000161618.ENSG00000202503.ENSG00000200259.ENSG00000201675.ENSG00000273189.ENSG00000142541.ENSG00000090554.ENSG00000199631.ENSG00000269469.32	ENSG00000161618+ENSG00000202503+ENSG00000200259+ENSG00000201675+ENSG00000273189+ENSG00000142541+ENSG00000090554+ENSG00000199631+ENSG00000269469	ENSG00000161618+ENSG00000202503+ENSG00000200259+ENSG00000201675+ENSG00000273189+ENSG00000142541+ENSG00000090554+ENSG00000199631+ENSG00000269469_033	chr19	dexseq_prepare_annotation2.py	exon	49973843	49973844	.	+	.	ENST00000593417+ENST00000599652+ENST00000293350+ENST00000594549+ENST00000433981__exon_number_033__gene_id_ENSG00000161618+ENSG00000202503+ENSG00000200259+ENSG00000201675+ENSG00000273189+ENSG00000142541+ENSG00000090554+ENSG00000199631+ENSG00000269469		ENSG00000161618.ENSG00000202503.ENSG00000200259.ENSG00000201675.ENSG00000273189.ENSG00000142541.ENSG00000090554.ENSG00000199631.ENSG00000269469.32	1.44061435375351	9.4051790156659	2.51412729776978e-16	3.63974834065514e-14
ENSG00000104915.14	ENSG00000104915	ENSG00000104915_015	chr19	dexseq_prepare_annotation2.py	exon	13256117	13256199	.	-	.	ENST00000588848+ENST00000587318+ENST00000440593+ENST00000591415+ENST00000587230+ENST00000242770+ENST00000591843+ENST00000591197+ENST00000593126+ENST00000589083+ENST00000343587__exon_number_015__gene_id_ENSG00000104915	STX10	ENSG00000104915.14	-1.47865888414681	-10.038778114562	2.56365579557553e-16	3.70764113277368e-14
ENSG00000228107.ENSG00000159259.ENSG00000159256.4	ENSG00000228107+ENSG00000159259+ENSG00000159256	ENSG00000228107+ENSG00000159259+ENSG00000159256_005	chr21	dexseq_prepare_annotation2.py	exon	37709172	37709288	.	+	.	ENST00000492336+ENST00000487909+ENST00000400485+ENST00000485933__exon_number_005__gene_id_ENSG00000228107+ENSG00000159259+ENSG00000159256		ENSG00000228107.ENSG00000159259.ENSG00000159256.4	1.56618980082174	9.06509122152479	2.61667211873993e-16	3.78043368884166e-14
ENSG00000018408.37	ENSG00000018408	ENSG00000018408_038	chr3	dexseq_prepare_annotation2.py	exon	149454339	149454501	.	-	.	ENST00000474080__exon_number_038__gene_id_ENSG00000018408	WWTR1	ENSG00000018408.37	-1.38967762135075	-10.1334199207466	2.65727737365386e-16	3.83516457669062e-14
ENSG00000003987.8	ENSG00000003987	ENSG00000003987_009	chr8	dexseq_prepare_annotation2.py	exon	17166786	17166835	.	-	.	ENST00000180173+ENST00000519763+ENST00000521857__exon_number_009__gene_id_ENSG00000003987	MTMR7	ENSG00000003987.8	2.55527411654529	13.8651358589722	2.66530936678513e-16	3.84281958376104e-14
ENSG00000185122.3	ENSG00000185122	ENSG00000185122_004	chr8	dexseq_prepare_annotation2.py	exon	145516262	145516301	.	+	.	ENST00000533240+ENST00000528988__exon_number_004__gene_id_ENSG00000185122	HSF1	ENSG00000185122.3	1.40780212206151	9.58428303313567	2.72372833166917e-16	3.92303214707479e-14
ENSG00000167380.39	ENSG00000167380	ENSG00000167380_040	chr19	dexseq_prepare_annotation2.py	exon	44679684	44679796	.	+	.	ENST00000590089+ENST00000590524+ENST00000454662+ENST00000585678+ENST00000588883+ENST00000590578+ENST00000337433+ENST00000588127__exon_number_040__gene_id_ENSG00000167380	ZNF226	ENSG00000167380.39	1.91907720298936	9.27716914532729	2.73212357226043e-16	3.93110442042207e-14
ENSG00000138448.28	ENSG00000138448	ENSG00000138448_029	chr2	dexseq_prepare_annotation2.py	exon	187533251	187533488	.	+	.	ENST00000496854__exon_number_029__gene_id_ENSG00000138448	ITGAV	ENSG00000138448.28	-1.24961954554407	-9.77212026256067	2.76687623964604e-16	3.97583898704974e-14
ENSG00000103197.65	ENSG00000103197	ENSG00000103197_066	chr16	dexseq_prepare_annotation2.py	exon	2129198	2129276	.	+	.	ENST00000561695__exon_number_066__gene_id_ENSG00000103197	TSC2	ENSG00000103197.65	1.28091158328338	8.86724506044289	2.76885913710186e-16	3.97583898704974e-14
ENSG00000196549.22	ENSG00000196549	ENSG00000196549_023	chr3	dexseq_prepare_annotation2.py	exon	154834268	154834348	.	+	.	ENST00000493237+ENST00000360490+ENST00000481828+ENST00000462745+ENST00000462837+ENST00000492661+ENST00000460393__exon_number_023__gene_id_ENSG00000196549	MME	ENSG00000196549.22	1.29124883178462	9.27098070939625	2.83249609829369e-16	4.059930451493e-14
ENSG00000125844.29	ENSG00000125844	ENSG00000125844_030	chr20	dexseq_prepare_annotation2.py	exon	17639250	17639334	.	-	.	ENST00000495501+ENST00000246043+ENST00000360807+ENST00000377813+ENST00000377807__exon_number_030__gene_id_ENSG00000125844	RRBP1	ENSG00000125844.29	1.45886197794201	10.6702168617105	2.83318659535692e-16	4.059930451493e-14
ENSG00000196337.ENSG00000225950.3	ENSG00000196337+ENSG00000225950	ENSG00000196337+ENSG00000225950_004	chr19	dexseq_prepare_annotation2.py	exon	49558618	49558997	.	-	.	ENST00000597853+ENST00000596965+ENST00000377280+ENST00000356213__exon_number_004__gene_id_ENSG00000196337+ENSG00000225950		ENSG00000196337.ENSG00000225950.3	-2.72494534210387	-10.0170712600885	2.84286492515966e-16	4.06965936943867e-14
ENSG00000013441.24	ENSG00000013441	ENSG00000013441_025	chr2	dexseq_prepare_annotation2.py	exon	201724470	201724847	.	-	.	ENST00000473565+ENST00000461981__exon_number_025__gene_id_ENSG00000013441	CLK1	ENSG00000013441.24	-2.1836151489076	-9.69399082658498	2.89928697634618e-16	4.14607245166881e-14
ENSG00000022840.60	ENSG00000022840	ENSG00000022840_061	chr12	dexseq_prepare_annotation2.py	exon	121008006	121008034	.	+	.	ENST00000542701__exon_number_061__gene_id_ENSG00000022840	RNF10	ENSG00000022840.60	-1.78983518747092	-9.51867641490161	2.90267633789353e-16	4.14607245166881e-14
ENSG00000167261	ENSG00000167261	ENSG00000167261_001	chr16	dexseq_prepare_annotation2.py	exon	68021297	68021299	.	-	.	ENST00000393847__exon_number_001__gene_id_ENSG00000167261	DPEP2	ENSG00000167261	-1.61979334347196	-9.92092156366283	2.90507337611517e-16	4.14607245166881e-14
ENSG00000151789.25	ENSG00000151789	ENSG00000151789_026	chr3	dexseq_prepare_annotation2.py	exon	22175074	22175484	.	-	.	ENST00000497570__exon_number_026__gene_id_ENSG00000151789	ZNF385D	ENSG00000151789.25	-1.79053303292057	-9.33772739797307	2.93331949940036e-16	4.18214761785458e-14
ENSG00000231091.ENSG00000232561.6	ENSG00000231091+ENSG00000232561	ENSG00000231091+ENSG00000232561_007	chr7	dexseq_prepare_annotation2.py	exon	74604934	74604936	.	-	.	ENST00000545332__exon_number_007__gene_id_ENSG00000231091+ENSG00000232561		ENSG00000231091.ENSG00000232561.6	-4.38083662260307	-9.13943605949589	3.01030014842273e-16	4.28756228318777e-14
ENSG00000122674.3	ENSG00000122674	ENSG00000122674_004	chr7	dexseq_prepare_annotation2.py	exon	5938433	5938550	.	+	.	ENST00000478672+ENST00000461592+ENST00000537980+ENST00000325974__exon_number_004__gene_id_ENSG00000122674	CCZ1	ENSG00000122674.3	-1.8529326673994	-9.62289597880114	3.02213624275822e-16	4.30007250064294e-14
ENSG00000173464.ENSG00000258436.ENSG00000259060.14	ENSG00000173464+ENSG00000258436+ENSG00000259060	ENSG00000173464+ENSG00000258436+ENSG00000259060_015	chr14	dexseq_prepare_annotation2.py	exon	21055902	21055927	.	-	.	ENST00000432835__exon_number_015__gene_id_ENSG00000173464+ENSG00000258436+ENSG00000259060		ENSG00000173464.ENSG00000258436.ENSG00000259060.14	1.3707270981835	10.1051468629824	3.03000275085877e-16	4.30691501003248e-14
ENSG00000173838.19	ENSG00000173838	ENSG00000173838_020	chr17	dexseq_prepare_annotation2.py	exon	60858301	60858360	.	-	.	ENST00000578346__exon_number_020__gene_id_ENSG00000173838	MARCH10	ENSG00000173838.19	-2.49368883684589	-9.7498452257431	3.0984733485085e-16	4.39980092027171e-14
ENSG00000117528.12	ENSG00000117528	ENSG00000117528_013	chr1	dexseq_prepare_annotation2.py	exon	94940699	94940796	.	+	.	ENST00000454898+ENST00000468860+ENST00000394233+ENST00000315713+ENST00000536817+ENST00000370214__exon_number_013__gene_id_ENSG00000117528	ABCD3	ENSG00000117528.12	1.13533174969628	9.90534700286958	3.13427903424983e-16	4.44616261431555e-14
ENSG00000128596.14	ENSG00000128596	ENSG00000128596_015	chr7	dexseq_prepare_annotation2.py	exon	128434577	128434656	.	+	.	ENST00000297788+ENST00000459946+ENST00000464832+ENST00000485998+ENST00000378685+ENST00000487361__exon_number_015__gene_id_ENSG00000128596	CCDC136	ENSG00000128596.14	1.57534531411009	9.3645031095459	3.16292780780889e-16	4.48228873029561e-14
ENSG00000159363.3	ENSG00000159363	ENSG00000159363_004	chr1	dexseq_prepare_annotation2.py	exon	17312958	17313127	.	-	.	ENST00000452699+ENST00000326735+ENST00000466561__exon_number_004__gene_id_ENSG00000159363	ATP13A2	ENSG00000159363.3	2.78320037391667	9.44794250082868	3.25810574666438e-16	4.61252813861693e-14
ENSG00000013441.26	ENSG00000013441	ENSG00000013441_027	chr2	dexseq_prepare_annotation2.py	exon	201724939	201725687	.	-	.	ENST00000473565+ENST00000461981__exon_number_027__gene_id_ENSG00000013441	CLK1	ENSG00000013441.26	-2.03572911717508	-9.66751107542998	3.32512218776781e-16	4.70267757766604e-14
ENSG00000140521.10	ENSG00000140521	ENSG00000140521_011	chr15	dexseq_prepare_annotation2.py	exon	89862499	89862581	.	-	.	ENST00000442287+ENST00000530292+ENST00000268124+ENST00000530715__exon_number_011__gene_id_ENSG00000140521	POLG	ENSG00000140521.10	-2.67888738643847	-11.2930422413755	3.33594445334606e-16	4.71325118888351e-14
ENSG00000157404.26	ENSG00000157404	ENSG00000157404_027	chr4	dexseq_prepare_annotation2.py	exon	55605178	55606881	.	+	.	ENST00000288135__exon_number_027__gene_id_ENSG00000157404	KIT	ENSG00000157404.26	1.30506379828532	10.6296320947296	3.34261929341641e-16	4.71794971471458e-14
ENSG00000023191.26	ENSG00000023191	ENSG00000023191_027	chr11	dexseq_prepare_annotation2.py	exon	499601	499676	.	-	.	ENST00000525522+ENST00000524780__exon_number_027__gene_id_ENSG00000023191	RNH1	ENSG00000023191.26	2.24581528516084	14.7467476338355	3.63255673870571e-16	5.12205044929232e-14
ENSG00000204248.73	ENSG00000204248	ENSG00000204248_074	chr6	dexseq_prepare_annotation2.py	exon	33160246	33160276	.	-	.	ENST00000374708__exon_number_074__gene_id_ENSG00000204248	COL11A2	ENSG00000204248.73	1.582913774684	11.2662893648398	3.66633372977537e-16	5.16450768177348e-14
ENSG00000177542.33	ENSG00000177542	ENSG00000177542_034	chr11	dexseq_prepare_annotation2.py	exon	795007	795164	.	-	.	ENST00000531514+ENST00000531534+ENST00000320230+ENST00000532459+ENST00000529351+ENST00000532484+ENST00000530360+ENST00000533385+ENST00000525010+ENST00000527734+ENST00000532361+ENST00000529066+ENST00000526152+ENST00000531214+ENST00000456706+ENST00000528606+ENST00000481290+ENST00000525644+ENST00000527723+ENST00000527127+ENST00000531437+ENST00000528936__exon_number_034__gene_id_ENSG00000177542	SLC25A22	ENSG00000177542.33	-2.40654811104728	-9.33784346503881	3.67617064198358e-16	5.17319106035697e-14
ENSG00000114735.19	ENSG00000114735	ENSG00000114735_020	chr3	dexseq_prepare_annotation2.py	exon	50615257	50615306	.	+	.	ENST00000455834+ENST00000448997+ENST00000232854+ENST00000434410__exon_number_020__gene_id_ENSG00000114735	HEMK1	ENSG00000114735.19	1.76029546066289	9.40975627587571	4.01963163827179e-16	5.65087197067744e-14
ENSG00000074181.12	ENSG00000074181	ENSG00000074181_013	chr19	dexseq_prepare_annotation2.py	exon	15284879	15285211	.	-	.	ENST00000263388__exon_number_013__gene_id_ENSG00000074181	NOTCH3	ENSG00000074181.12	1.56514583237593	8.97427789667652	4.03880447861757e-16	5.67216465873885e-14
ENSG00000104299.22	ENSG00000104299	ENSG00000104299_023	chr8	dexseq_prepare_annotation2.py	exon	28651246	28651323	.	-	.	ENST00000520983__exon_number_023__gene_id_ENSG00000104299	INTS9	ENSG00000104299.22	-4.60282996299646	-9.08756137516522	4.11669935677034e-16	5.77580300291574e-14
ENSG00000158286.25	ENSG00000158286	ENSG00000158286_026	chr1	dexseq_prepare_annotation2.py	exon	6271095	6271178	.	+	.	ENST00000377939+ENST00000496329+ENST00000463453+ENST00000492476__exon_number_026__gene_id_ENSG00000158286	RNF207	ENSG00000158286.25	1.61010341340802	9.35775303512264	4.1692948994261e-16	5.84366286874346e-14
ENSG00000197969.37	ENSG00000197969	ENSG00000197969_038	chr9	dexseq_prepare_annotation2.py	exon	79908410	79908424	.	+	.	ENST00000360280+ENST00000423463+ENST00000493341+ENST00000376634+ENST00000376636+ENST00000357409__exon_number_038__gene_id_ENSG00000197969	VPS13A	ENSG00000197969.37	1.60617826700475	9.45175986866025	4.17336337147152e-16	5.84366286874346e-14
ENSG00000132694.34	ENSG00000132694	ENSG00000132694_035	chr1	dexseq_prepare_annotation2.py	exon	156925516	156925591	.	-	.	ENST00000361409+ENST00000368194+ENST00000486670__exon_number_035__gene_id_ENSG00000132694	ARHGEF11	ENSG00000132694.34	1.80323038713974	9.50429255797451	4.17753178509566e-16	5.84369076309761e-14
ENSG00000266967.ENSG00000267060.ENSG00000108825.23	ENSG00000266967+ENSG00000267060+ENSG00000108825	ENSG00000266967+ENSG00000267060+ENSG00000108825_024	chr17	dexseq_prepare_annotation2.py	exon	41107859	41107871	.	-	.	ENST00000491665+ENST00000591096+ENST00000421990+ENST00000427569+ENST00000486664+ENST00000423601+ENST00000409399+ENST00000409103+ENST00000478040+ENST00000360221__exon_number_024__gene_id_ENSG00000266967+ENSG00000267060+ENSG00000108825		ENSG00000266967.ENSG00000267060.ENSG00000108825.23	-1.47867250724128	-8.98904597239368	4.19703694569673e-16	5.86515094525475e-14
ENSG00000147606.ENSG00000214954.24	ENSG00000147606+ENSG00000214954	ENSG00000147606+ENSG00000214954_025	chr8	dexseq_prepare_annotation2.py	exon	92221728	92221770	.	+	.	ENST00000522862+ENST00000523719+ENST00000522181__exon_number_025__gene_id_ENSG00000147606+ENSG00000214954		ENSG00000147606.ENSG00000214954.24	1.49587240985524	10.5735450445793	4.20188584561399e-16	5.86610749128566e-14
ENSG00000182541.29	ENSG00000182541	ENSG00000182541_030	chr22	dexseq_prepare_annotation2.py	exon	31672775	31673624	.	+	.	ENST00000406516+ENST00000340552__exon_number_030__gene_id_ENSG00000182541	LIMK2	ENSG00000182541.29	-3.66709172673193	-11.5263296000013	4.24987500370253e-16	5.92722913511435e-14
ENSG00000134376.11	ENSG00000134376	ENSG00000134376_012	chr1	dexseq_prepare_annotation2.py	exon	197325961	197326143	.	+	.	ENST00000535699+ENST00000484075+ENST00000538660+ENST00000367399+ENST00000367400+ENST00000543483+ENST00000475659__exon_number_012__gene_id_ENSG00000134376	CRB1	ENSG00000134376.11	-1.20245028261112	-9.39901298604743	4.2642376006504e-16	5.94137785499918e-14
ENSG00000078142.35	ENSG00000078142	ENSG00000078142_036	chr18	dexseq_prepare_annotation2.py	exon	39613806	39613921	.	+	.	ENST00000262039+ENST00000593098+ENST00000398870+ENST00000597477+ENST00000590013__exon_number_036__gene_id_ENSG00000078142	PIK3C3	ENSG00000078142.35	1.19433974312188	9.6156724151786	4.34812520311517e-16	6.05227233682225e-14
ENSG00000036257.36	ENSG00000036257	ENSG00000036257_037	chr2	dexseq_prepare_annotation2.py	exon	225421012	225421106	.	-	.	ENST00000432260+ENST00000546102__exon_number_037__gene_id_ENSG00000036257	CUL3	ENSG00000036257.36	-1.52452488859932	-9.55162911414318	4.39750096446734e-16	6.11495733818127e-14
ENSG00000169727.41	ENSG00000169727	ENSG00000169727_042	chr17	dexseq_prepare_annotation2.py	exon	80012528	80012544	.	+	.	ENST00000392358+ENST00000578552+ENST00000584460+ENST00000306823+ENST00000581418+ENST00000583641+ENST00000355130+ENST00000580723+ENST00000580141+ENST00000320548+ENST00000585084+ENST00000392357+ENST00000580716+ENST00000580627__exon_number_042__gene_id_ENSG00000169727	GPS1	ENSG00000169727.41	0.941025880298604	8.99965996362466	4.50192172857079e-16	6.25398619774819e-14
ENSG00000175224.67	ENSG00000175224	ENSG00000175224_068	chr11	dexseq_prepare_annotation2.py	exon	46689416	46689421	.	+	.	ENST00000529395+ENST00000312040+ENST00000533316+ENST00000528494+ENST00000524625+ENST00000451945+ENST00000434074+ENST00000526508+ENST00000530500+ENST00000529655+ENST00000525009+ENST00000359513__exon_number_068__gene_id_ENSG00000175224	ATG13	ENSG00000175224.67	-2.04174953296038	-8.936417110762	4.51936266582016e-16	6.27202939108793e-14
ENSG00000263072.23	ENSG00000263072	ENSG00000263072_024	chr16	dexseq_prepare_annotation2.py	exon	3182947	3183195	.	-	.	ENST00000571449__exon_number_024__gene_id_ENSG00000263072	RP11-473M20.14	ENSG00000263072.23	1.29501929865139	9.54595642076829	4.53073100206842e-16	6.28161772779885e-14
ENSG00000104472.6	ENSG00000104472	ENSG00000104472_007	chr8	dexseq_prepare_annotation2.py	exon	141524595	141525224	.	+	.	ENST00000518971__exon_number_007__gene_id_ENSG00000104472	CHRAC1	ENSG00000104472.6	2.56400342399114	12.88389869502	4.61177534758792e-16	6.387694304693e-14
ENSG00000092148.19	ENSG00000092148	ENSG00000092148_020	chr14	dexseq_prepare_annotation2.py	exon	31582483	31582636	.	-	.	ENST00000399332+ENST00000553957+ENST00000553700+ENST00000555843+ENST00000554882__exon_number_020__gene_id_ENSG00000092148	HECTD1	ENSG00000092148.19	-4.32706101150723	-8.93031308430706	4.69592058548407e-16	6.49785325572733e-14
ENSG00000158286.32	ENSG00000158286	ENSG00000158286_033	chr1	dexseq_prepare_annotation2.py	exon	6272794	6272797	.	+	.	ENST00000496676+ENST00000492476__exon_number_033__gene_id_ENSG00000158286	RNF207	ENSG00000158286.32	1.78712497407387	9.33435643461412	4.74943639743182e-16	6.56545494849301e-14
ENSG00000127616.69	ENSG00000127616	ENSG00000127616_070	chr19	dexseq_prepare_annotation2.py	exon	11172493	11172665	.	+	.	ENST00000429416+ENST00000450717+ENST00000358026+ENST00000585799+ENST00000413806+ENST00000592604+ENST00000344626+ENST00000591595+ENST00000586921__exon_number_070__gene_id_ENSG00000127616	SMARCA4	ENSG00000127616.69	0.919116044971418	9.18183392362097	4.76020611377807e-16	6.5738913118149e-14
ENSG00000048052.73	ENSG00000048052	ENSG00000048052_074	chr7	dexseq_prepare_annotation2.py	exon	18875532	18875620	.	+	.	ENST00000483142+ENST00000432645+ENST00000401921+ENST00000406451+ENST00000490851+ENST00000441542__exon_number_074__gene_id_ENSG00000048052	HDAC9	ENSG00000048052.73	1.65355764780843	9.28968554653619	4.8226167904968e-16	6.65355797218168e-14
ENSG00000164929.2	ENSG00000164929	ENSG00000164929_003	chr8	dexseq_prepare_annotation2.py	exon	104152987	104153125	.	+	.	ENST00000438105+ENST00000297574+ENST00000309982__exon_number_003__gene_id_ENSG00000164929	BAALC	ENSG00000164929.2	-2.11353021164693	-11.4843055300278	4.88776481211744e-16	6.73684163140215e-14
ENSG00000158796.32	ENSG00000158796	ENSG00000158796_033	chr1	dexseq_prepare_annotation2.py	exon	161102379	161102457	.	-	.	ENST00000490843+ENST00000368006+ENST00000392188+ENST00000545495__exon_number_033__gene_id_ENSG00000158796	DEDD	ENSG00000158796.32	-2.10367622311993	-9.8130071249002	4.91722576385573e-16	6.770822803265e-14
ENSG00000106571.5	ENSG00000106571	ENSG00000106571_006	chr7	dexseq_prepare_annotation2.py	exon	42017157	42017321	.	-	.	ENST00000479210+ENST00000464291+ENST00000395925__exon_number_006__gene_id_ENSG00000106571	GLI3	ENSG00000106571.5	1.89223699733657	9.99523778998155	5.04904726183398e-16	6.94114676666025e-14
ENSG00000183305.14	ENSG00000183305	ENSG00000183305_015	chrX	dexseq_prepare_annotation2.py	exon	151883568	151883646	.	+	.	ENST00000467743+ENST00000447530+ENST00000497578+ENST00000458057+ENST00000331220__exon_number_015__gene_id_ENSG00000183305	MAGEA2B	ENSG00000183305.14	1.44827995420964	10.7119407234003	5.05077659557638e-16	6.94114676666025e-14
ENSG00000104419.71	ENSG00000104419	ENSG00000104419_072	chr8	dexseq_prepare_annotation2.py	exon	134310621	134310701	.	-	.	ENST00000520943__exon_number_072__gene_id_ENSG00000104419	NDRG1	ENSG00000104419.71	-1.38356463998387	-8.81642867325117	5.08621004886191e-16	6.98302929934537e-14
ENSG00000070081.21	ENSG00000070081	ENSG00000070081_022	chr11	dexseq_prepare_annotation2.py	exon	17304336	17304417	.	+	.	ENST00000533773+ENST00000525637+ENST00000526120+ENST00000528644+ENST00000533738+ENST00000323688+ENST00000530964+ENST00000529010+ENST00000533511+ENST00000529313+ENST00000533926+ENST00000531172+ENST00000530527__exon_number_022__gene_id_ENSG00000070081	NUCB2	ENSG00000070081.21	-1.34068347244496	-9.58322993526765	5.14273670365137e-16	7.05376163862164e-14
ENSG00000133107.28	ENSG00000133107	ENSG00000133107_029	chr13	dexseq_prepare_annotation2.py	exon	38443861	38443939	.	-	.	ENST00000355779+ENST00000447043+ENST00000379705+ENST00000358477+ENST00000379681+ENST00000338947+ENST00000379673__exon_number_029__gene_id_ENSG00000133107	TRPC4	ENSG00000133107.28	-4.02608484796405	-12.838260105097	5.18941400273106e-16	7.11086016212748e-14
ENSG00000227195.62	ENSG00000227195	ENSG00000227195_063	chr20	dexseq_prepare_annotation2.py	exon	26231899	26232102	.	-	.	ENST00000596767+ENST00000594130+ENST00000601901+ENST00000601119__exon_number_063__gene_id_ENSG00000227195	MIR663A	ENSG00000227195.62	-1.19481352260149	-8.87556513452145	5.25816150190856e-16	7.19806028807916e-14
ENSG00000120318.39	ENSG00000120318	ENSG00000120318_040	chr5	dexseq_prepare_annotation2.py	exon	141059328	141059389	.	-	.	ENST00000504448+ENST00000239440+ENST00000508305__exon_number_040__gene_id_ENSG00000120318	ARAP3	ENSG00000120318.39	3.02954289386223	11.4586586508696	5.32382368073701e-16	7.28087160329765e-14
ENSG00000164985.1	ENSG00000164985	ENSG00000164985_002	chr9	dexseq_prepare_annotation2.py	exon	15466746	15466857	.	-	.	ENST00000380738+ENST00000380733__exon_number_002__gene_id_ENSG00000164985	PSIP1	ENSG00000164985.1	2.31067954111097	13.5608733278693	5.3379332008078e-16	7.29308714321425e-14
ENSG00000092108.64	ENSG00000092108	ENSG00000092108_065	chr14	dexseq_prepare_annotation2.py	exon	31205006	31205018	.	+	.	ENST00000458591__exon_number_065__gene_id_ENSG00000092108	SCFD1	ENSG00000092108.64	1.25331127450669	9.35682313817811	5.37715341336506e-16	7.3395538882446e-14
ENSG00000163491.12	ENSG00000163491	ENSG00000163491_013	chr3	dexseq_prepare_annotation2.py	exon	27203952	27204092	.	-	.	ENST00000383771+ENST00000429845+ENST00000574215+ENST00000295720+ENST00000357467__exon_number_013__gene_id_ENSG00000163491	NEK10	ENSG00000163491.12	1.08937530385588	8.96827363332707	5.46160807850394e-16	7.44761373438819e-14
ENSG00000103197.59	ENSG00000103197	ENSG00000103197_060	chr16	dexseq_prepare_annotation2.py	exon	2127405	2127598	.	+	.	ENST00000568366__exon_number_060__gene_id_ENSG00000103197	TSC2	ENSG00000103197.59	1.22636560265931	8.75713432386984	5.709979766576e-16	7.77877059825141e-14
ENSG00000196705.20	ENSG00000196705	ENSG00000196705_021	chr19	dexseq_prepare_annotation2.py	exon	21372802	21373029	.	+	.	ENST00000593426+ENST00000594425__exon_number_021__gene_id_ENSG00000196705	ZNF431	ENSG00000196705.20	1.70165093355856	12.2384583573074	5.7428680519224e-16	7.81601567534246e-14
ENSG00000266967.ENSG00000267060.ENSG00000108825.20	ENSG00000266967+ENSG00000267060+ENSG00000108825	ENSG00000266967+ENSG00000267060+ENSG00000108825_021	chr17	dexseq_prepare_annotation2.py	exon	41107385	41107455	.	-	.	ENST00000483535__exon_number_021__gene_id_ENSG00000266967+ENSG00000267060+ENSG00000108825		ENSG00000266967.ENSG00000267060.ENSG00000108825.20	-1.5243865201918	-8.93796663695958	5.76022783694707e-16	7.83207503663972e-14
ENSG00000111641.10	ENSG00000111641	ENSG00000111641_011	chr12	dexseq_prepare_annotation2.py	exon	6669736	6669863	.	-	.	ENST00000537708+ENST00000536506__exon_number_011__gene_id_ENSG00000111641	NOP2	ENSG00000111641.10	-1.4987451397885	-8.91594199173243	5.8116374846026e-16	7.89435574728617e-14
ENSG00000204764.15	ENSG00000204764	ENSG00000204764_016	chr5	dexseq_prepare_annotation2.py	exon	170337973	170338031	.	+	.	ENST00000519256+ENST00000389118+ENST00000519130+ENST00000519949+ENST00000522533+ENST00000520864+ENST00000522066+ENST00000523189+ENST00000443155__exon_number_016__gene_id_ENSG00000204764	RANBP17	ENSG00000204764.15	-1.46787282954969	-9.21480617140532	5.91144496238688e-16	8.02219529611467e-14
ENSG00000128596.10	ENSG00000128596	ENSG00000128596_011	chr7	dexseq_prepare_annotation2.py	exon	128432324	128432373	.	+	.	ENST00000487361+ENST00000297788+ENST00000472049__exon_number_011__gene_id_ENSG00000128596	CCDC136	ENSG00000128596.10	1.74908389495474	9.25303423148446	5.92829574108348e-16	8.03731975915537e-14
ENSG00000128973.ENSG00000260007.ENSG00000129007.7	ENSG00000128973+ENSG00000260007+ENSG00000129007	ENSG00000128973+ENSG00000260007+ENSG00000129007_008	chr15	dexseq_prepare_annotation2.py	exon	68489967	68490088	.	-	.	ENST00000467188__exon_number_008__gene_id_ENSG00000128973+ENSG00000260007+ENSG00000129007		ENSG00000128973.ENSG00000260007.ENSG00000129007.7	-1.25856551770696	-9.55452697568245	5.96588205068129e-16	8.08050041639536e-14
ENSG00000121892.41	ENSG00000121892	ENSG00000121892_042	chr4	dexseq_prepare_annotation2.py	exon	39924242	39924368	.	-	.	ENST00000503396+ENST00000303538__exon_number_042__gene_id_ENSG00000121892	PDS5A	ENSG00000121892.41	1.60366768569607	10.6672854698151	6.01723940157386e-16	8.14223240945148e-14
ENSG00000235033.ENSG00000124615.32	ENSG00000235033+ENSG00000124615	ENSG00000235033+ENSG00000124615_033	chr6	dexseq_prepare_annotation2.py	exon	39877579	39877699	.	-	.	ENST00000373188+ENST00000373195+ENST00000425303+ENST00000340692+ENST00000373181+ENST00000373175+ENST00000373186+ENST00000308559+ENST00000432280__exon_number_033__gene_id_ENSG00000235033+ENSG00000124615		ENSG00000235033.ENSG00000124615.32	2.19743121237365	12.7799842026455	6.03561459527388e-16	8.15925891299486e-14
ENSG00000133226.48	ENSG00000133226	ENSG00000133226_049	chr1	dexseq_prepare_annotation2.py	exon	24987210	24987290	.	+	.	ENST00000496882+ENST00000461768+ENST00000596378+ENST00000479034+ENST00000485541+ENST00000537199+ENST00000488317+ENST00000374389+ENST00000323848+ENST00000447431__exon_number_049__gene_id_ENSG00000133226	SRRM1	ENSG00000133226.48	-1.86051902642162	-9.10216690439734	6.28640383403944e-16	8.49014097099039e-14
ENSG00000228107.ENSG00000159259.ENSG00000159256.11	ENSG00000228107+ENSG00000159259+ENSG00000159256	ENSG00000228107+ENSG00000159259+ENSG00000159256_012	chr21	dexseq_prepare_annotation2.py	exon	37717210	37717329	.	+	.	ENST00000487909+ENST00000400485__exon_number_012__gene_id_ENSG00000228107+ENSG00000159259+ENSG00000159256		ENSG00000228107.ENSG00000159259.ENSG00000159256.11	1.66305819953021	8.92359768480984	6.29607269494014e-16	8.49505448302063e-14
ENSG00000162599.11	ENSG00000162599	ENSG00000162599_012	chr1	dexseq_prepare_annotation2.py	exon	61548433	61548490	.	+	.	ENST00000485903+ENST00000403491+ENST00000371185+ENST00000371184+ENST00000371187+ENST00000371189__exon_number_012__gene_id_ENSG00000162599	NFIA	ENSG00000162599.11	-2.11770362244574	-9.48319528008063	6.3029351998656e-16	8.4961757039107e-14
ENSG00000180448.17	ENSG00000180448	ENSG00000180448_018	chr19	dexseq_prepare_annotation2.py	exon	1073947	1074013	.	+	.	ENST00000590214+ENST00000313093+ENST00000586033+ENST00000587602+ENST00000586866+ENST00000539243+ENST00000536472+ENST00000543365__exon_number_018__gene_id_ENSG00000180448	HMHA1	ENSG00000180448.17	1.43117003032124	9.07063390869219	6.34512622582257e-16	8.54487108554537e-14
ENSG00000142675.2	ENSG00000142675	ENSG00000142675_003	chr1	dexseq_prepare_annotation2.py	exon	26503981	26503993	.	+	.	ENST00000480348+ENST00000481077+ENST00000361530__exon_number_003__gene_id_ENSG00000142675	CNKSR1	ENSG00000142675.2	1.26267451501037	9.6796652028636	6.39300162076172e-16	8.60112117770161e-14
ENSG00000104915.16	ENSG00000104915	ENSG00000104915_017	chr19	dexseq_prepare_annotation2.py	exon	13256210	13256228	.	-	.	ENST00000591415__exon_number_017__gene_id_ENSG00000104915	STX10	ENSG00000104915.16	-1.40801157836969	-9.84642404378515	6.41139554572527e-16	8.61763750722804e-14
ENSG00000198632.ENSG00000174368.8	ENSG00000198632+ENSG00000174368	ENSG00000198632+ENSG00000174368_009	chr7	dexseq_prepare_annotation2.py	exon	74949990	74949993	.	-	.	ENST00000515634__exon_number_009__gene_id_ENSG00000198632+ENSG00000174368		ENSG00000198632.ENSG00000174368.8	-1.00699218884087	-9.42133030793253	6.50765304293211e-16	8.7386799865257e-14
ENSG00000156858.27	ENSG00000156858	ENSG00000156858_028	chr16	dexseq_prepare_annotation2.py	exon	30666536	30666671	.	+	.	ENST00000567989__exon_number_028__gene_id_ENSG00000156858	PRR14	ENSG00000156858.27	3.4775204825269	12.744004686211	6.62698068836032e-16	8.88296942529855e-14
ENSG00000129933.2	ENSG00000129933	ENSG00000129933_003	chr19	dexseq_prepare_annotation2.py	exon	19431795	19431944	.	+	.	ENST00000392313+ENST00000609122+ENST00000262815__exon_number_003__gene_id_ENSG00000129933	MAU2	ENSG00000129933.2	2.28220020182419	9.41790712494385	6.62771690648984e-16	8.88296942529855e-14
ENSG00000148408.67	ENSG00000148408	ENSG00000148408_068	chr9	dexseq_prepare_annotation2.py	exon	141016108	141016631	.	+	.	ENST00000371363+ENST00000371372+ENST00000277551+ENST00000277549+ENST00000371357+ENST00000371355__exon_number_068__gene_id_ENSG00000148408	CACNA1B	ENSG00000148408.67	2.15595686713514	9.09245657054576	6.65474495713817e-16	8.91071614921439e-14
ENSG00000077782.50	ENSG00000077782	ENSG00000077782_051	chr8	dexseq_prepare_annotation2.py	exon	38282201	38282217	.	-	.	ENST00000532791+ENST00000527203+ENST00000447712+ENST00000397113+ENST00000470826+ENST00000425967+ENST00000487647+ENST00000532386+ENST00000341462+ENST00000326324+ENST00000397108+ENST00000356207+ENST00000526570+ENST00000533668+ENST00000397091+ENST00000397103+ENST00000496296+ENST00000525001+ENST00000475621+ENST00000335922__exon_number_051__gene_id_ENSG00000077782	FGFR1	ENSG00000077782.50	-1.15968552200089	-8.73293917710075	6.69062159012676e-16	8.95024718945893e-14
ENSG00000226994.4	ENSG00000226994	ENSG00000226994_005	chr2	dexseq_prepare_annotation2.py	exon	35384150	35384221	.	+	.	ENST00000591221+ENST00000586769+ENST00000588650+ENST00000588944+ENST00000592523+ENST00000453451+ENST00000585391+ENST00000587791__exon_number_005__gene_id_ENSG00000226994	AC012593.1	ENSG00000226994.4	-1.71987889064132	-10.0398399402103	6.79251619460547e-16	9.07793366907695e-14
ENSG00000075035.1	ENSG00000075035	ENSG00000075035_002	chr12	dexseq_prepare_annotation2.py	exon	108523367	108523379	.	+	.	ENST00000547525+ENST00000552195__exon_number_002__gene_id_ENSG00000075035	WSCD2	ENSG00000075035.1	-1.36106618857381	-9.74587942772729	6.82248853042703e-16	9.10934788494354e-14
ENSG00000272084.ENSG00000127481.7	ENSG00000272084+ENSG00000127481	ENSG00000272084+ENSG00000127481_008	chr1	dexseq_prepare_annotation2.py	exon	19401391	19402005	.	-	.	ENST00000606379__exon_number_008__gene_id_ENSG00000272084+ENSG00000127481		ENSG00000272084.ENSG00000127481.7	-1.42253221436425	-8.35568681775755	6.89087686456568e-16	9.19194685391397e-14
ENSG00000169727.23	ENSG00000169727	ENSG00000169727_024	chr17	dexseq_prepare_annotation2.py	exon	80010251	80010253	.	+	.	ENST00000583009+ENST00000392358+ENST00000578392+ENST00000583641+ENST00000355130+ENST00000584229+ENST00000320548+ENST00000583885+ENST00000583961__exon_number_024__gene_id_ENSG00000169727	GPS1	ENSG00000169727.23	0.950445153964745	8.92701037072037	7.03888483593072e-16	9.38049607042298e-14
ENSG00000267302.ENSG00000267318.ENSG00000108443.6	ENSG00000267302+ENSG00000267318+ENSG00000108443	ENSG00000267302+ENSG00000267318+ENSG00000108443_007	chr17	dexseq_prepare_annotation2.py	exon	57970600	57970686	.	+	.	ENST00000443572+ENST00000489824+ENST00000225577+ENST00000477179+ENST00000406116+ENST00000393021+ENST00000472940__exon_number_007__gene_id_ENSG00000267302+ENSG00000267318+ENSG00000108443		ENSG00000267302.ENSG00000267318.ENSG00000108443.6	-2.09493091665524	-10.8338277051191	7.10778397630853e-16	9.45454760386264e-14
ENSG00000166747.59	ENSG00000166747	ENSG00000166747_060	chr16	dexseq_prepare_annotation2.py	exon	71841810	71841917	.	-	.	ENST00000570297+ENST00000433195+ENST00000569748+ENST00000565161__exon_number_060__gene_id_ENSG00000166747	AP1G1	ENSG00000166747.59	2.63913428065984	8.97175123288531	7.10787496538519e-16	9.45454760386264e-14
ENSG00000147606.ENSG00000214954.25	ENSG00000147606+ENSG00000214954	ENSG00000147606+ENSG00000214954_026	chr8	dexseq_prepare_annotation2.py	exon	92231118	92231228	.	+	.	ENST00000520099+ENST00000522862+ENST00000523719+ENST00000522181+ENST00000343709+ENST00000448384__exon_number_026__gene_id_ENSG00000147606+ENSG00000214954		ENSG00000147606.ENSG00000214954.25	1.4871281222517	10.4443083359251	7.1266679679844e-16	9.4706021695678e-14
ENSG00000104915.9	ENSG00000104915	ENSG00000104915_010	chr19	dexseq_prepare_annotation2.py	exon	13255415	13255428	.	-	.	ENST00000588848+ENST00000587318+ENST00000440593+ENST00000587230+ENST00000242770+ENST00000591843+ENST00000593126+ENST00000589083+ENST00000343587__exon_number_010__gene_id_ENSG00000104915	STX10	ENSG00000104915.9	1.71802319442369	9.82188393398975	7.20737095308479e-16	9.56882087242585e-14
ENSG00000117528.13	ENSG00000117528	ENSG00000117528_014	chr1	dexseq_prepare_annotation2.py	exon	94941170	94941250	.	+	.	ENST00000454898+ENST00000468860+ENST00000394233+ENST00000315713+ENST00000536817+ENST00000370214__exon_number_014__gene_id_ENSG00000117528	ABCD3	ENSG00000117528.13	1.11782370075876	9.72511004108592	7.55009827683134e-16	1.00144020110103e-13
ENSG00000005884.1	ENSG00000005884	ENSG00000005884_002	chr17	dexseq_prepare_annotation2.py	exon	48133339	48133380	.	+	.	ENST00000544892+ENST00000506401__exon_number_002__gene_id_ENSG00000005884	ITGA3	ENSG00000005884.1	1.53451474778732	9.81152054901388	7.57255434770726e-16	1.00347386931429e-13
ENSG00000059573.24	ENSG00000059573	ENSG00000059573_025	chr10	dexseq_prepare_annotation2.py	exon	97416367	97416463	.	-	.	ENST00000371221+ENST00000371224__exon_number_025__gene_id_ENSG00000059573	ALDH18A1	ENSG00000059573.24	-2.01143790360752	-9.64020733412413	7.7818964609177e-16	1.03024556501339e-13
ENSG00000128973.ENSG00000260007.ENSG00000129007.8	ENSG00000128973+ENSG00000260007+ENSG00000129007	ENSG00000128973+ENSG00000260007+ENSG00000129007_009	chr15	dexseq_prepare_annotation2.py	exon	68491879	68492019	.	-	.	ENST00000467889+ENST00000354678+ENST00000395463+ENST00000540479__exon_number_009__gene_id_ENSG00000128973+ENSG00000260007+ENSG00000129007		ENSG00000128973.ENSG00000260007.ENSG00000129007.8	-1.22291619145835	-9.50033998647389	7.89544835756956e-16	1.044297222528e-13
ENSG00000225241.2	ENSG00000225241	ENSG00000225241_003	chr1	dexseq_prepare_annotation2.py	exon	144593720	144593735	.	+	.	ENST00000421407+ENST00000429694+ENST00000447534__exon_number_003__gene_id_ENSG00000225241	RP11-640M9.2	ENSG00000225241.2	1.83574598897948	11.0490774071668	7.91836948405608e-16	1.04634641710374e-13
ENSG00000228107.ENSG00000159259.ENSG00000159256.20	ENSG00000228107+ENSG00000159259+ENSG00000159256	ENSG00000228107+ENSG00000159259+ENSG00000159256_021	chr21	dexseq_prepare_annotation2.py	exon	37734134	37734338	.	+	.	ENST00000397184+ENST00000484028__exon_number_021__gene_id_ENSG00000228107+ENSG00000159259+ENSG00000159256		ENSG00000228107.ENSG00000159259.ENSG00000159256.20	-1.16421534733894	-8.881396970647	8.17332386547912e-16	1.07902429209277e-13
ENSG00000183305.15	ENSG00000183305	ENSG00000183305_016	chrX	dexseq_prepare_annotation2.py	exon	151884446	151884551	.	+	.	ENST00000497578+ENST00000458057+ENST00000409560+ENST00000423993+ENST00000447530+ENST00000331220+ENST00000467743+ENST00000492402+ENST00000422085__exon_number_016__gene_id_ENSG00000183305	MAGEA2B	ENSG00000183305.15	1.41118542769572	10.5868412148355	8.25293089101862e-16	1.08851367425239e-13
ENSG00000161013.6	ENSG00000161013	ENSG00000161013_007	chr5	dexseq_prepare_annotation2.py	exon	179225165	179225277	.	-	.	ENST00000522293+ENST00000520969+ENST00000292591+ENST00000337755+ENST00000522451+ENST00000520875+ENST00000518778+ENST00000518980+ENST00000519836+ENST00000523382__exon_number_007__gene_id_ENSG00000161013	MGAT4B	ENSG00000161013.6	-2.2188008313087	-9.18532183794541	8.67720855262247e-16	1.14340283287938e-13
ENSG00000104472	ENSG00000104472	ENSG00000104472_001	chr8	dexseq_prepare_annotation2.py	exon	141521397	141521409	.	+	.	ENST00000220913__exon_number_001__gene_id_ENSG00000104472	CHRAC1	ENSG00000104472	2.85852317035568	12.6350970250904	8.80269491255043e-16	1.15880005992583e-13
ENSG00000205517.ENSG00000187266.33	ENSG00000205517+ENSG00000187266	ENSG00000205517+ENSG00000187266_034	chr19	dexseq_prepare_annotation2.py	exon	11508121	11508222	.	-	.	ENST00000568628+ENST00000380456+ENST00000566919+ENST00000562663+ENST00000563726+ENST00000566153+ENST00000393423__exon_number_034__gene_id_ENSG00000205517+ENSG00000187266		ENSG00000205517.ENSG00000187266.33	2.32758344465436	9.04456381745055	8.81050995776441e-16	1.15880005992583e-13
ENSG00000169727.38	ENSG00000169727	ENSG00000169727_039	chr17	dexseq_prepare_annotation2.py	exon	80012436	80012445	.	+	.	ENST00000583009+ENST00000583961+ENST00000392358+ENST00000578552+ENST00000392357+ENST00000582327+ENST00000306823+ENST00000581418+ENST00000583641+ENST00000355130+ENST00000580723+ENST00000580141+ENST00000320548+ENST00000580627+ENST00000584460+ENST00000580716+ENST00000585084__exon_number_039__gene_id_ENSG00000169727	GPS1	ENSG00000169727.38	0.978651827426186	8.88870573109289	8.90499494938991e-16	1.17013461152604e-13
ENSG00000140463.19	ENSG00000140463	ENSG00000140463_020	chr15	dexseq_prepare_annotation2.py	exon	73009119	73009168	.	+	.	ENST00000395205+ENST00000268057+ENST00000566829+ENST00000566400+ENST00000569338+ENST00000567279+ENST00000562084+ENST00000563600+ENST00000565160+ENST00000569440+ENST00000564239+ENST00000561914+ENST00000542334+ENST00000539603+ENST00000566938__exon_number_020__gene_id_ENSG00000140463	BBS4	ENSG00000140463.19	1.15605284177974	10.0994501114902	8.92352058495269e-16	1.171476123167e-13
ENSG00000092148.24	ENSG00000092148	ENSG00000092148_025	chr14	dexseq_prepare_annotation2.py	exon	31583547	31583599	.	-	.	ENST00000557321__exon_number_025__gene_id_ENSG00000092148	HECTD1	ENSG00000092148.24	-4.27133167329615	-8.82544391652658	9.057451075422e-16	1.18795133225062e-13
ENSG00000196547.79	ENSG00000196547	ENSG00000196547_080	chr15	dexseq_prepare_annotation2.py	exon	91461424	91461464	.	+	.	ENST00000431652+ENST00000560451+ENST00000558538+ENST00000559341+ENST00000560880+ENST00000559717+ENST00000557865+ENST00000430376+ENST00000360468+ENST00000560147+ENST00000559558+ENST00000561448+ENST00000557990+ENST00000558161__exon_number_080__gene_id_ENSG00000196547	MAN2A2	ENSG00000196547.79	1.77013045589314	9.21767874194562	9.08779133355622e-16	1.19082190755231e-13
ENSG00000141458.39	ENSG00000141458	ENSG00000141458_040	chr18	dexseq_prepare_annotation2.py	exon	21134949	21134949	.	-	.	ENST00000590301__exon_number_040__gene_id_ENSG00000141458	NPC1	ENSG00000141458.39	-2.33042811071346	-8.90689198645787	9.13113685267158e-16	1.19538971234003e-13
ENSG00000059145	ENSG00000059145	ENSG00000059145_001	chr16	dexseq_prepare_annotation2.py	exon	1413206	1413206	.	-	.	ENST00000391893+ENST00000389221+ENST00000403703__exon_number_001__gene_id_ENSG00000059145	UNKL	ENSG00000059145	1.41532947938955	9.25730934588654	9.28634095098508e-16	1.21457924361988e-13
ENSG00000183305.13	ENSG00000183305	ENSG00000183305_014	chrX	dexseq_prepare_annotation2.py	exon	151883418	151883567	.	+	.	ENST00000467743+ENST00000497578__exon_number_014__gene_id_ENSG00000183305	MAGEA2B	ENSG00000183305.13	1.41963145472955	10.5515516307708	9.48184662527818e-16	1.23899940739941e-13
ENSG00000158286.29	ENSG00000158286	ENSG00000158286_030	chr1	dexseq_prepare_annotation2.py	exon	6272278	6272290	.	+	.	ENST00000496676__exon_number_030__gene_id_ENSG00000158286	RNF207	ENSG00000158286.29	1.71669436153009	9.2096607500556	9.50173296840352e-16	1.24044727630049e-13
[truncated: 20,971 more rows]
