# Supplementary material for: The transcriptomic response of cells to a drug combination is more than the sum of the responses to the monotherapies
Source: eLife. 2020 Sep 18;9:e52707. doi: 10.7554/eLife.52707 (PMC7546737; doi:10.7554/eLife.52707)
Supplement: Source data 8. [file elife-52707-data8.zip › Supplementary Item 13 Differential Splicing/MFL_singlet_DMSO_singlet_3_dynsyn_exon_O_fcounts_O_flatten_exon_name.mtrx_genes_simes_test_rare_splicing_FDR_10]

V1	V3	V4	V5	V8	V9	V10	V12	NExons	P.Value	FDR
ENSG00000091536.101	ENSG00000091536	chr17	dexseq_prepare_annotation2.py	exon	.	+	.	MYO15A	60	2.63116767571162e-95	3.46051172709592e-91
ENSG00000138744.ENSG00000198301.72	ENSG00000138744+ENSG00000198301	chr4	dexseq_prepare_annotation2.py	exon	.	-	.		39	2.25839113743678e-51	1.48511801197842e-47
ENSG00000079102.89	ENSG00000079102	chr8	dexseq_prepare_annotation2.py	exon	.	-	.	RUNX1T1	22	5.23055597110286e-42	2.29307573773149e-38
ENSG00000131018.244	ENSG00000131018	chr6	dexseq_prepare_annotation2.py	exon	.	-	.	SYNE1	108	1.90827994669496e-34	6.27442446473302e-31
ENSG00000158286.41	ENSG00000158286	chr1	dexseq_prepare_annotation2.py	exon	.	+	.	RNF207	29	9.85334146934191e-32	2.5918229400957e-28
ENSG00000114735.29	ENSG00000114735	chr3	dexseq_prepare_annotation2.py	exon	.	+	.	HEMK1	24	3.36114260164905e-31	7.36762458281473e-28
ENSG00000215029.ENSG00000185945.51	ENSG00000215029+ENSG00000185945	chrX	dexseq_prepare_annotation2.py	exon	.	-	.		32	5.16495140031794e-30	9.70420583099737e-27
ENSG00000180448.47	ENSG00000180448	chr19	dexseq_prepare_annotation2.py	exon	.	+	.	HMHA1	34	3.40947939314245e-29	5.60518412232618e-26
ENSG00000085276.54	ENSG00000085276	chr3	dexseq_prepare_annotation2.py	exon	.	-	.	MECOM	15	4.96637659739289e-27	7.25753166765681e-24
ENSG00000163491.62	ENSG00000163491	chr3	dexseq_prepare_annotation2.py	exon	.	-	.	NEK10	35	1.02994793752379e-25	1.35458752743128e-22
ENSG00000161010.ENSG00000197226.110	ENSG00000161010+ENSG00000197226	chr5	dexseq_prepare_annotation2.py	exon	.	-	.		49	1.63576589072825e-24	1.8181187480367e-21
ENSG00000175216.67	ENSG00000175216	chr11	dexseq_prepare_annotation2.py	exon	.	-	.	CKAP5	24	1.6588674708364e-24	1.8181187480367e-21
ENSG00000227195.65	ENSG00000227195	chr20	dexseq_prepare_annotation2.py	exon	.	-	.	MIR663A	44	2.18761964624967e-24	2.21319796826736e-21
ENSG00000130827.38	ENSG00000130827	chrX	dexseq_prepare_annotation2.py	exon	.	+	.	PLXNA3	15	1.68755857789125e-20	1.58534074403041e-17
ENSG00000182774.ENSG00000214575.ENSG00000260836.80	ENSG00000182774+ENSG00000214575+ENSG00000260836	chr15	dexseq_prepare_annotation2.py	exon	.	-	.		28	1.81726940695969e-20	1.59338181602225e-17
ENSG00000148337.72	ENSG00000148337	chr9	dexseq_prepare_annotation2.py	exon	.	-	.	CIZ1	50	1.24117287124696e-17	1.020244100165e-14
ENSG00000079215.33	ENSG00000079215	chr5	dexseq_prepare_annotation2.py	exon	.	+	.	SLC1A3	8	8.70342225163175e-17	6.73337702667416e-14
ENSG00000141458.51	ENSG00000141458	chr18	dexseq_prepare_annotation2.py	exon	.	-	.	NPC1	38	1.62235978691865e-16	1.18540421764189e-13
ENSG00000133619.37	ENSG00000133619	chr7	dexseq_prepare_annotation2.py	exon	.	+	.	KRBA1	18	2.21374725739397e-16	1.53237915417082e-13
ENSG00000013441.39	ENSG00000013441	chr2	dexseq_prepare_annotation2.py	exon	.	-	.	CLK1	21	4.15662303250878e-16	2.73339530617778e-13
ENSG00000188897.78	ENSG00000188897	chr16	dexseq_prepare_annotation2.py	exon	.	-	.	CTD-3088G3.8	23	4.78955558348141e-16	2.99963023971179e-13
ENSG00000116688.30	ENSG00000116688	chr1	dexseq_prepare_annotation2.py	exon	.	+	.	MFN2	19	5.02154401578619e-16	3.00197031343727e-13
ENSG00000069943.26	ENSG00000069943	chr15	dexseq_prepare_annotation2.py	exon	.	+	.	PIGB	24	4.95175309515668e-15	2.78710940590733e-12
ENSG00000069869.48	ENSG00000069869	chr15	dexseq_prepare_annotation2.py	exon	.	-	.	NEDD4	20	5.08596606917395e-15	2.78710940590733e-12
ENSG00000133624.16	ENSG00000133624	chr7	dexseq_prepare_annotation2.py	exon	.	-	.	ZNF767	8	1.38590359705427e-14	7.29096164338311e-12
ENSG00000172890.75	ENSG00000172890	chr11	dexseq_prepare_annotation2.py	exon	.	+	.	NADSYN1	44	1.79559752958948e-14	9.08296104198494e-12
ENSG00000168397.53	ENSG00000168397	chr2	dexseq_prepare_annotation2.py	exon	.	+	.	ATG4B	41	6.84121771607545e-14	3.33243316303053e-11
ENSG00000112159.111	ENSG00000112159	chr6	dexseq_prepare_annotation2.py	exon	.	-	.	MDN1	73	7.74229285208837e-14	3.63666555680951e-11
ENSG00000268465.ENSG00000269751.ENSG00000182324.ENSG00000105447.ENSG00000105443.42	ENSG00000268465+ENSG00000269751+ENSG00000182324+ENSG00000105447+ENSG00000105443	chr19	dexseq_prepare_annotation2.py	exon	.	+	.		24	1.44913056669309e-13	6.57205697005088e-11
ENSG00000221983.24	ENSG00000221983	chr19	dexseq_prepare_annotation2.py	exon	.	+	.	UBA52	9	6.61671573768845e-13	2.90076817940262e-10
ENSG00000035681.43	ENSG00000035681	chr8	dexseq_prepare_annotation2.py	exon	.	-	.	NSMAF	15	6.89335225961279e-13	2.92456028769121e-10
ENSG00000104915.30	ENSG00000104915	chr19	dexseq_prepare_annotation2.py	exon	.	-	.	STX10	20	2.46704828874586e-12	1.01395684667455e-09
ENSG00000182541.30	ENSG00000182541	chr22	dexseq_prepare_annotation2.py	exon	.	+	.	LIMK2	5	4.6225834075779e-12	1.84230960534741e-09
ENSG00000181381.73	ENSG00000181381	chr4	dexseq_prepare_annotation2.py	exon	.	-	.	DDX60L	18	1.52963514575807e-11	5.91698865794416e-09
ENSG00000198561.ENSG00000213593.ENSG00000211450.ENSG00000254732.ENSG00000254462.80	ENSG00000198561+ENSG00000213593+ENSG00000211450+ENSG00000254732+ENSG00000254462	chr11	dexseq_prepare_annotation2.py	exon	.	+	.		34	4.39974374014434e-11	1.65329799058224e-08
ENSG00000139998.19	ENSG00000139998	chr14	dexseq_prepare_annotation2.py	exon	.	-	.	RAB15	7	5.62362070443098e-11	2.05449609735212e-08
ENSG00000164733.68	ENSG00000164733	chr8	dexseq_prepare_annotation2.py	exon	.	-	.	CTSB	14	1.09468727976408e-10	3.89116948742085e-08
ENSG00000143322.29	ENSG00000143322	chr1	dexseq_prepare_annotation2.py	exon	.	-	.	ABL2	17	1.50454410088861e-10	5.2073063197071e-08
ENSG00000069329.36	ENSG00000069329	chr16	dexseq_prepare_annotation2.py	exon	.	-	.	VPS35	20	1.74367298934355e-10	5.77320152118414e-08
ENSG00000266967.ENSG00000267060.ENSG00000108825.91	ENSG00000266967+ENSG00000267060+ENSG00000108825	chr17	dexseq_prepare_annotation2.py	exon	.	-	.		38	1.75583987870564e-10	5.77320152118414e-08
ENSG00000173818.62	ENSG00000173818	chr17	dexseq_prepare_annotation2.py	exon	.	+	.	ENDOV	22	3.18640858010047e-10	1.02213769867028e-07
ENSG00000099330.37	ENSG00000099330	chr19	dexseq_prepare_annotation2.py	exon	.	+	.	OCEL1	14	5.80826751808569e-10	1.8188174856634e-07
ENSG00000221988.ENSG00000258388.ENSG00000241404.69	ENSG00000221988+ENSG00000258388+ENSG00000241404	chr6	dexseq_prepare_annotation2.py	exon	.	+	.		12	9.99791005686708e-10	3.05796542018409e-07
ENSG00000105982.24	ENSG00000105982	chr7	dexseq_prepare_annotation2.py	exon	.	+	.	RNF32	6	1.09552120063926e-09	3.27461246154718e-07
ENSG00000241287.ENSG00000179344.7	ENSG00000241287+ENSG00000179344	chr6	dexseq_prepare_annotation2.py	exon	.	-	.		5	1.55948177105758e-09	4.55784538954428e-07
ENSG00000177483.ENSG00000124831.49	ENSG00000177483+ENSG00000124831	chr2	dexseq_prepare_annotation2.py	exon	.	+	.		17	1.85293504234538e-09	5.29778297324488e-07
ENSG00000221978.53	ENSG00000221978	chr1	dexseq_prepare_annotation2.py	exon	.	-	.	CCNL2	13	2.16192468961783e-09	6.04970925911781e-07
ENSG00000005884.29	ENSG00000005884	chr17	dexseq_prepare_annotation2.py	exon	.	+	.	ITGA3	16	2.37800733567201e-09	6.51574009974132e-07
ENSG00000143341.116	ENSG00000143341	chr1	dexseq_prepare_annotation2.py	exon	.	+	.	HMCN1	39	3.17301272720806e-09	8.51662518127355e-07
ENSG00000264594.ENSG00000204580.145	ENSG00000264594+ENSG00000204580	chr6	dexseq_prepare_annotation2.py	exon	.	+	.		20	4.13402038983491e-09	1.08741272334217e-06
ENSG00000173852.19	ENSG00000173852	chr7	dexseq_prepare_annotation2.py	exon	.	-	.	DPY19L1	13	4.46549012486211e-09	1.15157110043503e-06
ENSG00000105193.19	ENSG00000105193	chr19	dexseq_prepare_annotation2.py	exon	.	-	.	RPS16	12	5.2991550658706e-09	1.3402786043525e-06
ENSG00000088854.41	ENSG00000088854	chr20	dexseq_prepare_annotation2.py	exon	.	-	.	C20orf194	15	7.4847838880809e-09	1.85735618294415e-06
ENSG00000159640.ENSG00000224353.ENSG00000264813.67	ENSG00000159640+ENSG00000224353+ENSG00000264813	chr17	dexseq_prepare_annotation2.py	exon	.	+	.		48	7.65123637638571e-09	1.8635011263375e-06
ENSG00000265690.ENSG00000135722.ENSG00000102878.94	ENSG00000265690+ENSG00000135722+ENSG00000102878	chr16	dexseq_prepare_annotation2.py	exon	.	+	.		15	8.13189987978529e-09	1.94455904034429e-06
ENSG00000116809.22	ENSG00000116809	chr1	dexseq_prepare_annotation2.py	exon	.	-	.	ZBTB17	14	1.79389912757134e-08	4.17649810439045e-06
ENSG00000204673.21	ENSG00000204673	chr19	dexseq_prepare_annotation2.py	exon	.	-	.	AKT1S1	6	1.81006989013272e-08	4.17649810439045e-06
ENSG00000213221.ENSG00000187796.35	ENSG00000213221+ENSG00000187796	chr9	dexseq_prepare_annotation2.py	exon	.	-	.		10	2.22987329479014e-08	5.05642992639309e-06
ENSG00000105186.45	ENSG00000105186	chr19	dexseq_prepare_annotation2.py	exon	.	-	.	ANKRD27	15	2.42391553960535e-08	5.4032774876084e-06
ENSG00000140859.94	ENSG00000140859	chr16	dexseq_prepare_annotation2.py	exon	.	-	.	KIFC3	44	3.4052200176647e-08	7.46424227872103e-06
ENSG00000160214.17	ENSG00000160214	chr21	dexseq_prepare_annotation2.py	exon	.	+	.	RRP1	6	5.74196368995431e-08	1.23462190923724e-05
ENSG00000104299.53	ENSG00000104299	chr8	dexseq_prepare_annotation2.py	exon	.	-	.	INTS9	18	5.82014586167192e-08	1.23462190923724e-05
ENSG00000069248.35	ENSG00000069248	chr1	dexseq_prepare_annotation2.py	exon	.	-	.	NUP133	8	7.4357982639486e-08	1.55231140900717e-05
ENSG00000229807.29	ENSG00000229807	chrX	dexseq_prepare_annotation2.py	exon	.	-	.	XIST	11	7.61551789204709e-08	1.56498892681568e-05
ENSG00000171777.33	ENSG00000171777	chr19	dexseq_prepare_annotation2.py	exon	.	-	.	RASGRP4	5	8.12438630286702e-08	1.64387582546626e-05
ENSG00000133612.70	ENSG00000133612	chr7	dexseq_prepare_annotation2.py	exon	.	+	.	AGAP3	49	8.32379236377187e-08	1.65870480558072e-05
ENSG00000181355.55	ENSG00000181355	chr6	dexseq_prepare_annotation2.py	exon	.	-	.	OFCC1	12	8.54643382641864e-08	1.6776522042546e-05
ENSG00000167380.40	ENSG00000167380	chr19	dexseq_prepare_annotation2.py	exon	.	+	.	ZNF226	31	9.08401218270852e-08	1.75695482686739e-05
ENSG00000187775.94	ENSG00000187775	chr17	dexseq_prepare_annotation2.py	exon	.	-	.	DNAH17	69	1.22208361762148e-07	2.30668267075306e-05
ENSG00000008382.27	ENSG00000008382	chr19	dexseq_prepare_annotation2.py	exon	.	+	.	MPND	4	1.22770519276699e-07	2.30668267075306e-05
ENSG00000196912.61	ENSG00000196912	chr2	dexseq_prepare_annotation2.py	exon	.	-	.	ANKRD36B	14	1.52803169642938e-07	2.83051730583652e-05
ENSG00000099622.104	ENSG00000099622	chr19	dexseq_prepare_annotation2.py	exon	.	+	.	CIRBP	37	2.05323363014969e-07	3.75057343107344e-05
ENSG00000112983.75	ENSG00000112983	chr5	dexseq_prepare_annotation2.py	exon	.	-	.	BRD8	42	2.62594662305735e-07	4.73102054608908e-05
ENSG00000142512.33	ENSG00000142512	chr19	dexseq_prepare_annotation2.py	exon	.	-	.	SIGLEC10	22	2.75980479328477e-07	4.90499360017315e-05
ENSG00000143862.11	ENSG00000143862	chr1	dexseq_prepare_annotation2.py	exon	.	-	.	ARL8A	5	3.91279478955181e-07	6.86147694295805e-05
ENSG00000224699.42	ENSG00000224699	chr1	dexseq_prepare_annotation2.py	exon	.	+	.	LAMTOR5-AS1	18	4.21155844470395e-07	7.28821271904558e-05
ENSG00000085563.48	ENSG00000085563	chr7	dexseq_prepare_annotation2.py	exon	.	-	.	ABCB1	12	4.50950093346568e-07	7.70246185414814e-05
ENSG00000085872.ENSG00000105085.ENSG00000269578.ENSG00000214046.ENSG00000127526.ENSG00000269058.ENSG00000141979.ENSG00000268790.128	ENSG00000085872+ENSG00000105085+ENSG00000269578+ENSG00000214046+ENSG00000127526+ENSG00000269058+ENSG00000141979+ENSG00000268790	chr19	dexseq_prepare_annotation2.py	exon	.	-	.		52	5.02630131180503e-07	8.47511728882818e-05
ENSG00000197102.100	ENSG00000197102	chr14	dexseq_prepare_annotation2.py	exon	.	+	.	DYNC1H1	39	5.54218944273521e-07	9.22669310770296e-05
ENSG00000104368.37	ENSG00000104368	chr8	dexseq_prepare_annotation2.py	exon	.	-	.	PLAT	21	5.94331992153836e-07	9.74046550241548e-05
ENSG00000255339.ENSG00000075826.ENSG00000166136.84	ENSG00000255339+ENSG00000075826+ENSG00000166136	chr10	dexseq_prepare_annotation2.py	exon	.	-	.		46	5.99891807858617e-07	9.74046550241548e-05
ENSG00000124920.53	ENSG00000124920	chr11	dexseq_prepare_annotation2.py	exon	.	+	.	MYRF	14	7.75564379654022e-07	0.000124392960014752
ENSG00000103671.28	ENSG00000103671	chr15	dexseq_prepare_annotation2.py	exon	.	+	.	TRIP4	13	8.07697550943523e-07	0.000127986002289268
ENSG00000224539.23	ENSG00000224539	chrX	dexseq_prepare_annotation2.py	exon	.	+	.	RP11-432N13.3	8	1.11372902673191e-06	0.000174378144756882
ENSG00000164975.23	ENSG00000164975	chr9	dexseq_prepare_annotation2.py	exon	.	+	.	SNAPC3	22	1.17097463685454e-06	0.000181184216751892
ENSG00000100949.67	ENSG00000100949	chr14	dexseq_prepare_annotation2.py	exon	.	-	.	RABGGTA	30	1.2022031420099e-06	0.0001838532060897
ENSG00000143198.32	ENSG00000143198	chr1	dexseq_prepare_annotation2.py	exon	.	+	.	MGST3	17	1.30280094810799e-06	0.000196947564017429
ENSG00000223960.20	ENSG00000223960	chr2	dexseq_prepare_annotation2.py	exon	.	+	.	AC009948.5	15	1.85155119489893e-06	0.00027672274221944
ENSG00000196865.ENSG00000234631.14	ENSG00000196865+ENSG00000234631	chr10	dexseq_prepare_annotation2.py	exon	.	+	.		8	2.08840621686081e-06	0.000308614815327565
ENSG00000140682.44	ENSG00000140682	chr16	dexseq_prepare_annotation2.py	exon	.	+	.	TGFB1I1	12	2.25492500919174e-06	0.000329519708009886
ENSG00000074181.41	ENSG00000074181	chr19	dexseq_prepare_annotation2.py	exon	.	-	.	NOTCH3	42	2.67355976607299e-06	0.00038640283564167
ENSG00000148408.68	ENSG00000148408	chr9	dexseq_prepare_annotation2.py	exon	.	+	.	CACNA1B	22	3.01227409140433e-06	0.000430624226632063
ENSG00000166889.21	ENSG00000166889	chr11	dexseq_prepare_annotation2.py	exon	.	-	.	PATL1	9	3.05100874358859e-06	0.00043147168812556
ENSG00000125170.47	ENSG00000125170	chr16	dexseq_prepare_annotation2.py	exon	.	-	.	DOK4	20	3.17501628699367e-06	0.000444232066027029
ENSG00000014641.35	ENSG00000014641	chr2	dexseq_prepare_annotation2.py	exon	.	+	.	MDH1	19	3.93406598359813e-06	0.000544640377013502
ENSG00000163138.68	ENSG00000163138	chr4	dexseq_prepare_annotation2.py	exon	.	+	.	PACRGL	25	4.19370515567325e-06	0.000574537606327235
ENSG00000216937.ENSG00000150076.66	ENSG00000216937+ENSG00000150076	chr10	dexseq_prepare_annotation2.py	exon	.	+	.		18	5.32887201653553e-06	0.000715590046750306
ENSG00000182986.27	ENSG00000182986	chr19	dexseq_prepare_annotation2.py	exon	.	-	.	ZNF320	14	5.33210345054212e-06	0.000715590046750306
ENSG00000173068.31	ENSG00000173068	chr9	dexseq_prepare_annotation2.py	exon	.	-	.	BNC2	15	5.44849872371678e-06	0.000723824800144678
ENSG00000104490.71	ENSG00000104490	chr8	dexseq_prepare_annotation2.py	exon	.	-	.	NCALD	41	5.81521022721076e-06	0.000764816449082759
ENSG00000047188.38	ENSG00000047188	chr5	dexseq_prepare_annotation2.py	exon	.	+	.	YTHDC2	4	6.00154194186681e-06	0.000781507719004279
ENSG00000196337.ENSG00000225950.26	ENSG00000196337+ENSG00000225950	chr19	dexseq_prepare_annotation2.py	exon	.	-	.		9	7.29629741634415e-06	0.000940793172742728
ENSG00000160201.25	ENSG00000160201	chr21	dexseq_prepare_annotation2.py	exon	.	-	.	U2AF1	15	7.47433003503138e-06	0.000954392122531386
ENSG00000207112.ENSG00000210825.ENSG00000239195.ENSG00000207145.ENSG00000166012.ENSG00000207304.ENSG00000206834.ENSG00000221170.ENSG00000206799.74	ENSG00000207112+ENSG00000210825+ENSG00000239195+ENSG00000207145+ENSG00000166012+ENSG00000207304+ENSG00000206834+ENSG00000221170+ENSG00000206799	chr11	dexseq_prepare_annotation2.py	exon	.	-	.		47	7.80338769455215e-06	0.000986828413064903
ENSG00000229547.9	ENSG00000229547	chrX	dexseq_prepare_annotation2.py	exon	.	+	.	UBE2DNL	10	7.92257036770203e-06	0.00099235852834302
ENSG00000151789.34	ENSG00000151789	chr3	dexseq_prepare_annotation2.py	exon	.	-	.	ZNF385D	29	8.50211722354072e-06	0.00105490420494347
ENSG00000140853.105	ENSG00000140853	chr16	dexseq_prepare_annotation2.py	exon	.	+	.	NLRC5	19	8.59401674023207e-06	0.0010563411978274
ENSG00000187240.105	ENSG00000187240	chr11	dexseq_prepare_annotation2.py	exon	.	+	.	DYNC2H1	37	9.04589637543399e-06	0.00110158915860841
ENSG00000140575.73	ENSG00000140575	chr15	dexseq_prepare_annotation2.py	exon	.	+	.	IQGAP1	54	9.62009634996287e-06	0.0011607661210524
ENSG00000065427.23	ENSG00000065427	chr16	dexseq_prepare_annotation2.py	exon	.	-	.	KARS	11	1.00548766924027e-05	0.00120219762053165
ENSG00000121152.11	ENSG00000121152	chr2	dexseq_prepare_annotation2.py	exon	.	+	.	NCAPH	9	1.04177541529869e-05	0.00122846478813662
ENSG00000042317.53	ENSG00000042317	chr14	dexseq_prepare_annotation2.py	exon	.	+	.	SPATA7	22	1.04613789743995e-05	0.00122846478813662
ENSG00000077782.97	ENSG00000077782	chr8	dexseq_prepare_annotation2.py	exon	.	-	.	FGFR1	33	1.05823133891074e-05	0.00123166889994284
ENSG00000182866.25	ENSG00000182866	chr1	dexseq_prepare_annotation2.py	exon	.	+	.	LCK	13	1.29721823070502e-05	0.00148994366161075
ENSG00000148341.40	ENSG00000148341	chr9	dexseq_prepare_annotation2.py	exon	.	-	.	SH3GLB2	26	1.30842824568893e-05	0.00148994366161075
ENSG00000088247.ENSG00000266722.47	ENSG00000088247+ENSG00000266722	chr19	dexseq_prepare_annotation2.py	exon	.	-	.		28	1.31412305920656e-05	0.00148994366161075
ENSG00000066926.11	ENSG00000066926	chr18	dexseq_prepare_annotation2.py	exon	.	-	.	FECH	9	1.66882296651573e-05	0.00187592817569358
ENSG00000197134.15	ENSG00000197134	chr19	dexseq_prepare_annotation2.py	exon	.	+	.	ZNF257	7	1.6968920975643e-05	0.00189131566670896
ENSG00000185507.39	ENSG00000185507	chr11	dexseq_prepare_annotation2.py	exon	.	-	.	IRF7	22	1.81216748868258e-05	0.00200282578244986
ENSG00000090273.5	ENSG00000090273	chr1	dexseq_prepare_annotation2.py	exon	.	+	.	NUDC	3	1.92932512761008e-05	0.00209761022526223
ENSG00000132716.ENSG00000258465.ENSG00000162735.96	ENSG00000132716+ENSG00000258465+ENSG00000162735	chr1	dexseq_prepare_annotation2.py	exon	.	-	.		46	1.94360161891739e-05	0.00209761022526223
ENSG00000010379.37	ENSG00000010379	chr12	dexseq_prepare_annotation2.py	exon	.	-	.	SLC6A13	15	1.94577590847014e-05	0.00209761022526223
ENSG00000068878.66	ENSG00000068878	chr2	dexseq_prepare_annotation2.py	exon	.	-	.	PSME4	14	2.11225793582829e-05	0.00225857043674908
ENSG00000105429.52	ENSG00000105429	chr19	dexseq_prepare_annotation2.py	exon	.	+	.	MEGF8	25	2.1606696448633e-05	0.00229170380397114
ENSG00000099804.18	ENSG00000099804	chr19	dexseq_prepare_annotation2.py	exon	.	+	.	CDC34	16	2.20001353755667e-05	0.00231476624367563
ENSG00000104450.29	ENSG00000104450	chr8	dexseq_prepare_annotation2.py	exon	.	+	.	SPAG1	29	2.29691093443798e-05	0.0023975375087086
ENSG00000254615.ENSG00000164830.49	ENSG00000254615+ENSG00000164830	chr8	dexseq_prepare_annotation2.py	exon	.	+	.		36	2.33538568089946e-05	0.00241850334450313
ENSG00000135218.33	ENSG00000135218	chr7	dexseq_prepare_annotation2.py	exon	.	+	.	CD36	15	2.39919838356345e-05	0.00246517633911144
ENSG00000136235.34	ENSG00000136235	chr7	dexseq_prepare_annotation2.py	exon	.	+	.	GPNMB	18	2.4954882530935e-05	0.00254423732594462
ENSG00000163810.21	ENSG00000163810	chr3	dexseq_prepare_annotation2.py	exon	.	+	.	TGM4	16	2.63623232317968e-05	0.0026670559626507
ENSG00000272333.ENSG00000105663.6	ENSG00000272333+ENSG00000105663	chr19	dexseq_prepare_annotation2.py	exon	.	+	.		5	2.76665825894646e-05	0.00277764041386747
ENSG00000140943.52	ENSG00000140943	chr16	dexseq_prepare_annotation2.py	exon	.	-	.	MBTPS1	41	2.80091777736718e-05	0.00279073262181312
ENSG00000082196.ENSG00000250767.ENSG00000273294.ENSG00000242110.40	ENSG00000082196+ENSG00000250767+ENSG00000273294+ENSG00000242110	chr5	dexseq_prepare_annotation2.py	exon	.	-	.		17	2.95061698365347e-05	0.00291778305030154
ENSG00000150995.92	ENSG00000150995	chr3	dexseq_prepare_annotation2.py	exon	.	+	.	ITPR1	18	3.07502025355607e-05	0.00301810943095294
ENSG00000178814.19	ENSG00000178814	chr8	dexseq_prepare_annotation2.py	exon	.	-	.	OPLAH	12	3.09856333463891e-05	0.00301868925756822
ENSG00000068305.41	ENSG00000068305	chr15	dexseq_prepare_annotation2.py	exon	.	+	.	MEF2A	10	3.20255870133642e-05	0.00309439083076652
ENSG00000104447.31	ENSG00000104447	chr8	dexseq_prepare_annotation2.py	exon	.	-	.	TRPS1	24	3.22332378204846e-05	0.00309439083076652
ENSG00000151651.44	ENSG00000151651	chr10	dexseq_prepare_annotation2.py	exon	.	-	.	ADAM8	19	3.2473416857446e-05	0.00309485781528355
ENSG00000117472.24	ENSG00000117472	chr1	dexseq_prepare_annotation2.py	exon	.	+	.	TSPAN1	5	3.45106173321521e-05	0.00326534992196018
ENSG00000067596.36	ENSG00000067596	chr17	dexseq_prepare_annotation2.py	exon	.	+	.	DHX8	22	3.52036700930276e-05	0.00330713335045356
ENSG00000147883.8	ENSG00000147883	chr9	dexseq_prepare_annotation2.py	exon	.	-	.	CDKN2B	6	4.54719011859786e-05	0.0042414641446666
ENSG00000159208.16	ENSG00000159208	chr1	dexseq_prepare_annotation2.py	exon	.	+	.	C1orf51	13	4.65603354338835e-05	0.00431240515229884
ENSG00000123104.53	ENSG00000123104	chr12	dexseq_prepare_annotation2.py	exon	.	-	.	ITPR2	36	4.97105003902296e-05	0.00454799415527615
ENSG00000174744.17	ENSG00000174744	chr11	dexseq_prepare_annotation2.py	exon	.	-	.	BRMS1	8	4.97955564446294e-05	0.00454799415527615
ENSG00000239995.ENSG00000138039.29	ENSG00000239995+ENSG00000138039	chr2	dexseq_prepare_annotation2.py	exon	.	-	.		18	5.16282467679693e-05	0.00468286001029194
ENSG00000187741.92	ENSG00000187741	chr16	dexseq_prepare_annotation2.py	exon	.	-	.	FANCA	37	5.48191153782645e-05	0.00493822606475983
ENSG00000164951.23	ENSG00000164951	chr8	dexseq_prepare_annotation2.py	exon	.	+	.	PDP1	7	5.73907967696749e-05	0.0051347194497603
ENSG00000151729.6	ENSG00000151729	chr4	dexseq_prepare_annotation2.py	exon	.	+	.	SLC25A4	7	5.83556017338722e-05	0.00513483797640833
ENSG00000124721.74	ENSG00000124721	chr6	dexseq_prepare_annotation2.py	exon	.	+	.	DNAH8	26	5.84855864758203e-05	0.00513483797640833
ENSG00000223344.3	ENSG00000223344	chr1	dexseq_prepare_annotation2.py	exon	.	-	.	RP11-541F9.1	4	5.88044374174196e-05	0.00513483797640833
ENSG00000142156.43	ENSG00000142156	chr21	dexseq_prepare_annotation2.py	exon	.	+	.	COL6A1	25	5.89935738972768e-05	0.00513483797640833
ENSG00000259132.ENSG00000129474.ENSG00000092036.ENSG00000265037.75	ENSG00000259132+ENSG00000129474+ENSG00000092036+ENSG00000265037	chr14	dexseq_prepare_annotation2.py	exon	.	-	.		30	5.93442345205343e-05	0.00513483797640833
ENSG00000102910.38	ENSG00000102910	chr16	dexseq_prepare_annotation2.py	exon	.	+	.	LONP2	11	6.48472138236694e-05	0.00557431736084248
ENSG00000077157.ENSG00000232626.59	ENSG00000077157+ENSG00000232626	chr1	dexseq_prepare_annotation2.py	exon	.	+	.		32	6.57871415130856e-05	0.00561839276090975
ENSG00000141086.ENSG00000205220.ENSG00000261884.54	ENSG00000141086+ENSG00000205220+ENSG00000261884	chr16	dexseq_prepare_annotation2.py	exon	.	-	.		44	6.74546525086536e-05	0.00572363606318589
ENSG00000196074.50	ENSG00000196074	chr20	dexseq_prepare_annotation2.py	exon	.	-	.	SYCP2	8	6.82864250040187e-05	0.00572621254588562
ENSG00000205810.ENSG00000255641.ENSG00000134545.ENSG00000205809.42	ENSG00000205810+ENSG00000255641+ENSG00000134545+ENSG00000205809	chr12	dexseq_prepare_annotation2.py	exon	.	-	.		20	6.83557914920957e-05	0.00572621254588562
ENSG00000185298.20	ENSG00000185298	chr17	dexseq_prepare_annotation2.py	exon	.	+	.	CCDC137	8	7.11341974802798e-05	0.00592124661557367
ENSG00000075415.ENSG00000212443.27	ENSG00000075415+ENSG00000212443	chr12	dexseq_prepare_annotation2.py	exon	.	+	.		14	7.17910561040671e-05	0.00592600655743355
ENSG00000151834.36	ENSG00000151834	chr4	dexseq_prepare_annotation2.py	exon	.	-	.	GABRA2	16	7.21194884189154e-05	0.00592600655743355
ENSG00000134602.11	ENSG00000134602	chrX	dexseq_prepare_annotation2.py	exon	.	+	.	MST4	5	7.25431155525244e-05	0.00592600655743355
ENSG00000242111.7	ENSG00000242111	chr9	dexseq_prepare_annotation2.py	exon	.	+	.	RP11-86L19.2	6	7.30868987218094e-05	0.00593357340734097
ENSG00000070756.68	ENSG00000070756	chr8	dexseq_prepare_annotation2.py	exon	.	-	.	PABPC1	22	7.39489301356014e-05	0.00596672594566521
ENSG00000112365.ENSG00000135596.30	ENSG00000112365+ENSG00000135596	chr6	dexseq_prepare_annotation2.py	exon	.	-	.		12	7.57757941403251e-05	0.00607684905203387
ENSG00000187097.33	ENSG00000187097	chr14	dexseq_prepare_annotation2.py	exon	.	-	.	ENTPD5	8	7.64869185368684e-05	0.00609670274301148
ENSG00000129009.5	ENSG00000129009	chr15	dexseq_prepare_annotation2.py	exon	.	+	.	ISLR	5	7.76916680884495e-05	0.00615542661867041
ENSG00000173809.35	ENSG00000173809	chr19	dexseq_prepare_annotation2.py	exon	.	+	.	TDRD12	13	8.29636784499572e-05	0.00650993626928234
ENSG00000156261.26	ENSG00000156261	chr21	dexseq_prepare_annotation2.py	exon	.	-	.	CCT8	11	8.31561202280591e-05	0.00650993626928234
ENSG00000135249.29	ENSG00000135249	chr7	dexseq_prepare_annotation2.py	exon	.	+	.	RINT1	13	8.66365058545159e-05	0.00674226819525795
ENSG00000100427.27	ENSG00000100427	chr22	dexseq_prepare_annotation2.py	exon	.	-	.	MLC1	21	8.87901262903052e-05	0.00686922200570644
ENSG00000213983.ENSG00000092051.68	ENSG00000213983+ENSG00000092051	chr14	dexseq_prepare_annotation2.py	exon	.	-	.		43	8.94062674373336e-05	0.00687643993763633
ENSG00000115266.29	ENSG00000115266	chr19	dexseq_prepare_annotation2.py	exon	.	+	.	APC2	12	9.34451882416018e-05	0.00714529718461364
ENSG00000058600.46	ENSG00000058600	chr16	dexseq_prepare_annotation2.py	exon	.	+	.	POLR3E	2	9.44208448066647e-05	0.00717816734622691
ENSG00000142330.ENSG00000178623.54	ENSG00000142330+ENSG00000178623	chr2	dexseq_prepare_annotation2.py	exon	.	+	.		42	9.51565744755555e-05	0.00719252452587647
ENSG00000148356.45	ENSG00000148356	chr9	dexseq_prepare_annotation2.py	exon	.	+	.	LRSAM1	35	9.6943737258408e-05	0.00726980548388255
ENSG00000138448.32	ENSG00000138448	chr2	dexseq_prepare_annotation2.py	exon	.	+	.	ITGAV	22	9.72845016091338e-05	0.00726980548388255
ENSG00000074071.6	ENSG00000074071	chr16	dexseq_prepare_annotation2.py	exon	.	-	.	MRPS34	7	0.000105509028234546	0.00783091381673609
ENSG00000147606.ENSG00000214954.59	ENSG00000147606+ENSG00000214954	chr8	dexseq_prepare_annotation2.py	exon	.	+	.		13	0.000105984082981982	0.00783091381673609
ENSG00000158113.21	ENSG00000158113	chr12	dexseq_prepare_annotation2.py	exon	.	+	.	LRRC43	21	0.000107421131331669	0.00789092245849645
ENSG00000141469.38	ENSG00000141469	chr18	dexseq_prepare_annotation2.py	exon	.	+	.	SLC14A1	17	0.000107996201530517	0.00789092245849645
ENSG00000223345.3	ENSG00000223345	chr1	dexseq_prepare_annotation2.py	exon	.	+	.	HIST2H2BA	4	0.00011223093499078	0.00815503456905381
ENSG00000109339.43	ENSG00000109339	chr4	dexseq_prepare_annotation2.py	exon	.	-	.	MAPK10	14	0.000113805051773227	0.00818992750326971
ENSG00000103653.43	ENSG00000103653	chr15	dexseq_prepare_annotation2.py	exon	.	+	.	CSK	8	0.000113956564256262	0.00818992750326971
ENSG00000151090.32	ENSG00000151090	chr3	dexseq_prepare_annotation2.py	exon	.	-	.	THRB	14	0.000117356016525561	0.00838840396382707
ENSG00000129990.30	ENSG00000129990	chr19	dexseq_prepare_annotation2.py	exon	.	-	.	SYT5	25	0.000118810068544663	0.00844463116769558
ENSG00000213614.ENSG00000140488.ENSG00000273025.ENSG00000137817.ENSG00000260729.140	ENSG00000213614+ENSG00000140488+ENSG00000273025+ENSG00000137817+ENSG00000260729	chr15	dexseq_prepare_annotation2.py	exon	.	-	.		46	0.000119426809397155	0.00844463116769558
ENSG00000206775.ENSG00000167658.30	ENSG00000206775+ENSG00000167658	chr19	dexseq_prepare_annotation2.py	exon	.	-	.		11	0.000122013832680012	0.00858142207169792
ENSG00000141524.ENSG00000204282.55	ENSG00000141524+ENSG00000204282	chr17	dexseq_prepare_annotation2.py	exon	.	-	.		25	0.000123784205951405	0.00865962700357915
ENSG00000169727.63	ENSG00000169727	chr17	dexseq_prepare_annotation2.py	exon	.	+	.	GPS1	39	0.000126583710646605	0.00880861884880501
ENSG00000171681.66	ENSG00000171681	chr12	dexseq_prepare_annotation2.py	exon	.	+	.	ATF7IP	14	0.000134497012858106	0.00931002480584111
ENSG00000266365.8	ENSG00000266365	chr17	dexseq_prepare_annotation2.py	exon	.	-	.	RP11-51L5.3	9	0.000136801935468239	0.00941999505381295
ENSG00000082397.92	ENSG00000082397	chr18	dexseq_prepare_annotation2.py	exon	.	-	.	EPB41L3	25	0.000139254803697973	0.00953895405331113
ENSG00000118600.18	ENSG00000118600	chr12	dexseq_prepare_annotation2.py	exon	.	+	.	TMEM5	14	0.000141125962468864	0.00957285268308265
ENSG00000196549.49	ENSG00000196549	chr3	dexseq_prepare_annotation2.py	exon	.	+	.	MME	34	0.000141323376278155	0.00957285268308265
ENSG00000255605.2	ENSG00000255605	chr11	dexseq_prepare_annotation2.py	exon	.	+	.	RP11-644L4.1	2	0.000141933262865048	0.00957285268308265
ENSG00000147010.38	ENSG00000147010	chrX	dexseq_prepare_annotation2.py	exon	.	-	.	SH3KBP1	15	0.000144006210976587	0.0096631106467555
ENSG00000148516.58	ENSG00000148516	chr10	dexseq_prepare_annotation2.py	exon	.	+	.	ZEB1	12	0.000147690672849539	0.00979342753567354
ENSG00000109756.50	ENSG00000109756	chr4	dexseq_prepare_annotation2.py	exon	.	+	.	RAPGEF2	25	0.000147967857770577	0.00979342753567354
ENSG00000141101.15	ENSG00000141101	chr16	dexseq_prepare_annotation2.py	exon	.	-	.	NOB1	10	0.00014818218366781	0.00979342753567354
ENSG00000032219.44	ENSG00000032219	chr14	dexseq_prepare_annotation2.py	exon	.	+	.	ARID4A	34	0.000152704087426818	0.0100418207891875
ENSG00000116641.64	ENSG00000116641	chr1	dexseq_prepare_annotation2.py	exon	.	-	.	DOCK7	18	0.000158811965907487	0.0103915172916183
ENSG00000167378.ENSG00000268361.ENSG00000073050.48	ENSG00000167378+ENSG00000268361+ENSG00000073050	chr19	dexseq_prepare_annotation2.py	exon	.	-	.		4	0.000171231637783183	0.0111487054461605
ENSG00000143702.73	ENSG00000143702	chr1	dexseq_prepare_annotation2.py	exon	.	-	.	CEP170	33	0.000173984973711677	0.0112721693313102
ENSG00000073331.24	ENSG00000073331	chr4	dexseq_prepare_annotation2.py	exon	.	+	.	ALPK1	9	0.000177651079667256	0.0114532696067831
ENSG00000116337.74	ENSG00000116337	chr1	dexseq_prepare_annotation2.py	exon	.	+	.	AMPD2	42	0.000190323338610894	0.0122104026800511
ENSG00000175198.32	ENSG00000175198	chr13	dexseq_prepare_annotation2.py	exon	.	+	.	PCCA	20	0.000202046371809837	0.0128995819516649
ENSG00000164796.83	ENSG00000164796	chr8	dexseq_prepare_annotation2.py	exon	.	-	.	CSMD3	16	0.000208730108460408	0.0132619245723251
ENSG00000127445.28	ENSG00000127445	chr19	dexseq_prepare_annotation2.py	exon	.	+	.	PIN1	12	0.000209843663986177	0.013268576292049
ENSG00000074201.26	ENSG00000074201	chr11	dexseq_prepare_annotation2.py	exon	.	-	.	CLNS1A	5	0.000218467027299378	0.0137477432681407
ENSG00000108883.74	ENSG00000108883	chr17	dexseq_prepare_annotation2.py	exon	.	-	.	EFTUD2	18	0.00022535568606598	0.0140773037037506
ENSG00000129467.ENSG00000129465.ENSG00000258973.100	ENSG00000129467+ENSG00000129465+ENSG00000258973	chr14	dexseq_prepare_annotation2.py	exon	.	-	.		66	0.000225844820673006	0.0140773037037506
ENSG00000207945.ENSG00000100124.34	ENSG00000207945+ENSG00000100124	chr22	dexseq_prepare_annotation2.py	exon	.	-	.		11	0.000228019508036749	0.0141458140080157
ENSG00000059758.40	ENSG00000059758	chr12	dexseq_prepare_annotation2.py	exon	.	-	.	CDK17	28	0.000231367655775089	0.0142861380692675
ENSG00000063601.40	ENSG00000063601	chrX	dexseq_prepare_annotation2.py	exon	.	+	.	MTMR1	26	0.000233278517336109	0.0143052404340632
ENSG00000142676.10	ENSG00000142676	chr1	dexseq_prepare_annotation2.py	exon	.	+	.	RPL11	8	0.000233852394565357	0.0143052404340632
ENSG00000225663.ENSG00000215621.28	ENSG00000225663+ENSG00000215621	chr17	dexseq_prepare_annotation2.py	exon	.	-	.		18	0.00023928318777836	0.0145676751346864
ENSG00000213471.ENSG00000182768.ENSG00000261147.25	ENSG00000213471+ENSG00000182768+ENSG00000261147	chr15	dexseq_prepare_annotation2.py	exon	.	+	.		5	0.000240357778606064	0.0145676751346864
ENSG00000258818.ENSG00000259171.ENSG00000214274.11	ENSG00000258818+ENSG00000259171+ENSG00000214274	chr14	dexseq_prepare_annotation2.py	exon	.	+	.		12	0.000243387517894738	0.0146836359419798
ENSG00000260565.14	ENSG00000260565	chr16	dexseq_prepare_annotation2.py	exon	.	-	.	ERVK13-1	12	0.000274225580319913	0.0164685608783904
ENSG00000215440.ENSG00000124222.ENSG00000254995.89	ENSG00000215440+ENSG00000124222+ENSG00000254995	chr20	dexseq_prepare_annotation2.py	exon	.	+	.		27	0.000283117082156724	0.0169252539296602
ENSG00000272191.1	ENSG00000272191	chr17	dexseq_prepare_annotation2.py	exon	.	-	.	RP11-445F12.2	2	0.000284481501814934	0.0169298674745249
ENSG00000172752.48	ENSG00000172752	chr3	dexseq_prepare_annotation2.py	exon	.	+	.	COL6A5	34	0.000287505215856791	0.017032741436705
ENSG00000163499.11	ENSG00000163499	chr2	dexseq_prepare_annotation2.py	exon	.	-	.	CRYBA2	4	0.000289889533217714	0.0170692900636371
ENSG00000063438.ENSG00000249915.42	ENSG00000063438+ENSG00000249915	chr5	dexseq_prepare_annotation2.py	exon	.	+	.		28	0.000290717835633721	0.0170692900636371
ENSG00000259905.43	ENSG00000259905	chr15	dexseq_prepare_annotation2.py	exon	.	+	.	PWRN1	19	0.00029496047650506	0.0172414230533091
ENSG00000242086.ENSG00000215837.ENSG00000176945.136	ENSG00000242086+ENSG00000215837+ENSG00000176945	chr3	dexseq_prepare_annotation2.py	exon	.	+	.		44	0.000313482902732173	0.0181723141875473
ENSG00000250592.1	ENSG00000250592	chr3	dexseq_prepare_annotation2.py	exon	.	-	.	RP11-39E3.3	2	0.000313649279240666	0.0181723141875473
ENSG00000168619.33	ENSG00000168619	chr8	dexseq_prepare_annotation2.py	exon	.	+	.	ADAM18	11	0.000332972829468727	0.0192072747946171
ENSG00000139546.38	ENSG00000139546	chr12	dexseq_prepare_annotation2.py	exon	.	+	.	TARBP2	17	0.000351092705836502	0.0201640666688283
ENSG00000173402.44	ENSG00000173402	chr3	dexseq_prepare_annotation2.py	exon	.	+	.	DAG1	22	0.000379567620034313	0.0216141276217965
ENSG00000172824.40	ENSG00000172824	chr16	dexseq_prepare_annotation2.py	exon	.	+	.	CES4A	23	0.000379627697736846	0.0216141276217965
ENSG00000141664.27	ENSG00000141664	chr18	dexseq_prepare_annotation2.py	exon	.	+	.	ZCCHC2	4	0.000381901955834167	0.0216498901859093
ENSG00000250420.20	ENSG00000250420	chr5	dexseq_prepare_annotation2.py	exon	.	-	.	AACSP1	15	0.000384657797043137	0.0217125293850272
ENSG00000141646.ENSG00000267699.ENSG00000141642.58	ENSG00000141646+ENSG00000267699+ENSG00000141642	chr18	dexseq_prepare_annotation2.py	exon	.	+	.		18	0.000401801568079528	0.0225833086469314
ENSG00000231870.6	ENSG00000231870	chr17	dexseq_prepare_annotation2.py	exon	.	-	.	KRT17P3	4	0.000404504788753533	0.0226384977944105
ENSG00000167178.30	ENSG00000167178	chr15	dexseq_prepare_annotation2.py	exon	.	+	.	ISLR2	12	0.000431629934558377	0.0240542241496262
ENSG00000196504.32	ENSG00000196504	chr2	dexseq_prepare_annotation2.py	exon	.	-	.	PRPF40A	22	0.000438404412868398	0.024254514532685
ENSG00000249086.ENSG00000130592.37	ENSG00000249086+ENSG00000130592	chr11	dexseq_prepare_annotation2.py	exon	.	+	.		19	0.000438912291573831	0.024254514532685
ENSG00000116883.ENSG00000214193.37	ENSG00000116883+ENSG00000214193	chr1	dexseq_prepare_annotation2.py	exon	.	+	.		29	0.000442312828341439	0.0243401603278101
ENSG00000150093.62	ENSG00000150093	chr10	dexseq_prepare_annotation2.py	exon	.	-	.	ITGB1	16	0.000448107293784027	0.0245522435620647
ENSG00000137968.30	ENSG00000137968	chr1	dexseq_prepare_annotation2.py	exon	.	-	.	SLC44A5	18	0.000449900448483699	0.0245522435620647
ENSG00000125851.16	ENSG00000125851	chr20	dexseq_prepare_annotation2.py	exon	.	+	.	PCSK2	6	0.000462321274997701	0.0251258240031808
ENSG00000028203.83	ENSG00000028203	chr12	dexseq_prepare_annotation2.py	exon	.	+	.	VEZT	35	0.000467229089352108	0.0252880534286376
ENSG00000198626.121	ENSG00000198626	chr1	dexseq_prepare_annotation2.py	exon	.	+	.	RYR2	35	0.000471719991198845	0.0254264808370787
ENSG00000262333.ENSG00000167720.22	ENSG00000262333+ENSG00000167720	chr17	dexseq_prepare_annotation2.py	exon	.	+	.		11	0.000475096951689489	0.0254829705221229
ENSG00000147604.24	ENSG00000147604	chr8	dexseq_prepare_annotation2.py	exon	.	-	.	RPL7	22	0.000476712930503197	0.0254829705221229
ENSG00000155363.60	ENSG00000155363	chr1	dexseq_prepare_annotation2.py	exon	.	+	.	MOV10	15	0.0004785807268069	0.0254829705221229
ENSG00000254444.2	ENSG00000254444	chr11	dexseq_prepare_annotation2.py	exon	.	-	.	RP11-290F24.3	3	0.000485985988234141	0.0257729343437719
ENSG00000177239.30	ENSG00000177239	chr9	dexseq_prepare_annotation2.py	exon	.	+	.	MAN1B1	22	0.000507374286958253	0.0267991430605419
ENSG00000241015.ENSG00000160336.25	ENSG00000241015+ENSG00000160336	chr19	dexseq_prepare_annotation2.py	exon	.	+	.		18	0.000514917949431037	0.027088803483668
ENSG00000177479.68	ENSG00000177479	chr3	dexseq_prepare_annotation2.py	exon	.	+	.	ARIH2	45	0.000523374486191478	0.0274239890135073
ENSG00000064313.43	ENSG00000064313	chr8	dexseq_prepare_annotation2.py	exon	.	-	.	TAF2	26	0.000541215167430726	0.0282219598214324
ENSG00000177822.23	ENSG00000177822	chr4	dexseq_prepare_annotation2.py	exon	.	-	.	AC108142.1	23	0.000542895060433576	0.0282219598214324
ENSG00000166311.32	ENSG00000166311	chr11	dexseq_prepare_annotation2.py	exon	.	+	.	SMPD1	11	0.000575999699720388	0.0298249923256793
ENSG00000115421.36	ENSG00000115421	chr2	dexseq_prepare_annotation2.py	exon	.	+	.	PAPOLG	26	0.000582685675076521	0.0300528705827702
ENSG00000149179.51	ENSG00000149179	chr11	dexseq_prepare_annotation2.py	exon	.	+	.	C11orf49	37	0.000589523509351647	0.0302110335124459
ENSG00000134108.19	ENSG00000134108	chr3	dexseq_prepare_annotation2.py	exon	.	+	.	ARL8B	14	0.000591347570928233	0.0302110335124459
ENSG00000125166.22	ENSG00000125166	chr16	dexseq_prepare_annotation2.py	exon	.	-	.	GOT2	11	0.00059264344937736	0.0302110335124459
ENSG00000149451.25	ENSG00000149451	chr20	dexseq_prepare_annotation2.py	exon	.	-	.	ADAM33	3	0.000636631578755352	0.032191992779124
ENSG00000100106.ENSG00000100101.58	ENSG00000100106+ENSG00000100101	chr22	dexseq_prepare_annotation2.py	exon	.	+	.		35	0.000637547745796198	0.032191992779124
ENSG00000150403.26	ENSG00000150403	chr13	dexseq_prepare_annotation2.py	exon	.	+	.	TMCO3	11	0.000638846572030974	0.032191992779124
ENSG00000119912.32	ENSG00000119912	chr10	dexseq_prepare_annotation2.py	exon	.	-	.	IDE	20	0.000652479371547797	0.0327534682999871
ENSG00000225361.8	ENSG00000225361	chr9	dexseq_prepare_annotation2.py	exon	.	-	.	PPP1R26-AS1	5	0.000663375127407535	0.0331738010481517
ENSG00000085063.ENSG00000205177.43	ENSG00000085063+ENSG00000205177	chr11	dexseq_prepare_annotation2.py	exon	.	-	.		15	0.000670538136669324	0.0331921938285052
ENSG00000270033.ENSG00000263887.ENSG00000188755.28	ENSG00000270033+ENSG00000263887+ENSG00000188755	chr17	dexseq_prepare_annotation2.py	exon	.	-	.		2	0.000670874382511487	0.0331921938285052
ENSG00000129116.24	ENSG00000129116	chr4	dexseq_prepare_annotation2.py	exon	.	+	.	PALLD	3	0.000671431799290143	0.0331921938285052
ENSG00000114698.26	ENSG00000114698	chr3	dexseq_prepare_annotation2.py	exon	.	-	.	PLSCR4	23	0.000673837876536716	0.0331921938285052
ENSG00000214717.ENSG00000169084.29	ENSG00000214717+ENSG00000169084	chrX	dexseq_prepare_annotation2.py	exon	.	-	.		8	0.000676708734344082	0.0332092286346768
ENSG00000021355.15	ENSG00000021355	chr6	dexseq_prepare_annotation2.py	exon	.	-	.	SERPINB1	10	0.000679802787810841	0.033237049313339
ENSG00000063176.35	ENSG00000063176	chr19	dexseq_prepare_annotation2.py	exon	.	+	.	SPHK2	18	0.000697783708378417	0.0339898197503442
ENSG00000005448.8	ENSG00000005448	chr2	dexseq_prepare_annotation2.py	exon	.	+	.	WDR54	6	0.000717926627601269	0.0348419594325162
ENSG00000257225.ENSG00000134283.50	ENSG00000257225+ENSG00000134283	chr12	dexseq_prepare_annotation2.py	exon	.	+	.		10	0.000722383969842744	0.0349293896006315
ENSG00000204946.ENSG00000244560.40	ENSG00000204946+ENSG00000244560	chr7	dexseq_prepare_annotation2.py	exon	.	+	.		15	0.000729327198632917	0.0350431286401022
ENSG00000110888.47	ENSG00000110888	chr12	dexseq_prepare_annotation2.py	exon	.	-	.	CAPRIN2	8	0.00073179813604653	0.0350431286401022
ENSG00000067798.66	ENSG00000067798	chr12	dexseq_prepare_annotation2.py	exon	.	+	.	NAV3	11	0.00073272965146199	0.0350431286401022
ENSG00000186090.22	ENSG00000186090	chr3	dexseq_prepare_annotation2.py	exon	.	+	.	HTR3D	16	0.000735624628595024	0.0350541127365281
ENSG00000166451.25	ENSG00000166451	chr16	dexseq_prepare_annotation2.py	exon	.	+	.	CENPN	19	0.000753345041735284	0.0357018065697533
ENSG00000114812.33	ENSG00000114812	chr3	dexseq_prepare_annotation2.py	exon	.	+	.	VIPR1	28	0.000754645850546792	0.0357018065697533
ENSG00000260774.ENSG00000164366.4	ENSG00000260774+ENSG00000164366	chr5	dexseq_prepare_annotation2.py	exon	.	-	.		5	0.000769959092123548	0.03610392206353
ENSG00000107187.7	ENSG00000107187	chr9	dexseq_prepare_annotation2.py	exon	.	-	.	LHX3	3	0.000770111531553298	0.03610392206353
ENSG00000224086.3	ENSG00000224086	chr22	dexseq_prepare_annotation2.py	exon	.	+	.	LL22NC03-86G7.1	3	0.000771380938249083	0.03610392206353
ENSG00000181090.64	ENSG00000181090	chr9	dexseq_prepare_annotation2.py	exon	.	+	.	EHMT1	10	0.000775549158029414	0.0361702926468186
ENSG00000198466.ENSG00000268750.ENSG00000269343.ENSG00000083828.42	ENSG00000198466+ENSG00000268750+ENSG00000269343+ENSG00000083828	chr19	dexseq_prepare_annotation2.py	exon	.	+	.		19	0.000792849417857693	0.0368464860200155
ENSG00000174695.14	ENSG00000174695	chr5	dexseq_prepare_annotation2.py	exon	.	-	.	TMEM167A	10	0.000810404104780888	0.0375296999509797
ENSG00000197122.19	ENSG00000197122	chr20	dexseq_prepare_annotation2.py	exon	.	+	.	SRC	5	0.000817439266398738	0.0377226709883375
ENSG00000068383.25	ENSG00000068383	chr10	dexseq_prepare_annotation2.py	exon	.	+	.	INPP5A	17	0.000832020140422059	0.0382612898140941
ENSG00000259472.ENSG00000221517.11	ENSG00000259472+ENSG00000221517	chr15	dexseq_prepare_annotation2.py	exon	.	-	.		9	0.000854692017070198	0.0390523880099594
ENSG00000146966.34	ENSG00000146966	chr7	dexseq_prepare_annotation2.py	exon	.	-	.	DENND2A	12	0.000855161781239986	0.0390523880099594
ENSG00000255033.ENSG00000253434.13	ENSG00000255033+ENSG00000253434	chr8	dexseq_prepare_annotation2.py	exon	.	+	.		10	0.000863996120641049	0.0393192975040522
ENSG00000119650.ENSG00000119685.ENSG00000119686.142	ENSG00000119650+ENSG00000119685+ENSG00000119686	chr14	dexseq_prepare_annotation2.py	exon	.	+	.		40	0.000870009105302627	0.0394564129411729
ENSG00000180176.22	ENSG00000180176	chr11	dexseq_prepare_annotation2.py	exon	.	-	.	TH	3	0.000880034125704439	0.0397739134751367
ENSG00000165949.32	ENSG00000165949	chr14	dexseq_prepare_annotation2.py	exon	.	+	.	IFI27	20	0.000883397514170449	0.0397891921451019
ENSG00000116793.41	ENSG00000116793	chr1	dexseq_prepare_annotation2.py	exon	.	-	.	PHTF1	16	0.000893437099601543	0.0401040434606126
ENSG00000255432.ENSG00000162194.ENSG00000185085.37	ENSG00000255432+ENSG00000162194+ENSG00000185085	chr11	dexseq_prepare_annotation2.py	exon	.	-	.		11	0.000902484782112733	0.0403518277848674
ENSG00000114209.28	ENSG00000114209	chr3	dexseq_prepare_annotation2.py	exon	.	-	.	PDCD10	13	0.00090509346080717	0.0403518277848674
ENSG00000266009.ENSG00000264660.ENSG00000233098.ENSG00000244456.55	ENSG00000266009+ENSG00000264660+ENSG00000233098+ENSG00000244456	chr17	dexseq_prepare_annotation2.py	exon	.	+	.		38	0.000920308795613771	0.0408915583780822
ENSG00000123213.32	ENSG00000123213	chr5	dexseq_prepare_annotation2.py	exon	.	+	.	NLN	23	0.000924407547720987	0.0409353806990789
ENSG00000135953.23	ENSG00000135953	chr2	dexseq_prepare_annotation2.py	exon	.	-	.	MFSD9	10	0.000929969528599068	0.0410434873830031
ENSG00000228358.3	ENSG00000228358	chr4	dexseq_prepare_annotation2.py	exon	.	+	.	AC113617.1	4	0.000954351767404395	0.0419787105180689
ENSG00000104472.11	ENSG00000104472	chr8	dexseq_prepare_annotation2.py	exon	.	+	.	CHRAC1	12	0.000961605362464867	0.0421567790904598
ENSG00000100129.30	ENSG00000100129	chr22	dexseq_prepare_annotation2.py	exon	.	+	.	EIF3L	15	0.000987457658141123	0.0431463226573822
ENSG00000120533.36	ENSG00000120533	chr8	dexseq_prepare_annotation2.py	exon	.	+	.	ENY2	9	0.000999190100353331	0.0435143980127384
ENSG00000102804.28	ENSG00000102804	chr13	dexseq_prepare_annotation2.py	exon	.	-	.	TSC22D1	20	0.00101488409003181	0.044051998521777
ENSG00000175701.12	ENSG00000175701	chr2	dexseq_prepare_annotation2.py	exon	.	-	.	LINC00116	10	0.00105351190086479	0.045578251711098
ENSG00000262117.3	ENSG00000262117	chr16	dexseq_prepare_annotation2.py	exon	.	-	.	BCAR4	4	0.0010655341778027	0.045947231168725
ENSG00000099864.27	ENSG00000099864	chr19	dexseq_prepare_annotation2.py	exon	.	+	.	PALM	6	0.00107777137191102	0.0463230362201755
ENSG00000125089.77	ENSG00000125089	chr4	dexseq_prepare_annotation2.py	exon	.	+	.	SH3TC1	17	0.00109568123419525	0.0469394123522341
ENSG00000214753.ENSG00000168000.ENSG00000234857.92	ENSG00000214753+ENSG00000168000+ENSG00000234857	chr11	dexseq_prepare_annotation2.py	exon	.	-	.		61	0.00111353723441489	0.0475494860617682
ENSG00000138834.62	ENSG00000138834	chr16	dexseq_prepare_annotation2.py	exon	.	+	.	MAPK8IP3	20	0.00112980204685556	0.0480878851787841
ENSG00000144452.52	ENSG00000144452	chr2	dexseq_prepare_annotation2.py	exon	.	-	.	ABCA12	31	0.0011360119731876	0.0481962241011721
ENSG00000248222.23	ENSG00000248222	chr5	dexseq_prepare_annotation2.py	exon	.	+	.	CTB-174D11.1	8	0.00115003488151273	0.0486342725455158
ENSG00000166689.60	ENSG00000166689	chr11	dexseq_prepare_annotation2.py	exon	.	-	.	PLEKHA7	34	0.00119094368608529	0.0502028569211336
ENSG00000117713.38	ENSG00000117713	chr1	dexseq_prepare_annotation2.py	exon	.	+	.	ARID1A	14	0.00124904757911173	0.0524839417267653
ENSG00000143126.34	ENSG00000143126	chr1	dexseq_prepare_annotation2.py	exon	.	+	.	CELSR2	6	0.00125422569351805	0.0525336825514312
ENSG00000147889.39	ENSG00000147889	chr9	dexseq_prepare_annotation2.py	exon	.	-	.	CDKN2A	18	0.00126592518374997	0.0528553905291414
ENSG00000170921.43	ENSG00000170921	chr17	dexseq_prepare_annotation2.py	exon	.	+	.	TANC2	17	0.00127158289043303	0.0529236018195419
ENSG00000138101.70	ENSG00000138101	chr2	dexseq_prepare_annotation2.py	exon	.	-	.	DTNB	25	0.00128573160624669	0.0533436658844054
ENSG00000100296.ENSG00000184117.77	ENSG00000100296+ENSG00000184117	chr22	dexseq_prepare_annotation2.py	exon	.	-	.		39	0.00129920340489364	0.0537330917646576
ENSG00000255819.ENSG00000183542.ENSG00000213809.26	ENSG00000255819+ENSG00000183542+ENSG00000213809	chr12	dexseq_prepare_annotation2.py	exon	.	-	.		2	0.00132897360834072	0.0547920404291448
ENSG00000110911.72	ENSG00000110911	chr12	dexseq_prepare_annotation2.py	exon	.	-	.	SLC11A2	30	0.00134053133767124	0.0550958379782881
ENSG00000133401.33	ENSG00000133401	chr5	dexseq_prepare_annotation2.py	exon	.	+	.	PDZD2	13	0.00135973834339065	0.055711148574062
ENSG00000166963.9	ENSG00000166963	chr15	dexseq_prepare_annotation2.py	exon	.	+	.	MAP1A	2	0.00138228306498532	0.056458965436916
ENSG00000100154.11	ENSG00000100154	chr22	dexseq_prepare_annotation2.py	exon	.	-	.	TTC28	3	0.0013927562885427	0.0567106213836336
ENSG00000162039.17	ENSG00000162039	chr16	dexseq_prepare_annotation2.py	exon	.	-	.	MEIOB	2	0.00139740054144953	0.0567241108677292
ENSG00000014914.39	ENSG00000014914	chr1	dexseq_prepare_annotation2.py	exon	.	-	.	MTMR11	16	0.00141951397457145	0.0574444547494267
ENSG00000215462.ENSG00000102547.39	ENSG00000215462+ENSG00000102547	chr13	dexseq_prepare_annotation2.py	exon	.	-	.		25	0.0014246305337487	0.0574746649689046
ENSG00000231887.ENSG00000256682.ENSG00000212127.ENSG00000111215.61	ENSG00000231887+ENSG00000256682+ENSG00000212127+ENSG00000111215	chr12	dexseq_prepare_annotation2.py	exon	.	-	.		8	0.00145165725595309	0.0583859211935627
ENSG00000054392.3	ENSG00000054392	chr1	dexseq_prepare_annotation2.py	exon	.	+	.	HHAT	3	0.00145879972768821	0.0584943110321809
ENSG00000181378.48	ENSG00000181378	chr2	dexseq_prepare_annotation2.py	exon	.	-	.	CCDC108	17	0.00146448292547451	0.0585437064919173
ENSG00000228775.19	ENSG00000228775	chr7	dexseq_prepare_annotation2.py	exon	.	-	.	WEE2-AS1	3	0.00147755499997799	0.0588872829082138
ENSG00000181625.ENSG00000260280.ENSG00000213648.41	ENSG00000181625+ENSG00000260280+ENSG00000213648	chr16	dexseq_prepare_annotation2.py	exon	.	+	.		26	0.00150486987440018	0.0597947087254115
ENSG00000135747.ENSG00000197472.21	ENSG00000135747+ENSG00000197472	chr1	dexseq_prepare_annotation2.py	exon	.	-	.		8	0.00153720981912701	0.0608957335577061
ENSG00000196344.11	ENSG00000196344	chr4	dexseq_prepare_annotation2.py	exon	.	-	.	ADH7	6	0.0015594637029592	0.0615917916556137
ENSG00000100201.37	ENSG00000100201	chr22	dexseq_prepare_annotation2.py	exon	.	-	.	DDX17	23	0.00160037815042904	0.0630184833366548
ENSG00000113971.ENSG00000240303.48	ENSG00000113971+ENSG00000240303	chr3	dexseq_prepare_annotation2.py	exon	.	-	.		9	0.00162031021315953	0.0635150207932097
ENSG00000120549.16	ENSG00000120549	chr10	dexseq_prepare_annotation2.py	exon	.	+	.	KIAA1217	13	0.00162343767372175	0.0635150207932097
ENSG00000264019.2	ENSG00000264019	chr17	dexseq_prepare_annotation2.py	exon	.	-	.	RP11-6N17.6	3	0.00162747582172382	0.0635150207932097
ENSG00000063761.22	ENSG00000063761	chr14	dexseq_prepare_annotation2.py	exon	.	+	.	ADCK1	23	0.00163594415065953	0.0635487837157689
ENSG00000196712.73	ENSG00000196712	chr17	dexseq_prepare_annotation2.py	exon	.	+	.	NF1	2	0.00164247353295972	0.0635487837157689
ENSG00000143603.16	ENSG00000143603	chr1	dexseq_prepare_annotation2.py	exon	.	-	.	KCNN3	9	0.00164283656199524	0.0635487837157689
ENSG00000007264.42	ENSG00000007264	chr19	dexseq_prepare_annotation2.py	exon	.	-	.	MATK	7	0.00165482033529308	0.0638246247793975
ENSG00000124226.2	ENSG00000124226	chr20	dexseq_prepare_annotation2.py	exon	.	+	.	RNF114	3	0.00166861040135587	0.0641683157854747
ENSG00000112679.38	ENSG00000112679	chr6	dexseq_prepare_annotation2.py	exon	.	+	.	DUSP22	28	0.00169081486071214	0.0648326444550615
ENSG00000267796.ENSG00000188223.ENSG00000205155.40	ENSG00000267796+ENSG00000188223+ENSG00000205155	chr19	dexseq_prepare_annotation2.py	exon	.	+	.		2	0.0017022943024703	0.0650830658897946
ENSG00000239953.ENSG00000112130.29	ENSG00000239953+ENSG00000112130	chr6	dexseq_prepare_annotation2.py	exon	.	+	.		21	0.00173728752725096	0.0662284219084191
ENSG00000178057.17	ENSG00000178057	chr3	dexseq_prepare_annotation2.py	exon	.	+	.	NDUFAF3	9	0.00176296443850065	0.0670130297547994
ENSG00000168542.53	ENSG00000168542	chr2	dexseq_prepare_annotation2.py	exon	.	+	.	COL3A1	7	0.00177260661884246	0.0671011208420075
ENSG00000171914.73	ENSG00000171914	chr15	dexseq_prepare_annotation2.py	exon	.	+	.	TLN2	61	0.00177548586169545	0.0671011208420075
ENSG00000101363.8	ENSG00000101363	chr20	dexseq_prepare_annotation2.py	exon	.	+	.	MANBAL	6	0.00180908774675451	0.0681751348003304
ENSG00000232987.2	ENSG00000232987	chr11	dexseq_prepare_annotation2.py	exon	.	+	.	AC051649.6	3	0.00182193278317659	0.0682864557074309
ENSG00000170743.14	ENSG00000170743	chr11	dexseq_prepare_annotation2.py	exon	.	+	.	SYT9	3	0.00182242593927222	0.0682864557074309
ENSG00000139865.53	ENSG00000139865	chr14	dexseq_prepare_annotation2.py	exon	.	+	.	TTC6	32	0.00185059611404098	0.0691450002609858
ENSG00000257097.2	ENSG00000257097	chr12	dexseq_prepare_annotation2.py	exon	.	+	.	RP11-450K4.1	3	0.00185865750745278	0.0692494717790904
ENSG00000259065.4	ENSG00000259065	chr14	dexseq_prepare_annotation2.py	exon	.	+	.	RP5-1021I20.1	4	0.00189893037179913	0.0705500911014186
ENSG00000168014.74	ENSG00000168014	chr11	dexseq_prepare_annotation2.py	exon	.	-	.	C2CD3	21	0.00191031311332146	0.0707730649757855
ENSG00000133026.57	ENSG00000133026	chr17	dexseq_prepare_annotation2.py	exon	.	-	.	MYH10	34	0.00195254443025578	0.0721344504121463
ENSG00000260605.2	ENSG00000260605	chr16	dexseq_prepare_annotation2.py	exon	.	-	.	RP11-883G14.3	3	0.00198048797182608	0.0729618425923156
ENSG00000261771.ENSG00000260916.ENSG00000207964.ENSG00000256061.66	ENSG00000261771+ENSG00000260916+ENSG00000207964+ENSG00000256061	chr15	dexseq_prepare_annotation2.py	exon	.	-	.		32	0.00201462908160678	0.0740122951991406
ENSG00000147044.50	ENSG00000147044	chrX	dexseq_prepare_annotation2.py	exon	.	-	.	CASK	13	0.00205757420737934	0.0753794316864987
ENSG00000179630.2	ENSG00000179630	chr13	dexseq_prepare_annotation2.py	exon	.	+	.	LACC1	2	0.00216182891754403	0.0788201423590636
ENSG00000243149.3	ENSG00000243149	chr3	dexseq_prepare_annotation2.py	exon	.	+	.	RP11-543A18.1	4	0.00216347866420483	0.0788201423590636
ENSG00000172977.48	ENSG00000172977	chr11	dexseq_prepare_annotation2.py	exon	.	+	.	KAT5	41	0.00217561743949087	0.0790434269728837
ENSG00000168393.19	ENSG00000168393	chr2	dexseq_prepare_annotation2.py	exon	.	-	.	DTYMK	14	0.00218722748401759	0.079246324710191
ENSG00000261812.9	ENSG00000261812	chr16	dexseq_prepare_annotation2.py	exon	.	+	.	TUBB8P7	7	0.00220800621268129	0.0797793893109458
ENSG00000100883.35	ENSG00000100883	chr14	dexseq_prepare_annotation2.py	exon	.	+	.	SRP54	7	0.00221959842934886	0.0799785165556059
ENSG00000231898.72	ENSG00000231898	chr2	dexseq_prepare_annotation2.py	exon	.	-	.	AC012594.1	29	0.00222711870138996	0.0800302326794556
ENSG00000163781.47	ENSG00000163781	chr3	dexseq_prepare_annotation2.py	exon	.	-	.	TOPBP1	25	0.00223589103780104	0.0801265365917148
ENSG00000265933.25	ENSG00000265933	chr18	dexseq_prepare_annotation2.py	exon	.	-	.	LINC00668	2	0.00227566738096461	0.0813303733544743
ENSG00000236107.28	ENSG00000236107	chr2	dexseq_prepare_annotation2.py	exon	.	+	.	AC010127.3	22	0.00229981669486727	0.0819707023601472
ENSG00000141068.ENSG00000266728.ENSG00000168961.106	ENSG00000141068+ENSG00000266728+ENSG00000168961	chr17	dexseq_prepare_annotation2.py	exon	.	+	.		87	0.00231763547323848	0.082382545254142
ENSG00000049768.11	ENSG00000049768	chrX	dexseq_prepare_annotation2.py	exon	.	-	.	FOXP3	11	0.0023267124529204	0.082431149746825
ENSG00000123384.69	ENSG00000123384	chr12	dexseq_prepare_annotation2.py	exon	.	+	.	LRP1	32	0.00233153799466385	0.082431149746825
ENSG00000151065.12	ENSG00000151065	chr12	dexseq_prepare_annotation2.py	exon	.	-	.	DCP1B	4	0.00235039835388096	0.0828751719845639
ENSG00000260498.4	ENSG00000260498	chr16	dexseq_prepare_annotation2.py	exon	.	-	.	RP4-536B24.4	5	0.00238270570867066	0.0837896937979585
ENSG00000163873.22	ENSG00000163873	chr1	dexseq_prepare_annotation2.py	exon	.	-	.	GRIK3	19	0.00240968466936778	0.0845124607240668
ENSG00000163762.14	ENSG00000163762	chr3	dexseq_prepare_annotation2.py	exon	.	-	.	TM4SF18	11	0.00241894131295153	0.0846114791168578
ENSG00000231646.4	ENSG00000231646	chr2	dexseq_prepare_annotation2.py	exon	.	-	.	AC008174.3	3	0.00244777600171832	0.0853929707549053
ENSG00000169432.37	ENSG00000169432	chr2	dexseq_prepare_annotation2.py	exon	.	-	.	SCN9A	20	0.00247484074226392	0.0861087445562302
ENSG00000151491.53	ENSG00000151491	chr12	dexseq_prepare_annotation2.py	exon	.	-	.	EPS8	35	0.00249478422427625	0.0863663329167471
ENSG00000137869.51	ENSG00000137869	chr15	dexseq_prepare_annotation2.py	exon	.	-	.	CYP19A1	24	0.00250095374415733	0.0863663329167471
ENSG00000204677.43	ENSG00000204677	chr5	dexseq_prepare_annotation2.py	exon	.	+	.	FAM153C	35	0.00250194440703168	0.0863663329167471
ENSG00000084234.56	ENSG00000084234	chr11	dexseq_prepare_annotation2.py	exon	.	+	.	APLP2	11	0.00253741144314876	0.087344204742456
ENSG00000226251.5	ENSG00000226251	chr1	dexseq_prepare_annotation2.py	exon	.	-	.	RP11-15I11.3	4	0.00254355462411501	0.087344204742456
ENSG00000164985.33	ENSG00000164985	chr9	dexseq_prepare_annotation2.py	exon	.	-	.	PSIP1	4	0.00255222676224468	0.0874137666068804
ENSG00000198488.22	ENSG00000198488	chr11	dexseq_prepare_annotation2.py	exon	.	+	.	B3GNT6	2	0.0025699902944691	0.0877935385788508
ENSG00000112473.12	ENSG00000112473	chr6	dexseq_prepare_annotation2.py	exon	.	+	.	SLC39A7	6	0.00262242047241928	0.0891311267930992
ENSG00000236790.20	ENSG00000236790	chr2	dexseq_prepare_annotation2.py	exon	.	-	.	LINC00299	5	0.0026226996706911	0.0891311267930992
ENSG00000141002.ENSG00000267048.ENSG00000198211.ENSG00000258839.ENSG00000256390.ENSG00000258947.118	ENSG00000141002+ENSG00000267048+ENSG00000198211+ENSG00000258839+ENSG00000256390+ENSG00000258947	chr16	dexseq_prepare_annotation2.py	exon	.	+	.		58	0.00265830613862568	0.0901083565340334
ENSG00000068400.37	ENSG00000068400	chrX	dexseq_prepare_annotation2.py	exon	.	-	.	GRIPAP1	22	0.00269597623960897	0.0911087454788771
ENSG00000126581.56	ENSG00000126581	chr17	dexseq_prepare_annotation2.py	exon	.	-	.	BECN1	25	0.00270167356575137	0.0911087454788771
ENSG00000132005.32	ENSG00000132005	chr19	dexseq_prepare_annotation2.py	exon	.	-	.	RFX1	8	0.00271631891831894	0.0913683539993114
ENSG00000177225.41	ENSG00000177225	chr11	dexseq_prepare_annotation2.py	exon	.	-	.	PDDC1	2	0.00272668565737839	0.0914830861373484
ENSG00000139734.39	ENSG00000139734	chr13	dexseq_prepare_annotation2.py	exon	.	-	.	DIAPH3	2	0.00276276690409727	0.0923624583261104
ENSG00000149582.ENSG00000172425.73	ENSG00000149582+ENSG00000172425	chr11	dexseq_prepare_annotation2.py	exon	.	+	.		28	0.00276694104170373	0.0923624583261104
ENSG00000113575.ENSG00000272772.ENSG00000113558.ENSG00000273345.ENSG00000006837.62	ENSG00000113575+ENSG00000272772+ENSG00000113558+ENSG00000273345+ENSG00000006837	chr5	dexseq_prepare_annotation2.py	exon	.	-	.		60	0.00277453338892232	0.0923814256483706
ENSG00000151655.30	ENSG00000151655	chr10	dexseq_prepare_annotation2.py	exon	.	+	.	ITIH2	21	0.00281412659770707	0.0934631136693014
ENSG00000005844.72	ENSG00000005844	chr16	dexseq_prepare_annotation2.py	exon	.	+	.	ITGAL	9	0.0028526776836104	0.0945048284504885
ENSG00000167543.38	ENSG00000167543	chr17	dexseq_prepare_annotation2.py	exon	.	+	.	TP53I13	20	0.00290089570131308	0.0958607544313309
ENSG00000011295.ENSG00000243686.33	ENSG00000011295+ENSG00000243686	chr17	dexseq_prepare_annotation2.py	exon	.	+	.		15	0.00296565402723709	0.0977550921459203
ENSG00000226074.ENSG00000188086.ENSG00000261603.ENSG00000206549.32	ENSG00000226074+ENSG00000188086+ENSG00000261603+ENSG00000206549	chr3	dexseq_prepare_annotation2.py	exon	.	-	.		9	0.00297967713052854	0.0979717840517785
ENSG00000143858.9	ENSG00000143858	chr1	dexseq_prepare_annotation2.py	exon	.	-	.	SYT2	6	0.00304118351788435	0.0995281240202843
ENSG00000022840.73	ENSG00000022840	chr12	dexseq_prepare_annotation2.py	exon	.	+	.	RNF10	25	0.00304214612653241	0.0995281240202843
