# Supplementary material for: The transcriptomic response of cells to a drug combination is more than the sum of the responses to the monotherapies
Source: eLife. 2020 Sep 18;9:e52707. doi: 10.7554/eLife.52707 (PMC7546737; doi:10.7554/eLife.52707)
Supplement: Source data 8. [file elife-52707-data8.zip › Supplementary Item 13 Differential Splicing/TMX_MFL_DMSO_singlet_9_dynsyn_exon_O_fcounts_O_flatten_exon_name.mtrx_genes_simes_test_rare_splicing_FDR_10]

V1	V3	V4	V5	V8	V9	V10	V12	NExons	P.Value	FDR
ENSG00000138744.ENSG00000198301.72	ENSG00000138744+ENSG00000198301	chr4	dexseq_prepare_annotation2.py	exon	.	-	.		41	4.29676724864686e-91	6.06016052749153e-87
ENSG00000180448.47	ENSG00000180448	chr19	dexseq_prepare_annotation2.py	exon	.	+	.	HMHA1	35	1.11047521251161e-77	7.83107119863189e-74
ENSG00000227195.65	ENSG00000227195	chr20	dexseq_prepare_annotation2.py	exon	.	-	.	MIR663A	45	2.12818027567358e-71	1.00052848693667e-67
ENSG00000215029.ENSG00000185945.51	ENSG00000215029+ENSG00000185945	chrX	dexseq_prepare_annotation2.py	exon	.	-	.		33	3.72808345875942e-68	1.31452222755857e-64
ENSG00000091536.101	ENSG00000091536	chr17	dexseq_prepare_annotation2.py	exon	.	+	.	MYO15A	61	1.36112865893824e-60	3.83947172113298e-57
ENSG00000236172.96	ENSG00000236172	chr2	dexseq_prepare_annotation2.py	exon	.	-	.	hsa-mir-7515	33	3.55531598216657e-58	8.35736276874621e-55
ENSG00000175216.67	ENSG00000175216	chr11	dexseq_prepare_annotation2.py	exon	.	-	.	CKAP5	26	7.69251238460421e-57	1.54993135246368e-53
ENSG00000079102.89	ENSG00000079102	chr8	dexseq_prepare_annotation2.py	exon	.	-	.	RUNX1T1	26	3.43522191182015e-56	6.05629623053893e-53
ENSG00000161010.ENSG00000197226.119	ENSG00000161010+ENSG00000197226	chr5	dexseq_prepare_annotation2.py	exon	.	-	.		49	2.59896818471526e-54	4.07287191969156e-51
ENSG00000223745.70	ENSG00000223745	chr1	dexseq_prepare_annotation2.py	exon	.	-	.	RP4-717I23.3	51	4.96326299698443e-53	7.00018613094684e-50
ENSG00000077782.99	ENSG00000077782	chr8	dexseq_prepare_annotation2.py	exon	.	-	.	FGFR1	52	6.4816845239029e-51	8.31069804773878e-48
ENSG00000118900.37	ENSG00000118900	chr16	dexseq_prepare_annotation2.py	exon	.	+	.	UBN1	27	1.3214126145462e-49	1.5531002929633e-46
ENSG00000214753.ENSG00000168000.ENSG00000234857.92	ENSG00000214753+ENSG00000168000+ENSG00000234857	chr11	dexseq_prepare_annotation2.py	exon	.	-	.		65	4.4574722253717e-46	4.83601448204942e-43
ENSG00000166747.75	ENSG00000166747	chr16	dexseq_prepare_annotation2.py	exon	.	-	.	AP1G1	38	4.17282177829995e-45	4.20381988293875e-42
ENSG00000079215.33	ENSG00000079215	chr5	dexseq_prepare_annotation2.py	exon	.	+	.	SLC1A3	22	8.38668434557214e-45	7.88571973399663e-42
ENSG00000250571.ENSG00000181638.ENSG00000264668.37	ENSG00000250571+ENSG00000181638+ENSG00000264668	chr8	dexseq_prepare_annotation2.py	exon	.	+	.		24	1.25588703870603e-44	1.10706442461936e-41
ENSG00000175356.40	ENSG00000175356	chr11	dexseq_prepare_annotation2.py	exon	.	-	.	SCUBE2	30	1.21217518825215e-42	1.00567757971226e-39
ENSG00000198632.ENSG00000174368.32	ENSG00000198632+ENSG00000174368	chr7	dexseq_prepare_annotation2.py	exon	.	-	.		26	7.67976001287246e-42	6.01751862341962e-39
ENSG00000141458.51	ENSG00000141458	chr18	dexseq_prepare_annotation2.py	exon	.	-	.	NPC1	39	2.65162673728781e-41	1.96834439487933e-38
ENSG00000115421.36	ENSG00000115421	chr2	dexseq_prepare_annotation2.py	exon	.	+	.	PAPOLG	26	6.4647875472827e-41	4.55896817834376e-38
ENSG00000143341.115	ENSG00000143341	chr1	dexseq_prepare_annotation2.py	exon	.	+	.	HMCN1	37	3.22732185038652e-40	2.16753082751674e-37
ENSG00000172890.75	ENSG00000172890	chr11	dexseq_prepare_annotation2.py	exon	.	+	.	NADSYN1	49	7.91527841963402e-40	5.07441303775083e-37
ENSG00000133619.37	ENSG00000133619	chr7	dexseq_prepare_annotation2.py	exon	.	+	.	KRBA1	18	4.06202308563898e-39	2.49090319999357e-36
ENSG00000005884.32	ENSG00000005884	chr17	dexseq_prepare_annotation2.py	exon	.	+	.	ITGA3	20	2.23365312002615e-38	1.31264348353537e-35
ENSG00000221968.44	ENSG00000221968	chr11	dexseq_prepare_annotation2.py	exon	.	-	.	FADS3	20	2.27737503623779e-37	1.28480390044391e-34
ENSG00000141447.ENSG00000265750.61	ENSG00000141447+ENSG00000265750	chr18	dexseq_prepare_annotation2.py	exon	.	-	.		32	3.81956133843221e-37	2.07196511989415e-34
ENSG00000264594.ENSG00000204580.145	ENSG00000264594+ENSG00000204580	chr6	dexseq_prepare_annotation2.py	exon	.	+	.		21	5.20358873810176e-36	2.7182005763773e-33
ENSG00000124920.53	ENSG00000124920	chr11	dexseq_prepare_annotation2.py	exon	.	+	.	MYRF	21	1.75875808055894e-35	8.85911570292973e-33
ENSG00000159363.54	ENSG00000159363	chr1	dexseq_prepare_annotation2.py	exon	.	-	.	ATP13A2	28	4.75924237699817e-35	2.31463291328214e-32
ENSG00000140575.74	ENSG00000140575	chr15	dexseq_prepare_annotation2.py	exon	.	+	.	IQGAP1	57	4.9556866527881e-35	2.32983348503078e-32
ENSG00000165949.32	ENSG00000165949	chr14	dexseq_prepare_annotation2.py	exon	.	+	.	IFI27	20	1.09935611114596e-34	5.00171567471052e-32
ENSG00000114735.29	ENSG00000114735	chr3	dexseq_prepare_annotation2.py	exon	.	+	.	HEMK1	28	1.80058575943113e-34	7.93608173469271e-32
ENSG00000181090.64	ENSG00000181090	chr9	dexseq_prepare_annotation2.py	exon	.	+	.	EHMT1	19	2.25341016614998e-34	9.63093847981189e-32
ENSG00000147099.36	ENSG00000147099	chrX	dexseq_prepare_annotation2.py	exon	.	-	.	HDAC8	29	2.84531448941612e-34	1.18030339878603e-31
ENSG00000201965.ENSG00000060971.46	ENSG00000201965+ENSG00000060971	chr3	dexseq_prepare_annotation2.py	exon	.	-	.		33	1.45340230760012e-32	5.85679604182633e-30
ENSG00000163491.62	ENSG00000163491	chr3	dexseq_prepare_annotation2.py	exon	.	-	.	NEK10	40	3.0044028549314e-32	1.17705827405424e-29
ENSG00000161013.62	ENSG00000161013	chr5	dexseq_prepare_annotation2.py	exon	.	-	.	MGAT4B	30	4.89529259556675e-32	1.86603261534793e-29
ENSG00000182541.30	ENSG00000182541	chr22	dexseq_prepare_annotation2.py	exon	.	+	.	LIMK2	11	5.89803380206653e-32	2.18910180906175e-29
ENSG00000070182.51	ENSG00000070182	chr14	dexseq_prepare_annotation2.py	exon	.	-	.	SPTB	25	1.00396589561345e-31	3.6307525619826e-29
ENSG00000089053.70	ENSG00000089053	chr12	dexseq_prepare_annotation2.py	exon	.	-	.	ANAPC5	30	1.30299300275414e-31	4.59435332771109e-29
ENSG00000145362.95	ENSG00000145362	chr4	dexseq_prepare_annotation2.py	exon	.	+	.	ANK2	49	1.45235762561454e-31	4.99611023211403e-29
ENSG00000142512.33	ENSG00000142512	chr19	dexseq_prepare_annotation2.py	exon	.	-	.	SIGLEC10	26	1.88962857200001e-31	6.34555270940195e-29
ENSG00000059769.ENSG00000244115.ENSG00000242616.15	ENSG00000059769+ENSG00000244115+ENSG00000242616	chr9	dexseq_prepare_annotation2.py	exon	.	+	.		13	2.15014066881489e-31	7.05246139371284e-29
ENSG00000049759.95	ENSG00000049759	chr18	dexseq_prepare_annotation2.py	exon	.	+	.	NEDD4L	37	6.65209167295747e-31	2.13229774898618e-28
ENSG00000229807.29	ENSG00000229807	chrX	dexseq_prepare_annotation2.py	exon	.	-	.	XIST	19	7.33492373822431e-31	2.29892809786479e-28
ENSG00000013441.40	ENSG00000013441	chr2	dexseq_prepare_annotation2.py	exon	.	-	.	CLK1	24	1.95951684004731e-30	6.00804902435376e-28
ENSG00000123213.32	ENSG00000123213	chr5	dexseq_prepare_annotation2.py	exon	.	+	.	NLN	24	4.76702324169611e-30	1.43051267661451e-27
ENSG00000116688.30	ENSG00000116688	chr1	dexseq_prepare_annotation2.py	exon	.	+	.	MFN2	21	5.31400755825717e-30	1.56143255420123e-27
ENSG00000074054.71	ENSG00000074054	chr2	dexseq_prepare_annotation2.py	exon	.	-	.	CLASP1	51	6.37578316101211e-30	1.83518460618193e-27
ENSG00000141646.ENSG00000267699.ENSG00000141642.58	ENSG00000141646+ENSG00000267699+ENSG00000141642	chr18	dexseq_prepare_annotation2.py	exon	.	+	.		30	8.14740710194945e-30	2.2982205953179e-27
ENSG00000123243.33	ENSG00000123243	chr10	dexseq_prepare_annotation2.py	exon	.	-	.	ITIH5	32	2.39249550591739e-29	6.61642286577624e-27
ENSG00000147130.41	ENSG00000147130	chrX	dexseq_prepare_annotation2.py	exon	.	-	.	ZMYM3	20	2.65675279941157e-29	7.20593105440399e-27
ENSG00000173406.ENSG00000162600.75	ENSG00000173406+ENSG00000162600	chr1	dexseq_prepare_annotation2.py	exon	.	-	.		54	4.25202345789484e-29	1.13151960094621e-26
ENSG00000108588.ENSG00000266173.ENSG00000125695.80	ENSG00000108588+ENSG00000266173+ENSG00000125695	chr17	dexseq_prepare_annotation2.py	exon	.	-	.		45	9.28904099499601e-29	2.42615989247081e-26
ENSG00000092148.79	ENSG00000092148	chr14	dexseq_prepare_annotation2.py	exon	.	-	.	HECTD1	43	1.06848833836047e-28	2.73999264077019e-26
ENSG00000013573.86	ENSG00000013573	chr12	dexseq_prepare_annotation2.py	exon	.	+	.	DDX11	38	1.40788223405782e-28	3.54585196949134e-26
ENSG00000159166.ENSG00000118194.90	ENSG00000159166+ENSG00000118194	chr1	dexseq_prepare_annotation2.py	exon	.	-	.		26	1.90878846732068e-28	4.72307939352472e-26
ENSG00000143322.29	ENSG00000143322	chr1	dexseq_prepare_annotation2.py	exon	.	-	.	ABL2	15	3.20217237936845e-28	7.78679986872631e-26
ENSG00000058600.62	ENSG00000058600	chr16	dexseq_prepare_annotation2.py	exon	.	+	.	POLR3E	16	4.43344510556255e-28	1.0598188096416e-25
ENSG00000104490.71	ENSG00000104490	chr8	dexseq_prepare_annotation2.py	exon	.	-	.	NCALD	52	6.89215152190025e-28	1.62011508441468e-25
ENSG00000215440.ENSG00000124222.ENSG00000254995.89	ENSG00000215440+ENSG00000124222+ENSG00000254995	chr20	dexseq_prepare_annotation2.py	exon	.	+	.		29	1.1991439186612e-27	2.77257800472091e-25
ENSG00000215012.ENSG00000185838.27	ENSG00000215012+ENSG00000185838	chr22	dexseq_prepare_annotation2.py	exon	.	-	.		22	1.22242942302749e-27	2.78082977135156e-25
ENSG00000166669.43	ENSG00000166669	chr16	dexseq_prepare_annotation2.py	exon	.	+	.	ATF7IP2	21	1.32283681836069e-27	2.96147468034274e-25
ENSG00000039560.75	ENSG00000039560	chr5	dexseq_prepare_annotation2.py	exon	.	+	.	RAI14	25	1.65098281930824e-27	3.63835338805054e-25
ENSG00000133226.69	ENSG00000133226	chr1	dexseq_prepare_annotation2.py	exon	.	+	.	SRRM1	34	1.75058538802182e-27	3.79850097117842e-25
ENSG00000196547.99	ENSG00000196547	chr15	dexseq_prepare_annotation2.py	exon	.	+	.	MAN2A2	29	1.9163509789439e-27	4.09518397076133e-25
ENSG00000148337.72	ENSG00000148337	chr9	dexseq_prepare_annotation2.py	exon	.	-	.	CIZ1	51	2.21211121433135e-27	4.65665918909394e-25
ENSG00000133318.31	ENSG00000133318	chr11	dexseq_prepare_annotation2.py	exon	.	+	.	RTN3	23	2.92017795008722e-27	6.05679261882797e-25
ENSG00000169727.63	ENSG00000169727	chr17	dexseq_prepare_annotation2.py	exon	.	+	.	GPS1	40	3.05511260834205e-27	6.24482727942844e-25
ENSG00000142621.88	ENSG00000142621	chr1	dexseq_prepare_annotation2.py	exon	.	+	.	FHAD1	40	3.14026370838775e-27	6.32718276330012e-25
ENSG00000205517.ENSG00000187266.65	ENSG00000205517+ENSG00000187266	chr19	dexseq_prepare_annotation2.py	exon	.	-	.		34	5.37540277488642e-27	1.06781240474645e-24
ENSG00000187741.92	ENSG00000187741	chr16	dexseq_prepare_annotation2.py	exon	.	-	.	FANCA	37	5.99592045870272e-27	1.17453419652143e-24
ENSG00000168389.28	ENSG00000168389	chr1	dexseq_prepare_annotation2.py	exon	.	+	.	MFSD2A	23	6.62053424049627e-27	1.27912349216383e-24
ENSG00000108387.71	ENSG00000108387	chr17	dexseq_prepare_annotation2.py	exon	.	-	.	SEPT4	28	6.80249362278418e-27	1.29651851426687e-24
ENSG00000266967.ENSG00000267060.ENSG00000108825.91	ENSG00000266967+ENSG00000267060+ENSG00000108825	chr17	dexseq_prepare_annotation2.py	exon	.	-	.		41	7.12536162815174e-27	1.33994800537936e-24
ENSG00000141664.27	ENSG00000141664	chr18	dexseq_prepare_annotation2.py	exon	.	+	.	ZCCHC2	9	1.33292371006398e-26	2.47362579036084e-24
ENSG00000129277.7	ENSG00000129277	chr17	dexseq_prepare_annotation2.py	exon	.	+	.	CCL4	8	1.75589988361392e-26	3.21626129331049e-24
ENSG00000228107.ENSG00000159259.ENSG00000159256.51	ENSG00000228107+ENSG00000159259+ENSG00000159256	chr21	dexseq_prepare_annotation2.py	exon	.	+	.		41	1.78514984522473e-26	3.22791710474994e-24
ENSG00000103671.28	ENSG00000103671	chr15	dexseq_prepare_annotation2.py	exon	.	+	.	TRIP4	16	1.97658064798399e-26	3.52882195685647e-24
ENSG00000213398.ENSG00000124067.ENSG00000267660.71	ENSG00000213398+ENSG00000124067+ENSG00000267660	chr16	dexseq_prepare_annotation2.py	exon	.	-	.		24	2.01378387489548e-26	3.55030097144072e-24
ENSG00000271793.ENSG00000135317.ENSG00000135316.86	ENSG00000271793+ENSG00000135317+ENSG00000135316	chr6	dexseq_prepare_annotation2.py	exon	.	-	.		49	4.5118731616719e-26	7.7747519851115e-24
ENSG00000196337.ENSG00000225950.30	ENSG00000196337+ENSG00000225950	chr19	dexseq_prepare_annotation2.py	exon	.	-	.		20	4.52020464250668e-26	7.7747519851115e-24
ENSG00000112655.56	ENSG00000112655	chr6	dexseq_prepare_annotation2.py	exon	.	+	.	PTK7	29	5.44436338138113e-26	9.25148206397584e-24
ENSG00000164924.55	ENSG00000164924	chr8	dexseq_prepare_annotation2.py	exon	.	-	.	YWHAZ	34	7.60985064498005e-26	1.26648767254714e-23
ENSG00000025796.39	ENSG00000025796	chr6	dexseq_prepare_annotation2.py	exon	.	-	.	SEC63	35	7.63268946160712e-26	1.26648767254714e-23
ENSG00000086205.42	ENSG00000086205	chr11	dexseq_prepare_annotation2.py	exon	.	-	.	FOLH1	29	8.42188127926537e-26	1.38118852979952e-23
ENSG00000085276.54	ENSG00000085276	chr3	dexseq_prepare_annotation2.py	exon	.	-	.	MECOM	15	1.50073553626858e-25	2.43291655213011e-23
ENSG00000082397.92	ENSG00000082397	chr18	dexseq_prepare_annotation2.py	exon	.	-	.	EPB41L3	27	4.56698564087253e-25	7.31963244078024e-23
ENSG00000003756.ENSG00000004534.144	ENSG00000003756+ENSG00000004534	chr3	dexseq_prepare_annotation2.py	exon	.	+	.		50	4.67971980286882e-25	7.41604135951257e-23
ENSG00000215462.ENSG00000102547.39	ENSG00000215462+ENSG00000102547	chr13	dexseq_prepare_annotation2.py	exon	.	-	.		25	6.23764423972427e-25	9.77508159523012e-23
ENSG00000167178.30	ENSG00000167178	chr15	dexseq_prepare_annotation2.py	exon	.	+	.	ISLR2	15	7.69926486612559e-25	1.19330144694325e-22
ENSG00000245937.30	ENSG00000245937	chr5	dexseq_prepare_annotation2.py	exon	.	-	.	CTC-228N24.3	19	7.8240877591993e-25	1.19946667125812e-22
ENSG00000091262.45	ENSG00000091262	chr16	dexseq_prepare_annotation2.py	exon	.	-	.	ABCC6	17	8.30250360212521e-25	1.25912377209004e-22
ENSG00000159640.ENSG00000224353.ENSG00000264813.67	ENSG00000159640+ENSG00000224353+ENSG00000264813	chr17	dexseq_prepare_annotation2.py	exon	.	+	.		48	9.21667921028114e-25	1.3828940806575e-22
ENSG00000147206.37	ENSG00000147206	chrX	dexseq_prepare_annotation2.py	exon	.	-	.	NXF3	18	9.51784527687172e-25	1.41304936615788e-22
ENSG00000111641.57	ENSG00000111641	chr12	dexseq_prepare_annotation2.py	exon	.	-	.	NOP2	42	1.06840834185053e-24	1.5696699222354e-22
ENSG00000104450.29	ENSG00000104450	chr8	dexseq_prepare_annotation2.py	exon	.	+	.	SPAG1	26	1.11942787164647e-24	1.62767120636102e-22
ENSG00000143226.ENSG00000244682.ENSG00000273112.ENSG00000072694.81	ENSG00000143226+ENSG00000244682+ENSG00000273112+ENSG00000072694	chr1	dexseq_prepare_annotation2.py	exon	.	+	.		43	1.20627775616835e-24	1.73605525234677e-22
ENSG00000125618.30	ENSG00000125618	chr2	dexseq_prepare_annotation2.py	exon	.	-	.	PAX8	14	1.47294002593084e-24	2.09841880057865e-22
ENSG00000151150.82	ENSG00000151150	chr10	dexseq_prepare_annotation2.py	exon	.	-	.	ANK3	33	1.57920892656942e-24	2.22731627003351e-22
ENSG00000111077.47	ENSG00000111077	chr12	dexseq_prepare_annotation2.py	exon	.	+	.	TENC1	19	1.62046878243141e-24	2.2421999172861e-22
ENSG00000158286.41	ENSG00000158286	chr1	dexseq_prepare_annotation2.py	exon	.	+	.	RNF207	29	1.62155694528632e-24	2.2421999172861e-22
ENSG00000232732.49	ENSG00000232732	chr2	dexseq_prepare_annotation2.py	exon	.	-	.	AC073043.1	40	1.93619122184324e-24	2.65126611581331e-22
ENSG00000167261.30	ENSG00000167261	chr16	dexseq_prepare_annotation2.py	exon	.	-	.	DPEP2	21	2.08389979115465e-24	2.82608871677357e-22
ENSG00000166183.34	ENSG00000166183	chr14	dexseq_prepare_annotation2.py	exon	.	+	.	ASPG	20	2.14430770898107e-24	2.88031580261609e-22
ENSG00000151789.34	ENSG00000151789	chr3	dexseq_prepare_annotation2.py	exon	.	-	.	ZNF385D	31	3.68249184319109e-24	4.89979858078935e-22
ENSG00000221978.56	ENSG00000221978	chr1	dexseq_prepare_annotation2.py	exon	.	-	.	CCNL2	17	4.93861959444045e-24	6.50974679999889e-22
ENSG00000059758.40	ENSG00000059758	chr12	dexseq_prepare_annotation2.py	exon	.	-	.	CDK17	28	5.37300219647472e-24	7.01674286843328e-22
ENSG00000164116.27	ENSG00000164116	chr4	dexseq_prepare_annotation2.py	exon	.	+	.	GUCY1A3	17	5.65221598127337e-24	7.31365634861281e-22
ENSG00000022840.73	ENSG00000022840	chr12	dexseq_prepare_annotation2.py	exon	.	+	.	RNF10	27	5.95327746591083e-24	7.6331841253824e-22
ENSG00000090372.50	ENSG00000090372	chr19	dexseq_prepare_annotation2.py	exon	.	-	.	STRN4	13	8.65276006158496e-24	1.09944619737472e-21
ENSG00000141376.90	ENSG00000141376	chr17	dexseq_prepare_annotation2.py	exon	.	+	.	BCAS3	62	1.13705689288863e-23	1.43187950154476e-21
ENSG00000113163.30	ENSG00000113163	chr5	dexseq_prepare_annotation2.py	exon	.	-	.	COL4A3BP	17	1.32738922017391e-23	1.65676969569318e-21
ENSG00000149269.50	ENSG00000149269	chr11	dexseq_prepare_annotation2.py	exon	.	-	.	PAK1	30	1.94477785559397e-23	2.40606551537696e-21
ENSG00000215298.ENSG00000147454.29	ENSG00000215298+ENSG00000147454	chr8	dexseq_prepare_annotation2.py	exon	.	+	.		19	2.33955877064606e-23	2.86931625227757e-21
ENSG00000128596.47	ENSG00000128596	chr7	dexseq_prepare_annotation2.py	exon	.	+	.	CCDC136	30	2.57044878300318e-23	3.12531117547215e-21
ENSG00000205352.ENSG00000257379.ENSG00000197111.104	ENSG00000205352+ENSG00000257379+ENSG00000197111	chr12	dexseq_prepare_annotation2.py	exon	.	+	.		32	2.76501218364813e-23	3.33313947334814e-21
ENSG00000241015.ENSG00000160336.26	ENSG00000241015+ENSG00000160336	chr19	dexseq_prepare_annotation2.py	exon	.	+	.		21	4.41918651886186e-23	5.28205141203624e-21
ENSG00000103657.110	ENSG00000103657	chr15	dexseq_prepare_annotation2.py	exon	.	-	.	HERC1	49	5.49762998554561e-23	6.51584649715422e-21
ENSG00000270179.ENSG00000149292.64	ENSG00000270179+ENSG00000149292	chr11	dexseq_prepare_annotation2.py	exon	.	+	.		27	6.0199724830798e-23	7.04446887895035e-21
ENSG00000168872.ENSG00000260537.ENSG00000157349.89	ENSG00000168872+ENSG00000260537+ENSG00000157349	chr16	dexseq_prepare_annotation2.py	exon	.	+	.		20	6.04353895599115e-23	7.04446887895035e-21
ENSG00000114346.58	ENSG00000114346	chr3	dexseq_prepare_annotation2.py	exon	.	+	.	ECT2	40	7.35362118328275e-23	8.50126829254262e-21
ENSG00000100239.29	ENSG00000100239	chr22	dexseq_prepare_annotation2.py	exon	.	+	.	PPP6R2	17	9.44619149130837e-23	1.08316329100336e-20
ENSG00000141527.49	ENSG00000141527	chr17	dexseq_prepare_annotation2.py	exon	.	+	.	CARD14	35	9.56228022920723e-23	1.08763226090918e-20
ENSG00000069329.36	ENSG00000069329	chr16	dexseq_prepare_annotation2.py	exon	.	-	.	VPS35	22	1.1167024313719e-22	1.25999768736555e-20
ENSG00000179603.48	ENSG00000179603	chr7	dexseq_prepare_annotation2.py	exon	.	-	.	GRM8	28	1.28214662120389e-22	1.43519015440156e-20
ENSG00000081479.75	ENSG00000081479	chr2	dexseq_prepare_annotation2.py	exon	.	-	.	LRP2	28	1.32358178064904e-22	1.46562015190151e-20
ENSG00000133624.16	ENSG00000133624	chr7	dexseq_prepare_annotation2.py	exon	.	-	.	ZNF767	8	1.33011471528214e-22	1.46562015190151e-20
ENSG00000140853.105	ENSG00000140853	chr16	dexseq_prepare_annotation2.py	exon	.	+	.	NLRC5	24	1.40043728393368e-22	1.53114476376749e-20
ENSG00000177697.50	ENSG00000177697	chr11	dexseq_prepare_annotation2.py	exon	.	+	.	CD151	23	1.45925599208e-22	1.58318050094587e-20
ENSG00000138448.32	ENSG00000138448	chr2	dexseq_prepare_annotation2.py	exon	.	+	.	ITGAV	23	1.5120164337924e-22	1.62789922001588e-20
ENSG00000257225.ENSG00000134283.50	ENSG00000257225+ENSG00000134283	chr12	dexseq_prepare_annotation2.py	exon	.	+	.		10	1.79068155496729e-22	1.91331610994383e-20
ENSG00000030582.56	ENSG00000030582	chr17	dexseq_prepare_annotation2.py	exon	.	+	.	GRN	38	2.02862128349218e-22	2.15125372799803e-20
ENSG00000150433.46	ENSG00000150433	chr11	dexseq_prepare_annotation2.py	exon	.	-	.	TMEM218	25	2.79070675017207e-22	2.93732298540499e-20
ENSG00000069248.35	ENSG00000069248	chr1	dexseq_prepare_annotation2.py	exon	.	-	.	NUP133	8	4.16703216068892e-22	4.35346826624863e-20
ENSG00000254706.ENSG00000198929.ENSG00000239887.34	ENSG00000254706+ENSG00000198929+ENSG00000239887	chr1	dexseq_prepare_annotation2.py	exon	.	+	.		25	4.23232314714448e-22	4.38916806377395e-20
ENSG00000254485.ENSG00000196220.ENSG00000206573.110	ENSG00000254485+ENSG00000196220+ENSG00000206573	chr3	dexseq_prepare_annotation2.py	exon	.	-	.		65	4.3905298792624e-22	4.52000243920561e-20
ENSG00000048740.27	ENSG00000048740	chr10	dexseq_prepare_annotation2.py	exon	.	+	.	CELF2	12	5.51158051193888e-22	5.6329950391584e-20
ENSG00000082641.52	ENSG00000082641	chr17	dexseq_prepare_annotation2.py	exon	.	+	.	NFE2L1	9	6.21073140192298e-22	6.30188170451235e-20
ENSG00000122966.ENSG00000221323.79	ENSG00000122966+ENSG00000221323	chr12	dexseq_prepare_annotation2.py	exon	.	-	.		35	6.97189744421115e-22	7.02368868236814e-20
ENSG00000198626.121	ENSG00000198626	chr1	dexseq_prepare_annotation2.py	exon	.	+	.	RYR2	34	7.09550801131123e-22	7.09752092138536e-20
ENSG00000197614.36	ENSG00000197614	chr12	dexseq_prepare_annotation2.py	exon	.	-	.	MFAP5	20	7.51133488708012e-22	7.46055403150549e-20
ENSG00000212091.ENSG00000144061.44	ENSG00000212091+ENSG00000144061	chr2	dexseq_prepare_annotation2.py	exon	.	-	.		27	1.12953723047429e-21	1.11405546144122e-19
ENSG00000124721.101	ENSG00000124721	chr6	dexseq_prepare_annotation2.py	exon	.	+	.	DNAH8	45	1.19795052064942e-21	1.1733259821694e-19
ENSG00000148341.40	ENSG00000148341	chr9	dexseq_prepare_annotation2.py	exon	.	-	.	SH3GLB2	28	1.27117269453825e-21	1.236456529915e-19
ENSG00000149582.ENSG00000172425.73	ENSG00000149582+ENSG00000172425	chr11	dexseq_prepare_annotation2.py	exon	.	+	.		30	1.37950910001454e-21	1.33264358538391e-19
ENSG00000099250.40	ENSG00000099250	chr10	dexseq_prepare_annotation2.py	exon	.	-	.	NRP1	30	1.46698914977492e-21	1.40751122234187e-19
ENSG00000142945.30	ENSG00000142945	chr1	dexseq_prepare_annotation2.py	exon	.	+	.	KIF2C	15	1.56988481218194e-21	1.49605779669014e-19
ENSG00000066926.12	ENSG00000066926	chr18	dexseq_prepare_annotation2.py	exon	.	-	.	FECH	10	1.78313491178467e-21	1.68787481851081e-19
ENSG00000119650.ENSG00000119685.ENSG00000119686.142	ENSG00000119650+ENSG00000119685+ENSG00000119686	chr14	dexseq_prepare_annotation2.py	exon	.	+	.		54	2.269519584876e-21	2.13395361500607e-19
ENSG00000099331.55	ENSG00000099331	chr19	dexseq_prepare_annotation2.py	exon	.	+	.	MYO9B	25	2.57895583266354e-21	2.39517351846819e-19
ENSG00000173852.19	ENSG00000173852	chr7	dexseq_prepare_annotation2.py	exon	.	-	.	DPY19L1	14	2.58129874366963e-21	2.39517351846819e-19
ENSG00000130827.34	ENSG00000130827	chrX	dexseq_prepare_annotation2.py	exon	.	+	.	PLXNA3	11	2.63939473305149e-21	2.43307341927831e-19
ENSG00000130948.21	ENSG00000130948	chr9	dexseq_prepare_annotation2.py	exon	.	-	.	HSD17B3	11	2.74624692887348e-21	2.51513420031374e-19
ENSG00000198691.61	ENSG00000198691	chr1	dexseq_prepare_annotation2.py	exon	.	-	.	ABCA4	30	2.83989213195456e-21	2.58411862123143e-19
ENSG00000163629.59	ENSG00000163629	chr4	dexseq_prepare_annotation2.py	exon	.	+	.	PTPN13	35	3.21271247767817e-21	2.90462158879313e-19
ENSG00000175287.ENSG00000095319.ENSG00000251184.106	ENSG00000175287+ENSG00000095319+ENSG00000251184	chr9	dexseq_prepare_annotation2.py	exon	.	+	.		30	3.40185666625442e-21	3.05603735164664e-19
ENSG00000170448.29	ENSG00000170448	chr4	dexseq_prepare_annotation2.py	exon	.	-	.	NFXL1	24	3.49723460880366e-21	3.12183524826372e-19
ENSG00000170906.19	ENSG00000170906	chr19	dexseq_prepare_annotation2.py	exon	.	+	.	NDUFA3	15	3.64885455602489e-21	3.23669463258963e-19
ENSG00000164941.70	ENSG00000164941	chr8	dexseq_prepare_annotation2.py	exon	.	+	.	INTS8	25	5.0164870764398e-21	4.42203335788169e-19
ENSG00000068305.41	ENSG00000068305	chr15	dexseq_prepare_annotation2.py	exon	.	+	.	MEF2A	11	5.28404545629139e-21	4.62895510034371e-19
ENSG00000119638.40	ENSG00000119638	chr14	dexseq_prepare_annotation2.py	exon	.	-	.	NEK9	36	5.41223981358827e-21	4.71198952659561e-19
ENSG00000113575.ENSG00000272772.ENSG00000113558.ENSG00000273345.ENSG00000006837.62	ENSG00000113575+ENSG00000272772+ENSG00000113558+ENSG00000273345+ENSG00000006837	chr5	dexseq_prepare_annotation2.py	exon	.	-	.		61	6.37774817572084e-21	5.5185129000225e-19
ENSG00000088247.ENSG00000266722.47	ENSG00000088247+ENSG00000266722	chr19	dexseq_prepare_annotation2.py	exon	.	-	.		33	9.12232024613306e-21	7.84519541167444e-19
ENSG00000106571.24	ENSG00000106571	chr7	dexseq_prepare_annotation2.py	exon	.	-	.	GLI3	19	9.23300873418934e-21	7.89226395072766e-19
ENSG00000213983.ENSG00000092051.68	ENSG00000213983+ENSG00000092051	chr14	dexseq_prepare_annotation2.py	exon	.	-	.		42	1.00123467377735e-20	8.50687580659987e-19
ENSG00000115361.16	ENSG00000115361	chr2	dexseq_prepare_annotation2.py	exon	.	-	.	ACADL	10	1.07815665842498e-20	9.10558174277002e-19
ENSG00000167380.40	ENSG00000167380	chr19	dexseq_prepare_annotation2.py	exon	.	+	.	ZNF226	33	1.16180418277703e-20	9.75362273445671e-19
ENSG00000168014.74	ENSG00000168014	chr11	dexseq_prepare_annotation2.py	exon	.	-	.	C2CD3	29	1.19573498580343e-20	9.97908061524945e-19
ENSG00000171777.29	ENSG00000171777	chr19	dexseq_prepare_annotation2.py	exon	.	-	.	RASGRP4	5	1.24452396715001e-20	1.03251564898139e-18
ENSG00000014641.35	ENSG00000014641	chr2	dexseq_prepare_annotation2.py	exon	.	+	.	MDH1	21	1.3863701761438e-20	1.14347163534106e-18
ENSG00000144426.ENSG00000204196.77	ENSG00000144426+ENSG00000204196	chr2	dexseq_prepare_annotation2.py	exon	.	+	.		39	1.41684327115732e-20	1.161811482349e-18
ENSG00000122674.29	ENSG00000122674	chr7	dexseq_prepare_annotation2.py	exon	.	+	.	CCZ1	25	1.52343128451114e-20	1.24199276512977e-18
ENSG00000116883.ENSG00000214193.37	ENSG00000116883+ENSG00000214193	chr1	dexseq_prepare_annotation2.py	exon	.	+	.		29	1.55387966772878e-20	1.25953556515211e-18
ENSG00000204316.ENSG00000188878.ENSG00000267426.121	ENSG00000204316+ENSG00000188878+ENSG00000267426	chr17	dexseq_prepare_annotation2.py	exon	.	-	.		42	1.5858007921759e-20	1.27806482130565e-18
ENSG00000137509.50	ENSG00000137509	chr11	dexseq_prepare_annotation2.py	exon	.	-	.	PRCP	22	2.17421210720499e-20	1.74233452045564e-18
ENSG00000151834.36	ENSG00000151834	chr4	dexseq_prepare_annotation2.py	exon	.	-	.	GABRA2	14	2.5578661046317e-20	2.03820019998449e-18
ENSG00000177565.40	ENSG00000177565	chr3	dexseq_prepare_annotation2.py	exon	.	-	.	TBL1XR1	33	2.64053802266808e-20	2.09225552088262e-18
ENSG00000117472.24	ENSG00000117472	chr1	dexseq_prepare_annotation2.py	exon	.	+	.	TSPAN1	8	2.7361059568647e-20	2.15586806791171e-18
ENSG00000138041.27	ENSG00000138041	chr2	dexseq_prepare_annotation2.py	exon	.	-	.	SMEK2	17	2.7805099554008e-20	2.17868402283183e-18
ENSG00000100949.67	ENSG00000100949	chr14	dexseq_prepare_annotation2.py	exon	.	-	.	RABGGTA	35	2.91219343851727e-20	2.26925835673191e-18
ENSG00000140009.ENSG00000214770.43	ENSG00000140009+ENSG00000214770	chr14	dexseq_prepare_annotation2.py	exon	.	-	.		25	3.28609428312813e-20	2.54654251479336e-18
ENSG00000151090.32	ENSG00000151090	chr3	dexseq_prepare_annotation2.py	exon	.	-	.	THRB	15	3.60045917722741e-20	2.77491126970576e-18
ENSG00000175575.43	ENSG00000175575	chr11	dexseq_prepare_annotation2.py	exon	.	+	.	PAAF1	38	3.89214475195405e-20	2.98341356421521e-18
ENSG00000175203.70	ENSG00000175203	chr12	dexseq_prepare_annotation2.py	exon	.	-	.	DCTN2	33	4.1632335495308e-20	3.17395924230175e-18
ENSG00000110075.78	ENSG00000110075	chr11	dexseq_prepare_annotation2.py	exon	.	+	.	PPP6R3	36	4.51895538906492e-20	3.42663154878342e-18
ENSG00000260565.14	ENSG00000260565	chr16	dexseq_prepare_annotation2.py	exon	.	-	.	ERVK13-1	12	4.96557326106084e-20	3.74515750128353e-18
ENSG00000272084.ENSG00000127481.153	ENSG00000272084+ENSG00000127481	chr1	dexseq_prepare_annotation2.py	exon	.	-	.		119	5.21518313169373e-20	3.91249696220257e-18
ENSG00000141867.44	ENSG00000141867	chr19	dexseq_prepare_annotation2.py	exon	.	-	.	BRD4	9	5.94481576224442e-20	4.42493684828108e-18
ENSG00000059573.24	ENSG00000059573	chr10	dexseq_prepare_annotation2.py	exon	.	-	.	ALDH18A1	22	5.96098979845012e-20	4.42493684828108e-18
ENSG00000168078.15	ENSG00000168078	chr8	dexseq_prepare_annotation2.py	exon	.	-	.	PBK	11	6.89248513341974e-20	5.0650493876486e-18
ENSG00000158828.10	ENSG00000158828	chr1	dexseq_prepare_annotation2.py	exon	.	+	.	PINK1	8	6.89513246191528e-20	5.0650493876486e-18
ENSG00000144028.69	ENSG00000144028	chr2	dexseq_prepare_annotation2.py	exon	.	-	.	SNRNP200	20	7.78320377763164e-20	5.68778787977806e-18
ENSG00000007545.ENSG00000261732.ENSG00000206053.81	ENSG00000007545+ENSG00000261732+ENSG00000206053	chr16	dexseq_prepare_annotation2.py	exon	.	+	.		28	7.83470951363293e-20	5.69591458661231e-18
ENSG00000011422.38	ENSG00000011422	chr19	dexseq_prepare_annotation2.py	exon	.	-	.	PLAUR	17	8.7310690876989e-20	6.31502555963617e-18
ENSG00000196705.21	ENSG00000196705	chr19	dexseq_prepare_annotation2.py	exon	.	+	.	ZNF431	9	8.78412110862473e-20	6.32098184265527e-18
ENSG00000075420.50	ENSG00000075420	chr3	dexseq_prepare_annotation2.py	exon	.	+	.	FNDC3B	29	9.86514481613308e-20	7.06177648640482e-18
ENSG00000257062.ENSG00000111700.ENSG00000134538.ENSG00000205754.ENSG00000257046.53	ENSG00000257062+ENSG00000111700+ENSG00000134538+ENSG00000205754+ENSG00000257046	chr12	dexseq_prepare_annotation2.py	exon	.	+	.		33	9.91372478947926e-20	7.06177648640482e-18
ENSG00000136546.32	ENSG00000136546	chr2	dexseq_prepare_annotation2.py	exon	.	-	.	SCN7A	13	1.13833163568775e-19	8.0678539646935e-18
ENSG00000129282.7	ENSG00000129282	chr17	dexseq_prepare_annotation2.py	exon	.	+	.	MRM1	8	1.14453631519308e-19	8.07127009474163e-18
ENSG00000104419.71	ENSG00000104419	chr8	dexseq_prepare_annotation2.py	exon	.	-	.	NDRG1	49	1.49098155132758e-19	1.04620914427484e-17
ENSG00000104299.53	ENSG00000104299	chr8	dexseq_prepare_annotation2.py	exon	.	-	.	INTS9	37	1.60359202784909e-19	1.11965653271206e-17
ENSG00000066855.36	ENSG00000066855	chr8	dexseq_prepare_annotation2.py	exon	.	+	.	MTFR1	30	1.7849488187031e-19	1.24014375068909e-17
ENSG00000112659.68	ENSG00000112659	chr6	dexseq_prepare_annotation2.py	exon	.	+	.	CUL9	32	2.08512152972139e-19	1.44159578701914e-17
ENSG00000047188.40	ENSG00000047188	chr5	dexseq_prepare_annotation2.py	exon	.	+	.	YTHDC2	17	2.17377057254549e-19	1.4955541539113e-17
ENSG00000113916.29	ENSG00000113916	chr3	dexseq_prepare_annotation2.py	exon	.	-	.	BCL6	17	2.48769730683405e-19	1.70322732114502e-17
ENSG00000164733.68	ENSG00000164733	chr8	dexseq_prepare_annotation2.py	exon	.	-	.	CTSB	14	2.62881686476064e-19	1.79115135558377e-17
ENSG00000102103.35	ENSG00000102103	chrX	dexseq_prepare_annotation2.py	exon	.	+	.	PQBP1	14	3.46460530590972e-19	2.34926890550724e-17
ENSG00000077380.52	ENSG00000077380	chr2	dexseq_prepare_annotation2.py	exon	.	+	.	DYNC1I2	27	3.58799839015778e-19	2.42129805238207e-17
ENSG00000136235.33	ENSG00000136235	chr7	dexseq_prepare_annotation2.py	exon	.	+	.	GPNMB	17	4.20670277376007e-19	2.82530171052914e-17
ENSG00000175137.17	ENSG00000175137	chr1	dexseq_prepare_annotation2.py	exon	.	-	.	SH3BP5L	13	4.41438925633085e-19	2.95073678062987e-17
ENSG00000169344.33	ENSG00000169344	chr16	dexseq_prepare_annotation2.py	exon	.	-	.	UMOD	13	4.50555303042184e-19	2.99746792174857e-17
ENSG00000272333.ENSG00000105663.7	ENSG00000272333+ENSG00000105663	chr19	dexseq_prepare_annotation2.py	exon	.	+	.		6	4.63878028409095e-19	3.07161301064877e-17
ENSG00000013563.27	ENSG00000013563	chrX	dexseq_prepare_annotation2.py	exon	.	-	.	DNASE1L1	14	4.7787158849915e-19	3.14948639448225e-17
ENSG00000129084.ENSG00000256206.ENSG00000129083.99	ENSG00000129084+ENSG00000256206+ENSG00000129083	chr11	dexseq_prepare_annotation2.py	exon	.	-	.		53	5.41243065812032e-19	3.55055451172693e-17
ENSG00000112715.43	ENSG00000112715	chr6	dexseq_prepare_annotation2.py	exon	.	+	.	VEGFA	27	5.58988525062271e-19	3.64998803586957e-17
ENSG00000141086.ENSG00000205220.ENSG00000261884.54	ENSG00000141086+ENSG00000205220+ENSG00000261884	chr16	dexseq_prepare_annotation2.py	exon	.	-	.		46	5.93559421385785e-19	3.85786270932033e-17
ENSG00000172752.48	ENSG00000172752	chr3	dexseq_prepare_annotation2.py	exon	.	+	.	COL6A5	38	6.11123663280805e-19	3.95380190225343e-17
ENSG00000032219.44	ENSG00000032219	chr14	dexseq_prepare_annotation2.py	exon	.	+	.	ARID4A	36	7.95476873410542e-19	5.12301635734351e-17
ENSG00000168314.33	ENSG00000168314	chr3	dexseq_prepare_annotation2.py	exon	.	+	.	MOBP	21	8.14024759686554e-19	5.21863873209962e-17
ENSG00000183090.9	ENSG00000183090	chr4	dexseq_prepare_annotation2.py	exon	.	-	.	FREM3	9	1.0729355270438e-18	6.84736772553205e-17
ENSG00000103197.85	ENSG00000103197	chr16	dexseq_prepare_annotation2.py	exon	.	+	.	TSC2	52	1.142514547102e-18	7.25856989744443e-17
ENSG00000129292.53	ENSG00000129292	chr8	dexseq_prepare_annotation2.py	exon	.	+	.	PHF20L1	20	1.15811099474095e-18	7.32466254252306e-17
ENSG00000140199.59	ENSG00000140199	chr15	dexseq_prepare_annotation2.py	exon	.	-	.	SLC12A6	21	1.2365249704241e-18	7.78569115306316e-17
ENSG00000263053.ENSG00000171282.43	ENSG00000263053+ENSG00000171282	chr17	dexseq_prepare_annotation2.py	exon	.	+	.		30	1.37996526409922e-18	8.62500724884306e-17
ENSG00000118308.68	ENSG00000118308	chr12	dexseq_prepare_annotation2.py	exon	.	+	.	LRMP	43	1.38491972671057e-18	8.62500724884306e-17
ENSG00000207945.ENSG00000100124.34	ENSG00000207945+ENSG00000100124	chr22	dexseq_prepare_annotation2.py	exon	.	-	.		13	1.38817118936995e-18	8.62500724884306e-17
ENSG00000145348.67	ENSG00000145348	chr4	dexseq_prepare_annotation2.py	exon	.	-	.	TBCK	39	1.82230452728566e-18	1.12727118652794e-16
ENSG00000028203.83	ENSG00000028203	chr12	dexseq_prepare_annotation2.py	exon	.	+	.	VEZT	35	1.87139924133739e-18	1.1525858034857e-16
ENSG00000240891.ENSG00000144824.41	ENSG00000240891+ENSG00000144824	chr3	dexseq_prepare_annotation2.py	exon	.	+	.		26	1.93039114076797e-18	1.18374941953876e-16
ENSG00000151914.152	ENSG00000151914	chr6	dexseq_prepare_annotation2.py	exon	.	-	.	DST	67	2.04010922355681e-18	1.24561473978551e-16
ENSG00000055609.26	ENSG00000055609	chr7	dexseq_prepare_annotation2.py	exon	.	-	.	KMT2C	20	2.34247719309929e-18	1.42406458325312e-16
ENSG00000068878.66	ENSG00000068878	chr2	dexseq_prepare_annotation2.py	exon	.	-	.	PSME4	14	2.45764654783133e-18	1.48766724938254e-16
ENSG00000139998.19	ENSG00000139998	chr14	dexseq_prepare_annotation2.py	exon	.	-	.	RAB15	8	2.65378161186647e-18	1.59952717323781e-16
ENSG00000077157.ENSG00000232626.59	ENSG00000077157+ENSG00000232626	chr1	dexseq_prepare_annotation2.py	exon	.	+	.		31	2.69038634822349e-18	1.61468974703592e-16
ENSG00000099251.19	ENSG00000099251	chr10	dexseq_prepare_annotation2.py	exon	.	+	.	HSD17B7P2	14	2.72486681534215e-18	1.62845430354177e-16
ENSG00000113649.36	ENSG00000113649	chr5	dexseq_prepare_annotation2.py	exon	.	+	.	TCERG1	34	3.27322529710899e-18	1.94791432870993e-16
ENSG00000226994.23	ENSG00000226994	chr2	dexseq_prepare_annotation2.py	exon	.	+	.	AC012593.1	18	3.31326927853457e-18	1.96346008001897e-16
ENSG00000135976.77	ENSG00000135976	chr2	dexseq_prepare_annotation2.py	exon	.	+	.	ANKRD36	19	3.40171613902927e-18	2.00743951568489e-16
ENSG00000128973.ENSG00000260007.ENSG00000129007.30	ENSG00000128973+ENSG00000260007+ENSG00000129007	chr15	dexseq_prepare_annotation2.py	exon	.	-	.		24	3.53304507841389e-18	2.07625282441456e-16
ENSG00000166532.28	ENSG00000166532	chr12	dexseq_prepare_annotation2.py	exon	.	+	.	RIMKLB	14	3.64757622590621e-18	2.13466452656354e-16
ENSG00000076650.23	ENSG00000076650	chr19	dexseq_prepare_annotation2.py	exon	.	+	.	GPATCH1	18	4.08264510422013e-18	2.37940605578185e-16
ENSG00000166157.ENSG00000187172.51	ENSG00000166157+ENSG00000187172	chr21	dexseq_prepare_annotation2.py	exon	.	-	.		16	4.29086168218464e-18	2.49046556236758e-16
ENSG00000267138.ENSG00000011132.21	ENSG00000267138+ENSG00000011132	chr19	dexseq_prepare_annotation2.py	exon	.	-	.		13	4.42498231617279e-18	2.55778486013529e-16
ENSG00000244045.ENSG00000258924.ENSG00000264302.ENSG00000004139.57	ENSG00000244045+ENSG00000258924+ENSG00000264302+ENSG00000004139	chr17	dexseq_prepare_annotation2.py	exon	.	+	.		37	5.20875718118695e-18	2.99854331769227e-16
ENSG00000240207.ENSG00000118855.66	ENSG00000240207+ENSG00000118855	chr3	dexseq_prepare_annotation2.py	exon	.	+	.		35	5.68024935137867e-18	3.25667629479044e-16
ENSG00000174695.14	ENSG00000174695	chr5	dexseq_prepare_annotation2.py	exon	.	-	.	TMEM167A	11	5.88582639549657e-18	3.36087835959852e-16
ENSG00000143390.59	ENSG00000143390	chr1	dexseq_prepare_annotation2.py	exon	.	-	.	RFX5	42	6.17628029489792e-18	3.51251037416291e-16
ENSG00000182774.ENSG00000214575.ENSG00000260836.80	ENSG00000182774+ENSG00000214575+ENSG00000260836	chr15	dexseq_prepare_annotation2.py	exon	.	-	.		31	7.36611104369674e-18	4.16966280255556e-16
ENSG00000258818.ENSG00000259171.ENSG00000214274.11	ENSG00000258818+ENSG00000259171+ENSG00000214274	chr14	dexseq_prepare_annotation2.py	exon	.	+	.		12	7.39092243788209e-18	4.16966280255556e-16
ENSG00000149043.43	ENSG00000149043	chr11	dexseq_prepare_annotation2.py	exon	.	+	.	SYT8	23	7.56844935981372e-18	4.2528051701519e-16
ENSG00000010810.16	ENSG00000010810	chr6	dexseq_prepare_annotation2.py	exon	.	-	.	FYN	11	7.68470883284247e-18	4.30099735628612e-16
ENSG00000200469.ENSG00000163644.30	ENSG00000200469+ENSG00000163644	chr4	dexseq_prepare_annotation2.py	exon	.	-	.		17	8.90164142163788e-18	4.96240120991228e-16
ENSG00000120533.36	ENSG00000120533	chr8	dexseq_prepare_annotation2.py	exon	.	+	.	ENY2	9	1.03395690954093e-17	5.74131033549816e-16
ENSG00000163138.68	ENSG00000163138	chr4	dexseq_prepare_annotation2.py	exon	.	+	.	PACRGL	29	1.12823950227386e-17	6.24027056473355e-16
ENSG00000138400.24	ENSG00000138400	chr2	dexseq_prepare_annotation2.py	exon	.	-	.	MDH1B	14	1.14178609654782e-17	6.29052777566815e-16
ENSG00000135931.49	ENSG00000135931	chr2	dexseq_prepare_annotation2.py	exon	.	+	.	ARMC9	25	1.19860583726012e-17	6.57787421350847e-16
ENSG00000104375.54	ENSG00000104375	chr8	dexseq_prepare_annotation2.py	exon	.	-	.	STK3	27	1.71461998760944e-17	9.37325593226491e-16
ENSG00000105948.19	ENSG00000105948	chr7	dexseq_prepare_annotation2.py	exon	.	+	.	TTC26	19	1.72327126114353e-17	9.37987871135652e-16
ENSG00000266365.8	ENSG00000266365	chr17	dexseq_prepare_annotation2.py	exon	.	-	.	RP11-51L5.3	9	1.72913249074922e-17	9.37987871135652e-16
ENSG00000204790.57	ENSG00000204790	chr9	dexseq_prepare_annotation2.py	exon	.	-	.	CBWD6	30	1.87379857252938e-17	1.01256915965342e-15
ENSG00000132256.43	ENSG00000132256	chr11	dexseq_prepare_annotation2.py	exon	.	-	.	TRIM5	17	2.18530057302853e-17	1.17639233900742e-15
ENSG00000105576.69	ENSG00000105576	chr19	dexseq_prepare_annotation2.py	exon	.	-	.	TNPO2	43	2.46581695686443e-17	1.32235294143026e-15
ENSG00000104974.17	ENSG00000104974	chr19	dexseq_prepare_annotation2.py	exon	.	+	.	LILRA1	15	2.49846235631476e-17	1.33478458611604e-15
ENSG00000166889.21	ENSG00000166889	chr11	dexseq_prepare_annotation2.py	exon	.	-	.	PATL1	9	2.56062262212523e-17	1.36283099858318e-15
ENSG00000104447.31	ENSG00000104447	chr8	dexseq_prepare_annotation2.py	exon	.	-	.	TRPS1	23	2.67155492523902e-17	1.41652671675079e-15
ENSG00000122678.49	ENSG00000122678	chr7	dexseq_prepare_annotation2.py	exon	.	-	.	POLM	23	2.92673581810615e-17	1.54601805163181e-15
ENSG00000172375.45	ENSG00000172375	chr11	dexseq_prepare_annotation2.py	exon	.	+	.	C2CD2L	15	2.94966565591283e-17	1.5523165824998e-15
ENSG00000105186.45	ENSG00000105186	chr19	dexseq_prepare_annotation2.py	exon	.	-	.	ANKRD27	15	3.1295745362038e-17	1.64087432188172e-15
ENSG00000253877.7	ENSG00000253877	chr8	dexseq_prepare_annotation2.py	exon	.	-	.	RP11-946L20.2	8	3.23376246570751e-17	1.68922169690143e-15
ENSG00000100372.44	ENSG00000100372	chr22	dexseq_prepare_annotation2.py	exon	.	-	.	SLC25A17	23	3.43914684787843e-17	1.78987923034972e-15
ENSG00000150401.28	ENSG00000150401	chr13	dexseq_prepare_annotation2.py	exon	.	-	.	DCUN1D2	11	3.50019648297826e-17	1.81495482337961e-15
ENSG00000152042.ENSG00000232637.95	ENSG00000152042+ENSG00000232637	chr1	dexseq_prepare_annotation2.py	exon	.	-	.		11	3.56840922551948e-17	1.84354738889109e-15
ENSG00000186469.33	ENSG00000186469	chr14	dexseq_prepare_annotation2.py	exon	.	+	.	GNG2	15	3.59653479644206e-17	1.85129659740945e-15
ENSG00000075035.37	ENSG00000075035	chr12	dexseq_prepare_annotation2.py	exon	.	+	.	WSCD2	21	3.64342803923186e-17	1.86861487510277e-15
ENSG00000041357.32	ENSG00000041357	chr15	dexseq_prepare_annotation2.py	exon	.	+	.	PSMA4	28	3.68772128964388e-17	1.8844790242441e-15
ENSG00000167792.46	ENSG00000167792	chr11	dexseq_prepare_annotation2.py	exon	.	+	.	NDUFV1	10	3.75268502683795e-17	1.91075341583113e-15
ENSG00000225210.ENSG00000257227.17	ENSG00000225210+ENSG00000257227	chr14	dexseq_prepare_annotation2.py	exon	.	+	.		15	3.90134513948894e-17	1.9793011455882e-15
ENSG00000259522.ENSG00000260669.ENSG00000213920.ENSG00000254505.ENSG00000129559.ENSG00000254692.ENSG00000100926.ENSG00000255526.ENSG00000196497.205	ENSG00000259522+ENSG00000260669+ENSG00000213920+ENSG00000254505+ENSG00000129559+ENSG00000254692+ENSG00000100926+ENSG00000255526+ENSG00000196497	chr14	dexseq_prepare_annotation2.py	exon	.	-	.		58	4.20501834530292e-17	2.1257196681775e-15
ENSG00000164951.23	ENSG00000164951	chr8	dexseq_prepare_annotation2.py	exon	.	+	.	PDP1	7	4.39956166779896e-17	2.21612206295131e-15
ENSG00000167543.38	ENSG00000167543	chr17	dexseq_prepare_annotation2.py	exon	.	+	.	TP53I13	18	4.66641308705767e-17	2.34217402775307e-15
ENSG00000147606.ENSG00000214954.59	ENSG00000147606+ENSG00000214954	chr8	dexseq_prepare_annotation2.py	exon	.	+	.		15	5.96061446417631e-17	2.98115270931711e-15
ENSG00000167851.15	ENSG00000167851	chr17	dexseq_prepare_annotation2.py	exon	.	+	.	CD300A	7	6.27315385222601e-17	3.12638028027547e-15
ENSG00000174292.28	ENSG00000174292	chr17	dexseq_prepare_annotation2.py	exon	.	+	.	TNK1	23	6.5575711882386e-17	3.2566191562999e-15
ENSG00000085998.49	ENSG00000085998	chr1	dexseq_prepare_annotation2.py	exon	.	-	.	POMGNT1	26	6.60866809176344e-17	3.27047911460462e-15
ENSG00000225697.70	ENSG00000225697	chr3	dexseq_prepare_annotation2.py	exon	.	-	.	SLC26A6	42	6.98599794456991e-17	3.44512290245503e-15
ENSG00000167566.21	ENSG00000167566	chr12	dexseq_prepare_annotation2.py	exon	.	-	.	NCKAP5L	14	7.21967139484309e-17	3.54795279975146e-15
ENSG00000258941.ENSG00000150527.ENSG00000150526.61	ENSG00000258941+ENSG00000150527+ENSG00000150526	chr14	dexseq_prepare_annotation2.py	exon	.	+	.		20	8.12701176565119e-17	3.97997826190085e-15
ENSG00000140470.40	ENSG00000140470	chr15	dexseq_prepare_annotation2.py	exon	.	-	.	ADAMTS17	10	8.64619226736027e-17	4.21958116743423e-15
ENSG00000163499.14	ENSG00000163499	chr2	dexseq_prepare_annotation2.py	exon	.	-	.	CRYBA2	7	8.73136213339057e-17	4.24645281135657e-15
ENSG00000100129.36	ENSG00000100129	chr22	dexseq_prepare_annotation2.py	exon	.	+	.	EIF3L	17	9.00875098254422e-17	4.36630322535408e-15
ENSG00000189045.18	ENSG00000189045	chr5	dexseq_prepare_annotation2.py	exon	.	+	.	ANKDD1B	15	1.0248775808506e-16	4.95029910969755e-15
ENSG00000187736.ENSG00000213901.77	ENSG00000187736+ENSG00000213901	chr2	dexseq_prepare_annotation2.py	exon	.	-	.		48	1.09161350931054e-16	5.25464741819656e-15
ENSG00000126581.56	ENSG00000126581	chr17	dexseq_prepare_annotation2.py	exon	.	-	.	BECN1	27	1.17599106836539e-16	5.64155715245765e-15
ENSG00000078246.ENSG00000171792.47	ENSG00000078246+ENSG00000171792	chr12	dexseq_prepare_annotation2.py	exon	.	+	.		25	1.27806362740729e-16	6.11044386472963e-15
ENSG00000204673.22	ENSG00000204673	chr19	dexseq_prepare_annotation2.py	exon	.	-	.	AKT1S1	10	1.31630183412343e-16	6.27200036097192e-15
ENSG00000132694.37	ENSG00000132694	chr1	dexseq_prepare_annotation2.py	exon	.	-	.	ARHGEF11	26	1.44529560574966e-16	6.86345091700106e-15
ENSG00000164107.10	ENSG00000164107	chr4	dexseq_prepare_annotation2.py	exon	.	-	.	HAND2	9	1.46490559105229e-16	6.93323102557096e-15
ENSG00000105136.ENSG00000268107.ENSG00000152439.56	ENSG00000105136+ENSG00000268107+ENSG00000152439	chr19	dexseq_prepare_annotation2.py	exon	.	+	.		28	1.55420774174043e-16	7.33128628411607e-15
ENSG00000226742.13	ENSG00000226742	chr18	dexseq_prepare_annotation2.py	exon	.	+	.	HSBP1L1	14	1.68325759521481e-16	7.9135550409699e-15
ENSG00000214597.ENSG00000271698.ENSG00000182325.37	ENSG00000214597+ENSG00000271698+ENSG00000182325	chr8	dexseq_prepare_annotation2.py	exon	.	-	.		25	1.69917095945124e-16	7.96182963857153e-15
ENSG00000080503.60	ENSG00000080503	chr9	dexseq_prepare_annotation2.py	exon	.	+	.	SMARCA2	38	1.79681333193777e-16	8.39147524293054e-15
ENSG00000105520.27	ENSG00000105520	chr19	dexseq_prepare_annotation2.py	exon	.	+	.	DKFZP761J1410	17	1.81600587770799e-16	8.43758424866468e-15
ENSG00000149972.39	ENSG00000149972	chr11	dexseq_prepare_annotation2.py	exon	.	+	.	CNTN5	29	1.82048311347181e-16	8.43758424866468e-15
ENSG00000201129.ENSG00000143569.59	ENSG00000201129+ENSG00000143569	chr1	dexseq_prepare_annotation2.py	exon	.	+	.		33	1.82463357617891e-16	8.43758424866468e-15
ENSG00000267302.ENSG00000267318.ENSG00000108443.51	ENSG00000267302+ENSG00000267318+ENSG00000108443	chr17	dexseq_prepare_annotation2.py	exon	.	+	.		13	1.90886976314175e-16	8.79826769259846e-15
ENSG00000068724.21	ENSG00000068724	chr2	dexseq_prepare_annotation2.py	exon	.	+	.	TTC7A	15	1.94151064359838e-16	8.91956551052495e-15
ENSG00000255103.ENSG00000127603.104	ENSG00000255103+ENSG00000127603	chr1	dexseq_prepare_annotation2.py	exon	.	+	.		19	1.96742664825988e-16	9.00928098930432e-15
ENSG00000213614.ENSG00000140488.ENSG00000273025.ENSG00000137817.ENSG00000260729.144	ENSG00000213614+ENSG00000140488+ENSG00000273025+ENSG00000137817+ENSG00000260729	chr15	dexseq_prepare_annotation2.py	exon	.	-	.		55	2.10523048050492e-16	9.6091167304341e-15
ENSG00000105726.58	ENSG00000105726	chr19	dexseq_prepare_annotation2.py	exon	.	-	.	ATP13A1	15	2.12817998537711e-16	9.68253242379317e-15
ENSG00000236963.15	ENSG00000236963	chr1	dexseq_prepare_annotation2.py	exon	.	-	.	LINC01141	13	2.19804535259344e-16	9.96824168906041e-15
ENSG00000123384.69	ENSG00000123384	chr12	dexseq_prepare_annotation2.py	exon	.	+	.	LRP1	34	2.32070256629486e-16	1.04907657035329e-14
ENSG00000169347.29	ENSG00000169347	chr16	dexseq_prepare_annotation2.py	exon	.	-	.	GP2	17	2.77208986413612e-16	1.24912317711744e-14
ENSG00000124942.21	ENSG00000124942	chr11	dexseq_prepare_annotation2.py	exon	.	-	.	AHNAK	8	2.93488237430695e-16	1.31826691105813e-14
ENSG00000204054.ENSG00000239353.25	ENSG00000204054+ENSG00000239353	chr9	dexseq_prepare_annotation2.py	exon	.	+	.		15	3.40450003313466e-16	1.52435137991528e-14
ENSG00000198947.90	ENSG00000198947	chrX	dexseq_prepare_annotation2.py	exon	.	-	.	DMD	32	3.42207446603498e-16	1.52737146420751e-14
ENSG00000079785.37	ENSG00000079785	chr2	dexseq_prepare_annotation2.py	exon	.	+	.	DDX1	23	3.61367772326921e-16	1.60780159649808e-14
ENSG00000129680.32	ENSG00000129680	chrX	dexseq_prepare_annotation2.py	exon	.	-	.	MAP7D3	14	3.80621497616238e-16	1.68814012653441e-14
ENSG00000119689.17	ENSG00000119689	chr14	dexseq_prepare_annotation2.py	exon	.	+	.	DLST	10	3.89917565882557e-16	1.72394901229078e-14
ENSG00000147010.38	ENSG00000147010	chrX	dexseq_prepare_annotation2.py	exon	.	-	.	SH3KBP1	10	3.99367994638568e-16	1.76021443636949e-14
ENSG00000164796.83	ENSG00000164796	chr8	dexseq_prepare_annotation2.py	exon	.	-	.	CSMD3	22	4.09730328719064e-16	1.80026060942482e-14
ENSG00000161618.ENSG00000202503.ENSG00000200259.ENSG00000201675.ENSG00000273189.ENSG00000142541.ENSG00000090554.ENSG00000199631.ENSG00000269469.92	ENSG00000161618+ENSG00000202503+ENSG00000200259+ENSG00000201675+ENSG00000273189+ENSG00000142541+ENSG00000090554+ENSG00000199631+ENSG00000269469	chr19	dexseq_prepare_annotation2.py	exon	.	+	.		30	4.22958216525502e-16	1.85260952977505e-14
ENSG00000236107.28	ENSG00000236107	chr2	dexseq_prepare_annotation2.py	exon	.	+	.	AC010127.3	22	4.39831565202919e-16	1.92055244446501e-14
ENSG00000113360.77	ENSG00000113360	chr5	dexseq_prepare_annotation2.py	exon	.	-	.	DROSHA	48	4.59937657701698e-16	2.0021483716743e-14
ENSG00000170579.48	ENSG00000170579	chr18	dexseq_prepare_annotation2.py	exon	.	-	.	DLGAP1	16	4.82421454358784e-16	2.09356067454655e-14
ENSG00000116830.37	ENSG00000116830	chr1	dexseq_prepare_annotation2.py	exon	.	+	.	TTF2	10	5.08198116944662e-16	2.19865835625384e-14
ENSG00000139915.ENSG00000272781.39	ENSG00000139915+ENSG00000272781	chr14	dexseq_prepare_annotation2.py	exon	.	-	.		15	5.33482782828562e-16	2.30099118318472e-14
ENSG00000083845.26	ENSG00000083845	chr19	dexseq_prepare_annotation2.py	exon	.	+	.	RPS5	22	5.88225315002778e-16	2.52936885451194e-14
ENSG00000146530.36	ENSG00000146530	chr7	dexseq_prepare_annotation2.py	exon	.	-	.	VWDE	26	5.90962197854679e-16	2.53341362873629e-14
ENSG00000182986.27	ENSG00000182986	chr19	dexseq_prepare_annotation2.py	exon	.	-	.	ZNF320	16	6.16189805420076e-16	2.63355788352871e-14
ENSG00000060237.64	ENSG00000060237	chr12	dexseq_prepare_annotation2.py	exon	.	+	.	WNK1	19	6.37477929218513e-16	2.71631078963683e-14
ENSG00000109572.35	ENSG00000109572	chr4	dexseq_prepare_annotation2.py	exon	.	+	.	CLCN3	22	6.47442377970124e-16	2.75046002978633e-14
ENSG00000187097.33	ENSG00000187097	chr14	dexseq_prepare_annotation2.py	exon	.	-	.	ENTPD5	10	6.92511917509287e-16	2.93308951488017e-14
ENSG00000268093.ENSG00000063177.49	ENSG00000268093+ENSG00000063177	chr19	dexseq_prepare_annotation2.py	exon	.	-	.		12	7.03443193712953e-16	2.97046790542739e-14
ENSG00000175224.87	ENSG00000175224	chr11	dexseq_prepare_annotation2.py	exon	.	+	.	ATG13	43	7.16242459477082e-16	3.01548765625814e-14
ENSG00000104980.34	ENSG00000104980	chr19	dexseq_prepare_annotation2.py	exon	.	-	.	TIMM44	21	7.35567425491097e-16	3.08763183604953e-14
ENSG00000139719.ENSG00000184047.ENSG00000256861.76	ENSG00000139719+ENSG00000184047+ENSG00000256861	chr12	dexseq_prepare_annotation2.py	exon	.	-	.		18	7.50245838206018e-16	3.13990127657498e-14
ENSG00000165495.42	ENSG00000165495	chr11	dexseq_prepare_annotation2.py	exon	.	+	.	PKNOX2	28	7.7508567789973e-16	3.23426284056148e-14
ENSG00000140682.44	ENSG00000140682	chr16	dexseq_prepare_annotation2.py	exon	.	+	.	TGFB1I1	13	8.48053621030561e-16	3.5283033247832e-14
ENSG00000104904.32	ENSG00000104904	chr19	dexseq_prepare_annotation2.py	exon	.	+	.	OAZ1	19	8.70057731303873e-16	3.60920418891466e-14
ENSG00000147316.22	ENSG00000147316	chr8	dexseq_prepare_annotation2.py	exon	.	+	.	MCPH1	5	9.60501749228666e-16	3.9727028361059e-14
ENSG00000148541.43	ENSG00000148541	chr10	dexseq_prepare_annotation2.py	exon	.	-	.	FAM13C	28	1.0484960578892e-15	4.32397321651149e-14
ENSG00000095585.27	ENSG00000095585	chr10	dexseq_prepare_annotation2.py	exon	.	-	.	BLNK	22	1.12288488010901e-15	4.61725024753862e-14
ENSG00000036257.46	ENSG00000036257	chr2	dexseq_prepare_annotation2.py	exon	.	-	.	CUL3	25	1.13634087519201e-15	4.65899758828726e-14
ENSG00000130810.ENSG00000243207.ENSG00000244165.26	ENSG00000130810+ENSG00000243207+ENSG00000244165	chr19	dexseq_prepare_annotation2.py	exon	.	+	.		14	1.19724714706785e-15	4.89448514847679e-14
ENSG00000213923.ENSG00000244627.68	ENSG00000213923+ENSG00000244627	chr22	dexseq_prepare_annotation2.py	exon	.	-	.		15	1.25131543602937e-15	5.10073783519025e-14
ENSG00000146839.57	ENSG00000146839	chr7	dexseq_prepare_annotation2.py	exon	.	+	.	ZAN	10	1.30017464680113e-15	5.28462916959168e-14
ENSG00000176658.48	ENSG00000176658	chr17	dexseq_prepare_annotation2.py	exon	.	-	.	MYO1D	16	1.30811319384143e-15	5.3016173810171e-14
ENSG00000166987.25	ENSG00000166987	chr12	dexseq_prepare_annotation2.py	exon	.	+	.	MBD6	9	1.3425098517049e-15	5.42543236345154e-14
ENSG00000065534.66	ENSG00000065534	chr3	dexseq_prepare_annotation2.py	exon	.	-	.	MYLK	24	1.57498222302954e-15	6.34672836388817e-14
ENSG00000169045.117	ENSG00000169045	chr5	dexseq_prepare_annotation2.py	exon	.	-	.	HNRNPH1	50	1.5842079364329e-15	6.3657175884472e-14
ENSG00000003987.9	ENSG00000003987	chr8	dexseq_prepare_annotation2.py	exon	.	-	.	MTMR7	7	1.59918562007108e-15	6.40764601860298e-14
ENSG00000104915.30	ENSG00000104915	chr19	dexseq_prepare_annotation2.py	exon	.	-	.	STX10	20	1.61458012702773e-15	6.45100229790345e-14
ENSG00000100359.50	ENSG00000100359	chr22	dexseq_prepare_annotation2.py	exon	.	+	.	SGSM3	23	1.71289844703919e-15	6.82449708955953e-14
ENSG00000127616.74	ENSG00000127616	chr19	dexseq_prepare_annotation2.py	exon	.	+	.	SMARCA4	33	1.77557576306233e-15	7.05428748231864e-14
ENSG00000023191.66	ENSG00000023191	chr11	dexseq_prepare_annotation2.py	exon	.	-	.	RNH1	6	1.81627836935286e-15	7.19572756217772e-14
ENSG00000140983.87	ENSG00000140983	chr16	dexseq_prepare_annotation2.py	exon	.	+	.	RHOT2	61	1.83291545889222e-15	7.2412996168672e-14
ENSG00000132781.83	ENSG00000132781	chr1	dexseq_prepare_annotation2.py	exon	.	-	.	MUTYH	10	1.88140525939304e-15	7.41210608337416e-14
ENSG00000173890.ENSG00000242583.17	ENSG00000173890+ENSG00000242583	chr3	dexseq_prepare_annotation2.py	exon	.	+	.		15	2.10449142384164e-15	8.26789611193943e-14
ENSG00000125414.45	ENSG00000125414	chr17	dexseq_prepare_annotation2.py	exon	.	-	.	MYH2	25	2.13377629229947e-15	8.35966134071991e-14
ENSG00000100297.37	ENSG00000100297	chr22	dexseq_prepare_annotation2.py	exon	.	+	.	MCM5	10	2.23452473078147e-15	8.73012099804482e-14
ENSG00000143398.48	ENSG00000143398	chr1	dexseq_prepare_annotation2.py	exon	.	+	.	PIP5K1A	14	2.34666444732304e-15	9.14291584669729e-14
ENSG00000156873.ENSG00000260899.ENSG00000080603.83	ENSG00000156873+ENSG00000260899+ENSG00000080603	chr16	dexseq_prepare_annotation2.py	exon	.	+	.		22	2.45228445082995e-15	9.52810465413376e-14
ENSG00000148408.68	ENSG00000148408	chr9	dexseq_prepare_annotation2.py	exon	.	+	.	CACNA1B	34	2.46701053616501e-15	9.55898807749212e-14
ENSG00000138834.62	ENSG00000138834	chr16	dexseq_prepare_annotation2.py	exon	.	+	.	MAPK8IP3	18	2.52275867057922e-15	9.74821596982175e-14
ENSG00000136261.33	ENSG00000136261	chr7	dexseq_prepare_annotation2.py	exon	.	+	.	BZW2	22	2.76763275958232e-15	1.06652165139751e-13
ENSG00000099953.33	ENSG00000099953	chr22	dexseq_prepare_annotation2.py	exon	.	+	.	MMP11	27	2.81557098437981e-15	1.08203850582269e-13
ENSG00000173821.89	ENSG00000173821	chr17	dexseq_prepare_annotation2.py	exon	.	+	.	RNF213	22	2.92416510797064e-15	1.12071806203309e-13
ENSG00000141480.55	ENSG00000141480	chr17	dexseq_prepare_annotation2.py	exon	.	+	.	ARRB2	33	3.00951527817792e-15	1.15030361743689e-13
ENSG00000104472.9	ENSG00000104472	chr8	dexseq_prepare_annotation2.py	exon	.	+	.	CHRAC1	8	3.08094321939265e-15	1.17442224773822e-13
ENSG00000164985.33	ENSG00000164985	chr9	dexseq_prepare_annotation2.py	exon	.	-	.	PSIP1	7	3.20275992048468e-15	1.21756673634814e-13
ENSG00000115084.41	ENSG00000115084	chr2	dexseq_prepare_annotation2.py	exon	.	-	.	SLC35F5	35	3.35492072411064e-15	1.27198392185098e-13
ENSG00000133107.29	ENSG00000133107	chr13	dexseq_prepare_annotation2.py	exon	.	-	.	TRPC4	8	3.63258980191174e-15	1.37356693206872e-13
ENSG00000140521.30	ENSG00000140521	chr15	dexseq_prepare_annotation2.py	exon	.	-	.	POLG	12	3.66953889868067e-15	1.38382825205861e-13
ENSG00000125844.29	ENSG00000125844	chr20	dexseq_prepare_annotation2.py	exon	.	-	.	RRBP1	15	3.96646123349969e-15	1.49181251299412e-13
ENSG00000204248.73	ENSG00000204248	chr6	dexseq_prepare_annotation2.py	exon	.	-	.	COL11A2	12	4.03296710275291e-15	1.51279170258583e-13
ENSG00000183305.27	ENSG00000183305	chrX	dexseq_prepare_annotation2.py	exon	.	+	.	MAGEA2B	14	4.10880020428721e-15	1.53714902072326e-13
ENSG00000235033.ENSG00000124615.32	ENSG00000235033+ENSG00000124615	chr6	dexseq_prepare_annotation2.py	exon	.	-	.		8	4.22493021669172e-15	1.57641311577302e-13
ENSG00000140092.29	ENSG00000140092	chr14	dexseq_prepare_annotation2.py	exon	.	-	.	FBLN5	23	4.31685687669647e-15	1.60646304456272e-13
ENSG00000157965.15	ENSG00000157965	chrX	dexseq_prepare_annotation2.py	exon	.	+	.	SSX8	4	4.42611091181874e-15	1.64278600790241e-13
ENSG00000165124.57	ENSG00000165124	chr9	dexseq_prepare_annotation2.py	exon	.	-	.	SVEP1	33	4.46615111913307e-15	1.65329646677829e-13
ENSG00000156858.38	ENSG00000156858	chr16	dexseq_prepare_annotation2.py	exon	.	+	.	PRR14	8	4.63888648185222e-15	1.71274489371842e-13
ENSG00000157404.26	ENSG00000157404	chr4	dexseq_prepare_annotation2.py	exon	.	+	.	KIT	15	4.67966701078297e-15	1.72329043133376e-13
ENSG00000018408.37	ENSG00000018408	chr3	dexseq_prepare_annotation2.py	exon	.	-	.	WWTR1	19	4.78309927257695e-15	1.75679250365691e-13
ENSG00000164929.17	ENSG00000164929	chr8	dexseq_prepare_annotation2.py	exon	.	+	.	BAALC	11	4.88776481211744e-15	1.79057233532739e-13
ENSG00000158321.48	ENSG00000158321	chr7	dexseq_prepare_annotation2.py	exon	.	+	.	AUTS2	26	4.9321221241721e-15	1.80214120309128e-13
ENSG00000120318.41	ENSG00000120318	chr5	dexseq_prepare_annotation2.py	exon	.	-	.	ARAP3	11	5.32382368073701e-15	1.94023796364638e-13
ENSG00000173464.ENSG00000258436.ENSG00000259060.34	ENSG00000173464+ENSG00000258436+ENSG00000259060	chr14	dexseq_prepare_annotation2.py	exon	.	-	.		19	5.45400495154578e-15	1.98255891331448e-13
ENSG00000159082.52	ENSG00000159082	chr21	dexseq_prepare_annotation2.py	exon	.	-	.	SYNJ1	31	5.74468074982023e-15	2.08285288677287e-13
ENSG00000117528.32	ENSG00000117528	chr1	dexseq_prepare_annotation2.py	exon	.	+	.	ABCD3	21	6.26855806849966e-15	2.26696776918254e-13
ENSG00000074181.42	ENSG00000074181	chr19	dexseq_prepare_annotation2.py	exon	.	-	.	NOTCH3	42	6.58447692191895e-15	2.37512691833107e-13
ENSG00000185122.39	ENSG00000185122	chr8	dexseq_prepare_annotation2.py	exon	.	+	.	HSF1	26	6.80932082917294e-15	2.44635902891096e-13
ENSG00000173838.24	ENSG00000173838	chr17	dexseq_prepare_annotation2.py	exon	.	-	.	MARCH10	23	6.81664136671871e-15	2.44635902891096e-13
ENSG00000114812.33	ENSG00000114812	chr3	dexseq_prepare_annotation2.py	exon	.	+	.	VIPR1	31	7.28333239645451e-15	2.60721117054808e-13
ENSG00000160214.17	ENSG00000160214	chr21	dexseq_prepare_annotation2.py	exon	.	+	.	RRP1	6	7.63550614409034e-15	2.72635895332279e-13
ENSG00000173436.ENSG00000270136.ENSG00000158747.32	ENSG00000173436+ENSG00000270136+ENSG00000158747	chr1	dexseq_prepare_annotation2.py	exon	.	+	.		8	7.65700563006531e-15	2.72713150016265e-13
ENSG00000121892.41	ENSG00000121892	chr4	dexseq_prepare_annotation2.py	exon	.	-	.	PDS5A	14	7.82241122204602e-15	2.77902488351983e-13
ENSG00000225241.40	ENSG00000225241	chr1	dexseq_prepare_annotation2.py	exon	.	+	.	RP11-640M9.2	12	8.71020643246169e-15	3.08665204832763e-13
ENSG00000196549.49	ENSG00000196549	chr3	dexseq_prepare_annotation2.py	exon	.	+	.	MME	33	9.06398751453982e-15	3.20397192744535e-13
ENSG00000158796.34	ENSG00000158796	chr1	dexseq_prepare_annotation2.py	exon	.	-	.	DEDD	21	9.83445152771145e-15	3.46762760867106e-13
ENSG00000078142.35	ENSG00000078142	chr18	dexseq_prepare_annotation2.py	exon	.	+	.	PIK3C3	24	1.00006879671649e-14	3.51744895483525e-13
ENSG00000008710.140	ENSG00000008710	chr16	dexseq_prepare_annotation2.py	exon	.	-	.	PKD1	71	1.02580250876292e-14	3.59898472228663e-13
ENSG00000021776.44	ENSG00000021776	chr15	dexseq_prepare_annotation2.py	exon	.	-	.	AQR	6	1.06348464930956e-14	3.72181339431078e-13
ENSG00000177542.58	ENSG00000177542	chr11	dexseq_prepare_annotation2.py	exon	.	-	.	SLC25A22	30	1.06608948617524e-14	3.72181339431078e-13
ENSG00000231091.ENSG00000232561.66	ENSG00000231091+ENSG00000232561	chr7	dexseq_prepare_annotation2.py	exon	.	-	.		37	1.08370805343218e-14	3.7681432955188e-13
ENSG00000197969.92	ENSG00000197969	chr9	dexseq_prepare_annotation2.py	exon	.	+	.	VPS13A	27	1.08507447658259e-14	3.7681432955188e-13
ENSG00000263072.26	ENSG00000263072	chr16	dexseq_prepare_annotation2.py	exon	.	-	.	RP11-473M20.14	25	1.08737544049642e-14	3.7681432955188e-13
ENSG00000134376.32	ENSG00000134376	chr1	dexseq_prepare_annotation2.py	exon	.	+	.	CRB1	28	1.15134415217561e-14	3.98003870644235e-13
ENSG00000070081.60	ENSG00000070081	chr11	dexseq_prepare_annotation2.py	exon	.	+	.	NUCB2	24	1.18282944183982e-14	4.07888177205593e-13
ENSG00000142675.50	ENSG00000142675	chr1	dexseq_prepare_annotation2.py	exon	.	+	.	CNKSR1	22	1.34253034035996e-14	4.61830437083827e-13
ENSG00000048052.73	ENSG00000048052	chr7	dexseq_prepare_annotation2.py	exon	.	+	.	HDAC9	30	1.39855886924407e-14	4.7993368106614e-13
ENSG00000140463.34	ENSG00000140463	chr15	dexseq_prepare_annotation2.py	exon	.	+	.	BBS4	17	1.42776329359243e-14	4.88766346913292e-13
ENSG00000092108.64	ENSG00000092108	chr14	dexseq_prepare_annotation2.py	exon	.	+	.	SCFD1	28	1.45183142160857e-14	4.95323373133305e-13
ENSG00000103187.15	ENSG00000103187	chr16	dexseq_prepare_annotation2.py	exon	.	-	.	COTL1	8	1.45394126827275e-14	4.95323373133305e-13
ENSG00000162599.37	ENSG00000162599	chr1	dexseq_prepare_annotation2.py	exon	.	+	.	NFIA	25	1.51270444796774e-14	5.14100808051496e-13
ENSG00000133706.65	ENSG00000133706	chr5	dexseq_prepare_annotation2.py	exon	.	-	.	LARS	18	1.62707833753223e-14	5.51642136359485e-13
ENSG00000129933.56	ENSG00000129933	chr19	dexseq_prepare_annotation2.py	exon	.	+	.	MAU2	26	1.65692922662246e-14	5.60415583028373e-13
ENSG00000147231.24	ENSG00000147231	chrX	dexseq_prepare_annotation2.py	exon	.	+	.	CXorf57	13	1.68183078529589e-14	5.67477066885486e-13
ENSG00000204764.67	ENSG00000204764	chr5	dexseq_prepare_annotation2.py	exon	.	+	.	RANBP17	31	1.77343348871606e-14	5.9695718197736e-13
ENSG00000078018.44	ENSG00000078018	chr2	dexseq_prepare_annotation2.py	exon	.	+	.	MAP2	10	1.85054862030509e-14	6.21431850971024e-13
ENSG00000050438.30	ENSG00000050438	chr12	dexseq_prepare_annotation2.py	exon	.	+	.	SLC4A8	17	1.87814487427759e-14	6.29200838641595e-13
ENSG00000174514.19	ENSG00000174514	chr1	dexseq_prepare_annotation2.py	exon	.	+	.	MFSD4	18	1.91540192659091e-14	6.40161819256831e-13
ENSG00000010704.29	ENSG00000010704	chr6	dexseq_prepare_annotation2.py	exon	.	+	.	HFE	16	1.97605724749038e-14	6.58872610368897e-13
ENSG00000114796.33	ENSG00000114796	chr3	dexseq_prepare_annotation2.py	exon	.	+	.	KLHL24	15	2.05766649871176e-14	6.84465290043178e-13
ENSG00000086758.71	ENSG00000086758	chrX	dexseq_prepare_annotation2.py	exon	.	-	.	HUWE1	8	2.11586692953766e-14	7.02169109981156e-13
ENSG00000159217.ENSG00000264552.21	ENSG00000159217+ENSG00000264552	chr17	dexseq_prepare_annotation2.py	exon	.	+	.		11	2.22849728322633e-14	7.37810462033431e-13
ENSG00000126733.24	ENSG00000126733	chrX	dexseq_prepare_annotation2.py	exon	.	+	.	DACH2	12	2.25114857769002e-14	7.43564392031383e-13
ENSG00000257093.ENSG00000244701.14	ENSG00000257093+ENSG00000244701	chr7	dexseq_prepare_annotation2.py	exon	.	-	.		12	2.40102273762522e-14	7.91215530174442e-13
ENSG00000153827.78	ENSG00000153827	chr2	dexseq_prepare_annotation2.py	exon	.	-	.	TRIP12	18	2.42640776046332e-14	7.97716901015726e-13
ENSG00000188897.79	ENSG00000188897	chr16	dexseq_prepare_annotation2.py	exon	.	-	.	CTD-3088G3.8	24	2.47935717423769e-14	8.11675982049465e-13
ENSG00000072952.46	ENSG00000072952	chr11	dexseq_prepare_annotation2.py	exon	.	-	.	MRVI1	17	2.48037683113528e-14	8.11675982049465e-13
ENSG00000059145.59	ENSG00000059145	chr16	dexseq_prepare_annotation2.py	exon	.	-	.	UNKL	28	2.50731205676597e-14	8.18590954829335e-13
ENSG00000196482.50	ENSG00000196482	chr1	dexseq_prepare_annotation2.py	exon	.	-	.	ESRRG	11	2.58829519946461e-14	8.43078879751706e-13
ENSG00000106638.26	ENSG00000106638	chr7	dexseq_prepare_annotation2.py	exon	.	-	.	TBL2	7	2.62547645699504e-14	8.53219353674147e-13
ENSG00000114204.ENSG00000174776.61	ENSG00000114204+ENSG00000174776	chr3	dexseq_prepare_annotation2.py	exon	.	-	.		31	2.77478940068411e-14	8.99669648442499e-13
ENSG00000134982.ENSG00000272869.ENSG00000258864.ENSG00000212643.ENSG00000153037.72	ENSG00000134982+ENSG00000272869+ENSG00000258864+ENSG00000212643+ENSG00000153037	chr5	dexseq_prepare_annotation2.py	exon	.	+	.		21	2.87258567029158e-14	9.29241933343864e-13
ENSG00000183484.13	ENSG00000183484	chr14	dexseq_prepare_annotation2.py	exon	.	-	.	GPR132	8	2.90744800170781e-14	9.38367199452792e-13
ENSG00000129270.21	ENSG00000129270	chr17	dexseq_prepare_annotation2.py	exon	.	-	.	MMP28	13	2.94266154852612e-14	9.47563892246858e-13
ENSG00000183044.51	ENSG00000183044	chr16	dexseq_prepare_annotation2.py	exon	.	+	.	ABAT	27	3.08320532838444e-14	9.90558723269569e-13
ENSG00000140403.30	ENSG00000140403	chr15	dexseq_prepare_annotation2.py	exon	.	+	.	DNAJA4	20	3.20716938956502e-14	1.02804356978239e-12
ENSG00000169689.26	ENSG00000169689	chr17	dexseq_prepare_annotation2.py	exon	.	-	.	STRA13	13	3.38946981179975e-14	1.08189809775387e-12
ENSG00000228203.14	ENSG00000228203	chr2	dexseq_prepare_annotation2.py	exon	.	-	.	RNF144A-AS1	11	3.39052013051057e-14	1.08189809775387e-12
ENSG00000066739.54	ENSG00000066739	chr14	dexseq_prepare_annotation2.py	exon	.	-	.	ATG2B	26	3.43379872383262e-14	1.09323469979538e-12
ENSG00000216937.ENSG00000150076.66	ENSG00000216937+ENSG00000150076	chr10	dexseq_prepare_annotation2.py	exon	.	+	.		18	3.44428584108529e-14	1.09410377258259e-12
ENSG00000081800.22	ENSG00000081800	chr7	dexseq_prepare_annotation2.py	exon	.	-	.	SLC13A1	19	4.05100745331191e-14	1.28394177801149e-12
ENSG00000182326.ENSG00000257084.ENSG00000126749.86	ENSG00000182326+ENSG00000257084+ENSG00000126749	chr12	dexseq_prepare_annotation2.py	exon	.	+	.		40	4.44944910482127e-14	1.40706345682509e-12
ENSG00000172766.42	ENSG00000172766	chr13	dexseq_prepare_annotation2.py	exon	.	+	.	NAA16	10	4.55839900548434e-14	1.43829216047765e-12
ENSG00000265381.ENSG00000162734.13	ENSG00000265381+ENSG00000162734	chr1	dexseq_prepare_annotation2.py	exon	.	+	.		8	4.97666803457634e-14	1.56676174017109e-12
ENSG00000125633.36	ENSG00000125633	chr2	dexseq_prepare_annotation2.py	exon	.	-	.	CCDC93	28	5.3464485718753e-14	1.67942785429241e-12
ENSG00000121940.ENSG00000162641.28	ENSG00000121940+ENSG00000162641	chr1	dexseq_prepare_annotation2.py	exon	.	-	.		18	5.46251156845434e-14	1.71207251469956e-12
ENSG00000126214.ENSG00000256500.ENSG00000256053.98	ENSG00000126214+ENSG00000256500+ENSG00000256053	chr14	dexseq_prepare_annotation2.py	exon	.	+	.		30	5.52194396486999e-14	1.72686247628661e-12
ENSG00000172893.35	ENSG00000172893	chr11	dexseq_prepare_annotation2.py	exon	.	-	.	DHCR7	22	5.66865433518118e-14	1.76882081290698e-12
ENSG00000070669.45	ENSG00000070669	chr7	dexseq_prepare_annotation2.py	exon	.	-	.	ASNS	32	5.94741579727689e-14	1.85170755860471e-12
ENSG00000109576.17	ENSG00000109576	chr4	dexseq_prepare_annotation2.py	exon	.	-	.	AADAT	11	6.04025257639551e-14	1.87646965501062e-12
ENSG00000151790.28	ENSG00000151790	chr4	dexseq_prepare_annotation2.py	exon	.	+	.	TDO2	17	6.25476778859909e-14	1.93884054704179e-12
ENSG00000122705.23	ENSG00000122705	chr9	dexseq_prepare_annotation2.py	exon	.	+	.	CLTA	10	6.30710230881082e-14	1.950138549642e-12
ENSG00000143228.37	ENSG00000143228	chr1	dexseq_prepare_annotation2.py	exon	.	+	.	NUF2	9	6.3188692369994e-14	1.950138549642e-12
ENSG00000017621.22	ENSG00000017621	chrX	dexseq_prepare_annotation2.py	exon	.	+	.	MAGIX	16	6.35139558491779e-14	1.95589701593189e-12
ENSG00000187824.14	ENSG00000187824	chr17	dexseq_prepare_annotation2.py	exon	.	-	.	TMEM220	11	6.62861823447295e-14	2.03681986010907e-12
ENSG00000168397.53	ENSG00000168397	chr2	dexseq_prepare_annotation2.py	exon	.	+	.	ATG4B	41	6.6786986658211e-14	2.04774708658132e-12
ENSG00000080815.63	ENSG00000080815	chr14	dexseq_prepare_annotation2.py	exon	.	+	.	PSEN1	20	6.75405234931426e-14	2.06604672303316e-12
ENSG00000088854.41	ENSG00000088854	chr20	dexseq_prepare_annotation2.py	exon	.	-	.	C20orf194	15	6.76767999178475e-14	2.06604672303316e-12
ENSG00000114698.26	ENSG00000114698	chr3	dexseq_prepare_annotation2.py	exon	.	-	.	PLSCR4	25	6.80512386079211e-14	2.0729906464927e-12
ENSG00000177030.35	ENSG00000177030	chr11	dexseq_prepare_annotation2.py	exon	.	-	.	DEAF1	8	6.8617924418019e-14	2.0857482887753e-12
ENSG00000134901.16	ENSG00000134901	chr13	dexseq_prepare_annotation2.py	exon	.	-	.	KDELC1	15	7.02760517436172e-14	2.13155577159565e-12
ENSG00000099330.37	ENSG00000099330	chr19	dexseq_prepare_annotation2.py	exon	.	+	.	OCEL1	14	7.05804177111205e-14	2.13615833123781e-12
ENSG00000175198.32	ENSG00000175198	chr13	dexseq_prepare_annotation2.py	exon	.	+	.	PCCA	21	7.07307104855401e-14	2.13615833123781e-12
ENSG00000181378.48	ENSG00000181378	chr2	dexseq_prepare_annotation2.py	exon	.	-	.	CCDC108	14	7.24320992605303e-14	2.18286822215923e-12
ENSG00000204677.43	ENSG00000204677	chr5	dexseq_prepare_annotation2.py	exon	.	+	.	FAM153C	34	7.33799789622132e-14	2.20671902618988e-12
ENSG00000167522.42	ENSG00000167522	chr16	dexseq_prepare_annotation2.py	exon	.	-	.	ANKRD11	9	7.61987026579537e-14	2.2866095793357e-12
ENSG00000221177.ENSG00000259328.19	ENSG00000221177+ENSG00000259328	chr15	dexseq_prepare_annotation2.py	exon	.	+	.		13	7.90725207345972e-14	2.3678106845876e-12
ENSG00000221983.24	ENSG00000221983	chr19	dexseq_prepare_annotation2.py	exon	.	+	.	UBA52	14	7.92757028363024e-14	2.36886549322714e-12
ENSG00000138078.35	ENSG00000138078	chr2	dexseq_prepare_annotation2.py	exon	.	-	.	PREPL	24	7.96663596895078e-14	2.37550599801442e-12
ENSG00000178057.17	ENSG00000178057	chr3	dexseq_prepare_annotation2.py	exon	.	+	.	NDUFAF3	11	8.43969826009221e-14	2.5112553641422e-12
ENSG00000139865.53	ENSG00000139865	chr14	dexseq_prepare_annotation2.py	exon	.	+	.	TTC6	34	9.00740573355449e-14	2.67453579928532e-12
ENSG00000171759.44	ENSG00000171759	chr12	dexseq_prepare_annotation2.py	exon	.	-	.	PAH	9	9.14023068189017e-14	2.70827339364241e-12
ENSG00000139613.61	ENSG00000139613	chr12	dexseq_prepare_annotation2.py	exon	.	-	.	SMARCC2	22	1.00773252648924e-13	2.97967705526294e-12
ENSG00000232774.ENSG00000258989.ENSG00000027075.33	ENSG00000232774+ENSG00000258989+ENSG00000027075	chr14	dexseq_prepare_annotation2.py	exon	.	+	.		22	1.03964178828708e-13	3.06759577029309e-12
ENSG00000140943.52	ENSG00000140943	chr16	dexseq_prepare_annotation2.py	exon	.	-	.	MBTPS1	33	1.10848018761025e-13	3.26388404301775e-12
ENSG00000145703.70	ENSG00000145703	chr5	dexseq_prepare_annotation2.py	exon	.	+	.	IQGAP2	43	1.11170282133679e-13	3.2665534566946e-12
ENSG00000183291.17	ENSG00000183291	chr1	dexseq_prepare_annotation2.py	exon	.	-	.	SEP15	14	1.18906880532957e-13	3.48661672149028e-12
ENSG00000163214.45	ENSG00000163214	chr2	dexseq_prepare_annotation2.py	exon	.	-	.	DHX57	21	1.19447994000922e-13	3.49521682030914e-12
ENSG00000114209.28	ENSG00000114209	chr3	dexseq_prepare_annotation2.py	exon	.	-	.	PDCD10	13	1.21376601844931e-13	3.5442972927969e-12
ENSG00000244607.ENSG00000010282.ENSG00000181061.51	ENSG00000244607+ENSG00000010282+ENSG00000181061	chr3	dexseq_prepare_annotation2.py	exon	.	-	.		23	1.30795261907786e-13	3.81143878914755e-12
ENSG00000095794.45	ENSG00000095794	chr10	dexseq_prepare_annotation2.py	exon	.	+	.	CREM	13	1.31374923614878e-13	3.82043695394687e-12
ENSG00000129467.ENSG00000129465.ENSG00000258973.100	ENSG00000129467+ENSG00000129465+ENSG00000258973	chr14	dexseq_prepare_annotation2.py	exon	.	-	.		68	1.32696235144995e-13	3.85092119441361e-12
ENSG00000063438.ENSG00000249915.42	ENSG00000063438+ENSG00000249915	chr5	dexseq_prepare_annotation2.py	exon	.	+	.		30	1.33828396685641e-13	3.8758022728014e-12
ENSG00000205356.21	ENSG00000205356	chr7	dexseq_prepare_annotation2.py	exon	.	-	.	TECPR1	20	1.36954121665846e-13	3.9581986310965e-12
ENSG00000114268.ENSG00000145040.41	ENSG00000114268+ENSG00000145040	chr3	dexseq_prepare_annotation2.py	exon	.	-	.		18	1.39090584364544e-13	4.01172515721376e-12
ENSG00000188130.ENSG00000100429.107	ENSG00000188130+ENSG00000100429	chr22	dexseq_prepare_annotation2.py	exon	.	-	.		24	1.4104758182775e-13	4.05986753897672e-12
ENSG00000135249.30	ENSG00000135249	chr7	dexseq_prepare_annotation2.py	exon	.	+	.	RINT1	15	1.4430602443935e-13	4.14519789957758e-12
ENSG00000174844.75	ENSG00000174844	chr3	dexseq_prepare_annotation2.py	exon	.	-	.	DNAH12	37	1.46263429879236e-13	4.19288498987145e-12
ENSG00000197013.ENSG00000269237.ENSG00000196268.ENSG00000268658.50	ENSG00000197013+ENSG00000269237+ENSG00000196268+ENSG00000268658	chr19	dexseq_prepare_annotation2.py	exon	.	+	.		23	1.476190400418e-13	4.22316215162181e-12
ENSG00000013374.39	ENSG00000013374	chr7	dexseq_prepare_annotation2.py	exon	.	+	.	NUB1	12	1.49938211778241e-13	4.28082700186297e-12
ENSG00000141027.103	ENSG00000141027	chr17	dexseq_prepare_annotation2.py	exon	.	-	.	NCOR1	40	1.55885357879086e-13	4.44163047985178e-12
ENSG00000234680.6	ENSG00000234680	chr9	dexseq_prepare_annotation2.py	exon	.	+	.	VN2R3P	7	1.59795849888389e-13	4.54387231214886e-12
ENSG00000132768.40	ENSG00000132768	chr1	dexseq_prepare_annotation2.py	exon	.	+	.	DPH2	20	1.63103239750987e-13	4.62858771317489e-12
ENSG00000064201.43	ENSG00000064201	chr11	dexseq_prepare_annotation2.py	exon	.	+	.	TSPAN32	9	1.71427063022368e-13	4.85503473266561e-12
ENSG00000147050.47	ENSG00000147050	chrX	dexseq_prepare_annotation2.py	exon	.	+	.	KDM6A	19	1.7313909837381e-13	4.89369507708259e-12
ENSG00000100106.ENSG00000100101.58	ENSG00000100106+ENSG00000100101	chr22	dexseq_prepare_annotation2.py	exon	.	+	.		38	1.77950825164301e-13	5.0196368762346e-12
ENSG00000140105.66	ENSG00000140105	chr14	dexseq_prepare_annotation2.py	exon	.	-	.	WARS	39	1.87347796883672e-13	5.27415833781897e-12
ENSG00000198130.41	ENSG00000198130	chr2	dexseq_prepare_annotation2.py	exon	.	-	.	HIBCH	25	1.9469800092444e-13	5.47016056780537e-12
ENSG00000159140.47	ENSG00000159140	chr21	dexseq_prepare_annotation2.py	exon	.	+	.	SON	25	1.95916544356704e-13	5.48716228589588e-12
ENSG00000173085.15	ENSG00000173085	chr4	dexseq_prepare_annotation2.py	exon	.	-	.	COQ2	9	1.96081238803993e-13	5.48716228589588e-12
ENSG00000179818.ENSG00000244617.128	ENSG00000179818+ENSG00000244617	chr2	dexseq_prepare_annotation2.py	exon	.	-	.		61	2.05069221770371e-13	5.727319413563e-12
ENSG00000171988.32	ENSG00000171988	chr10	dexseq_prepare_annotation2.py	exon	.	-	.	JMJD1C	12	2.13267640859619e-13	5.94451938079856e-12
ENSG00000146151.28	ENSG00000146151	chr6	dexseq_prepare_annotation2.py	exon	.	-	.	HMGCLL1	14	2.22203792870981e-13	6.18138519655289e-12
ENSG00000104529.112	ENSG00000104529	chr8	dexseq_prepare_annotation2.py	exon	.	-	.	EEF1D	56	2.47687087082146e-13	6.87672967757201e-12
ENSG00000103528.ENSG00000261427.ENSG00000205730.31	ENSG00000103528+ENSG00000261427+ENSG00000205730	chr16	dexseq_prepare_annotation2.py	exon	.	+	.		24	2.53483483476792e-13	7.02383310600526e-12
ENSG00000168259.35	ENSG00000168259	chr17	dexseq_prepare_annotation2.py	exon	.	-	.	DNAJC7	15	2.54728601150995e-13	7.0444944914385e-12
ENSG00000081760.42	ENSG00000081760	chr12	dexseq_prepare_annotation2.py	exon	.	+	.	AACS	23	2.5715862153328e-13	7.09777925265241e-12
ENSG00000231887.ENSG00000256682.ENSG00000212127.ENSG00000111215.61	ENSG00000231887+ENSG00000256682+ENSG00000212127+ENSG00000111215	chr12	dexseq_prepare_annotation2.py	exon	.	-	.		8	2.58281196030038e-13	7.11483982188994e-12
ENSG00000137776.58	ENSG00000137776	chr15	dexseq_prepare_annotation2.py	exon	.	-	.	SLTM	46	2.61062922531269e-13	7.1774492385595e-12
ENSG00000167378.ENSG00000268361.ENSG00000073050.48	ENSG00000167378+ENSG00000268361+ENSG00000073050	chr19	dexseq_prepare_annotation2.py	exon	.	-	.		4	2.69913821376934e-13	7.40635123871649e-12
ENSG00000146648.37	ENSG00000146648	chr7	dexseq_prepare_annotation2.py	exon	.	+	.	EGFR	19	2.73466955119134e-13	7.48869927028295e-12
ENSG00000175155.12	ENSG00000175155	chr17	dexseq_prepare_annotation2.py	exon	.	+	.	YPEL2	12	2.73976802571328e-13	7.48869927028295e-12
ENSG00000260345.ENSG00000088682.ENSG00000102978.70	ENSG00000260345+ENSG00000088682+ENSG00000102978	chr16	dexseq_prepare_annotation2.py	exon	.	+	.		31	2.83144391631819e-13	7.72431044405255e-12
ENSG00000105193.19	ENSG00000105193	chr19	dexseq_prepare_annotation2.py	exon	.	-	.	RPS16	11	2.91748985777531e-13	7.94368280966467e-12
ENSG00000156931.97	ENSG00000156931	chr3	dexseq_prepare_annotation2.py	exon	.	+	.	VPS8	47	2.97458868643159e-13	8.08354505461101e-12
ENSG00000142453.30	ENSG00000142453	chr19	dexseq_prepare_annotation2.py	exon	.	+	.	CARM1	13	3.34994680558532e-13	9.08608648961063e-12
ENSG00000152894.77	ENSG00000152894	chr6	dexseq_prepare_annotation2.py	exon	.	-	.	PTPRK	51	3.41283344203289e-13	9.23888730641687e-12
ENSG00000242114.ENSG00000249590.ENSG00000100003.60	ENSG00000242114+ENSG00000249590+ENSG00000100003	chr22	dexseq_prepare_annotation2.py	exon	.	+	.		27	3.47609144856317e-13	9.39210609014081e-12
ENSG00000243509.ENSG00000026036.ENSG00000258366.53	ENSG00000243509+ENSG00000026036+ENSG00000258366	chr20	dexseq_prepare_annotation2.py	exon	.	+	.		18	3.52269344305869e-13	9.49982185868065e-12
ENSG00000172955.12	ENSG00000172955	chr4	dexseq_prepare_annotation2.py	exon	.	-	.	ADH6	11	3.65306926785766e-13	9.83261239577565e-12
ENSG00000172927.29	ENSG00000172927	chr11	dexseq_prepare_annotation2.py	exon	.	+	.	MYEOV	24	3.73435355277667e-13	1.00322519063547e-11
ENSG00000147481.37	ENSG00000147481	chr8	dexseq_prepare_annotation2.py	exon	.	+	.	SNTG1	18	3.86228358056888e-13	1.03562067719284e-11
ENSG00000270956.ENSG00000237298.14	ENSG00000270956+ENSG00000237298	chr2	dexseq_prepare_annotation2.py	exon	.	+	.		5	3.8719047397408e-13	1.03623044495834e-11
ENSG00000091039.58	ENSG00000091039	chr12	dexseq_prepare_annotation2.py	exon	.	-	.	OSBPL8	16	3.95220081024288e-13	1.05571667097851e-11
ENSG00000110911.72	ENSG00000110911	chr12	dexseq_prepare_annotation2.py	exon	.	-	.	SLC11A2	31	3.99849774707095e-13	1.06606450330224e-11
ENSG00000185298.20	ENSG00000185298	chr17	dexseq_prepare_annotation2.py	exon	.	+	.	CCDC137	8	4.12458723728159e-13	1.09760713952112e-11
ENSG00000148218.32	ENSG00000148218	chr9	dexseq_prepare_annotation2.py	exon	.	-	.	ALAD	27	4.21203770485851e-13	1.11876798096656e-11
ENSG00000021300.50	ENSG00000021300	chr11	dexseq_prepare_annotation2.py	exon	.	+	.	PLEKHB1	19	4.52629302645256e-13	1.19997813618584e-11
ENSG00000129968.18	ENSG00000129968	chr19	dexseq_prepare_annotation2.py	exon	.	-	.	ABHD17A	6	4.54986048672885e-13	1.2039630826421e-11
ENSG00000158104.26	ENSG00000158104	chr12	dexseq_prepare_annotation2.py	exon	.	-	.	HPD	11	4.67302929833619e-13	1.23423979819726e-11
ENSG00000178814.18	ENSG00000178814	chr8	dexseq_prepare_annotation2.py	exon	.	-	.	OPLAH	13	4.68756382009262e-13	1.23576448819788e-11
ENSG00000135747.ENSG00000197472.22	ENSG00000135747+ENSG00000197472	chr1	dexseq_prepare_annotation2.py	exon	.	-	.		13	4.70373054668961e-13	1.23771297818116e-11
ENSG00000073331.24	ENSG00000073331	chr4	dexseq_prepare_annotation2.py	exon	.	+	.	ALPK1	10	4.80065658430275e-13	1.26086518556808e-11
ENSG00000187775.94	ENSG00000187775	chr17	dexseq_prepare_annotation2.py	exon	.	-	.	DNAH17	68	4.83131875604652e-13	1.26655984638067e-11
ENSG00000137822.47	ENSG00000137822	chr15	dexseq_prepare_annotation2.py	exon	.	+	.	TUBGCP4	14	4.91535110843972e-13	1.28619873902475e-11
ENSG00000091181.31	ENSG00000091181	chr3	dexseq_prepare_annotation2.py	exon	.	-	.	IL5RA	21	5.05241762232105e-13	1.31961663231882e-11
ENSG00000182934.28	ENSG00000182934	chr11	dexseq_prepare_annotation2.py	exon	.	-	.	SRPR	24	5.15217461547038e-13	1.34318430270969e-11
ENSG00000070366.46	ENSG00000070366	chr17	dexseq_prepare_annotation2.py	exon	.	-	.	SMG6	24	5.3499332095217e-13	1.3921671215331e-11
ENSG00000110906.27	ENSG00000110906	chr12	dexseq_prepare_annotation2.py	exon	.	-	.	KCTD10	18	5.43503341069808e-13	1.41170738903289e-11
ENSG00000114547.27	ENSG00000114547	chr3	dexseq_prepare_annotation2.py	exon	.	+	.	ROPN1B	16	5.47680830873509e-13	1.41994309533823e-11
ENSG00000251022.ENSG00000138674.113	ENSG00000251022+ENSG00000138674	chr4	dexseq_prepare_annotation2.py	exon	.	-	.		46	5.50202173211756e-13	1.42386265155571e-11
ENSG00000152061.48	ENSG00000152061	chr1	dexseq_prepare_annotation2.py	exon	.	+	.	RABGAP1L	30	5.86287228566977e-13	1.51437063541175e-11
ENSG00000074201.26	ENSG00000074201	chr11	dexseq_prepare_annotation2.py	exon	.	-	.	CLNS1A	6	5.87323268271575e-13	1.51437063541175e-11
ENSG00000149926.22	ENSG00000149926	chr16	dexseq_prepare_annotation2.py	exon	.	-	.	FAM57B	11	6.10898197512995e-13	1.57228251418308e-11
ENSG00000269897.ENSG00000168283.ENSG00000148444.52	ENSG00000269897+ENSG00000168283+ENSG00000148444	chr10	dexseq_prepare_annotation2.py	exon	.	+	.		25	6.39395094852712e-13	1.64262812710431e-11
ENSG00000127419.41	ENSG00000127419	chr4	dexseq_prepare_annotation2.py	exon	.	+	.	TMEM175	18	6.5236985499172e-13	1.67291353360059e-11
ENSG00000159208.16	ENSG00000159208	chr1	dexseq_prepare_annotation2.py	exon	.	+	.	C1orf51	14	6.80236330011335e-13	1.74120747703809e-11
ENSG00000144524.48	ENSG00000144524	chr2	dexseq_prepare_annotation2.py	exon	.	+	.	COPS7B	24	7.08358216642966e-13	1.80990657382833e-11
ENSG00000262333.ENSG00000167720.22	ENSG00000262333+ENSG00000167720	chr17	dexseq_prepare_annotation2.py	exon	.	+	.		9	7.38048660965015e-13	1.88235774217913e-11
ENSG00000252974.ENSG00000139116.68	ENSG00000252974+ENSG00000139116	chr12	dexseq_prepare_annotation2.py	exon	.	-	.		44	7.88400648530789e-13	2.00714851026683e-11
ENSG00000165275.9	ENSG00000165275	chr9	dexseq_prepare_annotation2.py	exon	.	+	.	TRMT10B	5	7.99829558981501e-13	2.03257587385137e-11
ENSG00000148384.9	ENSG00000148384	chr9	dexseq_prepare_annotation2.py	exon	.	-	.	INPP5E	9	8.12306403814328e-13	2.06057005744555e-11
ENSG00000148950.29	ENSG00000148950	chr11	dexseq_prepare_annotation2.py	exon	.	-	.	IMMP1L	19	8.4625111339816e-13	2.14282328606241e-11
ENSG00000188739.ENSG00000054267.42	ENSG00000188739+ENSG00000054267	chr1	dexseq_prepare_annotation2.py	exon	.	-	.		6	8.5163955043638e-13	2.15260290669439e-11
ENSG00000110799.56	ENSG00000110799	chr12	dexseq_prepare_annotation2.py	exon	.	-	.	VWF	13	8.53423523327249e-13	2.15325319731798e-11
ENSG00000259244.ENSG00000230373.ENSG00000189136.40	ENSG00000259244+ENSG00000230373+ENSG00000189136	chr15	dexseq_prepare_annotation2.py	exon	.	-	.		19	8.86387750147646e-13	2.23243086215757e-11
ENSG00000140694.51	ENSG00000140694	chr16	dexseq_prepare_annotation2.py	exon	.	-	.	PARN	25	8.9114262876458e-13	2.24040563923273e-11
ENSG00000131018.244	ENSG00000131018	chr6	dexseq_prepare_annotation2.py	exon	.	-	.	SYNE1	121	9.07677543654794e-13	2.27791531596214e-11
ENSG00000186104.28	ENSG00000186104	chr11	dexseq_prepare_annotation2.py	exon	.	-	.	CYP2R1	8	9.60765548747291e-13	2.40686275302518e-11
ENSG00000020922.32	ENSG00000020922	chr11	dexseq_prepare_annotation2.py	exon	.	-	.	MRE11A	18	9.66555006769194e-13	2.41707301692779e-11
ENSG00000133612.70	ENSG00000133612	chr7	dexseq_prepare_annotation2.py	exon	.	+	.	AGAP3	48	9.72772558961885e-13	2.42831578258379e-11
ENSG00000132953.26	ENSG00000132953	chr13	dexseq_prepare_annotation2.py	exon	.	-	.	XPO4	18	9.74579210467052e-13	2.42852741774334e-11
ENSG00000151576.42	ENSG00000151576	chr3	dexseq_prepare_annotation2.py	exon	.	+	.	QTRTD1	31	9.82658849538448e-13	2.44434222467201e-11
ENSG00000173077.11	ENSG00000173077	chr9	dexseq_prepare_annotation2.py	exon	.	+	.	DEC1	11	1.00427480694785e-12	2.49371335866065e-11
ENSG00000174996.30	ENSG00000174996	chr11	dexseq_prepare_annotation2.py	exon	.	+	.	KLC2	21	1.09145649037573e-12	2.70543099125823e-11
ENSG00000137601.49	ENSG00000137601	chr4	dexseq_prepare_annotation2.py	exon	.	-	.	NEK1	21	1.12210488514203e-12	2.77652057895493e-11
ENSG00000242111.7	ENSG00000242111	chr9	dexseq_prepare_annotation2.py	exon	.	+	.	RP11-86L19.2	6	1.13936688180037e-12	2.81429605970446e-11
ENSG00000128886.ENSG00000262560.ENSG00000184716.55	ENSG00000128886+ENSG00000262560+ENSG00000184716	chr15	dexseq_prepare_annotation2.py	exon	.	-	.		7	1.19155029490956e-12	2.93804639150427e-11
ENSG00000052344.11	ENSG00000052344	chr16	dexseq_prepare_annotation2.py	exon	.	-	.	PRSS8	8	1.22326314810951e-12	3.0109779129034e-11
ENSG00000197343.ENSG00000272647.ENSG00000244219.71	ENSG00000197343+ENSG00000272647+ENSG00000244219	chr7	dexseq_prepare_annotation2.py	exon	.	+	.		27	1.23224064151555e-12	3.02779129058108e-11
ENSG00000125462.62	ENSG00000125462	chr1	dexseq_prepare_annotation2.py	exon	.	-	.	C1orf61	32	1.24315013976722e-12	3.04928514283075e-11
ENSG00000115266.29	ENSG00000115266	chr19	dexseq_prepare_annotation2.py	exon	.	+	.	APC2	12	1.25860443294297e-12	3.08183279899785e-11
ENSG00000196739.69	ENSG00000196739	chr9	dexseq_prepare_annotation2.py	exon	.	+	.	COL27A1	17	1.28819731256581e-12	3.14882753837576e-11
ENSG00000141141.35	ENSG00000141141	chr17	dexseq_prepare_annotation2.py	exon	.	-	.	DDX52	12	1.29246183726291e-12	3.15378577037304e-11
ENSG00000132740.37	ENSG00000132740	chr11	dexseq_prepare_annotation2.py	exon	.	+	.	IGHMBP2	12	1.29640892463454e-12	3.15795362228767e-11
ENSG00000197021.19	ENSG00000197021	chrX	dexseq_prepare_annotation2.py	exon	.	-	.	CXorf40B	15	1.29936884194449e-12	3.1597065770319e-11
ENSG00000123104.53	ENSG00000123104	chr12	dexseq_prepare_annotation2.py	exon	.	-	.	ITPR2	36	1.32091498310515e-12	3.20657227568245e-11
ENSG00000183066.28	ENSG00000183066	chr22	dexseq_prepare_annotation2.py	exon	.	+	.	WBP2NL	13	1.34614651286128e-12	3.2622079754975e-11
ENSG00000163810.21	ENSG00000163810	chr3	dexseq_prepare_annotation2.py	exon	.	+	.	TGM4	17	1.36428669769271e-12	3.30049735579039e-11
ENSG00000150995.84	ENSG00000150995	chr3	dexseq_prepare_annotation2.py	exon	.	+	.	ITPR1	19	1.39654211809485e-12	3.37274486876879e-11
ENSG00000075275.43	ENSG00000075275	chr22	dexseq_prepare_annotation2.py	exon	.	-	.	CELSR1	11	1.49744646521772e-12	3.61025383682577e-11
ENSG00000185386.23	ENSG00000185386	chr22	dexseq_prepare_annotation2.py	exon	.	-	.	MAPK11	21	1.50231755378222e-12	3.61581685640689e-11
ENSG00000177239.30	ENSG00000177239	chr9	dexseq_prepare_annotation2.py	exon	.	+	.	MAN1B1	22	1.56843071667277e-12	3.76850882929347e-11
ENSG00000167173.15	ENSG00000167173	chr15	dexseq_prepare_annotation2.py	exon	.	+	.	C15orf39	12	1.59538058275478e-12	3.8267428127846e-11
ENSG00000196504.32	ENSG00000196504	chr2	dexseq_prepare_annotation2.py	exon	.	-	.	PRPF40A	23	1.72543548266898e-12	4.13167097581719e-11
ENSG00000074319.ENSG00000256464.37	ENSG00000074319+ENSG00000256464	chr11	dexseq_prepare_annotation2.py	exon	.	-	.		10	1.73023223076814e-12	4.13613481063625e-11
ENSG00000091436.31	ENSG00000091436	chr2	dexseq_prepare_annotation2.py	exon	.	+	.	MLTK	5	1.74501697718853e-12	4.16441953405533e-11
ENSG00000215148.12	ENSG00000215148	chr16	dexseq_prepare_annotation2.py	exon	.	+	.	PRSS41	13	1.81904884745755e-12	4.32916928417103e-11
ENSG00000109536.23	ENSG00000109536	chr4	dexseq_prepare_annotation2.py	exon	.	+	.	FRG1	14	1.8201909993714e-12	4.32916928417103e-11
ENSG00000198099.32	ENSG00000198099	chr4	dexseq_prepare_annotation2.py	exon	.	-	.	ADH4	28	1.90763669311069e-12	4.52951311778336e-11
ENSG00000162438.9	ENSG00000162438	chr1	dexseq_prepare_annotation2.py	exon	.	+	.	CTRC	7	1.91991151446569e-12	4.55099697479398e-11
ENSG00000135250.49	ENSG00000135250	chr7	dexseq_prepare_annotation2.py	exon	.	-	.	SRPK2	24	1.95062814755997e-12	4.61605023375602e-11
ENSG00000253309.16	ENSG00000253309	chr13	dexseq_prepare_annotation2.py	exon	.	+	.	SERPINE3	6	1.98489747936659e-12	4.6892787351736e-11
ENSG00000183773.ENSG00000099949.127	ENSG00000183773+ENSG00000099949	chr22	dexseq_prepare_annotation2.py	exon	.	+	.		56	2.05979023519696e-12	4.85807382562172e-11
ENSG00000212238.ENSG00000106459.27	ENSG00000212238+ENSG00000106459	chr7	dexseq_prepare_annotation2.py	exon	.	+	.		13	2.08182259899463e-12	4.9018407239099e-11
ENSG00000166689.60	ENSG00000166689	chr11	dexseq_prepare_annotation2.py	exon	.	-	.	PLEKHA7	38	2.0959861498739e-12	4.9233938097418e-11
ENSG00000079819.57	ENSG00000079819	chr6	dexseq_prepare_annotation2.py	exon	.	-	.	EPB41L2	4	2.09795779896116e-12	4.9233938097418e-11
ENSG00000099785.20	ENSG00000099785	chr19	dexseq_prepare_annotation2.py	exon	.	+	.	MARCH2	11	2.11804979524707e-12	4.96228809172171e-11
ENSG00000153048.35	ENSG00000153048	chr16	dexseq_prepare_annotation2.py	exon	.	-	.	CARHSP1	24	2.23226565253225e-12	5.22120642841042e-11
ENSG00000177156.26	ENSG00000177156	chr11	dexseq_prepare_annotation2.py	exon	.	+	.	TALDO1	20	2.371614377305e-12	5.53070413675197e-11
ENSG00000107614.28	ENSG00000107614	chr10	dexseq_prepare_annotation2.py	exon	.	-	.	TRDMT1	10	2.37243051810475e-12	5.53070413675197e-11
ENSG00000196975.40	ENSG00000196975	chr2	dexseq_prepare_annotation2.py	exon	.	+	.	ANXA4	19	2.47226932557774e-12	5.75394167787928e-11
ENSG00000177042.14	ENSG00000177042	chr11	dexseq_prepare_annotation2.py	exon	.	+	.	TMEM80	4	2.48361136215717e-12	5.77081625236652e-11
ENSG00000267827.ENSG00000204611.ENSG00000196267.18	ENSG00000267827+ENSG00000204611+ENSG00000196267	chr19	dexseq_prepare_annotation2.py	exon	.	-	.		14	2.60741032306944e-12	6.04850578890978e-11
ENSG00000119242.27	ENSG00000119242	chr12	dexseq_prepare_annotation2.py	exon	.	-	.	CCDC92	16	2.71553489077935e-12	6.28898261076386e-11
ENSG00000223501.45	ENSG00000223501	chr6	dexseq_prepare_annotation2.py	exon	.	-	.	VPS52	35	2.80245236017197e-12	6.47963739145336e-11
ENSG00000147883.8	ENSG00000147883	chr9	dexseq_prepare_annotation2.py	exon	.	-	.	CDKN2B	6	2.82186541922363e-12	6.51384449635518e-11
ENSG00000204745.30	ENSG00000204745	chr2	dexseq_prepare_annotation2.py	exon	.	+	.	AC083899.3	27	2.84603763389821e-12	6.55890764517981e-11
ENSG00000134769.87	ENSG00000134769	chr18	dexseq_prepare_annotation2.py	exon	.	+	.	DTNA	17	2.87294711829342e-12	6.61012172208978e-11
ENSG00000141380.59	ENSG00000141380	chr18	dexseq_prepare_annotation2.py	exon	.	-	.	SS18	32	2.90062114607538e-12	6.66292518635946e-11
ENSG00000055483.76	ENSG00000055483	chr17	dexseq_prepare_annotation2.py	exon	.	-	.	USP36	30	2.94387953237126e-12	6.75129706090475e-11
ENSG00000259472.ENSG00000221517.19	ENSG00000259472+ENSG00000221517	chr15	dexseq_prepare_annotation2.py	exon	.	-	.		10	3.03264150876526e-12	6.94356750643266e-11
ENSG00000242600.19	ENSG00000242600	chr10	dexseq_prepare_annotation2.py	exon	.	+	.	MBL1P	9	3.06803222665637e-12	7.01321337516392e-11
ENSG00000236144.15	ENSG00000236144	chr19	dexseq_prepare_annotation2.py	exon	.	-	.	AD000090.2	8	3.29645563904569e-12	7.52317319305833e-11
ENSG00000123130.33	ENSG00000123130	chrX	dexseq_prepare_annotation2.py	exon	.	-	.	ACOT9	24	3.32315212993176e-12	7.57184776099476e-11
ENSG00000184381.76	ENSG00000184381	chr22	dexseq_prepare_annotation2.py	exon	.	-	.	PLA2G6	8	3.45269341032613e-12	7.85432062245802e-11
ENSG00000010327.56	ENSG00000010327	chr3	dexseq_prepare_annotation2.py	exon	.	+	.	STAB1	22	3.46868403826857e-12	7.87799028594846e-11
ENSG00000132746.16	ENSG00000132746	chr11	dexseq_prepare_annotation2.py	exon	.	-	.	ALDH3B2	4	3.4903887667277e-12	7.91454070191760e-11
ENSG00000123329.77	ENSG00000123329	chr12	dexseq_prepare_annotation2.py	exon	.	-	.	ARHGAP9	37	3.5147887831667e-12	7.95707560157033e-11
ENSG00000130733.29	ENSG00000130733	chr19	dexseq_prepare_annotation2.py	exon	.	-	.	YIPF2	6	3.54842778375191e-12	8.02035664455721e-11
ENSG00000150403.26	ENSG00000150403	chr13	dexseq_prepare_annotation2.py	exon	.	+	.	TMCO3	15	3.7776891427166e-12	8.52488442701998e-11
ENSG00000259529.ENSG00000092098.ENSG00000213928.121	ENSG00000259529+ENSG00000092098+ENSG00000213928	chr14	dexseq_prepare_annotation2.py	exon	.	+	.		19	4.05803078598723e-12	9.14288597532969e-11
ENSG00000035681.61	ENSG00000035681	chr8	dexseq_prepare_annotation2.py	exon	.	-	.	NSMAF	16	4.23032251370514e-12	9.51586423178585e-11
ENSG00000067369.62	ENSG00000067369	chr15	dexseq_prepare_annotation2.py	exon	.	-	.	TP53BP1	36	4.42870572606344e-12	9.94625247777051e-11
ENSG00000113368.28	ENSG00000113368	chr5	dexseq_prepare_annotation2.py	exon	.	+	.	LMNB1	22	4.47579151883305e-12	1.00360196473166e-10
ENSG00000173699.20	ENSG00000173699	chr2	dexseq_prepare_annotation2.py	exon	.	+	.	SPATA3	20	4.51617061159854e-12	1.01104873501565e-10
ENSG00000080823.99	ENSG00000080823	chr14	dexseq_prepare_annotation2.py	exon	.	-	.	MOK	31	4.57847084077069e-12	1.02337167572472e-10
ENSG00000224167.3	ENSG00000224167	chr1	dexseq_prepare_annotation2.py	exon	.	+	.	RP3-522D1.1	4	4.74938003139281e-12	1.05989329055007e-10
ENSG00000091513.ENSG00000242337.60	ENSG00000091513+ENSG00000242337	chr3	dexseq_prepare_annotation2.py	exon	.	+	.		18	4.78030523748952e-12	1.06510940078282e-10
ENSG00000074706.36	ENSG00000074706	chr6	dexseq_prepare_annotation2.py	exon	.	-	.	IPCEF1	17	4.84678771063347e-12	1.07821914622673e-10
ENSG00000148737.43	ENSG00000148737	chr10	dexseq_prepare_annotation2.py	exon	.	+	.	TCF7L2	24	5.00009676741762e-12	1.11057267413635e-10
ENSG00000258838.ENSG00000225830.ENSG00000243251.35	ENSG00000258838+ENSG00000225830+ENSG00000243251	chr10	dexseq_prepare_annotation2.py	exon	.	-	.		11	5.0762340846936e-12	1.12571077878174e-10
ENSG00000258984.ENSG00000184182.ENSG00000132330.80	ENSG00000258984+ENSG00000184182+ENSG00000132330	chr2	dexseq_prepare_annotation2.py	exon	.	+	.		34	5.09028635734672e-12	1.12705492596575e-10
ENSG00000158882.ENSG00000263548.27	ENSG00000158882+ENSG00000263548	chr1	dexseq_prepare_annotation2.py	exon	.	+	.		25	5.17534278148291e-12	1.14409145125447e-10
ENSG00000140859.94	ENSG00000140859	chr16	dexseq_prepare_annotation2.py	exon	.	-	.	KIFC3	42	5.19343884178038e-12	1.14629517096198e-10
ENSG00000175166.68	ENSG00000175166	chr3	dexseq_prepare_annotation2.py	exon	.	+	.	PSMD2	48	5.27818013299765e-12	1.16317894680936e-10
ENSG00000164300.23	ENSG00000164300	chr5	dexseq_prepare_annotation2.py	exon	.	-	.	SERINC5	8	5.48176781945872e-12	1.20555814471765e-10
ENSG00000171219.22	ENSG00000171219	chr11	dexseq_prepare_annotation2.py	exon	.	-	.	CDC42BPG	16	5.48758032408346e-12	1.20555814471765e-10
ENSG00000263609.12	ENSG00000263609	chr17	dexseq_prepare_annotation2.py	exon	.	-	.	RP11-1109M24.16	10	5.65195074254499e-12	1.23973737593864e-10
ENSG00000213599.ENSG00000261052.ENSG00000132207.45	ENSG00000213599+ENSG00000261052+ENSG00000132207	chr16	dexseq_prepare_annotation2.py	exon	.	+	.		11	5.94044067588791e-12	1.30099340516651e-10
ENSG00000170423.17	ENSG00000170423	chr12	dexseq_prepare_annotation2.py	exon	.	-	.	KRT78	15	6.08847635871769e-12	1.3313468304396e-10
ENSG00000188647.19	ENSG00000188647	chr9	dexseq_prepare_annotation2.py	exon	.	-	.	PTAR1	6	6.22204755504582e-12	1.35844827734313e-10
ENSG00000141084.26	ENSG00000141084	chr16	dexseq_prepare_annotation2.py	exon	.	-	.	RANBP10	14	6.24431243192284e-12	1.36120220308871e-10
ENSG00000106804.41	ENSG00000106804	chr9	dexseq_prepare_annotation2.py	exon	.	-	.	C5	17	6.62657721966551e-12	1.44230316521856e-10
ENSG00000153823.13	ENSG00000153823	chr2	dexseq_prepare_annotation2.py	exon	.	-	.	PID1	7	6.82614443647993e-12	1.48345055673518e-10
ENSG00000198561.ENSG00000213593.ENSG00000211450.ENSG00000254732.ENSG00000254462.80	ENSG00000198561+ENSG00000213593+ENSG00000211450+ENSG00000254732+ENSG00000254462	chr11	dexseq_prepare_annotation2.py	exon	.	+	.		34	6.87414377151768e-12	1.49158344236131e-10
ENSG00000158683.61	ENSG00000158683	chr7	dexseq_prepare_annotation2.py	exon	.	-	.	PKD1L1	40	6.97722885841443e-12	1.51162574222853e-10
ENSG00000249700.39	ENSG00000249700	chr4	dexseq_prepare_annotation2.py	exon	.	-	.	SRD5A3-AS1	22	7.10841154450183e-12	1.53768460772475e-10
ENSG00000166147.82	ENSG00000166147	chr15	dexseq_prepare_annotation2.py	exon	.	-	.	FBN1	34	7.13937960939881e-12	1.54201853003003e-10
ENSG00000112592.16	ENSG00000112592	chr6	dexseq_prepare_annotation2.py	exon	.	+	.	TBP	12	7.45097670983187e-12	1.60685895283591e-10
ENSG00000145016.ENSG00000216042.39	ENSG00000145016+ENSG00000216042	chr3	dexseq_prepare_annotation2.py	exon	.	-	.		18	7.49777510241748e-12	1.61448274877093e-10
ENSG00000119688.ENSG00000258559.80	ENSG00000119688+ENSG00000258559	chr14	dexseq_prepare_annotation2.py	exon	.	-	.		23	7.69528894097448e-12	1.65448712230951e-10
ENSG00000173020.52	ENSG00000173020	chr11	dexseq_prepare_annotation2.py	exon	.	+	.	ADRBK1	19	8.11153949149369e-12	1.74132652949813e-10
ENSG00000174015.6	ENSG00000174015	chr13	dexseq_prepare_annotation2.py	exon	.	+	.	SPERT	7	8.16296234565906e-12	1.74970244564096e-10
ENSG00000188282.40	ENSG00000188282	chr2	dexseq_prepare_annotation2.py	exon	.	+	.	RUFY4	36	8.30702217770202e-12	1.7778792229789e-10
ENSG00000108774.ENSG00000108773.ENSG00000267261.54	ENSG00000108774+ENSG00000108773+ENSG00000267261	chr17	dexseq_prepare_annotation2.py	exon	.	-	.		31	8.37077492205598e-12	1.78880923485875e-10
ENSG00000257083.7	ENSG00000257083	chr12	dexseq_prepare_annotation2.py	exon	.	-	.	RP11-123O10.3	7	8.59909461157169e-12	1.83418064526539e-10
ENSG00000149476.64	ENSG00000149476	chr11	dexseq_prepare_annotation2.py	exon	.	+	.	DAK	9	8.6091008732678e-12	1.83418064526539e-10
ENSG00000136560.54	ENSG00000136560	chr2	dexseq_prepare_annotation2.py	exon	.	+	.	TANK	18	9.14096419797355e-12	1.94455745170768e-10
ENSG00000005844.72	ENSG00000005844	chr16	dexseq_prepare_annotation2.py	exon	.	+	.	ITGAL	11	9.22828598275621e-12	1.96017689007219e-10
ENSG00000118514.16	ENSG00000118514	chr6	dexseq_prepare_annotation2.py	exon	.	-	.	ALDH8A1	4	9.35800627987948e-12	1.98474166272812e-10
ENSG00000178149.44	ENSG00000178149	chr3	dexseq_prepare_annotation2.py	exon	.	-	.	DALRD3	24	9.42947906301974e-12	1.99689748806052e-10
ENSG00000128683.42	ENSG00000128683	chr2	dexseq_prepare_annotation2.py	exon	.	+	.	GAD1	16	9.67973706453715e-12	2.04682176249223e-10
ENSG00000077800.22	ENSG00000077800	chr7	dexseq_prepare_annotation2.py	exon	.	+	.	FKBP6	7	9.87075391338975e-12	2.08408852087498e-10
ENSG00000172500.39	ENSG00000172500	chr11	dexseq_prepare_annotation2.py	exon	.	-	.	FIBP	15	1.00691740644898e-11	2.11990403820584e-10
ENSG00000124571.57	ENSG00000124571	chr6	dexseq_prepare_annotation2.py	exon	.	-	.	XPO5	12	1.00704460124639e-11	2.11990403820584e-10
ENSG00000116337.74	ENSG00000116337	chr1	dexseq_prepare_annotation2.py	exon	.	+	.	AMPD2	38	1.01323990505082e-11	2.12976685854497e-10
ENSG00000173692.15	ENSG00000173692	chr2	dexseq_prepare_annotation2.py	exon	.	+	.	PSMD1	11	1.05385792292176e-11	2.2118470453703e-10
ENSG00000118412.8	ENSG00000118412	chr6	dexseq_prepare_annotation2.py	exon	.	+	.	CASP8AP2	9	1.05610746726866e-11	2.21327484670983e-10
ENSG00000146221.8	ENSG00000146221	chr6	dexseq_prepare_annotation2.py	exon	.	-	.	TCTE1	8	1.09278610136513e-11	2.28674409104655e-10
ENSG00000115970.84	ENSG00000115970	chr2	dexseq_prepare_annotation2.py	exon	.	-	.	THADA	46	1.12267158855651e-11	2.34580149407424e-10
ENSG00000228192.11	ENSG00000228192	chr1	dexseq_prepare_annotation2.py	exon	.	-	.	RP11-342M1.3	8	1.16232213175966e-11	2.42505789147015e-10
ENSG00000099622.103	ENSG00000099622	chr19	dexseq_prepare_annotation2.py	exon	.	+	.	CIRBP	39	1.16956800526034e-11	2.43657121804901e-10
ENSG00000228775.19	ENSG00000228775	chr7	dexseq_prepare_annotation2.py	exon	.	-	.	WEE2-AS1	11	1.18737860370767e-11	2.47002770305206e-10
ENSG00000255330.ENSG00000189367.ENSG00000214338.43	ENSG00000255330+ENSG00000189367+ENSG00000214338	chr6	dexseq_prepare_annotation2.py	exon	.	-	.		32	1.23587462691788e-11	2.56712455641381e-10
ENSG00000150712.26	ENSG00000150712	chr5	dexseq_prepare_annotation2.py	exon	.	-	.	MTMR12	19	1.31124562588723e-11	2.7196776922814e-10
ENSG00000166311.32	ENSG00000166311	chr11	dexseq_prepare_annotation2.py	exon	.	+	.	SMPD1	13	1.31849566508847e-11	2.73069939213037e-10
ENSG00000001631.ENSG00000243107.67	ENSG00000001631+ENSG00000243107	chr7	dexseq_prepare_annotation2.py	exon	.	-	.		50	1.32925214040702e-11	2.74894020356313e-10
ENSG00000105738.20	ENSG00000105738	chr19	dexseq_prepare_annotation2.py	exon	.	+	.	SIPA1L3	13	1.34859822987428e-11	2.78486521729822e-10
ENSG00000102804.28	ENSG00000102804	chr13	dexseq_prepare_annotation2.py	exon	.	-	.	TSC22D1	22	1.3557554718474e-11	2.7955519261602e-10
ENSG00000147996.78	ENSG00000147996	chr9	dexseq_prepare_annotation2.py	exon	.	-	.	CBWD5	38	1.36111178225569e-11	2.80249935429698e-10
ENSG00000260170.ENSG00000137767.ENSG00000104164.76	ENSG00000260170+ENSG00000137767+ENSG00000104164	chr15	dexseq_prepare_annotation2.py	exon	.	+	.		42	1.39972477752157e-11	2.87780149594231e-10
ENSG00000257207.ENSG00000184115.ENSG00000256671.ENSG00000230596.ENSG00000273471.42	ENSG00000257207+ENSG00000184115+ENSG00000256671+ENSG00000230596+ENSG00000273471	chr2	dexseq_prepare_annotation2.py	exon	.	-	.		18	1.46807469633307e-11	3.01393384528117e-10
ENSG00000174951.8	ENSG00000174951	chr19	dexseq_prepare_annotation2.py	exon	.	-	.	FUT1	7	1.47570896867351e-11	3.02144142167854e-10
ENSG00000187091.33	ENSG00000187091	chr3	dexseq_prepare_annotation2.py	exon	.	-	.	PLCD1	7	1.47601612275703e-11	3.02144142167854e-10
ENSG00000196074.50	ENSG00000196074	chr20	dexseq_prepare_annotation2.py	exon	.	-	.	SYCP2	8	1.48383332122333e-11	3.02977012837243e-10
ENSG00000151651.45	ENSG00000151651	chr10	dexseq_prepare_annotation2.py	exon	.	-	.	ADAM8	18	1.48438113918417e-11	3.02977012837243e-10
ENSG00000053770.16	ENSG00000053770	chr14	dexseq_prepare_annotation2.py	exon	.	+	.	AP5M1	11	1.50519633378947e-11	3.06781634274085e-10
ENSG00000250917.ENSG00000101444.23	ENSG00000250917+ENSG00000101444	chr20	dexseq_prepare_annotation2.py	exon	.	-	.		11	1.51079584366225e-11	3.07478565353713e-10
ENSG00000163518.16	ENSG00000163518	chr1	dexseq_prepare_annotation2.py	exon	.	-	.	FCRL4	7	1.64292079420178e-11	3.33886957945561e-10
ENSG00000118369.23	ENSG00000118369	chr11	dexseq_prepare_annotation2.py	exon	.	+	.	USP35	14	1.65836296484476e-11	3.3654030584418e-10
ENSG00000214021.ENSG00000241553.ENSG00000250151.107	ENSG00000214021+ENSG00000241553+ENSG00000250151	chr3	dexseq_prepare_annotation2.py	exon	.	+	.		45	1.70152247082493e-11	3.4480277196142e-10
ENSG00000153234.25	ENSG00000153234	chr2	dexseq_prepare_annotation2.py	exon	.	-	.	NR4A2	20	1.70698244254369e-11	3.4541291778531e-10
ENSG00000128915.50	ENSG00000128915	chr15	dexseq_prepare_annotation2.py	exon	.	-	.	NARG2	31	1.71871156692877e-11	3.47288079369103e-10
ENSG00000127720.31	ENSG00000127720	chr12	dexseq_prepare_annotation2.py	exon	.	+	.	METTL25	24	1.73493841403402e-11	3.50065399020542e-10
ENSG00000085872.ENSG00000105085.ENSG00000269578.ENSG00000214046.ENSG00000127526.ENSG00000269058.ENSG00000141979.ENSG00000268790.128	ENSG00000085872+ENSG00000105085+ENSG00000269578+ENSG00000214046+ENSG00000127526+ENSG00000269058+ENSG00000141979+ENSG00000268790	chr19	dexseq_prepare_annotation2.py	exon	.	-	.		61	1.81840002681661e-11	3.66381628260307e-10
ENSG00000124570.12	ENSG00000124570	chr6	dexseq_prepare_annotation2.py	exon	.	-	.	SERPINB6	7	1.82788078816488e-11	3.67766485538908e-10
ENSG00000129990.30	ENSG00000129990	chr19	dexseq_prepare_annotation2.py	exon	.	-	.	SYT5	24	1.83560863551782e-11	3.68795216457882e-10
ENSG00000159842.95	ENSG00000159842	chr17	dexseq_prepare_annotation2.py	exon	.	-	.	ABR	27	1.86515537782457e-11	3.74198455886738e-10
ENSG00000169087.5	ENSG00000169087	chr3	dexseq_prepare_annotation2.py	exon	.	-	.	HSPBAP1	6	1.87674097495769e-11	3.75987993051183e-10
ENSG00000145868.56	ENSG00000145868	chr5	dexseq_prepare_annotation2.py	exon	.	+	.	FBXO38	17	1.93297096759191e-11	3.86703865630019e-10
ENSG00000070756.68	ENSG00000070756	chr8	dexseq_prepare_annotation2.py	exon	.	-	.	PABPC1	22	1.97639724251406e-11	3.9462485060869e-10
ENSG00000006025.45	ENSG00000006025	chr17	dexseq_prepare_annotation2.py	exon	.	-	.	OSBPL7	18	1.97816058834617e-11	3.9462485060869e-10
ENSG00000182389.32	ENSG00000182389	chr2	dexseq_prepare_annotation2.py	exon	.	-	.	CACNB4	18	1.99738302467272e-11	3.97896753954578e-10
ENSG00000145012.45	ENSG00000145012	chr3	dexseq_prepare_annotation2.py	exon	.	+	.	LPP	21	2.01835981457152e-11	4.01508417838035e-10
ENSG00000139644.49	ENSG00000139644	chr12	dexseq_prepare_annotation2.py	exon	.	+	.	TMBIM6	29	2.05763240659741e-11	4.08744330459857e-10
ENSG00000185811.28	ENSG00000185811	chr7	dexseq_prepare_annotation2.py	exon	.	+	.	IKZF1	11	2.1027148280463e-11	4.17112376016385e-10
ENSG00000127586.72	ENSG00000127586	chr16	dexseq_prepare_annotation2.py	exon	.	+	.	CHTF18	32	2.16271320454269e-11	4.28411615686379e-10
ENSG00000135622.17	ENSG00000135622	chr2	dexseq_prepare_annotation2.py	exon	.	+	.	SEMA4F	15	2.18698885934343e-11	4.32612775205887e-10
ENSG00000172757.39	ENSG00000172757	chr11	dexseq_prepare_annotation2.py	exon	.	-	.	CFL1	38	2.2693728682246e-11	4.4828060130868e-10
ENSG00000172037.76	ENSG00000172037	chr3	dexseq_prepare_annotation2.py	exon	.	-	.	LAMB2	27	2.33023059679513e-11	4.59658354366412e-10
ENSG00000145740.27	ENSG00000145740	chr5	dexseq_prepare_annotation2.py	exon	.	+	.	SLC30A5	14	2.36171903623853e-11	4.65219068255702e-10
ENSG00000012061.30	ENSG00000012061	chr19	dexseq_prepare_annotation2.py	exon	.	-	.	ERCC1	24	2.44908426306962e-11	4.81455789263108e-10
ENSG00000233429.13	ENSG00000233429	chr7	dexseq_prepare_annotation2.py	exon	.	+	.	HOTAIRM1	7	2.4509731756304e-11	4.81455789263108e-10
ENSG00000103343.ENSG00000103351.ENSG00000263212.ENSG00000262621.ENSG00000122390.139	ENSG00000103343+ENSG00000103351+ENSG00000263212+ENSG00000262621+ENSG00000122390	chr16	dexseq_prepare_annotation2.py	exon	.	+	.		75	2.50761219825575e-11	4.91896556942965e-10
ENSG00000132286.ENSG00000265264.ENSG00000179532.111	ENSG00000132286+ENSG00000265264+ENSG00000179532	chr11	dexseq_prepare_annotation2.py	exon	.	+	.		87	2.59297751189873e-11	5.07935483719717e-10
ENSG00000222750.ENSG00000103534.38	ENSG00000222750+ENSG00000103534	chr16	dexseq_prepare_annotation2.py	exon	.	+	.		26	2.62270685100981e-11	5.13046566250242e-10
ENSG00000095564.45	ENSG00000095564	chr10	dexseq_prepare_annotation2.py	exon	.	+	.	BTAF1	35	2.66979918198579e-11	5.21535286187362e-10
ENSG00000171824.44	ENSG00000171824	chr1	dexseq_prepare_annotation2.py	exon	.	-	.	EXOSC10	9	2.71593443918422e-11	5.29813821995217e-10
ENSG00000049618.37	ENSG00000049618	chr6	dexseq_prepare_annotation2.py	exon	.	+	.	ARID1B	19	2.73333060865837e-11	5.32470924095548e-10
ENSG00000135636.48	ENSG00000135636	chr2	dexseq_prepare_annotation2.py	exon	.	+	.	DYSF	34	2.76568154476378e-11	5.38029965618598e-10
ENSG00000183091.94	ENSG00000183091	chr2	dexseq_prepare_annotation2.py	exon	.	-	.	NEB	37	2.783670968046e-11	5.40783682277146e-10
ENSG00000172113.48	ENSG00000172113	chr3	dexseq_prepare_annotation2.py	exon	.	-	.	NME6	12	2.81300320848556e-11	5.4573036110702e-10
ENSG00000116478.14	ENSG00000116478	chr1	dexseq_prepare_annotation2.py	exon	.	+	.	HDAC1	6	2.82725886424428e-11	5.47742568973918e-10
ENSG00000176853.39	ENSG00000176853	chr8	dexseq_prepare_annotation2.py	exon	.	+	.	FAM91A1	19	2.84178292078419e-11	5.4980118401564e-10
ENSG00000141627.57	ENSG00000141627	chr18	dexseq_prepare_annotation2.py	exon	.	-	.	DYM	22	2.86165076762669e-11	5.52886608583655e-10
ENSG00000129422.53	ENSG00000129422	chr8	dexseq_prepare_annotation2.py	exon	.	-	.	MTUS1	47	2.89666660123027e-11	5.58886261884428e-10
ENSG00000169592.41	ENSG00000169592	chr16	dexseq_prepare_annotation2.py	exon	.	+	.	INO80E	16	2.94571794866124e-11	5.67573851747516e-10
ENSG00000133067.30	ENSG00000133067	chr1	dexseq_prepare_annotation2.py	exon	.	+	.	LGR6	25	2.96743882648844e-11	5.70978952370981e-10
ENSG00000103148.44	ENSG00000103148	chr16	dexseq_prepare_annotation2.py	exon	.	-	.	NPRL3	20	3.05858851123673e-11	5.87715699761347e-10
ENSG00000136044.56	ENSG00000136044	chr12	dexseq_prepare_annotation2.py	exon	.	-	.	APPL2	35	3.17422263199568e-11	6.09105251723361e-10
ENSG00000147687.41	ENSG00000147687	chr8	dexseq_prepare_annotation2.py	exon	.	-	.	TATDN1	28	3.18563509653552e-11	6.10464638607839e-10
ENSG00000132640.25	ENSG00000132640	chr20	dexseq_prepare_annotation2.py	exon	.	+	.	BTBD3	5	3.34604546118547e-11	6.40334127334598e-10
ENSG00000239344.ENSG00000176406.56	ENSG00000239344+ENSG00000176406	chr8	dexseq_prepare_annotation2.py	exon	.	+	.		25	3.4025220408923e-11	6.49598504955346e-10
ENSG00000175213.13	ENSG00000175213	chr11	dexseq_prepare_annotation2.py	exon	.	+	.	ZNF408	9	3.40366771952638e-11	6.49598504955346e-10
ENSG00000239779.ENSG00000115274.61	ENSG00000239779+ENSG00000115274	chr2	dexseq_prepare_annotation2.py	exon	.	+	.		51	3.60373290455338e-11	6.86852011970552e-10
ENSG00000077063.46	ENSG00000077063	chr7	dexseq_prepare_annotation2.py	exon	.	-	.	CTTNBP2	32	3.64784889086054e-11	6.94322007512781e-10
ENSG00000155363.60	ENSG00000155363	chr1	dexseq_prepare_annotation2.py	exon	.	+	.	MOV10	18	3.76646765598173e-11	7.15933420754264e-10
ENSG00000117868.29	ENSG00000117868	chr7	dexseq_prepare_annotation2.py	exon	.	-	.	ESYT2	10	3.8571772400044e-11	7.32188799367727e-10
ENSG00000166450.26	ENSG00000166450	chr15	dexseq_prepare_annotation2.py	exon	.	-	.	PRTG	24	4.03056528266459e-11	7.64073827240609e-10
ENSG00000145687.52	ENSG00000145687	chr5	dexseq_prepare_annotation2.py	exon	.	-	.	SSBP2	36	4.12489562170953e-11	7.80906414075049e-10
ENSG00000161609.49	ENSG00000161609	chr19	dexseq_prepare_annotation2.py	exon	.	+	.	CCDC155	9	4.28641827778383e-11	8.10397364475377e-10
ENSG00000092094.42	ENSG00000092094	chr14	dexseq_prepare_annotation2.py	exon	.	-	.	OSGEP	27	4.36571057662669e-11	8.2428356054542e-10
ENSG00000167244.ENSG00000129965.ENSG00000254647.ENSG00000240801.42	ENSG00000167244+ENSG00000129965+ENSG00000254647+ENSG00000240801	chr11	dexseq_prepare_annotation2.py	exon	.	-	.		25	4.42974492401984e-11	8.352556471708e-10
ENSG00000067798.66	ENSG00000067798	chr12	dexseq_prepare_annotation2.py	exon	.	+	.	NAV3	7	4.53356092465677e-11	8.53689496413338e-10
ENSG00000161016.38	ENSG00000161016	chr8	dexseq_prepare_annotation2.py	exon	.	-	.	RPL8	21	4.55649070629724e-11	8.56863265621551e-10
ENSG00000143702.73	ENSG00000143702	chr1	dexseq_prepare_annotation2.py	exon	.	-	.	CEP170	34	4.62025493100381e-11	8.67697410744044e-10
ENSG00000144596.36	ENSG00000144596	chr3	dexseq_prepare_annotation2.py	exon	.	-	.	GRIP2	29	4.63794322800596e-11	8.6986105435899e-10
ENSG00000081059.68	ENSG00000081059	chr5	dexseq_prepare_annotation2.py	exon	.	+	.	TCF7	22	4.67693801143477e-11	8.76009743868207e-10
ENSG00000139354.ENSG00000257803.29	ENSG00000139354+ENSG00000257803	chr12	dexseq_prepare_annotation2.py	exon	.	+	.		17	4.68532920915184e-11	8.76417548619066e-10
ENSG00000146938.21	ENSG00000146938	chrX	dexseq_prepare_annotation2.py	exon	.	-	.	NLGN4X	18	4.77411364530548e-11	8.91842368919052e-10
ENSG00000214198.34	ENSG00000214198	chr12	dexseq_prepare_annotation2.py	exon	.	-	.	RP11-642P15.1	29	4.78625201498213e-11	8.92927227768623e-10
ENSG00000148834.16	ENSG00000148834	chr10	dexseq_prepare_annotation2.py	exon	.	+	.	GSTO1	16	4.95734106532418e-11	9.23624020942301e-10
ENSG00000143995.43	ENSG00000143995	chr2	dexseq_prepare_annotation2.py	exon	.	+	.	MEIS1	16	5.1793124355381e-11	9.63707422042604e-10
ENSG00000167524.ENSG00000258472.ENSG00000076382.92	ENSG00000167524+ENSG00000258472+ENSG00000076382	chr17	dexseq_prepare_annotation2.py	exon	.	-	.		6	5.19883756543737e-11	9.66065942331076e-10
ENSG00000119760.10	ENSG00000119760	chr2	dexseq_prepare_annotation2.py	exon	.	-	.	SUPT7L	8	5.26932000126606e-11	9.77874859182322e-10
ENSG00000138074.58	ENSG00000138074	chr2	dexseq_prepare_annotation2.py	exon	.	-	.	SLC5A6	26	5.41343243841175e-11	1.00329896335558e-09
ENSG00000240038.ENSG00000236085.ENSG00000185946.57	ENSG00000240038+ENSG00000236085+ENSG00000185946	chr1	dexseq_prepare_annotation2.py	exon	.	+	.		43	5.53705933617679e-11	1.0248646309375e-09
ENSG00000261556.23	ENSG00000261556	chr16	dexseq_prepare_annotation2.py	exon	.	-	.	RP11-296I10.6	16	5.63957997591244e-11	1.04247229331938e-09
ENSG00000151366.ENSG00000259112.ENSG00000151364.20	ENSG00000151366+ENSG00000259112+ENSG00000151364	chr11	dexseq_prepare_annotation2.py	exon	.	-	.		3	5.70549185781357e-11	1.05327561731155e-09
ENSG00000174791.31	ENSG00000174791	chr11	dexseq_prepare_annotation2.py	exon	.	-	.	RIN1	21	5.7790325361327e-11	1.06545718809955e-09
ENSG00000012779.16	ENSG00000012779	chr10	dexseq_prepare_annotation2.py	exon	.	+	.	ALOX5	11	5.84209121793462e-11	1.07567695218995e-09
ENSG00000205744.57	ENSG00000205744	chr19	dexseq_prepare_annotation2.py	exon	.	-	.	DENND1C	29	6.00818310377748e-11	1.10481635587585e-09
ENSG00000189091.52	ENSG00000189091	chr16	dexseq_prepare_annotation2.py	exon	.	+	.	SF3B3	22	6.35916102219466e-11	1.16783342522179e-09
ENSG00000156113.68	ENSG00000156113	chr10	dexseq_prepare_annotation2.py	exon	.	-	.	KCNMA1	29	6.4583340725961e-11	1.18450382002465e-09
ENSG00000115750.37	ENSG00000115750	chr2	dexseq_prepare_annotation2.py	exon	.	+	.	TAF1B	5	6.51721962945594e-11	1.19311200508433e-09
ENSG00000019102.ENSG00000149564.26	ENSG00000019102+ENSG00000149564	chr11	dexseq_prepare_annotation2.py	exon	.	-	.		14	6.52218771922873e-11	1.19311200508433e-09
ENSG00000136051.55	ENSG00000136051	chr12	dexseq_prepare_annotation2.py	exon	.	+	.	KIAA1033	32	6.53593277915321e-11	1.19407766732094e-09
ENSG00000205336.173	ENSG00000205336	chr16	dexseq_prepare_annotation2.py	exon	.	+	.	GPR56	58	6.59621043455775e-11	1.20353107333768e-09
ENSG00000156261.26	ENSG00000156261	chr21	dexseq_prepare_annotation2.py	exon	.	-	.	CCT8	12	6.82968317050991e-11	1.24452004440403e-09
ENSG00000125107.93	ENSG00000125107	chr16	dexseq_prepare_annotation2.py	exon	.	-	.	CNOT1	51	6.92082923072618e-11	1.25950161896983e-09
ENSG00000255819.ENSG00000183542.ENSG00000213809.34	ENSG00000255819+ENSG00000183542+ENSG00000213809	chr12	dexseq_prepare_annotation2.py	exon	.	-	.		5	7.13023574860729e-11	1.29593872420563e-09
ENSG00000185722.50	ENSG00000185722	chr17	dexseq_prepare_annotation2.py	exon	.	-	.	ANKFY1	27	7.16483381761564e-11	1.30055104457723e-09
ENSG00000166535.41	ENSG00000166535	chr12	dexseq_prepare_annotation2.py	exon	.	+	.	A2ML1	27	7.18730027008863e-11	1.30295222377031e-09
ENSG00000062485.ENSG00000257727.ENSG00000135473.ENSG00000144785.168	ENSG00000062485+ENSG00000257727+ENSG00000135473+ENSG00000144785	chr12	dexseq_prepare_annotation2.py	exon	.	-	.		32	7.33676428497613e-11	1.32834048106936e-09
ENSG00000116459.19	ENSG00000116459	chr1	dexseq_prepare_annotation2.py	exon	.	+	.	ATP5F1	9	7.43269429530419e-11	1.343983594115e-09
ENSG00000174744.17	ENSG00000174744	chr11	dexseq_prepare_annotation2.py	exon	.	-	.	BRMS1	8	7.49018329265342e-11	1.35264462432246e-09
ENSG00000154493.29	ENSG00000154493	chr10	dexseq_prepare_annotation2.py	exon	.	-	.	C10orf90	16	7.70417266460448e-11	1.3895096069256e-09
ENSG00000204344.ENSG00000244731.104	ENSG00000204344+ENSG00000244731	chr6	dexseq_prepare_annotation2.py	exon	.	+	.		37	7.87935427576148e-11	1.41929007286513e-09
ENSG00000167701.26	ENSG00000167701	chr8	dexseq_prepare_annotation2.py	exon	.	+	.	GPT	10	7.9053922433489e-11	1.42216393112491e-09
ENSG00000162878.28	ENSG00000162878	chr2	dexseq_prepare_annotation2.py	exon	.	+	.	PKDCC	22	8.27916393208634e-11	1.48750736430759e-09
ENSG00000142102.39	ENSG00000142102	chr11	dexseq_prepare_annotation2.py	exon	.	+	.	ATHL1	39	9.0569333842922e-11	1.62517797012795e-09
ENSG00000115806.31	ENSG00000115806	chr2	dexseq_prepare_annotation2.py	exon	.	+	.	GORASP2	14	9.41945938441675e-11	1.68808202233563e-09
ENSG00000132142.102	ENSG00000132142	chr17	dexseq_prepare_annotation2.py	exon	.	-	.	ACACA	75	9.47137018410684e-11	1.69523102889141e-09
ENSG00000157470.42	ENSG00000157470	chr15	dexseq_prepare_annotation2.py	exon	.	+	.	FAM81A	12	9.50824196303113e-11	1.69967356966529e-09
ENSG00000148200.18	ENSG00000148200	chr9	dexseq_prepare_annotation2.py	exon	.	-	.	NR6A1	17	9.68086363367031e-11	1.72834051505425e-09
ENSG00000169519.11	ENSG00000169519	chr11	dexseq_prepare_annotation2.py	exon	.	+	.	METTL15	7	9.78886700317135e-11	1.7454131506034e-09
ENSG00000230524.21	ENSG00000230524	chr3	dexseq_prepare_annotation2.py	exon	.	-	.	COL6A4P1	15	9.93969077499305e-11	1.77006816528412e-09
ENSG00000223960.20	ENSG00000223960	chr2	dexseq_prepare_annotation2.py	exon	.	+	.	AC009948.5	15	1.01377996104005e-10	1.80307094205661e-09
ENSG00000151491.53	ENSG00000151491	chr12	dexseq_prepare_annotation2.py	exon	.	-	.	EPS8	37	1.02122533216798e-10	1.81402545149839e-09
ENSG00000038382.79	ENSG00000038382	chr5	dexseq_prepare_annotation2.py	exon	.	+	.	TRIO	39	1.02511760175277e-10	1.81864888743661e-09
ENSG00000172508.26	ENSG00000172508	chr11	dexseq_prepare_annotation2.py	exon	.	+	.	CARNS1	14	1.04774269105913e-10	1.85645262747462e-09
ENSG00000010379.37	ENSG00000010379	chr12	dexseq_prepare_annotation2.py	exon	.	-	.	SLC6A13	14	1.06387662490381e-10	1.88267451915224e-09
ENSG00000151067.70	ENSG00000151067	chr12	dexseq_prepare_annotation2.py	exon	.	+	.	CACNA1C	39	1.06706693795913e-10	1.88595389636285e-09
ENSG00000157107.43	ENSG00000157107	chr5	dexseq_prepare_annotation2.py	exon	.	+	.	FCHO2	10	1.07712373987173e-10	1.90134583568846e-09
ENSG00000183785.ENSG00000215193.ENSG00000235617.24	ENSG00000183785+ENSG00000215193+ENSG00000235617	chr22	dexseq_prepare_annotation2.py	exon	.	+	.		10	1.11344305163299e-10	1.96300010002896e-09
ENSG00000117523.47	ENSG00000117523	chr1	dexseq_prepare_annotation2.py	exon	.	+	.	PRRC2C	27	1.12471933829328e-10	1.98040468755162e-09
ENSG00000140451.22	ENSG00000140451	chr15	dexseq_prepare_annotation2.py	exon	.	-	.	PIF1	14	1.1314298168366e-10	1.98973642601788e-09
ENSG00000108469.42	ENSG00000108469	chr17	dexseq_prepare_annotation2.py	exon	.	-	.	RECQL5	5	1.16933167993915e-10	2.05382988964655e-09
ENSG00000186918.ENSG00000214050.46	ENSG00000186918+ENSG00000214050	chr8	dexseq_prepare_annotation2.py	exon	.	-	.		22	1.17452396638128e-10	2.06038383356238e-09
ENSG00000142611.32	ENSG00000142611	chr1	dexseq_prepare_annotation2.py	exon	.	+	.	PRDM16	9	1.18439455115396e-10	2.0751181055249e-09
ENSG00000156299.35	ENSG00000156299	chr21	dexseq_prepare_annotation2.py	exon	.	-	.	TIAM1	9	1.19224815667497e-10	2.08628635257366e-09
ENSG00000116128.13	ENSG00000116128	chr1	dexseq_prepare_annotation2.py	exon	.	+	.	BCL9	13	1.19837001756665e-10	2.0944003380124e-09
ENSG00000177200.72	ENSG00000177200	chr16	dexseq_prepare_annotation2.py	exon	.	+	.	CHD9	15	1.20909447163778e-10	2.11052827078951e-09
ENSG00000114480.26	ENSG00000114480	chr3	dexseq_prepare_annotation2.py	exon	.	-	.	GBE1	13	1.22293819291254e-10	2.13205442185889e-09
ENSG00000260774.ENSG00000164366.4	ENSG00000260774+ENSG00000164366	chr5	dexseq_prepare_annotation2.py	exon	.	-	.		5	1.23160369726769e-10	2.14451093163746e-09
ENSG00000230267.50	ENSG00000230267	chr16	dexseq_prepare_annotation2.py	exon	.	-	.	HERC2P4	11	1.25174222766792e-10	2.17688931923901e-09
ENSG00000111011.40	ENSG00000111011	chr12	dexseq_prepare_annotation2.py	exon	.	-	.	RSRC2	34	1.26022426546959e-10	2.18448862920773e-09
ENSG00000106565.18	ENSG00000106565	chr7	dexseq_prepare_annotation2.py	exon	.	-	.	TMEM176B	8	1.26071433698482e-10	2.18448862920773e-09
ENSG00000068976.26	ENSG00000068976	chr11	dexseq_prepare_annotation2.py	exon	.	-	.	PYGM	15	1.26075846864371e-10	2.18448862920773e-09
ENSG00000165029.54	ENSG00000165029	chr9	dexseq_prepare_annotation2.py	exon	.	-	.	ABCA1	16	1.26848962413434e-10	2.19518744279641e-09
ENSG00000213780.ENSG00000137411.48	ENSG00000213780+ENSG00000137411	chr6	dexseq_prepare_annotation2.py	exon	.	+	.		7	1.28083543406819e-10	2.2138361473159e-09
ENSG00000215296.21	ENSG00000215296	chr15	dexseq_prepare_annotation2.py	exon	.	-	.	TMCO5B	7	1.28653469628356e-10	2.22096515990005e-09
ENSG00000114857.52	ENSG00000114857	chr3	dexseq_prepare_annotation2.py	exon	.	+	.	NKTR	18	1.29335445628463e-10	2.23000871044479e-09
ENSG00000100346.49	ENSG00000100346	chr22	dexseq_prepare_annotation2.py	exon	.	+	.	CACNA1I	19	1.39066477080434e-10	2.39486397160248e-09
ENSG00000160188.13	ENSG00000160188	chr21	dexseq_prepare_annotation2.py	exon	.	-	.	RSPH1	6	1.4058150258318e-10	2.41800184443069e-09
ENSG00000048544.3	ENSG00000048544	chr6	dexseq_prepare_annotation2.py	exon	.	-	.	MRPS10	2	1.40834489594891e-10	2.4194027298981e-09
ENSG00000132780.54	ENSG00000132780	chr1	dexseq_prepare_annotation2.py	exon	.	+	.	NASP	27	1.46522446032436e-10	2.51100595038757e-09
ENSG00000065427.23	ENSG00000065427	chr16	dexseq_prepare_annotation2.py	exon	.	-	.	KARS	12	1.46683908168134e-10	2.51100595038757e-09
ENSG00000134107.7	ENSG00000134107	chr3	dexseq_prepare_annotation2.py	exon	.	+	.	BHLHE40	5	1.46700858133817e-10	2.51100595038757e-09
ENSG00000257067.5	ENSG00000257067	chr11	dexseq_prepare_annotation2.py	exon	.	+	.	AP000797.4	5	1.5349592507354e-10	2.62412912392388e-09
ENSG00000115363.23	ENSG00000115363	chr2	dexseq_prepare_annotation2.py	exon	.	-	.	EVA1A	10	1.53975161469839e-10	2.62913520262786e-09
ENSG00000151612.28	ENSG00000151612	chr4	dexseq_prepare_annotation2.py	exon	.	-	.	ZNF827	21	1.58741911311584e-10	2.70725020210227e-09
ENSG00000117859.75	ENSG00000117859	chr1	dexseq_prepare_annotation2.py	exon	.	+	.	OSBPL9	37	1.59916705871876e-10	2.72399181113157e-09
ENSG00000214717.ENSG00000169084.29	ENSG00000214717+ENSG00000169084	chrX	dexseq_prepare_annotation2.py	exon	.	-	.		8	1.63368162296092e-10	2.779426490982e-09
ENSG00000204531.14	ENSG00000204531	chr6	dexseq_prepare_annotation2.py	exon	.	-	.	POU5F1	6	1.64107596435385e-10	2.7856270675755e-09
ENSG00000048028.63	ENSG00000048028	chr11	dexseq_prepare_annotation2.py	exon	.	-	.	USP28	9	1.64127629974138e-10	2.7856270675755e-09
ENSG00000147162.41	ENSG00000147162	chrX	dexseq_prepare_annotation2.py	exon	.	+	.	OGT	3	1.66022636652539e-10	2.81440296556179e-09
ENSG00000115221.39	ENSG00000115221	chr2	dexseq_prepare_annotation2.py	exon	.	-	.	ITGB6	18	1.78346739713051e-10	3.01969077660609e-09
ENSG00000136250.42	ENSG00000136250	chr7	dexseq_prepare_annotation2.py	exon	.	-	.	AOAH	3	1.79709630316308e-10	3.0391182565722e-09
ENSG00000253871.11	ENSG00000253871	chr8	dexseq_prepare_annotation2.py	exon	.	+	.	RP11-756K15.2	6	1.82381135465123e-10	3.08060303544922e-09
ENSG00000088205.25	ENSG00000088205	chr2	dexseq_prepare_annotation2.py	exon	.	+	.	DDX18	11	1.82914851204311e-10	3.08592232223158e-09
ENSG00000013503.33	ENSG00000013503	chr12	dexseq_prepare_annotation2.py	exon	.	+	.	POLR3B	15	1.90055935915014e-10	3.20256740758107e-09
ENSG00000172819.47	ENSG00000172819	chr12	dexseq_prepare_annotation2.py	exon	.	-	.	RARG	33	1.90616441187882e-10	3.20817933951538e-09
ENSG00000156398.33	ENSG00000156398	chr10	dexseq_prepare_annotation2.py	exon	.	+	.	SFXN2	20	1.92627216974016e-10	3.23815764982303e-09
ENSG00000067248.35	ENSG00000067248	chr5	dexseq_prepare_annotation2.py	exon	.	-	.	DHX29	27	1.95649675817912e-10	3.28505122349503e-09
ENSG00000164972.16	ENSG00000164972	chr9	dexseq_prepare_annotation2.py	exon	.	-	.	C9orf24	6	2.01716929933595e-10	3.38084489406012e-09
ENSG00000100029.44	ENSG00000100029	chr22	dexseq_prepare_annotation2.py	exon	.	-	.	PES1	34	2.01834330742954e-10	3.38084489406012e-09
ENSG00000226249.1	ENSG00000226249	chr6	dexseq_prepare_annotation2.py	exon	.	-	.	RP11-307P5.2	2	2.11745855279101e-10	3.54266137942639e-09
ENSG00000213908.17	ENSG00000213908	chr19	dexseq_prepare_annotation2.py	exon	.	-	.	CYP2A7P1	12	2.13429662742846e-10	3.56660185228093e-09
ENSG00000260765.10	ENSG00000260765	chr16	dexseq_prepare_annotation2.py	exon	.	+	.	CES1P2	7	2.13993115340277e-10	3.57178567900505e-09
ENSG00000229692.6	ENSG00000229692	chr2	dexseq_prepare_annotation2.py	exon	.	-	.	SOS1-IT1	7	2.18154489886346e-10	3.63693962808159e-09
ENSG00000008838.82	ENSG00000008838	chr17	dexseq_prepare_annotation2.py	exon	.	-	.	MED24	12	2.25759748749842e-10	3.75928630031615e-09
ENSG00000148204.15	ENSG00000148204	chr9	dexseq_prepare_annotation2.py	exon	.	+	.	CRB2	10	2.28442082148239e-10	3.79946595120137e-09
ENSG00000136531.8	ENSG00000136531	chr2	dexseq_prepare_annotation2.py	exon	.	+	.	SCN2A	7	2.4519167569768e-10	4.0732431025207e-09
ENSG00000173409.12	ENSG00000173409	chr1	dexseq_prepare_annotation2.py	exon	.	+	.	ARV1	13	2.54510195513077e-10	4.22307270296051e-09
ENSG00000197283.ENSG00000264085.34	ENSG00000197283+ENSG00000264085	chr6	dexseq_prepare_annotation2.py	exon	.	+	.		15	2.62779138537845e-10	4.3551550763076e-09
ENSG00000204463.82	ENSG00000204463	chr6	dexseq_prepare_annotation2.py	exon	.	-	.	BAG6	19	2.64530366507735e-10	4.37903320331584e-09
ENSG00000241287.ENSG00000179344.8	ENSG00000241287+ENSG00000179344	chr6	dexseq_prepare_annotation2.py	exon	.	-	.		6	2.71902413270304e-10	4.49579324356901e-09
ENSG00000140025.ENSG00000259053.ENSG00000053254.35	ENSG00000140025+ENSG00000259053+ENSG00000053254	chr14	dexseq_prepare_annotation2.py	exon	.	-	.		16	2.74736458479708e-10	4.53733373582881e-09
ENSG00000008394.33	ENSG00000008394	chr12	dexseq_prepare_annotation2.py	exon	.	+	.	MGST1	28	2.77002650550599e-10	4.56940980510602e-09
ENSG00000186792.ENSG00000243477.ENSG00000214706.37	ENSG00000186792+ENSG00000243477+ENSG00000214706	chr3	dexseq_prepare_annotation2.py	exon	.	-	.		17	2.84534845998402e-10	4.68817694855311e-09
ENSG00000161011.43	ENSG00000161011	chr5	dexseq_prepare_annotation2.py	exon	.	+	.	SQSTM1	18	2.91259723160365e-10	4.79338055478856e-09
ENSG00000127022.58	ENSG00000127022	chr5	dexseq_prepare_annotation2.py	exon	.	+	.	CANX	24	2.94944536701715e-10	4.84836567091025e-09
ENSG00000028310.ENSG00000188818.ENSG00000206077.123	ENSG00000028310+ENSG00000188818+ENSG00000206077	chr5	dexseq_prepare_annotation2.py	exon	.	-	.		26	3.07626762087648e-10	5.05095209835179e-09
ENSG00000172053.77	ENSG00000172053	chr3	dexseq_prepare_annotation2.py	exon	.	-	.	QARS	12	3.16296763175545e-10	5.18726691607894e-09
ENSG00000187527.37	ENSG00000187527	chr3	dexseq_prepare_annotation2.py	exon	.	-	.	ATP13A5	26	3.18133148231971e-10	5.21132395199037e-09
ENSG00000107521.39	ENSG00000107521	chr10	dexseq_prepare_annotation2.py	exon	.	-	.	HPS1	17	3.20477434293362e-10	5.24363542143106e-09
ENSG00000117519.22	ENSG00000117519	chr1	dexseq_prepare_annotation2.py	exon	.	-	.	CNN3	18	3.25123096511084e-10	5.31348337565739e-09
ENSG00000141002.ENSG00000267048.ENSG00000198211.ENSG00000258839.ENSG00000256390.ENSG00000258947.118	ENSG00000141002+ENSG00000267048+ENSG00000198211+ENSG00000258839+ENSG00000256390+ENSG00000258947	chr16	dexseq_prepare_annotation2.py	exon	.	+	.		61	3.3251090650415e-10	5.42793266821126e-09
ENSG00000031823.71	ENSG00000031823	chr19	dexseq_prepare_annotation2.py	exon	.	-	.	RANBP3	26	3.36226621752981e-10	5.4822430904093e-09
ENSG00000158488.29	ENSG00000158488	chr1	dexseq_prepare_annotation2.py	exon	.	+	.	CD1E	6	3.43452717217681e-10	5.5935994499286e-09
ENSG00000103064.43	ENSG00000103064	chr16	dexseq_prepare_annotation2.py	exon	.	+	.	SLC7A6	4	3.44048533324527e-10	5.59684026990672e-09
ENSG00000268614.ENSG00000090674.ENSG00000032444.122	ENSG00000268614+ENSG00000090674+ENSG00000032444	chr19	dexseq_prepare_annotation2.py	exon	.	+	.		19	3.48898629003979e-10	5.6692007643688e-09
ENSG00000179761.27	ENSG00000179761	chr17	dexseq_prepare_annotation2.py	exon	.	+	.	PIPOX	9	3.53558895616833e-10	5.73831376729553e-09
ENSG00000227790.8	ENSG00000227790	chr17	dexseq_prepare_annotation2.py	exon	.	+	.	AC015922.5	8	3.55934054931923e-10	5.77022288593085e-09
ENSG00000088538.52	ENSG00000088538	chr3	dexseq_prepare_annotation2.py	exon	.	+	.	DOCK3	37	3.56632217283737e-10	5.77490332097569e-09
ENSG00000118263.26	ENSG00000118263	chr2	dexseq_prepare_annotation2.py	exon	.	-	.	KLF7	12	3.65248118110347e-10	5.9076369929224e-09
ENSG00000184867.31	ENSG00000184867	chrX	dexseq_prepare_annotation2.py	exon	.	-	.	ARMCX2	7	3.88926937784383e-10	6.28341985167347e-09
ENSG00000132326.16	ENSG00000132326	chr2	dexseq_prepare_annotation2.py	exon	.	-	.	PER2	8	3.90002782249005e-10	6.29359180874137e-09
ENSG00000099804.18	ENSG00000099804	chr19	dexseq_prepare_annotation2.py	exon	.	+	.	CDC34	16	4.03984187816501e-10	6.51176341138736e-09
ENSG00000116698.56	ENSG00000116698	chr1	dexseq_prepare_annotation2.py	exon	.	+	.	SMG7	21	4.07388607370373e-10	6.55914260085815e-09
ENSG00000184634.ENSG00000265597.66	ENSG00000184634+ENSG00000265597	chrX	dexseq_prepare_annotation2.py	exon	.	+	.		31	4.093677477924e-10	6.58349226324289e-09
ENSG00000061936.37	ENSG00000061936	chr12	dexseq_prepare_annotation2.py	exon	.	+	.	SFSWAP	10	4.16866317095354e-10	6.69644935798733e-09
ENSG00000159720.42	ENSG00000159720	chr16	dexseq_prepare_annotation2.py	exon	.	-	.	ATP6V0D1	32	4.42847127768532e-10	7.10570635955332e-09
ENSG00000144381.46	ENSG00000144381	chr2	dexseq_prepare_annotation2.py	exon	.	-	.	HSPD1	15	4.49829557227963e-10	7.20954099448089e-09
ENSG00000126934.36	ENSG00000126934	chr19	dexseq_prepare_annotation2.py	exon	.	-	.	MAP2K2	16	4.58569852646615e-10	7.34128172727339e-09
ENSG00000226210.10	ENSG00000226210	chr12	dexseq_prepare_annotation2.py	exon	.	+	.	ABC7-42389800N19.1	9	4.67768880787916e-10	7.48005929096686e-09
ENSG00000253729.106	ENSG00000253729	chr8	dexseq_prepare_annotation2.py	exon	.	-	.	PRKDC	72	4.70326340488245e-10	7.5124379459187e-09
ENSG00000114166.27	ENSG00000114166	chr3	dexseq_prepare_annotation2.py	exon	.	+	.	KAT2B	23	4.81328150389916e-10	7.67947085192236e-09
ENSG00000258976.4	ENSG00000258976	chr14	dexseq_prepare_annotation2.py	exon	.	-	.	CTD-2207P18.2	4	5.14279227763983e-10	8.19592568178894e-09
ENSG00000142623.25	ENSG00000142623	chr1	dexseq_prepare_annotation2.py	exon	.	+	.	PADI1	11	5.33636767728524e-10	8.49482276754301e-09
ENSG00000262664.ENSG00000108963.44	ENSG00000262664+ENSG00000108963	chr17	dexseq_prepare_annotation2.py	exon	.	+	.		10	5.35031300653028e-10	8.50741991478051e-09
ENSG00000248222.23	ENSG00000248222	chr5	dexseq_prepare_annotation2.py	exon	.	+	.	CTB-174D11.1	8	5.49465441932498e-10	8.72709526240535e-09
ENSG00000164188.18	ENSG00000164188	chr5	dexseq_prepare_annotation2.py	exon	.	-	.	RANBP3L	15	5.51608845445795e-10	8.75128364023339e-09
ENSG00000136811.32	ENSG00000136811	chr9	dexseq_prepare_annotation2.py	exon	.	+	.	ODF2	21	5.66400687662265e-10	8.9758598862793e-09
ENSG00000140678.46	ENSG00000140678	chr16	dexseq_prepare_annotation2.py	exon	.	+	.	ITGAX	18	5.67577760367929e-10	8.98441833022364e-09
ENSG00000170832.46	ENSG00000170832	chr17	dexseq_prepare_annotation2.py	exon	.	-	.	USP32	16	5.73465334601143e-10	9.06743842961270e-09
ENSG00000126883.95	ENSG00000126883	chr9	dexseq_prepare_annotation2.py	exon	.	+	.	NUP214	30	5.80912337138956e-10	9.17490213102782e-09
ENSG00000146828.51	ENSG00000146828	chr7	dexseq_prepare_annotation2.py	exon	.	+	.	SLC12A9	5	6.02893522942077e-10	9.51142085858507e-09
ENSG00000173402.44	ENSG00000173402	chr3	dexseq_prepare_annotation2.py	exon	.	+	.	DAG1	23	6.28807256079296e-10	9.90216563951295e-09
ENSG00000119487.42	ENSG00000119487	chr9	dexseq_prepare_annotation2.py	exon	.	-	.	MAPKAP1	17	6.2906554261228e-10	9.90216563951295e-09
ENSG00000261263.3	ENSG00000261263	chr16	dexseq_prepare_annotation2.py	exon	.	-	.	RP11-586K12.13	4	6.30919438556814e-10	9.92027621115419e-09
ENSG00000181666.64	ENSG00000181666	chr19	dexseq_prepare_annotation2.py	exon	.	+	.	HKR1	44	6.41026146635739e-10	1.00679652251119e-08
ENSG00000067596.36	ENSG00000067596	chr17	dexseq_prepare_annotation2.py	exon	.	+	.	DHX8	23	6.83160043380299e-10	1.07106027631855e-08
ENSG00000037749.ENSG00000164574.60	ENSG00000037749+ENSG00000164574	chr5	dexseq_prepare_annotation2.py	exon	.	+	.		39	6.83461605705257e-10	1.07106027631855e-08
ENSG00000198515.23	ENSG00000198515	chr4	dexseq_prepare_annotation2.py	exon	.	-	.	CNGA1	16	6.89345154304343e-10	1.0790814712884e-08
ENSG00000127824.19	ENSG00000127824	chr2	dexseq_prepare_annotation2.py	exon	.	-	.	TUBA4A	7	6.92499185540804e-10	1.08281690830017e-08
ENSG00000082126.46	ENSG00000082126	chr2	dexseq_prepare_annotation2.py	exon	.	-	.	MPP4	28	7.20666477560158e-10	1.12561240304634e-08
ENSG00000100567.35	ENSG00000100567	chr14	dexseq_prepare_annotation2.py	exon	.	+	.	PSMA3	21	7.40378103997781e-10	1.15512088260893e-08
ENSG00000005469.30	ENSG00000005469	chr7	dexseq_prepare_annotation2.py	exon	.	+	.	CROT	7	7.51137108213994e-10	1.17061190875693e-08
ENSG00000198208.41	ENSG00000198208	chr14	dexseq_prepare_annotation2.py	exon	.	-	.	RPS6KL1	26	7.55959893203448e-10	1.17682763065579e-08
ENSG00000143862.11	ENSG00000143862	chr1	dexseq_prepare_annotation2.py	exon	.	-	.	ARL8A	5	8.13634688113097e-10	1.26521539593684e-08
ENSG00000147124.10	ENSG00000147124	chrX	dexseq_prepare_annotation2.py	exon	.	-	.	ZNF41	11	8.18055399097333e-10	1.27068869480934e-08
ENSG00000124406.52	ENSG00000124406	chr4	dexseq_prepare_annotation2.py	exon	.	-	.	ATP8A1	35	8.27769743201764e-10	1.28436352674562e-08
ENSG00000181240.11	ENSG00000181240	chr19	dexseq_prepare_annotation2.py	exon	.	-	.	SLC25A41	5	8.31199817626901e-10	1.28705497971358e-08
ENSG00000008382.27	ENSG00000008382	chr19	dexseq_prepare_annotation2.py	exon	.	+	.	MPND	4	8.31644072021762e-10	1.28705497971358e-08
ENSG00000185038.34	ENSG00000185038	chr2	dexseq_prepare_annotation2.py	exon	.	+	.	MROH2A	15	8.32242017511901e-10	1.28705497971358e-08
ENSG00000018236.41	ENSG00000018236	chr12	dexseq_prepare_annotation2.py	exon	.	+	.	CNTN1	14	8.52404167217123e-10	1.31679171680507e-08
ENSG00000114544.41	ENSG00000114544	chr3	dexseq_prepare_annotation2.py	exon	.	-	.	SLC41A3	7	8.67190739711916e-10	1.33816829243948e-08
ENSG00000137133.18	ENSG00000137133	chr9	dexseq_prepare_annotation2.py	exon	.	-	.	HINT2	7	8.68495986007936e-10	1.33871774717551e-08
ENSG00000118007.45	ENSG00000118007	chr3	dexseq_prepare_annotation2.py	exon	.	-	.	STAG1	21	8.72493052300202e-10	1.34341069974258e-08
ENSG00000244125.ENSG00000168702.65	ENSG00000244125+ENSG00000168702	chr2	dexseq_prepare_annotation2.py	exon	.	-	.		13	8.80116891609981e-10	1.35367160733557e-08
ENSG00000075239.34	ENSG00000075239	chr11	dexseq_prepare_annotation2.py	exon	.	+	.	ACAT1	8	8.82705814836439e-10	1.35617459830644e-08
ENSG00000181652.38	ENSG00000181652	chr7	dexseq_prepare_annotation2.py	exon	.	-	.	ATG9B	13	8.86974631116881e-10	1.36125029350081e-08
ENSG00000126005.ENSG00000088298.ENSG00000261582.ENSG00000242372.60	ENSG00000126005+ENSG00000088298+ENSG00000261582+ENSG00000242372	chr20	dexseq_prepare_annotation2.py	exon	.	-	.		40	9.14180470760423e-10	1.40147840865272e-08
ENSG00000215417.19	ENSG00000215417	chr13	dexseq_prepare_annotation2.py	exon	.	+	.	MIR17HG	14	9.25733551549225e-10	1.41764886113467e-08
ENSG00000103932.49	ENSG00000103932	chr15	dexseq_prepare_annotation2.py	exon	.	-	.	RPAP1	29	9.40980568377336e-10	1.43943491717939e-08
ENSG00000183087.14	ENSG00000183087	chr13	dexseq_prepare_annotation2.py	exon	.	-	.	GAS6	11	9.59430615761103e-10	1.46606819119118e-08
ENSG00000179152.26	ENSG00000179152	chr3	dexseq_prepare_annotation2.py	exon	.	+	.	TCAIM	16	9.65300462309856e-10	1.47344131173357e-08
ENSG00000070761.19	ENSG00000070761	chr16	dexseq_prepare_annotation2.py	exon	.	-	.	C16orf80	13	9.76672327224742e-10	1.48918773007327e-08
ENSG00000159210.43	ENSG00000159210	chr17	dexseq_prepare_annotation2.py	exon	.	-	.	SNF8	21	9.78517962620893e-10	1.49039064198759e-08
ENSG00000136518.39	ENSG00000136518	chr3	dexseq_prepare_annotation2.py	exon	.	+	.	ACTL6A	30	9.94391164909267e-10	1.51293344011654e-08
ENSG00000178950.70	ENSG00000178950	chr4	dexseq_prepare_annotation2.py	exon	.	-	.	GAK	30	1.00494266676317e-09	1.52733958750299e-08
ENSG00000238542.ENSG00000163492.ENSG00000155657.407	ENSG00000238542+ENSG00000163492+ENSG00000155657	chr2	dexseq_prepare_annotation2.py	exon	.	-	.		131	1.01169927604813e-09	1.53595334654282e-08
ENSG00000111961.22	ENSG00000111961	chr6	dexseq_prepare_annotation2.py	exon	.	+	.	SASH1	16	1.05346784999271e-09	1.59764629637604e-08
ENSG00000147223.5	ENSG00000147223	chrX	dexseq_prepare_annotation2.py	exon	.	-	.	RIPPLY1	6	1.05548812863882e-09	1.59899082345027e-08
ENSG00000092201.40	ENSG00000092201	chr14	dexseq_prepare_annotation2.py	exon	.	-	.	SUPT16H	20	1.05786354388119e-09	1.60086989516098e-08
ENSG00000102471.14	ENSG00000102471	chr13	dexseq_prepare_annotation2.py	exon	.	+	.	NDFIP2	10	1.0645481998109e-09	1.60925914363697e-08
ENSG00000059691.39	ENSG00000059691	chr4	dexseq_prepare_annotation2.py	exon	.	-	.	PET112	6	1.06825357377874e-09	1.61313152083247e-08
ENSG00000026297.ENSG00000249141.ENSG00000071242.60	ENSG00000026297+ENSG00000249141+ENSG00000071242	chr6	dexseq_prepare_annotation2.py	exon	.	-	.		15	1.11700737830129e-09	1.68494888380336e-08
ENSG00000253495.ENSG00000136960.24	ENSG00000253495+ENSG00000136960	chr8	dexseq_prepare_annotation2.py	exon	.	-	.		20	1.14608699290043e-09	1.72696698160979e-08
ENSG00000129103.44	ENSG00000129103	chr7	dexseq_prepare_annotation2.py	exon	.	+	.	SUMF2	24	1.22716371802552e-09	1.84716297535026e-08
ENSG00000261360.9	ENSG00000261360	chr5	dexseq_prepare_annotation2.py	exon	.	-	.	CTD-2165H16.4	5	1.2416417709795e-09	1.86696327696108e-08
ENSG00000231728.6	ENSG00000231728	chrX	dexseq_prepare_annotation2.py	exon	.	-	.	LL0XNC01-116E7.2	5	1.24482456495448e-09	1.86975566178041e-08
ENSG00000100296.ENSG00000184117.77	ENSG00000100296+ENSG00000184117	chr22	dexseq_prepare_annotation2.py	exon	.	-	.		38	1.27636180144728e-09	1.91508583485239e-08
ENSG00000104368.37	ENSG00000104368	chr8	dexseq_prepare_annotation2.py	exon	.	-	.	PLAT	20	1.29049993791371e-09	1.93424135221413e-08
ENSG00000129480.ENSG00000129493.ENSG00000203546.77	ENSG00000129480+ENSG00000129493+ENSG00000203546	chr14	dexseq_prepare_annotation2.py	exon	.	-	.		58	1.29425312249952e-09	1.93706219608815e-08
ENSG00000135336.33	ENSG00000135336	chr6	dexseq_prepare_annotation2.py	exon	.	+	.	ORC3	21	1.29512879389615e-09	1.93706219608815e-08
ENSG00000134744.77	ENSG00000134744	chr1	dexseq_prepare_annotation2.py	exon	.	-	.	ZCCHC11	66	1.45736323833355e-09	2.17739948235767e-08
ENSG00000138073.29	ENSG00000138073	chr2	dexseq_prepare_annotation2.py	exon	.	-	.	PREB	17	1.47438995574361e-09	2.2005075064347e-08
ENSG00000085274.19	ENSG00000085274	chr3	dexseq_prepare_annotation2.py	exon	.	+	.	MYNN	16	1.49382016161019e-09	2.22715005912791e-08
ENSG00000123094.31	ENSG00000123094	chr12	dexseq_prepare_annotation2.py	exon	.	+	.	RASSF8	15	1.51297351977303e-09	2.25028460697659e-08
ENSG00000126522.ENSG00000249319.ENSG00000241258.60	ENSG00000126522+ENSG00000249319+ENSG00000241258	chr7	dexseq_prepare_annotation2.py	exon	.	+	.		39	1.51329125748493e-09	2.25028460697659e-08
ENSG00000257489.ENSG00000221770.ENSG00000238105.ENSG00000266610.70	ENSG00000257489+ENSG00000221770+ENSG00000238105+ENSG00000266610	chr12	dexseq_prepare_annotation2.py	exon	.	-	.		12	1.51412371810889e-09	2.25028460697659e-08
ENSG00000157483.43	ENSG00000157483	chr15	dexseq_prepare_annotation2.py	exon	.	-	.	MYO1E	23	1.52241026061331e-09	2.26021834902002e-08
ENSG00000080345.65	ENSG00000080345	chr2	dexseq_prepare_annotation2.py	exon	.	+	.	RIF1	43	1.55778208611974e-09	2.31030058282154e-08
ENSG00000136830.30	ENSG00000136830	chr9	dexseq_prepare_annotation2.py	exon	.	-	.	FAM129B	16	1.5683352344162e-09	2.32350841871913e-08
ENSG00000127578.ENSG00000197562.31	ENSG00000127578+ENSG00000197562	chr16	dexseq_prepare_annotation2.py	exon	.	+	.		11	1.5813429022334e-09	2.34032112204616e-08
ENSG00000174953.47	ENSG00000174953	chr3	dexseq_prepare_annotation2.py	exon	.	-	.	DHX36	12	1.59354591114467e-09	2.35590896549103e-08
ENSG00000173715.ENSG00000173653.67	ENSG00000173715+ENSG00000173653	chr11	dexseq_prepare_annotation2.py	exon	.	+	.		19	1.6072917597324e-09	2.37374272034196e-08
ENSG00000067066.ENSG00000250011.67	ENSG00000067066+ENSG00000250011	chr2	dexseq_prepare_annotation2.py	exon	.	+	.		42	1.63097141002112e-09	2.40619464089308e-08
ENSG00000141644.48	ENSG00000141644	chr18	dexseq_prepare_annotation2.py	exon	.	-	.	MBD1	34	1.66058187925214e-09	2.44731941744746e-08
ENSG00000100353.46	ENSG00000100353	chr22	dexseq_prepare_annotation2.py	exon	.	-	.	EIF3D	7	1.66628148629987e-09	2.45260385007824e-08
ENSG00000205810.ENSG00000255641.ENSG00000134545.ENSG00000205809.42	ENSG00000205810+ENSG00000255641+ENSG00000134545+ENSG00000205809	chr12	dexseq_prepare_annotation2.py	exon	.	-	.		21	1.66764541422648e-09	2.45260385007824e-08
ENSG00000150672.ENSG00000256466.95	ENSG00000150672+ENSG00000256466	chr11	dexseq_prepare_annotation2.py	exon	.	-	.		19	1.68633660295307e-09	2.47750952583855e-08
ENSG00000178105.30	ENSG00000178105	chr11	dexseq_prepare_annotation2.py	exon	.	+	.	DDX10	13	1.69407057632471e-09	2.48628214448322e-08
ENSG00000242086.ENSG00000215837.ENSG00000176945.136	ENSG00000242086+ENSG00000215837+ENSG00000176945	chr3	dexseq_prepare_annotation2.py	exon	.	+	.		46	1.78946034060274e-09	2.62354975507911e-08
ENSG00000104979.ENSG00000037757.32	ENSG00000104979+ENSG00000037757	chr19	dexseq_prepare_annotation2.py	exon	.	+	.		13	1.79919284737645e-09	2.63507953472455e-08
ENSG00000231731.16	ENSG00000231731	chr2	dexseq_prepare_annotation2.py	exon	.	+	.	AC010976.2	11	1.83228058264412e-09	2.68075574041625e-08
ENSG00000198363.82	ENSG00000198363	chr8	dexseq_prepare_annotation2.py	exon	.	-	.	ASPH	12	1.89492542748253e-09	2.76953660406358e-08
ENSG00000090971.15	ENSG00000090971	chr19	dexseq_prepare_annotation2.py	exon	.	+	.	NAT14	13	1.93189577699019e-09	2.82064783009002e-08
ENSG00000272027.4	ENSG00000272027	chr2	dexseq_prepare_annotation2.py	exon	.	-	.	RP11-529E15.1	2	1.93859446363531e-09	2.82750117012539e-08
ENSG00000236943.53	ENSG00000236943	chr1	dexseq_prepare_annotation2.py	exon	.	-	.	RP11-640M9.1	15	1.94532149308516e-09	2.83438164653648e-08
ENSG00000226250.3	ENSG00000226250	chr13	dexseq_prepare_annotation2.py	exon	.	+	.	LINC00408	4	1.95835715689223e-09	2.85043027252921e-08
ENSG00000134077.29	ENSG00000134077	chr3	dexseq_prepare_annotation2.py	exon	.	+	.	THUMPD3	17	1.97053351761554e-09	2.86519636417006e-08
ENSG00000026559.15	ENSG00000026559	chr20	dexseq_prepare_annotation2.py	exon	.	-	.	KCNG1	10	1.97812666229219e-09	2.87327481410598e-08
ENSG00000203832.84	ENSG00000203832	chr1	dexseq_prepare_annotation2.py	exon	.	-	.	NBPF20	48	1.99671762711472e-09	2.89729479555823e-08
ENSG00000074071.6	ENSG00000074071	chr16	dexseq_prepare_annotation2.py	exon	.	-	.	MRPS34	7	2.02872460352045e-09	2.94071241603828e-08
ENSG00000165409.26	ENSG00000165409	chr14	dexseq_prepare_annotation2.py	exon	.	+	.	TSHR	17	2.03594921277775e-09	2.94815479435496e-08
ENSG00000134531.28	ENSG00000134531	chr12	dexseq_prepare_annotation2.py	exon	.	+	.	EMP1	21	2.06668913377288e-09	2.98959831207515e-08
ENSG00000235790.ENSG00000264078.30	ENSG00000235790+ENSG00000264078	chr1	dexseq_prepare_annotation2.py	exon	.	+	.		11	2.0772489287952e-09	3.00179496841471e-08
ENSG00000170745.12	ENSG00000170745	chr2	dexseq_prepare_annotation2.py	exon	.	+	.	KCNS3	8	2.16005481940332e-09	3.11826132782646e-08
ENSG00000135953.23	ENSG00000135953	chr2	dexseq_prepare_annotation2.py	exon	.	-	.	MFSD9	11	2.17448068008287e-09	3.13587684170641e-08
ENSG00000144744.32	ENSG00000144744	chr3	dexseq_prepare_annotation2.py	exon	.	-	.	UBA3	22	2.18301644404647e-09	3.14497077904304e-08
ENSG00000174469.30	ENSG00000174469	chr7	dexseq_prepare_annotation2.py	exon	.	+	.	CNTNAP2	10	2.19541327928723e-09	3.15771887419066e-08
ENSG00000168393.19	ENSG00000168393	chr2	dexseq_prepare_annotation2.py	exon	.	-	.	DTYMK	15	2.19634303430306e-09	3.15771887419066e-08
ENSG00000171316.61	ENSG00000171316	chr8	dexseq_prepare_annotation2.py	exon	.	+	.	CHD7	33	2.20849950513472e-09	3.17196303670266e-08
ENSG00000173334.8	ENSG00000173334	chr8	dexseq_prepare_annotation2.py	exon	.	+	.	TRIB1	2	2.22810921426138e-09	3.19687206082833e-08
ENSG00000266009.ENSG00000264660.ENSG00000233098.ENSG00000244456.55	ENSG00000266009+ENSG00000264660+ENSG00000233098+ENSG00000244456	chr17	dexseq_prepare_annotation2.py	exon	.	+	.		40	2.29829215215678e-09	3.29359085307162e-08
ENSG00000149554.ENSG00000134910.77	ENSG00000149554+ENSG00000134910	chr11	dexseq_prepare_annotation2.py	exon	.	+	.		40	2.30018930110291e-09	3.29359085307162e-08
ENSG00000233528.3	ENSG00000233528	chr13	dexseq_prepare_annotation2.py	exon	.	+	.	LINC00430	4	2.35082671261558e-09	3.36268356538846e-08
ENSG00000091164.39	ENSG00000091164	chr18	dexseq_prepare_annotation2.py	exon	.	-	.	TXNL1	21	2.41554814546335e-09	3.45122801678026e-08
ENSG00000081320.17	ENSG00000081320	chr2	dexseq_prepare_annotation2.py	exon	.	-	.	STK17B	12	2.41762144113648e-09	3.45122801678026e-08
ENSG00000148516.58	ENSG00000148516	chr10	dexseq_prepare_annotation2.py	exon	.	+	.	ZEB1	14	2.43600548553094e-09	3.47395564893108e-08
ENSG00000135390.ENSG00000213470.24	ENSG00000135390+ENSG00000213470	chr12	dexseq_prepare_annotation2.py	exon	.	-	.		14	2.46355485317463e-09	3.50969471203788e-08
ENSG00000256066.ENSG00000196834.13	ENSG00000256066+ENSG00000196834	chr2	dexseq_prepare_annotation2.py	exon	.	-	.		12	2.51348093786124e-09	3.57720839027193e-08
ENSG00000248672.ENSG00000241399.ENSG00000054219.51	ENSG00000248672+ENSG00000241399+ENSG00000054219	chr2	dexseq_prepare_annotation2.py	exon	.	-	.		2	2.53046909530183e-09	3.59775565727188e-08
ENSG00000089639.29	ENSG00000089639	chr19	dexseq_prepare_annotation2.py	exon	.	-	.	GMIP	17	2.57175963239173e-09	3.65277924020675e-08
ENSG00000147535.42	ENSG00000147535	chr8	dexseq_prepare_annotation2.py	exon	.	-	.	PPAPDC1B	19	2.57640755424908e-09	3.65569941097878e-08
ENSG00000255157.4	ENSG00000255157	chr11	dexseq_prepare_annotation2.py	exon	.	+	.	CTD-2313N18.8	3	2.59911157308655e-09	3.68420800269475e-08
ENSG00000134602.11	ENSG00000134602	chrX	dexseq_prepare_annotation2.py	exon	.	+	.	MST4	5	2.63872427211402e-09	3.73660312589319e-08
ENSG00000213221.ENSG00000187796.37	ENSG00000213221+ENSG00000187796	chr9	dexseq_prepare_annotation2.py	exon	.	-	.		11	2.6447371934833e-09	3.74136142195472e-08
ENSG00000198231.28	ENSG00000198231	chr17	dexseq_prepare_annotation2.py	exon	.	+	.	DDX42	24	2.67056981374746e-09	3.7722757764099e-08
ENSG00000132122.35	ENSG00000132122	chr1	dexseq_prepare_annotation2.py	exon	.	-	.	SPATA6	23	2.6719395211525e-09	3.7722757764099e-08
ENSG00000067064.13	ENSG00000067064	chr10	dexseq_prepare_annotation2.py	exon	.	-	.	IDI1	13	2.76140624373911e-09	3.89468736616963e-08
ENSG00000182568.ENSG00000131374.90	ENSG00000182568+ENSG00000131374	chr3	dexseq_prepare_annotation2.py	exon	.	-	.		5	2.85102066866669e-09	4.01706248859891e-08
ENSG00000082074.38	ENSG00000082074	chr5	dexseq_prepare_annotation2.py	exon	.	-	.	FYB	27	2.86703955404309e-09	4.03560138425387e-08
ENSG00000176463.35	ENSG00000176463	chr15	dexseq_prepare_annotation2.py	exon	.	+	.	SLCO3A1	9	2.91375368886107e-09	4.09726640355897e-08
ENSG00000141524.ENSG00000204282.55	ENSG00000141524+ENSG00000204282	chr17	dexseq_prepare_annotation2.py	exon	.	-	.		25	2.91947096308925e-09	4.10121697842737e-08
ENSG00000255339.ENSG00000075826.ENSG00000166136.84	ENSG00000255339+ENSG00000075826+ENSG00000166136	chr10	dexseq_prepare_annotation2.py	exon	.	-	.		40	2.95263753666163e-09	4.14368157383837e-08
ENSG00000160972.35	ENSG00000160972	chr8	dexseq_prepare_annotation2.py	exon	.	+	.	PPP1R16A	23	2.96090334694003e-09	4.15115117348332e-08
ENSG00000124228.24	ENSG00000124228	chr20	dexseq_prepare_annotation2.py	exon	.	+	.	DDX27	15	3.01007180762626e-09	4.21589401934069e-08
ENSG00000178202.18	ENSG00000178202	chr11	dexseq_prepare_annotation2.py	exon	.	-	.	KDELC2	5	3.0139519264009e-09	4.21714067162285e-08
ENSG00000100591.31	ENSG00000100591	chr14	dexseq_prepare_annotation2.py	exon	.	+	.	AHSA1	7	3.05306552723561e-09	4.26763490546393e-08
ENSG00000204653.18	ENSG00000204653	chr19	dexseq_prepare_annotation2.py	exon	.	-	.	ASPDH	9	3.07413612867289e-09	4.29283326324777e-08
ENSG00000132000.29	ENSG00000132000	chr19	dexseq_prepare_annotation2.py	exon	.	-	.	PODNL1	23	3.12872240127067e-09	4.3647379572227e-08
ENSG00000173809.35	ENSG00000173809	chr19	dexseq_prepare_annotation2.py	exon	.	+	.	TDRD12	14	3.18147103919977e-09	4.43393947992821e-08
ENSG00000090659.24	ENSG00000090659	chr19	dexseq_prepare_annotation2.py	exon	.	-	.	CD209	10	3.21397151040987e-09	4.47481285121627e-08
ENSG00000215126.44	ENSG00000215126	chr9	dexseq_prepare_annotation2.py	exon	.	+	.	CBWD7	8	3.28288810400499e-09	4.56625777306572e-08
ENSG00000127125.ENSG00000186409.69	ENSG00000127125+ENSG00000186409	chr1	dexseq_prepare_annotation2.py	exon	.	+	.		10	3.39832845043063e-09	4.7221698980171e-08
ENSG00000076604.45	ENSG00000076604	chr17	dexseq_prepare_annotation2.py	exon	.	+	.	TRAF4	5	3.51799797876755e-09	4.88364601304503e-08
ENSG00000137968.30	ENSG00000137968	chr1	dexseq_prepare_annotation2.py	exon	.	-	.	SLC44A5	19	3.58246744257892e-09	4.9682518004064e-08
ENSG00000105486.62	ENSG00000105486	chr19	dexseq_prepare_annotation2.py	exon	.	-	.	LIG1	28	3.61267571919771e-09	5.00522380585113e-08
ENSG00000153046.25	ENSG00000153046	chr6	dexseq_prepare_annotation2.py	exon	.	+	.	CDYL	2	3.63374591011877e-09	5.02728657187737e-08
ENSG00000107186.84	ENSG00000107186	chr9	dexseq_prepare_annotation2.py	exon	.	-	.	MPDZ	38	3.63572908629816e-09	5.02728657187737e-08
ENSG00000140326.11	ENSG00000140326	chr15	dexseq_prepare_annotation2.py	exon	.	-	.	CDAN1	7	3.69398006333129e-09	5.10283005026684e-08
ENSG00000182872.21	ENSG00000182872	chrX	dexseq_prepare_annotation2.py	exon	.	+	.	RBM10	13	3.71179840074697e-09	5.12242706889778e-08
ENSG00000115286.23	ENSG00000115286	chr19	dexseq_prepare_annotation2.py	exon	.	+	.	NDUFS7	13	3.73365717090403e-09	5.14755627941647e-08
ENSG00000104312.19	ENSG00000104312	chr8	dexseq_prepare_annotation2.py	exon	.	+	.	RIPK2	11	3.7914875372395e-09	5.22218166261972e-08
ENSG00000105499.66	ENSG00000105499	chr19	dexseq_prepare_annotation2.py	exon	.	-	.	PLA2G4C	24	3.81418600915728e-09	5.24831994860041e-08
ENSG00000170852.15	ENSG00000170852	chr7	dexseq_prepare_annotation2.py	exon	.	-	.	KBTBD2	10	3.83244803535287e-09	5.26830868329599e-08
ENSG00000104365.82	ENSG00000104365	chr8	dexseq_prepare_annotation2.py	exon	.	+	.	IKBKB	44	3.84572265856142e-09	5.28140918951803e-08
ENSG00000265500.ENSG00000238917.ENSG00000161956.ENSG00000161960.ENSG00000129226.ENSG00000209582.ENSG00000264772.95	ENSG00000265500+ENSG00000238917+ENSG00000161956+ENSG00000161960+ENSG00000129226+ENSG00000209582+ENSG00000264772	chr17	dexseq_prepare_annotation2.py	exon	.	+	.		9	3.8890417701414e-09	5.335704778801e-08
ENSG00000165119.ENSG00000207603.20	ENSG00000165119+ENSG00000207603	chr9	dexseq_prepare_annotation2.py	exon	.	-	.		13	3.92796005839904e-09	5.38386284389311e-08
ENSG00000166527.8	ENSG00000166527	chr12	dexseq_prepare_annotation2.py	exon	.	+	.	CLEC4D	8	3.9517200728208e-09	5.41117086476356e-08
ENSG00000197122.19	ENSG00000197122	chr20	dexseq_prepare_annotation2.py	exon	.	+	.	SRC	6	3.97797049025433e-09	5.44183276377761e-08
ENSG00000126759.11	ENSG00000126759	chrX	dexseq_prepare_annotation2.py	exon	.	-	.	CFP	9	4.03194667375111e-09	5.51032712079318e-08
ENSG00000160201.21	ENSG00000160201	chr21	dexseq_prepare_annotation2.py	exon	.	-	.	U2AF1	13	4.03753390544158e-09	5.51262131678102e-08
ENSG00000109466.33	ENSG00000109466	chr4	dexseq_prepare_annotation2.py	exon	.	+	.	KLHL2	19	4.09086571766663e-09	5.58003579129305e-08
ENSG00000005302.28	ENSG00000005302	chrX	dexseq_prepare_annotation2.py	exon	.	+	.	MSL3	6	4.09720462285221e-09	5.58328251214566e-08
ENSG00000163701.30	ENSG00000163701	chr3	dexseq_prepare_annotation2.py	exon	.	+	.	IL17RE	18	4.14105574212835e-09	5.63759171688979e-08
ENSG00000036054.29	ENSG00000036054	chr3	dexseq_prepare_annotation2.py	exon	.	+	.	TBC1D23	6	4.17205355927724e-09	5.6743146962436e-08
ENSG00000100453.10	ENSG00000100453	chr14	dexseq_prepare_annotation2.py	exon	.	-	.	GZMB	10	4.48872068382213e-09	6.09912490603346e-08
ENSG00000126012.31	ENSG00000126012	chrX	dexseq_prepare_annotation2.py	exon	.	-	.	KDM5C	9	4.54864318642402e-09	6.17459706461255e-08
ENSG00000104814.35	ENSG00000104814	chr19	dexseq_prepare_annotation2.py	exon	.	-	.	MAP4K1	27	4.60466281767634e-09	6.23951540406652e-08
ENSG00000130985.42	ENSG00000130985	chrX	dexseq_prepare_annotation2.py	exon	.	+	.	UBA1	21	4.60531447506611e-09	6.23951540406652e-08
ENSG00000166887.52	ENSG00000166887	chr15	dexseq_prepare_annotation2.py	exon	.	-	.	VPS39	24	4.62626408032434e-09	6.26188374173652e-08
ENSG00000259132.ENSG00000129474.ENSG00000092036.ENSG00000265037.75	ENSG00000259132+ENSG00000129474+ENSG00000092036+ENSG00000265037	chr14	dexseq_prepare_annotation2.py	exon	.	-	.		31	4.63476224077258e-09	6.26737168205718e-08
ENSG00000106560.6	ENSG00000106560	chr7	dexseq_prepare_annotation2.py	exon	.	+	.	GIMAP2	5	4.65985444150125e-09	6.29526695813541e-08
ENSG00000197102.100	ENSG00000197102	chr14	dexseq_prepare_annotation2.py	exon	.	+	.	DYNC1H1	39	4.7652411169531e-09	6.43147949411546e-08
ENSG00000150093.60	ENSG00000150093	chr10	dexseq_prepare_annotation2.py	exon	.	-	.	ITGB1	19	4.82689342200652e-09	6.50846126424283e-08
ENSG00000107957.28	ENSG00000107957	chr10	dexseq_prepare_annotation2.py	exon	.	-	.	SH3PXD2A	5	4.96773943789811e-09	6.69197679389828e-08
ENSG00000196961.49	ENSG00000196961	chr19	dexseq_prepare_annotation2.py	exon	.	+	.	AP2A1	9	5.00754934581801e-09	6.73916755471539e-08
ENSG00000211456.48	ENSG00000211456	chr3	dexseq_prepare_annotation2.py	exon	.	+	.	SACM1L	17	5.19652325280832e-09	6.98682211226011e-08
ENSG00000138660.19	ENSG00000138660	chr4	dexseq_prepare_annotation2.py	exon	.	+	.	AP1AR	8	5.60625927414326e-09	7.5305410288111e-08
ENSG00000014216.85	ENSG00000014216	chr11	dexseq_prepare_annotation2.py	exon	.	+	.	CAPN1	5	5.62311393862937e-09	7.54372191995415e-08
ENSG00000181004.5	ENSG00000181004	chr4	dexseq_prepare_annotation2.py	exon	.	+	.	BBS12	3	5.62676932770261e-09	7.54372191995415e-08
ENSG00000213639.ENSG00000163806.46	ENSG00000213639+ENSG00000163806	chr2	dexseq_prepare_annotation2.py	exon	.	+	.		27	5.7381272713291e-09	7.68278032204753e-08
ENSG00000147382.27	ENSG00000147382	chrX	dexseq_prepare_annotation2.py	exon	.	-	.	FAM58A	21	5.74138574832537e-09	7.68278032204753e-08
ENSG00000256498.ENSG00000179364.35	ENSG00000256498+ENSG00000179364	chr14	dexseq_prepare_annotation2.py	exon	.	+	.		25	5.83824389978664e-09	7.80244553333509e-08
ENSG00000174501.42	ENSG00000174501	chr2	dexseq_prepare_annotation2.py	exon	.	-	.	ANKRD36C	24	5.84187640612724e-09	7.80244553333509e-08
ENSG00000198793.6	ENSG00000198793	chr1	dexseq_prepare_annotation2.py	exon	.	-	.	MTOR	3	5.89306010884456e-09	7.86336043284236e-08
ENSG00000095787.60	ENSG00000095787	chr10	dexseq_prepare_annotation2.py	exon	.	+	.	WAC	6	5.9705983687468e-09	7.95929294828023e-08
ENSG00000007174.72	ENSG00000007174	chr17	dexseq_prepare_annotation2.py	exon	.	+	.	DNAH9	7	6.48075712802806e-09	8.63121799185154e-08
ENSG00000141068.ENSG00000266728.ENSG00000168961.109	ENSG00000141068+ENSG00000266728+ENSG00000168961	chr17	dexseq_prepare_annotation2.py	exon	.	+	.		88	6.64141670684304e-09	8.83684351257682e-08
ENSG00000040933.48	ENSG00000040933	chr2	dexseq_prepare_annotation2.py	exon	.	+	.	INPP4A	29	6.95281745622414e-09	9.24246346866968e-08
ENSG00000244462.ENSG00000272897.ENSG00000214078.ENSG00000244005.121	ENSG00000244462+ENSG00000272897+ENSG00000214078+ENSG00000244005	chr20	dexseq_prepare_annotation2.py	exon	.	-	.		39	7.17781784086107e-09	9.53257465419064e-08
ENSG00000236504.4	ENSG00000236504	chr17	dexseq_prepare_annotation2.py	exon	.	+	.	AC087499.7	3	7.20965413488847e-09	9.56584778160555e-08
ENSG00000160191.37	ENSG00000160191	chr21	dexseq_prepare_annotation2.py	exon	.	+	.	PDE9A	8	7.29073755814913e-09	9.66246127766226e-08
ENSG00000136710.16	ENSG00000136710	chr2	dexseq_prepare_annotation2.py	exon	.	-	.	CCDC115	10	7.29720786511576e-09	9.66246127766226e-08
ENSG00000124608.22	ENSG00000124608	chr6	dexseq_prepare_annotation2.py	exon	.	-	.	AARS2	15	7.30302305869822e-09	9.66246127766226e-08
ENSG00000164659.48	ENSG00000164659	chr7	dexseq_prepare_annotation2.py	exon	.	-	.	KIAA1324L	9	7.57100327798781e-09	1.00076316994133e-07
ENSG00000175931.30	ENSG00000175931	chr17	dexseq_prepare_annotation2.py	exon	.	-	.	UBE2O	27	7.57934044435996e-09	1.00092713134132e-07
ENSG00000115504.61	ENSG00000115504	chr2	dexseq_prepare_annotation2.py	exon	.	+	.	EHBP1	32	7.84711761250944e-09	1.03532036301996e-07
ENSG00000259673.16	ENSG00000259673	chr15	dexseq_prepare_annotation2.py	exon	.	-	.	IQCH-AS1	6	8.29766896967801e-09	1.09367565981027e-07
ENSG00000198874.12	ENSG00000198874	chr7	dexseq_prepare_annotation2.py	exon	.	+	.	TYW1	6	8.3049250684685e-09	1.09367565981027e-07
ENSG00000064199.8	ENSG00000064199	chr11	dexseq_prepare_annotation2.py	exon	.	+	.	SPA17	6	8.46973976653204e-09	1.11433964241761e-07
ENSG00000133943.39	ENSG00000133943	chr14	dexseq_prepare_annotation2.py	exon	.	+	.	C14orf159	12	8.51991546243754e-09	1.11989643692655e-07
ENSG00000120526.15	ENSG00000120526	chr8	dexseq_prepare_annotation2.py	exon	.	-	.	NUDCD1	11	8.59570875577526e-09	1.12880704181987e-07
ENSG00000134882.26	ENSG00000134882	chr13	dexseq_prepare_annotation2.py	exon	.	+	.	UBAC2	13	8.64846656808414e-09	1.13467881373264e-07
ENSG00000082781.37	ENSG00000082781	chr3	dexseq_prepare_annotation2.py	exon	.	-	.	ITGB5	28	8.7537392594697e-09	1.14742322040484e-07
ENSG00000181722.53	ENSG00000181722	chr3	dexseq_prepare_annotation2.py	exon	.	-	.	ZBTB20	30	8.7671026330676e-09	1.14810785085223e-07
ENSG00000138107.25	ENSG00000138107	chr10	dexseq_prepare_annotation2.py	exon	.	-	.	ACTR1A	19	8.81673260038432e-09	1.15353614652895e-07
ENSG00000243197.14	ENSG00000243197	chr3	dexseq_prepare_annotation2.py	exon	.	+	.	TUSC7	13	8.96653418272789e-09	1.17204817528447e-07
ENSG00000140718.ENSG00000214696.24	ENSG00000140718+ENSG00000214696	chr16	dexseq_prepare_annotation2.py	exon	.	+	.		4	9.01131857978118e-09	1.17681145601142e-07
ENSG00000075151.24	ENSG00000075151	chr1	dexseq_prepare_annotation2.py	exon	.	-	.	EIF4G3	5	9.14884690310329e-09	1.19366638965189e-07
ENSG00000132356.24	ENSG00000132356	chr5	dexseq_prepare_annotation2.py	exon	.	-	.	PRKAA1	2	9.28426440436945e-09	1.21021501995589e-07
ENSG00000175854.16	ENSG00000175854	chr9	dexseq_prepare_annotation2.py	exon	.	+	.	SWI5	10	9.29631463992913e-09	1.21066686686575e-07
ENSG00000147485.27	ENSG00000147485	chr8	dexseq_prepare_annotation2.py	exon	.	-	.	PXDNL	14	9.33365456077581e-09	1.21440833879319e-07
ENSG00000234761.3	ENSG00000234761	chr1	dexseq_prepare_annotation2.py	exon	.	-	.	RP11-38O14.5	4	9.36389086352428e-09	1.21721950911656e-07
ENSG00000111642.72	ENSG00000111642	chr12	dexseq_prepare_annotation2.py	exon	.	-	.	CHD4	21	9.52335195163592e-09	1.23680806561577e-07
ENSG00000124116.25	ENSG00000124116	chr20	dexseq_prepare_annotation2.py	exon	.	-	.	WFDC3	15	9.58578781500331e-09	1.24377140149776e-07
ENSG00000105248.8	ENSG00000105248	chr19	dexseq_prepare_annotation2.py	exon	.	+	.	CCDC94	6	9.77747783142338e-09	1.2674774571176e-07
ENSG00000008735.24	ENSG00000008735	chr22	dexseq_prepare_annotation2.py	exon	.	+	.	MAPK8IP2	11	9.80246837697045e-09	1.26955017436907e-07
ENSG00000140022.22	ENSG00000140022	chr14	dexseq_prepare_annotation2.py	exon	.	-	.	STON2	7	9.83689493699428e-09	1.27284005680154e-07
ENSG00000084774.66	ENSG00000084774	chr2	dexseq_prepare_annotation2.py	exon	.	+	.	CAD	48	9.85685011933212e-09	1.27425310800239e-07
ENSG00000150636.33	ENSG00000150636	chr18	dexseq_prepare_annotation2.py	exon	.	+	.	CCDC102B	6	9.91865750853792e-09	1.28106909798918e-07
ENSG00000158636.50	ENSG00000158636	chr11	dexseq_prepare_annotation2.py	exon	.	+	.	C11orf30	5	1.01661008992878e-08	1.31182696325303e-07
ENSG00000196155.60	ENSG00000196155	chr16	dexseq_prepare_annotation2.py	exon	.	+	.	PLEKHG4	12	1.06921684751388e-08	1.37844921547859e-07
ENSG00000159086.34	ENSG00000159086	chr21	dexseq_prepare_annotation2.py	exon	.	-	.	PAXBP1	7	1.07319042175042e-08	1.38230846651762e-07
ENSG00000163633.24	ENSG00000163633	chr4	dexseq_prepare_annotation2.py	exon	.	-	.	C4orf36	22	1.07710026161774e-08	1.38607865783363e-07
ENSG00000251538.11	ENSG00000251538	chr5	dexseq_prepare_annotation2.py	exon	.	-	.	RP11-166A12.1	10	1.08118320657223e-08	1.39006453468503e-07
ENSG00000174450.13	ENSG00000174450	chr15	dexseq_prepare_annotation2.py	exon	.	-	.	GOLGA6L2	2	1.08968036568061e-08	1.39883540808619e-07
ENSG00000198795.8	ENSG00000198795	chr18	dexseq_prepare_annotation2.py	exon	.	-	.	ZNF521	4	1.08998873616472e-08	1.39883540808619e-07
ENSG00000178125.ENSG00000121022.30	ENSG00000178125+ENSG00000121022	chr8	dexseq_prepare_annotation2.py	exon	.	-	.		15	1.11942907451912e-08	1.43531160609252e-07
ENSG00000170522.20	ENSG00000170522	chr4	dexseq_prepare_annotation2.py	exon	.	-	.	ELOVL6	16	1.13690819756777e-08	1.45639902075348e-07
ENSG00000116691.20	ENSG00000116691	chr1	dexseq_prepare_annotation2.py	exon	.	+	.	MIIP	6	1.14512362160669e-08	1.46559197451368e-07
ENSG00000182985.43	ENSG00000182985	chr11	dexseq_prepare_annotation2.py	exon	.	-	.	CADM1	15	1.16273834813414e-08	1.48678709538385e-07
ENSG00000204256.ENSG00000223837.22	ENSG00000204256+ENSG00000223837	chr6	dexseq_prepare_annotation2.py	exon	.	+	.		15	1.19208348264157e-08	1.52292984050514e-07
ENSG00000140749.9	ENSG00000140749	chr16	dexseq_prepare_annotation2.py	exon	.	-	.	IGSF6	7	1.20260672137934e-08	1.53498327586735e-07
ENSG00000079462.21	ENSG00000079462	chr19	dexseq_prepare_annotation2.py	exon	.	-	.	PAFAH1B3	8	1.20847320167148e-08	1.54107649515141e-07
ENSG00000100883.35	ENSG00000100883	chr14	dexseq_prepare_annotation2.py	exon	.	+	.	SRP54	18	1.24415594873033e-08	1.58514683838234e-07
ENSG00000261156.ENSG00000108684.27	ENSG00000261156+ENSG00000108684	chr17	dexseq_prepare_annotation2.py	exon	.	-	.		26	1.24606051637044e-08	1.58614057065783e-07
ENSG00000177830.74	ENSG00000177830	chr11	dexseq_prepare_annotation2.py	exon	.	-	.	CHID1	44	1.27751117326397e-08	1.62470852909964e-07
ENSG00000176845.12	ENSG00000176845	chr17	dexseq_prepare_annotation2.py	exon	.	+	.	METRNL	8	1.28613183546339e-08	1.63419850516898e-07
ENSG00000198074.15	ENSG00000198074	chr7	dexseq_prepare_annotation2.py	exon	.	+	.	AKR1B10	7	1.33000807080696e-08	1.68842788754828e-07
ENSG00000152056.22	ENSG00000152056	chr2	dexseq_prepare_annotation2.py	exon	.	-	.	AP1S3	20	1.33673294679508e-08	1.69543898215808e-07
ENSG00000121104.33	ENSG00000121104	chr17	dexseq_prepare_annotation2.py	exon	.	-	.	FAM117A	10	1.35159525427797e-08	1.71274927819735e-07
ENSG00000259080.ENSG00000198522.ENSG00000243943.54	ENSG00000259080+ENSG00000198522+ENSG00000243943	chr2	dexseq_prepare_annotation2.py	exon	.	+	.		10	1.35530908603665e-08	1.71591376566077e-07
ENSG00000018869.16	ENSG00000018869	chr19	dexseq_prepare_annotation2.py	exon	.	-	.	ZNF582	9	1.40157417466373e-08	1.77289705465984e-07
ENSG00000241635.ENSG00000167165.ENSG00000244474.ENSG00000242366.ENSG00000242515.ENSG00000243135.ENSG00000240224.ENSG00000241119.ENSG00000244122.48	ENSG00000241635+ENSG00000167165+ENSG00000244474+ENSG00000242366+ENSG00000242515+ENSG00000243135+ENSG00000240224+ENSG00000241119+ENSG00000244122	chr2	dexseq_prepare_annotation2.py	exon	.	+	.		25	1.41294800254298e-08	1.78568267274787e-07
ENSG00000256453.ENSG00000170445.31	ENSG00000256453+ENSG00000170445	chr5	dexseq_prepare_annotation2.py	exon	.	-	.		2	1.41649868579759e-08	1.78856736477075e-07
ENSG00000141469.40	ENSG00000141469	chr18	dexseq_prepare_annotation2.py	exon	.	+	.	SLC14A1	21	1.43379741819651e-08	1.80879058910945e-07
ENSG00000183292.12	ENSG00000183292	chr2	dexseq_prepare_annotation2.py	exon	.	+	.	AC140481.2	8	1.48272622926991e-08	1.86884456993948e-07
ENSG00000134398.36	ENSG00000134398	chr16	dexseq_prepare_annotation2.py	exon	.	-	.	ERN2	16	1.49790819032814e-08	1.8862943853918e-07
ENSG00000156162.33	ENSG00000156162	chr8	dexseq_prepare_annotation2.py	exon	.	+	.	DPY19L4	27	1.50440246145242e-08	1.89278254382917e-07
ENSG00000115204.29	ENSG00000115204	chr2	dexseq_prepare_annotation2.py	exon	.	-	.	MPV17	24	1.50718070277427e-08	1.89458793510947e-07
ENSG00000122257.41	ENSG00000122257	chr16	dexseq_prepare_annotation2.py	exon	.	+	.	RBBP6	6	1.5539360526926e-08	1.95162191337279e-07
ENSG00000128918.52	ENSG00000128918	chr15	dexseq_prepare_annotation2.py	exon	.	-	.	ALDH1A2	28	1.5642355163014e-08	1.96280940586432e-07
ENSG00000162493.25	ENSG00000162493	chr1	dexseq_prepare_annotation2.py	exon	.	+	.	PDPN	22	1.57360215456453e-08	1.97280753670917e-07
ENSG00000175463.31	ENSG00000175463	chr11	dexseq_prepare_annotation2.py	exon	.	+	.	TBC1D10C	30	1.60246506426363e-08	2.00720846060162e-07
ENSG00000125485.30	ENSG00000125485	chr9	dexseq_prepare_annotation2.py	exon	.	-	.	DDX31	21	1.61110661778489e-08	2.01624203524739e-07
ENSG00000036565.28	ENSG00000036565	chr8	dexseq_prepare_annotation2.py	exon	.	-	.	SLC18A1	9	1.6425349246362e-08	2.05375111498838e-07
ENSG00000115977.ENSG00000188971.10	ENSG00000115977+ENSG00000188971	chr2	dexseq_prepare_annotation2.py	exon	.	-	.		7	1.65873665490047e-08	2.07217199120604e-07
ENSG00000142546.48	ENSG00000142546	chr19	dexseq_prepare_annotation2.py	exon	.	-	.	NOSIP	16	1.70820183191455e-08	2.1320777555153e-07
ENSG00000132932.42	ENSG00000132932	chr13	dexseq_prepare_annotation2.py	exon	.	+	.	ATP8A2	6	1.75023278628129e-08	2.18260682738384e-07
ENSG00000164619.26	ENSG00000164619	chr7	dexseq_prepare_annotation2.py	exon	.	+	.	BMPER	8	1.78595721043767e-08	2.22518908975379e-07
ENSG00000104972.ENSG00000239998.53	ENSG00000104972+ENSG00000239998	chr19	dexseq_prepare_annotation2.py	exon	.	+	.		33	1.79307860630038e-08	2.23209008501859e-07
ENSG00000239857.ENSG00000164828.95	ENSG00000239857+ENSG00000164828	chr7	dexseq_prepare_annotation2.py	exon	.	+	.		51	1.82723008990371e-08	2.27259728289258e-07
ENSG00000176834.36	ENSG00000176834	chr12	dexseq_prepare_annotation2.py	exon	.	-	.	VSIG10	23	1.90990107808899e-08	2.37332553351252e-07
ENSG00000151893.23	ENSG00000151893	chr10	dexseq_prepare_annotation2.py	exon	.	-	.	CACUL1	12	1.93597803974326e-08	2.40361217187843e-07
ENSG00000178031.36	ENSG00000178031	chr9	dexseq_prepare_annotation2.py	exon	.	+	.	ADAMTSL1	13	1.96989874981777e-08	2.4435753709261e-07
ENSG00000199066.ENSG00000125746.80	ENSG00000199066+ENSG00000125746	chr19	dexseq_prepare_annotation2.py	exon	.	-	.		29	1.97302201177223e-08	2.44529898541613e-07
ENSG00000226995.17	ENSG00000226995	chr20	dexseq_prepare_annotation2.py	exon	.	-	.	LINC00658	13	1.9913234805732e-08	2.46494743373936e-07
ENSG00000159202.20	ENSG00000159202	chr17	dexseq_prepare_annotation2.py	exon	.	+	.	UBE2Z	13	1.99237101138888e-08	2.46494743373936e-07
ENSG00000075391.18	ENSG00000075391	chr1	dexseq_prepare_annotation2.py	exon	.	+	.	RASAL2	17	2.01175358791768e-08	2.48674606520517e-07
ENSG00000106665.25	ENSG00000106665	chr7	dexseq_prepare_annotation2.py	exon	.	+	.	CLIP2	15	2.05225145533836e-08	2.53458445937761e-07
ENSG00000135423.26	ENSG00000135423	chr12	dexseq_prepare_annotation2.py	exon	.	-	.	GLS2	18	2.13525065360267e-08	2.63478348367559e-07
ENSG00000158161.34	ENSG00000158161	chr1	dexseq_prepare_annotation2.py	exon	.	-	.	EYA3	24	2.19225406891664e-08	2.70275798846156e-07
ENSG00000212290.ENSG00000129636.42	ENSG00000212290+ENSG00000129636	chr16	dexseq_prepare_annotation2.py	exon	.	-	.		17	2.22482453424078e-08	2.74051748741764e-07
ENSG00000165271.39	ENSG00000165271	chr9	dexseq_prepare_annotation2.py	exon	.	-	.	NOL6	33	2.25308902647018e-08	2.77291166050047e-07
ENSG00000143337.34	ENSG00000143337	chr1	dexseq_prepare_annotation2.py	exon	.	+	.	TOR1AIP1	22	2.25730195505559e-08	2.77567452258972e-07
ENSG00000129055.14	ENSG00000129055	chr3	dexseq_prepare_annotation2.py	exon	.	-	.	ANAPC13	6	2.26313984742786e-08	2.78042895541137e-07
ENSG00000196862.19	ENSG00000196862	chr2	dexseq_prepare_annotation2.py	exon	.	+	.	RGPD4	14	2.33626667369836e-08	2.86777242522556e-07
ENSG00000142677.5	ENSG00000142677	chr1	dexseq_prepare_annotation2.py	exon	.	-	.	IL22RA1	4	2.38587070226182e-08	2.92611481606093e-07
ENSG00000197165.17	ENSG00000197165	chr16	dexseq_prepare_annotation2.py	exon	.	-	.	SULT1A2	10	2.45010754935506e-08	3.00228643580398e-07
ENSG00000137478.36	ENSG00000137478	chr11	dexseq_prepare_annotation2.py	exon	.	-	.	FCHSD2	26	2.46177907039609e-08	3.01396979243633e-07
ENSG00000223773.15	ENSG00000223773	chrX	dexseq_prepare_annotation2.py	exon	.	+	.	CD99P1	9	2.53014752501775e-08	3.09498705055077e-07
ENSG00000132141.22	ENSG00000132141	chr17	dexseq_prepare_annotation2.py	exon	.	-	.	CCT6B	17	2.61551266408331e-08	3.19663696830425e-07
ENSG00000267796.ENSG00000188223.ENSG00000205155.40	ENSG00000267796+ENSG00000188223+ENSG00000205155	chr19	dexseq_prepare_annotation2.py	exon	.	+	.		7	2.64398930074224e-08	3.22864286559901e-07
ENSG00000146918.56	ENSG00000146918	chr7	dexseq_prepare_annotation2.py	exon	.	-	.	NCAPG2	26	2.69956979580397e-08	3.29366197232e-07
ENSG00000109046.42	ENSG00000109046	chr17	dexseq_prepare_annotation2.py	exon	.	+	.	WSB1	12	2.71054058294473e-08	3.30418879704862e-07
ENSG00000115919.26	ENSG00000115919	chr2	dexseq_prepare_annotation2.py	exon	.	+	.	KYNU	10	2.72151204336907e-08	3.31469826076661e-07
ENSG00000164307.37	ENSG00000164307	chr5	dexseq_prepare_annotation2.py	exon	.	-	.	ERAP1	27	2.78869120239143e-08	3.39358936311723e-07
ENSG00000049246.29	ENSG00000049246	chr1	dexseq_prepare_annotation2.py	exon	.	+	.	PER3	22	2.79234296660806e-08	3.39510389664138e-07
ENSG00000112941.22	ENSG00000112941	chr5	dexseq_prepare_annotation2.py	exon	.	+	.	PAPD7	15	2.79704908464051e-08	3.39789666578551e-07
ENSG00000114127.71	ENSG00000114127	chr3	dexseq_prepare_annotation2.py	exon	.	-	.	XRN1	30	2.8197472247716e-08	3.42252279330281e-07
ENSG00000203711.9	ENSG00000203711	chr6	dexseq_prepare_annotation2.py	exon	.	+	.	C6orf99	4	2.82299352381267e-08	3.42351682371916e-07
ENSG00000086717.33	ENSG00000086717	chrX	dexseq_prepare_annotation2.py	exon	.	+	.	PPEF1	19	2.84835384191566e-08	3.4513043459088e-07
ENSG00000090857.21	ENSG00000090857	chr16	dexseq_prepare_annotation2.py	exon	.	+	.	PDPR	11	2.89020113803976e-08	3.49900402153758e-07
ENSG00000197121.47	ENSG00000197121	chr2	dexseq_prepare_annotation2.py	exon	.	-	.	PGAP1	27	2.91001227731248e-08	3.51996682326031e-07
ENSG00000203710.60	ENSG00000203710	chr1	dexseq_prepare_annotation2.py	exon	.	+	.	CR1	21	2.95466923298314e-08	3.57092158200464e-07
ENSG00000163075.52	ENSG00000163075	chr2	dexseq_prepare_annotation2.py	exon	.	+	.	PCDP1	3	3.01364611128532e-08	3.63908088643563e-07
ENSG00000106554.25	ENSG00000106554	chr7	dexseq_prepare_annotation2.py	exon	.	-	.	CHCHD3	13	3.02112705123326e-08	3.64499366386604e-07
ENSG00000133958.58	ENSG00000133958	chr14	dexseq_prepare_annotation2.py	exon	.	+	.	UNC79	22	3.11195354633224e-08	3.75136690747606e-07
ENSG00000223802.ENSG00000130283.15	ENSG00000223802+ENSG00000130283	chr19	dexseq_prepare_annotation2.py	exon	.	-	.		9	3.13459613292075e-08	3.77543500074418e-07
ENSG00000120709.31	ENSG00000120709	chr5	dexseq_prepare_annotation2.py	exon	.	+	.	FAM53C	16	3.1720220948679e-08	3.81571557998358e-07
ENSG00000162994.38	ENSG00000162994	chr2	dexseq_prepare_annotation2.py	exon	.	-	.	CLHC1	14	3.17345035119167e-08	3.81571557998358e-07
ENSG00000105339.45	ENSG00000105339	chr8	dexseq_prepare_annotation2.py	exon	.	+	.	DENND3	33	3.26107623581191e-08	3.91773587988851e-07
ENSG00000242153.20	ENSG00000242153	chrY	dexseq_prepare_annotation2.py	exon	.	+	.	OFD1P6Y	18	3.27439329286287e-08	3.93038663851386e-07
ENSG00000141748.19	ENSG00000141748	chr17	dexseq_prepare_annotation2.py	exon	.	-	.	ARL5C	18	3.3060875397277e-08	3.96505600853057e-07
ENSG00000109083.35	ENSG00000109083	chr17	dexseq_prepare_annotation2.py	exon	.	-	.	IFT20	9	3.31467404793973e-08	3.97197644623126e-07
ENSG00000070269.40	ENSG00000070269	chr14	dexseq_prepare_annotation2.py	exon	.	+	.	TMEM260	21	3.33270249620262e-08	3.99018981378962e-07
ENSG00000257337.19	ENSG00000257337	chr12	dexseq_prepare_annotation2.py	exon	.	-	.	RP11-983P16.4	11	3.43766349814079e-08	4.11236691923475e-07
ENSG00000215182.23	ENSG00000215182	chr11	dexseq_prepare_annotation2.py	exon	.	+	.	MUC5AC	12	3.49270995531992e-08	4.17467637371459e-07
ENSG00000233863.ENSG00000156687.31	ENSG00000233863+ENSG00000156687	chr8	dexseq_prepare_annotation2.py	exon	.	+	.		22	3.5158003381386e-08	4.19871701685917e-07
ENSG00000119403.40	ENSG00000119403	chr9	dexseq_prepare_annotation2.py	exon	.	-	.	PHF19	28	3.52551303915254e-08	4.20675430661653e-07
ENSG00000139668.12	ENSG00000139668	chr13	dexseq_prepare_annotation2.py	exon	.	+	.	WDFY2	9	3.58648668743428e-08	4.27589249700533e-07
ENSG00000005801.ENSG00000263365.68	ENSG00000005801+ENSG00000263365	chr11	dexseq_prepare_annotation2.py	exon	.	-	.		20	3.59495773768021e-08	4.28237195373663e-07
ENSG00000118526.4	ENSG00000118526	chr6	dexseq_prepare_annotation2.py	exon	.	+	.	TCF21	3	3.63958929295046e-08	4.33187910445344e-07
ENSG00000085265.8	ENSG00000085265	chr9	dexseq_prepare_annotation2.py	exon	.	-	.	FCN1	7	3.6546847745827e-08	4.346178251325e-07
ENSG00000239306.ENSG00000173933.ENSG00000248643.ENSG00000258297.60	ENSG00000239306+ENSG00000173933+ENSG00000248643+ENSG00000258297	chr11	dexseq_prepare_annotation2.py	exon	.	+	.		37	3.69489766321709e-08	4.39029794793714e-07
ENSG00000269371.1	ENSG00000269371	chr19	dexseq_prepare_annotation2.py	exon	.	-	.	CTD-2207O23.11	2	3.7356395565265e-08	4.43497140616581e-07
ENSG00000228315.ENSG00000189269.ENSG00000244723.ENSG00000272578.ENSG00000234353.ENSG00000211683.ENSG00000273000.73	ENSG00000228315+ENSG00000189269+ENSG00000244723+ENSG00000272578+ENSG00000234353+ENSG00000211683+ENSG00000273000	chr22	dexseq_prepare_annotation2.py	exon	.	-	.		26	3.77758735096223e-08	4.48100016803795e-07
ENSG00000214776.34	ENSG00000214776	chr12	dexseq_prepare_annotation2.py	exon	.	+	.	RP11-726G1.1	25	3.80433647403588e-08	4.50893795208421e-07
ENSG00000215424.19	ENSG00000215424	chr21	dexseq_prepare_annotation2.py	exon	.	+	.	MCM3AP-AS1	15	3.84790536803484e-08	4.55674704540415e-07
ENSG00000162604.33	ENSG00000162604	chr1	dexseq_prepare_annotation2.py	exon	.	-	.	TM2D1	6	3.90417069215563e-08	4.61949861091972e-07
ENSG00000231870.6	ENSG00000231870	chr17	dexseq_prepare_annotation2.py	exon	.	-	.	KRT17P3	5	3.91426539762914e-08	4.6275607014385e-07
ENSG00000233725.19	ENSG00000233725	chr13	dexseq_prepare_annotation2.py	exon	.	+	.	LINC00284	14	3.9350828773611e-08	4.64827545245402e-07
ENSG00000145901.42	ENSG00000145901	chr5	dexseq_prepare_annotation2.py	exon	.	-	.	TNIP1	27	3.98162151408942e-08	4.6993129568801e-07
ENSG00000112983.76	ENSG00000112983	chr5	dexseq_prepare_annotation2.py	exon	.	-	.	BRD8	43	4.01869471105416e-08	4.73910285992541e-07
ENSG00000153107.29	ENSG00000153107	chr2	dexseq_prepare_annotation2.py	exon	.	-	.	ANAPC1	14	4.09209083698492e-08	4.82162482580078e-07
ENSG00000170629.30	ENSG00000170629	chr7	dexseq_prepare_annotation2.py	exon	.	-	.	DPY19L2P2	5	4.15288043131809e-08	4.88916741263025e-07
ENSG00000139908.16	ENSG00000139908	chr14	dexseq_prepare_annotation2.py	exon	.	+	.	TSSK4	12	4.19299936232562e-08	4.93228215231364e-07
ENSG00000119414.15	ENSG00000119414	chr9	dexseq_prepare_annotation2.py	exon	.	-	.	PPP6C	12	4.21280076754143e-08	4.95144516878369e-07
ENSG00000117748.20	ENSG00000117748	chr1	dexseq_prepare_annotation2.py	exon	.	-	.	RPA2	15	4.24614965076341e-08	4.98648581801558e-07
ENSG00000228113.20	ENSG00000228113	chr7	dexseq_prepare_annotation2.py	exon	.	+	.	AC003991.3	12	4.28789203950139e-08	5.03131691556803e-07
ENSG00000050426.80	ENSG00000050426	chr12	dexseq_prepare_annotation2.py	exon	.	+	.	LETMD1	25	4.44932895331837e-08	5.21640362074832e-07
ENSG00000237276.20	ENSG00000237276	chr1	dexseq_prepare_annotation2.py	exon	.	-	.	ANO7P1	12	4.4839200641879e-08	5.25259207519154e-07
ENSG00000170004.75	ENSG00000170004	chr17	dexseq_prepare_annotation2.py	exon	.	+	.	CHD3	52	4.52788598914659e-08	5.29969327725507e-07
ENSG00000158186.20	ENSG00000158186	chr3	dexseq_prepare_annotation2.py	exon	.	+	.	MRAS	17	4.6296534030893e-08	5.41431439445867e-07
ENSG00000147813.46	ENSG00000147813	chr8	dexseq_prepare_annotation2.py	exon	.	-	.	NAPRT1	31	4.65108311273689e-08	5.43486961243092e-07
ENSG00000134759.59	ENSG00000134759	chr18	dexseq_prepare_annotation2.py	exon	.	+	.	ELP2	29	4.66978529103271e-08	5.45220627025872e-07
ENSG00000133858.18	ENSG00000133858	chr12	dexseq_prepare_annotation2.py	exon	.	-	.	ZFC3H1	14	4.70454559860627e-08	5.48824740469337e-07
ENSG00000143797.21	ENSG00000143797	chr2	dexseq_prepare_annotation2.py	exon	.	-	.	MBOAT2	3	4.71319916874132e-08	5.49379843602708e-07
ENSG00000147642.66	ENSG00000147642	chr8	dexseq_prepare_annotation2.py	exon	.	-	.	SYBU	42	4.74233222419406e-08	5.5231918819185e-07
ENSG00000187240.105	ENSG00000187240	chr11	dexseq_prepare_annotation2.py	exon	.	+	.	DYNC2H1	37	4.77763409543013e-08	5.55971545230582e-07
ENSG00000148343.46	ENSG00000148343	chr9	dexseq_prepare_annotation2.py	exon	.	+	.	FAM73B	34	4.79906189238484e-08	5.58004690273667e-07
ENSG00000137033.13	ENSG00000137033	chr9	dexseq_prepare_annotation2.py	exon	.	+	.	IL33	7	4.82201495616752e-08	5.60211688153103e-07
ENSG00000256121.ENSG00000092421.56	ENSG00000256121+ENSG00000092421	chr5	dexseq_prepare_annotation2.py	exon	.	-	.		13	4.83590785375494e-08	5.61363328142878e-07
ENSG00000156482.28	ENSG00000156482	chr8	dexseq_prepare_annotation2.py	exon	.	-	.	RPL30	13	4.85655251566424e-08	5.63296189810266e-07
ENSG00000168818.30	ENSG00000168818	chr4	dexseq_prepare_annotation2.py	exon	.	-	.	STX18	12	5.00709388349371e-08	5.80279803884924e-07
ENSG00000170743.14	ENSG00000170743	chr11	dexseq_prepare_annotation2.py	exon	.	+	.	SYT9	3	5.02746571759804e-08	5.81867064537542e-07
ENSG00000112739.42	ENSG00000112739	chr6	dexseq_prepare_annotation2.py	exon	.	+	.	PRPF4B	18	5.02904106403335e-08	5.81867064537542e-07
ENSG00000068650.ENSG00000234603.62	ENSG00000068650+ENSG00000234603	chr13	dexseq_prepare_annotation2.py	exon	.	+	.		22	5.12616086472983e-08	5.92617810132374e-07
ENSG00000013523.22	ENSG00000013523	chr14	dexseq_prepare_annotation2.py	exon	.	-	.	ANGEL1	16	5.16194563873747e-08	5.96266022020911e-07
ENSG00000158352.18	ENSG00000158352	chrX	dexseq_prepare_annotation2.py	exon	.	-	.	SHROOM4	6	5.24043884572245e-08	6.04837557120045e-07
ENSG00000196396.11	ENSG00000196396	chr20	dexseq_prepare_annotation2.py	exon	.	+	.	PTPN1	11	5.49337075533957e-08	6.33511865358211e-07
ENSG00000221297.ENSG00000167110.55	ENSG00000221297+ENSG00000167110	chr9	dexseq_prepare_annotation2.py	exon	.	-	.		19	5.51857655056766e-08	6.35898722787633e-07
ENSG00000259134.7	ENSG00000259134	chr15	dexseq_prepare_annotation2.py	exon	.	+	.	LINC00924	8	5.67629534257373e-08	6.53538526625795e-07
ENSG00000196367.ENSG00000242687.94	ENSG00000196367+ENSG00000242687	chr7	dexseq_prepare_annotation2.py	exon	.	+	.		54	5.69859815571355e-08	6.55571194030864e-07
ENSG00000159023.32	ENSG00000159023	chr1	dexseq_prepare_annotation2.py	exon	.	+	.	EPB41	17	5.75428278462392e-08	6.61437688625393e-07
ENSG00000107331.91	ENSG00000107331	chr9	dexseq_prepare_annotation2.py	exon	.	-	.	ABCA2	31	5.84147265548874e-08	6.7091311346102e-07
ENSG00000116641.64	ENSG00000116641	chr1	dexseq_prepare_annotation2.py	exon	.	-	.	DOCK7	28	5.8692709454522e-08	6.73557342674189e-07
ENSG00000172977.48	ENSG00000172977	chr11	dexseq_prepare_annotation2.py	exon	.	+	.	KAT5	39	5.9094999509479e-08	6.77622661042026e-07
ENSG00000140398.35	ENSG00000140398	chr15	dexseq_prepare_annotation2.py	exon	.	+	.	NEIL1	17	5.93266874907252e-08	6.79726726538739e-07
ENSG00000221914.58	ENSG00000221914	chr8	dexseq_prepare_annotation2.py	exon	.	+	.	PPP2R2A	27	5.94009855421927e-08	6.80025568252504e-07
ENSG00000166340.21	ENSG00000166340	chr11	dexseq_prepare_annotation2.py	exon	.	-	.	TPP1	20	6.03678350822908e-08	6.90533613950226e-07
ENSG00000157423.107	ENSG00000157423	chr16	dexseq_prepare_annotation2.py	exon	.	-	.	HYDIN	31	6.15257775058192e-08	7.03208724426316e-07
ENSG00000134504.16	ENSG00000134504	chr18	dexseq_prepare_annotation2.py	exon	.	-	.	KCTD1	9	6.16994464569967e-08	7.0462266625869e-07
ENSG00000226877.ENSG00000231616.39	ENSG00000226877+ENSG00000231616	chr9	dexseq_prepare_annotation2.py	exon	.	+	.		19	6.25062520772008e-08	7.13259044738543e-07
ENSG00000163811.26	ENSG00000163811	chr2	dexseq_prepare_annotation2.py	exon	.	+	.	WDR43	6	6.52348387034835e-08	7.43793181143033e-07
ENSG00000101898.ENSG00000101294.63	ENSG00000101898+ENSG00000101294	chr20	dexseq_prepare_annotation2.py	exon	.	+	.		16	6.57823084806771e-08	7.49429465922028e-07
ENSG00000149179.51	ENSG00000149179	chr11	dexseq_prepare_annotation2.py	exon	.	+	.	C11orf49	39	6.65388006662336e-08	7.57436032765584e-07
ENSG00000066777.57	ENSG00000066777	chr8	dexseq_prepare_annotation2.py	exon	.	-	.	ARFGEF1	42	6.7139113496987e-08	7.63653271581859e-07
ENSG00000263719.ENSG00000160551.31	ENSG00000263719+ENSG00000160551	chr17	dexseq_prepare_annotation2.py	exon	.	+	.		23	6.80092425800133e-08	7.72926959990739e-07
ENSG00000090612.ENSG00000256223.ENSG00000256825.64	ENSG00000090612+ENSG00000256223+ENSG00000256825	chr12	dexseq_prepare_annotation2.py	exon	.	+	.		15	6.86583284586923e-08	7.7967557534734e-07
ENSG00000136731.32	ENSG00000136731	chr2	dexseq_prepare_annotation2.py	exon	.	+	.	UGGT1	5	6.92536220334142e-08	7.85802964729907e-07
ENSG00000040608.3	ENSG00000040608	chr22	dexseq_prepare_annotation2.py	exon	.	-	.	RTN4R	3	7.09469815893051e-08	8.04369958469099e-07
ENSG00000249717.4	ENSG00000249717	chr4	dexseq_prepare_annotation2.py	exon	.	-	.	RP11-44F21.3	3	7.14890882099959e-08	8.0986514065364e-07
ENSG00000172765.28	ENSG00000172765	chr3	dexseq_prepare_annotation2.py	exon	.	-	.	TMCC1	18	7.29215083873349e-08	8.25429337315386e-07
ENSG00000108961.15	ENSG00000108961	chr17	dexseq_prepare_annotation2.py	exon	.	+	.	RANGRF	13	7.34533994055671e-08	8.3078327603538e-07
ENSG00000176884.31	ENSG00000176884	chr9	dexseq_prepare_annotation2.py	exon	.	+	.	GRIN1	23	7.57930624098271e-08	8.56558775823879e-07
ENSG00000100292.11	ENSG00000100292	chr22	dexseq_prepare_annotation2.py	exon	.	+	.	HMOX1	12	7.61739065255165e-08	8.60173560957473e-07
ENSG00000181826.8	ENSG00000181826	chr4	dexseq_prepare_annotation2.py	exon	.	-	.	RELL1	6	7.63779382537517e-08	8.61787552904731e-07
ENSG00000215033.ENSG00000186807.ENSG00000239492.28	ENSG00000215033+ENSG00000186807+ENSG00000239492	chr10	dexseq_prepare_annotation2.py	exon	.	+	.		21	7.67267407588319e-08	8.64709676858571e-07
ENSG00000196954.36	ENSG00000196954	chr11	dexseq_prepare_annotation2.py	exon	.	-	.	CASP4	4	7.67595373955567e-08	8.64709676858571e-07
ENSG00000156970.ENSG00000259288.ENSG00000137843.104	ENSG00000156970+ENSG00000259288+ENSG00000137843	chr15	dexseq_prepare_annotation2.py	exon	.	+	.		52	7.72475448822001e-08	8.69512668011612e-07
ENSG00000263142.ENSG00000262633.ENSG00000108433.23	ENSG00000263142+ENSG00000262633+ENSG00000108433	chr17	dexseq_prepare_annotation2.py	exon	.	+	.		13	7.78664141833895e-08	8.75779829061025e-07
ENSG00000137145.33	ENSG00000137145	chr9	dexseq_prepare_annotation2.py	exon	.	+	.	DENND4C	2	7.82075668680261e-08	8.78915954666646e-07
ENSG00000010539.25	ENSG00000010539	chr16	dexseq_prepare_annotation2.py	exon	.	-	.	ZNF200	11	7.88549412737553e-08	8.85485741819303e-07
ENSG00000007314.29	ENSG00000007314	chr17	dexseq_prepare_annotation2.py	exon	.	-	.	SCN4A	20	7.94755269340448e-08	8.91744496322806e-07
ENSG00000091106.14	ENSG00000091106	chr2	dexseq_prepare_annotation2.py	exon	.	-	.	NLRC4	3	8.06678520899794e-08	9.04403327406256e-07
ENSG00000181450.12	ENSG00000181450	chr1	dexseq_prepare_annotation2.py	exon	.	+	.	ZNF678	6	8.11247698590057e-08	9.08803617229083e-07
ENSG00000105063.ENSG00000180089.47	ENSG00000105063+ENSG00000180089	chr19	dexseq_prepare_annotation2.py	exon	.	-	.		21	8.14562507811931e-08	9.1179282620472e-07
ENSG00000154727.11	ENSG00000154727	chr21	dexseq_prepare_annotation2.py	exon	.	+	.	GABPA	4	8.16058236136567e-08	9.12742693296601e-07
ENSG00000138002.36	ENSG00000138002	chr2	dexseq_prepare_annotation2.py	exon	.	-	.	IFT172	16	8.2149402515433e-08	9.18094431915743e-07
ENSG00000115355.56	ENSG00000115355	chr2	dexseq_prepare_annotation2.py	exon	.	-	.	CCDC88A	28	8.24971702745829e-08	9.21198384181727e-07
ENSG00000170085.34	ENSG00000170085	chr5	dexseq_prepare_annotation2.py	exon	.	+	.	SIMC1	7	8.25577678393153e-08	9.21198384181727e-07
ENSG00000265408.ENSG00000172828.ENSG00000172831.64	ENSG00000265408+ENSG00000172828+ENSG00000172831	chr16	dexseq_prepare_annotation2.py	exon	.	+	.		27	8.30367924696293e-08	9.25811004736483e-07
ENSG00000243452.32	ENSG00000243452	chr1	dexseq_prepare_annotation2.py	exon	.	+	.	NBPF15	19	8.3316331460224e-08	9.28193948590047e-07
ENSG00000184247.ENSG00000167291.34	ENSG00000184247+ENSG00000167291	chr17	dexseq_prepare_annotation2.py	exon	.	-	.		11	8.34153484269566e-08	9.28563594486027e-07
ENSG00000157388.67	ENSG00000157388	chr3	dexseq_prepare_annotation2.py	exon	.	+	.	CACNA1D	11	8.45085255038568e-08	9.39990728475076e-07
ENSG00000174903.7	ENSG00000174903	chr11	dexseq_prepare_annotation2.py	exon	.	+	.	RAB1B	7	8.47284453794365e-08	9.41694242420467e-07
ENSG00000183054.45	ENSG00000183054	chr2	dexseq_prepare_annotation2.py	exon	.	-	.	RGPD6	10	8.50821383234733e-08	9.44880692058478e-07
ENSG00000139597.ENSG00000244754.ENSG00000270008.68	ENSG00000139597+ENSG00000244754+ENSG00000270008	chr13	dexseq_prepare_annotation2.py	exon	.	-	.		21	8.62437015993867e-08	9.57026882264162e-07
ENSG00000121152.26	ENSG00000121152	chr2	dexseq_prepare_annotation2.py	exon	.	+	.	NCAPH	11	8.68754814926783e-08	9.63279709884226e-07
ENSG00000254615.ENSG00000164830.49	ENSG00000254615+ENSG00000164830	chr8	dexseq_prepare_annotation2.py	exon	.	+	.		34	8.71819381125462e-08	9.65918346535233e-07
ENSG00000230493.ENSG00000072134.71	ENSG00000230493+ENSG00000072134	chr17	dexseq_prepare_annotation2.py	exon	.	+	.		18	8.76786841160141e-08	9.7065946685421e-07
ENSG00000118242.ENSG00000115425.33	ENSG00000118242+ENSG00000115425	chr2	dexseq_prepare_annotation2.py	exon	.	-	.		11	8.79596507737301e-08	9.73006207460933e-07
ENSG00000229688.14	ENSG00000229688	chr7	dexseq_prepare_annotation2.py	exon	.	+	.	ISPD-AS1	5	8.90877502029459e-08	9.84712875283973e-07
ENSG00000197077.22	ENSG00000197077	chr22	dexseq_prepare_annotation2.py	exon	.	+	.	KIAA1671	14	8.9800677810517e-08	9.91815786875123e-07
ENSG00000038295.29	ENSG00000038295	chr4	dexseq_prepare_annotation2.py	exon	.	+	.	TLL1	3	9.04753368129144e-08	9.98485250711537e-07
ENSG00000174428.35	ENSG00000174428	chr7	dexseq_prepare_annotation2.py	exon	.	+	.	GTF2IRD2B	7	9.25139733263186e-08	1.02018536340453e-06
ENSG00000151655.30	ENSG00000151655	chr10	dexseq_prepare_annotation2.py	exon	.	+	.	ITIH2	21	9.25885571087585e-08	1.02021016364213e-06
ENSG00000118260.52	ENSG00000118260	chr2	dexseq_prepare_annotation2.py	exon	.	+	.	CREB1	28	9.26711111292949e-08	1.02032267866321e-06
ENSG00000067221.32	ENSG00000067221	chr15	dexseq_prepare_annotation2.py	exon	.	-	.	STOML1	23	9.28184154729553e-08	1.02114737272275e-06
ENSG00000163781.47	ENSG00000163781	chr3	dexseq_prepare_annotation2.py	exon	.	-	.	TOPBP1	26	9.29588498231067e-08	1.02189525947396e-06
ENSG00000204410.ENSG00000228727.ENSG00000255152.84	ENSG00000204410+ENSG00000228727+ENSG00000255152	chr6	dexseq_prepare_annotation2.py	exon	.	+	.		23	9.38862784559027e-08	1.03128665992372e-06
ENSG00000233355.15	ENSG00000233355	chr1	dexseq_prepare_annotation2.py	exon	.	-	.	CHRM3-AS2	10	9.41351644985004e-08	1.03321584442556e-06
ENSG00000119321.31	ENSG00000119321	chr9	dexseq_prepare_annotation2.py	exon	.	-	.	FKBP15	12	9.57701275029985e-08	1.05034360676695e-06
ENSG00000141985.20	ENSG00000141985	chr19	dexseq_prepare_annotation2.py	exon	.	-	.	SH3GL1	12	9.65106151472944e-08	1.05764235900345e-06
ENSG00000154263.ENSG00000154265.128	ENSG00000154263+ENSG00000154265	chr17	dexseq_prepare_annotation2.py	exon	.	-	.		27	9.84359335609031e-08	1.07790404265759e-06
ENSG00000105072.25	ENSG00000105072	chr19	dexseq_prepare_annotation2.py	exon	.	+	.	C19orf44	8	9.86227798880239e-08	1.07911224789813e-06
ENSG00000206775.ENSG00000167658.30	ENSG00000206775+ENSG00000167658	chr19	dexseq_prepare_annotation2.py	exon	.	-	.		14	1.0054550048953e-07	1.09929747201886e-06
ENSG00000123560.55	ENSG00000123560	chrX	dexseq_prepare_annotation2.py	exon	.	+	.	PLP1	41	1.01555569664734e-07	1.10948083234037e-06
ENSG00000105854.42	ENSG00000105854	chr7	dexseq_prepare_annotation2.py	exon	.	-	.	PON2	12	1.02044083205494e-07	1.11395491449713e-06
ENSG00000151322.38	ENSG00000151322	chr14	dexseq_prepare_annotation2.py	exon	.	+	.	NPAS3	25	1.03854885228651e-07	1.13284555395583e-06
ENSG00000140937.47	ENSG00000140937	chr16	dexseq_prepare_annotation2.py	exon	.	-	.	CDH11	12	1.04222768250883e-07	1.13597984807608e-06
ENSG00000245534.13	ENSG00000245534	chr15	dexseq_prepare_annotation2.py	exon	.	+	.	RP11-219B17.1	5	1.05195798864425e-07	1.1457000364354e-06
ENSG00000116353.40	ENSG00000116353	chr1	dexseq_prepare_annotation2.py	exon	.	-	.	MECR	24	1.05624774292882e-07	1.14948442640957e-06
ENSG00000117143.20	ENSG00000117143	chr1	dexseq_prepare_annotation2.py	exon	.	+	.	UAP1	16	1.06313857326652e-07	1.15609147550894e-06
ENSG00000060982.25	ENSG00000060982	chr12	dexseq_prepare_annotation2.py	exon	.	-	.	BCAT1	16	1.07375393386418e-07	1.1667353993236e-06
ENSG00000144290.ENSG00000136535.ENSG00000251621.82	ENSG00000144290+ENSG00000136535+ENSG00000251621	chr2	dexseq_prepare_annotation2.py	exon	.	+	.		14	1.08143265208367e-07	1.17417445150024e-06
ENSG00000241468.ENSG00000248919.ENSG00000106246.46	ENSG00000241468+ENSG00000248919+ENSG00000106246	chr7	dexseq_prepare_annotation2.py	exon	.	-	.		7	1.08833983226869e-07	1.18076499956289e-06
ENSG00000188690.31	ENSG00000188690	chr10	dexseq_prepare_annotation2.py	exon	.	-	.	UROS	22	1.09195695278115e-07	1.18293385852966e-06
ENSG00000240194.12	ENSG00000240194	chr1	dexseq_prepare_annotation2.py	exon	.	+	.	CYMP	12	1.09201636685027e-07	1.18293385852966e-06
ENSG00000186301.30	ENSG00000186301	chr1	dexseq_prepare_annotation2.py	exon	.	+	.	MST1P2	4	1.12163144525151e-07	1.21408211080793e-06
ENSG00000125538.19	ENSG00000125538	chr2	dexseq_prepare_annotation2.py	exon	.	-	.	IL1B	6	1.12648439570929e-07	1.21839999364139e-06
ENSG00000007376.26	ENSG00000007376	chr16	dexseq_prepare_annotation2.py	exon	.	-	.	RPUSD1	13	1.12820165536729e-07	1.21932231013796e-06
ENSG00000215428.ENSG00000148357.68	ENSG00000215428+ENSG00000148357	chr9	dexseq_prepare_annotation2.py	exon	.	+	.		36	1.13675870548042e-07	1.22762976892005e-06
ENSG00000254634.ENSG00000183336.ENSG00000261740.32	ENSG00000254634+ENSG00000183336+ENSG00000261740	chr16	dexseq_prepare_annotation2.py	exon	.	-	.		15	1.15320192684689e-07	1.24443458119729e-06
ENSG00000175054.46	ENSG00000175054	chr3	dexseq_prepare_annotation2.py	exon	.	-	.	ATR	9	1.1635143129299e-07	1.25460289522655e-06
ENSG00000167107.67	ENSG00000167107	chr17	dexseq_prepare_annotation2.py	exon	.	+	.	ACSF2	28	1.16562426888923e-07	1.25591785243802e-06
ENSG00000196470.ENSG00000261802.22	ENSG00000196470+ENSG00000261802	chr16	dexseq_prepare_annotation2.py	exon	.	-	.		8	1.17360881624534e-07	1.26355562933774e-06
ENSG00000166145.29	ENSG00000166145	chr15	dexseq_prepare_annotation2.py	exon	.	+	.	SPINT1	2	1.20944640860213e-07	1.3011466168516e-06
ENSG00000027847.20	ENSG00000027847	chr5	dexseq_prepare_annotation2.py	exon	.	+	.	B4GALT7	4	1.21862496616452e-07	1.31002183862686e-06
ENSG00000182718.68	ENSG00000182718	chr15	dexseq_prepare_annotation2.py	exon	.	-	.	ANXA2	12	1.2439324251927e-07	1.33620890517272e-06
ENSG00000205707.16	ENSG00000205707	chr12	dexseq_prepare_annotation2.py	exon	.	+	.	LYRM5	13	1.25950847424911e-07	1.35191077022903e-06
ENSG00000108264.41	ENSG00000108264	chr17	dexseq_prepare_annotation2.py	exon	.	+	.	TADA2A	25	1.26105205947391e-07	1.35253826972015e-06
ENSG00000104213.8	ENSG00000104213	chr8	dexseq_prepare_annotation2.py	exon	.	+	.	PDGFRL	5	1.26761379533639e-07	1.35854293080733e-06
ENSG00000137700.28	ENSG00000137700	chr11	dexseq_prepare_annotation2.py	exon	.	-	.	SLC37A4	20	1.28031405304849e-07	1.37078326299193e-06
ENSG00000127580.19	ENSG00000127580	chr16	dexseq_prepare_annotation2.py	exon	.	-	.	WDR24	15	1.28097868733931e-07	1.37078326299193e-06
ENSG00000132840.21	ENSG00000132840	chr5	dexseq_prepare_annotation2.py	exon	.	+	.	BHMT2	9	1.28320531092522e-07	1.37212492079525e-06
ENSG00000174611.24	ENSG00000174611	chr3	dexseq_prepare_annotation2.py	exon	.	-	.	KY	4	1.30393273506756e-07	1.3932323708631e-06
ENSG00000197099.18	ENSG00000197099	chr3	dexseq_prepare_annotation2.py	exon	.	-	.	RP11-573D15.8	12	1.30745467248305e-07	1.395937978857e-06
ENSG00000112365.ENSG00000135596.42	ENSG00000112365+ENSG00000135596	chr6	dexseq_prepare_annotation2.py	exon	.	-	.		15	1.31882794875431e-07	1.4070158388223e-06
ENSG00000118094.28	ENSG00000118094	chr11	dexseq_prepare_annotation2.py	exon	.	-	.	TREH	19	1.34659206693738e-07	1.43555060559976e-06
ENSG00000135749.ENSG00000251508.86	ENSG00000135749+ENSG00000251508	chr1	dexseq_prepare_annotation2.py	exon	.	-	.		37	1.36908164162613e-07	1.45842352518844e-06
ENSG00000233527.10	ENSG00000233527	chr19	dexseq_prepare_annotation2.py	exon	.	+	.	AC092295.7	9	1.37872455612271e-07	1.46758725581545e-06
ENSG00000108352.38	ENSG00000108352	chr17	dexseq_prepare_annotation2.py	exon	.	+	.	RAPGEFL1	26	1.38117747138665e-07	1.46854702703871e-06
ENSG00000162039.17	ENSG00000162039	chr16	dexseq_prepare_annotation2.py	exon	.	-	.	MEIOB	2	1.38170866766901e-07	1.46854702703871e-06
ENSG00000171314.6	ENSG00000171314	chr10	dexseq_prepare_annotation2.py	exon	.	+	.	PGAM1	5	1.38314454997507e-07	1.4687400511368e-06
ENSG00000105982.24	ENSG00000105982	chr7	dexseq_prepare_annotation2.py	exon	.	+	.	RNF32	6	1.38397300621157e-07	1.4687400511368e-06
ENSG00000251154.ENSG00000058091.ENSG00000157224.ENSG00000105793.ENSG00000273299.120	ENSG00000251154+ENSG00000058091+ENSG00000157224+ENSG00000105793+ENSG00000273299	chr7	dexseq_prepare_annotation2.py	exon	.	+	.		18	1.41835242514596e-07	1.50409342889162e-06
ENSG00000158113.21	ENSG00000158113	chr12	dexseq_prepare_annotation2.py	exon	.	+	.	LRRC43	20	1.45146032899587e-07	1.5380463170667e-06
ENSG00000170442.15	ENSG00000170442	chr12	dexseq_prepare_annotation2.py	exon	.	+	.	KRT86	7	1.45735984312192e-07	1.54313838043481e-06
ENSG00000267488.7	ENSG00000267488	chr17	dexseq_prepare_annotation2.py	exon	.	+	.	AC131056.3	4	1.46951546917735e-07	1.55484217383926e-06
ENSG00000214765.35	ENSG00000214765	chr7	dexseq_prepare_annotation2.py	exon	.	-	.	SEPT7P2	28	1.522286915139e-07	1.60947036365221e-06
ENSG00000180229.63	ENSG00000180229	chr15	dexseq_prepare_annotation2.py	exon	.	-	.	HERC2P3	25	1.53266732470491e-07	1.61923145675191e-06
ENSG00000107959.48	ENSG00000107959	chr10	dexseq_prepare_annotation2.py	exon	.	-	.	PITRM1	9	1.55191192018846e-07	1.63833575766003e-06
ENSG00000265371.ENSG00000094916.15	ENSG00000265371+ENSG00000094916	chr12	dexseq_prepare_annotation2.py	exon	.	-	.		3	1.58216351601984e-07	1.66902275467045e-06
ENSG00000112038.34	ENSG00000112038	chr6	dexseq_prepare_annotation2.py	exon	.	+	.	OPRM1	20	1.59977608208536e-07	1.68634094631778e-06
ENSG00000112280.49	ENSG00000112280	chr6	dexseq_prepare_annotation2.py	exon	.	-	.	COL9A1	8	1.60635475368795e-07	1.69201101165159e-06
ENSG00000181819.3	ENSG00000181819	chrX	dexseq_prepare_annotation2.py	exon	.	+	.	KCTD9P2	3	1.61721830488187e-07	1.70218260985477e-06
ENSG00000085760.40	ENSG00000085760	chr2	dexseq_prepare_annotation2.py	exon	.	-	.	MTIF2	26	1.63055333335463e-07	1.71493842010691e-06
ENSG00000133256.41	ENSG00000133256	chr4	dexseq_prepare_annotation2.py	exon	.	+	.	PDE6B	23	1.65661079520776e-07	1.74075543164884e-06
ENSG00000129534.39	ENSG00000129534	chr14	dexseq_prepare_annotation2.py	exon	.	-	.	MIS18BP1	11	1.65813579846613e-07	1.74075543164884e-06
ENSG00000181513.42	ENSG00000181513	chr17	dexseq_prepare_annotation2.py	exon	.	+	.	ACBD4	7	1.65880268018721e-07	1.74075543164884e-06
ENSG00000213071.27	ENSG00000213071	chr6	dexseq_prepare_annotation2.py	exon	.	-	.	LPAL2	2	1.69348166009696e-07	1.77582641888531e-06
ENSG00000198003.14	ENSG00000198003	chr19	dexseq_prepare_annotation2.py	exon	.	-	.	CCDC151	8	1.6965581459526e-07	1.77773076452567e-06
ENSG00000165138.32	ENSG00000165138	chr9	dexseq_prepare_annotation2.py	exon	.	-	.	ANKS6	12	1.69897106243818e-07	1.77893748067023e-06
ENSG00000136997.15	ENSG00000136997	chr8	dexseq_prepare_annotation2.py	exon	.	+	.	MYC	14	1.70389962349239e-07	1.78277450220598e-06
ENSG00000007952.21	ENSG00000007952	chrX	dexseq_prepare_annotation2.py	exon	.	-	.	NOX1	14	1.7393597677394e-07	1.81852706925103e-06
ENSG00000231492.3	ENSG00000231492	chr11	dexseq_prepare_annotation2.py	exon	.	+	.	AP003774.5	4	1.7574076726404e-07	1.83603539369779e-06
ENSG00000099290.45	ENSG00000099290	chr10	dexseq_prepare_annotation2.py	exon	.	+	.	FAM21A	34	1.79327892049544e-07	1.87212478865046e-06
ENSG00000085999.34	ENSG00000085999	chr1	dexseq_prepare_annotation2.py	exon	.	+	.	RAD54L	27	1.81197522990802e-07	1.8902439824425e-06
ENSG00000267320.10	ENSG00000267320	chr19	dexseq_prepare_annotation2.py	exon	.	-	.	AC005780.1	11	1.82729661760027e-07	1.90481829228634e-06
ENSG00000149260.28	ENSG00000149260	chr11	dexseq_prepare_annotation2.py	exon	.	+	.	CAPN5	4	1.86134181691188e-07	1.93887481430762e-06
ENSG00000049768.14	ENSG00000049768	chrX	dexseq_prepare_annotation2.py	exon	.	-	.	FOXP3	12	1.87842512030636e-07	1.95522567504066e-06
ENSG00000165490.ENSG00000242279.32	ENSG00000165490+ENSG00000242279	chr11	dexseq_prepare_annotation2.py	exon	.	+	.		21	1.88965085342165e-07	1.9640319941018e-06
ENSG00000163539.95	ENSG00000163539	chr3	dexseq_prepare_annotation2.py	exon	.	-	.	CLASP2	46	1.88967060124513e-07	1.9640319941018e-06
ENSG00000001084.ENSG00000231683.44	ENSG00000001084+ENSG00000231683	chr6	dexseq_prepare_annotation2.py	exon	.	-	.		4	1.90129433118832e-07	1.97323461704654e-06
ENSG00000134490.47	ENSG00000134490	chr18	dexseq_prepare_annotation2.py	exon	.	-	.	TMEM241	32	1.90132291872252e-07	1.97323461704654e-06
ENSG00000140368.57	ENSG00000140368	chr15	dexseq_prepare_annotation2.py	exon	.	+	.	PSTPIP1	12	1.92169442966448e-07	1.99291016441087e-06
ENSG00000128394.ENSG00000239713.35	ENSG00000128394+ENSG00000239713	chr22	dexseq_prepare_annotation2.py	exon	.	+	.		12	1.9520528660124e-07	2.02290621765165e-06
ENSG00000227733.33	ENSG00000227733	chr1	dexseq_prepare_annotation2.py	exon	.	-	.	RP4-565E6.1	8	1.95788040371043e-07	2.02745559573656e-06
ENSG00000155026.37	ENSG00000155026	chr7	dexseq_prepare_annotation2.py	exon	.	-	.	RSPH10B	26	1.99055694153284e-07	2.05834249674057e-06
ENSG00000197157.38	ENSG00000197157	chr7	dexseq_prepare_annotation2.py	exon	.	+	.	SND1	22	1.99062618090906e-07	2.05834249674057e-06
ENSG00000139132.60	ENSG00000139132	chr12	dexseq_prepare_annotation2.py	exon	.	+	.	FGD4	7	1.99551454864031e-07	2.06188550871963e-06
ENSG00000132635.13	ENSG00000132635	chr20	dexseq_prepare_annotation2.py	exon	.	-	.	PCED1A	3	2.03113086491814e-07	2.09715005262119e-06
ENSG00000125631.9	ENSG00000125631	chr2	dexseq_prepare_annotation2.py	exon	.	+	.	HTR5BP	6	2.10100600574626e-07	2.16770948829884e-06
ENSG00000170265.13	ENSG00000170265	chr7	dexseq_prepare_annotation2.py	exon	.	+	.	ZNF282	8	2.17149975253206e-07	2.23827790387866e-06
ENSG00000237850.11	ENSG00000237850	chr15	dexseq_prepare_annotation2.py	exon	.	-	.	RP11-483E23.2	5	2.17257689337059e-07	2.23827790387866e-06
ENSG00000139835.14	ENSG00000139835	chr13	dexseq_prepare_annotation2.py	exon	.	-	.	GRTP1	12	2.18664254513294e-07	2.25112455887262e-06
ENSG00000197756.13	ENSG00000197756	chr2	dexseq_prepare_annotation2.py	exon	.	+	.	RPL37A	7	2.21630697740507e-07	2.27999953386734e-06
ENSG00000068354.17	ENSG00000068354	chrX	dexseq_prepare_annotation2.py	exon	.	+	.	TBC1D25	12	2.22882725487935e-07	2.29120842586139e-06
ENSG00000239381.6	ENSG00000239381	chr3	dexseq_prepare_annotation2.py	exon	.	-	.	RP11-4B14.3	4	2.23788294771927e-07	2.29884203165568e-06
ENSG00000100629.53	ENSG00000100629	chr14	dexseq_prepare_annotation2.py	exon	.	-	.	CEP128	30	2.30967739669882e-07	2.37086535684426e-06
ENSG00000072849.26	ENSG00000072849	chr17	dexseq_prepare_annotation2.py	exon	.	-	.	DERL2	12	2.32860196447823e-07	2.38855288050916e-06
ENSG00000244041.ENSG00000124588.35	ENSG00000244041+ENSG00000124588	chr6	dexseq_prepare_annotation2.py	exon	.	+	.		29	2.38934215140083e-07	2.44907570518585e-06
ENSG00000169169.51	ENSG00000169169	chr19	dexseq_prepare_annotation2.py	exon	.	+	.	CPT1C	23	2.39175929246294e-07	2.44977291655028e-06
ENSG00000172409.ENSG00000254602.23	ENSG00000172409+ENSG00000254602	chr11	dexseq_prepare_annotation2.py	exon	.	+	.		21	2.45715034626238e-07	2.51492369257508e-06
ENSG00000113494.36	ENSG00000113494	chr5	dexseq_prepare_annotation2.py	exon	.	-	.	PRLR	26	2.48842402909403e-07	2.54508575100379e-06
ENSG00000166984.21	ENSG00000166984	chr6	dexseq_prepare_annotation2.py	exon	.	+	.	TCP10L2	9	2.49315974973911e-07	2.54692826039582e-06
ENSG00000174093.ENSG00000197681.55	ENSG00000174093+ENSG00000197681	chr17	dexseq_prepare_annotation2.py	exon	.	-	.		36	2.49383715797407e-07	2.54692826039582e-06
ENSG00000154144.32	ENSG00000154144	chr11	dexseq_prepare_annotation2.py	exon	.	+	.	TBRG1	8	2.496511587824e-07	2.54781472030895e-06
ENSG00000231890.41	ENSG00000231890	chr2	dexseq_prepare_annotation2.py	exon	.	+	.	AC093391.2	28	2.49956639514138e-07	2.54908781179133e-06
ENSG00000196233.24	ENSG00000196233	chr10	dexseq_prepare_annotation2.py	exon	.	+	.	LCOR	21	2.51655468485377e-07	2.56455832913133e-06
ENSG00000104973.29	ENSG00000104973	chr19	dexseq_prepare_annotation2.py	exon	.	+	.	MED25	14	2.56024453827595e-07	2.60719775941112e-06
ENSG00000213886.ENSG00000204681.52	ENSG00000213886+ENSG00000204681	chr6	dexseq_prepare_annotation2.py	exon	.	-	.		11	2.57455784038798e-07	2.61988194666898e-06
ENSG00000134874.34	ENSG00000134874	chr13	dexseq_prepare_annotation2.py	exon	.	-	.	DZIP1	27	2.58927763008688e-07	2.63296118923903e-06
ENSG00000085552.23	ENSG00000085552	chr1	dexseq_prepare_annotation2.py	exon	.	-	.	IGSF9	19	2.62233826873058e-07	2.66465842522883e-06
ENSG00000090975.45	ENSG00000090975	chr12	dexseq_prepare_annotation2.py	exon	.	-	.	PITPNM2	28	2.62798143821072e-07	2.66847013711476e-06
ENSG00000137486.35	ENSG00000137486	chr11	dexseq_prepare_annotation2.py	exon	.	-	.	ARRB1	23	2.65294319347232e-07	2.69187847487293e-06
ENSG00000256873.ENSG00000198792.48	ENSG00000256873+ENSG00000198792	chr22	dexseq_prepare_annotation2.py	exon	.	-	.		21	2.73062525078947e-07	2.76870873739286e-06
ENSG00000149927.54	ENSG00000149927	chr16	dexseq_prepare_annotation2.py	exon	.	-	.	DOC2A	27	2.74216456754052e-07	2.77841157044479e-06
ENSG00000137337.35	ENSG00000137337	chr6	dexseq_prepare_annotation2.py	exon	.	-	.	MDC1	18	2.76196112837696e-07	2.79646085819301e-06
ENSG00000101751.32	ENSG00000101751	chr18	dexseq_prepare_annotation2.py	exon	.	+	.	POLI	11	2.79945034177892e-07	2.8323850516822e-06
ENSG00000224086.3	ENSG00000224086	chr22	dexseq_prepare_annotation2.py	exon	.	+	.	LL22NC03-86G7.1	3	2.83173581691005e-07	2.86299655639422e-06
ENSG00000185000.35	ENSG00000185000	chr8	dexseq_prepare_annotation2.py	exon	.	-	.	DGAT1	23	2.8431933566567e-07	2.8725214256652e-06
ENSG00000104325.48	ENSG00000104325	chr8	dexseq_prepare_annotation2.py	exon	.	+	.	DECR1	30	2.9173474204624e-07	2.9453305668004e-06
ENSG00000269793.ENSG00000268067.15	ENSG00000269793+ENSG00000268067	chr19	dexseq_prepare_annotation2.py	exon	.	+	.		7	2.94582970957641e-07	2.97195867123503e-06
ENSG00000053747.89	ENSG00000053747	chr18	dexseq_prepare_annotation2.py	exon	.	+	.	LAMA3	48	2.99041589850485e-07	3.01478383363205e-06
ENSG00000172748.35	ENSG00000172748	chr8	dexseq_prepare_annotation2.py	exon	.	+	.	ZNF596	9	3.03868056880018e-07	3.06125362445413e-06
ENSG00000087995.12	ENSG00000087995	chr17	dexseq_prepare_annotation2.py	exon	.	+	.	METTL2A	8	3.0564899192548e-07	3.07699741764238e-06
ENSG00000225718.7	ENSG00000225718	chr7	dexseq_prepare_annotation2.py	exon	.	-	.	RP11-3P22.2	4	3.07182151251e-07	3.08974119593534e-06
ENSG00000115902.15	ENSG00000115902	chr2	dexseq_prepare_annotation2.py	exon	.	+	.	SLC1A4	11	3.07353013180465e-07	3.08974119593534e-06
ENSG00000255650.7	ENSG00000255650	chr12	dexseq_prepare_annotation2.py	exon	.	-	.	FAM222A-AS1	7	3.07903233943411e-07	3.09306781448566e-06
ENSG00000165953.8	ENSG00000165953	chr14	dexseq_prepare_annotation2.py	exon	.	-	.	SERPINA12	5	3.09500976974389e-07	3.10690518095856e-06
ENSG00000223797.11	ENSG00000223797	chr3	dexseq_prepare_annotation2.py	exon	.	-	.	ENTPD3-AS1	7	3.1374014709967e-07	3.14721979707948e-06
ENSG00000100100.17	ENSG00000100100	chr22	dexseq_prepare_annotation2.py	exon	.	-	.	PIK3IP1	3	3.16999255367088e-07	3.17765280575508e-06
ENSG00000163293.18	ENSG00000163293	chr4	dexseq_prepare_annotation2.py	exon	.	+	.	NIPAL1	11	3.18982958580828e-07	3.19526679532955e-06
ENSG00000009413.54	ENSG00000009413	chr6	dexseq_prepare_annotation2.py	exon	.	-	.	REV3L	16	3.2130563295454e-07	3.21624886244914e-06
ENSG00000204758.10	ENSG00000204758	chr5	dexseq_prepare_annotation2.py	exon	.	-	.	CTC-308K20.1	8	3.23874154529792e-07	3.23966033722566e-06
ENSG00000225960.2	ENSG00000225960	chr9	dexseq_prepare_annotation2.py	exon	.	+	.	RP11-360A18.1	3	3.24441917611681e-07	3.24303955066984e-06
ENSG00000242125.ENSG00000180198.46	ENSG00000242125+ENSG00000180198	chr1	dexseq_prepare_annotation2.py	exon	.	+	.		12	3.2512263588803e-07	3.24754224969177e-06
ENSG00000181381.73	ENSG00000181381	chr4	dexseq_prepare_annotation2.py	exon	.	-	.	DDX60L	16	3.30111038949306e-07	3.29503615947701e-06
ENSG00000051523.8	ENSG00000051523	chr16	dexseq_prepare_annotation2.py	exon	.	-	.	CYBA	6	3.3164334454122e-07	3.30798990905896e-06
ENSG00000141522.25	ENSG00000141522	chr17	dexseq_prepare_annotation2.py	exon	.	-	.	ARHGDIA	10	3.36492481322015e-07	3.35398583502877e-06
ENSG00000141543.27	ENSG00000141543	chr17	dexseq_prepare_annotation2.py	exon	.	-	.	EIF4A3	19	3.38077743307736e-07	3.36740712684485e-06
ENSG00000265690.ENSG00000135722.ENSG00000102878.94	ENSG00000265690+ENSG00000135722+ENSG00000102878	chr16	dexseq_prepare_annotation2.py	exon	.	+	.		16	3.47919832971762e-07	3.46299317165401e-06
ENSG00000014914.38	ENSG00000014914	chr1	dexseq_prepare_annotation2.py	exon	.	-	.	MTMR11	15	3.50734060771741e-07	3.48854244931215e-06
ENSG00000116833.3	ENSG00000116833	chr1	dexseq_prepare_annotation2.py	exon	.	+	.	NR5A2	3	3.57558937734321e-07	3.55391913869264e-06
ENSG00000109654.31	ENSG00000109654	chr4	dexseq_prepare_annotation2.py	exon	.	+	.	TRIM2	12	3.61260998790617e-07	3.58818670911469e-06
ENSG00000165102.25	ENSG00000165102	chr8	dexseq_prepare_annotation2.py	exon	.	+	.	HGSNAT	10	3.62259763377551e-07	3.5955747379852e-06
ENSG00000113504.32	ENSG00000113504	chr5	dexseq_prepare_annotation2.py	exon	.	-	.	SLC12A7	13	3.66606439877028e-07	3.63615838820366e-06
ENSG00000165684.21	ENSG00000165684	chr9	dexseq_prepare_annotation2.py	exon	.	-	.	SNAPC4	5	3.75237629663867e-07	3.71915075810202e-06
ENSG00000183298.3	ENSG00000183298	chr1	dexseq_prepare_annotation2.py	exon	.	-	.	RP11-556K13.1	4	3.76823108073137e-07	3.73219664724902e-06
ENSG00000179041.ENSG00000147576.ENSG00000169085.85	ENSG00000179041+ENSG00000147576+ENSG00000169085	chr8	dexseq_prepare_annotation2.py	exon	.	+	.		3	3.77083112757363e-07	3.73219664724902e-06
ENSG00000065154.27	ENSG00000065154	chr10	dexseq_prepare_annotation2.py	exon	.	-	.	OAT	6	3.82313190248743e-07	3.78130801912221e-06
ENSG00000160179.23	ENSG00000160179	chr21	dexseq_prepare_annotation2.py	exon	.	+	.	ABCG1	6	3.92351681081953e-07	3.87787533985975e-06
ENSG00000160285.ENSG00000235878.47	ENSG00000160285+ENSG00000235878	chr21	dexseq_prepare_annotation2.py	exon	.	-	.		28	3.93113329253516e-07	3.88268234999411e-06
ENSG00000196118.32	ENSG00000196118	chr16	dexseq_prepare_annotation2.py	exon	.	-	.	C16orf93	25	4.06741093839806e-07	4.01446913052248e-06
ENSG00000090273.5	ENSG00000090273	chr1	dexseq_prepare_annotation2.py	exon	.	+	.	NUDC	2	4.11438948284749e-07	4.0579964521735e-06
ENSG00000181355.55	ENSG00000181355	chr6	dexseq_prepare_annotation2.py	exon	.	-	.	OFCC1	11	4.12950953492717e-07	4.06802269645925e-06
ENSG00000186919.24	ENSG00000186919	chr17	dexseq_prepare_annotation2.py	exon	.	+	.	ZACN	5	4.13032366798756e-07	4.06802269645925e-06
ENSG00000160796.74	ENSG00000160796	chr3	dexseq_prepare_annotation2.py	exon	.	+	.	NBEAL2	11	4.27823932981285e-07	4.21076674861692e-06
ENSG00000125347.35	ENSG00000125347	chr5	dexseq_prepare_annotation2.py	exon	.	-	.	IRF1	23	4.37675503602761e-07	4.30472475788936e-06
ENSG00000125482.12	ENSG00000125482	chr9	dexseq_prepare_annotation2.py	exon	.	-	.	TTF1	7	4.38075583434074e-07	4.3056571628949e-06
ENSG00000152767.79	ENSG00000152767	chr13	dexseq_prepare_annotation2.py	exon	.	+	.	FARP1	39	4.39598057959221e-07	4.31761212357719e-06
ENSG00000249715.75	ENSG00000249715	chr2	dexseq_prepare_annotation2.py	exon	.	+	.	FER1L5	20	4.43892625954631e-07	4.35675824388595e-06
ENSG00000265759.ENSG00000132026.ENSG00000095066.117	ENSG00000265759+ENSG00000132026+ENSG00000095066	chr19	dexseq_prepare_annotation2.py	exon	.	-	.		81	4.46821138103919e-07	4.38245155202898e-06
ENSG00000197568.19	ENSG00000197568	chr1	dexseq_prepare_annotation2.py	exon	.	+	.	HHLA3	16	4.52419161074421e-07	4.43427369547855e-06
ENSG00000126262.6	ENSG00000126262	chr19	dexseq_prepare_annotation2.py	exon	.	+	.	FFAR2	5	4.58663393413158e-07	4.49235312548554e-06
ENSG00000023839.35	ENSG00000023839	chr10	dexseq_prepare_annotation2.py	exon	.	+	.	ABCC2	23	4.60710408746261e-07	4.50919474985181e-06
ENSG00000162669.58	ENSG00000162669	chr1	dexseq_prepare_annotation2.py	exon	.	-	.	HFM1	14	4.610223219857e-07	4.50919474985181e-06
ENSG00000147121.17	ENSG00000147121	chrX	dexseq_prepare_annotation2.py	exon	.	+	.	KRBOX4	14	4.62618487496379e-07	4.52167092699163e-06
ENSG00000183828.ENSG00000257622.ENSG00000184916.48	ENSG00000183828+ENSG00000257622+ENSG00000184916	chr14	dexseq_prepare_annotation2.py	exon	.	-	.		35	4.65222828687594e-07	4.54397699155805e-06
ENSG00000261130.ENSG00000166780.ENSG00000156968.39	ENSG00000261130+ENSG00000166780+ENSG00000156968	chr16	dexseq_prepare_annotation2.py	exon	.	+	.		28	4.80064166646957e-07	4.68569204594372e-06
ENSG00000129993.33	ENSG00000129993	chr16	dexseq_prepare_annotation2.py	exon	.	-	.	CBFA2T3	15	5.09363250060324e-07	4.96579749409988e-06
ENSG00000170421.48	ENSG00000170421	chr12	dexseq_prepare_annotation2.py	exon	.	-	.	KRT8	33	5.09466036157297e-07	4.96579749409988e-06
ENSG00000166387.82	ENSG00000166387	chr11	dexseq_prepare_annotation2.py	exon	.	+	.	PPFIBP2	62	5.11227379598148e-07	4.97952414492561e-06
ENSG00000135365.60	ENSG00000135365	chr11	dexseq_prepare_annotation2.py	exon	.	-	.	PHF21A	35	5.28182032767921e-07	5.14111759155194e-06
ENSG00000170485.40	ENSG00000170485	chr2	dexseq_prepare_annotation2.py	exon	.	+	.	NPAS2	19	5.30051205504651e-07	5.15575324306042e-06
ENSG00000117360.31	ENSG00000117360	chr1	dexseq_prepare_annotation2.py	exon	.	+	.	PRPF3	8	5.376140631504e-07	5.22571243740403e-06
ENSG00000173039.43	ENSG00000173039	chr11	dexseq_prepare_annotation2.py	exon	.	-	.	RELA	26	5.3853410316981e-07	5.23105026935744e-06
ENSG00000185046.84	ENSG00000185046	chr12	dexseq_prepare_annotation2.py	exon	.	-	.	ANKS1B	29	5.4184933880492e-07	5.25963047109745e-06
ENSG00000227028.38	ENSG00000227028	chr2	dexseq_prepare_annotation2.py	exon	.	+	.	SLC8A1-AS1	31	5.49259229893971e-07	5.32789008144744e-06
ENSG00000215398.4	ENSG00000215398	chr14	dexseq_prepare_annotation2.py	exon	.	+	.	RP11-754I20.1	2	5.50781901608108e-07	5.33898827510704e-06
ENSG00000181982.25	ENSG00000181982	chr4	dexseq_prepare_annotation2.py	exon	.	-	.	CCDC149	10	5.66362319402537e-07	5.4862459841026e-06
ENSG00000203343.ENSG00000103021.22	ENSG00000203343+ENSG00000103021	chr16	dexseq_prepare_annotation2.py	exon	.	+	.		4	5.72679621429614e-07	5.54363306838934e-06
ENSG00000151474.46	ENSG00000151474	chr10	dexseq_prepare_annotation2.py	exon	.	-	.	FRMD4A	40	5.73869182475735e-07	5.55133809988873e-06
ENSG00000224406.17	ENSG00000224406	chr3	dexseq_prepare_annotation2.py	exon	.	-	.	RP11-48F14.1	11	5.77789866241735e-07	5.58543404624635e-06
ENSG00000173083.16	ENSG00000173083	chr4	dexseq_prepare_annotation2.py	exon	.	-	.	HPSE	10	5.84791892276609e-07	5.64924989634884e-06
ENSG00000125170.44	ENSG00000125170	chr16	dexseq_prepare_annotation2.py	exon	.	-	.	DOK4	19	5.86958576801489e-07	5.66278910687418e-06
ENSG00000270249.ENSG00000267645.ENSG00000267368.ENSG00000105808.ENSG00000168255.ENSG00000170667.ENSG00000205236.ENSG00000228049.ENSG00000272949.153	ENSG00000270249+ENSG00000267645+ENSG00000267368+ENSG00000105808+ENSG00000168255+ENSG00000170667+ENSG00000205236+ENSG00000228049+ENSG00000272949	chr7	dexseq_prepare_annotation2.py	exon	.	-	.		33	5.86996431810128e-07	5.66278910687418e-06
ENSG00000107537.15	ENSG00000107537	chr10	dexseq_prepare_annotation2.py	exon	.	-	.	PHYH	4	5.89716167776889e-07	5.68513795647659e-06
ENSG00000148803.16	ENSG00000148803	chr10	dexseq_prepare_annotation2.py	exon	.	-	.	FUOM	12	5.94936100716292e-07	5.731542871928e-06
ENSG00000160271.ENSG00000148288.66	ENSG00000160271+ENSG00000148288	chr9	dexseq_prepare_annotation2.py	exon	.	-	.		17	6.07036984607243e-07	5.84412944088775e-06
ENSG00000141562.72	ENSG00000141562	chr17	dexseq_prepare_annotation2.py	exon	.	+	.	NARF	31	6.11216180871643e-07	5.88034994202841e-06
ENSG00000174099.27	ENSG00000174099	chr12	dexseq_prepare_annotation2.py	exon	.	+	.	MSRB3	12	6.19404536342681e-07	5.95506583543093e-06
ENSG00000137474.73	ENSG00000137474	chr11	dexseq_prepare_annotation2.py	exon	.	+	.	MYO7A	18	6.2050095309046e-07	5.96062519520058e-06
ENSG00000233901.11	ENSG00000233901	chr9	dexseq_prepare_annotation2.py	exon	.	+	.	RP11-65J3.1	10	6.20828021252812e-07	5.96062519520058e-06
ENSG00000257711.3	ENSG00000257711	chr12	dexseq_prepare_annotation2.py	exon	.	-	.	RP11-482D24.2	4	6.22925488647689e-07	5.9766946203313e-06
ENSG00000267448.3	ENSG00000267448	chr19	dexseq_prepare_annotation2.py	exon	.	-	.	AC010649.1	3	6.24896114886852e-07	5.99152603967652e-06
ENSG00000233223.9	ENSG00000233223	chr17	dexseq_prepare_annotation2.py	exon	.	-	.	AC113189.5	5	6.28832652838942e-07	6.02517373345138e-06
ENSG00000105559.38	ENSG00000105559	chr19	dexseq_prepare_annotation2.py	exon	.	-	.	PLEKHA4	26	6.30182485383219e-07	6.03400799310586e-06
ENSG00000136738.14	ENSG00000136738	chr10	dexseq_prepare_annotation2.py	exon	.	+	.	STAM	8	6.38362673902317e-07	6.10818667077224e-06
ENSG00000133818.15	ENSG00000133818	chr11	dexseq_prepare_annotation2.py	exon	.	-	.	RRAS2	10	6.4952936189685e-07	6.21082177640215e-06
ENSG00000133816.91	ENSG00000133816	chr11	dexseq_prepare_annotation2.py	exon	.	+	.	MICAL2	17	6.52833285686318e-07	6.23818472989149e-06
ENSG00000257086.ENSG00000173457.11	ENSG00000257086+ENSG00000173457	chr11	dexseq_prepare_annotation2.py	exon	.	-	.		10	6.60276634798814e-07	6.30503835964961e-06
ENSG00000224743.38	ENSG00000224743	chr13	dexseq_prepare_annotation2.py	exon	.	-	.	TEX26-AS1	29	6.62907923306192e-07	6.32588183376897e-06
ENSG00000105877.100	ENSG00000105877	chr7	dexseq_prepare_annotation2.py	exon	.	+	.	DNAH11	12	6.64862364155096e-07	6.34024258556015e-06
ENSG00000131844.36	ENSG00000131844	chr5	dexseq_prepare_annotation2.py	exon	.	+	.	MCCC2	23	6.67481593556543e-07	6.36091918616316e-06
ENSG00000129351.63	ENSG00000129351	chr19	dexseq_prepare_annotation2.py	exon	.	+	.	ILF3	15	6.7506508719927e-07	6.42884401746016e-06
ENSG00000175183.20	ENSG00000175183	chr12	dexseq_prepare_annotation2.py	exon	.	-	.	CSRP2	20	6.8004589706893e-07	6.47190778155208e-06
ENSG00000198961.13	ENSG00000198961	chr5	dexseq_prepare_annotation2.py	exon	.	-	.	PJA2	8	6.8383460192486e-07	6.49935164050873e-06
ENSG00000127324.25	ENSG00000127324	chr12	dexseq_prepare_annotation2.py	exon	.	-	.	TSPAN8	20	6.83851236139744e-07	6.49935164050873e-06
ENSG00000186090.22	ENSG00000186090	chr3	dexseq_prepare_annotation2.py	exon	.	+	.	HTR3D	18	6.89560146274176e-07	6.54919616367069e-06
ENSG00000124784.25	ENSG00000124784	chr6	dexseq_prepare_annotation2.py	exon	.	+	.	RIOK1	5	6.93833661984114e-07	6.58534991159081e-06
ENSG00000156599.20	ENSG00000156599	chr11	dexseq_prepare_annotation2.py	exon	.	+	.	ZDHHC5	16	6.97054298769479e-07	6.61146861455597e-06
ENSG00000176986.34	ENSG00000176986	chr10	dexseq_prepare_annotation2.py	exon	.	+	.	SEC24C	12	7.04037150678925e-07	6.67321234756422e-06
ENSG00000141030.31	ENSG00000141030	chr17	dexseq_prepare_annotation2.py	exon	.	-	.	COPS3	22	7.07307478725898e-07	6.69955452222314e-06
ENSG00000090054.20	ENSG00000090054	chr9	dexseq_prepare_annotation2.py	exon	.	-	.	SPTLC1	17	7.07766324313137e-07	6.69955452222314e-06
ENSG00000229186.2	ENSG00000229186	chr12	dexseq_prepare_annotation2.py	exon	.	+	.	ADAM1A	2	7.10302199591296e-07	6.71904911001719e-06
ENSG00000147526.71	ENSG00000147526	chr8	dexseq_prepare_annotation2.py	exon	.	+	.	TACC1	14	7.1375962547085e-07	6.74722906008101e-06
ENSG00000101901.43	ENSG00000101901	chrX	dexseq_prepare_annotation2.py	exon	.	+	.	ALG13	15	7.14537361595856e-07	6.75005689748691e-06
ENSG00000267097.12	ENSG00000267097	chr18	dexseq_prepare_annotation2.py	exon	.	-	.	RP11-309E23.2	3	7.26662778379186e-07	6.86000791583671e-06
ENSG00000213830.ENSG00000183323.27	ENSG00000213830+ENSG00000183323	chr5	dexseq_prepare_annotation2.py	exon	.	-	.		15	7.29365284427666e-07	6.88091503114903e-06
ENSG00000185837.4	ENSG00000185837	chr22	dexseq_prepare_annotation2.py	exon	.	+	.	CECR5-AS1	3	7.38514880659972e-07	6.96257612087449e-06
ENSG00000100387.ENSG00000196236.37	ENSG00000100387+ENSG00000196236	chr22	dexseq_prepare_annotation2.py	exon	.	+	.		23	7.39120087450876e-07	6.96362706306423e-06
ENSG00000127445.29	ENSG00000127445	chr19	dexseq_prepare_annotation2.py	exon	.	+	.	PIN1	14	7.43016936805293e-07	6.99566814199055e-06
ENSG00000180353.22	ENSG00000180353	chr3	dexseq_prepare_annotation2.py	exon	.	-	.	HCLS1	17	7.55132996298349e-07	7.10500052020808e-06
ENSG00000149257.31	ENSG00000149257	chr11	dexseq_prepare_annotation2.py	exon	.	+	.	SERPINH1	18	7.58227770026195e-07	7.1293629789663e-06
ENSG00000114737.9	ENSG00000114737	chr3	dexseq_prepare_annotation2.py	exon	.	-	.	CISH	2	7.60967003623804e-07	7.15035217795479e-06
ENSG00000159674.51	ENSG00000159674	chr4	dexseq_prepare_annotation2.py	exon	.	-	.	SPON2	21	7.62790575465112e-07	7.16271523059916e-06
ENSG00000148429.22	ENSG00000148429	chr10	dexseq_prepare_annotation2.py	exon	.	-	.	USP6NL	7	7.64572047492936e-07	7.17466677168354e-06
ENSG00000100399.12	ENSG00000100399	chr22	dexseq_prepare_annotation2.py	exon	.	-	.	CHADL	12	7.75433369975779e-07	7.27175016631542e-06
ENSG00000068400.37	ENSG00000068400	chrX	dexseq_prepare_annotation2.py	exon	.	-	.	GRIPAP1	23	8.01047981198731e-07	7.50696393809097e-06
ENSG00000100354.37	ENSG00000100354	chr22	dexseq_prepare_annotation2.py	exon	.	+	.	TNRC6B	9	8.16828496899542e-07	7.64976701213224e-06
ENSG00000011295.ENSG00000243686.33	ENSG00000011295+ENSG00000243686	chr17	dexseq_prepare_annotation2.py	exon	.	+	.		20	8.19793968352422e-07	7.67244467793136e-06
ENSG00000117620.24	ENSG00000117620	chr1	dexseq_prepare_annotation2.py	exon	.	+	.	SLC35A3	14	8.21559055668782e-07	7.68386533232925e-06
ENSG00000254444.2	ENSG00000254444	chr11	dexseq_prepare_annotation2.py	exon	.	-	.	RP11-290F24.3	3	8.33301606163755e-07	7.78852607908125e-06
ENSG00000073605.29	ENSG00000073605	chr17	dexseq_prepare_annotation2.py	exon	.	-	.	GSDMB	18	8.36252831094127e-07	7.8109337283123e-06
ENSG00000167612.26	ENSG00000167612	chr12	dexseq_prepare_annotation2.py	exon	.	+	.	ANKRD33	14	8.42259398846844e-07	7.86183094727722e-06
ENSG00000226074.ENSG00000188086.ENSG00000261603.ENSG00000206549.32	ENSG00000226074+ENSG00000188086+ENSG00000261603+ENSG00000206549	chr3	dexseq_prepare_annotation2.py	exon	.	-	.		10	8.43640841651858e-07	7.86951748059379e-06
ENSG00000182685.12	ENSG00000182685	chr16	dexseq_prepare_annotation2.py	exon	.	-	.	BRICD5	11	8.6165434018238e-07	8.03223583207686e-06
ENSG00000228486.73	ENSG00000228486	chr2	dexseq_prepare_annotation2.py	exon	.	+	.	LINC01125	5	8.63988654687752e-07	8.04867634459448e-06
ENSG00000164620.19	ENSG00000164620	chr5	dexseq_prepare_annotation2.py	exon	.	+	.	RELL2	10	8.69029199879681e-07	8.090289000068e-06
ENSG00000077312.28	ENSG00000077312	chr19	dexseq_prepare_annotation2.py	exon	.	+	.	SNRPA	12	8.69897850865607e-07	8.09303383153597e-06
ENSG00000118600.18	ENSG00000118600	chr12	dexseq_prepare_annotation2.py	exon	.	+	.	TMEM5	14	8.8402012156511e-07	8.21899788698372e-06
ENSG00000102893.69	ENSG00000102893	chr16	dexseq_prepare_annotation2.py	exon	.	+	.	PHKB	56	8.86222151877592e-07	8.23404297106822e-06
ENSG00000144452.52	ENSG00000144452	chr2	dexseq_prepare_annotation2.py	exon	.	-	.	ABCA12	32	8.89853151008074e-07	8.26233630139426e-06
ENSG00000172531.11	ENSG00000172531	chr11	dexseq_prepare_annotation2.py	exon	.	-	.	PPP1CA	7	8.95782948013461e-07	8.31192282814596e-06
ENSG00000108395.37	ENSG00000108395	chr17	dexseq_prepare_annotation2.py	exon	.	-	.	TRIM37	19	9.0016955161848e-07	8.34713435636229e-06
ENSG00000128438.ENSG00000240505.22	ENSG00000128438+ENSG00000240505	chr17	dexseq_prepare_annotation2.py	exon	.	-	.		5	9.0381623157108e-07	8.37544292383608e-06
ENSG00000130635.64	ENSG00000130635	chr9	dexseq_prepare_annotation2.py	exon	.	+	.	COL5A1	10	9.06333792906073e-07	8.39325792196142e-06
ENSG00000148735.20	ENSG00000148735	chr10	dexseq_prepare_annotation2.py	exon	.	+	.	PLEKHS1	18	9.19905524061754e-07	8.5133513854114e-06
ENSG00000233917.16	ENSG00000233917	chr15	dexseq_prepare_annotation2.py	exon	.	-	.	POTEB	11	9.22672823418785e-07	8.53336229606462e-06
ENSG00000186472.29	ENSG00000186472	chr7	dexseq_prepare_annotation2.py	exon	.	-	.	PCLO	23	9.26305140120719e-07	8.56134187173173e-06
ENSG00000172572.16	ENSG00000172572	chr12	dexseq_prepare_annotation2.py	exon	.	+	.	PDE3A	11	9.27200217242324e-07	8.56400253044253e-06
ENSG00000265933.25	ENSG00000265933	chr18	dexseq_prepare_annotation2.py	exon	.	-	.	LINC00668	3	9.36155166140398e-07	8.64105527699226e-06
ENSG00000254685.ENSG00000259030.ENSG00000116783.51	ENSG00000254685+ENSG00000259030+ENSG00000116783	chr1	dexseq_prepare_annotation2.py	exon	.	+	.		39	9.38005012693179e-07	8.65246742905468e-06
ENSG00000239246.1	ENSG00000239246	chr17	dexseq_prepare_annotation2.py	exon	.	-	.	RP11-464D20.2	2	9.43995260111393e-07	8.70203212327522e-06
ENSG00000163710.28	ENSG00000163710	chr3	dexseq_prepare_annotation2.py	exon	.	-	.	PCOLCE2	22	9.51262033188222e-07	8.76329178059222e-06
ENSG00000160255.49	ENSG00000160255	chr21	dexseq_prepare_annotation2.py	exon	.	-	.	ITGB2	20	9.52683109454552e-07	8.77065442281136e-06
ENSG00000250592.1	ENSG00000250592	chr3	dexseq_prepare_annotation2.py	exon	.	-	.	RP11-39E3.3	2	9.66902772474059e-07	8.89575779711293e-06
ENSG00000138095.53	ENSG00000138095	chr2	dexseq_prepare_annotation2.py	exon	.	-	.	LRPPRC	32	9.76666115514977e-07	8.97972548450016e-06
ENSG00000137699.50	ENSG00000137699	chr11	dexseq_prepare_annotation2.py	exon	.	-	.	TRIM29	37	9.8013559745365e-07	9.00575404982819e-06
ENSG00000171606.29	ENSG00000171606	chr19	dexseq_prepare_annotation2.py	exon	.	+	.	ZNF274	12	9.82135500285256e-07	9.0182546198068e-06
ENSG00000126267.8	ENSG00000126267	chr19	dexseq_prepare_annotation2.py	exon	.	+	.	COX6B1	8	9.96653758432648e-07	9.14561132656739e-06
ENSG00000151320.45	ENSG00000151320	chr14	dexseq_prepare_annotation2.py	exon	.	+	.	AKAP6	31	9.99527802567017e-07	9.16342979032504e-06
ENSG00000250852.ENSG00000188219.29	ENSG00000250852+ENSG00000188219	chr2	dexseq_prepare_annotation2.py	exon	.	+	.		12	9.99894955141111e-07	9.16342979032504e-06
ENSG00000120903.20	ENSG00000120903	chr8	dexseq_prepare_annotation2.py	exon	.	-	.	CHRNA2	5	1.004281990938e-06	9.19765792220099e-06
ENSG00000088280.47	ENSG00000088280	chr1	dexseq_prepare_annotation2.py	exon	.	-	.	ASAP3	12	1.01379271456661e-06	9.27873617537148e-06
ENSG00000100364.41	ENSG00000100364	chr22	dexseq_prepare_annotation2.py	exon	.	-	.	KIAA0930	24	1.01756412937716e-06	9.30721431954308e-06
ENSG00000180178.ENSG00000248313.23	ENSG00000180178+ENSG00000248313	chr2	dexseq_prepare_annotation2.py	exon	.	-	.		6	1.02133587581229e-06	9.33565858227906e-06
ENSG00000075043.22	ENSG00000075043	chr20	dexseq_prepare_annotation2.py	exon	.	-	.	KCNQ2	12	1.02282497922822e-06	9.34321470662879e-06
ENSG00000188010.ENSG00000214694.21	ENSG00000188010+ENSG00000214694	chr2	dexseq_prepare_annotation2.py	exon	.	+	.		18	1.0293378398438e-06	9.39662193731839e-06
ENSG00000132613.18	ENSG00000132613	chr16	dexseq_prepare_annotation2.py	exon	.	-	.	MTSS1L	15	1.03654411566054e-06	9.45628603316701e-06
ENSG00000254317.2	ENSG00000254317	chr8	dexseq_prepare_annotation2.py	exon	.	+	.	RP11-473O4.5	3	1.04246546512844e-06	9.50415831943862e-06
ENSG00000156219.21	ENSG00000156219	chr4	dexseq_prepare_annotation2.py	exon	.	+	.	ART3	6	1.04669620802128e-06	9.53656545086055e-06
ENSG00000110455.39	ENSG00000110455	chr11	dexseq_prepare_annotation2.py	exon	.	+	.	ACCS	14	1.04766428862473e-06	9.53922345175154e-06
ENSG00000197253.13	ENSG00000197253	chr16	dexseq_prepare_annotation2.py	exon	.	-	.	TPSB2	6	1.05984990591807e-06	9.6439503697216e-06
ENSG00000152556.88	ENSG00000152556	chr12	dexseq_prepare_annotation2.py	exon	.	+	.	PFKM	26	1.0633382110825e-06	9.66945333920542e-06
ENSG00000068137.34	ENSG00000068137	chr17	dexseq_prepare_annotation2.py	exon	.	-	.	PLEKHH3	25	1.07167075624038e-06	9.73894609923607e-06
ENSG00000131584.6	ENSG00000131584	chr1	dexseq_prepare_annotation2.py	exon	.	-	.	ACAP3	5	1.09495074077662e-06	9.94409867863069e-06
ENSG00000228434.2	ENSG00000228434	chr7	dexseq_prepare_annotation2.py	exon	.	-	.	AC004951.6	3	1.11455885173353e-06	1.01156615475223e-05
ENSG00000114098.67	ENSG00000114098	chr3	dexseq_prepare_annotation2.py	exon	.	+	.	ARMC8	16	1.11587226353669e-06	1.01210690706891e-05
ENSG00000138449.22	ENSG00000138449	chr2	dexseq_prepare_annotation2.py	exon	.	-	.	SLC40A1	7	1.12888383987651e-06	1.0232504934202e-05
ENSG00000237190.4	ENSG00000237190	chr5	dexseq_prepare_annotation2.py	exon	.	-	.	CDKN2AIPNL	3	1.13553756428962e-06	1.02862053993197e-05
ENSG00000224166.2	ENSG00000224166	chrY	dexseq_prepare_annotation2.py	exon	.	-	.	PRYP1	2	1.14227575886083e-06	1.03406016065296e-05
ENSG00000100225.23	ENSG00000100225	chr22	dexseq_prepare_annotation2.py	exon	.	+	.	FBXO7	21	1.14561678239301e-06	1.03641944187755e-05
ENSG00000134419.ENSG00000170540.ENSG00000260342.53	ENSG00000134419+ENSG00000170540+ENSG00000260342	chr16	dexseq_prepare_annotation2.py	exon	.	-	.		17	1.14689837639614e-06	1.03668488288566e-05
ENSG00000264831.ENSG00000196878.25	ENSG00000264831+ENSG00000196878	chr1	dexseq_prepare_annotation2.py	exon	.	-	.		17	1.14738024828738e-06	1.03668488288566e-05
ENSG00000234177.9	ENSG00000234177	chr2	dexseq_prepare_annotation2.py	exon	.	-	.	LINC01114	4	1.163515739043e-06	1.05059065195022e-05
ENSG00000148824.ENSG00000148832.ENSG00000254536.53	ENSG00000148824+ENSG00000148832+ENSG00000254536	chr10	dexseq_prepare_annotation2.py	exon	.	+	.		44	1.16566916917954e-06	1.0518616738393e-05
ENSG00000163154.ENSG00000163156.22	ENSG00000163154+ENSG00000163156	chr1	dexseq_prepare_annotation2.py	exon	.	+	.		19	1.17886078063927e-06	1.0630851950215e-05
ENSG00000006459.25	ENSG00000006459	chr7	dexseq_prepare_annotation2.py	exon	.	-	.	KDM7A	13	1.21341774981994e-06	1.09354913376744e-05
ENSG00000042781.73	ENSG00000042781	chr1	dexseq_prepare_annotation2.py	exon	.	-	.	USH2A	18	1.24332814156402e-06	1.11978927896673e-05
ENSG00000187720.12	ENSG00000187720	chr15	dexseq_prepare_annotation2.py	exon	.	+	.	THSD4	12	1.25124448348443e-06	1.12619988481585e-05
ENSG00000165905.26	ENSG00000165905	chr11	dexseq_prepare_annotation2.py	exon	.	+	.	GYLTL1B	20	1.2536191971498e-06	1.12761767580362e-05
ENSG00000086232.35	ENSG00000086232	chr7	dexseq_prepare_annotation2.py	exon	.	-	.	EIF2AK1	8	1.25784249034039e-06	1.13069537818743e-05
ENSG00000175662.29	ENSG00000175662	chr17	dexseq_prepare_annotation2.py	exon	.	-	.	TOM1L2	15	1.2609183455341e-06	1.13273836594987e-05
ENSG00000167702.35	ENSG00000167702	chr8	dexseq_prepare_annotation2.py	exon	.	+	.	KIFC2	18	1.27895020892805e-06	1.14820584002045e-05
ENSG00000136237.43	ENSG00000136237	chr7	dexseq_prepare_annotation2.py	exon	.	-	.	RAPGEF5	11	1.2834705289633e-06	1.1515310649172e-05
ENSG00000114423.35	ENSG00000114423	chr3	dexseq_prepare_annotation2.py	exon	.	-	.	CBLB	26	1.28492382548222e-06	1.15210207467268e-05
ENSG00000250599.ENSG00000042304.9	ENSG00000250599+ENSG00000042304	chr2	dexseq_prepare_annotation2.py	exon	.	-	.		7	1.28849229921487e-06	1.15456768666623e-05
ENSG00000233436.5	ENSG00000233436	chr11	dexseq_prepare_annotation2.py	exon	.	-	.	BTBD18	5	1.29135311387761e-06	1.15639646464317e-05
ENSG00000116580.60	ENSG00000116580	chr1	dexseq_prepare_annotation2.py	exon	.	-	.	GON4L	6	1.30756847094842e-06	1.17017422044775e-05
ENSG00000205758.33	ENSG00000205758	chr21	dexseq_prepare_annotation2.py	exon	.	-	.	CRYZL1	4	1.34542319720968e-06	1.20328781061796e-05
ENSG00000125734.51	ENSG00000125734	chr19	dexseq_prepare_annotation2.py	exon	.	-	.	GPR108	15	1.34731498594199e-06	1.20421613192179e-05
ENSG00000155066.38	ENSG00000155066	chr2	dexseq_prepare_annotation2.py	exon	.	+	.	PROM2	8	1.35185894896413e-06	1.20751226194997e-05
ENSG00000168003.67	ENSG00000168003	chr11	dexseq_prepare_annotation2.py	exon	.	+	.	SLC3A2	9	1.35608331003402e-06	1.20987280432081e-05
ENSG00000156467.28	ENSG00000156467	chr8	dexseq_prepare_annotation2.py	exon	.	-	.	UQCRB	24	1.35621731681169e-06	1.20987280432081e-05
ENSG00000103540.32	ENSG00000103540	chr16	dexseq_prepare_annotation2.py	exon	.	+	.	CCP110	22	1.36828112052757e-06	1.21986326952723e-05
ENSG00000197134.12	ENSG00000197134	chr19	dexseq_prepare_annotation2.py	exon	.	+	.	ZNF257	8	1.37129337863874e-06	1.22177648845994e-05
ENSG00000165637.38	ENSG00000165637	chr10	dexseq_prepare_annotation2.py	exon	.	+	.	VDAC2	25	1.37347824694156e-06	1.22295058048382e-05
ENSG00000104976.14	ENSG00000104976	chr19	dexseq_prepare_annotation2.py	exon	.	+	.	SNAPC2	11	1.37561662795055e-06	1.22408182464445e-05
ENSG00000182944.60	ENSG00000182944	chr22	dexseq_prepare_annotation2.py	exon	.	+	.	EWSR1	20	1.3811727004993e-06	1.22825093113758e-05
ENSG00000087303.36	ENSG00000087303	chr14	dexseq_prepare_annotation2.py	exon	.	-	.	NID2	3	1.38821332085254e-06	1.23373413215527e-05
ENSG00000197818.24	ENSG00000197818	chr20	dexseq_prepare_annotation2.py	exon	.	+	.	SLC9A8	12	1.40169983569716e-06	1.24493542082322e-05
ENSG00000105894.7	ENSG00000105894	chr7	dexseq_prepare_annotation2.py	exon	.	-	.	PTN	5	1.40504026509688e-06	1.24711692252526e-05
ENSG00000255429.ENSG00000086991.45	ENSG00000255429+ENSG00000086991	chr11	dexseq_prepare_annotation2.py	exon	.	-	.		27	1.40740386441687e-06	1.24842918891419e-05
ENSG00000172824.40	ENSG00000172824	chr16	dexseq_prepare_annotation2.py	exon	.	+	.	CES4A	21	1.41666054526714e-06	1.2558504293179e-05
ENSG00000170921.43	ENSG00000170921	chr17	dexseq_prepare_annotation2.py	exon	.	+	.	TANC2	16	1.41866761433869e-06	1.25683970054226e-05
ENSG00000229974.ENSG00000122783.30	ENSG00000229974+ENSG00000122783	chr7	dexseq_prepare_annotation2.py	exon	.	-	.		6	1.44058812244813e-06	1.27545856114302e-05
ENSG00000136828.45	ENSG00000136828	chr9	dexseq_prepare_annotation2.py	exon	.	+	.	RALGPS1	30	1.45587299469463e-06	1.28753855885151e-05
ENSG00000124104.28	ENSG00000124104	chr20	dexseq_prepare_annotation2.py	exon	.	+	.	SNX21	18	1.45605785689745e-06	1.28753855885151e-05
ENSG00000173889.47	ENSG00000173889	chr3	dexseq_prepare_annotation2.py	exon	.	-	.	PHC3	21	1.47031805236296e-06	1.29933369740145e-05
ENSG00000120800.51	ENSG00000120800	chr12	dexseq_prepare_annotation2.py	exon	.	+	.	UTP20	34	1.47589517839805e-06	1.30344556018323e-05
ENSG00000064419.29	ENSG00000064419	chr7	dexseq_prepare_annotation2.py	exon	.	-	.	TNPO3	12	1.48034423162735e-06	1.30655663597448e-05
ENSG00000158714.9	ENSG00000158714	chr1	dexseq_prepare_annotation2.py	exon	.	+	.	SLAMF8	5	1.50269076450113e-06	1.32545031535484e-05
ENSG00000147419.28	ENSG00000147419	chr8	dexseq_prepare_annotation2.py	exon	.	-	.	CCDC25	11	1.52486896973044e-06	1.34417199681738e-05
ENSG00000188517.51	ENSG00000188517	chr4	dexseq_prepare_annotation2.py	exon	.	-	.	COL25A1	16	1.52969394916096e-06	1.34758297682487e-05
ENSG00000165025.17	ENSG00000165025	chr9	dexseq_prepare_annotation2.py	exon	.	+	.	SYK	4	1.56495380700211e-06	1.37716532344591e-05
ENSG00000197150.36	ENSG00000197150	chr7	dexseq_prepare_annotation2.py	exon	.	+	.	ABCB8	17	1.56522689555005e-06	1.37716532344591e-05
ENSG00000113648.55	ENSG00000113648	chr5	dexseq_prepare_annotation2.py	exon	.	-	.	H2AFY	18	1.57260662884707e-06	1.38279575394384e-05
ENSG00000122417.26	ENSG00000122417	chr1	dexseq_prepare_annotation2.py	exon	.	-	.	ODF2L	8	1.60168986136452e-06	1.40674980071514e-05
ENSG00000140382.36	ENSG00000140382	chr15	dexseq_prepare_annotation2.py	exon	.	+	.	HMG20A	19	1.60184357625391e-06	1.40674980071514e-05
ENSG00000033170.31	ENSG00000033170	chr14	dexseq_prepare_annotation2.py	exon	.	+	.	FUT8	19	1.61069056779185e-06	1.41363906460089e-05
ENSG00000166828.12	ENSG00000166828	chr16	dexseq_prepare_annotation2.py	exon	.	+	.	SCNN1G	2	1.61257425524045e-06	1.41441214526812e-05
ENSG00000028277.53	ENSG00000028277	chr19	dexseq_prepare_annotation2.py	exon	.	-	.	POU2F2	4	1.61751680285004e-06	1.41786556789291e-05
ENSG00000141738.46	ENSG00000141738	chr17	dexseq_prepare_annotation2.py	exon	.	+	.	GRB7	27	1.61986558715756e-06	1.41904249945777e-05
ENSG00000165669.2	ENSG00000165669	chr10	dexseq_prepare_annotation2.py	exon	.	-	.	FAM204A	3	1.63814292171546e-06	1.43416311408286e-05
ENSG00000120963.36	ENSG00000120963	chr8	dexseq_prepare_annotation2.py	exon	.	-	.	ZNF706	23	1.65874982315183e-06	1.45130319514475e-05
ENSG00000067225.62	ENSG00000067225	chr15	dexseq_prepare_annotation2.py	exon	.	-	.	PKM	42	1.66456963271132e-06	1.45549225664975e-05
ENSG00000171469.34	ENSG00000171469	chr19	dexseq_prepare_annotation2.py	exon	.	-	.	ZNF561	22	1.66608389986348e-06	1.45591371274315e-05
ENSG00000133110.7	ENSG00000133110	chr13	dexseq_prepare_annotation2.py	exon	.	-	.	POSTN	3	1.69045688794436e-06	1.4762974580537e-05
ENSG00000141429.24	ENSG00000141429	chr18	dexseq_prepare_annotation2.py	exon	.	+	.	GALNT1	13	1.7027011122916e-06	1.48607032721292e-05
ENSG00000149050.10	ENSG00000149050	chr11	dexseq_prepare_annotation2.py	exon	.	-	.	ZNF214	9	1.73541443768973e-06	1.51368492450068e-05
ENSG00000148219.38	ENSG00000148219	chr9	dexseq_prepare_annotation2.py	exon	.	-	.	ASTN2	35	1.74547171159542e-06	1.52151625589257e-05
ENSG00000060138.53	ENSG00000060138	chr12	dexseq_prepare_annotation2.py	exon	.	-	.	YBX3	37	1.77442064529188e-06	1.54579547752913e-05
ENSG00000070614.33	ENSG00000070614	chr5	dexseq_prepare_annotation2.py	exon	.	+	.	NDST1	3	1.7869429841821e-06	1.55574344746323e-05
ENSG00000186635.ENSG00000214530.107	ENSG00000186635+ENSG00000214530	chr11	dexseq_prepare_annotation2.py	exon	.	-	.		39	1.79010898747264e-06	1.55753838120384e-05
ENSG00000167195.17	ENSG00000167195	chr15	dexseq_prepare_annotation2.py	exon	.	+	.	GOLGA6C	15	1.80129489236018e-06	1.56630475720394e-05
ENSG00000259703.6	ENSG00000259703	chr15	dexseq_prepare_annotation2.py	exon	.	+	.	LINC00593	3	1.81471752674981e-06	1.5770040663758e-05
ENSG00000132361.45	ENSG00000132361	chr17	dexseq_prepare_annotation2.py	exon	.	-	.	CLUH	22	1.82296999402875e-06	1.58229477510507e-05
ENSG00000183354.16	ENSG00000183354	chr9	dexseq_prepare_annotation2.py	exon	.	-	.	KIAA2026	9	1.82304949627463e-06	1.58229477510507e-05
ENSG00000198538.ENSG00000204604.35	ENSG00000198538+ENSG00000204604	chr19	dexseq_prepare_annotation2.py	exon	.	-	.		17	1.82783270378092e-06	1.58547063063507e-05
ENSG00000094914.52	ENSG00000094914	chr12	dexseq_prepare_annotation2.py	exon	.	-	.	AAAS	31	1.83039588838029e-06	1.58599488197224e-05
ENSG00000166313.50	ENSG00000166313	chr11	dexseq_prepare_annotation2.py	exon	.	-	.	APBB1	42	1.83068609461912e-06	1.58599488197224e-05
ENSG00000067601.19	ENSG00000067601	chr7	dexseq_prepare_annotation2.py	exon	.	-	.	PMS2P4	9	1.83945799670695e-06	1.59261605804511e-05
ENSG00000147044.50	ENSG00000147044	chrX	dexseq_prepare_annotation2.py	exon	.	-	.	CASK	9	1.84686036906193e-06	1.59804408866561e-05
ENSG00000254087.19	ENSG00000254087	chr8	dexseq_prepare_annotation2.py	exon	.	+	.	LYN	3	1.87121125563736e-06	1.61812161554318e-05
ENSG00000077616.26	ENSG00000077616	chr11	dexseq_prepare_annotation2.py	exon	.	+	.	NAALAD2	16	1.87398295812138e-06	1.6195254682196e-05
ENSG00000128829.42	ENSG00000128829	chr15	dexseq_prepare_annotation2.py	exon	.	+	.	EIF2AK4	5	1.88358413665989e-06	1.62682612758426e-05
ENSG00000196345.ENSG00000144792.ENSG00000273303.ENSG00000186448.23	ENSG00000196345+ENSG00000144792+ENSG00000273303+ENSG00000186448	chr3	dexseq_prepare_annotation2.py	exon	.	+	.		18	1.9133862234925e-06	1.65155442448826e-05
ENSG00000086015.47	ENSG00000086015	chr1	dexseq_prepare_annotation2.py	exon	.	+	.	MAST2	14	1.93393724805495e-06	1.66827222914783e-05
ENSG00000227671.ENSG00000263568.ENSG00000232347.21	ENSG00000227671+ENSG00000263568+ENSG00000232347	chr1	dexseq_prepare_annotation2.py	exon	.	-	.		5	1.96896657380182e-06	1.69732204681658e-05
ENSG00000065491.12	ENSG00000065491	chr6	dexseq_prepare_annotation2.py	exon	.	+	.	TBC1D22B	8	1.97001998769054e-06	1.69732204681658e-05
ENSG00000185624.65	ENSG00000185624	chr17	dexseq_prepare_annotation2.py	exon	.	-	.	P4HB	23	2.01198724427977e-06	1.73242173951904e-05
ENSG00000148411.4	ENSG00000148411	chr9	dexseq_prepare_annotation2.py	exon	.	-	.	NACC2	5	2.01762940715411e-06	1.73621996086038e-05
ENSG00000154133.34	ENSG00000154133	chr11	dexseq_prepare_annotation2.py	exon	.	-	.	ROBO4	14	2.02648308272572e-06	1.74277545114412e-05
ENSG00000164024.30	ENSG00000164024	chr4	dexseq_prepare_annotation2.py	exon	.	+	.	METAP1	18	2.03125663512903e-06	1.74581618414746e-05
ENSG00000250565.14	ENSG00000250565	chr2	dexseq_prepare_annotation2.py	exon	.	-	.	ATP6V1E2	11	2.03615548407958e-06	1.74896083723863e-05
ENSG00000185420.41	ENSG00000185420	chr1	dexseq_prepare_annotation2.py	exon	.	-	.	SMYD3	13	2.12269461743779e-06	1.82218410738542e-05
ENSG00000078081.15	ENSG00000078081	chr3	dexseq_prepare_annotation2.py	exon	.	-	.	LAMP3	10	2.15485233840058e-06	1.84866407425802e-05
ENSG00000141101.15	ENSG00000141101	chr16	dexseq_prepare_annotation2.py	exon	.	-	.	NOB1	10	2.16173136452666e-06	1.85343824712973e-05
ENSG00000181929.ENSG00000167548.124	ENSG00000181929+ENSG00000167548	chr12	dexseq_prepare_annotation2.py	exon	.	-	.		14	2.165399749178e-06	1.85545553234548e-05
ENSG00000025293.33	ENSG00000025293	chr20	dexseq_prepare_annotation2.py	exon	.	+	.	PHF20	13	2.16689392556067e-06	1.8556084958171e-05
ENSG00000137441.ENSG00000007062.73	ENSG00000137441+ENSG00000007062	chr4	dexseq_prepare_annotation2.py	exon	.	-	.		11	2.19374056065229e-06	1.87745854778155e-05
ENSG00000077327.27	ENSG00000077327	chr10	dexseq_prepare_annotation2.py	exon	.	+	.	SPAG6	19	2.20095025340724e-06	1.8824864993363e-05
ENSG00000012817.50	ENSG00000012817	chrY	dexseq_prepare_annotation2.py	exon	.	-	.	KDM5D	15	2.20327767424579e-06	1.88333504954925e-05
ENSG00000105321.20	ENSG00000105321	chr19	dexseq_prepare_annotation2.py	exon	.	+	.	CCDC9	17	2.21997886742732e-06	1.8964616563413e-05
ENSG00000129028.5	ENSG00000129028	chr15	dexseq_prepare_annotation2.py	exon	.	-	.	THAP10	5	2.24096113764756e-06	1.91322735383663e-05
ENSG00000257488.10	ENSG00000257488	chr12	dexseq_prepare_annotation2.py	exon	.	+	.	RP5-1057I20.2	6	2.27382610625359e-06	1.94011151860863e-05
ENSG00000230768.18	ENSG00000230768	chr1	dexseq_prepare_annotation2.py	exon	.	-	.	RP11-251P6.1	6	2.28125972872233e-06	1.94527734062272e-05
ENSG00000254119.20	ENSG00000254119	chr8	dexseq_prepare_annotation2.py	exon	.	+	.	RP11-705O24.1	13	2.30512512569173e-06	1.96444016753813e-05
ENSG00000175497.46	ENSG00000175497	chr2	dexseq_prepare_annotation2.py	exon	.	+	.	DPP10	9	2.31727658408299e-06	1.97360319697503e-05
ENSG00000268153.6	ENSG00000268153	chr19	dexseq_prepare_annotation2.py	exon	.	+	.	AC005176.2	7	2.32368955191338e-06	1.97694424162114e-05
ENSG00000036549.32	ENSG00000036549	chr1	dexseq_prepare_annotation2.py	exon	.	-	.	ZZZ3	23	2.32400280247295e-06	1.97694424162114e-05
ENSG00000185361.5	ENSG00000185361	chr19	dexseq_prepare_annotation2.py	exon	.	+	.	TNFAIP8L1	5	2.34169262918849e-06	1.99037280034559e-05
ENSG00000261482.1	ENSG00000261482	chr16	dexseq_prepare_annotation2.py	exon	.	-	.	RP11-673P17.2	2	2.34261120857465e-06	1.99037280034559e-05
ENSG00000096433.52	ENSG00000096433	chr6	dexseq_prepare_annotation2.py	exon	.	+	.	ITPR3	37	2.36982492070071e-06	2.01228240105736e-05
ENSG00000100201.37	ENSG00000100201	chr22	dexseq_prepare_annotation2.py	exon	.	-	.	DDX17	27	2.3806081488103e-06	2.02022246274492e-05
ENSG00000203666.40	ENSG00000203666	chr1	dexseq_prepare_annotation2.py	exon	.	+	.	EFCAB2	15	2.38371266235257e-06	2.02164061273726e-05
ENSG00000085433.20	ENSG00000085433	chr1	dexseq_prepare_annotation2.py	exon	.	-	.	WDR47	14	2.39332837682535e-06	2.02857592708803e-05
ENSG00000084734.30	ENSG00000084734	chr2	dexseq_prepare_annotation2.py	exon	.	+	.	GCKR	10	2.41933077623688e-06	2.04938385994264e-05
ENSG00000256269.22	ENSG00000256269	chr11	dexseq_prepare_annotation2.py	exon	.	+	.	HMBS	4	2.42562486734211e-06	2.05348218061184e-05
ENSG00000225868.10	ENSG00000225868	chr19	dexseq_prepare_annotation2.py	exon	.	-	.	AC016582.2	2	2.44093075037586e-06	2.06520019815844e-05
ENSG00000176871.30	ENSG00000176871	chr12	dexseq_prepare_annotation2.py	exon	.	-	.	WSB2	22	2.45025278706149e-06	2.07184444296854e-05
ENSG00000132382.54	ENSG00000132382	chr17	dexseq_prepare_annotation2.py	exon	.	-	.	MYBBP1A	10	2.45361804918938e-06	2.07344691226884e-05
ENSG00000084234.56	ENSG00000084234	chr11	dexseq_prepare_annotation2.py	exon	.	+	.	APLP2	15	2.46596348369957e-06	2.08151172052121e-05
ENSG00000165458.54	ENSG00000165458	chr11	dexseq_prepare_annotation2.py	exon	.	+	.	INPPL1	15	2.46611321964757e-06	2.08151172052121e-05
ENSG00000266714.135	ENSG00000266714	chr17	dexseq_prepare_annotation2.py	exon	.	+	.	MYO15B	30	2.48431204922423e-06	2.09561825013508e-05
ENSG00000167608.28	ENSG00000167608	chr19	dexseq_prepare_annotation2.py	exon	.	-	.	TMC4	15	2.5045869737883e-06	2.1114581397675e-05
ENSG00000265072.ENSG00000166598.28	ENSG00000265072+ENSG00000166598	chr12	dexseq_prepare_annotation2.py	exon	.	+	.		18	2.53415865159766e-06	2.13511192485862e-05
ENSG00000010072.15	ENSG00000010072	chr1	dexseq_prepare_annotation2.py	exon	.	+	.	SPRTN	12	2.54264185689316e-06	2.14098034326096e-05
ENSG00000254452.5	ENSG00000254452	chr11	dexseq_prepare_annotation2.py	exon	.	-	.	RP11-867G23.4	4	2.5783087054827e-06	2.16971754069976e-05
ENSG00000175215.17	ENSG00000175215	chr12	dexseq_prepare_annotation2.py	exon	.	-	.	CTDSP2	11	2.59257470217275e-06	2.1804218008017e-05
ENSG00000112514.37	ENSG00000112514	chr6	dexseq_prepare_annotation2.py	exon	.	-	.	CUTA	7	2.61391117623883e-06	2.19705621154187e-05
ENSG00000155561.70	ENSG00000155561	chr7	dexseq_prepare_annotation2.py	exon	.	+	.	NUP205	28	2.6389236153183e-06	2.21675870580401e-05
ENSG00000100012.17	ENSG00000100012	chr22	dexseq_prepare_annotation2.py	exon	.	-	.	SEC14L3	16	2.68251459174822e-06	2.25203486916767e-05
ENSG00000117133.10	ENSG00000117133	chr1	dexseq_prepare_annotation2.py	exon	.	+	.	RPF1	3	2.69462224008265e-06	2.26085378192301e-05
ENSG00000163590.12	ENSG00000163590	chr3	dexseq_prepare_annotation2.py	exon	.	+	.	PPM1L	4	2.72946433058636e-06	2.28872561941677e-05
ENSG00000104953.39	ENSG00000104953	chr19	dexseq_prepare_annotation2.py	exon	.	+	.	TLE6	14	2.77231014792175e-06	2.32327167714132e-05
ENSG00000105737.28	ENSG00000105737	chr19	dexseq_prepare_annotation2.py	exon	.	-	.	GRIK5	8	2.79312568704569e-06	2.33932569418601e-05
ENSG00000197548.63	ENSG00000197548	chr3	dexseq_prepare_annotation2.py	exon	.	+	.	ATG7	16	2.79499879755391e-06	2.33950522496738e-05
ENSG00000072682.41	ENSG00000072682	chr5	dexseq_prepare_annotation2.py	exon	.	-	.	P4HA2	21	2.80957700316655e-06	2.35031281451133e-05
ENSG00000173467.9	ENSG00000173467	chr7	dexseq_prepare_annotation2.py	exon	.	-	.	AGR3	9	2.82054614704162e-06	2.35809027017635e-05
ENSG00000030066.ENSG00000252941.48	ENSG00000030066+ENSG00000252941	chr11	dexseq_prepare_annotation2.py	exon	.	-	.		7	2.8232093324562e-06	2.35891850858781e-05
ENSG00000129910.12	ENSG00000129910	chr16	dexseq_prepare_annotation2.py	exon	.	+	.	CDH15	5	2.8388174916216e-06	2.37055547080112e-05
ENSG00000099940.6	ENSG00000099940	chr22	dexseq_prepare_annotation2.py	exon	.	+	.	SNAP29	4	2.84325143648439e-06	2.3728531514897e-05
ENSG00000069966.36	ENSG00000069966	chr15	dexseq_prepare_annotation2.py	exon	.	-	.	GNB5	30	2.87104247834445e-06	2.39462939766825e-05
ENSG00000227001.14	ENSG00000227001	chr1	dexseq_prepare_annotation2.py	exon	.	-	.	NBPF2P	10	2.88293917829136e-06	2.40313086114783e-05
ENSG00000119535.33	ENSG00000119535	chr1	dexseq_prepare_annotation2.py	exon	.	-	.	CSF3R	4	2.88570587328153e-06	2.40401628096649e-05
ENSG00000136205.53	ENSG00000136205	chr7	dexseq_prepare_annotation2.py	exon	.	-	.	TNS3	37	2.89497690749625e-06	2.41031607457657e-05
ENSG00000184708.46	ENSG00000184708	chr22	dexseq_prepare_annotation2.py	exon	.	-	.	EIF4ENIF1	17	2.90869283688987e-06	2.42030700716783e-05
ENSG00000242861.ENSG00000196187.14	ENSG00000242861+ENSG00000196187	chr1	dexseq_prepare_annotation2.py	exon	.	-	.		4	2.94554688690846e-06	2.44952790642435e-05
ENSG00000186148.ENSG00000240069.23	ENSG00000186148+ENSG00000240069	chr2	dexseq_prepare_annotation2.py	exon	.	+	.		5	2.99983140813447e-06	2.49320107132166e-05
ENSG00000118507.28	ENSG00000118507	chr6	dexseq_prepare_annotation2.py	exon	.	+	.	AKAP7	18	3.03324836948596e-06	2.51948969394759e-05
ENSG00000259905.43	ENSG00000259905	chr15	dexseq_prepare_annotation2.py	exon	.	+	.	PWRN1	30	3.03801276901211e-06	2.5219618654589e-05
ENSG00000213471.ENSG00000182768.ENSG00000261147.25	ENSG00000213471+ENSG00000182768+ENSG00000261147	chr15	dexseq_prepare_annotation2.py	exon	.	+	.		5	3.05641409615077e-06	2.53574496541826e-05
ENSG00000241859.22	ENSG00000241859	chrY	dexseq_prepare_annotation2.py	exon	.	+	.	KALP	13	3.0737317623553e-06	2.54861333193764e-05
ENSG00000048707.98	ENSG00000048707	chr1	dexseq_prepare_annotation2.py	exon	.	+	.	VPS13D	14	3.12226731524661e-06	2.58733597028426e-05
ENSG00000134668.45	ENSG00000134668	chr1	dexseq_prepare_annotation2.py	exon	.	-	.	SPOCD1	25	3.12870932677366e-06	2.59115186992459e-05
ENSG00000050327.20	ENSG00000050327	chr7	dexseq_prepare_annotation2.py	exon	.	+	.	ARHGEF5	9	3.18310836770442e-06	2.63465730153188e-05
ENSG00000084674.31	ENSG00000084674	chr2	dexseq_prepare_annotation2.py	exon	.	-	.	APOB	23	3.20505243335031e-06	2.65126448797494e-05
ENSG00000170954.22	ENSG00000170954	chr19	dexseq_prepare_annotation2.py	exon	.	-	.	ZNF415	20	3.22994160153111e-06	2.67028700750263e-05
ENSG00000080561.15	ENSG00000080561	chrX	dexseq_prepare_annotation2.py	exon	.	+	.	MID2	11	3.28490572528312e-06	2.71413651724623e-05
ENSG00000104880.ENSG00000268861.ENSG00000263264.43	ENSG00000104880+ENSG00000268861+ENSG00000263264	chr19	dexseq_prepare_annotation2.py	exon	.	+	.		21	3.3332913781696e-06	2.75250243546277e-05
ENSG00000135723.48	ENSG00000135723	chr16	dexseq_prepare_annotation2.py	exon	.	-	.	FHOD1	26	3.34592449065832e-06	2.76131767210327e-05
ENSG00000184445.92	ENSG00000184445	chr12	dexseq_prepare_annotation2.py	exon	.	+	.	KNTC1	20	3.35736977234852e-06	2.76914288123997e-05
ENSG00000123415.56	ENSG00000123415	chr12	dexseq_prepare_annotation2.py	exon	.	-	.	SMUG1	38	3.36327742649601e-06	2.77239420358268e-05
ENSG00000267618.ENSG00000185379.ENSG00000092871.43	ENSG00000267618+ENSG00000185379+ENSG00000092871	chr17	dexseq_prepare_annotation2.py	exon	.	-	.		24	3.39042538784161e-06	2.79314016764709e-05
ENSG00000178882.ENSG00000179195.27	ENSG00000178882+ENSG00000179195	chr12	dexseq_prepare_annotation2.py	exon	.	+	.		7	3.39445906031378e-06	2.79483074061095e-05
ENSG00000070444.22	ENSG00000070444	chr17	dexseq_prepare_annotation2.py	exon	.	-	.	MNT	14	3.40730031677295e-06	2.80376684175996e-05
ENSG00000118515.72	ENSG00000118515	chr6	dexseq_prepare_annotation2.py	exon	.	-	.	SGK1	49	3.43042116013378e-06	2.82114635816483e-05
ENSG00000143994.13	ENSG00000143994	chr2	dexseq_prepare_annotation2.py	exon	.	+	.	ABHD1	7	3.44990581845006e-06	2.83551699670278e-05
ENSG00000161888.21	ENSG00000161888	chr19	dexseq_prepare_annotation2.py	exon	.	-	.	SPC24	5	3.47233932848872e-06	2.85229317932469e-05
ENSG00000117676.55	ENSG00000117676	chr1	dexseq_prepare_annotation2.py	exon	.	+	.	RPS6KA1	51	3.48191881412117e-06	2.85849726160448e-05
ENSG00000118058.66	ENSG00000118058	chr11	dexseq_prepare_annotation2.py	exon	.	+	.	KMT2A	39	3.54682289650825e-06	2.91008668600072e-05
ENSG00000206142.30	ENSG00000206142	chr22	dexseq_prepare_annotation2.py	exon	.	-	.	FAM230C	12	3.58183716122653e-06	2.93710647220576e-05
ENSG00000136003.31	ENSG00000136003	chr12	dexseq_prepare_annotation2.py	exon	.	+	.	ISCU	32	3.6378359087021e-06	2.98129213575447e-05
ENSG00000150540.21	ENSG00000150540	chr2	dexseq_prepare_annotation2.py	exon	.	+	.	HNMT	5	3.64625211378855e-06	2.98645411224586e-05
ENSG00000174672.47	ENSG00000174672	chr11	dexseq_prepare_annotation2.py	exon	.	+	.	BRSK2	12	3.68604022988224e-06	3.01672193337253e-05
ENSG00000007264.42	ENSG00000007264	chr19	dexseq_prepare_annotation2.py	exon	.	-	.	MATK	8	3.68748483631185e-06	3.01672193337253e-05
ENSG00000196159.20	ENSG00000196159	chr4	dexseq_prepare_annotation2.py	exon	.	+	.	FAT4	10	3.73059921077502e-06	3.05022442137803e-05
ENSG00000166946.ENSG00000137842.46	ENSG00000166946+ENSG00000137842	chr15	dexseq_prepare_annotation2.py	exon	.	+	.		22	3.74647383252319e-06	3.06142913869681e-05
ENSG00000166670.11	ENSG00000166670	chr11	dexseq_prepare_annotation2.py	exon	.	-	.	MMP10	5	3.77085436850753e-06	3.07956745879735e-05
ENSG00000149212.21	ENSG00000149212	chr11	dexseq_prepare_annotation2.py	exon	.	-	.	SESN3	15	3.80413585673345e-06	3.10494977565791e-05
ENSG00000148655.31	ENSG00000148655	chr10	dexseq_prepare_annotation2.py	exon	.	+	.	C10orf11	20	3.82423597244102e-06	3.11955026924859e-05
ENSG00000232293.1	ENSG00000232293	chrX	dexseq_prepare_annotation2.py	exon	.	-	.	PAICSP7	2	3.84454549864912e-06	3.13430460768481e-05
ENSG00000121753.63	ENSG00000121753	chr1	dexseq_prepare_annotation2.py	exon	.	-	.	BAI2	31	3.85312297039982e-06	3.13948274838354e-05
ENSG00000234377.27	ENSG00000234377	chr13	dexseq_prepare_annotation2.py	exon	.	+	.	RNF219-AS1	19	3.89492928559467e-06	3.17153711605356e-05
ENSG00000136279.ENSG00000239775.64	ENSG00000136279+ENSG00000239775	chr7	dexseq_prepare_annotation2.py	exon	.	+	.		32	3.89696101965458e-06	3.17153711605356e-05
ENSG00000168746.4	ENSG00000168746	chr20	dexseq_prepare_annotation2.py	exon	.	-	.	C20orf62	4	3.90449258031662e-06	3.17583410339018e-05
ENSG00000090060.61	ENSG00000090060	chr14	dexseq_prepare_annotation2.py	exon	.	+	.	PAPOLA	15	3.90943931827157e-06	3.17802490748716e-05
ENSG00000099338.69	ENSG00000099338	chr19	dexseq_prepare_annotation2.py	exon	.	+	.	CATSPERG	13	3.92012338214931e-06	3.18487443443744e-05
ENSG00000163395.11	ENSG00000163395	chr1	dexseq_prepare_annotation2.py	exon	.	+	.	IGFN1	3	3.92457087454217e-06	3.18665213670367e-05
ENSG00000184661.22	ENSG00000184661	chr8	dexseq_prepare_annotation2.py	exon	.	+	.	CDCA2	3	3.98303067578606e-06	3.23225918591983e-05
ENSG00000160401.22	ENSG00000160401	chr9	dexseq_prepare_annotation2.py	exon	.	+	.	C9orf117	12	3.99866769036392e-06	3.24308275473794e-05
ENSG00000101542.17	ENSG00000101542	chr18	dexseq_prepare_annotation2.py	exon	.	+	.	CDH20	2	4.00915554347712e-06	3.2482564126083e-05
ENSG00000259344.ENSG00000170113.30	ENSG00000259344+ENSG00000170113	chr15	dexseq_prepare_annotation2.py	exon	.	-	.		13	4.00965287461078e-06	3.2482564126083e-05
ENSG00000261218.ENSG00000197943.69	ENSG00000261218+ENSG00000197943	chr16	dexseq_prepare_annotation2.py	exon	.	+	.		40	4.08008184186941e-06	3.30341413879025e-05
ENSG00000012232.43	ENSG00000012232	chr8	dexseq_prepare_annotation2.py	exon	.	+	.	EXTL3	28	4.09006065130666e-06	3.30959354136714e-05
ENSG00000204662.2	ENSG00000204662	chr20	dexseq_prepare_annotation2.py	exon	.	-	.	CST9LP1	3	4.13459671879524e-06	3.34371285102569e-05
ENSG00000156194.30	ENSG00000156194	chr4	dexseq_prepare_annotation2.py	exon	.	-	.	PPEF2	15	4.18783646139482e-06	3.38482781957092e-05
ENSG00000101695.ENSG00000263917.ENSG00000134758.41	ENSG00000101695+ENSG00000263917+ENSG00000134758	chr18	dexseq_prepare_annotation2.py	exon	.	+	.		36	4.26835405790973e-06	3.44709170764311e-05
ENSG00000165323.37	ENSG00000165323	chr11	dexseq_prepare_annotation2.py	exon	.	+	.	FAT3	14	4.26975979385459e-06	3.44709170764311e-05
ENSG00000198911.33	ENSG00000198911	chr22	dexseq_prepare_annotation2.py	exon	.	+	.	SREBF2	12	4.33516067024182e-06	3.49788936459328e-05
ENSG00000175354.40	ENSG00000175354	chr18	dexseq_prepare_annotation2.py	exon	.	-	.	PTPN2	15	4.34902901396255e-06	3.50707291097357e-05
ENSG00000133704.44	ENSG00000133704	chr12	dexseq_prepare_annotation2.py	exon	.	-	.	IPO8	17	4.37047778047614e-06	3.52235534947631e-05
ENSG00000244332.ENSG00000119969.17	ENSG00000244332+ENSG00000119969	chr10	dexseq_prepare_annotation2.py	exon	.	+	.		10	4.42596772693143e-06	3.56503990980245e-05
ENSG00000089057.9	ENSG00000089057	chr20	dexseq_prepare_annotation2.py	exon	.	-	.	SLC23A2	5	4.43626510131675e-06	3.57129469115134e-05
ENSG00000103248.38	ENSG00000103248	chr16	dexseq_prepare_annotation2.py	exon	.	-	.	MTHFSD	25	4.44111531241201e-06	3.57315974707695e-05
ENSG00000171681.66	ENSG00000171681	chr12	dexseq_prepare_annotation2.py	exon	.	+	.	ATF7IP	21	4.4608605954513e-06	3.58699987675286e-05
ENSG00000184672.28	ENSG00000184672	chr8	dexseq_prepare_annotation2.py	exon	.	+	.	RALYL	25	4.48733962985211e-06	3.60623579142075e-05
ENSG00000238098.38	ENSG00000238098	chr16	dexseq_prepare_annotation2.py	exon	.	+	.	ABCA17P	19	4.49030304602113e-06	3.60656230985661e-05
ENSG00000103653.43	ENSG00000103653	chr15	dexseq_prepare_annotation2.py	exon	.	+	.	CSK	9	4.52716739897951e-06	3.63410182101349e-05
ENSG00000068745.61	ENSG00000068745	chr3	dexseq_prepare_annotation2.py	exon	.	-	.	IP6K2	32	4.56555855937941e-06	3.6610687968503e-05
ENSG00000090686.58	ENSG00000090686	chr1	dexseq_prepare_annotation2.py	exon	.	-	.	USP48	34	4.56595293084208e-06	3.6610687968503e-05
ENSG00000185010.33	ENSG00000185010	chrX	dexseq_prepare_annotation2.py	exon	.	-	.	F8	23	4.57529091660814e-06	3.66647176635461e-05
ENSG00000242539.8	ENSG00000242539	chr3	dexseq_prepare_annotation2.py	exon	.	+	.	AC007620.3	6	4.60126415225431e-06	3.68519191387818e-05
ENSG00000205944.22	ENSG00000205944	chrY	dexseq_prepare_annotation2.py	exon	.	+	.	DAZ2	14	4.61431209807783e-06	3.69354471233199e-05
ENSG00000239539.ENSG00000204740.37	ENSG00000239539+ENSG00000204740	chr10	dexseq_prepare_annotation2.py	exon	.	+	.		28	4.63979955629379e-06	3.71183964503504e-05
ENSG00000232119.20	ENSG00000232119	chrX	dexseq_prepare_annotation2.py	exon	.	+	.	MCTS1	12	4.66707825283257e-06	3.73154601348926e-05
ENSG00000186106.ENSG00000251013.28	ENSG00000186106+ENSG00000251013	chr8	dexseq_prepare_annotation2.py	exon	.	-	.		3	4.74059041538988e-06	3.78817491323847e-05
ENSG00000105287.54	ENSG00000105287	chr19	dexseq_prepare_annotation2.py	exon	.	-	.	PRKD2	34	4.76104856046674e-06	3.80236856720402e-05
ENSG00000172900.9	ENSG00000172900	chr11	dexseq_prepare_annotation2.py	exon	.	-	.	AP002387.1	4	4.7722005960054e-06	3.80911812145219e-05
ENSG00000158109.5	ENSG00000158109	chr1	dexseq_prepare_annotation2.py	exon	.	+	.	TPRG1L	6	4.78246442384591e-06	3.81515148381916e-05
ENSG00000160305.64	ENSG00000160305	chr21	dexseq_prepare_annotation2.py	exon	.	+	.	DIP2A	26	4.79272887736324e-06	3.82117852381748e-05
ENSG00000175161.12	ENSG00000175161	chr3	dexseq_prepare_annotation2.py	exon	.	+	.	CADM2	10	4.83022825670881e-06	3.84890052726672e-05
ENSG00000158869.7	ENSG00000158869	chr1	dexseq_prepare_annotation2.py	exon	.	+	.	FCER1G	7	4.89762289252791e-06	3.90039939447847e-05
ENSG00000215104.5	ENSG00000215104	chrX	dexseq_prepare_annotation2.py	exon	.	-	.	CHMP1B2P	6	4.90871768604601e-06	3.90702902054136e-05
ENSG00000174669.21	ENSG00000174669	chr11	dexseq_prepare_annotation2.py	exon	.	-	.	SLC29A2	10	4.93220627387846e-06	3.92351028126237e-05
ENSG00000148225.12	ENSG00000148225	chr9	dexseq_prepare_annotation2.py	exon	.	-	.	WDR31	10	4.94551635764698e-06	3.93188064871776e-05
ENSG00000181191.19	ENSG00000181191	chrX	dexseq_prepare_annotation2.py	exon	.	-	.	PJA1	10	4.96749708980481e-06	3.94713120871025e-05
ENSG00000004487.33	ENSG00000004487	chr1	dexseq_prepare_annotation2.py	exon	.	+	.	KDM1A	7	5.01311871439531e-06	3.97979107167869e-05
ENSG00000224539.23	ENSG00000224539	chrX	dexseq_prepare_annotation2.py	exon	.	+	.	RP11-432N13.3	8	5.0142432886933e-06	3.97979107167869e-05
ENSG00000166960.46	ENSG00000166960	chr18	dexseq_prepare_annotation2.py	exon	.	-	.	CCDC178	26	5.05235535583669e-06	4.00778514840949e-05
ENSG00000266554.6	ENSG00000266554	chr18	dexseq_prepare_annotation2.py	exon	.	+	.	RP11-527H14.2	2	5.15447792629914e-06	4.08649559710641e-05
ENSG00000063660.26	ENSG00000063660	chr2	dexseq_prepare_annotation2.py	exon	.	+	.	GPC1	7	5.16593296595011e-06	4.09327632313261e-05
ENSG00000265148.25	ENSG00000265148	chr17	dexseq_prepare_annotation2.py	exon	.	+	.	BZRAP1-AS1	11	5.19164456922997e-06	4.11133941630654e-05
ENSG00000198848.21	ENSG00000198848	chr16	dexseq_prepare_annotation2.py	exon	.	-	.	CES1	16	5.21863853182344e-06	4.1303971859056e-05
ENSG00000253542.9	ENSG00000253542	chr8	dexseq_prepare_annotation2.py	exon	.	-	.	SDR16C6P	7	5.25398626525915e-06	4.15489864957384e-05
ENSG00000177694.38	ENSG00000177694	chr3	dexseq_prepare_annotation2.py	exon	.	+	.	NAALADL2	19	5.25548723116827e-06	4.15489864957384e-05
ENSG00000174963.34	ENSG00000174963	chr3	dexseq_prepare_annotation2.py	exon	.	-	.	ZIC4	11	5.31195282699754e-06	4.19718670431223e-05
ENSG00000184937.22	ENSG00000184937	chr11	dexseq_prepare_annotation2.py	exon	.	-	.	WT1	5	5.45980717776566e-06	4.31159688886937e-05
ENSG00000082153.36	ENSG00000082153	chr2	dexseq_prepare_annotation2.py	exon	.	+	.	BZW1	3	5.50147334266456e-06	4.34206939143486e-05
ENSG00000182521.ENSG00000239199.12	ENSG00000182521+ENSG00000239199	chr14	dexseq_prepare_annotation2.py	exon	.	-	.		7	5.54964760237208e-06	4.37764148679283e-05
ENSG00000158805.36	ENSG00000158805	chr16	dexseq_prepare_annotation2.py	exon	.	+	.	ZNF276	14	5.65478263969049e-06	4.4580801760869e-05
ENSG00000239642.ENSG00000164398.84	ENSG00000239642+ENSG00000164398	chr5	dexseq_prepare_annotation2.py	exon	.	-	.		32	5.66790088653895e-06	4.46592592758354e-05
ENSG00000010361.52	ENSG00000010361	chr19	dexseq_prepare_annotation2.py	exon	.	-	.	FUZ	2	5.70429772217434e-06	4.49209464397247e-05
ENSG00000163803.68	ENSG00000163803	chr2	dexseq_prepare_annotation2.py	exon	.	+	.	PLB1	23	5.7447336025165e-06	4.52141309876634e-05
ENSG00000233404.ENSG00000071054.63	ENSG00000233404+ENSG00000071054	chr2	dexseq_prepare_annotation2.py	exon	.	+	.		44	5.74971230173137e-06	4.52280771353147e-05
ENSG00000088035.20	ENSG00000088035	chr1	dexseq_prepare_annotation2.py	exon	.	+	.	ALG6	17	5.76802734678462e-06	4.53468549047103e-05
ENSG00000139372.29	ENSG00000139372	chr12	dexseq_prepare_annotation2.py	exon	.	+	.	TDG	16	5.77440095636234e-06	4.53716719156181e-05
ENSG00000185485.42	ENSG00000185485	chr3	dexseq_prepare_annotation2.py	exon	.	-	.	SDHAP1	17	5.82604917382659e-06	4.57520030888921e-05
ENSG00000213123.ENSG00000145107.ENSG00000273331.ENSG00000161217.ENSG00000272741.41	ENSG00000213123+ENSG00000145107+ENSG00000273331+ENSG00000161217+ENSG00000272741	chr3	dexseq_prepare_annotation2.py	exon	.	-	.		10	5.89856133671478e-06	4.62747873942067e-05
ENSG00000127952.26	ENSG00000127952	chr7	dexseq_prepare_annotation2.py	exon	.	-	.	STYXL1	3	5.89918234080996e-06	4.62747873942067e-05
ENSG00000135750.14	ENSG00000135750	chr1	dexseq_prepare_annotation2.py	exon	.	+	.	KCNK1	9	5.95812838260021e-06	4.67111966137817e-05
ENSG00000175348.12	ENSG00000175348	chr11	dexseq_prepare_annotation2.py	exon	.	-	.	TMEM9B	4	5.9710345246768e-06	4.67863727422453e-05
ENSG00000222326.ENSG00000149485.60	ENSG00000222326+ENSG00000149485	chr11	dexseq_prepare_annotation2.py	exon	.	-	.		7	6.00661522986482e-06	4.70390345374866e-05
ENSG00000218305.5	ENSG00000218305	chr7	dexseq_prepare_annotation2.py	exon	.	+	.	AC006024.4	4	6.07160929876829e-06	4.75012835000978e-05
ENSG00000136490.27	ENSG00000136490	chr17	dexseq_prepare_annotation2.py	exon	.	-	.	LIMD2	16	6.07237763405249e-06	4.75012835000978e-05
ENSG00000123870.18	ENSG00000123870	chr19	dexseq_prepare_annotation2.py	exon	.	+	.	ZNF137P	13	6.10117577543095e-06	4.77001015170056e-05
ENSG00000172613.30	ENSG00000172613	chr11	dexseq_prepare_annotation2.py	exon	.	+	.	RAD9A	4	6.11757172650438e-06	4.78017903770735e-05
ENSG00000078403.37	ENSG00000078403	chr10	dexseq_prepare_annotation2.py	exon	.	+	.	MLLT10	25	6.14548950677253e-06	4.79933466243188e-05
ENSG00000170848.20	ENSG00000170848	chr19	dexseq_prepare_annotation2.py	exon	.	-	.	PSG6	17	6.30761190240483e-06	4.92321849870049e-05
ENSG00000234129.12	ENSG00000234129	chrX	dexseq_prepare_annotation2.py	exon	.	-	.	RP11-120D5.1	10	6.34082102995398e-06	4.94640153796852e-05
ENSG00000167196.16	ENSG00000167196	chr15	dexseq_prepare_annotation2.py	exon	.	+	.	FBXO22	12	6.41433018586856e-06	5.00097915652239e-05
ENSG00000129535.15	ENSG00000129535	chr14	dexseq_prepare_annotation2.py	exon	.	-	.	NRL	8	6.4393210597593e-06	5.01579377980737e-05
ENSG00000133275.12	ENSG00000133275	chr19	dexseq_prepare_annotation2.py	exon	.	+	.	CSNK1G2	9	6.44044422520643e-06	5.01579377980737e-05
ENSG00000182903.ENSG00000251595.16	ENSG00000182903+ENSG00000251595	chr4	dexseq_prepare_annotation2.py	exon	.	-	.		12	6.49923750071437e-06	5.05878839459578e-05
ENSG00000181991.29	ENSG00000181991	chr15	dexseq_prepare_annotation2.py	exon	.	+	.	MRPS11	14	6.52317057651481e-06	5.07461653674379e-05
ENSG00000128513.31	ENSG00000128513	chr7	dexseq_prepare_annotation2.py	exon	.	-	.	POT1	32	6.55211183765669e-06	5.09432113331367e-05
ENSG00000127334.12	ENSG00000127334	chr12	dexseq_prepare_annotation2.py	exon	.	+	.	DYRK2	4	6.56637827029202e-06	5.10260050271067e-05
ENSG00000239953.ENSG00000112130.29	ENSG00000239953+ENSG00000112130	chr6	dexseq_prepare_annotation2.py	exon	.	+	.		21	6.87720384887543e-06	5.34119400245259e-05
ENSG00000106823.16	ENSG00000106823	chr9	dexseq_prepare_annotation2.py	exon	.	-	.	ECM2	14	6.95704566540977e-06	5.40022961282e-05
ENSG00000197128.ENSG00000178201.ENSG00000268163.26	ENSG00000197128+ENSG00000178201+ENSG00000268163	chr19	dexseq_prepare_annotation2.py	exon	.	-	.		14	7.00182206226585e-06	5.43199660980184e-05
ENSG00000171720.47	ENSG00000171720	chr5	dexseq_prepare_annotation2.py	exon	.	-	.	HDAC3	28	7.14625474146043e-06	5.54099927837042e-05
ENSG00000138594.26	ENSG00000138594	chr15	dexseq_prepare_annotation2.py	exon	.	+	.	TMOD3	20	7.33621450188043e-06	5.68516315024844e-05
ENSG00000197415.26	ENSG00000197415	chr3	dexseq_prepare_annotation2.py	exon	.	-	.	VEPH1	4	7.36943158026854e-06	5.70776842438811e-05
ENSG00000124224.35	ENSG00000124224	chr20	dexseq_prepare_annotation2.py	exon	.	-	.	PPP4R1L	10	7.39109666724986e-06	5.72140655295785e-05
ENSG00000149577.77	ENSG00000149577	chr11	dexseq_prepare_annotation2.py	exon	.	+	.	SIDT2	37	7.53486435817339e-06	5.82949681336684e-05
ENSG00000172728.ENSG00000129696.48	ENSG00000172728+ENSG00000129696	chr8	dexseq_prepare_annotation2.py	exon	.	-	.		15	7.61198423545091e-06	5.88593342416664e-05
ENSG00000108883.74	ENSG00000108883	chr17	dexseq_prepare_annotation2.py	exon	.	-	.	EFTUD2	21	7.73476936175429e-06	5.97759929195521e-05
ENSG00000177853.29	ENSG00000177853	chr10	dexseq_prepare_annotation2.py	exon	.	+	.	ZNF518A	8	7.74962834211888e-06	5.98092207962016e-05
ENSG00000159685.24	ENSG00000159685	chr3	dexseq_prepare_annotation2.py	exon	.	+	.	CHCHD6	15	7.75137406513965e-06	5.98092207962016e-05
ENSG00000176769.7	ENSG00000176769	chr10	dexseq_prepare_annotation2.py	exon	.	-	.	TCERG1L	8	7.75179067040957e-06	5.98092207962016e-05
ENSG00000215808.1	ENSG00000215808	chr1	dexseq_prepare_annotation2.py	exon	.	-	.	LINC01139	2	7.80674547699882e-06	6.02002942633086e-05
ENSG00000206561.ENSG00000206562.ENSG00000249786.89	ENSG00000206561+ENSG00000206562+ENSG00000249786	chr3	dexseq_prepare_annotation2.py	exon	.	-	.		21	7.85193101137696e-06	6.05156475324922e-05
ENSG00000175115.55	ENSG00000175115	chr11	dexseq_prepare_annotation2.py	exon	.	+	.	PACS1	27	7.89361080866949e-06	6.07783372011234e-05
ENSG00000026652.21	ENSG00000026652	chr6	dexseq_prepare_annotation2.py	exon	.	-	.	AGPAT4	13	7.89463370337905e-06	6.07783372011234e-05
ENSG00000214514.24	ENSG00000214514	chr17	dexseq_prepare_annotation2.py	exon	.	-	.	KRT42P	6	7.90848287239689e-06	6.08517416433638e-05
ENSG00000163705.14	ENSG00000163705	chr3	dexseq_prepare_annotation2.py	exon	.	-	.	FANCD2OS	8	8.00597071605861e-06	6.1568272071587e-05
ENSG00000107187.7	ENSG00000107187	chr9	dexseq_prepare_annotation2.py	exon	.	-	.	LHX3	4	8.04146193900929e-06	6.18075090941619e-05
ENSG00000104695.28	ENSG00000104695	chr8	dexseq_prepare_annotation2.py	exon	.	-	.	PPP2CB	14	8.06377684657355e-06	6.19452661460095e-05
ENSG00000213413.ENSG00000066923.83	ENSG00000213413+ENSG00000066923	chr7	dexseq_prepare_annotation2.py	exon	.	+	.		61	8.07158079375119e-06	6.19714619025949e-05
ENSG00000146243.7	ENSG00000146243	chr6	dexseq_prepare_annotation2.py	exon	.	+	.	IRAK1BP1	2	8.10906792668999e-06	6.22254048085068e-05
ENSG00000104408.49	ENSG00000104408	chr8	dexseq_prepare_annotation2.py	exon	.	-	.	EIF3E	25	8.12307669070889e-06	6.22990068764318e-05
ENSG00000262117.16	ENSG00000262117	chr16	dexseq_prepare_annotation2.py	exon	.	-	.	BCAR4	10	8.15846151145113e-06	6.25363810638624e-05
ENSG00000118271.6	ENSG00000118271	chr18	dexseq_prepare_annotation2.py	exon	.	+	.	TTR	7	8.26495740470631e-06	6.33182831265496e-05
ENSG00000114867.69	ENSG00000114867	chr3	dexseq_prepare_annotation2.py	exon	.	+	.	EIF4G1	9	8.28226297564793e-06	6.34164153140816e-05
ENSG00000177463.35	ENSG00000177463	chr3	dexseq_prepare_annotation2.py	exon	.	+	.	NR2C2	15	8.4194599612951e-06	6.44250489408435e-05
ENSG00000143839.11	ENSG00000143839	chr1	dexseq_prepare_annotation2.py	exon	.	-	.	REN	4	8.42312749907228e-06	6.44250489408435e-05
ENSG00000100938.70	ENSG00000100938	chr14	dexseq_prepare_annotation2.py	exon	.	+	.	GMPR2	19	8.4389076296481e-06	6.45107605466433e-05
ENSG00000197016.19	ENSG00000197016	chr19	dexseq_prepare_annotation2.py	exon	.	+	.	ZNF470	15	8.47264872296156e-06	6.47336064943932e-05
ENSG00000240210.3	ENSG00000240210	chr14	dexseq_prepare_annotation2.py	exon	.	-	.	RP11-204K16.1	3	8.63517206294763e-06	6.5939613847219e-05
ENSG00000240821.ENSG00000075131.19	ENSG00000240821+ENSG00000075131	chr15	dexseq_prepare_annotation2.py	exon	.	-	.		7	8.68328942375044e-06	6.62711656020434e-05
ENSG00000078618.ENSG00000212076.59	ENSG00000078618+ENSG00000212076	chr1	dexseq_prepare_annotation2.py	exon	.	-	.		20	8.79821450561305e-06	6.71119618102577e-05
ENSG00000151779.65	ENSG00000151779	chr2	dexseq_prepare_annotation2.py	exon	.	-	.	NBAS	2	8.8748536696091e-06	6.76599654898199e-05
ENSG00000068097.44	ENSG00000068097	chr17	dexseq_prepare_annotation2.py	exon	.	-	.	HEATR6	26	8.8933671938419e-06	6.77644791474588e-05
ENSG00000124126.43	ENSG00000124126	chr20	dexseq_prepare_annotation2.py	exon	.	-	.	PREX1	28	8.91590725627617e-06	6.78995442454207e-05
ENSG00000187486.12	ENSG00000187486	chr11	dexseq_prepare_annotation2.py	exon	.	-	.	KCNJ11	8	8.99698837652076e-06	6.84800453655957e-05
ENSG00000134109.24	ENSG00000134109	chr3	dexseq_prepare_annotation2.py	exon	.	+	.	EDEM1	11	9.06578246146823e-06	6.89664486712772e-05
ENSG00000174231.77	ENSG00000174231	chr17	dexseq_prepare_annotation2.py	exon	.	-	.	PRPF8	26	9.11322532436661e-06	6.92899892047798e-05
ENSG00000142347.75	ENSG00000142347	chr19	dexseq_prepare_annotation2.py	exon	.	-	.	MYO1F	28	9.19027704454363e-06	6.9838182885907e-05
ENSG00000198668.32	ENSG00000198668	chr14	dexseq_prepare_annotation2.py	exon	.	+	.	CALM1	10	9.20325755210281e-06	6.9899162366644e-05
ENSG00000269966.ENSG00000232295.ENSG00000233237.61	ENSG00000269966+ENSG00000232295+ENSG00000233237	chr6	dexseq_prepare_annotation2.py	exon	.	-	.		22	9.26879292572506e-06	7.03590179894651e-05
ENSG00000003400.33	ENSG00000003400	chr2	dexseq_prepare_annotation2.py	exon	.	+	.	CASP10	21	9.30297342909276e-06	7.05563901021078e-05
ENSG00000254275.17	ENSG00000254275	chr8	dexseq_prepare_annotation2.py	exon	.	-	.	RP11-89M16.1	16	9.30479903501988e-06	7.05563901021078e-05
ENSG00000255591.ENSG00000147140.49	ENSG00000255591+ENSG00000147140	chrX	dexseq_prepare_annotation2.py	exon	.	+	.		36	9.35554719262068e-06	7.09030830761537e-05
ENSG00000120669.ENSG00000242715.ENSG00000250709.37	ENSG00000120669+ENSG00000242715+ENSG00000250709	chr13	dexseq_prepare_annotation2.py	exon	.	-	.		3	9.3656875890988e-06	7.09418140476098e-05
ENSG00000234232.14	ENSG00000234232	chr1	dexseq_prepare_annotation2.py	exon	.	-	.	RP11-353N4.5	7	9.58703358377997e-06	7.25794533900336e-05
ENSG00000161800.67	ENSG00000161800	chr12	dexseq_prepare_annotation2.py	exon	.	-	.	RACGAP1	38	9.59538096414125e-06	7.26036765655838e-05
ENSG00000164113.26	ENSG00000164113	chr4	dexseq_prepare_annotation2.py	exon	.	+	.	ADAD1	19	9.82974699379812e-06	7.43371322254845e-05
ENSG00000174353.22	ENSG00000174353	chr7	dexseq_prepare_annotation2.py	exon	.	-	.	STAG3L3	17	9.88489979590358e-06	7.47141622301308e-05
ENSG00000260411.ENSG00000078328.53	ENSG00000260411+ENSG00000078328	chr16	dexseq_prepare_annotation2.py	exon	.	+	.		14	9.99978577262977e-06	7.55420345673113e-05
ENSG00000236816.11	ENSG00000236816	chr9	dexseq_prepare_annotation2.py	exon	.	-	.	ANKRD20A7P	2	1.00116841982155e-05	7.55914314409161e-05
ENSG00000141140.90	ENSG00000141140	chr17	dexseq_prepare_annotation2.py	exon	.	-	.	MYO19	45	1.00221115946649e-05	7.55984525964308e-05
ENSG00000175467.33	ENSG00000175467	chr11	dexseq_prepare_annotation2.py	exon	.	+	.	SART1	16	1.0023334256617e-05	7.55984525964308e-05
ENSG00000163995.46	ENSG00000163995	chr4	dexseq_prepare_annotation2.py	exon	.	-	.	ABLIM2	3	1.00456004188083e-05	7.57258943382538e-05
ENSG00000221995.ENSG00000196535.93	ENSG00000221995+ENSG00000196535	chr17	dexseq_prepare_annotation2.py	exon	.	-	.		8	1.01166874598752e-05	7.62210256058118e-05
ENSG00000118046.28	ENSG00000118046	chr19	dexseq_prepare_annotation2.py	exon	.	+	.	STK11	15	1.0131157244515e-05	7.62892908577897e-05
ENSG00000237037.ENSG00000227370.44	ENSG00000237037+ENSG00000227370	chr22	dexseq_prepare_annotation2.py	exon	.	+	.		10	1.01653223719666e-05	7.65057133053449e-05
ENSG00000081870.15	ENSG00000081870	chr1	dexseq_prepare_annotation2.py	exon	.	-	.	HSPB11	10	1.02734118099582e-05	7.72779734227468e-05
ENSG00000133597.ENSG00000090266.46	ENSG00000133597+ENSG00000090266	chr7	dexseq_prepare_annotation2.py	exon	.	+	.		9	1.03706827673509e-05	7.79569868943433e-05
ENSG00000260781.18	ENSG00000260781	chr16	dexseq_prepare_annotation2.py	exon	.	-	.	ARHGAP23P1	14	1.03747351390161e-05	7.79569868943433e-05
ENSG00000170892.17	ENSG00000170892	chr19	dexseq_prepare_annotation2.py	exon	.	+	.	TSEN34	11	1.05285071594361e-05	7.90703221388111e-05
ENSG00000140993.19	ENSG00000140993	chr16	dexseq_prepare_annotation2.py	exon	.	-	.	TIGD7	8	1.06413975452531e-05	7.9875609887307e-05
ENSG00000161638.58	ENSG00000161638	chr12	dexseq_prepare_annotation2.py	exon	.	-	.	ITGA5	8	1.07497272885273e-05	8.06458264241428e-05
ENSG00000263798.ENSG00000108439.ENSG00000108465.115	ENSG00000263798+ENSG00000108439+ENSG00000108465	chr17	dexseq_prepare_annotation2.py	exon	.	+	.		57	1.07581829255559e-05	8.0666354057438e-05
ENSG00000087191.62	ENSG00000087191	chr17	dexseq_prepare_annotation2.py	exon	.	+	.	PSMC5	26	1.08774814935091e-05	8.15175339981149e-05
ENSG00000139637.21	ENSG00000139637	chr12	dexseq_prepare_annotation2.py	exon	.	+	.	C12orf10	4	1.09087433613363e-05	8.17083995583047e-05
ENSG00000155506.49	ENSG00000155506	chr5	dexseq_prepare_annotation2.py	exon	.	+	.	LARP1	11	1.0949801044361e-05	8.19723959286983e-05
ENSG00000131037.57	ENSG00000131037	chr19	dexseq_prepare_annotation2.py	exon	.	+	.	EPS8L1	39	1.10076405327986e-05	8.23606632486311e-05
ENSG00000108349.36	ENSG00000108349	chr17	dexseq_prepare_annotation2.py	exon	.	+	.	CASC3	30	1.10133445041774e-05	8.23606632486311e-05
ENSG00000229676.3	ENSG00000229676	chr19	dexseq_prepare_annotation2.py	exon	.	+	.	ZNF492	4	1.10753358257187e-05	8.27803584981113e-05
ENSG00000177910.7	ENSG00000177910	chr9	dexseq_prepare_annotation2.py	exon	.	-	.	SPATA31C2	5	1.1114369653711e-05	8.30281088961544e-05
ENSG00000054967.28	ENSG00000054967	chr11	dexseq_prepare_annotation2.py	exon	.	+	.	RELT	11	1.12615761075172e-05	8.40832553840247e-05
ENSG00000108100.30	ENSG00000108100	chr10	dexseq_prepare_annotation2.py	exon	.	+	.	CCNY	12	1.14387880292208e-05	8.53611991344605e-05
ENSG00000237296.ENSG00000243716.88	ENSG00000237296+ENSG00000243716	chr16	dexseq_prepare_annotation2.py	exon	.	+	.		24	1.15154838195864e-05	8.5888092962161e-05
ENSG00000125630.53	ENSG00000125630	chr2	dexseq_prepare_annotation2.py	exon	.	+	.	POLR1B	37	1.15686893738581e-05	8.62393207869419e-05
ENSG00000059377.54	ENSG00000059377	chr7	dexseq_prepare_annotation2.py	exon	.	+	.	TBXAS1	17	1.17229038567569e-05	8.73427554124138e-05
ENSG00000265352.10	ENSG00000265352	chr18	dexseq_prepare_annotation2.py	exon	.	-	.	RP11-723G8.2	6	1.1802947635745e-05	8.78926998176073e-05
ENSG00000163521.22	ENSG00000163521	chr2	dexseq_prepare_annotation2.py	exon	.	-	.	GLB1L	13	1.18546148972223e-05	8.82308646492997e-05
ENSG00000154734.19	ENSG00000154734	chr21	dexseq_prepare_annotation2.py	exon	.	-	.	ADAMTS1	13	1.18651270707662e-05	8.82625275348559e-05
ENSG00000223553.18	ENSG00000223553	chr22	dexseq_prepare_annotation2.py	exon	.	-	.	SMPD4P1	8	1.18911867596171e-05	8.8409751216468e-05
ENSG00000003509.37	ENSG00000003509	chr2	dexseq_prepare_annotation2.py	exon	.	+	.	NDUFAF7	13	1.19009142607736e-05	8.84354556027139e-05
ENSG00000001630.ENSG00000240720.34	ENSG00000001630+ENSG00000240720	chr7	dexseq_prepare_annotation2.py	exon	.	-	.		12	1.19518982464726e-05	8.87675475872822e-05
ENSG00000184014.57	ENSG00000184014	chr11	dexseq_prepare_annotation2.py	exon	.	-	.	DENND5A	26	1.1974343187126e-05	8.8887440163803e-05
ENSG00000145777.8	ENSG00000145777	chr5	dexseq_prepare_annotation2.py	exon	.	+	.	TSLP	3	1.2014543730101e-05	8.91389399102282e-05
ENSG00000167751.52	ENSG00000167751	chr19	dexseq_prepare_annotation2.py	exon	.	+	.	KLK2	12	1.21581043318333e-05	9.01566264438364e-05
ENSG00000003393.29	ENSG00000003393	chr2	dexseq_prepare_annotation2.py	exon	.	-	.	ALS2	22	1.21943643819775e-05	9.03779901436736e-05
ENSG00000079999.26	ENSG00000079999	chr19	dexseq_prepare_annotation2.py	exon	.	-	.	KEAP1	20	1.22294006356651e-05	9.05724983548125e-05
ENSG00000103091.71	ENSG00000103091	chr16	dexseq_prepare_annotation2.py	exon	.	-	.	WDR59	24	1.22334521671808e-05	9.05724983548125e-05
ENSG00000124226.2	ENSG00000124226	chr20	dexseq_prepare_annotation2.py	exon	.	+	.	RNF114	3	1.22688482214408e-05	9.07776349815632e-05
ENSG00000149091.88	ENSG00000149091	chr11	dexseq_prepare_annotation2.py	exon	.	+	.	DGKZ	6	1.22740321830574e-05	9.07776349815632e-05
ENSG00000168538.27	ENSG00000168538	chr4	dexseq_prepare_annotation2.py	exon	.	+	.	TRAPPC11	4	1.24023029087159e-05	9.16782391113887e-05
ENSG00000111731.51	ENSG00000111731	chr12	dexseq_prepare_annotation2.py	exon	.	-	.	C2CD5	12	1.2408977879702e-05	9.16795306523402e-05
ENSG00000068654.51	ENSG00000068654	chr2	dexseq_prepare_annotation2.py	exon	.	-	.	POLR1A	33	1.25614515434691e-05	9.27574411356484e-05
ENSG00000118922.11	ENSG00000118922	chr13	dexseq_prepare_annotation2.py	exon	.	-	.	KLF12	8	1.27988450585456e-05	9.44609684488366e-05
ENSG00000116299.50	ENSG00000116299	chr1	dexseq_prepare_annotation2.py	exon	.	+	.	KIAA1324	15	1.29935887882774e-05	9.58481047436529e-05
ENSG00000159387.8	ENSG00000159387	chr16	dexseq_prepare_annotation2.py	exon	.	+	.	IRX6	8	1.30129285222198e-05	9.59405874947141e-05
ENSG00000204946.ENSG00000244560.40	ENSG00000204946+ENSG00000244560	chr7	dexseq_prepare_annotation2.py	exon	.	+	.		15	1.31363169457731e-05	9.67996939410577e-05
ENSG00000163071.19	ENSG00000163071	chr4	dexseq_prepare_annotation2.py	exon	.	+	.	SPATA18	2	1.31447071285997e-05	9.68109396040575e-05
ENSG00000184640.63	ENSG00000184640	chr17	dexseq_prepare_annotation2.py	exon	.	+	.	SEPT9	43	1.31965687804132e-05	9.71421743627074e-05
ENSG00000070886.19	ENSG00000070886	chr1	dexseq_prepare_annotation2.py	exon	.	+	.	EPHA8	3	1.32776695984607e-05	9.76881857155394e-05
ENSG00000037897.ENSG00000111012.42	ENSG00000037897+ENSG00000111012	chr12	dexseq_prepare_annotation2.py	exon	.	-	.		27	1.34305679265055e-05	9.87615902165971e-05
ENSG00000198554.33	ENSG00000198554	chr14	dexseq_prepare_annotation2.py	exon	.	-	.	WDHD1	9	1.3497484575643e-05	9.9201939788884e-05
ENSG00000062598.61	ENSG00000062598	chr20	dexseq_prepare_annotation2.py	exon	.	-	.	ELMO2	20	1.35340892179328e-05	9.94191637133981e-05
ENSG00000187242.3	ENSG00000187242	chr17	dexseq_prepare_annotation2.py	exon	.	-	.	KRT12	4	1.35561719578643e-05	9.95295415375943e-05
ENSG00000138696.23	ENSG00000138696	chr4	dexseq_prepare_annotation2.py	exon	.	+	.	BMPR1B	14	1.36496450912449e-05	0.000100163680732008
ENSG00000137860.17	ENSG00000137860	chr15	dexseq_prepare_annotation2.py	exon	.	+	.	SLC28A2	9	1.36770067365214e-05	0.000100312274057149
ENSG00000078269.3	ENSG00000078269	chr6	dexseq_prepare_annotation2.py	exon	.	+	.	SYNJ2	4	1.37190757361209e-05	0.00010056852608225
ENSG00000166140.41	ENSG00000166140	chr15	dexseq_prepare_annotation2.py	exon	.	+	.	ZFYVE19	8	1.37405364113271e-05	0.000100673519763822
ENSG00000143858.9	ENSG00000143858	chr1	dexseq_prepare_annotation2.py	exon	.	-	.	SYT2	6	1.38089774542228e-05	0.000101122439259792
ENSG00000111783.28	ENSG00000111783	chr12	dexseq_prepare_annotation2.py	exon	.	+	.	RFX4	4	1.38662092797224e-05	0.000101455483816808
ENSG00000026508.96	ENSG00000026508	chr11	dexseq_prepare_annotation2.py	exon	.	+	.	CD44	55	1.38688437889113e-05	0.000101455483816808
ENSG00000113971.ENSG00000240303.48	ENSG00000113971+ENSG00000240303	chr3	dexseq_prepare_annotation2.py	exon	.	-	.		10	1.3896741859428e-05	0.000101606867384848
ENSG00000264019.2	ENSG00000264019	chr17	dexseq_prepare_annotation2.py	exon	.	-	.	RP11-6N17.6	3	1.40148978301835e-05	0.00010241767823674
ENSG00000119782.ENSG00000205639.31	ENSG00000119782+ENSG00000205639	chr2	dexseq_prepare_annotation2.py	exon	.	+	.		15	1.40476768662122e-05	0.000102604057235141
ENSG00000090487.33	ENSG00000090487	chr15	dexseq_prepare_annotation2.py	exon	.	-	.	SPG21	10	1.40890579587813e-05	0.000102853040088329
ENSG00000177058.64	ENSG00000177058	chr5	dexseq_prepare_annotation2.py	exon	.	-	.	SLC38A9	38	1.41064058657804e-05	0.000102926408862373
ENSG00000259235.8	ENSG00000259235	chr15	dexseq_prepare_annotation2.py	exon	.	-	.	RP11-605F22.2	6	1.43129033554669e-05	0.000104379104925287
ENSG00000068079.18	ENSG00000068079	chr17	dexseq_prepare_annotation2.py	exon	.	+	.	IFI35	12	1.4332731060631e-05	0.000104469684175266
ENSG00000145725.59	ENSG00000145725	chr5	dexseq_prepare_annotation2.py	exon	.	+	.	PPIP5K2	39	1.43757999522455e-05	0.00010468437387618
ENSG00000141401.33	ENSG00000141401	chr18	dexseq_prepare_annotation2.py	exon	.	+	.	IMPA2	25	1.43770300764435e-05	0.00010468437387618
ENSG00000130559.34	ENSG00000130559	chr9	dexseq_prepare_annotation2.py	exon	.	-	.	CAMSAP1	21	1.44013825249025e-05	0.000104807584691035
ENSG00000136147.25	ENSG00000136147	chr13	dexseq_prepare_annotation2.py	exon	.	+	.	PHF11	11	1.44644202929089e-05	0.000105212059727275
ENSG00000243316.18	ENSG00000243316	chr10	dexseq_prepare_annotation2.py	exon	.	-	.	GUCY2GP	5	1.44766770779005e-05	0.000105246934797272
ENSG00000215151.2	ENSG00000215151	chr10	dexseq_prepare_annotation2.py	exon	.	+	.	ABCD1P2	2	1.45467165129642e-05	0.000105701643327588
ENSG00000080845.44	ENSG00000080845	chr20	dexseq_prepare_annotation2.py	exon	.	+	.	DLGAP4	19	1.47907254326688e-05	0.000107419357107292
ENSG00000167766.10	ENSG00000167766	chr19	dexseq_prepare_annotation2.py	exon	.	-	.	ZNF83	6	1.48963937217972e-05	0.00010813110501916
ENSG00000239332.ENSG00000222005.18	ENSG00000239332+ENSG00000222005	chr2	dexseq_prepare_annotation2.py	exon	.	+	.		5	1.50737984122768e-05	0.000109362578604296
ENSG00000188352.79	ENSG00000188352	chr9	dexseq_prepare_annotation2.py	exon	.	+	.	FOCAD	26	1.51184995604307e-05	0.000109630497583709
ENSG00000156603.10	ENSG00000156603	chr11	dexseq_prepare_annotation2.py	exon	.	-	.	MED19	10	1.51767234524019e-05	0.000109996149831797
ENSG00000099998.21	ENSG00000099998	chr22	dexseq_prepare_annotation2.py	exon	.	-	.	GGT5	2	1.53655556515539e-05	0.000111307548489736
ENSG00000064687.47	ENSG00000064687	chr19	dexseq_prepare_annotation2.py	exon	.	+	.	ABCA7	22	1.55341640681822e-05	0.000112471175573738
ENSG00000227057.20	ENSG00000227057	chr6	dexseq_prepare_annotation2.py	exon	.	-	.	WDR46	12	1.55487615373674e-05	0.000112519103500785
ENSG00000147548.26	ENSG00000147548	chr8	dexseq_prepare_annotation2.py	exon	.	-	.	WHSC1L1	17	1.57881156010136e-05	0.000114157569441123
ENSG00000124107.3	ENSG00000124107	chr20	dexseq_prepare_annotation2.py	exon	.	-	.	SLPI	3	1.57913654268031e-05	0.000114157569441123
ENSG00000004399.61	ENSG00000004399	chr3	dexseq_prepare_annotation2.py	exon	.	-	.	PLXND1	16	1.60208257153312e-05	0.000115757031705446
ENSG00000005810.107	ENSG00000005810	chr13	dexseq_prepare_annotation2.py	exon	.	-	.	MYCBP2	48	1.60305167588647e-05	0.000115767746219676
ENSG00000006210.9	ENSG00000006210	chr16	dexseq_prepare_annotation2.py	exon	.	+	.	CX3CL1	4	1.61363505848828e-05	0.000116472409748816
ENSG00000178252.ENSG00000178467.86	ENSG00000178252+ENSG00000178467	chr3	dexseq_prepare_annotation2.py	exon	.	+	.		15	1.61561338238417e-05	0.000116555555729649
ENSG00000139910.30	ENSG00000139910	chr14	dexseq_prepare_annotation2.py	exon	.	-	.	NOVA1	22	1.6180873088164e-05	0.000116640848841554
ENSG00000234911.ENSG00000258809.5	ENSG00000234911+ENSG00000258809	chr14	dexseq_prepare_annotation2.py	exon	.	-	.		3	1.61844966805815e-05	0.000116640848841554
ENSG00000104886.18	ENSG00000104886	chr19	dexseq_prepare_annotation2.py	exon	.	-	.	PLEKHJ1	14	1.62717574857825e-05	0.000117209840438956
ENSG00000248257.ENSG00000124467.31	ENSG00000248257+ENSG00000124467	chr19	dexseq_prepare_annotation2.py	exon	.	-	.		17	1.64387125971991e-05	0.00011835201759617
ENSG00000162670.12	ENSG00000162670	chr1	dexseq_prepare_annotation2.py	exon	.	-	.	BRINP3	9	1.64491525132028e-05	0.000118366758697047
ENSG00000100376.43	ENSG00000100376	chr22	dexseq_prepare_annotation2.py	exon	.	+	.	FAM118A	28	1.65841724873935e-05	0.000119277495544211
ENSG00000233885.4	ENSG00000233885	chr3	dexseq_prepare_annotation2.py	exon	.	-	.	YEATS2-AS1	4	1.66458047204023e-05	0.000119641986591171
ENSG00000175221.32	ENSG00000175221	chr19	dexseq_prepare_annotation2.py	exon	.	-	.	MED16	11	1.66518164831586e-05	0.000119641986591171
ENSG00000106034.ENSG00000234927.38	ENSG00000106034+ENSG00000234927	chr7	dexseq_prepare_annotation2.py	exon	.	+	.		13	1.67161941043736e-05	0.000120043381694545
ENSG00000268465.ENSG00000269751.ENSG00000182324.ENSG00000105447.ENSG00000105443.42	ENSG00000268465+ENSG00000269751+ENSG00000182324+ENSG00000105447+ENSG00000105443	chr19	dexseq_prepare_annotation2.py	exon	.	+	.		24	1.67277463996248e-05	0.000120065208763515
ENSG00000211965.1	ENSG00000211965	chr14	dexseq_prepare_annotation2.py	exon	.	-	.	IGHV3-49	2	1.67411553144647e-05	0.000120100332937543
ENSG00000135677.29	ENSG00000135677	chr12	dexseq_prepare_annotation2.py	exon	.	-	.	GNS	17	1.67645385736697e-05	0.000120206940540436
ENSG00000214708.1	ENSG00000214708	chr17	dexseq_prepare_annotation2.py	exon	.	-	.	AC090616.2	2	1.6839708521893e-05	0.000120684577740233
ENSG00000185813.51	ENSG00000185813	chr17	dexseq_prepare_annotation2.py	exon	.	-	.	PCYT2	14	1.70720063270918e-05	0.000122287240851855
ENSG00000156453.20	ENSG00000156453	chr5	dexseq_prepare_annotation2.py	exon	.	-	.	PCDH1	8	1.71051819259514e-05	0.000122462683189654
ENSG00000232729.12	ENSG00000232729	chr7	dexseq_prepare_annotation2.py	exon	.	-	.	AC083884.8	4	1.71796495039038e-05	0.000122933422934073
ENSG00000228340.35	ENSG00000228340	chr20	dexseq_prepare_annotation2.py	exon	.	+	.	RP5-1043L13.1	15	1.73078225595569e-05	0.000123787793803241
ENSG00000197256.30	ENSG00000197256	chr19	dexseq_prepare_annotation2.py	exon	.	-	.	KANK2	6	1.73415913363795e-05	0.000123966449167915
ENSG00000162889.18	ENSG00000162889	chr1	dexseq_prepare_annotation2.py	exon	.	+	.	MAPKAPK2	14	1.77417088239443e-05	0.000126762442377361
ENSG00000101958.16	ENSG00000101958	chrX	dexseq_prepare_annotation2.py	exon	.	+	.	GLRA2	4	1.77629281432827e-05	0.000126849791662207
ENSG00000227218.15	ENSG00000227218	chr9	dexseq_prepare_annotation2.py	exon	.	+	.	RP11-203J24.8	12	1.78464880669585e-05	0.000127382018064971
ENSG00000215154.6	ENSG00000215154	chr16	dexseq_prepare_annotation2.py	exon	.	+	.	AC141586.5	7	1.7888559728711e-05	0.000127617727068154
ENSG00000133026.57	ENSG00000133026	chr17	dexseq_prepare_annotation2.py	exon	.	-	.	MYH10	33	1.79573749308804e-05	0.000128043890811495
ENSG00000182923.27	ENSG00000182923	chr3	dexseq_prepare_annotation2.py	exon	.	+	.	CEP63	20	1.79672044174907e-05	0.000128049242599439
ENSG00000159708.19	ENSG00000159708	chr16	dexseq_prepare_annotation2.py	exon	.	+	.	LRRC36	5	1.79975946854562e-05	0.000128201048203876
ENSG00000109814.36	ENSG00000109814	chr4	dexseq_prepare_annotation2.py	exon	.	-	.	UGDH	4	1.80902708148727e-05	0.000128796153242284
ENSG00000224458.9	ENSG00000224458	chr7	dexseq_prepare_annotation2.py	exon	.	+	.	GUSBP6	9	1.85318022075793e-05	0.000131873127313672
ENSG00000106617.46	ENSG00000106617	chr7	dexseq_prepare_annotation2.py	exon	.	-	.	PRKAG2	13	1.87226614714836e-05	0.000133164103577309
ENSG00000205452.6	ENSG00000205452	chr16	dexseq_prepare_annotation2.py	exon	.	-	.	RP11-812E19.3	6	1.89415833806754e-05	0.000134598570157908
ENSG00000137504.24	ENSG00000137504	chr11	dexseq_prepare_annotation2.py	exon	.	-	.	CREBZF	14	1.89434317756273e-05	0.000134598570157908
ENSG00000123562.9	ENSG00000123562	chrX	dexseq_prepare_annotation2.py	exon	.	-	.	MORF4L2	5	1.90517391025763e-05	0.000135299963898659
ENSG00000149256.54	ENSG00000149256	chr11	dexseq_prepare_annotation2.py	exon	.	-	.	TENM4	9	1.95303661563122e-05	0.000138576851103215
ENSG00000173418.16	ENSG00000173418	chr20	dexseq_prepare_annotation2.py	exon	.	+	.	NAA20	7	1.95328119677533e-05	0.000138576851103215
ENSG00000106686.33	ENSG00000106686	chr9	dexseq_prepare_annotation2.py	exon	.	-	.	SPATA6L	14	1.96894042755821e-05	0.0001396175756173
ENSG00000116731.35	ENSG00000116731	chr1	dexseq_prepare_annotation2.py	exon	.	+	.	PRDM2	5	2.00298458379352e-05	0.00014196027422022
ENSG00000174871.18	ENSG00000174871	chr11	dexseq_prepare_annotation2.py	exon	.	+	.	CNIH2	13	2.01274161651697e-05	0.000142580149469389
ENSG00000173818.62	ENSG00000173818	chr17	dexseq_prepare_annotation2.py	exon	.	+	.	ENDOV	22	2.03488787529886e-05	0.000144076599363529
ENSG00000104522.48	ENSG00000104522	chr8	dexseq_prepare_annotation2.py	exon	.	-	.	TSTA3	11	2.04638518659641e-05	0.000144817946170375
ENSG00000117322.13	ENSG00000117322	chr1	dexseq_prepare_annotation2.py	exon	.	+	.	CR2	8	2.07042596179155e-05	0.000146445776154002
ENSG00000236581.67	ENSG00000236581	chr13	dexseq_prepare_annotation2.py	exon	.	+	.	STARD13-AS	38	2.09732676394257e-05	0.000148274168815268
ENSG00000091129.31	ENSG00000091129	chr7	dexseq_prepare_annotation2.py	exon	.	-	.	NRCAM	23	2.10375990112168e-05	0.000148654457141384
ENSG00000177182.26	ENSG00000177182	chr8	dexseq_prepare_annotation2.py	exon	.	+	.	CLVS1	10	2.1104775031622e-05	0.000149054455205807
ENSG00000132676.56	ENSG00000132676	chr1	dexseq_prepare_annotation2.py	exon	.	+	.	DAP3	26	2.12270016450937e-05	0.00014984265825946
ENSG00000259143.ENSG00000165959.37	ENSG00000259143+ENSG00000165959	chr14	dexseq_prepare_annotation2.py	exon	.	-	.		29	2.12446862834406e-05	0.000149892473907777
[truncated: 1,738 more rows]
