# Supplementary material for: The transcriptomic response of cells to a drug combination is more than the sum of the responses to the monotherapies
Source: eLife. 2020 Sep 18;9:e52707. doi: 10.7554/eLife.52707 (PMC7546737; doi:10.7554/eLife.52707)
Supplement: Source data 8. [file elife-52707-data8.zip › Supplementary Item 13 Differential Splicing/WFA_singlet_DMSO_singlet_3_dynsyn_exon_O_fcounts_O_flatten_exon_name.mtrx_exons_intragene_t_test_FDR_10]

V1	V2	V3	V4	V5	V6	V7	V8	V9	V10	V11	V12	id	logFC	t	P.Value	FDR
ENSG00000215029.ENSG00000185945.4	ENSG00000215029+ENSG00000185945	ENSG00000215029+ENSG00000185945_005	chrX	dexseq_prepare_annotation2.py	exon	101618901	101618973	.	-	.	ENST00000457521+ENST00000372750+ENST00000372749+ENST00000412230__exon_number_005__gene_id_ENSG00000215029+ENSG00000185945		ENSG00000215029.ENSG00000185945.4	-6.63186900539847	-75.988766657566	8.65112605474113e-119	1.10891863994883e-113
ENSG00000091536.72	ENSG00000091536	ENSG00000091536_073	chr17	dexseq_prepare_annotation2.py	exon	18062239	18062311	.	+	.	ENST00000578472+ENST00000556535+ENST00000418233+ENST00000557655+ENST00000205890+ENST00000433411__exon_number_073__gene_id_ENSG00000091536	MYO15A	ENSG00000091536.72	-2.88121503847561	-41.2270372214483	2.5083614761763e-117	1.60763395369616e-112
ENSG00000091536.73	ENSG00000091536	ENSG00000091536_074	chr17	dexseq_prepare_annotation2.py	exon	18062589	18062661	.	+	.	ENST00000578472+ENST00000556535+ENST00000557190+ENST00000418233+ENST00000557655+ENST00000205890+ENST00000433411__exon_number_074__gene_id_ENSG00000091536	MYO15A	ENSG00000091536.73	-2.89448197062514	-38.7750628339364	2.87984527670006e-111	1.23048109085989e-106
ENSG00000091536.69	ENSG00000091536	ENSG00000091536_070	chr17	dexseq_prepare_annotation2.py	exon	18061652	18061659	.	+	.	ENST00000557655+ENST00000578472+ENST00000556535+ENST00000557190__exon_number_070__gene_id_ENSG00000091536	MYO15A	ENSG00000091536.69	-2.80160802348381	-29.9111184998203	5.96877247018579e-87	1.91272298193339e-82
ENSG00000091536.71	ENSG00000091536	ENSG00000091536_072	chr17	dexseq_prepare_annotation2.py	exon	18061837	18061952	.	+	.	ENST00000578472+ENST00000205890+ENST00000418233__exon_number_072__gene_id_ENSG00000091536	MYO15A	ENSG00000091536.71	-2.76708689890566	-29.8106163293643	1.18840949563775e-86	3.04665411939677e-82
ENSG00000091536.74	ENSG00000091536	ENSG00000091536_075	chr17	dexseq_prepare_annotation2.py	exon	18062662	18062919	.	+	.	ENST00000433411__exon_number_075__gene_id_ENSG00000091536	MYO15A	ENSG00000091536.74	-2.71850941864052	-28.6169293752187	4.66878338081734e-83	9.97423318866546e-79
ENSG00000131018.135	ENSG00000131018	ENSG00000131018_136	chr6	dexseq_prepare_annotation2.py	exon	152688132	152688352	.	-	.	ENST00000454018+ENST00000469439__exon_number_136__gene_id_ENSG00000131018	SYNE1	ENSG00000131018.135	-5.72010859429385	-23.0063959546365	2.34380445677948e-79	4.29190775541295e-75
ENSG00000066855.1	ENSG00000066855	ENSG00000066855_002	chr8	dexseq_prepare_annotation2.py	exon	66556974	66557019	.	+	.	ENST00000523222+ENST00000523170+ENST00000262146+ENST00000522239+ENST00000424808__exon_number_002__gene_id_ENSG00000066855	MTFR1	ENSG00000066855.1	-2.64790623611191	-39.2384577179225	1.92657731053953e-76	3.08690666024473e-72
ENSG00000131018.136	ENSG00000131018	ENSG00000131018_137	chr6	dexseq_prepare_annotation2.py	exon	152688353	152688517	.	-	.	ENST00000469439+ENST00000471834+ENST00000341594+ENST00000448038+ENST00000265368+ENST00000454018+ENST00000367255+ENST00000423061__exon_number_137__gene_id_ENSG00000131018	SYNE1	ENSG00000131018.136	-5.79199819825005	-21.7525967739589	2.12060998599604e-73	3.02026699138828e-69
ENSG00000100106.ENSG00000100101.26	ENSG00000100106+ENSG00000100101	ENSG00000100106+ENSG00000100101_027	chr22	dexseq_prepare_annotation2.py	exon	38122511	38122577	.	+	.	ENST00000492485__exon_number_027__gene_id_ENSG00000100106+ENSG00000100101		ENSG00000100106.ENSG00000100101.26	-3.74962991247168	-30.7914199481219	4.92694721733045e-73	6.31545948211852e-69
ENSG00000127419.5	ENSG00000127419	ENSG00000127419_006	chr4	dexseq_prepare_annotation2.py	exon	926234	926247	.	+	.	ENST00000264771+ENST00000505734+ENST00000504744+ENST00000513952+ENST00000514453+ENST00000515492+ENST00000507319__exon_number_006__gene_id_ENSG00000127419	TMEM175	ENSG00000127419.5	3.44513633589691	49.1628561511291	1.95496688308075e-72	2.27810513642779e-68
ENSG00000127419.4	ENSG00000127419	ENSG00000127419_005	chr4	dexseq_prepare_annotation2.py	exon	926232	926233	.	+	.	ENST00000264771+ENST00000505734+ENST00000513952+ENST00000514453+ENST00000515492+ENST00000507319__exon_number_005__gene_id_ENSG00000127419	TMEM175	ENSG00000127419.4	3.43261257352273	48.1745779032448	1.40326130595781e-71	1.4989403393357e-67
ENSG00000138744.ENSG00000198301.7	ENSG00000138744+ENSG00000198301	ENSG00000138744+ENSG00000198301_008	chr4	dexseq_prepare_annotation2.py	exon	76839914	76839942	.	-	.	ENST00000602782+ENST00000286733__exon_number_008__gene_id_ENSG00000138744+ENSG00000198301		ENSG00000138744.ENSG00000198301.7	-2.37797261367914	-28.83194614626	2.20570426872808e-70	2.17485834287771e-66
ENSG00000138744.ENSG00000198301.3	ENSG00000138744+ENSG00000198301	ENSG00000138744+ENSG00000198301_004	chr4	dexseq_prepare_annotation2.py	exon	76835458	76835491	.	-	.	ENST00000513045+ENST00000511606+ENST00000286733__exon_number_004__gene_id_ENSG00000138744+ENSG00000198301		ENSG00000138744.ENSG00000198301.3	-2.39183795530588	-28.5666234883855	8.93842311617415e-70	8.18389251341025e-66
ENSG00000127419	ENSG00000127419	ENSG00000127419_001	chr4	dexseq_prepare_annotation2.py	exon	926175	926191	.	+	.	ENST00000507319+ENST00000264771__exon_number_001__gene_id_ENSG00000127419	TMEM175	ENSG00000127419	3.32808506745066	45.6994803735717	2.31012062680334e-69	1.9741058812327e-65
ENSG00000159216.40	ENSG00000159216	ENSG00000159216_041	chr21	dexseq_prepare_annotation2.py	exon	37342373	37342465	.	-	.	ENST00000460207+ENST00000475045__exon_number_041__gene_id_ENSG00000159216	RUNX1	ENSG00000159216.40	-3.31315485225629	-41.1407379449943	2.72368202775724e-68	2.18204381051237e-64
ENSG00000131018.130	ENSG00000131018	ENSG00000131018_131	chr6	dexseq_prepare_annotation2.py	exon	152683305	152683349	.	-	.	ENST00000448038+ENST00000471834+ENST00000341594+ENST00000265368+ENST00000367255+ENST00000423061__exon_number_131__gene_id_ENSG00000131018	SYNE1	ENSG00000131018.130	-5.52877363442877	-20.4047017992504	5.35957071211723e-67	4.04117937070947e-63
ENSG00000215029.ENSG00000185945.3	ENSG00000215029+ENSG00000185945	ENSG00000215029+ENSG00000185945_004	chrX	dexseq_prepare_annotation2.py	exon	101618184	101618366	.	-	.	ENST00000457521+ENST00000372750+ENST00000372749+ENST00000412230__exon_number_004__gene_id_ENSG00000215029+ENSG00000185945		ENSG00000215029.ENSG00000185945.3	-6.39452490012528	-30.3330547415998	1.05826759883468e-64	7.45890600817308e-61
ENSG00000091536.67	ENSG00000091536	ENSG00000091536_068	chr17	dexseq_prepare_annotation2.py	exon	18061622	18061625	.	+	.	ENST00000556535+ENST00000557190__exon_number_068__gene_id_ENSG00000091536	MYO15A	ENSG00000091536.67	-2.89219193246916	-22.8720224766294	1.105609322333e-64	7.45890600817308e-61
ENSG00000131018.137	ENSG00000131018	ENSG00000131018_138	chr6	dexseq_prepare_annotation2.py	exon	152688518	152690106	.	-	.	ENST00000471834__exon_number_138__gene_id_ENSG00000131018	SYNE1	ENSG00000131018.137	-5.50764948746086	-19.8770962850049	1.69653633068695e-64	1.08732709970057e-60
ENSG00000159216.41	ENSG00000159216	ENSG00000159216_042	chr21	dexseq_prepare_annotation2.py	exon	37354049	37354214	.	-	.	ENST00000460207+ENST00000475045__exon_number_042__gene_id_ENSG00000159216	RUNX1	ENSG00000159216.41	-3.21092528830712	-36.7784562001309	2.47851646000702e-63	1.51286284226962e-59
ENSG00000114735.22	ENSG00000114735	ENSG00000114735_023	chr3	dexseq_prepare_annotation2.py	exon	50617371	50617546	.	+	.	ENST00000448997+ENST00000482974__exon_number_023__gene_id_ENSG00000114735	HEMK1	ENSG00000114735.22	-3.66991198168897	-31.6035130454628	1.65908844460777e-61	9.66660340939606e-58
ENSG00000131018.134	ENSG00000131018	ENSG00000131018_135	chr6	dexseq_prepare_annotation2.py	exon	152688127	152688131	.	-	.	ENST00000454018__exon_number_135__gene_id_ENSG00000131018	SYNE1	ENSG00000131018.134	-5.68537540564148	-18.9345427789187	4.79220989122685e-60	2.67076107946626e-56
ENSG00000159640.ENSG00000224353.ENSG00000264813.23	ENSG00000159640+ENSG00000224353+ENSG00000264813	ENSG00000159640+ENSG00000224353+ENSG00000264813_024	chr17	dexseq_prepare_annotation2.py	exon	61561691	61561698	.	+	.	ENST00000582678+ENST00000428043+ENST00000290866__exon_number_024__gene_id_ENSG00000159640+ENSG00000224353+ENSG00000264813		ENSG00000159640.ENSG00000224353.ENSG00000264813.23	-2.71328975464662	-22.7860671178041	1.39456274344439e-58	7.44824339917455e-55
ENSG00000112159.108	ENSG00000112159	ENSG00000112159_109	chr6	dexseq_prepare_annotation2.py	exon	90504296	90504520	.	-	.	ENST00000369393+ENST00000428876+ENST00000439638__exon_number_109__gene_id_ENSG00000112159	MDN1	ENSG00000112159.108	-1.18480516211383	-20.2865986811402	2.79313166691983e-58	1.43211681331647e-54
ENSG00000138744.ENSG00000198301.1	ENSG00000138744+ENSG00000198301	ENSG00000138744+ENSG00000198301_002	chr4	dexseq_prepare_annotation2.py	exon	76834813	76835121	.	-	.	ENST00000286733__exon_number_002__gene_id_ENSG00000138744+ENSG00000198301		ENSG00000138744.ENSG00000198301.1	-2.2724976766317	-23.6880262671376	6.0830529511273e-58	2.99899189762077e-54
ENSG00000177239.29	ENSG00000177239	ENSG00000177239_030	chr9	dexseq_prepare_annotation2.py	exon	139998878	139999054	.	+	.	ENST00000535028+ENST00000536349+ENST00000480100__exon_number_030__gene_id_ENSG00000177239	MAN1B1	ENSG00000177239.29	3.06822443922425	32.6607803044009	7.16395554693613e-57	3.40107462932358e-53
ENSG00000114735.15	ENSG00000114735	ENSG00000114735_016	chr3	dexseq_prepare_annotation2.py	exon	50614483	50614554	.	+	.	ENST00000424388+ENST00000434410+ENST00000448997+ENST00000232854+ENST00000482974+ENST00000455834__exon_number_016__gene_id_ENSG00000114735	HEMK1	ENSG00000114735.15	-3.78764275106976	-28.5219161299185	1.32247474918029e-56	6.0541949392653e-53
ENSG00000159216.43	ENSG00000159216	ENSG00000159216_044	chr21	dexseq_prepare_annotation2.py	exon	37357048	37357128	.	-	.	ENST00000475045__exon_number_044__gene_id_ENSG00000159216	RUNX1	ENSG00000159216.43	-3.11746320815831	-29.8343583969304	2.63227833232452e-54	1.16348517653111e-50
ENSG00000166689.59	ENSG00000166689	ENSG00000166689_060	chr11	dexseq_prepare_annotation2.py	exon	17035672	17035689	.	-	.	ENST00000355661+ENST00000448080+ENST00000531066__exon_number_060__gene_id_ENSG00000166689	PLEKHA7	ENSG00000166689.59	-1.84800733644572	-23.9082456912738	3.1671601107408e-54	1.35324305771659e-50
ENSG00000180448.9	ENSG00000180448	ENSG00000180448_010	chr19	dexseq_prepare_annotation2.py	exon	1071220	1071357	.	+	.	ENST00000543365__exon_number_010__gene_id_ENSG00000180448	HMHA1	ENSG00000180448.9	-3.06430574501282	-24.1992805126933	3.35490851370416e-54	1.38722220356009e-50
ENSG00000114735.21	ENSG00000114735	ENSG00000114735_022	chr3	dexseq_prepare_annotation2.py	exon	50617275	50617370	.	+	.	ENST00000434410+ENST00000443894+ENST00000448997+ENST00000232854+ENST00000482974+ENST00000455834__exon_number_022__gene_id_ENSG00000114735	HEMK1	ENSG00000114735.21	-3.5199410924256	-27.0814896727733	3.53613109706269e-54	1.41646361338653e-50
ENSG00000114735.23	ENSG00000114735	ENSG00000114735_024	chr3	dexseq_prepare_annotation2.py	exon	50617547	50617660	.	+	.	ENST00000434410+ENST00000443894+ENST00000448997+ENST00000232854+ENST00000482974+ENST00000455834__exon_number_024__gene_id_ENSG00000114735	HEMK1	ENSG00000114735.23	-3.78666238574323	-27.0625481568966	3.81115953994845e-54	1.48036985499901e-50
ENSG00000091536.66	ENSG00000091536	ENSG00000091536_067	chr17	dexseq_prepare_annotation2.py	exon	18061036	18061214	.	+	.	ENST00000205890+ENST00000418233+ENST00000445289__exon_number_067__gene_id_ENSG00000091536	MYO15A	ENSG00000091536.66	-2.90491558545497	-19.7152899197016	6.81741978107474e-54	2.57020735993448e-50
ENSG00000215440.ENSG00000124222.ENSG00000254995.87	ENSG00000215440+ENSG00000124222+ENSG00000254995	ENSG00000215440+ENSG00000124222+ENSG00000254995_088	chr20	dexseq_prepare_annotation2.py	exon	57292916	57293051	.	+	.	ENST00000532531+ENST00000527587__exon_number_088__gene_id_ENSG00000215440+ENSG00000124222+ENSG00000254995		ENSG00000215440.ENSG00000124222.ENSG00000254995.87	-1.29131635046922	-25.7506009886611	7.48380850928516e-52	2.74082726382054e-48
ENSG00000148337.59	ENSG00000148337	ENSG00000148337_060	chr9	dexseq_prepare_annotation2.py	exon	130953104	130953113	.	-	.	ENST00000467178+ENST00000325721+ENST00000420484+ENST00000372948+ENST00000491954+ENST00000393608+ENST00000541172+ENST00000476727+ENST00000357558+ENST00000372938+ENST00000372954+ENST00000488559+ENST00000324544+ENST00000538431+ENST00000277465+ENST00000498156__exon_number_060__gene_id_ENSG00000148337	CIZ1	ENSG00000148337.59	-1.39978177674504	-19.4910335366781	1.89603221054837e-51	6.75103335590308e-48
ENSG00000127419.38	ENSG00000127419	ENSG00000127419_039	chr4	dexseq_prepare_annotation2.py	exon	946978	947091	.	+	.	ENST00000264771+ENST00000452360+ENST00000506669+ENST00000514453+ENST00000504180+ENST00000508204+ENST00000515740+ENST00000515492+ENST00000513952+ENST00000509508+ENST00000438836+ENST00000510493+ENST00000515876__exon_number_039__gene_id_ENSG00000127419	TMEM175	ENSG00000127419.38	-2.74531195448987	-29.3755419853157	2.49579313963356e-51	8.64637178985159e-48
ENSG00000159216.44	ENSG00000159216	ENSG00000159216_045	chr21	dexseq_prepare_annotation2.py	exon	37360428	37360469	.	-	.	ENST00000475045__exon_number_045__gene_id_ENSG00000159216	RUNX1	ENSG00000159216.44	-3.10702498797834	-27.256301895045	1.59224940539501e-50	5.37099245479852e-47
ENSG00000127419.41	ENSG00000127419	ENSG00000127419_042	chr4	dexseq_prepare_annotation2.py	exon	949272	949279	.	+	.	ENST00000506669__exon_number_042__gene_id_ENSG00000127419	TMEM175	ENSG00000127419.41	-2.92269490589428	-28.768862269119	1.64819872200133e-50	5.41716432265576e-47
ENSG00000221968.1	ENSG00000221968	ENSG00000221968_002	chr11	dexseq_prepare_annotation2.py	exon	61640996	61640997	.	-	.	ENST00000527697+ENST00000533676__exon_number_002__gene_id_ENSG00000221968	FADS3	ENSG00000221968.1	-2.56937388150278	-28.5793437997395	2.99150648289297e-50	9.58643209975468e-47
ENSG00000127419.37	ENSG00000127419	ENSG00000127419_038	chr4	dexseq_prepare_annotation2.py	exon	946225	946238	.	+	.	ENST00000264771+ENST00000452360+ENST00000506669+ENST00000514453+ENST00000504180+ENST00000508204+ENST00000515740+ENST00000515492+ENST00000513952+ENST00000509508+ENST00000438836+ENST00000510493+ENST00000515876__exon_number_038__gene_id_ENSG00000127419	TMEM175	ENSG00000127419.37	-2.69181845512807	-28.3412557416765	6.35367210367037e-50	1.98640584778701e-46
ENSG00000159216.42	ENSG00000159216	ENSG00000159216_043	chr21	dexseq_prepare_annotation2.py	exon	37356870	37357047	.	-	.	ENST00000460207+ENST00000475045__exon_number_043__gene_id_ENSG00000159216	RUNX1	ENSG00000159216.42	-3.03527053159258	-26.6202071459047	1.50123460596801e-49	4.58169653005217e-46
ENSG00000079102.31	ENSG00000079102	ENSG00000079102_032	chr8	dexseq_prepare_annotation2.py	exon	93023281	93023315	.	-	.	ENST00000396218+ENST00000360348+ENST00000523629+ENST00000520724+ENST00000436581+ENST00000518844+ENST00000523290+ENST00000265814+ENST00000521553+ENST00000519847+ENST00000518992+ENST00000521054+ENST00000422361__exon_number_032__gene_id_ENSG00000079102	RUNX1T1	ENSG00000079102.31	-1.89476310360368	-29.8669010142488	1.67522503986069e-49	4.99380688510285e-46
ENSG00000112159.107	ENSG00000112159	ENSG00000112159_108	chr6	dexseq_prepare_annotation2.py	exon	90503819	90503926	.	-	.	ENST00000369393+ENST00000428876+ENST00000439638__exon_number_108__gene_id_ENSG00000112159	MDN1	ENSG00000112159.107	-1.14256386899829	-17.8187747983543	5.30844210143657e-49	1.54646983055987e-45
ENSG00000159640.ENSG00000224353.ENSG00000264813.22	ENSG00000159640+ENSG00000224353+ENSG00000264813	ENSG00000159640+ENSG00000224353+ENSG00000264813_023	chr17	dexseq_prepare_annotation2.py	exon	61561213	61561332	.	+	.	ENST00000582678+ENST00000428043+ENST00000290866__exon_number_023__gene_id_ENSG00000159640+ENSG00000224353+ENSG00000264813		ENSG00000159640.ENSG00000224353.ENSG00000264813.22	-3.01122391697996	-19.3297345987934	1.96721242496208e-48	5.60358273458865e-45
ENSG00000066855.2	ENSG00000066855	ENSG00000066855_003	chr8	dexseq_prepare_annotation2.py	exon	66582106	66582107	.	+	.	ENST00000517944__exon_number_003__gene_id_ENSG00000066855	MTFR1	ENSG00000066855.2	-2.47802579744573	-21.9908191642295	8.2709979751773e-47	2.3047675270743e-43
ENSG00000159216.45	ENSG00000159216	ENSG00000159216_046	chr21	dexseq_prepare_annotation2.py	exon	37376862	37376965	.	-	.	ENST00000475045__exon_number_046__gene_id_ENSG00000159216	RUNX1	ENSG00000159216.45	-3.08855618192243	-24.8739789730236	8.74463306104642e-47	2.38490330857671e-43
ENSG00000050438.30	ENSG00000050438	ENSG00000050438_031	chr12	dexseq_prepare_annotation2.py	exon	51856094	51856240	.	+	.	ENST00000514353+ENST00000550211+ENST00000319957+ENST00000547697+ENST00000535225+ENST00000453097+ENST00000551071+ENST00000604314+ENST00000394856+ENST00000358657__exon_number_031__gene_id_ENSG00000050438	SLC4A8	ENSG00000050438.30	-5.1892516607451	-28.5716335019319	2.09850843837278e-45	5.6039793468229e-42
ENSG00000257062.ENSG00000111700.ENSG00000134538.ENSG00000205754.ENSG00000257046.45	ENSG00000257062+ENSG00000111700+ENSG00000134538+ENSG00000205754+ENSG00000257046	ENSG00000257062+ENSG00000111700+ENSG00000134538+ENSG00000205754+ENSG00000257046_046	chr12	dexseq_prepare_annotation2.py	exon	21242842	21242863	.	+	.	ENST00000545916+ENST00000540229+ENST00000593147+ENST00000381541+ENST00000554957+ENST00000421593+ENST00000553473__exon_number_046__gene_id_ENSG00000257062+ENSG00000111700+ENSG00000134538+ENSG00000205754+ENSG00000257046		ENSG00000257062.ENSG00000111700.ENSG00000134538.ENSG00000205754.ENSG00000257046.45	1.21445333794417	19.9597171981451	6.05021027400659e-45	1.58271031294431e-41
ENSG00000023228.ENSG00000237580.2	ENSG00000023228+ENSG00000237580	ENSG00000023228+ENSG00000237580_003	chr2	dexseq_prepare_annotation2.py	exon	206981225	206988542	.	-	.	ENST00000233190__exon_number_003__gene_id_ENSG00000023228+ENSG00000237580		ENSG00000023228.ENSG00000237580.2	-2.72102346981992	-26.3276251853688	6.18843834542429e-45	1.58649280798635e-41
ENSG00000114735.20	ENSG00000114735	ENSG00000114735_021	chr3	dexseq_prepare_annotation2.py	exon	50616252	50616357	.	+	.	ENST00000455834+ENST00000448997+ENST00000232854+ENST00000434410__exon_number_021__gene_id_ENSG00000114735	HEMK1	ENSG00000114735.20	-2.53475556405703	-21.5330154150748	6.5435713665087e-44	1.64464326451337e-40
ENSG00000114735.9	ENSG00000114735	ENSG00000114735_010	chr3	dexseq_prepare_annotation2.py	exon	50607243	50608361	.	+	.	ENST00000482974__exon_number_010__gene_id_ENSG00000114735	HEMK1	ENSG00000114735.9	2.19966953892837	21.3250121108617	1.70342973003447e-43	4.19901980106306e-40
ENSG00000131018.133	ENSG00000131018	ENSG00000131018_134	chr6	dexseq_prepare_annotation2.py	exon	152685982	152686154	.	-	.	ENST00000448038+ENST00000471834+ENST00000341594+ENST00000265368+ENST00000367255+ENST00000423061__exon_number_134__gene_id_ENSG00000131018	SYNE1	ENSG00000131018.133	-5.65731039048325	-15.3425197362134	1.78462692199696e-43	4.31617071915876e-40
ENSG00000159640.ENSG00000224353.ENSG00000264813.24	ENSG00000159640+ENSG00000224353+ENSG00000264813	ENSG00000159640+ENSG00000224353+ENSG00000264813_025	chr17	dexseq_prepare_annotation2.py	exon	61561699	61561902	.	+	.	ENST00000582678+ENST00000428043+ENST00000290866+ENST00000579726__exon_number_025__gene_id_ENSG00000159640+ENSG00000224353+ENSG00000264813		ENSG00000159640.ENSG00000224353.ENSG00000264813.24	-2.69320846305865	-17.6857936043894	2.07442553206539e-43	4.9241483990964e-40
ENSG00000100106.ENSG00000100101.25	ENSG00000100106+ENSG00000100101	ENSG00000100106+ENSG00000100101_026	chr22	dexseq_prepare_annotation2.py	exon	38119192	38122510	.	+	.	ENST00000406386+ENST00000344404+ENST00000455236+ENST00000492485__exon_number_026__gene_id_ENSG00000100106+ENSG00000100101		ENSG00000100106.ENSG00000100101.25	-3.41662544685892	-18.4687812112205	3.73375523244756e-43	8.70182205828351e-40
ENSG00000114735.7	ENSG00000114735	ENSG00000114735_008	chr3	dexseq_prepare_annotation2.py	exon	50607001	50607005	.	+	.	ENST00000482974+ENST00000448997+ENST00000424388+ENST00000232854__exon_number_008__gene_id_ENSG00000114735	HEMK1	ENSG00000114735.7	2.16299096303525	21.1381929788739	4.04109793824489e-43	9.24992885571619e-40
ENSG00000167543.5	ENSG00000167543	ENSG00000167543_006	chr17	dexseq_prepare_annotation2.py	exon	27895045	27895064	.	+	.	ENST00000580183__exon_number_006__gene_id_ENSG00000167543	TP53I13	ENSG00000167543.5	-4.00887618255628	-23.1491328643158	4.4644186539331e-43	1.00396159982185e-39
ENSG00000148337.70	ENSG00000148337	ENSG00000148337_071	chr9	dexseq_prepare_annotation2.py	exon	130953852	130953868	.	-	.	ENST00000357558+ENST00000372938+ENST00000325721__exon_number_071__gene_id_ENSG00000148337	CIZ1	ENSG00000148337.70	-3.84511212204205	-16.7504872763985	2.69842140304947e-42	5.96360434975323e-39
ENSG00000113163.30	ENSG00000113163	ENSG00000113163_031	chr5	dexseq_prepare_annotation2.py	exon	74807331	74807454	.	-	.	ENST00000261415+ENST00000405807__exon_number_031__gene_id_ENSG00000113163	COL4A3BP	ENSG00000113163.30	3.48819329329681	25.8563851783632	4.33962101749058e-42	9.428157648542e-39
ENSG00000114735.28	ENSG00000114735	ENSG00000114735_029	chr3	dexseq_prepare_annotation2.py	exon	50618108	50622179	.	+	.	ENST00000448997+ENST00000232854__exon_number_029__gene_id_ENSG00000114735	HEMK1	ENSG00000114735.28	-3.68887111859743	-20.6225255984397	4.48611548735524e-42	9.58398759000283e-39
ENSG00000013441.27	ENSG00000013441	ENSG00000013441_028	chr2	dexseq_prepare_annotation2.py	exon	201725688	201725706	.	-	.	ENST00000492793+ENST00000473565+ENST00000461981__exon_number_028__gene_id_ENSG00000013441	CLK1	ENSG00000013441.27	-2.52714860856291	-22.3205308340985	1.08542794291799e-41	2.28085777998547e-38
ENSG00000131018.132	ENSG00000131018	ENSG00000131018_133	chr6	dexseq_prepare_annotation2.py	exon	152684861	152684909	.	-	.	ENST00000341594__exon_number_133__gene_id_ENSG00000131018	SYNE1	ENSG00000131018.132	-5.55591257398929	-14.9367656249836	1.15193314476113e-41	2.38156603809309e-38
ENSG00000175216.30	ENSG00000175216	ENSG00000175216_031	chr11	dexseq_prepare_annotation2.py	exon	46786681	46786806	.	-	.	ENST00000312055+ENST00000533413+ENST00000529230+ENST00000415402+ENST00000354558+ENST00000526943__exon_number_031__gene_id_ENSG00000175216	CKAP5	ENSG00000175216.30	-1.65428574890596	-20.404594794106	2.24797102732579e-40	4.57380035277261e-37
ENSG00000260391.ENSG00000160145.48	ENSG00000260391+ENSG00000160145	ENSG00000260391+ENSG00000160145_049	chr3	dexseq_prepare_annotation2.py	exon	124174024	124174206	.	+	.	ENST00000460856+ENST00000494648+ENST00000240874+ENST00000354186+ENST00000360013+ENST00000393501__exon_number_049__gene_id_ENSG00000260391+ENSG00000160145		ENSG00000260391.ENSG00000160145.48	1.4191552759279	15.9201562005451	3.50178338629886e-40	7.0135249691025e-37
ENSG00000114735	ENSG00000114735	ENSG00000114735_001	chr3	dexseq_prepare_annotation2.py	exon	50606583	50606627	.	+	.	ENST00000434410__exon_number_001__gene_id_ENSG00000114735	HEMK1	ENSG00000114735	1.92633557384981	19.678802552228	4.00439764551616e-40	7.89679536919312e-37
ENSG00000118058.5	ENSG00000118058	ENSG00000118058_006	chr11	dexseq_prepare_annotation2.py	exon	118309739	118309837	.	+	.	ENST00000527869+ENST00000531904__exon_number_006__gene_id_ENSG00000118058	KMT2A	ENSG00000118058.5	2.92139034690308	17.3480629421715	4.82003625717959e-40	9.36124071996659e-37
ENSG00000085276.49	ENSG00000085276	ENSG00000085276_050	chr3	dexseq_prepare_annotation2.py	exon	169098975	169099046	.	-	.	ENST00000494292+ENST00000485957__exon_number_050__gene_id_ENSG00000085276	MECOM	ENSG00000085276.49	-1.51340865132882	-25.1654935198221	6.0635791453428e-39	1.16006224180348e-35
ENSG00000114735.10	ENSG00000114735	ENSG00000114735_011	chr3	dexseq_prepare_annotation2.py	exon	50608362	50608725	.	+	.	ENST00000424388+ENST00000434410+ENST00000448997+ENST00000232854+ENST00000482974+ENST00000455834__exon_number_011__gene_id_ENSG00000114735	HEMK1	ENSG00000114735.10	2.17359749086566	18.9120516128808	1.672591544601e-38	3.15288425544185e-35
ENSG00000127419.28	ENSG00000127419	ENSG00000127419_029	chr4	dexseq_prepare_annotation2.py	exon	944995	945046	.	+	.	ENST00000264771+ENST00000452360+ENST00000513682+ENST00000515876+ENST00000504744+ENST00000504180+ENST00000508204+ENST00000507319+ENST00000514453+ENST00000515740+ENST00000515492+ENST00000513952+ENST00000509508+ENST00000502513+ENST00000510493+ENST00000514546+ENST00000438836__exon_number_029__gene_id_ENSG00000127419	TMEM175	ENSG00000127419.28	-2.53404830729455	-20.8347506761767	2.21287023037566e-38	4.110871476377e-35
ENSG00000159216.13	ENSG00000159216	ENSG00000159216_014	chr21	dexseq_prepare_annotation2.py	exon	36252903	36253010	.	-	.	ENST00000437180+ENST00000482318+ENST00000399237+ENST00000399240+ENST00000300305+ENST00000358356+ENST00000486278+ENST00000455571+ENST00000325074+ENST00000344691__exon_number_014__gene_id_ENSG00000159216	RUNX1	ENSG00000159216.13	2.06118177352807	20.0274749586809	2.39056310251776e-38	4.37753085152759e-35
ENSG00000165125.35	ENSG00000165125	ENSG00000165125_036	chr7	dexseq_prepare_annotation2.py	exon	142583135	142583391	.	-	.	ENST00000359396__exon_number_036__gene_id_ENSG00000165125	TRPV6	ENSG00000165125.35	-1.22203893125096	-21.2642812867937	2.50264971319501e-38	4.51823444417976e-35
ENSG00000114735.2	ENSG00000114735	ENSG00000114735_003	chr3	dexseq_prepare_annotation2.py	exon	50606705	50606908	.	+	.	ENST00000232854__exon_number_003__gene_id_ENSG00000114735	HEMK1	ENSG00000114735.2	1.95779050224697	18.8229281798139	2.59350584128393e-38	4.61723285760356e-35
ENSG00000265408.ENSG00000172828.ENSG00000172831.1	ENSG00000265408+ENSG00000172828+ENSG00000172831	ENSG00000265408+ENSG00000172828+ENSG00000172831_002	chr16	dexseq_prepare_annotation2.py	exon	66968359	66968362	.	+	.	ENST00000417689+ENST00000561697__exon_number_002__gene_id_ENSG00000265408+ENSG00000172828+ENSG00000172831		ENSG00000265408.ENSG00000172828.ENSG00000172831.1	-1.73854671334136	-19.0643424424626	2.81065382030164e-38	4.93527709580691e-35
ENSG00000175455.3	ENSG00000175455	ENSG00000175455_004	chr3	dexseq_prepare_annotation2.py	exon	123632564	123632571	.	-	.	ENST00000488653+ENST00000310351+ENST00000485727__exon_number_004__gene_id_ENSG00000175455	CCDC14	ENSG00000175455.3	-1.27961797265409	-16.2475808457343	5.51675863568427e-38	9.55606966809839e-35
ENSG00000114735.6	ENSG00000114735	ENSG00000114735_007	chr3	dexseq_prepare_annotation2.py	exon	50606998	50607000	.	+	.	ENST00000448997+ENST00000482974+ENST00000232854__exon_number_007__gene_id_ENSG00000114735	HEMK1	ENSG00000114735.6	2.00412429681629	18.6423193674845	6.3280336457401e-38	1.08152001170434e-34
ENSG00000221968.2	ENSG00000221968	ENSG00000221968_003	chr11	dexseq_prepare_annotation2.py	exon	61640998	61640998	.	-	.	ENST00000278829+ENST00000527697+ENST00000533676__exon_number_003__gene_id_ENSG00000221968	FADS3	ENSG00000221968.2	-2.56306106848925	-20.436093871273	1.07741533859777e-37	1.81717438068605e-34
ENSG00000167543.6	ENSG00000167543	ENSG00000167543_007	chr17	dexseq_prepare_annotation2.py	exon	27895065	27895073	.	+	.	ENST00000578749+ENST00000580183__exon_number_007__gene_id_ENSG00000167543	TP53I13	ENSG00000167543.6	-3.81641961090534	-19.879398590578	2.09075750687979e-37	3.48048673697228e-34
ENSG00000221968.4	ENSG00000221968	ENSG00000221968_005	chr11	dexseq_prepare_annotation2.py	exon	61641207	61641231	.	-	.	ENST00000527379+ENST00000278829+ENST00000527697+ENST00000529404+ENST00000533676__exon_number_005__gene_id_ENSG00000221968	FADS3	ENSG00000221968.4	-2.53962915353515	-20.0467749912455	5.14884778161972e-37	8.46140520953307e-34
ENSG00000173818.29	ENSG00000173818	ENSG00000173818_030	chr17	dexseq_prepare_annotation2.py	exon	78395628	78395762	.	+	.	ENST00000518644+ENST00000517295+ENST00000522200+ENST00000521565+ENST00000523228+ENST00000518137__exon_number_030__gene_id_ENSG00000173818	ENDOV	ENSG00000173818.29	-1.55001765024971	-19.5677388789229	7.75967126831963e-37	1.25905086394398e-33
ENSG00000112159.109	ENSG00000112159	ENSG00000112159_110	chr6	dexseq_prepare_annotation2.py	exon	90513047	90513273	.	-	.	ENST00000369393+ENST00000428876+ENST00000439638__exon_number_110__gene_id_ENSG00000112159	MDN1	ENSG00000112159.109	-1.19748767133281	-14.5850511013558	8.06909872881122e-37	1.2928915165706e-33
ENSG00000104915.25	ENSG00000104915	ENSG00000104915_026	chr19	dexseq_prepare_annotation2.py	exon	13260700	13260711	.	-	.	ENST00000588848+ENST00000440593+ENST00000587230+ENST00000242770+ENST00000591843+ENST00000591197+ENST00000589083+ENST00000343587__exon_number_026__gene_id_ENSG00000104915	STX10	ENSG00000104915.25	1.4900666436523	20.0534033610611	2.61714832663407e-36	4.14162107166183e-33
ENSG00000159217.ENSG00000264552.20	ENSG00000159217+ENSG00000264552	ENSG00000159217+ENSG00000264552_021	chr17	dexseq_prepare_annotation2.py	exon	47122353	47122427	.	+	.	ENST00000290341+ENST00000431824__exon_number_021__gene_id_ENSG00000159217+ENSG00000264552		ENSG00000159217.ENSG00000264552.20	4.78771517463738	27.4803343079609	4.04279069863378e-36	6.31967069917408e-33
ENSG00000173406.ENSG00000162600.49	ENSG00000173406+ENSG00000162600	ENSG00000173406+ENSG00000162600_050	chr1	dexseq_prepare_annotation2.py	exon	58996335	58996401	.	-	.	ENST00000421528+ENST00000358603+ENST00000371226__exon_number_050__gene_id_ENSG00000173406+ENSG00000162600		ENSG00000173406.ENSG00000162600.49	1.87927477866763	15.1166276096175	4.16332058625206e-36	6.42967179984291e-33
ENSG00000173818.27	ENSG00000173818	ENSG00000173818_028	chr17	dexseq_prepare_annotation2.py	exon	78393386	78393520	.	+	.	ENST00000523999+ENST00000523228__exon_number_028__gene_id_ENSG00000173818	ENDOV	ENSG00000173818.27	-1.4486051617284	-19.1003969464495	5.67149190302295e-36	8.65456160849152e-33
ENSG00000159216.23	ENSG00000159216	ENSG00000159216_024	chr21	dexseq_prepare_annotation2.py	exon	36421378	36421462	.	-	.	ENST00000300305+ENST00000486278+ENST00000416754__exon_number_024__gene_id_ENSG00000159216	RUNX1	ENSG00000159216.23	1.96384736158618	18.6917520930775	8.28722490685505e-36	1.24973301530646e-32
ENSG00000180448.3	ENSG00000180448	ENSG00000180448_004	chr19	dexseq_prepare_annotation2.py	exon	1067316	1067317	.	+	.	ENST00000587602+ENST00000536472+ENST00000313093__exon_number_004__gene_id_ENSG00000180448	HMHA1	ENSG00000180448.3	-2.99212404914028	-16.5006386442643	8.43831520609178e-36	1.25772106947355e-32
ENSG00000159216.11	ENSG00000159216	ENSG00000159216_012	chr21	dexseq_prepare_annotation2.py	exon	36231771	36231875	.	-	.	ENST00000467577+ENST00000437180+ENST00000482318+ENST00000399237+ENST00000399240+ENST00000300305+ENST00000358356+ENST00000486278+ENST00000325074+ENST00000344691__exon_number_012__gene_id_ENSG00000159216	RUNX1	ENSG00000159216.11	2.01086665418133	18.6185812298593	1.14910372835254e-35	1.69303924261707e-32
ENSG00000112159.110	ENSG00000112159	ENSG00000112159_111	chr6	dexseq_prepare_annotation2.py	exon	90529225	90529437	.	-	.	ENST00000369393+ENST00000428876+ENST00000439638__exon_number_111__gene_id_ENSG00000112159	MDN1	ENSG00000112159.110	-1.25554384924938	-14.2549892892365	1.36569932284005e-35	1.98929625682141e-32
ENSG00000257062.ENSG00000111700.ENSG00000134538.ENSG00000205754.ENSG00000257046.26	ENSG00000257062+ENSG00000111700+ENSG00000134538+ENSG00000205754+ENSG00000257046	ENSG00000257062+ENSG00000111700+ENSG00000134538+ENSG00000205754+ENSG00000257046_027	chr12	dexseq_prepare_annotation2.py	exon	21172182	21172314	.	+	.	ENST00000421593__exon_number_027__gene_id_ENSG00000257062+ENSG00000111700+ENSG00000134538+ENSG00000205754+ENSG00000257046		ENSG00000257062.ENSG00000111700.ENSG00000134538.ENSG00000205754.ENSG00000257046.26	-0.968353703195867	-16.2499854382535	1.80687106049512e-35	2.60234096939759e-32
ENSG00000074181.12	ENSG00000074181	ENSG00000074181_013	chr19	dexseq_prepare_annotation2.py	exon	15284879	15285211	.	-	.	ENST00000263388__exon_number_013__gene_id_ENSG00000074181	NOTCH3	ENSG00000074181.12	1.52490750470681	15.5908473742696	2.61758011894109e-35	3.72807394229007e-32
ENSG00000072609.ENSG00000196458.ENSG00000090615.38	ENSG00000072609+ENSG00000196458+ENSG00000090615	ENSG00000072609+ENSG00000196458+ENSG00000090615_039	chr12	dexseq_prepare_annotation2.py	exon	133405389	133405426	.	-	.	ENST00000537317+ENST00000545875+ENST00000456883__exon_number_039__gene_id_ENSG00000072609+ENSG00000196458+ENSG00000090615		ENSG00000072609.ENSG00000196458.ENSG00000090615.38	-7.39778910319709	-20.3640325429442	2.72702445012649e-35	3.84126866006718e-32
ENSG00000127419.21	ENSG00000127419	ENSG00000127419_022	chr4	dexseq_prepare_annotation2.py	exon	942199	942298	.	+	.	ENST00000452360+ENST00000505734+ENST00000504850+ENST00000504180+ENST00000504744+ENST00000513952+ENST00000438836__exon_number_022__gene_id_ENSG00000127419	TMEM175	ENSG00000127419.21	-2.60960211155683	-18.9980031806911	3.81711525736389e-35	5.31832030347194e-32
ENSG00000223745.58	ENSG00000223745	ENSG00000223745_059	chr1	dexseq_prepare_annotation2.py	exon	93806015	93806029	.	-	.	ENST00000452347+ENST00000411670+ENST00000451302+ENST00000413606+ENST00000421202+ENST00000457387+ENST00000449305+ENST00000438777+ENST00000447577__exon_number_059__gene_id_ENSG00000223745	RP4-717I23.3	ENSG00000223745.58	2.19947600253266	14.8176702982402	3.96112104998854e-35	5.45961740246915e-32
ENSG00000100106.ENSG00000100101.24	ENSG00000100106+ENSG00000100101	ENSG00000100106+ENSG00000100101_025	chr22	dexseq_prepare_annotation2.py	exon	38111770	38111941	.	+	.	ENST00000406386+ENST00000344404+ENST00000455236+ENST00000492485__exon_number_025__gene_id_ENSG00000100106+ENSG00000100101		ENSG00000100106.ENSG00000100101.24	-3.56660200710936	-15.5032128109259	8.25186756499427e-35	1.12525626405968e-31
ENSG00000131558.13	ENSG00000131558	ENSG00000131558_014	chr7	dexseq_prepare_annotation2.py	exon	133059582	133059756	.	+	.	ENST00000393161+ENST00000462055+ENST00000253861+ENST00000539845+ENST00000486013+ENST00000480840__exon_number_014__gene_id_ENSG00000131558	EXOC4	ENSG00000131558.13	-1.89265140990096	-15.3044714657964	1.04661928139363e-34	1.41218687081682e-31
ENSG00000143226.ENSG00000244682.ENSG00000273112.ENSG00000072694.55	ENSG00000143226+ENSG00000244682+ENSG00000273112+ENSG00000072694	ENSG00000143226+ENSG00000244682+ENSG00000273112+ENSG00000072694_056	chr1	dexseq_prepare_annotation2.py	exon	161559871	161560008	.	+	.	ENST00000465075__exon_number_056__gene_id_ENSG00000143226+ENSG00000244682+ENSG00000273112+ENSG00000072694		ENSG00000143226.ENSG00000244682.ENSG00000273112.ENSG00000072694.55	2.08103495652624	15.1031092752975	1.5272829357461e-34	2.03927272156048e-31
ENSG00000134109.13	ENSG00000134109	ENSG00000134109_014	chr3	dexseq_prepare_annotation2.py	exon	5243438	5243464	.	+	.	ENST00000256497+ENST00000465369+ENST00000445686+ENST00000434243+ENST00000492751__exon_number_014__gene_id_ENSG00000134109	EDEM1	ENSG00000134109.13	-3.36266677439937	-23.1406809378922	2.76874192315358e-34	3.65879254838837e-31
ENSG00000181090.24	ENSG00000181090	ENSG00000181090_025	chr9	dexseq_prepare_annotation2.py	exon	140671070	140671233	.	+	.	ENST00000460843+ENST00000462484+ENST00000371394+ENST00000465566+ENST00000462942+ENST00000334856__exon_number_025__gene_id_ENSG00000181090	EHMT1	ENSG00000181090.24	-4.20796367421962	-22.2081297953237	3.04160641273712e-34	3.97835911425989e-31
ENSG00000215440.ENSG00000124222.ENSG00000254995.88	ENSG00000215440+ENSG00000124222+ENSG00000254995	ENSG00000215440+ENSG00000124222+ENSG00000254995_089	chr20	dexseq_prepare_annotation2.py	exon	57293136	57294287	.	+	.	ENST00000532531+ENST00000527587__exon_number_089__gene_id_ENSG00000215440+ENSG00000124222+ENSG00000254995		ENSG00000215440.ENSG00000124222.ENSG00000254995.88	-1.10360619257928	-16.643044783136	1.61412351208644e-33	2.08991494976024e-30
ENSG00000143341.45	ENSG00000143341	ENSG00000143341_046	chr1	dexseq_prepare_annotation2.py	exon	186014820	186014995	.	+	.	ENST00000271588+ENST00000367492__exon_number_046__gene_id_ENSG00000143341	HMCN1	ENSG00000143341.45	-1.5578107198036	-15.0773721761915	4.13944837778193e-33	5.30602771960843e-30
ENSG00000082196.ENSG00000250767.ENSG00000273294.ENSG00000242110.19	ENSG00000082196+ENSG00000250767+ENSG00000273294+ENSG00000242110	ENSG00000082196+ENSG00000250767+ENSG00000273294+ENSG00000242110_020	chr5	dexseq_prepare_annotation2.py	exon	34005861	34006004	.	-	.	ENST00000382085+ENST00000382068+ENST00000514195+ENST00000506639+ENST00000382072+ENST00000335606+ENST00000426255+ENST00000382079+ENST00000502637+ENST00000441713+ENST00000512079__exon_number_020__gene_id_ENSG00000082196+ENSG00000250767+ENSG00000273294+ENSG00000242110		ENSG00000082196.ENSG00000250767.ENSG00000273294.ENSG00000242110.19	3.10339598942822	19.9491359549785	4.92542677975262e-33	6.25100054932921e-30
ENSG00000257062.ENSG00000111700.ENSG00000134538.ENSG00000205754.ENSG00000257046.22	ENSG00000257062+ENSG00000111700+ENSG00000134538+ENSG00000205754+ENSG00000257046	ENSG00000257062+ENSG00000111700+ENSG00000134538+ENSG00000205754+ENSG00000257046_023	chr12	dexseq_prepare_annotation2.py	exon	21054284	21054401	.	+	.	ENST00000261196+ENST00000381545+ENST00000553473+ENST00000544370+ENST00000540229__exon_number_023__gene_id_ENSG00000257062+ENSG00000111700+ENSG00000134538+ENSG00000205754+ENSG00000257046		ENSG00000257062.ENSG00000111700.ENSG00000134538.ENSG00000205754.ENSG00000257046.22	-0.981148790807604	-15.3159622466378	5.53537417684671e-33	6.95622875231927e-30
ENSG00000159216.20	ENSG00000159216	ENSG00000159216_021	chr21	dexseq_prepare_annotation2.py	exon	36265222	36265260	.	-	.	ENST00000437180+ENST00000300305+ENST00000486278+ENST00000416754+ENST00000475045__exon_number_021__gene_id_ENSG00000159216	RUNX1	ENSG00000159216.20	1.95971950502831	17.2525084620126	5.81594091309007e-33	7.23785376817195e-30
ENSG00000114735.29	ENSG00000114735	ENSG00000114735_030	chr3	dexseq_prepare_annotation2.py	exon	50622180	50622366	.	+	.	ENST00000232854__exon_number_030__gene_id_ENSG00000114735	HEMK1	ENSG00000114735.29	-3.5724272112372	-16.3951155458476	5.87820052813739e-33	7.24499519324718e-30
ENSG00000114735.24	ENSG00000114735	ENSG00000114735_025	chr3	dexseq_prepare_annotation2.py	exon	50617661	50617811	.	+	.	ENST00000482974__exon_number_025__gene_id_ENSG00000114735	HEMK1	ENSG00000114735.24	-3.41573975241524	-16.3904760596721	6.02252226147458e-33	7.35218046209843e-30
ENSG00000127419.39	ENSG00000127419	ENSG00000127419_040	chr4	dexseq_prepare_annotation2.py	exon	947092	947142	.	+	.	ENST00000264771+ENST00000452360+ENST00000506669+ENST00000504180+ENST00000508204+ENST00000515876+ENST00000515492+ENST00000513952+ENST00000509508+ENST00000438836+ENST00000510493+ENST00000515740__exon_number_040__gene_id_ENSG00000127419	TMEM175	ENSG00000127419.39	-2.51523431450172	-17.7961392977241	6.27940529223382e-33	7.5934597091426e-30
ENSG00000127419.40	ENSG00000127419	ENSG00000127419_041	chr4	dexseq_prepare_annotation2.py	exon	949193	949271	.	+	.	ENST00000264771+ENST00000452360+ENST00000506669+ENST00000508204+ENST00000515740+ENST00000515492+ENST00000513952+ENST00000509508+ENST00000438836+ENST00000510493+ENST00000515876__exon_number_041__gene_id_ENSG00000127419	TMEM175	ENSG00000127419.40	-2.76914417460062	-17.6771227426832	1.05120826134302e-32	1.25930819958384e-29
ENSG00000158286.41	ENSG00000158286	ENSG00000158286_042	chr1	dexseq_prepare_annotation2.py	exon	6281352	6281359	.	+	.	ENST00000377939__exon_number_042__gene_id_ENSG00000158286	RNF207	ENSG00000158286.41	1.4859086379155	15.9436402669054	1.12825754185962e-32	1.3390954465801e-29
ENSG00000167543.7	ENSG00000167543	ENSG00000167543_008	chr17	dexseq_prepare_annotation2.py	exon	27895074	27895078	.	+	.	ENST00000578749+ENST00000582829+ENST00000580183__exon_number_008__gene_id_ENSG00000167543	TP53I13	ENSG00000167543.7	-3.77670736228909	-17.3199799789964	1.42576030651408e-32	1.67666795972099e-29
ENSG00000257062.ENSG00000111700.ENSG00000134538.ENSG00000205754.ENSG00000257046.30	ENSG00000257062+ENSG00000111700+ENSG00000134538+ENSG00000205754+ENSG00000257046	ENSG00000257062+ENSG00000111700+ENSG00000134538+ENSG00000205754+ENSG00000257046_031	chr12	dexseq_prepare_annotation2.py	exon	21196268	21196510	.	+	.	ENST00000554957+ENST00000381541+ENST00000421593__exon_number_031__gene_id_ENSG00000257062+ENSG00000111700+ENSG00000134538+ENSG00000205754+ENSG00000257046		ENSG00000257062.ENSG00000111700.ENSG00000134538.ENSG00000205754.ENSG00000257046.30	1.48742481028507	15.1461800010854	1.57990745346197e-32	1.8410517927242e-29
ENSG00000134109.12	ENSG00000134109	ENSG00000134109_013	chr3	dexseq_prepare_annotation2.py	exon	5241277	5241380	.	+	.	ENST00000465369+ENST00000445686+ENST00000492751+ENST00000256497__exon_number_013__gene_id_ENSG00000134109	EDEM1	ENSG00000134109.12	-3.21115313076511	-21.6210197025962	1.73059434138042e-32	1.9984778726741e-29
ENSG00000159216.14	ENSG00000159216	ENSG00000159216_015	chr21	dexseq_prepare_annotation2.py	exon	36259140	36259342	.	-	.	ENST00000437180+ENST00000399237+ENST00000399240+ENST00000300305+ENST00000358356+ENST00000486278+ENST00000455571+ENST00000325074+ENST00000344691__exon_number_015__gene_id_ENSG00000159216	RUNX1	ENSG00000159216.14	2.11258576842212	16.9306694382333	2.61018483042614e-32	2.98730992797931e-29
ENSG00000255103.ENSG00000127603.34	ENSG00000255103+ENSG00000127603	ENSG00000255103+ENSG00000127603_035	chr1	dexseq_prepare_annotation2.py	exon	39749858	39749892	.	+	.	ENST00000472385+ENST00000485063__exon_number_035__gene_id_ENSG00000255103+ENSG00000127603		ENSG00000255103.ENSG00000127603.34	-4.16683018310486	-16.643061887687	3.4067390991269e-32	3.86444806375473e-29
ENSG00000127419.34	ENSG00000127419	ENSG00000127419_035	chr4	dexseq_prepare_annotation2.py	exon	946155	946177	.	+	.	ENST00000264771+ENST00000452360+ENST00000514453+ENST00000515492+ENST00000504180+ENST00000508204+ENST00000515876+ENST00000504744+ENST00000513952+ENST00000509508+ENST00000438836+ENST00000510493+ENST00000514546+ENST00000515740__exon_number_035__gene_id_ENSG00000127419	TMEM175	ENSG00000127419.34	-2.69484735056361	-17.3734459981705	3.94626848175364e-32	4.43719812743987e-29
ENSG00000159216.26	ENSG00000159216	ENSG00000159216_027	chr21	dexseq_prepare_annotation2.py	exon	36421568	36421585	.	-	.	ENST00000455571+ENST00000300305+ENST00000437180+ENST00000482318__exon_number_027__gene_id_ENSG00000159216	RUNX1	ENSG00000159216.26	2.02901106179695	16.8260858236825	4.26363912131188e-32	4.7523633899826e-29
ENSG00000180448.2	ENSG00000180448	ENSG00000180448_003	chr19	dexseq_prepare_annotation2.py	exon	1067174	1067315	.	+	.	ENST00000313093__exon_number_003__gene_id_ENSG00000180448	HMHA1	ENSG00000180448.2	-2.79989871537173	-15.0661554805255	4.83014893317107e-32	5.33739784958392e-29
ENSG00000104915.18	ENSG00000104915	ENSG00000104915_019	chr19	dexseq_prepare_annotation2.py	exon	13260313	13260386	.	-	.	ENST00000588848+ENST00000587318+ENST00000440593+ENST00000587230+ENST00000242770+ENST00000591197+ENST00000593126+ENST00000589083__exon_number_019__gene_id_ENSG00000104915	STX10	ENSG00000104915.18	-1.27663882293626	-17.6025970430001	5.51583415609114e-32	6.04299704099209e-29
ENSG00000175455.1	ENSG00000175455	ENSG00000175455_002	chr3	dexseq_prepare_annotation2.py	exon	123616358	123616460	.	-	.	ENST00000479903+ENST00000463996__exon_number_002__gene_id_ENSG00000175455	CCDC14	ENSG00000175455.1	-1.06028272833697	-14.2257806153895	6.91175334122017e-32	7.50815565071427e-29
ENSG00000085872.ENSG00000105085.ENSG00000269578.ENSG00000214046.ENSG00000127526.ENSG00000269058.ENSG00000141979.ENSG00000268790.97	ENSG00000085872+ENSG00000105085+ENSG00000269578+ENSG00000214046+ENSG00000127526+ENSG00000269058+ENSG00000141979+ENSG00000268790	ENSG00000085872+ENSG00000105085+ENSG00000269578+ENSG00000214046+ENSG00000127526+ENSG00000269058+ENSG00000141979+ENSG00000268790_098	chr19	dexseq_prepare_annotation2.py	exon	16735088	16735472	.	-	.	ENST00000601478__exon_number_098__gene_id_ENSG00000085872+ENSG00000105085+ENSG00000269578+ENSG00000214046+ENSG00000127526+ENSG00000269058+ENSG00000141979+ENSG00000268790		ENSG00000085872.ENSG00000105085.ENSG00000269578.ENSG00000214046.ENSG00000127526.ENSG00000269058.ENSG00000141979.ENSG00000268790.97	1.18409676889074	13.7208719446571	1.12464453330871e-31	1.20581446617241e-28
ENSG00000159216.15	ENSG00000159216	ENSG00000159216_016	chr21	dexseq_prepare_annotation2.py	exon	36259343	36259393	.	-	.	ENST00000437180+ENST00000475045+ENST00000399237+ENST00000399240+ENST00000300305+ENST00000358356+ENST00000486278+ENST00000455571+ENST00000325074+ENST00000344691__exon_number_016__gene_id_ENSG00000159216	RUNX1	ENSG00000159216.15	2.03472976452711	16.6194307341868	1.12884598415292e-31	1.20581446617241e-28
ENSG00000156873.ENSG00000260899.ENSG00000080603.60	ENSG00000156873+ENSG00000260899+ENSG00000080603	ENSG00000156873+ENSG00000260899+ENSG00000080603_061	chr16	dexseq_prepare_annotation2.py	exon	30762539	30762602	.	+	.	ENST00000328273+ENST00000563588+ENST00000483578+ENST00000563913+ENST00000424889+ENST00000565924+ENST00000569762+ENST00000565897+ENST00000564838__exon_number_061__gene_id_ENSG00000156873+ENSG00000260899+ENSG00000080603		ENSG00000156873.ENSG00000260899.ENSG00000080603.60	1.42917990711864	17.1266873253414	1.16614370431387e-31	1.23536059757323e-28
ENSG00000050438.24	ENSG00000050438	ENSG00000050438_025	chr12	dexseq_prepare_annotation2.py	exon	51851228	51851323	.	+	.	ENST00000514353+ENST00000319957+ENST00000547697+ENST00000535225+ENST00000453097+ENST00000551071+ENST00000604314+ENST00000394856+ENST00000358657__exon_number_025__gene_id_ENSG00000050438	SLC4A8	ENSG00000050438.24	-5.27437374590674	-18.4520311326304	1.68560578982551e-31	1.77101902747061e-28
ENSG00000214940.ENSG00000205746.ENSG00000233024.ENSG00000254681.45	ENSG00000214940+ENSG00000205746+ENSG00000233024+ENSG00000254681	ENSG00000214940+ENSG00000205746+ENSG00000233024+ENSG00000254681_046	chr16	dexseq_prepare_annotation2.py	exon	18440176	18440218	.	-	.	ENST00000540339+ENST00000339303+ENST00000525846__exon_number_046__gene_id_ENSG00000214940+ENSG00000205746+ENSG00000233024+ENSG00000254681		ENSG00000214940.ENSG00000205746.ENSG00000233024.ENSG00000254681.45	1.05062143061126	18.422241317981	1.88226688709641e-31	1.96156694407961e-28
ENSG00000148337.71	ENSG00000148337	ENSG00000148337_072	chr9	dexseq_prepare_annotation2.py	exon	130954011	130954056	.	-	.	ENST00000324544__exon_number_072__gene_id_ENSG00000148337	CIZ1	ENSG00000148337.71	-4.52226266931354	-13.5347780669556	1.98440245159038e-31	2.05132802459483e-28
ENSG00000050438.28	ENSG00000050438	ENSG00000050438_029	chr12	dexseq_prepare_annotation2.py	exon	51855002	51855075	.	+	.	ENST00000514353+ENST00000550211+ENST00000319957+ENST00000547697+ENST00000535225+ENST00000453097+ENST00000551071+ENST00000604314+ENST00000394856+ENST00000358657__exon_number_029__gene_id_ENSG00000050438	SLC4A8	ENSG00000050438.28	-5.07394682950404	-18.3673157012556	2.30763548440846e-31	2.36637865329956e-28
ENSG00000151150.23	ENSG00000151150	ENSG00000151150_024	chr10	dexseq_prepare_annotation2.py	exon	61819575	61819584	.	-	.	ENST00000503366+ENST00000373820+ENST00000514197+ENST00000373827+ENST00000511043+ENST00000355288__exon_number_024__gene_id_ENSG00000151150	ANK3	ENSG00000151150.23	2.03928151599465	14.8660684029833	3.05216392192695e-31	3.10501964952731e-28
ENSG00000158286.23	ENSG00000158286	ENSG00000158286_024	chr1	dexseq_prepare_annotation2.py	exon	6270999	6271080	.	+	.	ENST00000496329__exon_number_024__gene_id_ENSG00000158286	RNF207	ENSG00000158286.23	2.19333567173095	15.3410098279607	3.1691608966186e-31	3.19865655157768e-28
ENSG00000180448.7	ENSG00000180448	ENSG00000180448_008	chr19	dexseq_prepare_annotation2.py	exon	1068332	1068412	.	+	.	ENST00000590214__exon_number_008__gene_id_ENSG00000180448	HMHA1	ENSG00000180448.7	-2.82381826758542	-14.7291004906254	3.78725693030554e-31	3.79264193625332e-28
ENSG00000127419.27	ENSG00000127419	ENSG00000127419_028	chr4	dexseq_prepare_annotation2.py	exon	944280	944306	.	+	.	ENST00000264771+ENST00000452360+ENST00000513682+ENST00000515876+ENST00000504744+ENST00000504180+ENST00000508204+ENST00000507319+ENST00000514453+ENST00000515740+ENST00000515492+ENST00000513952+ENST00000509508+ENST00000502513+ENST00000510493+ENST00000514546+ENST00000438836__exon_number_028__gene_id_ENSG00000127419	TMEM175	ENSG00000127419.27	-2.55894255082772	-16.8582373199657	3.8238176689981e-31	3.79957051509701e-28
ENSG00000257062.ENSG00000111700.ENSG00000134538.ENSG00000205754.ENSG00000257046.18	ENSG00000257062+ENSG00000111700+ENSG00000134538+ENSG00000205754+ENSG00000257046	ENSG00000257062+ENSG00000111700+ENSG00000134538+ENSG00000205754+ENSG00000257046_019	chr12	dexseq_prepare_annotation2.py	exon	21032370	21032565	.	+	.	ENST00000261196+ENST00000381545+ENST00000553473+ENST00000544370+ENST00000540229__exon_number_019__gene_id_ENSG00000257062+ENSG00000111700+ENSG00000134538+ENSG00000205754+ENSG00000257046		ENSG00000257062.ENSG00000111700.ENSG00000134538.ENSG00000205754.ENSG00000257046.18	-0.900923420818642	-14.6031277596491	4.59199534603308e-31	4.52777805727086e-28
ENSG00000257062.ENSG00000111700.ENSG00000134538.ENSG00000205754.ENSG00000257046.20	ENSG00000257062+ENSG00000111700+ENSG00000134538+ENSG00000205754+ENSG00000257046	ENSG00000257062+ENSG00000111700+ENSG00000134538+ENSG00000205754+ENSG00000257046_021	chr12	dexseq_prepare_annotation2.py	exon	21036352	21036536	.	+	.	ENST00000261196+ENST00000381545+ENST00000553473+ENST00000544370+ENST00000540229__exon_number_021__gene_id_ENSG00000257062+ENSG00000111700+ENSG00000134538+ENSG00000205754+ENSG00000257046		ENSG00000257062.ENSG00000111700.ENSG00000134538.ENSG00000205754.ENSG00000257046.20	-0.982548255823947	-14.5897305683708	4.99137215200587e-31	4.8840004976215e-28
ENSG00000257062.ENSG00000111700.ENSG00000134538.ENSG00000205754.ENSG00000257046.23	ENSG00000257062+ENSG00000111700+ENSG00000134538+ENSG00000205754+ENSG00000257046	ENSG00000257062+ENSG00000111700+ENSG00000134538+ENSG00000205754+ENSG00000257046_024	chr12	dexseq_prepare_annotation2.py	exon	21054834	21055267	.	+	.	ENST00000544370__exon_number_024__gene_id_ENSG00000257062+ENSG00000111700+ENSG00000134538+ENSG00000205754+ENSG00000257046		ENSG00000257062.ENSG00000111700.ENSG00000134538.ENSG00000205754.ENSG00000257046.23	-0.952719774341994	-14.3835024744886	1.80468157070098e-30	1.75248252345146e-27
ENSG00000245937.30	ENSG00000245937	ENSG00000245937_031	chr5	dexseq_prepare_annotation2.py	exon	127418793	127418864	.	-	.	ENST00000606251__exon_number_031__gene_id_ENSG00000245937	CTC-228N24.3	ENSG00000245937.30	-1.80485851881926	-17.0453570174933	2.18011407101923e-30	2.10113820940893e-27
ENSG00000129270.20	ENSG00000129270	ENSG00000129270_021	chr17	dexseq_prepare_annotation2.py	exon	34122629	34122651	.	-	.	ENST00000250144+ENST00000587639+ENST00000589103__exon_number_021__gene_id_ENSG00000129270	MMP28	ENSG00000129270.20	-2.00826127729154	-19.0943320319532	3.8433445307458e-30	3.67647454208998e-27
ENSG00000159216.10	ENSG00000159216	ENSG00000159216_011	chr21	dexseq_prepare_annotation2.py	exon	36228710	36228744	.	-	.	ENST00000469087+ENST00000486278+ENST00000467577__exon_number_011__gene_id_ENSG00000159216	RUNX1	ENSG00000159216.10	1.94338816456988	15.850746717301	4.4236792791838e-30	4.20026709158768e-27
ENSG00000162878.4	ENSG00000162878	ENSG00000162878_005	chr2	dexseq_prepare_annotation2.py	exon	42275719	42275913	.	+	.	ENST00000401498+ENST00000485578+ENST00000294964__exon_number_005__gene_id_ENSG00000162878	PKDCC	ENSG00000162878.4	1.63822513396768	16.0325786936913	5.26457257733325e-30	4.96193707432155e-27
ENSG00000148950.17	ENSG00000148950	ENSG00000148950_018	chr11	dexseq_prepare_annotation2.py	exon	31495271	31495333	.	-	.	ENST00000278200+ENST00000530023+ENST00000531693__exon_number_018__gene_id_ENSG00000148950	IMMP1L	ENSG00000148950.17	3.06070388759721	17.0761719737508	7.49355726119355e-30	7.01123472156432e-27
ENSG00000090686	ENSG00000090686	ENSG00000090686_001	chr1	dexseq_prepare_annotation2.py	exon	22004791	22005071	.	-	.	ENST00000400301__exon_number_001__gene_id_ENSG00000090686	USP48	ENSG00000090686	-5.47942472260316	-14.7344834337312	9.44748174555665e-30	8.77534134136915e-27
ENSG00000159640.ENSG00000224353.ENSG00000264813.21	ENSG00000159640+ENSG00000224353+ENSG00000264813	ENSG00000159640+ENSG00000224353+ENSG00000264813_022	chr17	dexseq_prepare_annotation2.py	exon	61561210	61561212	.	+	.	ENST00000582678+ENST00000584529+ENST00000290866+ENST00000428043__exon_number_022__gene_id_ENSG00000159640+ENSG00000224353+ENSG00000264813		ENSG00000159640.ENSG00000224353.ENSG00000264813.21	-2.69139437341542	-13.2887183341041	1.28246041404044e-29	1.18264993375922e-26
ENSG00000092607.10	ENSG00000092607	ENSG00000092607_011	chr1	dexseq_prepare_annotation2.py	exon	119530214	119530428	.	-	.	ENST00000369429__exon_number_011__gene_id_ENSG00000092607	TBX15	ENSG00000092607.10	2.79337671799	21.9530802749497	1.54890302234024e-29	1.41815348006869e-26
ENSG00000170423.16	ENSG00000170423	ENSG00000170423_017	chr12	dexseq_prepare_annotation2.py	exon	53242406	53242778	.	-	.	ENST00000304620__exon_number_017__gene_id_ENSG00000170423	KRT78	ENSG00000170423.16	-2.2628217171088	-17.616378637048	1.8293524291463e-29	1.66305002179312e-26
ENSG00000134490.44	ENSG00000134490	ENSG00000134490_045	chr18	dexseq_prepare_annotation2.py	exon	21017897	21017903	.	-	.	ENST00000482411+ENST00000399707+ENST00000477053+ENST00000460322+ENST00000578520+ENST00000473688__exon_number_045__gene_id_ENSG00000134490	TMEM241	ENSG00000134490.44	2.37623575119474	15.1349179973084	2.44009974572631e-29	2.2026539831457e-26
ENSG00000257062.ENSG00000111700.ENSG00000134538.ENSG00000205754.ENSG00000257046.25	ENSG00000257062+ENSG00000111700+ENSG00000134538+ENSG00000205754+ENSG00000257046	ENSG00000257062+ENSG00000111700+ENSG00000134538+ENSG00000205754+ENSG00000257046_026	chr12	dexseq_prepare_annotation2.py	exon	21168630	21168714	.	+	.	ENST00000421593__exon_number_026__gene_id_ENSG00000257062+ENSG00000111700+ENSG00000134538+ENSG00000205754+ENSG00000257046		ENSG00000257062.ENSG00000111700.ENSG00000134538.ENSG00000205754.ENSG00000257046.25	-0.996021233585427	-13.9410622315327	2.86905114105798e-29	2.57175324030136e-26
ENSG00000133619.11	ENSG00000133619	ENSG00000133619_012	chr7	dexseq_prepare_annotation2.py	exon	149417192	149417215	.	+	.	ENST00000479560+ENST00000486744+ENST00000255992+ENST00000497895+ENST00000485033+ENST00000466546+ENST00000496259+ENST00000319551__exon_number_012__gene_id_ENSG00000133619	KRBA1	ENSG00000133619.11	-2.44652417077344	-17.0389800350015	3.56705213351834e-29	3.1752213651295e-26
ENSG00000180448.6	ENSG00000180448	ENSG00000180448_007	chr19	dexseq_prepare_annotation2.py	exon	1067497	1067673	.	+	.	ENST00000586866__exon_number_007__gene_id_ENSG00000180448	HMHA1	ENSG00000180448.6	-2.6829967879709	-13.9768354501327	3.8662291880665e-29	3.41779992954993e-26
ENSG00000270179.ENSG00000149292.40	ENSG00000270179+ENSG00000149292	ENSG00000270179+ENSG00000149292_041	chr11	dexseq_prepare_annotation2.py	exon	113211386	113211455	.	+	.	ENST00000314756+ENST00000393020+ENST00000494714+ENST00000483239+ENST00000529221+ENST00000464224+ENST00000525965__exon_number_041__gene_id_ENSG00000270179+ENSG00000149292		ENSG00000270179.ENSG00000149292.40	2.15589761711472	15.2143413541172	3.91098854451229e-29	3.43368721652517e-26
ENSG00000159216.28	ENSG00000159216	ENSG00000159216_029	chr21	dexseq_prepare_annotation2.py	exon	36421596	36421641	.	-	.	ENST00000300305__exon_number_029__gene_id_ENSG00000159216	RUNX1	ENSG00000159216.28	2.00159713950148	15.397567909926	3.97896674447293e-29	3.46960486557843e-26
ENSG00000177239.27	ENSG00000177239	ENSG00000177239_028	chr9	dexseq_prepare_annotation2.py	exon	139998102	139998781	.	+	.	ENST00000540391+ENST00000535028+ENST00000536349__exon_number_028__gene_id_ENSG00000177239	MAN1B1	ENSG00000177239.27	1.90584813861288	15.571417583615	4.60159640845429e-29	3.98541777586816e-26
ENSG00000163491.29	ENSG00000163491	ENSG00000163491_030	chr3	dexseq_prepare_annotation2.py	exon	27326093	27326195	.	-	.	ENST00000424275+ENST00000341435+ENST00000357467+ENST00000474938+ENST00000574215+ENST00000435584+ENST00000429845__exon_number_030__gene_id_ENSG00000163491	NEK10	ENSG00000163491.29	-1.71829269783745	-13.5627633664032	5.09258272431625e-29	4.37832035997018e-26
ENSG00000085872.ENSG00000105085.ENSG00000269578.ENSG00000214046.ENSG00000127526.ENSG00000269058.ENSG00000141979.ENSG00000268790.94	ENSG00000085872+ENSG00000105085+ENSG00000269578+ENSG00000214046+ENSG00000127526+ENSG00000269058+ENSG00000141979+ENSG00000268790	ENSG00000085872+ENSG00000105085+ENSG00000269578+ENSG00000214046+ENSG00000127526+ENSG00000269058+ENSG00000141979+ENSG00000268790_095	chr19	dexseq_prepare_annotation2.py	exon	16698215	16698412	.	-	.	ENST00000593779+ENST00000598492__exon_number_095__gene_id_ENSG00000085872+ENSG00000105085+ENSG00000269578+ENSG00000214046+ENSG00000127526+ENSG00000269058+ENSG00000141979+ENSG00000268790		ENSG00000085872.ENSG00000105085.ENSG00000269578.ENSG00000214046.ENSG00000127526.ENSG00000269058.ENSG00000141979.ENSG00000268790.94	1.20013618886965	12.9098024945283	5.12355911122878e-29	4.37832035997018e-26
ENSG00000165949.32	ENSG00000165949	ENSG00000165949_033	chr14	dexseq_prepare_annotation2.py	exon	94583032	94583032	.	+	.	ENST00000444961+ENST00000298902+ENST00000555744+ENST00000448882__exon_number_033__gene_id_ENSG00000165949	IFI27	ENSG00000165949.32	1.55882485409038	16.0032671277168	5.49606782241828e-29	4.66554281863059e-26
ENSG00000074181.36	ENSG00000074181	ENSG00000074181_037	chr19	dexseq_prepare_annotation2.py	exon	15302235	15302468	.	-	.	ENST00000601011+ENST00000263388__exon_number_037__gene_id_ENSG00000074181	NOTCH3	ENSG00000074181.36	1.81484918942302	13.3824062008694	7.58076293508972e-29	6.3928773325373e-26
ENSG00000104980.3	ENSG00000104980	ENSG00000104980_004	chr19	dexseq_prepare_annotation2.py	exon	7991625	7991798	.	-	.	ENST00000599939+ENST00000595565+ENST00000270538+ENST00000595831__exon_number_004__gene_id_ENSG00000104980	TIMM44	ENSG00000104980.3	-1.57455230266053	-15.4586405164649	7.85039317648875e-29	6.57698756959922e-26
ENSG00000127419.6	ENSG00000127419	ENSG00000127419_007	chr4	dexseq_prepare_annotation2.py	exon	926248	926248	.	+	.	ENST00000264771+ENST00000452360+ENST00000505734+ENST00000504744+ENST00000513952+ENST00000514453+ENST00000515492+ENST00000507319+ENST00000509508__exon_number_007__gene_id_ENSG00000127419	TMEM175	ENSG00000127419.6	2.80010632513111	15.6735251492394	8.05070254514469e-29	6.70100749118011e-26
ENSG00000113649.29	ENSG00000113649	ENSG00000113649_030	chr5	dexseq_prepare_annotation2.py	exon	145863103	145863192	.	+	.	ENST00000515203+ENST00000549332+ENST00000394421+ENST00000506524+ENST00000296702__exon_number_030__gene_id_ENSG00000113649	TCERG1	ENSG00000113649.29	1.38774907890366	13.7890308431521	1.2337365646737e-28	1.02027626021293e-25
ENSG00000136051.7	ENSG00000136051	ENSG00000136051_008	chr12	dexseq_prepare_annotation2.py	exon	105508962	105509007	.	+	.	ENST00000550053+ENST00000547404+ENST00000548195+ENST00000332180+ENST00000311317__exon_number_008__gene_id_ENSG00000136051	KIAA1033	ENSG00000136051.7	-2.11425803868218	-13.9602319593212	1.27733266004417e-28	1.0495580450627e-25
ENSG00000118058.25	ENSG00000118058	ENSG00000118058_026	chr11	dexseq_prepare_annotation2.py	exon	118359329	118359475	.	+	.	ENST00000392873+ENST00000354520+ENST00000389506+ENST00000534358__exon_number_026__gene_id_ENSG00000118058	KMT2A	ENSG00000118058.25	1.88803622700196	13.3533351887205	1.36234993577666e-28	1.11228496476257e-25
ENSG00000035681.43	ENSG00000035681	ENSG00000035681_044	chr8	dexseq_prepare_annotation2.py	exon	59515769	59515945	.	-	.	ENST00000427130+ENST00000519858+ENST00000038176__exon_number_044__gene_id_ENSG00000035681	NSMAF	ENSG00000035681.43	1.54838444018866	17.9548852076771	1.5863426659078e-28	1.28696566836325e-25
ENSG00000104915.17	ENSG00000104915	ENSG00000104915_018	chr19	dexseq_prepare_annotation2.py	exon	13259843	13259905	.	-	.	ENST00000588848+ENST00000587318+ENST00000440593+ENST00000587230+ENST00000242770+ENST00000591197+ENST00000593126+ENST00000589083__exon_number_018__gene_id_ENSG00000104915	STX10	ENSG00000104915.17	-1.36416292031082	-15.7619098392767	1.60242971379806e-28	1.29184053820165e-25
ENSG00000158286.21	ENSG00000158286	ENSG00000158286_022	chr1	dexseq_prepare_annotation2.py	exon	6270962	6270997	.	+	.	ENST00000377939+ENST00000463453__exon_number_022__gene_id_ENSG00000158286	RNF207	ENSG00000158286.21	1.98025994358191	14.1757349083478	2.22320293831117e-28	1.78109124399126e-25
ENSG00000085872.ENSG00000105085.ENSG00000269578.ENSG00000214046.ENSG00000127526.ENSG00000269058.ENSG00000141979.ENSG00000268790.102	ENSG00000085872+ENSG00000105085+ENSG00000269578+ENSG00000214046+ENSG00000127526+ENSG00000269058+ENSG00000141979+ENSG00000268790	ENSG00000085872+ENSG00000105085+ENSG00000269578+ENSG00000214046+ENSG00000127526+ENSG00000269058+ENSG00000141979+ENSG00000268790_103	chr19	dexseq_prepare_annotation2.py	exon	16741279	16741370	.	-	.	ENST00000593991__exon_number_103__gene_id_ENSG00000085872+ENSG00000105085+ENSG00000269578+ENSG00000214046+ENSG00000127526+ENSG00000269058+ENSG00000141979+ENSG00000268790		ENSG00000085872.ENSG00000105085.ENSG00000269578.ENSG00000214046.ENSG00000127526.ENSG00000269058.ENSG00000141979.ENSG00000268790.102	0.986976531155507	12.7108343364737	2.28273658391675e-28	1.8174269614883e-25
ENSG00000156873.ENSG00000260899.ENSG00000080603.62	ENSG00000156873+ENSG00000260899+ENSG00000080603	ENSG00000156873+ENSG00000260899+ENSG00000080603_063	chr16	dexseq_prepare_annotation2.py	exon	30762703	30762869	.	+	.	ENST00000569762+ENST00000563913+ENST00000564838__exon_number_063__gene_id_ENSG00000156873+ENSG00000260899+ENSG00000080603		ENSG00000156873.ENSG00000260899.ENSG00000080603.62	1.37129243610191	15.4207861538764	2.57844279485321e-28	2.04018490327083e-25
ENSG00000130827.29	ENSG00000130827	ENSG00000130827_030	chrX	dexseq_prepare_annotation2.py	exon	153696425	153696567	.	+	.	ENST00000369682__exon_number_030__gene_id_ENSG00000130827	PLXNA3	ENSG00000130827.29	1.72305864963324	20.768482620423	2.60780296389614e-28	2.0507570522585e-25
ENSG00000066855	ENSG00000066855	ENSG00000066855_001	chr8	dexseq_prepare_annotation2.py	exon	66556969	66556973	.	+	.	ENST00000523222+ENST00000523170+ENST00000522239__exon_number_001__gene_id_ENSG00000066855	MTFR1	ENSG00000066855	-2.85264414431266	-14.0280387156471	2.7684006010549e-28	2.16377515758793e-25
ENSG00000170423.12	ENSG00000170423	ENSG00000170423_013	chr12	dexseq_prepare_annotation2.py	exon	53241691	53241737	.	-	.	ENST00000359499+ENST00000551581+ENST00000547110+ENST00000304620__exon_number_013__gene_id_ENSG00000170423	KRT78	ENSG00000170423.12	-2.03935858156678	-16.7441414892909	4.68361199662418e-28	3.63851365425019e-25
ENSG00000255591.ENSG00000147140.40	ENSG00000255591+ENSG00000147140	ENSG00000255591+ENSG00000147140_041	chrX	dexseq_prepare_annotation2.py	exon	70519792	70520119	.	+	.	ENST00000276079+ENST00000474431+ENST00000373856+ENST00000535149+ENST00000373841+ENST00000490044+ENST00000473525__exon_number_041__gene_id_ENSG00000255591+ENSG00000147140		ENSG00000255591.ENSG00000147140.40	2.26353141119929	13.4854208824919	5.00632358455862e-28	3.86578656455357e-25
ENSG00000050438.22	ENSG00000050438	ENSG00000050438_023	chr12	dexseq_prepare_annotation2.py	exon	51847371	51847483	.	+	.	ENST00000514353+ENST00000319957+ENST00000552001+ENST00000547697+ENST00000535225+ENST00000453097+ENST00000551071+ENST00000604314+ENST00000394856+ENST00000358657__exon_number_023__gene_id_ENSG00000050438	SLC4A8	ENSG00000050438.22	-6.3228713618303	-16.3198377616111	5.99135459400037e-28	4.59870547645602e-25
ENSG00000159216.22	ENSG00000159216	ENSG00000159216_023	chr21	dexseq_prepare_annotation2.py	exon	36421256	36421377	.	-	.	ENST00000300305__exon_number_023__gene_id_ENSG00000159216	RUNX1	ENSG00000159216.22	1.96078886773928	14.8309263380018	6.42041606001589e-28	4.8987010202676e-25
ENSG00000142512.32	ENSG00000142512	ENSG00000142512_033	chr19	dexseq_prepare_annotation2.py	exon	51920966	51920991	.	-	.	ENST00000353836+ENST00000432469+ENST00000439889__exon_number_033__gene_id_ENSG00000142512	SIGLEC10	ENSG00000142512.32	1.45915411566913	14.2213010401692	6.6034849157152e-28	5.0085674761314e-25
ENSG00000257062.ENSG00000111700.ENSG00000134538.ENSG00000205754.ENSG00000257046.52	ENSG00000257062+ENSG00000111700+ENSG00000134538+ENSG00000205754+ENSG00000257046	ENSG00000257062+ENSG00000111700+ENSG00000134538+ENSG00000205754+ENSG00000257046_053	chr12	dexseq_prepare_annotation2.py	exon	21284057	21284135	.	+	.	ENST00000590779+ENST00000592513+ENST00000593147+ENST00000585342__exon_number_053__gene_id_ENSG00000257062+ENSG00000111700+ENSG00000134538+ENSG00000205754+ENSG00000257046		ENSG00000257062.ENSG00000111700.ENSG00000134538.ENSG00000205754.ENSG00000257046.52	1.33221494419372	13.4351430958827	6.86720746066127e-28	5.17795521601461e-25
ENSG00000085872.ENSG00000105085.ENSG00000269578.ENSG00000214046.ENSG00000127526.ENSG00000269058.ENSG00000141979.ENSG00000268790.95	ENSG00000085872+ENSG00000105085+ENSG00000269578+ENSG00000214046+ENSG00000127526+ENSG00000269058+ENSG00000141979+ENSG00000268790	ENSG00000085872+ENSG00000105085+ENSG00000269578+ENSG00000214046+ENSG00000127526+ENSG00000269058+ENSG00000141979+ENSG00000268790_096	chr19	dexseq_prepare_annotation2.py	exon	16698413	16698796	.	-	.	ENST00000593779__exon_number_096__gene_id_ENSG00000085872+ENSG00000105085+ENSG00000269578+ENSG00000214046+ENSG00000127526+ENSG00000269058+ENSG00000141979+ENSG00000268790		ENSG00000085872.ENSG00000105085.ENSG00000269578.ENSG00000214046.ENSG00000127526.ENSG00000269058.ENSG00000141979.ENSG00000268790.95	1.18075562929888	12.5571613606491	7.21956820656698e-28	5.41180521552145e-25
ENSG00000069943.19	ENSG00000069943	ENSG00000069943_020	chr15	dexseq_prepare_annotation2.py	exon	55642897	55642938	.	+	.	ENST00000539642+ENST00000565367+ENST00000565502+ENST00000164305+ENST00000565402+ENST00000563742__exon_number_020__gene_id_ENSG00000069943	PIGB	ENSG00000069943.19	-1.84136047400986	-14.3169876698953	8.05238951639713e-28	6.00099647087684e-25
ENSG00000050438.23	ENSG00000050438	ENSG00000050438_024	chr12	dexseq_prepare_annotation2.py	exon	51851135	51851227	.	+	.	ENST00000514353+ENST00000319957+ENST00000552001+ENST00000547697+ENST00000535225+ENST00000453097+ENST00000551071+ENST00000604314+ENST00000394856+ENST00000358657__exon_number_024__gene_id_ENSG00000050438	SLC4A8	ENSG00000050438.23	-5.80855892166058	-16.2045976982203	9.47346967739265e-28	7.01923867160431e-25
ENSG00000104915.28	ENSG00000104915	ENSG00000104915_029	chr19	dexseq_prepare_annotation2.py	exon	13260993	13261040	.	-	.	ENST00000588848+ENST00000440593+ENST00000587230+ENST00000591843+ENST00000591197+ENST00000589083+ENST00000343587__exon_number_029__gene_id_ENSG00000104915	STX10	ENSG00000104915.28	1.39826457461745	15.3524998473808	1.00080664504434e-27	7.37272398707318e-25
ENSG00000147099.34	ENSG00000147099	ENSG00000147099_035	chrX	dexseq_prepare_annotation2.py	exon	71791796	71791906	.	-	.	ENST00000486704__exon_number_035__gene_id_ENSG00000147099	HDAC8	ENSG00000147099.34	1.01347478281793	14.0223831897056	1.00930222936279e-27	7.39282162081036e-25
ENSG00000127419.33	ENSG00000127419	ENSG00000127419_034	chr4	dexseq_prepare_annotation2.py	exon	945506	945761	.	+	.	ENST00000502513__exon_number_034__gene_id_ENSG00000127419	TMEM175	ENSG00000127419.33	-2.57387815017214	-15.0951241032557	1.16889322047331e-27	8.51312902197215e-25
ENSG00000159086.34	ENSG00000159086	ENSG00000159086_035	chr21	dexseq_prepare_annotation2.py	exon	34143980	34143998	.	-	.	ENST00000443785+ENST00000331923+ENST00000464256__exon_number_035__gene_id_ENSG00000159086	PAXBP1	ENSG00000159086.34	-2.47628276647129	-24.3643576232388	1.27306330456595e-27	9.21942375739393e-25
ENSG00000144724.31	ENSG00000144724	ENSG00000144724_032	chr3	dexseq_prepare_annotation2.py	exon	62259373	62259519	.	+	.	ENST00000295874+ENST00000474889+ENST00000475012__exon_number_032__gene_id_ENSG00000144724	PTPRG	ENSG00000144724.31	1.46887924578474	14.3675764581997	1.3048053674109e-27	9.39621132614965e-25
ENSG00000074181.5	ENSG00000074181	ENSG00000074181_006	chr19	dexseq_prepare_annotation2.py	exon	15276598	15276778	.	-	.	ENST00000263388+ENST00000597756__exon_number_006__gene_id_ENSG00000074181	NOTCH3	ENSG00000074181.5	1.16050142661464	12.9522597759415	1.39205732344099e-27	9.96853027001751e-25
ENSG00000159216.12	ENSG00000159216	ENSG00000159216_013	chr21	dexseq_prepare_annotation2.py	exon	36252854	36252902	.	-	.	ENST00000437180+ENST00000482318+ENST00000399237+ENST00000399240+ENST00000300305+ENST00000358356+ENST00000486278+ENST00000325074+ENST00000344691__exon_number_013__gene_id_ENSG00000159216	RUNX1	ENSG00000159216.12	2.07747019124564	14.6641849762645	1.46573800554337e-27	1.04378460570311e-24
ENSG00000223972.1	ENSG00000223972	ENSG00000223972_002	chr1	dexseq_prepare_annotation2.py	exon	11872	11873	.	+	.	ENST00000456328+ENST00000515242__exon_number_002__gene_id_ENSG00000223972	DDX11L1	ENSG00000223972.1	2.96202373612083	15.4647837825512	1.81059906669859e-27	1.28224425175447e-24
ENSG00000005884.22	ENSG00000005884	ENSG00000005884_023	chr17	dexseq_prepare_annotation2.py	exon	48151576	48151644	.	+	.	ENST00000007722+ENST00000505306+ENST00000512553+ENST00000506401+ENST00000320031+ENST00000544892+ENST00000510809__exon_number_023__gene_id_ENSG00000005884	ITGA3	ENSG00000005884.22	-1.16191649657751	-15.3422452748421	3.08953642299231e-27	2.17595031742858e-24
ENSG00000079215.33	ENSG00000079215	ENSG00000079215_034	chr5	dexseq_prepare_annotation2.py	exon	36686167	36686335	.	+	.	ENST00000265113+ENST00000506178+ENST00000381918__exon_number_034__gene_id_ENSG00000079215	SLC1A3	ENSG00000079215.33	-3.04838860659762	-15.6021765356082	3.18406872384328e-27	2.2302748478671e-24
ENSG00000065357.128	ENSG00000065357	ENSG00000065357_129	chr12	dexseq_prepare_annotation2.py	exon	56347195	56347231	.	+	.	ENST00000550957+ENST00000551739+ENST00000552478__exon_number_129__gene_id_ENSG00000065357	DGKA	ENSG00000065357.128	2.90158041772145	15.8272899681388	4.2967396629144e-27	2.99328632321573e-24
ENSG00000104450.27	ENSG00000104450	ENSG00000104450_028	chr8	dexseq_prepare_annotation2.py	exon	101252787	101252999	.	+	.	ENST00000251809+ENST00000388798+ENST00000519409__exon_number_028__gene_id_ENSG00000104450	SPAG1	ENSG00000104450.27	-1.19322504852028	-13.6226889654256	5.1998018042729e-27	3.60281618851518e-24
ENSG00000050438.25	ENSG00000050438	ENSG00000050438_026	chr12	dexseq_prepare_annotation2.py	exon	51852343	51852434	.	+	.	ENST00000514353+ENST00000319957+ENST00000547697+ENST00000535225+ENST00000453097+ENST00000551071+ENST00000604314+ENST00000394856+ENST00000358657__exon_number_026__gene_id_ENSG00000050438	SLC4A8	ENSG00000050438.25	-5.27476689094447	-15.717856953256	6.68434677279375e-27	4.58465846277143e-24
ENSG00000257062.ENSG00000111700.ENSG00000134538.ENSG00000205754.ENSG00000257046.19	ENSG00000257062+ENSG00000111700+ENSG00000134538+ENSG00000205754+ENSG00000257046	ENSG00000257062+ENSG00000111700+ENSG00000134538+ENSG00000205754+ENSG00000257046_020	chr12	dexseq_prepare_annotation2.py	exon	21033789	21033954	.	+	.	ENST00000261196+ENST00000381545+ENST00000553473+ENST00000544370+ENST00000540229__exon_number_020__gene_id_ENSG00000257062+ENSG00000111700+ENSG00000134538+ENSG00000205754+ENSG00000257046		ENSG00000257062.ENSG00000111700.ENSG00000134538.ENSG00000205754.ENSG00000257046.19	-0.91091320890031	-13.0734511042949	6.68838941924964e-27	4.58465846277143e-24
ENSG00000257062.ENSG00000111700.ENSG00000134538.ENSG00000205754.ENSG00000257046.47	ENSG00000257062+ENSG00000111700+ENSG00000134538+ENSG00000205754+ENSG00000257046	ENSG00000257062+ENSG00000111700+ENSG00000134538+ENSG00000205754+ENSG00000257046_048	chr12	dexseq_prepare_annotation2.py	exon	21243041	21243179	.	+	.	ENST00000540229+ENST00000381541__exon_number_048__gene_id_ENSG00000257062+ENSG00000111700+ENSG00000134538+ENSG00000205754+ENSG00000257046		ENSG00000257062.ENSG00000111700.ENSG00000134538.ENSG00000205754.ENSG00000257046.47	1.34650576005454	13.0705979621164	6.80967148548999e-27	4.64296441677169e-24
ENSG00000104529.66	ENSG00000104529	ENSG00000104529_067	chr8	dexseq_prepare_annotation2.py	exon	144672906	144672908	.	-	.	ENST00000524883+ENST00000531670+ENST00000534475+ENST00000531953+ENST00000442189+ENST00000529832+ENST00000534804__exon_number_067__gene_id_ENSG00000104529	EEF1D	ENSG00000104529.66	-1.35178121271906	-12.2088398932006	7.84754198786884e-27	5.32229432322224e-24
ENSG00000213221.ENSG00000187796.9	ENSG00000213221+ENSG00000187796	ENSG00000213221+ENSG00000187796_010	chr9	dexseq_prepare_annotation2.py	exon	139258409	139258614	.	-	.	ENST00000481053+ENST00000460290+ENST00000371732+ENST00000371734+ENST00000485975__exon_number_010__gene_id_ENSG00000213221+ENSG00000187796		ENSG00000213221.ENSG00000187796.9	2.3140279140261	20.4129176754681	8.05574447723158e-27	5.43474441358157e-24
ENSG00000180448.4	ENSG00000180448	ENSG00000180448_005	chr19	dexseq_prepare_annotation2.py	exon	1067318	1067325	.	+	.	ENST00000591293+ENST00000587602+ENST00000536472+ENST00000313093__exon_number_005__gene_id_ENSG00000180448	HMHA1	ENSG00000180448.4	-2.79839578254422	-13.0945237776157	9.14481151503217e-27	6.1371739770673e-24
ENSG00000104450.8	ENSG00000104450	ENSG00000104450_009	chr8	dexseq_prepare_annotation2.py	exon	101196184	101196290	.	+	.	ENST00000251809+ENST00000520508+ENST00000388798+ENST00000520643__exon_number_009__gene_id_ENSG00000104450	SPAG1	ENSG00000104450.8	-1.12555889472111	-13.4813430294578	1.16816108362112e-26	7.7988137510793e-24
ENSG00000104915.16	ENSG00000104915	ENSG00000104915_017	chr19	dexseq_prepare_annotation2.py	exon	13256210	13256228	.	-	.	ENST00000591415__exon_number_017__gene_id_ENSG00000104915	STX10	ENSG00000104915.16	-1.28094706163979	-14.7778507077748	1.35598078709418e-26	9.00582016846149e-24
ENSG00000215440.ENSG00000124222.ENSG00000254995.89	ENSG00000215440+ENSG00000124222+ENSG00000254995	ENSG00000215440+ENSG00000124222+ENSG00000254995_090	chr20	dexseq_prepare_annotation2.py	exon	57294288	57294294	.	+	.	ENST00000527587__exon_number_090__gene_id_ENSG00000215440+ENSG00000124222+ENSG00000254995		ENSG00000215440.ENSG00000124222.ENSG00000254995.89	-0.998022305617451	-13.6528055226344	1.49585331522246e-26	9.88358090988892e-24
ENSG00000143847.60	ENSG00000143847	ENSG00000143847_061	chr1	dexseq_prepare_annotation2.py	exon	203046082	203046109	.	+	.	ENST00000447715+ENST00000295706+ENST00000594572+ENST00000272198+ENST00000486360+ENST00000367240__exon_number_061__gene_id_ENSG00000143847	PPFIA4	ENSG00000143847.60	1.50798172257486	12.3341340816792	1.63422798227332e-26	1.07424928832697e-23
ENSG00000163491.30	ENSG00000163491	ENSG00000163491_031	chr3	dexseq_prepare_annotation2.py	exon	27326331	27326392	.	-	.	ENST00000424275+ENST00000341435+ENST00000357467+ENST00000474938+ENST00000574215+ENST00000435584+ENST00000429845__exon_number_031__gene_id_ENSG00000163491	NEK10	ENSG00000163491.30	-1.81127725417567	-12.6882727940577	1.65771198023359e-26	1.0841267196444e-23
ENSG00000127419.36	ENSG00000127419	ENSG00000127419_037	chr4	dexseq_prepare_annotation2.py	exon	946199	946224	.	+	.	ENST00000264771+ENST00000452360+ENST00000506669+ENST00000514453+ENST00000515492+ENST00000504180+ENST00000508204+ENST00000515740+ENST00000504744+ENST00000513952+ENST00000509508+ENST00000438836+ENST00000510493+ENST00000515876__exon_number_037__gene_id_ENSG00000127419	TMEM175	ENSG00000127419.36	-2.6540290704316	-14.5093889098585	1.82987775437095e-26	1.19064665132374e-23
ENSG00000259522.ENSG00000260669.ENSG00000213920.ENSG00000254505.ENSG00000129559.ENSG00000254692.ENSG00000100926.ENSG00000255526.ENSG00000196497.104	ENSG00000259522+ENSG00000260669+ENSG00000213920+ENSG00000254505+ENSG00000129559+ENSG00000254692+ENSG00000100926+ENSG00000255526+ENSG00000196497	ENSG00000259522+ENSG00000260669+ENSG00000213920+ENSG00000254505+ENSG00000129559+ENSG00000254692+ENSG00000100926+ENSG00000255526+ENSG00000196497_105	chr14	dexseq_prepare_annotation2.py	exon	24664615	24664623	.	-	.	ENST00000529332+ENST00000524835+ENST00000396854+ENST00000530468+ENST00000532632+ENST00000528010+ENST00000261789__exon_number_105__gene_id_ENSG00000259522+ENSG00000260669+ENSG00000213920+ENSG00000254505+ENSG00000129559+ENSG00000254692+ENSG00000100926+ENSG00000255526+ENSG00000196497		ENSG00000259522.ENSG00000260669.ENSG00000213920.ENSG00000254505.ENSG00000129559.ENSG00000254692.ENSG00000100926.ENSG00000255526.ENSG00000196497.104	-3.32026472016461	-12.3938218838976	1.84365496659458e-26	1.19355242892943e-23
ENSG00000133816.91	ENSG00000133816	ENSG00000133816_092	chr11	dexseq_prepare_annotation2.py	exon	12285333	12285334	.	+	.	ENST00000525618__exon_number_092__gene_id_ENSG00000133816	MICAL2	ENSG00000133816.91	1.58054350182982	15.4657496231407	1.86087710029218e-26	1.19864798225956e-23
ENSG00000119650.ENSG00000119685.ENSG00000119686.142	ENSG00000119650+ENSG00000119685+ENSG00000119686	ENSG00000119650+ENSG00000119685+ENSG00000119686_143	chr14	dexseq_prepare_annotation2.py	exon	76550106	76550416	.	+	.	ENST00000542766+ENST00000555305__exon_number_143__gene_id_ENSG00000119650+ENSG00000119685+ENSG00000119686		ENSG00000119650.ENSG00000119685.ENSG00000119686.142	1.35984052409428	12.5547068712873	2.04571492784764e-26	1.31111915440683e-23
ENSG00000188897.73	ENSG00000188897	ENSG00000188897_074	chr16	dexseq_prepare_annotation2.py	exon	11588431	11588616	.	-	.	ENST00000598234__exon_number_074__gene_id_ENSG00000188897	CTD-3088G3.8	ENSG00000188897.73	-1.31883891590217	-14.2697497305522	2.40192619197816e-26	1.53175971711515e-23
ENSG00000257062.ENSG00000111700.ENSG00000134538.ENSG00000205754.ENSG00000257046.16	ENSG00000257062+ENSG00000111700+ENSG00000134538+ENSG00000205754+ENSG00000257046	ENSG00000257062+ENSG00000111700+ENSG00000134538+ENSG00000205754+ENSG00000257046_017	chr12	dexseq_prepare_annotation2.py	exon	21028316	21028411	.	+	.	ENST00000261196+ENST00000381545+ENST00000553473+ENST00000544370+ENST00000540229__exon_number_017__gene_id_ENSG00000257062+ENSG00000111700+ENSG00000134538+ENSG00000205754+ENSG00000257046		ENSG00000257062.ENSG00000111700.ENSG00000134538.ENSG00000205754.ENSG00000257046.16	-0.835142816610192	-12.8582055141487	2.59622983106944e-26	1.6474749119116e-23
ENSG00000175899.63	ENSG00000175899	ENSG00000175899_064	chr12	dexseq_prepare_annotation2.py	exon	9268724	9268753	.	-	.	ENST00000404455+ENST00000318602__exon_number_064__gene_id_ENSG00000175899	A2M	ENSG00000175899.63	-1.37562131732477	-12.4421640465075	3.19550706241536e-26	2.01450476190971e-23
ENSG00000215298.ENSG00000147454.20	ENSG00000215298+ENSG00000147454	ENSG00000215298+ENSG00000147454_021	chr8	dexseq_prepare_annotation2.py	exon	23424479	23425771	.	+	.	ENST00000523883+ENST00000520654+ENST00000518881__exon_number_021__gene_id_ENSG00000215298+ENSG00000147454		ENSG00000215298.ENSG00000147454.20	-2.5305161195612	-15.64406250641	3.20605835007708e-26	2.01450476190971e-23
ENSG00000079215.7	ENSG00000079215	ENSG00000079215_008	chr5	dexseq_prepare_annotation2.py	exon	36608431	36608591	.	+	.	ENST00000265113+ENST00000513646+ENST00000512374+ENST00000416645+ENST00000513903+ENST00000505202+ENST00000506725+ENST00000504121+ENST00000381918__exon_number_008__gene_id_ENSG00000079215	SLC1A3	ENSG00000079215.7	2.50735882481512	15.047976094834	3.32803100254522e-26	2.08094473155245e-23
ENSG00000257062.ENSG00000111700.ENSG00000134538.ENSG00000205754.ENSG00000257046.15	ENSG00000257062+ENSG00000111700+ENSG00000134538+ENSG00000205754+ENSG00000257046	ENSG00000257062+ENSG00000111700+ENSG00000134538+ENSG00000205754+ENSG00000257046_016	chr12	dexseq_prepare_annotation2.py	exon	21028169	21028315	.	+	.	ENST00000381545+ENST00000540229+ENST00000261196+ENST00000553473+ENST00000540853+ENST00000544370__exon_number_016__gene_id_ENSG00000257062+ENSG00000111700+ENSG00000134538+ENSG00000205754+ENSG00000257046		ENSG00000257062.ENSG00000111700.ENSG00000134538.ENSG00000205754.ENSG00000257046.15	-0.868229691021124	-12.8007730780597	3.72885434104727e-26	2.32025246186467e-23
ENSG00000074181.35	ENSG00000074181	ENSG00000074181_036	chr19	dexseq_prepare_annotation2.py	exon	15300084	15300239	.	-	.	ENST00000601011+ENST00000263388__exon_number_036__gene_id_ENSG00000074181	NOTCH3	ENSG00000074181.35	1.52521730533843	12.4175895148732	5.16393232173663e-26	3.19769648726978e-23
ENSG00000257062.ENSG00000111700.ENSG00000134538.ENSG00000205754.ENSG00000257046.46	ENSG00000257062+ENSG00000111700+ENSG00000134538+ENSG00000205754+ENSG00000257046	ENSG00000257062+ENSG00000111700+ENSG00000134538+ENSG00000205754+ENSG00000257046_047	chr12	dexseq_prepare_annotation2.py	exon	21242864	21243040	.	+	.	ENST00000540229+ENST00000553473+ENST00000554957+ENST00000381541+ENST00000421593__exon_number_047__gene_id_ENSG00000257062+ENSG00000111700+ENSG00000134538+ENSG00000205754+ENSG00000257046		ENSG00000257062.ENSG00000111700.ENSG00000134538.ENSG00000205754.ENSG00000257046.46	1.1636243570557	12.7395941330522	5.48390195273313e-26	3.37950730819826e-23
ENSG00000259522.ENSG00000260669.ENSG00000213920.ENSG00000254505.ENSG00000129559.ENSG00000254692.ENSG00000100926.ENSG00000255526.ENSG00000196497.103	ENSG00000259522+ENSG00000260669+ENSG00000213920+ENSG00000254505+ENSG00000129559+ENSG00000254692+ENSG00000100926+ENSG00000255526+ENSG00000196497	ENSG00000259522+ENSG00000260669+ENSG00000213920+ENSG00000254505+ENSG00000129559+ENSG00000254692+ENSG00000100926+ENSG00000255526+ENSG00000196497_104	chr14	dexseq_prepare_annotation2.py	exon	24664557	24664614	.	-	.	ENST00000529332+ENST00000524835+ENST00000396854+ENST00000530468+ENST00000528669+ENST00000532632+ENST00000528010+ENST00000261789__exon_number_104__gene_id_ENSG00000259522+ENSG00000260669+ENSG00000213920+ENSG00000254505+ENSG00000129559+ENSG00000254692+ENSG00000100926+ENSG00000255526+ENSG00000196497		ENSG00000259522.ENSG00000260669.ENSG00000213920.ENSG00000254505.ENSG00000129559.ENSG00000254692.ENSG00000100926.ENSG00000255526.ENSG00000196497.103	-3.42495574699859	-12.2253058368035	6.00290291849142e-26	3.68164642056491e-23
ENSG00000088854.41	ENSG00000088854	ENSG00000088854_042	chr20	dexseq_prepare_annotation2.py	exon	3388122	3388272	.	-	.	ENST00000252032__exon_number_042__gene_id_ENSG00000088854	C20orf194	ENSG00000088854.41	2.06878782094217	15.757127240639	7.89253738448384e-26	4.81752965246623e-23
ENSG00000074181.11	ENSG00000074181	ENSG00000074181_012	chr19	dexseq_prepare_annotation2.py	exon	15281482	15281636	.	-	.	ENST00000263388__exon_number_012__gene_id_ENSG00000074181	NOTCH3	ENSG00000074181.11	1.51294853239928	12.3535793744008	7.95441276000193e-26	4.83228690238183e-23
ENSG00000175899.50	ENSG00000175899	ENSG00000175899_051	chr12	dexseq_prepare_annotation2.py	exon	9261936	9262001	.	-	.	ENST00000539638+ENST00000318602__exon_number_051__gene_id_ENSG00000175899	A2M	ENSG00000175899.50	-1.58157703616718	-12.305870492922	8.09115346683145e-26	4.89217091361033e-23
ENSG00000257062.ENSG00000111700.ENSG00000134538.ENSG00000205754.ENSG00000257046.49	ENSG00000257062+ENSG00000111700+ENSG00000134538+ENSG00000205754+ENSG00000257046	ENSG00000257062+ENSG00000111700+ENSG00000134538+ENSG00000205754+ENSG00000257046_050	chr12	dexseq_prepare_annotation2.py	exon	21272538	21272561	.	+	.	ENST00000592513__exon_number_050__gene_id_ENSG00000257062+ENSG00000111700+ENSG00000134538+ENSG00000205754+ENSG00000257046		ENSG00000257062.ENSG00000111700.ENSG00000134538.ENSG00000205754.ENSG00000257046.49	1.16643729183939	12.6373632798134	1.04485617480321e-25	6.28787578397303e-23
ENSG00000113649.32	ENSG00000113649	ENSG00000113649_033	chr5	dexseq_prepare_annotation2.py	exon	145872529	145872601	.	+	.	ENST00000505285+ENST00000549332+ENST00000394421+ENST00000506524+ENST00000296702__exon_number_033__gene_id_ENSG00000113649	TCERG1	ENSG00000113649.32	1.25367491086593	12.6963994575906	1.08750267074555e-25	6.5139377262386e-23
ENSG00000113163.29	ENSG00000113163	ENSG00000113163_030	chr5	dexseq_prepare_annotation2.py	exon	74806937	74807330	.	-	.	ENST00000261415+ENST00000380494+ENST00000405807__exon_number_030__gene_id_ENSG00000113163	COL4A3BP	ENSG00000113163.29	2.89118680311618	15.0296595767752	1.1147317537622e-25	6.64597886794166e-23
ENSG00000231074.ENSG00000270604.1	ENSG00000231074+ENSG00000270604	ENSG00000231074+ENSG00000270604_002	chr6	dexseq_prepare_annotation2.py	exon	30202135	30202227	.	-	.	ENST00000455957+ENST00000453558__exon_number_002__gene_id_ENSG00000231074+ENSG00000270604		ENSG00000231074.ENSG00000270604.1	2.12033997562762	14.1153649289605	1.19106838908775e-25	7.06821890046507e-23
ENSG00000257062.ENSG00000111700.ENSG00000134538.ENSG00000205754.ENSG00000257046.33	ENSG00000257062+ENSG00000111700+ENSG00000134538+ENSG00000205754+ENSG00000257046	ENSG00000257062+ENSG00000111700+ENSG00000134538+ENSG00000205754+ENSG00000257046_034	chr12	dexseq_prepare_annotation2.py	exon	21201646	21201841	.	+	.	ENST00000554957+ENST00000381541+ENST00000421593__exon_number_034__gene_id_ENSG00000257062+ENSG00000111700+ENSG00000134538+ENSG00000205754+ENSG00000257046		ENSG00000257062.ENSG00000111700.ENSG00000134538.ENSG00000205754.ENSG00000257046.33	1.34337256904919	12.6108195387913	1.23525507716243e-25	7.29665743321817e-23
ENSG00000215021.ENSG00000238795.43	ENSG00000215021+ENSG00000238795	ENSG00000215021+ENSG00000238795_044	chr12	dexseq_prepare_annotation2.py	exon	7079880	7079914	.	-	.	ENST00000399433+ENST00000535923+ENST00000546111__exon_number_044__gene_id_ENSG00000215021+ENSG00000238795		ENSG00000215021.ENSG00000238795.43	1.86510754138356	13.4870996667451	1.35174905219918e-25	7.94816041325665e-23
ENSG00000186529.2	ENSG00000186529	ENSG00000186529_003	chr19	dexseq_prepare_annotation2.py	exon	15751740	15751755	.	+	.	ENST00000221307+ENST00000592279+ENST00000591058__exon_number_003__gene_id_ENSG00000186529	CYP4F3	ENSG00000186529.2	1.5640261008141	14.6915746406806	1.53640131837889e-25	8.99264811837637e-23
ENSG00000221983.6	ENSG00000221983	ENSG00000221983_007	chr19	dexseq_prepare_annotation2.py	exon	18682685	18682688	.	+	.	ENST00000430157+ENST00000442744+ENST00000595683+ENST00000598814+ENST00000596273__exon_number_007__gene_id_ENSG00000221983	UBA52	ENSG00000221983.6	-2.44481298560294	-19.1247682734806	1.71368725726795e-25	9.98472090959637e-23
ENSG00000127419.20	ENSG00000127419	ENSG00000127419_021	chr4	dexseq_prepare_annotation2.py	exon	941943	942198	.	+	.	ENST00000452360+ENST00000438836+ENST00000505734+ENST00000504850__exon_number_021__gene_id_ENSG00000127419	TMEM175	ENSG00000127419.20	-2.51110861994591	-14.0235297977877	1.84779541673588e-25	1.07173806383728e-22
ENSG00000186529.4	ENSG00000186529	ENSG00000186529_005	chr19	dexseq_prepare_annotation2.py	exon	15752119	15752224	.	+	.	ENST00000587360+ENST00000585846__exon_number_005__gene_id_ENSG00000186529	CYP4F3	ENSG00000186529.4	1.61861281472766	14.6391760917073	1.92643585008322e-25	1.11231711772688e-22
ENSG00000065357.135	ENSG00000065357	ENSG00000065357_136	chr12	dexseq_prepare_annotation2.py	exon	56347806	56347811	.	+	.	ENST00000402956+ENST00000551156__exon_number_136__gene_id_ENSG00000065357	DGKA	ENSG00000065357.135	2.94258567818828	14.8532219456218	2.31577855152949e-25	1.33112612687064e-22
ENSG00000085872.ENSG00000105085.ENSG00000269578.ENSG00000214046.ENSG00000127526.ENSG00000269058.ENSG00000141979.ENSG00000268790.101	ENSG00000085872+ENSG00000105085+ENSG00000269578+ENSG00000214046+ENSG00000127526+ENSG00000269058+ENSG00000141979+ENSG00000268790	ENSG00000085872+ENSG00000105085+ENSG00000269578+ENSG00000214046+ENSG00000127526+ENSG00000269058+ENSG00000141979+ENSG00000268790_102	chr19	dexseq_prepare_annotation2.py	exon	16739333	16739873	.	-	.	ENST00000598608__exon_number_102__gene_id_ENSG00000085872+ENSG00000105085+ENSG00000269578+ENSG00000214046+ENSG00000127526+ENSG00000269058+ENSG00000141979+ENSG00000268790		ENSG00000085872.ENSG00000105085.ENSG00000269578.ENSG00000214046.ENSG00000127526.ENSG00000269058.ENSG00000141979.ENSG00000268790.101	0.964234454965983	11.7804818360033	2.33329236059767e-25	1.33520572038451e-22
ENSG00000180448.5	ENSG00000180448	ENSG00000180448_006	chr19	dexseq_prepare_annotation2.py	exon	1067326	1067494	.	+	.	ENST00000590214+ENST00000587602+ENST00000536472+ENST00000591293+ENST00000313093__exon_number_006__gene_id_ENSG00000180448	HMHA1	ENSG00000180448.5	-2.75546951260462	-12.5726703963966	2.3490956151837e-25	1.33827455175768e-22
ENSG00000257062.ENSG00000111700.ENSG00000134538.ENSG00000205754.ENSG00000257046.27	ENSG00000257062+ENSG00000111700+ENSG00000134538+ENSG00000205754+ENSG00000257046	ENSG00000257062+ENSG00000111700+ENSG00000134538+ENSG00000205754+ENSG00000257046_028	chr12	dexseq_prepare_annotation2.py	exon	21174395	21174516	.	+	.	ENST00000554957+ENST00000381541+ENST00000421593__exon_number_028__gene_id_ENSG00000257062+ENSG00000111700+ENSG00000134538+ENSG00000205754+ENSG00000257046		ENSG00000257062.ENSG00000111700.ENSG00000134538.ENSG00000205754.ENSG00000257046.27	-0.96078748142808	-12.4940957213199	2.57915634038406e-25	1.46283813284562e-22
ENSG00000179603.38	ENSG00000179603	ENSG00000179603_039	chr7	dexseq_prepare_annotation2.py	exon	126752341	126752374	.	-	.	ENST00000480995__exon_number_039__gene_id_ENSG00000179603	GRM8	ENSG00000179603.38	-1.02168886903262	-13.0297373916659	2.68889528404102e-25	1.51836112466496e-22
ENSG00000221978.53	ENSG00000221978	ENSG00000221978_054	chr1	dexseq_prepare_annotation2.py	exon	1334690	1334691	.	-	.	ENST00000425598+ENST00000408918+ENST00000488340+ENST00000400809+ENST00000481223__exon_number_054__gene_id_ENSG00000221978	CCNL2	ENSG00000221978.53	-2.27558475860249	-16.2208346566536	2.86675039976806e-25	1.61169210413627e-22
ENSG00000091536.61	ENSG00000091536	ENSG00000091536_062	chr17	dexseq_prepare_annotation2.py	exon	18059509	18059583	.	+	.	ENST00000205890+ENST00000418233+ENST00000536811+ENST00000585180__exon_number_062__gene_id_ENSG00000091536	MYO15A	ENSG00000091536.61	0.886337544121869	11.5447259621418	2.99768831433423e-25	1.6779462161921e-22
ENSG00000162878.26	ENSG00000162878	ENSG00000162878_027	chr2	dexseq_prepare_annotation2.py	exon	42285054	42285326	.	+	.	ENST00000490302+ENST00000480099+ENST00000294964__exon_number_027__gene_id_ENSG00000162878	PKDCC	ENSG00000162878.26	-1.01008930904313	-13.7545913686483	3.01587281456041e-25	1.68078525702601e-22
ENSG00000257062.ENSG00000111700.ENSG00000134538.ENSG00000205754.ENSG00000257046.48	ENSG00000257062+ENSG00000111700+ENSG00000134538+ENSG00000205754+ENSG00000257046	ENSG00000257062+ENSG00000111700+ENSG00000134538+ENSG00000205754+ENSG00000257046_049	chr12	dexseq_prepare_annotation2.py	exon	21245447	21245679	.	+	.	ENST00000545916__exon_number_049__gene_id_ENSG00000257062+ENSG00000111700+ENSG00000134538+ENSG00000205754+ENSG00000257046		ENSG00000257062.ENSG00000111700.ENSG00000134538.ENSG00000205754.ENSG00000257046.48	1.24364102845652	12.4685431165421	3.03021814226518e-25	1.68146935892569e-22
ENSG00000147044.43	ENSG00000147044	ENSG00000147044_044	chrX	dexseq_prepare_annotation2.py	exon	41646431	41646536	.	-	.	ENST00000378154+ENST00000442742+ENST00000378158+ENST00000468986+ENST00000421587+ENST00000361962+ENST00000477823+ENST00000378163+ENST00000378166+ENST00000318588__exon_number_044__gene_id_ENSG00000147044	CASK	ENSG00000147044.43	-1.5649000339832	-16.5726065526772	4.66418499704282e-25	2.57700241935751e-22
ENSG00000148343.44	ENSG00000148343	ENSG00000148343_045	chr9	dexseq_prepare_annotation2.py	exon	131832214	131832244	.	+	.	ENST00000406926+ENST00000358369+ENST00000445183+ENST00000439290+ENST00000277475+ENST00000483458__exon_number_045__gene_id_ENSG00000148343	FAM73B	ENSG00000148343.44	-1.45696139838617	-12.5904856176162	4.91551549408418e-25	2.704208614003e-22
ENSG00000074181.18	ENSG00000074181	ENSG00000074181_019	chr19	dexseq_prepare_annotation2.py	exon	15289836	15290031	.	-	.	ENST00000601011+ENST00000263388+ENST00000600841+ENST00000595045__exon_number_019__gene_id_ENSG00000074181	NOTCH3	ENSG00000074181.18	1.52726135956368	12.0201629190688	7.52759639918294e-25	4.1235143659832e-22
ENSG00000104450.4	ENSG00000104450	ENSG00000104450_005	chr8	dexseq_prepare_annotation2.py	exon	101174507	101174648	.	+	.	ENST00000251809+ENST00000520508+ENST00000388798+ENST00000520643__exon_number_005__gene_id_ENSG00000104450	SPAG1	ENSG00000104450.4	-1.05621211735973	-12.744526800578	8.11032665308525e-25	4.42382081296074e-22
ENSG00000100106.ENSG00000100101.22	ENSG00000100106+ENSG00000100101	ENSG00000100106+ENSG00000100101_023	chr22	dexseq_prepare_annotation2.py	exon	38106434	38106573	.	+	.	ENST00000406386+ENST00000344404+ENST00000455236+ENST00000492485__exon_number_023__gene_id_ENSG00000100106+ENSG00000100101		ENSG00000100106.ENSG00000100101.22	-3.63607246255074	-12.0462963225199	8.49264972729212e-25	4.61273231925321e-22
ENSG00000162618.6	ENSG00000162618	ENSG00000162618_007	chr1	dexseq_prepare_annotation2.py	exon	79383515	79383570	.	-	.	ENST00000370742+ENST00000401034__exon_number_007__gene_id_ENSG00000162618	ELTD1	ENSG00000162618.6	-1.68931294100334	-19.4553194679176	9.66106619180053e-25	5.22521007003112e-22
ENSG00000131018.106	ENSG00000131018	ENSG00000131018_107	chr6	dexseq_prepare_annotation2.py	exon	152646219	152646437	.	-	.	ENST00000448038+ENST00000490135+ENST00000341594+ENST00000265368+ENST00000367255+ENST00000423061__exon_number_107__gene_id_ENSG00000131018	SYNE1	ENSG00000131018.106	1.24709930636787	10.838067309368	1.2819529211148e-24	6.90433988799738e-22
ENSG00000131018.95	ENSG00000131018	ENSG00000131018_096	chr6	dexseq_prepare_annotation2.py	exon	152631823	152632008	.	-	.	ENST00000409694+ENST00000448038+ENST00000356820+ENST00000341594+ENST00000265368+ENST00000367255+ENST00000367256+ENST00000423061__exon_number_096__gene_id_ENSG00000131018	SYNE1	ENSG00000131018.95	1.04036841992706	10.8282164532775	1.397590932427e-24	7.4956485732367e-22
ENSG00000257062.ENSG00000111700.ENSG00000134538.ENSG00000205754.ENSG00000257046.17	ENSG00000257062+ENSG00000111700+ENSG00000134538+ENSG00000205754+ENSG00000257046	ENSG00000257062+ENSG00000111700+ENSG00000134538+ENSG00000205754+ENSG00000257046_018	chr12	dexseq_prepare_annotation2.py	exon	21030706	21030870	.	+	.	ENST00000261196+ENST00000381545+ENST00000553473+ENST00000544370+ENST00000540229__exon_number_018__gene_id_ENSG00000257062+ENSG00000111700+ENSG00000134538+ENSG00000205754+ENSG00000257046		ENSG00000257062.ENSG00000111700.ENSG00000134538.ENSG00000205754.ENSG00000257046.17	-0.845137758065831	-12.2249847132016	1.40819072224062e-24	7.52102929826029e-22
ENSG00000074181.13	ENSG00000074181	ENSG00000074181_014	chr19	dexseq_prepare_annotation2.py	exon	15288336	15288721	.	-	.	ENST00000263388__exon_number_014__gene_id_ENSG00000074181	NOTCH3	ENSG00000074181.13	1.4481245487491	11.9051262437111	1.63242016759379e-24	8.68244323329906e-22
ENSG00000050438.26	ENSG00000050438	ENSG00000050438_027	chr12	dexseq_prepare_annotation2.py	exon	51853735	51853892	.	+	.	ENST00000514353+ENST00000319957+ENST00000547697+ENST00000535225+ENST00000453097+ENST00000551071+ENST00000604314+ENST00000394856+ENST00000358657__exon_number_027__gene_id_ENSG00000050438	SLC4A8	ENSG00000050438.26	-4.72206793601738	-14.3825415945276	1.65995324473198e-24	8.79240193455514e-22
ENSG00000147996.19	ENSG00000147996	ENSG00000147996_020	chr9	dexseq_prepare_annotation2.py	exon	70434178	70434243	.	-	.	ENST00000463075+ENST00000486221+ENST00000480229+ENST00000461932+ENST00000377392+ENST00000476797+ENST00000382405+ENST00000430059+ENST00000485088+ENST00000468066+ENST00000489273+ENST00000377395+ENST00000429800+ENST00000476161+ENST00000480819+ENST00000486191+ENST00000465474+ENST00000497250+ENST00000377389__exon_number_020__gene_id_ENSG00000147996	CBWD5	ENSG00000147996.19	-0.621271763642342	-13.5604618650802	1.71607984718637e-24	9.05228588362321e-22
ENSG00000134717.18	ENSG00000134717	ENSG00000134717_019	chr1	dexseq_prepare_annotation2.py	exon	52551844	52552282	.	+	.	ENST00000484036__exon_number_019__gene_id_ENSG00000134717	BTF3L4	ENSG00000134717.18	1.3495954306954	14.124104910844	1.81294072940399e-24	9.52403149903532e-22
ENSG00000085872.ENSG00000105085.ENSG00000269578.ENSG00000214046.ENSG00000127526.ENSG00000269058.ENSG00000141979.ENSG00000268790.93	ENSG00000085872+ENSG00000105085+ENSG00000269578+ENSG00000214046+ENSG00000127526+ENSG00000269058+ENSG00000141979+ENSG00000268790	ENSG00000085872+ENSG00000105085+ENSG00000269578+ENSG00000214046+ENSG00000127526+ENSG00000269058+ENSG00000141979+ENSG00000268790_094	chr19	dexseq_prepare_annotation2.py	exon	16697716	16698214	.	-	.	ENST00000593779__exon_number_094__gene_id_ENSG00000085872+ENSG00000105085+ENSG00000269578+ENSG00000214046+ENSG00000127526+ENSG00000269058+ENSG00000141979+ENSG00000268790		ENSG00000085872.ENSG00000105085.ENSG00000269578.ENSG00000214046.ENSG00000127526.ENSG00000269058.ENSG00000141979.ENSG00000268790.93	1.5246642132751	11.4983841432302	1.86465083421465e-24	9.75570094821643e-22
ENSG00000124721.21	ENSG00000124721	ENSG00000124721_022	chr6	dexseq_prepare_annotation2.py	exon	38754541	38754728	.	+	.	ENST00000449981+ENST00000441566+ENST00000327475+ENST00000359357__exon_number_022__gene_id_ENSG00000124721	DNAH8	ENSG00000124721.21	1.44999980035022	12.7809813456561	1.88435141560135e-24	9.8186964696997e-22
ENSG00000104450.3	ENSG00000104450	ENSG00000104450_004	chr8	dexseq_prepare_annotation2.py	exon	101170656	101170844	.	+	.	ENST00000388798+ENST00000520508__exon_number_004__gene_id_ENSG00000104450	SPAG1	ENSG00000104450.3	-1.02381802612012	-12.5734159106401	2.18058095999752e-24	1.13162440734576e-21
ENSG00000159216.33	ENSG00000159216	ENSG00000159216_034	chr21	dexseq_prepare_annotation2.py	exon	36834259	36834323	.	-	.	ENST00000494829+ENST00000467692+ENST00000475045__exon_number_034__gene_id_ENSG00000159216	RUNX1	ENSG00000159216.33	1.81227403824646	13.1971808776954	2.37963058676026e-24	1.22949624505437e-21
ENSG00000115423.53	ENSG00000115423	ENSG00000115423_054	chr2	dexseq_prepare_annotation2.py	exon	84924852	84924914	.	+	.	ENST00000398278+ENST00000602588__exon_number_054__gene_id_ENSG00000115423	DNAH6	ENSG00000115423.53	1.55563428123277	11.69744350152	2.38835846701204e-24	1.22949624505437e-21
ENSG00000177483.ENSG00000124831	ENSG00000177483+ENSG00000124831	ENSG00000177483+ENSG00000124831_001	chr2	dexseq_prepare_annotation2.py	exon	238536219	238536249	.	+	.	ENST00000308482__exon_number_001__gene_id_ENSG00000177483+ENSG00000124831		ENSG00000177483.ENSG00000124831	1.29142393180181	13.8371645897819	2.54715213388314e-24	1.30599621930163e-21
ENSG00000158828.1	ENSG00000158828	ENSG00000158828_002	chr1	dexseq_prepare_annotation2.py	exon	20964335	20964621	.	+	.	ENST00000321556__exon_number_002__gene_id_ENSG00000158828	PINK1	ENSG00000158828.1	-1.37230049594591	-18.9020530259896	3.38686607395109e-24	1.72962257805258e-21
ENSG00000232732.45	ENSG00000232732	ENSG00000232732_046	chr2	dexseq_prepare_annotation2.py	exon	200775779	200775805	.	-	.	ENST00000457577+ENST00000599977+ENST00000608498+ENST00000608419+ENST00000596619__exon_number_046__gene_id_ENSG00000232732	AC073043.1	ENSG00000232732.45	-3.63359789891851	-11.7707640776714	4.02748709557489e-24	2.04861647176579e-21
ENSG00000136051.6	ENSG00000136051	ENSG00000136051_007	chr12	dexseq_prepare_annotation2.py	exon	105508140	105508205	.	+	.	ENST00000550053+ENST00000547404+ENST00000548195+ENST00000332180+ENST00000311317__exon_number_007__gene_id_ENSG00000136051	KIAA1033	ENSG00000136051.6	-1.85762273607063	-12.2328512481599	4.29256568053108e-24	2.17482076704283e-21
ENSG00000216937.ENSG00000150076.12	ENSG00000216937+ENSG00000150076	ENSG00000216937+ENSG00000150076_013	chr10	dexseq_prepare_annotation2.py	exon	32770639	32770710	.	+	.	ENST00000489718__exon_number_013__gene_id_ENSG00000216937+ENSG00000150076		ENSG00000216937.ENSG00000150076.12	1.47110852194763	13.7108943494901	4.529891077722e-24	2.28602558316756e-21
ENSG00000227195.62	ENSG00000227195	ENSG00000227195_063	chr20	dexseq_prepare_annotation2.py	exon	26231899	26232102	.	-	.	ENST00000596767+ENST00000594130+ENST00000601901+ENST00000601119__exon_number_063__gene_id_ENSG00000227195	MIR663A	ENSG00000227195.62	-0.879923876906039	-11.6226799118513	5.09565285738563e-24	2.56145480221727e-21
ENSG00000104447.24	ENSG00000104447	ENSG00000104447_025	chr8	dexseq_prepare_annotation2.py	exon	116680209	116680234	.	-	.	ENST00000520276+ENST00000451156__exon_number_025__gene_id_ENSG00000104447	TRPS1	ENSG00000104447.24	2.16578528100389	12.9098960112389	5.45553086847885e-24	2.73164397571623e-21
ENSG00000175463.10	ENSG00000175463	ENSG00000175463_011	chr11	dexseq_prepare_annotation2.py	exon	67172870	67172977	.	+	.	ENST00000542590+ENST00000529132+ENST00000526474+ENST00000530967+ENST00000533745+ENST00000312390+ENST00000529635+ENST00000526387__exon_number_011__gene_id_ENSG00000175463	TBC1D10C	ENSG00000175463.10	1.52022382681441	12.3794125023395	6.7028492567919e-24	3.34313083048287e-21
ENSG00000257062.ENSG00000111700.ENSG00000134538.ENSG00000205754.ENSG00000257046.51	ENSG00000257062+ENSG00000111700+ENSG00000134538+ENSG00000205754+ENSG00000257046	ENSG00000257062+ENSG00000111700+ENSG00000134538+ENSG00000205754+ENSG00000257046_052	chr12	dexseq_prepare_annotation2.py	exon	21279052	21279191	.	+	.	ENST00000590779+ENST00000592513+ENST00000593147+ENST00000585342__exon_number_052__gene_id_ENSG00000257062+ENSG00000111700+ENSG00000134538+ENSG00000205754+ENSG00000257046		ENSG00000257062.ENSG00000111700.ENSG00000134538.ENSG00000205754.ENSG00000257046.51	1.15981407536004	11.9646334858339	7.2721101005566e-24	3.61299851515328e-21
ENSG00000175455.6	ENSG00000175455	ENSG00000175455_007	chr3	dexseq_prepare_annotation2.py	exon	123633166	123633468	.	-	.	ENST00000433542+ENST00000488653+ENST00000485727+ENST00000489746+ENST00000409657+ENST00000495381+ENST00000310351__exon_number_007__gene_id_ENSG00000175455	CCDC14	ENSG00000175455.6	-0.985780144579774	-11.5654586304331	7.55661928398741e-24	3.73985549444044e-21
ENSG00000141068.ENSG00000266728.ENSG00000168961.2	ENSG00000141068+ENSG00000266728+ENSG00000168961	ENSG00000141068+ENSG00000266728+ENSG00000168961_003	chr17	dexseq_prepare_annotation2.py	exon	25783756	25783900	.	+	.	ENST00000579309+ENST00000580163+ENST00000509603+ENST00000319524__exon_number_003__gene_id_ENSG00000141068+ENSG00000266728+ENSG00000168961		ENSG00000141068.ENSG00000266728.ENSG00000168961.2	1.559444909525	10.826392842826	7.62144745109521e-24	3.75743221990879e-21
ENSG00000113163.28	ENSG00000113163	ENSG00000113163_029	chr5	dexseq_prepare_annotation2.py	exon	74801807	74801941	.	-	.	ENST00000261415+ENST00000380494+ENST00000405807__exon_number_029__gene_id_ENSG00000113163	COL4A3BP	ENSG00000113163.28	2.90656869298327	14.0125763699463	7.95962629879181e-24	3.90912190893384e-21
ENSG00000141524.ENSG00000204282.19	ENSG00000141524+ENSG00000204282	ENSG00000141524+ENSG00000204282_020	chr17	dexseq_prepare_annotation2.py	exon	76113549	76113725	.	-	.	ENST00000590602+ENST00000322914+ENST00000591436+ENST00000589933+ENST00000392467+ENST00000593044+ENST00000322933__exon_number_020__gene_id_ENSG00000141524+ENSG00000204282		ENSG00000141524.ENSG00000204282.19	1.02269693655045	12.7126403123984	8.48282855349603e-24	4.15017530398561e-21
ENSG00000188897.65	ENSG00000188897	ENSG00000188897_066	chr16	dexseq_prepare_annotation2.py	exon	11571677	11571861	.	-	.	ENST00000344649+ENST00000598234+ENST00000595170__exon_number_066__gene_id_ENSG00000188897	CTD-3088G3.8	ENSG00000188897.65	-1.25674200536258	-13.0314032718248	1.10260814727798e-23	5.37393602792342e-21
ENSG00000172890.1	ENSG00000172890	ENSG00000172890_002	chr11	dexseq_prepare_annotation2.py	exon	71164255	71164256	.	+	.	ENST00000533612+ENST00000534634+ENST00000319023__exon_number_002__gene_id_ENSG00000172890	NADSYN1	ENSG00000172890.1	0.929649034191807	11.4288704328662	1.23571121582954e-23	5.99984602528266e-21
ENSG00000127419.26	ENSG00000127419	ENSG00000127419_027	chr4	dexseq_prepare_annotation2.py	exon	944239	944279	.	+	.	ENST00000264771+ENST00000452360+ENST00000513682+ENST00000515876+ENST00000504505+ENST00000515492+ENST00000504180+ENST00000508204+ENST00000507319+ENST00000514453+ENST00000515740+ENST00000504744+ENST00000513952+ENST00000509508+ENST00000502513+ENST00000510493+ENST00000514546+ENST00000438836__exon_number_027__gene_id_ENSG00000127419	TMEM175	ENSG00000127419.26	-2.51120366217549	-13.1391192189277	1.33012908823327e-23	6.43390969011009e-21
ENSG00000223972.12	ENSG00000223972	ENSG00000223972_013	chr1	dexseq_prepare_annotation2.py	exon	13375	13402	.	+	.	ENST00000456328+ENST00000515242__exon_number_013__gene_id_ENSG00000223972	DDX11L1	ENSG00000223972.12	2.46394918105589	13.466998529679	1.38451175332249e-23	6.67178517159334e-21
ENSG00000170448.1	ENSG00000170448	ENSG00000170448_002	chr4	dexseq_prepare_annotation2.py	exon	47849260	47850320	.	-	.	ENST00000507489+ENST00000381538+ENST00000502448+ENST00000464756__exon_number_002__gene_id_ENSG00000170448	NFXL1	ENSG00000170448.1	-2.80363719816702	-12.7109851240508	1.55299173444208e-23	7.45563994397959e-21
ENSG00000171241	ENSG00000171241	ENSG00000171241_001	chr16	dexseq_prepare_annotation2.py	exon	46614466	46615824	.	-	.	ENST00000303383__exon_number_001__gene_id_ENSG00000171241	SHCBP1	ENSG00000171241	2.4828143719938	16.6024166193278	1.56133477663379e-23	7.46772441561465e-21
ENSG00000270179.ENSG00000149292.48	ENSG00000270179+ENSG00000149292	ENSG00000270179+ENSG00000149292_049	chr11	dexseq_prepare_annotation2.py	exon	113230085	113230183	.	+	.	ENST00000314756+ENST00000529221+ENST00000483239+ENST00000494714+ENST00000393020+ENST00000478125+ENST00000527362+ENST00000464224__exon_number_049__gene_id_ENSG00000270179+ENSG00000149292		ENSG00000270179.ENSG00000149292.48	1.895424639332	12.695619020433	1.68392814821261e-23	8.02413672469105e-21
ENSG00000104529.55	ENSG00000104529	ENSG00000104529_056	chr8	dexseq_prepare_annotation2.py	exon	144672047	144672063	.	-	.	ENST00000524883+ENST00000530306+ENST00000531670+ENST00000532741+ENST00000442189+ENST00000528519+ENST00000526710+ENST00000423316+ENST00000532596+ENST00000530545+ENST00000525261+ENST00000534804+ENST00000529832+ENST00000531281__exon_number_056__gene_id_ENSG00000104529	EEF1D	ENSG00000104529.55	-1.33846941628018	-11.1722506250069	1.71919933912595e-23	8.16186702547566e-21
ENSG00000114423.10	ENSG00000114423	ENSG00000114423_011	chr3	dexseq_prepare_annotation2.py	exon	105400568	105400662	.	-	.	ENST00000405772+ENST00000403724+ENST00000394030+ENST00000394027+ENST00000264122+ENST00000407712__exon_number_011__gene_id_ENSG00000114423	CBLB	ENSG00000114423.10	-2.18412951648151	-12.1939743427807	1.96339092769991e-23	9.28676663817085e-21
ENSG00000079102.32	ENSG00000079102	ENSG00000079102_033	chr8	dexseq_prepare_annotation2.py	exon	93023316	93023319	.	-	.	ENST00000396218+ENST00000360348+ENST00000523629+ENST00000520724+ENST00000523290+ENST00000436581+ENST00000518844+ENST00000517792+ENST00000265814+ENST00000521553+ENST00000519847+ENST00000518992+ENST00000521054+ENST00000422361__exon_number_033__gene_id_ENSG00000079102	RUNX1T1	ENSG00000079102.32	-1.24948561457358	-13.3832762888221	2.03484879861846e-23	9.58937458472466e-21
ENSG00000163521.3	ENSG00000163521	ENSG00000163521_004	chr2	dexseq_prepare_annotation2.py	exon	220101493	220101504	.	-	.	ENST00000497855+ENST00000295759+ENST00000392089+ENST00000409640__exon_number_004__gene_id_ENSG00000163521	GLB1L	ENSG00000163521.3	-1.63756038553051	-13.1999984169149	2.12729128596688e-23	9.98829493105518e-21
ENSG00000257062.ENSG00000111700.ENSG00000134538.ENSG00000205754.ENSG00000257046.35	ENSG00000257062+ENSG00000111700+ENSG00000134538+ENSG00000205754+ENSG00000257046	ENSG00000257062+ENSG00000111700+ENSG00000134538+ENSG00000205754+ENSG00000257046_036	chr12	dexseq_prepare_annotation2.py	exon	21207386	21207502	.	+	.	ENST00000554957+ENST00000381541+ENST00000421593__exon_number_036__gene_id_ENSG00000257062+ENSG00000111700+ENSG00000134538+ENSG00000205754+ENSG00000257046		ENSG00000257062.ENSG00000111700.ENSG00000134538.ENSG00000205754.ENSG00000257046.35	1.3060764614509	11.7893747434805	2.19459237661014e-23	1.02666875919212e-20
ENSG00000172977.19	ENSG00000172977	ENSG00000172977_020	chr11	dexseq_prepare_annotation2.py	exon	65480393	65480526	.	+	.	ENST00000352980+ENST00000530446+ENST00000531880+ENST00000527544+ENST00000534293+ENST00000530605+ENST00000525204+ENST00000528198+ENST00000341318+ENST00000377046+ENST00000534650+ENST00000534104+ENST00000534681+ENST00000532042__exon_number_020__gene_id_ENSG00000172977	KAT5	ENSG00000172977.19	1.47379656168571	11.5103900368962	2.30936838732904e-23	1.07643439499858e-20
ENSG00000131018.108	ENSG00000131018	ENSG00000131018_109	chr6	dexseq_prepare_annotation2.py	exon	152647431	152647447	.	-	.	ENST00000367255+ENST00000448038+ENST00000490135+ENST00000265368+ENST00000423061__exon_number_109__gene_id_ENSG00000131018	SYNE1	ENSG00000131018.108	1.28845757170344	10.4984206967492	2.45099236175033e-23	1.13830834389087e-20
ENSG00000136237.43	ENSG00000136237	ENSG00000136237_044	chr7	dexseq_prepare_annotation2.py	exon	22396449	22396529	.	-	.	ENST00000497668+ENST00000405243+ENST00000344041__exon_number_044__gene_id_ENSG00000136237	RAPGEF5	ENSG00000136237.43	-1.84051117202392	-15.8280760202979	2.65427526941423e-23	1.22826827647673e-20
ENSG00000148337.11	ENSG00000148337	ENSG00000148337_012	chr9	dexseq_prepare_annotation2.py	exon	130929160	130929276	.	-	.	ENST00000485001+ENST00000491487__exon_number_012__gene_id_ENSG00000148337	CIZ1	ENSG00000148337.11	1.36120466641792	11.0477088873883	3.14681150345085e-23	1.45095177027099e-20
ENSG00000105072	ENSG00000105072	ENSG00000105072_001	chr19	dexseq_prepare_annotation2.py	exon	16607122	16607204	.	+	.	ENST00000221671__exon_number_001__gene_id_ENSG00000105072	C19orf44	ENSG00000105072	-4.39828791012009	-15.2745754218994	3.24504826385722e-23	1.4908845037912e-20
ENSG00000167543.9	ENSG00000167543	ENSG00000167543_010	chr17	dexseq_prepare_annotation2.py	exon	27895296	27895359	.	+	.	ENST00000578749+ENST00000583940+ENST00000578073+ENST00000580183+ENST00000582829__exon_number_010__gene_id_ENSG00000167543	TP53I13	ENSG00000167543.9	-3.74760525307473	-12.8017089703445	3.4953292567749e-23	1.600136767114e-20
ENSG00000175213	ENSG00000175213	ENSG00000175213_001	chr11	dexseq_prepare_annotation2.py	exon	46722368	46722579	.	+	.	ENST00000311764__exon_number_001__gene_id_ENSG00000175213	ZNF408	ENSG00000175213	-3.38467483158402	-17.8745136750262	3.75457577894744e-23	1.71270118326349e-20
ENSG00000164808.65	ENSG00000164808	ENSG00000164808_066	chr8	dexseq_prepare_annotation2.py	exon	48647937	48648073	.	+	.	ENST00000524126+ENST00000297423+ENST00000522117+ENST00000517693+ENST00000519401+ENST00000518074+ENST00000541342+ENST00000518060+ENST00000519362+ENST00000521214+ENST00000519141__exon_number_066__gene_id_ENSG00000164808	SPIDR	ENSG00000164808.65	1.6703859482371	11.3608370462347	3.88101949575883e-23	1.76410227306865e-20
ENSG00000196504.25	ENSG00000196504	ENSG00000196504_026	chr2	dexseq_prepare_annotation2.py	exon	153532913	153532918	.	-	.	ENST00000493468__exon_number_026__gene_id_ENSG00000196504	PRPF40A	ENSG00000196504.25	-1.7481009544174	-12.7738200816869	4.02225294326546e-23	1.8218389638645e-20
ENSG00000158286.22	ENSG00000158286	ENSG00000158286_023	chr1	dexseq_prepare_annotation2.py	exon	6270998	6270998	.	+	.	ENST00000377939+ENST00000496329+ENST00000463453__exon_number_023__gene_id_ENSG00000158286	RNF207	ENSG00000158286.22	2.0878041668724	12.046755840076	4.6121494979785e-23	2.08167093996437e-20
ENSG00000114735.25	ENSG00000114735	ENSG00000114735_026	chr3	dexseq_prepare_annotation2.py	exon	50617812	50618103	.	+	.	ENST00000434410+ENST00000443894+ENST00000448997+ENST00000232854+ENST00000482974+ENST00000455834__exon_number_026__gene_id_ENSG00000114735	HEMK1	ENSG00000114735.25	-3.73172310276393	-12.1795042621281	5.45309975527375e-23	2.45259379940526e-20
ENSG00000148343.24	ENSG00000148343	ENSG00000148343_025	chr9	dexseq_prepare_annotation2.py	exon	131825523	131825565	.	+	.	ENST00000495975+ENST00000439290+ENST00000277475+ENST00000494608+ENST00000358369__exon_number_025__gene_id_ENSG00000148343	FAM73B	ENSG00000148343.24	-1.40379162565336	-11.7942558515011	6.13597578094956e-23	2.75007569074712e-20
ENSG00000113649.24	ENSG00000113649	ENSG00000113649_025	chr5	dexseq_prepare_annotation2.py	exon	145859780	145860081	.	+	.	ENST00000509810__exon_number_025__gene_id_ENSG00000113649	TCERG1	ENSG00000113649.24	1.46870882191529	11.6532597357863	7.19428143953633e-23	3.20413018148047e-20
ENSG00000104447.30	ENSG00000104447	ENSG00000104447_031	chr8	dexseq_prepare_annotation2.py	exon	116713163	116713299	.	-	.	ENST00000422939__exon_number_031__gene_id_ENSG00000104447	TRPS1	ENSG00000104447.30	1.49438796643275	12.4204005623359	7.19905674951535e-23	3.20413018148047e-20
ENSG00000125170.26	ENSG00000125170	ENSG00000125170_027	chr16	dexseq_prepare_annotation2.py	exon	57513598	57513600	.	-	.	ENST00000569250+ENST00000566588+ENST00000569538+ENST00000566936+ENST00000562008+ENST00000561918+ENST00000340099+ENST00000562737+ENST00000569548+ENST00000561659+ENST00000567214+ENST00000568617+ENST00000569010+ENST00000567175__exon_number_027__gene_id_ENSG00000125170	DOK4	ENSG00000125170.26	1.27905921657182	12.8992591887578	8.92358627677998e-23	3.95793472709416e-20
ENSG00000175224.42	ENSG00000175224	ENSG00000175224_043	chr11	dexseq_prepare_annotation2.py	exon	46670277	46670417	.	+	.	ENST00000525850__exon_number_043__gene_id_ENSG00000175224	ATG13	ENSG00000175224.42	1.14379221198736	11.9184232091691	9.71468818623592e-23	4.29395917616584e-20
ENSG00000104915.14	ENSG00000104915	ENSG00000104915_015	chr19	dexseq_prepare_annotation2.py	exon	13256117	13256199	.	-	.	ENST00000588848+ENST00000587318+ENST00000440593+ENST00000591415+ENST00000587230+ENST00000242770+ENST00000591843+ENST00000591197+ENST00000593126+ENST00000589083+ENST00000343587__exon_number_015__gene_id_ENSG00000104915	STX10	ENSG00000104915.14	-1.28603497671852	-12.8791735321113	9.82365672929212e-23	4.32720263530626e-20
ENSG00000114735.18	ENSG00000114735	ENSG00000114735_019	chr3	dexseq_prepare_annotation2.py	exon	50614940	50615004	.	+	.	ENST00000434410+ENST00000443894+ENST00000448997+ENST00000232854+ENST00000482974+ENST00000455834__exon_number_019__gene_id_ENSG00000114735	HEMK1	ENSG00000114735.18	2.24276282585893	12.0551675208215	1.09581496545817e-22	4.81040253090273e-20
ENSG00000023191.26	ENSG00000023191	ENSG00000023191_027	chr11	dexseq_prepare_annotation2.py	exon	499601	499676	.	-	.	ENST00000525522+ENST00000524780__exon_number_027__gene_id_ENSG00000023191	RNH1	ENSG00000023191.26	3.13426513944068	17.4216316464684	1.12010118346828e-22	4.9002324197724e-20
ENSG00000173406.ENSG00000162600.47	ENSG00000173406+ENSG00000162600	ENSG00000173406+ENSG00000162600_048	chr1	dexseq_prepare_annotation2.py	exon	58996273	58996309	.	-	.	ENST00000421528+ENST00000358603+ENST00000467509+ENST00000476933+ENST00000371226__exon_number_048__gene_id_ENSG00000173406+ENSG00000162600		ENSG00000173406.ENSG00000162600.47	1.66464524338865	10.9377218594088	1.30758908216816e-22	5.70099944661495e-20
ENSG00000127419.32	ENSG00000127419	ENSG00000127419_033	chr4	dexseq_prepare_annotation2.py	exon	945494	945505	.	+	.	ENST00000264771+ENST00000452360+ENST00000515876+ENST00000515492+ENST00000504180+ENST00000508204+ENST00000515740+ENST00000504744+ENST00000513952+ENST00000438836+ENST00000502513+ENST00000510493+ENST00000514546+ENST00000514453__exon_number_033__gene_id_ENSG00000127419	TMEM175	ENSG00000127419.32	-2.52702550037613	-12.6713197656469	1.3194966141806e-22	5.73341406775924e-20
ENSG00000085276.50	ENSG00000085276	ENSG00000085276_051	chr3	dexseq_prepare_annotation2.py	exon	169099047	169099312	.	-	.	ENST00000494292+ENST00000485957+ENST00000486748__exon_number_051__gene_id_ENSG00000085276	MECOM	ENSG00000085276.50	-1.42212842072551	-13.8372716969243	1.33768950689233e-22	5.79282825582679e-20
ENSG00000091536.76	ENSG00000091536	ENSG00000091536_077	chr17	dexseq_prepare_annotation2.py	exon	18062976	18062993	.	+	.	ENST00000578472+ENST00000556535+ENST00000579848+ENST00000418233+ENST00000205890+ENST00000433411+ENST00000451725__exon_number_077__gene_id_ENSG00000091536	MYO15A	ENSG00000091536.76	1.11009426973169	10.7417624004641	1.39177474982921e-22	6.00674986473428e-20
ENSG00000139865.34	ENSG00000139865	ENSG00000139865_035	chr14	dexseq_prepare_annotation2.py	exon	38281519	38281638	.	+	.	ENST00000478811+ENST00000476979+ENST00000553443+ENST00000382320+ENST00000267368__exon_number_035__gene_id_ENSG00000139865	TTC6	ENSG00000139865.34	0.824078595472934	11.6556607620268	1.42205887126514e-22	6.11685739048683e-20
ENSG00000170448.3	ENSG00000170448	ENSG00000170448_004	chr4	dexseq_prepare_annotation2.py	exon	47853074	47853099	.	-	.	ENST00000508115__exon_number_004__gene_id_ENSG00000170448	NFXL1	ENSG00000170448.3	-2.20055334976357	-12.2777168267043	1.53219848626275e-22	6.568570781476e-20
ENSG00000114735.27	ENSG00000114735	ENSG00000114735_028	chr3	dexseq_prepare_annotation2.py	exon	50618105	50618107	.	+	.	ENST00000443894+ENST00000448997+ENST00000232854+ENST00000434410__exon_number_028__gene_id_ENSG00000114735	HEMK1	ENSG00000114735.27	-3.37446108086082	-11.9941212516887	1.54401265963102e-22	6.59715435789413e-20
ENSG00000138744.ENSG00000198301.5	ENSG00000138744+ENSG00000198301	ENSG00000138744+ENSG00000198301_006	chr4	dexseq_prepare_annotation2.py	exon	76837591	76837702	.	-	.	ENST00000602782__exon_number_006__gene_id_ENSG00000138744+ENSG00000198301		ENSG00000138744.ENSG00000198301.5	-4.24036301987931	-11.1836533300037	1.62269703574166e-22	6.91031732343644e-20
ENSG00000159216.19	ENSG00000159216	ENSG00000159216_020	chr21	dexseq_prepare_annotation2.py	exon	36262035	36262087	.	-	.	ENST00000399237__exon_number_020__gene_id_ENSG00000159216	RUNX1	ENSG00000159216.19	1.99459704684908	12.3452433626061	1.91475502188013e-22	8.12705722565028e-20
ENSG00000159023.4	ENSG00000159023	ENSG00000159023_005	chr1	dexseq_prepare_annotation2.py	exon	29220253	29220349	.	+	.	ENST00000373798__exon_number_005__gene_id_ENSG00000159023	EPB41	ENSG00000159023.4	1.86080250243793	13.0434419639949	2.21871114385922e-22	9.38610006079745e-20
ENSG00000159023.9	ENSG00000159023	ENSG00000159023_010	chr1	dexseq_prepare_annotation2.py	exon	29319842	29319968	.	+	.	ENST00000398863+ENST00000347529+ENST00000373800+ENST00000356093+ENST00000482464+ENST00000373798+ENST00000349460+ENST00000343067+ENST00000373797__exon_number_010__gene_id_ENSG00000159023	EPB41	ENSG00000159023.9	1.8307735816813	13.0384145601533	2.2696043112361e-22	9.56981644154164e-20
ENSG00000013441.9	ENSG00000013441	ENSG00000013441_010	chr2	dexseq_prepare_annotation2.py	exon	201718055	201718172	.	-	.	ENST00000409769+ENST00000321356+ENST00000473565+ENST00000496205+ENST00000409403+ENST00000461326+ENST00000461981+ENST00000434813+ENST00000472679+ENST00000432425+ENST00000464454__exon_number_010__gene_id_ENSG00000013441	CLK1	ENSG00000013441.9	1.40886206429066	12.4217316820329	2.38167941457122e-22	1.00094567448711e-19
ENSG00000023228.ENSG00000237580	ENSG00000023228+ENSG00000237580	ENSG00000023228+ENSG00000237580_001	chr2	dexseq_prepare_annotation2.py	exon	206979541	206980833	.	-	.	ENST00000233190__exon_number_001__gene_id_ENSG00000023228+ENSG00000237580		ENSG00000023228.ENSG00000237580	-2.70900084839272	-12.8389796512296	2.53488856876162e-22	1.06185322392484e-19
ENSG00000177239.30	ENSG00000177239	ENSG00000177239_031	chr9	dexseq_prepare_annotation2.py	exon	139999055	140000576	.	+	.	ENST00000540391+ENST00000535028+ENST00000536349+ENST00000480100__exon_number_031__gene_id_ENSG00000177239	MAN1B1	ENSG00000177239.30	0.68347569132552	12.4076555929194	2.55775179110148e-22	1.06783510660554e-19
ENSG00000105063.ENSG00000180089.47	ENSG00000105063+ENSG00000180089	ENSG00000105063+ENSG00000180089_048	chr19	dexseq_prepare_annotation2.py	exon	55769803	55770363	.	-	.	ENST00000412770__exon_number_048__gene_id_ENSG00000105063+ENSG00000180089		ENSG00000105063.ENSG00000180089.47	-4.60207483078399	-12.4070333351671	2.56582993582957e-22	1.06783510660554e-19
ENSG00000074181.6	ENSG00000074181	ENSG00000074181_007	chr19	dexseq_prepare_annotation2.py	exon	15276779	15276902	.	-	.	ENST00000263388__exon_number_007__gene_id_ENSG00000074181	NOTCH3	ENSG00000074181.6	1.30437367862563	11.1441834623792	2.6672101100241e-22	1.10643471301977e-19
ENSG00000142512.30	ENSG00000142512	ENSG00000142512_031	chr19	dexseq_prepare_annotation2.py	exon	51920897	51920952	.	-	.	ENST00000357375+ENST00000439889+ENST00000353836+ENST00000529627+ENST00000356298+ENST00000432469+ENST00000339313__exon_number_031__gene_id_ENSG00000142512	SIGLEC10	ENSG00000142512.30	1.36241707250715	11.8847011269898	2.85575049568911e-22	1.18082519367233e-19
ENSG00000085872.ENSG00000105085.ENSG00000269578.ENSG00000214046.ENSG00000127526.ENSG00000269058.ENSG00000141979.ENSG00000268790.92	ENSG00000085872+ENSG00000105085+ENSG00000269578+ENSG00000214046+ENSG00000127526+ENSG00000269058+ENSG00000141979+ENSG00000268790	ENSG00000085872+ENSG00000105085+ENSG00000269578+ENSG00000214046+ENSG00000127526+ENSG00000269058+ENSG00000141979+ENSG00000268790_093	chr19	dexseq_prepare_annotation2.py	exon	16689221	16689588	.	-	.	ENST00000597244__exon_number_093__gene_id_ENSG00000085872+ENSG00000105085+ENSG00000269578+ENSG00000214046+ENSG00000127526+ENSG00000269058+ENSG00000141979+ENSG00000268790		ENSG00000085872.ENSG00000105085.ENSG00000269578.ENSG00000214046.ENSG00000127526.ENSG00000269058.ENSG00000141979.ENSG00000268790.92	1.61230964030294	10.7858274538655	3.34373386034185e-22	1.37815592825189e-19
ENSG00000104450.21	ENSG00000104450	ENSG00000104450_022	chr8	dexseq_prepare_annotation2.py	exon	101243513	101243516	.	+	.	ENST00000251809+ENST00000388798__exon_number_022__gene_id_ENSG00000104450	SPAG1	ENSG00000104450.21	-1.03754704373802	-11.7026585441752	3.40181314694973e-22	1.39760004103305e-19
ENSG00000013441.10	ENSG00000013441	ENSG00000013441_011	chr2	dexseq_prepare_annotation2.py	exon	201718626	201718716	.	-	.	ENST00000409769+ENST00000321356+ENST00000473565+ENST00000496205+ENST00000409403+ENST00000461326+ENST00000461981+ENST00000434813+ENST00000472679+ENST00000432425+ENST00000464454__exon_number_011__gene_id_ENSG00000013441	CLK1	ENSG00000013441.10	1.46489703915224	12.3416543835968	3.57429786281634e-22	1.4637720404202e-19
ENSG00000174514.1	ENSG00000174514	ENSG00000174514_002	chr1	dexseq_prepare_annotation2.py	exon	205538105	205538111	.	+	.	ENST00000475956+ENST00000367147__exon_number_002__gene_id_ENSG00000174514	MFSD4	ENSG00000174514.1	2.22123083560697	13.3381421462061	3.71136914060723e-22	1.51506598465387e-19
ENSG00000126581.48	ENSG00000126581	ENSG00000126581_049	chr17	dexseq_prepare_annotation2.py	exon	40976272	40976278	.	-	.	ENST00000590099+ENST00000591085+ENST00000361523+ENST00000585515+ENST00000438274+ENST00000593112+ENST00000591404+ENST00000543382__exon_number_049__gene_id_ENSG00000126581	BECN1	ENSG00000126581.48	-1.57717178665989	-11.7416513386742	4.12635953259734e-22	1.67912704002347e-19
ENSG00000103197.85	ENSG00000103197	ENSG00000103197_086	chr16	dexseq_prepare_annotation2.py	exon	2137864	2137942	.	+	.	ENST00000353929+ENST00000439673+ENST00000219476+ENST00000401874+ENST00000569110+ENST00000497886+ENST00000382538+ENST00000569930+ENST00000568454+ENST00000350773+ENST00000439117__exon_number_086__gene_id_ENSG00000103197	TSC2	ENSG00000103197.85	-0.840330976383398	-10.8185047421254	4.24732990308915e-22	1.7228836760689e-19
ENSG00000272084.ENSG00000127481.132	ENSG00000272084+ENSG00000127481	ENSG00000272084+ENSG00000127481_133	chr1	dexseq_prepare_annotation2.py	exon	19503086	19503221	.	-	.	ENST00000375217+ENST00000375226+ENST00000419533+ENST00000375267+ENST00000375254__exon_number_133__gene_id_ENSG00000272084+ENSG00000127481		ENSG00000272084.ENSG00000127481.132	1.56241217108434	10.1142484267751	4.89937890763999e-22	1.98111100043883e-19
ENSG00000050438.29	ENSG00000050438	ENSG00000050438_030	chr12	dexseq_prepare_annotation2.py	exon	51855076	51856093	.	+	.	ENST00000547697__exon_number_030__gene_id_ENSG00000050438	SLC4A8	ENSG00000050438.29	-5.06520827986651	-13.0490482812244	5.10370903659084e-22	2.05724412493172e-19
ENSG00000040531.32	ENSG00000040531	ENSG00000040531_033	chr17	dexseq_prepare_annotation2.py	exon	3563911	3563980	.	+	.	ENST00000441220+ENST00000381870+ENST00000414524+ENST00000046640__exon_number_033__gene_id_ENSG00000040531	CTNS	ENSG00000040531.32	1.1744701813208	13.7223864625769	6.3523909973035e-22	2.55254602763748e-19
ENSG00000112159.106	ENSG00000112159	ENSG00000112159_107	chr6	dexseq_prepare_annotation2.py	exon	90503481	90503673	.	-	.	ENST00000369393+ENST00000428876+ENST00000439638__exon_number_107__gene_id_ENSG00000112159	MDN1	ENSG00000112159.106	-0.902504599817755	-10.408409787725	7.11011600667201e-22	2.8480902811476e-19
ENSG00000149806.ENSG00000162298.21	ENSG00000149806+ENSG00000162298	ENSG00000149806+ENSG00000162298_022	chr11	dexseq_prepare_annotation2.py	exon	64889562	64889585	.	-	.	ENST00000530451+ENST00000527548+ENST00000526555+ENST00000531357+ENST00000279259+ENST00000529639+ENST00000434372__exon_number_022__gene_id_ENSG00000149806+ENSG00000162298		ENSG00000149806.ENSG00000162298.21	1.49161862326939	10.6791642535899	7.20929498751295e-22	2.87882196289528e-19
ENSG00000159023.3	ENSG00000159023	ENSG00000159023_004	chr1	dexseq_prepare_annotation2.py	exon	29213684	29213722	.	+	.	ENST00000398863+ENST00000347529+ENST00000373800+ENST00000356093+ENST00000482464+ENST00000349460+ENST00000343067__exon_number_004__gene_id_ENSG00000159023	EPB41	ENSG00000159023.3	1.89430946737949	12.7670987971599	7.74992613158056e-22	3.08509637080205e-19
ENSG00000114735.19	ENSG00000114735	ENSG00000114735_020	chr3	dexseq_prepare_annotation2.py	exon	50615257	50615306	.	+	.	ENST00000455834+ENST00000448997+ENST00000232854+ENST00000434410__exon_number_020__gene_id_ENSG00000114735	HEMK1	ENSG00000114735.19	2.18551585562753	11.7005125976118	8.04788474900678e-22	3.19378935881482e-19
ENSG00000196549.22	ENSG00000196549	ENSG00000196549_023	chr3	dexseq_prepare_annotation2.py	exon	154834268	154834348	.	+	.	ENST00000493237+ENST00000360490+ENST00000481828+ENST00000462745+ENST00000462837+ENST00000492661+ENST00000460393__exon_number_023__gene_id_ENSG00000196549	MME	ENSG00000196549.22	0.818079783950957	11.2477208229334	8.94457245332953e-22	3.53868267349595e-19
ENSG00000163803.62	ENSG00000163803	ENSG00000163803_063	chr2	dexseq_prepare_annotation2.py	exon	28843467	28843510	.	+	.	ENST00000411743+ENST00000327757+ENST00000404858+ENST00000541605+ENST00000422425+ENST00000444257__exon_number_063__gene_id_ENSG00000163803	PLB1	ENSG00000163803.62	-0.972986198472687	-11.6799058758017	9.03754426706374e-22	3.56446307458697e-19
ENSG00000074181.16	ENSG00000074181	ENSG00000074181_017	chr19	dexseq_prepare_annotation2.py	exon	15289634	15289748	.	-	.	ENST00000601011+ENST00000263388+ENST00000600841__exon_number_017__gene_id_ENSG00000074181	NOTCH3	ENSG00000074181.16	1.36106741071642	10.9523397276333	9.55863240065813e-22	3.75841907478884e-19
ENSG00000147206.35	ENSG00000147206	ENSG00000147206_036	chrX	dexseq_prepare_annotation2.py	exon	102347924	102348022	.	-	.	ENST00000425644+ENST00000425463+ENST00000395065__exon_number_036__gene_id_ENSG00000147206	NXF3	ENSG00000147206.35	-1.63298315963998	-12.401528082364	9.76822435687962e-22	3.82908420340533e-19
ENSG00000221968.3	ENSG00000221968	ENSG00000221968_004	chr11	dexseq_prepare_annotation2.py	exon	61640999	61641206	.	-	.	ENST00000529404+ENST00000278829+ENST00000527697+ENST00000533676__exon_number_004__gene_id_ENSG00000221968	FADS3	ENSG00000221968.3	-2.47667701425643	-12.2492711415422	1.06426649946775e-21	4.15914050106023e-19
ENSG00000013441.22	ENSG00000013441	ENSG00000013441_023	chr2	dexseq_prepare_annotation2.py	exon	201722813	201722889	.	-	.	ENST00000409769__exon_number_023__gene_id_ENSG00000013441	CLK1	ENSG00000013441.22	-2.26019612915117	-12.122445589519	1.08881903203205e-21	4.24215809008913e-19
ENSG00000104447.25	ENSG00000104447	ENSG00000104447_026	chr8	dexseq_prepare_annotation2.py	exon	116680235	116680521	.	-	.	ENST00000451156__exon_number_026__gene_id_ENSG00000104447	TRPS1	ENSG00000104447.25	2.05608928300432	11.8861915345092	1.22571519724677e-21	4.74763733205082e-19
ENSG00000257062.ENSG00000111700.ENSG00000134538.ENSG00000205754.ENSG00000257046.41	ENSG00000257062+ENSG00000111700+ENSG00000134538+ENSG00000205754+ENSG00000257046	ENSG00000257062+ENSG00000111700+ENSG00000134538+ENSG00000205754+ENSG00000257046_042	chr12	dexseq_prepare_annotation2.py	exon	21220253	21220284	.	+	.	ENST00000585342+ENST00000543498+ENST00000545916+ENST00000540229+ENST00000592513+ENST00000381541+ENST00000554957+ENST00000590779+ENST00000421593+ENST00000553473+ENST00000593147__exon_number_042__gene_id_ENSG00000257062+ENSG00000111700+ENSG00000134538+ENSG00000205754+ENSG00000257046		ENSG00000257062.ENSG00000111700.ENSG00000134538.ENSG00000205754.ENSG00000257046.41	1.22232850023432	11.1496934054293	1.22596617068607e-21	4.74763733205082e-19
ENSG00000257062.ENSG00000111700.ENSG00000134538.ENSG00000205754.ENSG00000257046.36	ENSG00000257062+ENSG00000111700+ENSG00000134538+ENSG00000205754+ENSG00000257046	ENSG00000257062+ENSG00000111700+ENSG00000134538+ENSG00000205754+ENSG00000257046_037	chr12	dexseq_prepare_annotation2.py	exon	21207503	21207512	.	+	.	ENST00000545916+ENST00000554957+ENST00000381541+ENST00000421593__exon_number_037__gene_id_ENSG00000257062+ENSG00000111700+ENSG00000134538+ENSG00000205754+ENSG00000257046		ENSG00000257062.ENSG00000111700.ENSG00000134538.ENSG00000205754.ENSG00000257046.36	1.26621525873088	11.1363052737111	1.333388308818e-21	5.14808374099122e-19
ENSG00000143341.44	ENSG00000143341	ENSG00000143341_045	chr1	dexseq_prepare_annotation2.py	exon	186010145	186010268	.	+	.	ENST00000271588+ENST00000367492__exon_number_045__gene_id_ENSG00000143341	HMCN1	ENSG00000143341.44	-1.69298693874263	-11.0015759273738	1.40786794469325e-21	5.41931918578588e-19
ENSG00000013441.12	ENSG00000013441	ENSG00000013441_013	chr2	dexseq_prepare_annotation2.py	exon	201718719	201718736	.	-	.	ENST00000461326+ENST00000464454__exon_number_013__gene_id_ENSG00000013441	CLK1	ENSG00000013441.12	1.35588710156459	12.0677554231954	1.43846137973913e-21	5.52050468795571e-19
ENSG00000079102.80	ENSG00000079102	ENSG00000079102_081	chr8	dexseq_prepare_annotation2.py	exon	93107490	93107490	.	-	.	ENST00000523290__exon_number_081__gene_id_ENSG00000079102	RUNX1T1	ENSG00000079102.80	0.901432473657732	12.4587381101779	1.50414924677972e-21	5.75536891793187e-19
ENSG00000124721.25	ENSG00000124721	ENSG00000124721_026	chr6	dexseq_prepare_annotation2.py	exon	38770955	38771087	.	+	.	ENST00000449981+ENST00000441566+ENST00000327475+ENST00000359357__exon_number_026__gene_id_ENSG00000124721	DNAH8	ENSG00000124721.25	1.5827246445708	11.5869058817351	1.52556165323034e-21	5.81992689983247e-19
ENSG00000257062.ENSG00000111700.ENSG00000134538.ENSG00000205754.ENSG00000257046.32	ENSG00000257062+ENSG00000111700+ENSG00000134538+ENSG00000205754+ENSG00000257046	ENSG00000257062+ENSG00000111700+ENSG00000134538+ENSG00000205754+ENSG00000257046_033	chr12	dexseq_prepare_annotation2.py	exon	21200113	21200151	.	+	.	ENST00000554957+ENST00000381541+ENST00000543498+ENST00000421593__exon_number_033__gene_id_ENSG00000257062+ENSG00000111700+ENSG00000134538+ENSG00000205754+ENSG00000257046		ENSG00000257062.ENSG00000111700.ENSG00000134538.ENSG00000205754.ENSG00000257046.32	1.19437731261419	11.1133254691883	1.54013349836514e-21	5.83271561136089e-19
ENSG00000143224.12	ENSG00000143224	ENSG00000143224_013	chr1	dexseq_prepare_annotation2.py	exon	161136630	161136724	.	+	.	ENST00000432542+ENST00000367999+ENST00000352210+ENST00000495483+ENST00000479246+ENST00000468968+ENST00000539753+ENST00000462866+ENST00000535223+ENST00000497522+ENST00000544598+ENST00000470607+ENST00000490768__exon_number_013__gene_id_ENSG00000143224	PPOX	ENSG00000143224.12	1.59953104515218	11.8430703279189	1.54202388236503e-21	5.83271561136089e-19
ENSG00000085276.51	ENSG00000085276	ENSG00000085276_052	chr3	dexseq_prepare_annotation2.py	exon	169283757	169283828	.	-	.	ENST00000486748__exon_number_052__gene_id_ENSG00000085276	MECOM	ENSG00000085276.51	-1.40999702886434	-13.2309469031362	1.54256494067134e-21	5.83271561136089e-19
ENSG00000167543.10	ENSG00000167543	ENSG00000167543_011	chr17	dexseq_prepare_annotation2.py	exon	27895360	27895526	.	+	.	ENST00000578749+ENST00000583940+ENST00000582829+ENST00000580183__exon_number_011__gene_id_ENSG00000167543	TP53I13	ENSG00000167543.10	-3.74390284299283	-12.04750450217	1.59479806153768e-21	6.01248250364771e-19
ENSG00000158286.25	ENSG00000158286	ENSG00000158286_026	chr1	dexseq_prepare_annotation2.py	exon	6271095	6271178	.	+	.	ENST00000377939+ENST00000496329+ENST00000463453+ENST00000492476__exon_number_026__gene_id_ENSG00000158286	RNF207	ENSG00000158286.25	2.04615315213148	11.4318971441009	1.64096454088208e-21	6.16839052138847e-19
ENSG00000124721.24	ENSG00000124721	ENSG00000124721_025	chr6	dexseq_prepare_annotation2.py	exon	38759331	38759450	.	+	.	ENST00000449981+ENST00000441566+ENST00000327475+ENST00000359357__exon_number_025__gene_id_ENSG00000124721	DNAH8	ENSG00000124721.24	1.70228167920302	11.5697188028228	1.68058838316386e-21	6.29886491610264e-19
ENSG00000215021.ENSG00000238795.45	ENSG00000215021+ENSG00000238795	ENSG00000215021+ENSG00000238795_046	chr12	dexseq_prepare_annotation2.py	exon	7079917	7079988	.	-	.	ENST00000535923__exon_number_046__gene_id_ENSG00000215021+ENSG00000238795		ENSG00000215021.ENSG00000238795.45	1.82142428124399	11.7323280332216	1.69902026867264e-21	6.34938239297366e-19
ENSG00000257207.ENSG00000184115.ENSG00000256671.ENSG00000230596.ENSG00000273471.40	ENSG00000257207+ENSG00000184115+ENSG00000256671+ENSG00000230596+ENSG00000273471	ENSG00000257207+ENSG00000184115+ENSG00000256671+ENSG00000230596+ENSG00000273471_041	chr2	dexseq_prepare_annotation2.py	exon	111230174	111230393	.	-	.	ENST00000413601+ENST00000447537+ENST00000603767+ENST00000480598__exon_number_041__gene_id_ENSG00000257207+ENSG00000184115+ENSG00000256671+ENSG00000230596+ENSG00000273471		ENSG00000257207.ENSG00000184115.ENSG00000256671.ENSG00000230596.ENSG00000273471.40	-1.04847312948758	-12.5855565130514	1.7705578089816e-21	6.59748956601395e-19
ENSG00000013441.18	ENSG00000013441	ENSG00000013441_019	chr2	dexseq_prepare_annotation2.py	exon	201721614	201721708	.	-	.	ENST00000409769+ENST00000321356+ENST00000473565+ENST00000409403+ENST00000461981+ENST00000434813+ENST00000432425__exon_number_019__gene_id_ENSG00000013441	CLK1	ENSG00000013441.18	-2.24260292512314	-12.0231267988473	1.8057658297853e-21	6.70917900271127e-19
ENSG00000085872.ENSG00000105085.ENSG00000269578.ENSG00000214046.ENSG00000127526.ENSG00000269058.ENSG00000141979.ENSG00000268790.100	ENSG00000085872+ENSG00000105085+ENSG00000269578+ENSG00000214046+ENSG00000127526+ENSG00000269058+ENSG00000141979+ENSG00000268790	ENSG00000085872+ENSG00000105085+ENSG00000269578+ENSG00000214046+ENSG00000127526+ENSG00000269058+ENSG00000141979+ENSG00000268790_101	chr19	dexseq_prepare_annotation2.py	exon	16739016	16739017	.	-	.	ENST00000263390__exon_number_101__gene_id_ENSG00000085872+ENSG00000105085+ENSG00000269578+ENSG00000214046+ENSG00000127526+ENSG00000269058+ENSG00000141979+ENSG00000268790		ENSG00000085872.ENSG00000105085.ENSG00000269578.ENSG00000214046.ENSG00000127526.ENSG00000269058.ENSG00000141979.ENSG00000268790.100	1.00217180466981	10.5443925635339	1.89653544237407e-21	7.02606086920213e-19
ENSG00000047188.15	ENSG00000047188	ENSG00000047188_016	chr5	dexseq_prepare_annotation2.py	exon	112884652	112884717	.	+	.	ENST00000161863+ENST00000503857+ENST00000515883__exon_number_016__gene_id_ENSG00000047188	YTHDC2	ENSG00000047188.15	1.4766387185312	18.3427556628335	2.01620245636982e-21	7.44786349459355e-19
ENSG00000178149.16	ENSG00000178149	ENSG00000178149_017	chr3	dexseq_prepare_annotation2.py	exon	49053862	49053944	.	-	.	ENST00000498794+ENST00000440857+ENST00000467457+ENST00000313778+ENST00000472331+ENST00000498498+ENST00000460505+ENST00000438585+ENST00000395462+ENST00000441576+ENST00000484831+ENST00000341949__exon_number_017__gene_id_ENSG00000178149	DALRD3	ENSG00000178149.16	-1.95106448578273	-11.6104016321051	2.07931574697132e-21	7.65893250224936e-19
ENSG00000087460.93	ENSG00000087460	ENSG00000087460_094	chr20	dexseq_prepare_annotation2.py	exon	57485041	57485062	.	+	.	ENST00000496934+ENST00000371075+ENST00000494081+ENST00000477931+ENST00000487862+ENST00000306090+ENST00000371095+ENST00000371085+ENST00000265620+ENST00000464624+ENST00000313949+ENST00000480975+ENST00000488546+ENST00000371102+ENST00000476196+ENST00000371100+ENST00000354359__exon_number_094__gene_id_ENSG00000087460	GNAS	ENSG00000087460.93	1.02219792361178	11.8854725263261	2.09258456852545e-21	7.68572135136761e-19
ENSG00000104450.13	ENSG00000104450	ENSG00000104450_014	chr8	dexseq_prepare_annotation2.py	exon	101206497	101206908	.	+	.	ENST00000520508+ENST00000520643__exon_number_014__gene_id_ENSG00000104450	SPAG1	ENSG00000104450.13	-0.974915282083338	-11.385836257088	2.14473180452166e-21	7.85474320477699e-19
ENSG00000085760.9	ENSG00000085760	ENSG00000085760_010	chr2	dexseq_prepare_annotation2.py	exon	55473473	55473597	.	-	.	ENST00000394600+ENST00000263629+ENST00000403721+ENST00000418823__exon_number_010__gene_id_ENSG00000085760	MTIF2	ENSG00000085760.9	1.38073128462794	11.5246570590484	2.16608424578571e-21	7.91034218784343e-19
ENSG00000215021.ENSG00000238795.40	ENSG00000215021+ENSG00000238795	ENSG00000215021+ENSG00000238795_041	chr12	dexseq_prepare_annotation2.py	exon	7079831	7079843	.	-	.	ENST00000546111+ENST00000543465+ENST00000535923+ENST00000542294+ENST00000399433+ENST00000544888__exon_number_041__gene_id_ENSG00000215021+ENSG00000238795		ENSG00000215021.ENSG00000238795.40	1.63014745950939	11.6676666955883	2.41433463597053e-21	8.79188188374926e-19
ENSG00000226926.4	ENSG00000226926	ENSG00000226926_005	chr5	dexseq_prepare_annotation2.py	exon	102781520	102781562	.	-	.	ENST00000412514+ENST00000602846__exon_number_005__gene_id_ENSG00000226926	AC010423.1	ENSG00000226926.4	1.58193294153623	18.2502751636643	2.42790407688829e-21	8.81624930265426e-19
ENSG00000092108.64	ENSG00000092108	ENSG00000092108_065	chr14	dexseq_prepare_annotation2.py	exon	31205006	31205018	.	+	.	ENST00000458591__exon_number_065__gene_id_ENSG00000092108	SCFD1	ENSG00000092108.64	0.823079911185699	11.1686073668681	2.72093248684041e-21	9.85238892734964e-19
ENSG00000079215.6	ENSG00000079215	ENSG00000079215_007	chr5	dexseq_prepare_annotation2.py	exon	36608280	36608430	.	+	.	ENST00000513646__exon_number_007__gene_id_ENSG00000079215	SLC1A3	ENSG00000079215.6	2.33673362231555	12.4537971319813	3.23204780697896e-21	1.16701507603994e-18
ENSG00000052749.21	ENSG00000052749	ENSG00000052749_022	chr10	dexseq_prepare_annotation2.py	exon	99130680	99130838	.	-	.	ENST00000315563+ENST00000536831+ENST00000370992+ENST00000479481+ENST00000414986__exon_number_022__gene_id_ENSG00000052749	RRP12	ENSG00000052749.21	1.94942233121405	15.3421878455911	3.5661049278707e-21	1.28401815130428e-18
ENSG00000188897.71	ENSG00000188897	ENSG00000188897_072	chr16	dexseq_prepare_annotation2.py	exon	11585612	11585701	.	-	.	ENST00000598234__exon_number_072__gene_id_ENSG00000188897	CTD-3088G3.8	ENSG00000188897.71	-1.38868407229613	-11.8858574140031	3.63770216373521e-21	1.30612867997733e-18
ENSG00000141140.65	ENSG00000141140	ENSG00000141140_066	chr17	dexseq_prepare_annotation2.py	exon	34883382	34883484	.	-	.	ENST00000268852+ENST00000431794+ENST00000589404+ENST00000586908+ENST00000591794+ENST00000585719+ENST00000586007__exon_number_066__gene_id_ENSG00000141140	MYO19	ENSG00000141140.65	1.03501906614687	10.6513874865681	3.88672712037732e-21	1.39164373112907e-18
ENSG00000143341.47	ENSG00000143341	ENSG00000143341_048	chr1	dexseq_prepare_annotation2.py	exon	186022084	186022206	.	+	.	ENST00000271588+ENST00000367492__exon_number_048__gene_id_ENSG00000143341	HMCN1	ENSG00000143341.47	-1.28499711179399	-10.8379322663513	4.05015588947592e-21	1.44612000619722e-18
ENSG00000167380.40	ENSG00000167380	ENSG00000167380_041	chr19	dexseq_prepare_annotation2.py	exon	44679797	44679832	.	+	.	ENST00000454662+ENST00000590524+ENST00000585678+ENST00000588883+ENST00000590089+ENST00000337433+ENST00000588127__exon_number_041__gene_id_ENSG00000167380	ZNF226	ENSG00000167380.40	0.876327704318595	11.1501492831604	4.21980787951777e-21	1.50031243114638e-18
ENSG00000010327.56	ENSG00000010327	ENSG00000010327_057	chr3	dexseq_prepare_annotation2.py	exon	52552328	52552375	.	+	.	ENST00000321725+ENST00000461325__exon_number_057__gene_id_ENSG00000010327	STAB1	ENSG00000010327.56	-1.12492274967879	-11.972184466426	4.22534199531794e-21	1.50031243114638e-18
ENSG00000104450.16	ENSG00000104450	ENSG00000104450_017	chr8	dexseq_prepare_annotation2.py	exon	101225318	101225656	.	+	.	ENST00000251809+ENST00000388798+ENST00000523302__exon_number_017__gene_id_ENSG00000104450	SPAG1	ENSG00000104450.16	2.03734663646871	11.2513757277872	4.68592049463234e-21	1.65925596917946e-18
ENSG00000085872.ENSG00000105085.ENSG00000269578.ENSG00000214046.ENSG00000127526.ENSG00000269058.ENSG00000141979.ENSG00000268790.99	ENSG00000085872+ENSG00000105085+ENSG00000269578+ENSG00000214046+ENSG00000127526+ENSG00000269058+ENSG00000141979+ENSG00000268790	ENSG00000085872+ENSG00000105085+ENSG00000269578+ENSG00000214046+ENSG00000127526+ENSG00000269058+ENSG00000141979+ENSG00000268790_100	chr19	dexseq_prepare_annotation2.py	exon	16738985	16739015	.	-	.	ENST00000409035+ENST00000263390__exon_number_100__gene_id_ENSG00000085872+ENSG00000105085+ENSG00000269578+ENSG00000214046+ENSG00000127526+ENSG00000269058+ENSG00000141979+ENSG00000268790		ENSG00000085872.ENSG00000105085.ENSG00000269578.ENSG00000214046.ENSG00000127526.ENSG00000269058.ENSG00000141979.ENSG00000268790.99	0.992137441381801	10.4039689392949	5.1732804387709e-21	1.82678080772047e-18
ENSG00000013441.21	ENSG00000013441	ENSG00000013441_022	chr2	dexseq_prepare_annotation2.py	exon	201722696	201722812	.	-	.	ENST00000409769+ENST00000321356+ENST00000473565+ENST00000409403+ENST00000461981+ENST00000434813+ENST00000432425__exon_number_022__gene_id_ENSG00000013441	CLK1	ENSG00000013441.21	-2.55755176996724	-11.8130752399919	5.27630896070744e-21	1.85804350330055e-18
ENSG00000140853.105	ENSG00000140853	ENSG00000140853_106	chr16	dexseq_prepare_annotation2.py	exon	57117432	57117432	.	+	.	ENST00000262510+ENST00000543103+ENST00000540182+ENST00000308149+ENST00000538453+ENST00000436936+ENST00000537056__exon_number_106__gene_id_ENSG00000140853	NLRC5	ENSG00000140853.105	-0.948352291084909	-12.1685587811739	5.91089127993294e-21	2.07580785217634e-18
ENSG00000061936.35	ENSG00000061936	ENSG00000061936_036	chr12	dexseq_prepare_annotation2.py	exon	132280663	132281722	.	+	.	ENST00000537582__exon_number_036__gene_id_ENSG00000061936	SFSWAP	ENSG00000061936.35	2.85721951234453	14.137750488628	6.15872728652778e-21	2.15693437443089e-18
ENSG00000085872.ENSG00000105085.ENSG00000269578.ENSG00000214046.ENSG00000127526.ENSG00000269058.ENSG00000141979.ENSG00000268790.96	ENSG00000085872+ENSG00000105085+ENSG00000269578+ENSG00000214046+ENSG00000127526+ENSG00000269058+ENSG00000141979+ENSG00000268790	ENSG00000085872+ENSG00000105085+ENSG00000269578+ENSG00000214046+ENSG00000127526+ENSG00000269058+ENSG00000141979+ENSG00000268790_097	chr19	dexseq_prepare_annotation2.py	exon	16708241	16708264	.	-	.	ENST00000409035__exon_number_097__gene_id_ENSG00000085872+ENSG00000105085+ENSG00000269578+ENSG00000214046+ENSG00000127526+ENSG00000269058+ENSG00000141979+ENSG00000268790		ENSG00000085872.ENSG00000105085.ENSG00000269578.ENSG00000214046.ENSG00000127526.ENSG00000269058.ENSG00000141979.ENSG00000268790.96	1.17706818196631	10.3644431719226	6.85610063461083e-21	2.39462858731794e-18
ENSG00000133619.12	ENSG00000133619	ENSG00000133619_013	chr7	dexseq_prepare_annotation2.py	exon	149417216	149417218	.	+	.	ENST00000479560+ENST00000255992+ENST00000497895+ENST00000485033+ENST00000466546+ENST00000496259+ENST00000319551__exon_number_013__gene_id_ENSG00000133619	KRBA1	ENSG00000133619.12	-2.4074244948053	-12.4554562501148	6.98986821397801e-21	2.43471545490252e-18
ENSG00000074181.2	ENSG00000074181	ENSG00000074181_003	chr19	dexseq_prepare_annotation2.py	exon	15273144	15273275	.	-	.	ENST00000597756__exon_number_003__gene_id_ENSG00000074181	NOTCH3	ENSG00000074181.2	0.861189630152991	10.6336493160641	7.89139426611768e-21	2.74128644937533e-18
ENSG00000255339.ENSG00000075826.ENSG00000166136.42	ENSG00000255339+ENSG00000075826+ENSG00000166136	ENSG00000255339+ENSG00000075826+ENSG00000166136_043	chr10	dexseq_prepare_annotation2.py	exon	102265562	102265692	.	-	.	ENST00000535773+ENST00000479697+ENST00000462434+ENST00000484848+ENST00000527595+ENST00000469546+ENST00000529568__exon_number_043__gene_id_ENSG00000255339+ENSG00000075826+ENSG00000166136		ENSG00000255339.ENSG00000075826.ENSG00000166136.42	-0.703493601039485	-10.5710083728059	8.06625946045463e-21	2.79445748691891e-18
ENSG00000172572.1	ENSG00000172572	ENSG00000172572_002	chr12	dexseq_prepare_annotation2.py	exon	20523059	20523178	.	+	.	ENST00000359062+ENST00000542675__exon_number_002__gene_id_ENSG00000172572	PDE3A	ENSG00000172572.1	1.30778545231573	14.0520679617751	8.19510662716258e-21	2.83144247353896e-18
ENSG00000068976.9	ENSG00000068976	ENSG00000068976_010	chr11	dexseq_prepare_annotation2.py	exon	64519488	64519543	.	-	.	ENST00000164139+ENST00000377432__exon_number_010__gene_id_ENSG00000068976	PYGM	ENSG00000068976.9	1.02117889686053	12.8017395315773	8.94966042625014e-21	3.08383164719784e-18
ENSG00000161010.ENSG00000197226.23	ENSG00000161010+ENSG00000197226	ENSG00000161010+ENSG00000197226_024	chr5	dexseq_prepare_annotation2.py	exon	179268907	179268907	.	-	.	ENST00000520995+ENST00000523084+ENST00000376931+ENST00000522663+ENST00000520150+ENST00000518235+ENST00000292586+ENST00000521675+ENST00000519208+ENST00000521299+ENST00000523737+ENST00000520698+ENST00000403396+ENST00000518219+ENST00000520900__exon_number_024__gene_id_ENSG00000161010+ENSG00000197226		ENSG00000161010.ENSG00000197226.23	-0.737501043617769	-10.3640463540123	1.04318983656449e-20	3.58493725550963e-18
ENSG00000205517.ENSG00000187266.35	ENSG00000205517+ENSG00000187266	ENSG00000205517+ENSG00000187266_036	chr19	dexseq_prepare_annotation2.py	exon	11508274	11508445	.	-	.	ENST00000566919__exon_number_036__gene_id_ENSG00000205517+ENSG00000187266		ENSG00000205517.ENSG00000187266.35	1.52193903416378	11.0512546836875	1.06166733194259e-20	3.63868026585734e-18
ENSG00000159023	ENSG00000159023	ENSG00000159023_001	chr1	dexseq_prepare_annotation2.py	exon	29213603	29213632	.	+	.	ENST00000356093+ENST00000343067+ENST00000398863__exon_number_001__gene_id_ENSG00000159023	EPB41	ENSG00000159023	1.78122618981993	12.1803077874566	1.13361822189165e-20	3.8749186911604e-18
ENSG00000129270.16	ENSG00000129270	ENSG00000129270_017	chr17	dexseq_prepare_annotation2.py	exon	34106316	34106327	.	-	.	ENST00000587639+ENST00000590643+ENST00000250144+ENST00000589061+ENST00000593125+ENST00000589103__exon_number_017__gene_id_ENSG00000129270	MMP28	ENSG00000129270.16	-5.37257332449761	-12.9718958617003	1.19198407665776e-20	4.06358784346129e-18
ENSG00000050438.27	ENSG00000050438	ENSG00000050438_028	chr12	dexseq_prepare_annotation2.py	exon	51854988	51855001	.	+	.	ENST00000514353+ENST00000319957+ENST00000547697+ENST00000535225+ENST00000453097+ENST00000551071+ENST00000604314+ENST00000394856+ENST00000358657__exon_number_028__gene_id_ENSG00000050438	SLC4A8	ENSG00000050438.27	-4.80418380969653	-12.32862405394	1.22887842194829e-20	4.17825182711341e-18
ENSG00000105072.1	ENSG00000105072	ENSG00000105072_002	chr19	dexseq_prepare_annotation2.py	exon	16607205	16607216	.	+	.	ENST00000594035+ENST00000221671__exon_number_002__gene_id_ENSG00000105072	C19orf44	ENSG00000105072.1	-4.28500515418107	-13.5543677751009	1.24257953521401e-20	4.21365952335456e-18
ENSG00000140853.30	ENSG00000140853	ENSG00000140853_031	chr16	dexseq_prepare_annotation2.py	exon	57067516	57067581	.	+	.	ENST00000538110+ENST00000539144+ENST00000538805+ENST00000262510+ENST00000539881+ENST00000308149+ENST00000543030+ENST00000436936+ENST00000545081__exon_number_031__gene_id_ENSG00000140853	NLRC5	ENSG00000140853.30	0.989783638143812	11.9968532746065	1.33343671025663e-20	4.50983072279987e-18
ENSG00000129667.45	ENSG00000129667	ENSG00000129667_046	chr17	dexseq_prepare_annotation2.py	exon	74483493	74483793	.	-	.	ENST00000593103__exon_number_046__gene_id_ENSG00000129667	RHBDF2	ENSG00000129667.45	1.30023474611412	11.9835111459066	1.42061167673075e-20	4.79202226175528e-18
ENSG00000013503.32	ENSG00000013503	ENSG00000013503_033	chr12	dexseq_prepare_annotation2.py	exon	106903198	106903974	.	+	.	ENST00000539066+ENST00000228347__exon_number_033__gene_id_ENSG00000013503	POLR3B	ENSG00000013503.32	2.13420409108472	13.8803624181909	1.45679749372958e-20	4.90118678061011e-18
ENSG00000104450.1	ENSG00000104450	ENSG00000104450_002	chr8	dexseq_prepare_annotation2.py	exon	101170263	101170346	.	+	.	ENST00000251809+ENST00000520643__exon_number_002__gene_id_ENSG00000104450	SPAG1	ENSG00000104450.1	1.71304917474918	11.0493104987013	1.51627860639981e-20	5.08794828077331e-18
ENSG00000143322.22	ENSG00000143322	ENSG00000143322_023	chr1	dexseq_prepare_annotation2.py	exon	179112180	179112191	.	-	.	ENST00000344730+ENST00000509520+ENST00000508127+ENST00000512653+ENST00000504324__exon_number_023__gene_id_ENSG00000143322	ABL2	ENSG00000143322.22	1.06840189272363	12.2598958412486	1.66956408724845e-20	5.58767790683239e-18
ENSG00000104915.27	ENSG00000104915	ENSG00000104915_028	chr19	dexseq_prepare_annotation2.py	exon	13260953	13260992	.	-	.	ENST00000588848+ENST00000440593+ENST00000587230+ENST00000242770+ENST00000591843+ENST00000591197+ENST00000589083+ENST00000343587__exon_number_028__gene_id_ENSG00000104915	STX10	ENSG00000104915.27	1.63148587474051	11.790584179539	1.90099758631236e-20	6.34566855751798e-18
ENSG00000091181.2	ENSG00000091181	ENSG00000091181_003	chr3	dexseq_prepare_annotation2.py	exon	3111421	3111908	.	-	.	ENST00000256452+ENST00000438560+ENST00000446632__exon_number_003__gene_id_ENSG00000091181	IL5RA	ENSG00000091181.2	1.83353772216985	11.773844085055	2.06298610752188e-20	6.86851130478882e-18
ENSG00000163520.27	ENSG00000163520	ENSG00000163520_028	chr3	dexseq_prepare_annotation2.py	exon	13679535	13679596	.	+	.	ENST00000404922+ENST00000295760__exon_number_028__gene_id_ENSG00000163520	FBLN2	ENSG00000163520.27	-2.42102661436275	-12.0421753681638	2.14268611131178e-20	7.11538318964164e-18
ENSG00000240216.3	ENSG00000240216	ENSG00000240216_004	chr3	dexseq_prepare_annotation2.py	exon	148948526	148948688	.	-	.	ENST00000461341+ENST00000471823__exon_number_004__gene_id_ENSG00000240216	CPHL1P	ENSG00000240216.3	1.22441099814137	13.3932587782892	2.21134807469768e-20	7.32441909330484e-18
ENSG00000252974.ENSG00000139116.36	ENSG00000252974+ENSG00000139116	ENSG00000252974+ENSG00000139116_037	chr12	dexseq_prepare_annotation2.py	exon	39726393	39726546	.	-	.	ENST00000544797+ENST00000361961+ENST00000541463+ENST00000395670+ENST00000547108+ENST00000552961+ENST00000361418__exon_number_037__gene_id_ENSG00000252974+ENSG00000139116		ENSG00000252974.ENSG00000139116.36	-0.709173954862896	-10.5700580891204	2.27076421009066e-20	7.50183242210932e-18
ENSG00000175463.16	ENSG00000175463	ENSG00000175463_017	chr11	dexseq_prepare_annotation2.py	exon	67173560	67174097	.	+	.	ENST00000526474__exon_number_017__gene_id_ENSG00000175463	TBC1D10C	ENSG00000175463.16	1.1394645192792	10.9476697962521	2.73664198657802e-20	9.01769262528392e-18
ENSG00000123329.70	ENSG00000123329	ENSG00000123329_071	chr12	dexseq_prepare_annotation2.py	exon	57873572	57873629	.	-	.	ENST00000552249+ENST00000393791+ENST00000552420+ENST00000356411__exon_number_071__gene_id_ENSG00000123329	ARHGAP9	ENSG00000123329.70	1.31534181271117	10.945315582794	2.77432094820038e-20	9.1184104559544e-18
ENSG00000104915.26	ENSG00000104915	ENSG00000104915_027	chr19	dexseq_prepare_annotation2.py	exon	13260712	13260952	.	-	.	ENST00000588848+ENST00000591197__exon_number_027__gene_id_ENSG00000104915	STX10	ENSG00000104915.26	1.67318586427405	11.7056363351044	2.87938665912579e-20	9.43952789616527e-18
ENSG00000255103.ENSG00000127603.30	ENSG00000255103+ENSG00000127603	ENSG00000255103+ENSG00000127603_031	chr1	dexseq_prepare_annotation2.py	exon	39748861	39748973	.	+	.	ENST00000372915+ENST00000567887+ENST00000539005+ENST00000496804+ENST00000524432+ENST00000361689+ENST00000564288+ENST00000485063+ENST00000545844+ENST00000530262+ENST00000317713__exon_number_031__gene_id_ENSG00000255103+ENSG00000127603		ENSG00000255103.ENSG00000127603.30	-4.26172220676666	-11.2900126131186	2.9532955728453e-20	9.65712584485859e-18
ENSG00000165949.29	ENSG00000165949	ENSG00000165949_030	chr14	dexseq_prepare_annotation2.py	exon	94583026	94583027	.	+	.	ENST00000557035+ENST00000444961+ENST00000557634+ENST00000557098+ENST00000298902+ENST00000448882+ENST00000555121+ENST00000555744__exon_number_030__gene_id_ENSG00000165949	IFI27	ENSG00000165949.29	1.41598393244201	11.6977217653249	2.99304046019003e-20	9.76218606280098e-18
ENSG00000088247.ENSG00000266722.46	ENSG00000088247+ENSG00000266722	ENSG00000088247+ENSG00000266722_047	chr19	dexseq_prepare_annotation2.py	exon	6424464	6424540	.	-	.	ENST00000599395+ENST00000398148__exon_number_047__gene_id_ENSG00000088247+ENSG00000266722		ENSG00000088247.ENSG00000266722.46	0.790657439377531	10.9707924303947	3.40355549500898e-20	1.1072958133534e-17
ENSG00000091536.59	ENSG00000091536	ENSG00000091536_060	chr17	dexseq_prepare_annotation2.py	exon	18058628	18058632	.	+	.	ENST00000205890+ENST00000418233+ENST00000536811__exon_number_060__gene_id_ENSG00000091536	MYO15A	ENSG00000091536.59	0.932879863664751	10.0022477174856	3.42189027660184e-20	1.11044237831741e-17
ENSG00000140443.40	ENSG00000140443	ENSG00000140443_041	chr15	dexseq_prepare_annotation2.py	exon	99467754	99467828	.	+	.	ENST00000558762+ENST00000560343+ENST00000268035__exon_number_041__gene_id_ENSG00000140443	IGF1R	ENSG00000140443.40	-1.42142963760982	-10.4715813433321	3.44917162527114e-20	1.11646898300633e-17
ENSG00000105321.9	ENSG00000105321	ENSG00000105321_010	chr19	dexseq_prepare_annotation2.py	exon	47761816	47761920	.	+	.	ENST00000221922+ENST00000595659+ENST00000599398+ENST00000596938__exon_number_010__gene_id_ENSG00000105321	CCDC9	ENSG00000105321.9	2.60875175056065	12.2740075095603	3.46905200711657e-20	1.12007562815168e-17
ENSG00000257062.ENSG00000111700.ENSG00000134538.ENSG00000205754.ENSG00000257046.34	ENSG00000257062+ENSG00000111700+ENSG00000134538+ENSG00000205754+ENSG00000257046	ENSG00000257062+ENSG00000111700+ENSG00000134538+ENSG00000205754+ENSG00000257046_035	chr12	dexseq_prepare_annotation2.py	exon	21205030	21205195	.	+	.	ENST00000554957+ENST00000381541+ENST00000421593__exon_number_035__gene_id_ENSG00000257062+ENSG00000111700+ENSG00000134538+ENSG00000205754+ENSG00000257046		ENSG00000257062.ENSG00000111700.ENSG00000134538.ENSG00000205754.ENSG00000257046.34	1.20657625628456	10.6022531303084	3.76530669705276e-20	1.21267473126034e-17
ENSG00000108309.4	ENSG00000108309	ENSG00000108309_005	chr17	dexseq_prepare_annotation2.py	exon	42388072	42388881	.	+	.	ENST00000587483__exon_number_005__gene_id_ENSG00000108309	RUNDC3A	ENSG00000108309.4	-1.8790688350385	-11.7655492093151	4.00625644173867e-20	1.28704251432317e-17
ENSG00000147996.3	ENSG00000147996	ENSG00000147996_004	chr9	dexseq_prepare_annotation2.py	exon	70432186	70432368	.	-	.	ENST00000485088+ENST00000382405+ENST00000480229+ENST00000461932__exon_number_004__gene_id_ENSG00000147996	CBWD5	ENSG00000147996.3	1.10936826437213	11.4984571820507	4.5234533950453e-20	1.44956325770924e-17
ENSG00000196235.ENSG00000213922	ENSG00000196235+ENSG00000213922	ENSG00000196235+ENSG00000213922_001	chr19	dexseq_prepare_annotation2.py	exon	39926796	39926817	.	+	.	ENST00000594990__exon_number_001__gene_id_ENSG00000196235+ENSG00000213922		ENSG00000196235.ENSG00000213922	-1.70306708398772	-13.9606043877664	4.5411265873995e-20	1.45159772624948e-17
ENSG00000141480.55	ENSG00000141480	ENSG00000141480_056	chr17	dexseq_prepare_annotation2.py	exon	4624778	4624791	.	+	.	ENST00000575877+ENST00000412477+ENST00000346341__exon_number_056__gene_id_ENSG00000141480	ARRB2	ENSG00000141480.55	0.717225618534563	10.6983560653219	4.66768908535667e-20	1.48834259288355e-17
ENSG00000257062.ENSG00000111700.ENSG00000134538.ENSG00000205754.ENSG00000257046.53	ENSG00000257062+ENSG00000111700+ENSG00000134538+ENSG00000205754+ENSG00000257046	ENSG00000257062+ENSG00000111700+ENSG00000134538+ENSG00000205754+ENSG00000257046_054	chr12	dexseq_prepare_annotation2.py	exon	21284136	21284170	.	+	.	ENST00000256958+ENST00000592513+ENST00000593147+ENST00000590779+ENST00000585342__exon_number_054__gene_id_ENSG00000257062+ENSG00000111700+ENSG00000134538+ENSG00000205754+ENSG00000257046		ENSG00000257062.ENSG00000111700.ENSG00000134538.ENSG00000205754.ENSG00000257046.53	1.46355239563579	10.5558546749806	5.02795528752486e-20	1.5992391182767e-17
ENSG00000148337.55	ENSG00000148337	ENSG00000148337_056	chr9	dexseq_prepare_annotation2.py	exon	130952724	130952746	.	-	.	ENST00000474442__exon_number_056__gene_id_ENSG00000148337	CIZ1	ENSG00000148337.55	-0.925447357513048	-10.0220408061024	5.47614890337172e-20	1.73748445230692e-17
ENSG00000074181.19	ENSG00000074181	ENSG00000074181_020	chr19	dexseq_prepare_annotation2.py	exon	15290032	15290093	.	-	.	ENST00000601011+ENST00000263388+ENST00000595045__exon_number_020__gene_id_ENSG00000074181	NOTCH3	ENSG00000074181.19	1.38632752741271	10.3049032304897	6.86537002971434e-20	2.17288113863912e-17
ENSG00000013441.25	ENSG00000013441	ENSG00000013441_026	chr2	dexseq_prepare_annotation2.py	exon	201724848	201724938	.	-	.	ENST00000434813+ENST00000321356+ENST00000409403+ENST00000473565+ENST00000461981__exon_number_026__gene_id_ENSG00000013441	CLK1	ENSG00000013441.25	-2.46402677877162	-11.291209203897	7.66550008869715e-20	2.42014564623e-17
ENSG00000129270.6	ENSG00000129270	ENSG00000129270_007	chr17	dexseq_prepare_annotation2.py	exon	34094771	34094908	.	-	.	ENST00000590643+ENST00000587639+ENST00000587687+ENST00000589061+ENST00000589103__exon_number_007__gene_id_ENSG00000129270	MMP28	ENSG00000129270.6	1.05811862714229	12.5014012492422	7.76239581660878e-20	2.44471602104311e-17
ENSG00000198384.ENSG00000244471.6	ENSG00000198384+ENSG00000244471	ENSG00000198384+ENSG00000244471_007	chr13	dexseq_prepare_annotation2.py	exon	53073441	53073516	.	+	.	ENST00000427445__exon_number_007__gene_id_ENSG00000198384+ENSG00000244471		ENSG00000198384.ENSG00000244471.6	1.25126566877899	11.1837766989529	8.24630298620922e-20	2.59075394455458e-17
ENSG00000158286.30	ENSG00000158286	ENSG00000158286_031	chr1	dexseq_prepare_annotation2.py	exon	6272291	6272476	.	+	.	ENST00000377948+ENST00000377939+ENST00000496676+ENST00000492476__exon_number_031__gene_id_ENSG00000158286	RNF207	ENSG00000158286.30	1.99277823740423	10.7537366368522	8.43817121786673e-20	2.64455174339509e-17
ENSG00000196504.26	ENSG00000196504	ENSG00000196504_027	chr2	dexseq_prepare_annotation2.py	exon	153532919	153533293	.	-	.	ENST00000493468+ENST00000545856+ENST00000410080+ENST00000354363__exon_number_027__gene_id_ENSG00000196504	PRPF40A	ENSG00000196504.26	-1.81913235391218	-11.265580860888	8.74552013305731e-20	2.73419088218427e-17
ENSG00000138744.ENSG00000198301.2	ENSG00000138744+ENSG00000198301	ENSG00000138744+ENSG00000198301_003	chr4	dexseq_prepare_annotation2.py	exon	76835122	76835457	.	-	.	ENST00000511606+ENST00000286733__exon_number_003__gene_id_ENSG00000138744+ENSG00000198301		ENSG00000138744.ENSG00000198301.2	-3.80622833285367	-10.2394917048545	8.79245363241683e-20	2.74217589175293e-17
ENSG00000166689.25	ENSG00000166689	ENSG00000166689_026	chr11	dexseq_prepare_annotation2.py	exon	16812750	16812892	.	-	.	ENST00000531776__exon_number_026__gene_id_ENSG00000166689	PLEKHA7	ENSG00000166689.25	1.07523586723721	10.4651839208684	8.84243455569811e-20	2.75107025781188e-17
ENSG00000013441.8	ENSG00000013441	ENSG00000013441_009	chr2	dexseq_prepare_annotation2.py	exon	201717970	201718054	.	-	.	ENST00000409769+ENST00000321356+ENST00000473565+ENST00000409403+ENST00000461326+ENST00000461981+ENST00000434813+ENST00000472679+ENST00000432425+ENST00000464454__exon_number_009__gene_id_ENSG00000013441	CLK1	ENSG00000013441.8	1.36788723637283	11.2625605456865	8.88245375506234e-20	2.75682975116562e-17
ENSG00000215021.ENSG00000238795.41	ENSG00000215021+ENSG00000238795	ENSG00000215021+ENSG00000238795_042	chr12	dexseq_prepare_annotation2.py	exon	7079844	7079865	.	-	.	ENST00000399433+ENST00000535923+ENST00000546111+ENST00000543465+ENST00000542294__exon_number_042__gene_id_ENSG00000215021+ENSG00000238795		ENSG00000215021.ENSG00000238795.41	1.6673622057468	10.9988808796889	9.22012485849002e-20	2.85471991451925e-17
ENSG00000088247.ENSG00000266722.44	ENSG00000088247+ENSG00000266722	ENSG00000088247+ENSG00000266722_045	chr19	dexseq_prepare_annotation2.py	exon	6424228	6424288	.	-	.	ENST00000595258+ENST00000595548__exon_number_045__gene_id_ENSG00000088247+ENSG00000266722		ENSG00000088247.ENSG00000266722.44	0.87030167997179	10.7853964565729	9.83493941736903e-20	3.03774025155951e-17
ENSG00000141140.61	ENSG00000141140	ENSG00000141140_062	chr17	dexseq_prepare_annotation2.py	exon	34871701	34871717	.	-	.	ENST00000544606+ENST00000586007+ENST00000431794+ENST00000586908+ENST00000591794+ENST00000268852__exon_number_062__gene_id_ENSG00000141140	MYO19	ENSG00000141140.61	1.16626546983354	10.167700028555	1.00660784567584e-19	3.10165881909663e-17
ENSG00000215021.ENSG00000238795.39	ENSG00000215021+ENSG00000238795	ENSG00000215021+ENSG00000238795_040	chr12	dexseq_prepare_annotation2.py	exon	7079823	7079830	.	-	.	ENST00000546111+ENST00000543465+ENST00000545167+ENST00000535923+ENST00000542294+ENST00000399433+ENST00000544888__exon_number_040__gene_id_ENSG00000215021+ENSG00000238795		ENSG00000215021.ENSG00000238795.39	1.65273368955782	10.9593059962775	1.14417857216886e-19	3.51710066517384e-17
ENSG00000106266	ENSG00000106266	ENSG00000106266_001	chr7	dexseq_prepare_annotation2.py	exon	2291405	2294674	.	-	.	ENST00000222990__exon_number_001__gene_id_ENSG00000106266	SNX8	ENSG00000106266	1.61675502385209	11.3052333114099	1.19481703096171e-19	3.66397216896493e-17
ENSG00000173068.11	ENSG00000173068	ENSG00000173068_012	chr9	dexseq_prepare_annotation2.py	exon	16435553	16436370	.	-	.	ENST00000418777+ENST00000484726+ENST00000545497+ENST00000411752+ENST00000380666+ENST00000380667+ENST00000380672__exon_number_012__gene_id_ENSG00000173068	BNC2	ENSG00000173068.11	0.632593868047023	12.1714181252827	1.23136875993834e-19	3.76704798058274e-17
ENSG00000105063.ENSG00000180089.46	ENSG00000105063+ENSG00000180089	ENSG00000105063+ENSG00000180089_047	chr19	dexseq_prepare_annotation2.py	exon	55767043	55767137	.	-	.	ENST00000592242__exon_number_047__gene_id_ENSG00000105063+ENSG00000180089		ENSG00000105063.ENSG00000180089.46	-3.8764491342031	-11.1915795123582	1.27984811144434e-19	3.90603549097997e-17
ENSG00000150672.ENSG00000256466.86	ENSG00000150672+ENSG00000256466	ENSG00000150672+ENSG00000256466_087	chr11	dexseq_prepare_annotation2.py	exon	85236035	85236066	.	-	.	ENST00000530260__exon_number_087__gene_id_ENSG00000150672+ENSG00000256466		ENSG00000150672.ENSG00000256466.86	1.67419125266717	11.6519690316954	1.30693100715441e-19	3.97921687313696e-17
ENSG00000064393.14	ENSG00000064393	ENSG00000064393_015	chr7	dexseq_prepare_annotation2.py	exon	139311347	139311531	.	-	.	ENST00000406875+ENST00000342645+ENST00000428878__exon_number_015__gene_id_ENSG00000064393	HIPK2	ENSG00000064393.14	-1.47583322797107	-15.4125577542172	1.31890414587517e-19	4.00615571626945e-17
ENSG00000114735.3	ENSG00000114735	ENSG00000114735_004	chr3	dexseq_prepare_annotation2.py	exon	50606909	50606923	.	+	.	ENST00000448997+ENST00000232854__exon_number_004__gene_id_ENSG00000114735	HEMK1	ENSG00000114735.3	1.79093018947404	10.794911595051	1.3243415872089e-19	4.01316201729577e-17
ENSG00000095485.20	ENSG00000095485	ENSG00000095485_021	chr10	dexseq_prepare_annotation2.py	exon	102010031	102010089	.	-	.	ENST00000496796+ENST00000354105+ENST00000482452+ENST00000473842+ENST00000468709__exon_number_021__gene_id_ENSG00000095485	CWF19L1	ENSG00000095485.20	-2.79463600018572	-15.3870993378479	1.40462905698334e-19	4.24641890995845e-17
ENSG00000091536.60	ENSG00000091536	ENSG00000091536_061	chr17	dexseq_prepare_annotation2.py	exon	18058633	18058746	.	+	.	ENST00000205890+ENST00000418233+ENST00000536811+ENST00000585180__exon_number_061__gene_id_ENSG00000091536	MYO15A	ENSG00000091536.60	0.962141993208348	9.79984279948655	1.4996405270881e-19	4.52184970697066e-17
ENSG00000149084.ENSG00000235661.9	ENSG00000149084+ENSG00000235661	ENSG00000149084+ENSG00000235661_010	chr11	dexseq_prepare_annotation2.py	exon	43601045	43601066	.	+	.	ENST00000533358__exon_number_010__gene_id_ENSG00000149084+ENSG00000235661		ENSG00000149084.ENSG00000235661.9	1.34560335024269	10.4189573230933	1.50279132418709e-19	4.52184970697066e-17
ENSG00000105072.5	ENSG00000105072	ENSG00000105072_006	chr19	dexseq_prepare_annotation2.py	exon	16607274	16607276	.	+	.	ENST00000594035+ENST00000593380+ENST00000594813+ENST00000599550+ENST00000221671+ENST00000596592__exon_number_006__gene_id_ENSG00000105072	C19orf44	ENSG00000105072.5	-5.35554314783492	-12.8517695387646	1.57246804279136e-19	4.72042385623142e-17
ENSG00000137573.31	ENSG00000137573	ENSG00000137573_032	chr8	dexseq_prepare_annotation2.py	exon	70501207	70501280	.	+	.	ENST00000260128+ENST00000402687+ENST00000458141+ENST00000419716__exon_number_032__gene_id_ENSG00000137573	SULF1	ENSG00000137573.31	0.814883294164533	10.4482854551778	1.61750561070554e-19	4.84427813531441e-17
ENSG00000174514.11	ENSG00000174514	ENSG00000174514_012	chr1	dexseq_prepare_annotation2.py	exon	205561257	205561267	.	+	.	ENST00000465651+ENST00000471425__exon_number_012__gene_id_ENSG00000174514	MFSD4	ENSG00000174514.11	1.52087015214109	11.905114959222	1.72307861671662e-19	5.14843037874056e-17
ENSG00000223972	ENSG00000223972	ENSG00000223972_001	chr1	dexseq_prepare_annotation2.py	exon	11869	11871	.	+	.	ENST00000456328__exon_number_001__gene_id_ENSG00000223972	DDX11L1	ENSG00000223972	2.11095658121268	11.4586407834592	1.73653512159536e-19	5.17657081293804e-17
ENSG00000148337.56	ENSG00000148337	ENSG00000148337_057	chr9	dexseq_prepare_annotation2.py	exon	130952967	130952989	.	-	.	ENST00000467178+ENST00000325721+ENST00000420484+ENST00000372948+ENST00000415526+ENST00000491954+ENST00000393608+ENST00000541172+ENST00000372938+ENST00000372954+ENST00000357558+ENST00000324544+ENST00000538431+ENST00000277465+ENST00000498156__exon_number_057__gene_id_ENSG00000148337	CIZ1	ENSG00000148337.56	-0.990650507032538	-9.85933179975643	1.74442540650978e-19	5.18802639111918e-17
ENSG00000105926.19	ENSG00000105926	ENSG00000105926_020	chr7	dexseq_prepare_annotation2.py	exon	24705666	24705679	.	+	.	ENST00000409761+ENST00000396475+ENST00000464384+ENST00000430180+ENST00000222644__exon_number_020__gene_id_ENSG00000105926	MPP6	ENSG00000105926.19	1.45224149360619	10.7442505918484	1.7620279956227e-19	5.21753857628737e-17
ENSG00000221297.ENSG00000167110.29	ENSG00000221297+ENSG00000167110	ENSG00000221297+ENSG00000167110_030	chr9	dexseq_prepare_annotation2.py	exon	131023947	131023963	.	-	.	ENST00000609374+ENST00000450617+ENST00000490257+ENST00000421699+ENST00000470630__exon_number_030__gene_id_ENSG00000221297+ENSG00000167110		ENSG00000221297.ENSG00000167110.29	2.22074710180875	11.4555442831253	1.7624894318488e-19	5.21753857628737e-17
ENSG00000143224.13	ENSG00000143224	ENSG00000143224_014	chr1	dexseq_prepare_annotation2.py	exon	161136890	161137024	.	+	.	ENST00000432542+ENST00000367999+ENST00000352210+ENST00000495483+ENST00000479246+ENST00000468968+ENST00000539753+ENST00000497522+ENST00000544598+ENST00000470607+ENST00000490768__exon_number_014__gene_id_ENSG00000143224	PPOX	ENSG00000143224.13	1.61516739335474	10.9436449367263	1.88742857431759e-19	5.57452464316076e-17
ENSG00000108312.2	ENSG00000108312	ENSG00000108312_003	chr17	dexseq_prepare_annotation2.py	exon	42283963	42284287	.	-	.	ENST00000343638+ENST00000533177+ENST00000527034+ENST00000302904__exon_number_003__gene_id_ENSG00000108312	UBTF	ENSG00000108312.2	1.93968937512036	10.8534720170647	2.03830483316719e-19	6.00629862356406e-17
ENSG00000108312.1	ENSG00000108312	ENSG00000108312_002	chr17	dexseq_prepare_annotation2.py	exon	42283962	42283962	.	-	.	ENST00000343638+ENST00000302904+ENST00000527034__exon_number_002__gene_id_ENSG00000108312	UBTF	ENSG00000108312.1	2.01618759659465	10.8353559414916	2.25009412012919e-19	6.61517349785321e-17
ENSG00000134107	ENSG00000134107	ENSG00000134107_001	chr3	dexseq_prepare_annotation2.py	exon	5020801	5021121	.	+	.	ENST00000256495__exon_number_001__gene_id_ENSG00000134107	BHLHE40	ENSG00000134107	-4.77373244646408	-15.1871928881455	2.30884364416915e-19	6.77236146445972e-17
ENSG00000114735.26	ENSG00000114735	ENSG00000114735_027	chr3	dexseq_prepare_annotation2.py	exon	50618104	50618104	.	+	.	ENST00000443894+ENST00000448997+ENST00000232854+ENST00000482974+ENST00000434410__exon_number_027__gene_id_ENSG00000114735	HEMK1	ENSG00000114735.26	-3.47599145014803	-10.6847036104256	2.46467321039756e-19	7.21293930262969e-17
ENSG00000074181.7	ENSG00000074181	ENSG00000074181_008	chr19	dexseq_prepare_annotation2.py	exon	15278060	15278222	.	-	.	ENST00000263388+ENST00000595514__exon_number_008__gene_id_ENSG00000074181	NOTCH3	ENSG00000074181.7	1.29337736391729	10.1068085450267	2.50813040655383e-19	7.32339799027067e-17
ENSG00000166689.60	ENSG00000166689	ENSG00000166689_061	chr11	dexseq_prepare_annotation2.py	exon	17035690	17035748	.	-	.	ENST00000355661+ENST00000448080+ENST00000531066+ENST00000532079__exon_number_061__gene_id_ENSG00000166689	PLEKHA7	ENSG00000166689.60	-1.65376004814099	-10.2923816444458	2.5874786510896e-19	7.53791337395381e-17
ENSG00000141027.87	ENSG00000141027	ENSG00000141027_088	chr17	dexseq_prepare_annotation2.py	exon	16075117	16075176	.	-	.	ENST00000585296+ENST00000395851+ENST00000411510+ENST00000460276+ENST00000582357+ENST00000268712+ENST00000436828__exon_number_088__gene_id_ENSG00000141027	NCOR1	ENSG00000141027.87	2.1097929886591	10.1279446145374	2.61915663639537e-19	7.61289650717532e-17
ENSG00000074181.3	ENSG00000074181	ENSG00000074181_004	chr19	dexseq_prepare_annotation2.py	exon	15273276	15273373	.	-	.	ENST00000263388+ENST00000597756+ENST00000595514__exon_number_004__gene_id_ENSG00000074181	NOTCH3	ENSG00000074181.3	0.905883645280528	10.0868028762676	2.8577261690241e-19	8.28753519904631e-17
ENSG00000257062.ENSG00000111700.ENSG00000134538.ENSG00000205754.ENSG00000257046.40	ENSG00000257062+ENSG00000111700+ENSG00000134538+ENSG00000205754+ENSG00000257046	ENSG00000257062+ENSG00000111700+ENSG00000134538+ENSG00000205754+ENSG00000257046_041	chr12	dexseq_prepare_annotation2.py	exon	21207528	21207570	.	+	.	ENST00000543498+ENST00000585342+ENST00000545916+ENST00000593147+ENST00000381541+ENST00000554957+ENST00000590779+ENST00000421593__exon_number_041__gene_id_ENSG00000257062+ENSG00000111700+ENSG00000134538+ENSG00000205754+ENSG00000257046		ENSG00000257062.ENSG00000111700.ENSG00000134538.ENSG00000205754.ENSG00000257046.40	1.22482638372383	10.2730360814549	2.91740721359542e-19	8.44151447975367e-17
ENSG00000065371.13	ENSG00000065371	ENSG00000065371_014	chr3	dexseq_prepare_annotation2.py	exon	123699341	123699451	.	-	.	ENST00000495093+ENST00000484329+ENST00000467907+ENST00000184183__exon_number_014__gene_id_ENSG00000065371	ROPN1	ENSG00000065371.13	-2.86150219634267	-13.8271544842734	3.02002062193535e-19	8.71874512074137e-17
ENSG00000172977.16	ENSG00000172977	ENSG00000172977_017	chr11	dexseq_prepare_annotation2.py	exon	65480237	65480275	.	+	.	ENST00000352980+ENST00000530446+ENST00000531880+ENST00000527544+ENST00000534293+ENST00000528198+ENST00000525204+ENST00000530605+ENST00000341318+ENST00000377046+ENST00000534650+ENST00000534104+ENST00000532042__exon_number_017__gene_id_ENSG00000172977	KAT5	ENSG00000172977.16	1.72038457362737	10.0703374698254	3.18156237114762e-19	9.16447253614481e-17
ENSG00000175866.66	ENSG00000175866	ENSG00000175866_067	chr17	dexseq_prepare_annotation2.py	exon	79084077	79084312	.	+	.	ENST00000575841__exon_number_067__gene_id_ENSG00000175866	BAIAP2	ENSG00000175866.66	1.07194180101617	9.87662696901834	3.49006585320704e-19	1.00305744662732e-16
ENSG00000159086.36	ENSG00000159086	ENSG00000159086_037	chr21	dexseq_prepare_annotation2.py	exon	34144104	34144169	.	-	.	ENST00000331923__exon_number_037__gene_id_ENSG00000159086	PAXBP1	ENSG00000159086.36	-5.24491766047027	-14.9936123829698	3.75187490334789e-19	1.07588999745177e-16
ENSG00000104915.15	ENSG00000104915	ENSG00000104915_016	chr19	dexseq_prepare_annotation2.py	exon	13256200	13256209	.	-	.	ENST00000588848+ENST00000587318+ENST00000440593+ENST00000591415+ENST00000587230+ENST00000242770+ENST00000591843+ENST00000591197+ENST00000593126+ENST00000589083__exon_number_016__gene_id_ENSG00000104915	STX10	ENSG00000104915.15	-1.15238750352799	-11.1725851038666	3.94470087338835e-19	1.12865992712648e-16
ENSG00000148343.11	ENSG00000148343	ENSG00000148343_012	chr9	dexseq_prepare_annotation2.py	exon	131804786	131804793	.	+	.	ENST00000406926+ENST00000358369+ENST00000445183+ENST00000439290+ENST00000277475+ENST00000474534__exon_number_012__gene_id_ENSG00000148343	FAM73B	ENSG00000148343.11	0.640719590543836	10.3213396945712	4.5172675450291e-19	1.28960442863457e-16
ENSG00000267320.7	ENSG00000267320	ENSG00000267320_008	chr19	dexseq_prepare_annotation2.py	exon	28869327	28869425	.	-	.	ENST00000587140+ENST00000592311+ENST00000591926__exon_number_008__gene_id_ENSG00000267320	AC005780.1	ENSG00000267320.7	1.21493900518522	12.8568098897364	4.86157027286623e-19	1.38231124466172e-16
ENSG00000196693.ENSG00000272373.15	ENSG00000196693+ENSG00000272373	ENSG00000196693+ENSG00000272373_016	chr10	dexseq_prepare_annotation2.py	exon	43133993	43133999	.	-	.	ENST00000493285+ENST00000486187+ENST00000486614__exon_number_016__gene_id_ENSG00000196693+ENSG00000272373		ENSG00000196693.ENSG00000272373.15	-1.61689285771985	-13.2261372486846	4.86357188483903e-19	1.38231124466172e-16
ENSG00000215298.ENSG00000147454.17	ENSG00000215298+ENSG00000147454	ENSG00000215298+ENSG00000147454_018	chr8	dexseq_prepare_annotation2.py	exon	23424289	23424326	.	+	.	ENST00000290075+ENST00000520654+ENST00000523883+ENST00000521637+ENST00000518881+ENST00000522164__exon_number_018__gene_id_ENSG00000215298+ENSG00000147454		ENSG00000215298.ENSG00000147454.17	-2.35009654985998	-11.6401739934582	5.49633752802743e-19	1.55869809074693e-16
ENSG00000215298.ENSG00000147454.18	ENSG00000215298+ENSG00000147454	ENSG00000215298+ENSG00000147454_019	chr8	dexseq_prepare_annotation2.py	exon	23424327	23424453	.	+	.	ENST00000521637+ENST00000520654+ENST00000518881+ENST00000522164+ENST00000523883__exon_number_019__gene_id_ENSG00000215298+ENSG00000147454		ENSG00000215298.ENSG00000147454.18	-2.6202424441762	-11.6389465965036	5.52604488931501e-19	1.56366332450811e-16
ENSG00000065357.133	ENSG00000065357	ENSG00000065357_134	chr12	dexseq_prepare_annotation2.py	exon	56347799	56347799	.	+	.	ENST00000402956+ENST00000552478+ENST00000551296+ENST00000331886+ENST00000394147+ENST00000551156__exon_number_134__gene_id_ENSG00000065357	DGKA	ENSG00000065357.133	2.92592730048276	11.4819829524685	5.54027613087999e-19	1.56423716962216e-16
ENSG00000187240.78	ENSG00000187240	ENSG00000187240_079	chr11	dexseq_prepare_annotation2.py	exon	103153737	103153745	.	+	.	ENST00000525306+ENST00000375735+ENST00000398093__exon_number_079__gene_id_ENSG00000187240	DYNC2H1	ENSG00000187240.78	1.11410268931278	10.1246136910363	5.89636477144259e-19	1.66111610798473e-16
ENSG00000155926.3	ENSG00000155926	ENSG00000155926_004	chr8	dexseq_prepare_annotation2.py	exon	134050505	134050611	.	-	.	ENST00000427060+ENST00000517549+ENST00000395352+ENST00000338087__exon_number_004__gene_id_ENSG00000155926	SLA	ENSG00000155926.3	1.55365848295095	10.6553660367581	6.00882493215498e-19	1.68908595932783e-16
ENSG00000148343.25	ENSG00000148343	ENSG00000148343_026	chr9	dexseq_prepare_annotation2.py	exon	131825566	131825595	.	+	.	ENST00000495975+ENST00000358369+ENST00000494608+ENST00000414342+ENST00000439290+ENST00000277475__exon_number_026__gene_id_ENSG00000148343	FAM73B	ENSG00000148343.25	-1.45645312016572	-10.2697335382433	6.15828683147358e-19	1.72731186571542e-16
ENSG00000257062.ENSG00000111700.ENSG00000134538.ENSG00000205754.ENSG00000257046.38	ENSG00000257062+ENSG00000111700+ENSG00000134538+ENSG00000205754+ENSG00000257046	ENSG00000257062+ENSG00000111700+ENSG00000134538+ENSG00000205754+ENSG00000257046_039	chr12	dexseq_prepare_annotation2.py	exon	21207521	21207523	.	+	.	ENST00000543498+ENST00000545916+ENST00000593147+ENST00000381541+ENST00000554957+ENST00000421593__exon_number_039__gene_id_ENSG00000257062+ENSG00000111700+ENSG00000134538+ENSG00000205754+ENSG00000257046		ENSG00000257062.ENSG00000111700.ENSG00000134538.ENSG00000205754.ENSG00000257046.38	1.17097283976405	10.1500066350499	6.25231697861722e-19	1.74985697588016e-16
ENSG00000104529.56	ENSG00000104529	ENSG00000104529_057	chr8	dexseq_prepare_annotation2.py	exon	144672064	144672091	.	-	.	ENST00000524883+ENST00000530306+ENST00000524900+ENST00000531670+ENST00000532741+ENST00000442189+ENST00000528519+ENST00000526710+ENST00000423316+ENST00000532596+ENST00000530545+ENST00000525261+ENST00000534804+ENST00000529832+ENST00000531281__exon_number_057__gene_id_ENSG00000104529	EEF1D	ENSG00000104529.56	-1.37306230498863	-9.70649229098008	6.31742190133357e-19	1.76422608748745e-16
ENSG00000100129.30	ENSG00000100129	ENSG00000100129_031	chr22	dexseq_prepare_annotation2.py	exon	38282711	38282771	.	+	.	ENST00000460638__exon_number_031__gene_id_ENSG00000100129	EIF3L	ENSG00000100129.30	1.19658742381024	11.7815570481344	6.37447148439782e-19	1.77628805176757e-16
ENSG00000233673.ENSG00000187627.6	ENSG00000233673+ENSG00000187627	ENSG00000233673+ENSG00000187627_007	chr2	dexseq_prepare_annotation2.py	exon	87113707	87113852	.	+	.	ENST00000426186__exon_number_007__gene_id_ENSG00000233673+ENSG00000187627		ENSG00000233673.ENSG00000187627.6	0.764201997573285	10.3488755211812	6.60287941032948e-19	1.8359442268435e-16
ENSG00000113649.33	ENSG00000113649	ENSG00000113649_034	chr5	dexseq_prepare_annotation2.py	exon	145878099	145878249	.	+	.	ENST00000505285+ENST00000549332+ENST00000394421+ENST00000506524+ENST00000296702__exon_number_034__gene_id_ENSG00000113649	TCERG1	ENSG00000113649.33	-0.973576095656304	-10.1679674432356	7.0173929138566e-19	1.94697718286573e-16
ENSG00000153113.1	ENSG00000153113	ENSG00000153113_002	chr5	dexseq_prepare_annotation2.py	exon	95865525	95865584	.	+	.	ENST00000505143__exon_number_002__gene_id_ENSG00000153113	CAST	ENSG00000153113.1	1.16048479761586	9.54411152928267	8.11946939705516e-19	2.24788299406766e-16
ENSG00000230768.18	ENSG00000230768	ENSG00000230768_019	chr1	dexseq_prepare_annotation2.py	exon	106161541	106161557	.	-	.	ENST00000610126+ENST00000435253__exon_number_019__gene_id_ENSG00000230768	RP11-251P6.1	ENSG00000230768.18	-1.42663803942394	-15.5293884849774	8.1827091477136e-19	2.26050867235393e-16
ENSG00000162438.9	ENSG00000162438	ENSG00000162438_010	chr1	dexseq_prepare_annotation2.py	exon	15771101	15771246	.	+	.	ENST00000375949__exon_number_010__gene_id_ENSG00000162438	CTRC	ENSG00000162438.9	-2.83263677437837	-14.6820088237066	8.27055276831811e-19	2.27986235472807e-16
ENSG00000228192	ENSG00000228192	ENSG00000228192_001	chr1	dexseq_prepare_annotation2.py	exon	43300352	43300802	.	-	.	ENST00000414798__exon_number_001__gene_id_ENSG00000228192	RP11-342M1.3	ENSG00000228192	0.931235045514489	13.0480680969871	8.73255623861454e-19	2.40205262613324e-16
ENSG00000257062.ENSG00000111700.ENSG00000134538.ENSG00000205754.ENSG00000257046.37	ENSG00000257062+ENSG00000111700+ENSG00000134538+ENSG00000205754+ENSG00000257046	ENSG00000257062+ENSG00000111700+ENSG00000134538+ENSG00000205754+ENSG00000257046_038	chr12	dexseq_prepare_annotation2.py	exon	21207513	21207520	.	+	.	ENST00000545916+ENST00000554957+ENST00000381541+ENST00000543498+ENST00000421593__exon_number_038__gene_id_ENSG00000257062+ENSG00000111700+ENSG00000134538+ENSG00000205754+ENSG00000257046		ENSG00000257062.ENSG00000111700.ENSG00000134538.ENSG00000205754.ENSG00000257046.37	1.2004880134448	10.0799264669759	9.64437045697351e-19	2.64718349874899e-16
ENSG00000113575.ENSG00000272772.ENSG00000113558.ENSG00000273345.ENSG00000006837.41	ENSG00000113575+ENSG00000272772+ENSG00000113558+ENSG00000273345+ENSG00000006837	ENSG00000113575+ENSG00000272772+ENSG00000113558+ENSG00000273345+ENSG00000006837_042	chr5	dexseq_prepare_annotation2.py	exon	133536665	133536675	.	-	.	ENST00000495833__exon_number_042__gene_id_ENSG00000113575+ENSG00000272772+ENSG00000113558+ENSG00000273345+ENSG00000006837		ENSG00000113575.ENSG00000272772.ENSG00000113558.ENSG00000273345.ENSG00000006837.41	1.02241593130386	9.55173953556197	9.77831401333077e-19	2.67821334798454e-16
ENSG00000223756.14	ENSG00000223756	ENSG00000223756_015	chr11	dexseq_prepare_annotation2.py	exon	3423843	3423959	.	+	.	ENST00000450217+ENST00000533775+ENST00000529482__exon_number_015__gene_id_ENSG00000223756	TSSC2	ENSG00000223756.14	2.04421490887344	12.0927640346393	1.00012661831638e-18	2.73343774390256e-16
ENSG00000180448	ENSG00000180448	ENSG00000180448_001	chr19	dexseq_prepare_annotation2.py	exon	1065922	1066162	.	+	.	ENST00000539243__exon_number_001__gene_id_ENSG00000180448	HMHA1	ENSG00000180448	-2.66586763080031	-10.1029156486702	1.04516329884987e-18	2.85044940368455e-16
ENSG00000143224.7	ENSG00000143224	ENSG00000143224_008	chr1	dexseq_prepare_annotation2.py	exon	161136272	161136287	.	+	.	ENST00000367999+ENST00000352210+ENST00000495483+ENST00000479246+ENST00000468968+ENST00000539753+ENST00000497522+ENST00000544598+ENST00000470607__exon_number_008__gene_id_ENSG00000143224	PPOX	ENSG00000143224.7	1.4121473235643	10.6215449365333	1.06173015236598e-18	2.88948395733708e-16
ENSG00000177483.ENSG00000124831.3	ENSG00000177483+ENSG00000124831	ENSG00000177483+ENSG00000124831_004	chr2	dexseq_prepare_annotation2.py	exon	238592845	238593116	.	+	.	ENST00000489295__exon_number_004__gene_id_ENSG00000177483+ENSG00000124831		ENSG00000177483.ENSG00000124831.3	1.25019392164528	11.0629112412795	1.16295375083617e-18	3.15825715444243e-16
ENSG00000268465.ENSG00000269751.ENSG00000182324.ENSG00000105447.ENSG00000105443.28	ENSG00000268465+ENSG00000269751+ENSG00000182324+ENSG00000105447+ENSG00000105443	ENSG00000268465+ENSG00000269751+ENSG00000182324+ENSG00000105447+ENSG00000105443_029	chr19	dexseq_prepare_annotation2.py	exon	48972891	48973300	.	+	.	ENST00000325139__exon_number_029__gene_id_ENSG00000268465+ENSG00000269751+ENSG00000182324+ENSG00000105447+ENSG00000105443		ENSG00000268465.ENSG00000269751.ENSG00000182324.ENSG00000105447.ENSG00000105443.28	-0.784841952271708	-10.6002048511194	1.19050895677778e-18	3.22625410354524e-16
ENSG00000104529.59	ENSG00000104529	ENSG00000104529_060	chr8	dexseq_prepare_annotation2.py	exon	144672142	144672157	.	-	.	ENST00000524883+ENST00000530306+ENST00000524900+ENST00000531670+ENST00000532741+ENST00000526135+ENST00000442189+ENST00000531953+ENST00000528519+ENST00000526710+ENST00000423316+ENST00000526133+ENST00000532596+ENST00000530545+ENST00000525261+ENST00000534804+ENST00000529832+ENST00000531281__exon_number_060__gene_id_ENSG00000104529	EEF1D	ENSG00000104529.59	-1.27183477426707	-9.60450098652163	1.28601426764698e-18	3.47771900539084e-16
ENSG00000223972.11	ENSG00000223972	ENSG00000223972_012	chr1	dexseq_prepare_annotation2.py	exon	13225	13374	.	+	.	ENST00000456328+ENST00000515242+ENST00000450305__exon_number_012__gene_id_ENSG00000223972	DDX11L1	ENSG00000223972.11	1.10663507343357	11.0295082466106	1.366122320356e-18	3.68657455300784e-16
ENSG00000149927.25	ENSG00000149927	ENSG00000149927_026	chr16	dexseq_prepare_annotation2.py	exon	30020607	30020798	.	-	.	ENST00000566456__exon_number_026__gene_id_ENSG00000149927	DOC2A	ENSG00000149927.25	2.20931047728304	10.3768726616376	1.39546883618082e-18	3.75785685628843e-16
ENSG00000074181.38	ENSG00000074181	ENSG00000074181_039	chr19	dexseq_prepare_annotation2.py	exon	15302771	15303109	.	-	.	ENST00000601011+ENST00000263388__exon_number_039__gene_id_ENSG00000074181	NOTCH3	ENSG00000074181.38	-0.601784312193367	-9.83020171981877	1.51426985202146e-18	4.06922721534202e-16
ENSG00000124721.3	ENSG00000124721	ENSG00000124721_004	chr6	dexseq_prepare_annotation2.py	exon	38690622	38690897	.	+	.	ENST00000449981+ENST00000327475+ENST00000373278__exon_number_004__gene_id_ENSG00000124721	DNAH8	ENSG00000124721.3	-0.747420010197794	-10.3536840159245	1.58999667282763e-18	4.26378563841823e-16
ENSG00000074181.10	ENSG00000074181	ENSG00000074181_011	chr19	dexseq_prepare_annotation2.py	exon	15281142	15281364	.	-	.	ENST00000263388__exon_number_011__gene_id_ENSG00000074181	NOTCH3	ENSG00000074181.10	1.42496264782201	9.80474411019957	1.78552565108077e-18	4.77812628406753e-16
ENSG00000069869.32	ENSG00000069869	ENSG00000069869_033	chr15	dexseq_prepare_annotation2.py	exon	56208668	56209306	.	-	.	ENST00000506154+ENST00000508342+ENST00000338963__exon_number_033__gene_id_ENSG00000069869	NEDD4	ENSG00000069869.32	-2.01145946999973	-10.8620832866007	1.8271576498305e-18	4.8793483723036e-16
ENSG00000105135.14	ENSG00000105135	ENSG00000105135_015	chr19	dexseq_prepare_annotation2.py	exon	15226963	15227093	.	-	.	ENST00000533086+ENST00000524779+ENST00000534378+ENST00000263383+ENST00000525880+ENST00000596093+ENST00000534806__exon_number_015__gene_id_ENSG00000105135	ILVBL	ENSG00000105135.14	-3.68283824037993	-10.1594520488585	2.00279773154599e-18	5.33726858264093e-16
ENSG00000166689.53	ENSG00000166689	ENSG00000166689_054	chr11	dexseq_prepare_annotation2.py	exon	16877350	16877461	.	-	.	ENST00000529213+ENST00000531066+ENST00000355661+ENST00000528376+ENST00000448080+ENST00000528637__exon_number_054__gene_id_ENSG00000166689	PLEKHA7	ENSG00000166689.53	-1.46409492228435	-9.95371421423826	2.1019479743597e-18	5.58987334542272e-16
ENSG00000074181	ENSG00000074181	ENSG00000074181_001	chr19	dexseq_prepare_annotation2.py	exon	15270444	15272435	.	-	.	ENST00000263388__exon_number_001__gene_id_ENSG00000074181	NOTCH3	ENSG00000074181	1.03787431076209	9.77721632885277	2.13347851295916e-18	5.65950752687173e-16
ENSG00000268465.ENSG00000269751.ENSG00000182324.ENSG00000105447.ENSG00000105443.42	ENSG00000268465+ENSG00000269751+ENSG00000182324+ENSG00000105447+ENSG00000105443	ENSG00000268465+ENSG00000269751+ENSG00000182324+ENSG00000105447+ENSG00000105443_043	chr19	dexseq_prepare_annotation2.py	exon	48977439	48977532	.	+	.	ENST00000325139+ENST00000460595+ENST00000467412+ENST00000427476+ENST00000452733+ENST00000595765+ENST00000493260+ENST00000391881__exon_number_043__gene_id_ENSG00000268465+ENSG00000269751+ENSG00000182324+ENSG00000105447+ENSG00000105443		ENSG00000268465.ENSG00000269751.ENSG00000182324.ENSG00000105447.ENSG00000105443.42	-1.19297706445484	-10.4911629608118	2.13696278963187e-18	5.65950752687173e-16
ENSG00000135365.43	ENSG00000135365	ENSG00000135365_044	chr11	dexseq_prepare_annotation2.py	exon	46070951	46071048	.	-	.	ENST00000532883__exon_number_044__gene_id_ENSG00000135365	PHF21A	ENSG00000135365.43	1.43957539495579	10.5604570259126	2.19134265483798e-18	5.79156049860705e-16
ENSG00000177666.19	ENSG00000177666	ENSG00000177666_020	chr11	dexseq_prepare_annotation2.py	exon	824437	824437	.	+	.	ENST00000526083__exon_number_020__gene_id_ENSG00000177666	PNPLA2	ENSG00000177666.19	0.917593434705281	12.4254343240271	2.21951550466954e-18	5.85394930904426e-16
ENSG00000105321.10	ENSG00000105321	ENSG00000105321_011	chr19	dexseq_prepare_annotation2.py	exon	47763578	47763614	.	+	.	ENST00000221922+ENST00000595659+ENST00000599398+ENST00000596938__exon_number_011__gene_id_ENSG00000105321	CCDC9	ENSG00000105321.10	2.14229605487832	11.3228591194622	2.22545129981777e-18	5.85755233086738e-16
ENSG00000099940.6	ENSG00000099940	ENSG00000099940_007	chr22	dexseq_prepare_annotation2.py	exon	21237759	21237857	.	+	.	ENST00000215730+ENST00000439214__exon_number_007__gene_id_ENSG00000099940	SNAP29	ENSG00000099940.6	2.13701582610679	17.5828768047078	2.23066211063051e-18	5.85923628411558e-16
ENSG00000159216.27	ENSG00000159216	ENSG00000159216_028	chr21	dexseq_prepare_annotation2.py	exon	36421586	36421595	.	-	.	ENST00000455571+ENST00000437180+ENST00000300305__exon_number_028__gene_id_ENSG00000159216	RUNX1	ENSG00000159216.27	2.03157359702951	10.5553038105062	2.25165879736694e-18	5.90229300540061e-16
ENSG00000266967.ENSG00000267060.ENSG00000108825.31	ENSG00000266967+ENSG00000267060+ENSG00000108825	ENSG00000266967+ENSG00000267060+ENSG00000108825_032	chr17	dexseq_prepare_annotation2.py	exon	41108221	41108332	.	-	.	ENST00000491665+ENST00000421990+ENST00000427569+ENST00000486664+ENST00000450475+ENST00000423601+ENST00000591910+ENST00000430739+ENST00000483774+ENST00000409399+ENST00000409103+ENST00000478040+ENST00000441280+ENST00000360221__exon_number_032__gene_id_ENSG00000266967+ENSG00000267060+ENSG00000108825		ENSG00000266967.ENSG00000267060.ENSG00000108825.31	-0.994264269103265	-9.76425781066569	2.31987937116994e-18	6.06870974602664e-16
ENSG00000123329.72	ENSG00000123329	ENSG00000123329_073	chr12	dexseq_prepare_annotation2.py	exon	57873634	57873649	.	-	.	ENST00000552249__exon_number_073__gene_id_ENSG00000123329	ARHGAP9	ENSG00000123329.72	1.27008027608672	10.1722687313622	2.4489274878123e-18	6.3932469092211e-16
ENSG00000177542.21	ENSG00000177542	ENSG00000177542_022	chr11	dexseq_prepare_annotation2.py	exon	793905	794260	.	-	.	ENST00000532361__exon_number_022__gene_id_ENSG00000177542	SLC25A22	ENSG00000177542.21	-1.93279726324734	-10.1662106802191	2.53616034197266e-18	6.60752245842967e-16
ENSG00000181191.18	ENSG00000181191	ENSG00000181191_019	chrX	dexseq_prepare_annotation2.py	exon	68385295	68385364	.	-	.	ENST00000374571+ENST00000361478__exon_number_019__gene_id_ENSG00000181191	PJA1	ENSG00000181191.18	-0.909693533087516	-12.724506282992	2.55588364893018e-18	6.64540117418192e-16
ENSG00000170421.48	ENSG00000170421	ENSG00000170421_049	chr12	dexseq_prepare_annotation2.py	exon	53343705	53343738	.	-	.	ENST00000546921__exon_number_049__gene_id_ENSG00000170421	KRT8	ENSG00000170421.48	-0.576356768386715	-10.1642087202561	2.56566402119055e-18	6.65732683328436e-16
ENSG00000175455	ENSG00000175455	ENSG00000175455_001	chr3	dexseq_prepare_annotation2.py	exon	123616152	123616357	.	-	.	ENST00000463996__exon_number_001__gene_id_ENSG00000175455	CCDC14	ENSG00000175455	-1.54464951557873	-9.6774161017601	2.60603139084293e-18	6.74841041901068e-16
ENSG00000065371.11	ENSG00000065371	ENSG00000065371_012	chr3	dexseq_prepare_annotation2.py	exon	123699152	123699212	.	-	.	ENST00000459660+ENST00000484329+ENST00000479867+ENST00000495093__exon_number_012__gene_id_ENSG00000065371	ROPN1	ENSG00000065371.11	-2.94874544567733	-13.1045910508585	2.77412731859726e-18	7.16921749904102e-16
ENSG00000259529.ENSG00000092098.ENSG00000213928.83	ENSG00000259529+ENSG00000092098+ENSG00000213928	ENSG00000259529+ENSG00000092098+ENSG00000213928_084	chr14	dexseq_prepare_annotation2.py	exon	24630486	24630498	.	+	.	ENST00000561342+ENST00000558468+ENST00000557894+ENST00000396864__exon_number_084__gene_id_ENSG00000259529+ENSG00000092098+ENSG00000213928		ENSG00000259529.ENSG00000092098.ENSG00000213928.83	-1.2653220285801	-11.4239588057269	2.92184061234259e-18	7.53576203966395e-16
ENSG00000105135.15	ENSG00000105135	ENSG00000105135_016	chr19	dexseq_prepare_annotation2.py	exon	15227094	15227132	.	-	.	ENST00000533086+ENST00000524779+ENST00000534378+ENST00000263383+ENST00000525880+ENST00000596093+ENST00000598709+ENST00000534806__exon_number_016__gene_id_ENSG00000105135	ILVBL	ENSG00000105135.15	-1.36747891610415	-10.0891222663912	3.0219565580407e-18	7.77832199844925e-16
ENSG00000159023.5	ENSG00000159023	ENSG00000159023_006	chr1	dexseq_prepare_annotation2.py	exon	29241091	29241280	.	+	.	ENST00000373797__exon_number_006__gene_id_ENSG00000159023	EPB41	ENSG00000159023.5	1.80000180419652	10.9709719049733	3.1648833056147e-18	8.12988120000607e-16
ENSG00000139908.1	ENSG00000139908	ENSG00000139908_002	chr14	dexseq_prepare_annotation2.py	exon	24674926	24674933	.	+	.	ENST00000339917+ENST00000554420__exon_number_002__gene_id_ENSG00000139908	TSSK4	ENSG00000139908.1	-0.90727037965901	-12.0388356013579	3.2045796374724e-18	8.20487476946597e-16
ENSG00000134982.ENSG00000272869.ENSG00000258864.ENSG00000212643.ENSG00000153037.69	ENSG00000134982+ENSG00000272869+ENSG00000258864+ENSG00000212643+ENSG00000153037	ENSG00000134982+ENSG00000272869+ENSG00000258864+ENSG00000212643+ENSG00000153037_070	chr5	dexseq_prepare_annotation2.py	exon	112227335	112227422	.	+	.	ENST00000391338+ENST00000512790+ENST00000509024+ENST00000506997__exon_number_070__gene_id_ENSG00000134982+ENSG00000272869+ENSG00000258864+ENSG00000212643+ENSG00000153037		ENSG00000134982.ENSG00000272869.ENSG00000258864.ENSG00000212643.ENSG00000153037.69	-1.67115397621791	-11.2403189694601	3.20687948347073e-18	8.20487476946597e-16
ENSG00000129270.5	ENSG00000129270	ENSG00000129270_006	chr17	dexseq_prepare_annotation2.py	exon	34093992	34094054	.	-	.	ENST00000590643__exon_number_006__gene_id_ENSG00000129270	MMP28	ENSG00000129270.5	1.03480273897127	11.5733411201438	3.37658521091571e-18	8.62186146425494e-16
ENSG00000117676.11	ENSG00000117676	ENSG00000117676_012	chr1	dexseq_prepare_annotation2.py	exon	26870566	26870669	.	+	.	ENST00000366866__exon_number_012__gene_id_ENSG00000117676	RPS6KA1	ENSG00000117676.11	0.939979740226174	9.47378168144486	3.51554428004201e-18	8.95883691658737e-16
ENSG00000137573.13	ENSG00000137573	ENSG00000137573_014	chr8	dexseq_prepare_annotation2.py	exon	70475334	70475378	.	+	.	ENST00000525112__exon_number_014__gene_id_ENSG00000137573	SULF1	ENSG00000137573.13	-0.712316047163494	-9.9237531252715	3.89015704272387e-18	9.89381170734982e-16
ENSG00000013441.23	ENSG00000013441	ENSG00000013441_024	chr2	dexseq_prepare_annotation2.py	exon	201724403	201724469	.	-	.	ENST00000321356+ENST00000473565+ENST00000409403+ENST00000461981+ENST00000434813+ENST00000432425__exon_number_024__gene_id_ENSG00000013441	CLK1	ENSG00000013441.23	-2.27788899862454	-10.5139306755346	4.22570227383063e-18	1.07259201755279e-15
ENSG00000074181.29	ENSG00000074181	ENSG00000074181_030	chr19	dexseq_prepare_annotation2.py	exon	15296298	15296490	.	-	.	ENST00000601011+ENST00000263388__exon_number_030__gene_id_ENSG00000074181	NOTCH3	ENSG00000074181.29	-0.594771379317122	-9.66660856009076	4.35642493546294e-18	1.1035874724852e-15
ENSG00000074181.26	ENSG00000074181	ENSG00000074181_027	chr19	dexseq_prepare_annotation2.py	exon	15295106	15295261	.	-	.	ENST00000263388__exon_number_027__gene_id_ENSG00000074181	NOTCH3	ENSG00000074181.26	-0.596163192360833	-9.66347026104916	4.44541043545205e-18	1.12390848212449e-15
ENSG00000074181.22	ENSG00000074181	ENSG00000074181_023	chr19	dexseq_prepare_annotation2.py	exon	15290883	15291067	.	-	.	ENST00000601011+ENST00000263388__exon_number_023__gene_id_ENSG00000074181	NOTCH3	ENSG00000074181.22	-0.604179275265976	-9.65898882289446	4.57562476887666e-18	1.15455262622864e-15
ENSG00000125170.24	ENSG00000125170	ENSG00000125170_025	chr16	dexseq_prepare_annotation2.py	exon	57512456	57512574	.	-	.	ENST00000561918__exon_number_025__gene_id_ENSG00000125170	DOK4	ENSG00000125170.24	1.13702207555311	10.6719413080625	4.68335649998398e-18	1.17941454397043e-15
ENSG00000129270.13	ENSG00000129270	ENSG00000129270_014	chr17	dexseq_prepare_annotation2.py	exon	34105509	34105891	.	-	.	ENST00000250144+ENST00000593125__exon_number_014__gene_id_ENSG00000129270	MMP28	ENSG00000129270.13	1.02511412745337	11.4754497951313	5.05555964760802e-18	1.27065048382292e-15
ENSG00000104980.4	ENSG00000104980	ENSG00000104980_005	chr19	dexseq_prepare_annotation2.py	exon	7991799	7991933	.	-	.	ENST00000598968+ENST00000599939+ENST00000595565+ENST00000270538+ENST00000595831__exon_number_005__gene_id_ENSG00000104980	TIMM44	ENSG00000104980.4	-1.54941252499785	-10.472537005488	5.23431203313645e-18	1.31300310182289e-15
ENSG00000181090.16	ENSG00000181090	ENSG00000181090_017	chr9	dexseq_prepare_annotation2.py	exon	140638516	140638542	.	+	.	ENST00000478940+ENST00000460843+ENST00000462484+ENST00000371394+ENST00000462942+ENST00000334856__exon_number_017__gene_id_ENSG00000181090	EHMT1	ENSG00000181090.16	-4.43233586198661	-11.4443622601893	5.74819061034305e-18	1.43909095471678e-15
ENSG00000159023.1	ENSG00000159023	ENSG00000159023_002	chr1	dexseq_prepare_annotation2.py	exon	29213633	29213635	.	+	.	ENST00000356093+ENST00000343067+ENST00000482464+ENST00000398863__exon_number_002__gene_id_ENSG00000159023	EPB41	ENSG00000159023.1	1.83564363862128	10.8331581350238	6.05775711502857e-18	1.51363630120583e-15
ENSG00000091536.63	ENSG00000091536	ENSG00000091536_064	chr17	dexseq_prepare_annotation2.py	exon	18060268	18060379	.	+	.	ENST00000205890+ENST00000418233+ENST00000536811__exon_number_064__gene_id_ENSG00000091536	MYO15A	ENSG00000091536.63	1.03630604775826	9.2822011016262	6.16017358660596e-18	1.53623223867378e-15
ENSG00000124721.22	ENSG00000124721	ENSG00000124721_023	chr6	dexseq_prepare_annotation2.py	exon	38757579	38757659	.	+	.	ENST00000449981+ENST00000441566+ENST00000327475+ENST00000359357__exon_number_023__gene_id_ENSG00000124721	DNAH8	ENSG00000124721.22	1.46808314628151	10.1032746125412	6.49958097977693e-18	1.61772677504809e-15
ENSG00000158286.32	ENSG00000158286	ENSG00000158286_033	chr1	dexseq_prepare_annotation2.py	exon	6272794	6272797	.	+	.	ENST00000496676+ENST00000492476__exon_number_033__gene_id_ENSG00000158286	RNF207	ENSG00000158286.32	2.09455683900485	9.9938334719641	6.85917976598311e-18	1.70392128054893e-15
ENSG00000177239.14	ENSG00000177239	ENSG00000177239_015	chr9	dexseq_prepare_annotation2.py	exon	139983405	139983457	.	+	.	ENST00000371587+ENST00000542372+ENST00000540346+ENST00000545539+ENST00000371589+ENST00000535144+ENST00000544448__exon_number_015__gene_id_ENSG00000177239	MAN1B1	ENSG00000177239.14	-1.12004098155852	-10.419498549723	6.88639842749666e-18	1.70737393275315e-15
ENSG00000065357.132	ENSG00000065357	ENSG00000065357_133	chr12	dexseq_prepare_annotation2.py	exon	56347795	56347798	.	+	.	ENST00000402956+ENST00000552478+ENST00000394147+ENST00000551296+ENST00000331886+ENST00000551739+ENST00000551156__exon_number_133__gene_id_ENSG00000065357	DGKA	ENSG00000065357.132	2.77385464551699	10.916421218151	7.31885460913652e-18	1.81109154731339e-15
ENSG00000173406.ENSG00000162600.46	ENSG00000173406+ENSG00000162600	ENSG00000173406+ENSG00000162600_047	chr1	dexseq_prepare_annotation2.py	exon	58992933	58993007	.	-	.	ENST00000421528+ENST00000358603+ENST00000476933+ENST00000467509+ENST00000371226+ENST00000485760__exon_number_047__gene_id_ENSG00000173406+ENSG00000162600		ENSG00000173406.ENSG00000162600.46	1.41890957009253	9.38082999387916	7.34740073103392e-18	1.81465225530904e-15
ENSG00000213398.ENSG00000124067.ENSG00000267660.56	ENSG00000213398+ENSG00000124067+ENSG00000267660	ENSG00000213398+ENSG00000124067+ENSG00000267660_057	chr16	dexseq_prepare_annotation2.py	exon	67983703	67983809	.	-	.	ENST00000576616+ENST00000537830+ENST00000338335+ENST00000422611+ENST00000576513+ENST00000574665+ENST00000572037+ENST00000570802+ENST00000573023+ENST00000541864+ENST00000316341__exon_number_057__gene_id_ENSG00000213398+ENSG00000124067+ENSG00000267660		ENSG00000213398.ENSG00000124067.ENSG00000267660.56	-1.62053951635223	-10.9144466398603	7.38544146197878e-18	1.82053972592185e-15
ENSG00000124721.1	ENSG00000124721	ENSG00000124721_002	chr6	dexseq_prepare_annotation2.py	exon	38684337	38684606	.	+	.	ENST00000373278__exon_number_002__gene_id_ENSG00000124721	DNAH8	ENSG00000124721.1	-0.765975673906437	-10.0658031910184	8.02213444265871e-18	1.97369143402856e-15
ENSG00000104450.11	ENSG00000104450	ENSG00000104450_012	chr8	dexseq_prepare_annotation2.py	exon	101203618	101203724	.	+	.	ENST00000251809+ENST00000520508+ENST00000388798+ENST00000520643__exon_number_012__gene_id_ENSG00000104450	SPAG1	ENSG00000104450.11	1.84125108970787	9.96508808827581	8.0954616588375e-18	1.98791660220902e-15
ENSG00000181381.68	ENSG00000181381	ENSG00000181381_069	chr4	dexseq_prepare_annotation2.py	exon	169413817	169414036	.	-	.	ENST00000505150+ENST00000512958__exon_number_069__gene_id_ENSG00000181381	DDX60L	ENSG00000181381.68	-0.662961639880789	-10.7188451423747	1.03896897990075e-17	2.54640768224929e-15
ENSG00000074181.9	ENSG00000074181	ENSG00000074181_010	chr19	dexseq_prepare_annotation2.py	exon	15280962	15280981	.	-	.	ENST00000263388__exon_number_010__gene_id_ENSG00000074181	NOTCH3	ENSG00000074181.9	1.39916847646144	9.51672620528677	1.14172655313539e-17	2.79291589759542e-15
ENSG00000141013.5	ENSG00000141013	ENSG00000141013_006	chr16	dexseq_prepare_annotation2.py	exon	90086138	90086138	.	+	.	ENST00000568664+ENST00000536122+ENST00000565957+ENST00000563980+ENST00000563936+ENST00000568705__exon_number_006__gene_id_ENSG00000141013	GAS8	ENSG00000141013.5	3.3557787992782	11.4730357154663	1.15298144070342e-17	2.81507556251896e-15
ENSG00000223756.24	ENSG00000223756	ENSG00000223756_025	chr11	dexseq_prepare_annotation2.py	exon	3430192	3430208	.	+	.	ENST00000529482__exon_number_025__gene_id_ENSG00000223756	TSSC2	ENSG00000223756.24	1.96647216247714	11.4717673000464	1.15881793137986e-17	2.82318121441532e-15
ENSG00000063978.ENSG00000206113.ENSG00000125386.ENSG00000249428.95	ENSG00000063978+ENSG00000206113+ENSG00000125386+ENSG00000249428	ENSG00000063978+ENSG00000206113+ENSG00000125386+ENSG00000249428_096	chr4	dexseq_prepare_annotation2.py	exon	2664836	2664930	.	+	.	ENST00000512465+ENST00000505311+ENST00000513898+ENST00000382839+ENST00000502458+ENST00000324666+ENST00000545951+ENST00000513350+ENST00000506904__exon_number_096__gene_id_ENSG00000063978+ENSG00000206113+ENSG00000125386+ENSG00000249428		ENSG00000063978.ENSG00000206113.ENSG00000125386.ENSG00000249428.95	0.670431223558206	9.20291025896034	1.16070626140712e-17	2.82318121441532e-15
ENSG00000010438.1	ENSG00000010438	ENSG00000010438_002	chr9	dexseq_prepare_annotation2.py	exon	33750677	33750687	.	+	.	ENST00000361005+ENST00000468152__exon_number_002__gene_id_ENSG00000010438	PRSS3	ENSG00000010438.1	-0.772390658288066	-11.0994611200663	1.1763883355766e-17	2.85590548543332e-15
ENSG00000124721	ENSG00000124721	ENSG00000124721_001	chr6	dexseq_prepare_annotation2.py	exon	38683117	38683191	.	+	.	ENST00000449981__exon_number_001__gene_id_ENSG00000124721	DNAH8	ENSG00000124721	-0.84271056054419	-9.98098789706169	1.29142766628991e-17	3.1292586223133e-15
ENSG00000104450.10	ENSG00000104450	ENSG00000104450_011	chr8	dexseq_prepare_annotation2.py	exon	101199348	101199478	.	+	.	ENST00000251809+ENST00000520508+ENST00000388798+ENST00000520643__exon_number_011__gene_id_ENSG00000104450	SPAG1	ENSG00000104450.10	1.76261873941832	9.88358446068018	1.29466091518756e-17	3.13117406472777e-15
ENSG00000132122.35	ENSG00000132122	ENSG00000132122_036	chr1	dexseq_prepare_annotation2.py	exon	48937826	48937827	.	-	.	ENST00000371847+ENST00000471975__exon_number_036__gene_id_ENSG00000132122	SPATA6	ENSG00000132122.35	1.44882710800201	10.2922162056449	1.33034589525732e-17	3.21141991611815e-15
ENSG00000239995.ENSG00000138039.7	ENSG00000239995+ENSG00000138039	ENSG00000239995+ENSG00000138039_008	chr2	dexseq_prepare_annotation2.py	exon	48913921	48914781	.	-	.	ENST00000344775+ENST00000294954__exon_number_008__gene_id_ENSG00000239995+ENSG00000138039		ENSG00000239995.ENSG00000138039.7	2.27167830606588	10.6413864310313	1.49817361087496e-17	3.60975356746567e-15
ENSG00000013441.20	ENSG00000013441	ENSG00000013441_021	chr2	dexseq_prepare_annotation2.py	exon	201722441	201722607	.	-	.	ENST00000409769+ENST00000321356+ENST00000473565+ENST00000409403+ENST00000461981+ENST00000434813+ENST00000432425__exon_number_021__gene_id_ENSG00000013441	CLK1	ENSG00000013441.20	-2.45622328892961	-10.2571626543047	1.59491069329598e-17	3.83562556262788e-15
ENSG00000104450.12	ENSG00000104450	ENSG00000104450_013	chr8	dexseq_prepare_annotation2.py	exon	101206340	101206496	.	+	.	ENST00000251809+ENST00000520508+ENST00000388798+ENST00000520643__exon_number_013__gene_id_ENSG00000104450	SPAG1	ENSG00000104450.12	1.91439646779539	9.83667151830985	1.696001668859e-17	4.07110273254091e-15
ENSG00000188897.31	ENSG00000188897	ENSG00000188897_032	chr16	dexseq_prepare_annotation2.py	exon	11501056	11501193	.	-	.	ENST00000598234__exon_number_032__gene_id_ENSG00000188897	CTD-3088G3.8	ENSG00000188897.31	0.715311085579648	10.2404350821472	1.73911410556534e-17	4.16678736971171e-15
ENSG00000133710.2	ENSG00000133710	ENSG00000133710_003	chr5	dexseq_prepare_annotation2.py	exon	147443535	147443542	.	+	.	ENST00000359874+ENST00000398454+ENST00000521206__exon_number_003__gene_id_ENSG00000133710	SPINK5	ENSG00000133710.2	-1.35775941960496	-11.0079964856349	1.74521189559283e-17	4.17359610449403e-15
ENSG00000124721.28	ENSG00000124721	ENSG00000124721_029	chr6	dexseq_prepare_annotation2.py	exon	38781830	38781905	.	+	.	ENST00000449981+ENST00000441566+ENST00000327475+ENST00000359357__exon_number_029__gene_id_ENSG00000124721	DNAH8	ENSG00000124721.28	1.56600287494193	9.91657450524609	1.85353110414411e-17	4.4231772327424e-15
ENSG00000139998.12	ENSG00000139998	ENSG00000139998_013	chr14	dexseq_prepare_annotation2.py	exon	65417792	65417869	.	-	.	ENST00000554593+ENST00000436278+ENST00000267512+ENST00000585059+ENST00000533601+ENST00000426039__exon_number_013__gene_id_ENSG00000139998	RAB15	ENSG00000139998.12	1.04322935412056	13.496503224923	1.85647700239925e-17	4.4231772327424e-15
ENSG00000143226.ENSG00000244682.ENSG00000273112.ENSG00000072694.56	ENSG00000143226+ENSG00000244682+ENSG00000273112+ENSG00000072694	ENSG00000143226+ENSG00000244682+ENSG00000273112+ENSG00000072694_057	chr1	dexseq_prepare_annotation2.py	exon	161560934	161561081	.	+	.	ENST00000466542+ENST00000465075+ENST00000482226+ENST00000473530+ENST00000473712__exon_number_057__gene_id_ENSG00000143226+ENSG00000244682+ENSG00000273112+ENSG00000072694		ENSG00000143226.ENSG00000244682.ENSG00000273112.ENSG00000072694.56	1.99666487743368	9.37605804987221	1.87621226932232e-17	4.46190428768597e-15
ENSG00000114735.5	ENSG00000114735	ENSG00000114735_006	chr3	dexseq_prepare_annotation2.py	exon	50606977	50606997	.	+	.	ENST00000448997+ENST00000232854__exon_number_006__gene_id_ENSG00000114735	HEMK1	ENSG00000114735.5	1.85186682495294	9.90985362579174	1.92472235982214e-17	4.56466523754005e-15
ENSG00000163520.31	ENSG00000163520	ENSG00000163520_032	chr3	dexseq_prepare_annotation2.py	exon	13679908	13679922	.	+	.	ENST00000404922+ENST00000295760__exon_number_032__gene_id_ENSG00000163520	FBLN2	ENSG00000163520.31	-2.10229367143165	-10.5882110025966	1.92654498565256e-17	4.56466523754005e-15
ENSG00000013441.26	ENSG00000013441	ENSG00000013441_027	chr2	dexseq_prepare_annotation2.py	exon	201724939	201725687	.	-	.	ENST00000473565+ENST00000461981__exon_number_027__gene_id_ENSG00000013441	CLK1	ENSG00000013441.26	-2.25687801424616	-10.2202274001021	1.93082068796224e-17	4.56635530303276e-15
ENSG00000120705.13	ENSG00000120705	ENSG00000120705_014	chr5	dexseq_prepare_annotation2.py	exon	137849257	137849339	.	-	.	ENST00000503183+ENST00000503014+ENST00000499810+ENST00000506345+ENST00000360541+ENST00000512198+ENST00000572514__exon_number_014__gene_id_ENSG00000120705	ETF1	ENSG00000120705.13	-2.64653951061431	-10.1466721330826	1.94026017305995e-17	4.58022890429411e-15
ENSG00000105135.9	ENSG00000105135	ENSG00000105135_010	chr19	dexseq_prepare_annotation2.py	exon	15226671	15226695	.	-	.	ENST00000533086+ENST00000524779+ENST00000534378+ENST00000263383+ENST00000596093+ENST00000534806__exon_number_010__gene_id_ENSG00000105135	ILVBL	ENSG00000105135.9	-3.54004120414394	-9.76331444174952	2.02139589496429e-17	4.76298839353515e-15
ENSG00000163491.32	ENSG00000163491	ENSG00000163491_033	chr3	dexseq_prepare_annotation2.py	exon	27329189	27329234	.	-	.	ENST00000424275+ENST00000341435+ENST00000357467+ENST00000574215+ENST00000435584+ENST00000429845__exon_number_033__gene_id_ENSG00000163491	NEK10	ENSG00000163491.32	-2.00636387435217	-9.46471290111754	2.15321168880436e-17	5.06427487512515e-15
ENSG00000137573.15	ENSG00000137573	ENSG00000137573_016	chr8	dexseq_prepare_annotation2.py	exon	70475774	70475846	.	+	.	ENST00000260128+ENST00000529134+ENST00000402687+ENST00000529041+ENST00000458141+ENST00000419716+ENST00000525061+ENST00000528783+ENST00000525112+ENST00000534179__exon_number_016__gene_id_ENSG00000137573	SULF1	ENSG00000137573.15	-0.645719875685215	-9.638297278885	2.16856811272344e-17	5.09105124221823e-15
ENSG00000100201.33	ENSG00000100201	ENSG00000100201_034	chr22	dexseq_prepare_annotation2.py	exon	38902300	38902311	.	-	.	ENST00000381633+ENST00000479734+ENST00000396821+ENST00000403230__exon_number_034__gene_id_ENSG00000100201	DDX17	ENSG00000100201.33	-0.79694517181461	-10.1887565141245	2.27232679063415e-17	5.32488834875807e-15
ENSG00000134107.1	ENSG00000134107	ENSG00000134107_002	chr3	dexseq_prepare_annotation2.py	exon	5021122	5021483	.	+	.	ENST00000256495+ENST00000467610__exon_number_002__gene_id_ENSG00000134107	BHLHE40	ENSG00000134107.1	-4.36901582542567	-13.4183344918919	2.29276896562303e-17	5.36298743707101e-15
ENSG00000082397	ENSG00000082397	ENSG00000082397_001	chr18	dexseq_prepare_annotation2.py	exon	5392383	5392384	.	-	.	ENST00000341928__exon_number_001__gene_id_ENSG00000082397	EPB41L3	ENSG00000082397	0.90512576660781	9.98414836001741	2.3371547370981e-17	5.45648879254238e-15
ENSG00000085276.53	ENSG00000085276	ENSG00000085276_054	chr3	dexseq_prepare_annotation2.py	exon	169381179	169381258	.	-	.	ENST00000494292+ENST00000485957__exon_number_054__gene_id_ENSG00000085276	MECOM	ENSG00000085276.53	-1.30363574971995	-10.9399810859665	2.34125605459293e-17	5.45648879254238e-15
ENSG00000215021.ENSG00000238795.44	ENSG00000215021+ENSG00000238795	ENSG00000215021+ENSG00000238795_045	chr12	dexseq_prepare_annotation2.py	exon	7079915	7079916	.	-	.	ENST00000399433+ENST00000535923__exon_number_045__gene_id_ENSG00000215021+ENSG00000238795		ENSG00000215021.ENSG00000238795.44	1.97587437235139	9.97899504414448	2.40368431943991e-17	5.59181603329304e-15
ENSG00000168615.26	ENSG00000168615	ENSG00000168615_027	chr8	dexseq_prepare_annotation2.py	exon	38940487	38940592	.	+	.	ENST00000487273+ENST00000481873__exon_number_027__gene_id_ENSG00000168615	ADAM9	ENSG00000168615.26	-1.1453348085146	-10.1031084301313	2.44105719195807e-17	5.66847088731104e-15
ENSG00000138744.ENSG00000198301.6	ENSG00000138744+ENSG00000198301	ENSG00000138744+ENSG00000198301_007	chr4	dexseq_prepare_annotation2.py	exon	76838620	76838926	.	-	.	ENST00000507956__exon_number_007__gene_id_ENSG00000138744+ENSG00000198301		ENSG00000138744.ENSG00000198301.6	-3.5114622734236	-9.37529569893931	2.45578587493572e-17	5.69236066945769e-15
ENSG00000013441.24	ENSG00000013441	ENSG00000013441_025	chr2	dexseq_prepare_annotation2.py	exon	201724470	201724847	.	-	.	ENST00000473565+ENST00000461981__exon_number_025__gene_id_ENSG00000013441	CLK1	ENSG00000013441.24	-2.39279369626949	-10.1717749591301	2.48105769837324e-17	5.74055844571983e-15
ENSG00000100106.ENSG00000100101.20	ENSG00000100106+ENSG00000100101	ENSG00000100106+ENSG00000100101_021	chr22	dexseq_prepare_annotation2.py	exon	38093628	38093703	.	+	.	ENST00000406386+ENST00000344404+ENST00000455236+ENST00000492485__exon_number_021__gene_id_ENSG00000100106+ENSG00000100101		ENSG00000100106.ENSG00000100101.20	-3.6588667820184	-9.4108555211635	2.60043790556124e-17	6.00593390289461e-15
ENSG00000105135.10	ENSG00000105135	ENSG00000105135_011	chr19	dexseq_prepare_annotation2.py	exon	15226696	15226732	.	-	.	ENST00000533086+ENST00000524779+ENST00000534378+ENST00000263383+ENST00000525880+ENST00000596093+ENST00000534806__exon_number_011__gene_id_ENSG00000105135	ILVBL	ENSG00000105135.10	-3.52519818931166	-9.71643490261043	2.65503719082507e-17	6.12100678407084e-15
ENSG00000159086.35	ENSG00000159086	ENSG00000159086_036	chr21	dexseq_prepare_annotation2.py	exon	34143999	34144103	.	-	.	ENST00000331923+ENST00000464256__exon_number_036__gene_id_ENSG00000159086	PAXBP1	ENSG00000159086.35	-4.74168533028744	-13.3550878116981	2.72125978555401e-17	6.26241511367836e-15
ENSG00000175203.59	ENSG00000175203	ENSG00000175203_060	chr12	dexseq_prepare_annotation2.py	exon	57940811	57940903	.	-	.	ENST00000547480+ENST00000548249+ENST00000550201+ENST00000547345+ENST00000546559+ENST00000546670+ENST00000550954+ENST00000549712+ENST00000434715+ENST00000543672+ENST00000550750+ENST00000549394__exon_number_060__gene_id_ENSG00000175203	DCTN2	ENSG00000175203.59	-0.685742364311211	-10.0777244418774	2.79048311768247e-17	6.41020980270204e-15
ENSG00000268465.ENSG00000269751.ENSG00000182324.ENSG00000105447.ENSG00000105443.29	ENSG00000268465+ENSG00000269751+ENSG00000182324+ENSG00000105447+ENSG00000105443	ENSG00000268465+ENSG00000269751+ENSG00000182324+ENSG00000105447+ENSG00000105443_030	chr19	dexseq_prepare_annotation2.py	exon	48973610	48973757	.	+	.	ENST00000474049+ENST00000460595+ENST00000462117+ENST00000427476+ENST00000452733+ENST00000325139+ENST00000493260+ENST00000391881+ENST00000595676__exon_number_030__gene_id_ENSG00000268465+ENSG00000269751+ENSG00000182324+ENSG00000105447+ENSG00000105443		ENSG00000268465.ENSG00000269751.ENSG00000182324.ENSG00000105447.ENSG00000105443.29	-0.824560771185737	-10.0011740846076	2.95915159695317e-17	6.78550930233724e-15
ENSG00000135365.46	ENSG00000135365	ENSG00000135365_047	chr11	dexseq_prepare_annotation2.py	exon	46100685	46100691	.	-	.	ENST00000529734+ENST00000257821+ENST00000531959+ENST00000323180+ENST00000418153+ENST00000529782+ENST00000533757+ENST00000524497+ENST00000532883__exon_number_047__gene_id_ENSG00000135365	PHF21A	ENSG00000135365.46	1.44873865288891	10.0647676581039	2.98768790196782e-17	6.83871090446499e-15
ENSG00000270956.ENSG00000237298.5	ENSG00000270956+ENSG00000237298	ENSG00000270956+ENSG00000237298_006	chr2	dexseq_prepare_annotation2.py	exon	179387942	179387942	.	+	.	ENST00000589434+ENST00000442329+ENST00000587568+ENST00000431259__exon_number_006__gene_id_ENSG00000270956+ENSG00000237298		ENSG00000270956.ENSG00000237298.5	-6.76827125397334	-14.8643965461991	3.20091969710613e-17	7.31373063483882e-15
ENSG00000263798.ENSG00000108439.ENSG00000108465.71	ENSG00000263798+ENSG00000108439+ENSG00000108465	ENSG00000263798+ENSG00000108439+ENSG00000108465_072	chr17	dexseq_prepare_annotation2.py	exon	46051947	46051949	.	+	.	ENST00000581662+ENST00000583363+ENST00000583182+ENST00000579605+ENST00000584168+ENST00000580287+ENST00000584063+ENST00000585163__exon_number_072__gene_id_ENSG00000263798+ENSG00000108439+ENSG00000108465		ENSG00000263798.ENSG00000108439.ENSG00000108465.71	1.29540847399052	9.06354063206386	3.30734962449945e-17	7.54346422718128e-15
ENSG00000079215.5	ENSG00000079215	ENSG00000079215_006	chr5	dexseq_prepare_annotation2.py	exon	36607326	36607413	.	+	.	ENST00000513903+ENST00000504121__exon_number_006__gene_id_ENSG00000079215	SLC1A3	ENSG00000079215.5	2.41487744378662	10.4578723761419	3.57092277013981e-17	8.1301602579407e-15
ENSG00000005884.23	ENSG00000005884	ENSG00000005884_024	chr17	dexseq_prepare_annotation2.py	exon	48151645	48151656	.	+	.	ENST00000510809__exon_number_024__gene_id_ENSG00000005884	ITGA3	ENSG00000005884.23	-1.09809990977269	-10.3435392815477	3.78174046972374e-17	8.59487689521503e-15
ENSG00000065357.130	ENSG00000065357	ENSG00000065357_131	chr12	dexseq_prepare_annotation2.py	exon	56347469	56347579	.	+	.	ENST00000402956+ENST00000552478+ENST00000549079+ENST00000548491+ENST00000551739+ENST00000551296+ENST00000331886+ENST00000394147+ENST00000551156__exon_number_131__gene_id_ENSG00000065357	DGKA	ENSG00000065357.130	3.09592677267395	10.5571544587271	3.82063331961015e-17	8.66790124202245e-15
ENSG00000124721.23	ENSG00000124721	ENSG00000124721_024	chr6	dexseq_prepare_annotation2.py	exon	38758065	38758181	.	+	.	ENST00000449981+ENST00000441566+ENST00000327475+ENST00000359357__exon_number_024__gene_id_ENSG00000124721	DNAH8	ENSG00000124721.23	1.53383555816611	9.77897761889778	4.00749187336178e-17	9.07576542952756e-15
ENSG00000158286.19	ENSG00000158286	ENSG00000158286_020	chr1	dexseq_prepare_annotation2.py	exon	6270930	6270960	.	+	.	ENST00000485539+ENST00000377939__exon_number_020__gene_id_ENSG00000158286	RNF207	ENSG00000158286.19	2.46012170651986	9.67964865025758	4.18178415004051e-17	9.4537822913667e-15
ENSG00000166444.18	ENSG00000166444	ENSG00000166444_019	chr11	dexseq_prepare_annotation2.py	exon	8719184	8719320	.	-	.	ENST00000532738__exon_number_019__gene_id_ENSG00000166444	ST5	ENSG00000166444.18	-1.32889464652334	-8.71298999472486	4.42046619381516e-17	9.9757781277397e-15
ENSG00000249715.74	ENSG00000249715	ENSG00000249715_075	chr2	dexseq_prepare_annotation2.py	exon	97369260	97369369	.	+	.	ENST00000397978+ENST00000457909+ENST00000436930+ENST00000414152+ENST00000424961__exon_number_075__gene_id_ENSG00000249715	FER1L5	ENSG00000249715.74	1.37479061229601	10.3042615467559	4.57690174494495e-17	1.0310657635686e-14
ENSG00000108100.14	ENSG00000108100	ENSG00000108100_015	chr10	dexseq_prepare_annotation2.py	exon	35790429	35790463	.	+	.	ENST00000374706+ENST00000374704+ENST00000490012+ENST00000470025+ENST00000492478+ENST00000339497+ENST00000265375+ENST00000493157__exon_number_015__gene_id_ENSG00000108100	CCNY	ENSG00000108100.14	-1.15588332565376	-11.3360148320598	4.63429314395273e-17	1.04216309434763e-14
ENSG00000075151.23	ENSG00000075151	ENSG00000075151_024	chr1	dexseq_prepare_annotation2.py	exon	21191609	21191755	.	-	.	ENST00000374935+ENST00000374937+ENST00000264211+ENST00000537738+ENST00000602326+ENST00000400422+ENST00000536266__exon_number_024__gene_id_ENSG00000075151	EIF4G3	ENSG00000075151.23	-1.89296293989683	-14.6860650091715	4.70397512239639e-17	1.055980628965e-14
ENSG00000188897.69	ENSG00000188897	ENSG00000188897_070	chr16	dexseq_prepare_annotation2.py	exon	11582565	11582723	.	-	.	ENST00000344649+ENST00000598234+ENST00000595170__exon_number_070__gene_id_ENSG00000188897	CTD-3088G3.8	ENSG00000188897.69	-1.3116261545597	-10.0461858488633	4.75238479803384e-17	1.06498284647128e-14
ENSG00000074181.25	ENSG00000074181	ENSG00000074181_026	chr19	dexseq_prepare_annotation2.py	exon	15292387	15292612	.	-	.	ENST00000601011+ENST00000263388__exon_number_026__gene_id_ENSG00000074181	NOTCH3	ENSG00000074181.25	-0.592259635613758	-9.28639278081054	4.97217570195959e-17	1.11229219167292e-14
ENSG00000151651.40	ENSG00000151651	ENSG00000151651_041	chr10	dexseq_prepare_annotation2.py	exon	135088300	135088494	.	-	.	ENST00000486609__exon_number_041__gene_id_ENSG00000151651	ADAM8	ENSG00000151651.40	-0.930356178085625	-10.193486799979	5.0350156835451e-17	1.12438742220937e-14
ENSG00000168026.19	ENSG00000168026	ENSG00000168026_020	chr3	dexseq_prepare_annotation2.py	exon	39159669	39161122	.	+	.	ENST00000459702+ENST00000479954+ENST00000493337__exon_number_020__gene_id_ENSG00000168026	TTC21A	ENSG00000168026.19	-0.652790468595484	-9.58824752702412	5.58967960723459e-17	1.24608054159051e-14
ENSG00000165949.8	ENSG00000165949	ENSG00000165949_009	chr14	dexseq_prepare_annotation2.py	exon	94577095	94577100	.	+	.	ENST00000444961+ENST00000555081+ENST00000554800+ENST00000557700+ENST00000557098+ENST00000298902+ENST00000448882+ENST00000554448+ENST00000556544__exon_number_009__gene_id_ENSG00000165949	IFI27	ENSG00000165949.8	0.923246168664168	10.1664867936096	5.75837830183635e-17	1.28145911021873e-14
ENSG00000118058.1	ENSG00000118058	ENSG00000118058_002	chr11	dexseq_prepare_annotation2.py	exon	118307225	118307227	.	+	.	ENST00000531904+ENST00000534358__exon_number_002__gene_id_ENSG00000118058	KMT2A	ENSG00000118058.1	2.39055841121353	9.2821628952239	5.8720199592987e-17	1.30448399033419e-14
ENSG00000052749.16	ENSG00000052749	ENSG00000052749_017	chr10	dexseq_prepare_annotation2.py	exon	99126890	99127133	.	-	.	ENST00000491313__exon_number_017__gene_id_ENSG00000052749	RRP12	ENSG00000052749.16	-1.54457156523274	-12.1349805351786	6.04113655284663e-17	1.33876693042243e-14
ENSG00000257062.ENSG00000111700.ENSG00000134538.ENSG00000205754.ENSG00000257046.39	ENSG00000257062+ENSG00000111700+ENSG00000134538+ENSG00000205754+ENSG00000257046	ENSG00000257062+ENSG00000111700+ENSG00000134538+ENSG00000205754+ENSG00000257046_040	chr12	dexseq_prepare_annotation2.py	exon	21207524	21207527	.	+	.	ENST00000543498+ENST00000585342+ENST00000545916+ENST00000593147+ENST00000381541+ENST00000554957+ENST00000421593__exon_number_040__gene_id_ENSG00000257062+ENSG00000111700+ENSG00000134538+ENSG00000205754+ENSG00000257046		ENSG00000257062.ENSG00000111700.ENSG00000134538.ENSG00000205754.ENSG00000257046.39	1.12764930581159	9.40535118052869	6.04723013148948e-17	1.33876693042243e-14
ENSG00000117425.ENSG00000202444	ENSG00000117425+ENSG00000202444	ENSG00000117425+ENSG00000202444_001	chr1	dexseq_prepare_annotation2.py	exon	45285516	45285554	.	-	.	ENST00000447098+ENST00000438067__exon_number_001__gene_id_ENSG00000117425+ENSG00000202444		ENSG00000117425.ENSG00000202444	-1.42405101321807	-9.80581585810441	6.16988173601004e-17	1.36356513911248e-14
ENSG00000266967.ENSG00000267060.ENSG00000108825.32	ENSG00000266967+ENSG00000267060+ENSG00000108825	ENSG00000266967+ENSG00000267060+ENSG00000108825_033	chr17	dexseq_prepare_annotation2.py	exon	41108333	41108337	.	-	.	ENST00000491665+ENST00000421990+ENST00000427569+ENST00000486664+ENST00000423601+ENST00000591910+ENST00000430739+ENST00000483774+ENST00000409399+ENST00000409103+ENST00000478040+ENST00000441280+ENST00000360221__exon_number_033__gene_id_ENSG00000266967+ENSG00000267060+ENSG00000108825		ENSG00000266967.ENSG00000267060.ENSG00000108825.32	-0.984363071706444	-9.24889789434193	6.31068698734974e-17	1.39228309709546e-14
ENSG00000254634.ENSG00000183336.ENSG00000261740.27	ENSG00000254634+ENSG00000183336+ENSG00000261740	ENSG00000254634+ENSG00000183336+ENSG00000261740_028	chr16	dexseq_prepare_annotation2.py	exon	29465054	29465336	.	-	.	ENST00000565417__exon_number_028__gene_id_ENSG00000254634+ENSG00000183336+ENSG00000261740		ENSG00000254634.ENSG00000183336.ENSG00000261740.27	-1.56318744902908	-10.862006766304	6.48923476420244e-17	1.4292149322079e-14
ENSG00000074181.24	ENSG00000074181	ENSG00000074181_025	chr19	dexseq_prepare_annotation2.py	exon	15291772	15291973	.	-	.	ENST00000601011+ENST00000263388__exon_number_025__gene_id_ENSG00000074181	NOTCH3	ENSG00000074181.24	-0.59465530993681	-9.23399989355573	6.93703080178958e-17	1.52521866592623e-14
ENSG00000065371.15	ENSG00000065371	ENSG00000065371_016	chr3	dexseq_prepare_annotation2.py	exon	123710028	123710140	.	-	.	ENST00000460743+ENST00000184183__exon_number_016__gene_id_ENSG00000065371	ROPN1	ENSG00000065371.15	-2.53044543908977	-12.0877433993362	7.04117372817867e-17	1.54546529250924e-14
ENSG00000214198.1	ENSG00000214198	ENSG00000214198_002	chr12	dexseq_prepare_annotation2.py	exon	104237534	104238197	.	-	.	ENST00000548527+ENST00000551270__exon_number_002__gene_id_ENSG00000214198	RP11-642P15.1	ENSG00000214198.1	0.580390174356661	9.51823242143838	8.38805562076297e-17	1.83794486424041e-14
ENSG00000257062.ENSG00000111700.ENSG00000134538.ENSG00000205754.ENSG00000257046.14	ENSG00000257062+ENSG00000111700+ENSG00000134538+ENSG00000205754+ENSG00000257046	ENSG00000257062+ENSG00000111700+ENSG00000134538+ENSG00000205754+ENSG00000257046_015	chr12	dexseq_prepare_annotation2.py	exon	21015690	21015788	.	+	.	ENST00000381545+ENST00000540229+ENST00000261196+ENST00000553473+ENST00000540853+ENST00000544370__exon_number_015__gene_id_ENSG00000257062+ENSG00000111700+ENSG00000134538+ENSG00000205754+ENSG00000257046		ENSG00000257062.ENSG00000111700.ENSG00000134538.ENSG00000205754.ENSG00000257046.14	-0.775837086922372	-9.34981642865745	8.47571968499434e-17	1.85398413082243e-14
ENSG00000196504.24	ENSG00000196504	ENSG00000196504_025	chr2	dexseq_prepare_annotation2.py	exon	153530112	153530220	.	-	.	ENST00000410080+ENST00000545856+ENST00000354363__exon_number_025__gene_id_ENSG00000196504	PRPF40A	ENSG00000196504.24	-1.68967020128462	-9.92457304492168	8.91749312458888e-17	1.94729489556397e-14
ENSG00000141469.6	ENSG00000141469	ENSG00000141469_007	chr18	dexseq_prepare_annotation2.py	exon	43304915	43304978	.	+	.	ENST00000502059+ENST00000402943+ENST00000535474+ENST00000587601+ENST00000588179+ENST00000586951+ENST00000586056+ENST00000415427+ENST00000321925__exon_number_007__gene_id_ENSG00000141469	SLC14A1	ENSG00000141469.6	1.39763229857752	10.2504856093815	9.55019978376044e-17	2.08191106918704e-14
ENSG00000233673.ENSG00000187627.42	ENSG00000233673+ENSG00000187627	ENSG00000233673+ENSG00000187627_043	chr2	dexseq_prepare_annotation2.py	exon	87224686	87224881	.	+	.	ENST00000409776+ENST00000398193+ENST00000428128+ENST00000559485__exon_number_043__gene_id_ENSG00000233673+ENSG00000187627		ENSG00000233673.ENSG00000187627.42	-0.796129894627758	-9.4924833275178	9.73709629007832e-17	2.11905004525436e-14
ENSG00000104365.45	ENSG00000104365	ENSG00000104365_046	chr8	dexseq_prepare_annotation2.py	exon	42177165	42177268	.	+	.	ENST00000517917+ENST00000520201__exon_number_046__gene_id_ENSG00000104365	IKBKB	ENSG00000104365.45	0.674033701957753	9.15937139851838	9.78472291707854e-17	2.1258056829779e-14
ENSG00000269755.ENSG00000268870.ENSG00000268744.ENSG00000180855.ENSG00000196826.ENSG00000269693.ENSG00000248406.ENSG00000242852.ENSG00000249709.ENSG00000188033.ENSG00000196466.52	ENSG00000269755+ENSG00000268870+ENSG00000268744+ENSG00000180855+ENSG00000196826+ENSG00000269693+ENSG00000248406+ENSG00000242852+ENSG00000249709+ENSG00000188033+ENSG00000196466	ENSG00000269755+ENSG00000268870+ENSG00000268744+ENSG00000180855+ENSG00000196826+ENSG00000269693+ENSG00000248406+ENSG00000242852+ENSG00000249709+ENSG00000188033+ENSG00000196466_053	chr19	dexseq_prepare_annotation2.py	exon	12688775	12691789	.	-	.	ENST00000593682+ENST00000311437__exon_number_053__gene_id_ENSG00000269755+ENSG00000268870+ENSG00000268744+ENSG00000180855+ENSG00000196826+ENSG00000269693+ENSG00000248406+ENSG00000242852+ENSG00000249709+ENSG00000188033+ENSG00000196466		ENSG00000269755.ENSG00000268870.ENSG00000268744.ENSG00000180855.ENSG00000196826.ENSG00000269693.ENSG00000248406.ENSG00000242852.ENSG00000249709.ENSG00000188033.ENSG00000196466.52	-1.21817208317857	-9.349374243247	1.01500259371223e-16	2.2014392972457e-14
ENSG00000119383.8	ENSG00000119383	ENSG00000119383_009	chr9	dexseq_prepare_annotation2.py	exon	131873693	131873713	.	+	.	ENST00000393370+ENST00000348141+ENST00000337738+ENST00000347048+ENST00000355007+ENST00000445241+ENST00000452489+ENST00000357197__exon_number_009__gene_id_ENSG00000119383	PPP2R4	ENSG00000119383.8	-1.04948328991687	-9.60796913096964	1.04304429622147e-16	2.25843756720035e-14
ENSG00000147889	ENSG00000147889	ENSG00000147889_001	chr9	dexseq_prepare_annotation2.py	exon	21967751	21967751	.	-	.	ENST00000361570__exon_number_001__gene_id_ENSG00000147889	CDKN2A	ENSG00000147889	-1.6745295474217	-10.1340582586107	1.04714381888791e-16	2.26349053950574e-14
ENSG00000005884.24	ENSG00000005884	ENSG00000005884_025	chr17	dexseq_prepare_annotation2.py	exon	48151812	48151878	.	+	.	ENST00000007722+ENST00000505306+ENST00000512553+ENST00000506401+ENST00000320031+ENST00000544892+ENST00000510809__exon_number_025__gene_id_ENSG00000005884	ITGA3	ENSG00000005884.24	-1.07611028624296	-10.1326698678431	1.05424151826381e-16	2.27499640225743e-14
ENSG00000077157.ENSG00000232626.47	ENSG00000077157+ENSG00000232626	ENSG00000077157+ENSG00000232626_048	chr1	dexseq_prepare_annotation2.py	exon	202536552	202536645	.	+	.	ENST00000465284__exon_number_048__gene_id_ENSG00000077157+ENSG00000232626		ENSG00000077157.ENSG00000232626.47	0.551442001341231	9.40176390465762	1.08600272402904e-16	2.33959665834438e-14
ENSG00000049768.8	ENSG00000049768	ENSG00000049768_009	chrX	dexseq_prepare_annotation2.py	exon	49112176	49112263	.	-	.	ENST00000557224+ENST00000518685+ENST00000376197+ENST00000376199+ENST00000376207+ENST00000455775__exon_number_009__gene_id_ENSG00000049768	FOXP3	ENSG00000049768.8	2.19481706036425	11.3344366853539	1.14695407895107e-16	2.46675952597494e-14
ENSG00000162458.41	ENSG00000162458	ENSG00000162458_042	chr1	dexseq_prepare_annotation2.py	exon	16111334	16111824	.	+	.	ENST00000332305+ENST00000400773+ENST00000375766+ENST00000375771__exon_number_042__gene_id_ENSG00000162458	FBLIM1	ENSG00000162458.41	1.2422639478672	10.8986425299942	1.1553847262458e-16	2.48072906163549e-14
ENSG00000124721.31	ENSG00000124721	ENSG00000124721_032	chr6	dexseq_prepare_annotation2.py	exon	38791338	38791464	.	+	.	ENST00000449981+ENST00000441566+ENST00000327475+ENST00000359357__exon_number_032__gene_id_ENSG00000124721	DNAH8	ENSG00000124721.31	1.43686863172921	9.5874158799096	1.16995821491986e-16	2.50781912884378e-14
ENSG00000085872.ENSG00000105085.ENSG00000269578.ENSG00000214046.ENSG00000127526.ENSG00000269058.ENSG00000141979.ENSG00000268790.68	ENSG00000085872+ENSG00000105085+ENSG00000269578+ENSG00000214046+ENSG00000127526+ENSG00000269058+ENSG00000141979+ENSG00000268790	ENSG00000085872+ENSG00000105085+ENSG00000269578+ENSG00000214046+ENSG00000127526+ENSG00000269058+ENSG00000141979+ENSG00000268790_069	chr19	dexseq_prepare_annotation2.py	exon	16676039	16677342	.	-	.	ENST00000488894__exon_number_069__gene_id_ENSG00000085872+ENSG00000105085+ENSG00000269578+ENSG00000214046+ENSG00000127526+ENSG00000269058+ENSG00000141979+ENSG00000268790		ENSG00000085872.ENSG00000105085.ENSG00000269578.ENSG00000214046.ENSG00000127526.ENSG00000269058.ENSG00000141979.ENSG00000268790.68	-1.01871752691921	-8.95413080552725	1.20346806023484e-16	2.57534128375664e-14
ENSG00000196549.21	ENSG00000196549	ENSG00000196549_022	chr3	dexseq_prepare_annotation2.py	exon	154832937	154832944	.	+	.	ENST00000491026+ENST00000493237+ENST00000360490+ENST00000481828+ENST00000462745+ENST00000462837+ENST00000492661+ENST00000460393__exon_number_022__gene_id_ENSG00000196549	MME	ENSG00000196549.21	0.994019367624044	9.31905176757999	1.21811245029905e-16	2.60233483507054e-14
ENSG00000141469.7	ENSG00000141469	ENSG00000141469_008	chr18	dexseq_prepare_annotation2.py	exon	43306690	43307022	.	+	.	ENST00000436407__exon_number_008__gene_id_ENSG00000141469	SLC14A1	ENSG00000141469.7	1.20222860846668	10.1901194631579	1.27215422939674e-16	2.71326578090737e-14
ENSG00000170921.42	ENSG00000170921	ENSG00000170921_043	chr17	dexseq_prepare_annotation2.py	exon	61499718	61501499	.	+	.	ENST00000583356+ENST00000424789__exon_number_043__gene_id_ENSG00000170921	TANC2	ENSG00000170921.42	-1.24301672476892	-10.2923190789072	1.29890937344269e-16	2.76572759645566e-14
ENSG00000074181.8	ENSG00000074181	ENSG00000074181_009	chr19	dexseq_prepare_annotation2.py	exon	15280897	15280961	.	-	.	ENST00000263388+ENST00000595514__exon_number_009__gene_id_ENSG00000074181	NOTCH3	ENSG00000074181.8	1.37846683527394	9.13353991187056	1.31131700165837e-16	2.78751635002608e-14
ENSG00000074181.34	ENSG00000074181	ENSG00000074181_035	chr19	dexseq_prepare_annotation2.py	exon	15299800	15299985	.	-	.	ENST00000601011+ENST00000263388__exon_number_035__gene_id_ENSG00000074181	NOTCH3	ENSG00000074181.34	-0.551732659074714	-9.13104784369094	1.33215362108671e-16	2.82712111685656e-14
ENSG00000034693.ENSG00000241847.ENSG00000229036.28	ENSG00000034693+ENSG00000241847+ENSG00000229036	ENSG00000034693+ENSG00000241847+ENSG00000229036_029	chr6	dexseq_prepare_annotation2.py	exon	143825660	143825734	.	+	.	ENST00000590703+ENST00000591189+ENST00000593175__exon_number_029__gene_id_ENSG00000034693+ENSG00000241847+ENSG00000229036		ENSG00000034693.ENSG00000241847.ENSG00000229036.28	2.83165235629553	9.66027654155506	1.36112686218607e-16	2.88383410659066e-14
ENSG00000204745.26	ENSG00000204745	ENSG00000204745_027	chr2	dexseq_prepare_annotation2.py	exon	87412655	87412741	.	+	.	ENST00000454465__exon_number_027__gene_id_ENSG00000204745	AC083899.3	ENSG00000204745.26	0.816430956768803	9.55849549972848	1.37503805089799e-16	2.90850045280869e-14
ENSG00000171320.12	ENSG00000171320	ENSG00000171320_013	chr8	dexseq_prepare_annotation2.py	exon	27637716	27637721	.	+	.	ENST00000305188+ENST00000523910+ENST00000518262__exon_number_013__gene_id_ENSG00000171320	ESCO2	ENSG00000171320.12	-4.71066417391214	-11.0523908489013	1.38456384024301e-16	2.92382474744695e-14
ENSG00000170421.21	ENSG00000170421	ENSG00000170421_022	chr12	dexseq_prepare_annotation2.py	exon	53295732	53295856	.	-	.	ENST00000546583+ENST00000546826+ENST00000548998+ENST00000546900+ENST00000552551+ENST00000549176+ENST00000546897+ENST00000550170+ENST00000547413+ENST00000552150+ENST00000293308__exon_number_022__gene_id_ENSG00000170421	KRT8	ENSG00000170421.21	1.32303800665797	9.45898346112487	1.48071845888687e-16	3.1213172879134e-14
ENSG00000151834.5	ENSG00000151834	ENSG00000151834_006	chr4	dexseq_prepare_annotation2.py	exon	46258212	46258391	.	-	.	ENST00000540012+ENST00000507069__exon_number_006__gene_id_ENSG00000151834	GABRA2	ENSG00000151834.5	-1.41022227291206	-10.5148115768061	1.48295566330628e-16	3.1213172879134e-14
ENSG00000256873.ENSG00000198792.4	ENSG00000256873+ENSG00000198792	ENSG00000256873+ENSG00000198792_005	chr22	dexseq_prepare_annotation2.py	exon	38616403	38616406	.	-	.	ENST00000361906+ENST00000436674+ENST00000361684__exon_number_005__gene_id_ENSG00000256873+ENSG00000198792		ENSG00000256873.ENSG00000198792.4	0.976865326437229	9.96835185628716	1.54286413295516e-16	3.2420886932862e-14
ENSG00000074181.21	ENSG00000074181	ENSG00000074181_022	chr19	dexseq_prepare_annotation2.py	exon	15290308	15290470	.	-	.	ENST00000595045__exon_number_022__gene_id_ENSG00000074181	NOTCH3	ENSG00000074181.21	-0.570085635632857	-9.10678423347682	1.55303513501822e-16	3.25812028931106e-14
ENSG00000148343.42	ENSG00000148343	ENSG00000148343_043	chr9	dexseq_prepare_annotation2.py	exon	131831538	131832127	.	+	.	ENST00000483458+ENST00000492279__exon_number_043__gene_id_ENSG00000148343	FAM73B	ENSG00000148343.42	-1.36833996636543	-9.33990143974123	1.56467889663093e-16	3.27718415568539e-14
ENSG00000068976.10	ENSG00000068976	ENSG00000068976_011	chr11	dexseq_prepare_annotation2.py	exon	64519875	64519976	.	-	.	ENST00000164139+ENST00000377432__exon_number_011__gene_id_ENSG00000068976	PYGM	ENSG00000068976.10	1.00122544228412	10.496368977746	1.60713564369797e-16	3.36061763589712e-14
ENSG00000008710.107	ENSG00000008710	ENSG00000008710_108	chr16	dexseq_prepare_annotation2.py	exon	2157884	2158017	.	-	.	ENST00000487932+ENST00000496574+ENST00000473780+ENST00000488185+ENST00000423118+ENST00000262304__exon_number_108__gene_id_ENSG00000008710	PKD1	ENSG00000008710.107	-1.25175646294798	-8.73279140739388	1.66629941713392e-16	3.47449636313895e-14
ENSG00000135953.13	ENSG00000135953	ENSG00000135953_014	chr2	dexseq_prepare_annotation2.py	exon	103348483	103348597	.	-	.	ENST00000437075+ENST00000438943+ENST00000411991__exon_number_014__gene_id_ENSG00000135953	MFSD9	ENSG00000135953.13	1.33003290291776	11.5022182127977	1.66701663519875e-16	3.47449636313895e-14
ENSG00000068137	ENSG00000068137	ENSG00000068137_001	chr17	dexseq_prepare_annotation2.py	exon	40819932	40819934	.	-	.	ENST00000591022+ENST00000591476+ENST00000591196__exon_number_001__gene_id_ENSG00000068137	PLEKHH3	ENSG00000068137	1.1401692502031	9.62127656493655	1.68228604435168e-16	3.50062970352413e-14
ENSG00000129270	ENSG00000129270	ENSG00000129270_001	chr17	dexseq_prepare_annotation2.py	exon	34083268	34083268	.	-	.	ENST00000587687__exon_number_001__gene_id_ENSG00000129270	MMP28	ENSG00000129270	1.00571880132239	10.6285433360524	1.730971554018e-16	3.59610041713347e-14
ENSG00000215021.ENSG00000238795.38	ENSG00000215021+ENSG00000238795	ENSG00000215021+ENSG00000238795_039	chr12	dexseq_prepare_annotation2.py	exon	7079813	7079822	.	-	.	ENST00000546111+ENST00000543465+ENST00000440277+ENST00000545167+ENST00000535923+ENST00000542294+ENST00000399433+ENST00000544888__exon_number_039__gene_id_ENSG00000215021+ENSG00000238795		ENSG00000215021.ENSG00000238795.38	1.6050958385824	9.6105531496207	1.78315946062501e-16	3.69852663401028e-14
ENSG00000069869.40	ENSG00000069869	ENSG00000069869_041	chr15	dexseq_prepare_annotation2.py	exon	56244852	56244943	.	-	.	ENST00000514893__exon_number_041__gene_id_ENSG00000069869	NEDD4	ENSG00000069869.40	-1.64989672579264	-9.93381035367313	1.83222009873071e-16	3.79414598861875e-14
ENSG00000147606.ENSG00000214954.51	ENSG00000147606+ENSG00000214954	ENSG00000147606+ENSG00000214954_052	chr8	dexseq_prepare_annotation2.py	exon	92401566	92401666	.	+	.	ENST00000276609+ENST00000517930+ENST00000523719+ENST00000522181+ENST00000520249+ENST00000309536__exon_number_052__gene_id_ENSG00000147606+ENSG00000214954		ENSG00000147606.ENSG00000214954.51	-0.93705241555341	-10.7805117741442	1.86407769448163e-16	3.85389043603298e-14
ENSG00000254615.ENSG00000164830.3	ENSG00000254615+ENSG00000164830	ENSG00000254615+ENSG00000164830_004	chr8	dexseq_prepare_annotation2.py	exon	107283933	107284033	.	+	.	ENST00000577661__exon_number_004__gene_id_ENSG00000254615+ENSG00000164830		ENSG00000254615.ENSG00000164830.3	1.00671568133165	9.15317350911306	2.03581891674022e-16	4.202179394293e-14
ENSG00000138448.14	ENSG00000138448	ENSG00000138448_015	chr2	dexseq_prepare_annotation2.py	exon	187511413	187511604	.	+	.	ENST00000261023+ENST00000433736+ENST00000374907__exon_number_015__gene_id_ENSG00000138448	ITGAV	ENSG00000138448.14	0.711141538510105	9.75985961620204	2.09104701717181e-16	4.30923776133628e-14
ENSG00000139644.2	ENSG00000139644	ENSG00000139644_003	chr12	dexseq_prepare_annotation2.py	exon	50109164	50109326	.	+	.	ENST00000551154+ENST00000548589+ENST00000548809__exon_number_003__gene_id_ENSG00000139644	TMBIM6	ENSG00000139644.2	0.780537790705473	9.32299754077861	2.10849196026371e-16	4.33821374719941e-14
ENSG00000163521.17	ENSG00000163521	ENSG00000163521_018	chr2	dexseq_prepare_annotation2.py	exon	220104771	220104816	.	-	.	ENST00000295759+ENST00000440853+ENST00000392089+ENST00000471516__exon_number_018__gene_id_ENSG00000163521	GLB1L	ENSG00000163521.17	-1.23318799898642	-9.90316224775112	2.13412154280722e-16	4.38390973718133e-14
ENSG00000055609.26	ENSG00000055609	ENSG00000055609_027	chr7	dexseq_prepare_annotation2.py	exon	151854846	151855010	.	-	.	ENST00000360104+ENST00000473186+ENST00000355193+ENST00000424877__exon_number_027__gene_id_ENSG00000055609	KMT2C	ENSG00000055609.26	-2.00727065942896	-9.89544081675211	2.21773020298595e-16	4.54836948606631e-14
ENSG00000236107.4	ENSG00000236107	ENSG00000236107_005	chr2	dexseq_prepare_annotation2.py	exon	166883627	166883739	.	+	.	ENST00000595647+ENST00000597623__exon_number_005__gene_id_ENSG00000236107	AC010127.3	ENSG00000236107.4	0.961856960900641	9.73796993907712	2.3417441814327e-16	4.79503917994259e-14
ENSG00000105072.4	ENSG00000105072	ENSG00000105072_005	chr19	dexseq_prepare_annotation2.py	exon	16607267	16607273	.	+	.	ENST00000599550+ENST00000594035+ENST00000593380+ENST00000221671+ENST00000596592__exon_number_005__gene_id_ENSG00000105072	C19orf44	ENSG00000105072.4	-4.27518053856063	-10.9092366804004	2.41391424351011e-16	4.93493390050419e-14
ENSG00000159216.34	ENSG00000159216	ENSG00000159216_035	chr21	dexseq_prepare_annotation2.py	exon	36837482	36837627	.	-	.	ENST00000494829__exon_number_035__gene_id_ENSG00000159216	RUNX1	ENSG00000159216.34	1.77796467163492	9.6560273492967	2.57182889666919e-16	5.24939763746576e-14
ENSG00000104447.26	ENSG00000104447	ENSG00000104447_027	chr8	dexseq_prepare_annotation2.py	exon	116680772	116680929	.	-	.	ENST00000519674+ENST00000395715+ENST00000220888__exon_number_027__gene_id_ENSG00000104447	TRPS1	ENSG00000104447.26	1.93234379989975	9.59402317427781	2.61728973308037e-16	5.33369527131491e-14
ENSG00000234770.3	ENSG00000234770	ENSG00000234770_004	chr8	dexseq_prepare_annotation2.py	exon	27443477	27443627	.	+	.	ENST00000454030__exon_number_004__gene_id_ENSG00000234770	GULOP	ENSG00000234770.3	-0.985130645913096	-13.8960145428822	2.69734865593755e-16	5.4881197684982e-14
ENSG00000269755.ENSG00000268870.ENSG00000268744.ENSG00000180855.ENSG00000196826.ENSG00000269693.ENSG00000248406.ENSG00000242852.ENSG00000249709.ENSG00000188033.ENSG00000196466.42	ENSG00000269755+ENSG00000268870+ENSG00000268744+ENSG00000180855+ENSG00000196826+ENSG00000269693+ENSG00000248406+ENSG00000242852+ENSG00000249709+ENSG00000188033+ENSG00000196466	ENSG00000269755+ENSG00000268870+ENSG00000268744+ENSG00000180855+ENSG00000196826+ENSG00000269693+ENSG00000248406+ENSG00000242852+ENSG00000249709+ENSG00000188033+ENSG00000196466_043	chr19	dexseq_prepare_annotation2.py	exon	12659527	12659676	.	-	.	ENST00000416136__exon_number_043__gene_id_ENSG00000269755+ENSG00000268870+ENSG00000268744+ENSG00000180855+ENSG00000196826+ENSG00000269693+ENSG00000248406+ENSG00000242852+ENSG00000249709+ENSG00000188033+ENSG00000196466		ENSG00000269755.ENSG00000268870.ENSG00000268744.ENSG00000180855.ENSG00000196826.ENSG00000269693.ENSG00000248406.ENSG00000242852.ENSG00000249709.ENSG00000188033.ENSG00000196466.42	-1.09894955371461	-9.18315226544857	2.75370823817179e-16	5.5939117176757e-14
ENSG00000227195.18	ENSG00000227195	ENSG00000227195_019	chr20	dexseq_prepare_annotation2.py	exon	26172429	26172449	.	-	.	ENST00000609914+ENST00000594150+ENST00000596223+ENST00000601901+ENST00000596537+ENST00000598448+ENST00000608521+ENST00000598150+ENST00000608084+ENST00000600225+ENST00000427348+ENST00000432499+ENST00000609012+ENST00000600263+ENST00000596767+ENST00000594130+ENST00000596058+ENST00000597361+ENST00000597267+ENST00000596111+ENST00000601079+ENST00000609202+ENST00000608487+ENST00000598451+ENST00000601119…	MIR663A	ENSG00000227195.18	0.676527657899949	8.95714036492938	2.81018721794428e-16	5.69961104383756e-14
ENSG00000158286.29	ENSG00000158286	ENSG00000158286_030	chr1	dexseq_prepare_annotation2.py	exon	6272278	6272290	.	+	.	ENST00000496676__exon_number_030__gene_id_ENSG00000158286	RNF207	ENSG00000158286.29	1.86524941318837	9.33050332947962	3.08442563378148e-16	6.24593754485588e-14
ENSG00000104450.15	ENSG00000104450	ENSG00000104450_016	chr8	dexseq_prepare_annotation2.py	exon	101225315	101225317	.	+	.	ENST00000523302__exon_number_016__gene_id_ENSG00000104450	SPAG1	ENSG00000104450.15	2.13533248768633	9.3294925906991	3.10226086504997e-16	6.27214514517091e-14
ENSG00000074201.6	ENSG00000074201	ENSG00000074201_007	chr11	dexseq_prepare_annotation2.py	exon	77323416	77323562	.	-	.	ENST00000533957__exon_number_007__gene_id_ENSG00000074201	CLNS1A	ENSG00000074201.6	-1.30814746726539	-13.8155205646978	3.23505658695784e-16	6.53033107762882e-14
ENSG00000091536.62	ENSG00000091536	ENSG00000091536_063	chr17	dexseq_prepare_annotation2.py	exon	18059584	18059650	.	+	.	ENST00000205890+ENST00000418233+ENST00000536811__exon_number_063__gene_id_ENSG00000091536	MYO15A	ENSG00000091536.62	0.985055324228689	8.70938071353903	3.34579888225826e-16	6.74325774096899e-14
ENSG00000166960.25	ENSG00000166960	ENSG00000166960_026	chr18	dexseq_prepare_annotation2.py	exon	30913138	30913142	.	-	.	ENST00000300227+ENST00000403303+ENST00000383096+ENST00000402325+ENST00000406524+ENST00000579947+ENST00000577268+ENST00000583930__exon_number_026__gene_id_ENSG00000166960	CCDC178	ENSG00000166960.25	1.34771446997693	9.44178864497803	3.40639648196206e-16	6.85461089247819e-14
ENSG00000171649.2	ENSG00000171649	ENSG00000171649_003	chr19	dexseq_prepare_annotation2.py	exon	58095508	58095509	.	+	.	ENST00000536878__exon_number_003__gene_id_ENSG00000171649	ZIK1	ENSG00000171649.2	1.71903752960412	10.8192888005462	3.42694723556706e-16	6.88515596472502e-14
ENSG00000073969.5	ENSG00000073969	ENSG00000073969_006	chr17	dexseq_prepare_annotation2.py	exon	44679808	44679889	.	+	.	ENST00000571172__exon_number_006__gene_id_ENSG00000073969	NSF	ENSG00000073969.5	-1.50939549588153	-12.4204482882661	3.62752000888224e-16	7.26890181619897e-14
ENSG00000092607.8	ENSG00000092607	ENSG00000092607_009	chr1	dexseq_prepare_annotation2.py	exon	119469133	119469234	.	-	.	ENST00000207157+ENST00000369429__exon_number_009__gene_id_ENSG00000092607	TBX15	ENSG00000092607.8	2.91597349548414	11.280515182962	3.62929051065465e-16	7.26890181619897e-14
ENSG00000148343.29	ENSG00000148343	ENSG00000148343_030	chr9	dexseq_prepare_annotation2.py	exon	131830052	131830150	.	+	.	ENST00000495975+ENST00000406926+ENST00000474639+ENST00000358369+ENST00000471943+ENST00000445183+ENST00000414342+ENST00000439290+ENST00000277475__exon_number_030__gene_id_ENSG00000148343	FAM73B	ENSG00000148343.29	-1.17898784381177	-9.19646732336883	3.64089989722256e-16	7.28077738885776e-14
ENSG00000069869.47	ENSG00000069869	ENSG00000069869_048	chr15	dexseq_prepare_annotation2.py	exon	56285801	56285811	.	-	.	ENST00000557845+ENST00000435532__exon_number_048__gene_id_ENSG00000069869	NEDD4	ENSG00000069869.47	-1.45926306480593	-9.78717873285372	3.8013681089868e-16	7.58982814557859e-14
ENSG00000104450.17	ENSG00000104450	ENSG00000104450_018	chr8	dexseq_prepare_annotation2.py	exon	101226047	101226146	.	+	.	ENST00000251809+ENST00000388798__exon_number_018__gene_id_ENSG00000104450	SPAG1	ENSG00000104450.17	1.93432744727561	9.29340271579388	3.8111314992988e-16	7.59748768029733e-14
ENSG00000168393.15	ENSG00000168393	ENSG00000168393_016	chr2	dexseq_prepare_annotation2.py	exon	242626128	242626140	.	-	.	ENST00000464603+ENST00000400770+ENST00000305784+ENST00000493095+ENST00000432348__exon_number_016__gene_id_ENSG00000168393	DTYMK	ENSG00000168393.15	-0.736470862794863	-10.2921263380534	3.92281465047654e-16	7.80798489949354e-14
ENSG00000105193	ENSG00000105193	ENSG00000105193_001	chr19	dexseq_prepare_annotation2.py	exon	39923847	39923856	.	-	.	ENST00000251453+ENST00000339471+ENST00000599539__exon_number_001__gene_id_ENSG00000105193	RPS16	ENSG00000105193	1.6275671075563	10.9951662053619	4.02888429929585e-16	8.00667360081148e-14
ENSG00000113649.31	ENSG00000113649	ENSG00000113649_032	chr5	dexseq_prepare_annotation2.py	exon	145872483	145872528	.	+	.	ENST00000394421+ENST00000549332+ENST00000505285+ENST00000506524+ENST00000296702+ENST00000515203__exon_number_032__gene_id_ENSG00000113649	TCERG1	ENSG00000113649.31	1.15278732225475	9.11288301293152	4.19309807945842e-16	8.32011916441391e-14
ENSG00000269553.ENSG00000263397.ENSG00000012124.7	ENSG00000269553+ENSG00000263397+ENSG00000012124	ENSG00000269553+ENSG00000263397+ENSG00000012124_008	chr19	dexseq_prepare_annotation2.py	exon	35820091	35820091	.	+	.	ENST00000600905+ENST00000601329+ENST00000601732+ENST00000085219+ENST00000598138+ENST00000602224+ENST00000600131+ENST00000597433+ENST00000341773+ENST00000595780+ENST00000601769+ENST00000598815+ENST00000599811+ENST00000599799+ENST00000536635+ENST00000593867+ENST00000594954+ENST00000597916+ENST00000599717+ENST00000270311+ENST00000600424+ENST00000596492+ENST00000598028__exon_number_008__gene_id_ENSG0…		ENSG00000269553.ENSG00000263397.ENSG00000012124.7	0.587525203835521	8.82537271967988	4.38439149433045e-16	8.68624529406902e-14
ENSG00000126883.72	ENSG00000126883	ENSG00000126883_073	chr9	dexseq_prepare_annotation2.py	exon	134077034	134077104	.	+	.	ENST00000451030+ENST00000411637+ENST00000359428+ENST00000453861+ENST00000483497__exon_number_073__gene_id_ENSG00000126883	NUP214	ENSG00000126883.72	-1.10122058330581	-9.34217773544154	4.59217973835437e-16	9.08387011144659e-14
ENSG00000065357.127	ENSG00000065357	ENSG00000065357_128	chr12	dexseq_prepare_annotation2.py	exon	56347134	56347194	.	+	.	ENST00000402956+ENST00000552478+ENST00000549079+ENST00000548491+ENST00000394147+ENST00000550957+ENST00000551296+ENST00000331886+ENST00000551739+ENST00000551156__exon_number_128__gene_id_ENSG00000065357	DGKA	ENSG00000065357.127	2.73733198442577	10.0154319737163	4.68867094324942e-16	9.26045021336821e-14
ENSG00000214717.ENSG00000169084.16	ENSG00000214717+ENSG00000169084	ENSG00000214717+ENSG00000169084_017	chrX	dexseq_prepare_annotation2.py	exon	2405744	2406226	.	-	.	ENST00000381223+ENST00000381222__exon_number_017__gene_id_ENSG00000214717+ENSG00000169084		ENSG00000214717.ENSG00000169084.16	1.17780435059611	11.8580038199043	4.96874056815941e-16	9.79850928473553e-14
ENSG00000074181.17	ENSG00000074181	ENSG00000074181_018	chr19	dexseq_prepare_annotation2.py	exon	15289749	15289752	.	-	.	ENST00000601011+ENST00000263388+ENST00000600841+ENST00000595045__exon_number_018__gene_id_ENSG00000074181	NOTCH3	ENSG00000074181.17	1.54662312877252	8.91135376345528	5.31523903333097e-16	1.04657138213584e-13
ENSG00000156261.3	ENSG00000156261	ENSG00000156261_004	chr21	dexseq_prepare_annotation2.py	exon	30428777	30428873	.	-	.	ENST00000432178+ENST00000470450+ENST00000286788+ENST00000542732+ENST00000540844+ENST00000496121__exon_number_004__gene_id_ENSG00000156261	CCT8	ENSG00000156261.3	1.33322040427516	10.7042761731498	5.37099865236822e-16	1.055928449782e-13
ENSG00000114423.35	ENSG00000114423	ENSG00000114423_036	chr3	dexseq_prepare_annotation2.py	exon	105588269	105588396	.	-	.	ENST00000443752__exon_number_036__gene_id_ENSG00000114423	CBLB	ENSG00000114423.35	0.676994347469361	9.23085735871716	5.44236461991868e-16	1.0683203395259e-13
ENSG00000113163.12	ENSG00000113163	ENSG00000113163_013	chr5	dexseq_prepare_annotation2.py	exon	74677774	74677894	.	-	.	ENST00000380494+ENST00000405807+ENST00000357457+ENST00000508692+ENST00000261415+ENST00000508809__exon_number_013__gene_id_ENSG00000113163	COL4A3BP	ENSG00000113163.12	-2.05318199038848	-9.97762795425846	5.58843823424921e-16	1.09531680388766e-13
ENSG00000235098.2	ENSG00000235098	ENSG00000235098_003	chr1	dexseq_prepare_annotation2.py	exon	1354260	1354517	.	-	.	ENST00000427211+ENST00000520296+ENST00000537107+ENST00000454272__exon_number_003__gene_id_ENSG00000235098	ANKRD65	ENSG00000235098.2	-3.01612664888704	-11.1572234107322	5.60870491604758e-16	1.09761070770811e-13
ENSG00000104447.27	ENSG00000104447	ENSG00000104447_028	chr8	dexseq_prepare_annotation2.py	exon	116680930	116681130	.	-	.	ENST00000519674+ENST00000395715__exon_number_028__gene_id_ENSG00000104447	TRPS1	ENSG00000104447.27	1.91501167817592	9.44874506877036	5.68761363437568e-16	1.11135623609991e-13
ENSG00000232119.2	ENSG00000232119	ENSG00000232119_003	chrX	dexseq_prepare_annotation2.py	exon	119728779	119728805	.	+	.	ENST00000493879__exon_number_003__gene_id_ENSG00000232119	MCTS1	ENSG00000232119.2	0.955419408605039	10.6853352753581	5.78431531809466e-16	1.12853136393304e-13
ENSG00000186635.ENSG00000214530.74	ENSG00000186635+ENSG00000214530	ENSG00000186635+ENSG00000214530_075	chr11	dexseq_prepare_annotation2.py	exon	72465774	72465774	.	-	.	ENST00000543304+ENST00000537351__exon_number_075__gene_id_ENSG00000186635+ENSG00000214530		ENSG00000186635.ENSG00000214530.74	1.4143666884179	9.11357897833397	5.92303364361253e-16	1.15383935943091e-13
ENSG00000159023.10	ENSG00000159023	ENSG00000159023_011	chr1	dexseq_prepare_annotation2.py	exon	29319969	29320054	.	+	.	ENST00000398863+ENST00000347529+ENST00000373800+ENST00000356093+ENST00000373798+ENST00000349460+ENST00000343067+ENST00000373797__exon_number_011__gene_id_ENSG00000159023	EPB41	ENSG00000159023.10	1.81636053422668	9.86388441920226	6.00650958953745e-16	1.16832535994854e-13
ENSG00000177239.4	ENSG00000177239	ENSG00000177239_005	chr9	dexseq_prepare_annotation2.py	exon	139981535	139981535	.	+	.	ENST00000371587+ENST00000545539+ENST00000542372+ENST00000371589+ENST00000535144+ENST00000544448__exon_number_005__gene_id_ENSG00000177239	MAN1B1	ENSG00000177239.4	-1.21717771157184	-9.55377429761313	6.06980467748698e-16	1.1771705496557e-13
ENSG00000225241.2	ENSG00000225241	ENSG00000225241_003	chr1	dexseq_prepare_annotation2.py	exon	144593720	144593735	.	+	.	ENST00000421407+ENST00000429694+ENST00000447534__exon_number_003__gene_id_ENSG00000225241	RP11-640M9.2	ENSG00000225241.2	2.00289705711366	12.2392633924811	6.07035101123726e-16	1.1771705496557e-13
ENSG00000105737.2	ENSG00000105737	ENSG00000105737_003	chr19	dexseq_prepare_annotation2.py	exon	42503395	42503451	.	-	.	ENST00000602210+ENST00000262895+ENST00000593562+ENST00000454993__exon_number_003__gene_id_ENSG00000105737	GRIK5	ENSG00000105737.2	1.1165901666604	10.488698326514	6.11273280059053e-16	1.18359866441888e-13
ENSG00000114423.33	ENSG00000114423	ENSG00000114423_034	chr3	dexseq_prepare_annotation2.py	exon	105588244	105588246	.	-	.	ENST00000438603+ENST00000394027+ENST00000447441__exon_number_034__gene_id_ENSG00000114423	CBLB	ENSG00000114423.33	0.688139846484774	9.20961183000457	6.14187718857205e-16	1.18744811732359e-13
ENSG00000133710.28	ENSG00000133710	ENSG00000133710_029	chr5	dexseq_prepare_annotation2.py	exon	147480992	147480999	.	+	.	ENST00000359874+ENST00000256084+ENST00000398454+ENST00000507988+ENST00000508733__exon_number_029__gene_id_ENSG00000133710	SPINK5	ENSG00000133710.28	0.898209670673918	10.1640314941774	6.87619571895788e-16	1.3274164452522e-13
ENSG00000174485.33	ENSG00000174485	ENSG00000174485_034	chr15	dexseq_prepare_annotation2.py	exon	66015186	66015286	.	-	.	ENST00000568515+ENST00000431932+ENST00000443035+ENST00000564674__exon_number_034__gene_id_ENSG00000174485	DENND4A	ENSG00000174485.33	-2.29081348631102	-10.6272447036094	7.26274522760811e-16	1.399929637241e-13
ENSG00000134490.46	ENSG00000134490	ENSG00000134490_047	chr18	dexseq_prepare_annotation2.py	exon	21017911	21017919	.	-	.	ENST00000399707+ENST00000477053+ENST00000473688+ENST00000578520__exon_number_047__gene_id_ENSG00000134490	TMEM241	ENSG00000134490.46	1.98922046264004	9.33292809708359	8.03318477725973e-16	1.54611064732539e-13
ENSG00000175193.23	ENSG00000175193	ENSG00000175193_024	chr3	dexseq_prepare_annotation2.py	exon	183602675	183602676	.	-	.	ENST00000311101+ENST00000421484+ENST00000469056+ENST00000317096__exon_number_024__gene_id_ENSG00000175193	PARL	ENSG00000175193.23	-1.11062729644494	-9.43860080664857	8.06710261063609e-16	1.55031086482242e-13
ENSG00000085872.ENSG00000105085.ENSG00000269578.ENSG00000214046.ENSG00000127526.ENSG00000269058.ENSG00000141979.ENSG00000268790.103	ENSG00000085872+ENSG00000105085+ENSG00000269578+ENSG00000214046+ENSG00000127526+ENSG00000269058+ENSG00000141979+ENSG00000268790	ENSG00000085872+ENSG00000105085+ENSG00000269578+ENSG00000214046+ENSG00000127526+ENSG00000269058+ENSG00000141979+ENSG00000268790_104	chr19	dexseq_prepare_annotation2.py	exon	16741562	16741807	.	-	.	ENST00000599872+ENST00000465250__exon_number_104__gene_id_ENSG00000085872+ENSG00000105085+ENSG00000269578+ENSG00000214046+ENSG00000127526+ENSG00000269058+ENSG00000141979+ENSG00000268790		ENSG00000085872.ENSG00000105085.ENSG00000269578.ENSG00000214046.ENSG00000127526.ENSG00000269058.ENSG00000141979.ENSG00000268790.103	1.2937216345842	8.66560914121203	8.22818328435942e-16	1.57889968526311e-13
ENSG00000151725.23	ENSG00000151725	ENSG00000151725_024	chr4	dexseq_prepare_annotation2.py	exon	185655170	185655216	.	-	.	ENST00000510146+ENST00000281453+ENST00000541971__exon_number_024__gene_id_ENSG00000151725	CENPU	ENSG00000151725.23	2.85181436558087	9.88639090859592	8.53895268148001e-16	1.63608375578097e-13
ENSG00000249007.ENSG00000163435.28	ENSG00000249007+ENSG00000163435	ENSG00000249007+ENSG00000163435_029	chr1	dexseq_prepare_annotation2.py	exon	201982405	201982426	.	+	.	ENST00000359651+ENST00000367284+ENST00000367283__exon_number_029__gene_id_ENSG00000249007+ENSG00000163435		ENSG00000249007.ENSG00000163435.28	-1.115054140261	-10.7890063851223	8.70157093212336e-16	1.66475338092752e-13
ENSG00000105135.13	ENSG00000105135	ENSG00000105135_014	chr19	dexseq_prepare_annotation2.py	exon	15226883	15226962	.	-	.	ENST00000525880+ENST00000534806__exon_number_014__gene_id_ENSG00000105135	ILVBL	ENSG00000105135.13	-3.30203508028075	-9.10825979615602	8.92721398834273e-16	1.70537726297131e-13
ENSG00000134490.41	ENSG00000134490	ENSG00000134490_042	chr18	dexseq_prepare_annotation2.py	exon	21017818	21017869	.	-	.	ENST00000581444+ENST00000399707+ENST00000477053+ENST00000460322+ENST00000450466+ENST00000580025+ENST00000482411+ENST00000578520+ENST00000497608+ENST00000582336+ENST00000383233+ENST00000473688__exon_number_042__gene_id_ENSG00000134490	TMEM241	ENSG00000134490.41	1.49711921858553	9.31284125482636	8.95564342192545e-16	1.70826232903162e-13
ENSG00000228203.8	ENSG00000228203	ENSG00000228203_009	chr2	dexseq_prepare_annotation2.py	exon	7057163	7057355	.	-	.	ENST00000424351+ENST00000437589+ENST00000418970+ENST00000439208__exon_number_009__gene_id_ENSG00000228203	RNF144A-AS1	ENSG00000228203.8	-2.23360746178149	-10.5656848361014	9.24743167232955e-16	1.76017079197556e-13
ENSG00000177239.28	ENSG00000177239	ENSG00000177239_029	chr9	dexseq_prepare_annotation2.py	exon	139998782	139998877	.	+	.	ENST00000535028+ENST00000536349__exon_number_029__gene_id_ENSG00000177239	MAN1B1	ENSG00000177239.28	0.661060895656007	9.47213480975085	9.25523953278561e-16	1.76017079197556e-13
ENSG00000139865.32	ENSG00000139865	ENSG00000139865_033	chr14	dexseq_prepare_annotation2.py	exon	38276525	38276665	.	+	.	ENST00000478811+ENST00000382320+ENST00000553443__exon_number_033__gene_id_ENSG00000139865	TTC6	ENSG00000139865.32	0.648225513197103	9.03625637497781	9.31659532797044e-16	1.76921455159986e-13
ENSG00000105186.45	ENSG00000105186	ENSG00000105186_046	chr19	dexseq_prepare_annotation2.py	exon	33166692	33167503	.	-	.	ENST00000590519__exon_number_046__gene_id_ENSG00000105186	ANKRD27	ENSG00000105186.45	1.29810642877385	10.0916855535411	9.44578008972266e-16	1.79109317080004e-13
ENSG00000129270.4	ENSG00000129270	ENSG00000129270_005	chr17	dexseq_prepare_annotation2.py	exon	34093359	34093913	.	-	.	ENST00000589061+ENST00000587639+ENST00000590643+ENST00000589103__exon_number_005__gene_id_ENSG00000129270	MMP28	ENSG00000129270.4	0.943248258664687	10.2260424541792	9.50372382354603e-16	1.799418503914e-13
ENSG00000143224.11	ENSG00000143224	ENSG00000143224_012	chr1	dexseq_prepare_annotation2.py	exon	161136468	161136629	.	+	.	ENST00000490768__exon_number_012__gene_id_ENSG00000143224	PPOX	ENSG00000143224.11	1.41707685754056	9.35116278364887	9.57339284305521e-16	1.80993604927508e-13
ENSG00000181666.64	ENSG00000181666	ENSG00000181666_065	chr19	dexseq_prepare_annotation2.py	exon	37855349	37855349	.	+	.	ENST00000392153+ENST00000324411+ENST00000541583__exon_number_065__gene_id_ENSG00000181666	HKR1	ENSG00000181666.64	0.997393795370401	8.76197692690505	9.75556097990071e-16	1.84166026145159e-13
ENSG00000141447.ENSG00000265750	ENSG00000141447+ENSG00000265750	ENSG00000141447+ENSG00000265750_001	chr18	dexseq_prepare_annotation2.py	exon	21739473	21739792	.	-	.	ENST00000583267__exon_number_001__gene_id_ENSG00000141447+ENSG00000265750		ENSG00000141447.ENSG00000265750	0.818771329179075	9.01354769286482	1.06401544069135e-15	2.00570040027498e-13
ENSG00000175463.30	ENSG00000175463	ENSG00000175463_031	chr11	dexseq_prepare_annotation2.py	exon	67177558	67177559	.	+	.	ENST00000524662+ENST00000526474+ENST00000529635+ENST00000526387__exon_number_031__gene_id_ENSG00000175463	TBC1D10C	ENSG00000175463.30	1.0601129239337	9.10675099674819	1.10204437934501e-15	2.07179453081467e-13
ENSG00000141002.ENSG00000267048.ENSG00000198211.ENSG00000258839.ENSG00000256390.ENSG00000258947.29	ENSG00000141002+ENSG00000267048+ENSG00000198211+ENSG00000258839+ENSG00000256390+ENSG00000258947	ENSG00000141002+ENSG00000267048+ENSG00000198211+ENSG00000258839+ENSG00000256390+ENSG00000258947_030	chr16	dexseq_prepare_annotation2.py	exon	89961446	89961490	.	+	.	ENST00000263347+ENST00000263346+ENST00000566751+ENST00000562184+ENST00000562256__exon_number_030__gene_id_ENSG00000141002+ENSG00000267048+ENSG00000198211+ENSG00000258839+ENSG00000256390+ENSG00000258947		ENSG00000141002.ENSG00000267048.ENSG00000198211.ENSG00000258839.ENSG00000256390.ENSG00000258947.29	-0.6602506092154	-8.56987598329413	1.10231067545802e-15	2.07179453081467e-13
ENSG00000074071.4	ENSG00000074071	ENSG00000074071_005	chr16	dexseq_prepare_annotation2.py	exon	1822648	1822699	.	-	.	ENST00000569585__exon_number_005__gene_id_ENSG00000074071	MRPS34	ENSG00000074071.4	-0.897310394274848	-12.0094234703591	1.17352051358825e-15	2.20240419433043e-13
ENSG00000074181.39	ENSG00000074181	ENSG00000074181_040	chr19	dexseq_prepare_annotation2.py	exon	15303188	15303330	.	-	.	ENST00000601011+ENST00000263388__exon_number_040__gene_id_ENSG00000074181	NOTCH3	ENSG00000074181.39	-0.57246119191694	-8.76309785469546	1.34288011999774e-15	2.51656519797587e-13
ENSG00000160505	ENSG00000160505	ENSG00000160505_001	chr19	dexseq_prepare_annotation2.py	exon	56347944	56348260	.	+	.	ENST00000301295+ENST00000346986__exon_number_001__gene_id_ENSG00000160505	NLRP4	ENSG00000160505	1.56942435962299	11.9602663398947	1.35238686816444e-15	2.53068107350444e-13
ENSG00000143847.61	ENSG00000143847	ENSG00000143847_062	chr1	dexseq_prepare_annotation2.py	exon	203046110	203047863	.	+	.	ENST00000486360+ENST00000295706+ENST00000367240+ENST00000447715+ENST00000272198__exon_number_062__gene_id_ENSG00000143847	PPFIA4	ENSG00000143847.61	2.09831698646993	8.66261898266355	1.37681532855695e-15	2.57263764497211e-13
ENSG00000075151.22	ENSG00000075151	ENSG00000075151_023	chr1	dexseq_prepare_annotation2.py	exon	21190969	21191205	.	-	.	ENST00000374935+ENST00000374937+ENST00000264211+ENST00000537738+ENST00000602326+ENST00000400422+ENST00000536266__exon_number_023__gene_id_ENSG00000075151	EIF4G3	ENSG00000075151.22	2.86704678942941	13.183542792385	1.3828607195524e-15	2.58017252916545e-13
ENSG00000108309.8	ENSG00000108309	ENSG00000108309_009	chr17	dexseq_prepare_annotation2.py	exon	42390786	42390871	.	+	.	ENST00000426726+ENST00000587483+ENST00000590834+ENST00000225441+ENST00000590941__exon_number_009__gene_id_ENSG00000108309	RUNDC3A	ENSG00000108309.8	-2.24627471612087	-9.60378317959312	1.38675846517239e-15	2.58368420905126e-13
ENSG00000188676.10	ENSG00000188676	ENSG00000188676_011	chr8	dexseq_prepare_annotation2.py	exon	39844419	39844604	.	+	.	ENST00000343295__exon_number_011__gene_id_ENSG00000188676	IDO2	ENSG00000188676.10	-1.18288630986808	-10.6615755073438	1.40396301298323e-15	2.61194175515554e-13
ENSG00000120549.10	ENSG00000120549	ENSG00000120549_011	chr10	dexseq_prepare_annotation2.py	exon	24669798	24669996	.	+	.	ENST00000376454+ENST00000458595+ENST00000376456+ENST00000376462+ENST00000430453+ENST00000438429+ENST00000376452__exon_number_011__gene_id_ENSG00000120549	KIAA1217	ENSG00000120549.10	1.20182166074947	10.2798314794473	1.4374067648312e-15	2.67028512941438e-13
ENSG00000005884.25	ENSG00000005884	ENSG00000005884_026	chr17	dexseq_prepare_annotation2.py	exon	48151879	48151898	.	+	.	ENST00000007722+ENST00000505306+ENST00000506401+ENST00000320031+ENST00000544892+ENST00000510809__exon_number_026__gene_id_ENSG00000005884	ITGA3	ENSG00000005884.25	-1.06892932336735	-9.59496916082525	1.44766050181922e-15	2.68544165621116e-13
ENSG00000143341.46	ENSG00000143341	ENSG00000143341_047	chr1	dexseq_prepare_annotation2.py	exon	186017875	186017971	.	+	.	ENST00000271588+ENST00000367492__exon_number_047__gene_id_ENSG00000143341	HMCN1	ENSG00000143341.46	-1.41478615095153	-8.80452677960913	1.4991223096518e-15	2.77688577884084e-13
ENSG00000151150.22	ENSG00000151150	ENSG00000151150_023	chr10	dexseq_prepare_annotation2.py	exon	61819458	61819574	.	-	.	ENST00000503366+ENST00000514197+ENST00000373827+ENST00000511043+ENST00000355288+ENST00000373820+ENST00000469721__exon_number_023__gene_id_ENSG00000151150	ANK3	ENSG00000151150.22	0.670401012412525	8.92094826964408	1.54565970019981e-15	2.85895745585876e-13
ENSG00000225210.ENSG00000257227.13	ENSG00000225210+ENSG00000257227	ENSG00000225210+ENSG00000257227_014	chr14	dexseq_prepare_annotation2.py	exon	19653940	19654004	.	+	.	ENST00000418499+ENST00000547220+ENST00000441500+ENST00000551881+ENST00000549484+ENST00000548271+ENST00000427798__exon_number_014__gene_id_ENSG00000225210+ENSG00000257227		ENSG00000225210.ENSG00000257227.13	0.629265825592186	9.86127559714005	1.55662158716202e-15	2.87508455742942e-13
ENSG00000123329.75	ENSG00000123329	ENSG00000123329_076	chr12	dexseq_prepare_annotation2.py	exon	57877747	57877816	.	-	.	ENST00000550288__exon_number_076__gene_id_ENSG00000123329	ARHGAP9	ENSG00000123329.75	0.858241345377235	9.04423105414261	1.57119232674594e-15	2.89782122053163e-13
ENSG00000227195.41	ENSG00000227195	ENSG00000227195_042	chr20	dexseq_prepare_annotation2.py	exon	26188939	26189080	.	-	.	ENST00000608521__exon_number_042__gene_id_ENSG00000227195	MIR663A	ENSG00000227195.41	-0.806673889299579	-8.68327316102925	1.60643134507995e-15	2.95855722234251e-13
ENSG00000253877	ENSG00000253877	ENSG00000253877_001	chr8	dexseq_prepare_annotation2.py	exon	111949919	111949956	.	-	.	ENST00000524283__exon_number_001__gene_id_ENSG00000253877	RP11-946L20.2	ENSG00000253877	-2.78551547360475	-11.4736570887346	1.64675704835121e-15	3.02847362943695e-13
ENSG00000104447.23	ENSG00000104447	ENSG00000104447_024	chr8	dexseq_prepare_annotation2.py	exon	116680101	116680208	.	-	.	ENST00000517323+ENST00000520276+ENST00000451156__exon_number_024__gene_id_ENSG00000104447	TRPS1	ENSG00000104447.23	1.11075096864722	9.24569431123223	1.67954906960194e-15	3.08435471117071e-13
ENSG00000261963.3	ENSG00000261963	ENSG00000261963_004	chr17	dexseq_prepare_annotation2.py	exon	2652705	2652714	.	-	.	ENST00000575506__exon_number_004__gene_id_ENSG00000261963	RP11-74E22.4	ENSG00000261963.3	1.99514250760706	14.0213413261755	1.70132070520791e-15	3.11986681881201e-13
ENSG00000164113.16	ENSG00000164113	ENSG00000164113_017	chr4	dexseq_prepare_annotation2.py	exon	123305062	123305121	.	+	.	ENST00000439307+ENST00000492454+ENST00000388724+ENST00000388725+ENST00000296513__exon_number_017__gene_id_ENSG00000164113	ADAD1	ENSG00000164113.16	-1.3947770296068	-9.48396052091291	1.71985107765526e-15	3.14934215480009e-13
ENSG00000179603.47	ENSG00000179603	ENSG00000179603_048	chr7	dexseq_prepare_annotation2.py	exon	126892851	126893147	.	-	.	ENST00000339582+ENST00000472701__exon_number_048__gene_id_ENSG00000179603	GRM8	ENSG00000179603.47	1.30179125991392	9.06337730962532	1.73586709716851e-15	3.17413575248579e-13
ENSG00000105135.7	ENSG00000105135	ENSG00000105135_008	chr19	dexseq_prepare_annotation2.py	exon	15226483	15226660	.	-	.	ENST00000533086+ENST00000524779__exon_number_008__gene_id_ENSG00000105135	ILVBL	ENSG00000105135.7	-1.1117584406821	-8.98927612820795	1.76587368072152e-15	3.22440484533114e-13
ENSG00000163104.21	ENSG00000163104	ENSG00000163104_022	chr4	dexseq_prepare_annotation2.py	exon	95194852	95194867	.	+	.	ENST00000509418+ENST00000354268+ENST00000359052+ENST00000457823+ENST00000514232+ENST00000510105+ENST00000394961__exon_number_022__gene_id_ENSG00000163104	SMARCAD1	ENSG00000163104.21	1.52048178227942	10.6002378604857	1.76864116632951e-15	3.22486432407467e-13
ENSG00000105135.11	ENSG00000105135	ENSG00000105135_012	chr19	dexseq_prepare_annotation2.py	exon	15226733	15226811	.	-	.	ENST00000525880__exon_number_012__gene_id_ENSG00000105135	ILVBL	ENSG00000105135.11	-3.25361352422878	-8.98400870385594	1.81992494462147e-15	3.31365936436747e-13
ENSG00000104419	ENSG00000104419	ENSG00000104419_001	chr8	dexseq_prepare_annotation2.py	exon	134249414	134249414	.	-	.	ENST00000323851__exon_number_001__gene_id_ENSG00000104419	NDRG1	ENSG00000104419	1.53798546181951	8.60146717915486	1.86834769070402e-15	3.3970006197138e-13
ENSG00000148773.17	ENSG00000148773	ENSG00000148773_018	chr10	dexseq_prepare_annotation2.py	exon	129921145	129921260	.	-	.	ENST00000368653+ENST00000368654__exon_number_018__gene_id_ENSG00000148773	MKI67	ENSG00000148773.17	1.51355392466503	9.54006012188713	1.8921490481802e-15	3.43540296450191e-13
ENSG00000066739.35	ENSG00000066739	ENSG00000066739_036	chr14	dexseq_prepare_annotation2.py	exon	96788449	96788591	.	-	.	ENST00000359933+ENST00000488421__exon_number_036__gene_id_ENSG00000066739	ATG2B	ENSG00000066739.35	-2.37974087044606	-9.08286764585772	1.93765053577925e-15	3.51303990066839e-13
ENSG00000177239.9	ENSG00000177239	ENSG00000177239_010	chr9	dexseq_prepare_annotation2.py	exon	139982527	139982635	.	+	.	ENST00000371587+ENST00000545539+ENST00000540346+ENST00000542372+ENST00000371589+ENST00000535144+ENST00000545096+ENST00000544448__exon_number_010__gene_id_ENSG00000177239	MAN1B1	ENSG00000177239.9	-1.14942545207065	-9.32812050042799	1.94691367621264e-15	3.52484871248995e-13
ENSG00000124721.4	ENSG00000124721	ENSG00000124721_005	chr6	dexseq_prepare_annotation2.py	exon	38690898	38690975	.	+	.	ENST00000449981+ENST00000327475+ENST00000373278+ENST00000359357__exon_number_005__gene_id_ENSG00000124721	DNAH8	ENSG00000124721.4	-0.742282342272908	-9.07876392180308	1.9821919619435e-15	3.58365768781159e-13
ENSG00000140853.104	ENSG00000140853	ENSG00000140853_105	chr16	dexseq_prepare_annotation2.py	exon	57116546	57117431	.	+	.	ENST00000540182+ENST00000539144+ENST00000543103+ENST00000262510+ENST00000308149+ENST00000538453+ENST00000436936+ENST00000545081+ENST00000537056__exon_number_105__gene_id_ENSG00000140853	NLRC5	ENSG00000140853.104	-0.7358472852528	-9.52434178221813	2.04289257692883e-15	3.68819797599846e-13
ENSG00000117242.ENSG00000257033.ENSG00000244038.18	ENSG00000117242+ENSG00000257033+ENSG00000244038	ENSG00000117242+ENSG00000257033+ENSG00000244038_019	chr1	dexseq_prepare_annotation2.py	exon	20982169	20982272	.	-	.	ENST00000375048+ENST00000602624+ENST00000464364+ENST00000415136__exon_number_019__gene_id_ENSG00000117242+ENSG00000257033+ENSG00000244038		ENSG00000117242.ENSG00000257033.ENSG00000244038.18	1.77928325889714	9.6017150593703	2.09590905958578e-15	3.77859092933649e-13
ENSG00000150093.55	ENSG00000150093	ENSG00000150093_056	chr10	dexseq_prepare_annotation2.py	exon	33247414	33247814	.	-	.	ENST00000439974__exon_number_056__gene_id_ENSG00000150093	ITGB1	ENSG00000150093.55	0.790399361100458	9.79203972432516	2.13039113557645e-15	3.83536231096153e-13
ENSG00000143322.27	ENSG00000143322	ENSG00000143322_028	chr1	dexseq_prepare_annotation2.py	exon	179198376	179198532	.	-	.	ENST00000507173+ENST00000511413+ENST00000367623+ENST00000392043+ENST00000502732__exon_number_028__gene_id_ENSG00000143322	ABL2	ENSG00000143322.27	-0.754656195631125	-9.68774525814133	2.15161379318863e-15	3.86813687571536e-13
ENSG00000114439.21	ENSG00000114439	ENSG00000114439_022	chr3	dexseq_prepare_annotation2.py	exon	107364780	107364780	.	+	.	ENST00000425868+ENST00000413213+ENST00000406780+ENST00000449271__exon_number_022__gene_id_ENSG00000114439	BBX	ENSG00000114439.21	1.64498117327581	8.5405852962802	2.17426070298008e-15	3.90337654663015e-13
ENSG00000148343.27	ENSG00000148343	ENSG00000148343_028	chr9	dexseq_prepare_annotation2.py	exon	131825910	131825910	.	+	.	ENST00000495975+ENST00000474639+ENST00000358369+ENST00000414342+ENST00000439290+ENST00000277475__exon_number_028__gene_id_ENSG00000148343	FAM73B	ENSG00000148343.27	-1.35801380926712	-8.88403391981003	2.26590358894427e-15	4.06221054318958e-13
ENSG00000129270.18	ENSG00000129270	ENSG00000129270_019	chr17	dexseq_prepare_annotation2.py	exon	34122271	34122586	.	-	.	ENST00000250144+ENST00000590643+ENST00000587639+ENST00000589061+ENST00000589103__exon_number_019__gene_id_ENSG00000129270	MMP28	ENSG00000129270.18	-0.421889858913667	-10.0174149130819	2.3095973449089e-15	4.13475987241778e-13
ENSG00000148655.9	ENSG00000148655	ENSG00000148655_010	chr10	dexseq_prepare_annotation2.py	exon	78078092	78078970	.	+	.	ENST00000496424__exon_number_010__gene_id_ENSG00000148655	C10orf11	ENSG00000148655.9	1.80264373071809	9.4935260265021	2.37417049362016e-15	4.24443406155117e-13
ENSG00000074071	ENSG00000074071	ENSG00000074071_001	chr16	dexseq_prepare_annotation2.py	exon	1821891	1821896	.	-	.	ENST00000397375+ENST00000177742__exon_number_001__gene_id_ENSG00000074071	MRPS34	ENSG00000074071	-0.890134200230339	-11.7629630425693	2.39744366783364e-15	4.28007136810935e-13
ENSG00000127329.14	ENSG00000127329	ENSG00000127329_015	chr12	dexseq_prepare_annotation2.py	exon	70933719	70933802	.	-	.	ENST00000538708+ENST00000550857+ENST00000261266+ENST00000549400+ENST00000334414+ENST00000550358+ENST00000451516__exon_number_015__gene_id_ENSG00000127329	PTPRB	ENSG00000127329.14	-4.32409230014552	-9.73858965988734	2.714766578384e-15	4.83983601600025e-13
ENSG00000236943.34	ENSG00000236943	ENSG00000236943_035	chr1	dexseq_prepare_annotation2.py	exon	144481710	144481765	.	-	.	ENST00000431928+ENST00000414344+ENST00000426786+ENST00000411760+ENST00000442509+ENST00000437785__exon_number_035__gene_id_ENSG00000236943	RP11-640M9.1	ENSG00000236943.34	1.14141009920959	9.84781922144997	2.76150902094701e-15	4.91632985170874e-13
ENSG00000235098.1	ENSG00000235098	ENSG00000235098_002	chr1	dexseq_prepare_annotation2.py	exon	1353804	1354259	.	-	.	ENST00000427211+ENST00000520296+ENST00000537107__exon_number_002__gene_id_ENSG00000235098	ANKRD65	ENSG00000235098.1	-3.05286691780637	-10.7082146442365	2.78025342471743e-15	4.94283556847614e-13
ENSG00000166689.51	ENSG00000166689	ENSG00000166689_052	chr11	dexseq_prepare_annotation2.py	exon	16876441	16876540	.	-	.	ENST00000529213+ENST00000531066+ENST00000355661+ENST00000528376+ENST00000448080+ENST00000528637__exon_number_052__gene_id_ENSG00000166689	PLEKHA7	ENSG00000166689.51	-1.44450794672495	-8.76749137422824	2.82293429666546e-15	5.01168192554581e-13
ENSG00000163520.26	ENSG00000163520	ENSG00000163520_027	chr3	dexseq_prepare_annotation2.py	exon	13679513	13679534	.	+	.	ENST00000492059+ENST00000404922+ENST00000295760__exon_number_027__gene_id_ENSG00000163520	FBLN2	ENSG00000163520.26	-2.19276224167197	-9.53886108416953	2.82871715376578e-15	5.01168192554581e-13
ENSG00000133710.4	ENSG00000133710	ENSG00000133710_005	chr5	dexseq_prepare_annotation2.py	exon	147443547	147443565	.	+	.	ENST00000398454+ENST00000508733+ENST00000359874+ENST00000507988+ENST00000476697+ENST00000521206__exon_number_005__gene_id_ENSG00000133710	SPINK5	ENSG00000133710.4	-1.11987050084582	-9.84220312615583	2.8307076766591e-15	5.01168192554581e-13
ENSG00000105135.12	ENSG00000105135	ENSG00000105135_013	chr19	dexseq_prepare_annotation2.py	exon	15226812	15226882	.	-	.	ENST00000533086+ENST00000524779+ENST00000534378+ENST00000263383+ENST00000525880+ENST00000596093+ENST00000534806__exon_number_013__gene_id_ENSG00000105135	ILVBL	ENSG00000105135.12	-3.22813080901295	-8.90364224978325	2.88139021285711e-15	5.09437738295794e-13
ENSG00000225210.ENSG00000257227.10	ENSG00000225210+ENSG00000257227	ENSG00000225210+ENSG00000257227_011	chr14	dexseq_prepare_annotation2.py	exon	19653625	19653772	.	+	.	ENST00000549484+ENST00000418499+ENST00000441500+ENST00000551881__exon_number_011__gene_id_ENSG00000225210+ENSG00000257227		ENSG00000225210.ENSG00000257227.10	-1.5188638203492	-9.72272337044377	2.91738040101123e-15	5.15090433281572e-13
ENSG00000175899.61	ENSG00000175899	ENSG00000175899_062	chr12	dexseq_prepare_annotation2.py	exon	9268614	9268657	.	-	.	ENST00000467091+ENST00000318602__exon_number_062__gene_id_ENSG00000175899	A2M	ENSG00000175899.61	-1.22492403323168	-8.62063983138811	2.92356179382764e-15	5.15471798977186e-13
ENSG00000159023.26	ENSG00000159023	ENSG00000159023_027	chr1	dexseq_prepare_annotation2.py	exon	29391671	29391733	.	+	.	ENST00000373797__exon_number_027__gene_id_ENSG00000159023	EPB41	ENSG00000159023.26	-0.786706375531419	-9.52758273192625	2.98509573920924e-15	5.25598272037525e-13
ENSG00000100106.ENSG00000100101.21	ENSG00000100106+ENSG00000100101	ENSG00000100106+ENSG00000100101_022	chr22	dexseq_prepare_annotation2.py	exon	38097313	38097486	.	+	.	ENST00000406386+ENST00000344404+ENST00000455236+ENST00000492485__exon_number_022__gene_id_ENSG00000100106+ENSG00000100101		ENSG00000100106.ENSG00000100101.21	-3.37714404738666	-8.6472694798587	3.08554125403517e-15	5.42538887551078e-13
ENSG00000177239.5	ENSG00000177239	ENSG00000177239_006	chr9	dexseq_prepare_annotation2.py	exon	139981536	139981670	.	+	.	ENST00000371587+ENST00000542372+ENST00000545539+ENST00000371589+ENST00000535144+ENST00000545096+ENST00000544448__exon_number_006__gene_id_ENSG00000177239	MAN1B1	ENSG00000177239.5	-1.12661942563	-9.23599572159571	3.13151770355028e-15	5.49868770241756e-13
ENSG00000143226.ENSG00000244682.ENSG00000273112.ENSG00000072694.57	ENSG00000143226+ENSG00000244682+ENSG00000273112+ENSG00000072694	ENSG00000143226+ENSG00000244682+ENSG00000273112+ENSG00000072694_058	chr1	dexseq_prepare_annotation2.py	exon	161561082	161561087	.	+	.	ENST00000466542+ENST00000482226+ENST00000473530+ENST00000473712__exon_number_058__gene_id_ENSG00000143226+ENSG00000244682+ENSG00000273112+ENSG00000072694		ENSG00000143226.ENSG00000244682.ENSG00000273112.ENSG00000072694.57	2.17778677427514	8.56972508198699	3.28804416617771e-15	5.76563717248963e-13
ENSG00000170442.12	ENSG00000170442	ENSG00000170442_013	chr12	dexseq_prepare_annotation2.py	exon	52702017	52702048	.	+	.	ENST00000544024+ENST00000293525+ENST00000423955__exon_number_013__gene_id_ENSG00000170442	KRT86	ENSG00000170442.12	-2.63626458484889	-10.6598007325424	3.30878936666062e-15	5.7940879589794e-13
ENSG00000129270.12	ENSG00000129270	ENSG00000129270_013	chr17	dexseq_prepare_annotation2.py	exon	34100185	34100408	.	-	.	ENST00000589061+ENST00000587639+ENST00000590643+ENST00000589103__exon_number_013__gene_id_ENSG00000129270	MMP28	ENSG00000129270.12	1.02212669995845	9.93152428383528	3.33210993884621e-15	5.82696475008438e-13
ENSG00000063601.40	ENSG00000063601	ENSG00000063601_041	chrX	dexseq_prepare_annotation2.py	exon	149919202	149919315	.	+	.	ENST00000370390+ENST00000445323+ENST00000544228+ENST00000485376+ENST00000451863+ENST00000488357+ENST00000541925+ENST00000370387+ENST00000538506__exon_number_041__gene_id_ENSG00000063601	MTMR1	ENSG00000063601.40	1.15864028017627	9.02467232805417	3.3504300126006e-15	5.85101934434836e-13
ENSG00000197085.7	ENSG00000197085	ENSG00000197085_008	chr7	dexseq_prepare_annotation2.py	exon	34656519	34656615	.	-	.	ENST00000535640+ENST00000544556__exon_number_008__gene_id_ENSG00000197085	NPSR1-AS1	ENSG00000197085.7	-2.83581562731273	-10.4260245866352	3.41547791739897e-15	5.95650054976919e-13
ENSG00000255243.ENSG00000134343.10	ENSG00000255243+ENSG00000134343	ENSG00000255243+ENSG00000134343_011	chr11	dexseq_prepare_annotation2.py	exon	26495449	26495675	.	+	.	ENST00000531568__exon_number_011__gene_id_ENSG00000255243+ENSG00000134343		ENSG00000255243.ENSG00000134343.10	0.938027145183106	8.66763667636326	3.45347028194531e-15	6.01457510435209e-13
ENSG00000104447.31	ENSG00000104447	ENSG00000104447_032	chr8	dexseq_prepare_annotation2.py	exon	116821859	116821899	.	-	.	ENST00000422939__exon_number_032__gene_id_ENSG00000104447	TRPS1	ENSG00000104447.31	1.87007255248444	9.09854161186047	3.67494975435445e-15	6.39162020912703e-13
ENSG00000129270.2	ENSG00000129270	ENSG00000129270_003	chr17	dexseq_prepare_annotation2.py	exon	34092892	34093215	.	-	.	ENST00000589103__exon_number_003__gene_id_ENSG00000129270	MMP28	ENSG00000129270.2	0.947417680145422	9.90191014993275	3.78144410786542e-15	6.56792775927379e-13
ENSG00000034693.ENSG00000241847.ENSG00000229036.27	ENSG00000034693+ENSG00000241847+ENSG00000229036	ENSG00000034693+ENSG00000241847+ENSG00000229036_028	chr6	dexseq_prepare_annotation2.py	exon	143825230	143825279	.	+	.	ENST00000591189+ENST00000593175+ENST00000590703+ENST00000593045+ENST00000415586+ENST00000591892__exon_number_028__gene_id_ENSG00000034693+ENSG00000241847+ENSG00000229036		ENSG00000034693.ENSG00000241847.ENSG00000229036.27	2.16370841965976	9.0409585033158	3.88787750741701e-15	6.74100498682057e-13
ENSG00000104447.28	ENSG00000104447	ENSG00000104447_029	chr8	dexseq_prepare_annotation2.py	exon	116681131	116681228	.	-	.	ENST00000395715__exon_number_029__gene_id_ENSG00000104447	TRPS1	ENSG00000104447.28	1.78172608878855	9.08776435285776	3.89161012485936e-15	6.74100498682057e-13
ENSG00000120705.14	ENSG00000120705	ENSG00000120705_015	chr5	dexseq_prepare_annotation2.py	exon	137849340	137849395	.	-	.	ENST00000503183+ENST00000507939+ENST00000503014+ENST00000499810+ENST00000506345+ENST00000360541+ENST00000512198+ENST00000572514__exon_number_015__gene_id_ENSG00000120705	ETF1	ENSG00000120705.14	-2.67458653767888	-9.13824548470956	3.89928158972853e-15	6.74517830950854e-13
ENSG00000166233.ENSG00000207690.11	ENSG00000166233+ENSG00000207690	ENSG00000166233+ENSG00000207690_012	chr15	dexseq_prepare_annotation2.py	exon	72853824	72853888	.	+	.	ENST00000564062+ENST00000561987+ENST00000379887+ENST00000570085__exon_number_012__gene_id_ENSG00000166233+ENSG00000207690		ENSG00000166233.ENSG00000207690.11	-0.755031612197127	-9.03964408946514	3.91551039723036e-15	6.7641233657383e-13
ENSG00000048740.25	ENSG00000048740	ENSG00000048740_026	chr10	dexseq_prepare_annotation2.py	exon	11371061	11371242	.	+	.	ENST00000354440+ENST00000379261+ENST00000609870+ENST00000354897__exon_number_026__gene_id_ENSG00000048740	CELF2	ENSG00000048740.25	-1.20143514622006	-10.0329007843544	3.97006577825217e-15	6.84913824479031e-13
ENSG00000238542.ENSG00000163492.ENSG00000155657.161	ENSG00000238542+ENSG00000163492+ENSG00000155657	ENSG00000238542+ENSG00000163492+ENSG00000155657_162	chr2	dexseq_prepare_annotation2.py	exon	179516248	179516263	.	-	.	ENST00000342992+ENST00000589042+ENST00000591111__exon_number_162__gene_id_ENSG00000238542+ENSG00000163492+ENSG00000155657		ENSG00000238542.ENSG00000163492.ENSG00000155657.161	0.681711972329638	8.19037881354776	4.18970833606722e-15	7.21050394780979e-13
ENSG00000065371.9	ENSG00000065371	ENSG00000065371_010	chr3	dexseq_prepare_annotation2.py	exon	123697522	123698263	.	-	.	ENST00000459660+ENST00000479867__exon_number_010__gene_id_ENSG00000065371	ROPN1	ENSG00000065371.9	1.49793949267206	10.858540371994	4.19077986075915e-15	7.21050394780979e-13
ENSG00000103671.11	ENSG00000103671	ENSG00000103671_012	chr15	dexseq_prepare_annotation2.py	exon	64686145	64686205	.	+	.	ENST00000561265+ENST00000560567+ENST00000559833+ENST00000558442+ENST00000560920+ENST00000261884__exon_number_012__gene_id_ENSG00000103671	TRIP4	ENSG00000103671.11	-1.71067176487025	-9.87618028196389	4.22096864507183e-15	7.2527104941367e-13
ENSG00000124721.30	ENSG00000124721	ENSG00000124721_031	chr6	dexseq_prepare_annotation2.py	exon	38790614	38790810	.	+	.	ENST00000449981+ENST00000441566+ENST00000327475+ENST00000359357__exon_number_031__gene_id_ENSG00000124721	DNAH8	ENSG00000124721.30	1.49561760233014	8.93872320159672	4.29998135778913e-15	7.37858380728416e-13
ENSG00000172977.17	ENSG00000172977	ENSG00000172977_018	chr11	dexseq_prepare_annotation2.py	exon	65480276	65480305	.	+	.	ENST00000352980+ENST00000530446+ENST00000531880+ENST00000527544+ENST00000534293+ENST00000530605+ENST00000525204+ENST00000528198+ENST00000341318+ENST00000377046+ENST00000534650+ENST00000534104+ENST00000534681+ENST00000532042__exon_number_018__gene_id_ENSG00000172977	KAT5	ENSG00000172977.17	1.2788489304396	8.57423386772667	4.33557734105946e-15	7.42971891352518e-13
ENSG00000231870.6	ENSG00000231870	ENSG00000231870_007	chr17	dexseq_prepare_annotation2.py	exon	28898337	28898766	.	-	.	ENST00000420566__exon_number_007__gene_id_ENSG00000231870	KRT17P3	ENSG00000231870.6	-1.15278871420035	-12.6930809269221	4.40856824023798e-15	7.54471420787964e-13
ENSG00000114353.6	ENSG00000114353	ENSG00000114353_007	chr3	dexseq_prepare_annotation2.py	exon	50273636	50273885	.	+	.	ENST00000536647+ENST00000441156+ENST00000313601__exon_number_007__gene_id_ENSG00000114353	GNAI2	ENSG00000114353.6	1.29015972147867	9.865619816999	4.4158886341549e-15	7.54716582537659e-13
ENSG00000148343.31	ENSG00000148343	ENSG00000148343_032	chr9	dexseq_prepare_annotation2.py	exon	131830274	131830293	.	+	.	ENST00000495975+ENST00000414342__exon_number_032__gene_id_ENSG00000148343	FAM73B	ENSG00000148343.31	-1.41644675853537	-8.76749009995986	4.46220862229257e-15	7.61017373704395e-13
ENSG00000085276.52	ENSG00000085276	ENSG00000085276_053	chr3	dexseq_prepare_annotation2.py	exon	169381124	169381178	.	-	.	ENST00000494292+ENST00000485957+ENST00000486748__exon_number_053__gene_id_ENSG00000085276	MECOM	ENSG00000085276.52	-1.5486875462474	-9.73888008327532	4.4646289262588e-15	7.61017373704395e-13
ENSG00000100911.40	ENSG00000100911	ENSG00000100911_041	chr14	dexseq_prepare_annotation2.py	exon	24615801	24615805	.	-	.	ENST00000216802+ENST00000560592+ENST00000559613+ENST00000560410+ENST00000558273+ENST00000558931+ENST00000560788__exon_number_041__gene_id_ENSG00000100911	PSME2	ENSG00000100911.40	-2.39938303923788	-10.5748898043228	4.4928423662298e-15	7.64809455761048e-13
ENSG00000175224.7	ENSG00000175224	ENSG00000175224_008	chr11	dexseq_prepare_annotation2.py	exon	46639107	46639112	.	+	.	ENST00000312040+ENST00000434074+ENST00000533325+ENST00000451945+ENST00000526715+ENST00000579280+ENST00000583249+ENST00000580238+ENST00000581438+ENST00000529655+ENST00000581416__exon_number_008__gene_id_ENSG00000175224	ATG13	ENSG00000175224.7	0.604884710344517	8.8571458480668	4.52632056946761e-15	7.6948650296485e-13
ENSG00000079459.8	ENSG00000079459	ENSG00000079459_009	chr8	dexseq_prepare_annotation2.py	exon	11660275	11660276	.	+	.	ENST00000446331+ENST00000529464+ENST00000530337+ENST00000525607+ENST00000525900+ENST00000525283+ENST00000443614+ENST00000220584__exon_number_009__gene_id_ENSG00000079459	FDFT1	ENSG00000079459.8	-1.32407254862798	-11.5267349927616	4.78985260745754e-15	8.13209121760426e-13
ENSG00000177239.10	ENSG00000177239	ENSG00000177239_011	chr9	dexseq_prepare_annotation2.py	exon	139982636	139982719	.	+	.	ENST00000545096__exon_number_011__gene_id_ENSG00000177239	MAN1B1	ENSG00000177239.10	-1.23187746129216	-9.1460717595031	4.97815584950065e-15	8.43149886173051e-13
ENSG00000147206.32	ENSG00000147206	ENSG00000147206_033	chrX	dexseq_prepare_annotation2.py	exon	102338601	102338620	.	-	.	ENST00000425644+ENST00000425463+ENST00000395065__exon_number_033__gene_id_ENSG00000147206	NXF3	ENSG00000147206.32	-1.69403541328835	-9.27032678093153	4.97936109463887e-15	8.43149886173051e-13
ENSG00000074181.28	ENSG00000074181	ENSG00000074181_029	chr19	dexseq_prepare_annotation2.py	exon	15296068	15296219	.	-	.	ENST00000601011+ENST00000263388__exon_number_029__gene_id_ENSG00000074181	NOTCH3	ENSG00000074181.28	0.923723323109071	8.54446132110596	5.21061319274697e-15	8.8114356236503e-13
ENSG00000164113.15	ENSG00000164113	ENSG00000164113_016	chr4	dexseq_prepare_annotation2.py	exon	123304954	123305061	.	+	.	ENST00000492454+ENST00000439307+ENST00000446706+ENST00000296513+ENST00000388725+ENST00000388724__exon_number_016__gene_id_ENSG00000164113	ADAD1	ENSG00000164113.15	-1.4134334467376	-9.26054229638479	5.22769858447065e-15	8.82868063181314e-13
ENSG00000163520.29	ENSG00000163520	ENSG00000163520_030	chr3	dexseq_prepare_annotation2.py	exon	13679616	13679880	.	+	.	ENST00000404922+ENST00000421373+ENST00000295761+ENST00000295760__exon_number_030__gene_id_ENSG00000163520	FBLN2	ENSG00000163520.29	-2.11914010642434	-9.40862235597786	5.26608352897988e-15	8.88180419620656e-13
ENSG00000113163.13	ENSG00000113163	ENSG00000113163_014	chr5	dexseq_prepare_annotation2.py	exon	74677895	74677902	.	-	.	ENST00000508692+ENST00000261415+ENST00000380494+ENST00000357457+ENST00000405807__exon_number_014__gene_id_ENSG00000113163	COL4A3BP	ENSG00000113163.13	-2.11785134643057	-9.49495215461084	5.28248290391917e-15	8.89775589474596e-13
ENSG00000148343.28	ENSG00000148343	ENSG00000148343_029	chr9	dexseq_prepare_annotation2.py	exon	131829787	131830051	.	+	.	ENST00000471943__exon_number_029__gene_id_ENSG00000148343	FAM73B	ENSG00000148343.28	-1.31009493812333	-8.72331972029986	5.76510490095641e-15	9.69793538601568e-13
ENSG00000074181.20	ENSG00000074181	ENSG00000074181_021	chr19	dexseq_prepare_annotation2.py	exon	15290175	15290307	.	-	.	ENST00000601011+ENST00000263388+ENST00000595045__exon_number_021__gene_id_ENSG00000074181	NOTCH3	ENSG00000074181.20	-0.547486968564537	-8.52578443293479	5.84680316019757e-15	9.82247605085773e-13
ENSG00000177239.26	ENSG00000177239	ENSG00000177239_027	chr9	dexseq_prepare_annotation2.py	exon	139997800	139998101	.	+	.	ENST00000540391+ENST00000536349__exon_number_027__gene_id_ENSG00000177239	MAN1B1	ENSG00000177239.26	0.769766410894732	9.11272874090492	5.91110611078881e-15	9.91750528132371e-13
ENSG00000118898	ENSG00000118898	ENSG00000118898_001	chr16	dexseq_prepare_annotation2.py	exon	4932508	4932823	.	-	.	ENST00000345988__exon_number_001__gene_id_ENSG00000118898	PPL	ENSG00000118898	-3.98024204204929	-9.46260774338121	6.14216937542965e-15	1.02917065997559e-12
ENSG00000151655.2	ENSG00000151655	ENSG00000151655_003	chr10	dexseq_prepare_annotation2.py	exon	7745331	7745342	.	+	.	ENST00000480387+ENST00000358415+ENST00000473227__exon_number_003__gene_id_ENSG00000151655	ITIH2	ENSG00000151655.2	-1.69568387937645	-9.15512054955245	6.42327089764657e-15	1.07486646240487e-12
ENSG00000261360.7	ENSG00000261360	ENSG00000261360_008	chr5	dexseq_prepare_annotation2.py	exon	14664385	14664542	.	-	.	ENST00000563101__exon_number_008__gene_id_ENSG00000261360	CTD-2165H16.4	ENSG00000261360.7	-1.13098923516281	-12.5357145149765	6.43418246702911e-15	1.07528862710394e-12
ENSG00000134982.ENSG00000272869.ENSG00000258864.ENSG00000212643.ENSG00000153037.70	ENSG00000134982+ENSG00000272869+ENSG00000258864+ENSG00000212643+ENSG00000153037	ENSG00000134982+ENSG00000272869+ENSG00000258864+ENSG00000212643+ENSG00000153037_071	chr5	dexseq_prepare_annotation2.py	exon	112227423	112228648	.	+	.	ENST00000391338+ENST00000512790+ENST00000506997__exon_number_071__gene_id_ENSG00000134982+ENSG00000272869+ENSG00000258864+ENSG00000212643+ENSG00000153037		ENSG00000134982.ENSG00000272869.ENSG00000258864.ENSG00000212643.ENSG00000153037.70	-1.52479842557839	-9.54638730509456	6.49728334991943e-15	1.08442027911377e-12
ENSG00000256626.ENSG00000197992.16	ENSG00000256626+ENSG00000197992	ENSG00000256626+ENSG00000197992_017	chr12	dexseq_prepare_annotation2.py	exon	10218099	10218565	.	+	.	ENST00000355819__exon_number_017__gene_id_ENSG00000256626+ENSG00000197992		ENSG00000256626.ENSG00000197992.16	-1.61974724273741	-10.4607354413612	6.78733758342396e-15	1.13135826543361e-12
ENSG00000159086.4	ENSG00000159086	ENSG00000159086_005	chr21	dexseq_prepare_annotation2.py	exon	34109565	34109719	.	-	.	ENST00000443785+ENST00000466846+ENST00000331923+ENST00000497873__exon_number_005__gene_id_ENSG00000159086	PAXBP1	ENSG00000159086.4	1.4855573288334	11.4065621658211	6.83017630101228e-15	1.1370203358654e-12
ENSG00000148950.13	ENSG00000148950	ENSG00000148950_014	chr11	dexseq_prepare_annotation2.py	exon	31482173	31482261	.	-	.	ENST00000278200+ENST00000532287+ENST00000527184+ENST00000530023+ENST00000529749+ENST00000532624__exon_number_014__gene_id_ENSG00000148950	IMMP1L	ENSG00000148950.13	2.46852085290204	9.34552805351718	7.11650169577466e-15	1.18314840514629e-12
ENSG00000145934.9	ENSG00000145934	ENSG00000145934_010	chr5	dexseq_prepare_annotation2.py	exon	167361867	167361925	.	+	.	ENST00000518693__exon_number_010__gene_id_ENSG00000145934	TENM2	ENSG00000145934.9	0.894457359921674	9.63009585127251	7.21793135080455e-15	1.19845709379382e-12
ENSG00000215021.ENSG00000238795.32	ENSG00000215021+ENSG00000238795	ENSG00000215021+ENSG00000238795_033	chr12	dexseq_prepare_annotation2.py	exon	7079232	7079358	.	-	.	ENST00000542294__exon_number_033__gene_id_ENSG00000215021+ENSG00000238795		ENSG00000215021.ENSG00000238795.32	-0.611773372657059	-8.91321642024691	7.73217178830055e-15	1.28218013475801e-12
ENSG00000082293.23	ENSG00000082293	ENSG00000082293_024	chr6	dexseq_prepare_annotation2.py	exon	70840074	70840115	.	+	.	ENST00000393344+ENST00000322773+ENST00000455415__exon_number_024__gene_id_ENSG00000082293	COL19A1	ENSG00000082293.23	1.18246071885466	8.86780728280091	7.88013078902896e-15	1.30502703462443e-12
ENSG00000106263.43	ENSG00000106263	ENSG00000106263_044	chr7	dexseq_prepare_annotation2.py	exon	2420376	2420378	.	+	.	ENST00000397011+ENST00000360876__exon_number_044__gene_id_ENSG00000106263	EIF3B	ENSG00000106263.43	1.14293591991317	8.77338177132575	8.77090215841158e-15	1.45067326512195e-12
ENSG00000174640.4	ENSG00000174640	ENSG00000174640_005	chr3	dexseq_prepare_annotation2.py	exon	133657273	133657337	.	-	.	ENST00000481359+ENST00000493729+ENST00000310926__exon_number_005__gene_id_ENSG00000174640	SLCO2A1	ENSG00000174640.4	1.75941126869633	9.03349561993474	8.8886437840233e-15	1.46825275454082e-12
ENSG00000150672.ENSG00000256466.88	ENSG00000150672+ENSG00000256466	ENSG00000150672+ENSG00000256466_089	chr11	dexseq_prepare_annotation2.py	exon	85309741	85309832	.	-	.	ENST00000376104+ENST00000526147+ENST00000472545__exon_number_089__gene_id_ENSG00000150672+ENSG00000256466		ENSG00000150672.ENSG00000256466.88	1.66233977305957	9.29706633431407	8.96855543627323e-15	1.47954616851014e-12
ENSG00000012504.24	ENSG00000012504	ENSG00000012504_025	chr12	dexseq_prepare_annotation2.py	exon	100957290	100957420	.	+	.	ENST00000548884+ENST00000188403__exon_number_025__gene_id_ENSG00000012504	NR1H4	ENSG00000012504.24	1.14389870862352	9.37417387957139	9.27711696060769e-15	1.5284825273067e-12
ENSG00000023839.27	ENSG00000023839	ENSG00000023839_028	chr10	dexseq_prepare_annotation2.py	exon	101594137	101594292	.	+	.	ENST00000370449__exon_number_028__gene_id_ENSG00000023839	ABCC2	ENSG00000023839.27	-0.859802291642497	-9.0230977063381	9.37721365532112e-15	1.54299101510446e-12
ENSG00000127616.2	ENSG00000127616	ENSG00000127616_003	chr19	dexseq_prepare_annotation2.py	exon	11071757	11071780	.	+	.	ENST00000344626+ENST00000541122+ENST00000429416+ENST00000358026__exon_number_003__gene_id_ENSG00000127616	SMARCA4	ENSG00000127616.2	1.18108922880699	8.63720556810449	9.48953543640066e-15	1.55947132219065e-12
ENSG00000127329.15	ENSG00000127329	ENSG00000127329_016	chr12	dexseq_prepare_annotation2.py	exon	70933803	70933839	.	-	.	ENST00000549400__exon_number_016__gene_id_ENSG00000127329	PTPRB	ENSG00000127329.15	-4.23943173921241	-9.45442081751975	9.86955933062443e-15	1.61984616404366e-12
ENSG00000085276.2	ENSG00000085276	ENSG00000085276_003	chr3	dexseq_prepare_annotation2.py	exon	168802532	168802548	.	-	.	ENST00000472280+ENST00000464456+ENST00000264674+ENST00000392736__exon_number_003__gene_id_ENSG00000085276	MECOM	ENSG00000085276.2	0.713136457620902	9.54066323108315	1.0718293011651e-14	1.75689544094558e-12
ENSG00000159086.2	ENSG00000159086	ENSG00000159086_003	chr21	dexseq_prepare_annotation2.py	exon	34107131	34107136	.	-	.	ENST00000443785+ENST00000466846+ENST00000331923__exon_number_003__gene_id_ENSG00000159086	PAXBP1	ENSG00000159086.2	1.28354215567361	11.2383640995671	1.12588233298833e-14	1.84313983661698e-12
ENSG00000119689.11	ENSG00000119689	ENSG00000119689_012	chr14	dexseq_prepare_annotation2.py	exon	75352289	75352337	.	+	.	ENST00000555492+ENST00000555459+ENST00000556190+ENST00000555071+ENST00000334220+ENST00000334212+ENST00000555988+ENST00000556582+ENST00000556460+ENST00000557012+ENST00000238671+ENST00000554612__exon_number_012__gene_id_ENSG00000119689	DLST	ENSG00000119689.11	1.00311762559698	10.320315624315	1.12977429442928e-14	1.84715215061905e-12
ENSG00000257062.ENSG00000111700.ENSG00000134538.ENSG00000205754.ENSG00000257046.31	ENSG00000257062+ENSG00000111700+ENSG00000134538+ENSG00000205754+ENSG00000257046	ENSG00000257062+ENSG00000111700+ENSG00000134538+ENSG00000205754+ENSG00000257046_032	chr12	dexseq_prepare_annotation2.py	exon	21199987	21200112	.	+	.	ENST00000554957+ENST00000381541+ENST00000421593__exon_number_032__gene_id_ENSG00000257062+ENSG00000111700+ENSG00000134538+ENSG00000205754+ENSG00000257046		ENSG00000257062.ENSG00000111700.ENSG00000134538.ENSG00000205754.ENSG00000257046.31	1.07814357566803	8.53350552631402	1.13203506627535e-14	1.84849068618226e-12
ENSG00000126733.6	ENSG00000126733	ENSG00000126733_007	chrX	dexseq_prepare_annotation2.py	exon	85769282	85769394	.	+	.	ENST00000506327+ENST00000508860+ENST00000461604+ENST00000373125+ENST00000373131+ENST00000510272__exon_number_007__gene_id_ENSG00000126733	DACH2	ENSG00000126733.6	0.960791130035394	10.1090777229449	1.14036920270142e-14	1.85973034530119e-12
ENSG00000260774.ENSG00000164366.2	ENSG00000260774+ENSG00000164366	ENSG00000260774+ENSG00000164366_003	chr5	dexseq_prepare_annotation2.py	exon	214013	216807	.	-	.	ENST00000565521__exon_number_003__gene_id_ENSG00000260774+ENSG00000164366		ENSG00000260774.ENSG00000164366.2	1.58725542822828	12.291223625466	1.16461294383235e-14	1.8968540834348e-12
ENSG00000085276	ENSG00000085276	ENSG00000085276_001	chr3	dexseq_prepare_annotation2.py	exon	168801287	168801294	.	-	.	ENST00000264674+ENST00000392736__exon_number_001__gene_id_ENSG00000085276	MECOM	ENSG00000085276	0.72698820743583	9.51150930252297	1.2193778020932e-14	1.98353154096334e-12
ENSG00000105135	ENSG00000105135	ENSG00000105135_001	chr19	dexseq_prepare_annotation2.py	exon	15225795	15225797	.	-	.	ENST00000533086__exon_number_001__gene_id_ENSG00000105135	ILVBL	ENSG00000105135	-0.885103374398368	-8.64705682588518	1.24072408196121e-14	2.01569701234413e-12
ENSG00000100201.27	ENSG00000100201	ENSG00000100201_028	chr22	dexseq_prepare_annotation2.py	exon	38894558	38894578	.	-	.	ENST00000467279+ENST00000432525+ENST00000381633+ENST00000216019+ENST00000396821+ENST00000403230__exon_number_028__gene_id_ENSG00000100201	DDX17	ENSG00000100201.27	0.702154196286727	8.96181808107305	1.28519734831081e-14	2.08530590507818e-12
ENSG00000158286.27	ENSG00000158286	ENSG00000158286_028	chr1	dexseq_prepare_annotation2.py	exon	6271977	6271982	.	+	.	ENST00000377948+ENST00000377939+ENST00000496676+ENST00000492476__exon_number_028__gene_id_ENSG00000158286	RNF207	ENSG00000158286.27	2.03502372239911	8.66825676914203	1.31033787369602e-14	2.12340997883822e-12
ENSG00000186472.3	ENSG00000186472	ENSG00000186472_004	chr7	dexseq_prepare_annotation2.py	exon	82430834	82430852	.	-	.	ENST00000333891__exon_number_004__gene_id_ENSG00000186472	PCLO	ENSG00000186472.3	1.4167081399942	8.90178170828643	1.34269689694243e-14	2.17310067732166e-12
ENSG00000091536.7	ENSG00000091536	ENSG00000091536_008	chr17	dexseq_prepare_annotation2.py	exon	18028546	18028880	.	+	.	ENST00000583079__exon_number_008__gene_id_ENSG00000091536	MYO15A	ENSG00000091536.7	1.0474292816108	8.15995554444362	1.35731655819898e-14	2.19399181668426e-12
ENSG00000104529.60	ENSG00000104529	ENSG00000104529_061	chr8	dexseq_prepare_annotation2.py	exon	144672158	144672187	.	-	.	ENST00000524883+ENST00000530306+ENST00000524900+ENST00000531670+ENST00000532741+ENST00000526135+ENST00000442189+ENST00000531953+ENST00000528519+ENST00000534475+ENST00000526710+ENST00000423316+ENST00000526133+ENST00000532596+ENST00000530545+ENST00000525261+ENST00000534804+ENST00000529832+ENST00000531281__exon_number_061__gene_id_ENSG00000104529	EEF1D	ENSG00000104529.60	-1.37600480328353	-8.22572072293076	1.36502323322535e-14	2.20367012696841e-12
ENSG00000166444.32	ENSG00000166444	ENSG00000166444_033	chr11	dexseq_prepare_annotation2.py	exon	8724946	8725158	.	-	.	ENST00000526837+ENST00000526701__exon_number_033__gene_id_ENSG00000166444	ST5	ENSG00000166444.32	-1.16508102286494	-7.93587385971164	1.39708649788272e-14	2.25259549020885e-12
ENSG00000269332.ENSG00000269025.ENSG00000240713.ENSG00000221790.ENSG00000268823.11	ENSG00000269332+ENSG00000269025+ENSG00000240713+ENSG00000221790+ENSG00000268823	ENSG00000269332+ENSG00000269025+ENSG00000240713+ENSG00000221790+ENSG00000268823_012	chr19	dexseq_prepare_annotation2.py	exon	22784247	22784253	.	+	.	ENST00000597408+ENST00000600260+ENST00000473738+ENST00000596977__exon_number_012__gene_id_ENSG00000269332+ENSG00000269025+ENSG00000240713+ENSG00000221790+ENSG00000268823		ENSG00000269332.ENSG00000269025.ENSG00000240713.ENSG00000221790.ENSG00000268823.11	-1.14538628791055	-9.20092660497458	1.4191113248917e-14	2.28523276190035e-12
ENSG00000236963.15	ENSG00000236963	ENSG00000236963_016	chr1	dexseq_prepare_annotation2.py	exon	20755233	20755275	.	-	.	ENST00000426428__exon_number_016__gene_id_ENSG00000236963	LINC01141	ENSG00000236963.15	-0.659884230589915	-9.72116069895809	1.44198949975917e-14	2.31916057789372e-12
ENSG00000091536.77	ENSG00000091536	ENSG00000091536_078	chr17	dexseq_prepare_annotation2.py	exon	18062994	18063248	.	+	.	ENST00000433411__exon_number_078__gene_id_ENSG00000091536	MYO15A	ENSG00000091536.77	1.11335871473039	8.14892511429637	1.46004441533903e-14	2.3452558051001e-12
ENSG00000186529.21	ENSG00000186529	ENSG00000186529_022	chr19	dexseq_prepare_annotation2.py	exon	15769127	15769207	.	+	.	ENST00000221307+ENST00000592279+ENST00000585846+ENST00000591058+ENST00000586182__exon_number_022__gene_id_ENSG00000186529	CYP4F3	ENSG00000186529.21	-1.37471771251813	-9.18996086737018	1.49536728470286e-14	2.39709758027456e-12
ENSG00000129757.9	ENSG00000129757	ENSG00000129757_010	chr11	dexseq_prepare_annotation2.py	exon	2905932	2906431	.	-	.	ENST00000430149+ENST00000313407+ENST00000414822+ENST00000440480__exon_number_010__gene_id_ENSG00000129757	CDKN1C	ENSG00000129757.9	1.44866743845115	10.4869417799637	1.49605877909507e-14	2.39709758027456e-12
ENSG00000162878.25	ENSG00000162878	ENSG00000162878_026	chr2	dexseq_prepare_annotation2.py	exon	42284883	42285053	.	+	.	ENST00000490302+ENST00000470578+ENST00000480099+ENST00000294964__exon_number_026__gene_id_ENSG00000162878	PKDCC	ENSG00000162878.25	-0.905805634565021	-8.92927907167313	1.51921342654575e-14	2.43115874458786e-12
ENSG00000254485.ENSG00000196220.ENSG00000206573.106	ENSG00000254485+ENSG00000196220+ENSG00000206573	ENSG00000254485+ENSG00000196220+ENSG00000206573_107	chr3	dexseq_prepare_annotation2.py	exon	9439178	9439179	.	-	.	ENST00000520447+ENST00000518437+ENST00000469846__exon_number_107__gene_id_ENSG00000254485+ENSG00000196220+ENSG00000206573		ENSG00000254485.ENSG00000196220.ENSG00000206573.106	1.631194594449	8.12661372456523	1.54238083176804e-14	2.46515535882408e-12
ENSG00000163491.55	ENSG00000163491	ENSG00000163491_056	chr3	dexseq_prepare_annotation2.py	exon	27387577	27387707	.	-	.	ENST00000435750+ENST00000429845+ENST00000341435+ENST00000491627__exon_number_056__gene_id_ENSG00000163491	NEK10	ENSG00000163491.55	-3.23682944941758	-8.39798245415142	1.57891941781509e-14	2.52041156680416e-12
ENSG00000240731.ENSG00000127054.90	ENSG00000240731+ENSG00000127054	ENSG00000240731+ENSG00000127054_091	chr1	dexseq_prepare_annotation2.py	exon	1256474	1256476	.	-	.	ENST00000534345__exon_number_091__gene_id_ENSG00000240731+ENSG00000127054		ENSG00000240731.ENSG00000127054.90	-1.50667979594444	-8.87007318059498	1.5843380714728e-14	2.52591570494436e-12
ENSG00000185811.19	ENSG00000185811	ENSG00000185811_020	chr7	dexseq_prepare_annotation2.py	exon	50450238	50450405	.	+	.	ENST00000439701+ENST00000438033+ENST00000357364+ENST00000331340+ENST00000343574+ENST00000471793+ENST00000440768+ENST00000359197__exon_number_020__gene_id_ENSG00000185811	IKZF1	ENSG00000185811.19	1.02143578244181	10.4621073392475	1.62982997422015e-14	2.59521572367064e-12
ENSG00000007174.10	ENSG00000007174	ENSG00000007174_011	chr17	dexseq_prepare_annotation2.py	exon	11515860	11515891	.	+	.	ENST00000579813+ENST00000579828__exon_number_011__gene_id_ENSG00000007174	DNAH9	ENSG00000007174.10	-0.708472925647395	-9.16704210549012	1.66823334526752e-14	2.65307055413253e-12
ENSG00000174640.25	ENSG00000174640	ENSG00000174640_026	chr3	dexseq_prepare_annotation2.py	exon	133748770	133748920	.	-	.	ENST00000310926__exon_number_026__gene_id_ENSG00000174640	SLCO2A1	ENSG00000174640.25	2.4318172356785	8.90597793554165	1.71247435649406e-14	2.72005437378093e-12
ENSG00000150593.ENSG00000265827.10	ENSG00000150593+ENSG00000265827	ENSG00000150593+ENSG00000265827_011	chr10	dexseq_prepare_annotation2.py	exon	112642761	112642855	.	+	.	ENST00000467574+ENST00000492932+ENST00000444997+ENST00000280154+ENST00000483670+ENST00000393104__exon_number_011__gene_id_ENSG00000150593+ENSG00000265827		ENSG00000150593.ENSG00000265827.10	-0.832617920271189	-8.7999584948858	1.79025512988408e-14	2.84008023587626e-12
ENSG00000123213.20	ENSG00000123213	ENSG00000123213_021	chr5	dexseq_prepare_annotation2.py	exon	65088483	65089476	.	+	.	ENST00000506539__exon_number_021__gene_id_ENSG00000123213	NLN	ENSG00000123213.20	-1.11814943631098	-8.79562980453507	1.83171661496727e-14	2.90226327737619e-12
ENSG00000162458.42	ENSG00000162458	ENSG00000162458_043	chr1	dexseq_prepare_annotation2.py	exon	16111825	16113084	.	+	.	ENST00000375771+ENST00000400773+ENST00000375766__exon_number_043__gene_id_ENSG00000162458	FBLIM1	ENSG00000162458.42	1.01837328637368	9.65392411415293	1.90636120148641e-14	3.0168048336905e-12
ENSG00000223705.ENSG00000205583.ENSG00000178809.42	ENSG00000223705+ENSG00000205583+ENSG00000178809	ENSG00000223705+ENSG00000205583+ENSG00000178809_043	chr7	dexseq_prepare_annotation2.py	exon	75039646	75039650	.	+	.	ENST00000473960+ENST00000393633+ENST00000457988+ENST00000455158__exon_number_043__gene_id_ENSG00000223705+ENSG00000205583+ENSG00000178809		ENSG00000223705.ENSG00000205583.ENSG00000178809.42	-1.70546589768522	-8.41862722611294	1.96784687202776e-14	3.11026569359141e-12
ENSG00000114423.34	ENSG00000114423	ENSG00000114423_035	chr3	dexseq_prepare_annotation2.py	exon	105588247	105588266	.	-	.	ENST00000438603+ENST00000447441__exon_number_035__gene_id_ENSG00000114423	CBLB	ENSG00000114423.34	0.68826680733737	8.58930923641819	2.03979546315161e-14	3.22001307952833e-12
ENSG00000186529.22	ENSG00000186529	ENSG00000186529_023	chr19	dexseq_prepare_annotation2.py	exon	15769301	15769365	.	+	.	ENST00000221307+ENST00000592279+ENST00000585846+ENST00000591058+ENST00000586182__exon_number_023__gene_id_ENSG00000186529	CYP4F3	ENSG00000186529.22	-1.53926493319041	-9.11239902187635	2.16532836477897e-14	3.41397442132962e-12
ENSG00000105072.2	ENSG00000105072	ENSG00000105072_003	chr19	dexseq_prepare_annotation2.py	exon	16607217	16607249	.	+	.	ENST00000594035+ENST00000221671+ENST00000596592__exon_number_003__gene_id_ENSG00000105072	C19orf44	ENSG00000105072.2	-3.82455769702535	-9.77007711249826	2.17092386170067e-14	3.41859167617341e-12
ENSG00000175455.5	ENSG00000175455	ENSG00000175455_006	chr3	dexseq_prepare_annotation2.py	exon	123632574	123633165	.	-	.	ENST00000488653+ENST00000485727+ENST00000489746+ENST00000409657+ENST00000495381+ENST00000310351__exon_number_006__gene_id_ENSG00000175455	CCDC14	ENSG00000175455.5	-0.681176791938622	-8.257731433383	2.30431151218499e-14	3.62418721785149e-12
ENSG00000272298.ENSG00000185442.ENSG00000258741.9	ENSG00000272298+ENSG00000185442+ENSG00000258741	ENSG00000272298+ENSG00000185442+ENSG00000258741_010	chr15	dexseq_prepare_annotation2.py	exon	93173391	93173443	.	-	.	ENST00000555613__exon_number_010__gene_id_ENSG00000272298+ENSG00000185442+ENSG00000258741		ENSG00000272298.ENSG00000185442.ENSG00000258741.9	0.879034161359335	9.36419713549316	2.34108991010449e-14	3.67751944677713e-12
ENSG00000176635.7	ENSG00000176635	ENSG00000176635_008	chr22	dexseq_prepare_annotation2.py	exon	30500390	30500426	.	+	.	ENST00000336726+ENST00000491605+ENST00000403975__exon_number_008__gene_id_ENSG00000176635	HORMAD2	ENSG00000176635.7	-1.45717869598365	-9.9164118052041	2.38514600091806e-14	3.74213934748689e-12
ENSG00000173715.ENSG00000173653.59	ENSG00000173715+ENSG00000173653	ENSG00000173715+ENSG00000173653_060	chr11	dexseq_prepare_annotation2.py	exon	66611006	66611111	.	+	.	ENST00000309657+ENST00000530610+ENST00000524506+ENST00000533277+ENST00000524849+ENST00000534822__exon_number_060__gene_id_ENSG00000173715+ENSG00000173653		ENSG00000173715.ENSG00000173653.59	-0.726407822252325	-8.89327733166067	2.4152987921887e-14	3.78481454499183e-12
ENSG00000048740.24	ENSG00000048740	ENSG00000048740_025	chr10	dexseq_prepare_annotation2.py	exon	11371056	11371060	.	+	.	ENST00000542579+ENST00000609870+ENST00000354897+ENST00000399850+ENST00000608830+ENST00000379261+ENST00000417956+ENST00000315874+ENST00000450189+ENST00000427450+ENST00000609692+ENST00000416382+ENST00000354440__exon_number_025__gene_id_ENSG00000048740	CELF2	ENSG00000048740.24	-1.20693555941346	-9.59036757619362	2.48280605624861e-14	3.8858491563133e-12
ENSG00000172977.18	ENSG00000172977	ENSG00000172977_019	chr11	dexseq_prepare_annotation2.py	exon	65480306	65480392	.	+	.	ENST00000534681__exon_number_019__gene_id_ENSG00000172977	KAT5	ENSG00000172977.18	1.41812453341007	8.28608481286744	2.54101591200194e-14	3.97210367844186e-12
ENSG00000059573.23	ENSG00000059573	ENSG00000059573_024	chr10	dexseq_prepare_annotation2.py	exon	97416354	97416366	.	-	.	ENST00000483788+ENST00000371221+ENST00000371224__exon_number_024__gene_id_ENSG00000059573	ALDH18A1	ENSG00000059573.23	-0.904527224216425	-9.07699774525571	2.56389811072676e-14	4.0029913231325e-12
ENSG00000141293.1	ENSG00000141293	ENSG00000141293_002	chr17	dexseq_prepare_annotation2.py	exon	46210807	46210807	.	-	.	ENST00000336915+ENST00000584709__exon_number_002__gene_id_ENSG00000141293	SKAP1	ENSG00000141293.1	-1.10014283852407	-9.721540863078	2.63678809553673e-14	4.11178554333442e-12
ENSG00000158286.20	ENSG00000158286	ENSG00000158286_021	chr1	dexseq_prepare_annotation2.py	exon	6270961	6270961	.	+	.	ENST00000377939__exon_number_021__gene_id_ENSG00000158286	RNF207	ENSG00000158286.20	2.00494105564159	8.54158386876161	2.66412366057568e-14	4.1493645086259e-12
ENSG00000166748.25	ENSG00000166748	ENSG00000166748_026	chr15	dexseq_prepare_annotation2.py	exon	87097592	87097768	.	+	.	ENST00000441037+ENST00000389298+ENST00000421325__exon_number_026__gene_id_ENSG00000166748	AGBL1	ENSG00000166748.25	1.59825874932344	9.44604153645165	2.67011648093033e-14	4.1536513441579e-12
ENSG00000164116.22	ENSG00000164116	ENSG00000164116_023	chr4	dexseq_prepare_annotation2.py	exon	156629388	156629446	.	+	.	ENST00000506455+ENST00000443668+ENST00000511108+ENST00000511507+ENST00000512983+ENST00000513574+ENST00000393832+ENST00000296518+ENST00000455639+ENST00000515602+ENST00000515201__exon_number_023__gene_id_ENSG00000164116	GUCY1A3	ENSG00000164116.22	-0.877651873079523	-9.06290072733612	2.74232336463826e-14	4.26080598213408e-12
ENSG00000260498	ENSG00000260498	ENSG00000260498_001	chr16	dexseq_prepare_annotation2.py	exon	87807094	87807116	.	-	.	ENST00000563993__exon_number_001__gene_id_ENSG00000260498	RP4-536B24.4	ENSG00000260498	-1.33833732707596	-11.9428980888327	2.74674122340298e-14	4.26250343218209e-12
ENSG00000119912.28	ENSG00000119912	ENSG00000119912_029	chr10	dexseq_prepare_annotation2.py	exon	94267332	94267423	.	-	.	ENST00000478361+ENST00000265986__exon_number_029__gene_id_ENSG00000119912	IDE	ENSG00000119912.28	0.578582942836162	8.92279664711489	2.80029253624154e-14	4.34035184861563e-12
ENSG00000017260.10	ENSG00000017260	ENSG00000017260_011	chr3	dexseq_prepare_annotation2.py	exon	130613026	130613181	.	+	.	ENST00000513801+ENST00000510168+ENST00000505072+ENST00000504948+ENST00000508532__exon_number_011__gene_id_ENSG00000017260	ATP2C1	ENSG00000017260.10	1.17041093676774	10.93222706191	2.82257858613792e-14	4.36961072860303e-12
ENSG00000117676.12	ENSG00000117676	ENSG00000117676_013	chr1	dexseq_prepare_annotation2.py	exon	26872333	26872335	.	+	.	ENST00000374163__exon_number_013__gene_id_ENSG00000117676	RPS6KA1	ENSG00000117676.12	1.12605233525154	8.12151362093351	2.83697068427962e-14	4.38659319966623e-12
ENSG00000100129.23	ENSG00000100129	ENSG00000100129_024	chr22	dexseq_prepare_annotation2.py	exon	38266281	38266354	.	+	.	ENST00000476955+ENST00000482600+ENST00000464790+ENST00000406934+ENST00000381683+ENST00000477256+ENST00000412331__exon_number_024__gene_id_ENSG00000100129	EIF3L	ENSG00000100129.23	1.89798288165105	9.31580025224594	2.90115143067039e-14	4.48042641790593e-12
ENSG00000266967.ENSG00000267060.ENSG00000108825.30	ENSG00000266967+ENSG00000267060+ENSG00000108825	ENSG00000266967+ENSG00000267060+ENSG00000108825_031	chr17	dexseq_prepare_annotation2.py	exon	41108045	41108220	.	-	.	ENST00000441280+ENST00000483774__exon_number_031__gene_id_ENSG00000266967+ENSG00000267060+ENSG00000108825		ENSG00000266967.ENSG00000267060.ENSG00000108825.30	-0.898379535301623	-8.26219013132938	2.93899372049169e-14	4.53340665559646e-12
ENSG00000148341.16	ENSG00000148341	ENSG00000148341_017	chr9	dexseq_prepare_annotation2.py	exon	131772973	131774002	.	-	.	ENST00000461811+ENST00000479237__exon_number_017__gene_id_ENSG00000148341	SH3GLB2	ENSG00000148341.16	-1.20206703614311	-8.62233938167166	2.98693329990077e-14	4.60181591644087e-12
ENSG00000049759.81	ENSG00000049759	ENSG00000049759_082	chr18	dexseq_prepare_annotation2.py	exon	56057296	56057877	.	+	.	ENST00000590506__exon_number_082__gene_id_ENSG00000049759	NEDD4L	ENSG00000049759.81	1.90669861996398	8.42764577359918	3.17129223139671e-14	4.87998296284385e-12
ENSG00000188897.67	ENSG00000188897	ENSG00000188897_068	chr16	dexseq_prepare_annotation2.py	exon	11578735	11578929	.	-	.	ENST00000344649+ENST00000598234+ENST00000595170__exon_number_068__gene_id_ENSG00000188897	CTD-3088G3.8	ENSG00000188897.67	-1.24942416677874	-8.7757277512986	3.34213133940813e-14	5.13670358930471e-12
ENSG00000134982.ENSG00000272869.ENSG00000258864.ENSG00000212643.ENSG00000153037.66	ENSG00000134982+ENSG00000272869+ENSG00000258864+ENSG00000212643+ENSG00000153037	ENSG00000134982+ENSG00000272869+ENSG00000258864+ENSG00000212643+ENSG00000153037_067	chr5	dexseq_prepare_annotation2.py	exon	112217654	112217746	.	+	.	ENST00000503445__exon_number_067__gene_id_ENSG00000134982+ENSG00000272869+ENSG00000258864+ENSG00000212643+ENSG00000153037		ENSG00000134982.ENSG00000272869.ENSG00000258864.ENSG00000212643.ENSG00000153037.66	-1.46465973791635	-9.18158059016239	3.41674443978367e-14	5.24509144647125e-12
ENSG00000163520.28	ENSG00000163520	ENSG00000163520_029	chr3	dexseq_prepare_annotation2.py	exon	13679597	13679615	.	+	.	ENST00000404922+ENST00000295761+ENST00000295760__exon_number_029__gene_id_ENSG00000163520	FBLN2	ENSG00000163520.28	-2.43727298017281	-9.01115115101135	3.5104973682917e-14	5.38256667060247e-12
ENSG00000138744.ENSG00000198301.4	ENSG00000138744+ENSG00000198301	ENSG00000138744+ENSG00000198301_005	chr4	dexseq_prepare_annotation2.py	exon	76836021	76836138	.	-	.	ENST00000513045+ENST00000286733__exon_number_005__gene_id_ENSG00000138744+ENSG00000198301		ENSG00000138744.ENSG00000198301.4	-2.80484058498688	-8.21289468589273	3.61817671550702e-14	5.54104095277325e-12
ENSG00000177239.12	ENSG00000177239	ENSG00000177239_013	chr9	dexseq_prepare_annotation2.py	exon	139982851	139983012	.	+	.	ENST00000545096__exon_number_013__gene_id_ENSG00000177239	MAN1B1	ENSG00000177239.12	-1.01425994654715	-8.75619752523312	3.69419926113699e-14	5.65071419679071e-12
ENSG00000142330.ENSG00000178623.18	ENSG00000142330+ENSG00000178623	ENSG00000142330+ENSG00000178623_019	chr2	dexseq_prepare_annotation2.py	exon	241534441	241534520	.	+	.	ENST00000494738+ENST00000391983+ENST00000391982+ENST00000391984+ENST00000354082+ENST00000270361+ENST00000404753+ENST00000357048+ENST00000416591+ENST00000465943__exon_number_019__gene_id_ENSG00000142330+ENSG00000178623		ENSG00000142330.ENSG00000178623.18	0.76194018991421	8.20403926603512	3.81914839003416e-14	5.83487579179212e-12
ENSG00000148343.45	ENSG00000148343	ENSG00000148343_046	chr9	dexseq_prepare_annotation2.py	exon	131832526	131834350	.	+	.	ENST00000406926+ENST00000358369+ENST00000445183+ENST00000439290+ENST00000277475+ENST00000483458__exon_number_046__gene_id_ENSG00000148343	FAM73B	ENSG00000148343.45	-1.41774460309371	-8.38932410740245	3.9502289174057e-14	6.02795527489164e-12
ENSG00000088538.49	ENSG00000088538	ENSG00000088538_050	chr3	dexseq_prepare_annotation2.py	exon	51411900	51412018	.	+	.	ENST00000266037__exon_number_050__gene_id_ENSG00000088538	DOCK3	ENSG00000088538.49	-0.72633217918267	-8.317686134568	4.02919993184454e-14	6.14115226710698e-12
ENSG00000143224.17	ENSG00000143224	ENSG00000143224_018	chr1	dexseq_prepare_annotation2.py	exon	161137400	161137497	.	+	.	ENST00000468968__exon_number_018__gene_id_ENSG00000143224	PPOX	ENSG00000143224.17	1.46597631027924	8.64558193076223	4.04591620610668e-14	6.15930678303048e-12
ENSG00000143224.9	ENSG00000143224	ENSG00000143224_010	chr1	dexseq_prepare_annotation2.py	exon	161136301	161136401	.	+	.	ENST00000432542+ENST00000367999+ENST00000352210+ENST00000495483+ENST00000479246+ENST00000468968+ENST00000539753+ENST00000535223+ENST00000497522+ENST00000544598+ENST00000470607__exon_number_010__gene_id_ENSG00000143224	PPOX	ENSG00000143224.9	1.16976046608197	8.64229737426382	4.1166025989353e-14	6.25948225784963e-12
ENSG00000102910.4	ENSG00000102910	ENSG00000102910_005	chr16	dexseq_prepare_annotation2.py	exon	48286042	48286276	.	+	.	ENST00000566755+ENST00000285737+ENST00000535754+ENST00000416006__exon_number_005__gene_id_ENSG00000102910	LONP2	ENSG00000102910.4	3.06978776339002	9.76434571688977	4.28120774810826e-14	6.50205890483428e-12
ENSG00000129270.9	ENSG00000129270	ENSG00000129270_010	chr17	dexseq_prepare_annotation2.py	exon	34095334	34095345	.	-	.	ENST00000587687+ENST00000587923+ENST00000587639+ENST00000590643+ENST00000589061+ENST00000589103__exon_number_010__gene_id_ENSG00000129270	MMP28	ENSG00000129270.9	0.923194919057617	9.33530980847016	4.30055773013013e-14	6.52371705282296e-12
ENSG00000181090.22	ENSG00000181090	ENSG00000181090_023	chr9	dexseq_prepare_annotation2.py	exon	140657127	140657272	.	+	.	ENST00000460843+ENST00000462484+ENST00000371394+ENST00000465566+ENST00000462942+ENST00000334856__exon_number_023__gene_id_ENSG00000181090	EHMT1	ENSG00000181090.22	-3.48220099952362	-9.33334068774766	4.33718760682351e-14	6.57150569524646e-12
ENSG00000114735.4	ENSG00000114735	ENSG00000114735_005	chr3	dexseq_prepare_annotation2.py	exon	50606924	50606976	.	+	.	ENST00000455834+ENST00000448997+ENST00000232854__exon_number_005__gene_id_ENSG00000114735	HEMK1	ENSG00000114735.4	1.86483553134267	8.50750215747568	4.59374707125498e-14	6.95201519583951e-12
ENSG00000134905.3	ENSG00000134905	ENSG00000134905_004	chr13	dexseq_prepare_annotation2.py	exon	111293790	111293930	.	-	.	ENST00000535516+ENST00000375781+ENST00000540006+ENST00000537802+ENST00000257347+ENST00000481787+ENST00000541239__exon_number_004__gene_id_ENSG00000134905	CARS2	ENSG00000134905.3	-0.535016783288718	-8.23679856961442	4.62429374012541e-14	6.98999080420702e-12
ENSG00000116731.24	ENSG00000116731	ENSG00000116731_025	chr1	dexseq_prepare_annotation2.py	exon	14104913	14104958	.	+	.	ENST00000235372+ENST00000407521+ENST00000413440+ENST00000311066+ENST00000343137+ENST00000487453__exon_number_025__gene_id_ENSG00000116731	PRDM2	ENSG00000116731.24	-2.08903029146935	-11.7333326271709	4.63627300801657e-14	6.99984389533075e-12
ENSG00000170423.5	ENSG00000170423	ENSG00000170423_006	chr12	dexseq_prepare_annotation2.py	exon	53233599	53233768	.	-	.	ENST00000304620+ENST00000359499__exon_number_006__gene_id_ENSG00000170423	KRT78	ENSG00000170423.5	-1.21962520646879	-9.11306779027013	4.66830610416053e-14	7.03991544757065e-12
ENSG00000181090.21	ENSG00000181090	ENSG00000181090_022	chr9	dexseq_prepare_annotation2.py	exon	140652332	140652463	.	+	.	ENST00000460843+ENST00000462484+ENST00000371394+ENST00000465566+ENST00000462942+ENST00000334856__exon_number_022__gene_id_ENSG00000181090	EHMT1	ENSG00000181090.21	-3.61281939662182	-9.31177488633625	4.75942569401385e-14	7.16505758580156e-12
ENSG00000265381.ENSG00000162734.12	ENSG00000265381+ENSG00000162734	ENSG00000265381+ENSG00000162734_013	chr1	dexseq_prepare_annotation2.py	exon	160183508	160183825	.	+	.	ENST00000368077+ENST00000360472+ENST00000368076__exon_number_013__gene_id_ENSG00000265381+ENSG00000162734		ENSG00000265381.ENSG00000162734.12	2.11898535675684	10.4252775349183	4.76250215117744e-14	7.16505758580156e-12
ENSG00000066739.36	ENSG00000066739	ENSG00000066739_037	chr14	dexseq_prepare_annotation2.py	exon	96788592	96788772	.	-	.	ENST00000488421__exon_number_037__gene_id_ENSG00000066739	ATG2B	ENSG00000066739.36	-2.55901396180227	-8.50068276236481	4.76805957208401e-14	7.16505758580156e-12
ENSG00000143226.ENSG00000244682.ENSG00000273112.ENSG00000072694.58	ENSG00000143226+ENSG00000244682+ENSG00000273112+ENSG00000072694	ENSG00000143226+ENSG00000244682+ENSG00000273112+ENSG00000072694_059	chr1	dexseq_prepare_annotation2.py	exon	161561088	161561090	.	+	.	ENST00000466542+ENST00000482226+ENST00000473530__exon_number_059__gene_id_ENSG00000143226+ENSG00000244682+ENSG00000273112+ENSG00000072694		ENSG00000143226.ENSG00000244682.ENSG00000273112.ENSG00000072694.58	1.05239413549567	8.13484169512863	4.91759198612052e-14	7.38110978881617e-12
ENSG00000150672.ENSG00000256466.80	ENSG00000150672+ENSG00000256466	ENSG00000150672+ENSG00000256466_081	chr11	dexseq_prepare_annotation2.py	exon	84634466	84634633	.	-	.	ENST00000398309__exon_number_081__gene_id_ENSG00000150672+ENSG00000256466		ENSG00000150672.ENSG00000256466.80	1.72487960158033	8.93737070574393	4.99172674532134e-14	7.48362008969333e-12
ENSG00000174353.16	ENSG00000174353	ENSG00000174353_017	chr7	dexseq_prepare_annotation2.py	exon	72474168	72474253	.	-	.	ENST00000428423+ENST00000436857+ENST00000426587+ENST00000608210+ENST00000569650+ENST00000308103+ENST00000423834+ENST00000448173__exon_number_017__gene_id_ENSG00000174353	STAG3L3	ENSG00000174353.16	1.06033581009311	9.71794650007755	5.12003802910985e-14	7.66701769447849e-12
ENSG00000204790.40	ENSG00000204790	ENSG00000204790_041	chr9	dexseq_prepare_annotation2.py	exon	69255604	69255695	.	-	.	ENST00000382399+ENST00000466320+ENST00000377449+ENST00000476973+ENST00000377457+ENST00000377445+ENST00000495626__exon_number_041__gene_id_ENSG00000204790	CBWD6	ENSG00000204790.40	1.26729932556255	8.41995566886027	5.25180445538336e-14	7.85515517736230e-12
ENSG00000259522.ENSG00000260669.ENSG00000213920.ENSG00000254505.ENSG00000129559.ENSG00000254692.ENSG00000100926.ENSG00000255526.ENSG00000196497.101	ENSG00000259522+ENSG00000260669+ENSG00000213920+ENSG00000254505+ENSG00000129559+ENSG00000254692+ENSG00000100926+ENSG00000255526+ENSG00000196497	ENSG00000259522+ENSG00000260669+ENSG00000213920+ENSG00000254505+ENSG00000129559+ENSG00000254692+ENSG00000100926+ENSG00000255526+ENSG00000196497_102	chr14	dexseq_prepare_annotation2.py	exon	24664541	24664551	.	-	.	ENST00000530468+ENST00000528895+ENST00000528669__exon_number_102__gene_id_ENSG00000259522+ENSG00000260669+ENSG00000213920+ENSG00000254505+ENSG00000129559+ENSG00000254692+ENSG00000100926+ENSG00000255526+ENSG00000196497		ENSG00000259522.ENSG00000260669.ENSG00000213920.ENSG00000254505.ENSG00000129559.ENSG00000254692.ENSG00000100926.ENSG00000255526.ENSG00000196497.101	-3.34111114246374	-8.10458674001322	5.47123170542063e-14	8.17381611263669e-12
ENSG00000085276.17	ENSG00000085276	ENSG00000085276_018	chr3	dexseq_prepare_annotation2.py	exon	168833171	168833555	.	-	.	ENST00000494292+ENST00000472280+ENST00000464456+ENST00000460814+ENST00000433243+ENST00000468789+ENST00000264674+ENST00000392736+ENST00000492586__exon_number_018__gene_id_ENSG00000085276	MECOM	ENSG00000085276.17	0.556586106176853	9.17161221241849	5.4994388376643e-14	8.20639195680426e-12
ENSG00000182541.30	ENSG00000182541	ENSG00000182541_031	chr22	dexseq_prepare_annotation2.py	exon	31674283	31674572	.	+	.	ENST00000467301+ENST00000333611+ENST00000444929+ENST00000331728__exon_number_031__gene_id_ENSG00000182541	LIMK2	ENSG00000182541.30	-2.22577882928013	-11.1228568038756	5.58573325839911e-14	8.32547047125714e-12
ENSG00000173715.ENSG00000173653.66	ENSG00000173715+ENSG00000173653	ENSG00000173715+ENSG00000173653_067	chr11	dexseq_prepare_annotation2.py	exon	66611427	66611430	.	+	.	ENST00000524506+ENST00000533277+ENST00000309657+ENST00000534822__exon_number_067__gene_id_ENSG00000173715+ENSG00000173653		ENSG00000173715.ENSG00000173653.66	-0.701595656806186	-8.72250147187593	5.71817957066851e-14	8.50644482557348e-12
ENSG00000108294.14	ENSG00000108294	ENSG00000108294_015	chr17	dexseq_prepare_annotation2.py	exon	36920479	36920484	.	+	.	ENST00000225426__exon_number_015__gene_id_ENSG00000108294	PSMB3	ENSG00000108294.14	0.860641705611524	12.3660848507441	5.72042520763004e-14	8.50644482557348e-12
ENSG00000221988.ENSG00000258388.ENSG00000241404.69	ENSG00000221988+ENSG00000258388+ENSG00000241404	ENSG00000221988+ENSG00000258388+ENSG00000241404_070	chr6	dexseq_prepare_annotation2.py	exon	32139500	32139755	.	+	.	ENST00000422437__exon_number_070__gene_id_ENSG00000221988+ENSG00000258388+ENSG00000241404		ENSG00000221988.ENSG00000258388.ENSG00000241404.69	-1.74948783284439	-9.52819255080807	5.73124060967599e-14	8.51265218805895e-12
ENSG00000013563.22	ENSG00000013563	ENSG00000013563_023	chrX	dexseq_prepare_annotation2.py	exon	153637754	153638011	.	-	.	ENST00000432135+ENST00000014935+ENST00000369809+ENST00000424626__exon_number_023__gene_id_ENSG00000013563	DNASE1L1	ENSG00000013563.22	1.66688743092728	9.52756808944788	5.74565732624124e-14	8.52418804852147e-12
ENSG00000177239.2	ENSG00000177239	ENSG00000177239_003	chr9	dexseq_prepare_annotation2.py	exon	139981532	139981532	.	+	.	ENST00000535144+ENST00000544448+ENST00000371589__exon_number_003__gene_id_ENSG00000177239	MAN1B1	ENSG00000177239.2	-1.03458546349418	-8.66883809896131	5.77992893800608e-14	8.56511966626006e-12
ENSG00000082397.5	ENSG00000082397	ENSG00000082397_006	chr18	dexseq_prepare_annotation2.py	exon	5393166	5393178	.	-	.	ENST00000544123+ENST00000578618+ENST00000427684+ENST00000540638+ENST00000542652+ENST00000545076+ENST00000341928__exon_number_006__gene_id_ENSG00000082397	EPB41L3	ENSG00000082397.5	0.883822611455558	8.53575505947596	5.83622810649127e-14	8.63856109868665e-12
ENSG00000257207.ENSG00000184115.ENSG00000256671.ENSG00000230596.ENSG00000273471.41	ENSG00000257207+ENSG00000184115+ENSG00000256671+ENSG00000230596+ENSG00000273471	ENSG00000257207+ENSG00000184115+ENSG00000256671+ENSG00000230596+ENSG00000273471_042	chr2	dexseq_prepare_annotation2.py	exon	111230394	111230511	.	-	.	ENST00000480598+ENST00000603767__exon_number_042__gene_id_ENSG00000257207+ENSG00000184115+ENSG00000256671+ENSG00000230596+ENSG00000273471		ENSG00000257207.ENSG00000184115.ENSG00000256671.ENSG00000230596.ENSG00000273471.41	-1.07242663821436	-8.90043959968455	5.95336015277741e-14	8.80177175436348e-12
ENSG00000104450.5	ENSG00000104450	ENSG00000104450_006	chr8	dexseq_prepare_annotation2.py	exon	101178042	101178201	.	+	.	ENST00000251809+ENST00000520508+ENST00000388798+ENST00000520643__exon_number_006__gene_id_ENSG00000104450	SPAG1	ENSG00000104450.5	1.74907040635416	8.39661030349431	5.9806737228918e-14	8.83196681045756e-12
ENSG00000105135.6	ENSG00000105135	ENSG00000105135_007	chr19	dexseq_prepare_annotation2.py	exon	15226377	15226482	.	-	.	ENST00000533086+ENST00000534378+ENST00000263383+ENST00000524779+ENST00000534806__exon_number_007__gene_id_ENSG00000105135	ILVBL	ENSG00000105135.6	-0.949276023307441	-8.36650760891325	6.0417222743504e-14	8.91185321715516e-12
ENSG00000050438.2	ENSG00000050438	ENSG00000050438_003	chr12	dexseq_prepare_annotation2.py	exon	51785520	51785916	.	+	.	ENST00000547697__exon_number_003__gene_id_ENSG00000050438	SLC4A8	ENSG00000050438.2	1.01248269896912	8.97179390896682	6.0652330060645e-14	8.93139924778158e-12
ENSG00000129084.ENSG00000256206.ENSG00000129083.4	ENSG00000129084+ENSG00000256206+ENSG00000129083	ENSG00000129084+ENSG00000256206+ENSG00000129083_005	chr11	dexseq_prepare_annotation2.py	exon	14479096	14479329	.	-	.	ENST00000249923+ENST00000439561__exon_number_005__gene_id_ENSG00000129084+ENSG00000256206+ENSG00000129083		ENSG00000129084.ENSG00000256206.ENSG00000129083.4	0.724463293268975	8.0877710191088	6.06890885211477e-14	8.93139924778158e-12
ENSG00000163520.30	ENSG00000163520	ENSG00000163520_031	chr3	dexseq_prepare_annotation2.py	exon	13679881	13679907	.	+	.	ENST00000404922+ENST00000421373+ENST00000295760__exon_number_031__gene_id_ENSG00000163520	FBLN2	ENSG00000163520.30	-2.11734917412182	-8.89542616869275	6.0974436494838e-14	8.96310231511619e-12
ENSG00000104450.19	ENSG00000104450	ENSG00000104450_020	chr8	dexseq_prepare_annotation2.py	exon	101237401	101237567	.	+	.	ENST00000251809+ENST00000388798+ENST00000523302__exon_number_020__gene_id_ENSG00000104450	SPAG1	ENSG00000104450.19	1.87162818729889	8.38594624601629	6.3462576212166e-14	9.31816717528965e-12
ENSG00000265408.ENSG00000172828.ENSG00000172831.2	ENSG00000265408+ENSG00000172828+ENSG00000172831	ENSG00000265408+ENSG00000172828+ENSG00000172831_003	chr16	dexseq_prepare_annotation2.py	exon	66968363	66968373	.	+	.	ENST00000317091+ENST00000417689+ENST00000561697__exon_number_003__gene_id_ENSG00000265408+ENSG00000172828+ENSG00000172831		ENSG00000265408.ENSG00000172828.ENSG00000172831.2	-1.64969913921948	-8.48248102930384	6.35912440214479e-14	9.32637624846366e-12
ENSG00000145012.37	ENSG00000145012	ENSG00000145012_038	chr3	dexseq_prepare_annotation2.py	exon	188443056	188443292	.	+	.	ENST00000483938__exon_number_038__gene_id_ENSG00000145012	LPP	ENSG00000145012.37	-1.11759400426125	-9.13769215041709	6.39295708931601e-14	9.36528029283091e-12
ENSG00000136631.20	ENSG00000136631	ENSG00000136631_021	chr1	dexseq_prepare_annotation2.py	exon	150049747	150049857	.	+	.	ENST00000477558+ENST00000369128+ENST00000535106+ENST00000369130+ENST00000419023+ENST00000462852__exon_number_021__gene_id_ENSG00000136631	VPS45	ENSG00000136631.20	-2.09133552625696	-12.3148691061654	6.40938648750121e-14	9.37862989430228e-12
ENSG00000167380.39	ENSG00000167380	ENSG00000167380_040	chr19	dexseq_prepare_annotation2.py	exon	44679684	44679796	.	+	.	ENST00000590089+ENST00000590524+ENST00000454662+ENST00000585678+ENST00000588883+ENST00000590578+ENST00000337433+ENST00000588127__exon_number_040__gene_id_ENSG00000167380	ZNF226	ENSG00000167380.39	0.914366139569019	8.32629399053564	6.52831435353908e-14	9.54176043860144e-12
ENSG00000079215.30	ENSG00000079215	ENSG00000079215_031	chr5	dexseq_prepare_annotation2.py	exon	36680449	36680496	.	+	.	ENST00000506178__exon_number_031__gene_id_ENSG00000079215	SLC1A3	ENSG00000079215.30	-2.8868795998677	-8.87963249407307	6.57451902656016e-14	9.59714418854731e-12
ENSG00000272084.ENSG00000127481.134	ENSG00000272084+ENSG00000127481	ENSG00000272084+ENSG00000127481_135	chr1	dexseq_prepare_annotation2.py	exon	19504238	19504239	.	-	.	ENST00000419533__exon_number_135__gene_id_ENSG00000272084+ENSG00000127481		ENSG00000272084.ENSG00000127481.134	1.37553589961179	7.71156820585656	6.58118124364816e-14	9.59714418854731e-12
ENSG00000067369.62	ENSG00000067369	ENSG00000067369_063	chr15	dexseq_prepare_annotation2.py	exon	43802813	43802926	.	-	.	ENST00000477089__exon_number_063__gene_id_ENSG00000067369	TP53BP1	ENSG00000067369.62	-0.560060826959055	-8.21237151732399	6.64447290392487e-14	9.67842983830566e-12
ENSG00000173406.ENSG00000162600.50	ENSG00000173406+ENSG00000162600	ENSG00000173406+ENSG00000162600_051	chr1	dexseq_prepare_annotation2.py	exon	58999625	58999658	.	-	.	ENST00000421528+ENST00000358603+ENST00000371226__exon_number_051__gene_id_ENSG00000173406+ENSG00000162600		ENSG00000173406.ENSG00000162600.50	1.350127250829	7.99555755209731	6.71261887844157e-14	9.7665937920136e-12
ENSG00000038382.2	ENSG00000038382	ENSG00000038382_003	chr5	dexseq_prepare_annotation2.py	exon	14143946	14143991	.	+	.	ENST00000537187+ENST00000344204+ENST00000512070+ENST00000505971+ENST00000502816__exon_number_003__gene_id_ENSG00000038382	TRIO	ENSG00000038382.2	-2.39405241632674	-8.14106460840145	6.72145268710494e-14	9.76835882469939e-12
ENSG00000133710.31	ENSG00000133710	ENSG00000133710_032	chr5	dexseq_prepare_annotation2.py	exon	147486600	147486727	.	+	.	ENST00000359874+ENST00000256084+ENST00000398454+ENST00000507988+ENST00000508733__exon_number_032__gene_id_ENSG00000133710	SPINK5	ENSG00000133710.31	0.950793001191472	9.11320540495388	7.12707158269712e-14	1.03461187951674e-11
ENSG00000132122.34	ENSG00000132122	ENSG00000132122_035	chr1	dexseq_prepare_annotation2.py	exon	48937758	48937825	.	-	.	ENST00000371847+ENST00000396199+ENST00000471975__exon_number_035__gene_id_ENSG00000132122	SPATA6	ENSG00000132122.34	1.55190482739896	8.61934776524899	7.44615566333372e-14	1.07970941768942e-11
ENSG00000108799.9	ENSG00000108799	ENSG00000108799_010	chr17	dexseq_prepare_annotation2.py	exon	40855441	40855444	.	-	.	ENST00000586103+ENST00000585912__exon_number_010__gene_id_ENSG00000108799	EZH1	ENSG00000108799.9	1.48054009827439	11.5431562694411	7.4914015184123e-14	1.08504274512218e-11
ENSG00000145012.36	ENSG00000145012	ENSG00000145012_037	chr3	dexseq_prepare_annotation2.py	exon	188426182	188430630	.	+	.	ENST00000448637__exon_number_037__gene_id_ENSG00000145012	LPP	ENSG00000145012.36	-1.01237130433631	-9.10085530055922	7.52877671588308e-14	1.08922534649585e-11
ENSG00000108100.26	ENSG00000108100	ENSG00000108100_027	chr10	dexseq_prepare_annotation2.py	exon	35854951	35855056	.	+	.	ENST00000374706+ENST00000497692+ENST00000374704+ENST00000265375+ENST00000339497+ENST00000465416__exon_number_027__gene_id_ENSG00000108100	CCNY	ENSG00000108100.26	0.985044040017764	9.45805465781226	7.60112046294666e-14	1.09845188633757e-11
ENSG00000025293.32	ENSG00000025293	ENSG00000025293_033	chr20	dexseq_prepare_annotation2.py	exon	34487292	34487447	.	+	.	ENST00000439301+ENST00000481202+ENST00000495338+ENST00000374012+ENST00000339089+ENST00000374000__exon_number_033__gene_id_ENSG00000025293	PHF20	ENSG00000025293.32	0.670381289656497	9.31369663440986	7.8667354714988e-14	1.13555617816178e-11
ENSG00000147813.21	ENSG00000147813	ENSG00000147813_022	chr8	dexseq_prepare_annotation2.py	exon	144658602	144658609	.	-	.	ENST00000340490+ENST00000426292+ENST00000488096+ENST00000449291+ENST00000532645+ENST00000525583+ENST00000276844+ENST00000464332+ENST00000435154__exon_number_022__gene_id_ENSG00000147813	NAPRT1	ENSG00000147813.21	-0.60714933905717	-8.34298134801249	8.0582299048191e-14	1.16188979264288e-11
ENSG00000079215.2	ENSG00000079215	ENSG00000079215_003	chr5	dexseq_prepare_annotation2.py	exon	36606713	36606718	.	+	.	ENST00000265113+ENST00000513903+ENST00000512374+ENST00000504121__exon_number_003__gene_id_ENSG00000079215	SLC1A3	ENSG00000079215.2	2.40560863220732	8.8364758776812	8.07700284345767e-14	1.16328806570797e-11
ENSG00000163092.2	ENSG00000163092	ENSG00000163092_003	chr2	dexseq_prepare_annotation2.py	exon	167759993	167760400	.	+	.	ENST00000409043+ENST00000409756+ENST00000409195+ENST00000295237+ENST00000409728+ENST00000420519__exon_number_003__gene_id_ENSG00000163092	XIRP2	ENSG00000163092.2	3.17289703766364	13.1786927451667	8.20907160509133e-14	1.18098228561596e-11
ENSG00000223745.59	ENSG00000223745	ENSG00000223745_060	chr1	dexseq_prepare_annotation2.py	exon	93806030	93806067	.	-	.	ENST00000452347+ENST00000411670+ENST00000451302+ENST00000413606+ENST00000421202+ENST00000457387+ENST00000449305+ENST00000438777__exon_number_060__gene_id_ENSG00000223745	RP4-717I23.3	ENSG00000223745.59	2.09847057081536	7.95763512724875	8.52842944221312e-14	1.22555060847731e-11
ENSG00000123213.18	ENSG00000123213	ENSG00000123213_019	chr5	dexseq_prepare_annotation2.py	exon	65088281	65088428	.	+	.	ENST00000502464+ENST00000506539+ENST00000509935+ENST00000511299+ENST00000506799+ENST00000380985__exon_number_019__gene_id_ENSG00000123213	NLN	ENSG00000123213.18	-1.08111212600388	-8.4962891350691	8.87932065023435e-14	1.27454544186824e-11
ENSG00000133121.27	ENSG00000133121	ENSG00000133121_028	chr13	dexseq_prepare_annotation2.py	exon	33924762	33924767	.	-	.	ENST00000567873__exon_number_028__gene_id_ENSG00000133121	STARD13	ENSG00000133121.27	1.25162962663533	8.96511121508721	9.16192606501181e-14	1.3124409179397e-11
ENSG00000135365.48	ENSG00000135365	ENSG00000135365_049	chr11	dexseq_prepare_annotation2.py	exon	46105106	46105162	.	-	.	ENST00000529782__exon_number_049__gene_id_ENSG00000135365	PHF21A	ENSG00000135365.48	1.67669014457961	8.53272341913654	9.16380319823403e-14	1.3124409179397e-11
ENSG00000157837.6	ENSG00000157837	ENSG00000157837_007	chr12	dexseq_prepare_annotation2.py	exon	121206241	121206291	.	-	.	ENST00000536996+ENST00000392495+ENST00000545209+ENST00000353487__exon_number_007__gene_id_ENSG00000157837	SPPL3	ENSG00000157837.6	-2.00168127999962	-9.96022735811612	9.34437484237224e-14	1.33680876790732e-11
ENSG00000261963.2	ENSG00000261963	ENSG00000261963_003	chr17	dexseq_prepare_annotation2.py	exon	2638310	2638462	.	-	.	ENST00000575506__exon_number_003__gene_id_ENSG00000261963	RP11-74E22.4	ENSG00000261963.2	1.67932529783882	12.1104323392577	1.01228045962037e-13	1.44655667642206e-11
ENSG00000022840.41	ENSG00000022840	ENSG00000022840_042	chr12	dexseq_prepare_annotation2.py	exon	121001244	121001257	.	+	.	ENST00000325954+ENST00000544124+ENST00000537740+ENST00000546262+ENST00000413266+ENST00000543675__exon_number_042__gene_id_ENSG00000022840	RNF10	ENSG00000022840.41	-0.841398839621606	-8.29128158583557	1.07360675251679e-13	1.53248397272948e-11
ENSG00000227195.58	ENSG00000227195	ENSG00000227195_059	chr20	dexseq_prepare_annotation2.py	exon	26189979	26189993	.	-	.	ENST00000600225+ENST00000601079__exon_number_059__gene_id_ENSG00000227195	MIR663A	ENSG00000227195.58	-0.863861240297143	-8.00507209214363	1.088700906421e-13	1.55230099651676e-11
ENSG00000159674.27	ENSG00000159674	ENSG00000159674_028	chr4	dexseq_prepare_annotation2.py	exon	1166634	1166661	.	-	.	ENST00000290902__exon_number_028__gene_id_ENSG00000159674	SPON2	ENSG00000159674.27	-0.804896066627135	-8.54434938959414	1.09260685132728e-13	1.55613923796481e-11
ENSG00000147813.20	ENSG00000147813	ENSG00000147813_021	chr8	dexseq_prepare_annotation2.py	exon	144658337	144658601	.	-	.	ENST00000464332__exon_number_021__gene_id_ENSG00000147813	NAPRT1	ENSG00000147813.20	-0.582960436067611	-8.28645810910669	1.10270457521459e-13	1.56877777869209e-11
ENSG00000136986.10	ENSG00000136986	ENSG00000136986_011	chr8	dexseq_prepare_annotation2.py	exon	124035953	124035979	.	-	.	ENST00000523036+ENST00000405944+ENST00000259512+ENST00000519018+ENST00000524119__exon_number_011__gene_id_ENSG00000136986	DERL1	ENSG00000136986.10	2.8720791530152	9.69239768221128	1.13246821420453e-13	1.60933526200848e-11
ENSG00000007314.5	ENSG00000007314	ENSG00000007314_006	chr17	dexseq_prepare_annotation2.py	exon	62022033	62022170	.	-	.	ENST00000578147+ENST00000435607__exon_number_006__gene_id_ENSG00000007314	SCN4A	ENSG00000007314.5	0.62951303906076	8.63753378393858	1.1514311538133e-13	1.63447118668988e-11
ENSG00000178814.18	ENSG00000178814	ENSG00000178814_019	chr8	dexseq_prepare_annotation2.py	exon	145109783	145109816	.	-	.	ENST00000426825+ENST00000534424__exon_number_019__gene_id_ENSG00000178814	OPLAH	ENSG00000178814.18	0.77186861248208	9.21498571309327	1.18847555285651e-13	1.68518997031253e-11
ENSG00000050438.4	ENSG00000050438	ENSG00000050438_005	chr12	dexseq_prepare_annotation2.py	exon	51796945	51796946	.	+	.	ENST00000358657__exon_number_005__gene_id_ENSG00000050438	SLC4A8	ENSG00000050438.4	0.97914342221267	8.82695710893832	1.19232760524056e-13	1.68878383530327e-11
ENSG00000174353.19	ENSG00000174353	ENSG00000174353_020	chr7	dexseq_prepare_annotation2.py	exon	72476245	72476308	.	-	.	ENST00000428423+ENST00000426587+ENST00000569650+ENST00000308103+ENST00000423834+ENST00000448173__exon_number_020__gene_id_ENSG00000174353	STAG3L3	ENSG00000174353.19	-0.89942537155459	-9.49790302712406	1.19936194326522e-13	1.69687210388105e-11
ENSG00000141030	ENSG00000141030	ENSG00000141030_001	chr17	dexseq_prepare_annotation2.py	exon	17150141	17150148	.	-	.	ENST00000539941__exon_number_001__gene_id_ENSG00000141030	COPS3	ENSG00000141030	1.65621954136236	8.52469076581152	1.20803184936856e-13	1.70725400789152e-11
ENSG00000013573.4	ENSG00000013573	ENSG00000013573_005	chr12	dexseq_prepare_annotation2.py	exon	31226813	31226815	.	+	.	ENST00000407793+ENST00000542838+ENST00000438391+ENST00000228264+ENST00000435753+ENST00000540935+ENST00000251758+ENST00000542129__exon_number_005__gene_id_ENSG00000013573	DDX11	ENSG00000013573.4	2.04131258927035	8.26879237913132	1.21612356372046e-13	1.7167968132689e-11
ENSG00000113649.35	ENSG00000113649	ENSG00000113649_036	chr5	dexseq_prepare_annotation2.py	exon	145882595	145882937	.	+	.	ENST00000509787__exon_number_036__gene_id_ENSG00000113649	TCERG1	ENSG00000113649.35	-0.904865825496461	-8.14786097482264	1.21964117415925e-13	1.71986848169507e-11
ENSG00000104472	ENSG00000104472	ENSG00000104472_001	chr8	dexseq_prepare_annotation2.py	exon	141521397	141521409	.	+	.	ENST00000220913__exon_number_001__gene_id_ENSG00000104472	CHRAC1	ENSG00000104472	2.03656549674446	9.66996193903575	1.23062287977412e-13	1.73344727445281e-11
ENSG00000150776.1	ENSG00000150776	ENSG00000150776_002	chr11	dexseq_prepare_annotation2.py	exon	111945011	111945012	.	+	.	ENST00000420986+ENST00000532163__exon_number_002__gene_id_ENSG00000150776	C11orf57	ENSG00000150776.1	-1.13623499140792	-8.43345019186645	1.23514882536032e-13	1.73791269739119e-11
ENSG00000069943	ENSG00000069943	ENSG00000069943_001	chr15	dexseq_prepare_annotation2.py	exon	55611158	55611429	.	+	.	ENST00000164305+ENST00000565367+ENST00000539642__exon_number_001__gene_id_ENSG00000069943	PIGB	ENSG00000069943	-1.46759292452908	-8.35655433083338	1.25262967590888e-13	1.76057650347974e-11
ENSG00000082397.1	ENSG00000082397	ENSG00000082397_002	chr18	dexseq_prepare_annotation2.py	exon	5392385	5393067	.	-	.	ENST00000542652+ENST00000341928+ENST00000578618__exon_number_002__gene_id_ENSG00000082397	EPB41L3	ENSG00000082397.1	0.868094432867521	8.38530664075865	1.29980398696361e-13	1.82487924049255e-11
ENSG00000268465.ENSG00000269751.ENSG00000182324.ENSG00000105447.ENSG00000105443.38	ENSG00000268465+ENSG00000269751+ENSG00000182324+ENSG00000105447+ENSG00000105443	ENSG00000268465+ENSG00000269751+ENSG00000182324+ENSG00000105447+ENSG00000105443_039	chr19	dexseq_prepare_annotation2.py	exon	48976636	48976978	.	+	.	ENST00000467412__exon_number_039__gene_id_ENSG00000268465+ENSG00000269751+ENSG00000182324+ENSG00000105447+ENSG00000105443		ENSG00000268465.ENSG00000269751.ENSG00000182324.ENSG00000105447.ENSG00000105443.38	-1.14046425058928	-8.41746037416309	1.34325650271985e-13	1.88382171807041e-11
ENSG00000132122.30	ENSG00000132122	ENSG00000132122_031	chr1	dexseq_prepare_annotation2.py	exon	48918666	48918803	.	-	.	ENST00000471975+ENST00000463938+ENST00000371847+ENST00000396199+ENST00000371843+ENST00000487543__exon_number_031__gene_id_ENSG00000132122	SPATA6	ENSG00000132122.30	1.18531857660235	8.50300617312635	1.34948880164192e-13	1.89049370024115e-11
ENSG00000156299.34	ENSG00000156299	ENSG00000156299_035	chr21	dexseq_prepare_annotation2.py	exon	32649084	32649224	.	-	.	ENST00000455508+ENST00000286827__exon_number_035__gene_id_ENSG00000156299	TIAM1	ENSG00000156299.34	-1.79137178728997	-10.1060387077742	1.36352014741773e-13	1.90806484209934e-11
ENSG00000146648.36	ENSG00000146648	ENSG00000146648_037	chr7	dexseq_prepare_annotation2.py	exon	55259412	55259567	.	+	.	ENST00000455089+ENST00000275493+ENST00000454757__exon_number_037__gene_id_ENSG00000146648	EGFR	ENSG00000146648.36	1.20157529753854	8.4121132982017	1.38146986977387e-13	1.93107492745207e-11
ENSG00000166340.17	ENSG00000166340	ENSG00000166340_018	chr11	dexseq_prepare_annotation2.py	exon	6637925	6638090	.	-	.	ENST00000528807+ENST00000299427+ENST00000524788+ENST00000533371__exon_number_018__gene_id_ENSG00000166340	TPP1	ENSG00000166340.17	1.36829372076059	8.54539388980319	1.39480302870193e-13	1.94758869090491e-11
ENSG00000091536.83	ENSG00000091536	ENSG00000091536_084	chr17	dexseq_prepare_annotation2.py	exon	18065899	18065979	.	+	.	ENST00000418233+ENST00000579848+ENST00000557190+ENST00000473013+ENST00000556535+ENST00000578575+ENST00000557655+ENST00000205890+ENST00000433411+ENST00000451725+ENST00000445289__exon_number_084__gene_id_ENSG00000091536	MYO15A	ENSG00000091536.83	0.98386642990326	7.80034127730137	1.42165879920151e-13	1.98292783677092e-11
ENSG00000171208.16	ENSG00000171208	ENSG00000171208_017	chr16	dexseq_prepare_annotation2.py	exon	47165880	47165936	.	-	.	ENST00000303155+ENST00000562435__exon_number_017__gene_id_ENSG00000171208	NETO2	ENSG00000171208.16	-2.09978021572905	-10.785432586788	1.44651889405998e-13	2.01540961824344e-11
ENSG00000163689.32	ENSG00000163689	ENSG00000163689_033	chr3	dexseq_prepare_annotation2.py	exon	58899434	58899485	.	-	.	ENST00000491845+ENST00000295966+ENST00000482387+ENST00000479931+ENST00000468415__exon_number_033__gene_id_ENSG00000163689	C3orf67	ENSG00000163689.32	2.12038254035507	8.23632044902236	1.45566829430081e-13	2.02595519326891e-11
ENSG00000165949.12	ENSG00000165949	ENSG00000165949_013	chr14	dexseq_prepare_annotation2.py	exon	94577272	94577324	.	+	.	ENST00000555819+ENST00000555744__exon_number_013__gene_id_ENSG00000165949	IFI27	ENSG00000165949.12	0.872426847679871	8.58949309810556	1.46033567575804e-13	2.03024672006526e-11
ENSG00000132122.21	ENSG00000132122	ENSG00000132122_022	chr1	dexseq_prepare_annotation2.py	exon	48868302	48868416	.	-	.	ENST00000490850__exon_number_022__gene_id_ENSG00000132122	SPATA6	ENSG00000132122.21	1.26003681228635	8.48548326356907	1.47576207038136e-13	2.04947057102518e-11
ENSG00000156261.5	ENSG00000156261	ENSG00000156261_006	chr21	dexseq_prepare_annotation2.py	exon	30433574	30433697	.	-	.	ENST00000432178+ENST00000470450+ENST00000286788+ENST00000542732+ENST00000540844+ENST00000496121__exon_number_006__gene_id_ENSG00000156261	CCT8	ENSG00000156261.5	1.21834045702038	9.29264588594232	1.48152666298844e-13	2.05524946661455e-11
ENSG00000179603.35	ENSG00000179603	ENSG00000179603_036	chr7	dexseq_prepare_annotation2.py	exon	126746707	126746766	.	-	.	ENST00000480995+ENST00000457830+ENST00000341617+ENST00000472701+ENST00000444921+ENST00000358373+ENST00000339582+ENST00000448250+ENST00000473254+ENST00000405249__exon_number_036__gene_id_ENSG00000179603	GRM8	ENSG00000179603.35	-0.980653189205464	-8.25737353438915	1.51776482583521e-13	2.10324465843469e-11
ENSG00000159023.25	ENSG00000159023	ENSG00000159023_026	chr1	dexseq_prepare_annotation2.py	exon	29391494	29391670	.	+	.	ENST00000398863+ENST00000488277+ENST00000347529+ENST00000373800+ENST00000356093+ENST00000373798+ENST00000490308+ENST00000349460+ENST00000343067+ENST00000373797__exon_number_026__gene_id_ENSG00000159023	EPB41	ENSG00000159023.25	-0.687337177186115	-8.68881417996926	1.63280481594628e-13	2.26021800127026e-11
ENSG00000148337.6	ENSG00000148337	ENSG00000148337_007	chr9	dexseq_prepare_annotation2.py	exon	130928431	130928547	.	-	.	ENST00000393608+ENST00000325721+ENST00000372948+ENST00000415526+ENST00000485862+ENST00000541172+ENST00000461765+ENST00000372938+ENST00000372954+ENST00000357558+ENST00000538431+ENST00000277465+ENST00000471773__exon_number_007__gene_id_ENSG00000148337	CIZ1	ENSG00000148337.6	0.550532194146688	7.82035322969217	1.63895720994748e-13	2.26628708830085e-11
ENSG00000091536.8	ENSG00000091536	ENSG00000091536_009	chr17	dexseq_prepare_annotation2.py	exon	18029661	18029770	.	+	.	ENST00000205890__exon_number_009__gene_id_ENSG00000091536	MYO15A	ENSG00000091536.8	1.15945166409202	7.77358142439809	1.68895921722351e-13	2.33291131877311e-11
ENSG00000177239.25	ENSG00000177239	ENSG00000177239_026	chr9	dexseq_prepare_annotation2.py	exon	139996965	139997799	.	+	.	ENST00000536349__exon_number_026__gene_id_ENSG00000177239	MAN1B1	ENSG00000177239.25	0.544884763597973	8.45791914134395	1.6986260143968e-13	2.34373821073639e-11
ENSG00000150672.ENSG00000256466.89	ENSG00000150672+ENSG00000256466	ENSG00000150672+ENSG00000256466_090	chr11	dexseq_prepare_annotation2.py	exon	85336151	85336295	.	-	.	ENST00000526147__exon_number_090__gene_id_ENSG00000150672+ENSG00000256466		ENSG00000150672.ENSG00000256466.89	1.58786959051614	8.67750091281961	1.72322964898189e-13	2.37512927812684e-11
ENSG00000166233.ENSG00000207690.3	ENSG00000166233+ENSG00000207690	ENSG00000166233+ENSG00000207690_004	chr15	dexseq_prepare_annotation2.py	exon	72767277	72767355	.	+	.	ENST00000564062+ENST00000567762+ENST00000379887+ENST00000570085__exon_number_004__gene_id_ENSG00000166233+ENSG00000207690		ENSG00000166233.ENSG00000207690.3	0.555686701852479	8.33190595490831	1.72575458627556e-13	2.37605450459693e-11
ENSG00000050438.1	ENSG00000050438	ENSG00000050438_002	chr12	dexseq_prepare_annotation2.py	exon	51785132	51785272	.	+	.	ENST00000535225+ENST00000604314__exon_number_002__gene_id_ENSG00000050438	SLC4A8	ENSG00000050438.1	0.938513708844978	8.74395797655612	1.75619962257765e-13	2.41537746803914e-11
ENSG00000091536.82	ENSG00000091536	ENSG00000091536_083	chr17	dexseq_prepare_annotation2.py	exon	18064752	18064761	.	+	.	ENST00000418233+ENST00000579848+ENST00000557190+ENST00000473013+ENST00000556535+ENST00000578575+ENST00000557655+ENST00000205890+ENST00000433411+ENST00000451725+ENST00000445289__exon_number_083__gene_id_ENSG00000091536	MYO15A	ENSG00000091536.82	1.08232637010047	7.76441200061459	1.79152387138376e-13	2.4613195378533e-11
ENSG00000134490.42	ENSG00000134490	ENSG00000134490_043	chr18	dexseq_prepare_annotation2.py	exon	21017870	21017877	.	-	.	ENST00000581444+ENST00000399707+ENST00000477053+ENST00000460322+ENST00000450466+ENST00000580025+ENST00000482411+ENST00000578520+ENST00000497608+ENST00000582336+ENST00000473688__exon_number_043__gene_id_ENSG00000134490	TMEM241	ENSG00000134490.42	1.32425612444232	8.32366521202568	1.80285135570877e-13	2.47423011217839e-11
ENSG00000171759.6	ENSG00000171759	ENSG00000171759_007	chr12	dexseq_prepare_annotation2.py	exon	103240673	103240729	.	-	.	ENST00000551114+ENST00000549247+ENST00000553106+ENST00000307000__exon_number_007__gene_id_ENSG00000171759	PAH	ENSG00000171759.6	1.71292398544102	9.55897748499968	1.85787959446984e-13	2.54702376661319e-11
ENSG00000177239.13	ENSG00000177239	ENSG00000177239_014	chr9	dexseq_prepare_annotation2.py	exon	139983321	139983404	.	+	.	ENST00000371587+ENST00000545539+ENST00000540346+ENST00000371589+ENST00000535144+ENST00000544448__exon_number_014__gene_id_ENSG00000177239	MAN1B1	ENSG00000177239.13	-1.07023934956118	-8.43784779637464	1.88171920896583e-13	2.57695012439805e-11
ENSG00000104529.54	ENSG00000104529	ENSG00000104529_055	chr8	dexseq_prepare_annotation2.py	exon	144672008	144672046	.	-	.	ENST00000524883+ENST00000530306+ENST00000531670+ENST00000532741+ENST00000442189+ENST00000528519+ENST00000526710+ENST00000423316+ENST00000532596+ENST00000530545+ENST00000525261+ENST00000529832+ENST00000531281__exon_number_055__gene_id_ENSG00000104529	EEF1D	ENSG00000104529.54	-1.24078234055118	-7.81270251752993	1.90274480444269e-13	2.60296301518754e-11
ENSG00000225210.ENSG00000257227.6	ENSG00000225210+ENSG00000257227	ENSG00000225210+ENSG00000257227_007	chr14	dexseq_prepare_annotation2.py	exon	19650061	19650065	.	+	.	ENST00000412017+ENST00000548475+ENST00000418499+ENST00000547220+ENST00000441500+ENST00000553119+ENST00000432001+ENST00000431094+ENST00000549484__exon_number_007__gene_id_ENSG00000225210+ENSG00000257227		ENSG00000225210.ENSG00000257227.6	-2.52546340531615	-8.79857154657592	1.95746105081158e-13	2.67496026028923e-11
ENSG00000104450	ENSG00000104450	ENSG00000104450_001	chr8	dexseq_prepare_annotation2.py	exon	101170134	101170262	.	+	.	ENST00000520643__exon_number_001__gene_id_ENSG00000104450	SPAG1	ENSG00000104450	1.59278817122571	8.18253098225656	1.95977777887513e-13	2.6752740708389e-11
ENSG00000215298.ENSG00000147454.26	ENSG00000215298+ENSG00000147454	ENSG00000215298+ENSG00000147454_027	chr8	dexseq_prepare_annotation2.py	exon	23428988	23429103	.	+	.	ENST00000290075+ENST00000523883+ENST00000521637+ENST00000518881+ENST00000523930+ENST00000522164+ENST00000519973__exon_number_027__gene_id_ENSG00000215298+ENSG00000147454		ENSG00000215298.ENSG00000147454.26	-2.08480832883499	-8.79511960465021	1.98850868934268e-13	2.7116066044396e-11
ENSG00000263006.4	ENSG00000263006	ENSG00000263006_005	chr18	dexseq_prepare_annotation2.py	exon	118297	118327	.	+	.	ENST00000573767+ENST00000608049+ENST00000576266__exon_number_005__gene_id_ENSG00000263006	ROCK1P1	ENSG00000263006.4	3.5238149842582	10.2940065261815	1.99354177268916e-13	2.71558099369651e-11
ENSG00000227195.65	ENSG00000227195	ENSG00000227195_066	chr20	dexseq_prepare_annotation2.py	exon	26232142	26232162	.	-	.	ENST00000601119__exon_number_066__gene_id_ENSG00000227195	MIR663A	ENSG00000227195.65	-0.694559877997526	-7.9031976973225	2.02314437350928e-13	2.75297974612703e-11
ENSG00000120549.16	ENSG00000120549	ENSG00000120549_017	chr10	dexseq_prepare_annotation2.py	exon	24783429	24783533	.	+	.	ENST00000376454+ENST00000376462__exon_number_017__gene_id_ENSG00000120549	KIAA1217	ENSG00000120549.16	1.07088755722397	9.08649188482053	2.03519784194708e-13	2.76644464238028e-11
ENSG00000104529.58	ENSG00000104529	ENSG00000104529_059	chr8	dexseq_prepare_annotation2.py	exon	144672104	144672141	.	-	.	ENST00000524883+ENST00000530306+ENST00000524900+ENST00000531670+ENST00000532741+ENST00000526135+ENST00000442189+ENST00000531953+ENST00000528519+ENST00000526710+ENST00000423316+ENST00000532596+ENST00000530545+ENST00000525261+ENST00000534804+ENST00000529832+ENST00000531281__exon_number_059__gene_id_ENSG00000104529	EEF1D	ENSG00000104529.58	-1.27364331727791	-7.79529362451566	2.1227681576035e-13	2.8824223302747e-11
ENSG00000123213.21	ENSG00000123213	ENSG00000123213_022	chr5	dexseq_prepare_annotation2.py	exon	65104953	65105236	.	+	.	ENST00000507201__exon_number_022__gene_id_ENSG00000123213	NLN	ENSG00000123213.21	-0.906254414564913	-8.32649484492994	2.16366626299727e-13	2.93484729019594e-11
ENSG00000146918.52	ENSG00000146918	ENSG00000146918_053	chr7	dexseq_prepare_annotation2.py	exon	158496394	158496395	.	-	.	ENST00000432615__exon_number_053__gene_id_ENSG00000146918	NCAPG2	ENSG00000146918.52	1.156094711823	8.28740271208453	2.18490012706153e-13	2.96051657597253e-11
ENSG00000261934.ENSG00000253910.ENSG00000204956.ENSG00000253159.ENSG00000242419.ENSG00000253846.ENSG00000262209.ENSG00000253485.ENSG00000253767.ENSG00000240184.ENSG00000240764.ENSG00000253731.ENSG00000254221.ENSG00000081853.ENSG00000253305.ENSG00000254122.ENSG00000253953.ENSG00000254245.ENSG00000262576.ENSG00000253873.ENSG00000253537.13	ENSG00000261934+ENSG00000253910+ENSG00000204956+ENSG00000253159+ENSG00000242419+ENSG00000253846+ENSG00000262209+ENSG00000253485+ENSG00000253767+ENSG00000240184+ENSG00000240764+ENSG00000253731+ENSG00000254221+ENSG00000081853+ENSG00000253305+ENSG00000254122+ENSG00000253953+ENSG00000254245+ENSG00000262576+ENSG00000253873+ENSG00000253537	ENSG00000261934+ENSG00000253910+ENSG00000204956+ENSG00000253159+ENSG00000242419+ENSG00000253846+ENSG00000262209+ENSG00000253485+ENSG00000253767+ENSG00000240184+ENSG00000240764+ENSG00000253731+ENSG00000254221+ENSG00000081853+ENSG00000253305+ENSG00000254122+ENSG00000253953+ENSG00000254245+ENSG00000262576+ENSG00000253873+ENSG00000253537_014	chr5	dexseq_prepare_annotation2.py	exon	140772381	140774804	.	+	.	ENST00000398604__exon_number_014__gene_id_ENSG00000261934+ENSG00000253910+ENSG00000204956+ENSG00000253159+ENSG00000242419+ENSG00000253846+ENSG00000262209+ENSG00000253485+ENSG00000253767+ENSG00000240184+ENSG00000240764+ENSG00000253731+ENSG00000254221+ENSG00000081853+ENSG00000253305+ENSG00000254122+ENSG00000253953+ENSG00000254245+ENSG00000262576+ENSG00000253873+ENSG00000253537		ENSG00000261934.ENSG00000253910.ENSG00000204956.ENSG00000253159.ENSG00000242419.ENSG00000253846.ENSG00000262209.ENSG00000253485.ENSG00000253767.ENSG00000240184.ENSG00000240764.ENSG00000253731.ENSG00000254221.ENSG00000081853.ENSG00000253305.ENSG00000254122.ENSG00000253953.ENSG00000254245.ENSG00000262576.ENSG00000253873.ENSG00000253537.13	-0.687171854150723	-9.06773267056202	2.20163093308348e-13	2.98003649698529e-11
ENSG00000079459.18	ENSG00000079459	ENSG00000079459_019	chr8	dexseq_prepare_annotation2.py	exon	11661010	11661027	.	+	.	ENST00000525571+ENST00000527045+ENST00000528812+ENST00000525607__exon_number_019__gene_id_ENSG00000079459	FDFT1	ENSG00000079459.18	1.23236407618554	10.2568040342493	2.23773680048812e-13	3.02571285401021e-11
ENSG00000088247.ENSG00000266722.43	ENSG00000088247+ENSG00000266722	ENSG00000088247+ENSG00000266722_044	chr19	dexseq_prepare_annotation2.py	exon	6424149	6424227	.	-	.	ENST00000595258__exon_number_044__gene_id_ENSG00000088247+ENSG00000266722		ENSG00000088247.ENSG00000266722.43	0.789027615644555	8.18540653495982	2.25051670689439e-13	3.03978643333126e-11
ENSG00000173846.1	ENSG00000173846	ENSG00000173846_002	chr1	dexseq_prepare_annotation2.py	exon	45266060	45266345	.	+	.	ENST00000372201+ENST00000465443__exon_number_002__gene_id_ENSG00000173846	PLK3	ENSG00000173846.1	-0.554901158333137	-8.44312917496783	2.33148925232135e-13	3.14584163516901e-11
ENSG00000171863.ENSG00000252531.26	ENSG00000171863+ENSG00000252531	ENSG00000171863+ENSG00000252531_027	chr2	dexseq_prepare_annotation2.py	exon	3628509	3628509	.	+	.	ENST00000304921+ENST00000462576+ENST00000403564__exon_number_027__gene_id_ENSG00000171863+ENSG00000252531		ENSG00000171863.ENSG00000252531.26	0.577854835470093	8.39335118687407	2.36074667265599e-13	3.1819687696571e-11
ENSG00000225210.ENSG00000257227.5	ENSG00000225210+ENSG00000257227	ENSG00000225210+ENSG00000257227_006	chr14	dexseq_prepare_annotation2.py	exon	19650060	19650060	.	+	.	ENST00000412017+ENST00000418499+ENST00000547220+ENST00000441500+ENST00000549484+ENST00000432001+ENST00000553119__exon_number_006__gene_id_ENSG00000225210+ENSG00000257227		ENSG00000225210.ENSG00000257227.5	-1.30248530154802	-8.75603627271522	2.37633003038171e-13	3.19960857094946e-11
ENSG00000013441.4	ENSG00000013441	ENSG00000013441_005	chr2	dexseq_prepare_annotation2.py	exon	201717805	201717820	.	-	.	ENST00000321356+ENST00000473565+ENST00000461981+ENST00000472679+ENST00000432425+ENST00000464454__exon_number_005__gene_id_ENSG00000013441	CLK1	ENSG00000013441.4	1.04754056400668	8.39043532232995	2.39607630632845e-13	3.22281063061693e-11
ENSG00000261971.4	ENSG00000261971	ENSG00000261971_005	chr16	dexseq_prepare_annotation2.py	exon	3103621	3103623	.	-	.	ENST00000572930+ENST00000573130__exon_number_005__gene_id_ENSG00000261971	RP11-473M20.7	ENSG00000261971.4	2.21247589292495	8.43392348517988	2.44173940297957e-13	3.27910713870562e-11
ENSG00000167380.32	ENSG00000167380	ENSG00000167380_033	chr19	dexseq_prepare_annotation2.py	exon	44677345	44677387	.	+	.	ENST00000588795+ENST00000588883__exon_number_033__gene_id_ENSG00000167380	ZNF226	ENSG00000167380.32	1.01457697203286	8.09211992513762	2.44304763341488e-13	3.27910713870562e-11
ENSG00000084674.23	ENSG00000084674	ENSG00000084674_024	chr2	dexseq_prepare_annotation2.py	exon	21257688	21257773	.	-	.	ENST00000233242+ENST00000399256__exon_number_024__gene_id_ENSG00000084674	APOB	ENSG00000084674.23	2.38351117838351	8.47880765636114	2.52352480118512e-13	3.38358217641748e-11
ENSG00000178252.ENSG00000178467.6	ENSG00000178252+ENSG00000178467	ENSG00000178252+ENSG00000178467_007	chr3	dexseq_prepare_annotation2.py	exon	49027836	49028037	.	+	.	ENST00000484115+ENST00000609406+ENST00000444213+ENST00000343546+ENST00000383729+ENST00000472301+ENST00000475629__exon_number_007__gene_id_ENSG00000178252+ENSG00000178467		ENSG00000178252.ENSG00000178467.6	2.36271377859846	8.47621289593409	2.5560659261139e-13	3.42363262843398e-11
ENSG00000214753.ENSG00000168000.ENSG00000234857.12	ENSG00000214753+ENSG00000168000+ENSG00000234857	ENSG00000214753+ENSG00000168000+ENSG00000234857_013	chr11	dexseq_prepare_annotation2.py	exon	62458340	62458345	.	-	.	ENST00000405837+ENST00000463679__exon_number_013__gene_id_ENSG00000214753+ENSG00000168000+ENSG00000234857		ENSG00000214753.ENSG00000168000.ENSG00000234857.12	0.649538271779454	7.69518604551169	2.58581298470576e-13	3.459860960392e-11
ENSG00000177239.6	ENSG00000177239	ENSG00000177239_007	chr9	dexseq_prepare_annotation2.py	exon	139981671	139981809	.	+	.	ENST00000545539__exon_number_007__gene_id_ENSG00000177239	MAN1B1	ENSG00000177239.6	-0.933321191241832	-8.37397397898179	2.60563510041205e-13	3.48274784610029e-11
ENSG00000268465.ENSG00000269751.ENSG00000182324.ENSG00000105447.ENSG00000105443.32	ENSG00000268465+ENSG00000269751+ENSG00000182324+ENSG00000105447+ENSG00000105443	ENSG00000268465+ENSG00000269751+ENSG00000182324+ENSG00000105447+ENSG00000105443_033	chr19	dexseq_prepare_annotation2.py	exon	48975609	48975688	.	+	.	ENST00000474049+ENST00000595765+ENST00000460595+ENST00000462117+ENST00000427476+ENST00000452733+ENST00000325139+ENST00000493260+ENST00000391881+ENST00000595676__exon_number_033__gene_id_ENSG00000268465+ENSG00000269751+ENSG00000182324+ENSG00000105447+ENSG00000105443		ENSG00000268465.ENSG00000269751.ENSG00000182324.ENSG00000105447.ENSG00000105443.32	-0.997616420549799	-8.28300950873108	2.71638302173971e-13	3.626993838465e-11
ENSG00000124721.35	ENSG00000124721	ENSG00000124721_036	chr6	dexseq_prepare_annotation2.py	exon	38802355	38802417	.	+	.	ENST00000449981+ENST00000441566+ENST00000327475+ENST00000359357__exon_number_036__gene_id_ENSG00000124721	DNAH8	ENSG00000124721.35	1.47682936827579	8.1803235038593	2.71924373801976e-13	3.62703538841674e-11
ENSG00000132122.27	ENSG00000132122	ENSG00000132122_028	chr1	dexseq_prepare_annotation2.py	exon	48902005	48902095	.	-	.	ENST00000465990__exon_number_028__gene_id_ENSG00000132122	SPATA6	ENSG00000132122.27	1.08380910271592	8.36365562675118	2.74619740019932e-13	3.65917957538825e-11
ENSG00000052749.30	ENSG00000052749	ENSG00000052749_031	chr10	dexseq_prepare_annotation2.py	exon	99139050	99139171	.	-	.	ENST00000315563+ENST00000536831+ENST00000490815+ENST00000414986+ENST00000370992__exon_number_031__gene_id_ENSG00000052749	RRP12	ENSG00000052749.30	1.61682202790073	9.64447235306375	2.84497427266605e-13	3.78685869386168e-11
ENSG00000066739.38	ENSG00000066739	ENSG00000066739_039	chr14	dexseq_prepare_annotation2.py	exon	96790233	96790335	.	-	.	ENST00000473234+ENST00000359933__exon_number_039__gene_id_ENSG00000066739	ATG2B	ENSG00000066739.38	-2.41397824028963	-8.17084235020234	2.86224988439322e-13	3.80590160457772e-11
ENSG00000077327.12	ENSG00000077327	ENSG00000077327_013	chr10	dexseq_prepare_annotation2.py	exon	22675722	22675888	.	+	.	ENST00000376603+ENST00000376624+ENST00000538630+ENST00000313311__exon_number_013__gene_id_ENSG00000077327	SPAG6	ENSG00000077327.12	0.718933964914347	8.50048950397264	2.98694365015064e-13	3.96758975091823e-11
ENSG00000075151.21	ENSG00000075151	ENSG00000075151_022	chr1	dexseq_prepare_annotation2.py	exon	21188721	21188825	.	-	.	ENST00000374935+ENST00000374937+ENST00000264211+ENST00000537738+ENST00000602326+ENST00000400422+ENST00000536266__exon_number_022__gene_id_ENSG00000075151	EIF4G3	ENSG00000075151.21	2.719256766364	11.002303580755	3.0071982955895e-13	3.99035912966101e-11
ENSG00000129270.17	ENSG00000129270	ENSG00000129270_018	chr17	dexseq_prepare_annotation2.py	exon	34106328	34106372	.	-	.	ENST00000593125__exon_number_018__gene_id_ENSG00000129270	MMP28	ENSG00000129270.17	-0.774488784588994	-8.88291209570978	3.03181924333141e-13	4.01886922697732e-11
ENSG00000114439.25	ENSG00000114439	ENSG00000114439_026	chr3	dexseq_prepare_annotation2.py	exon	107380675	107380791	.	+	.	ENST00000402543__exon_number_026__gene_id_ENSG00000114439	BBX	ENSG00000114439.25	2.05385803540955	7.76229613284421	3.06202072098444e-13	4.05471012455814e-11
ENSG00000257062.ENSG00000111700.ENSG00000134538.ENSG00000205754.ENSG00000257046.42	ENSG00000257062+ENSG00000111700+ENSG00000134538+ENSG00000205754+ENSG00000257046	ENSG00000257062+ENSG00000111700+ENSG00000134538+ENSG00000205754+ENSG00000257046_043	chr12	dexseq_prepare_annotation2.py	exon	21220285	21220317	.	+	.	ENST00000585342+ENST00000543498+ENST00000545916+ENST00000540229+ENST00000592513+ENST00000381541+ENST00000541784+ENST00000554957+ENST00000590779+ENST00000421593+ENST00000553473+ENST00000593147__exon_number_043__gene_id_ENSG00000257062+ENSG00000111700+ENSG00000134538+ENSG00000205754+ENSG00000257046		ENSG00000257062.ENSG00000111700.ENSG00000134538.ENSG00000205754.ENSG00000257046.42	1.26217696116293	7.96745776887055	3.0818636157307e-13	4.07677442715781e-11
ENSG00000181381.67	ENSG00000181381	ENSG00000181381_068	chr4	dexseq_prepare_annotation2.py	exon	169411509	169411601	.	-	.	ENST00000505150+ENST00000512958__exon_number_068__gene_id_ENSG00000181381	DDX60L	ENSG00000181381.67	-0.606243287964762	-8.55342536521505	3.11132856571324e-13	4.11150843515727e-11
ENSG00000139908.2	ENSG00000139908	ENSG00000139908_003	chr14	dexseq_prepare_annotation2.py	exon	24674934	24674961	.	+	.	ENST00000556621+ENST00000339917+ENST00000554420__exon_number_003__gene_id_ENSG00000139908	TSSK4	ENSG00000139908.2	-0.826168699930075	-9.10252568890775	3.19789978667022e-13	4.22155705926841e-11
ENSG00000177239.11	ENSG00000177239	ENSG00000177239_012	chr9	dexseq_prepare_annotation2.py	exon	139982720	139982850	.	+	.	ENST00000371587+ENST00000545096__exon_number_012__gene_id_ENSG00000177239	MAN1B1	ENSG00000177239.11	-1.01697323791237	-8.32671306449696	3.31425925170902e-13	4.37066233953257e-11
ENSG00000135250.25	ENSG00000135250	ENSG00000135250_026	chr7	dexseq_prepare_annotation2.py	exon	104783778	104784513	.	-	.	ENST00000466917__exon_number_026__gene_id_ENSG00000135250	SRPK2	ENSG00000135250.25	1.75003614725208	8.19567357101777	3.54972794578916e-13	4.67637438383500e-11
ENSG00000150672.ENSG00000256466.93	ENSG00000150672+ENSG00000256466	ENSG00000150672+ENSG00000256466_094	chr11	dexseq_prepare_annotation2.py	exon	85338315	85338732	.	-	.	ENST00000472545__exon_number_094__gene_id_ENSG00000150672+ENSG00000256466		ENSG00000150672.ENSG00000256466.93	1.55060459168579	8.51950661597923	3.65635643129692e-13	4.80799967305501e-11
ENSG00000064652.6	ENSG00000064652	ENSG00000064652_007	chr5	dexseq_prepare_annotation2.py	exon	122181358	122181388	.	+	.	ENST00000261369+ENST00000506996+ENST00000395451+ENST00000511545+ENST00000513881__exon_number_007__gene_id_ENSG00000064652	SNX24	ENSG00000064652.6	-1.21159905127409	-8.83956455868302	3.65714350004575e-13	4.80799967305501e-11
ENSG00000166689.31	ENSG00000166689	ENSG00000166689_032	chr11	dexseq_prepare_annotation2.py	exon	16822521	16822562	.	-	.	ENST00000525781+ENST00000531066+ENST00000355661+ENST00000525581+ENST00000530489+ENST00000448080__exon_number_032__gene_id_ENSG00000166689	PLEKHA7	ENSG00000166689.31	1.06100654814582	7.9328360816472	3.76149580339571e-13	4.94012351507038e-11
ENSG00000118308.64	ENSG00000118308	ENSG00000118308_065	chr12	dexseq_prepare_annotation2.py	exon	25260868	25260923	.	+	.	ENST00000549437+ENST00000536173+ENST00000361433+ENST00000547044+ENST00000555877+ENST00000548766+ENST00000354454__exon_number_065__gene_id_ENSG00000118308	LRMP	ENSG00000118308.64	1.11067953492304	7.83454375406733	3.85031040422193e-13	5.05159148652994e-11
ENSG00000103197.83	ENSG00000103197	ENSG00000103197_084	chr16	dexseq_prepare_annotation2.py	exon	2136733	2136767	.	+	.	ENST00000353929+ENST00000439673+ENST00000219476+ENST00000569930+ENST00000569110+ENST00000382538+ENST00000401874+ENST00000568454+ENST00000350773+ENST00000439117__exon_number_084__gene_id_ENSG00000103197	TSC2	ENSG00000103197.83	-0.936460069375512	-7.73098816912366	3.92978859032125e-13	5.15059469411614e-11
ENSG00000113569.22	ENSG00000113569	ENSG00000113569_023	chr5	dexseq_prepare_annotation2.py	exon	37314300	37314430	.	-	.	ENST00000381843+ENST00000513532+ENST00000231498__exon_number_023__gene_id_ENSG00000113569	NUP155	ENSG00000113569.22	-1.394012584016	-8.64517859152009	3.93890317269485e-13	5.15726748194455e-11
ENSG00000156261.4	ENSG00000156261	ENSG00000156261_005	chr21	dexseq_prepare_annotation2.py	exon	30432862	30432981	.	-	.	ENST00000432178+ENST00000470450+ENST00000286788+ENST00000542732+ENST00000540844+ENST00000496121__exon_number_005__gene_id_ENSG00000156261	CCT8	ENSG00000156261.4	1.0820102495929	9.05079502630541	3.94423526239036e-13	5.15897922860940e-11
ENSG00000272084.ENSG00000127481.133	ENSG00000272084+ENSG00000127481	ENSG00000272084+ENSG00000127481_134	chr1	dexseq_prepare_annotation2.py	exon	19503955	19504237	.	-	.	ENST00000375217+ENST00000375226+ENST00000419533+ENST00000375267+ENST00000375254__exon_number_134__gene_id_ENSG00000272084+ENSG00000127481		ENSG00000272084.ENSG00000127481.133	1.39292860959033	7.45254931699764	3.95842795604409e-13	5.17226516066916e-11
ENSG00000170954.22	ENSG00000170954	ENSG00000170954_023	chr19	dexseq_prepare_annotation2.py	exon	53619358	53619512	.	-	.	ENST00000600574__exon_number_023__gene_id_ENSG00000170954	ZNF415	ENSG00000170954.22	0.785348646814426	8.44141542825518	3.97767158024522e-13	5.19211709265776e-11
ENSG00000143224.33	ENSG00000143224	ENSG00000143224_034	chr1	dexseq_prepare_annotation2.py	exon	161139497	161139510	.	+	.	ENST00000541818+ENST00000367999+ENST00000352210+ENST00000537829+ENST00000495483+ENST00000460611+ENST00000539753+ENST00000470607+ENST00000462977__exon_number_034__gene_id_ENSG00000143224	PPOX	ENSG00000143224.33	-2.66329111610502	-8.20828072619096	4.01339911197392e-13	5.23342344833206e-11
ENSG00000013441.11	ENSG00000013441	ENSG00000013441_012	chr2	dexseq_prepare_annotation2.py	exon	201718717	201718718	.	-	.	ENST00000472679+ENST00000461326+ENST00000464454__exon_number_012__gene_id_ENSG00000013441	CLK1	ENSG00000013441.11	1.44839756422874	8.28836623331536	4.02788037596722e-13	5.24696912959584e-11
ENSG00000137573.14	ENSG00000137573	ENSG00000137573_015	chr8	dexseq_prepare_annotation2.py	exon	70475677	70475773	.	+	.	ENST00000528783__exon_number_015__gene_id_ENSG00000137573	SULF1	ENSG00000137573.14	-0.709975791681818	-7.95515322884342	4.12852327157673e-13	5.37261289337309e-11
ENSG00000214022.ENSG00000196456.60	ENSG00000214022+ENSG00000196456	ENSG00000214022+ENSG00000196456_061	chr7	dexseq_prepare_annotation2.py	exon	150104952	150105362	.	+	.	ENST00000491664+ENST00000498682__exon_number_061__gene_id_ENSG00000214022+ENSG00000196456		ENSG00000214022.ENSG00000196456.60	2.34158259445922	8.48885791469127	4.23032956910903e-13	5.49951424774376e-11
ENSG00000114423.32	ENSG00000114423	ENSG00000114423_033	chr3	dexseq_prepare_annotation2.py	exon	105588181	105588243	.	-	.	ENST00000438603+ENST00000545639+ENST00000394027+ENST00000447441__exon_number_033__gene_id_ENSG00000114423	CBLB	ENSG00000114423.32	0.679002089654254	8.04120147143286	4.26861380530425e-13	5.54366215594234e-11
ENSG00000010361.4	ENSG00000010361	ENSG00000010361_005	chr19	dexseq_prepare_annotation2.py	exon	50310154	50310176	.	-	.	ENST00000313777+ENST00000533418+ENST00000525130+ENST00000525370+ENST00000529634+ENST00000528094__exon_number_005__gene_id_ENSG00000010361	FUZ	ENSG00000010361.4	-1.43178071426343	-11.4757024630961	4.32001898584472e-13	5.60474366035979e-11
ENSG00000135365.47	ENSG00000135365	ENSG00000135365_048	chr11	dexseq_prepare_annotation2.py	exon	46100692	46100717	.	-	.	ENST00000529734+ENST00000257821+ENST00000531959+ENST00000323180+ENST00000418153+ENST00000525438+ENST00000533757+ENST00000524497+ENST00000529782+ENST00000532883__exon_number_048__gene_id_ENSG00000135365	PHF21A	ENSG00000135365.47	1.29102707134929	8.22864825024989	4.41224380388407e-13	5.71860703002496e-11
ENSG00000176387.ENSG00000203401.13	ENSG00000176387+ENSG00000203401	ENSG00000176387+ENSG00000203401_014	chr16	dexseq_prepare_annotation2.py	exon	67470038	67470045	.	+	.	ENST00000326152+ENST00000567684__exon_number_014__gene_id_ENSG00000176387+ENSG00000203401		ENSG00000176387.ENSG00000203401.13	-0.930282878730028	-10.0383617916303	4.42587728180603e-13	5.73048284582283e-11
ENSG00000132716.ENSG00000258465.ENSG00000162735.78	ENSG00000132716+ENSG00000258465+ENSG00000162735	ENSG00000132716+ENSG00000258465+ENSG00000162735_079	chr1	dexseq_prepare_annotation2.py	exon	160251896	160251934	.	-	.	ENST00000532516+ENST00000532643+ENST00000368072+ENST00000462644+ENST00000532508+ENST00000608310+ENST00000556710+ENST00000485079+ENST00000533104+ENST00000472750+ENST00000392220+ENST00000495624+ENST00000533699+ENST00000440949__exon_number_079__gene_id_ENSG00000132716+ENSG00000258465+ENSG00000162735		ENSG00000132716.ENSG00000258465.ENSG00000162735.78	-0.618921303259884	-7.74973647590557	4.4657377259549e-13	5.77625825618922e-11
ENSG00000185864.ENSG00000185710.82	ENSG00000185864+ENSG00000185710	ENSG00000185864+ENSG00000185710_083	chr16	dexseq_prepare_annotation2.py	exon	21891509	21891620	.	-	.	ENST00000523028+ENST00000543449+ENST00000540706+ENST00000538859__exon_number_083__gene_id_ENSG00000185864+ENSG00000185710		ENSG00000185864.ENSG00000185710.82	-1.27805574314441	-8.69775865553088	4.5160332738693e-13	5.83542517249108e-11
ENSG00000065357.131	ENSG00000065357	ENSG00000065357_132	chr12	dexseq_prepare_annotation2.py	exon	56347580	56347794	.	+	.	ENST00000402956+ENST00000552478+ENST00000548491+ENST00000551739+ENST00000551296+ENST00000331886+ENST00000394147+ENST00000551156__exon_number_132__gene_id_ENSG00000065357	DGKA	ENSG00000065357.131	2.92784411247419	8.54118146045384	4.520873203684e-13	5.83579626379278e-11
ENSG00000203875.27	ENSG00000203875	ENSG00000203875_028	chr6	dexseq_prepare_annotation2.py	exon	86388239	86388291	.	-	.	ENST00000435947+ENST00000587692+ENST00000369605+ENST00000420199+ENST00000453754__exon_number_028__gene_id_ENSG00000203875	SNHG5	ENSG00000203875.27	1.6150590606311	8.30752557037025	4.60121706013041e-13	5.93353325152552e-11
ENSG00000052749.20	ENSG00000052749	ENSG00000052749_021	chr10	dexseq_prepare_annotation2.py	exon	99130473	99130553	.	-	.	ENST00000315563+ENST00000536831+ENST00000370992+ENST00000479481+ENST00000414986__exon_number_021__gene_id_ENSG00000052749	RRP12	ENSG00000052749.20	1.6566867376384	9.50756889900284	4.6257702922247e-13	5.95920088038137e-11
ENSG00000102910.7	ENSG00000102910	ENSG00000102910_008	chr16	dexseq_prepare_annotation2.py	exon	48295335	48295498	.	+	.	ENST00000566755+ENST00000285737+ENST00000535754+ENST00000416006__exon_number_008__gene_id_ENSG00000102910	LONP2	ENSG00000102910.7	3.57006089619627	9.1460188382577	4.71900675282156e-13	6.07321007620656e-11
ENSG00000225210.ENSG00000257227.8	ENSG00000225210+ENSG00000257227	ENSG00000225210+ENSG00000257227_009	chr14	dexseq_prepare_annotation2.py	exon	19650078	19650126	.	+	.	ENST00000412017+ENST00000548475+ENST00000418499+ENST00000547220+ENST00000441500+ENST00000551881+ENST00000553119+ENST00000432001+ENST00000431094+ENST00000438128+ENST00000549484__exon_number_009__gene_id_ENSG00000225210+ENSG00000257227		ENSG00000225210.ENSG00000257227.8	-1.90635001079956	-8.60185246083642	4.79886624057453e-13	6.16979210079564e-11
ENSG00000108100.27	ENSG00000108100	ENSG00000108100_028	chr10	dexseq_prepare_annotation2.py	exon	35855057	35855113	.	+	.	ENST00000497692+ENST00000374706+ENST00000374704+ENST00000339497+ENST00000265375__exon_number_028__gene_id_ENSG00000108100	CCNY	ENSG00000108100.27	1.07080066113754	9.00203713814354	4.80718400893097e-13	6.17429319271332e-11
ENSG00000176853.39	ENSG00000176853	ENSG00000176853_040	chr8	dexseq_prepare_annotation2.py	exon	124827014	124827692	.	+	.	ENST00000334705__exon_number_040__gene_id_ENSG00000176853	FAM91A1	ENSG00000176853.39	0.899147910614544	8.46129427138807	4.82291813957057e-13	6.18830123089524e-11
ENSG00000177239	ENSG00000177239	ENSG00000177239_001	chr9	dexseq_prepare_annotation2.py	exon	139981379	139981436	.	+	.	ENST00000371589__exon_number_001__gene_id_ENSG00000177239	MAN1B1	ENSG00000177239	-0.955884245016067	-8.24995379407022	4.89598059041519e-13	6.275765840406e-11
ENSG00000102910.6	ENSG00000102910	ENSG00000102910_007	chr16	dexseq_prepare_annotation2.py	exon	48292529	48292651	.	+	.	ENST00000566755+ENST00000285737+ENST00000535754+ENST00000416006__exon_number_007__gene_id_ENSG00000102910	LONP2	ENSG00000102910.6	3.55962544014223	9.13408292966386	4.94429610284895e-13	6.33136626428955e-11
ENSG00000215029.ENSG00000185945.44	ENSG00000215029+ENSG00000185945	ENSG00000215029+ENSG00000185945_045	chrX	dexseq_prepare_annotation2.py	exon	101719416	101719606	.	-	.	ENST00000457521+ENST00000453326+ENST00000429905+ENST00000412230__exon_number_045__gene_id_ENSG00000215029+ENSG00000185945		ENSG00000215029.ENSG00000185945.44	0.591203091556471	7.94329715545007	4.96591929826686e-13	6.35270925639164e-11
ENSG00000074181.40	ENSG00000074181	ENSG00000074181_041	chr19	dexseq_prepare_annotation2.py	exon	15308311	15308389	.	-	.	ENST00000601011+ENST00000263388__exon_number_041__gene_id_ENSG00000074181	NOTCH3	ENSG00000074181.40	-0.581472542138647	-7.78625204560027	5.1282206598495e-13	6.55379442293946e-11
ENSG00000126005.ENSG00000088298.ENSG00000261582.ENSG00000242372.49	ENSG00000126005+ENSG00000088298+ENSG00000261582+ENSG00000242372	ENSG00000126005+ENSG00000088298+ENSG00000261582+ENSG00000242372_050	chr20	dexseq_prepare_annotation2.py	exon	33867877	33867921	.	-	.	ENST00000374436+ENST00000374450+ENST00000374443+ENST00000415116+ENST00000440766+ENST00000447927+ENST00000462894__exon_number_050__gene_id_ENSG00000126005+ENSG00000088298+ENSG00000261582+ENSG00000242372		ENSG00000126005.ENSG00000088298.ENSG00000261582.ENSG00000242372.49	0.682175800005002	7.82405432270016	5.28002779595333e-13	6.74108090578576e-11
ENSG00000166689.48	ENSG00000166689	ENSG00000166689_049	chr11	dexseq_prepare_annotation2.py	exon	16872745	16872838	.	-	.	ENST00000355661+ENST00000528376+ENST00000448080+ENST00000531066__exon_number_049__gene_id_ENSG00000166689	PLEKHA7	ENSG00000166689.48	-1.53433446363404	-7.86322580531119	5.60937805265517e-13	7.15444077159646e-11
ENSG00000170448	ENSG00000170448	ENSG00000170448_001	chr4	dexseq_prepare_annotation2.py	exon	47849257	47849259	.	-	.	ENST00000381538+ENST00000502448+ENST00000464756__exon_number_001__gene_id_ENSG00000170448	NFXL1	ENSG00000170448	-0.538115265963395	-8.14375953281779	5.61820658285696e-13	7.15857809347685e-11
ENSG00000140798.45	ENSG00000140798	ENSG00000140798_046	chr16	dexseq_prepare_annotation2.py	exon	48177821	48177976	.	-	.	ENST00000448542+ENST00000416054+ENST00000311303+ENST00000533639+ENST00000529084+ENST00000527640+ENST00000529504+ENST00000532494+ENST00000528693+ENST00000534418+ENST00000497206__exon_number_046__gene_id_ENSG00000140798	ABCC12	ENSG00000140798.45	1.92405295308245	8.01674592271136	5.64272596997766e-13	7.18268024114872e-11
ENSG00000061936.36	ENSG00000061936	ENSG00000061936_037	chr12	dexseq_prepare_annotation2.py	exon	132281723	132281905	.	+	.	ENST00000261674+ENST00000539506+ENST00000537582+ENST00000541286__exon_number_037__gene_id_ENSG00000061936	SFSWAP	ENSG00000061936.36	2.424633821592	9.09741935708258	5.70620524289387e-13	7.25627778218871e-11
ENSG00000249700.39	ENSG00000249700	ENSG00000249700_040	chr4	dexseq_prepare_annotation2.py	exon	56253058	56253438	.	-	.	ENST00000608136__exon_number_040__gene_id_ENSG00000249700	SRD5A3-AS1	ENSG00000249700.39	0.880328154058745	8.21034329109445	5.98644731061931e-13	7.59854386989428e-11
ENSG00000227195.57	ENSG00000227195	ENSG00000227195_058	chr20	dexseq_prepare_annotation2.py	exon	26189960	26189978	.	-	.	ENST00000600225+ENST00000601079+ENST00000610014__exon_number_058__gene_id_ENSG00000227195	MIR663A	ENSG00000227195.57	-0.964782424171532	-7.7232755891234	5.9872129539196e-13	7.59854386989428e-11
ENSG00000175193.25	ENSG00000175193	ENSG00000175193_026	chr3	dexseq_prepare_annotation2.py	exon	183602696	183602696	.	-	.	ENST00000421484+ENST00000469056__exon_number_026__gene_id_ENSG00000175193	PARL	ENSG00000175193.25	-0.81576646050317	-8.1682272522708	6.02146481993395e-13	7.63445503015602e-11
ENSG00000105135.30	ENSG00000105135	ENSG00000105135_031	chr19	dexseq_prepare_annotation2.py	exon	15233616	15233702	.	-	.	ENST00000533086__exon_number_031__gene_id_ENSG00000105135	ILVBL	ENSG00000105135.30	0.493429728808213	7.94994220579765	6.15313427901758e-13	7.79368634538569e-11
ENSG00000268153.4	ENSG00000268153	ENSG00000268153_005	chr19	dexseq_prepare_annotation2.py	exon	40131325	40131328	.	+	.	ENST00000597791__exon_number_005__gene_id_ENSG00000268153	AC005176.2	ENSG00000268153.4	-1.2176976771833	-9.9319030247251	6.18426040875978e-13	7.82537875336274e-11
ENSG00000268465.ENSG00000269751.ENSG00000182324.ENSG00000105447.ENSG00000105443.18	ENSG00000268465+ENSG00000269751+ENSG00000182324+ENSG00000105447+ENSG00000105443	ENSG00000268465+ENSG00000269751+ENSG00000182324+ENSG00000105447+ENSG00000105443_019	chr19	dexseq_prepare_annotation2.py	exon	48969094	48969214	.	+	.	ENST00000342291+ENST00000391884+ENST00000595676__exon_number_019__gene_id_ENSG00000268465+ENSG00000269751+ENSG00000182324+ENSG00000105447+ENSG00000105443		ENSG00000268465.ENSG00000269751.ENSG00000182324.ENSG00000105447.ENSG00000105443.18	0.847719139797172	8.11982153103456	6.36397871287306e-13	8.04484733109955e-11
ENSG00000026559.15	ENSG00000026559	ENSG00000026559_016	chr20	dexseq_prepare_annotation2.py	exon	49639619	49639631	.	-	.	ENST00000424171+ENST00000371571+ENST00000439216__exon_number_016__gene_id_ENSG00000026559	KCNG1	ENSG00000026559.15	-0.923062322570591	-9.92046944911653	6.4110317553359e-13	8.09634357105878e-11
ENSG00000162618.7	ENSG00000162618	ENSG00000162618_008	chr1	dexseq_prepare_annotation2.py	exon	79383571	79383735	.	-	.	ENST00000370742__exon_number_008__gene_id_ENSG00000162618	ELTD1	ENSG00000162618.7	-1.51732507462848	-9.63163855540193	6.65785084125371e-13	8.39977004462188e-11
ENSG00000215298.ENSG00000147454.25	ENSG00000215298+ENSG00000147454	ENSG00000215298+ENSG00000147454_026	chr8	dexseq_prepare_annotation2.py	exon	23428977	23428987	.	+	.	ENST00000290075+ENST00000523883+ENST00000521637+ENST00000518881+ENST00000522164+ENST00000519973__exon_number_026__gene_id_ENSG00000215298+ENSG00000147454		ENSG00000215298.ENSG00000147454.25	-2.3725744942654	-8.52942909521391	6.67540707521998e-13	8.41363844361699e-11
ENSG00000181191.19	ENSG00000181191	ENSG00000181191_020	chrX	dexseq_prepare_annotation2.py	exon	68385365	68385636	.	-	.	ENST00000374571__exon_number_020__gene_id_ENSG00000181191	PJA1	ENSG00000181191.19	-0.942890624686617	-9.21598868223537	6.68493268190705e-13	8.41736779010029e-11
ENSG00000236144.10	ENSG00000236144	ENSG00000236144_011	chr19	dexseq_prepare_annotation2.py	exon	36034000	36034041	.	-	.	ENST00000589137+ENST00000588286+ENST00000590717+ENST00000590125__exon_number_011__gene_id_ENSG00000236144	AD000090.2	ENSG00000236144.10	1.93190978972255	9.62893154460464	6.71887365351197e-13	8.45180238130001e-11
ENSG00000138101.2	ENSG00000138101	ENSG00000138101_003	chr2	dexseq_prepare_annotation2.py	exon	25600114	25600126	.	-	.	ENST00000407661+ENST00000398951+ENST00000404103+ENST00000496972+ENST00000405222+ENST00000407038+ENST00000406818+ENST00000497476__exon_number_003__gene_id_ENSG00000138101	DTNB	ENSG00000138101.2	-2.15759222300019	-8.07416118496283	6.73754053054381e-13	8.46697470868791e-11
ENSG00000067248.26	ENSG00000067248	ENSG00000067248_027	chr5	dexseq_prepare_annotation2.py	exon	54586046	54586172	.	-	.	ENST00000504778+ENST00000251636__exon_number_027__gene_id_ENSG00000067248	DHX29	ENSG00000067248.26	0.718900722212246	8.03984293725688	6.81412418038461e-13	8.55482924280177e-11
ENSG00000104472.5	ENSG00000104472	ENSG00000104472_006	chr8	dexseq_prepare_annotation2.py	exon	141524468	141524594	.	+	.	ENST00000220913+ENST00000518971+ENST00000523569+ENST00000519618__exon_number_006__gene_id_ENSG00000104472	CHRAC1	ENSG00000104472.5	1.64775686860089	9.21004838126985	6.83548037039119e-13	8.57324407864466e-11
ENSG00000265381.ENSG00000162734.13	ENSG00000265381+ENSG00000162734	ENSG00000265381+ENSG00000162734_014	chr1	dexseq_prepare_annotation2.py	exon	160183826	160185166	.	+	.	ENST00000360472+ENST00000368076__exon_number_014__gene_id_ENSG00000265381+ENSG00000162734		ENSG00000265381.ENSG00000162734.13	1.91521148070473	9.61471664557454	7.0487099581775e-13	8.83204046783098e-11
ENSG00000148343.30	ENSG00000148343	ENSG00000148343_031	chr9	dexseq_prepare_annotation2.py	exon	131830151	131830273	.	+	.	ENST00000495975__exon_number_031__gene_id_ENSG00000148343	FAM73B	ENSG00000148343.30	-1.23596397259923	-7.87946666725026	7.10535961496351e-13	8.89432818520755e-11
ENSG00000110911.13	ENSG00000110911	ENSG00000110911_014	chr12	dexseq_prepare_annotation2.py	exon	51382165	51382218	.	-	.	ENST00000546636+ENST00000546743+ENST00000551215+ENST00000541174+ENST00000550782+ENST00000547198+ENST00000394904+ENST00000262051+ENST00000262052+ENST00000545993+ENST00000547688__exon_number_014__gene_id_ENSG00000110911	SLC11A2	ENSG00000110911.13	0.685890566740778	7.91755757349219	7.35775112407491e-13	9.20128053254800e-11
ENSG00000244510.ENSG00000230189.ENSG00000251451.ENSG00000244657.14	ENSG00000244510+ENSG00000230189+ENSG00000251451+ENSG00000244657	ENSG00000244510+ENSG00000230189+ENSG00000251451+ENSG00000244657_015	chr7	dexseq_prepare_annotation2.py	exon	65932669	65932706	.	-	.	ENST00000442578__exon_number_015__gene_id_ENSG00000244510+ENSG00000230189+ENSG00000251451+ENSG00000244657		ENSG00000244510.ENSG00000230189.ENSG00000251451.ENSG00000244657.14	1.6459153202016	8.67728300054859	7.38264854696203e-13	9.22341770026011e-11
ENSG00000129270.19	ENSG00000129270	ENSG00000129270_020	chr17	dexseq_prepare_annotation2.py	exon	34122587	34122628	.	-	.	ENST00000250144+ENST00000587639+ENST00000590643+ENST00000589103__exon_number_020__gene_id_ENSG00000129270	MMP28	ENSG00000129270.19	-0.394790073479728	-8.67666805817122	7.4023342958311e-13	9.23900695918424e-11
ENSG00000143224.8	ENSG00000143224	ENSG00000143224_009	chr1	dexseq_prepare_annotation2.py	exon	161136288	161136300	.	+	.	ENST00000367999+ENST00000352210+ENST00000495483+ENST00000479246+ENST00000497522+ENST00000539753+ENST00000535223+ENST00000468968+ENST00000544598+ENST00000470607__exon_number_009__gene_id_ENSG00000143224	PPOX	ENSG00000143224.8	1.26384259111465	8.08997607892264	7.43302316057626e-13	9.26828574678002e-11
ENSG00000007516.3	ENSG00000007516	ENSG00000007516_004	chr16	dexseq_prepare_annotation2.py	exon	1383646	1383750	.	+	.	ENST00000565665+ENST00000397488+ENST00000562208+ENST00000568887+ENST00000426824__exon_number_004__gene_id_ENSG00000007516	BAIAP3	ENSG00000007516.3	-1.00753179554438	-8.08922109284792	7.46226443016477e-13	9.29570436528067e-11
ENSG00000196470.ENSG00000261802.8	ENSG00000196470+ENSG00000261802	ENSG00000196470+ENSG00000261802_009	chr16	dexseq_prepare_annotation2.py	exon	48399298	48399635	.	-	.	ENST00000356721+ENST00000573005__exon_number_009__gene_id_ENSG00000196470+ENSG00000261802		ENSG00000196470.ENSG00000261802.8	1.73294629346622	10.1999234501078	7.80957880586988e-13	9.71890709217489e-11
ENSG00000100201.28	ENSG00000100201	ENSG00000100201_029	chr22	dexseq_prepare_annotation2.py	exon	38895405	38895504	.	-	.	ENST00000467279+ENST00000432525+ENST00000381633+ENST00000216019+ENST00000396821+ENST00000403230__exon_number_029__gene_id_ENSG00000100201	DDX17	ENSG00000100201.28	0.814266781931973	8.15724140907593	7.83639308550928e-13	9.74281802605966e-11
ENSG00000245937.15	ENSG00000245937	ENSG00000245937_016	chr5	dexseq_prepare_annotation2.py	exon	127396836	127396936	.	-	.	ENST00000501652+ENST00000606251+ENST00000514409+ENST00000508878+ENST00000499346+ENST00000501702+ENST00000514573+ENST00000501173__exon_number_016__gene_id_ENSG00000245937	CTC-228N24.3	ENSG00000245937.15	-1.18333012148734	-8.30007813767255	7.88632029800356e-13	9.79539058564625e-11
ENSG00000148735.1	ENSG00000148735	ENSG00000148735_002	chr10	dexseq_prepare_annotation2.py	exon	115511441	115511520	.	+	.	ENST00000361048+ENST00000369312__exon_number_002__gene_id_ENSG00000148735	PLEKHS1	ENSG00000148735.1	1.17898894585584	8.35671864755499	7.92822283048957e-13	9.83790376435445e-11
ENSG00000012504.22	ENSG00000012504	ENSG00000012504_023	chr12	dexseq_prepare_annotation2.py	exon	100957268	100957281	.	+	.	ENST00000321046+ENST00000392986+ENST00000549996+ENST00000548884+ENST00000188403__exon_number_023__gene_id_ENSG00000012504	NR1H4	ENSG00000012504.22	1.21664544556105	8.4194593048416	7.97069137807621e-13	9.88053573017688e-11
ENSG00000197360.9	ENSG00000197360	ENSG00000197360_010	chr19	dexseq_prepare_annotation2.py	exon	22605157	22605159	.	-	.	ENST00000593657__exon_number_010__gene_id_ENSG00000197360	ZNF98	ENSG00000197360.9	-1.65796220588994	-10.6307901647689	7.98470859149214e-13	9.88053573017688e-11
ENSG00000164975.16	ENSG00000164975	ENSG00000164975_017	chr9	dexseq_prepare_annotation2.py	exon	15459717	15460311	.	+	.	ENST00000380821+ENST00000467062+ENST00000490969__exon_number_017__gene_id_ENSG00000164975	SNAPC3	ENSG00000164975.16	-0.574676625412743	-8.15351688787691	7.985703933831e-13	9.88053573017688e-11
ENSG00000143862	ENSG00000143862	ENSG00000143862_001	chr1	dexseq_prepare_annotation2.py	exon	202102532	202103510	.	-	.	ENST00000272217__exon_number_001__gene_id_ENSG00000143862	ARL8A	ENSG00000143862	1.31516233243233	10.6186851392395	8.24533489822451e-13	1.01919336347562e-10
ENSG00000143224.16	ENSG00000143224	ENSG00000143224_017	chr1	dexseq_prepare_annotation2.py	exon	161137161	161137276	.	+	.	ENST00000367999+ENST00000352210+ENST00000495483+ENST00000479246+ENST00000468968+ENST00000470607+ENST00000490768__exon_number_017__gene_id_ENSG00000143224	PPOX	ENSG00000143224.16	1.59177405570014	8.06818587266066	8.32460550991868e-13	1.02800056211214e-10
ENSG00000239381.5	ENSG00000239381	ENSG00000239381_006	chr3	dexseq_prepare_annotation2.py	exon	181253573	181253662	.	-	.	ENST00000482559+ENST00000481234+ENST00000470817__exon_number_006__gene_id_ENSG00000239381	RP11-4B14.3	ENSG00000239381.5	-1.25083700803389	-11.1937455025846	8.36241609781706e-13	1.03167586164619e-10
ENSG00000133226.55	ENSG00000133226	ENSG00000133226_056	chr1	dexseq_prepare_annotation2.py	exon	24993046	24993305	.	+	.	ENST00000489130__exon_number_056__gene_id_ENSG00000133226	SRRM1	ENSG00000133226.55	0.69836597720063	7.82777554482442	8.48212602359508e-13	1.04543834418891e-10
ENSG00000091536.92	ENSG00000091536	ENSG00000091536_093	chr17	dexseq_prepare_annotation2.py	exon	18072796	18072935	.	+	.	ENST00000578575__exon_number_093__gene_id_ENSG00000091536	MYO15A	ENSG00000091536.92	1.13704615224037	7.51874739299749	8.55760158361479e-13	1.05372765244084e-10
ENSG00000104529.41	ENSG00000104529	ENSG00000104529_042	chr8	dexseq_prepare_annotation2.py	exon	144670998	144671160	.	-	.	ENST00000525223__exon_number_042__gene_id_ENSG00000104529	EEF1D	ENSG00000104529.41	1.02933582884782	7.56884222773331	8.70184087478314e-13	1.07010475247767e-10
ENSG00000270249.ENSG00000267645.ENSG00000267368.ENSG00000105808.ENSG00000168255.ENSG00000170667.ENSG00000205236.ENSG00000228049.ENSG00000272949.153	ENSG00000270249+ENSG00000267645+ENSG00000267368+ENSG00000105808+ENSG00000168255+ENSG00000170667+ENSG00000205236+ENSG00000228049+ENSG00000272949	ENSG00000270249+ENSG00000267645+ENSG00000267368+ENSG00000105808+ENSG00000168255+ENSG00000170667+ENSG00000205236+ENSG00000228049+ENSG00000272949_154	chr7	dexseq_prepare_annotation2.py	exon	102306524	102306525	.	-	.	ENST00000476151+ENST00000591000+ENST00000333432__exon_number_154__gene_id_ENSG00000270249+ENSG00000267645+ENSG00000267368+ENSG00000105808+ENSG00000168255+ENSG00000170667+ENSG00000205236+ENSG00000228049+ENSG00000272949		ENSG00000270249.ENSG00000267645.ENSG00000267368.ENSG00000105808.ENSG00000168255.ENSG00000170667.ENSG00000205236.ENSG00000228049.ENSG00000272949.153	0.932258869119549	7.82312559465991	8.70730100040731e-13	1.07010475247767e-10
ENSG00000177239.1	ENSG00000177239	ENSG00000177239_002	chr9	dexseq_prepare_annotation2.py	exon	139981437	139981531	.	+	.	ENST00000544448+ENST00000371589__exon_number_002__gene_id_ENSG00000177239	MAN1B1	ENSG00000177239.1	-1.00831615976486	-8.13211296494202	8.90030572664252e-13	1.09277680905411e-10
ENSG00000213599.ENSG00000261052.ENSG00000132207.12	ENSG00000213599+ENSG00000261052+ENSG00000132207	ENSG00000213599+ENSG00000261052+ENSG00000132207_013	chr16	dexseq_prepare_annotation2.py	exon	30206113	30206206	.	+	.	ENST00000567520+ENST00000355544+ENST00000568997__exon_number_013__gene_id_ENSG00000213599+ENSG00000261052+ENSG00000132207		ENSG00000213599.ENSG00000261052.ENSG00000132207.12	1.07927904831825	9.32371586467128	8.91295337774231e-13	1.09328247834045e-10
ENSG00000175203.15	ENSG00000175203	ENSG00000175203_016	chr12	dexseq_prepare_annotation2.py	exon	57926578	57926593	.	-	.	ENST00000551872+ENST00000537439+ENST00000550086+ENST00000550988+ENST00000550201+ENST00000548249+ENST00000552390+ENST00000550954+ENST00000434715+ENST00000543672+ENST00000546758+ENST00000549394__exon_number_016__gene_id_ENSG00000175203	DCTN2	ENSG00000175203.15	0.534395483686847	8.08936254966677	9.02910536969267e-13	1.10647111328676e-10
ENSG00000186522.21	ENSG00000186522	ENSG00000186522_022	chr2	dexseq_prepare_annotation2.py	exon	110332158	110332344	.	-	.	ENST00000415095+ENST00000397714+ENST00000397712+ENST00000486678+ENST00000461295+ENST00000437928+ENST00000493445+ENST00000356688+ENST00000334001__exon_number_022__gene_id_ENSG00000186522	SEPT10	ENSG00000186522.21	0.903676826750795	8.62936755385799	9.0851927906774e-13	1.11228097640364e-10
ENSG00000149187.46	ENSG00000149187	ENSG00000149187_047	chr11	dexseq_prepare_annotation2.py	exon	47515883	47515995	.	-	.	ENST00000528538+ENST00000395292__exon_number_047__gene_id_ENSG00000149187	CELF1	ENSG00000149187.46	-1.12049542508609	-7.76031751966036	9.17400643176377e-13	1.12208253095071e-10
ENSG00000104450.14	ENSG00000104450	ENSG00000104450_015	chr8	dexseq_prepare_annotation2.py	exon	101206909	101206912	.	+	.	ENST00000520508__exon_number_015__gene_id_ENSG00000104450	SPAG1	ENSG00000104450.14	2.05862364061508	7.89983010060165	9.25938915893332e-13	1.13144615936167e-10
ENSG00000215029.ENSG00000185945.45	ENSG00000215029+ENSG00000185945	ENSG00000215029+ENSG00000185945_046	chrX	dexseq_prepare_annotation2.py	exon	101719607	101719636	.	-	.	ENST00000457521+ENST00000429905+ENST00000412230__exon_number_046__gene_id_ENSG00000215029+ENSG00000185945		ENSG00000215029.ENSG00000185945.45	0.6001470393972	7.82337340497782	9.72585060543759e-13	1.1873133164821e-10
ENSG00000123384.12	ENSG00000123384	ENSG00000123384_013	chr12	dexseq_prepare_annotation2.py	exon	57548262	57548484	.	+	.	ENST00000554174+ENST00000243077__exon_number_013__gene_id_ENSG00000123384	LRP1	ENSG00000123384.12	-0.794791187836888	-7.82195433245707	9.8032952180893e-13	1.19562891307814e-10
ENSG00000215440.ENSG00000124222.ENSG00000254995.36	ENSG00000215440+ENSG00000124222+ENSG00000254995	ENSG00000215440+ENSG00000124222+ENSG00000254995_037	chr20	dexseq_prepare_annotation2.py	exon	57245604	57245659	.	+	.	ENST00000361770+ENST00000467096+ENST00000371141+ENST00000464640+ENST00000476384+ENST00000359617+ENST00000468590+ENST00000355957+ENST00000438253+ENST00000483434+ENST00000371132+ENST00000496117+ENST00000496003+ENST00000361830+ENST00000358029+ENST00000490700+ENST00000312283+ENST00000493301+ENST00000530122__exon_number_037__gene_id_ENSG00000215440+ENSG00000124222+ENSG00000254995		ENSG00000215440.ENSG00000124222.ENSG00000254995.36	0.590842379353603	7.93127384990401	1.03919632380393e-12	1.26621923172847e-10
ENSG00000099331.40	ENSG00000099331	ENSG00000099331_041	chr19	dexseq_prepare_annotation2.py	exon	17308601	17308667	.	+	.	ENST00000397274+ENST00000594824+ENST00000595618+ENST00000595641__exon_number_041__gene_id_ENSG00000099331	MYO9B	ENSG00000099331.40	-0.667915316034038	-7.90325864018044	1.04392535796102e-12	1.27077341153048e-10
ENSG00000067182.17	ENSG00000067182	ENSG00000067182_018	chr12	dexseq_prepare_annotation2.py	exon	6440548	6441037	.	-	.	ENST00000366159__exon_number_018__gene_id_ENSG00000067182	TNFRSF1A	ENSG00000067182.17	2.04114550698989	8.94159961519142	1.05039360152709e-12	1.27743408568259e-10
ENSG00000267534.ENSG00000130816.4	ENSG00000267534+ENSG00000130816	ENSG00000267534+ENSG00000130816_005	chr19	dexseq_prepare_annotation2.py	exon	10244043	10244215	.	-	.	ENST00000591798+ENST00000540357+ENST00000340748+ENST00000592705+ENST00000588913+ENST00000586588__exon_number_005__gene_id_ENSG00000267534+ENSG00000130816		ENSG00000267534.ENSG00000130816.4	1.81511000003368	7.61766329449846	1.0550042753757e-12	1.28182519456121e-10
ENSG00000231870.2	ENSG00000231870	ENSG00000231870_003	chr17	dexseq_prepare_annotation2.py	exon	28895211	28895336	.	-	.	ENST00000420566__exon_number_003__gene_id_ENSG00000231870	KRT17P3	ENSG00000231870.2	0.906939168120416	10.5211903448836	1.06870632337534e-12	1.29724350324714e-10
ENSG00000104472.4	ENSG00000104472	ENSG00000104472_005	chr8	dexseq_prepare_annotation2.py	exon	141524393	141524467	.	+	.	ENST00000523569__exon_number_005__gene_id_ENSG00000104472	CHRAC1	ENSG00000104472.4	1.85305131710766	9.08533239319184	1.09179049759324e-12	1.32401030806525e-10
ENSG00000178031.4	ENSG00000178031	ENSG00000178031_005	chr9	dexseq_prepare_annotation2.py	exon	18474167	18474230	.	+	.	ENST00000380570+ENST00000380566+ENST00000380548+ENST00000431052+ENST00000327883__exon_number_005__gene_id_ENSG00000178031	ADAMTSL1	ENSG00000178031.4	-0.699940914037203	-8.7938043380465	1.12080470098941e-12	1.35791104141989e-10
ENSG00000104450.7	ENSG00000104450	ENSG00000104450_008	chr8	dexseq_prepare_annotation2.py	exon	101195603	101195664	.	+	.	ENST00000251809+ENST00000520508+ENST00000388798+ENST00000520643__exon_number_008__gene_id_ENSG00000104450	SPAG1	ENSG00000104450.7	1.87377681994891	7.86207492055695	1.13778907292285e-12	1.37718677002263e-10
ENSG00000268465.ENSG00000269751.ENSG00000182324.ENSG00000105447.ENSG00000105443.16	ENSG00000268465+ENSG00000269751+ENSG00000182324+ENSG00000105447+ENSG00000105443	ENSG00000268465+ENSG00000269751+ENSG00000182324+ENSG00000105447+ENSG00000105443_017	chr19	dexseq_prepare_annotation2.py	exon	48964927	48965695	.	+	.	ENST00000342291+ENST00000391884__exon_number_017__gene_id_ENSG00000268465+ENSG00000269751+ENSG00000182324+ENSG00000105447+ENSG00000105443		ENSG00000268465.ENSG00000269751.ENSG00000182324.ENSG00000105447.ENSG00000105443.16	0.869704132062857	8.00643106209091	1.14714638193609e-12	1.38720299555974e-10
ENSG00000074071.6	ENSG00000074071	ENSG00000074071_007	chr16	dexseq_prepare_annotation2.py	exon	1823152	1823156	.	-	.	ENST00000397375__exon_number_007__gene_id_ENSG00000074071	MRPS34	ENSG00000074071.6	1.06449014860703	9.73456887973272	1.15399779428442e-12	1.39417290543794e-10
ENSG00000215440.ENSG00000124222.ENSG00000254995.61	ENSG00000215440+ENSG00000124222+ENSG00000254995	ENSG00000215440+ENSG00000124222+ENSG00000254995_062	chr20	dexseq_prepare_annotation2.py	exon	57268793	57268978	.	+	.	ENST00000527587+ENST00000356091+ENST00000525817+ENST00000525967+ENST00000530122+ENST00000529976__exon_number_062__gene_id_ENSG00000215440+ENSG00000124222+ENSG00000254995		ENSG00000215440.ENSG00000124222.ENSG00000254995.61	0.660138790394983	7.91147354312444	1.15547468547336e-12	1.39464271312003e-10
ENSG00000092445.33	ENSG00000092445	ENSG00000092445_034	chr15	dexseq_prepare_annotation2.py	exon	41869533	41870083	.	+	.	ENST00000568490__exon_number_034__gene_id_ENSG00000092445	TYRO3	ENSG00000092445.33	2.40929423560503	7.83507769266573	1.15880901557836e-12	1.39735143212479e-10
ENSG00000215296.2	ENSG00000215296	ENSG00000215296_003	chr15	dexseq_prepare_annotation2.py	exon	33528833	33529123	.	-	.	ENST00000529696__exon_number_003__gene_id_ENSG00000215296	TMCO5B	ENSG00000215296.2	0.95332438220399	9.72938167207937	1.17315221697863e-12	1.41331764545822e-10
ENSG00000130958	ENSG00000130958	ENSG00000130958_001	chr9	dexseq_prepare_annotation2.py	exon	99082988	99082988	.	-	.	ENST00000490599+ENST00000253270__exon_number_001__gene_id_ENSG00000130958	SLC35D2	ENSG00000130958	-1.99025559636865	-11.0424168222134	1.19693276559138e-12	1.44061254233835e-10
ENSG00000268465.ENSG00000269751.ENSG00000182324.ENSG00000105447.ENSG00000105443.26	ENSG00000268465+ENSG00000269751+ENSG00000182324+ENSG00000105447+ENSG00000105443	ENSG00000268465+ENSG00000269751+ENSG00000182324+ENSG00000105447+ENSG00000105443_027	chr19	dexseq_prepare_annotation2.py	exon	48972608	48972621	.	+	.	ENST00000460595+ENST00000462117+ENST00000427476+ENST00000452733+ENST00000493260+ENST00000391881__exon_number_027__gene_id_ENSG00000268465+ENSG00000269751+ENSG00000182324+ENSG00000105447+ENSG00000105443		ENSG00000268465.ENSG00000269751.ENSG00000182324.ENSG00000105447.ENSG00000105443.26	0.664839469985501	7.99626774560805	1.20923723789834e-12	1.45405673197265e-10
ENSG00000266967.ENSG00000267060.ENSG00000108825.29	ENSG00000266967+ENSG00000267060+ENSG00000108825	ENSG00000266967+ENSG00000267060+ENSG00000108825_030	chr17	dexseq_prepare_annotation2.py	exon	41107990	41108044	.	-	.	ENST00000441280__exon_number_030__gene_id_ENSG00000266967+ENSG00000267060+ENSG00000108825		ENSG00000266967.ENSG00000267060.ENSG00000108825.29	-0.794821401992768	-7.63849355936369	1.22616861064988e-12	1.47303415979685e-10
ENSG00000140199.58	ENSG00000140199	ENSG00000140199_059	chr15	dexseq_prepare_annotation2.py	exon	34629988	34630161	.	-	.	ENST00000561080__exon_number_059__gene_id_ENSG00000140199	SLC12A6	ENSG00000140199.58	-0.614659010446043	-8.15649629433728	1.2342819298584e-12	1.48139256866207e-10
ENSG00000011465.12	ENSG00000011465	ENSG00000011465_013	chr12	dexseq_prepare_annotation2.py	exon	91546873	91546926	.	-	.	ENST00000425043+ENST00000393155+ENST00000547568+ENST00000546391+ENST00000420120+ENST00000550758+ENST00000052754+ENST00000552962+ENST00000228329__exon_number_013__gene_id_ENSG00000011465	DCN	ENSG00000011465.12	1.23977372738134	8.65518783400915	1.24510867012892e-12	1.49298895747863e-10
[truncated: 10,931 more rows]
