# Supplementary material for: The transcriptomic response of cells to a drug combination is more than the sum of the responses to the monotherapies
Source: eLife. 2020 Sep 18;9:e52707. doi: 10.7554/eLife.52707 (PMC7546737; doi:10.7554/eLife.52707)
Supplement: Source data 8. [file elife-52707-data8.zip › Supplementary Item 13 Differential Splicing/TMX_singlet_DMSO_singlet_24_dynsyn_exon_O_fcounts_O_flatten_exon_name.mtrx_genes_simes_test_rare_splicing_FDR_10]

V1	V3	V4	V5	V8	V9	V10	V12	NExons	P.Value	FDR
ENSG00000173715.ENSG00000173653.78	ENSG00000173715+ENSG00000173653	chr11	dexseq_prepare_annotation2.py	exon	.	+	.		34	7.56824506131855e-46	1.04812625854201e-41
ENSG00000091536.101	ENSG00000091536	chr17	dexseq_prepare_annotation2.py	exon	.	+	.	MYO15A	62	7.68007657983157e-42	5.31806902770437e-38
ENSG00000259344.ENSG00000170113.30	ENSG00000259344+ENSG00000170113	chr15	dexseq_prepare_annotation2.py	exon	.	-	.		18	1.05082168459227e-35	4.8509431699728e-32
ENSG00000117523.55	ENSG00000117523	chr1	dexseq_prepare_annotation2.py	exon	.	+	.	PRRC2C	28	1.32083641904744e-34	4.57306589184699e-31
ENSG00000132716.ENSG00000258465.ENSG00000162735.96	ENSG00000132716+ENSG00000258465+ENSG00000162735	chr1	dexseq_prepare_annotation2.py	exon	.	-	.		45	3.77813516094631e-33	1.04646787687891e-29
ENSG00000163629.59	ENSG00000163629	chr4	dexseq_prepare_annotation2.py	exon	.	+	.	PTPN13	36	6.33728800379912e-32	1.46275169274357e-28
ENSG00000130827.38	ENSG00000130827	chrX	dexseq_prepare_annotation2.py	exon	.	+	.	PLXNA3	15	5.26758825952189e-29	1.04215471151598e-25
ENSG00000142621.83	ENSG00000142621	chr1	dexseq_prepare_annotation2.py	exon	.	+	.	FHAD1	31	2.12514076906627e-28	3.67888431384985e-25
ENSG00000143702.73	ENSG00000143702	chr1	dexseq_prepare_annotation2.py	exon	.	-	.	CEP170	33	7.47366706348893e-28	1.15003127958065e-24
ENSG00000090612.ENSG00000256223.ENSG00000256825.64	ENSG00000090612+ENSG00000256223+ENSG00000256825	chr12	dexseq_prepare_annotation2.py	exon	.	+	.		21	2.0734323123603e-26	2.87149640938778e-23
ENSG00000196337.ENSG00000225950.30	ENSG00000196337+ENSG00000225950	chr19	dexseq_prepare_annotation2.py	exon	.	-	.		15	6.44697981584239e-26	8.11674758814557e-23
ENSG00000118369.23	ENSG00000118369	chr11	dexseq_prepare_annotation2.py	exon	.	+	.	USP35	14	3.74257091179742e-25	4.31923871312354e-22
ENSG00000184779.29	ENSG00000184779	chr15	dexseq_prepare_annotation2.py	exon	.	-	.	RPS17	13	5.33432780426502e-25	5.68270044317433e-22
ENSG00000138101.70	ENSG00000138101	chr2	dexseq_prepare_annotation2.py	exon	.	-	.	DTNB	26	1.26468373613403e-24	1.18877561487973e-21
ENSG00000036448.64	ENSG00000036448	chr8	dexseq_prepare_annotation2.py	exon	.	+	.	MYOM2	42	1.28757558113914e-24	1.18877561487973e-21
ENSG00000177830.74	ENSG00000177830	chr11	dexseq_prepare_annotation2.py	exon	.	-	.	CHID1	47	1.60134703108988e-24	1.32097048529512e-21
ENSG00000086232.35	ENSG00000086232	chr7	dexseq_prepare_annotation2.py	exon	.	-	.	EIF2AK1	12	1.67690708183673e-24	1.32097048529512e-21
ENSG00000086205.42	ENSG00000086205	chr11	dexseq_prepare_annotation2.py	exon	.	-	.	FOLH1	27	1.71690871075978e-24	1.32097048529512e-21
ENSG00000163491.62	ENSG00000163491	chr3	dexseq_prepare_annotation2.py	exon	.	-	.	NEK10	36	2.60840038789522e-24	1.90124931431373e-21
ENSG00000131558.68	ENSG00000131558	chr7	dexseq_prepare_annotation2.py	exon	.	+	.	EXOC4	40	5.55096391216601e-24	3.80176306278945e-21
ENSG00000058600.62	ENSG00000058600	chr16	dexseq_prepare_annotation2.py	exon	.	+	.	POLR3E	13	5.76482232064253e-24	3.80176306278945e-21
ENSG00000010361.52	ENSG00000010361	chr19	dexseq_prepare_annotation2.py	exon	.	-	.	FUZ	8	4.30671611251215e-23	2.7110777928264e-20
ENSG00000141524.ENSG00000204282.55	ENSG00000141524+ENSG00000204282	chr17	dexseq_prepare_annotation2.py	exon	.	-	.		25	6.96572130162817e-23	4.19427279592385e-20
ENSG00000070778.33	ENSG00000070778	chr14	dexseq_prepare_annotation2.py	exon	.	-	.	PTPN21	17	1.35875117536092e-22	7.84056042815559e-20
ENSG00000181827.21	ENSG00000181827	chr15	dexseq_prepare_annotation2.py	exon	.	-	.	RFX7	7	1.75408685470389e-22	9.71693954031765e-20
ENSG00000156398.33	ENSG00000156398	chr10	dexseq_prepare_annotation2.py	exon	.	+	.	SFXN2	21	2.34354705248834e-22	1.24829935115042e-19
ENSG00000180448.47	ENSG00000180448	chr19	dexseq_prepare_annotation2.py	exon	.	+	.	HMHA1	31	5.1938620580692e-22	2.66406650526668e-19
ENSG00000104218.45	ENSG00000104218	chr8	dexseq_prepare_annotation2.py	exon	.	+	.	CSPP1	23	6.07565667436103e-22	3.00506318868664e-19
ENSG00000119689.17	ENSG00000119689	chr14	dexseq_prepare_annotation2.py	exon	.	+	.	DLST	10	1.10267398447777e-21	5.26583862449403e-19
ENSG00000006025.45	ENSG00000006025	chr17	dexseq_prepare_annotation2.py	exon	.	-	.	OSBPL7	16	1.64740930545826e-21	7.60499049043047e-19
ENSG00000158286.41	ENSG00000158286	chr1	dexseq_prepare_annotation2.py	exon	.	+	.	RNF207	29	2.47489363715512e-21	1.1056387735794e-18
ENSG00000164941.70	ENSG00000164941	chr8	dexseq_prepare_annotation2.py	exon	.	+	.	INTS8	19	3.89972917450282e-21	1.6877296668028e-18
ENSG00000164951.23	ENSG00000164951	chr8	dexseq_prepare_annotation2.py	exon	.	+	.	PDP1	7	8.73673545993223e-21	3.66651664801823e-18
ENSG00000141380.59	ENSG00000141380	chr18	dexseq_prepare_annotation2.py	exon	.	-	.	SS18	33	1.37357300070691e-20	5.59488602552647e-18
ENSG00000116809.22	ENSG00000116809	chr1	dexseq_prepare_annotation2.py	exon	.	-	.	ZBTB17	13	2.76739459161636e-20	1.09501850569414e-17
ENSG00000143341.116	ENSG00000143341	chr1	dexseq_prepare_annotation2.py	exon	.	+	.	HMCN1	40	2.86866053166782e-20	1.10355776952966e-17
ENSG00000100201.37	ENSG00000100201	chr22	dexseq_prepare_annotation2.py	exon	.	-	.	DDX17	25	4.48079473712537e-20	1.67714935984998e-17
ENSG00000074054.71	ENSG00000074054	chr2	dexseq_prepare_annotation2.py	exon	.	-	.	CLASP1	44	7.88817539920081e-20	2.87482476588242e-17
ENSG00000224743.40	ENSG00000224743	chr13	dexseq_prepare_annotation2.py	exon	.	-	.	TEX26-AS1	32	9.29254926352814e-20	3.29980807052824e-17
ENSG00000135250.49	ENSG00000135250	chr7	dexseq_prepare_annotation2.py	exon	.	-	.	SRPK2	24	1.17459038905941e-19	4.06672557452095e-17
ENSG00000215029.ENSG00000185945.51	ENSG00000215029+ENSG00000185945	chrX	dexseq_prepare_annotation2.py	exon	.	-	.		31	1.29161552866431e-19	4.36282523328585e-17
ENSG00000149269.53	ENSG00000149269	chr11	dexseq_prepare_annotation2.py	exon	.	-	.	PAK1	28	1.52286401253672e-19	5.02146278800501e-17
ENSG00000204764.67	ENSG00000204764	chr5	dexseq_prepare_annotation2.py	exon	.	+	.	RANBP17	32	1.69421912464049e-19	5.45656759468514e-17
ENSG00000229807.29	ENSG00000229807	chrX	dexseq_prepare_annotation2.py	exon	.	-	.	XIST	18	3.05537651668567e-19	9.61679758626814e-17
ENSG00000261487.ENSG00000175938.ENSG00000099364.16	ENSG00000261487+ENSG00000175938+ENSG00000099364	chr16	dexseq_prepare_annotation2.py	exon	.	+	.		10	4.36827622258108e-19	1.34436127570056e-16
ENSG00000037042.16	ENSG00000037042	chr17	dexseq_prepare_annotation2.py	exon	.	+	.	TUBG2	13	4.8944075652098e-19	1.47353587762153e-16
ENSG00000221978.53	ENSG00000221978	chr1	dexseq_prepare_annotation2.py	exon	.	-	.	CCNL2	13	1.14169544422851e-18	3.36411493768524e-16
ENSG00000127586.72	ENSG00000127586	chr16	dexseq_prepare_annotation2.py	exon	.	+	.	CHTF18	28	1.37862269162137e-18	3.97761367838841e-16
ENSG00000164985.33	ENSG00000164985	chr9	dexseq_prepare_annotation2.py	exon	.	-	.	PSIP1	5	1.54230972921572e-18	4.35907090610377e-16
ENSG00000135655.60	ENSG00000135655	chr12	dexseq_prepare_annotation2.py	exon	.	+	.	USP15	20	1.65273602818869e-18	4.57774825087705e-16
ENSG00000145362.95	ENSG00000145362	chr4	dexseq_prepare_annotation2.py	exon	.	+	.	ANK2	43	2.29311049209672e-18	6.22691905981323e-16
ENSG00000116128.13	ENSG00000116128	chr1	dexseq_prepare_annotation2.py	exon	.	+	.	BCL9	13	2.38850555462774e-18	6.31238243484434e-16
ENSG00000113594.37	ENSG00000113594	chr5	dexseq_prepare_annotation2.py	exon	.	-	.	LIFR	17	2.41574315146762e-18	6.31238243484434e-16
ENSG00000150990.38	ENSG00000150990	chr12	dexseq_prepare_annotation2.py	exon	.	-	.	DHX37	21	4.89032271921064e-18	1.25418665441386e-15
ENSG00000173137.35	ENSG00000173137	chr8	dexseq_prepare_annotation2.py	exon	.	+	.	ADCK5	7	8.7699779684911e-18	2.20828045246606e-15
ENSG00000221983.24	ENSG00000221983	chr19	dexseq_prepare_annotation2.py	exon	.	+	.	UBA52	9	1.06859968944802e-17	2.64268519627957e-15
ENSG00000139132.60	ENSG00000139132	chr12	dexseq_prepare_annotation2.py	exon	.	+	.	FGD4	9	1.31453199923589e-17	3.19385151884523e-15
ENSG00000198561.ENSG00000213593.ENSG00000211450.ENSG00000254732.ENSG00000254462.80	ENSG00000198561+ENSG00000213593+ENSG00000211450+ENSG00000254732+ENSG00000254462	chr11	dexseq_prepare_annotation2.py	exon	.	+	.		34	1.54569056028848e-17	3.69073596024743e-15
ENSG00000254485.ENSG00000196220.ENSG00000206573.106	ENSG00000254485+ENSG00000196220+ENSG00000206573	chr3	dexseq_prepare_annotation2.py	exon	.	-	.		63	2.21564533664549e-17	5.20075801139039e-15
ENSG00000157538.41	ENSG00000157538	chr21	dexseq_prepare_annotation2.py	exon	.	-	.	DSCR3	21	3.15498884851355e-17	7.28224009384403e-15
ENSG00000090621.29	ENSG00000090621	chr1	dexseq_prepare_annotation2.py	exon	.	-	.	PABPC4	16	4.04304452701871e-17	9.17903666470198e-15
ENSG00000091009.ENSG00000091010.27	ENSG00000091009+ENSG00000091010	chr5	dexseq_prepare_annotation2.py	exon	.	+	.		16	5.14991996875376e-17	1.15034260721404e-14
ENSG00000140795.15	ENSG00000140795	chr16	dexseq_prepare_annotation2.py	exon	.	-	.	MYLK3	10	9.19523280074291e-17	2.02134569932521e-14
ENSG00000227195.65	ENSG00000227195	chr20	dexseq_prepare_annotation2.py	exon	.	-	.	MIR663A	44	1.00486228475384e-16	2.17442777836811e-14
ENSG00000246090.33	ENSG00000246090	chr4	dexseq_prepare_annotation2.py	exon	.	+	.	RP11-696N14.1	25	1.07325269052029e-16	2.27432861100213e-14
ENSG00000163520.31	ENSG00000163520	chr3	dexseq_prepare_annotation2.py	exon	.	+	.	FBLN2	18	1.09477570904229e-16	2.27432861100213e-14
ENSG00000065534.66	ENSG00000065534	chr3	dexseq_prepare_annotation2.py	exon	.	-	.	MYLK	25	1.100296172555e-16	2.27432861100213e-14
ENSG00000196562.8	ENSG00000196562	chr20	dexseq_prepare_annotation2.py	exon	.	-	.	SULF2	4	1.3616648750005e-16	2.77319071380616e-14
ENSG00000168619.33	ENSG00000168619	chr8	dexseq_prepare_annotation2.py	exon	.	+	.	ADAM18	11	1.5320694059338e-16	3.07501872504018e-14
ENSG00000142512.33	ENSG00000142512	chr19	dexseq_prepare_annotation2.py	exon	.	-	.	SIGLEC10	24	2.16992265193263e-16	4.29303697237358e-14
ENSG00000151914.172	ENSG00000151914	chr6	dexseq_prepare_annotation2.py	exon	.	-	.	DST	69	3.04811829222759e-16	5.9455479195859e-14
ENSG00000170421.48	ENSG00000170421	chr12	dexseq_prepare_annotation2.py	exon	.	-	.	KRT8	31	5.67591227084752e-16	1.09174595887455e-13
ENSG00000100023.ENSG00000207751.43	ENSG00000100023+ENSG00000207751	chr22	dexseq_prepare_annotation2.py	exon	.	+	.		13	7.19201385675661e-16	1.36441369729072e-13
ENSG00000140386.77	ENSG00000140386	chr15	dexseq_prepare_annotation2.py	exon	.	-	.	SCAPER	43	8.33777124452719e-16	1.56040262115483e-13
ENSG00000161013.62	ENSG00000161013	chr5	dexseq_prepare_annotation2.py	exon	.	-	.	MGAT4B	29	8.58842201613328e-16	1.5858807533524e-13
ENSG00000116741.12	ENSG00000116741	chr1	dexseq_prepare_annotation2.py	exon	.	+	.	RGS2	8	1.3043603156014e-15	2.37685342246892e-13
ENSG00000035681.43	ENSG00000035681	chr8	dexseq_prepare_annotation2.py	exon	.	-	.	NSMAF	18	1.50284149377311e-15	2.70296777237192e-13
ENSG00000105397.69	ENSG00000105397	chr19	dexseq_prepare_annotation2.py	exon	.	-	.	TYK2	19	1.7785058294069e-15	3.15775990146874e-13
ENSG00000108387.71	ENSG00000108387	chr17	dexseq_prepare_annotation2.py	exon	.	-	.	SEPT4	25	2.0274450613068e-15	3.55418818405542e-13
ENSG00000255591.ENSG00000147140.49	ENSG00000255591+ENSG00000147140	chrX	dexseq_prepare_annotation2.py	exon	.	+	.		34	2.91605646489783e-15	5.04805824779625e-13
ENSG00000173193.26	ENSG00000173193	chr3	dexseq_prepare_annotation2.py	exon	.	+	.	PARP14	17	3.3443965689543e-15	5.71809235598124e-13
ENSG00000037749.ENSG00000164574.54	ENSG00000037749+ENSG00000164574	chr5	dexseq_prepare_annotation2.py	exon	.	+	.		32	4.65607340019639e-15	7.86365372186826e-13
ENSG00000103653.43	ENSG00000103653	chr15	dexseq_prepare_annotation2.py	exon	.	+	.	CSK	9	6.67403390101928e-15	1.11359874090622e-12
ENSG00000226995.17	ENSG00000226995	chr20	dexseq_prepare_annotation2.py	exon	.	-	.	LINC00658	13	7.51203418750655e-15	1.22951779528729e-12
ENSG00000126005.ENSG00000088298.ENSG00000261582.ENSG00000242372.60	ENSG00000126005+ENSG00000088298+ENSG00000261582+ENSG00000242372	chr20	dexseq_prepare_annotation2.py	exon	.	-	.		40	7.60897841605748e-15	1.22951779528729e-12
ENSG00000231887.ENSG00000256682.ENSG00000212127.ENSG00000111215.61	ENSG00000231887+ENSG00000256682+ENSG00000212127+ENSG00000111215	chr12	dexseq_prepare_annotation2.py	exon	.	-	.		8	7.63510220194289e-15	1.22951779528729e-12
ENSG00000068305.41	ENSG00000068305	chr15	dexseq_prepare_annotation2.py	exon	.	+	.	MEF2A	11	9.69975857824694e-15	1.54404547758784e-12
ENSG00000134853.ENSG00000145216.53	ENSG00000134853+ENSG00000145216	chr4	dexseq_prepare_annotation2.py	exon	.	+	.		33	1.12168148264406e-14	1.7652462333111e-12
ENSG00000091664.13	ENSG00000091664	chr11	dexseq_prepare_annotation2.py	exon	.	+	.	SLC17A6	6	1.16222947009827e-14	1.80850740802145e-12
ENSG00000264594.ENSG00000204580.145	ENSG00000264594+ENSG00000204580	chr6	dexseq_prepare_annotation2.py	exon	.	+	.		20	1.18578916642966e-14	1.8246660184316e-12
ENSG00000132912.42	ENSG00000132912	chr5	dexseq_prepare_annotation2.py	exon	.	-	.	DCTN4	22	1.22855793079808e-14	1.86970316303545e-12
ENSG00000105854.42	ENSG00000105854	chr7	dexseq_prepare_annotation2.py	exon	.	-	.	PON2	11	1.48720035946486e-14	2.23872149763357e-12
ENSG00000103671.28	ENSG00000103671	chr15	dexseq_prepare_annotation2.py	exon	.	+	.	TRIP4	13	1.87593014858731e-14	2.77489531314831e-12
ENSG00000149806.ENSG00000162298.74	ENSG00000149806+ENSG00000162298	chr11	dexseq_prepare_annotation2.py	exon	.	-	.		58	1.88345844058012e-14	2.77489531314831e-12
ENSG00000173706.28	ENSG00000173706	chr3	dexseq_prepare_annotation2.py	exon	.	-	.	HEG1	18	1.95688257934494e-14	2.85272282540506e-12
ENSG00000270249.ENSG00000267645.ENSG00000267368.ENSG00000105808.ENSG00000168255.ENSG00000170667.ENSG00000205236.ENSG00000228049.ENSG00000272949.153	ENSG00000270249+ENSG00000267645+ENSG00000267368+ENSG00000105808+ENSG00000168255+ENSG00000170667+ENSG00000205236+ENSG00000228049+ENSG00000272949	chr7	dexseq_prepare_annotation2.py	exon	.	-	.		39	2.20937409377478e-14	3.18725227340489e-12
ENSG00000214198.34	ENSG00000214198	chr12	dexseq_prepare_annotation2.py	exon	.	-	.	RP11-642P15.1	30	2.57477950698342e-14	3.67609498888798e-12
ENSG00000177542.58	ENSG00000177542	chr11	dexseq_prepare_annotation2.py	exon	.	-	.	SLC25A22	28	2.60323533830919e-14	3.6787965510453e-12
ENSG00000068971.22	ENSG00000068971	chr11	dexseq_prepare_annotation2.py	exon	.	+	.	PPP2R5B	15	2.73825403372533e-14	3.83051314273355e-12
ENSG00000145808.27	ENSG00000145808	chr5	dexseq_prepare_annotation2.py	exon	.	+	.	ADAMTS19	19	4.43370928584234e-14	6.14024398996306e-12
ENSG00000114439.75	ENSG00000114439	chr3	dexseq_prepare_annotation2.py	exon	.	+	.	BBX	49	4.57221860814005e-14	6.26937183209223e-12
ENSG00000105738.20	ENSG00000105738	chr19	dexseq_prepare_annotation2.py	exon	.	+	.	SIPA1L3	14	5.17662781677547e-14	7.02854104260034e-12
ENSG00000175224.87	ENSG00000175224	chr11	dexseq_prepare_annotation2.py	exon	.	+	.	ATG13	31	5.50654632082793e-14	7.35487036919568e-12
ENSG00000084774.66	ENSG00000084774	chr2	dexseq_prepare_annotation2.py	exon	.	+	.	CAD	48	5.5231895327919e-14	7.35487036919568e-12
ENSG00000117724.13	ENSG00000117724	chr1	dexseq_prepare_annotation2.py	exon	.	+	.	CENPF	12	5.65302097502597e-14	7.44980236259260e-12
ENSG00000177058.64	ENSG00000177058	chr5	dexseq_prepare_annotation2.py	exon	.	-	.	SLC38A9	30	5.70206549523299e-14	7.44980236259260e-12
ENSG00000106266.27	ENSG00000106266	chr7	dexseq_prepare_annotation2.py	exon	.	-	.	SNX8	22	6.97174679313474e-14	8.99739731009844e-12
ENSG00000104738.48	ENSG00000104738	chr8	dexseq_prepare_annotation2.py	exon	.	+	.	MCM4	34	7.01652761564467e-14	8.99739731009844e-12
ENSG00000133943.39	ENSG00000133943	chr14	dexseq_prepare_annotation2.py	exon	.	+	.	C14orf159	11	9.14734128438287e-14	1.16221586649008e-11
ENSG00000063438.ENSG00000249915.42	ENSG00000063438+ENSG00000249915	chr5	dexseq_prepare_annotation2.py	exon	.	+	.		28	1.25696101288119e-13	1.58251391521742e-11
ENSG00000134852.44	ENSG00000134852	chr4	dexseq_prepare_annotation2.py	exon	.	-	.	CLOCK	12	1.33381688566556e-13	1.66414685131373e-11
ENSG00000127324.25	ENSG00000127324	chr12	dexseq_prepare_annotation2.py	exon	.	-	.	TSPAN8	20	1.52881829847111e-13	1.89041112638628e-11
ENSG00000118046.28	ENSG00000118046	chr19	dexseq_prepare_annotation2.py	exon	.	+	.	STK11	15	1.79694963965475e-13	2.2022969521751e-11
ENSG00000183431.32	ENSG00000183431	chr1	dexseq_prepare_annotation2.py	exon	.	-	.	SF3A3	15	1.8153099853907e-13	2.20528315681366e-11
ENSG00000143669.78	ENSG00000143669	chr1	dexseq_prepare_annotation2.py	exon	.	-	.	LYST	26	2.68227654321331e-13	3.23016068234445e-11
ENSG00000099904.22	ENSG00000099904	chr22	dexseq_prepare_annotation2.py	exon	.	+	.	ZDHHC8	8	2.76747177364445e-13	3.30402729251741e-11
ENSG00000198632.ENSG00000174368.32	ENSG00000198632+ENSG00000174368	chr7	dexseq_prepare_annotation2.py	exon	.	-	.		24	3.1393483461728e-13	3.71596882445701e-11
ENSG00000239961.ENSG00000250507.ENSG00000248166.ENSG00000187116.ENSG00000249654.29	ENSG00000239961+ENSG00000250507+ENSG00000248166+ENSG00000187116+ENSG00000249654	chr19	dexseq_prepare_annotation2.py	exon	.	-	.		26	3.66426668763742e-13	4.3005448607704e-11
ENSG00000140479.61	ENSG00000140479	chr15	dexseq_prepare_annotation2.py	exon	.	-	.	PCSK6	19	4.27673055718602e-13	4.97717995684616e-11
ENSG00000100029.44	ENSG00000100029	chr22	dexseq_prepare_annotation2.py	exon	.	-	.	PES1	28	4.54507586624097e-13	5.24539630596426e-11
ENSG00000231817.22	ENSG00000231817	chr13	dexseq_prepare_annotation2.py	exon	.	-	.	RP11-189B4.6	13	4.98287484717546e-13	5.70312675690355e-11
ENSG00000250571.ENSG00000181638.ENSG00000264668.37	ENSG00000250571+ENSG00000181638+ENSG00000264668	chr8	dexseq_prepare_annotation2.py	exon	.	+	.		23	5.064225994898e-13	5.748726705192e-11
ENSG00000126226.43	ENSG00000126226	chr13	dexseq_prepare_annotation2.py	exon	.	-	.	PCID2	27	5.59057183077856e-13	6.27328891444839e-11
ENSG00000092820.20	ENSG00000092820	chr6	dexseq_prepare_annotation2.py	exon	.	-	.	EZR	14	5.61692414897538e-13	6.27328891444839e-11
ENSG00000215462.ENSG00000102547.39	ENSG00000215462+ENSG00000102547	chr13	dexseq_prepare_annotation2.py	exon	.	-	.		25	5.8157652636334e-13	6.42205800008382e-11
ENSG00000062485.ENSG00000257727.ENSG00000135473.ENSG00000144785.168	ENSG00000062485+ENSG00000257727+ENSG00000135473+ENSG00000144785	chr12	dexseq_prepare_annotation2.py	exon	.	-	.		29	5.84287174532862e-13	6.42205800008382e-11
ENSG00000137807.45	ENSG00000137807	chr15	dexseq_prepare_annotation2.py	exon	.	+	.	KIF23	30	6.7011487177696e-13	7.30741799940088e-11
ENSG00000197614.36	ENSG00000197614	chr12	dexseq_prepare_annotation2.py	exon	.	-	.	MFAP5	19	6.92341036342647e-13	7.45300749391215e-11
ENSG00000182774.ENSG00000214575.ENSG00000260836.80	ENSG00000182774+ENSG00000214575+ENSG00000260836	chr15	dexseq_prepare_annotation2.py	exon	.	-	.		31	6.94229162188366e-13	7.45300749391215e-11
ENSG00000142675.50	ENSG00000142675	chr1	dexseq_prepare_annotation2.py	exon	.	+	.	CNKSR1	19	7.13493236742734e-13	7.60089833511548e-11
ENSG00000104915.30	ENSG00000104915	chr19	dexseq_prepare_annotation2.py	exon	.	-	.	STX10	20	7.27930041060235e-13	7.69549857911694e-11
ENSG00000086102.29	ENSG00000086102	chr9	dexseq_prepare_annotation2.py	exon	.	+	.	NFX1	8	7.8042695978436e-13	8.18797951973757e-11
ENSG00000104365.82	ENSG00000104365	chr8	dexseq_prepare_annotation2.py	exon	.	+	.	IKBKB	50	7.94701348300565e-13	8.27505185910867e-11
ENSG00000033178.43	ENSG00000033178	chr4	dexseq_prepare_annotation2.py	exon	.	-	.	UBA6	15	8.05264051032689e-13	8.32246406175501e-11
ENSG00000077157.ENSG00000232626.59	ENSG00000077157+ENSG00000232626	chr1	dexseq_prepare_annotation2.py	exon	.	+	.		34	8.78507217775257e-13	9.01218256219965e-11
ENSG00000041357.32	ENSG00000041357	chr15	dexseq_prepare_annotation2.py	exon	.	+	.	PSMA4	28	1.48419196033684e-12	1.50565579171718e-10
ENSG00000222750.ENSG00000103534.38	ENSG00000222750+ENSG00000103534	chr16	dexseq_prepare_annotation2.py	exon	.	+	.		22	1.48945659228286e-12	1.50565579171718e-10
ENSG00000183604.ENSG00000198064.55	ENSG00000183604+ENSG00000198064	chr16	dexseq_prepare_annotation2.py	exon	.	-	.		23	1.66708204959097e-12	1.67300139889748e-10
ENSG00000159176.42	ENSG00000159176	chr1	dexseq_prepare_annotation2.py	exon	.	-	.	CSRP1	27	1.91081177266731e-12	1.90380088055176e-10
ENSG00000074706.24	ENSG00000074706	chr6	dexseq_prepare_annotation2.py	exon	.	-	.	IPCEF1	16	2.17864215913671e-12	2.15514394727745e-10
ENSG00000005884.29	ENSG00000005884	chr17	dexseq_prepare_annotation2.py	exon	.	+	.	ITGA3	16	2.26902717519909e-12	2.22863527300228e-10
ENSG00000212091.ENSG00000144061.35	ENSG00000212091+ENSG00000144061	chr2	dexseq_prepare_annotation2.py	exon	.	-	.		19	2.60581209513758e-12	2.54140082433524e-10
ENSG00000143322.29	ENSG00000143322	chr1	dexseq_prepare_annotation2.py	exon	.	-	.	ABL2	16	3.2449908427841e-12	3.13754865611726e-10
ENSG00000125618.30	ENSG00000125618	chr2	dexseq_prepare_annotation2.py	exon	.	-	.	PAX8	8	3.2623800020282e-12	3.13754865611726e-10
ENSG00000154175.90	ENSG00000154175	chr3	dexseq_prepare_annotation2.py	exon	.	-	.	ABI3BP	40	3.29907179825639e-12	3.15095485062432e-10
ENSG00000173692.22	ENSG00000173692	chr2	dexseq_prepare_annotation2.py	exon	.	+	.	PSMD1	13	3.48217508432368e-12	3.28576740994533e-10
ENSG00000021762.60	ENSG00000021762	chr11	dexseq_prepare_annotation2.py	exon	.	-	.	OSBPL5	34	3.48767282303389e-12	3.28576740994533e-10
ENSG00000138696.23	ENSG00000138696	chr4	dexseq_prepare_annotation2.py	exon	.	+	.	BMPR1B	15	3.64118643044951e-12	3.40039202251237e-10
ENSG00000085872.ENSG00000105085.ENSG00000269578.ENSG00000214046.ENSG00000127526.ENSG00000269058.ENSG00000141979.ENSG00000268790.128	ENSG00000085872+ENSG00000105085+ENSG00000269578+ENSG00000214046+ENSG00000127526+ENSG00000269058+ENSG00000141979+ENSG00000268790	chr19	dexseq_prepare_annotation2.py	exon	.	-	.		61	3.65844762332546e-12	3.40039202251237e-10
ENSG00000023191.61	ENSG00000023191	chr11	dexseq_prepare_annotation2.py	exon	.	-	.	RNH1	3	3.77888480552908e-12	3.48891837811815e-10
ENSG00000196549.49	ENSG00000196549	chr3	dexseq_prepare_annotation2.py	exon	.	+	.	MME	31	3.97407816652712e-12	3.64483500186981e-10
ENSG00000262664.ENSG00000108963.44	ENSG00000262664+ENSG00000108963	chr17	dexseq_prepare_annotation2.py	exon	.	+	.		10	4.08734504801522e-12	3.72405536644492e-10
ENSG00000228192.11	ENSG00000228192	chr1	dexseq_prepare_annotation2.py	exon	.	-	.	RP11-342M1.3	8	4.25537410459128e-12	3.85180888722122e-10
ENSG00000140443.55	ENSG00000140443	chr15	dexseq_prepare_annotation2.py	exon	.	+	.	IGF1R	39	4.52488260440138e-12	4.06916228495809e-10
ENSG00000163689.38	ENSG00000163689	chr3	dexseq_prepare_annotation2.py	exon	.	-	.	C3orf67	28	4.97441380312312e-12	4.44455850060981e-10
ENSG00000150995.92	ENSG00000150995	chr3	dexseq_prepare_annotation2.py	exon	.	+	.	ITPR1	23	6.26375403032864e-12	5.56068779269368e-10
ENSG00000148120.64	ENSG00000148120	chr9	dexseq_prepare_annotation2.py	exon	.	+	.	C9orf3	37	6.69435996883059e-12	5.9051077202761e-10
ENSG00000173465.ENSG00000176973.25	ENSG00000173465+ENSG00000176973	chr11	dexseq_prepare_annotation2.py	exon	.	+	.		22	6.88992030701439e-12	6.03914597036977e-10
ENSG00000009307.51	ENSG00000009307	chr1	dexseq_prepare_annotation2.py	exon	.	-	.	CSDE1	25	7.1631160209995e-12	6.23911910533472e-10
ENSG00000035928.56	ENSG00000035928	chr4	dexseq_prepare_annotation2.py	exon	.	-	.	RFC1	11	7.72495018843307e-12	6.6864271974756e-10
ENSG00000142449.74	ENSG00000142449	chr19	dexseq_prepare_annotation2.py	exon	.	-	.	FBN3	33	7.9237533798024e-12	6.81590438241512e-10
ENSG00000171132.51	ENSG00000171132	chr2	dexseq_prepare_annotation2.py	exon	.	+	.	PRKCE	7	8.71668491320939e-12	7.45168946685412e-10
ENSG00000087995.12	ENSG00000087995	chr17	dexseq_prepare_annotation2.py	exon	.	+	.	METTL2A	8	9.96517752894657e-12	8.46673273609699e-10
ENSG00000122674.29	ENSG00000122674	chr7	dexseq_prepare_annotation2.py	exon	.	+	.	CCZ1	26	1.07517382106447e-11	9.0793184438548e-10
ENSG00000164116.27	ENSG00000164116	chr4	dexseq_prepare_annotation2.py	exon	.	+	.	GUCY1A3	17	1.2414284766868e-11	1.03573576838342e-09
ENSG00000104522.48	ENSG00000104522	chr8	dexseq_prepare_annotation2.py	exon	.	-	.	TSTA3	13	1.24147691206331e-11	1.03573576838342e-09
ENSG00000239539.ENSG00000204740.37	ENSG00000239539+ENSG00000204740	chr10	dexseq_prepare_annotation2.py	exon	.	+	.		28	1.31718187030752e-11	1.08605949376684e-09
ENSG00000257062.ENSG00000111700.ENSG00000134538.ENSG00000205754.ENSG00000257046.64	ENSG00000257062+ENSG00000111700+ENSG00000134538+ENSG00000205754+ENSG00000257046	chr12	dexseq_prepare_annotation2.py	exon	.	+	.		34	1.31748137015546e-11	1.08605949376684e-09
ENSG00000137868.62	ENSG00000137868	chr15	dexseq_prepare_annotation2.py	exon	.	-	.	STRA6	46	1.40096667113029e-11	1.14804659340139e-09
ENSG00000080845.44	ENSG00000080845	chr20	dexseq_prepare_annotation2.py	exon	.	+	.	DLGAP4	19	1.68712951059948e-11	1.37441509366425e-09
ENSG00000010438.20	ENSG00000010438	chr9	dexseq_prepare_annotation2.py	exon	.	+	.	PRSS3	15	1.72758378930227e-11	1.3991408127513e-09
ENSG00000177156.26	ENSG00000177156	chr11	dexseq_prepare_annotation2.py	exon	.	+	.	TALDO1	20	1.85545687967302e-11	1.48683826105984e-09
ENSG00000178252.ENSG00000178467.86	ENSG00000178252+ENSG00000178467	chr3	dexseq_prepare_annotation2.py	exon	.	+	.		19	1.85734001850929e-11	1.48683826105984e-09
ENSG00000066427.ENSG00000259634.44	ENSG00000066427+ENSG00000259634	chr14	dexseq_prepare_annotation2.py	exon	.	-	.		5	2.01443150751094e-11	1.6033253992827e-09
ENSG00000156795.26	ENSG00000156795	chr8	dexseq_prepare_annotation2.py	exon	.	+	.	WDYHV1	15	2.02887568868599e-11	1.60559425214927e-09
ENSG00000174177.32	ENSG00000174177	chr16	dexseq_prepare_annotation2.py	exon	.	+	.	CTU2	16	2.15209754041935e-11	1.69343175211747e-09
ENSG00000175183.20	ENSG00000175183	chr12	dexseq_prepare_annotation2.py	exon	.	-	.	CSRP2	20	2.33030017802421e-11	1.82329532008233e-09
ENSG00000115091.28	ENSG00000115091	chr2	dexseq_prepare_annotation2.py	exon	.	+	.	ACTR3	19	2.51143597792098e-11	1.95398184596784e-09
ENSG00000010671.34	ENSG00000010671	chrX	dexseq_prepare_annotation2.py	exon	.	-	.	BTK	11	2.55439039073499e-11	1.97629902353569e-09
ENSG00000111275.ENSG00000111271.ENSG00000257767.53	ENSG00000111275+ENSG00000111271+ENSG00000257767	chr12	dexseq_prepare_annotation2.py	exon	.	+	.		5	2.6214654109255e-11	2.01692635977262e-09
ENSG00000166311.32	ENSG00000166311	chr11	dexseq_prepare_annotation2.py	exon	.	+	.	SMPD1	10	2.80029816813853e-11	2.14261488014091e-09
ENSG00000068976.26	ENSG00000068976	chr11	dexseq_prepare_annotation2.py	exon	.	-	.	PYGM	17	2.92639019033793e-11	2.22678998604341e-09
ENSG00000106638.26	ENSG00000106638	chr7	dexseq_prepare_annotation2.py	exon	.	-	.	TBL2	8	2.9768046212095e-11	2.24900346879834e-09
ENSG00000118257.50	ENSG00000118257	chr2	dexseq_prepare_annotation2.py	exon	.	+	.	NRP2	7	2.98806150811534e-11	2.24900346879834e-09
ENSG00000163293.18	ENSG00000163293	chr4	dexseq_prepare_annotation2.py	exon	.	+	.	NIPAL1	14	3.26772132399341e-11	2.44619851978296e-09
ENSG00000120899.55	ENSG00000120899	chr8	dexseq_prepare_annotation2.py	exon	.	+	.	PTK2B	32	3.43658736099799e-11	2.55877948185275e-09
ENSG00000010379.37	ENSG00000010379	chr12	dexseq_prepare_annotation2.py	exon	.	-	.	SLC6A13	13	3.71642884755232e-11	2.75234348180492e-09
ENSG00000070756.68	ENSG00000070756	chr8	dexseq_prepare_annotation2.py	exon	.	-	.	PABPC1	22	3.86239138565297e-11	2.84522650531426e-09
ENSG00000131584.6	ENSG00000131584	chr1	dexseq_prepare_annotation2.py	exon	.	-	.	ACAP3	4	3.97890852674203e-11	2.91555048607674e-09
ENSG00000197818.24	ENSG00000197818	chr20	dexseq_prepare_annotation2.py	exon	.	+	.	SLC9A8	12	4.36103250381354e-11	3.17873363922704e-09
ENSG00000104368.37	ENSG00000104368	chr8	dexseq_prepare_annotation2.py	exon	.	-	.	PLAT	20	4.50258653866355e-11	3.26472884680374e-09
ENSG00000113360.77	ENSG00000113360	chr5	dexseq_prepare_annotation2.py	exon	.	-	.	DROSHA	46	4.57172131598735e-11	3.29759210964109e-09
ENSG00000150093.60	ENSG00000150093	chr10	dexseq_prepare_annotation2.py	exon	.	-	.	ITGB1	18	4.94500244233009e-11	3.54835952455075e-09
ENSG00000255624.15	ENSG00000255624	chr10	dexseq_prepare_annotation2.py	exon	.	+	.	RP11-564D11.3	8	6.348485285244e-11	4.53196766573939e-09
ENSG00000213221.ENSG00000187796.35	ENSG00000213221+ENSG00000187796	chr9	dexseq_prepare_annotation2.py	exon	.	-	.		11	6.51793523652176e-11	4.62907103028666e-09
ENSG00000266981.ENSG00000141161.ENSG00000267744.30	ENSG00000266981+ENSG00000141161+ENSG00000267744	chr17	dexseq_prepare_annotation2.py	exon	.	+	.		9	6.56715077884953e-11	4.64022811919832e-09
ENSG00000224539.23	ENSG00000224539	chrX	dexseq_prepare_annotation2.py	exon	.	+	.	RP11-432N13.3	8	7.13986524830967e-11	5.01928902659089e-09
ENSG00000138075.19	ENSG00000138075	chr2	dexseq_prepare_annotation2.py	exon	.	-	.	ABCG5	8	7.1779658584494e-11	5.02058834210433e-09
ENSG00000140398.37	ENSG00000140398	chr15	dexseq_prepare_annotation2.py	exon	.	+	.	NEIL1	19	7.22732197553491e-11	5.02970764015995e-09
ENSG00000138385.32	ENSG00000138385	chr2	dexseq_prepare_annotation2.py	exon	.	+	.	SSB	17	7.76565937591459e-11	5.37733083485206e-09
ENSG00000175449.17	ENSG00000175449	chr5	dexseq_prepare_annotation2.py	exon	.	+	.	RFESD	10	8.03503032245571e-11	5.53617586744722e-09
ENSG00000104691.27	ENSG00000104691	chr8	dexseq_prepare_annotation2.py	exon	.	+	.	UBXN8	13	8.08831596885083e-11	5.54530137884234e-09
ENSG00000198130.41	ENSG00000198130	chr2	dexseq_prepare_annotation2.py	exon	.	-	.	HIBCH	24	8.30293631129082e-11	5.66440221552052e-09
ENSG00000114374.53	ENSG00000114374	chrY	dexseq_prepare_annotation2.py	exon	.	+	.	USP9Y	31	9.1742364682538e-11	6.2281372965121e-09
ENSG00000197128.ENSG00000178201.ENSG00000268163.26	ENSG00000197128+ENSG00000178201+ENSG00000268163	chr19	dexseq_prepare_annotation2.py	exon	.	-	.		13	9.32419255227054e-11	6.29906061738511e-09
ENSG00000186469.32	ENSG00000186469	chr14	dexseq_prepare_annotation2.py	exon	.	+	.	GNG2	14	9.75317532363671e-11	6.5568798571381e-09
ENSG00000198099.32	ENSG00000198099	chr4	dexseq_prepare_annotation2.py	exon	.	-	.	ADH4	27	1.08865994023435e-10	7.28350314604130e-09
ENSG00000163743.38	ENSG00000163743	chr4	dexseq_prepare_annotation2.py	exon	.	-	.	RCHY1	18	1.16266380533407e-10	7.74121684618821e-09
ENSG00000131876.35	ENSG00000131876	chr15	dexseq_prepare_annotation2.py	exon	.	-	.	SNRPA1	9	1.29924172015072e-10	8.60918592457765e-09
ENSG00000159720.42	ENSG00000159720	chr16	dexseq_prepare_annotation2.py	exon	.	-	.	ATP6V0D1	33	1.32883955966246e-10	8.76338050560258e-09
ENSG00000065413.51	ENSG00000065413	chr2	dexseq_prepare_annotation2.py	exon	.	-	.	ANKRD44	11	1.35822723869879e-10	8.9147341368434e-09
ENSG00000174791.31	ENSG00000174791	chr11	dexseq_prepare_annotation2.py	exon	.	-	.	RIN1	18	1.36755436373469e-10	8.93361338837818e-09
ENSG00000041353.15	ENSG00000041353	chr18	dexseq_prepare_annotation2.py	exon	.	+	.	RAB27B	3	1.40700890303914e-10	9.14820013999483e-09
ENSG00000226994.23	ENSG00000226994	chr2	dexseq_prepare_annotation2.py	exon	.	+	.	AC012593.1	15	1.44692623257791e-10	9.36377635279038e-09
ENSG00000134744.77	ENSG00000134744	chr1	dexseq_prepare_annotation2.py	exon	.	-	.	ZCCHC11	66	1.45522202183584e-10	9.37366036297887e-09
ENSG00000224226.23	ENSG00000224226	chr17	dexseq_prepare_annotation2.py	exon	.	-	.	TBC1D3B	4	1.52096907967231e-10	9.75180591869526e-09
ENSG00000136828.45	ENSG00000136828	chr9	dexseq_prepare_annotation2.py	exon	.	+	.	RALGPS1	30	1.60985514785749e-10	1.02278755762367e-08
ENSG00000069018.19	ENSG00000069018	chr5	dexseq_prepare_annotation2.py	exon	.	-	.	TRPC7	8	1.60999124530262e-10	1.02278755762367e-08
ENSG00000067248.35	ENSG00000067248	chr5	dexseq_prepare_annotation2.py	exon	.	-	.	DHX29	26	1.66254100065739e-10	1.05134841635179e-08
ENSG00000174136.17	ENSG00000174136	chr5	dexseq_prepare_annotation2.py	exon	.	+	.	RGMB	12	1.68557311651402e-10	1.06106827684558e-08
ENSG00000165458.58	ENSG00000165458	chr11	dexseq_prepare_annotation2.py	exon	.	+	.	INPPL1	27	1.8093812194481e-10	1.13385160670302e-08
ENSG00000229847.10	ENSG00000229847	chr10	dexseq_prepare_annotation2.py	exon	.	-	.	EMX2OS	8	1.82646112610547e-10	1.13939910519976e-08
ENSG00000100311.11	ENSG00000100311	chr22	dexseq_prepare_annotation2.py	exon	.	-	.	PDGFB	9	1.93250006817165e-10	1.20014320377171e-08
ENSG00000185813.22	ENSG00000185813	chr17	dexseq_prepare_annotation2.py	exon	.	-	.	PCYT2	8	1.95473082126236e-10	1.20852978319922e-08
ENSG00000253542.9	ENSG00000253542	chr8	dexseq_prepare_annotation2.py	exon	.	-	.	SDR16C6P	8	1.98005206784652e-10	1.21874404833806e-08
ENSG00000008294.72	ENSG00000008294	chr17	dexseq_prepare_annotation2.py	exon	.	-	.	SPAG9	24	2.00336859552e-10	1.22763945483878e-08
ENSG00000218305.5	ENSG00000218305	chr7	dexseq_prepare_annotation2.py	exon	.	+	.	AC006024.4	4	2.56609412822598e-10	1.56554350580624e-08
ENSG00000135336.32	ENSG00000135336	chr6	dexseq_prepare_annotation2.py	exon	.	+	.	ORC3	19	2.5924816207384e-10	1.57470517393009e-08
ENSG00000082397.92	ENSG00000082397	chr18	dexseq_prepare_annotation2.py	exon	.	-	.	EPB41L3	27	2.64102745562795e-10	1.59718730275072e-08
ENSG00000104490.71	ENSG00000104490	chr8	dexseq_prepare_annotation2.py	exon	.	-	.	NCALD	35	2.74104953890529e-10	1.65046935062171e-08
ENSG00000082805.63	ENSG00000082805	chr12	dexseq_prepare_annotation2.py	exon	.	+	.	ERC1	57	2.78355643230403e-10	1.66880835631941e-08
ENSG00000129484.37	ENSG00000129484	chr14	dexseq_prepare_annotation2.py	exon	.	+	.	PARP2	23	2.83556828032225e-10	1.6926631514734e-08
ENSG00000165138.32	ENSG00000165138	chr9	dexseq_prepare_annotation2.py	exon	.	-	.	ANKS6	12	3.10492246097603e-10	1.8454966163973e-08
ENSG00000132122.35	ENSG00000132122	chr1	dexseq_prepare_annotation2.py	exon	.	-	.	SPATA6	21	3.27893660915426e-10	1.94059799573407e-08
ENSG00000163539.95	ENSG00000163539	chr3	dexseq_prepare_annotation2.py	exon	.	-	.	CLASP2	46	3.83679733754019e-10	2.26109814159975e-08
ENSG00000122971.15	ENSG00000122971	chr12	dexseq_prepare_annotation2.py	exon	.	+	.	ACADS	9	4.10765955568385e-10	2.4104651350282e-08
ENSG00000160200.47	ENSG00000160200	chr21	dexseq_prepare_annotation2.py	exon	.	-	.	CBS	27	4.32174903376693e-10	2.52539672441512e-08
ENSG00000148516.58	ENSG00000148516	chr10	dexseq_prepare_annotation2.py	exon	.	+	.	ZEB1	15	4.36267146637552e-10	2.53859819906868e-08
ENSG00000021776.44	ENSG00000021776	chr15	dexseq_prepare_annotation2.py	exon	.	-	.	AQR	10	4.40499027600588e-10	2.55249834026801e-08
ENSG00000175216.67	ENSG00000175216	chr11	dexseq_prepare_annotation2.py	exon	.	-	.	CKAP5	26	4.79375853440995e-10	2.76619841429347e-08
ENSG00000253522.3	ENSG00000253522	chr5	dexseq_prepare_annotation2.py	exon	.	+	.	MIR146A	4	4.81488709047187e-10	2.76686188032966e-08
ENSG00000166183.34	ENSG00000166183	chr14	dexseq_prepare_annotation2.py	exon	.	+	.	ASPG	17	4.88346519086482e-10	2.79467394331764e-08
ENSG00000182871.50	ENSG00000182871	chr21	dexseq_prepare_annotation2.py	exon	.	+	.	COL18A1	10	5.68134836885006e-10	3.23790096955574e-08
ENSG00000268465.ENSG00000269751.ENSG00000182324.ENSG00000105447.ENSG00000105443.42	ENSG00000268465+ENSG00000269751+ENSG00000182324+ENSG00000105447+ENSG00000105443	chr19	dexseq_prepare_annotation2.py	exon	.	+	.		24	5.94709518211688e-10	3.37546398266954e-08
ENSG00000104419.71	ENSG00000104419	chr8	dexseq_prepare_annotation2.py	exon	.	-	.	NDRG1	45	6.18489848962075e-10	3.49610853807175e-08
ENSG00000173818.62	ENSG00000173818	chr17	dexseq_prepare_annotation2.py	exon	.	+	.	ENDOV	21	6.83115909297016e-10	3.84572041782698e-08
ENSG00000142945.25	ENSG00000142945	chr1	dexseq_prepare_annotation2.py	exon	.	+	.	KIF2C	12	7.23275670703261e-10	4.05532176662731e-08
ENSG00000214753.ENSG00000168000.ENSG00000234857.92	ENSG00000214753+ENSG00000168000+ENSG00000234857	chr11	dexseq_prepare_annotation2.py	exon	.	-	.		65	7.96020706051873e-10	4.44519788633564e-08
ENSG00000187775.94	ENSG00000187775	chr17	dexseq_prepare_annotation2.py	exon	.	-	.	DNAH17	66	8.54651387738854e-10	4.75344058987766e-08
ENSG00000138041.27	ENSG00000138041	chr2	dexseq_prepare_annotation2.py	exon	.	-	.	SMEK2	18	8.76374446092378e-10	4.85476388157334e-08
ENSG00000108883.74	ENSG00000108883	chr17	dexseq_prepare_annotation2.py	exon	.	-	.	EFTUD2	22	9.06633238919745e-10	5.00237598637432e-08
ENSG00000222326.ENSG00000149485.60	ENSG00000222326+ENSG00000149485	chr11	dexseq_prepare_annotation2.py	exon	.	-	.		8	9.37698104867088e-10	5.15324645012076e-08
ENSG00000134516.82	ENSG00000134516	chr5	dexseq_prepare_annotation2.py	exon	.	+	.	DOCK2	22	9.88485565074344e-10	5.41088402795043e-08
ENSG00000007264.42	ENSG00000007264	chr19	dexseq_prepare_annotation2.py	exon	.	-	.	MATK	8	1.00233165298642e-09	5.46507522134208e-08
ENSG00000124920.53	ENSG00000124920	chr11	dexseq_prepare_annotation2.py	exon	.	+	.	MYRF	17	1.04253985120449e-09	5.66201348993369e-08
ENSG00000105197.47	ENSG00000105197	chr19	dexseq_prepare_annotation2.py	exon	.	+	.	TIMM50	13	1.05983913126438e-09	5.73348130034393e-08
ENSG00000028203.83	ENSG00000028203	chr12	dexseq_prepare_annotation2.py	exon	.	+	.	VEZT	35	1.27352354968697e-09	6.86265666911084e-08
ENSG00000221995.ENSG00000196535.93	ENSG00000221995+ENSG00000196535	chr17	dexseq_prepare_annotation2.py	exon	.	-	.		9	1.51993661700831e-09	8.15876054610389e-08
ENSG00000140983.87	ENSG00000140983	chr16	dexseq_prepare_annotation2.py	exon	.	+	.	RHOT2	64	1.79229632057824e-09	9.58359526783322e-08
ENSG00000256028.ENSG00000182196.ENSG00000111325.35	ENSG00000256028+ENSG00000182196+ENSG00000111325	chr12	dexseq_prepare_annotation2.py	exon	.	+	.		10	1.93631719068811e-09	1.03138679899383e-07
ENSG00000141367.60	ENSG00000141367	chr17	dexseq_prepare_annotation2.py	exon	.	+	.	CLTC	26	1.94551814435945e-09	1.03231727131165e-07
ENSG00000005469.30	ENSG00000005469	chr7	dexseq_prepare_annotation2.py	exon	.	+	.	CROT	7	1.99749462252587e-09	1.05585126058629e-07
ENSG00000174015.6	ENSG00000174015	chr13	dexseq_prepare_annotation2.py	exon	.	+	.	SPERT	6	2.0327428409023e-09	1.07039755146981e-07
ENSG00000181690.11	ENSG00000181690	chr8	dexseq_prepare_annotation2.py	exon	.	-	.	PLAG1	8	2.04269230742236e-09	1.07156233960198e-07
ENSG00000185722.50	ENSG00000185722	chr17	dexseq_prepare_annotation2.py	exon	.	-	.	ANKFY1	21	2.08422268511482e-09	1.08922264023227e-07
ENSG00000261538.ENSG00000121270.47	ENSG00000261538+ENSG00000121270	chr16	dexseq_prepare_annotation2.py	exon	.	-	.		27	2.38120122205279e-09	1.23974645579733e-07
ENSG00000187240.105	ENSG00000187240	chr11	dexseq_prepare_annotation2.py	exon	.	+	.	DYNC2H1	37	2.40713103636349e-09	1.24855272369281e-07
ENSG00000135931.49	ENSG00000135931	chr2	dexseq_prepare_annotation2.py	exon	.	+	.	ARMC9	25	2.49157338060238e-09	1.28752984134188e-07
ENSG00000141076.49	ENSG00000141076	chr16	dexseq_prepare_annotation2.py	exon	.	+	.	CIRH1A	19	2.58385317075834e-09	1.33025213984507e-07
ENSG00000166984.21	ENSG00000166984	chr6	dexseq_prepare_annotation2.py	exon	.	+	.	TCP10L2	9	2.63582841361059e-09	1.35198472963307e-07
ENSG00000185038.34	ENSG00000185038	chr2	dexseq_prepare_annotation2.py	exon	.	+	.	MROH2A	19	2.97229836808468e-09	1.51894317710719e-07
ENSG00000255717.74	ENSG00000255717	chr11	dexseq_prepare_annotation2.py	exon	.	-	.	SNHG1	39	2.98696810610494e-09	1.5208279890238e-07
ENSG00000038295.29	ENSG00000038295	chr4	dexseq_prepare_annotation2.py	exon	.	+	.	TLL1	5	3.01347265020557e-09	1.52263674093853e-07
ENSG00000212290.ENSG00000129636.42	ENSG00000212290+ENSG00000129636	chr16	dexseq_prepare_annotation2.py	exon	.	-	.		15	3.01365659451266e-09	1.52263674093853e-07
ENSG00000204673.21	ENSG00000204673	chr19	dexseq_prepare_annotation2.py	exon	.	-	.	AKT1S1	6	3.02350425126793e-09	1.52263674093853e-07
ENSG00000131037.57	ENSG00000131037	chr19	dexseq_prepare_annotation2.py	exon	.	+	.	EPS8L1	40	3.1124812817132e-09	1.56176642284225e-07
ENSG00000140694.51	ENSG00000140694	chr16	dexseq_prepare_annotation2.py	exon	.	-	.	PARN	24	3.21559601062306e-09	1.60768191881295e-07
ENSG00000147130.41	ENSG00000147130	chrX	dexseq_prepare_annotation2.py	exon	.	-	.	ZMYM3	19	3.27554548851172e-09	1.63176365001434e-07
ENSG00000141084.26	ENSG00000141084	chr16	dexseq_prepare_annotation2.py	exon	.	-	.	RANBP10	17	3.29851721046691e-09	1.63731773647872e-07
ENSG00000251154.ENSG00000058091.ENSG00000157224.ENSG00000105793.ENSG00000273299.120	ENSG00000251154+ENSG00000058091+ENSG00000157224+ENSG00000105793+ENSG00000273299	chr7	dexseq_prepare_annotation2.py	exon	.	+	.		16	3.48030927227494e-09	1.71583224532986e-07
ENSG00000151150.92	ENSG00000151150	chr10	dexseq_prepare_annotation2.py	exon	.	-	.	ANK3	35	3.48147058226364e-09	1.71583224532986e-07
ENSG00000170759.27	ENSG00000170759	chr10	dexseq_prepare_annotation2.py	exon	.	-	.	KIF5B	18	3.51322382880313e-09	1.72534173067711e-07
ENSG00000134376.34	ENSG00000134376	chr1	dexseq_prepare_annotation2.py	exon	.	+	.	CRB1	29	3.54884494720925e-09	1.73667680826505e-07
ENSG00000143995.43	ENSG00000143995	chr2	dexseq_prepare_annotation2.py	exon	.	+	.	MEIS1	19	3.79156879661871e-09	1.84892381212579e-07
ENSG00000140367.12	ENSG00000140367	chr15	dexseq_prepare_annotation2.py	exon	.	+	.	UBE2Q2	5	4.19547117846358e-09	2.03450799797101e-07
ENSG00000263506.ENSG00000182179.49	ENSG00000263506+ENSG00000182179	chr3	dexseq_prepare_annotation2.py	exon	.	-	.		32	4.20152565109184e-09	2.03450799797101e-07
ENSG00000251022.ENSG00000138674.114	ENSG00000251022+ENSG00000138674	chr4	dexseq_prepare_annotation2.py	exon	.	-	.		47	4.25995927405925e-09	2.0556158880295e-07
ENSG00000174469.30	ENSG00000174469	chr7	dexseq_prepare_annotation2.py	exon	.	+	.	CNTNAP2	16	4.3169124320964e-09	2.0758652872258e-07
ENSG00000149761.ENSG00000110011.64	ENSG00000149761+ENSG00000110011	chr11	dexseq_prepare_annotation2.py	exon	.	+	.		31	4.38678718513592e-09	2.10216663415043e-07
ENSG00000259264.ENSG00000140481.27	ENSG00000259264+ENSG00000140481	chr15	dexseq_prepare_annotation2.py	exon	.	+	.		12	4.41289625168356e-09	2.1073862134333e-07
ENSG00000163781.47	ENSG00000163781	chr3	dexseq_prepare_annotation2.py	exon	.	-	.	TOPBP1	25	4.46393803870724e-09	2.12443566659988e-07
ENSG00000173406.ENSG00000162600.75	ENSG00000173406+ENSG00000162600	chr1	dexseq_prepare_annotation2.py	exon	.	-	.		52	4.66107491851734e-09	2.21065844337488e-07
ENSG00000183426.ENSG00000183458.63	ENSG00000183426+ENSG00000183458	chr16	dexseq_prepare_annotation2.py	exon	.	+	.		48	5.00829691836386e-09	2.36723221919526e-07
ENSG00000165269.23	ENSG00000165269	chr9	dexseq_prepare_annotation2.py	exon	.	-	.	AQP7	10	5.09064381337804e-09	2.39797027794124e-07
ENSG00000111199.18	ENSG00000111199	chr12	dexseq_prepare_annotation2.py	exon	.	-	.	TRPV4	9	5.2159445715329e-09	2.44866496173421e-07
ENSG00000161692.34	ENSG00000161692	chr17	dexseq_prepare_annotation2.py	exon	.	+	.	DBF4B	7	5.36523546407586e-09	2.51024141695901e-07
ENSG00000204815.15	ENSG00000204815	chr17	dexseq_prepare_annotation2.py	exon	.	+	.	TTC25	8	5.74566163758995e-09	2.6791807413799e-07
ENSG00000197568.17	ENSG00000197568	chr1	dexseq_prepare_annotation2.py	exon	.	+	.	HHLA3	14	5.83123401767311e-09	2.70995838626694e-07
ENSG00000153094.18	ENSG00000153094	chr2	dexseq_prepare_annotation2.py	exon	.	+	.	BCL2L11	6	5.90796512940649e-09	2.73490729563199e-07
ENSG00000159173.22	ENSG00000159173	chr1	dexseq_prepare_annotation2.py	exon	.	-	.	TNNI1	14	5.92441467751894e-09	2.73490729563199e-07
ENSG00000126561.43	ENSG00000126561	chr17	dexseq_prepare_annotation2.py	exon	.	+	.	STAT5A	11	6.00051917326752e-09	2.76083687809242e-07
ENSG00000182872.21	ENSG00000182872	chrX	dexseq_prepare_annotation2.py	exon	.	+	.	RBM10	5	6.12816319638449e-09	2.8102295399579e-07
ENSG00000188739.ENSG00000054267.42	ENSG00000188739+ENSG00000054267	chr1	dexseq_prepare_annotation2.py	exon	.	-	.		4	6.64310260779682e-09	3.03631445595307e-07
ENSG00000115421.36	ENSG00000115421	chr2	dexseq_prepare_annotation2.py	exon	.	+	.	PAPOLG	25	6.97946959434037e-09	3.17956165829012e-07
ENSG00000268093.ENSG00000063177.49	ENSG00000268093+ENSG00000063177	chr19	dexseq_prepare_annotation2.py	exon	.	-	.		8	7.2623770005876e-09	3.29759537970943e-07
ENSG00000114857.52	ENSG00000114857	chr3	dexseq_prepare_annotation2.py	exon	.	+	.	NKTR	18	7.36184423591165e-09	3.33183597461243e-07
ENSG00000011422.38	ENSG00000011422	chr19	dexseq_prepare_annotation2.py	exon	.	-	.	PLAUR	16	7.84259809389971e-09	3.53785475577906e-07
ENSG00000272084.ENSG00000127481.153	ENSG00000272084+ENSG00000127481	chr1	dexseq_prepare_annotation2.py	exon	.	-	.		119	8.03587510929368e-09	3.61327384378598e-07
ENSG00000224792.ENSG00000229972.36	ENSG00000224792+ENSG00000229972	chr3	dexseq_prepare_annotation2.py	exon	.	+	.		27	8.14449283320476e-09	3.63500547513445e-07
ENSG00000169169.51	ENSG00000169169	chr19	dexseq_prepare_annotation2.py	exon	.	+	.	CPT1C	24	8.15207802995608e-09	3.63500547513445e-07
ENSG00000147394.33	ENSG00000147394	chrX	dexseq_prepare_annotation2.py	exon	.	+	.	ZNF185	10	8.16294824728727e-09	3.63500547513445e-07
ENSG00000111077.47	ENSG00000111077	chr12	dexseq_prepare_annotation2.py	exon	.	+	.	TENC1	19	9.67145083421027e-09	4.29294623727493e-07
ENSG00000129473.ENSG00000258643.ENSG00000100836.41	ENSG00000129473+ENSG00000258643+ENSG00000100836	chr14	dexseq_prepare_annotation2.py	exon	.	+	.		10	9.89874205074732e-09	4.37979804028114e-07
ENSG00000229415.ENSG00000136352.ENSG00000257520.45	ENSG00000229415+ENSG00000136352+ENSG00000257520	chr14	dexseq_prepare_annotation2.py	exon	.	-	.		28	1.10592897818974e-08	4.87771032450628e-07
ENSG00000173093.13	ENSG00000173093	chr12	dexseq_prepare_annotation2.py	exon	.	+	.	CCDC63	11	1.13794080392759e-08	5.00296577574389e-07
ENSG00000185811.28	ENSG00000185811	chr7	dexseq_prepare_annotation2.py	exon	.	+	.	IKZF1	11	1.16146200203958e-08	5.09021748931842e-07
ENSG00000271793.ENSG00000135317.ENSG00000135316.86	ENSG00000271793+ENSG00000135317+ENSG00000135316	chr6	dexseq_prepare_annotation2.py	exon	.	-	.		42	1.18603524410857e-08	5.18151485667497e-07
ENSG00000068079.18	ENSG00000068079	chr17	dexseq_prepare_annotation2.py	exon	.	+	.	IFI35	8	1.21078115887933e-08	5.26940818511205e-07
ENSG00000255730.ENSG00000142046.ENSG00000248098.30	ENSG00000255730+ENSG00000142046+ENSG00000248098	chr19	dexseq_prepare_annotation2.py	exon	.	+	.		21	1.21376360101866e-08	5.26940818511205e-07
ENSG00000186081.34	ENSG00000186081	chr12	dexseq_prepare_annotation2.py	exon	.	-	.	KRT5	13	1.24709841492205e-08	5.39720810882985e-07
ENSG00000240216.21	ENSG00000240216	chr3	dexseq_prepare_annotation2.py	exon	.	-	.	CPHL1P	10	1.35051440800869e-08	5.82656512040885e-07
ENSG00000131626.78	ENSG00000131626	chr11	dexseq_prepare_annotation2.py	exon	.	+	.	PPFIA1	46	1.37291757760633e-08	5.90229534428073e-07
ENSG00000129270.21	ENSG00000129270	chr17	dexseq_prepare_annotation2.py	exon	.	-	.	MMP28	13	1.37677276197534e-08	5.90229534428073e-07
ENSG00000226803.35	ENSG00000226803	chr6	dexseq_prepare_annotation2.py	exon	.	-	.	RP11-203B9.4	18	1.38085326850094e-08	5.90229534428073e-07
ENSG00000171759.44	ENSG00000171759	chr12	dexseq_prepare_annotation2.py	exon	.	-	.	PAH	12	1.39922682155671e-08	5.96242838515043e-07
ENSG00000106070.44	ENSG00000106070	chr7	dexseq_prepare_annotation2.py	exon	.	-	.	GRB10	21	1.42927006833065e-08	6.07176723199729e-07
ENSG00000156787.47	ENSG00000156787	chr8	dexseq_prepare_annotation2.py	exon	.	+	.	TBC1D31	28	1.4511393824523e-08	6.14065685029795e-07
ENSG00000148337.72	ENSG00000148337	chr9	dexseq_prepare_annotation2.py	exon	.	-	.	CIZ1	53	1.45435442768267e-08	6.14065685029795e-07
ENSG00000123411.38	ENSG00000123411	chr12	dexseq_prepare_annotation2.py	exon	.	+	.	IKZF4	10	1.48573330540791e-08	6.25407919349368e-07
ENSG00000125166.22	ENSG00000125166	chr16	dexseq_prepare_annotation2.py	exon	.	-	.	GOT2	11	1.54717029078309e-08	6.49295798698636e-07
ENSG00000253374.ENSG00000253859.9	ENSG00000253374+ENSG00000253859	chr8	dexseq_prepare_annotation2.py	exon	.	+	.		8	1.55602653767762e-08	6.5103962296971e-07
ENSG00000112983.76	ENSG00000112983	chr5	dexseq_prepare_annotation2.py	exon	.	-	.	BRD8	45	1.63205276657435e-08	6.80792131454461e-07
ENSG00000170921.43	ENSG00000170921	chr17	dexseq_prepare_annotation2.py	exon	.	+	.	TANC2	17	1.65964495447074e-08	6.90222912146105e-07
ENSG00000158828.10	ENSG00000158828	chr1	dexseq_prepare_annotation2.py	exon	.	+	.	PINK1	8	1.78733756057022e-08	7.41102930429249e-07
ENSG00000133818.15	ENSG00000133818	chr11	dexseq_prepare_annotation2.py	exon	.	-	.	RRAS2	12	1.79861773473904e-08	7.43553940549281e-07
ENSG00000169507.28	ENSG00000169507	chr2	dexseq_prepare_annotation2.py	exon	.	-	.	SLC38A11	4	1.94544560614961e-08	8.01859410701366e-07
ENSG00000077312.28	ENSG00000077312	chr19	dexseq_prepare_annotation2.py	exon	.	+	.	SNRPA	12	2.01408027416577e-08	8.27685392193523e-07
ENSG00000182541.30	ENSG00000182541	chr22	dexseq_prepare_annotation2.py	exon	.	+	.	LIMK2	11	2.03295932268711e-08	8.32972001772004e-07
ENSG00000205592.79	ENSG00000205592	chr12	dexseq_prepare_annotation2.py	exon	.	+	.	MUC19	54	2.04468100873653e-08	8.35303459881777e-07
ENSG00000177694.38	ENSG00000177694	chr3	dexseq_prepare_annotation2.py	exon	.	+	.	NAALADL2	20	2.26478092799704e-08	9.22498560936204e-07
ENSG00000140937.47	ENSG00000140937	chr16	dexseq_prepare_annotation2.py	exon	.	-	.	CDH11	12	2.33139064163034e-08	9.46845425100839e-07
ENSG00000074071.6	ENSG00000074071	chr16	dexseq_prepare_annotation2.py	exon	.	-	.	MRPS34	7	2.34288297625645e-08	9.48730594683497e-07
ENSG00000064313.43	ENSG00000064313	chr8	dexseq_prepare_annotation2.py	exon	.	-	.	TAF2	24	2.43992268658065e-08	9.85145460246513e-07
ENSG00000187527.37	ENSG00000187527	chr3	dexseq_prepare_annotation2.py	exon	.	-	.	ATP13A5	25	2.45779682320472e-08	9.89477564086108e-07
ENSG00000182389.32	ENSG00000182389	chr2	dexseq_prepare_annotation2.py	exon	.	-	.	CACNB4	16	2.66531308549559e-08	1.06991075133416e-06
ENSG00000181666.64	ENSG00000181666	chr19	dexseq_prepare_annotation2.py	exon	.	+	.	HKR1	44	2.81244826105829e-08	1.12444176328706e-06
ENSG00000163626.13	ENSG00000163626	chr4	dexseq_prepare_annotation2.py	exon	.	-	.	COX18	5	2.81739686519323e-08	1.12444176328706e-06
ENSG00000174953.47	ENSG00000174953	chr3	dexseq_prepare_annotation2.py	exon	.	-	.	DHX36	10	2.88216536813709e-08	1.14584031398515e-06
ENSG00000145214.31	ENSG00000145214	chr4	dexseq_prepare_annotation2.py	exon	.	-	.	DGKQ	23	2.88756061506836e-08	1.14584031398515e-06
ENSG00000075292.88	ENSG00000075292	chr2	dexseq_prepare_annotation2.py	exon	.	+	.	ZNF638	49	2.90073860815534e-08	1.14778082812409e-06
ENSG00000140575.74	ENSG00000140575	chr15	dexseq_prepare_annotation2.py	exon	.	+	.	IQGAP1	56	2.93376463506798e-08	1.15754149376229e-06
ENSG00000188897.78	ENSG00000188897	chr16	dexseq_prepare_annotation2.py	exon	.	-	.	CTD-3088G3.8	19	3.05944686766746e-08	1.20370112699792e-06
ENSG00000073584.ENSG00000213424.ENSG00000264058.19	ENSG00000073584+ENSG00000213424+ENSG00000264058	chr17	dexseq_prepare_annotation2.py	exon	.	-	.		11	3.15439193594052e-08	1.23754033770086e-06
ENSG00000257341.ENSG00000213145.ENSG00000185347.80	ENSG00000257341+ENSG00000213145+ENSG00000185347	chr14	dexseq_prepare_annotation2.py	exon	.	+	.		51	3.22344481217535e-08	1.26105896055979e-06
ENSG00000078269.34	ENSG00000078269	chr6	dexseq_prepare_annotation2.py	exon	.	+	.	SYNJ2	4	3.32645453624098e-08	1.29769208091271e-06
ENSG00000174501.47	ENSG00000174501	chr2	dexseq_prepare_annotation2.py	exon	.	-	.	ANKRD36C	30	3.53617231786069e-08	1.37563063005766e-06
ENSG00000104953.39	ENSG00000104953	chr19	dexseq_prepare_annotation2.py	exon	.	+	.	TLE6	14	3.82426452148954e-08	1.48353611647363e-06
ENSG00000099251.19	ENSG00000099251	chr10	dexseq_prepare_annotation2.py	exon	.	+	.	HSD17B7P2	14	3.89354171285451e-08	1.50619159724363e-06
ENSG00000256498.ENSG00000179364.35	ENSG00000256498+ENSG00000179364	chr14	dexseq_prepare_annotation2.py	exon	.	+	.		24	3.92004097219517e-08	1.51221859119585e-06
ENSG00000133067.30	ENSG00000133067	chr1	dexseq_prepare_annotation2.py	exon	.	+	.	LGR6	23	4.0668471242032e-08	1.56330146187578e-06
ENSG00000180176.23	ENSG00000180176	chr11	dexseq_prepare_annotation2.py	exon	.	-	.	TH	3	4.07503666500944e-08	1.56330146187578e-06
ENSG00000175899.64	ENSG00000175899	chr12	dexseq_prepare_annotation2.py	exon	.	-	.	A2M	45	4.29781675831177e-08	1.64421172060386e-06
ENSG00000036257.46	ENSG00000036257	chr2	dexseq_prepare_annotation2.py	exon	.	-	.	CUL3	29	4.34479982624913e-08	1.65760696401444e-06
ENSG00000090487.33	ENSG00000090487	chr15	dexseq_prepare_annotation2.py	exon	.	-	.	SPG21	10	4.38049699247047e-08	1.66663469364625e-06
ENSG00000181450.12	ENSG00000181450	chr1	dexseq_prepare_annotation2.py	exon	.	+	.	ZNF678	6	4.52058232994353e-08	1.71522040239419e-06
ENSG00000147206.37	ENSG00000147206	chrX	dexseq_prepare_annotation2.py	exon	.	-	.	NXF3	19	4.54923879525776e-08	1.72137726982308e-06
ENSG00000079785.36	ENSG00000079785	chr2	dexseq_prepare_annotation2.py	exon	.	+	.	DDX1	21	4.63750868482866e-08	1.74999612469188e-06
ENSG00000034693.ENSG00000241847.ENSG00000229036.37	ENSG00000034693+ENSG00000241847+ENSG00000229036	chr6	dexseq_prepare_annotation2.py	exon	.	+	.		23	4.8518162434233e-08	1.82589139008612e-06
ENSG00000132326.16	ENSG00000132326	chr2	dexseq_prepare_annotation2.py	exon	.	-	.	PER2	7	4.90648402783897e-08	1.8414606314781e-06
ENSG00000263798.ENSG00000108439.ENSG00000108465.115	ENSG00000263798+ENSG00000108439+ENSG00000108465	chr17	dexseq_prepare_annotation2.py	exon	.	+	.		58	4.95095624518222e-08	1.84972154651737e-06
ENSG00000187720.12	ENSG00000187720	chr15	dexseq_prepare_annotation2.py	exon	.	+	.	THSD4	12	4.95520755114409e-08	1.84972154651737e-06
ENSG00000154040.34	ENSG00000154040	chr18	dexseq_prepare_annotation2.py	exon	.	+	.	CABYR	15	4.97880180480245e-08	1.85021550539217e-06
ENSG00000143799.40	ENSG00000143799	chr1	dexseq_prepare_annotation2.py	exon	.	-	.	PARP1	9	4.98325065716861e-08	1.85021550539217e-06
ENSG00000131446.22	ENSG00000131446	chr5	dexseq_prepare_annotation2.py	exon	.	-	.	MGAT1	5	5.06417898607061e-08	1.8752356892538e-06
ENSG00000233723.24	ENSG00000233723	chr2	dexseq_prepare_annotation2.py	exon	.	+	.	LINC01122	7	5.20777752210925e-08	1.92326695743176e-06
ENSG00000240038.ENSG00000236085.ENSG00000185946.57	ENSG00000240038+ENSG00000236085+ENSG00000185946	chr1	dexseq_prepare_annotation2.py	exon	.	+	.		43	5.2303137704247e-08	1.92645253740988e-06
ENSG00000102893.69	ENSG00000102893	chr16	dexseq_prepare_annotation2.py	exon	.	+	.	PHKB	56	5.49930337109097e-08	2.02015523570925e-06
ENSG00000158186.20	ENSG00000158186	chr3	dexseq_prepare_annotation2.py	exon	.	+	.	MRAS	17	5.72402459308698e-08	2.09714329602279e-06
ENSG00000243789.ENSG00000243708.ENSG00000168970.60	ENSG00000243789+ENSG00000243708+ENSG00000168970	chr15	dexseq_prepare_annotation2.py	exon	.	+	.		22	5.89309241946055e-08	2.15338883686304e-06
ENSG00000110046.46	ENSG00000110046	chr11	dexseq_prepare_annotation2.py	exon	.	-	.	ATG2A	25	6.09761071789409e-08	2.21805121589331e-06
ENSG00000169057.23	ENSG00000169057	chrX	dexseq_prepare_annotation2.py	exon	.	-	.	MECP2	6	6.10208327861472e-08	2.21805121589331e-06
ENSG00000099330.37	ENSG00000099330	chr19	dexseq_prepare_annotation2.py	exon	.	+	.	OCEL1	14	6.36373159741756e-08	2.30710258881246e-06
ENSG00000172575.33	ENSG00000172575	chr15	dexseq_prepare_annotation2.py	exon	.	-	.	RASGRP1	8	6.39954837894383e-08	2.31073970097121e-06
ENSG00000188038.ENSG00000038358.ENSG00000263126.ENSG00000221526.52	ENSG00000188038+ENSG00000038358+ENSG00000263126+ENSG00000221526	chr16	dexseq_prepare_annotation2.py	exon	.	+	.		43	6.40713441528589e-08	2.31073970097121e-06
ENSG00000110090.32	ENSG00000110090	chr11	dexseq_prepare_annotation2.py	exon	.	-	.	CPT1A	17	6.44015786173811e-08	2.31661678512236e-06
ENSG00000105419.41	ENSG00000105419	chr19	dexseq_prepare_annotation2.py	exon	.	-	.	MEIS3	15	6.68318955641214e-08	2.39781067789512e-06
ENSG00000140678.46	ENSG00000140678	chr16	dexseq_prepare_annotation2.py	exon	.	+	.	ITGAX	22	6.90303108326147e-08	2.47028623958884e-06
ENSG00000105486.62	ENSG00000105486	chr19	dexseq_prepare_annotation2.py	exon	.	-	.	LIG1	28	7.00918346407957e-08	2.50180880912469e-06
ENSG00000211460.26	ENSG00000211460	chr2	dexseq_prepare_annotation2.py	exon	.	+	.	TSN	14	7.33705924238122e-08	2.61210625829659e-06
ENSG00000140519.26	ENSG00000140519	chr15	dexseq_prepare_annotation2.py	exon	.	-	.	RHCG	16	7.37246666042652e-08	2.61798181487812e-06
ENSG00000182230.62	ENSG00000182230	chr5	dexseq_prepare_annotation2.py	exon	.	+	.	FAM153B	25	7.3940369831884e-08	2.61892629616819e-06
ENSG00000138100.14	ENSG00000138100	chr2	dexseq_prepare_annotation2.py	exon	.	+	.	TRIM54	11	7.44497611241081e-08	2.63024168828514e-06
ENSG00000166349.12	ENSG00000166349	chr11	dexseq_prepare_annotation2.py	exon	.	+	.	RAG1	9	7.52046766380146e-08	2.65015156936352e-06
ENSG00000079134.47	ENSG00000079134	chr18	dexseq_prepare_annotation2.py	exon	.	-	.	THOC1	27	7.60641158958832e-08	2.67363436812712e-06
ENSG00000125347.35	ENSG00000125347	chr5	dexseq_prepare_annotation2.py	exon	.	-	.	IRF1	20	7.65618628195479e-08	2.68431705870359e-06
ENSG00000101940.41	ENSG00000101940	chrX	dexseq_prepare_annotation2.py	exon	.	+	.	WDR13	21	8.23255454930167e-08	2.87910727154745e-06
ENSG00000125170.47	ENSG00000125170	chr16	dexseq_prepare_annotation2.py	exon	.	-	.	DOK4	19	8.4418146567354e-08	2.9448536821443e-06
ENSG00000079999.26	ENSG00000079999	chr19	dexseq_prepare_annotation2.py	exon	.	-	.	KEAP1	19	8.88451024326038e-08	3.09149704419379e-06
ENSG00000185485.42	ENSG00000185485	chr3	dexseq_prepare_annotation2.py	exon	.	-	.	SDHAP1	19	8.91717096537002e-08	3.09508523056164e-06
ENSG00000172037.58	ENSG00000172037	chr3	dexseq_prepare_annotation2.py	exon	.	-	.	LAMB2	27	9.00256671539495e-08	3.11691366103762e-06
ENSG00000255723.ENSG00000198189.ENSG00000170509.29	ENSG00000255723+ENSG00000198189+ENSG00000170509	chr4	dexseq_prepare_annotation2.py	exon	.	-	.		20	9.11523334011187e-08	3.14805153434437e-06
ENSG00000118900.37	ENSG00000118900	chr16	dexseq_prepare_annotation2.py	exon	.	+	.	UBN1	27	9.67314855483784e-08	3.33242373970023e-06
ENSG00000088247.ENSG00000266722.47	ENSG00000088247+ENSG00000266722	chr19	dexseq_prepare_annotation2.py	exon	.	-	.		29	9.87977918616744e-08	3.3840044960051e-06
ENSG00000142178.15	ENSG00000142178	chr21	dexseq_prepare_annotation2.py	exon	.	-	.	SIK1	13	9.88026688180426e-08	3.3840044960051e-06
ENSG00000166233.ENSG00000207690.34	ENSG00000166233+ENSG00000207690	chr15	dexseq_prepare_annotation2.py	exon	.	+	.		25	9.91500934383163e-08	3.3840044960051e-06
ENSG00000012504.24	ENSG00000012504	chr12	dexseq_prepare_annotation2.py	exon	.	+	.	NR1H4	15	9.92061394597495e-08	3.3840044960051e-06
ENSG00000146263.52	ENSG00000146263	chr6	dexseq_prepare_annotation2.py	exon	.	-	.	MMS22L	28	9.95154335851419e-08	3.38621434820793e-06
ENSG00000261218.ENSG00000197943.70	ENSG00000261218+ENSG00000197943	chr16	dexseq_prepare_annotation2.py	exon	.	+	.		45	1.07488046359616e-07	3.64853420106453e-06
ENSG00000255429.ENSG00000086991.45	ENSG00000255429+ENSG00000086991	chr11	dexseq_prepare_annotation2.py	exon	.	-	.		24	1.08859367511492e-07	3.68604738549303e-06
ENSG00000268614.ENSG00000090674.ENSG00000032444.122	ENSG00000268614+ENSG00000090674+ENSG00000032444	chr19	dexseq_prepare_annotation2.py	exon	.	+	.		20	1.11715713563954e-07	3.77353882231025e-06
ENSG00000123104.53	ENSG00000123104	chr12	dexseq_prepare_annotation2.py	exon	.	-	.	ITPR2	33	1.12179068743959e-07	3.77997061565716e-06
ENSG00000074181.41	ENSG00000074181	chr19	dexseq_prepare_annotation2.py	exon	.	-	.	NOTCH3	40	1.1247674305977e-07	3.78080197726883e-06
ENSG00000127463.53	ENSG00000127463	chr1	dexseq_prepare_annotation2.py	exon	.	-	.	EMC1	32	1.13755032526175e-07	3.81451197446731e-06
ENSG00000127329.56	ENSG00000127329	chr12	dexseq_prepare_annotation2.py	exon	.	-	.	PTPRB	16	1.14751171472824e-07	3.83862070948586e-06
ENSG00000205744.57	ENSG00000205744	chr19	dexseq_prepare_annotation2.py	exon	.	-	.	DENND1C	28	1.15352696628918e-07	3.84944456774429e-06
ENSG00000255439.ENSG00000167397.ENSG00000151006.39	ENSG00000255439+ENSG00000167397+ENSG00000151006	chr16	dexseq_prepare_annotation2.py	exon	.	-	.		17	1.17902773055654e-07	3.92508534626863e-06
ENSG00000205517.ENSG00000187266.64	ENSG00000205517+ENSG00000187266	chr19	dexseq_prepare_annotation2.py	exon	.	-	.		28	1.18469670069087e-07	3.93449990596351e-06
ENSG00000167380.40	ENSG00000167380	chr19	dexseq_prepare_annotation2.py	exon	.	+	.	ZNF226	31	1.26235342257371e-07	4.18237620794814e-06
ENSG00000005844.72	ENSG00000005844	chr16	dexseq_prepare_annotation2.py	exon	.	+	.	ITGAL	10	1.2695448903822e-07	4.18847872223103e-06
ENSG00000127616.74	ENSG00000127616	chr19	dexseq_prepare_annotation2.py	exon	.	+	.	SMARCA4	33	1.27024410667704e-07	4.18847872223103e-06
ENSG00000161813.58	ENSG00000161813	chr12	dexseq_prepare_annotation2.py	exon	.	+	.	LARP4	8	1.30767851271301e-07	4.30167214312648e-06
ENSG00000168259.35	ENSG00000168259	chr17	dexseq_prepare_annotation2.py	exon	.	-	.	DNAJC7	16	1.35368426346459e-07	4.44245814329885e-06
ENSG00000159166.ENSG00000118194.90	ENSG00000159166+ENSG00000118194	chr1	dexseq_prepare_annotation2.py	exon	.	-	.		25	1.37536577185617e-07	4.50294103414565e-06
ENSG00000115705.39	ENSG00000115705	chr2	dexseq_prepare_annotation2.py	exon	.	+	.	TPO	9	1.40299669904922e-07	4.5825710578143e-06
ENSG00000255243.ENSG00000134343.38	ENSG00000255243+ENSG00000134343	chr11	dexseq_prepare_annotation2.py	exon	.	+	.		37	1.41957370104303e-07	4.62580616135174e-06
ENSG00000176884.31	ENSG00000176884	chr9	dexseq_prepare_annotation2.py	exon	.	+	.	GRIN1	21	1.42683904078302e-07	4.63856663751267e-06
ENSG00000108312.44	ENSG00000108312	chr17	dexseq_prepare_annotation2.py	exon	.	-	.	UBTF	26	1.48061176929466e-07	4.80210594682944e-06
ENSG00000255432.ENSG00000162194.ENSG00000185085.37	ENSG00000255432+ENSG00000162194+ENSG00000185085	chr11	dexseq_prepare_annotation2.py	exon	.	-	.		11	1.48473573300696e-07	4.80423017906856e-06
ENSG00000177042.14	ENSG00000177042	chr11	dexseq_prepare_annotation2.py	exon	.	+	.	TMEM80	4	1.4895672909602e-07	4.80862876748433e-06
ENSG00000183632.18	ENSG00000183632	chr16	dexseq_prepare_annotation2.py	exon	.	-	.	TP53TG3	6	1.5610829067761e-07	5.02777608742841e-06
ENSG00000136040.43	ENSG00000136040	chr12	dexseq_prepare_annotation2.py	exon	.	+	.	PLXNC1	11	1.57978718325377e-07	5.07621176354557e-06
ENSG00000139546.38	ENSG00000139546	chr12	dexseq_prepare_annotation2.py	exon	.	+	.	TARBP2	18	1.59455355436544e-07	5.11179911444607e-06
ENSG00000248222.23	ENSG00000248222	chr5	dexseq_prepare_annotation2.py	exon	.	+	.	CTB-174D11.1	9	1.60271378769087e-07	5.12609312834431e-06
ENSG00000254377.10	ENSG00000254377	chr8	dexseq_prepare_annotation2.py	exon	.	+	.	LINC00966	10	1.64130050527439e-07	5.23741260312096e-06
ENSG00000080345.65	ENSG00000080345	chr2	dexseq_prepare_annotation2.py	exon	.	+	.	RIF1	35	1.72022800441509e-07	5.47665232945851e-06
ENSG00000006062.23	ENSG00000006062	chr17	dexseq_prepare_annotation2.py	exon	.	-	.	MAP3K14	16	1.75274447301355e-07	5.56737573549647e-06
ENSG00000187736.ENSG00000213901.77	ENSG00000187736+ENSG00000213901	chr2	dexseq_prepare_annotation2.py	exon	.	-	.		46	1.80514161498971e-07	5.72068792356807e-06
ENSG00000148840.19	ENSG00000148840	chr10	dexseq_prepare_annotation2.py	exon	.	+	.	PPRC1	13	1.91115694575573e-07	6.04283391364637e-06
ENSG00000213780.ENSG00000137411.48	ENSG00000213780+ENSG00000137411	chr6	dexseq_prepare_annotation2.py	exon	.	+	.		6	2.05349914916298e-07	6.46506901597637e-06
ENSG00000227733.33	ENSG00000227733	chr1	dexseq_prepare_annotation2.py	exon	.	-	.	RP4-565E6.1	8	2.05403304717279e-07	6.46506901597637e-06
ENSG00000159618.23	ENSG00000159618	chr16	dexseq_prepare_annotation2.py	exon	.	+	.	GPR114	7	2.15553425475143e-07	6.76915961316383e-06
ENSG00000183054.45	ENSG00000183054	chr2	dexseq_prepare_annotation2.py	exon	.	-	.	RGPD6	7	2.20575918435927e-07	6.91121243081256e-06
ENSG00000205944.33	ENSG00000205944	chrY	dexseq_prepare_annotation2.py	exon	.	+	.	DAZ2	15	2.21520061824992e-07	6.925127169784e-06
ENSG00000262660.ENSG00000262814.ENSG00000183048.37	ENSG00000262660+ENSG00000262814+ENSG00000183048	chr17	dexseq_prepare_annotation2.py	exon	.	+	.		12	2.23082119670051e-07	6.95825287232103e-06
ENSG00000105737.25	ENSG00000105737	chr19	dexseq_prepare_annotation2.py	exon	.	-	.	GRIK5	5	2.35883396749934e-07	7.34100935188729e-06
ENSG00000090060.61	ENSG00000090060	chr14	dexseq_prepare_annotation2.py	exon	.	+	.	PAPOLA	5	2.3957051840409e-07	7.4390406039871e-06
ENSG00000104884.47	ENSG00000104884	chr19	dexseq_prepare_annotation2.py	exon	.	-	.	ERCC2	30	2.42629109461462e-07	7.51716003787871e-06
ENSG00000005238.29	ENSG00000005238	chr9	dexseq_prepare_annotation2.py	exon	.	-	.	FAM214B	12	2.51140715379062e-07	7.76349948054605e-06
ENSG00000105705.26	ENSG00000105705	chr19	dexseq_prepare_annotation2.py	exon	.	-	.	SUGP1	10	2.5588699208278e-07	7.89260345958668e-06
ENSG00000173068.31	ENSG00000173068	chr9	dexseq_prepare_annotation2.py	exon	.	-	.	BNC2	15	2.59990727716909e-07	8.00135908478105e-06
ENSG00000183773.ENSG00000099949.127	ENSG00000183773+ENSG00000099949	chr22	dexseq_prepare_annotation2.py	exon	.	+	.		51	2.63062249257942e-07	8.07793589794511e-06
ENSG00000005882.39	ENSG00000005882	chr17	dexseq_prepare_annotation2.py	exon	.	+	.	PDK2	7	2.65026546599707e-07	8.1202492120782e-06
ENSG00000125629.16	ENSG00000125629	chr2	dexseq_prepare_annotation2.py	exon	.	+	.	INSIG2	8	2.69925864945868e-07	8.23619539543103e-06
ENSG00000008710.140	ENSG00000008710	chr16	dexseq_prepare_annotation2.py	exon	.	-	.	PKD1	70	2.7000019564775e-07	8.23619539543103e-06
ENSG00000013441.39	ENSG00000013441	chr2	dexseq_prepare_annotation2.py	exon	.	-	.	CLK1	23	2.72550691681385e-07	8.29572423977032e-06
ENSG00000118113.11	ENSG00000118113	chr11	dexseq_prepare_annotation2.py	exon	.	-	.	MMP8	4	2.78055422114563e-07	8.44471390540477e-06
ENSG00000148606.35	ENSG00000148606	chr10	dexseq_prepare_annotation2.py	exon	.	-	.	POLR3A	21	2.82704834146863e-07	8.56713183391665e-06
ENSG00000154240.ENSG00000168646.ENSG00000266076.89	ENSG00000154240+ENSG00000168646+ENSG00000266076	chr17	dexseq_prepare_annotation2.py	exon	.	-	.		8	2.83827767558543e-07	8.58238155659008e-06
ENSG00000123562.9	ENSG00000123562	chrX	dexseq_prepare_annotation2.py	exon	.	-	.	MORF4L2	5	2.88766557512268e-07	8.71269728755424e-06
ENSG00000080822.ENSG00000080819.85	ENSG00000080822+ENSG00000080819	chr3	dexseq_prepare_annotation2.py	exon	.	-	.		54	2.9183809771729e-07	8.78623003323206e-06
ENSG00000085276.53	ENSG00000085276	chr3	dexseq_prepare_annotation2.py	exon	.	-	.	MECOM	13	2.93068779607904e-07	8.78931592640445e-06
ENSG00000125630.53	ENSG00000125630	chr2	dexseq_prepare_annotation2.py	exon	.	+	.	POLR1B	35	2.93209903819688e-07	8.78931592640445e-06
ENSG00000085999.34	ENSG00000085999	chr1	dexseq_prepare_annotation2.py	exon	.	+	.	RAD54L	27	2.98496765330837e-07	8.92847020100811e-06
ENSG00000100239.29	ENSG00000100239	chr22	dexseq_prepare_annotation2.py	exon	.	+	.	PPP6R2	18	3.06791883148789e-07	9.15681204682669e-06
ENSG00000175575.43	ENSG00000175575	chr11	dexseq_prepare_annotation2.py	exon	.	+	.	PAAF1	36	3.09449900279766e-07	9.21628315908489e-06
ENSG00000115970.84	ENSG00000115970	chr2	dexseq_prepare_annotation2.py	exon	.	-	.	THADA	41	3.10881196134102e-07	9.23904224304973e-06
ENSG00000197565.63	ENSG00000197565	chrX	dexseq_prepare_annotation2.py	exon	.	-	.	COL4A6	25	3.20865425385077e-07	9.5153432037643e-06
ENSG00000118518.20	ENSG00000118518	chr6	dexseq_prepare_annotation2.py	exon	.	+	.	RNF146	16	3.29076556012498e-07	9.73799406883992e-06
ENSG00000140374.45	ENSG00000140374	chr15	dexseq_prepare_annotation2.py	exon	.	-	.	ETFA	4	3.35100954300359e-07	9.89512391493746e-06
ENSG00000114353.32	ENSG00000114353	chr3	dexseq_prepare_annotation2.py	exon	.	+	.	GNAI2	15	3.45989816962934e-07	1.01949212236589e-05
ENSG00000092094.42	ENSG00000092094	chr14	dexseq_prepare_annotation2.py	exon	.	-	.	OSGEP	27	3.53247505529009e-07	1.03866766540791e-05
ENSG00000132932.43	ENSG00000132932	chr13	dexseq_prepare_annotation2.py	exon	.	+	.	ATP8A2	6	3.54348439428562e-07	1.03969735967079e-05
ENSG00000146350.45	ENSG00000146350	chr6	dexseq_prepare_annotation2.py	exon	.	-	.	TBC1D32	6	3.57893140554082e-07	1.04787782315718e-05
ENSG00000034152.30	ENSG00000034152	chr17	dexseq_prepare_annotation2.py	exon	.	+	.	MAP2K3	20	3.5940908060966e-07	1.05009627792472e-05
ENSG00000140943.53	ENSG00000140943	chr16	dexseq_prepare_annotation2.py	exon	.	-	.	MBTPS1	38	3.62290375991082e-07	1.05628619307379e-05
ENSG00000141469.37	ENSG00000141469	chr18	dexseq_prepare_annotation2.py	exon	.	+	.	SLC14A1	17	3.66180219029826e-07	1.06538442297144e-05
ENSG00000226877.ENSG00000231616.39	ENSG00000226877+ENSG00000231616	chr9	dexseq_prepare_annotation2.py	exon	.	+	.		18	3.70587427623659e-07	1.07594660066249e-05
ENSG00000096006.17	ENSG00000096006	chr6	dexseq_prepare_annotation2.py	exon	.	-	.	CRISP3	7	3.72273406997367e-07	1.07745992606132e-05
ENSG00000124177.56	ENSG00000124177	chr20	dexseq_prepare_annotation2.py	exon	.	-	.	CHD6	32	3.72664672238699e-07	1.07745992606132e-05
ENSG00000255769.ENSG00000221095.7	ENSG00000255769+ENSG00000221095	chr15	dexseq_prepare_annotation2.py	exon	.	-	.		7	3.73863242984862e-07	1.07867334418695e-05
ENSG00000164675.23	ENSG00000164675	chr7	dexseq_prepare_annotation2.py	exon	.	-	.	IQUB	18	3.8874770440053e-07	1.11928626990498e-05
ENSG00000087460.93	ENSG00000087460	chr20	dexseq_prepare_annotation2.py	exon	.	+	.	GNAS	23	3.92543677809361e-07	1.12787082862694e-05
ENSG00000068878.66	ENSG00000068878	chr2	dexseq_prepare_annotation2.py	exon	.	-	.	PSME4	14	3.95052679613936e-07	1.13272972256178e-05
ENSG00000118492.54	ENSG00000118492	chr6	dexseq_prepare_annotation2.py	exon	.	+	.	ADGB	28	4.14440864908962e-07	1.1858660202736e-05
ENSG00000214883.7	ENSG00000214883	chr11	dexseq_prepare_annotation2.py	exon	.	+	.	RP11-574M7.2	3	4.18330380495749e-07	1.19452730711044e-05
ENSG00000105193.19	ENSG00000105193	chr19	dexseq_prepare_annotation2.py	exon	.	-	.	RPS16	12	4.19312479839249e-07	1.1948680109658e-05
ENSG00000133816.91	ENSG00000133816	chr11	dexseq_prepare_annotation2.py	exon	.	+	.	MICAL2	21	4.24026149471514e-07	1.20581892074559e-05
ENSG00000077327.27	ENSG00000077327	chr10	dexseq_prepare_annotation2.py	exon	.	+	.	SPAG6	18	4.28459345551657e-07	1.21592899109527e-05
ENSG00000205531.64	ENSG00000205531	chr11	dexseq_prepare_annotation2.py	exon	.	-	.	NAP1L4	6	4.30390771067819e-07	1.21891243118982e-05
ENSG00000099998.21	ENSG00000099998	chr22	dexseq_prepare_annotation2.py	exon	.	-	.	GGT5	2	4.31324401491311e-07	1.21906359923534e-05
ENSG00000012660.22	ENSG00000012660	chr6	dexseq_prepare_annotation2.py	exon	.	-	.	ELOVL5	13	4.32883090610892e-07	1.220977173497e-05
ENSG00000272333.ENSG00000105663.6	ENSG00000272333+ENSG00000105663	chr19	dexseq_prepare_annotation2.py	exon	.	+	.		5	4.5197876541464e-07	1.27158306993752e-05
ENSG00000153048.35	ENSG00000153048	chr16	dexseq_prepare_annotation2.py	exon	.	-	.	CARHSP1	21	4.52661169383492e-07	1.27158306993752e-05
ENSG00000135912.67	ENSG00000135912	chr2	dexseq_prepare_annotation2.py	exon	.	+	.	TTLL4	21	4.55178232808645e-07	1.27606545468966e-05
ENSG00000168389.28	ENSG00000168389	chr1	dexseq_prepare_annotation2.py	exon	.	+	.	MFSD2A	23	4.62630221285238e-07	1.29186171695089e-05
ENSG00000099338.71	ENSG00000099338	chr19	dexseq_prepare_annotation2.py	exon	.	+	.	CATSPERG	29	4.62678468920241e-07	1.29186171695089e-05
ENSG00000226942.ENSG00000260803.ENSG00000234769.54	ENSG00000226942+ENSG00000260803+ENSG00000234769	chr16	dexseq_prepare_annotation2.py	exon	.	-	.		38	4.68495300452633e-07	1.30547110985282e-05
ENSG00000141665.38	ENSG00000141665	chr18	dexseq_prepare_annotation2.py	exon	.	-	.	FBXO15	20	4.98788473315332e-07	1.38615507719231e-05
ENSG00000236963.15	ENSG00000236963	chr1	dexseq_prepare_annotation2.py	exon	.	-	.	LINC01141	13	4.99452222917875e-07	1.38615507719231e-05
ENSG00000265500.ENSG00000238917.ENSG00000161956.ENSG00000161960.ENSG00000129226.ENSG00000209582.ENSG00000264772.95	ENSG00000265500+ENSG00000238917+ENSG00000161956+ENSG00000161960+ENSG00000129226+ENSG00000209582+ENSG00000264772	chr17	dexseq_prepare_annotation2.py	exon	.	+	.		7	5.01419777875535e-07	1.38883250075966e-05
ENSG00000100296.ENSG00000184117.77	ENSG00000100296+ENSG00000184117	chr22	dexseq_prepare_annotation2.py	exon	.	-	.		40	5.202476484093e-07	1.43810572511385e-05
ENSG00000066739.54	ENSG00000066739	chr14	dexseq_prepare_annotation2.py	exon	.	-	.	ATG2B	20	5.26591061450681e-07	1.4527409581734e-05
ENSG00000087510.10	ENSG00000087510	chr20	dexseq_prepare_annotation2.py	exon	.	+	.	TFAP2C	4	5.4074634384023e-07	1.48882626557522e-05
ENSG00000164683.21	ENSG00000164683	chr8	dexseq_prepare_annotation2.py	exon	.	-	.	HEY1	15	5.4897263167364e-07	1.50847658254926e-05
ENSG00000261987.4	ENSG00000261987	chr17	dexseq_prepare_annotation2.py	exon	.	-	.	KYNUP1	5	5.73894627904955e-07	1.57209725712399e-05
ENSG00000141510.34	ENSG00000141510	chr17	dexseq_prepare_annotation2.py	exon	.	-	.	TP53	12	5.74396138424969e-07	1.57209725712399e-05
ENSG00000143811.ENSG00000243709.ENSG00000255835.28	ENSG00000143811+ENSG00000243709+ENSG00000255835	chr1	dexseq_prepare_annotation2.py	exon	.	-	.		26	5.75825012405163e-07	1.57289952599588e-05
ENSG00000249007.ENSG00000163435.32	ENSG00000249007+ENSG00000163435	chr1	dexseq_prepare_annotation2.py	exon	.	+	.		9	5.93888363246936e-07	1.61640435040738e-05
ENSG00000070501.42	ENSG00000070501	chr8	dexseq_prepare_annotation2.py	exon	.	+	.	POLB	19	5.94086081563547e-07	1.61640435040738e-05
ENSG00000245534.13	ENSG00000245534	chr15	dexseq_prepare_annotation2.py	exon	.	+	.	RP11-219B17.1	4	6.00362295252875e-07	1.63027792685433e-05
ENSG00000183091.94	ENSG00000183091	chr2	dexseq_prepare_annotation2.py	exon	.	-	.	NEB	32	6.03485524033761e-07	1.63555205916704e-05
ENSG00000167186.32	ENSG00000167186	chr16	dexseq_prepare_annotation2.py	exon	.	+	.	COQ7	9	6.07798644294753e-07	1.64402410641368e-05
ENSG00000132170.25	ENSG00000132170	chr3	dexseq_prepare_annotation2.py	exon	.	+	.	PPARG	4	6.13198833013277e-07	1.65539778526333e-05
ENSG00000140854.46	ENSG00000140854	chr16	dexseq_prepare_annotation2.py	exon	.	+	.	KATNB1	14	6.40924841950839e-07	1.72688096034575e-05
ENSG00000239953.ENSG00000112130.29	ENSG00000239953+ENSG00000112130	chr6	dexseq_prepare_annotation2.py	exon	.	+	.		21	6.68551091881635e-07	1.79781826630461e-05
ENSG00000114841.92	ENSG00000114841	chr3	dexseq_prepare_annotation2.py	exon	.	+	.	DNAH1	45	6.81666881608414e-07	1.82953578360367e-05
ENSG00000136237.43	ENSG00000136237	chr7	dexseq_prepare_annotation2.py	exon	.	-	.	RAPGEF5	9	6.99289936222221e-07	1.87320431851867e-05
ENSG00000011426.16	ENSG00000011426	chr7	dexseq_prepare_annotation2.py	exon	.	+	.	ANLN	6	7.13653990734359e-07	1.90799114240929e-05
ENSG00000160201.25	ENSG00000160201	chr21	dexseq_prepare_annotation2.py	exon	.	-	.	U2AF1	16	7.18112564940322e-07	1.91586059541022e-05
ENSG00000263719.ENSG00000160551.32	ENSG00000263719+ENSG00000160551	chr17	dexseq_prepare_annotation2.py	exon	.	+	.		26	7.19364220964196e-07	1.91586059541022e-05
ENSG00000140400.118	ENSG00000140400	chr15	dexseq_prepare_annotation2.py	exon	.	-	.	MAN2C1	32	7.29990088486237e-07	1.94042854807023e-05
ENSG00000160323.41	ENSG00000160323	chr9	dexseq_prepare_annotation2.py	exon	.	+	.	ADAMTS13	28	7.69313678369585e-07	2.04103929726827e-05
ENSG00000183066.28	ENSG00000183066	chr22	dexseq_prepare_annotation2.py	exon	.	+	.	WBP2NL	11	7.7217209642358e-07	2.04470580561571e-05
ENSG00000158488.28	ENSG00000158488	chr1	dexseq_prepare_annotation2.py	exon	.	+	.	CD1E	3	7.7634080831542e-07	2.05182134625196e-05
ENSG00000198758.21	ENSG00000198758	chr1	dexseq_prepare_annotation2.py	exon	.	-	.	EPS8L3	14	7.88387088228664e-07	2.07969005426262e-05
ENSG00000163157.ENSG00000163159.19	ENSG00000163157+ENSG00000163159	chr1	dexseq_prepare_annotation2.py	exon	.	-	.		17	8.02992074302126e-07	2.1141895887852e-05
ENSG00000080824.27	ENSG00000080824	chr14	dexseq_prepare_annotation2.py	exon	.	-	.	HSP90AA1	9	8.40806250909251e-07	2.20954948175374e-05
ENSG00000167751.52	ENSG00000167751	chr19	dexseq_prepare_annotation2.py	exon	.	+	.	KLK2	12	8.66788036260348e-07	2.27351278677454e-05
ENSG00000145934.52	ENSG00000145934	chr5	dexseq_prepare_annotation2.py	exon	.	+	.	TENM2	20	8.83035777112752e-07	2.31175094087609e-05
ENSG00000156395.31	ENSG00000156395	chr10	dexseq_prepare_annotation2.py	exon	.	+	.	SORCS3	17	8.96393855163854e-07	2.34229405663476e-05
ENSG00000256453.ENSG00000170445.31	ENSG00000256453+ENSG00000170445	chr5	dexseq_prepare_annotation2.py	exon	.	-	.		2	9.04278750020935e-07	2.35844753465912e-05
ENSG00000102103.35	ENSG00000102103	chrX	dexseq_prepare_annotation2.py	exon	.	+	.	PQBP1	14	9.12896590359272e-07	2.37644828569277e-05
ENSG00000267097.9	ENSG00000267097	chr18	dexseq_prepare_annotation2.py	exon	.	-	.	RP11-309E23.2	2	9.33920972115628e-07	2.42661755024941e-05
ENSG00000151491.53	ENSG00000151491	chr12	dexseq_prepare_annotation2.py	exon	.	-	.	EPS8	33	9.52288505041248e-07	2.46970852178207e-05
ENSG00000172889.20	ENSG00000172889	chr9	dexseq_prepare_annotation2.py	exon	.	+	.	EGFL7	4	9.57839208543274e-07	2.47946078488146e-05
ENSG00000110077.50	ENSG00000110077	chr11	dexseq_prepare_annotation2.py	exon	.	-	.	MS4A6A	33	9.69098888106492e-07	2.50392733234829e-05
ENSG00000135622.17	ENSG00000135622	chr2	dexseq_prepare_annotation2.py	exon	.	+	.	SEMA4F	14	9.78709989428635e-07	2.52405114405906e-05
ENSG00000175356.40	ENSG00000175356	chr11	dexseq_prepare_annotation2.py	exon	.	-	.	SCUBE2	21	1.00809884069917e-06	2.59501130945033e-05
ENSG00000128513.31	ENSG00000128513	chr7	dexseq_prepare_annotation2.py	exon	.	-	.	POT1	30	1.01544345082494e-06	2.60906796854816e-05
ENSG00000064309.34	ENSG00000064309	chr11	dexseq_prepare_annotation2.py	exon	.	-	.	CDON	26	1.02464822887572e-06	2.62668698070463e-05
ENSG00000150712.26	ENSG00000150712	chr5	dexseq_prepare_annotation2.py	exon	.	-	.	MTMR12	19	1.0260940548496e-06	2.62668698070463e-05
ENSG00000128886.ENSG00000262560.ENSG00000184716.55	ENSG00000128886+ENSG00000262560+ENSG00000184716	chr15	dexseq_prepare_annotation2.py	exon	.	-	.		10	1.05172237884302e-06	2.68732531819132e-05
ENSG00000015676.29	ENSG00000015676	chr7	dexseq_prepare_annotation2.py	exon	.	-	.	NUDCD3	20	1.08582832910325e-06	2.76936216017512e-05
ENSG00000141068.ENSG00000266728.ENSG00000168961.106	ENSG00000141068+ENSG00000266728+ENSG00000168961	chr17	dexseq_prepare_annotation2.py	exon	.	+	.		80	1.10030825546282e-06	2.80113401285011e-05
ENSG00000163359.64	ENSG00000163359	chr2	dexseq_prepare_annotation2.py	exon	.	-	.	COL6A3	26	1.11553401032931e-06	2.8346844970735e-05
ENSG00000152078.ENSG00000122481.ENSG00000271092.38	ENSG00000152078+ENSG00000122481+ENSG00000271092	chr1	dexseq_prepare_annotation2.py	exon	.	+	.		15	1.13409056704839e-06	2.87656048773868e-05
ENSG00000136631.20	ENSG00000136631	chr1	dexseq_prepare_annotation2.py	exon	.	+	.	VPS45	4	1.15118928024069e-06	2.91459238428762e-05
ENSG00000163378.34	ENSG00000163378	chr3	dexseq_prepare_annotation2.py	exon	.	-	.	EOGT	14	1.15662139938922e-06	2.92300178104768e-05
ENSG00000144278.35	ENSG00000144278	chr2	dexseq_prepare_annotation2.py	exon	.	+	.	GALNT13	9	1.16960434147304e-06	2.9504281466412e-05
ENSG00000107521.39	ENSG00000107521	chr10	dexseq_prepare_annotation2.py	exon	.	-	.	HPS1	18	1.2481488133998e-06	3.1428387121407e-05
ENSG00000176853.39	ENSG00000176853	chr8	dexseq_prepare_annotation2.py	exon	.	+	.	FAM91A1	18	1.27591879328111e-06	3.20129316351534e-05
ENSG00000183117.79	ENSG00000183117	chr8	dexseq_prepare_annotation2.py	exon	.	-	.	CSMD1	28	1.27598658838939e-06	3.20129316351534e-05
ENSG00000117245.29	ENSG00000117245	chr1	dexseq_prepare_annotation2.py	exon	.	-	.	KIF17	17	1.33065551613996e-06	3.33241378716497e-05
ENSG00000141456.60	ENSG00000141456	chr17	dexseq_prepare_annotation2.py	exon	.	-	.	PELP1	43	1.35264307558414e-06	3.38136352956042e-05
ENSG00000115159.38	ENSG00000115159	chr2	dexseq_prepare_annotation2.py	exon	.	+	.	GPD2	20	1.36176065932711e-06	3.39802222901281e-05
ENSG00000185917.16	ENSG00000185917	chr21	dexseq_prepare_annotation2.py	exon	.	-	.	SETD4	5	1.3657225776301e-06	3.40177913266174e-05
ENSG00000103657.110	ENSG00000103657	chr15	dexseq_prepare_annotation2.py	exon	.	-	.	HERC1	42	1.37271372738926e-06	3.41305429274936e-05
ENSG00000257365.ENSG00000258289.ENSG00000125954.53	ENSG00000257365+ENSG00000258289+ENSG00000125954	chr14	dexseq_prepare_annotation2.py	exon	.	+	.		10	1.3837841299327e-06	3.4344133361e-05
ENSG00000181004.5	ENSG00000181004	chr4	dexseq_prepare_annotation2.py	exon	.	+	.	BBS12	3	1.38629381051567e-06	3.4344871166067e-05
ENSG00000010327.56	ENSG00000010327	chr3	dexseq_prepare_annotation2.py	exon	.	+	.	STAB1	23	1.39478255315647e-06	3.44934706761857e-05
ENSG00000198074.15	ENSG00000198074	chr7	dexseq_prepare_annotation2.py	exon	.	+	.	AKR1B10	6	1.40241649388007e-06	3.45275656317962e-05
ENSG00000144381.46	ENSG00000144381	chr2	dexseq_prepare_annotation2.py	exon	.	-	.	HSPD1	14	1.40402994895653e-06	3.45275656317962e-05
ENSG00000105248.8	ENSG00000105248	chr19	dexseq_prepare_annotation2.py	exon	.	+	.	CCDC94	6	1.40448672356046e-06	3.45275656317962e-05
ENSG00000120896.67	ENSG00000120896	chr8	dexseq_prepare_annotation2.py	exon	.	+	.	SORBS3	16	1.40613380145376e-06	3.45275656317962e-05
ENSG00000077782.103	ENSG00000077782	chr8	dexseq_prepare_annotation2.py	exon	.	-	.	FGFR1	57	1.46748993785697e-06	3.59703861050994e-05
ENSG00000173153.19	ENSG00000173153	chr11	dexseq_prepare_annotation2.py	exon	.	+	.	ESRRA	8	1.50038531564822e-06	3.67117247993149e-05
ENSG00000175093.9	ENSG00000175093	chr3	dexseq_prepare_annotation2.py	exon	.	+	.	SPSB4	4	1.53292015796095e-06	3.74416424472685e-05
ENSG00000174353.22	ENSG00000174353	chr7	dexseq_prepare_annotation2.py	exon	.	-	.	STAG3L3	11	1.55783233908656e-06	3.79831339155101e-05
ENSG00000178031.37	ENSG00000178031	chr9	dexseq_prepare_annotation2.py	exon	.	+	.	ADAMTSL1	14	1.56558860534142e-06	3.81051609760515e-05
ENSG00000229151.1	ENSG00000229151	chrX	dexseq_prepare_annotation2.py	exon	.	-	.	RP11-348F1.3	2	1.5778425014875e-06	3.83360364966672e-05
ENSG00000204209.31	ENSG00000204209	chr6	dexseq_prepare_annotation2.py	exon	.	-	.	DAXX	8	1.58074124581129e-06	3.83392040512094e-05
ENSG00000198040.26	ENSG00000198040	chr12	dexseq_prepare_annotation2.py	exon	.	+	.	ZNF84	3	1.60194632206411e-06	3.87855849899753e-05
ENSG00000153406.25	ENSG00000153406	chr16	dexseq_prepare_annotation2.py	exon	.	-	.	NMRAL1	10	1.60705799377289e-06	3.88414418076104e-05
ENSG00000113649.35	ENSG00000113649	chr5	dexseq_prepare_annotation2.py	exon	.	+	.	TCERG1	33	1.65713954287567e-06	3.99821002252355e-05
ENSG00000198689.20	ENSG00000198689	chrX	dexseq_prepare_annotation2.py	exon	.	+	.	SLC9A6	11	1.68274088096208e-06	4.05291799312066e-05
ENSG00000185261.28	ENSG00000185261	chr5	dexseq_prepare_annotation2.py	exon	.	-	.	KIAA0825	16	1.69310615656227e-06	4.0708033267762e-05
ENSG00000272213.ENSG00000072864.40	ENSG00000272213+ENSG00000072864	chr16	dexseq_prepare_annotation2.py	exon	.	+	.		16	1.71204975799126e-06	4.10921613490832e-05
ENSG00000145740.27	ENSG00000145740	chr5	dexseq_prepare_annotation2.py	exon	.	+	.	SLC30A5	14	1.72786701667221e-06	4.13623097556734e-05
ENSG00000005189.59	ENSG00000005189	chr16	dexseq_prepare_annotation2.py	exon	.	+	.	AC004381.6	13	1.72927845682251e-06	4.13623097556734e-05
ENSG00000204410.ENSG00000228727.ENSG00000255152.84	ENSG00000204410+ENSG00000228727+ENSG00000255152	chr6	dexseq_prepare_annotation2.py	exon	.	+	.		19	1.74555335689329e-06	4.16796007579572e-05
ENSG00000181381.73	ENSG00000181381	chr4	dexseq_prepare_annotation2.py	exon	.	-	.	DDX60L	18	1.77025248893779e-06	4.21674928027557e-05
ENSG00000135454.49	ENSG00000135454	chr12	dexseq_prepare_annotation2.py	exon	.	-	.	B4GALNT1	17	1.77207602073824e-06	4.21674928027557e-05
ENSG00000077809.43	ENSG00000077809	chr7	dexseq_prepare_annotation2.py	exon	.	+	.	GTF2I	17	1.87091624638124e-06	4.4384285607455e-05
ENSG00000133226.69	ENSG00000133226	chr1	dexseq_prepare_annotation2.py	exon	.	+	.	SRRM1	32	1.87360284465671e-06	4.4384285607455e-05
ENSG00000141012.44	ENSG00000141012	chr16	dexseq_prepare_annotation2.py	exon	.	-	.	GALNS	32	1.87485068094167e-06	4.4384285607455e-05
ENSG00000236172.63	ENSG00000236172	chr2	dexseq_prepare_annotation2.py	exon	.	-	.	hsa-mir-7515	23	1.93808665280801e-06	4.57712468867873e-05
ENSG00000119403.40	ENSG00000119403	chr9	dexseq_prepare_annotation2.py	exon	.	-	.	PHF19	28	1.94260532408587e-06	4.57712468867873e-05
ENSG00000116191.33	ENSG00000116191	chr1	dexseq_prepare_annotation2.py	exon	.	+	.	RALGPS2	9	1.94335281749086e-06	4.57712468867873e-05
ENSG00000055163.92	ENSG00000055163	chr5	dexseq_prepare_annotation2.py	exon	.	+	.	CYFIP2	32	1.9569614189079e-06	4.60135122079042e-05
ENSG00000261971.26	ENSG00000261971	chr16	dexseq_prepare_annotation2.py	exon	.	-	.	RP11-473M20.7	23	1.96458293567288e-06	4.61144221629385e-05
ENSG00000163625.89	ENSG00000163625	chr4	dexseq_prepare_annotation2.py	exon	.	-	.	WDFY3	43	1.99233493001611e-06	4.66867114142015e-05
ENSG00000164972.16	ENSG00000164972	chr9	dexseq_prepare_annotation2.py	exon	.	-	.	C9orf24	6	2.04617794606789e-06	4.78674296876591e-05
ENSG00000152936.ENSG00000241846.35	ENSG00000152936+ENSG00000241846	chr12	dexseq_prepare_annotation2.py	exon	.	-	.		14	2.07002703906475e-06	4.83436837504345e-05
ENSG00000078018.38	ENSG00000078018	chr2	dexseq_prepare_annotation2.py	exon	.	+	.	MAP2	13	2.12892872848747e-06	4.96355790586244e-05
ENSG00000099624.17	ENSG00000099624	chr19	dexseq_prepare_annotation2.py	exon	.	+	.	ATP5D	9	2.16668898528853e-06	5.04064393998906e-05
ENSG00000172819.47	ENSG00000172819	chr12	dexseq_prepare_annotation2.py	exon	.	-	.	RARG	30	2.16927127462884e-06	5.04064393998906e-05
ENSG00000213071.27	ENSG00000213071	chr6	dexseq_prepare_annotation2.py	exon	.	-	.	LPAL2	2	2.17944141868783e-06	5.05579299956579e-05
ENSG00000143398.48	ENSG00000143398	chr1	dexseq_prepare_annotation2.py	exon	.	+	.	PIP5K1A	12	2.2250457120129e-06	5.15295285379042e-05
ENSG00000159140.42	ENSG00000159140	chr21	dexseq_prepare_annotation2.py	exon	.	+	.	SON	18	2.25695289434339e-06	5.21812030613717e-05
ENSG00000138002.36	ENSG00000138002	chr2	dexseq_prepare_annotation2.py	exon	.	-	.	IFT172	16	2.32688330556863e-06	5.37083448313666e-05
ENSG00000070731.28	ENSG00000070731	chr17	dexseq_prepare_annotation2.py	exon	.	-	.	ST6GALNAC2	2	2.33403610362484e-06	5.37823828289709e-05
ENSG00000105559.38	ENSG00000105559	chr19	dexseq_prepare_annotation2.py	exon	.	-	.	PLEKHA4	25	2.3378579293119e-06	5.37823828289709e-05
ENSG00000110911.72	ENSG00000110911	chr12	dexseq_prepare_annotation2.py	exon	.	-	.	SLC11A2	30	2.44528125221267e-06	5.61603649450967e-05
ENSG00000079462.18	ENSG00000079462	chr19	dexseq_prepare_annotation2.py	exon	.	-	.	PAFAH1B3	7	2.45312990461093e-06	5.62473444519153e-05
ENSG00000100298.11	ENSG00000100298	chr22	dexseq_prepare_annotation2.py	exon	.	+	.	APOBEC3H	8	2.45810722395094e-06	5.62683089991678e-05
ENSG00000114098.67	ENSG00000114098	chr3	dexseq_prepare_annotation2.py	exon	.	+	.	ARMC8	17	2.59814806708942e-06	5.93758293417846e-05
ENSG00000030582.56	ENSG00000030582	chr17	dexseq_prepare_annotation2.py	exon	.	+	.	GRN	38	2.60564846342653e-06	5.94491360296443e-05
ENSG00000224086.3	ENSG00000224086	chr22	dexseq_prepare_annotation2.py	exon	.	+	.	LL22NC03-86G7.1	3	2.61123889176127e-06	5.94786964013188e-05
ENSG00000040633.24	ENSG00000040633	chr17	dexseq_prepare_annotation2.py	exon	.	-	.	PHF23	12	2.62452571677303e-06	5.96831800518714e-05
ENSG00000226985.9	ENSG00000226985	chrX	dexseq_prepare_annotation2.py	exon	.	+	.	RP11-142G7.2	5	2.65719827780113e-06	6.03271130315866e-05
ENSG00000168014.74	ENSG00000168014	chr11	dexseq_prepare_annotation2.py	exon	.	-	.	C2CD3	22	2.67016687960409e-06	6.05223258848397e-05
ENSG00000137845.52	ENSG00000137845	chr15	dexseq_prepare_annotation2.py	exon	.	-	.	ADAM10	29	2.72466485566527e-06	6.1621977292495e-05
ENSG00000149260.28	ENSG00000149260	chr11	dexseq_prepare_annotation2.py	exon	.	+	.	CAPN5	3	2.72758120299657e-06	6.1621977292495e-05
ENSG00000178125.ENSG00000121022.31	ENSG00000178125+ENSG00000121022	chr8	dexseq_prepare_annotation2.py	exon	.	-	.		15	2.79480912225082e-06	6.30379666678364e-05
ENSG00000047579.33	ENSG00000047579	chr6	dexseq_prepare_annotation2.py	exon	.	-	.	DTNBP1	11	2.94133033238393e-06	6.62349329645285e-05
ENSG00000159593.62	ENSG00000159593	chr16	dexseq_prepare_annotation2.py	exon	.	-	.	NAE1	30	2.95194517602066e-06	6.62684844912239e-05
ENSG00000088538.52	ENSG00000088538	chr3	dexseq_prepare_annotation2.py	exon	.	+	.	DOCK3	37	2.9523904203253e-06	6.62684844912239e-05
ENSG00000142252.ENSG00000007047.ENSG00000104866.84	ENSG00000142252+ENSG00000007047+ENSG00000104866	chr19	dexseq_prepare_annotation2.py	exon	.	+	.		12	2.97775483402221e-06	6.67296548485009e-05
ENSG00000122705.23	ENSG00000122705	chr9	dexseq_prepare_annotation2.py	exon	.	+	.	CLTA	7	2.99423774732463e-06	6.69514005893156e-05
ENSG00000112640.34	ENSG00000112640	chr6	dexseq_prepare_annotation2.py	exon	.	+	.	PPP2R5D	14	2.99731882196373e-06	6.69514005893156e-05
ENSG00000127125.ENSG00000186409.74	ENSG00000127125+ENSG00000186409	chr1	dexseq_prepare_annotation2.py	exon	.	+	.		31	3.03202336491929e-06	6.76004172015813e-05
ENSG00000062598.61	ENSG00000062598	chr20	dexseq_prepare_annotation2.py	exon	.	-	.	ELMO2	20	3.03613686904351e-06	6.76004172015813e-05
ENSG00000177398.41	ENSG00000177398	chr21	dexseq_prepare_annotation2.py	exon	.	+	.	UMODL1	5	3.14465141694212e-06	6.99041371961981e-05
ENSG00000198960.17	ENSG00000198960	chrX	dexseq_prepare_annotation2.py	exon	.	-	.	ARMCX6	12	3.20459547825561e-06	7.11225044525032e-05
ENSG00000170852.15	ENSG00000170852	chr7	dexseq_prepare_annotation2.py	exon	.	-	.	KBTBD2	10	3.22137014489243e-06	7.13804082185844e-05
ENSG00000196547.99	ENSG00000196547	chr15	dexseq_prepare_annotation2.py	exon	.	+	.	MAN2A2	26	3.36788901567488e-06	7.45078194538041e-05
ENSG00000198208.41	ENSG00000198208	chr14	dexseq_prepare_annotation2.py	exon	.	-	.	RPS6KL1	21	3.38154521528688e-06	7.46906215095822e-05
ENSG00000013375.43	ENSG00000013375	chr6	dexseq_prepare_annotation2.py	exon	.	-	.	PGM3	7	3.45779352463167e-06	7.62531568831593e-05
ENSG00000133030.53	ENSG00000133030	chr17	dexseq_prepare_annotation2.py	exon	.	+	.	MPRIP	21	3.52502309334126e-06	7.76121539263641e-05
ENSG00000159210.43	ENSG00000159210	chr17	dexseq_prepare_annotation2.py	exon	.	-	.	SNF8	20	3.54502758799824e-06	7.79287096288692e-05
ENSG00000180957.27	ENSG00000180957	chr22	dexseq_prepare_annotation2.py	exon	.	-	.	PITPNB	11	3.6585914972861e-06	8.02976761424962e-05
ENSG00000185033.60	ENSG00000185033	chr15	dexseq_prepare_annotation2.py	exon	.	+	.	SEMA4B	34	3.68151734849034e-06	8.0672996454498e-05
ENSG00000172732.58	ENSG00000172732	chr11	dexseq_prepare_annotation2.py	exon	.	+	.	MUS81	25	3.95658384171654e-06	8.65635539082659e-05
ENSG00000091704.20	ENSG00000091704	chr7	dexseq_prepare_annotation2.py	exon	.	+	.	CPA1	16	3.97957452664573e-06	8.6929223374632e-05
ENSG00000101280.10	ENSG00000101280	chr20	dexseq_prepare_annotation2.py	exon	.	-	.	ANGPT4	5	4.07124657731282e-06	8.87916438570161e-05
ENSG00000104695.28	ENSG00000104695	chr8	dexseq_prepare_annotation2.py	exon	.	-	.	PPP2CB	14	4.12346729049246e-06	8.97891485943868e-05
ENSG00000003987.28	ENSG00000003987	chr8	dexseq_prepare_annotation2.py	exon	.	-	.	MTMR7	9	4.15135006591266e-06	9.02543909934449e-05
ENSG00000172765.28	ENSG00000172765	chr3	dexseq_prepare_annotation2.py	exon	.	-	.	TMCC1	10	4.18659537647677e-06	9.08779927411077e-05
ENSG00000142396.ENSG00000269545.ENSG00000198131.ENSG00000267216.ENSG00000273439.ENSG00000083842.67	ENSG00000142396+ENSG00000269545+ENSG00000198131+ENSG00000267216+ENSG00000273439+ENSG00000083842	chr19	dexseq_prepare_annotation2.py	exon	.	+	.		46	4.20449125252546e-06	9.11236296654539e-05
ENSG00000119688.ENSG00000258559.80	ENSG00000119688+ENSG00000258559	chr14	dexseq_prepare_annotation2.py	exon	.	-	.		23	4.25808207288107e-06	9.21409041052031e-05
ENSG00000124839.31	ENSG00000124839	chr2	dexseq_prepare_annotation2.py	exon	.	-	.	RAB17	17	4.3238918954268e-06	9.34189997812259e-05
ENSG00000128438.ENSG00000240505.38	ENSG00000128438+ENSG00000240505	chr17	dexseq_prepare_annotation2.py	exon	.	-	.		9	4.42719878111168e-06	9.55019874137316e-05
ENSG00000042832.86	ENSG00000042832	chr8	dexseq_prepare_annotation2.py	exon	.	+	.	TG	10	4.56128289338131e-06	9.82413791453154e-05
ENSG00000158055.28	ENSG00000158055	chr1	dexseq_prepare_annotation2.py	exon	.	+	.	GRHL3	18	4.60992131717586e-06	9.91347831080255e-05
ENSG00000174099.27	ENSG00000174099	chr12	dexseq_prepare_annotation2.py	exon	.	+	.	MSRB3	12	4.62787830906974e-06	9.93666460500881e-05
ENSG00000092108.64	ENSG00000092108	chr14	dexseq_prepare_annotation2.py	exon	.	+	.	SCFD1	34	4.68768438033265e-06	0.000100429107747628
ENSG00000135362.31	ENSG00000135362	chr11	dexseq_prepare_annotation2.py	exon	.	+	.	PRR5L	24	4.69186459041921e-06	0.000100429107747628
ENSG00000186635.ENSG00000214530.106	ENSG00000186635+ENSG00000214530	chr11	dexseq_prepare_annotation2.py	exon	.	-	.		35	4.73363170017616e-06	0.000101132381485066
ENSG00000164808.73	ENSG00000164808	chr8	dexseq_prepare_annotation2.py	exon	.	+	.	SPIDR	42	4.74237568910948e-06	0.000101132381485066
ENSG00000109046.42	ENSG00000109046	chr17	dexseq_prepare_annotation2.py	exon	.	+	.	WSB1	16	4.7466277684521e-06	0.000101132381485066
ENSG00000198874.21	ENSG00000198874	chr7	dexseq_prepare_annotation2.py	exon	.	+	.	TYW1	12	4.90379053182872e-06	0.000104320422542697
ENSG00000215440.ENSG00000124222.ENSG00000254995.89	ENSG00000215440+ENSG00000124222+ENSG00000254995	chr20	dexseq_prepare_annotation2.py	exon	.	+	.		33	4.91603938907694e-06	0.000104420597391605
ENSG00000143994.13	ENSG00000143994	chr2	dexseq_prepare_annotation2.py	exon	.	+	.	ABHD1	7	4.94161822708473e-06	0.00010480317125099
ENSG00000170037.55	ENSG00000170037	chr17	dexseq_prepare_annotation2.py	exon	.	+	.	CNTROB	22	4.99635010072048e-06	0.000105788057065339
ENSG00000168872.ENSG00000260537.ENSG00000157349.89	ENSG00000168872+ENSG00000260537+ENSG00000157349	chr16	dexseq_prepare_annotation2.py	exon	.	+	.		19	5.00333434744726e-06	0.000105788057065339
ENSG00000228340.35	ENSG00000228340	chr20	dexseq_prepare_annotation2.py	exon	.	+	.	RP5-1043L13.1	14	5.42772277259505e-06	0.0001145861778623
ENSG00000242086.ENSG00000215837.ENSG00000176945.136	ENSG00000242086+ENSG00000215837+ENSG00000176945	chr3	dexseq_prepare_annotation2.py	exon	.	+	.		41	5.46061485388364e-06	0.000115105106714512
ENSG00000163633.23	ENSG00000163633	chr4	dexseq_prepare_annotation2.py	exon	.	-	.	C4orf36	21	5.49034362237029e-06	0.000115555879675085
ENSG00000128607.15	ENSG00000128607	chr7	dexseq_prepare_annotation2.py	exon	.	+	.	KLHDC10	8	5.51854881581785e-06	0.000115973266388864
ENSG00000238542.ENSG00000163492.ENSG00000155657.407	ENSG00000238542+ENSG00000163492+ENSG00000155657	chr2	dexseq_prepare_annotation2.py	exon	.	-	.		135	5.63024774311313e-06	0.000118030516673545
ENSG00000172977.48	ENSG00000172977	chr11	dexseq_prepare_annotation2.py	exon	.	+	.	KAT5	38	5.63348772627723e-06	0.000118030516673545
ENSG00000099622.103	ENSG00000099622	chr19	dexseq_prepare_annotation2.py	exon	.	+	.	CIRBP	32	5.65686064676376e-06	0.000118341182926029
ENSG00000119242.27	ENSG00000119242	chr12	dexseq_prepare_annotation2.py	exon	.	-	.	CCDC92	15	5.70116837540258e-06	0.000119088206381524
ENSG00000207945.ENSG00000100124.34	ENSG00000207945+ENSG00000100124	chr22	dexseq_prepare_annotation2.py	exon	.	-	.		11	5.76447951935242e-06	0.000120229332625771
ENSG00000105072.25	ENSG00000105072	chr19	dexseq_prepare_annotation2.py	exon	.	+	.	C19orf44	6	5.80602974692799e-06	0.0001209138435567
ENSG00000126012.31	ENSG00000126012	chrX	dexseq_prepare_annotation2.py	exon	.	-	.	KDM5C	9	5.86070119701014e-06	0.000121869145461552
ENSG00000229688.14	ENSG00000229688	chr7	dexseq_prepare_annotation2.py	exon	.	+	.	ISPD-AS1	5	5.86963834223063e-06	0.000121871996104276
ENSG00000012061.30	ENSG00000012061	chr19	dexseq_prepare_annotation2.py	exon	.	-	.	ERCC1	24	6.04863727864155e-06	0.000125400565377106
ENSG00000249274.ENSG00000064225.69	ENSG00000249274+ENSG00000064225	chr3	dexseq_prepare_annotation2.py	exon	.	+	.		18	6.08982041646583e-06	0.000126065654630247
ENSG00000105402.31	ENSG00000105402	chr19	dexseq_prepare_annotation2.py	exon	.	-	.	NAPA	5	6.16773370536911e-06	0.000127487976247249
ENSG00000225697.70	ENSG00000225697	chr3	dexseq_prepare_annotation2.py	exon	.	-	.	SLC26A6	39	6.45580496379314e-06	0.00013324358113796
ENSG00000172728.ENSG00000129696.49	ENSG00000172728+ENSG00000129696	chr8	dexseq_prepare_annotation2.py	exon	.	-	.		17	6.56511316358837e-06	0.000135197603223332
ENSG00000138032.23	ENSG00000138032	chr2	dexseq_prepare_annotation2.py	exon	.	+	.	PPM1B	14	6.57000411360404e-06	0.000135197603223332
ENSG00000084234.59	ENSG00000084234	chr11	dexseq_prepare_annotation2.py	exon	.	+	.	APLP2	11	6.62624607216646e-06	0.000135964413093265
ENSG00000164506.21	ENSG00000164506	chr6	dexseq_prepare_annotation2.py	exon	.	+	.	STXBP5	2	6.62690294158091e-06	0.000135964413093265
ENSG00000141030.31	ENSG00000141030	chr17	dexseq_prepare_annotation2.py	exon	.	-	.	COPS3	21	6.82461851417599e-06	0.000139813819234946
ENSG00000187954.29	ENSG00000187954	chr8	dexseq_prepare_annotation2.py	exon	.	-	.	CYHR1	23	6.84986763054717e-06	0.000140123806226658
ENSG00000135333.18	ENSG00000135333	chr6	dexseq_prepare_annotation2.py	exon	.	-	.	EPHA7	3	6.9415699360666e-06	0.00014179026850234
ENSG00000242125.ENSG00000180198.46	ENSG00000242125+ENSG00000180198	chr1	dexseq_prepare_annotation2.py	exon	.	+	.		16	6.96592272364167e-06	0.00014207814992594
ENSG00000154222.55	ENSG00000154222	chr1	dexseq_prepare_annotation2.py	exon	.	-	.	CC2D1B	27	7.10252508668954e-06	0.000144651279302299
ENSG00000174951.7	ENSG00000174951	chr19	dexseq_prepare_annotation2.py	exon	.	-	.	FUT1	6	7.13171707972216e-06	0.000145032525458256
ENSG00000103932.49	ENSG00000103932	chr15	dexseq_prepare_annotation2.py	exon	.	-	.	RPAP1	32	7.14417005564728e-06	0.000145072743549354
ENSG00000080823.99	ENSG00000080823	chr14	dexseq_prepare_annotation2.py	exon	.	-	.	MOK	39	7.17778281519663e-06	0.000145541894886761
ENSG00000113845.16	ENSG00000113845	chr3	dexseq_prepare_annotation2.py	exon	.	+	.	TIMMDC1	5	7.31102589690086e-06	0.000148026897143538
ENSG00000177225.41	ENSG00000177225	chr11	dexseq_prepare_annotation2.py	exon	.	-	.	PDDC1	4	7.37746442006995e-06	0.000149154021538027
ENSG00000154263.ENSG00000154265.128	ENSG00000154263+ENSG00000154265	chr17	dexseq_prepare_annotation2.py	exon	.	-	.		18	7.42744132331875e-06	0.000149945531904725
ENSG00000106344.20	ENSG00000106344	chr7	dexseq_prepare_annotation2.py	exon	.	-	.	RBM28	3	7.48602149899368e-06	0.00015090816847098
ENSG00000143409.25	ENSG00000143409	chr1	dexseq_prepare_annotation2.py	exon	.	-	.	FAM63A	6	7.53819437968302e-06	0.000151739031924753
ENSG00000118515.72	ENSG00000118515	chr6	dexseq_prepare_annotation2.py	exon	.	-	.	SGK1	49	7.60958859364554e-06	0.000152953835171839
ENSG00000102898.3	ENSG00000102898	chr16	dexseq_prepare_annotation2.py	exon	.	+	.	NUTF2	2	7.65115760273205e-06	0.000153566495130777
ENSG00000185046.84	ENSG00000185046	chr12	dexseq_prepare_annotation2.py	exon	.	-	.	ANKS1B	26	7.78569269880441e-06	0.000156040605189207
ENSG00000113494.36	ENSG00000113494	chr5	dexseq_prepare_annotation2.py	exon	.	-	.	PRLR	24	7.88374227376189e-06	0.000157777379695561
ENSG00000170248.47	ENSG00000170248	chr3	dexseq_prepare_annotation2.py	exon	.	+	.	PDCD6IP	5	8.07806093243068e-06	0.000161377944965137
ENSG00000116580.66	ENSG00000116580	chr1	dexseq_prepare_annotation2.py	exon	.	-	.	GON4L	6	8.08695889997873e-06	0.000161377944965137
ENSG00000092201.40	ENSG00000092201	chr14	dexseq_prepare_annotation2.py	exon	.	-	.	SUPT16H	19	8.12500841882112e-06	0.000161903944737056
ENSG00000141562.72	ENSG00000141562	chr17	dexseq_prepare_annotation2.py	exon	.	+	.	NARF	40	8.19525452222961e-06	0.000163069080284997
ENSG00000175287.ENSG00000095319.ENSG00000251184.106	ENSG00000175287+ENSG00000095319+ENSG00000251184	chr9	dexseq_prepare_annotation2.py	exon	.	+	.		33	8.32605942698125e-06	0.000165434142043419
ENSG00000100100.18	ENSG00000100100	chr22	dexseq_prepare_annotation2.py	exon	.	-	.	PIK3IP1	4	8.35531471114242e-06	0.000165777583717208
ENSG00000158201.24	ENSG00000158201	chr18	dexseq_prepare_annotation2.py	exon	.	-	.	ABHD3	12	8.59026048346138e-06	0.000170195303913386
ENSG00000142632.24	ENSG00000142632	chr1	dexseq_prepare_annotation2.py	exon	.	-	.	ARHGEF19	11	8.82547982694879e-06	0.00017460581446202
ENSG00000196935.20	ENSG00000196935	chr12	dexseq_prepare_annotation2.py	exon	.	+	.	SRGAP1	11	8.99554233230605e-06	0.000177564576292089
ENSG00000204791.5	ENSG00000204791	chr8	dexseq_prepare_annotation2.py	exon	.	+	.	CTD-3065J16.6	6	9.00067387948925e-06	0.000177564576292089
ENSG00000018408.37	ENSG00000018408	chr3	dexseq_prepare_annotation2.py	exon	.	-	.	WWTR1	19	9.062226883406e-06	0.000178524580523883
ENSG00000165795.162	ENSG00000165795	chr14	dexseq_prepare_annotation2.py	exon	.	-	.	NDRG2	64	9.28971057144005e-06	0.000182746025147547
ENSG00000184867.31	ENSG00000184867	chrX	dexseq_prepare_annotation2.py	exon	.	-	.	ARMCX2	7	9.62922742531305e-06	0.000189156270373277
ENSG00000078098.41	ENSG00000078098	chr2	dexseq_prepare_annotation2.py	exon	.	-	.	FAP	26	9.6726938338985e-06	0.000189688336283424
ENSG00000233355.15	ENSG00000233355	chr1	dexseq_prepare_annotation2.py	exon	.	-	.	CHRM3-AS2	10	9.68370667574417e-06	0.000189688336283424
ENSG00000148700.55	ENSG00000148700	chr10	dexseq_prepare_annotation2.py	exon	.	+	.	ADD3	34	9.73062703229141e-06	0.000190338211539836
ENSG00000263053.ENSG00000171282.43	ENSG00000263053+ENSG00000171282	chr17	dexseq_prepare_annotation2.py	exon	.	+	.		26	9.80044970526821e-06	0.00019143360785368
ENSG00000168393.19	ENSG00000168393	chr2	dexseq_prepare_annotation2.py	exon	.	-	.	DTYMK	15	9.93461185436787e-06	0.00019373741282914
ENSG00000141738.46	ENSG00000141738	chr17	dexseq_prepare_annotation2.py	exon	.	+	.	GRB7	28	9.94637161683288e-06	0.00019373741282914
ENSG00000114209.28	ENSG00000114209	chr3	dexseq_prepare_annotation2.py	exon	.	-	.	PDCD10	14	1.00638918495088e-05	0.000195751177280684
ENSG00000135698.13	ENSG00000135698	chr16	dexseq_prepare_annotation2.py	exon	.	-	.	MPHOSPH6	10	1.01019400635579e-05	0.000196215663310256
ENSG00000159674.28	ENSG00000159674	chr4	dexseq_prepare_annotation2.py	exon	.	-	.	SPON2	18	1.03245927485277e-05	0.000200259502765211
ENSG00000263738.ENSG00000120251.53	ENSG00000263738+ENSG00000120251	chr4	dexseq_prepare_annotation2.py	exon	.	+	.		20	1.11572902363506e-05	0.00021610812934716
ENSG00000147862.32	ENSG00000147862	chr9	dexseq_prepare_annotation2.py	exon	.	-	.	NFIB	11	1.12884406452463e-05	0.000218343037005609
ENSG00000205336.173	ENSG00000205336	chr16	dexseq_prepare_annotation2.py	exon	.	+	.	GPR56	58	1.13718318870714e-05	0.000219499392164443
ENSG00000074319.ENSG00000256464.37	ENSG00000074319+ENSG00000256464	chr11	dexseq_prepare_annotation2.py	exon	.	-	.		10	1.13799237182519e-05	0.000219499392164443
ENSG00000090372.50	ENSG00000090372	chr19	dexseq_prepare_annotation2.py	exon	.	-	.	STRN4	13	1.14378501604024e-05	0.000220309856566639
ENSG00000124228.24	ENSG00000124228	chr20	dexseq_prepare_annotation2.py	exon	.	+	.	DDX27	15	1.14779693730414e-05	0.000220775552565626
ENSG00000100626.29	ENSG00000100626	chr14	dexseq_prepare_annotation2.py	exon	.	+	.	GALNT16	9	1.16791063553371e-05	0.000224332793224775
ENSG00000175137.17	ENSG00000175137	chr1	dexseq_prepare_annotation2.py	exon	.	-	.	SH3BP5L	13	1.17087253124085e-05	0.000224590217245908
ENSG00000164111.29	ENSG00000164111	chr4	dexseq_prepare_annotation2.py	exon	.	-	.	ANXA5	19	1.17772645236022e-05	0.000225592443136053
ENSG00000161011.43	ENSG00000161011	chr5	dexseq_prepare_annotation2.py	exon	.	+	.	SQSTM1	16	1.18028728164897e-05	0.000225770698391665
ENSG00000143845.32	ENSG00000143845	chr1	dexseq_prepare_annotation2.py	exon	.	-	.	ETNK2	5	1.18615746398143e-05	0.000226580616809363
ENSG00000077616.26	ENSG00000077616	chr11	dexseq_prepare_annotation2.py	exon	.	+	.	NAALAD2	16	1.20464763174777e-05	0.00022979566187431
ENSG00000100297.37	ENSG00000100297	chr22	dexseq_prepare_annotation2.py	exon	.	+	.	MCM5	10	1.20844790936553e-05	0.00023020350889688
ENSG00000237276.20	ENSG00000237276	chr1	dexseq_prepare_annotation2.py	exon	.	-	.	ANO7P1	13	1.21939493997743e-05	0.000231969787414114
ENSG00000119929.ENSG00000198018.30	ENSG00000119929+ENSG00000198018	chr10	dexseq_prepare_annotation2.py	exon	.	+	.		14	1.22704202743267e-05	0.000233104321507751
ENSG00000174996.30	ENSG00000174996	chr11	dexseq_prepare_annotation2.py	exon	.	+	.	KLC2	23	1.23732326478369e-05	0.000234735477999854
ENSG00000113569.48	ENSG00000113569	chr5	dexseq_prepare_annotation2.py	exon	.	-	.	NUP155	15	1.36624658231532e-05	0.000258625304972451
ENSG00000100109.46	ENSG00000100109	chr22	dexseq_prepare_annotation2.py	exon	.	-	.	TFIP11	20	1.3669847876369e-05	0.000258625304972451
ENSG00000163499.14	ENSG00000163499	chr2	dexseq_prepare_annotation2.py	exon	.	-	.	CRYBA2	7	1.40342377002798e-05	0.000265157104926568
ENSG00000164944.42	ENSG00000164944	chr8	dexseq_prepare_annotation2.py	exon	.	-	.	KIAA1429	24	1.41764989222049e-05	0.000267480018492664
ENSG00000272162.ENSG00000153157.ENSG00000137210.83	ENSG00000272162+ENSG00000153157+ENSG00000137210	chr6	dexseq_prepare_annotation2.py	exon	.	+	.		50	1.45502974437193e-05	0.000273717264538943
ENSG00000082126.46	ENSG00000082126	chr2	dexseq_prepare_annotation2.py	exon	.	-	.	MPP4	28	1.45557601137457e-05	0.000273717264538943
ENSG00000234232.14	ENSG00000234232	chr1	dexseq_prepare_annotation2.py	exon	.	-	.	RP11-353N4.5	6	1.45663675330494e-05	0.000273717264538943
ENSG00000215262.29	ENSG00000215262	chr8	dexseq_prepare_annotation2.py	exon	.	+	.	KCNU1	19	1.50385283640199e-05	0.000282206747037008
ENSG00000078808.23	ENSG00000078808	chr1	dexseq_prepare_annotation2.py	exon	.	-	.	SDF4	3	1.52129479013909e-05	0.000285093525691966
ENSG00000108306.22	ENSG00000108306	chr17	dexseq_prepare_annotation2.py	exon	.	-	.	FBXL20	7	1.54242543931599e-05	0.000288662836609285
ENSG00000103489.16	ENSG00000103489	chr16	dexseq_prepare_annotation2.py	exon	.	-	.	XYLT1	8	1.56105677203632e-05	0.000291755401294615
ENSG00000016391.11	ENSG00000016391	chr3	dexseq_prepare_annotation2.py	exon	.	-	.	CHDH	11	1.58986836661308e-05	0.000296739717105452
ENSG00000248257.ENSG00000124467.31	ENSG00000248257+ENSG00000124467	chr19	dexseq_prepare_annotation2.py	exon	.	-	.		20	1.60485414942652e-05	0.000299133581634022
ENSG00000134982.ENSG00000272869.ENSG00000258864.ENSG00000212643.ENSG00000153037.72	ENSG00000134982+ENSG00000272869+ENSG00000258864+ENSG00000212643+ENSG00000153037	chr5	dexseq_prepare_annotation2.py	exon	.	+	.		18	1.61904198418621e-05	0.000301372479018748
ENSG00000196693.ENSG00000272373.15	ENSG00000196693+ENSG00000272373	chr10	dexseq_prepare_annotation2.py	exon	.	-	.		10	1.62901033486809e-05	0.000302820995001183
ENSG00000160209.45	ENSG00000160209	chr21	dexseq_prepare_annotation2.py	exon	.	+	.	PDXK	7	1.64665793869564e-05	0.000305691230469114
ENSG00000244045.ENSG00000258924.ENSG00000264302.ENSG00000004139.57	ENSG00000244045+ENSG00000258924+ENSG00000264302+ENSG00000004139	chr17	dexseq_prepare_annotation2.py	exon	.	+	.		34	1.64988812884945e-05	0.00030588086608348
ENSG00000123472.ENSG00000159658.53	ENSG00000123472+ENSG00000159658	chr1	dexseq_prepare_annotation2.py	exon	.	-	.		24	1.6559945819733e-05	0.000306602526280056
ENSG00000166949.26	ENSG00000166949	chr15	dexseq_prepare_annotation2.py	exon	.	+	.	SMAD3	12	1.67576943935309e-05	0.000309849545602149
ENSG00000112701.16	ENSG00000112701	chr6	dexseq_prepare_annotation2.py	exon	.	+	.	SENP6	2	1.68451970607267e-05	0.000311052178792006
ENSG00000012779.16	ENSG00000012779	chr10	dexseq_prepare_annotation2.py	exon	.	+	.	ALOX5	11	1.68948141819733e-05	0.000311552971512847
ENSG00000223509.16	ENSG00000223509	chr15	dexseq_prepare_annotation2.py	exon	.	-	.	RP11-632K20.7	14	1.71141930430196e-05	0.000315178802463801
ENSG00000178149.44	ENSG00000178149	chr3	dexseq_prepare_annotation2.py	exon	.	-	.	DALRD3	23	1.71694474826526e-05	0.000315776465056116
ENSG00000126522.ENSG00000249319.ENSG00000241258.60	ENSG00000126522+ENSG00000249319+ENSG00000241258	chr7	dexseq_prepare_annotation2.py	exon	.	+	.		38	1.73439334178828e-05	0.000318562511809362
ENSG00000263218.5	ENSG00000263218	chr17	dexseq_prepare_annotation2.py	exon	.	-	.	CTD-2561B21.7	2	1.77219190020898e-05	0.000325073981801247
ENSG00000047188.38	ENSG00000047188	chr5	dexseq_prepare_annotation2.py	exon	.	+	.	YTHDC2	5	1.79619545160183e-05	0.000329041148270288
ENSG00000079385.37	ENSG00000079385	chr19	dexseq_prepare_annotation2.py	exon	.	-	.	CEACAM1	33	1.81383327056083e-05	0.000331833249194146
ENSG00000104974.17	ENSG00000104974	chr19	dexseq_prepare_annotation2.py	exon	.	+	.	LILRA1	14	1.82031870242389e-05	0.000332580391950772
ENSG00000144426.ENSG00000204196.77	ENSG00000144426+ENSG00000204196	chr2	dexseq_prepare_annotation2.py	exon	.	+	.		36	1.83462795625513e-05	0.000334753129989161
ENSG00000162747.ENSG00000203747.32	ENSG00000162747+ENSG00000203747	chr1	dexseq_prepare_annotation2.py	exon	.	-	.		28	1.84084994812535e-05	0.000335446459626157
ENSG00000138835.84	ENSG00000138835	chr9	dexseq_prepare_annotation2.py	exon	.	+	.	RGS3	17	1.87372465663603e-05	0.000340988341258244
ENSG00000135521.ENSG00000112419.ENSG00000257065.49	ENSG00000135521+ENSG00000112419+ENSG00000257065	chr6	dexseq_prepare_annotation2.py	exon	.	+	.		21	1.87760690298732e-05	0.000341246430439258
ENSG00000038382.79	ENSG00000038382	chr5	dexseq_prepare_annotation2.py	exon	.	+	.	TRIO	41	1.88465336339105e-05	0.000342078170768056
ENSG00000213033.ENSG00000118873.27	ENSG00000213033+ENSG00000118873	chr1	dexseq_prepare_annotation2.py	exon	.	-	.		19	1.89374000067247e-05	0.00034327755588106
ENSG00000108953.33	ENSG00000108953	chr17	dexseq_prepare_annotation2.py	exon	.	-	.	YWHAE	27	1.90138473739254e-05	0.000344212774224173
ENSG00000165275.7	ENSG00000165275	chr9	dexseq_prepare_annotation2.py	exon	.	+	.	TRMT10B	4	1.9176387665295e-05	0.000346359414269283
ENSG00000178950.70	ENSG00000178950	chr4	dexseq_prepare_annotation2.py	exon	.	-	.	GAK	31	1.91824442735606e-05	0.000346359414269283
ENSG00000141519.37	ENSG00000141519	chr17	dexseq_prepare_annotation2.py	exon	.	+	.	CCDC40	24	1.94033022603028e-05	0.000349891058597569
ENSG00000145348.67	ENSG00000145348	chr4	dexseq_prepare_annotation2.py	exon	.	-	.	TBCK	35	1.94714092256058e-05	0.000350662609057756
ENSG00000163479.12	ENSG00000163479	chr1	dexseq_prepare_annotation2.py	exon	.	-	.	SSR2	3	1.96349141543349e-05	0.000353147956004394
ENSG00000165102.25	ENSG00000165102	chr8	dexseq_prepare_annotation2.py	exon	.	+	.	HGSNAT	9	1.97005535571085e-05	0.000353868957473924
ENSG00000004399.62	ENSG00000004399	chr3	dexseq_prepare_annotation2.py	exon	.	-	.	PLXND1	16	1.97957395750533e-05	0.000355118131314655
ENSG00000132781.83	ENSG00000132781	chr1	dexseq_prepare_annotation2.py	exon	.	-	.	MUTYH	8	2.0165109467988e-05	0.000361276327324924
ENSG00000136197.ENSG00000106588.ENSG00000256646.37	ENSG00000136197+ENSG00000106588+ENSG00000256646	chr7	dexseq_prepare_annotation2.py	exon	.	-	.		5	2.03233778025085e-05	0.000363641420138166
ENSG00000132635.13	ENSG00000132635	chr20	dexseq_prepare_annotation2.py	exon	.	-	.	PCED1A	5	2.04293168013028e-05	0.000365065301137086
ENSG00000001084.ENSG00000231683.37	ENSG00000001084+ENSG00000231683	chr6	dexseq_prepare_annotation2.py	exon	.	-	.		3	2.07352352165702e-05	0.000370054474889538
ENSG00000175699.20	ENSG00000175699	chr14	dexseq_prepare_annotation2.py	exon	.	+	.	LINC00521	11	2.09666452345266e-05	0.00037370279260355
ENSG00000197283.ENSG00000264085.34	ENSG00000197283+ENSG00000264085	chr6	dexseq_prepare_annotation2.py	exon	.	+	.		13	2.11872359035044e-05	0.000377149138852998
ENSG00000068078.29	ENSG00000068078	chr4	dexseq_prepare_annotation2.py	exon	.	+	.	FGFR3	13	2.23545630543994e-05	0.000397417642798945
ENSG00000081803.44	ENSG00000081803	chr7	dexseq_prepare_annotation2.py	exon	.	-	.	CADPS2	12	2.2953411348018e-05	0.000407540761229104
ENSG00000073605.31	ENSG00000073605	chr17	dexseq_prepare_annotation2.py	exon	.	-	.	GSDMB	11	2.3651354619799e-05	0.000419395147413056
ENSG00000233919.3	ENSG00000233919	chr3	dexseq_prepare_annotation2.py	exon	.	-	.	RP11-372H2.1	3	2.41907602922262e-05	0.000428411559190589
ENSG00000126581.56	ENSG00000126581	chr17	dexseq_prepare_annotation2.py	exon	.	-	.	BECN1	26	2.4352849269649e-05	0.000430731302088593
ENSG00000064270.54	ENSG00000064270	chr16	dexseq_prepare_annotation2.py	exon	.	+	.	ATP2C2	14	2.44659553117707e-05	0.000432179866215194
ENSG00000185344.33	ENSG00000185344	chr12	dexseq_prepare_annotation2.py	exon	.	+	.	ATP6V0A2	3	2.45235552795389e-05	0.000432645499447559
ENSG00000112280.38	ENSG00000112280	chr6	dexseq_prepare_annotation2.py	exon	.	-	.	COL9A1	6	2.47021389488871e-05	0.000435100808414801
ENSG00000088854.41	ENSG00000088854	chr20	dexseq_prepare_annotation2.py	exon	.	-	.	C20orf194	15	2.47255640279044e-05	0.000435100808414801
ENSG00000196684.ENSG00000167461.51	ENSG00000196684+ENSG00000167461	chr19	dexseq_prepare_annotation2.py	exon	.	+	.		16	2.5300937743566e-05	0.000444660770064271
ENSG00000125844.29	ENSG00000125844	chr20	dexseq_prepare_annotation2.py	exon	.	-	.	RRBP1	15	2.54105880635495e-05	0.000446021842955764
ENSG00000223972.18	ENSG00000223972	chr1	dexseq_prepare_annotation2.py	exon	.	+	.	DDX11L1	19	2.55222368775989e-05	0.000447414504452997
ENSG00000167723.ENSG00000141255.76	ENSG00000167723+ENSG00000141255	chr17	dexseq_prepare_annotation2.py	exon	.	-	.		6	2.61259443705747e-05	0.000457418715029189
ENSG00000114757.27	ENSG00000114757	chr3	dexseq_prepare_annotation2.py	exon	.	-	.	PEX5L	8	2.66173279788645e-05	0.000465433554519311
ENSG00000105520.27	ENSG00000105520	chr19	dexseq_prepare_annotation2.py	exon	.	+	.	DKFZP761J1410	12	2.73192654553946e-05	0.000477105305538159
ENSG00000258561.10	ENSG00000258561	chr14	dexseq_prepare_annotation2.py	exon	.	-	.	RP11-72M17.1	3	2.75404949419473e-05	0.000480363116437064
ENSG00000174197.41	ENSG00000174197	chr15	dexseq_prepare_annotation2.py	exon	.	+	.	MGA	13	2.91115071470871e-05	0.000507126116327056
ENSG00000064687.47	ENSG00000064687	chr19	dexseq_prepare_annotation2.py	exon	.	+	.	ABCA7	23	2.92737677879038e-05	0.000509312072983267
ENSG00000140853.105	ENSG00000140853	chr16	dexseq_prepare_annotation2.py	exon	.	+	.	NLRC5	17	2.94480142980224e-05	0.000511700815575047
ENSG00000188037.26	ENSG00000188037	chr7	dexseq_prepare_annotation2.py	exon	.	+	.	CLCN1	14	2.99748257103993e-05	0.000520202207096891
ENSG00000136205.53	ENSG00000136205	chr7	dexseq_prepare_annotation2.py	exon	.	-	.	TNS3	37	3.03197101443733e-05	0.00052552899347863
ENSG00000166073.ENSG00000259580.ENSG00000150667.30	ENSG00000166073+ENSG00000259580+ENSG00000150667	chr15	dexseq_prepare_annotation2.py	exon	.	-	.		25	3.04748384980805e-05	0.000527557547949897
ENSG00000255339.ENSG00000075826.ENSG00000166136.84	ENSG00000255339+ENSG00000075826+ENSG00000166136	chr10	dexseq_prepare_annotation2.py	exon	.	-	.		44	3.12055142717064e-05	0.000539532043881226
ENSG00000223501.45	ENSG00000223501	chr6	dexseq_prepare_annotation2.py	exon	.	-	.	VPS52	36	3.14826840112336e-05	0.000543645499839868
ENSG00000119682.ENSG00000214670.33	ENSG00000119682+ENSG00000214670	chr14	dexseq_prepare_annotation2.py	exon	.	-	.		22	3.1863063102877e-05	0.000549528718445508
ENSG00000214595.62	ENSG00000214595	chr2	dexseq_prepare_annotation2.py	exon	.	+	.	EML6	33	3.19467332901968e-05	0.000550286454397929
ENSG00000144959.9	ENSG00000144959	chr3	dexseq_prepare_annotation2.py	exon	.	-	.	NCEH1	6	3.21110387351674e-05	0.000552358129753632
ENSG00000103043.42	ENSG00000103043	chr16	dexseq_prepare_annotation2.py	exon	.	-	.	VAC14	8	3.21467725165302e-05	0.000552358129753632
ENSG00000118308.67	ENSG00000118308	chr12	dexseq_prepare_annotation2.py	exon	.	+	.	LRMP	32	3.23171598916275e-05	0.000554597704261648
ENSG00000173890.ENSG00000242583.17	ENSG00000173890+ENSG00000242583	chr3	dexseq_prepare_annotation2.py	exon	.	+	.		14	3.32029183479057e-05	0.000569093089356617
ENSG00000073350.65	ENSG00000073350	chr17	dexseq_prepare_annotation2.py	exon	.	+	.	LLGL2	14	3.5096612433871e-05	0.000600807151541013
ENSG00000059122.49	ENSG00000059122	chr16	dexseq_prepare_annotation2.py	exon	.	+	.	FLYWCH1	19	3.58919993635284e-05	0.000613664566895685
ENSG00000196074.50	ENSG00000196074	chr20	dexseq_prepare_annotation2.py	exon	.	-	.	SYCP2	8	3.62580270979927e-05	0.000619158344365106
ENSG00000152767.79	ENSG00000152767	chr13	dexseq_prepare_annotation2.py	exon	.	+	.	FARP1	39	3.66767032292335e-05	0.000625536530814846
ENSG00000183305.27	ENSG00000183305	chrX	dexseq_prepare_annotation2.py	exon	.	+	.	MAGEA2B	13	3.71967951437272e-05	0.000633626587878817
ENSG00000158850.24	ENSG00000158850	chr1	dexseq_prepare_annotation2.py	exon	.	-	.	B4GALT3	19	3.76503775298001e-05	0.000640565206892139
ENSG00000105409.37	ENSG00000105409	chr19	dexseq_prepare_annotation2.py	exon	.	-	.	ATP1A3	8	3.80595537820875e-05	0.000646732221261508
ENSG00000177409.4	ENSG00000177409	chr7	dexseq_prepare_annotation2.py	exon	.	-	.	SAMD9L	4	3.82839896314622e-05	0.000649748740693774
ENSG00000117143.20	ENSG00000117143	chr1	dexseq_prepare_annotation2.py	exon	.	+	.	UAP1	15	3.88485968137859e-05	0.000658524133750454
ENSG00000196189.41	ENSG00000196189	chr1	dexseq_prepare_annotation2.py	exon	.	+	.	SEMA4A	28	3.91543373129626e-05	0.000662895375852346
ENSG00000090659.24	ENSG00000090659	chr19	dexseq_prepare_annotation2.py	exon	.	-	.	CD209	3	3.92386910165544e-05	0.000663512371047939
ENSG00000006128.8	ENSG00000006128	chr7	dexseq_prepare_annotation2.py	exon	.	+	.	TAC1	6	3.96192143499205e-05	0.000669129877478109
ENSG00000100427.27	ENSG00000100427	chr22	dexseq_prepare_annotation2.py	exon	.	-	.	MLC1	20	3.96875016220394e-05	0.000669466760004414
ENSG00000155926.49	ENSG00000155926	chr8	dexseq_prepare_annotation2.py	exon	.	-	.	SLA	26	3.99003039433974e-05	0.000671729251316974
ENSG00000216937.ENSG00000150076.66	ENSG00000216937+ENSG00000150076	chr10	dexseq_prepare_annotation2.py	exon	.	+	.		16	3.99186348352856e-05	0.000671729251316974
ENSG00000067082.19	ENSG00000067082	chr10	dexseq_prepare_annotation2.py	exon	.	-	.	KLF6	7	4.08659553170027e-05	0.000686835698040255
ENSG00000146966.34	ENSG00000146966	chr7	dexseq_prepare_annotation2.py	exon	.	-	.	DENND2A	14	4.16273102985648e-05	0.000698783782211908
ENSG00000186148.ENSG00000240069.23	ENSG00000186148+ENSG00000240069	chr2	dexseq_prepare_annotation2.py	exon	.	+	.		5	4.25234735553912e-05	0.000712963178291299
ENSG00000130985.42	ENSG00000130985	chrX	dexseq_prepare_annotation2.py	exon	.	+	.	UBA1	19	4.29816176805798e-05	0.000719773184109251
ENSG00000143224.43	ENSG00000143224	chr1	dexseq_prepare_annotation2.py	exon	.	+	.	PPOX	16	4.31445375315968e-05	0.000721628865066526
ENSG00000155980.30	ENSG00000155980	chr12	dexseq_prepare_annotation2.py	exon	.	+	.	KIF5A	14	4.35001542762831e-05	0.000725976227936447
ENSG00000066629.65	ENSG00000066629	chr14	dexseq_prepare_annotation2.py	exon	.	+	.	EML1	24	4.35092980855839e-05	0.000725976227936447
ENSG00000147121.17	ENSG00000147121	chrX	dexseq_prepare_annotation2.py	exon	.	+	.	KRBOX4	14	4.37386612207387e-05	0.000728925053244296
ENSG00000147642.66	ENSG00000147642	chr8	dexseq_prepare_annotation2.py	exon	.	-	.	SYBU	39	4.38387951291018e-05	0.000729715713633331
ENSG00000006459.25	ENSG00000006459	chr7	dexseq_prepare_annotation2.py	exon	.	-	.	KDM7A	13	4.41421260511912e-05	0.000732882447024948
ENSG00000175274.52	ENSG00000175274	chr11	dexseq_prepare_annotation2.py	exon	.	-	.	TP53I11	6	4.41756512940334e-05	0.000732882447024948
ENSG00000162688.40	ENSG00000162688	chr1	dexseq_prepare_annotation2.py	exon	.	+	.	AGL	15	4.41878000769609e-05	0.000732882447024948
ENSG00000139737.40	ENSG00000139737	chr13	dexseq_prepare_annotation2.py	exon	.	+	.	SLAIN1	23	4.43272476015166e-05	0.000734315851714597
ENSG00000113648.55	ENSG00000113648	chr5	dexseq_prepare_annotation2.py	exon	.	-	.	H2AFY	19	4.53491079083579e-05	0.00075034623109062
ENSG00000151338.44	ENSG00000151338	chr14	dexseq_prepare_annotation2.py	exon	.	+	.	MIPOL1	11	4.54728957309229e-05	0.000751496578732161
ENSG00000253614.2	ENSG00000253614	chr8	dexseq_prepare_annotation2.py	exon	.	+	.	RP11-513O17.3	3	4.58723460100307e-05	0.000757194421803236
ENSG00000177674.35	ENSG00000177674	chr1	dexseq_prepare_annotation2.py	exon	.	+	.	AGTRAP	17	4.60851828726704e-05	0.000759802020956682
ENSG00000026025.10	ENSG00000026025	chr10	dexseq_prepare_annotation2.py	exon	.	+	.	VIM	7	4.6380324452884e-05	0.00076375875546729
ENSG00000160867.34	ENSG00000160867	chr5	dexseq_prepare_annotation2.py	exon	.	+	.	FGFR4	18	4.6705674778354e-05	0.000768202957251098
ENSG00000123843.22	ENSG00000123843	chr1	dexseq_prepare_annotation2.py	exon	.	+	.	C4BPB	6	4.71900875729146e-05	0.000775249730483148
ENSG00000132704.21	ENSG00000132704	chr1	dexseq_prepare_annotation2.py	exon	.	-	.	FCRL2	12	4.76519431666305e-05	0.000781909669330172
ENSG00000156970.ENSG00000259288.ENSG00000137843.102	ENSG00000156970+ENSG00000259288+ENSG00000137843	chr15	dexseq_prepare_annotation2.py	exon	.	+	.		48	4.9386863601313e-05	0.000809418549129685
ENSG00000128596.47	ENSG00000128596	chr7	dexseq_prepare_annotation2.py	exon	.	+	.	CCDC136	30	4.98583603435162e-05	0.000816180180138718
ENSG00000101605.40	ENSG00000101605	chr18	dexseq_prepare_annotation2.py	exon	.	-	.	MYOM1	12	4.99378633579721e-05	0.000816516493086842
ENSG00000238168.2	ENSG00000238168	chr12	dexseq_prepare_annotation2.py	exon	.	+	.	RP11-686G8.1	2	5.09079576225855e-05	0.000831396586220739
ENSG00000164114.28	ENSG00000164114	chr4	dexseq_prepare_annotation2.py	exon	.	-	.	MAP9	15	5.20771457703741e-05	0.000849489271818505
ENSG00000114850.22	ENSG00000114850	chr3	dexseq_prepare_annotation2.py	exon	.	-	.	SSR3	9	5.26870881192958e-05	0.000858427627487208
ENSG00000108187.20	ENSG00000108187	chr10	dexseq_prepare_annotation2.py	exon	.	-	.	PBLD	9	5.50132167220707e-05	0.000895273840639198
ENSG00000135218.32	ENSG00000135218	chr7	dexseq_prepare_annotation2.py	exon	.	+	.	CD36	3	5.53148044082735e-05	0.000897091759940382
ENSG00000147647.25	ENSG00000147647	chr8	dexseq_prepare_annotation2.py	exon	.	-	.	DPYS	17	5.53419615757641e-05	0.000897091759940382
ENSG00000256589.ENSG00000226091.26	ENSG00000256589+ENSG00000226091	chr12	dexseq_prepare_annotation2.py	exon	.	-	.		8	5.5382174998059e-05	0.000897091759940382
ENSG00000182718.68	ENSG00000182718	chr15	dexseq_prepare_annotation2.py	exon	.	-	.	ANXA2	14	5.53840316809175e-05	0.000897091759940382
ENSG00000181929.ENSG00000167548.124	ENSG00000181929+ENSG00000167548	chr12	dexseq_prepare_annotation2.py	exon	.	-	.		14	5.60058775965272e-05	0.000906104437890544
ENSG00000158636.50	ENSG00000158636	chr11	dexseq_prepare_annotation2.py	exon	.	+	.	C11orf30	5	5.66693372659794e-05	0.000915768555188506
ENSG00000251913.ENSG00000182841.9	ENSG00000251913+ENSG00000182841	chr22	dexseq_prepare_annotation2.py	exon	.	-	.		5	5.67641551000081e-05	0.000916231682960387
ENSG00000090989.33	ENSG00000090989	chr4	dexseq_prepare_annotation2.py	exon	.	+	.	EXOC1	7	5.73431299383448e-05	0.000924499425513547
ENSG00000267796.ENSG00000188223.ENSG00000205155.40	ENSG00000267796+ENSG00000188223+ENSG00000205155	chr19	dexseq_prepare_annotation2.py	exon	.	+	.		6	5.76005610551517e-05	0.00092756996517767
ENSG00000114735.29	ENSG00000114735	chr3	dexseq_prepare_annotation2.py	exon	.	+	.	HEMK1	20	5.84126944104369e-05	0.000939555638664507
ENSG00000072818.52	ENSG00000072818	chr17	dexseq_prepare_annotation2.py	exon	.	+	.	ACAP1	7	5.85315765694748e-05	0.000940375642587769
ENSG00000229186.2	ENSG00000229186	chr12	dexseq_prepare_annotation2.py	exon	.	+	.	ADAM1A	2	6.04430688483441e-05	0.000969960672631191
ENSG00000215126.44	ENSG00000215126	chr9	dexseq_prepare_annotation2.py	exon	.	+	.	CBWD7	8	6.13555102715774e-05	0.000981797124703431
ENSG00000134900.46	ENSG00000134900	chr13	dexseq_prepare_annotation2.py	exon	.	+	.	TPP2	36	6.14109307773163e-05	0.000981797124703431
ENSG00000198690.31	ENSG00000198690	chr15	dexseq_prepare_annotation2.py	exon	.	+	.	FAN1	6	6.15613590517539e-05	0.000981797124703431
ENSG00000258984.ENSG00000184182.ENSG00000132330.80	ENSG00000258984+ENSG00000184182+ENSG00000132330	chr2	dexseq_prepare_annotation2.py	exon	.	+	.		22	6.15716501414905e-05	0.000981797124703431
ENSG00000133835.ENSG00000164334.87	ENSG00000133835+ENSG00000164334	chr5	dexseq_prepare_annotation2.py	exon	.	+	.		25	6.158588065274e-05	0.000981797124703431
ENSG00000005955.32	ENSG00000005955	chr17	dexseq_prepare_annotation2.py	exon	.	+	.	GGNBP2	9	6.1606014973448e-05	0.000981797124703431
ENSG00000119681.50	ENSG00000119681	chr14	dexseq_prepare_annotation2.py	exon	.	-	.	LTBP2	13	6.17974546429708e-05	0.000983716033736211
ENSG00000124721.96	ENSG00000124721	chr6	dexseq_prepare_annotation2.py	exon	.	+	.	DNAH8	36	6.21836133934405e-05	0.000988726592291341
ENSG00000084731.20	ENSG00000084731	chr2	dexseq_prepare_annotation2.py	exon	.	-	.	KIF3C	13	6.29552292683196e-05	0.000999847442817612
ENSG00000214717.ENSG00000169084.29	ENSG00000214717+ENSG00000169084	chrX	dexseq_prepare_annotation2.py	exon	.	-	.		8	6.40698363314971e-05	0.00101638392136873
ENSG00000148450.8	ENSG00000148450	chr10	dexseq_prepare_annotation2.py	exon	.	+	.	MSRB2	7	6.63493602312493e-05	0.00105134129272605
ENSG00000219200.ENSG00000258315.ENSG00000161939.35	ENSG00000219200+ENSG00000258315+ENSG00000161939	chr17	dexseq_prepare_annotation2.py	exon	.	+	.		7	6.65000118422372e-05	0.00105252418743216
ENSG00000257225.ENSG00000134283.43	ENSG00000257225+ENSG00000134283	chr12	dexseq_prepare_annotation2.py	exon	.	+	.		6	6.69013920487191e-05	0.00105766824027707
ENSG00000158805.36	ENSG00000158805	chr16	dexseq_prepare_annotation2.py	exon	.	+	.	ZNF276	14	6.72863065018809e-05	0.0010613677611002
ENSG00000240731.ENSG00000127054.120	ENSG00000240731+ENSG00000127054	chr1	dexseq_prepare_annotation2.py	exon	.	-	.		27	6.72886774673969e-05	0.0010613677611002
ENSG00000224851.2	ENSG00000224851	chr10	dexseq_prepare_annotation2.py	exon	.	+	.	LINC00502	3	6.78639333425788e-05	0.00106922367788552
ENSG00000070669.45	ENSG00000070669	chr7	dexseq_prepare_annotation2.py	exon	.	-	.	ASNS	24	6.8814464740988e-05	0.0010829676388613
ENSG00000104626.23	ENSG00000104626	chr8	dexseq_prepare_annotation2.py	exon	.	+	.	ERI1	11	6.92420686763651e-05	0.00108846016923834
ENSG00000085719.47	ENSG00000085719	chr8	dexseq_prepare_annotation2.py	exon	.	+	.	CPNE3	27	6.95167228678182e-05	0.00109153865645852
ENSG00000151726.41	ENSG00000151726	chr4	dexseq_prepare_annotation2.py	exon	.	-	.	ACSL1	28	7.02018309706026e-05	0.00110104774304856
ENSG00000263565.ENSG00000132475.24	ENSG00000263565+ENSG00000132475	chr17	dexseq_prepare_annotation2.py	exon	.	-	.		16	7.0481838937206e-05	0.00110418889982055
ENSG00000104976.14	ENSG00000104976	chr19	dexseq_prepare_annotation2.py	exon	.	+	.	SNAPC2	11	7.13435606938776e-05	0.00111642595711809
ENSG00000181135.70	ENSG00000181135	chr8	dexseq_prepare_annotation2.py	exon	.	+	.	ZNF707	24	7.15161106918112e-05	0.00111786299883848
ENSG00000151651.44	ENSG00000151651	chr10	dexseq_prepare_annotation2.py	exon	.	-	.	ADAM8	18	7.27494037746234e-05	0.00113585850380469
ENSG00000160949.32	ENSG00000160949	chr8	dexseq_prepare_annotation2.py	exon	.	-	.	TONSL	25	7.29038384764761e-05	0.00113698790434766
ENSG00000198373.24	ENSG00000198373	chr16	dexseq_prepare_annotation2.py	exon	.	+	.	WWP2	13	7.36192903678589e-05	0.00114685438954385
ENSG00000145012.44	ENSG00000145012	chr3	dexseq_prepare_annotation2.py	exon	.	+	.	LPP	17	7.39369122470876e-05	0.00115050819967406
ENSG00000141316.10	ENSG00000141316	chr17	dexseq_prepare_annotation2.py	exon	.	+	.	SPACA3	6	7.46789378051304e-05	0.00116075040366246
ENSG00000269410.ENSG00000090924.53	ENSG00000269410+ENSG00000090924	chr19	dexseq_prepare_annotation2.py	exon	.	+	.		33	7.5396849969301e-05	0.00117059526370499
ENSG00000042753.21	ENSG00000042753	chr19	dexseq_prepare_annotation2.py	exon	.	-	.	AP2S1	6	7.55598138638226e-05	0.00117181171578956
ENSG00000072135.52	ENSG00000072135	chr2	dexseq_prepare_annotation2.py	exon	.	+	.	PTPN18	23	7.58821476150005e-05	0.00117549425315452
ENSG00000254339.12	ENSG00000254339	chr8	dexseq_prepare_annotation2.py	exon	.	+	.	RP11-267L5.1	8	7.59971018201716e-05	0.00117595962358386
ENSG00000142173.41	ENSG00000142173	chr21	dexseq_prepare_annotation2.py	exon	.	+	.	COL6A2	25	7.62914943760732e-05	0.00117919743930161
ENSG00000166963.9	ENSG00000166963	chr15	dexseq_prepare_annotation2.py	exon	.	+	.	MAP1A	2	7.74843304310394e-05	0.00119629932234054
ENSG00000155666.42	ENSG00000155666	chr16	dexseq_prepare_annotation2.py	exon	.	+	.	KDM8	26	7.79634564820703e-05	0.00120137160238826
ENSG00000134121.52	ENSG00000134121	chr3	dexseq_prepare_annotation2.py	exon	.	+	.	CHL1	24	7.79863578992738e-05	0.00120137160238826
ENSG00000136235.34	ENSG00000136235	chr7	dexseq_prepare_annotation2.py	exon	.	+	.	GPNMB	18	7.90214905660157e-05	0.00121596513649861
ENSG00000105438.13	ENSG00000105438	chr19	dexseq_prepare_annotation2.py	exon	.	-	.	KDELR1	12	7.94745565924312e-05	0.00122157950527034
ENSG00000112473.12	ENSG00000112473	chr6	dexseq_prepare_annotation2.py	exon	.	+	.	SLC39A7	6	8.00468357609599e-05	0.00122765613794696
ENSG00000064199.8	ENSG00000064199	chr11	dexseq_prepare_annotation2.py	exon	.	+	.	SPA17	6	8.0047186985783e-05	0.00122765613794696
ENSG00000079215.33	ENSG00000079215	chr5	dexseq_prepare_annotation2.py	exon	.	+	.	SLC1A3	6	8.0235458968464e-05	0.00122918237970604
ENSG00000145819.55	ENSG00000145819	chr5	dexseq_prepare_annotation2.py	exon	.	+	.	ARHGAP26	21	8.07469081174513e-05	0.00123565075195424
ENSG00000090273.5	ENSG00000090273	chr1	dexseq_prepare_annotation2.py	exon	.	+	.	NUDC	3	8.13760518362347e-05	0.00124390390935984
ENSG00000225718.7	ENSG00000225718	chr7	dexseq_prepare_annotation2.py	exon	.	-	.	RP11-3P22.2	4	8.42973843019276e-05	0.00128713834090121
ENSG00000053918.22	ENSG00000053918	chr11	dexseq_prepare_annotation2.py	exon	.	+	.	KCNQ1	2	8.45001874504837e-05	0.00128881398238078
ENSG00000078814.32	ENSG00000078814	chr20	dexseq_prepare_annotation2.py	exon	.	+	.	MYH7B	12	8.58743843419579e-05	0.00130833261688864
ENSG00000147996.78	ENSG00000147996	chr9	dexseq_prepare_annotation2.py	exon	.	-	.	CBWD5	37	8.67418652822187e-05	0.00132009680471807
ENSG00000148400.37	ENSG00000148400	chr9	dexseq_prepare_annotation2.py	exon	.	-	.	NOTCH1	10	8.69520772236824e-05	0.0013218433781238
ENSG00000263316.3	ENSG00000263316	chr17	dexseq_prepare_annotation2.py	exon	.	-	.	RP11-530N7.3	3	8.80134298108561e-05	0.0013365109533449
ENSG00000263142.ENSG00000262633.ENSG00000108433.23	ENSG00000263142+ENSG00000262633+ENSG00000108433	chr17	dexseq_prepare_annotation2.py	exon	.	+	.		13	8.84359656723773e-05	0.00134145639495811
ENSG00000095585.27	ENSG00000095585	chr10	dexseq_prepare_annotation2.py	exon	.	-	.	BLNK	21	8.91775066014584e-05	0.00135122460494923
ENSG00000129003.99	ENSG00000129003	chr15	dexseq_prepare_annotation2.py	exon	.	-	.	VPS13C	16	9.02844695556064e-05	0.00136650231571103
ENSG00000105202.28	ENSG00000105202	chr19	dexseq_prepare_annotation2.py	exon	.	-	.	FBL	4	9.0423626744773e-05	0.00136711441789122
ENSG00000184677.22	ENSG00000184677	chr1	dexseq_prepare_annotation2.py	exon	.	+	.	ZBTB40	8	9.12725265149854e-05	0.00137844407819633
ENSG00000267138.ENSG00000011132.25	ENSG00000267138+ENSG00000011132	chr19	dexseq_prepare_annotation2.py	exon	.	-	.		15	9.19977962825623e-05	0.00138788396592288
ENSG00000154646.18	ENSG00000154646	chr21	dexseq_prepare_annotation2.py	exon	.	-	.	TMPRSS15	2	9.24399313133811e-05	0.0013930365710109
ENSG00000265381.ENSG00000162734.13	ENSG00000265381+ENSG00000162734	chr1	dexseq_prepare_annotation2.py	exon	.	+	.		6	9.28095159640882e-05	0.0013970858549855
ENSG00000116745.11	ENSG00000116745	chr1	dexseq_prepare_annotation2.py	exon	.	-	.	RPE65	8	9.30034555243068e-05	0.0013984851851858
ENSG00000119321.32	ENSG00000119321	chr9	dexseq_prepare_annotation2.py	exon	.	-	.	FKBP15	12	9.45413454017858e-05	0.00142006843001012
ENSG00000156599.22	ENSG00000156599	chr11	dexseq_prepare_annotation2.py	exon	.	+	.	ZDHHC5	17	9.50812825524203e-05	0.00142578280987561
ENSG00000012211.26	ENSG00000012211	chrX	dexseq_prepare_annotation2.py	exon	.	-	.	PRICKLE3	17	9.51276854881262e-05	0.00142578280987561
ENSG00000144840.19	ENSG00000144840	chr3	dexseq_prepare_annotation2.py	exon	.	-	.	RABL3	7	9.56790947978131e-05	0.00143139740099944
ENSG00000148219.38	ENSG00000148219	chr9	dexseq_prepare_annotation2.py	exon	.	-	.	ASTN2	33	9.57090037782856e-05	0.00143139740099944
ENSG00000175166.68	ENSG00000175166	chr3	dexseq_prepare_annotation2.py	exon	.	+	.	PSMD2	49	9.6330524194579e-05	0.00143913854322624
ENSG00000069399.25	ENSG00000069399	chr19	dexseq_prepare_annotation2.py	exon	.	+	.	BCL3	7	9.71085885496888e-05	0.00144919918407828
ENSG00000259912.1	ENSG00000259912	chr16	dexseq_prepare_annotation2.py	exon	.	+	.	CTC-527H23.2	2	9.82841700470878e-05	0.00146265574218189
ENSG00000173889.47	ENSG00000173889	chr3	dexseq_prepare_annotation2.py	exon	.	-	.	PHC3	19	9.82852202264725e-05	0.00146265574218189
ENSG00000100292.11	ENSG00000100292	chr22	dexseq_prepare_annotation2.py	exon	.	+	.	HMOX1	12	9.83286591588819e-05	0.00146265574218189
ENSG00000161010.ENSG00000197226.119	ENSG00000161010+ENSG00000197226	chr5	dexseq_prepare_annotation2.py	exon	.	-	.		50	9.85193025864458e-05	0.00146265574218189
ENSG00000242384.ENSG00000267043.ENSG00000161583.ENSG00000234972.105	ENSG00000242384+ENSG00000267043+ENSG00000161583+ENSG00000234972	chr17	dexseq_prepare_annotation2.py	exon	.	-	.		41	9.85383643191353e-05	0.00146265574218189
ENSG00000266009.ENSG00000264660.ENSG00000233098.ENSG00000244456.55	ENSG00000266009+ENSG00000264660+ENSG00000233098+ENSG00000244456	chr17	dexseq_prepare_annotation2.py	exon	.	+	.		38	0.000100244966665329	0.00148639458602584
ENSG00000128918.50	ENSG00000128918	chr15	dexseq_prepare_annotation2.py	exon	.	-	.	ALDH1A2	26	0.000101358788859323	0.00150130253145751
ENSG00000196924.66	ENSG00000196924	chrX	dexseq_prepare_annotation2.py	exon	.	-	.	FLNA	27	0.000102062831584569	0.00151011554980202
ENSG00000125462.62	ENSG00000125462	chr1	dexseq_prepare_annotation2.py	exon	.	-	.	C1orf61	31	0.00010226247125418	0.00151145460448148
ENSG00000102401.18	ENSG00000102401	chrX	dexseq_prepare_annotation2.py	exon	.	+	.	ARMCX3	9	0.000102659292186908	0.00151417376595393
ENSG00000223745.70	ENSG00000223745	chr1	dexseq_prepare_annotation2.py	exon	.	-	.	RP4-717I23.3	53	0.000102766765673797	0.00151417376595393
ENSG00000166225.32	ENSG00000166225	chr12	dexseq_prepare_annotation2.py	exon	.	+	.	FRS2	25	0.000102774448696418	0.00151417376595393
ENSG00000213930.ENSG00000258728.ENSG00000137070.49	ENSG00000213930+ENSG00000258728+ENSG00000137070	chr9	dexseq_prepare_annotation2.py	exon	.	+	.		16	0.00010288932263317	0.00151425529133558
ENSG00000048740.27	ENSG00000048740	chr10	dexseq_prepare_annotation2.py	exon	.	+	.	CELF2	11	0.000104844924955165	0.00154139847739287
ENSG00000166888.73	ENSG00000166888	chr12	dexseq_prepare_annotation2.py	exon	.	-	.	STAT6	31	0.000105140087336199	0.00154409869514212
ENSG00000141101.15	ENSG00000141101	chr16	dexseq_prepare_annotation2.py	exon	.	-	.	NOB1	8	0.000107804873267127	0.00158155687486912
ENSG00000142453.30	ENSG00000142453	chr19	dexseq_prepare_annotation2.py	exon	.	+	.	CARM1	13	0.000108749176234313	0.00159372205467619
ENSG00000130559.34	ENSG00000130559	chr9	dexseq_prepare_annotation2.py	exon	.	-	.	CAMSAP1	20	0.000109051600906924	0.00159646471560253
ENSG00000174871.18	ENSG00000174871	chr11	dexseq_prepare_annotation2.py	exon	.	+	.	CNIH2	12	0.000109479224187594	0.00160103249817739
ENSG00000070366.49	ENSG00000070366	chr17	dexseq_prepare_annotation2.py	exon	.	-	.	SMG6	28	0.000110035626036884	0.00160747192508946
ENSG00000180264.19	ENSG00000180264	chr9	dexseq_prepare_annotation2.py	exon	.	+	.	GPR144	3	0.000110267798725239	0.00160916622186073
ENSG00000239857.ENSG00000164828.95	ENSG00000239857+ENSG00000164828	chr7	dexseq_prepare_annotation2.py	exon	.	+	.		38	0.000111868322352733	0.00163080462764526
ENSG00000128346.15	ENSG00000128346	chr22	dexseq_prepare_annotation2.py	exon	.	-	.	C22orf23	7	0.000112335818189439	0.00163452208936581
ENSG00000125637.33	ENSG00000125637	chr2	dexseq_prepare_annotation2.py	exon	.	+	.	PSD4	11	0.00011235937822776	0.00163452208936581
ENSG00000117868.29	ENSG00000117868	chr7	dexseq_prepare_annotation2.py	exon	.	-	.	ESYT2	10	0.000112989994678339	0.00164197107691534
ENSG00000135636.45	ENSG00000135636	chr2	dexseq_prepare_annotation2.py	exon	.	+	.	DYSF	29	0.000113426508893158	0.00164611354319651
ENSG00000012822.64	ENSG00000012822	chr12	dexseq_prepare_annotation2.py	exon	.	-	.	CALCOCO1	35	0.000113512775922642	0.00164611354319651
ENSG00000267057.13	ENSG00000267057	chr18	dexseq_prepare_annotation2.py	exon	.	+	.	RP11-456O19.2	3	0.000113873142299851	0.00164961207919523
ENSG00000151689.37	ENSG00000151689	chr2	dexseq_prepare_annotation2.py	exon	.	+	.	INPP1	19	0.000114457581330868	0.00165596436185968
ENSG00000006607.73	ENSG00000006607	chr2	dexseq_prepare_annotation2.py	exon	.	+	.	FARP2	16	0.000114550787685867	0.00165596436185968
ENSG00000178057.17	ENSG00000178057	chr3	dexseq_prepare_annotation2.py	exon	.	+	.	NDUFAF3	10	0.000114858547523971	0.00165770733378021
ENSG00000136021.39	ENSG00000136021	chr12	dexseq_prepare_annotation2.py	exon	.	+	.	SCYL2	11	0.000114910754598094	0.00165770733378021
ENSG00000149582.ENSG00000172425.73	ENSG00000149582+ENSG00000172425	chr11	dexseq_prepare_annotation2.py	exon	.	+	.		32	0.000116292399909368	0.00167305055507279
ENSG00000125743.14	ENSG00000125743	chr19	dexseq_prepare_annotation2.py	exon	.	-	.	SNRPD2	12	0.000116335614629921	0.00167305055507279
ENSG00000198756.18	ENSG00000198756	chr1	dexseq_prepare_annotation2.py	exon	.	-	.	COLGALT2	11	0.000116336752439533	0.00167305055507279
ENSG00000214097.5	ENSG00000214097	chr3	dexseq_prepare_annotation2.py	exon	.	-	.	SMCO1	6	0.000118034275950045	0.00169570195812466
ENSG00000155363.60	ENSG00000155363	chr1	dexseq_prepare_annotation2.py	exon	.	+	.	MOV10	15	0.000119465151306024	0.00171447966884677
ENSG00000243323.36	ENSG00000243323	chr1	dexseq_prepare_annotation2.py	exon	.	+	.	PTPRVP	9	0.000120373359605559	0.00172572531798902
ENSG00000147687.41	ENSG00000147687	chr8	dexseq_prepare_annotation2.py	exon	.	-	.	TATDN1	27	0.000122120390991164	0.00174896100810406
ENSG00000174839.23	ENSG00000174839	chr3	dexseq_prepare_annotation2.py	exon	.	-	.	DENND6A	20	0.000124458026436524	0.00177937500393201
ENSG00000117748.20	ENSG00000117748	chr1	dexseq_prepare_annotation2.py	exon	.	-	.	RPA2	14	0.000124501002152511	0.00177937500393201
ENSG00000166405.25	ENSG00000166405	chr11	dexseq_prepare_annotation2.py	exon	.	-	.	RIC3	7	0.000125143280089135	0.00178671060407673
ENSG00000174233.38	ENSG00000174233	chr12	dexseq_prepare_annotation2.py	exon	.	-	.	ADCY6	10	0.000125970947594487	0.00179667523505258
ENSG00000187122.ENSG00000213390.ENSG00000269891.72	ENSG00000187122+ENSG00000213390+ENSG00000269891	chr10	dexseq_prepare_annotation2.py	exon	.	-	.		18	0.000126164371543834	0.00179758269702732
ENSG00000135749.ENSG00000251508.86	ENSG00000135749+ENSG00000251508	chr1	dexseq_prepare_annotation2.py	exon	.	-	.		47	0.000126989465662727	0.0018074790441553
ENSG00000135930.29	ENSG00000135930	chr2	dexseq_prepare_annotation2.py	exon	.	+	.	EIF4E2	14	0.000128550134527304	0.00182781397645651
ENSG00000258941.ENSG00000150527.ENSG00000150526.45	ENSG00000258941+ENSG00000150527+ENSG00000150526	chr14	dexseq_prepare_annotation2.py	exon	.	+	.		3	0.000130892753317538	0.00185921409302009
ENSG00000236943.53	ENSG00000236943	chr1	dexseq_prepare_annotation2.py	exon	.	-	.	RP11-640M9.1	14	0.00013148906056772	0.00186577049160078
ENSG00000114416.58	ENSG00000114416	chr3	dexseq_prepare_annotation2.py	exon	.	+	.	FXR1	45	0.00013177780435731	0.00186795374876601
ENSG00000121749.47	ENSG00000121749	chr12	dexseq_prepare_annotation2.py	exon	.	+	.	TBC1D15	5	0.000132806337363581	0.00188060834984481
ENSG00000083845.26	ENSG00000083845	chr19	dexseq_prepare_annotation2.py	exon	.	+	.	RPS5	22	0.000133335740749079	0.00188617637756281
ENSG00000104886.35	ENSG00000104886	chr19	dexseq_prepare_annotation2.py	exon	.	-	.	PLEKHJ1	14	0.000136084963810946	0.00192310271818141
ENSG00000180043.ENSG00000160471.ENSG00000267706.50	ENSG00000180043+ENSG00000160471+ENSG00000267706	chr19	dexseq_prepare_annotation2.py	exon	.	-	.		27	0.000136827887507032	0.00193163039152384
ENSG00000067798.66	ENSG00000067798	chr12	dexseq_prepare_annotation2.py	exon	.	+	.	NAV3	12	0.000139857858530056	0.00197239458531848
ENSG00000197372.21	ENSG00000197372	chr19	dexseq_prepare_annotation2.py	exon	.	-	.	ZNF675	10	0.00014049471417072	0.00197912323895016
ENSG00000174628.38	ENSG00000174628	chr16	dexseq_prepare_annotation2.py	exon	.	+	.	IQCK	30	0.000140620786130909	0.00197912323895016
ENSG00000119650.ENSG00000119685.ENSG00000119686.142	ENSG00000119650+ENSG00000119685+ENSG00000119686	chr14	dexseq_prepare_annotation2.py	exon	.	+	.		43	0.000143070290930592	0.00201155376558148
ENSG00000170653.ENSG00000267281.ENSG00000139574.46	ENSG00000170653+ENSG00000267281+ENSG00000139574	chr12	dexseq_prepare_annotation2.py	exon	.	-	.		12	0.000144097206662161	0.00202393733779338
ENSG00000074201.26	ENSG00000074201	chr11	dexseq_prepare_annotation2.py	exon	.	-	.	CLNS1A	6	0.000144730633818957	0.00203077461779001
ENSG00000129910.12	ENSG00000129910	chr16	dexseq_prepare_annotation2.py	exon	.	+	.	CDH15	6	0.00014620893550558	0.00204944083787123
ENSG00000167644.ENSG00000267748.ENSG00000167642.20	ENSG00000167644+ENSG00000267748+ENSG00000167642	chr19	dexseq_prepare_annotation2.py	exon	.	+	.		17	0.000148193992500986	0.0020751654217858
ENSG00000171236.ENSG00000214456.ENSG00000267385.25	ENSG00000171236+ENSG00000214456+ENSG00000267385	chr19	dexseq_prepare_annotation2.py	exon	.	-	.		10	0.000149475017053982	0.00209098940523292
ENSG00000133026.57	ENSG00000133026	chr17	dexseq_prepare_annotation2.py	exon	.	-	.	MYH10	31	0.000150266674626654	0.0020999426608522
ENSG00000156931.97	ENSG00000156931	chr3	dexseq_prepare_annotation2.py	exon	.	+	.	VPS8	51	0.000151364125993966	0.00211314695654278
ENSG00000135424.74	ENSG00000135424	chr12	dexseq_prepare_annotation2.py	exon	.	-	.	ITGA7	31	0.000151587257351321	0.00211413084295916
ENSG00000269897.ENSG00000168283.ENSG00000148444.52	ENSG00000269897+ENSG00000168283+ENSG00000148444	chr10	dexseq_prepare_annotation2.py	exon	.	+	.		26	0.000153050431825498	0.00213238976896511
ENSG00000100012.18	ENSG00000100012	chr22	dexseq_prepare_annotation2.py	exon	.	-	.	SEC14L3	17	0.000154602436834165	0.00215184838966468
ENSG00000162367.13	ENSG00000162367	chr1	dexseq_prepare_annotation2.py	exon	.	-	.	TAL1	13	0.000155727041421323	0.00216532509703203
ENSG00000240571.4	ENSG00000240571	chr7	dexseq_prepare_annotation2.py	exon	.	+	.	RP11-775D22.3	3	0.000156497185063836	0.00217385106915653
ENSG00000037280.52	ENSG00000037280	chr5	dexseq_prepare_annotation2.py	exon	.	-	.	FLT4	13	0.000160388373332562	0.00222566992212691
ENSG00000156802.45	ENSG00000156802	chr8	dexseq_prepare_annotation2.py	exon	.	-	.	ATAD2	20	0.000160823781883416	0.00222947803333677
ENSG00000125482.12	ENSG00000125482	chr9	dexseq_prepare_annotation2.py	exon	.	-	.	TTF1	7	0.000162345148027842	0.00224831795503759
ENSG00000183765.33	ENSG00000183765	chr22	dexseq_prepare_annotation2.py	exon	.	-	.	CHEK2	11	0.000164057019421856	0.00226975590606722
ENSG00000241015.ENSG00000160336.26	ENSG00000241015+ENSG00000160336	chr19	dexseq_prepare_annotation2.py	exon	.	+	.		20	0.000165458884720549	0.00228686636177133
ENSG00000147650.18	ENSG00000147650	chr8	dexseq_prepare_annotation2.py	exon	.	-	.	LRP12	10	0.000168904441483888	0.00233164897157185
ENSG00000250421.6	ENSG00000250421	chr5	dexseq_prepare_annotation2.py	exon	.	-	.	RP11-83M16.6	6	0.000169035711420185	0.00233164897157185
ENSG00000133313.76	ENSG00000133313	chr18	dexseq_prepare_annotation2.py	exon	.	+	.	CNDP2	40	0.000174812239167729	0.00240893004998396
ENSG00000135409.29	ENSG00000135409	chr12	dexseq_prepare_annotation2.py	exon	.	+	.	AMHR2	17	0.000176567859581533	0.00243070406296685
ENSG00000204344.ENSG00000244731.104	ENSG00000204344+ENSG00000244731	chr6	dexseq_prepare_annotation2.py	exon	.	+	.		35	0.000177729950363119	0.00244427217733747
ENSG00000113532.4	ENSG00000113532	chr5	dexseq_prepare_annotation2.py	exon	.	-	.	ST8SIA4	3	0.000177915813221125	0.00244440089017793
ENSG00000075151.24	ENSG00000075151	chr1	dexseq_prepare_annotation2.py	exon	.	-	.	EIF4G3	10	0.0001784374476065	0.00244913797017088
ENSG00000188647.19	ENSG00000188647	chr9	dexseq_prepare_annotation2.py	exon	.	-	.	PTAR1	5	0.000178624436616359	0.00244927705217817
ENSG00000263072.27	ENSG00000263072	chr16	dexseq_prepare_annotation2.py	exon	.	-	.	RP11-473M20.14	26	0.000180296764494112	0.00246976250393567
ENSG00000103335.81	ENSG00000103335	chr16	dexseq_prepare_annotation2.py	exon	.	-	.	PIEZO1	29	0.000180866714931128	0.00247512167498142
ENSG00000186522.40	ENSG00000186522	chr2	dexseq_prepare_annotation2.py	exon	.	-	.	SEPT10	13	0.000181895734032207	0.0024867463184719
ENSG00000260441.1	ENSG00000260441	chr16	dexseq_prepare_annotation2.py	exon	.	-	.	RP11-96D1.7	2	0.000184241804826308	0.00251633605033486
ENSG00000185507.39	ENSG00000185507	chr11	dexseq_prepare_annotation2.py	exon	.	-	.	IRF7	23	0.000184693361059962	0.00252001808602897
ENSG00000095383.10	ENSG00000095383	chr9	dexseq_prepare_annotation2.py	exon	.	-	.	TBC1D2	6	0.000185650410448536	0.00253058320305292
ENSG00000103197.85	ENSG00000103197	chr16	dexseq_prepare_annotation2.py	exon	.	+	.	TSC2	49	0.000186508040739529	0.00253652567724943
ENSG00000156113.68	ENSG00000156113	chr10	dexseq_prepare_annotation2.py	exon	.	-	.	KCNMA1	33	0.000186522652376266	0.00253652567724943
ENSG00000118804.ENSG00000189157.ENSG00000272414.39	ENSG00000118804+ENSG00000189157+ENSG00000272414	chr4	dexseq_prepare_annotation2.py	exon	.	+	.		26	0.000186635834003695	0.00253652567724943
ENSG00000100393.ENSG00000221160.29	ENSG00000100393+ENSG00000221160	chr22	dexseq_prepare_annotation2.py	exon	.	+	.		3	0.000190468592691885	0.00258607798057835
ENSG00000225210.ENSG00000257227.16	ENSG00000225210+ENSG00000257227	chr14	dexseq_prepare_annotation2.py	exon	.	+	.		8	0.000192027426998415	0.00260468935994226
ENSG00000114126.ENSG00000269905.64	ENSG00000114126+ENSG00000269905	chr3	dexseq_prepare_annotation2.py	exon	.	-	.		47	0.000195930137531178	0.00265502590476446
ENSG00000132874.26	ENSG00000132874	chr18	dexseq_prepare_annotation2.py	exon	.	+	.	SLC14A2	17	0.000196539976400733	0.00265891008548199
ENSG00000177853.29	ENSG00000177853	chr10	dexseq_prepare_annotation2.py	exon	.	+	.	ZNF518A	6	0.000196600760165612	0.00265891008548199
ENSG00000270119.ENSG00000215020.ENSG00000165390.ENSG00000197910.33	ENSG00000270119+ENSG00000215020+ENSG00000165390+ENSG00000197910	chr10	dexseq_prepare_annotation2.py	exon	.	+	.		22	0.000197270484711938	0.00266536482222012
ENSG00000226869.22	ENSG00000226869	chr7	dexseq_prepare_annotation2.py	exon	.	-	.	LHFPL3-AS1	11	0.00019774564063503	0.00266918067948784
ENSG00000167702.35	ENSG00000167702	chr8	dexseq_prepare_annotation2.py	exon	.	+	.	KIFC2	15	0.000198500003790592	0.00267675418938258
ENSG00000099953.33	ENSG00000099953	chr22	dexseq_prepare_annotation2.py	exon	.	+	.	MMP11	28	0.000198973576648345	0.00267935329893657
ENSG00000225868.10	ENSG00000225868	chr19	dexseq_prepare_annotation2.py	exon	.	-	.	AC016582.2	2	0.000199250083327952	0.00267935329893657
ENSG00000148803.16	ENSG00000148803	chr10	dexseq_prepare_annotation2.py	exon	.	-	.	FUOM	12	0.000199273153144968	0.00267935329893657
ENSG00000243831.ENSG00000198670.42	ENSG00000243831+ENSG00000198670	chr6	dexseq_prepare_annotation2.py	exon	.	-	.		23	0.000200613502604134	0.00269475887251663
ENSG00000050426.80	ENSG00000050426	chr12	dexseq_prepare_annotation2.py	exon	.	+	.	LETMD1	24	0.000201248963483416	0.0027006752861258
ENSG00000177479.68	ENSG00000177479	chr3	dexseq_prepare_annotation2.py	exon	.	+	.	ARIH2	41	0.000201475756576785	0.00270110140642003
ENSG00000213402.ENSG00000172725.34	ENSG00000213402+ENSG00000172725	chr11	dexseq_prepare_annotation2.py	exon	.	-	.		5	0.000203142314009913	0.00272081035466468
ENSG00000163803.68	ENSG00000163803	chr2	dexseq_prepare_annotation2.py	exon	.	+	.	PLB1	20	0.000207395856374921	0.0027750968260254
ENSG00000137720.10	ENSG00000137720	chr11	dexseq_prepare_annotation2.py	exon	.	+	.	C11orf1	3	0.000211212899588365	0.00282344348108038
ENSG00000175319.5	ENSG00000175319	chr18	dexseq_prepare_annotation2.py	exon	.	-	.	NF1P5	4	0.00021285439642489	0.00284107762252289
ENSG00000132768.40	ENSG00000132768	chr1	dexseq_prepare_annotation2.py	exon	.	+	.	DPH2	19	0.000212942347619233	0.00284107762252289
ENSG00000011376.36	ENSG00000011376	chr3	dexseq_prepare_annotation2.py	exon	.	+	.	LARS2	20	0.000214894698145047	0.00286436638557339
ENSG00000158089.50	ENSG00000158089	chr2	dexseq_prepare_annotation2.py	exon	.	-	.	GALNT14	29	0.000215629386574063	0.00287139555256172
ENSG00000184445.92	ENSG00000184445	chr12	dexseq_prepare_annotation2.py	exon	.	+	.	KNTC1	8	0.000222073432768661	0.00295436596581478
ENSG00000250852.ENSG00000188219.29	ENSG00000250852+ENSG00000188219	chr2	dexseq_prepare_annotation2.py	exon	.	+	.		13	0.000223498875526234	0.00297047593777621
ENSG00000163521.22	ENSG00000163521	chr2	dexseq_prepare_annotation2.py	exon	.	-	.	GLB1L	13	0.000225102125665149	0.00298891595238413
ENSG00000179818.ENSG00000244617.128	ENSG00000179818+ENSG00000244617	chr2	dexseq_prepare_annotation2.py	exon	.	-	.		63	0.0002276311582028	0.00301960144631282
ENSG00000100314.3	ENSG00000100314	chr22	dexseq_prepare_annotation2.py	exon	.	+	.	CABP7	4	0.000228711317376245	0.00303102682712308
ENSG00000039560.75	ENSG00000039560	chr5	dexseq_prepare_annotation2.py	exon	.	+	.	RAI14	23	0.000233541501124476	0.00309208054404672
ENSG00000090565.29	ENSG00000090565	chr16	dexseq_prepare_annotation2.py	exon	.	+	.	RAB11FIP3	17	0.000235240108197383	0.00311159528025363
ENSG00000065882.50	ENSG00000065882	chr4	dexseq_prepare_annotation2.py	exon	.	+	.	TBC1D1	13	0.000238790509335917	0.00315554366774153
ENSG00000146147.ENSG00000236740.35	ENSG00000146147+ENSG00000236740	chr6	dexseq_prepare_annotation2.py	exon	.	+	.		9	0.000240111292393177	0.00316997262950725
ENSG00000010292.62	ENSG00000010292	chr12	dexseq_prepare_annotation2.py	exon	.	+	.	NCAPD2	16	0.000241891635678862	0.003190435488111
ENSG00000150676.12	ENSG00000150676	chr11	dexseq_prepare_annotation2.py	exon	.	+	.	CCDC83	10	0.000244485402063549	0.0032215778622056
ENSG00000148634.54	ENSG00000148634	chr10	dexseq_prepare_annotation2.py	exon	.	-	.	HERC4	27	0.000248293573917183	0.00326569753862071
ENSG00000105221.88	ENSG00000105221	chr19	dexseq_prepare_annotation2.py	exon	.	-	.	AKT2	7	0.000248394404035605	0.00326569753862071
ENSG00000105926.28	ENSG00000105926	chr7	dexseq_prepare_annotation2.py	exon	.	+	.	MPP6	27	0.000248541064748807	0.00326569753862071
ENSG00000100129.34	ENSG00000100129	chr22	dexseq_prepare_annotation2.py	exon	.	+	.	EIF3L	16	0.000250821887539246	0.00329254248391565
ENSG00000115234.38	ENSG00000115234	chr2	dexseq_prepare_annotation2.py	exon	.	+	.	SNX17	25	0.000257741145096447	0.00338016772579611
ENSG00000196998.ENSG00000250232.ENSG00000243279.75	ENSG00000196998+ENSG00000250232+ENSG00000243279	chrX	dexseq_prepare_annotation2.py	exon	.	-	.		9	0.000258439488895417	0.00338611966103371
ENSG00000129933.56	ENSG00000129933	chr19	dexseq_prepare_annotation2.py	exon	.	+	.	MAU2	31	0.000261220046448631	0.00341931609004451
ENSG00000138095.53	ENSG00000138095	chr2	dexseq_prepare_annotation2.py	exon	.	-	.	LRPPRC	33	0.00026284167716863	0.00343582481389599
ENSG00000134668.45	ENSG00000134668	chr1	dexseq_prepare_annotation2.py	exon	.	-	.	SPOCD1	17	0.000262977420949509	0.00343582481389599
ENSG00000160633.39	ENSG00000160633	chr19	dexseq_prepare_annotation2.py	exon	.	+	.	SAFB	4	0.000263594635424624	0.00343768207999544
ENSG00000059758.39	ENSG00000059758	chr12	dexseq_prepare_annotation2.py	exon	.	-	.	CDK17	29	0.000263616027796603	0.00343768207999544
ENSG00000082641.50	ENSG00000082641	chr17	dexseq_prepare_annotation2.py	exon	.	+	.	NFE2L1	11	0.000264989810969688	0.00345234608854112
ENSG00000261190.18	ENSG00000261190	chr16	dexseq_prepare_annotation2.py	exon	.	-	.	C16orf97	10	0.000265669030557162	0.00345794210919749
ENSG00000075651.62	ENSG00000075651	chr3	dexseq_prepare_annotation2.py	exon	.	-	.	PLD1	24	0.000267369496585875	0.00347680766029839
ENSG00000133805.55	ENSG00000133805	chr11	dexseq_prepare_annotation2.py	exon	.	+	.	AMPD3	38	0.00026914505669009	0.00349661340534808
ENSG00000013297.27	ENSG00000013297	chr3	dexseq_prepare_annotation2.py	exon	.	+	.	CLDN11	13	0.000270903047927049	0.00351615399319747
ENSG00000198626.121	ENSG00000198626	chr1	dexseq_prepare_annotation2.py	exon	.	+	.	RYR2	32	0.000273650682217176	0.00354849091575437
ENSG00000185619.38	ENSG00000185619	chr4	dexseq_prepare_annotation2.py	exon	.	+	.	PCGF3	21	0.000274947553490287	0.00356197256154068
ENSG00000119283.22	ENSG00000119283	chr1	dexseq_prepare_annotation2.py	exon	.	+	.	TRIM67	13	0.000279501839297834	0.00361758969386514
ENSG00000133619.37	ENSG00000133619	chr7	dexseq_prepare_annotation2.py	exon	.	+	.	KRBA1	15	0.00028054743086208	0.00362773237162366
ENSG00000149925.77	ENSG00000149925	chr16	dexseq_prepare_annotation2.py	exon	.	+	.	ALDOA	39	0.000281603864880136	0.0036379961984375
ENSG00000198488.22	ENSG00000198488	chr11	dexseq_prepare_annotation2.py	exon	.	+	.	B3GNT6	2	0.000282545950187653	0.00364676501784604
ENSG00000144908.60	ENSG00000144908	chr3	dexseq_prepare_annotation2.py	exon	.	-	.	ALDH1L1	9	0.000283582103668029	0.00365399723144254
ENSG00000131620.49	ENSG00000131620	chr11	dexseq_prepare_annotation2.py	exon	.	+	.	ANO1	22	0.000283633982511426	0.00365399723144254
ENSG00000160211.28	ENSG00000160211	chrX	dexseq_prepare_annotation2.py	exon	.	-	.	G6PD	8	0.000286407714560496	0.0036838464482779
ENSG00000236581.67	ENSG00000236581	chr13	dexseq_prepare_annotation2.py	exon	.	+	.	STARD13-AS	37	0.000286482968069557	0.0036838464482779
ENSG00000240527.ENSG00000138185.ENSG00000173088.ENSG00000270099.44	ENSG00000240527+ENSG00000138185+ENSG00000173088+ENSG00000270099	chr10	dexseq_prepare_annotation2.py	exon	.	+	.		10	0.000290557601741881	0.00373277572033702
ENSG00000177728.ENSG00000265636.28	ENSG00000177728+ENSG00000265636	chr17	dexseq_prepare_annotation2.py	exon	.	+	.		23	0.000291763690765468	0.0037447964350426
ENSG00000152904.8	ENSG00000152904	chr1	dexseq_prepare_annotation2.py	exon	.	+	.	GGPS1	4	0.000292924936860439	0.00375621986164835
ENSG00000103343.ENSG00000103351.ENSG00000263212.ENSG00000262621.ENSG00000122390.139	ENSG00000103343+ENSG00000103351+ENSG00000263212+ENSG00000262621+ENSG00000122390	chr16	dexseq_prepare_annotation2.py	exon	.	+	.		65	0.000293766218401787	0.00376352299597257
ENSG00000142748.12	ENSG00000142748	chr1	dexseq_prepare_annotation2.py	exon	.	-	.	FCN3	2	0.000294084813752477	0.00376412253757675
ENSG00000167754.8	ENSG00000167754	chr19	dexseq_prepare_annotation2.py	exon	.	-	.	KLK5	3	0.00029535436469464	0.00377688143735556
ENSG00000232995.ENSG00000143248.46	ENSG00000232995+ENSG00000143248	chr1	dexseq_prepare_annotation2.py	exon	.	-	.		13	0.000298490172712515	0.00381345978034652
ENSG00000072778.92	ENSG00000072778	chr17	dexseq_prepare_annotation2.py	exon	.	+	.	ACADVL	22	0.000302034350828065	0.00385508901682649
ENSG00000059691.39	ENSG00000059691	chr4	dexseq_prepare_annotation2.py	exon	.	-	.	PET112	5	0.000302305341344037	0.00385508901682649
ENSG00000266737.ENSG00000110717.35	ENSG00000266737+ENSG00000110717	chr11	dexseq_prepare_annotation2.py	exon	.	+	.		2	0.000307545408554538	0.00391830392186918
ENSG00000265690.ENSG00000135722.ENSG00000102878.94	ENSG00000265690+ENSG00000135722+ENSG00000102878	chr16	dexseq_prepare_annotation2.py	exon	.	+	.		13	0.000309125132253721	0.00393481062185826
ENSG00000259080.ENSG00000198522.ENSG00000243943.54	ENSG00000259080+ENSG00000198522+ENSG00000243943	chr2	dexseq_prepare_annotation2.py	exon	.	+	.		7	0.000312933682630441	0.00397963137809823
ENSG00000004766.23	ENSG00000004766	chr7	dexseq_prepare_annotation2.py	exon	.	+	.	CCDC132	15	0.000314649148766478	0.0039977762029972
ENSG00000094631.113	ENSG00000094631	chrX	dexseq_prepare_annotation2.py	exon	.	+	.	HDAC6	26	0.000320051245911273	0.00406268533879488
ENSG00000263764.ENSG00000209480.ENSG00000100316.49	ENSG00000263764+ENSG00000209480+ENSG00000100316	chr22	dexseq_prepare_annotation2.py	exon	.	-	.		17	0.000324090169300356	0.00411018750424966
ENSG00000259728.9	ENSG00000259728	chr15	dexseq_prepare_annotation2.py	exon	.	+	.	LINC00933	10	0.000324875142795696	0.00411637314965929
ENSG00000170892.17	ENSG00000170892	chr19	dexseq_prepare_annotation2.py	exon	.	+	.	TSEN34	11	0.000327356196918476	0.00414401825514075
ENSG00000159692.43	ENSG00000159692	chr4	dexseq_prepare_annotation2.py	exon	.	-	.	CTBP1	12	0.000328867250596063	0.00415934479772135
ENSG00000215296.21	ENSG00000215296	chr15	dexseq_prepare_annotation2.py	exon	.	-	.	TMCO5B	7	0.000331063039175992	0.00418329564739809
ENSG00000120533.36	ENSG00000120533	chr8	dexseq_prepare_annotation2.py	exon	.	+	.	ENY2	9	0.000333206477768344	0.0042065419422186
ENSG00000104312.19	ENSG00000104312	chr8	dexseq_prepare_annotation2.py	exon	.	+	.	RIPK2	10	0.000338986364985823	0.00427561217549058
ENSG00000099991.58	ENSG00000099991	chr22	dexseq_prepare_annotation2.py	exon	.	+	.	CABIN1	23	0.000341523392279168	0.00430369195602748
ENSG00000149782.38	ENSG00000149782	chr11	dexseq_prepare_annotation2.py	exon	.	+	.	PLCB3	31	0.000346432857744999	0.00436158967900954
ENSG00000174744.17	ENSG00000174744	chr11	dexseq_prepare_annotation2.py	exon	.	-	.	BRMS1	8	0.000348606399615238	0.00438496823639549
ENSG00000072195.89	ENSG00000072195	chr2	dexseq_prepare_annotation2.py	exon	.	+	.	SPEG	19	0.000350136880463388	0.00440022291972546
ENSG00000244607.ENSG00000010282.ENSG00000181061.51	ENSG00000244607+ENSG00000010282+ENSG00000181061	chr3	dexseq_prepare_annotation2.py	exon	.	-	.		21	0.000354531756498661	0.00445141459270168
ENSG00000132470.66	ENSG00000132470	chr17	dexseq_prepare_annotation2.py	exon	.	+	.	ITGB4	17	0.000355715902624292	0.00446223689804694
ENSG00000212238.ENSG00000106459.15	ENSG00000212238+ENSG00000106459	chr7	dexseq_prepare_annotation2.py	exon	.	+	.		8	0.000356362422475667	0.00446630152838508
ENSG00000125633.36	ENSG00000125633	chr2	dexseq_prepare_annotation2.py	exon	.	-	.	CCDC93	27	0.000357739175508995	0.00447582227005742
ENSG00000127507.39	ENSG00000127507	chr19	dexseq_prepare_annotation2.py	exon	.	-	.	EMR2	4	0.000357768449198756	0.00447582227005742
ENSG00000123560.55	ENSG00000123560	chrX	dexseq_prepare_annotation2.py	exon	.	+	.	PLP1	39	0.000362443232730616	0.00453021329430171
ENSG00000113552.25	ENSG00000113552	chr5	dexseq_prepare_annotation2.py	exon	.	-	.	GNPDA1	10	0.000364521590191186	0.00455208250906919
ENSG00000160796.74	ENSG00000160796	chr3	dexseq_prepare_annotation2.py	exon	.	+	.	NBEAL2	8	0.000368013849143303	0.00459155297007712
ENSG00000105656.ENSG00000256989.18	ENSG00000105656+ENSG00000256989	chr19	dexseq_prepare_annotation2.py	exon	.	-	.		5	0.000368830097862413	0.00459614671347333
ENSG00000067369.62	ENSG00000067369	chr15	dexseq_prepare_annotation2.py	exon	.	-	.	TP53BP1	36	0.000369045789976341	0.00459614671347333
ENSG00000167323.ENSG00000229368.ENSG00000263421.52	ENSG00000167323+ENSG00000229368+ENSG00000263421	chr11	dexseq_prepare_annotation2.py	exon	.	+	.		3	0.000372667529542826	0.00463708231503917
ENSG00000109101.12	ENSG00000109101	chr17	dexseq_prepare_annotation2.py	exon	.	+	.	FOXN1	3	0.000378616673454564	0.00470119898111913
ENSG00000180178.ENSG00000248313.23	ENSG00000180178+ENSG00000248313	chr2	dexseq_prepare_annotation2.py	exon	.	-	.		8	0.000378828862666692	0.00470119898111913
ENSG00000229974.ENSG00000122783.30	ENSG00000229974+ENSG00000122783	chr7	dexseq_prepare_annotation2.py	exon	.	-	.		6	0.0003788387654653	0.00470119898111913
ENSG00000116731.35	ENSG00000116731	chr1	dexseq_prepare_annotation2.py	exon	.	+	.	PRDM2	7	0.000379453808992744	0.00470461575715354
ENSG00000105650.50	ENSG00000105650	chr19	dexseq_prepare_annotation2.py	exon	.	-	.	PDE4C	16	0.00038396236638129	0.0047562565402634
ENSG00000090661.45	ENSG00000090661	chr19	dexseq_prepare_annotation2.py	exon	.	+	.	CERS4	3	0.000384694592460257	0.00476106828505997
ENSG00000267448.3	ENSG00000267448	chr19	dexseq_prepare_annotation2.py	exon	.	-	.	AC010649.1	3	0.000385390192707615	0.00476541855250693
ENSG00000267618.ENSG00000185379.ENSG00000092871.41	ENSG00000267618+ENSG00000185379+ENSG00000092871	chr17	dexseq_prepare_annotation2.py	exon	.	-	.		19	0.000387221199186568	0.00478378803526742
ENSG00000141027.103	ENSG00000141027	chr17	dexseq_prepare_annotation2.py	exon	.	-	.	NCOR1	38	0.00038964925037547	0.00480949417865409
ENSG00000106327.40	ENSG00000106327	chr7	dexseq_prepare_annotation2.py	exon	.	-	.	TFR2	19	0.000390426005948604	0.00481479052215692
ENSG00000152556.88	ENSG00000152556	chr12	dexseq_prepare_annotation2.py	exon	.	+	.	PFKM	18	0.000391644741086796	0.00482552314885324
ENSG00000160216.44	ENSG00000160216	chr21	dexseq_prepare_annotation2.py	exon	.	+	.	AGPAT3	30	0.00039254740400529	0.00483234577606157
ENSG00000139725.ENSG00000212694.47	ENSG00000139725+ENSG00000212694	chr12	dexseq_prepare_annotation2.py	exon	.	-	.		33	0.000393837701846585	0.00484261228856332
ENSG00000095564.35	ENSG00000095564	chr10	dexseq_prepare_annotation2.py	exon	.	+	.	BTAF1	30	0.000394187969129465	0.00484261228856332
ENSG00000134882.26	ENSG00000134882	chr13	dexseq_prepare_annotation2.py	exon	.	+	.	UBAC2	14	0.000394430403747521	0.00484261228856332
ENSG00000164008.24	ENSG00000164008	chr1	dexseq_prepare_annotation2.py	exon	.	+	.	C1orf50	3	0.000396174830183191	0.00485972118973163
ENSG00000147481.37	ENSG00000147481	chr8	dexseq_prepare_annotation2.py	exon	.	+	.	SNTG1	18	0.000397642193479535	0.00487340419247618
ENSG00000164929.17	ENSG00000164929	chr8	dexseq_prepare_annotation2.py	exon	.	+	.	BAALC	11	0.000398891376843876	0.00488439140398837
ENSG00000224420.ENSG00000126457.41	ENSG00000224420+ENSG00000126457	chr19	dexseq_prepare_annotation2.py	exon	.	+	.		18	0.0004000153368286	0.00489382720825025
ENSG00000135838.37	ENSG00000135838	chr1	dexseq_prepare_annotation2.py	exon	.	+	.	NPL	19	0.000400889786010733	0.00490019651055838
ENSG00000151952.9	ENSG00000151952	chr12	dexseq_prepare_annotation2.py	exon	.	-	.	TMEM132D	3	0.000404694432864829	0.00494233968319667
ENSG00000205707.16	ENSG00000205707	chr12	dexseq_prepare_annotation2.py	exon	.	+	.	LYRM5	13	0.000405743867626812	0.00495079015221473
ENSG00000005810.107	ENSG00000005810	chr13	dexseq_prepare_annotation2.py	exon	.	-	.	MYCBP2	47	0.000406211022980951	0.0049521271630838
ENSG00000162366.8	ENSG00000162366	chr1	dexseq_prepare_annotation2.py	exon	.	-	.	PDZK1IP1	9	0.000409207279299336	0.00498426702815875
ENSG00000114423.35	ENSG00000114423	chr3	dexseq_prepare_annotation2.py	exon	.	-	.	CBLB	26	0.000412214754777865	0.0050164869410533
ENSG00000252561.ENSG00000008517.70	ENSG00000252561+ENSG00000008517	chr16	dexseq_prepare_annotation2.py	exon	.	+	.		31	0.000412613224318057	0.00501692760630446
ENSG00000119787.45	ENSG00000119787	chr2	dexseq_prepare_annotation2.py	exon	.	-	.	ATL2	33	0.000414163576639708	0.00503136085340641
ENSG00000092841.ENSG00000196465.71	ENSG00000092841+ENSG00000196465	chr12	dexseq_prepare_annotation2.py	exon	.	+	.		3	0.000420765234286895	0.00510707951765049
ENSG00000108622.30	ENSG00000108622	chr17	dexseq_prepare_annotation2.py	exon	.	-	.	ICAM2	13	0.000422247823733471	0.00512058678711457
ENSG00000068781.ENSG00000243244.ENSG00000242441.46	ENSG00000068781+ENSG00000243244+ENSG00000242441	chr2	dexseq_prepare_annotation2.py	exon	.	+	.		20	0.000422726989785419	0.0051219125822732
ENSG00000138646.32	ENSG00000138646	chr4	dexseq_prepare_annotation2.py	exon	.	+	.	HERC5	21	0.000423877409380328	0.00512730613452002
ENSG00000205758.53	ENSG00000205758	chr21	dexseq_prepare_annotation2.py	exon	.	-	.	CRYZL1	6	0.000423912594701814	0.00512730613452002
ENSG00000152042.ENSG00000232637.26	ENSG00000152042+ENSG00000232637	chr1	dexseq_prepare_annotation2.py	exon	.	-	.		10	0.00042480809520542	0.00513365384860372
ENSG00000175550.27	ENSG00000175550	chr11	dexseq_prepare_annotation2.py	exon	.	+	.	DRAP1	23	0.000425309057167982	0.0051352267940012
ENSG00000147419.28	ENSG00000147419	chr8	dexseq_prepare_annotation2.py	exon	.	-	.	CCDC25	13	0.000431146679994617	0.0052011762815727
ENSG00000126883.95	ENSG00000126883	chr9	dexseq_prepare_annotation2.py	exon	.	+	.	NUP214	32	0.000432750893158901	0.00521468199720264
ENSG00000135365.60	ENSG00000135365	chr11	dexseq_prepare_annotation2.py	exon	.	-	.	PHF21A	24	0.000433019300800277	0.00521468199720264
ENSG00000259606.ENSG00000119596.34	ENSG00000259606+ENSG00000119596	chr14	dexseq_prepare_annotation2.py	exon	.	+	.		6	0.000434437441820797	0.00522721471049193
ENSG00000105281.18	ENSG00000105281	chr19	dexseq_prepare_annotation2.py	exon	.	-	.	SLC1A5	8	0.000435948894853945	0.00524084743475025
ENSG00000186792.ENSG00000243477.ENSG00000214706.37	ENSG00000186792+ENSG00000243477+ENSG00000214706	chr3	dexseq_prepare_annotation2.py	exon	.	-	.		10	0.000439689029942743	0.00527743866467458
ENSG00000068724.20	ENSG00000068724	chr2	dexseq_prepare_annotation2.py	exon	.	+	.	TTC7A	14	0.000439754799554803	0.00527743866467458
ENSG00000117593.16	ENSG00000117593	chr1	dexseq_prepare_annotation2.py	exon	.	+	.	DARS2	6	0.000441502920029489	0.0052938302506393
ENSG00000140263.23	ENSG00000140263	chr15	dexseq_prepare_annotation2.py	exon	.	+	.	SORD	14	0.000444904659916596	0.00533000400967555
ENSG00000102901.95	ENSG00000102901	chr16	dexseq_prepare_annotation2.py	exon	.	-	.	CENPT	41	0.000450238735290999	0.005389244809892
ENSG00000187741.92	ENSG00000187741	chr16	dexseq_prepare_annotation2.py	exon	.	-	.	FANCA	41	0.000457611811417949	0.0054727685460511
ENSG00000123415.56	ENSG00000123415	chr12	dexseq_prepare_annotation2.py	exon	.	-	.	SMUG1	38	0.000461158555587981	0.00551021980586387
ENSG00000149256.54	ENSG00000149256	chr11	dexseq_prepare_annotation2.py	exon	.	-	.	TENM4	11	0.000461539098476575	0.00551021980586387
ENSG00000266994.ENSG00000168096.ENSG00000103199.101	ENSG00000266994+ENSG00000168096+ENSG00000103199	chr16	dexseq_prepare_annotation2.py	exon	.	-	.		77	0.000462574063699717	0.00551781930075571
ENSG00000267534.ENSG00000130816.103	ENSG00000267534+ENSG00000130816	chr19	dexseq_prepare_annotation2.py	exon	.	-	.		59	0.000465154124397393	0.00554382054111833
ENSG00000130635.54	ENSG00000130635	chr9	dexseq_prepare_annotation2.py	exon	.	+	.	COL5A1	9	0.000472880458545246	0.00563105887394076
ENSG00000159433.38	ENSG00000159433	chr15	dexseq_prepare_annotation2.py	exon	.	+	.	STARD9	2	0.000473666806843235	0.00563557698279378
ENSG00000029363.60	ENSG00000029363	chr6	dexseq_prepare_annotation2.py	exon	.	-	.	BCLAF1	12	0.000474707694911308	0.00564311319040919
ENSG00000172955.12	ENSG00000172955	chr4	dexseq_prepare_annotation2.py	exon	.	-	.	ADH6	9	0.000476618179880444	0.00565838216290412
ENSG00000129292.53	ENSG00000129292	chr8	dexseq_prepare_annotation2.py	exon	.	+	.	PHF20L1	14	0.000476809299163052	0.00565838216290412
ENSG00000199071.ENSG00000126653.38	ENSG00000199071+ENSG00000126653	chr17	dexseq_prepare_annotation2.py	exon	.	+	.		23	0.00048224370456855	0.00571797351418651
ENSG00000156097.13	ENSG00000156097	chr1	dexseq_prepare_annotation2.py	exon	.	+	.	GPR61	3	0.000484241314197319	0.00573674761361734
ENSG00000137942.24	ENSG00000137942	chr1	dexseq_prepare_annotation2.py	exon	.	+	.	FNBP1L	2	0.000485048634496046	0.00574140046079977
ENSG00000095787.60	ENSG00000095787	chr10	dexseq_prepare_annotation2.py	exon	.	+	.	WAC	5	0.000486546691471576	0.00575421445789057
ENSG00000142623.25	ENSG00000142623	chr1	dexseq_prepare_annotation2.py	exon	.	+	.	PADI1	9	0.000488355378625973	0.00577067716603336
ENSG00000175600.30	ENSG00000175600	chr7	dexseq_prepare_annotation2.py	exon	.	+	.	SUGCT	25	0.000490802411602747	0.00579464842138657
ENSG00000081377.40	ENSG00000081377	chr9	dexseq_prepare_annotation2.py	exon	.	-	.	CDC14B	4	0.00049271229662828	0.00581224241567721
ENSG00000113575.ENSG00000272772.ENSG00000113558.ENSG00000273345.ENSG00000006837.71	ENSG00000113575+ENSG00000272772+ENSG00000113558+ENSG00000273345+ENSG00000006837	chr5	dexseq_prepare_annotation2.py	exon	.	-	.		61	0.000495300936289704	0.0058372471274078
ENSG00000104980.34	ENSG00000104980	chr19	dexseq_prepare_annotation2.py	exon	.	-	.	TIMM44	21	0.000495674967277895	0.0058372471274078
ENSG00000171720.47	ENSG00000171720	chr5	dexseq_prepare_annotation2.py	exon	.	-	.	HDAC3	29	0.000497048573125905	0.00584845003332257
ENSG00000197355.11	ENSG00000197355	chr9	dexseq_prepare_annotation2.py	exon	.	+	.	UAP1L1	8	0.000498441653317866	0.00585986286655274
ENSG00000131051.104	ENSG00000131051	chr20	dexseq_prepare_annotation2.py	exon	.	-	.	RBM39	5	0.000500811641361067	0.00588273148533454
ENSG00000197256.30	ENSG00000197256	chr19	dexseq_prepare_annotation2.py	exon	.	-	.	KANK2	7	0.000504389244148958	0.00591973444255841
ENSG00000140057.25	ENSG00000140057	chr14	dexseq_prepare_annotation2.py	exon	.	+	.	AK7	17	0.000521628177088135	0.00611687436451616
ENSG00000175061.68	ENSG00000175061	chr17	dexseq_prepare_annotation2.py	exon	.	+	.	FAM211A-AS1	36	0.000522112270787957	0.00611737126746398
ENSG00000257501.17	ENSG00000257501	chr12	dexseq_prepare_annotation2.py	exon	.	-	.	RP11-1016B18.1	13	0.000536837725592021	0.00628458635817743
ENSG00000129680.32	ENSG00000129680	chrX	dexseq_prepare_annotation2.py	exon	.	-	.	MAP7D3	16	0.000543988958977325	0.00636292490952447
ENSG00000134769.86	ENSG00000134769	chr18	dexseq_prepare_annotation2.py	exon	.	+	.	DTNA	16	0.000550266874446501	0.00643092484743425
ENSG00000150433.46	ENSG00000150433	chr11	dexseq_prepare_annotation2.py	exon	.	-	.	TMEM218	25	0.000552580753301584	0.00645252179803848
ENSG00000167612.26	ENSG00000167612	chr12	dexseq_prepare_annotation2.py	exon	.	+	.	ANKRD33	14	0.00055311099903838	0.00645327230470305
ENSG00000004487.33	ENSG00000004487	chr1	dexseq_prepare_annotation2.py	exon	.	+	.	KDM1A	7	0.000553841634040921	0.00645635756719926
ENSG00000113597.ENSG00000253251.40	ENSG00000113597+ENSG00000253251	chr5	dexseq_prepare_annotation2.py	exon	.	+	.		6	0.000557831512652288	0.00649740001574562
ENSG00000120549.37	ENSG00000120549	chr10	dexseq_prepare_annotation2.py	exon	.	+	.	KIAA1217	13	0.000570846660843798	0.00664023396205526
ENSG00000076043.ENSG00000076053.ENSG00000255663.40	ENSG00000076043+ENSG00000076053+ENSG00000255663	chr11	dexseq_prepare_annotation2.py	exon	.	+	.		35	0.000571313778365408	0.00664023396205526
ENSG00000152240.33	ENSG00000152240	chr18	dexseq_prepare_annotation2.py	exon	.	+	.	HAUS1	4	0.000571910179940899	0.00664023396205526
ENSG00000157103.26	ENSG00000157103	chr3	dexseq_prepare_annotation2.py	exon	.	+	.	SLC6A1	16	0.000572012355890817	0.00664023396205526
ENSG00000166747.73	ENSG00000166747	chr16	dexseq_prepare_annotation2.py	exon	.	-	.	AP1G1	38	0.0005805379517175	0.00673355954215717
ENSG00000183230.23	ENSG00000183230	chr10	dexseq_prepare_annotation2.py	exon	.	-	.	CTNNA3	16	0.00058116490050932	0.00673519054991931
ENSG00000134905.57	ENSG00000134905	chr13	dexseq_prepare_annotation2.py	exon	.	-	.	CARS2	38	0.000583372554349975	0.006749286016156
ENSG00000244041.ENSG00000124588.35	ENSG00000244041+ENSG00000124588	chr6	dexseq_prepare_annotation2.py	exon	.	+	.		28	0.000583938403649023	0.006749286016156
ENSG00000237854.2	ENSG00000237854	chr17	dexseq_prepare_annotation2.py	exon	.	+	.	LINC00674	3	0.000584287019760665	0.006749286016156
ENSG00000044115.104	ENSG00000044115	chr5	dexseq_prepare_annotation2.py	exon	.	+	.	CTNNA1	32	0.00058433056057268	0.006749286016156
ENSG00000265352.10	ENSG00000265352	chr18	dexseq_prepare_annotation2.py	exon	.	-	.	RP11-723G8.2	6	0.000586981840146257	0.00677425958682126
ENSG00000255527.1	ENSG00000255527	chr11	dexseq_prepare_annotation2.py	exon	.	+	.	RP11-56P9.4	2	0.000596685866121146	0.00688051836795317
ENSG00000227895.10	ENSG00000227895	chr22	dexseq_prepare_annotation2.py	exon	.	-	.	RP1-272J12.1	2	0.000601526856161272	0.00693057024207775
ENSG00000129968.18	ENSG00000129968	chr19	dexseq_prepare_annotation2.py	exon	.	-	.	ABHD17A	8	0.000607401301075994	0.00699243609193802
ENSG00000066468.58	ENSG00000066468	chr10	dexseq_prepare_annotation2.py	exon	.	-	.	FGFR2	17	0.000612093260346558	0.00704059764330522
ENSG00000196235.ENSG00000213922.19	ENSG00000196235+ENSG00000213922	chr19	dexseq_prepare_annotation2.py	exon	.	+	.		10	0.00062284293655255	0.00715830027246163
ENSG00000141376.89	ENSG00000141376	chr17	dexseq_prepare_annotation2.py	exon	.	+	.	BCAS3	59	0.000627123971600428	0.0072015256075409
ENSG00000100697.59	ENSG00000100697	chr14	dexseq_prepare_annotation2.py	exon	.	-	.	DICER1	23	0.000633059814822212	0.00726366642541244
ENSG00000162889.18	ENSG00000162889	chr1	dexseq_prepare_annotation2.py	exon	.	+	.	MAPKAPK2	14	0.000633694065408676	0.00726492476146089
ENSG00000104375.54	ENSG00000104375	chr8	dexseq_prepare_annotation2.py	exon	.	-	.	STK3	27	0.000638611112511444	0.00731524011345822
ENSG00000070404.22	ENSG00000070404	chr19	dexseq_prepare_annotation2.py	exon	.	+	.	FSTL3	11	0.000641855607398974	0.00734632917923007
ENSG00000174799.18	ENSG00000174799	chr4	dexseq_prepare_annotation2.py	exon	.	+	.	CEP135	5	0.000666713633210221	0.0076245393115841
ENSG00000150991.36	ENSG00000150991	chr12	dexseq_prepare_annotation2.py	exon	.	-	.	UBC	12	0.000669679817275389	0.00765214174046771
ENSG00000164307.37	ENSG00000164307	chr5	dexseq_prepare_annotation2.py	exon	.	-	.	ERAP1	26	0.000676623381915599	0.00772510899929854
ENSG00000204843.ENSG00000188687.ENSG00000264324.144	ENSG00000204843+ENSG00000188687+ENSG00000264324	chr2	dexseq_prepare_annotation2.py	exon	.	-	.		45	0.000693424369152876	0.00790972323191961
ENSG00000231718.3	ENSG00000231718	chr1	dexseq_prepare_annotation2.py	exon	.	+	.	RP11-382E9.1	3	0.00069393557128907	0.00790972323191961
ENSG00000068024.49	ENSG00000068024	chr2	dexseq_prepare_annotation2.py	exon	.	-	.	HDAC4	6	0.000700841536725604	0.00798187042936915
ENSG00000100225.23	ENSG00000100225	chr22	dexseq_prepare_annotation2.py	exon	.	+	.	FBXO7	19	0.000710205562877349	0.00808187086301431
ENSG00000221988.ENSG00000258388.ENSG00000241404.69	ENSG00000221988+ENSG00000258388+ENSG00000241404	chr6	dexseq_prepare_annotation2.py	exon	.	+	.		11	0.000714660675253446	0.0081218340467618
ENSG00000137831.38	ENSG00000137831	chr15	dexseq_prepare_annotation2.py	exon	.	-	.	UACA	27	0.00071509634202156	0.0081218340467618
ENSG00000177138.21	ENSG00000177138	chrX	dexseq_prepare_annotation2.py	exon	.	-	.	FAM9B	9	0.000715617538713419	0.0081218340467618
ENSG00000155827.31	ENSG00000155827	chr9	dexseq_prepare_annotation2.py	exon	.	+	.	RNF20	22	0.000716063208253026	0.0081218340467618
ENSG00000157851.22	ENSG00000157851	chr2	dexseq_prepare_annotation2.py	exon	.	+	.	DPYSL5	12	0.00071692305512033	0.00812493239800446
ENSG00000143970.20	ENSG00000143970	chr2	dexseq_prepare_annotation2.py	exon	.	-	.	ASXL2	2	0.000717649904237424	0.00812651964332305
ENSG00000260411.ENSG00000078328.51	ENSG00000260411+ENSG00000078328	chr16	dexseq_prepare_annotation2.py	exon	.	+	.		8	0.00071921431585231	0.00813758093156752
ENSG00000175318.35	ENSG00000175318	chr15	dexseq_prepare_annotation2.py	exon	.	-	.	GRAMD2	18	0.000723221785284603	0.00817624367706651
ENSG00000094880.30	ENSG00000094880	chr5	dexseq_prepare_annotation2.py	exon	.	-	.	CDC23	13	0.000729962295957244	0.00824571601689385
ENSG00000228486.79	ENSG00000228486	chr2	dexseq_prepare_annotation2.py	exon	.	+	.	LINC01125	11	0.000732496911294425	0.00826470323118029
ENSG00000183397.3	ENSG00000183397	chr19	dexseq_prepare_annotation2.py	exon	.	+	.	C19orf71	4	0.000732917607044457	0.00826470323118029
ENSG00000005448.8	ENSG00000005448	chr2	dexseq_prepare_annotation2.py	exon	.	+	.	WDR54	6	0.000733433480476611	0.00826470323118029
ENSG00000214733.14	ENSG00000214733	chr8	dexseq_prepare_annotation2.py	exon	.	+	.	RP11-429J17.8	7	0.00073951390418938	0.00832330851467676
ENSG00000135951.54	ENSG00000135951	chr2	dexseq_prepare_annotation2.py	exon	.	-	.	TSGA10	9	0.000740042023650647	0.00832330851467676
ENSG00000149743.39	ENSG00000149743	chr11	dexseq_prepare_annotation2.py	exon	.	-	.	TRPT1	18	0.00074043729439539	0.00832330851467676
ENSG00000136997.15	ENSG00000136997	chr8	dexseq_prepare_annotation2.py	exon	.	+	.	MYC	14	0.000744143374336829	0.00835818458328528
ENSG00000233327.ENSG00000154874.ENSG00000213077.ENSG00000273018.95	ENSG00000233327+ENSG00000154874+ENSG00000213077+ENSG00000273018	chr17	dexseq_prepare_annotation2.py	exon	.	-	.		47	0.000749143432122254	0.0084075262491581
ENSG00000226249.1	ENSG00000226249	chr6	dexseq_prepare_annotation2.py	exon	.	-	.	RP11-307P5.2	2	0.000752174652859191	0.00843470993315541
ENSG00000155629.25	ENSG00000155629	chr10	dexseq_prepare_annotation2.py	exon	.	-	.	PIK3AP1	10	0.000760693195358979	0.00852333338392111
ENSG00000177885.ENSG00000257073.27	ENSG00000177885+ENSG00000257073	chr17	dexseq_prepare_annotation2.py	exon	.	-	.		18	0.000767078435929449	0.00858792987808161
ENSG00000178685.17	ENSG00000178685	chr8	dexseq_prepare_annotation2.py	exon	.	-	.	PARP10	10	0.000775250250160338	0.00866644713160005
ENSG00000140682.44	ENSG00000140682	chr16	dexseq_prepare_annotation2.py	exon	.	+	.	TGFB1I1	13	0.00077534320139017	0.00866644713160005
ENSG00000104408.49	ENSG00000104408	chr8	dexseq_prepare_annotation2.py	exon	.	-	.	EIF3E	23	0.000778043416104696	0.00868961554002736
ENSG00000117461.ENSG00000250719.21	ENSG00000117461+ENSG00000250719	chr1	dexseq_prepare_annotation2.py	exon	.	-	.		2	0.00077981653258652	0.00870069612922028
ENSG00000113924.31	ENSG00000113924	chr3	dexseq_prepare_annotation2.py	exon	.	-	.	HGD	24	0.000780436327229128	0.00870069612922028
ENSG00000124104.28	ENSG00000124104	chr20	dexseq_prepare_annotation2.py	exon	.	+	.	SNX21	18	0.000780920303893481	0.00870069612922028
ENSG00000185989.27	ENSG00000185989	chr13	dexseq_prepare_annotation2.py	exon	.	-	.	RASA3	19	0.000784315166981324	0.00872762852521209
ENSG00000136052.28	ENSG00000136052	chr12	dexseq_prepare_annotation2.py	exon	.	-	.	SLC41A2	18	0.000784597986417001	0.00872762852521209
ENSG00000091106.14	ENSG00000091106	chr2	dexseq_prepare_annotation2.py	exon	.	-	.	NLRC4	3	0.000787836028104805	0.00875661408765926
ENSG00000253524.5	ENSG00000253524	chr8	dexseq_prepare_annotation2.py	exon	.	-	.	RP11-89M20.2	6	0.000788469248396681	0.00875662439538544
ENSG00000003509.37	ENSG00000003509	chr2	dexseq_prepare_annotation2.py	exon	.	+	.	NDUFAF7	13	0.000795696757955832	0.00882446335840656
ENSG00000267021.ENSG00000104899.13	ENSG00000267021+ENSG00000104899	chr19	dexseq_prepare_annotation2.py	exon	.	+	.		13	0.000795852027918969	0.00882446335840656
ENSG00000163596.55	ENSG00000163596	chr2	dexseq_prepare_annotation2.py	exon	.	-	.	ICA1L	16	0.000809720481197849	0.0089710551552872
ENSG00000170579.48	ENSG00000170579	chr18	dexseq_prepare_annotation2.py	exon	.	-	.	DLGAP1	16	0.00081306205396848	0.00900087640720182
ENSG00000236790.20	ENSG00000236790	chr2	dexseq_prepare_annotation2.py	exon	.	-	.	LINC00299	6	0.00082878074691302	0.00916755955590928
ENSG00000171777.29	ENSG00000171777	chr19	dexseq_prepare_annotation2.py	exon	.	-	.	RASGRP4	3	0.000830645582914839	0.00918085449145061
ENSG00000125898.4	ENSG00000125898	chr20	dexseq_prepare_annotation2.py	exon	.	+	.	FAM110A	5	0.000836691805952929	0.00924030687451525
ENSG00000197815.1	ENSG00000197815	chr17	dexseq_prepare_annotation2.py	exon	.	+	.	AC122129.1	2	0.000848159940533706	0.00935949563063848
ENSG00000166507.ENSG00000272589.ENSG00000272916.37	ENSG00000166507+ENSG00000272589+ENSG00000272916	chr10	dexseq_prepare_annotation2.py	exon	.	-	.		25	0.000863189430319555	0.00951776307364292
ENSG00000164304.ENSG00000124783.59	ENSG00000164304+ENSG00000124783	chr6	dexseq_prepare_annotation2.py	exon	.	-	.		9	0.000876304023148454	0.00965468131788619
ENSG00000090857.21	ENSG00000090857	chr16	dexseq_prepare_annotation2.py	exon	.	+	.	PDPR	9	0.000877322694931312	0.00965822098736386
ENSG00000012223.35	ENSG00000012223	chr3	dexseq_prepare_annotation2.py	exon	.	-	.	LTF	19	0.000880817032128336	0.00968898735341169
ENSG00000197858.57	ENSG00000197858	chr8	dexseq_prepare_annotation2.py	exon	.	+	.	GPAA1	23	0.000888235695558283	0.0097628382125291
ENSG00000143889.38	ENSG00000143889	chr2	dexseq_prepare_annotation2.py	exon	.	-	.	HNRNPLL	22	0.000894239012674128	0.00982102782436479
ENSG00000165905.26	ENSG00000165905	chr11	dexseq_prepare_annotation2.py	exon	.	+	.	GYLTL1B	20	0.00090770352568806	0.00995727893005829
ENSG00000117472.25	ENSG00000117472	chr1	dexseq_prepare_annotation2.py	exon	.	+	.	TSPAN1	8	0.000908083131537556	0.00995727893005829
ENSG00000127824.19	ENSG00000127824	chr2	dexseq_prepare_annotation2.py	exon	.	-	.	TUBA4A	7	0.00091445289075767	0.0100139378263901
ENSG00000095981.5	ENSG00000095981	chr6	dexseq_prepare_annotation2.py	exon	.	-	.	KCNK16	2	0.000914696465476463	0.0100139378263901
ENSG00000146216.14	ENSG00000146216	chr6	dexseq_prepare_annotation2.py	exon	.	+	.	TTBK1	9	0.000917351028450551	0.0100350666611467
ENSG00000167549.37	ENSG00000167549	chr17	dexseq_prepare_annotation2.py	exon	.	-	.	CORO6	25	0.000924085590510729	0.0101007587553142
ENSG00000100938.70	ENSG00000100938	chr14	dexseq_prepare_annotation2.py	exon	.	+	.	GMPR2	21	0.000930230695208134	0.0101599092255027
ENSG00000261263.3	ENSG00000261263	chr16	dexseq_prepare_annotation2.py	exon	.	-	.	RP11-586K12.13	4	0.000932434221305506	0.0101759507729393
ENSG00000128908.56	ENSG00000128908	chr15	dexseq_prepare_annotation2.py	exon	.	-	.	INO80	22	0.000944202924530092	0.0102962726785963
ENSG00000151789.34	ENSG00000151789	chr3	dexseq_prepare_annotation2.py	exon	.	-	.	ZNF385D	27	0.000946813703525236	0.0103166191818419
ENSG00000176658.48	ENSG00000176658	chr17	dexseq_prepare_annotation2.py	exon	.	-	.	MYO1D	13	0.00095059976712533	0.0103497296972631
ENSG00000109906.24	ENSG00000109906	chr11	dexseq_prepare_annotation2.py	exon	.	+	.	ZBTB16	8	0.000961526043157395	0.0104604667491648
ENSG00000156256.29	ENSG00000156256	chr21	dexseq_prepare_annotation2.py	exon	.	+	.	USP16	18	0.000974597807852367	0.0105943524654218
ENSG00000166748.30	ENSG00000166748	chr15	dexseq_prepare_annotation2.py	exon	.	+	.	AGBL1	13	0.000982026316026075	0.0106667313338393
ENSG00000198538.ENSG00000204604.35	ENSG00000198538+ENSG00000204604	chr19	dexseq_prepare_annotation2.py	exon	.	-	.		17	0.000984044521115884	0.0106802763110767
ENSG00000122483.51	ENSG00000122483	chr1	dexseq_prepare_annotation2.py	exon	.	+	.	CCDC18	11	0.000986825909412847	0.0107020767576026
ENSG00000117399.16	ENSG00000117399	chr1	dexseq_prepare_annotation2.py	exon	.	+	.	CDC20	6	0.000993099467112585	0.010754144639607
ENSG00000114127.71	ENSG00000114127	chr3	dexseq_prepare_annotation2.py	exon	.	-	.	XRN1	30	0.000993180084775601	0.010754144639607
ENSG00000105499.66	ENSG00000105499	chr19	dexseq_prepare_annotation2.py	exon	.	-	.	PLA2G4C	17	0.00099856268180208	0.0108039801408414
ENSG00000231890.41	ENSG00000231890	chr2	dexseq_prepare_annotation2.py	exon	.	+	.	AC093391.2	24	0.00100190108383221	0.0108316378688464
ENSG00000175215.17	ENSG00000175215	chr12	dexseq_prepare_annotation2.py	exon	.	-	.	CTDSP2	9	0.00101130886720079	0.0109248178641683
ENSG00000155755.ENSG00000241790.38	ENSG00000155755+ENSG00000241790	chr2	dexseq_prepare_annotation2.py	exon	.	-	.		22	0.00101382241615458	0.0109434346386008
ENSG00000151240.39	ENSG00000151240	chr10	dexseq_prepare_annotation2.py	exon	.	-	.	DIP2C	9	0.00101819537759948	0.0109802971015439
ENSG00000214022.ENSG00000196456.60	ENSG00000214022+ENSG00000196456	chr7	dexseq_prepare_annotation2.py	exon	.	+	.		19	0.00101882314791565	0.0109802971015439
ENSG00000164512.22	ENSG00000164512	chr5	dexseq_prepare_annotation2.py	exon	.	-	.	ANKRD55	8	0.00102820271628025	0.0110727678209683
ENSG00000243509.ENSG00000026036.ENSG00000258366.53	ENSG00000243509+ENSG00000026036+ENSG00000258366	chr20	dexseq_prepare_annotation2.py	exon	.	+	.		5	0.00103692325519356	0.0111580032332367
ENSG00000101596.75	ENSG00000101596	chr18	dexseq_prepare_annotation2.py	exon	.	+	.	SMCHD1	11	0.0010413762946603	0.0111972207335019
ENSG00000125337.20	ENSG00000125337	chr6	dexseq_prepare_annotation2.py	exon	.	+	.	KIF25	9	0.00104267527931397	0.0112024902585098
ENSG00000164024.30	ENSG00000164024	chr4	dexseq_prepare_annotation2.py	exon	.	+	.	METAP1	17	0.00104356162536682	0.0112033216664381
ENSG00000167196.16	ENSG00000167196	chr15	dexseq_prepare_annotation2.py	exon	.	+	.	FBXO22	13	0.00104640899324045	0.0112251883403462
ENSG00000104321.30	ENSG00000104321	chr8	dexseq_prepare_annotation2.py	exon	.	-	.	TRPA1	11	0.00105019313192313	0.0112570624489191
ENSG00000189067.35	ENSG00000189067	chr16	dexseq_prepare_annotation2.py	exon	.	-	.	LITAF	6	0.00105210231646219	0.0112688050894701
ENSG00000147548.26	ENSG00000147548	chr8	dexseq_prepare_annotation2.py	exon	.	-	.	WHSC1L1	19	0.00106283589474391	0.0113749724160034
ENSG00000233230.5	ENSG00000233230	chr2	dexseq_prepare_annotation2.py	exon	.	+	.	AC079807.2	3	0.00107471521031937	0.0114932285310525
ENSG00000171320.26	ENSG00000171320	chr8	dexseq_prepare_annotation2.py	exon	.	+	.	ESCO2	12	0.00107555499067782	0.0114933341557849
ENSG00000116898.15	ENSG00000116898	chr1	dexseq_prepare_annotation2.py	exon	.	-	.	MRPS15	9	0.00108020350063525	0.0115306985558661
ENSG00000218422.ENSG00000013810.43	ENSG00000218422+ENSG00000013810	chr4	dexseq_prepare_annotation2.py	exon	.	+	.		21	0.00108071678283733	0.0115306985558661
ENSG00000150764.29	ENSG00000150764	chr11	dexseq_prepare_annotation2.py	exon	.	+	.	DIXDC1	3	0.00108767003313859	0.0115959524934075
ENSG00000079819.57	ENSG00000079819	chr6	dexseq_prepare_annotation2.py	exon	.	-	.	EPB41L2	8	0.00109037812013711	0.0116158819890606
ENSG00000068137.34	ENSG00000068137	chr17	dexseq_prepare_annotation2.py	exon	.	-	.	PLEKHH3	25	0.0011048828266991	0.011761354548006
ENSG00000166676.22	ENSG00000166676	chr16	dexseq_prepare_annotation2.py	exon	.	-	.	TVP23A	10	0.00110990491821449	0.0118057397944336
ENSG00000169347.29	ENSG00000169347	chr16	dexseq_prepare_annotation2.py	exon	.	-	.	GP2	17	0.00111152977822967	0.0118139492699177
ENSG00000141086.ENSG00000205220.ENSG00000261884.54	ENSG00000141086+ENSG00000205220+ENSG00000261884	chr16	dexseq_prepare_annotation2.py	exon	.	-	.		36	0.00111257333286798	0.0118139860855337
ENSG00000122224.21	ENSG00000122224	chr1	dexseq_prepare_annotation2.py	exon	.	+	.	LY9	8	0.00111323935602725	0.0118139860855337
ENSG00000142185.ENSG00000266692.ENSG00000264452.41	ENSG00000142185+ENSG00000266692+ENSG00000264452	chr21	dexseq_prepare_annotation2.py	exon	.	+	.		15	0.00111718466383111	0.011846776730013
ENSG00000132906.30	ENSG00000132906	chr1	dexseq_prepare_annotation2.py	exon	.	-	.	CASP9	22	0.00113481547704152	0.0120245291060046
ENSG00000169432.37	ENSG00000169432	chr2	dexseq_prepare_annotation2.py	exon	.	-	.	SCN9A	20	0.00114596758335303	0.0121334136558533
ENSG00000134802.ENSG00000186652.ENSG00000254979.78	ENSG00000134802+ENSG00000186652+ENSG00000254979	chr11	dexseq_prepare_annotation2.py	exon	.	-	.		34	0.00114794743319231	0.012145090910833
ENSG00000127564.56	ENSG00000127564	chr16	dexseq_prepare_annotation2.py	exon	.	-	.	PKMYT1	8	0.00117761001332223	0.0124494054003813
ENSG00000071794.6	ENSG00000071794	chr3	dexseq_prepare_annotation2.py	exon	.	-	.	HLTF	4	0.00117966418298586	0.0124616089017324
ENSG00000066855.36	ENSG00000066855	chr8	dexseq_prepare_annotation2.py	exon	.	+	.	MTFR1	29	0.00118453165373964	0.0124958934201854
ENSG00000163995.46	ENSG00000163995	chr4	dexseq_prepare_annotation2.py	exon	.	-	.	ABLIM2	3	0.00118471427978218	0.0124958934201854
ENSG00000060237.64	ENSG00000060237	chr12	dexseq_prepare_annotation2.py	exon	.	+	.	WNK1	17	0.00119004244217909	0.0125425401687505
ENSG00000144320.22	ENSG00000144320	chr2	dexseq_prepare_annotation2.py	exon	.	-	.	KIAA1715	4	0.00119302269323465	0.0125582813460243
ENSG00000117528.32	ENSG00000117528	chr1	dexseq_prepare_annotation2.py	exon	.	+	.	ABCD3	19	0.00119440653620864	0.0125582813460243
ENSG00000003400.33	ENSG00000003400	chr2	dexseq_prepare_annotation2.py	exon	.	+	.	CASP10	21	0.00119486094563761	0.0125582813460243
ENSG00000160953.40	ENSG00000160953	chr19	dexseq_prepare_annotation2.py	exon	.	+	.	MUM1	21	0.00119516317525165	0.0125582813460243
ENSG00000120669.ENSG00000242715.ENSG00000250709.37	ENSG00000120669+ENSG00000242715+ENSG00000250709	chr13	dexseq_prepare_annotation2.py	exon	.	-	.		2	0.0011961881846501	0.012559522493722
ENSG00000257108.ENSG00000007541.52	ENSG00000257108+ENSG00000007541	chr16	dexseq_prepare_annotation2.py	exon	.	+	.		27	0.00119759244948102	0.0125647407824717
ENSG00000263766.8	ENSG00000263766	chr17	dexseq_prepare_annotation2.py	exon	.	-	.	RP11-580I16.2	6	0.00119976954671921	0.0125780533327133
ENSG00000101868.44	ENSG00000101868	chrX	dexseq_prepare_annotation2.py	exon	.	+	.	POLA1	12	0.00120342599790054	0.0126068431504725
ENSG00000026508.96	ENSG00000026508	chr11	dexseq_prepare_annotation2.py	exon	.	+	.	CD44	56	0.00120683078831137	0.0126329550924596
ENSG00000160214.17	ENSG00000160214	chr21	dexseq_prepare_annotation2.py	exon	.	+	.	RRP1	6	0.00121536236481265	0.0127126536180441
ENSG00000240821.ENSG00000075131.19	ENSG00000240821+ENSG00000075131	chr15	dexseq_prepare_annotation2.py	exon	.	-	.		7	0.00121755548941355	0.0127248838071301
ENSG00000143226.ENSG00000244682.ENSG00000273112.ENSG00000072694.80	ENSG00000143226+ENSG00000244682+ENSG00000273112+ENSG00000072694	chr1	dexseq_prepare_annotation2.py	exon	.	+	.		42	0.00121836926335869	0.0127248838071301
ENSG00000259900.ENSG00000260371.ENSG00000213380.ENSG00000157315.ENSG00000272617.ENSG00000258429.ENSG00000132604.22	ENSG00000259900+ENSG00000260371+ENSG00000213380+ENSG00000157315+ENSG00000272617+ENSG00000258429+ENSG00000132604	chr16	dexseq_prepare_annotation2.py	exon	.	-	.		6	0.0012286987700657	0.0128230966591107
ENSG00000124574.39	ENSG00000124574	chr6	dexseq_prepare_annotation2.py	exon	.	+	.	ABCC10	23	0.00122973604884369	0.0128242579370755
ENSG00000167716.37	ENSG00000167716	chr17	dexseq_prepare_annotation2.py	exon	.	+	.	WDR81	20	0.00123897859994749	0.0129109214677748
ENSG00000085552.23	ENSG00000085552	chr1	dexseq_prepare_annotation2.py	exon	.	-	.	IGSF9	19	0.00126055572012083	0.013125891855604
ENSG00000135451.47	ENSG00000135451	chr12	dexseq_prepare_annotation2.py	exon	.	+	.	TROAP	25	0.00127867169138053	0.0133030171301211
ENSG00000118514.16	ENSG00000118514	chr6	dexseq_prepare_annotation2.py	exon	.	-	.	ALDH8A1	3	0.00127948724220675	0.0133030171301211
ENSG00000041982.46	ENSG00000041982	chr9	dexseq_prepare_annotation2.py	exon	.	-	.	TNC	10	0.00129898746697625	0.0134917203011389
ENSG00000077147.21	ENSG00000077147	chr10	dexseq_prepare_annotation2.py	exon	.	-	.	TM9SF3	14	0.0012995851600635	0.0134917203011389
ENSG00000264019.2	ENSG00000264019	chr17	dexseq_prepare_annotation2.py	exon	.	-	.	RP11-6N17.6	3	0.00130710750264201	0.0135596492914526
ENSG00000141458.51	ENSG00000141458	chr18	dexseq_prepare_annotation2.py	exon	.	-	.	NPC1	34	0.00131430112034417	0.0136240690236874
ENSG00000184206.23	ENSG00000184206	chr15	dexseq_prepare_annotation2.py	exon	.	+	.	GOLGA6L4	8	0.00131694190346046	0.0136412329252235
ENSG00000237675.6	ENSG00000237675	chr10	dexseq_prepare_annotation2.py	exon	.	+	.	TEX36-AS1	5	0.00133409037086189	0.0138085332930242
ENSG00000117625.47	ENSG00000117625	chr1	dexseq_prepare_annotation2.py	exon	.	+	.	RCOR3	34	0.00133732842044969	0.0138317111985121
ENSG00000125877.10	ENSG00000125877	chr20	dexseq_prepare_annotation2.py	exon	.	+	.	ITPA	4	0.0013404660718524	0.013853816887376
ENSG00000130958.19	ENSG00000130958	chr9	dexseq_prepare_annotation2.py	exon	.	-	.	SLC35D2	4	0.00135155292128741	0.0139579838977699
ENSG00000149716.37	ENSG00000149716	chr11	dexseq_prepare_annotation2.py	exon	.	-	.	ORAOV1	27	0.00135596121194592	0.0139911058931994
ENSG00000164669.20	ENSG00000164669	chr7	dexseq_prepare_annotation2.py	exon	.	+	.	INTS4L1	8	0.0013567806494741	0.0139911058931994
ENSG00000174456.17	ENSG00000174456	chr12	dexseq_prepare_annotation2.py	exon	.	-	.	C12orf76	13	0.00136033848627309	0.0140173569169613
ENSG00000114331.50	ENSG00000114331	chr3	dexseq_prepare_annotation2.py	exon	.	-	.	ACAP2	25	0.00137809402682001	0.0141897577527363
ENSG00000163605.ENSG00000172986.31	ENSG00000163605+ENSG00000172986	chr3	dexseq_prepare_annotation2.py	exon	.	+	.		5	0.00137932624468247	0.0141918938800948
ENSG00000230267.51	ENSG00000230267	chr16	dexseq_prepare_annotation2.py	exon	.	-	.	HERC2P4	12	0.00138699498066268	0.0142554518359604
ENSG00000130702.ENSG00000265329.94	ENSG00000130702+ENSG00000265329	chr20	dexseq_prepare_annotation2.py	exon	.	-	.		21	0.00138756221206402	0.0142554518359604
ENSG00000087266.67	ENSG00000087266	chr4	dexseq_prepare_annotation2.py	exon	.	+	.	SH3BP2	30	0.0014015356950754	0.0143883379103775
ENSG00000172264.46	ENSG00000172264	chr20	dexseq_prepare_annotation2.py	exon	.	+	.	MACROD2	6	0.00140351974694347	0.014398033315126
ENSG00000109572.35	ENSG00000109572	chr4	dexseq_prepare_annotation2.py	exon	.	+	.	CLCN3	16	0.00141372271299207	0.0144919658417669
ENSG00000146839.57	ENSG00000146839	chr7	dexseq_prepare_annotation2.py	exon	.	+	.	ZAN	12	0.00143316434336211	0.0146803942242766
ENSG00000108294.14	ENSG00000108294	chr17	dexseq_prepare_annotation2.py	exon	.	+	.	PSMB3	5	0.00145519852913669	0.0148950808795373
ENSG00000142188.30	ENSG00000142188	chr21	dexseq_prepare_annotation2.py	exon	.	-	.	TMEM50B	20	0.00145739961310231	0.0149065932362288
ENSG00000135976.77	ENSG00000135976	chr2	dexseq_prepare_annotation2.py	exon	.	+	.	ANKRD36	17	0.0014723448278838	0.0150459008560293
ENSG00000147234.8	ENSG00000147234	chrX	dexseq_prepare_annotation2.py	exon	.	+	.	FRMPD3	3	0.00147411046672111	0.0150459008560293
ENSG00000118298.21	ENSG00000118298	chr1	dexseq_prepare_annotation2.py	exon	.	+	.	CA14	10	0.00147427882602584	0.0150459008560293
ENSG00000131238.16	ENSG00000131238	chr1	dexseq_prepare_annotation2.py	exon	.	-	.	PPT1	7	0.00149193505685471	0.0152148811505014
ENSG00000119121.46	ENSG00000119121	chr9	dexseq_prepare_annotation2.py	exon	.	-	.	TRPM6	3	0.00151274901304103	0.0154157918186941
ENSG00000166508.11	ENSG00000166508	chr7	dexseq_prepare_annotation2.py	exon	.	-	.	MCM7	4	0.00152138890290491	0.015492437438478
ENSG00000144744.32	ENSG00000144744	chr3	dexseq_prepare_annotation2.py	exon	.	-	.	UBA3	21	0.00152573349577258	0.0155252631763075
ENSG00000064961.19	ENSG00000064961	chr19	dexseq_prepare_annotation2.py	exon	.	+	.	HMG20B	5	0.00153531099630874	0.0156032320255886
ENSG00000100883.35	ENSG00000100883	chr14	dexseq_prepare_annotation2.py	exon	.	+	.	SRP54	9	0.00153564916245774	0.0156032320255886
ENSG00000139354.ENSG00000257803.29	ENSG00000139354+ENSG00000257803	chr12	dexseq_prepare_annotation2.py	exon	.	+	.		24	0.0015495018332341	0.0157324420003366
ENSG00000204946.ENSG00000244560.40	ENSG00000204946+ENSG00000244560	chr7	dexseq_prepare_annotation2.py	exon	.	+	.		15	0.00155082316798807	0.0157343223834922
ENSG00000142347.75	ENSG00000142347	chr19	dexseq_prepare_annotation2.py	exon	.	-	.	MYO1F	26	0.00155213970313258	0.0157361513533551
ENSG00000224389.78	ENSG00000224389	chr6	dexseq_prepare_annotation2.py	exon	.	+	.	C4B	32	0.00155976968308627	0.0158019388010694
ENSG00000188690.31	ENSG00000188690	chr10	dexseq_prepare_annotation2.py	exon	.	-	.	UROS	22	0.00158026233219469	0.0159978457884241
ENSG00000233382.7	ENSG00000233382	chrX	dexseq_prepare_annotation2.py	exon	.	-	.	NKAPP1	4	0.00159041311277985	0.01608884674864
ENSG00000177084.105	ENSG00000177084	chr12	dexseq_prepare_annotation2.py	exon	.	-	.	POLE	45	0.00159882034218396	0.016162089721829
ENSG00000069329.36	ENSG00000069329	chr16	dexseq_prepare_annotation2.py	exon	.	-	.	VPS35	21	0.00160078835771365	0.0161701808650447
ENSG00000115504.61	ENSG00000115504	chr2	dexseq_prepare_annotation2.py	exon	.	+	.	EHBP1	31	0.00160206516247393	0.0161712831159631
ENSG00000167107.67	ENSG00000167107	chr17	dexseq_prepare_annotation2.py	exon	.	+	.	ACSF2	32	0.00160325179435433	0.0161714742170525
ENSG00000126777.100	ENSG00000126777	chr14	dexseq_prepare_annotation2.py	exon	.	+	.	KTN1	7	0.00161884781903315	0.0163169020711718
ENSG00000174059.13	ENSG00000174059	chr1	dexseq_prepare_annotation2.py	exon	.	-	.	CD34	10	0.00162494106838642	0.0163648041226996
ENSG00000135249.29	ENSG00000135249	chr7	dexseq_prepare_annotation2.py	exon	.	+	.	RINT1	13	0.00162596364162284	0.0163648041226996
ENSG00000099899.ENSG00000243762.56	ENSG00000099899+ENSG00000243762	chr22	dexseq_prepare_annotation2.py	exon	.	-	.		31	0.00162720211470251	0.016365375516714
ENSG00000071967.15	ENSG00000071967	chr2	dexseq_prepare_annotation2.py	exon	.	+	.	CYBRD1	10	0.00163212663632432	0.0164029911367601
ENSG00000060138.53	ENSG00000060138	chr12	dexseq_prepare_annotation2.py	exon	.	-	.	YBX3	37	0.00164966716705791	0.0165612395125768
ENSG00000073803.39	ENSG00000073803	chr3	dexseq_prepare_annotation2.py	exon	.	+	.	MAP3K13	31	0.00165026431708831	0.0165612395125768
ENSG00000122786.36	ENSG00000122786	chr7	dexseq_prepare_annotation2.py	exon	.	+	.	CALD1	14	0.00165681725887728	0.0166066806335044
ENSG00000136518.39	ENSG00000136518	chr3	dexseq_prepare_annotation2.py	exon	.	+	.	ACTL6A	27	0.00165719060116276	0.0166066806335044
ENSG00000068654.51	ENSG00000068654	chr2	dexseq_prepare_annotation2.py	exon	.	-	.	POLR1A	35	0.00166913735692977	0.0167143045958932
ENSG00000162825.103	ENSG00000162825	chr1	dexseq_prepare_annotation2.py	exon	.	+	.	NBPF8	49	0.00167492115791795	0.0167601034075186
ENSG00000258890.56	ENSG00000258890	chr17	dexseq_prepare_annotation2.py	exon	.	+	.	CEP95	5	0.00169260887796028	0.0169248666793299
ENSG00000100401.4	ENSG00000100401	chr22	dexseq_prepare_annotation2.py	exon	.	-	.	RANGAP1	4	0.0016960345380448	0.0169468847888762
ENSG00000173120.27	ENSG00000173120	chr11	dexseq_prepare_annotation2.py	exon	.	+	.	KDM2A	7	0.00170573427534389	0.0170315169280732
ENSG00000162687.43	ENSG00000162687	chr1	dexseq_prepare_annotation2.py	exon	.	-	.	KCNT2	16	0.00171184757677307	0.0170802428607567
ENSG00000116874.17	ENSG00000116874	chr1	dexseq_prepare_annotation2.py	exon	.	-	.	WARS2	6	0.00171770312087165	0.0171263286687916
ENSG00000143847.61	ENSG00000143847	chr1	dexseq_prepare_annotation2.py	exon	.	+	.	PPFIA4	46	0.00172099692980623	0.0171468248063931
ENSG00000224647.6	ENSG00000224647	chr17	dexseq_prepare_annotation2.py	exon	.	+	.	AC026954.6	7	0.00173142893755084	0.0172383604285706
ENSG00000225098.4	ENSG00000225098	chr22	dexseq_prepare_annotation2.py	exon	.	-	.	BCRP1	3	0.00173506859721777	0.017262187502061
ENSG00000076604.45	ENSG00000076604	chr17	dexseq_prepare_annotation2.py	exon	.	+	.	TRAF4	5	0.00174136860005536	0.0173124291042116
ENSG00000236111.1	ENSG00000236111	chr1	dexseq_prepare_annotation2.py	exon	.	+	.	RP11-630I5.1	2	0.00175125337704196	0.0173982123519757
ENSG00000231889.28	ENSG00000231889	chr6	dexseq_prepare_annotation2.py	exon	.	+	.	TRAF3IP2-AS1	19	0.00175672310193599	0.0174400417481803
ENSG00000242861.ENSG00000196187.14	ENSG00000242861+ENSG00000196187	chr1	dexseq_prepare_annotation2.py	exon	.	-	.		6	0.00176561542211381	0.0175157650292652
ENSG00000003756.ENSG00000004534.144	ENSG00000003756+ENSG00000004534	chr3	dexseq_prepare_annotation2.py	exon	.	+	.		49	0.00177151995096105	0.0175617607737005
ENSG00000215860.10	ENSG00000215860	chr1	dexseq_prepare_annotation2.py	exon	.	-	.	PDZK1P1	6	0.00178795650791036	0.0177070045115339
ENSG00000126247.44	ENSG00000126247	chr19	dexseq_prepare_annotation2.py	exon	.	+	.	CAPNS1	6	0.00178872837834038	0.0177070045115339
ENSG00000230461.44	ENSG00000230461	chr1	dexseq_prepare_annotation2.py	exon	.	-	.	PROX1-AS1	11	0.00179906506770263	0.0177966086590098
ENSG00000171241.26	ENSG00000171241	chr16	dexseq_prepare_annotation2.py	exon	.	-	.	SHCBP1	10	0.00180502007717726	0.0178427716265724
ENSG00000129422.53	ENSG00000129422	chr8	dexseq_prepare_annotation2.py	exon	.	-	.	MTUS1	47	0.0018188952918284	0.0179671047764133
ENSG00000139641.ENSG00000135482.63	ENSG00000139641+ENSG00000135482	chr12	dexseq_prepare_annotation2.py	exon	.	+	.		26	0.00182345938823564	0.0179993507253566
ENSG00000078070.38	ENSG00000078070	chr3	dexseq_prepare_annotation2.py	exon	.	-	.	MCCC1	12	0.00182786026536856	0.018029940751488
ENSG00000172748.35	ENSG00000172748	chr8	dexseq_prepare_annotation2.py	exon	.	+	.	ZNF596	7	0.00183018134659027	0.0180399868106253
ENSG00000173467.9	ENSG00000173467	chr7	dexseq_prepare_annotation2.py	exon	.	-	.	AGR3	9	0.00185253040595376	0.0182472927397252
ENSG00000137642.37	ENSG00000137642	chr11	dexseq_prepare_annotation2.py	exon	.	+	.	SORL1	11	0.00185826490442669	0.0182907680607003
ENSG00000134107.7	ENSG00000134107	chr3	dexseq_prepare_annotation2.py	exon	.	+	.	BHLHE40	5	0.00186299231095107	0.0183242759334952
ENSG00000185187.53	ENSG00000185187	chr11	dexseq_prepare_annotation2.py	exon	.	-	.	SIGIRR	31	0.00186687410400224	0.0183494247454415
ENSG00000172900.9	ENSG00000172900	chr11	dexseq_prepare_annotation2.py	exon	.	-	.	AP002387.1	4	0.00187594684630925	0.0184255233152743
ENSG00000260914.ENSG00000168807.ENSG00000132612.39	ENSG00000260914+ENSG00000168807+ENSG00000132612	chr16	dexseq_prepare_annotation2.py	exon	.	+	.		10	0.00189585248577057	0.0186078391746539
ENSG00000166452.21	ENSG00000166452	chr11	dexseq_prepare_annotation2.py	exon	.	+	.	AKIP1	9	0.00189915101616326	0.0186270130473407
ENSG00000141522.25	ENSG00000141522	chr17	dexseq_prepare_annotation2.py	exon	.	-	.	ARHGDIA	9	0.00190566288461951	0.0186776541324102
ENSG00000105662.17	ENSG00000105662	chr19	dexseq_prepare_annotation2.py	exon	.	+	.	CRTC1	4	0.00191696738052851	0.0187751635452188
ENSG00000143842.29	ENSG00000143842	chr1	dexseq_prepare_annotation2.py	exon	.	+	.	SOX13	6	0.00192521217056071	0.0188425889399967
ENSG00000114487.13	ENSG00000114487	chr3	dexseq_prepare_annotation2.py	exon	.	-	.	MORC1	12	0.00193268224213863	0.0189015868701447
ENSG00000162458.43	ENSG00000162458	chr1	dexseq_prepare_annotation2.py	exon	.	+	.	FBLIM1	12	0.00193396986027837	0.0189015868701447
ENSG00000125247.37	ENSG00000125247	chr13	dexseq_prepare_annotation2.py	exon	.	-	.	TMTC4	20	0.00194848802571586	0.0190300498364873
ENSG00000163749.35	ENSG00000163749	chr4	dexseq_prepare_annotation2.py	exon	.	-	.	CCDC158	26	0.00196539859382751	0.0191816808498359
ENSG00000253495.ENSG00000136960.24	ENSG00000253495+ENSG00000136960	chr8	dexseq_prepare_annotation2.py	exon	.	-	.		20	0.00197215528176517	0.0192340693642013
ENSG00000090054.20	ENSG00000090054	chr9	dexseq_prepare_annotation2.py	exon	.	-	.	SPTLC1	16	0.00197378179481277	0.019236385697651
ENSG00000014641.35	ENSG00000014641	chr2	dexseq_prepare_annotation2.py	exon	.	+	.	MDH1	20	0.00201231541775883	0.0195981408020689
ENSG00000089060.46	ENSG00000089060	chr12	dexseq_prepare_annotation2.py	exon	.	-	.	SLC8B1	9	0.00202484981687965	0.0197063563696179
ENSG00000099219.30	ENSG00000099219	chr9	dexseq_prepare_annotation2.py	exon	.	-	.	ERMP1	2	0.00202772928223078	0.0197205216500099
ENSG00000213297.ENSG00000132010.ENSG00000242615.ENSG00000257591.16	ENSG00000213297+ENSG00000132010+ENSG00000242615+ENSG00000257591	chr19	dexseq_prepare_annotation2.py	exon	.	-	.		4	0.00202926940931122	0.0197216505610885
ENSG00000181894.13	ENSG00000181894	chr19	dexseq_prepare_annotation2.py	exon	.	-	.	ZNF329	8	0.00205120137175539	0.0199208189322864
ENSG00000087338.19	ENSG00000087338	chr2	dexseq_prepare_annotation2.py	exon	.	+	.	GMCL1	10	0.00205939314979458	0.0199863600080624
ENSG00000150672.ENSG00000256466.95	ENSG00000150672+ENSG00000256466	chr11	dexseq_prepare_annotation2.py	exon	.	-	.		18	0.0020621256800191	0.0199867488857276
ENSG00000147488.72	ENSG00000147488	chr8	dexseq_prepare_annotation2.py	exon	.	-	.	ST18	3	0.00206231960124953	0.0199867488857276
ENSG00000253729.106	ENSG00000253729	chr8	dexseq_prepare_annotation2.py	exon	.	-	.	PRKDC	72	0.00209451700425197	0.0202845916027171
ENSG00000254571.1	ENSG00000254571	chr9	dexseq_prepare_annotation2.py	exon	.	-	.	RP11-60I3.4	2	0.00210705800347839	0.0203917863662979
ENSG00000153404.19	ENSG00000153404	chr5	dexseq_prepare_annotation2.py	exon	.	+	.	PLEKHG4B	3	0.0021213366060185	0.0205156359334848
ENSG00000082293.48	ENSG00000082293	chr6	dexseq_prepare_annotation2.py	exon	.	+	.	COL19A1	32	0.00212662929281205	0.0205524696972464
ENSG00000176840.29	ENSG00000176840	chr19	dexseq_prepare_annotation2.py	exon	.	+	.	MIR7-3HG	11	0.00213453724141652	0.0206145092443357
ENSG00000149182.ENSG00000270060.71	ENSG00000149182+ENSG00000270060	chr11	dexseq_prepare_annotation2.py	exon	.	-	.		39	0.00214557081070535	0.0207066272874274
ENSG00000166105.16	ENSG00000166105	chr11	dexseq_prepare_annotation2.py	exon	.	+	.	GLB1L3	5	0.00219408346517733	0.0211600709674379
ENSG00000180353.22	ENSG00000180353	chr3	dexseq_prepare_annotation2.py	exon	.	-	.	HCLS1	17	0.00222118604136673	0.0214065452239999
ENSG00000120519.30	ENSG00000120519	chr4	dexseq_prepare_annotation2.py	exon	.	-	.	SLC10A7	4	0.00224663436591346	0.0216367450163668
ENSG00000182685.12	ENSG00000182685	chr16	dexseq_prepare_annotation2.py	exon	.	-	.	BRICD5	11	0.00225472957930923	0.0216996177511144
ENSG00000223404.4	ENSG00000223404	chr13	dexseq_prepare_annotation2.py	exon	.	-	.	LINC00397	3	0.00228108277992125	0.0219379968188399
ENSG00000070495.16	ENSG00000070495	chr17	dexseq_prepare_annotation2.py	exon	.	-	.	JMJD6	2	0.00228914832160283	0.021993642837575
ENSG00000091039.58	ENSG00000091039	chr12	dexseq_prepare_annotation2.py	exon	.	-	.	OSBPL8	18	0.00229101076255821	0.021993642837575
ENSG00000165684.21	ENSG00000165684	chr9	dexseq_prepare_annotation2.py	exon	.	-	.	SNAPC4	8	0.00229163308647705	0.021993642837575
ENSG00000094914.52	ENSG00000094914	chr12	dexseq_prepare_annotation2.py	exon	.	-	.	AAAS	32	0.00229952245156123	0.0220540764762268
ENSG00000147526.71	ENSG00000147526	chr8	dexseq_prepare_annotation2.py	exon	.	+	.	TACC1	15	0.0023046280589105	0.0220877467043955
ENSG00000130733.29	ENSG00000130733	chr19	dexseq_prepare_annotation2.py	exon	.	-	.	YIPF2	7	0.00231193002869831	0.0221424059249259
ENSG00000115806.26	ENSG00000115806	chr2	dexseq_prepare_annotation2.py	exon	.	+	.	GORASP2	12	0.00231518357339228	0.0221582427836279
ENSG00000180357.15	ENSG00000180357	chr15	dexseq_prepare_annotation2.py	exon	.	+	.	ZNF609	5	0.00232170800490978	0.0222053412707152
ENSG00000159708.19	ENSG00000159708	chr16	dexseq_prepare_annotation2.py	exon	.	+	.	LRRC36	4	0.00232941161445973	0.0222636448920999
ENSG00000135632.19	ENSG00000135632	chr2	dexseq_prepare_annotation2.py	exon	.	+	.	SMYD5	11	0.0023329252533775	0.0222818495407069
ENSG00000143570.25	ENSG00000143570	chr1	dexseq_prepare_annotation2.py	exon	.	-	.	SLC39A1	3	0.00233751021361732	0.0223102542718031
ENSG00000213123.ENSG00000145107.ENSG00000273331.ENSG00000161217.ENSG00000272741.26	ENSG00000213123+ENSG00000145107+ENSG00000273331+ENSG00000161217+ENSG00000272741	chr3	dexseq_prepare_annotation2.py	exon	.	-	.		6	0.00237611668103135	0.0226631128895339
ENSG00000123607.45	ENSG00000123607	chr2	dexseq_prepare_annotation2.py	exon	.	-	.	TTC21B	28	0.00239149924029304	0.02279413143759
ENSG00000142156.43	ENSG00000142156	chr21	dexseq_prepare_annotation2.py	exon	.	+	.	COL6A1	26	0.00240749885753146	0.0229284685470118
ENSG00000141002.ENSG00000267048.ENSG00000198211.ENSG00000258839.ENSG00000256390.ENSG00000258947.118	ENSG00000141002+ENSG00000267048+ENSG00000198211+ENSG00000258839+ENSG00000256390+ENSG00000258947	chr16	dexseq_prepare_annotation2.py	exon	.	+	.		56	0.0024089047393965	0.0229284685470118
ENSG00000206195.ENSG00000271672.10	ENSG00000206195+ENSG00000271672	chr22	dexseq_prepare_annotation2.py	exon	.	-	.		2	0.00241528604344277	0.0229610823169845
ENSG00000166313.50	ENSG00000166313	chr11	dexseq_prepare_annotation2.py	exon	.	-	.	APBB1	40	0.00241564711790356	0.0229610823169845
ENSG00000138448.32	ENSG00000138448	chr2	dexseq_prepare_annotation2.py	exon	.	+	.	ITGAV	20	0.00241751850608455	0.0229631095958608
ENSG00000155463.31	ENSG00000155463	chr14	dexseq_prepare_annotation2.py	exon	.	+	.	OXA1L	16	0.00242380205154504	0.0230070148127808
ENSG00000067066.ENSG00000250011.70	ENSG00000067066+ENSG00000250011	chr2	dexseq_prepare_annotation2.py	exon	.	+	.		50	0.00243417599938422	0.023082574016593
ENSG00000110844.3	ENSG00000110844	chr12	dexseq_prepare_annotation2.py	exon	.	+	.	PRPF40B	3	0.00243514037520759	0.023082574016593
ENSG00000197253.13	ENSG00000197253	chr16	dexseq_prepare_annotation2.py	exon	.	-	.	TPSB2	5	0.0024367624530478	0.023082574016593
ENSG00000063241.14	ENSG00000063241	chr19	dexseq_prepare_annotation2.py	exon	.	-	.	ISOC2	10	0.00244831910940363	0.0231672035296931
ENSG00000167705.13	ENSG00000167705	chr17	dexseq_prepare_annotation2.py	exon	.	-	.	RILP	3	0.00244904223896821	0.0231672035296931
ENSG00000138074.58	ENSG00000138074	chr2	dexseq_prepare_annotation2.py	exon	.	-	.	SLC5A6	29	0.00246654662294675	0.0233068845440417
ENSG00000181625.ENSG00000260280.ENSG00000213648.41	ENSG00000181625+ENSG00000260280+ENSG00000213648	chr16	dexseq_prepare_annotation2.py	exon	.	+	.		27	0.00246717400112391	0.0233068845440417
ENSG00000065427.23	ENSG00000065427	chr16	dexseq_prepare_annotation2.py	exon	.	-	.	KARS	12	0.00247009371866976	0.0233153044610762
ENSG00000021488.23	ENSG00000021488	chr19	dexseq_prepare_annotation2.py	exon	.	-	.	SLC7A9	17	0.00247181662036094	0.0233153044610762
ENSG00000082196.ENSG00000250767.ENSG00000273294.ENSG00000242110.40	ENSG00000082196+ENSG00000250767+ENSG00000273294+ENSG00000242110	chr5	dexseq_prepare_annotation2.py	exon	.	-	.		17	0.00247311591113589	0.0233153044610762
ENSG00000234537.9	ENSG00000234537	chr9	dexseq_prepare_annotation2.py	exon	.	+	.	RP11-100G15.7	2	0.00251536215171316	0.0236974492782827
ENSG00000012232.39	ENSG00000012232	chr8	dexseq_prepare_annotation2.py	exon	.	+	.	EXTL3	24	0.00253437596131971	0.0238603485304668
ENSG00000120820.24	ENSG00000120820	chr12	dexseq_prepare_annotation2.py	exon	.	-	.	GLT8D2	13	0.00254269947778945	0.0239224490950449
ENSG00000127511.24	ENSG00000127511	chr19	dexseq_prepare_annotation2.py	exon	.	+	.	SIN3B	15	0.00256469149939659	0.0241064455453153
ENSG00000129515.33	ENSG00000129515	chr14	dexseq_prepare_annotation2.py	exon	.	-	.	SNX6	13	0.00256573765136795	0.0241064455453153
ENSG00000174514.17	ENSG00000174514	chr1	dexseq_prepare_annotation2.py	exon	.	+	.	MFSD4	12	0.00258659929657713	0.0242859753615571
ENSG00000187243.ENSG00000221705.45	ENSG00000187243+ENSG00000221705	chrX	dexseq_prepare_annotation2.py	exon	.	-	.		22	0.00259124745459799	0.0243131341454794
ENSG00000075275.43	ENSG00000075275	chr22	dexseq_prepare_annotation2.py	exon	.	-	.	CELSR1	11	0.00259398019695785	0.0243222963762148
ENSG00000174332.9	ENSG00000174332	chr1	dexseq_prepare_annotation2.py	exon	.	-	.	GLIS1	6	0.00261136207404983	0.0244687099888472
ENSG00000165471.3	ENSG00000165471	chr10	dexseq_prepare_annotation2.py	exon	.	-	.	MBL2	3	0.00263999789058831	0.0247203047915872
ENSG00000151090.33	ENSG00000151090	chr3	dexseq_prepare_annotation2.py	exon	.	-	.	THRB	13	0.00264593223229731	0.0247591320845171
ENSG00000196912.61	ENSG00000196912	chr2	dexseq_prepare_annotation2.py	exon	.	-	.	ANKRD36B	19	0.00264972317285528	0.0247778637548095
ENSG00000142661.49	ENSG00000142661	chr1	dexseq_prepare_annotation2.py	exon	.	-	.	MYOM3	12	0.00265349177301712	0.0247963613795642
ENSG00000197912.22	ENSG00000197912	chr16	dexseq_prepare_annotation2.py	exon	.	+	.	SPG7	4	0.00266684724236046	0.0249043610650371
ENSG00000213397.ENSG00000183479.42	ENSG00000213397+ENSG00000183479	chrX	dexseq_prepare_annotation2.py	exon	.	-	.		16	0.00266954263102525	0.0249127330842781
ENSG00000155368.22	ENSG00000155368	chr2	dexseq_prepare_annotation2.py	exon	.	+	.	DBI	13	0.00268548315777053	0.0250446170046896
ENSG00000141295.36	ENSG00000141295	chr17	dexseq_prepare_annotation2.py	exon	.	-	.	SCRN2	14	0.00268753311096367	0.0250468681384494
ENSG00000228315.ENSG00000189269.ENSG00000244723.ENSG00000272578.ENSG00000234353.ENSG00000211683.ENSG00000273000.73	ENSG00000228315+ENSG00000189269+ENSG00000244723+ENSG00000272578+ENSG00000234353+ENSG00000211683+ENSG00000273000	chr22	dexseq_prepare_annotation2.py	exon	.	-	.		26	0.00269622935996563	0.0251043338186275
ENSG00000166689.60	ENSG00000166689	chr11	dexseq_prepare_annotation2.py	exon	.	-	.	PLEKHA7	35	0.0026973246243135	0.0251043338186275
ENSG00000166535.41	ENSG00000166535	chr12	dexseq_prepare_annotation2.py	exon	.	+	.	A2ML1	25	0.00270288947141845	0.0251392318936697
ENSG00000023839.35	ENSG00000023839	chr10	dexseq_prepare_annotation2.py	exon	.	+	.	ABCC2	21	0.00273207066038967	0.0253935883058634
ENSG00000022840.73	ENSG00000022840	chr12	dexseq_prepare_annotation2.py	exon	.	+	.	RNF10	25	0.00274684869662206	0.0255138213276451
ENSG00000214021.ENSG00000241553.ENSG00000250151.104	ENSG00000214021+ENSG00000241553+ENSG00000250151	chr3	dexseq_prepare_annotation2.py	exon	.	+	.		43	0.00275254484846529	0.0255495935699704
ENSG00000007376.13	ENSG00000007376	chr16	dexseq_prepare_annotation2.py	exon	.	-	.	RPUSD1	4	0.00275750270427067	0.0255784694919253
ENSG00000172262.55	ENSG00000172262	chr5	dexseq_prepare_annotation2.py	exon	.	+	.	ZNF131	12	0.00277297046777455	0.0257047309291899
ENSG00000267787.ENSG00000267040.10	ENSG00000267787+ENSG00000267040	chr18	dexseq_prepare_annotation2.py	exon	.	+	.		7	0.00279283668650685	0.0258715687434337
ENSG00000091129.31	ENSG00000091129	chr7	dexseq_prepare_annotation2.py	exon	.	-	.	NRCAM	21	0.00280023265020387	0.0259227419603432
ENSG00000174343.9	ENSG00000174343	chr4	dexseq_prepare_annotation2.py	exon	.	+	.	CHRNA9	6	0.0028289280772958	0.0261708917451367
ENSG00000185219.12	ENSG00000185219	chr3	dexseq_prepare_annotation2.py	exon	.	-	.	ZNF445	4	0.00283272480547073	0.0261885219165315
ENSG00000128683.42	ENSG00000128683	chr2	dexseq_prepare_annotation2.py	exon	.	+	.	GAD1	16	0.00285721936415922	0.0263973522176392
ENSG00000262333.ENSG00000167720.22	ENSG00000262333+ENSG00000167720	chr17	dexseq_prepare_annotation2.py	exon	.	+	.		11	0.0028825738928559	0.0266138438947743
ENSG00000140451.22	ENSG00000140451	chr15	dexseq_prepare_annotation2.py	exon	.	-	.	PIF1	14	0.00289223336422837	0.0266840744300306
ENSG00000159650.23	ENSG00000159650	chr3	dexseq_prepare_annotation2.py	exon	.	-	.	UROC1	17	0.00289403421141642	0.0266840744300306
ENSG00000177463.26	ENSG00000177463	chr3	dexseq_prepare_annotation2.py	exon	.	+	.	NR2C2	6	0.00291570300324213	0.0268659819640055
ENSG00000237187.34	ENSG00000237187	chr5	dexseq_prepare_annotation2.py	exon	.	-	.	NR2F1-AS1	20	0.00292413208185879	0.0269257348415308
ENSG00000168137.84	ENSG00000168137	chr3	dexseq_prepare_annotation2.py	exon	.	+	.	SETD5	27	0.00293796385062834	0.0270351238321275
ENSG00000266504.ENSG00000214425.ENSG00000267246.28	ENSG00000266504+ENSG00000214425+ENSG00000267246	chr17	dexseq_prepare_annotation2.py	exon	.	-	.		17	0.00298295366886089	0.0274233372020566
ENSG00000128394.ENSG00000239713.35	ENSG00000128394+ENSG00000239713	chr22	dexseq_prepare_annotation2.py	exon	.	+	.		12	0.00298411214986636	0.0274233372020566
ENSG00000226674.71	ENSG00000226674	chr2	dexseq_prepare_annotation2.py	exon	.	+	.	TEX41	10	0.00300739152173533	0.0276189424300481
ENSG00000248457.1	ENSG00000248457	chr5	dexseq_prepare_annotation2.py	exon	.	-	.	RP11-419C19.2	2	0.00301321429407498	0.0276540787002282
ENSG00000158882.ENSG00000263548.27	ENSG00000158882+ENSG00000263548	chr1	dexseq_prepare_annotation2.py	exon	.	+	.		24	0.0030295849537222	0.0277859086252309
ENSG00000119899.11	ENSG00000119899	chr6	dexseq_prepare_annotation2.py	exon	.	-	.	SLC17A5	8	0.00305238306155421	0.0279764745330671
ENSG00000116691.20	ENSG00000116691	chr1	dexseq_prepare_annotation2.py	exon	.	+	.	MIIP	6	0.00305566426006011	0.0279767828670199
ENSG00000156261.26	ENSG00000156261	chr21	dexseq_prepare_annotation2.py	exon	.	-	.	CCT8	11	0.00305645696279884	0.0279767828670199
ENSG00000242145.1	ENSG00000242145	chr3	dexseq_prepare_annotation2.py	exon	.	-	.	RP11-520D19.1	2	0.00306336684933724	0.028021510895952
ENSG00000145675.50	ENSG00000145675	chr5	dexseq_prepare_annotation2.py	exon	.	+	.	PIK3R1	9	0.00306719742647849	0.0280380311282513
ENSG00000138698.47	ENSG00000138698	chr4	dexseq_prepare_annotation2.py	exon	.	+	.	RAP1GDS1	28	0.00309100525216761	0.028237026211919
ENSG00000168060.56	ENSG00000168060	chr11	dexseq_prepare_annotation2.py	exon	.	-	.	NAALADL1	9	0.00314692056643302	0.0287288747030527
ENSG00000033170.31	ENSG00000033170	chr14	dexseq_prepare_annotation2.py	exon	.	+	.	FUT8	18	0.00315555687534059	0.0287837284871984
ENSG00000134644.58	ENSG00000134644	chr1	dexseq_prepare_annotation2.py	exon	.	-	.	PUM1	17	0.00315895690561526	0.0287837284871984
ENSG00000017260.72	ENSG00000017260	chr3	dexseq_prepare_annotation2.py	exon	.	+	.	ATP2C1	6	0.00315916436569727	0.0287837284871984
ENSG00000095539.42	ENSG00000095539	chr10	dexseq_prepare_annotation2.py	exon	.	+	.	SEMA4G	31	0.0031703563217448	0.028856428616296
ENSG00000227671.ENSG00000263568.ENSG00000232347.21	ENSG00000227671+ENSG00000263568+ENSG00000232347	chr1	dexseq_prepare_annotation2.py	exon	.	-	.		5	0.00317131087833075	0.028856428616296
ENSG00000141013.14	ENSG00000141013	chr16	dexseq_prepare_annotation2.py	exon	.	+	.	GAS8	13	0.00319506845499724	0.0290535147953097
ENSG00000090975.35	ENSG00000090975	chr12	dexseq_prepare_annotation2.py	exon	.	-	.	PITPNM2	24	0.00322322841828944	0.0292903480084583
ENSG00000126214.ENSG00000256500.ENSG00000256053.98	ENSG00000126214+ENSG00000256500+ENSG00000256053	chr14	dexseq_prepare_annotation2.py	exon	.	+	.		35	0.00324001041443957	0.0294235437570975
ENSG00000146281.4	ENSG00000146281	chr6	dexseq_prepare_annotation2.py	exon	.	+	.	PM20D2	4	0.00327413685519722	0.0297133174401431
ENSG00000138772.30	ENSG00000138772	chr4	dexseq_prepare_annotation2.py	exon	.	+	.	ANXA3	4	0.00327621024847271	0.0297133174401431
ENSG00000156299.34	ENSG00000156299	chr21	dexseq_prepare_annotation2.py	exon	.	-	.	TIAM1	8	0.00331673420884152	0.0300611597239831
ENSG00000138107.25	ENSG00000138107	chr10	dexseq_prepare_annotation2.py	exon	.	-	.	ACTR1A	19	0.00332693837324332	0.0301339238267146
ENSG00000223662.4	ENSG00000223662	chr21	dexseq_prepare_annotation2.py	exon	.	+	.	SAMSN1-AS1	5	0.00335172214506663	0.0303385620830247
ENSG00000146215.ENSG00000171467.40	ENSG00000146215+ENSG00000171467	chr6	dexseq_prepare_annotation2.py	exon	.	-	.		24	0.00338268330921667	0.0305987731009742
ENSG00000233863.ENSG00000156687.31	ENSG00000233863+ENSG00000156687	chr8	dexseq_prepare_annotation2.py	exon	.	+	.		22	0.00338488846780941	0.0305987731009742
ENSG00000125354.27	ENSG00000125354	chrX	dexseq_prepare_annotation2.py	exon	.	-	.	SEPT6	9	0.00338739285285326	0.0306014374554239
ENSG00000197724.27	ENSG00000197724	chr9	dexseq_prepare_annotation2.py	exon	.	+	.	PHF2	14	0.00338989584851905	0.0306040857927903
ENSG00000185681.11	ENSG00000185681	chr9	dexseq_prepare_annotation2.py	exon	.	+	.	MORN5	7	0.00343155042425953	0.0309599621013487
ENSG00000215559.35	ENSG00000215559	chr21	dexseq_prepare_annotation2.py	exon	.	-	.	ANKRD20A11P	16	0.00348790104709572	0.0314478786466333
ENSG00000261377.ENSG00000256951.ENSG00000232431.33	ENSG00000261377+ENSG00000256951+ENSG00000232431	chr15	dexseq_prepare_annotation2.py	exon	.	+	.		10	0.00349208951381647	0.0314651578899442
ENSG00000198015.25	ENSG00000198015	chr12	dexseq_prepare_annotation2.py	exon	.	+	.	MRPL42	6	0.00349974584610631	0.0315136412371432
ENSG00000231898.72	ENSG00000231898	chr2	dexseq_prepare_annotation2.py	exon	.	-	.	AC012594.1	28	0.00350406527894672	0.0315320338194498
ENSG00000222007.3	ENSG00000222007	chr2	dexseq_prepare_annotation2.py	exon	.	-	.	AC064874.1	3	0.00354235231898851	0.0318558683543324
ENSG00000235790.ENSG00000264078.30	ENSG00000235790+ENSG00000264078	chr1	dexseq_prepare_annotation2.py	exon	.	+	.		10	0.00354777579565049	0.0318718836616821
ENSG00000197045.26	ENSG00000197045	chr14	dexseq_prepare_annotation2.py	exon	.	-	.	GMFB	4	0.00354873598139316	0.0318718836616821
ENSG00000160305.64	ENSG00000160305	chr21	dexseq_prepare_annotation2.py	exon	.	+	.	DIP2A	28	0.0035610364709784	0.0319616293496953
ENSG00000148343.45	ENSG00000148343	chr9	dexseq_prepare_annotation2.py	exon	.	+	.	FAM73B	28	0.00359388541544659	0.0322355693772797
ENSG00000151422.25	ENSG00000151422	chr5	dexseq_prepare_annotation2.py	exon	.	+	.	FER	14	0.00362648992689434	0.0325069637524659
ENSG00000177627.ENSG00000240443.16	ENSG00000177627+ENSG00000240443	chr12	dexseq_prepare_annotation2.py	exon	.	+	.		15	0.00363929432415996	0.0326006384833708
ENSG00000256269.22	ENSG00000256269	chr11	dexseq_prepare_annotation2.py	exon	.	+	.	HMBS	5	0.00364755988167002	0.0326535596646723
ENSG00000136861.75	ENSG00000136861	chr9	dexseq_prepare_annotation2.py	exon	.	-	.	CDK5RAP2	28	0.0036551039327099	0.0326999575995475
ENSG00000107263.32	ENSG00000107263	chr9	dexseq_prepare_annotation2.py	exon	.	-	.	RAPGEF1	3	0.00368551889225146	0.0329313794504341
ENSG00000164327.43	ENSG00000164327	chr5	dexseq_prepare_annotation2.py	exon	.	-	.	RICTOR	18	0.00368692226372726	0.0329313794504341
ENSG00000258653.ENSG00000140043.ENSG00000119725.41	ENSG00000258653+ENSG00000140043+ENSG00000119725	chr14	dexseq_prepare_annotation2.py	exon	.	+	.		22	0.00368810524425036	0.0329313794504341
ENSG00000104613.51	ENSG00000104613	chr8	dexseq_prepare_annotation2.py	exon	.	+	.	INTS10	27	0.0036906422154804	0.0329327989962552
ENSG00000157540.ENSG00000267937.37	ENSG00000157540+ENSG00000267937	chr21	dexseq_prepare_annotation2.py	exon	.	+	.		13	0.00369965726678276	0.0329919855039759
ENSG00000007350.30	ENSG00000007350	chrX	dexseq_prepare_annotation2.py	exon	.	+	.	TKTL1	19	0.00371458282865714	0.0330867948499219
ENSG00000197134.15	ENSG00000197134	chr19	dexseq_prepare_annotation2.py	exon	.	+	.	ZNF257	8	0.00371506722446593	0.0330867948499219
ENSG00000151876.16	ENSG00000151876	chr5	dexseq_prepare_annotation2.py	exon	.	+	.	FBXO4	5	0.00376335341957648	0.0334952965987883
ENSG00000224699.42	ENSG00000224699	chr1	dexseq_prepare_annotation2.py	exon	.	+	.	LAMTOR5-AS1	20	0.00378833402350038	0.0336959780934212
ENSG00000116885.32	ENSG00000116885	chr1	dexseq_prepare_annotation2.py	exon	.	-	.	OSCP1	21	0.00382805638887327	0.0340274409046893
ENSG00000215513.33	ENSG00000215513	chr22	dexseq_prepare_annotation2.py	exon	.	-	.	PI4KAP1	25	0.00383991765687713	0.0341109811610592
ENSG00000005471.46	ENSG00000005471	chr7	dexseq_prepare_annotation2.py	exon	.	-	.	ABCB4	18	0.00384700141824335	0.0341520016931103
ENSG00000100031.ENSG00000100028.91	ENSG00000100031+ENSG00000100028	chr22	dexseq_prepare_annotation2.py	exon	.	+	.		61	0.00385803656639212	0.0342280258859478
ENSG00000198089.ENSG00000185721.103	ENSG00000198089+ENSG00000185721	chr22	dexseq_prepare_annotation2.py	exon	.	+	.		23	0.00387798828090137	0.0343830087722171
ENSG00000155066.38	ENSG00000155066	chr2	dexseq_prepare_annotation2.py	exon	.	+	.	PROM2	8	0.0039011650551972	0.0345663690655317
ENSG00000185627.37	ENSG00000185627	chr11	dexseq_prepare_annotation2.py	exon	.	+	.	PSMD13	19	0.00391513768493436	0.0346679934774015
ENSG00000105298.33	ENSG00000105298	chr19	dexseq_prepare_annotation2.py	exon	.	-	.	CACTIN	19	0.00392145964396566	0.034701785692831
ENSG00000211456.48	ENSG00000211456	chr3	dexseq_prepare_annotation2.py	exon	.	+	.	SACM1L	16	0.00399845621587268	0.0353605492551857
ENSG00000150459.13	ENSG00000150459	chr13	dexseq_prepare_annotation2.py	exon	.	+	.	SAP18	12	0.00401132973069816	0.0354517584176381
ENSG00000176809.35	ENSG00000176809	chr17	dexseq_prepare_annotation2.py	exon	.	-	.	LRRC37A3	23	0.00402000049446037	0.035505731408024
ENSG00000153201.35	ENSG00000153201	chr2	dexseq_prepare_annotation2.py	exon	.	+	.	RANBP2	2	0.00403883431772717	0.0356493412786511
ENSG00000127419.41	ENSG00000127419	chr4	dexseq_prepare_annotation2.py	exon	.	+	.	TMEM175	17	0.00407125120973574	0.035912584715688
ENSG00000172890.75	ENSG00000172890	chr11	dexseq_prepare_annotation2.py	exon	.	+	.	NADSYN1	46	0.00407487255126699	0.0359216486075726
ENSG00000266044.ENSG00000120925.23	ENSG00000266044+ENSG00000120925	chr8	dexseq_prepare_annotation2.py	exon	.	-	.		16	0.00409687019067144	0.0360558505946617
ENSG00000133119.10	ENSG00000133119	chr13	dexseq_prepare_annotation2.py	exon	.	+	.	RFC3	4	0.00409735939708859	0.0360558505946617
ENSG00000106069.70	ENSG00000106069	chr7	dexseq_prepare_annotation2.py	exon	.	+	.	CHN2	8	0.00409790662401599	0.0360558505946617
ENSG00000116147.28	ENSG00000116147	chr1	dexseq_prepare_annotation2.py	exon	.	-	.	TNR	8	0.0041393585989639	0.0363974458647943
ENSG00000118058.66	ENSG00000118058	chr11	dexseq_prepare_annotation2.py	exon	.	+	.	KMT2A	38	0.00417284142384183	0.03666681931879
ENSG00000006194.25	ENSG00000006194	chr16	dexseq_prepare_annotation2.py	exon	.	+	.	ZNF263	17	0.00417886032498401	0.03666681931879
ENSG00000013563.27	ENSG00000013563	chrX	dexseq_prepare_annotation2.py	exon	.	-	.	DNASE1L1	11	0.0041803677433078	0.03666681931879
ENSG00000239946.2	ENSG00000239946	chr3	dexseq_prepare_annotation2.py	exon	.	+	.	ZBTB20-AS3	2	0.00418058399193945	0.03666681931879
ENSG00000115232.48	ENSG00000115232	chr2	dexseq_prepare_annotation2.py	exon	.	+	.	ITGA4	19	0.00420109480991862	0.0368233936851664
ENSG00000105287.54	ENSG00000105287	chr19	dexseq_prepare_annotation2.py	exon	.	-	.	PRKD2	35	0.00420683481274914	0.0368503828727153
ENSG00000230493.ENSG00000072134.71	ENSG00000230493+ENSG00000072134	chr17	dexseq_prepare_annotation2.py	exon	.	+	.		25	0.00423403491364538	0.0370652019716023
ENSG00000196177.14	ENSG00000196177	chr10	dexseq_prepare_annotation2.py	exon	.	+	.	ACADSB	13	0.0042816645831162	0.0374584793503325
ENSG00000229689.8	ENSG00000229689	chr2	dexseq_prepare_annotation2.py	exon	.	+	.	AC009237.8	6	0.00429683206260504	0.0375539412736072
ENSG00000121940.ENSG00000162641.28	ENSG00000121940+ENSG00000162641	chr1	dexseq_prepare_annotation2.py	exon	.	-	.		11	0.00429799963309029	0.0375539412736072
ENSG00000177182.26	ENSG00000177182	chr8	dexseq_prepare_annotation2.py	exon	.	+	.	CLVS1	8	0.00432462350084896	0.0377627432933526
ENSG00000139971.ENSG00000257621.57	ENSG00000139971+ENSG00000257621	chr14	dexseq_prepare_annotation2.py	exon	.	-	.		11	0.00436528208096495	0.0380937564834805
ENSG00000117242.ENSG00000257033.ENSG00000244038.24	ENSG00000117242+ENSG00000257033+ENSG00000244038	chr1	dexseq_prepare_annotation2.py	exon	.	-	.		17	0.0043710712966247	0.038120255911181
ENSG00000137801.35	ENSG00000137801	chr15	dexseq_prepare_annotation2.py	exon	.	+	.	THBS1	25	0.00438485371307026	0.0382163870813783
ENSG00000084674.31	ENSG00000084674	chr2	dexseq_prepare_annotation2.py	exon	.	-	.	APOB	24	0.00442778159498331	0.0385662561691345
ENSG00000184489.11	ENSG00000184489	chr8	dexseq_prepare_annotation2.py	exon	.	+	.	PTP4A3	4	0.00444549577421886	0.038696210545039
ENSG00000076356.41	ENSG00000076356	chr1	dexseq_prepare_annotation2.py	exon	.	-	.	PLXNA2	7	0.0044685232657997	0.0388676242080112
ENSG00000225957.2	ENSG00000225957	chrX	dexseq_prepare_annotation2.py	exon	.	+	.	CTD-2267G17.2	3	0.00447147671438781	0.0388676242080112
ENSG00000168394.17	ENSG00000168394	chr6	dexseq_prepare_annotation2.py	exon	.	-	.	TAP1	11	0.00447360769640911	0.0388676242080112
ENSG00000116698.56	ENSG00000116698	chr1	dexseq_prepare_annotation2.py	exon	.	+	.	SMG7	19	0.00450658067816364	0.0391295522331588
ENSG00000164199.104	ENSG00000164199	chr5	dexseq_prepare_annotation2.py	exon	.	+	.	GPR98	56	0.0045235336217102	0.039252141057058
ENSG00000214940.ENSG00000205746.ENSG00000233024.ENSG00000254681.130	ENSG00000214940+ENSG00000205746+ENSG00000233024+ENSG00000254681	chr16	dexseq_prepare_annotation2.py	exon	.	-	.		17	0.00454551301811327	0.0394181651771138
ENSG00000174500.20	ENSG00000174500	chr3	dexseq_prepare_annotation2.py	exon	.	-	.	GCSAM	7	0.00456599766091549	0.0395710272878715
ENSG00000242950.9	ENSG00000242950	chr7	dexseq_prepare_annotation2.py	exon	.	-	.	ERVW-1	5	0.00457463201411847	0.0396210623911987
ENSG00000267785.2	ENSG00000267785	chr17	dexseq_prepare_annotation2.py	exon	.	+	.	CTD-3194G12.2	2	0.00463633758742892	0.0401303995301894
ENSG00000136986.17	ENSG00000136986	chr8	dexseq_prepare_annotation2.py	exon	.	-	.	DERL1	8	0.00465450153991019	0.0402624558564748
ENSG00000104888.18	ENSG00000104888	chr19	dexseq_prepare_annotation2.py	exon	.	-	.	SLC17A7	3	0.00466781776058641	0.0403524395545326
ENSG00000111799.84	ENSG00000111799	chr6	dexseq_prepare_annotation2.py	exon	.	-	.	COL12A1	26	0.0047116189602643	0.040705683705989
ENSG00000189079.37	ENSG00000189079	chr12	dexseq_prepare_annotation2.py	exon	.	+	.	ARID2	29	0.00475975413353112	0.0410959071042846
ENSG00000181378.55	ENSG00000181378	chr2	dexseq_prepare_annotation2.py	exon	.	-	.	CCDC108	16	0.00477062880922278	0.0411641360616363
ENSG00000104325.48	ENSG00000104325	chr8	dexseq_prepare_annotation2.py	exon	.	+	.	DECR1	30	0.00477700507399851	0.0411934889600283
ENSG00000186575.28	ENSG00000186575	chr22	dexseq_prepare_annotation2.py	exon	.	+	.	NF2	17	0.00479553181327736	0.0413275171637076
ENSG00000255819.ENSG00000183542.ENSG00000213809.26	ENSG00000255819+ENSG00000183542+ENSG00000213809	chr12	dexseq_prepare_annotation2.py	exon	.	-	.		2	0.00482900404279853	0.041590097629799
ENSG00000147485.27	ENSG00000147485	chr8	dexseq_prepare_annotation2.py	exon	.	-	.	PXDNL	13	0.00484839890851996	0.0417074539047185
ENSG00000171861.9	ENSG00000171861	chr17	dexseq_prepare_annotation2.py	exon	.	+	.	RNMTL1	8	0.00484865338916866	0.0417074539047185
ENSG00000078246.ENSG00000171792.47	ENSG00000078246+ENSG00000171792	chr12	dexseq_prepare_annotation2.py	exon	.	+	.		23	0.00486351832606213	0.0418093515193261
ENSG00000156804.14	ENSG00000156804	chr8	dexseq_prepare_annotation2.py	exon	.	-	.	FBXO32	14	0.00487224825529204	0.0418584156870592
ENSG00000187097.33	ENSG00000187097	chr14	dexseq_prepare_annotation2.py	exon	.	-	.	ENTPD5	9	0.00493743102749199	0.0423921154989067
ENSG00000181555.37	ENSG00000181555	chr3	dexseq_prepare_annotation2.py	exon	.	-	.	SETD2	13	0.00498670610768547	0.042788657301943
ENSG00000174227.55	ENSG00000174227	chr4	dexseq_prepare_annotation2.py	exon	.	+	.	PIGG	11	0.00498997761088182	0.0427902166768435
ENSG00000158321.48	ENSG00000158321	chr7	dexseq_prepare_annotation2.py	exon	.	+	.	AUTS2	25	0.00504256960017752	0.0432144470252837
ENSG00000135502.39	ENSG00000135502	chr12	dexseq_prepare_annotation2.py	exon	.	+	.	SLC26A10	24	0.00505816019635602	0.0433212495728723
ENSG00000231492.3	ENSG00000231492	chr11	dexseq_prepare_annotation2.py	exon	.	+	.	AP003774.5	4	0.00507753815028392	0.0434603373567874
ENSG00000166387.82	ENSG00000166387	chr11	dexseq_prepare_annotation2.py	exon	.	+	.	PPFIBP2	60	0.00509789810945567	0.0436076534390683
ENSG00000214765.35	ENSG00000214765	chr7	dexseq_prepare_annotation2.py	exon	.	-	.	SEPT7P2	27	0.00511828196553602	0.0437549919387088
ENSG00000203666.40	ENSG00000203666	chr1	dexseq_prepare_annotation2.py	exon	.	+	.	EFCAB2	12	0.00519303834730102	0.0443666798715434
ENSG00000149243.14	ENSG00000149243	chr11	dexseq_prepare_annotation2.py	exon	.	-	.	KLHL35	7	0.00520663865235935	0.04445544925803
ENSG00000104979.ENSG00000037757.32	ENSG00000104979+ENSG00000037757	chr19	dexseq_prepare_annotation2.py	exon	.	+	.		13	0.00522417946613191	0.0445777334728655
ENSG00000142208.56	ENSG00000142208	chr14	dexseq_prepare_annotation2.py	exon	.	-	.	AKT1	5	0.00524986863957788	0.0447693539344298
ENSG00000149972.39	ENSG00000149972	chr11	dexseq_prepare_annotation2.py	exon	.	+	.	CNTN5	25	0.00528950262535191	0.0450518177091295
ENSG00000109536.23	ENSG00000109536	chr4	dexseq_prepare_annotation2.py	exon	.	+	.	FRG1	11	0.00529157653759774	0.0450518177091295
ENSG00000096696.23	ENSG00000096696	chr6	dexseq_prepare_annotation2.py	exon	.	+	.	DSP	4	0.00529275091434426	0.0450518177091295
ENSG00000138031.50	ENSG00000138031	chr2	dexseq_prepare_annotation2.py	exon	.	-	.	ADCY3	18	0.00532527144062118	0.045300788809068
ENSG00000105483.78	ENSG00000105483	chr19	dexseq_prepare_annotation2.py	exon	.	-	.	CARD8	54	0.00534068016122264	0.0454039776260113
ENSG00000160789.68	ENSG00000160789	chr1	dexseq_prepare_annotation2.py	exon	.	+	.	LMNA	5	0.0054255916291798	0.0460760914333408
ENSG00000200469.ENSG00000163644.30	ENSG00000200469+ENSG00000163644	chr4	dexseq_prepare_annotation2.py	exon	.	-	.		16	0.00542639216750515	0.0460760914333408
ENSG00000180979.10	ENSG00000180979	chr15	dexseq_prepare_annotation2.py	exon	.	-	.	LRRC57	7	0.005429739486136	0.0460762635683195
ENSG00000099194.ENSG00000256545.10	ENSG00000099194+ENSG00000256545	chr10	dexseq_prepare_annotation2.py	exon	.	+	.		5	0.00549467685232576	0.0465945455533525
ENSG00000165637.38	ENSG00000165637	chr10	dexseq_prepare_annotation2.py	exon	.	+	.	VDAC2	24	0.00549754404174871	0.0465945455533525
ENSG00000141736.76	ENSG00000141736	chr17	dexseq_prepare_annotation2.py	exon	.	+	.	ERBB2	56	0.00550152818668437	0.0465997944081907
ENSG00000260439.2	ENSG00000260439	chr16	dexseq_prepare_annotation2.py	exon	.	+	.	LA16c-366D3.1	3	0.00552468036868317	0.0467672973263406
ENSG00000026103.33	ENSG00000026103	chr10	dexseq_prepare_annotation2.py	exon	.	+	.	FAS	13	0.00553276001903387	0.0468070821646916
ENSG00000107614.28	ENSG00000107614	chr10	dexseq_prepare_annotation2.py	exon	.	-	.	TRDMT1	8	0.00554417082581508	0.0468749827635611
ENSG00000136449.19	ENSG00000136449	chr17	dexseq_prepare_annotation2.py	exon	.	+	.	MYCBPAP	13	0.00557666018731773	0.0471209072203558
ENSG00000183292.12	ENSG00000183292	chr2	dexseq_prepare_annotation2.py	exon	.	+	.	AC140481.2	8	0.00558094310394501	0.0471283421015454
ENSG00000261963.3	ENSG00000261963	chr17	dexseq_prepare_annotation2.py	exon	.	-	.	RP11-74E22.4	4	0.00558573582303604	0.0471400703310336
ENSG00000198369.8	ENSG00000198369	chr2	dexseq_prepare_annotation2.py	exon	.	-	.	SPRED2	3	0.00559869699375631	0.0472002767627785
ENSG00000260773.1	ENSG00000260773	chr15	dexseq_prepare_annotation2.py	exon	.	-	.	RP11-352G18.2	2	0.0055996862388075	0.0472002767627785
ENSG00000167962.34	ENSG00000167962	chr16	dexseq_prepare_annotation2.py	exon	.	-	.	ZNF598	15	0.00562265118229892	0.0473650220338551
ENSG00000095485.32	ENSG00000095485	chr10	dexseq_prepare_annotation2.py	exon	.	-	.	CWF19L1	8	0.00563117552304375	0.0474079938107191
ENSG00000161132.7	ENSG00000161132	chr22	dexseq_prepare_annotation2.py	exon	.	+	.	XXbac-B444P24.10	3	0.00564308379223026	0.0474793848351135
ENSG00000164659.48	ENSG00000164659	chr7	dexseq_prepare_annotation2.py	exon	.	-	.	KIAA1324L	8	0.00566782433435694	0.0476585908964841
ENSG00000007516.63	ENSG00000007516	chr16	dexseq_prepare_annotation2.py	exon	.	+	.	BAIAP3	24	0.00570971097606049	0.047959163558421
ENSG00000232284.15	ENSG00000232284	chr1	dexseq_prepare_annotation2.py	exon	.	+	.	GNG12-AS1	10	0.00571049611580881	0.047959163558421
ENSG00000159202.20	ENSG00000159202	chr17	dexseq_prepare_annotation2.py	exon	.	+	.	UBE2Z	14	0.00571799979287257	0.047971543023412
ENSG00000172382.14	ENSG00000172382	chr16	dexseq_prepare_annotation2.py	exon	.	-	.	PRSS27	12	0.00571889793715454	0.047971543023412
ENSG00000181789.19	ENSG00000181789	chr3	dexseq_prepare_annotation2.py	exon	.	+	.	COPG1	5	0.0057588207931023	0.0482771847237735
ENSG00000181513.41	ENSG00000181513	chr17	dexseq_prepare_annotation2.py	exon	.	+	.	ACBD4	11	0.00577085149644714	0.048334946896893
ENSG00000170581.27	ENSG00000170581	chr12	dexseq_prepare_annotation2.py	exon	.	-	.	STAT2	5	0.00577269132554416	0.048334946896893
ENSG00000165953.7	ENSG00000165953	chr14	dexseq_prepare_annotation2.py	exon	.	-	.	SERPINA12	3	0.00581575716214501	0.0486661153707228
ENSG00000198836.49	ENSG00000198836	chr3	dexseq_prepare_annotation2.py	exon	.	+	.	OPA1	32	0.00585273282905289	0.0489459522642231
ENSG00000083838.22	ENSG00000083838	chr19	dexseq_prepare_annotation2.py	exon	.	+	.	ZNF446	6	0.00593286697986866	0.0495861646374177
ENSG00000166220.9	ENSG00000166220	chr10	dexseq_prepare_annotation2.py	exon	.	-	.	TBATA	7	0.00603170033541596	0.0503817961068611
ENSG00000133597.ENSG00000090266.33	ENSG00000133597+ENSG00000090266	chr7	dexseq_prepare_annotation2.py	exon	.	+	.		7	0.00605026540724059	0.050506404837176
ENSG00000146192.31	ENSG00000146192	chr6	dexseq_prepare_annotation2.py	exon	.	+	.	FGD2	12	0.00609340612849708	0.0508358924539494
ENSG00000092607.11	ENSG00000092607	chr1	dexseq_prepare_annotation2.py	exon	.	-	.	TBX15	10	0.00614040701320313	0.0511631361279364
ENSG00000189091.52	ENSG00000189091	chr16	dexseq_prepare_annotation2.py	exon	.	+	.	SF3B3	22	0.0061408529117202	0.0511631361279364
ENSG00000129467.ENSG00000129465.ENSG00000258973.100	ENSG00000129467+ENSG00000129465+ENSG00000258973	chr14	dexseq_prepare_annotation2.py	exon	.	-	.		67	0.00614371401406298	0.0511631361279364
ENSG00000138834.62	ENSG00000138834	chr16	dexseq_prepare_annotation2.py	exon	.	+	.	MAPK8IP3	23	0.00618148971797885	0.0514467855194045
ENSG00000223711.5	ENSG00000223711	chr3	dexseq_prepare_annotation2.py	exon	.	+	.	AC091633.3	4	0.00619918206561516	0.0515558801820931
ENSG00000013725.38	ENSG00000013725	chr11	dexseq_prepare_annotation2.py	exon	.	+	.	CD6	20	0.00620204320769493	0.0515558801820931
ENSG00000145687.52	ENSG00000145687	chr5	dexseq_prepare_annotation2.py	exon	.	-	.	SSBP2	36	0.00620680540001719	0.0515645158877253
ENSG00000196344.11	ENSG00000196344	chr4	dexseq_prepare_annotation2.py	exon	.	-	.	ADH7	6	0.00623145254062355	0.0517382411481389
ENSG00000227300.14	ENSG00000227300	chr17	dexseq_prepare_annotation2.py	exon	.	-	.	KRT16P2	12	0.00625179969237024	0.0518744542560677
ENSG00000168010.62	ENSG00000168010	chr11	dexseq_prepare_annotation2.py	exon	.	+	.	ATG16L2	21	0.00625534974421497	0.0518744542560677
ENSG00000178104.176	ENSG00000178104	chr1	dexseq_prepare_annotation2.py	exon	.	-	.	PDE4DIP	7	0.00627135048287719	0.0519760220451024
ENSG00000095596.8	ENSG00000095596	chr10	dexseq_prepare_annotation2.py	exon	.	+	.	CYP26A1	8	0.00628144069325838	0.0520285120579757
ENSG00000140093.8	ENSG00000140093	chr14	dexseq_prepare_annotation2.py	exon	.	-	.	SERPINA10	7	0.00629019863661619	0.0520699108897177
ENSG00000186526.40	ENSG00000186526	chr19	dexseq_prepare_annotation2.py	exon	.	+	.	CYP4F8	9	0.00631331144701666	0.0522300180583834
ENSG00000141298.25	ENSG00000141298	chr17	dexseq_prepare_annotation2.py	exon	.	-	.	SSH2	15	0.00631952788329881	0.0522502338243613
ENSG00000102001.58	ENSG00000102001	chrX	dexseq_prepare_annotation2.py	exon	.	-	.	CACNA1F	31	0.00632791530005316	0.0522883645527662
ENSG00000119326.27	ENSG00000119326	chr9	dexseq_prepare_annotation2.py	exon	.	-	.	CTNNAL1	18	0.00635250760427988	0.0524602729944377
ENSG00000133704.44	ENSG00000133704	chr12	dexseq_prepare_annotation2.py	exon	.	-	.	IPO8	21	0.00636101147872226	0.0524991942603246
ENSG00000227835.17	ENSG00000227835	chr9	dexseq_prepare_annotation2.py	exon	.	-	.	CARM1P1	16	0.00637847765984511	0.0526119935147081
ENSG00000135093.33	ENSG00000135093	chr12	dexseq_prepare_annotation2.py	exon	.	+	.	USP30	7	0.00641629404079917	0.0528924143875165
ENSG00000138411.39	ENSG00000138411	chr2	dexseq_prepare_annotation2.py	exon	.	-	.	HECW2	24	0.00644780511136096	0.0531205550191778
ENSG00000106603.44	ENSG00000106603	chr7	dexseq_prepare_annotation2.py	exon	.	-	.	COA1	4	0.00653729780279722	0.053810450551209
ENSG00000239779.ENSG00000115274.61	ENSG00000239779+ENSG00000115274	chr2	dexseq_prepare_annotation2.py	exon	.	+	.		48	0.00653931607175138	0.053810450551209
ENSG00000081059.68	ENSG00000081059	chr5	dexseq_prepare_annotation2.py	exon	.	+	.	TCF7	22	0.00655048740317552	0.0538703681986804
ENSG00000165591.15	ENSG00000165591	chrX	dexseq_prepare_annotation2.py	exon	.	+	.	FAAH2	12	0.00655723210852259	0.0538938323269611
ENSG00000232293.1	ENSG00000232293	chrX	dexseq_prepare_annotation2.py	exon	.	-	.	PAICSP7	2	0.00656342048664115	0.0539126988846342
ENSG00000139514.16	ENSG00000139514	chr13	dexseq_prepare_annotation2.py	exon	.	-	.	SLC7A1	6	0.00659567470830746	0.0541455240280676
ENSG00000169727.63	ENSG00000169727	chr17	dexseq_prepare_annotation2.py	exon	.	+	.	GPS1	39	0.00661171038584794	0.0542437033985629
ENSG00000239282.ENSG00000099992.ENSG00000248751.8	ENSG00000239282+ENSG00000099992+ENSG00000248751	chr22	dexseq_prepare_annotation2.py	exon	.	-	.		6	0.00661546790672054	0.0542437033985629
ENSG00000151461.25	ENSG00000151461	chr10	dexseq_prepare_annotation2.py	exon	.	-	.	UPF2	24	0.00665386801672997	0.0545262829370967
ENSG00000142611.32	ENSG00000142611	chr1	dexseq_prepare_annotation2.py	exon	.	+	.	PRDM16	8	0.00668136199201994	0.054719208886744
ENSG00000263293.4	ENSG00000263293	chr17	dexseq_prepare_annotation2.py	exon	.	-	.	RP11-290H9.4	3	0.0067305031011097	0.0550890883258086
ENSG00000164113.26	ENSG00000164113	chr4	dexseq_prepare_annotation2.py	exon	.	+	.	ADAD1	20	0.00673646436559697	0.0551053130532501
ENSG00000198730.29	ENSG00000198730	chr11	dexseq_prepare_annotation2.py	exon	.	+	.	CTR9	5	0.00678398657787408	0.0554612928671653
ENSG00000120805.28	ENSG00000120805	chr12	dexseq_prepare_annotation2.py	exon	.	-	.	ARL1	16	0.00682581577417414	0.0557703378504647
ENSG00000233673.ENSG00000187627.42	ENSG00000233673+ENSG00000187627	chr2	dexseq_prepare_annotation2.py	exon	.	+	.		29	0.00689960500807783	0.0563399939604186
ENSG00000128606.8	ENSG00000128606	chr7	dexseq_prepare_annotation2.py	exon	.	+	.	LRRC17	2	0.00696026942421823	0.0567788083844494
ENSG00000239827.ENSG00000168852.24	ENSG00000239827+ENSG00000168852	chr13	dexseq_prepare_annotation2.py	exon	.	-	.		16	0.00696154355092751	0.0567788083844494
ENSG00000124103.ENSG00000022277.31	ENSG00000124103+ENSG00000022277	chr20	dexseq_prepare_annotation2.py	exon	.	+	.		17	0.0069902667373611	0.0569667544709984
ENSG00000144452.52	ENSG00000144452	chr2	dexseq_prepare_annotation2.py	exon	.	-	.	ABCA12	33	0.00699281410937232	0.0569667544709984
ENSG00000175595.27	ENSG00000175595	chr16	dexseq_prepare_annotation2.py	exon	.	+	.	ERCC4	20	0.00705175648273424	0.0574131543382636
ENSG00000169689.26	ENSG00000169689	chr17	dexseq_prepare_annotation2.py	exon	.	-	.	STRA13	12	0.00706723358411561	0.0575053571718079
ENSG00000105479.31	ENSG00000105479	chr19	dexseq_prepare_annotation2.py	exon	.	-	.	CCDC114	15	0.00709328732719548	0.0576834622397711
ENSG00000223659.2	ENSG00000223659	chr1	dexseq_prepare_annotation2.py	exon	.	-	.	RP5-857K21.5	3	0.007098614183019	0.0576929036506046
ENSG00000127720.31	ENSG00000127720	chr12	dexseq_prepare_annotation2.py	exon	.	+	.	METTL25	22	0.00714323180855801	0.0580214764320938
ENSG00000122359.29	ENSG00000122359	chr10	dexseq_prepare_annotation2.py	exon	.	-	.	ANXA11	16	0.00720337984581743	0.0584757370953843
ENSG00000120068.10	ENSG00000120068	chr17	dexseq_prepare_annotation2.py	exon	.	-	.	HOXB8	10	0.00725971811235845	0.0588985566128015
ENSG00000189011.7	ENSG00000189011	chr7	dexseq_prepare_annotation2.py	exon	.	-	.	AC138783.12	6	0.00727202350146429	0.0589638486368729
ENSG00000196470.ENSG00000261802.22	ENSG00000196470+ENSG00000261802	chr16	dexseq_prepare_annotation2.py	exon	.	-	.		8	0.00727880322503109	0.0589842866374813
ENSG00000034053.36	ENSG00000034053	chr15	dexseq_prepare_annotation2.py	exon	.	+	.	APBA2	23	0.00733436540179959	0.0593997815494284
ENSG00000197358.5	ENSG00000197358	chr14	dexseq_prepare_annotation2.py	exon	.	+	.	BNIP3P1	4	0.00735524769868264	0.0595232193656018
ENSG00000135926.40	ENSG00000135926	chr2	dexseq_prepare_annotation2.py	exon	.	-	.	TMBIM1	17	0.0073582028705257	0.0595232193656018
ENSG00000117906.6	ENSG00000117906	chr15	dexseq_prepare_annotation2.py	exon	.	+	.	RCN2	2	0.00738765564317453	0.0597019847243137
ENSG00000261667.3	ENSG00000261667	chr8	dexseq_prepare_annotation2.py	exon	.	+	.	RP11-520P18.5	3	0.00738892351920526	0.0597019847243137
ENSG00000176014.25	ENSG00000176014	chr18	dexseq_prepare_annotation2.py	exon	.	+	.	TUBB6	14	0.00743444059709531	0.0600347334280892
ENSG00000117676.56	ENSG00000117676	chr1	dexseq_prepare_annotation2.py	exon	.	+	.	RPS6KA1	51	0.00754547395599859	0.0608958442987322
ENSG00000108799.14	ENSG00000108799	chr17	dexseq_prepare_annotation2.py	exon	.	-	.	EZH1	3	0.00761294743812421	0.0614046063311486
ENSG00000134709.35	ENSG00000134709	chr1	dexseq_prepare_annotation2.py	exon	.	+	.	HOOK1	8	0.00762294233787147	0.0614494344803155
ENSG00000176834.36	ENSG00000176834	chr12	dexseq_prepare_annotation2.py	exon	.	-	.	VSIG10	21	0.00764134904485391	0.0615619795940557
ENSG00000245384.9	ENSG00000245384	chr4	dexseq_prepare_annotation2.py	exon	.	+	.	AC004053.1	2	0.00764824787179228	0.0615817353351461
ENSG00000159899.12	ENSG00000159899	chr9	dexseq_prepare_annotation2.py	exon	.	+	.	NPR2	7	0.00765326661567016	0.0615863389659593
ENSG00000133424.20	ENSG00000133424	chr22	dexseq_prepare_annotation2.py	exon	.	-	.	LARGE	6	0.00769176294310998	0.0618601771191232
ENSG00000138400.24	ENSG00000138400	chr2	dexseq_prepare_annotation2.py	exon	.	-	.	MDH1B	13	0.00770473503725256	0.0619285406447537
ENSG00000133872.39	ENSG00000133872	chr8	dexseq_prepare_annotation2.py	exon	.	-	.	TMEM66	20	0.00772052266497889	0.0620194422200073
ENSG00000150401.28	ENSG00000150401	chr13	dexseq_prepare_annotation2.py	exon	.	-	.	DCUN1D2	12	0.0077903248066873	0.0625438888393115
ENSG00000110075.78	ENSG00000110075	chr11	dexseq_prepare_annotation2.py	exon	.	+	.	PPP6R3	35	0.00785462288607519	0.0630235645128941
ENSG00000112033.15	ENSG00000112033	chr6	dexseq_prepare_annotation2.py	exon	.	+	.	PPARD	2	0.00790931237197378	0.0634256323332165
ENSG00000142227.21	ENSG00000142227	chr19	dexseq_prepare_annotation2.py	exon	.	+	.	EMP3	8	0.00793206804214274	0.0635713022659924
ENSG00000106571.24	ENSG00000106571	chr7	dexseq_prepare_annotation2.py	exon	.	-	.	GLI3	18	0.00793978401132411	0.0635963382144752
ENSG00000116641.64	ENSG00000116641	chr1	dexseq_prepare_annotation2.py	exon	.	-	.	DOCK7	26	0.00795180266924138	0.063655789113482
ENSG00000235431.2	ENSG00000235431	chr7	dexseq_prepare_annotation2.py	exon	.	+	.	AC006373.1	3	0.0079590918401682	0.063677332694679
ENSG00000272286.ENSG00000007372.60	ENSG00000272286+ENSG00000007372	chr11	dexseq_prepare_annotation2.py	exon	.	-	.		2	0.00797466002921684	0.0637650500835012
ENSG00000141994.ENSG00000267157.ENSG00000212123.37	ENSG00000141994+ENSG00000267157+ENSG00000212123	chr19	dexseq_prepare_annotation2.py	exon	.	-	.		18	0.00799561929066445	0.0638665952703747
ENSG00000139842.38	ENSG00000139842	chr13	dexseq_prepare_annotation2.py	exon	.	+	.	CUL4A	19	0.00799658287232506	0.0638665952703747
ENSG00000196576.21	ENSG00000196576	chr22	dexseq_prepare_annotation2.py	exon	.	-	.	PLXNB2	5	0.00817049048338132	0.0652179381581256
ENSG00000250951.1	ENSG00000250951	chrY	dexseq_prepare_annotation2.py	exon	.	+	.	USP9YP1	2	0.00817620484863728	0.0652259567677291
ENSG00000255248.ENSG00000259571.31	ENSG00000255248+ENSG00000259571	chr11	dexseq_prepare_annotation2.py	exon	.	-	.		32	0.00822965954971216	0.0656145970661852
ENSG00000169692.15	ENSG00000169692	chr9	dexseq_prepare_annotation2.py	exon	.	-	.	AGPAT2	3	0.00824383719948307	0.0656898166718303
ENSG00000159842.95	ENSG00000159842	chr17	dexseq_prepare_annotation2.py	exon	.	-	.	ABR	27	0.00825173989445504	0.0657149774573363
ENSG00000265759.ENSG00000132026.ENSG00000095066.117	ENSG00000265759+ENSG00000132026+ENSG00000095066	chr19	dexseq_prepare_annotation2.py	exon	.	-	.		80	0.00828735117683935	0.0659606473839357
ENSG00000136738.14	ENSG00000136738	chr10	dexseq_prepare_annotation2.py	exon	.	+	.	STAM	7	0.00833078845154871	0.0662560515480178
ENSG00000068650.ENSG00000234603.62	ENSG00000068650+ENSG00000234603	chr13	dexseq_prepare_annotation2.py	exon	.	+	.		19	0.0083340343560291	0.0662560515480178
ENSG00000134717.22	ENSG00000134717	chr1	dexseq_prepare_annotation2.py	exon	.	+	.	BTF3L4	18	0.00835817067278141	0.0664098139112735
ENSG00000183474.46	ENSG00000183474	chr5	dexseq_prepare_annotation2.py	exon	.	+	.	GTF2H2C	24	0.0083634799567405	0.0664138955968458
ENSG00000204822.ENSG00000135637.39	ENSG00000204822+ENSG00000135637	chr2	dexseq_prepare_annotation2.py	exon	.	-	.		18	0.00844457118490922	0.0670100833536171
ENSG00000124126.43	ENSG00000124126	chr20	dexseq_prepare_annotation2.py	exon	.	-	.	PREX1	24	0.00844823492926677	0.0670100833536171
ENSG00000160688.29	ENSG00000160688	chr1	dexseq_prepare_annotation2.py	exon	.	+	.	FLAD1	6	0.00851620128308139	0.0675105160671976
ENSG00000175556.19	ENSG00000175556	chrX	dexseq_prepare_annotation2.py	exon	.	+	.	LONRF3	14	0.00853485877622447	0.067619713496529
ENSG00000231734.ENSG00000240007.24	ENSG00000231734+ENSG00000240007	chr1	dexseq_prepare_annotation2.py	exon	.	+	.		15	0.00854127188319674	0.0676318320814132
ENSG00000149932.22	ENSG00000149932	chr16	dexseq_prepare_annotation2.py	exon	.	+	.	TMEM219	15	0.0086139557962146	0.0681683850410149
ENSG00000067225.62	ENSG00000067225	chr15	dexseq_prepare_annotation2.py	exon	.	-	.	PKM	38	0.00862315234276394	0.0682021912021347
ENSG00000197183.27	ENSG00000197183	chr20	dexseq_prepare_annotation2.py	exon	.	-	.	C20orf112	11	0.00863241444192894	0.0682364769442203
ENSG00000160563.ENSG00000230940.9	ENSG00000160563+ENSG00000230940	chr9	dexseq_prepare_annotation2.py	exon	.	-	.		3	0.00864612932004514	0.0683059012853994
ENSG00000140022.22	ENSG00000140022	chr14	dexseq_prepare_annotation2.py	exon	.	-	.	STON2	7	0.00865887347248063	0.0683675819386455
ENSG00000070159.31	ENSG00000070159	chr9	dexseq_prepare_annotation2.py	exon	.	-	.	PTPN3	12	0.00866799443509353	0.0684006011006327
ENSG00000100949.67	ENSG00000100949	chr14	dexseq_prepare_annotation2.py	exon	.	-	.	RABGGTA	30	0.0086877426017946	0.068497736157552
ENSG00000163751.6	ENSG00000163751	chr3	dexseq_prepare_annotation2.py	exon	.	+	.	CPA3	5	0.0086925831013689	0.068497736157552
ENSG00000253665.1	ENSG00000253665	chr8	dexseq_prepare_annotation2.py	exon	.	+	.	RP11-359E19.2	2	0.00869514189941342	0.068497736157552
ENSG00000138073.29	ENSG00000138073	chr2	dexseq_prepare_annotation2.py	exon	.	-	.	PREB	17	0.0087508467862968	0.0688973718836978
ENSG00000073146.47	ENSG00000073146	chr22	dexseq_prepare_annotation2.py	exon	.	+	.	MOV10L1	17	0.008800008233628	0.0692450647883604
ENSG00000134138.40	ENSG00000134138	chr15	dexseq_prepare_annotation2.py	exon	.	-	.	MEIS2	36	0.00882852091184142	0.0694299750755774
ENSG00000141140.90	ENSG00000141140	chr17	dexseq_prepare_annotation2.py	exon	.	-	.	MYO19	47	0.00884818858305082	0.0695451553272819
ENSG00000136715.23	ENSG00000136715	chr2	dexseq_prepare_annotation2.py	exon	.	-	.	SAP130	18	0.00886393351037199	0.0696293903489176
ENSG00000128463.15	ENSG00000128463	chr15	dexseq_prepare_annotation2.py	exon	.	+	.	EMC4	5	0.00891093631296517	0.0699589325386931
ENSG00000065357.135	ENSG00000065357	chr12	dexseq_prepare_annotation2.py	exon	.	+	.	DGKA	21	0.00895809519380916	0.0702893259711405
ENSG00000259052.ENSG00000197119.52	ENSG00000259052+ENSG00000197119	chr14	dexseq_prepare_annotation2.py	exon	.	-	.		12	0.00897772538310986	0.0704034647965394
ENSG00000163032.12	ENSG00000163032	chr2	dexseq_prepare_annotation2.py	exon	.	+	.	VSNL1	4	0.00900031827778249	0.0705406948664458
ENSG00000205078.ENSG00000103111.42	ENSG00000205078+ENSG00000103111	chr16	dexseq_prepare_annotation2.py	exon	.	+	.		11	0.00902210933215342	0.0706714887675298
ENSG00000061938.71	ENSG00000061938	chr3	dexseq_prepare_annotation2.py	exon	.	-	.	TNK2	32	0.00904693481729853	0.0708258904944982
ENSG00000144749.35	ENSG00000144749	chr3	dexseq_prepare_annotation2.py	exon	.	-	.	LRIG1	2	0.0090686311247847	0.0709082540000789
ENSG00000142102.38	ENSG00000142102	chr11	dexseq_prepare_annotation2.py	exon	.	+	.	ATHL1	32	0.00907003725030418	0.0709082540000789
ENSG00000112246.17	ENSG00000112246	chr6	dexseq_prepare_annotation2.py	exon	.	-	.	SIM1	4	0.00907281580533901	0.0709082540000789
ENSG00000263033.2	ENSG00000263033	chr16	dexseq_prepare_annotation2.py	exon	.	+	.	RP11-396B14.2	2	0.00925110240642913	0.0722608670200999
ENSG00000255628.2	ENSG00000255628	chr12	dexseq_prepare_annotation2.py	exon	.	+	.	RP11-313F23.3	3	0.00935408125690657	0.0730240537355688
ENSG00000134779.42	ENSG00000134779	chr18	dexseq_prepare_annotation2.py	exon	.	-	.	TPGS2	19	0.00948297101891324	0.0739885440230589
ENSG00000120071.48	ENSG00000120071	chr17	dexseq_prepare_annotation2.py	exon	.	-	.	KANSL1	25	0.00951000056520778	0.0741576564344384
ENSG00000204316.ENSG00000188878.ENSG00000267426.117	ENSG00000204316+ENSG00000188878+ENSG00000267426	chr17	dexseq_prepare_annotation2.py	exon	.	-	.		28	0.00957017756837036	0.0745849122928312
ENSG00000237189.1	ENSG00000237189	chr1	dexseq_prepare_annotation2.py	exon	.	-	.	RP11-85G21.2	2	0.00964652007996624	0.0750976199374261
ENSG00000147535.42	ENSG00000147535	chr8	dexseq_prepare_annotation2.py	exon	.	-	.	PPAPDC1B	20	0.00964680957965782	0.0750976199374261
ENSG00000182054.16	ENSG00000182054	chr15	dexseq_prepare_annotation2.py	exon	.	-	.	IDH2	4	0.00968968774611496	0.0753679731083275
ENSG00000119411.4	ENSG00000119411	chr9	dexseq_prepare_annotation2.py	exon	.	+	.	BSPRY	4	0.00969242256523441	0.0753679731083275
ENSG00000160229.11	ENSG00000160229	chr19	dexseq_prepare_annotation2.py	exon	.	+	.	ZNF66	9	0.00970585357863257	0.0754233231047216
ENSG00000225746.29	ENSG00000225746	chr14	dexseq_prepare_annotation2.py	exon	.	+	.	AL132709.5	15	0.00971043289015225	0.0754233231047216
ENSG00000076248.13	ENSG00000076248	chr12	dexseq_prepare_annotation2.py	exon	.	+	.	UNG	10	0.00976438454198161	0.0757998663239369
ENSG00000215424.19	ENSG00000215424	chr21	dexseq_prepare_annotation2.py	exon	.	+	.	MCM3AP-AS1	15	0.00978182644834192	0.0758927252006091
ENSG00000013523.22	ENSG00000013523	chr14	dexseq_prepare_annotation2.py	exon	.	-	.	ANGEL1	16	0.00979502103983559	0.075952545565892
ENSG00000184247.ENSG00000167291.34	ENSG00000184247+ENSG00000167291	chr17	dexseq_prepare_annotation2.py	exon	.	-	.		11	0.00986877173731205	0.0764816003301816
ENSG00000162654.14	ENSG00000162654	chr1	dexseq_prepare_annotation2.py	exon	.	-	.	GBP4	7	0.00993856632948996	0.0769794211952497
ENSG00000225722.1	ENSG00000225722	chrX	dexseq_prepare_annotation2.py	exon	.	+	.	RP11-706O15.8	2	0.00998444985927116	0.0772915852996346
ENSG00000164619.26	ENSG00000164619	chr7	dexseq_prepare_annotation2.py	exon	.	+	.	BMPER	9	0.0100130751056961	0.0774698754965281
ENSG00000091128.48	ENSG00000091128	chr7	dexseq_prepare_annotation2.py	exon	.	-	.	LAMB4	29	0.0100792092037347	0.0779152450970909
ENSG00000149636.26	ENSG00000149636	chr20	dexseq_prepare_annotation2.py	exon	.	-	.	DSN1	11	0.0100818917765894	0.0779152450970909
ENSG00000107897.2	ENSG00000107897	chr10	dexseq_prepare_annotation2.py	exon	.	-	.	ACBD5	2	0.01014463881997	0.0783564434008726
ENSG00000148341.40	ENSG00000148341	chr9	dexseq_prepare_annotation2.py	exon	.	-	.	SH3GLB2	26	0.0101758627369615	0.0785538032576255
ENSG00000081479.75	ENSG00000081479	chr2	dexseq_prepare_annotation2.py	exon	.	-	.	LRP2	24	0.0102110983364719	0.0787818946305288
ENSG00000136527.38	ENSG00000136527	chr3	dexseq_prepare_annotation2.py	exon	.	-	.	TRA2B	29	0.0103003594691117	0.0794263242136568
ENSG00000049618.37	ENSG00000049618	chr6	dexseq_prepare_annotation2.py	exon	.	+	.	ARID1B	21	0.0103165982997133	0.0795072731512132
ENSG00000161800.67	ENSG00000161800	chr12	dexseq_prepare_annotation2.py	exon	.	-	.	RACGAP1	37	0.0103252428100683	0.0795296371950148
ENSG00000116183.27	ENSG00000116183	chr1	dexseq_prepare_annotation2.py	exon	.	+	.	PAPPA2	2	0.0103409202467054	0.079588567140039
ENSG00000100714.55	ENSG00000100714	chr14	dexseq_prepare_annotation2.py	exon	.	+	.	MTHFD1	11	0.0103443873819099	0.079588567140039
ENSG00000204220.14	ENSG00000204220	chr6	dexseq_prepare_annotation2.py	exon	.	+	.	PFDN6	2	0.0104015816967133	0.0799841781886633
ENSG00000245719.2	ENSG00000245719	chr15	dexseq_prepare_annotation2.py	exon	.	-	.	RP11-34F13.2	2	0.0104122478934043	0.0800217653028613
ENSG00000154978.21	ENSG00000154978	chr7	dexseq_prepare_annotation2.py	exon	.	-	.	VOPP1	8	0.0104299600035271	0.0801134309976962
ENSG00000204954.27	ENSG00000204954	chr12	dexseq_prepare_annotation2.py	exon	.	-	.	C12orf73	11	0.0104965340458448	0.0805800997787716
ENSG00000148814.41	ENSG00000148814	chr10	dexseq_prepare_annotation2.py	exon	.	+	.	LRRC27	32	0.0105364799757326	0.0808297393895749
ENSG00000175115.55	ENSG00000175115	chr11	dexseq_prepare_annotation2.py	exon	.	+	.	PACS1	27	0.0105407256363327	0.0808297393895749
ENSG00000221444.ENSG00000249931.ENSG00000261279.ENSG00000233812.ENSG00000215304.41	ENSG00000221444+ENSG00000249931+ENSG00000261279+ENSG00000233812+ENSG00000215304	chr15	dexseq_prepare_annotation2.py	exon	.	-	.		21	0.0105731257420639	0.0810331004819284
ENSG00000129351.60	ENSG00000129351	chr19	dexseq_prepare_annotation2.py	exon	.	+	.	ILF3	22	0.0105789476259171	0.0810331004819284
ENSG00000104529.112	ENSG00000104529	chr8	dexseq_prepare_annotation2.py	exon	.	-	.	EEF1D	55	0.0106257038607202	0.0813462536026055
ENSG00000160271.ENSG00000148288.66	ENSG00000160271+ENSG00000148288	chr9	dexseq_prepare_annotation2.py	exon	.	-	.		13	0.0106741994466004	0.0816050628690066
ENSG00000136383.12	ENSG00000136383	chr15	dexseq_prepare_annotation2.py	exon	.	+	.	ALPK3	5	0.0106786822096412	0.0816050628690066
ENSG00000124191.17	ENSG00000124191	chr20	dexseq_prepare_annotation2.py	exon	.	+	.	TOX2	11	0.0106801090034506	0.0816050628690066
ENSG00000226926.11	ENSG00000226926	chr5	dexseq_prepare_annotation2.py	exon	.	-	.	AC010423.1	8	0.0106830802932709	0.0816050628690066
ENSG00000259162.14	ENSG00000259162	chr14	dexseq_prepare_annotation2.py	exon	.	+	.	RP11-203M5.6	9	0.0106926229781586	0.0816329303332519
ENSG00000177628.13	ENSG00000177628	chr1	dexseq_prepare_annotation2.py	exon	.	-	.	GBA	5	0.0107283467373896	0.0818605366204457
ENSG00000177192.17	ENSG00000177192	chr12	dexseq_prepare_annotation2.py	exon	.	+	.	PUS1	10	0.010756247992313	0.0820282370294841
ENSG00000230989.12	ENSG00000230989	chr16	dexseq_prepare_annotation2.py	exon	.	+	.	HSBP1	8	0.0107735356813478	0.0821148572652645
ENSG00000181804.22	ENSG00000181804	chr3	dexseq_prepare_annotation2.py	exon	.	-	.	SLC9A9	13	0.0107812952845221	0.0821287999974407
ENSG00000081791.18	ENSG00000081791	chr5	dexseq_prepare_annotation2.py	exon	.	+	.	KIAA0141	11	0.0107903423707063	0.0821525296821946
ENSG00000102804.28	ENSG00000102804	chr13	dexseq_prepare_annotation2.py	exon	.	-	.	TSC22D1	22	0.0108057149048096	0.0822243657784108
ENSG00000164535.ENSG00000136240.39	ENSG00000164535+ENSG00000136240	chr7	dexseq_prepare_annotation2.py	exon	.	-	.		12	0.0108236478723753	0.0822879632382077
ENSG00000115085.33	ENSG00000115085	chr2	dexseq_prepare_annotation2.py	exon	.	+	.	ZAP70	20	0.0108273347461893	0.0822879632382077
ENSG00000173020.52	ENSG00000173020	chr11	dexseq_prepare_annotation2.py	exon	.	+	.	ADRBK1	18	0.0108318981141781	0.0822879632382077
ENSG00000224309.10	ENSG00000224309	chr21	dexseq_prepare_annotation2.py	exon	.	+	.	ANKRD30BP2	3	0.0108400889364937	0.0823050392990683
ENSG00000118242.ENSG00000115425.33	ENSG00000118242+ENSG00000115425	chr2	dexseq_prepare_annotation2.py	exon	.	-	.		11	0.0109464915764194	0.0830673763516888
ENSG00000187164.25	ENSG00000187164	chr10	dexseq_prepare_annotation2.py	exon	.	-	.	KIAA1598	5	0.0109803069451389	0.0832783520718671
ENSG00000151572.49	ENSG00000151572	chr12	dexseq_prepare_annotation2.py	exon	.	+	.	ANO4	17	0.010992567623413	0.0833257082740267
ENSG00000186111.16	ENSG00000186111	chr19	dexseq_prepare_annotation2.py	exon	.	-	.	PIP5K1C	7	0.011037963885329	0.0836049407110624
ENSG00000180776.29	ENSG00000180776	chr13	dexseq_prepare_annotation2.py	exon	.	-	.	ZDHHC20	6	0.0110414785587792	0.0836049407110624
ENSG00000163918.9	ENSG00000163918	chr3	dexseq_prepare_annotation2.py	exon	.	-	.	RFC4	2	0.011090082376941	0.0839270769607957
ENSG00000069966.36	ENSG00000069966	chr15	dexseq_prepare_annotation2.py	exon	.	-	.	GNB5	28	0.0111024226316222	0.0839745772940123
ENSG00000013306.51	ENSG00000013306	chr17	dexseq_prepare_annotation2.py	exon	.	-	.	SLC25A39	17	0.0111209853945917	0.0840690648087882
ENSG00000171916.25	ENSG00000171916	chr17	dexseq_prepare_annotation2.py	exon	.	+	.	LGALS9C	3	0.0111654719543226	0.0843593131998986
ENSG00000055208.ENSG00000228408.17	ENSG00000055208+ENSG00000228408	chr6	dexseq_prepare_annotation2.py	exon	.	+	.		9	0.0112421241749777	0.0848921361500906
ENSG00000172421.18	ENSG00000172421	chr17	dexseq_prepare_annotation2.py	exon	.	+	.	EFCAB3	3	0.0112853654421651	0.0851722212580622
ENSG00000177239.30	ENSG00000177239	chr9	dexseq_prepare_annotation2.py	exon	.	+	.	MAN1B1	22	0.011333643458192	0.0854899936015801
ENSG00000156222.25	ENSG00000156222	chr15	dexseq_prepare_annotation2.py	exon	.	+	.	SLC28A1	5	0.0113798564332228	0.0857918517929791
ENSG00000137496.18	ENSG00000137496	chr11	dexseq_prepare_annotation2.py	exon	.	+	.	IL18BP	2	0.0114830854653576	0.0865229872740683
ENSG00000072840.31	ENSG00000072840	chr4	dexseq_prepare_annotation2.py	exon	.	+	.	EVC	13	0.0116225908546894	0.0875265148159832
ENSG00000136250.42	ENSG00000136250	chr7	dexseq_prepare_annotation2.py	exon	.	-	.	AOAH	3	0.0116376715458809	0.0875924528472308
ENSG00000215417.19	ENSG00000215417	chr13	dexseq_prepare_annotation2.py	exon	.	+	.	MIR17HG	14	0.0116826459061757	0.0878831956298898
ENSG00000146918.56	ENSG00000146918	chr7	dexseq_prepare_annotation2.py	exon	.	-	.	NCAPG2	26	0.0116929247248716	0.0879127657517628
ENSG00000205020.18	ENSG00000205020	chr17	dexseq_prepare_annotation2.py	exon	.	+	.	CCL4L1	10	0.0117884775458885	0.0885830849338093
ENSG00000091428.53	ENSG00000091428	chr2	dexseq_prepare_annotation2.py	exon	.	+	.	RAPGEF4	22	0.0118163806047018	0.0887446068299972
ENSG00000159377.24	ENSG00000159377	chr1	dexseq_prepare_annotation2.py	exon	.	+	.	PSMB4	10	0.0118813962155608	0.0891845290998924
ENSG00000142166.20	ENSG00000142166	chr21	dexseq_prepare_annotation2.py	exon	.	+	.	IFNAR1	14	0.0119074792526902	0.0893318960836979
ENSG00000134775.40	ENSG00000134775	chr18	dexseq_prepare_annotation2.py	exon	.	+	.	FHOD3	9	0.0119220971220452	0.0893931364608573
ENSG00000007216.15	ENSG00000007216	chr17	dexseq_prepare_annotation2.py	exon	.	+	.	SLC13A2	6	0.012011710073112	0.0900163272740956
ENSG00000164620.19	ENSG00000164620	chr5	dexseq_prepare_annotation2.py	exon	.	+	.	RELL2	10	0.0121588602267128	0.0910697973389643
ENSG00000163873.22	ENSG00000163873	chr1	dexseq_prepare_annotation2.py	exon	.	-	.	GRIK3	19	0.0122565558865177	0.0917519148499368
ENSG00000129534.39	ENSG00000129534	chr14	dexseq_prepare_annotation2.py	exon	.	-	.	MIS18BP1	10	0.012279753039447	0.091875904831605
ENSG00000203722.8	ENSG00000203722	chr6	dexseq_prepare_annotation2.py	exon	.	-	.	RAET1G	8	0.0122880700032468	0.0918884889173675
ENSG00000021645.54	ENSG00000021645	chr14	dexseq_prepare_annotation2.py	exon	.	+	.	NRXN3	25	0.0123526206445452	0.0923213401545097
ENSG00000165409.26	ENSG00000165409	chr14	dexseq_prepare_annotation2.py	exon	.	+	.	TSHR	16	0.0124553147229875	0.0930386481114641
ENSG00000146232.8	ENSG00000146232	chr6	dexseq_prepare_annotation2.py	exon	.	-	.	NFKBIE	2	0.0125875658834009	0.0939602656865797
ENSG00000185105.ENSG00000183010.43	ENSG00000185105+ENSG00000183010	chr17	dexseq_prepare_annotation2.py	exon	.	-	.		4	0.012597475804415	0.0939602656865797
ENSG00000229553.2	ENSG00000229553	chrY	dexseq_prepare_annotation2.py	exon	.	-	.	USP9YP17	3	0.0125990478287225	0.0939602656865797
ENSG00000068615.24	ENSG00000068615	chr2	dexseq_prepare_annotation2.py	exon	.	-	.	REEP1	17	0.0126969913823999	0.0946397382426571
ENSG00000181045.31	ENSG00000181045	chr17	dexseq_prepare_annotation2.py	exon	.	+	.	SLC26A11	3	0.0127225451551616	0.0947791973393403
ENSG00000175054.46	ENSG00000175054	chr3	dexseq_prepare_annotation2.py	exon	.	-	.	ATR	10	0.0127670425982116	0.0950595553455014
ENSG00000233429.13	ENSG00000233429	chr7	dexseq_prepare_annotation2.py	exon	.	+	.	HOTAIRM1	5	0.0128353923510544	0.095517113739792
ENSG00000066926.11	ENSG00000066926	chr18	dexseq_prepare_annotation2.py	exon	.	-	.	FECH	9	0.0128592481543562	0.095643247953641
ENSG00000086717.28	ENSG00000086717	chrX	dexseq_prepare_annotation2.py	exon	.	+	.	PPEF1	16	0.0129242890698419	0.096075404899753
ENSG00000206120.55	ENSG00000206120	chr3	dexseq_prepare_annotation2.py	exon	.	+	.	EGFEM1P	18	0.0130159142466445	0.0967046118035302
ENSG00000135862.36	ENSG00000135862	chr1	dexseq_prepare_annotation2.py	exon	.	+	.	LAMC1	22	0.0130439722803737	0.0968611110514185
ENSG00000133069.2	ENSG00000133069	chr1	dexseq_prepare_annotation2.py	exon	.	+	.	TMCC2	3	0.0130551451839201	0.0968921252154925
ENSG00000184343.ENSG00000198753.67	ENSG00000184343+ENSG00000198753	chrX	dexseq_prepare_annotation2.py	exon	.	+	.		10	0.013128239091636	0.0973339193638057
ENSG00000146909.24	ENSG00000146909	chr7	dexseq_prepare_annotation2.py	exon	.	+	.	NOM1	3	0.0131326296190412	0.0973339193638057
ENSG00000160191.36	ENSG00000160191	chr21	dexseq_prepare_annotation2.py	exon	.	+	.	PDE9A	4	0.0131357567543471	0.0973339193638057
ENSG00000266967.ENSG00000267060.ENSG00000108825.91	ENSG00000266967+ENSG00000267060+ENSG00000108825	chr17	dexseq_prepare_annotation2.py	exon	.	-	.		38	0.013192694686969	0.0977035447699648
ENSG00000172995.97	ENSG00000172995	chr3	dexseq_prepare_annotation2.py	exon	.	+	.	ARPP21	45	0.0132165430804445	0.097827848808699
ENSG00000168918.38	ENSG00000168918	chr2	dexseq_prepare_annotation2.py	exon	.	+	.	INPP5D	10	0.0132830236353753	0.0982674114990982
ENSG00000108264.41	ENSG00000108264	chr17	dexseq_prepare_annotation2.py	exon	.	+	.	TADA2A	24	0.0133435958914125	0.0985770791051449
ENSG00000101213.7	ENSG00000101213	chr20	dexseq_prepare_annotation2.py	exon	.	-	.	PTK6	2	0.0133452685592304	0.0985770791051449
ENSG00000255275.ENSG00000159423.ENSG00000179002.ENSG00000169991.32	ENSG00000255275+ENSG00000159423+ENSG00000179002+ENSG00000169991	chr1	dexseq_prepare_annotation2.py	exon	.	-	.		10	0.0133462360691853	0.0985770791051449
ENSG00000124942.21	ENSG00000124942	chr11	dexseq_prepare_annotation2.py	exon	.	-	.	AHNAK	7	0.0133729995690108	0.0987221060934063
ENSG00000100395.36	ENSG00000100395	chr22	dexseq_prepare_annotation2.py	exon	.	+	.	L3MBTL2	27	0.0133968703506668	0.0988456353150691
ENSG00000233238.1	ENSG00000233238	chr8	dexseq_prepare_annotation2.py	exon	.	-	.	DEFA9P	2	0.0134524772055558	0.0991618807788178
ENSG00000100116.19	ENSG00000100116	chr22	dexseq_prepare_annotation2.py	exon	.	+	.	GCAT	12	0.0134540525657736	0.0991618807788178
ENSG00000123213.32	ENSG00000123213	chr5	dexseq_prepare_annotation2.py	exon	.	+	.	NLN	24	0.0135080805326321	0.0995071315406502
ENSG00000137337.35	ENSG00000137337	chr6	dexseq_prepare_annotation2.py	exon	.	-	.	MDC1	13	0.0135557308128355	0.0997967346737789
ENSG00000161609.49	ENSG00000161609	chr19	dexseq_prepare_annotation2.py	exon	.	+	.	CCDC155	3	0.013561806242765	0.0997967346737789
